# Supplementary material for: Structure and activation of the RING E3 ubiquitin ligase TRIM72 on the membrane
Source: Nat Struct Mol Biol. 2023 Sep 28;30(11):1695–706. doi: 10.1038/s41594-023-01111-7 (PMC10643145; doi:10.1038/s41594-023-01111-7)
Supplement: Supplementary file 4 — Supplementary Data 1: Proteomic analysis of TRIM72-containing microvesicles. Supplementary Data 2: CLMS analysis. Supplementary Data 3: Analysis of linchpin residues in E3 Ub ligases. [file 41594_2023_1111_MOESM4_ESM.xlsx]

## Sheet: Supplementary Data 1
Supplementary Data 1. Proteomic analysis of TRIM72 containing microvesicles
Gene ontolgy (GO) functional analysis of TRIM72-containing microvesicles
GO enrichment analysis was carrued out through DAVID.
The ten most significantly (P<0.05) enriched GO terms in the biological process, molecular funtion and cellular component categories are presented.
GOBP - Gene ontology biological processes
Term	Count	PValue	Genes
protein localization	423	3.38491e-67	P55735, A4QPB0, Q4KMP7, P27635, Q8N183, P53621, A0A024R9W5, O75558, Q8WXH0, O75694, P50402, H7C1E4, A0A024R7I0, A0A024R7I3, F8VXU5, Q504R6, Q53TX8, O75367, A0A024R5J5, O75369, B4DNB9, A7BI36, A0A024R1X8, B4DR61, Q92930, Q96B49, Q6PJF5, O95782, Q96L92, A0A024R397, Q13596, E9PGC5, Q0VAB1, A2A3R6, G5EA09, Q9UKE5, Q13443, P13667, P27348, P41743, J3QQ67, P14625, P84098, M0QXB4, Q13794, O75381, P63104,…
membrane organization	234	1.30812e-55	P55735, A8K517, P62750, Q5H9R7, P27635, A1L471, E9PQ57, O75558, P10114, P61764, Q9BV40, P49792, A0A087WXI5, Q8WXH0, P62269, O75694, P50402, P62263, P23396, P62851, A0A024R7I3, Q504R6, Q8NB49, B4DNB9, A0A024R1X8, P62258, B4DR61, Q92930, J3KN66, Q99536, Q92692, A2A3R6, Q0VAB1, P17252, Q92796, G5EA09, Q9UKE5, Q5JR94, A0A024R1K7, J3QQ67, P41743, P27348, P84098, Q13794, F8WAR4, B2R657, P63104, Q9NP79,…
protein transport	321	1.63167e-48	P55735, F6WQW2, A8K517, P62750, Q4KMP7, P27635, Q8N183, E9PQ57, P49795, P53621, A0A024R9W5, O75558, Q8WTW3, P61764, Q9BV40, P38606, P49792, A0A087WXI5, P62269, O75694, Q15334, Q7Z7H5, P50402, P62263, P23396, H7C1E4, A0A024R7I0, P62851, A0A024R7I3, F8VXU5, Q504R6, Q53TX8, A0A024R5J5, O60318, Q96JB2, B4DNB9, A7BI36, A0A024R1X8, Q969E2, P62258, B4DR61, Q92930, Q96B49, Q6PJF5, O95782, Q96L92, A0A024R…
cell adhesion	301	1.50649e-47	Q7L1Q6, P78310, F6WQW2, P62750, A4QPB0, Q32Q10, A0A024R5Z9, A0A096LNX8, P55196, P61764, Q9BUS0, A0A087WXI5, O60716, B4DTS2, P50402, Q8TCZ2, A0A024R7I0, Q9UJU6, H0YAH0, Q99569, P46939, O75369, Q92522, A0A024R1X8, H7C3M7, P56199, P62258, P98172, Q13596, E9PGC5, Q01813, Q92692, A2A3R6, Q00587, P17252, G5EA09, Q13641, Q9NWQ8, Q9UDY2, Q96F07, Q86UP2, Q13443, Q9NY61, Q13444, C9J6P4, V9HWK2, P06241, A0A…
actin filament-based process	134	3.15109e-25	P78310, Q9ULV4, Q9HB66, Q5VZK9, Q5VT25, B7Z6Z4, Q4VCS5, B2RAH2, O43491, Q96PY5, Q8IZ21, A0A024R3Q7, P10114, F8WAL6, Q9BUS0, D3DNI3, Q8WXH0, Q15334, O75694, A0A024RAV5, Q13136, O43707, Q9UNF0, A0A024R324, A0A024R136, Q504R6, Q9Y490, P05556, A0A0A0MTS7, O15020, Q8IZP0, Q16643, I3L4C2, O75369, Q96J84, A0A024R1X8, H7C3M7, Q9UIU0, Q14126, Q96EV8, O00159, P13797, Q9UM54, Q9ULK5, Q00587, G5EA09, Q12929,…
protein targeting to ER	45	1.92019e-22	Q9Y5M8, A0A0C4DG17, P46776, A2A3R6, P62750, E9PI68, A8K517, Q9H444, P27635, A0A024R8P8, A0A024R1Q8, Q5JR94, P62280, J3QQ67, A0A024QYZ0, P62424, P62269, P84098, P62906, A0A075B716, A0A024R2Q4, P62263, P23396, H0YKD8, P62851, P62701, A8K4W0, P15880, P05387, P61011, P49207, A0A024R866, P83731, Q99442, P62913, K7ELC7, P62888, P60468, B4DR61, A0A024R814, P62917, P42677, P18077, P26373, P62847
translational initiation	57	2.02369e-19	A0A0C4DG17, B5ME19, A8K517, P62750, Q9Y5A9, P27635, Q14240, A0A024R1Q8, A0A024R8P8, P62136, P62280, P62424, P62269, A0A075B716, A0A024R2Q4, P62263, P23396, P62851, E7ERK9, H0YKD8, P15880, P49207, O75821, A0A024R866, P62913, P55010, P06748, Q13347, P26599, K7ELC7, P62917, A2A3R6, P46776, Q5JR94, J3QQ67, P84098, P62906, B3KS98, P62701, A8K4W0, Q8NE71, P05387, B0QY89, P83731, Q13541, P55884, P06730,…
neuron development	151	9.07457e-18	B3KNN9, G9FP35, F6WQW2, Q9P244, A4QPB0, Q15286, O15031, O43175, P26006, P54753, P10114, P61764, C9JME2, A0A087WXI5, Q15334, A0A024RAV5, A0A024R324, P34741, A0A024R7I3, Q9UJU6, Q504R6, Q02880, Q96FJ2, Q53TX8, Q99828, P05556, E5KLJ5, Q9ULU4, O15020, Q8IZP0, Q16643, I3L4C2, Q93008, Q5U091, H7C3M7, P02649, V9HWC9, P56199, B7ZLI0, Q96EV8, O14640, P31150, P61964, O60488, P98172, E9PCR7, E9PGC5, Q05DF2,…
transmembrane receptor protein tyrosine kinase signaling pathway	112	3.50847e-16	A4QPB0, G8JLB6, Q541P7, P54753, P38606, O14654, A0A024RAV5, B4DTS2, A0A024R324, P06213, A0A024RB01, P34741, A0A024R728, P52434, Q96A54, Q8IZP0, Q6UVK1, I3L4C2, B4DNB9, P22413, Q5U091, P56199, Q6PJF5, A0A024R7B7, O00159, O95782, Q9NZ42, P98172, P09496, B1AP22, A0A024R7T3, G5EA09, Q12929, B3KUZ7, B4DXM8, Q9NWQ8, Q96F07, P35222, A0A024R452, Q9NY64, Q6UWI4, A8K3B6, Q92581, O94973, Q06124, O75122, Q7L…
autophagy	82	4.64143e-15	Q96QK1, P04406, A0A024R061, A0A087WW40, Q9H444, Q9UID3, Q9ULC3, P21796, P49795, P11234, P38606, P54619, Q9BV40, O43741, Q9UHD9, P78356, H0YKD8, A0A024R728, Q96FJ2, Q6P5V6, B2RDI5, Q9NQ11, Q92830, P05109, P11279, A0A0C4DGQ5, V9HW80, P21283, Q9NQL2, Q9H0U4, P21281, A0A024R870, A0A024R438, Q86Y82, Q96B49, A0A024R7B7, Q549C5, Q6IAA8, P13473, P49768, B3KUZ7, Q14694, P60520, Q9UPT5, O75436, O14964, Q8T…
translation	105	1.33118e-13	P04406, P62750, A8K517, P27635, A0A024R1Q8, A5YKK6, D9HTE9, E9PAV3, P62269, O43390, A0A024R2Q4, P62263, P23396, P62851, Q00577, P49588, Q5T1Z8, P49207, P22626, O75821, P41252, P54577, P55010, Q9UFF9, A7BI36, Q13347, H0YMV8, K7ELC7, Q9UET6, A2A3R6, Q04695, P54136, Q5JR94, Q6I9V5, J3QQ67, P17301, P84098, P62906, Q92600, E5KNY5, P62701, A0A024R8W0, Q8NE71, A0A0A6YYL6, P05387, P55265, P83731, P27361,…
regulation of signaling	336	4.77183e-13	P55735, A4QPB0, Q8N183, A0A024R8S5, P49795, P10114, P61764, Q9BV40, O60716, Q15334, Q7Z7H5, A0A024RAV5, B4DTS2, A2RRC9, P50402, P62068, P23396, A0A024R7I0, A0A024R7I3, A0A024RAF7, Q9UJU6, Q53TX8, Q969V3, Q9ULF5, A0A024R3J8, Q6UVK1, H0YIV1, B4DNB9, P22413, A0A024R1X8, H7C3M7, P62258, P56199, B7ZLI0, Q92930, Q6PJF5, O95782, P09496, P35998, Q9ULK5, G5EA09, P17252, Q9NWQ8, Q9UKE5, Q8TBX8, A0A024R1K7,…
exocytosis	75	1.38454e-12	A0A024R061, Q8WUD1, P11233, P11234, P61764, O75558, Q9BV40, D3DNI3, Q15334, A0A024QZT2, A0A0A0MRJ7, O43707, P08962, O94910, A0A024R7I3, O15126, O00161, O00186, O75167, P02787, O14910, Q504R6, Q9H3Z4, H0YAH0, P18827, A0A0A0MTS7, Q9Y490, P32856, P46459, Q6P1M3, Q8WUM4, Q9NQ11, Q9BTU6, Q8N5M9, P21333, P11279, P35580, V9HWC9, Q92930, Q6NUK7, E7EMB3, P54920, O60645, Q6FGG2, Q15833, P13473, Q14160, P49…
GOMF - Gene ontology molecular functions
Term	Count	PValue	Genes
cell adhesion molecule binding	166	1.78092e-68	O00151, Q7L1Q6, P78310, F6WQW2, A0A024R0Q5, Q9UHD8, P62750, A4QPB0, A0A087WW40, Q9H444, A0A024R5Z9, P26006, P55196, A0A024R8S5, Q96PY5, X5D7A8, A0A087WXI5, O60716, A0A024R2Q4, Q9UNF0, O43707, P61978, P50402, A0A024RB01, A0A024R7I0, Q9UJU6, Q9Y490, P05556, P49207, Q14677, O15020, Q8IZP0, P55010, G3V1L9, Q16643, P46939, I3L4C2, O75369, Q92522, A0A024R1X8, P08238, P62258, Q14126, V9HWC7, Q9UM54, Q13…
nucleoside binding	285	4.96281e-32	P04350, O60503, P62070, Q5VT25, A0A024R5Z9, Q9NTJ3, A1L471, P10114, P38606, A0A024RAV5, B4DTS2, Q00839, A0A024R7I3, P29992, Q504R6, A0A024R6Z0, Q9NTI5, Q53TX8, A0A024R5J5, P49588, Q99973, P41252, P23258, Q8NB49, P54577, Q562R1, P22413, Q14344, P00558, Q92930, A8K9T3, A6NHR9, P35998, Q9Y6G9, Q01813, P17252, Q9UKE5, Q8TBX8, P41743, E9PG32, P14625, O95757, B4E0Y9, Q5SU16, P06241, P19086, A0A024R8W0,…
enzyme binding	275	5.02945e-31	F6WQW2, A4QPB0, Q4KMP7, Q5H9R7, P00167, P55196, A0A024R8S5, P49795, P61764, P49792, O60716, P62269, Q15334, A2RRC9, P23396, A0A024R7I3, Q504R6, O75367, Q99973, P41252, P46939, Q6UVK1, H0YIV1, A0A024R1X8, P56199, P62258, J3KN66, O95782, A0A024R397, O00410, E9PGC5, P13473, A2A3R6, Q00587, Q92796, Q9UP95, P17252, Q9NWQ8, A0A024R1K7, Q13443, P14625, A0A087X1N8, Q5SU16, V9HWK2, P06241, Q02952, F8WAR4,…
nucleoside-triphosphatase activity	157	1.26525e-29	G9FP35, P04350, Q9ULV0, Q9UHD8, O75964, P52701, Q9BVP2, P62070, Q15286, Q2NKY5, Q9Y230, B7Z6Z4, A1L471, V9HW31, A0A024R3Q7, A0A024RB09, P35251, P10114, P38606, A0A024RAV5, A0A024R324, A0A024R7I3, P29992, F5H5D3, Q504R6, A0A024R6Z0, Q02880, Q96FJ2, A0A024R5J5, P23634, A0A024QZF2, Q92878, E5KLJ5, P46459, P23258, Q8NB49, P55010, Q2NKX8, Q14344, P20648, Q9NU22, Q92930, O00159, Q9H2U1, Q9UM54, P35998,…
RNA binding	252	1.60605e-27	Q7L1Q6, A8K517, P62750, P27635, A0A024R5Z9, E9PQ57, A0A024R8S5, A0A024R9W5, P61764, Q9BUS0, P49792, P62269, O43390, Q8TEQ6, Q00839, P62263, P23396, P62851, Q00577, P49588, Q99973, P41252, O15226, P54577, A0A024RBH2, Q01844, O75369, Q9UFF9, Q92522, A7BI36, Q13347, H0YMV8, Q15061, P62258, B3V096, Q12996, O00410, Q9Y4W2, Q9Y6G9, A2A3R6, Q0VAB1, Q86UP2, Q5JR94, P13667, Q9NY61, J3QQ67, P14625, B7Z268,…
GTPase activity	65	1.00459e-19	G9FP35, P04350, P61204, Q9UHD8, Q9BVP2, P62070, Q15286, Q6ICQ8, Q2NKY5, Q9ULC3, P68371, Q9BX10, P18085, P11233, A0A024R3Q7, P11234, A0A024RB09, P10114, A0A024RAV5, A0A024R324, P63096, A0A024R7I3, P29992, A0A024R056, F5H5D3, Q504R6, Q6AZ91, A0A024R5J5, A0A024QZF2, Q9UL25, P61011, E5KLJ5, P23258, P68363, P55010, Q9NQL2, P61019, P63000, Q14344, Q92930, P61026, P04899, E9PLM3, P62879, Q5SU16, Q5U0I6,…
structural molecule activity	125	6.69819e-15	P04350, Q8N1N4, A8K517, P62750, P35527, Q2NKY5, P27635, A0A024R1Q8, B7Z6Z4, B2RAH2, O43491, P53621, A5YKK6, D9HTE9, P13645, P13647, P62269, P02533, Q15334, O75694, A0A024R2Q4, P62263, P23396, F5H5D3, Q9Y490, A0A0A0MTS7, P49207, P20930, P23258, O15020, A0A024R1X8, A0A087WVQ6, K7ELC7, H0YMV8, Q59FG9, P09496, Q04695, A2A3R6, P35606, E9PHY5, H3BVG0, Q9Y4G6, Q5JR94, Q6I9V5, J3QQ67, Q5SU16, V9HWK2, P84…
active transmembrane transporter activity	74	4.90547e-14	Q9H2J7, D3DSM6, Q9Y6M7, O75964, Q96BD0, Q96RY8, Q01650, A1L471, P48029, V9HW31, B2RAH2, A8K6Q8, A7LNJ1, Q15758, P38606, P55011, Q9NP58, P05023, Q8TD20, B2RBR4, P23634, A0A024R050, Q9NQ11, P21283, P21281, P20648, Q00325, P48066, F8VX04, P53794, A0A024R719, O15440, Q96QE2, Q9UP95, B3KUZ7, P52569, P16615, A0A024R0W3, Q9NY64, Q93050, Q6I9V5, Q8NBS3, A0A024QYZ0, Q92581, A0A024RDQ9, A3KLL5, P08195, O15…
ATPase activity	81	4.12662e-13	P52701, O75964, Q9Y230, Q14240, B7Z6Z4, A1L471, V9HW31, Q6ZSP3, Q08211, P35251, P38606, Q9NP58, P98198, P05023, Q02880, A0A024R1N4, A0A024R1N1, P23634, Q92878, P46459, Q9NQ11, Q8NB49, V9HW80, P21283, Q9NUU7, P21281, P35580, P20648, P10809, Q9Y2G3, O43143, Q9NU22, A0A0A0MT49, O00159, Q9H2U1, P35998, O15440, P11388, B3KUZ7, P16615, Q93050, P07900, E9PEJ6, P08107, E9PG32, Q59F66, A3KLL5, A0A024RDQ8,…
active ion transmembrane transporter activity	33	2.97239e-11	O15440, O75964, Q9Y6M7, Q9UP95, B3KUZ7, P16615, V9HW31, Q93050, A7LNJ1, A3KLL5, P38606, P55011, O15439, P05023, A5JJ20, P98194, B2RBR4, Q9UHG3, P23634, A1L3B5, Q9NQ11, P54709, P20020, A0A024R883, P21283, P21281, V9HW26, A0A024R9I5, Q04656, P33527, Q9Y666, P20648, P54707
GOCC - Gene ontology cellular compartments
Term	Count	PValue	Genes
anchoring junction	269	7.03898e-107	Q7L1Q6, P78310, F6WQW2, P62750, A4QPB0, P62070, B5MD23, Q32Q10, A0A024R5Z9, A0A096LNX8, O43491, P55196, A0A024R8S5, Q9BUS0, A0A087WXI5, Q8WXH0, O60716, P62269, A0A024RAV5, P50402, P62263, P23396, Q8TCZ2, A0A024R7I0, Q9UJU6, Q99569, Q9UBG0, Q6UVK1, O75369, Q92522, A0A024R1X8, Q14344, P56199, P62258, Q13596, E9PGC5, Q01813, Q92692, Q00587, G5EA09, Q13642, Q9UDY2, Q86UP2, Q5JR94, Q13443, Q13444, Q9N…
extracellular vesicle	576	1.06223e-106	P04350, P55735, B2RUZ4, O75964, A4QPB0, P00167, B7Z6Z4, Q32Q10, A0A024R8S5, A0A024R9W5, P53621, P13645, P13647, Q8WXH0, P50502, A0A024R7I0, H7C1E4, A0A024R7I3, P22695, F8VXU5, Q504R6, O75367, A0A024R5J5, P46939, O75369, Q8N5I2, B4DNB9, Q562R1, A0A024R1X8, Q13347, P13073, Q9MYH7, B7ZLI0, Q92930, Q8WWI5, Q5TH30, Q99536, G5EA09, Q9UKE5, P11766, Q8TBX8, Q13443, Q13444, P27348, P41743, P14625, P57721,…
cell junction	341	1.30162e-78	Q7L1Q6, P78310, F6WQW2, P62750, A4QPB0, Q9P244, P62070, Q5VT25, B5MD23, Q32Q10, A0A024R5Z9, O43491, A0A096LNX8, P55196, A0A024R8S5, Q9Y696, Q9BUS0, A0A087WXI5, Q8WXH0, O60716, P62269, A0A024RAV5, A2RRC9, P50402, P62263, P23396, Q8TCZ2, A0A024R7I0, Q9UJU6, Q504R6, Q99569, Q9UBG0, P46939, Q6UVK1, O75369, Q92522, A0A024R1X8, Q14344, P62258, P56199, A0A024R397, Q13596, E9PGC5, Q01813, Q92692, Q9ULK5,…
extracellular region	622	2.54948e-39	P04350, P55735, B2RUZ4, O75964, A4QPB0, P00167, B7Z6Z4, Q32Q10, A0A024R8S5, A0A024R9W5, P53621, P13645, P13647, Q8WXH0, P50502, A0A024R7I0, H7C1E4, P22695, A0A024R7I3, F8VXU5, Q504R6, O75367, A0A024R5J5, P54577, P46939, O75369, Q8N5I2, B4DNB9, Q562R1, P22413, A0A024R1X8, Q13347, P13073, Q9MYH7, B7ZLI0, Q92930, Q8WWI5, Q5TH30, Q99536, Q9ULI3, G5EA09, Q9UKE5, P11766, Q8TBX8, Q13443, Q13444, P27348,…
cytosol	488	1.9878e-35	B5B2S4, P04350, P55735, A4QPB0, Q4KMP7, Q5H9R7, P27635, Q32Q10, B7Z6Z4, Q9NTJ3, P55196, P53621, A0A024R9W5, P13647, P50502, A0A024RAV5, B3KPM6, A0A024R7I0, H7C1E4, A0A024R7I3, F8VXU5, P52434, Q9NTI5, A0A024R5J5, P54577, O75369, B4DNB9, Q9UFF9, A0A024R1X8, Q13347, H7C3M7, H0YMV8, B4DR61, O95782, Q96L92, Q13596, A2A3R6, G5EA09, Q13642, P11766, Q8TBX8, P27348, P41743, J3QQ67, O95757, P14625, P84098,…
pigment granule	53	2.60279e-27	P07355, Q15286, P08133, A0A024R8S5, A8K6Q8, P36955, A0A024RB09, Q15758, P04843, Q59GX2, P08962, P05023, Q06830, E5RK69, Q9H3Z4, P05556, Q8WUM4, P11279, P61019, P21281, P63000, A0A087WVQ6, Q14344, P08238, P62258, Q96EV8, B5BU24, P27105, G5EA09, Q96NW4, Q93050, P13667, P07900, P14625, P08195, Q5U0I6, Q92542, V9HWB4, P63104, A0A024RBV5, J3KQE5, P30101, P27824, P35613, P54709, P49327, V9HW22, P51149,…
vacuole	216	1.99101e-25	Q8NHS3, Q8IY95, P10114, Q9BV40, A8K5C2, P38606, A0A087WXI5, Q15334, H7C1E4, A0A024RAF7, P34741, A0A024R7I3, F8VXU5, Q9UJU6, P29992, Q9H3Z4, Q504R6, P23258, Q8NB49, Q6UVK1, B4DNB9, P22413, Q9MYH7, O95782, Q96L92, P09496, Q13596, P13473, Q9UP95, Q8NCG7, Q9UKE5, Q8TBX8, Q9NY64, P11117, P41743, Q86T03, C9J6P4, P06241, Q9NP79, P27361, Q9ULH0, Q8IYI6, Q8N697, P55085, O43795, A0A024R061, P08138, Q9ULC3,…
membrane region	95	2.02342e-23	P07355, P78310, P12931, A4QPB0, A0A024RC42, Q9ULV4, Q15286, B7ZKQ8, Q9UJZ1, O75052, P35221, B2RAH2, P21796, P49795, A8K6Q8, B5BUG9, P49792, A0A087WXI5, Q59GX2, A0A024RAV5, P06213, Q9UNF0, P08174, P63096, P05023, H7C1E4, A0A024R4N0, H0YMD1, P02787, O94905, P05556, P23634, Q59FU8, Q9BTU6, B4DNB9, Q96J84, A0A024R2W3, A0A024R2W4, A0A087WVQ6, P10809, P00558, P56199, B7ZLI0, Q86Y82, A0A024RAP7, Q6NUK7,…
plasma membrane region	167	1.31498e-19	P78310, D3DSM6, Q9P244, Q9ULV4, Q15286, Q01650, A1L471, B2RAH2, P26006, A8K6Q8, B5BUG9, Q16625, P38606, X5D7A8, A0A087WXI5, P12273, Q8WXH0, P55011, Q5T9L3, Q59GX2, P06213, P08174, Q9UNF0, A0A024RB01, A8MYQ9, P23396, A0A024R728, O14910, Q99828, Q9Y490, P05556, P23634, O15020, Q8IZP0, G3V1L9, P46939, Q6UVK1, Q96J84, P22413, A0A024R1X8, Q14344, P08238, Q14126, Q96EV8, A0A024RAP7, Q14542, O95782, O00…
endosome	149	1.08763e-18	Q96QK1, Q9ULV0, Q5VZK9, Q15286, Q9H3S7, Q9H444, Q9UID3, Q8IY95, A8K6Q8, A0A024RB09, P10114, Q9BV40, A0A087WXI5, Q15334, O15431, Q5T9L3, P06213, Q9UNF0, A0A024R324, P08962, A0A024RAF7, A0A024R7I3, F8VXU5, Q9UJU6, O15126, Q504R6, P05556, P23258, Q8NB49, P11279, B4DNB9, X5M224, A0A024R438, A0A087WVQ6, P02649, Q9MYH7, Q96EV8, A0A024RAP7, A0A024R1A3, O95782, Q96L92, P09496, Q13596, O15400, P13473, P61…
Total identified proteins
Accession	Description	# Peptides	# PSMs	MW [kDa]
P05023	Sodium/potassium-transporting ATPase subunit alpha-1 OS=Homo sapiens GN=ATP1A1 PE=1 SV=1	46	227	112.8
B7Z3V1	cDNA FLJ60077, highly similar to Sodium/potassium-transporting ATPase alpha-1 chain (EC 3.6.3.9) (Fragment) OS=Homo sapiens PE=2 SV=1	41	212	112.4
Q6ZMU5	Tripartite motif-containing protein 72 (strep-tagged) OS=Homo sapiens GN=TRIM72 PE=1 SV=2	26	140	55.7
P68363	Tubulin alpha-1B chain OS=Homo sapiens GN=TUBA1B PE=1 SV=1	21	76	50.1
E9PHY5	Band 4.1-like protein 2 OS=Homo sapiens GN=EPB41L2 PE=1 SV=1	29	62	104.3
O43491	Band 4.1-like protein 2 OS=Homo sapiens GN=EPB41L2 PE=1 SV=1	29	61	112.5
Q5SU16	Beta 5-tubulin OS=Homo sapiens GN=TUBB PE=2 SV=1	21	89	49.6
P68371	Tubulin beta-4B chain OS=Homo sapiens GN=TUBB4B PE=1 SV=1	21	86	49.8
P26038	Moesin OS=Homo sapiens GN=MSN PE=1 SV=3	28	61	67.8
O14654	Insulin receptor substrate 4 OS=Homo sapiens GN=IRS4 PE=1 SV=1	26	61	133.7
B7Z3F8	cDNA FLJ59543, highly similar to Sodium/potassium-transporting ATPase alpha-3 chain (EC 3.6.3.9) OS=Homo sapiens PE=2 SV=1	22	115	108.2
H6VRG2	Keratin 1 OS=Homo sapiens GN=KRT1 PE=3 SV=1	29	75	66
P08195	4F2 cell-surface antigen heavy chain OS=Homo sapiens GN=SLC3A2 PE=1 SV=3	25	71	68
P23634	Plasma membrane calcium-transporting ATPase 4 OS=Homo sapiens GN=ATP2B4 PE=1 SV=2	24	47	137.8
P20020	Plasma membrane calcium-transporting ATPase 1 OS=Homo sapiens GN=ATP2B1 PE=1 SV=3	26	50	138.7
F5H5D3	Tubulin alpha-1C chain OS=Homo sapiens GN=TUBA1C PE=1 SV=1	20	63	57.7
P35527	Keratin, type I cytoskeletal 9 OS=Homo sapiens GN=KRT9 PE=1 SV=3	22	37	62
P04350	Tubulin beta-4A chain OS=Homo sapiens GN=TUBB4A PE=1 SV=2	20	78	49.6
P35221-2	Isoform 2 of Catenin alpha-1 OS=Homo sapiens GN=CTNNA1	24	40	102.6
P35613	Basigin OS=Homo sapiens GN=BSG PE=1 SV=2	10	70	42.2
Q14126	Desmoglein-2 OS=Homo sapiens GN=DSG2 PE=1 SV=2	22	46	122.2
P63261	Actin, cytoplasmic 2 OS=Homo sapiens GN=ACTG1 PE=1 SV=1	15	49	41.8
O60716	Catenin delta-1 OS=Homo sapiens GN=CTNND1 PE=1 SV=1	20	41	108.1
P80723	Brain acid soluble protein 1 OS=Homo sapiens GN=BASP1 PE=1 SV=2	18	37	22.7
P10586	Receptor-type tyrosine-protein phosphatase F OS=Homo sapiens GN=PTPRF PE=1 SV=2	27	50	212.7
Q13813	Spectrin alpha chain, non-erythrocytic 1 OS=Homo sapiens GN=SPTAN1 PE=1 SV=3	29	39	284.4
P35222	Catenin beta-1 OS=Homo sapiens GN=CTNNB1 PE=1 SV=1	19	33	85.4
P35908	Keratin, type II cytoskeletal 2 epidermal OS=Homo sapiens GN=KRT2 PE=1 SV=2	25	36	65.4
Q9Y2J2-2	Isoform 2 of Band 4.1-like protein 3 OS=Homo sapiens GN=EPB41L3	22	47	96.5
P33527	Multidrug resistance-associated protein 1 OS=Homo sapiens GN=ABCC1 PE=1 SV=3	24	42	171.5
Q13885	Tubulin beta-2A chain OS=Homo sapiens GN=TUBB2A PE=1 SV=1	17	75	49.9
A4QPB0	IQ motif containing GTPase activating protein 1 OS=Homo sapiens GN=IQGAP1 PE=2 SV=1	28	52	189.2
V9HW22	Epididymis luminal protein 33 OS=Homo sapiens GN=HEL-S-72p PE=2 SV=1	19	52	70.9
O15031	Plexin-B2 OS=Homo sapiens GN=PLXNB2 PE=1 SV=3	21	38	205
A0A024R056	Guanine nucleotide binding protein (G protein), beta polypeptide 1, isoform CRA_a OS=Homo sapiens GN=GNB1 PE=4 SV=1	12	33	37.4
P08133	Annexin A6 OS=Homo sapiens GN=ANXA6 PE=1 SV=3	22	32	75.8
P35241-5	Isoform 5 of Radixin OS=Homo sapiens GN=RDX	21	44	71
Q15758	Neutral amino acid transporter B(0) OS=Homo sapiens GN=SLC1A5 PE=1 SV=2	14	38	56.6
Q14204	Cytoplasmic dynein 1 heavy chain 1 OS=Homo sapiens GN=DYNC1H1 PE=1 SV=5	32	45	532.1
E7EQR4	Ezrin OS=Homo sapiens GN=EZR PE=1 SV=3	17	41	69.3
B2RBD5	cDNA, FLJ95457, highly similar to Homo sapiens tubulin, beta, 4 (TUBB4), mRNA OS=Homo sapiens PE=2 SV=1	14	66	50.4
P13645	Keratin, type I cytoskeletal 10 OS=Homo sapiens GN=KRT10 PE=1 SV=6	20	48	58.8
V9HW42	Epididymis secretory protein Li 105 OS=Homo sapiens GN=HEL-S-105 PE=2 SV=1	17	40	69.4
P49006	MARCKS-related protein OS=Homo sapiens GN=MARCKSL1 PE=1 SV=2	8	21	19.5
B3KW93	cDNA FLJ42590 fis, clone BRACE3009708, highly similar to Sodium/potassium-transporting ATPase alpha-2chain (EC 3.6.3.9) OS=Homo sapiens PE=2 SV=1	12	85	101.2
P29966	Myristoylated alanine-rich C-kinase substrate OS=Homo sapiens GN=MARCKS PE=1 SV=4	12	31	31.5
P05556	Integrin beta-1 OS=Homo sapiens GN=ITGB1 PE=1 SV=2	17	44	88.4
V9HW80	Epididymis luminal protein 220 OS=Homo sapiens GN=HEL-S-70 PE=2 SV=1	21	45	89.3
Q9Y2J2	Band 4.1-like protein 3 OS=Homo sapiens GN=EPB41L3 PE=1 SV=2	19	36	120.6
P17252	Protein kinase C alpha type OS=Homo sapiens GN=PRKCA PE=1 SV=4	14	39	76.7
P08754	Guanine nucleotide-binding protein G(k) subunit alpha OS=Homo sapiens GN=GNAI3 PE=1 SV=3	12	45	40.5
P07900-2	Isoform 2 of Heat shock protein HSP 90-alpha OS=Homo sapiens GN=HSP90AA1	18	42	98.1
P07355-2	Isoform 2 of Annexin A2 OS=Homo sapiens GN=ANXA2	16	36	40.4
P11171	Protein 4.1 OS=Homo sapiens GN=EPB41 PE=1 SV=4	17	29	97
P08107	Heat shock 70 kDa protein 1A/1B OS=Homo sapiens GN=HSPA1A PE=1 SV=5	20	37	70
P55196-5	Isoform 5 of Afadin OS=Homo sapiens GN=MLLT4	20	32	207.7
P55011	Solute carrier family 12 member 2 OS=Homo sapiens GN=SLC12A2 PE=1 SV=1	13	36	131.4
P08779	Keratin, type I cytoskeletal 16 OS=Homo sapiens GN=KRT16 PE=1 SV=4	14	38	51.2
P62258	14-3-3 protein epsilon OS=Homo sapiens GN=YWHAE PE=1 SV=1	15	43	29.2
P09543	2',3'-cyclic-nucleotide 3'-phosphodiesterase OS=Homo sapiens GN=CNP PE=1 SV=2	13	22	47.5
B4E106	cDNA FLJ53399, highly similar to Monocarboxylate transporter 1 OS=Homo sapiens PE=2 SV=1	9	28	51.8
E7EMK3	Flotillin-2 OS=Homo sapiens GN=FLOT2 PE=1 SV=1	14	35	53.1
O00186	Syntaxin-binding protein 3 OS=Homo sapiens GN=STXBP3 PE=1 SV=2	16	27	67.7
P62879	Guanine nucleotide-binding protein G(I)/G(S)/G(T) subunit beta-2 OS=Homo sapiens GN=GNB2 PE=1 SV=3	10	20	37.3
P08238	Heat shock protein HSP 90-beta OS=Homo sapiens GN=HSP90AB1 PE=1 SV=4	18	36	83.2
P53985	Monocarboxylate transporter 1 OS=Homo sapiens GN=SLC16A1 PE=1 SV=3	9	27	53.9
A0A024RC42	Cadherin 2, type 1, N-cadherin (Neuronal), isoform CRA_b OS=Homo sapiens GN=CDH2 PE=4 SV=1	10	22	99.7
Q53HQ0	Flotillin 1 variant (Fragment) OS=Homo sapiens PE=2 SV=1	13	26	47.3
X5D7A8	Cell adhesion molecule 1 isoform A (Fragment) OS=Homo sapiens GN=CADM1 PE=2 SV=1	9	17	51.5
Q9ULH0	Kinase D-interacting substrate of 220 kDa OS=Homo sapiens GN=KIDINS220 PE=1 SV=3	16	20	196.4
Q2NKY5	TUBB6 protein OS=Homo sapiens GN=TUBB6 PE=2 SV=1	11	38	50.1
P02533	Keratin, type I cytoskeletal 14 OS=Homo sapiens GN=KRT14 PE=1 SV=4	12	33	51.5
A0A024R1X8	Junction plakoglobin, isoform CRA_a OS=Homo sapiens GN=JUP PE=4 SV=1	14	18	81.7
A1L3B5	Calcium-transporting ATPase OS=Homo sapiens GN=ATP2B3 PE=2 SV=1	11	22	95.4
P04899-4	Isoform sGi2 of Guanine nucleotide-binding protein G(i) subunit alpha-2 OS=Homo sapiens GN=GNAI2	11	41	41.5
Q13308-6	Isoform 6 of Inactive tyrosine-protein kinase 7 OS=Homo sapiens GN=PTK7	17	24	119.1
A8K2I0	cDNA FLJ78504, highly similar to Homo sapiens keratin 6A (KRT6A), mRNA OS=Homo sapiens PE=2 SV=1	19	30	60
A0A024R9Y7	Melanoma antigen family D, 2, isoform CRA_a OS=Homo sapiens GN=MAGED2 PE=4 SV=1	8	11	64.9
Q9NZW5	MAGUK p55 subfamily member 6 OS=Homo sapiens GN=MPP6 PE=1 SV=2	19	34	61.1
O15439	Multidrug resistance-associated protein 4 OS=Homo sapiens GN=ABCC4 PE=1 SV=3	14	21	149.4
B2R853	cDNA, FLJ93744, highly similar to Homo sapiens keratin 6E (KRT6E), mRNA OS=Homo sapiens PE=2 SV=1	18	29	60
Q5ZPR3	CD276 antigen OS=Homo sapiens GN=CD276 PE=1 SV=1	7	17	57.2
P21333	Filamin-A OS=Homo sapiens GN=FLNA PE=1 SV=4	15	20	280.6
P63104	14-3-3 protein zeta/delta OS=Homo sapiens GN=YWHAZ PE=1 SV=1	14	31	27.7
D3DQR0	Protein kinase C and casein kinase substrate in neurons 3, isoform CRA_b OS=Homo sapiens GN=PACSIN3 PE=4 SV=1	10	22	48.5
A0A087WVQ6	Clathrin heavy chain 1 OS=Homo sapiens GN=CLTC PE=1 SV=1	16	23	191.9
Q9Y639	Neuroplastin OS=Homo sapiens GN=NPTN PE=1 SV=2	8	22	44.4
Q4LE69	PIK4CA variant protein (Fragment) OS=Homo sapiens GN=PIK4CA variant protein PE=2 SV=1	15	22	238.5
Q16513	Serine/threonine-protein kinase N2 OS=Homo sapiens GN=PKN2 PE=1 SV=1	15	20	112
E5RK69	Annexin OS=Homo sapiens GN=ANXA6 PE=1 SV=1	14	17	51.7
P11171-4	Isoform 4 of Protein 4.1 OS=Homo sapiens GN=EPB41	13	23	66.4
Q53HU8	Vimentin variant (Fragment) OS=Homo sapiens PE=2 SV=1	15	24	53.7
P55327-3	Isoform 3 of Tumor protein D52 OS=Homo sapiens GN=TPD52	10	20	26.4
O00159-2	Isoform 2 of Unconventional myosin-Ic OS=Homo sapiens GN=MYO1C	17	21	117.8
Q8NB49	Phospholipid-transporting ATPase IG OS=Homo sapiens GN=ATP11C PE=1 SV=3	10	15	129.4
O43615	Mitochondrial import inner membrane translocase subunit TIM44 OS=Homo sapiens GN=TIMM44 PE=1 SV=2	13	24	51.3
O00161	Synaptosomal-associated protein 23 OS=Homo sapiens GN=SNAP23 PE=1 SV=1	11	17	23.3
A0A087WUZ3	Spectrin beta chain, non-erythrocytic 1 OS=Homo sapiens GN=SPTBN1 PE=1 SV=1	12	16	274.7
P08069	Insulin-like growth factor 1 receptor OS=Homo sapiens GN=IGF1R PE=1 SV=1	14	16	154.7
O43399-7	Isoform 7 of Tumor protein D54 OS=Homo sapiens GN=TPD52L2	10	22	24.8
Q13740-2	Isoform 2 of CD166 antigen OS=Homo sapiens GN=ALCAM	12	20	63.6
P13647	Keratin, type II cytoskeletal 5 OS=Homo sapiens GN=KRT5 PE=1 SV=3	14	24	62.3
A0A024R324	Ras homolog gene family, member A, isoform CRA_a OS=Homo sapiens GN=RHOA PE=3 SV=1	7	19	21.8
Q9UKE5	TRAF2 and NCK-interacting protein kinase OS=Homo sapiens GN=TNIK PE=1 SV=1	9	14	154.8
Q14008-3	Isoform 3 of Cytoskeleton-associated protein 5 OS=Homo sapiens GN=CKAP5	17	19	226.1
P54709	Sodium/potassium-transporting ATPase subunit beta-3 OS=Homo sapiens GN=ATP1B3 PE=1 SV=1	9	22	31.5
A0A024R994	Copine III, isoform CRA_a OS=Homo sapiens GN=CPNE3 PE=4 SV=1	11	18	60.1
Q12959-2	Isoform 2 of Disks large homolog 1 OS=Homo sapiens GN=DLG1	9	11	103.3
Q14160-3	Isoform 3 of Protein scribble homolog OS=Homo sapiens GN=SCRIB	16	26	177.6
B3KNN9	cDNA FLJ30070 fis, clone ASTRO2000046, highly similar to CD166 ANTIGEN OS=Homo sapiens PE=2 SV=1	11	22	61.9
G1UI16	SCC-112 protein, isoform CRA_b OS=Homo sapiens GN=PDS5A PE=2 SV=1	6	6	150.7
P11233	Ras-related protein Ral-A OS=Homo sapiens GN=RALA PE=1 SV=1	8	20	23.6
B7Z388	cDNA FLJ56564, highly similar to Mitogen-activated protein kinase kinase kinase kinase 4 (EC 2.7.11.1) OS=Homo sapiens PE=2 SV=1	12	16	145.8
A0A024QZA8	Receptor protein-tyrosine kinase OS=Homo sapiens GN=EPHA2 PE=4 SV=1	12	17	108.2
Q9H0U4	Ras-related protein Rab-1B OS=Homo sapiens GN=RAB1B PE=1 SV=1	9	26	22.2
P17301	Integrin alpha-2 OS=Homo sapiens GN=ITGA2 PE=1 SV=1	13	19	129.2
Q12846	Syntaxin-4 OS=Homo sapiens GN=STX4 PE=1 SV=2	9	23	34.2
A8K6Q8	cDNA FLJ75881, highly similar to Homo sapiens transferrin receptor (p90, CD71) (TFRC), mRNA OS=Homo sapiens PE=2 SV=1	13	24	84.8
A8K3K1	cDNA FLJ78096, highly similar to Homo sapiens actin, alpha, cardiac muscle (ACTC), mRNA OS=Homo sapiens PE=2 SV=1	9	28	42
Q9NWQ8	Phosphoprotein associated with glycosphingolipid-enriched microdomains 1 OS=Homo sapiens GN=PAG1 PE=1 SV=2	8	13	47
E9KL44	Epididymis tissue sperm binding protein Li 14m OS=Homo sapiens PE=2 SV=1	10	15	82.9
A0A024R1N1	Myosin, heavy polypeptide 9, non-muscle, isoform CRA_a OS=Homo sapiens GN=MYH9 PE=4 SV=1	10	12	226.4
Q5U0I6	H.sapiens ras-related Hrab1A protein OS=Homo sapiens GN=RAB1A PE=2 SV=1	10	28	22.7
Q9Y490	Talin-1 OS=Homo sapiens GN=TLN1 PE=1 SV=3	15	17	269.6
P51149	Ras-related protein Rab-7a OS=Homo sapiens GN=RAB7A PE=1 SV=1	11	16	23.5
B5BU24	14-3-3 protein beta/alpha OS=Homo sapiens GN=YWHAB PE=2 SV=1	8	24	28.1
O43707	Alpha-actinin-4 OS=Homo sapiens GN=ACTN4 PE=1 SV=2	11	23	104.8
A0A024RB87	RAP1B, member of RAS oncogene family, isoform CRA_a OS=Homo sapiens GN=RAP1B PE=4 SV=1	10	16	20.8
O75533	Splicing factor 3B subunit 1 OS=Homo sapiens GN=SF3B1 PE=1 SV=3	12	17	145.7
Q13136	Liprin-alpha-1 OS=Homo sapiens GN=PPFIA1 PE=1 SV=1	9	10	135.7
A0A087X0X3	Heterogeneous nuclear ribonucleoprotein M OS=Homo sapiens GN=HNRNPM PE=1 SV=1	12	22	77.5
O15020	Spectrin beta chain, non-erythrocytic 2 OS=Homo sapiens GN=SPTBN2 PE=1 SV=3	14	16	271.2
Q53TX8	Putative uncharacterized protein MAP4K4 (Fragment) OS=Homo sapiens GN=MAP4K4 PE=4 SV=1	12	16	144.5
Q99808	Equilibrative nucleoside transporter 1 OS=Homo sapiens GN=SLC29A1 PE=1 SV=3	7	10	50.2
Q9P2B2	Prostaglandin F2 receptor negative regulator OS=Homo sapiens GN=PTGFRN PE=1 SV=2	11	22	98.5
Q86X29	Lipolysis-stimulated lipoprotein receptor OS=Homo sapiens GN=LSR PE=1 SV=4	8	12	71.4
P11234-2	Isoform 2 of Ras-related protein Ral-B OS=Homo sapiens GN=RALB	6	12	26
E1NZA1	Peroxisome proliferator activated receptor interacting complex protein OS=Homo sapiens GN=PRIC295 PE=2 SV=1	11	14	292.6
P27348	14-3-3 protein theta OS=Homo sapiens GN=YWHAQ PE=1 SV=1	10	20	27.7
A0A087WWD4	Neural cell adhesion molecule 1 OS=Homo sapiens GN=NCAM1 PE=1 SV=1	11	15	97.3
P29323	Ephrin type-B receptor 2 OS=Homo sapiens GN=EPHB2 PE=1 SV=5	8	20	117.4
P46939-2	Isoform 2 of Utrophin OS=Homo sapiens GN=UTRN	14	16	394.7
Q96F07-2	Isoform 2 of Cytoplasmic FMR1-interacting protein 2 OS=Homo sapiens GN=CYFIP2	12	12	145.6
P62070-4	Isoform 4 of Ras-related protein R-Ras2 OS=Homo sapiens GN=RRAS2	7	11	24.2
A0A024R331	CaM kinase-like vesicle-associated, isoform CRA_c OS=Homo sapiens GN=CAMKV PE=4 SV=1	7	9	51.7
Q6NTG0	SLC9A3R2 protein (Fragment) OS=Homo sapiens GN=SLC9A3R2 PE=2 SV=1	11	24	40.6
P49768	Presenilin-1 OS=Homo sapiens GN=PSEN1 PE=1 SV=1	4	15	52.6
Q9H3Z4	DnaJ homolog subfamily C member 5 OS=Homo sapiens GN=DNAJC5 PE=1 SV=1	5	7	22.1
P20700	Lamin-B1 OS=Homo sapiens GN=LMNB1 PE=1 SV=2	9	14	66.4
Q4QQP8	PTGFRN protein (Fragment) OS=Homo sapiens GN=PTGFRN PE=2 SV=1	10	21	88.2
Q13443	Disintegrin and metalloproteinase domain-containing protein 9 OS=Homo sapiens GN=ADAM9 PE=1 SV=1	8	13	90.5
A6NMH8	Tetraspanin OS=Homo sapiens GN=CD81 PE=1 SV=1	2	18	29.8
P12814-4	Isoform 4 of Alpha-actinin-1 OS=Homo sapiens GN=ACTN1	8	18	107.1
A0A024R0W3	Solute carrier family 38, member 2, isoform CRA_b OS=Homo sapiens GN=SLC38A2 PE=4 SV=1	4	10	56
Q02952	A-kinase anchor protein 12 OS=Homo sapiens GN=AKAP12 PE=1 SV=4	8	8	191.4
Q4VCS5	Angiomotin OS=Homo sapiens GN=AMOT PE=1 SV=1	10	12	118
P23229-6	Isoform Alpha-6X1X2A of Integrin alpha-6 OS=Homo sapiens GN=ITGA6	8	13	124
B7Z5W1	cDNA FLJ54854, highly similar to Junctional adhesion molecule A OS=Homo sapiens PE=2 SV=1	7	14	32.8
E7EMB3	Calmodulin OS=Homo sapiens GN=CALM2 PE=1 SV=1	8	13	21.7
Q9Y4J8	Dystrobrevin alpha OS=Homo sapiens GN=DTNA PE=1 SV=2	8	18	83.8
O14828	Secretory carrier-associated membrane protein 3 OS=Homo sapiens GN=SCAMP3 PE=1 SV=3	6	14	38.3
P63096	Guanine nucleotide-binding protein G(i) subunit alpha-1 OS=Homo sapiens GN=GNAI1 PE=1 SV=2	7	26	40.3
P19338	Nucleolin OS=Homo sapiens GN=NCL PE=1 SV=3	8	10	76.6
O43795	Unconventional myosin-Ib OS=Homo sapiens GN=MYO1B PE=1 SV=3	10	15	131.9
A3KLL5	ATPase, Na+/K+ transporting, beta 1 polypeptide, isoform CRA_a OS=Homo sapiens GN=ATP1B1 PE=2 SV=1	6	17	35
Q5VT25-6	Isoform 6 of Serine/threonine-protein kinase MRCK alpha OS=Homo sapiens GN=CDC42BPA	11	16	202.7
A8K2T7	Receptor protein-tyrosine kinase OS=Homo sapiens PE=2 SV=1	8	9	134.1
Q969P0	Immunoglobulin superfamily member 8 OS=Homo sapiens GN=IGSF8 PE=1 SV=1	7	13	65
P78310	Coxsackievirus and adenovirus receptor OS=Homo sapiens GN=CXADR PE=1 SV=1	11	24	40
Q15833-3	Isoform 3 of Syntaxin-binding protein 2 OS=Homo sapiens GN=STXBP2	7	12	67.7
Q96BJ3	Axin interactor, dorsalization-associated protein OS=Homo sapiens GN=AIDA PE=1 SV=1	5	11	35
B2R8R5	cDNA, FLJ94025, highly similar to Homo sapiens tripartite motif-containing 28 (TRIM28), mRNA OS=Homo sapiens PE=2 SV=1	6	11	88.5
B2R6X5	cDNA, FLJ93166, highly similar to Homo sapiens heat shock 70kDa protein 6 (HSP70B') (HSPA6), mRNA OS=Homo sapiens PE=2 SV=1	8	16	70.9
C9JME2	FERM, RhoGEF and pleckstrin domain-containing protein 1 OS=Homo sapiens GN=FARP1 PE=1 SV=2	6	8	122
Q99569	Plakophilin-4 OS=Homo sapiens GN=PKP4 PE=1 SV=2	9	9	131.8
P51148-2	Isoform 2 of Ras-related protein Rab-5C OS=Homo sapiens GN=RAB5C	8	13	27
Q01650	Large neutral amino acids transporter small subunit 1 OS=Homo sapiens GN=SLC7A5 PE=1 SV=2	6	11	55
Q9Y6M4-4	Isoform 4 of Casein kinase I isoform gamma-3 OS=Homo sapiens GN=CSNK1G3	7	12	49
Q9ULC3	Ras-related protein Rab-23 OS=Homo sapiens GN=RAB23 PE=1 SV=1	6	9	26.6
P20648	Potassium-transporting ATPase alpha chain 1 OS=Homo sapiens GN=ATP4A PE=2 SV=5	4	21	114
Q00839	Heterogeneous nuclear ribonucleoprotein U OS=Homo sapiens GN=HNRNPU PE=1 SV=6	8	22	90.5
P35580-4	Isoform 4 of Myosin-10 OS=Homo sapiens GN=MYH10	8	9	232.4
Q5JWF2	Guanine nucleotide-binding protein G(s) subunit alpha isoforms XLas OS=Homo sapiens GN=GNAS PE=1 SV=2	9	29	111
Q8WUM4-2	Isoform 2 of Programmed cell death 6-interacting protein OS=Homo sapiens GN=PDCD6IP	10	13	96.7
P06733	Alpha-enolase OS=Homo sapiens GN=ENO1 PE=1 SV=2	8	16	47.1
H0Y449	Nuclease-sensitive element-binding protein 1 (Fragment) OS=Homo sapiens GN=YBX1 PE=1 SV=1	5	7	42
Q15286	Ras-related protein Rab-35 OS=Homo sapiens GN=RAB35 PE=1 SV=1	9	24	23
B2RCL4	cDNA, FLJ96143, highly similar to Homo sapiens paralemmin (PALM), mRNA OS=Homo sapiens PE=2 SV=1	6	7	42
P55884-2	Isoform 2 of Eukaryotic translation initiation factor 3 subunit B OS=Homo sapiens GN=EIF3B	8	11	99
L8B4J3	Ubiquitin C OS=Homo sapiens GN=UbC PE=4 SV=1	7	27	77
Q9ULF5	Zinc transporter ZIP10 OS=Homo sapiens GN=SLC39A10 PE=1 SV=2	7	12	94.1
P27708	CAD protein OS=Homo sapiens GN=CAD PE=1 SV=3	9	15	242.8
Q9Y6M4	Casein kinase I isoform gamma-3 OS=Homo sapiens GN=CSNK1G3 PE=1 SV=2	7	12	51.4
A2IRN0	Raichu404X OS=Homo sapiens GN=Raichu404X PE=2 SV=1	9	17	85
Q12923-4	Isoform 4 of Tyrosine-protein phosphatase non-receptor type 13 OS=Homo sapiens GN=PTPN13	8	9	277.3
P61225	Ras-related protein Rap-2b OS=Homo sapiens GN=RAP2B PE=1 SV=1	6	7	20.5
Q14344	Guanine nucleotide-binding protein subunit alpha-13 OS=Homo sapiens GN=GNA13 PE=1 SV=2	7	22	44
A0A024RAJ8	IQ motif containing GTPase activating protein 2, isoform CRA_b OS=Homo sapiens GN=IQGAP2 PE=4 SV=1	11	13	180.5
A0A024R5U5	ADAM metallopeptidase domain 10, isoform CRA_b OS=Homo sapiens GN=ADAM10 PE=4 SV=1	7	10	84.1
V9HWE0	Annexin OS=Homo sapiens GN=HEL-S-7 PE=2 SV=1	6	15	35.9
A0A024R7I3	RAB8A, member RAS oncogene family, isoform CRA_a OS=Homo sapiens GN=RAB8A PE=3 SV=1	7	21	23.7
Q541P7	EPH receptor B4, isoform CRA_a OS=Homo sapiens GN=EPHB4 PE=4 SV=1	7	12	108.2
P10809	60 kDa heat shock protein, mitochondrial OS=Homo sapiens GN=HSPD1 PE=1 SV=2	5	8	61
G5EA09	Syndecan binding protein (Syntenin), isoform CRA_a OS=Homo sapiens GN=SDCBP PE=1 SV=1	5	11	34.8
O95490-6	Isoform 6 of Latrophilin-2 OS=Homo sapiens GN=LPHN2	8	8	165
Q6NX51	Exocyst complex component 4 OS=Homo sapiens GN=EXOC4 PE=2 SV=1	6	7	110.4
Q6IB11	PGRMC1 protein OS=Homo sapiens GN=PGRMC1 PE=2 SV=1	4	8	21.7
L7RT22	Integrin beta OS=Homo sapiens GN=ITGB5 PE=3 SV=1	6	7	88
B2R642	cDNA, FLJ92775, highly similar to Homo sapiens melanoma cell adhesion molecule (MCAM), mRNA OS=Homo sapiens PE=2 SV=1	7	10	71.6
Q9H2J7	Sodium-dependent neutral amino acid transporter B(0)AT2 OS=Homo sapiens GN=SLC6A15 PE=1 SV=1	8	12	81.8
P11717	Cation-independent mannose-6-phosphate receptor OS=Homo sapiens GN=IGF2R PE=1 SV=3	8	9	274.2
G9FP35	Guanine nucleotide binding protein OS=Homo sapiens GN=GNAQ PE=2 SV=1	8	18	42.1
L7N2F9	Uncharacterized protein (Fragment) OS=Homo sapiens PE=4 SV=1	3	6	13.1
Q92692-2	Isoform Alpha of Nectin-2 OS=Homo sapiens GN=PVRL2	6	10	51.3
Q6FGG2	VAMP3 protein OS=Homo sapiens GN=VAMP3 PE=2 SV=1	3	8	11.3
B2R7N6	Amino acid transporter OS=Homo sapiens PE=2 SV=1	4	8	55.7
Q14156	Protein EFR3 homolog A OS=Homo sapiens GN=EFR3A PE=1 SV=2	6	10	92.9
Q9HAV0	Guanine nucleotide-binding protein subunit beta-4 OS=Homo sapiens GN=GNB4 PE=1 SV=3	7	14	37.5
Q6NUK7	LYN protein (Fragment) OS=Homo sapiens GN=LYN PE=2 SV=1	8	15	65.8
P78527	DNA-dependent protein kinase catalytic subunit OS=Homo sapiens GN=PRKDC PE=1 SV=3	9	10	468.8
P98172	Ephrin-B1 OS=Homo sapiens GN=EFNB1 PE=1 SV=1	5	11	38
P07814	Bifunctional glutamate/proline--tRNA ligase OS=Homo sapiens GN=EPRS PE=1 SV=5	8	8	170.5
P29992	Guanine nucleotide-binding protein subunit alpha-11 OS=Homo sapiens GN=GNA11 PE=1 SV=2	7	13	42.1
O75054-2	Isoform 2 of Immunoglobulin superfamily member 3 OS=Homo sapiens GN=IGSF3	9	11	137.4
Q8N4C8	Misshapen-like kinase 1 OS=Homo sapiens GN=MINK1 PE=1 SV=2	8	12	149.7
B4DZA5	Anoctamin OS=Homo sapiens PE=2 SV=1	9	12	108
A4D1S0	Killer cell lectin-like receptor subfamily G member 2 OS=Homo sapiens GN=KLRG2 PE=1 SV=3	5	7	42.8
V9HW31	ATP synthase subunit beta OS=Homo sapiens GN=HEL-S-271 PE=2 SV=1	7	11	56.5
Q6P4Q7	Metal transporter CNNM4 OS=Homo sapiens GN=CNNM4 PE=1 SV=3	4	12	86.6
Q8NE01	Metal transporter CNNM3 OS=Homo sapiens GN=CNNM3 PE=1 SV=1	7	13	76.1
Q9UIW2	Plexin-A1 OS=Homo sapiens GN=PLXNA1 PE=1 SV=3	9	15	210.9
Q59FU8	Tumor necrosis factor receptor superfamily, member 6 isoform 1 variant (Fragment) OS=Homo sapiens PE=2 SV=1	4	6	40.5
O00192	Armadillo repeat protein deleted in velo-cardio-facial syndrome OS=Homo sapiens GN=ARVCF PE=1 SV=1	7	8	104.6
B2R932	cDNA, FLJ94187, highly similar to Homo sapiens CD99 antigen (CD99), mRNA OS=Homo sapiens PE=2 SV=1	3	9	18.9
Q59FG9	Chondroitin sulfate proteoglycan 2 (Versican) variant (Fragment) OS=Homo sapiens PE=2 SV=1	7	7	374.1
P61204	ADP-ribosylation factor 3 OS=Homo sapiens GN=ARF3 PE=1 SV=2	4	11	20.6
B5BUB1	RuvB-like 1 (Fragment) OS=Homo sapiens GN=RUVBL1 PE=2 SV=1	8	11	50.2
A0A097PIC4	Mammalian enabled variant 11a OS=Homo sapiens GN=ENAH PE=2 SV=1	5	6	68.5
A0A087X295	WD repeat-containing protein 6 OS=Homo sapiens GN=WDR6 PE=1 SV=1	6	11	124.9
Q9HCM4	Band 4.1-like protein 5 OS=Homo sapiens GN=EPB41L5 PE=1 SV=3	4	10	81.8
A0A068W6H0	Basal cell adhesion molecule (Lutheran blood group) OS=Homo sapiens GN=BCAM PE=4 SV=1	6	7	67.4
P54707-2	Isoform 2 of Potassium-transporting ATPase alpha chain 2 OS=Homo sapiens GN=ATP12A	3	19	116
Q9BSJ8-2	Isoform 2 of Extended synaptotagmin-1 OS=Homo sapiens GN=ESYT1	5	8	123.9
Q8TAA9	Vang-like protein 1 OS=Homo sapiens GN=VANGL1 PE=1 SV=1	6	12	59.9
V9HWB4	Epididymis secretory sperm binding protein Li 89n OS=Homo sapiens GN=HEL-S-89n PE=2 SV=1	7	11	72.3
B2R6A3	Na(+)/H(+) exchange regulatory cofactor NHE-RF OS=Homo sapiens PE=2 SV=1	4	7	38.9
X5DR09	General transcription factor IIi isoform A (Fragment) OS=Homo sapiens GN=GTF2I PE=2 SV=1	9	9	112.3
Q9Y230	RuvB-like 2 OS=Homo sapiens GN=RUVBL2 PE=1 SV=3	8	19	51.1
Q92859	Neogenin OS=Homo sapiens GN=NEO1 PE=1 SV=2	4	5	159.9
Q562R1	Beta-actin-like protein 2 OS=Homo sapiens GN=ACTBL2 PE=1 SV=2	4	19	42
Q9Y6N7-2	Isoform 2 of Roundabout homolog 1 OS=Homo sapiens GN=ROBO1	7	8	181.2
G8JLB6	Heterogeneous nuclear ribonucleoprotein H OS=Homo sapiens GN=HNRNPH1 PE=1 SV=1	4	6	51.2
Q7L576	Cytoplasmic FMR1-interacting protein 1 OS=Homo sapiens GN=CYFIP1 PE=1 SV=1	8	8	145.1
A0A0C4DH75	MAGUK p55 subfamily member 2 OS=Homo sapiens GN=MPP2 PE=4 SV=1	8	16	66.8
Q59F66	DEAD box polypeptide 17 isoform p82 variant (Fragment) OS=Homo sapiens PE=2 SV=1	7	8	81
D3DVW9	Protein tyrosine phosphatase, non-receptor type substrate 1, isoform CRA_a OS=Homo sapiens GN=PTPNS1 PE=4 SV=1	5	5	54.9
O14910	Protein lin-7 homolog A OS=Homo sapiens GN=LIN7A PE=1 SV=2	5	9	26
A8K6V3	cDNA FLJ78677, highly similar to Homo sapiens splicing factor 3b, subunit 3, 130kDa (SF3B3), mRNA OS=Homo sapiens PE=2 SV=1	7	8	135.5
Q9BX67	Junctional adhesion molecule C OS=Homo sapiens GN=JAM3 PE=1 SV=1	5	7	35
Q9Y3L5	Ras-related protein Rap-2c OS=Homo sapiens GN=RAP2C PE=1 SV=1	5	6	20.7
Q14683	Structural maintenance of chromosomes protein 1A OS=Homo sapiens GN=SMC1A PE=1 SV=2	5	6	143.1
Q96AC1-3	Isoform 3 of Fermitin family homolog 2 OS=Homo sapiens GN=FERMT2	6	7	78.6
Q9UHR4	Brain-specific angiogenesis inhibitor 1-associated protein 2-like protein 1 OS=Homo sapiens GN=BAIAP2L1 PE=1 SV=2	5	7	56.8
A8K4Z4	cDNA FLJ75549, highly similar to Homo sapiens ribosomal protein, large, P0 (RPLP0), transcript variant 1, mRNA OS=Homo sapiens PE=2 SV=1	5	7	34.2
B2R5W3	cDNA, FLJ92658, highly similar to Homo sapiens poly (ADP-ribose) polymerase family, member 1 (PARP1), mRNA OS=Homo sapiens PE=2 SV=1	6	8	113
P49792	E3 SUMO-protein ligase RanBP2 OS=Homo sapiens GN=RANBP2 PE=1 SV=2	5	6	358
B2RAK1	cDNA, FLJ94965, highly similar to Homo sapiens leucyl/cystinyl aminopeptidase (LNPEP), mRNA OS=Homo sapiens PE=2 SV=1	8	8	117.3
B7ZLK1	KIAA0528 protein OS=Homo sapiens GN=KIAA0528 PE=2 SV=1	8	10	116
O94806	Serine/threonine-protein kinase D3 OS=Homo sapiens GN=PRKD3 PE=1 SV=1	7	9	100.4
V9HW77	Epididymis luminal protein 211 OS=Homo sapiens GN=HEL-211 PE=2 SV=1	4	6	42.6
P61981	14-3-3 protein gamma OS=Homo sapiens GN=YWHAG PE=1 SV=2	6	14	28.3
Q16625	Occludin OS=Homo sapiens GN=OCLN PE=1 SV=1	5	9	59.1
Q04695	Keratin, type I cytoskeletal 17 OS=Homo sapiens GN=KRT17 PE=1 SV=2	7	14	48.1
Q9NR30	Nucleolar RNA helicase 2 OS=Homo sapiens GN=DDX21 PE=1 SV=5	7	8	87.3
A0A096LNX8	Scavenger receptor class F member 2 OS=Homo sapiens GN=SCARF2 PE=1 SV=1	6	7	92.3
P06213	Insulin receptor OS=Homo sapiens GN=INSR PE=1 SV=4	6	8	156.2
Q53FX5	Lin-7 homolog C variant (Fragment) OS=Homo sapiens PE=2 SV=1	6	11	21.8
A0A0C4DG49	Poliovirus receptor OS=Homo sapiens GN=PVR PE=4 SV=1	4	12	45.3
Q92692	Nectin-2 OS=Homo sapiens GN=PVRL2 PE=1 SV=1	5	8	57.7
V9HW26	Epididymis secretory sperm binding protein Li 123m OS=Homo sapiens GN=HEL-S-123m PE=2 SV=1	5	8	59.7
Q9Y6M7-13	Isoform 13 of Sodium bicarbonate cotransporter 3 OS=Homo sapiens GN=SLC4A7	7	10	127.7
Q9UIU0	Dihydropyridine receptor alpha 2 subunit OS=Homo sapiens GN=CACNA2D1 PE=4 SV=1	7	7	125.2
P13639	Elongation factor 2 OS=Homo sapiens GN=EEF2 PE=1 SV=4	7	9	95.3
P17677-2	Isoform 2 of Neuromodulin OS=Homo sapiens GN=GAP43	4	5	28.7
Q6ICQ8	ARHG protein (Fragment) OS=Homo sapiens GN=ARHG PE=2 SV=1	5	7	21.3
B4E2S3	cDNA FLJ56561 OS=Homo sapiens PE=2 SV=1	5	5	86.7
K7PPU4	Cellular tumor antigen p53 OS=Homo sapiens GN=TP53 PE=2 SV=1	7	9	43.6
A0A024R1Q8	Ribosomal protein L23, isoform CRA_b OS=Homo sapiens GN=RPL23 PE=3 SV=1	4	8	14.9
A8K6Q9	cDNA FLJ75882, highly similar to Homo sapiens spastic paraplegia 20, spartin (Troyer syndrome) (SPG20), mRNA OS=Homo sapiens PE=2 SV=1	5	7	72.8
P46459	Vesicle-fusing ATPase OS=Homo sapiens GN=NSF PE=1 SV=3	6	6	82.5
Q8TF71	Monocarboxylate transporter 10 OS=Homo sapiens GN=SLC16A10 PE=1 SV=1	3	4	55.5
O60763-2	Isoform 2 of General vesicular transport factor p115 OS=Homo sapiens GN=USO1	7	7	109.1
Q68D85	Natural cytotoxicity triggering receptor 3 ligand 1 OS=Homo sapiens GN=NCR3LG1 PE=1 SV=1	5	9	50.8
A0A075B6G3	Dystrophin OS=Homo sapiens GN=DMD PE=1 SV=1	8	8	426.5
Q9UHD8	Septin-9 OS=Homo sapiens GN=SEPT9 PE=1 SV=2	5	6	65.4
Q7Z460	CLIP-associating protein 1 OS=Homo sapiens GN=CLASP1 PE=1 SV=1	4	4	169.3
P20339	Ras-related protein Rab-5A OS=Homo sapiens GN=RAB5A PE=1 SV=2	7	8	23.6
P13010	X-ray repair cross-complementing protein 5 OS=Homo sapiens GN=XRCC5 PE=1 SV=3	4	5	82.7
Q8N1C8	HSPA9 protein (Fragment) OS=Homo sapiens GN=HSPA9 PE=2 SV=1	5	7	73.8
B7ZKQ8	PODXL protein OS=Homo sapiens GN=PODXL PE=2 SV=1	5	8	58.8
B7Z2A4	cDNA FLJ56484, highly similar to Receptor-type tyrosine-protein phosphatase alpha (EC 3.1.3.48) OS=Homo sapiens PE=2 SV=1	7	8	91.9
B4DTS2	Serine/threonine-protein kinase D2 OS=Homo sapiens GN=PRKD2 PE=1 SV=1	7	10	97.7
P31150	Rab GDP dissociation inhibitor alpha OS=Homo sapiens GN=GDI1 PE=1 SV=2	4	5	50.6
Q92542	Nicastrin OS=Homo sapiens GN=NCSTN PE=1 SV=2	6	9	78.4
F4ZW66	NF110b OS=Homo sapiens PE=2 SV=1	7	10	95.7
Q9NVA2-2	Isoform 2 of Septin-11 OS=Homo sapiens GN=SEPT11	3	4	50.8
A0A024R1A3	Ubiquitin-activating enzyme E1 (A1S9T and BN75 temperature sensitivity complementing), isoform CRA_a OS=Homo sapiens GN=UBE1 PE=3 SV=1	6	8	117.8
A0A024R452	EPH receptor A4, isoform CRA_a OS=Homo sapiens GN=EPHA4 PE=4 SV=1	5	8	109.8
A0A024R845	RAB14, member RAS oncogene family, isoform CRA_a OS=Homo sapiens GN=RAB14 PE=3 SV=1	5	12	23.9
Q7Z2K8	G protein-regulated inducer of neurite outgrowth 1 OS=Homo sapiens GN=GPRIN1 PE=2 SV=2	7	8	102.3
Q4KMP7	TBC1 domain family member 10B OS=Homo sapiens GN=TBC1D10B PE=1 SV=3	6	9	87.1
D3DRP5	Chromosome 9 open reading frame 19, isoform CRA_a (Fragment) OS=Homo sapiens GN=C9orf19 PE=4 SV=1	4	10	37.8
Q9NV96	Cell cycle control protein 50A OS=Homo sapiens GN=TMEM30A PE=1 SV=1	5	7	40.7
A2VCQ3	ROR1 protein (Fragment) OS=Homo sapiens GN=ROR1 PE=2 SV=1	4	5	104.4
Q8WUD1	Ras-related protein Rab-2B OS=Homo sapiens GN=RAB2B PE=1 SV=1	5	8	24.2
Q7KYR7-1	Isoform 2 of Butyrophilin subfamily 2 member A1 OS=Homo sapiens GN=BTN2A1	7	7	60
Q14642	Type I inositol 1,4,5-trisphosphate 5-phosphatase OS=Homo sapiens GN=INPP5A PE=1 SV=1	7	9	47.8
Q58EX2-4	Isoform 4 of Protein sidekick-2 OS=Homo sapiens GN=SDK2	5	5	244.2
P48960	CD97 antigen OS=Homo sapiens GN=CD97 PE=1 SV=4	3	6	91.8
A0A024R1K7	Tyrosine 3-monooxygenase/tryptophan 5-monooxygenase activation protein, eta polypeptide, isoform CRA_b OS=Homo sapiens GN=YWHAH PE=3 SV=1	5	12	28.2
P04921	Glycophorin-C OS=Homo sapiens GN=GYPC PE=1 SV=1	1	7	13.8
P61019	Ras-related protein Rab-2A OS=Homo sapiens GN=RAB2A PE=1 SV=1	5	10	23.5
A0A024R6C9	Dihydrolipoamide S-succinyltransferase (E2 component of 2-oxo-glutarate complex), isoform CRA_a OS=Homo sapiens GN=DLST PE=3 SV=1	5	9	48.7
B4DLV7	cDNA FLJ60299, highly similar to Rab GDP dissociation inhibitor beta OS=Homo sapiens PE=2 SV=1	4	6	51.1
B4DR36	cDNA FLJ56414, highly similar to Homo sapiens proline-, glutamic acid-, leucine-rich protein 1 (PELP1), mRNA OS=Homo sapiens PE=2 SV=1	4	4	124.8
P32322-3	Isoform 3 of Pyrroline-5-carboxylate reductase 1, mitochondrial OS=Homo sapiens GN=PYCR1	3	4	36
B3KY04	cDNA FLJ46506 fis, clone THYMU3030752, highly similar to BTB/POZ domain-containing protein KCTD12 OS=Homo sapiens PE=2 SV=1	5	5	35.7
P09471-2	Isoform Alpha-2 of Guanine nucleotide-binding protein G(o) subunit alpha OS=Homo sapiens GN=GNAO1	4	17	40.1
Q15907	Ras-related protein Rab-11B OS=Homo sapiens GN=RAB11B PE=1 SV=4	6	12	24.5
Q99959	Plakophilin-2 OS=Homo sapiens GN=PKP2 PE=1 SV=2	6	7	97.4
P12931-2	Isoform 2 of Proto-oncogene tyrosine-protein kinase Src OS=Homo sapiens GN=SRC	6	10	60.6
Q9ULP9	TBC1 domain family member 24 OS=Homo sapiens GN=TBC1D24 PE=1 SV=2	5	9	62.9
A0A024R892	Leucine rich repeat containing 8 family, member A, isoform CRA_a OS=Homo sapiens GN=LRRC8A PE=4 SV=1	8	9	94.1
B0AZQ4	cDNA, FLJ79494, highly similar to Structural maintenance of chromosome 3 OS=Homo sapiens PE=2 SV=1	5	6	141.4
Q99755	Phosphatidylinositol 4-phosphate 5-kinase type-1 alpha OS=Homo sapiens GN=PIP5K1A PE=1 SV=1	5	7	62.6
O75116	Rho-associated protein kinase 2 OS=Homo sapiens GN=ROCK2 PE=1 SV=4	6	6	160.8
P16615	Sarcoplasmic/endoplasmic reticulum calcium ATPase 2 OS=Homo sapiens GN=ATP2A2 PE=1 SV=1	5	5	114.7
P14625	Endoplasmin OS=Homo sapiens GN=HSP90B1 PE=1 SV=1	6	7	92.4
Q8NFH9	MLL/SEPTIN6 fusion protein (Fragment) OS=Homo sapiens PE=2 SV=1	3	4	63.1
B7Z6F7	cDNA FLJ61705, highly similar to Symplekin OS=Homo sapiens PE=2 SV=1	7	8	141
Q8TDW0	Volume-regulated anion channel subunit LRRC8C OS=Homo sapiens GN=LRRC8C PE=1 SV=2	5	6	92.4
A0A024R9N6	EH-domain containing 4, isoform CRA_a OS=Homo sapiens GN=EHD4 PE=4 SV=1	5	6	61.1
O14936-4	Isoform 4 of Peripheral plasma membrane protein CASK OS=Homo sapiens GN=CASK	5	9	102.1
Q16643-3	Isoform 3 of Drebrin OS=Homo sapiens GN=DBN1	4	4	76.3
Q9Y2A7-2	Isoform 2 of Nck-associated protein 1 OS=Homo sapiens GN=NCKAP1	6	11	129.4
O15126	Secretory carrier-associated membrane protein 1 OS=Homo sapiens GN=SCAMP1 PE=1 SV=2	3	6	37.9
Q8WWI5	Choline transporter-like protein 1 OS=Homo sapiens GN=SLC44A1 PE=1 SV=1	4	5	73.3
E9PCR7	2-oxoglutarate dehydrogenase, mitochondrial OS=Homo sapiens GN=OGDH PE=1 SV=1	5	6	117.6
O15162	Phospholipid scramblase 1 OS=Homo sapiens GN=PLSCR1 PE=1 SV=1	4	7	35
A0A024QZ70	TAO kinase 1, isoform CRA_a OS=Homo sapiens GN=TAOK1 PE=4 SV=1	5	5	116
Q9ULV4-3	Isoform 3 of Coronin-1C OS=Homo sapiens GN=CORO1C	5	5	58.9
E7EPK1	Septin-7 OS=Homo sapiens GN=SEPT7 PE=1 SV=2	6	7	50.7
P10114	Ras-related protein Rap-2a OS=Homo sapiens GN=RAP2A PE=1 SV=1	3	3	20.6
P49327	Fatty acid synthase OS=Homo sapiens GN=FASN PE=1 SV=3	6	6	273.3
A0A024R6U0	Ring finger and SPRY domain containing 1, isoform CRA_a OS=Homo sapiens GN=RSPRY1 PE=4 SV=1	4	4	64.1
A0A0A0MT49	Transcription activator BRG1 OS=Homo sapiens GN=SMARCA4 PE=1 SV=1	4	4	188.7
P18085	ADP-ribosylation factor 4 OS=Homo sapiens GN=ARF4 PE=1 SV=3	4	8	20.5
Q8IZR5	CKLF-like MARVEL transmembrane domain-containing protein 4 OS=Homo sapiens GN=CMTM4 PE=1 SV=1	2	9	25.8
Q9Y2X3	Nucleolar protein 58 OS=Homo sapiens GN=NOP58 PE=1 SV=1	4	6	59.5
P62745	Rho-related GTP-binding protein RhoB OS=Homo sapiens GN=RHOB PE=1 SV=1	4	10	22.1
P11388-4	Isoform 4 of DNA topoisomerase 2-alpha OS=Homo sapiens GN=TOP2A	4	5	182.6
O15400	Syntaxin-7 OS=Homo sapiens GN=STX7 PE=1 SV=4	5	8	29.8
P61026	Ras-related protein Rab-10 OS=Homo sapiens GN=RAB10 PE=1 SV=1	4	19	22.5
P07195	L-lactate dehydrogenase B chain OS=Homo sapiens GN=LDHB PE=1 SV=2	5	5	36.6
Q8N3E9	1-phosphatidylinositol 4,5-bisphosphate phosphodiesterase delta-3 OS=Homo sapiens GN=PLCD3 PE=1 SV=3	6	9	89.2
C9JEJ2	Choline-phosphate cytidylyltransferase A OS=Homo sapiens GN=PCYT1A PE=1 SV=1	7	9	43.2
B4E1U9	cDNA FLJ54776, highly similar to Cell division control protein 42 homolog OS=Homo sapiens PE=2 SV=1	3	4	26.5
P63000-2	Isoform B of Ras-related C3 botulinum toxin substrate 1 OS=Homo sapiens GN=RAC1	6	8	23.5
A8K916	AP complex subunit beta OS=Homo sapiens PE=2 SV=1	6	7	105.6
A8K5U6	Receptor protein-tyrosine kinase OS=Homo sapiens PE=2 SV=1	4	4	110.1
Q53G85	Elongation factor 1-alpha (Fragment) OS=Homo sapiens PE=2 SV=1	5	8	50.1
Q5T4S7-2	Isoform 2 of E3 ubiquitin-protein ligase UBR4 OS=Homo sapiens GN=UBR4	4	6	575.6
P61978-2	Isoform 2 of Heterogeneous nuclear ribonucleoprotein K OS=Homo sapiens GN=HNRNPK	4	4	51
E5KNY5	Leucine-rich PPR-motif containing OS=Homo sapiens GN=LRPPRC PE=4 SV=1	5	5	157.8
Q13425	Beta-2-syntrophin OS=Homo sapiens GN=SNTB2 PE=1 SV=1	6	12	57.9
A0A024RB09	RAB5B, member RAS oncogene family, isoform CRA_a OS=Homo sapiens GN=RAB5B PE=3 SV=1	4	5	23.7
P11182	Lipoamide acyltransferase component of branched-chain alpha-keto acid dehydrogenase complex, mitochondrial OS=Homo sapiens GN=DBT PE=1 SV=3	4	6	53.5
P55060	Exportin-2 OS=Homo sapiens GN=CSE1L PE=1 SV=3	5	7	110.3
O60503	Adenylate cyclase type 9 OS=Homo sapiens GN=ADCY9 PE=1 SV=4	6	6	150.6
P27635	60S ribosomal protein L10 OS=Homo sapiens GN=RPL10 PE=1 SV=4	4	4	24.6
A0A024R2L1	WD repeat domain 48, isoform CRA_c OS=Homo sapiens GN=WDR48 PE=4 SV=1	5	7	76.2
A0A024RB01	Integrin, alpha 5 (Fibronectin receptor, alpha polypeptide), isoform CRA_b OS=Homo sapiens GN=ITGA5 PE=3 SV=1	5	10	119.2
P04406	Glyceraldehyde-3-phosphate dehydrogenase OS=Homo sapiens GN=GAPDH PE=1 SV=3	3	11	36
Q96J84-2	Isoform 2 of Kin of IRRE-like protein 1 OS=Homo sapiens GN=KIRREL	4	4	85
O75643	U5 small nuclear ribonucleoprotein 200 kDa helicase OS=Homo sapiens GN=SNRNP200 PE=1 SV=2	5	6	244.4
Q5UIP0	Telomere-associated protein RIF1 OS=Homo sapiens GN=RIF1 PE=1 SV=2	5	6	274.3
B2RB38	cDNA, FLJ95288, highly similar to Homo sapiens feline leukemia virus subgroup C cellular receptor (FLVCR), mRNA OS=Homo sapiens PE=2 SV=1	2	7	59.9
Q08431	Lactadherin OS=Homo sapiens GN=MFGE8 PE=1 SV=2	3	6	43.1
A8K5D4	Myelin protein zero-like 1, isoform CRA_b OS=Homo sapiens GN=MPZL1 PE=2 SV=1	5	6	29.1
A0A024R3J8	FXYD domain containing ion transport regulator 6, isoform CRA_a OS=Homo sapiens GN=FXYD6 PE=4 SV=1	1	5	10.5
P22413	Ectonucleotide pyrophosphatase/phosphodiesterase family member 1 OS=Homo sapiens GN=ENPP1 PE=1 SV=2	5	6	104.9
J9JID7	Lamin B2, isoform CRA_a OS=Homo sapiens GN=LMNB2 PE=1 SV=1	5	6	69.9
Q9Y6M5	Zinc transporter 1 OS=Homo sapiens GN=SLC30A1 PE=1 SV=3	4	12	55.3
Q504R6	RAB13 protein (Fragment) OS=Homo sapiens GN=RAB13 PE=2 SV=1	5	15	27.2
A5YM53	ITGAV protein OS=Homo sapiens GN=ITGAV PE=2 SV=1	5	5	116
Q12797	Aspartyl/asparaginyl beta-hydroxylase OS=Homo sapiens GN=ASPH PE=1 SV=3	2	3	85.8
O94832	Unconventional myosin-Id OS=Homo sapiens GN=MYO1D PE=1 SV=2	6	12	116.1
A0A024RBE7	Thymopoietin, isoform CRA_c OS=Homo sapiens GN=TMPO PE=4 SV=1	5	7	50.6
P27105	Erythrocyte band 7 integral membrane protein OS=Homo sapiens GN=STOM PE=1 SV=3	3	6	31.7
P08174-7	Isoform 7 of Complement decay-accelerating factor OS=Homo sapiens GN=CD55	5	10	59
O75396	Vesicle-trafficking protein SEC22b OS=Homo sapiens GN=SEC22B PE=1 SV=4	4	5	24.6
Q96PY5-3	Isoform 2 of Formin-like protein 2 OS=Homo sapiens GN=FMNL2	2	5	124
Q12955	Ankyrin-3 OS=Homo sapiens GN=ANK3 PE=1 SV=3	4	4	480.1
P21796	Voltage-dependent anion-selective channel protein 1 OS=Homo sapiens GN=VDAC1 PE=1 SV=2	5	6	30.8
Q99536	Synaptic vesicle membrane protein VAT-1 homolog OS=Homo sapiens GN=VAT1 PE=1 SV=2	3	4	41.9
B5ME19	Eukaryotic translation initiation factor 3 subunit C-like protein OS=Homo sapiens GN=EIF3CL PE=3 SV=1	4	4	105.4
Q15375	Ephrin type-A receptor 7 OS=Homo sapiens GN=EPHA7 PE=1 SV=3	5	9	112
P27986-4	Isoform 4 of Phosphatidylinositol 3-kinase regulatory subunit alpha OS=Homo sapiens GN=PIK3R1	4	4	84.4
Q9C0B5	Palmitoyltransferase ZDHHC5 OS=Homo sapiens GN=ZDHHC5 PE=1 SV=2	5	5	77.5
Q9Y5M8	Signal recognition particle receptor subunit beta OS=Homo sapiens GN=SRPRB PE=1 SV=3	3	3	29.7
Q9H8M5	Metal transporter CNNM2 OS=Homo sapiens GN=CNNM2 PE=1 SV=2	5	6	96.6
Q9UBI6	Guanine nucleotide-binding protein G(I)/G(S)/G(O) subunit gamma-12 OS=Homo sapiens GN=GNG12 PE=1 SV=3	3	7	8
A0A024R8J2	Protein tyrosine phosphatase type IVA, member 1, isoform CRA_a OS=Homo sapiens GN=PTP4A1 PE=4 SV=1	4	7	19.8
A0FGR8-2	Isoform 2 of Extended synaptotagmin-2 OS=Homo sapiens GN=ESYT2	5	6	98.8
Q8NFZ8	Cell adhesion molecule 4 OS=Homo sapiens GN=CADM4 PE=1 SV=1	3	7	42.8
A0A024R4N0	HCG1640809, isoform CRA_b OS=Homo sapiens GN=hCG_1640809 PE=4 SV=1	1	3	35.2
Q59ED5	Tetraspanin (Fragment) OS=Homo sapiens PE=2 SV=1	5	6	31.7
A8K651	cDNA FLJ75700, highly similar to Homo sapiens complement component 1, q subcomponent binding protein (C1QBP), nuclear gene encoding mitochondrial protein, mRNA OS=Homo sapiens PE=2 SV=1	3	3	31.4
Q92930	Ras-related protein Rab-8B OS=Homo sapiens GN=RAB8B PE=1 SV=2	4	18	23.6
Q8WUN7	Ubiquitin domain-containing protein 2 OS=Homo sapiens GN=UBTD2 PE=1 SV=2	3	8	26.2
Q96RT1-8	Isoform 8 of Protein LAP2 OS=Homo sapiens GN=ERBB2IP	3	4	158.9
O94973-2	Isoform 2 of AP-2 complex subunit alpha-2 OS=Homo sapiens GN=AP2A2	5	8	104
P54753	Ephrin type-B receptor 3 OS=Homo sapiens GN=EPHB3 PE=1 SV=2	3	8	110.3
Q96HY6	DDRGK domain-containing protein 1 OS=Homo sapiens GN=DDRGK1 PE=1 SV=2	2	3	35.6
P55084	Trifunctional enzyme subunit beta, mitochondrial OS=Homo sapiens GN=HADHB PE=1 SV=3	5	8	51.3
Q6P2E9	Enhancer of mRNA-decapping protein 4 OS=Homo sapiens GN=EDC4 PE=1 SV=1	5	7	151.6
P62805	Histone H4 OS=Homo sapiens GN=HIST1H4A PE=1 SV=2	5	12	11.4
D3DSM6	Folate transporter 1 OS=Homo sapiens GN=SLC19A1 PE=1 SV=1	5	7	67.2
Q5JR94	Ribosomal protein S8, isoform CRA_b OS=Homo sapiens GN=RPS8 PE=2 SV=1	4	7	24.2
A8K883	cDNA FLJ77590, highly similar to Homo sapiens leucine rich repeat containing 1, mRNA OS=Homo sapiens PE=2 SV=1	4	6	59.2
Q08211	ATP-dependent RNA helicase A OS=Homo sapiens GN=DHX9 PE=1 SV=4	5	5	140.9
A0A024R9J0	RAD21 homolog (S. pombe), isoform CRA_a OS=Homo sapiens GN=RAD21 PE=4 SV=1	3	3	71.6
P50990	T-complex protein 1 subunit theta OS=Homo sapiens GN=CCT8 PE=1 SV=4	5	6	59.6
O60941	Dystrobrevin beta OS=Homo sapiens GN=DTNB PE=1 SV=1	5	10	71.3
P60174	Triosephosphate isomerase OS=Homo sapiens GN=TPI1 PE=1 SV=3	3	3	30.8
P42166	Lamina-associated polypeptide 2, isoform alpha OS=Homo sapiens GN=TMPO PE=1 SV=2	4	6	75.4
Q14108	Lysosome membrane protein 2 OS=Homo sapiens GN=SCARB2 PE=1 SV=2	3	6	54.3
A0A024R7N6	Phosphoinositide-3-kinase, regulatory subunit 2 (P85 beta), isoform CRA_a OS=Homo sapiens GN=PIK3R2 PE=4 SV=1	5	5	81.5
B7Z809	cDNA FLJ56016, highly similar to C-1-tetrahydrofolate synthase, cytoplasmic OS=Homo sapiens PE=2 SV=1	4	5	110.4
Q9ULU4-19	Isoform 19 of Protein kinase C-binding protein 1 OS=Homo sapiens GN=ZMYND8	3	3	137.9
A0A024RBH2	Cytoskeleton-associated protein 4, isoform CRA_c OS=Homo sapiens GN=CKAP4 PE=4 SV=1	5	5	66
H7C2N1	Prothymosin alpha (Fragment) OS=Homo sapiens GN=PTMA PE=1 SV=1	2	3	15.8
P41252	Isoleucine--tRNA ligase, cytoplasmic OS=Homo sapiens GN=IARS PE=1 SV=2	4	6	144.4
O43143	Putative pre-mRNA-splicing factor ATP-dependent RNA helicase DHX15 OS=Homo sapiens GN=DHX15 PE=1 SV=2	4	4	90.9
Q96FL8-3	Isoform 3 of Multidrug and toxin extrusion protein 1 OS=Homo sapiens GN=SLC47A1	3	5	63.5
A0A024R926	Chromosome 1 open reading frame 21, isoform CRA_a OS=Homo sapiens GN=C1orf21 PE=4 SV=1	3	3	13.9
B2R9U2	cDNA, FLJ94557, highly similar to Homo sapiens FK506 binding protein 4, 59kDa (FKBP4), mRNA OS=Homo sapiens PE=2 SV=1	4	4	51.8
Q86Y82	Syntaxin-12 OS=Homo sapiens GN=STX12 PE=1 SV=1	3	5	31.6
Q5U091	Neuroblastoma RAS viral (V-ras) oncogene homolog OS=Homo sapiens GN=NRAS PE=2 SV=1	5	6	21.2
B4DH02	cDNA FLJ50510, highly similar to Heat shock 70 kDa protein 4 OS=Homo sapiens PE=2 SV=1	3	6	94.3
Q6LES2	ANXA4 protein (Fragment) OS=Homo sapiens GN=ANXA4 PE=2 SV=1	5	6	36.1
B7Z8Q2	cDNA FLJ55606, highly similar to Alpha-2-HS-glycoprotein OS=Homo sapiens PE=2 SV=1	2	3	46.6
A8K401	Prohibitin, isoform CRA_a OS=Homo sapiens GN=PHB PE=2 SV=1	5	11	29.8
Q6FGH9	DNCL1 protein OS=Homo sapiens GN=DNCL1 PE=2 SV=1	1	2	10.4
O75387	Large neutral amino acids transporter small subunit 3 OS=Homo sapiens GN=SLC43A1 PE=1 SV=1	4	4	61.4
Q9Y666	Solute carrier family 12 member 7 OS=Homo sapiens GN=SLC12A7 PE=1 SV=3	5	8	119
I3L4C2	Brain-specific angiogenesis inhibitor 1-associated protein 2 OS=Homo sapiens GN=BAIAP2 PE=1 SV=1	3	6	61.3
O75051	Plexin-A2 OS=Homo sapiens GN=PLXNA2 PE=1 SV=4	4	4	211
A2RRC9	IQ motif containing GTPase activating protein 3 OS=Homo sapiens GN=IQGAP3 PE=2 SV=1	4	5	184.4
P53621-2	Isoform 2 of Coatomer subunit alpha OS=Homo sapiens GN=COPA	6	8	139.2
Q04721	Neurogenic locus notch homolog protein 2 OS=Homo sapiens GN=NOTCH2 PE=1 SV=3	4	7	265.2
Q13433	Zinc transporter ZIP6 OS=Homo sapiens GN=SLC39A6 PE=1 SV=3	4	4	85
O95202	LETM1 and EF-hand domain-containing protein 1, mitochondrial OS=Homo sapiens GN=LETM1 PE=1 SV=1	4	5	83.3
Q59GR1	Niemann-Pick disease, type C1 variant (Fragment) OS=Homo sapiens PE=4 SV=1	3	4	143.1
Q8IY95	Transmembrane protein 192 OS=Homo sapiens GN=TMEM192 PE=1 SV=1	4	5	30.9
X5D945	Harvey rat sarcoma viral oncoprotein isoform A (Fragment) OS=Homo sapiens GN=HRAS PE=2 SV=1	5	7	21.3
B3KML1	cDNA FLJ11308 fis, clone PLACE1010074, highly similar to Sorting nexin-2 OS=Homo sapiens PE=2 SV=1	4	4	58.4
Q6AZ91	RAB6B protein OS=Homo sapiens GN=RAB6B PE=2 SV=1	4	9	23.4
P52701	DNA mismatch repair protein Msh6 OS=Homo sapiens GN=MSH6 PE=1 SV=2	3	3	152.7
P22695	Cytochrome b-c1 complex subunit 2, mitochondrial OS=Homo sapiens GN=UQCRC2 PE=1 SV=3	3	4	48.4
A8K5C5	cDNA FLJ77534, highly similar to Homo sapiens membrane protein, palmitoylated 5 (MAGUK p55 subfamily member 5) (MPP5), mRNA OS=Homo sapiens PE=2 SV=1	4	4	77.3
A0A024R5Z9	Pyruvate kinase OS=Homo sapiens GN=PKM2 PE=3 SV=1	4	6	58
Q9ULK5	Vang-like protein 2 OS=Homo sapiens GN=VANGL2 PE=1 SV=2	3	4	59.7
B1AP22	Presenilin 2 (Alzheimer disease 4), isoform CRA_b OS=Homo sapiens GN=PSEN2 PE=1 SV=1	3	4	53.7
Q16576	Histone-binding protein RBBP7 OS=Homo sapiens GN=RBBP7 PE=1 SV=1	3	4	47.8
Q10567	AP-1 complex subunit beta-1 OS=Homo sapiens GN=AP1B1 PE=1 SV=2	5	6	104.6
A0A024RAP7	Coagulation factor II (Thrombin) receptor, isoform CRA_a OS=Homo sapiens GN=F2R PE=3 SV=1	2	2	47.4
Q15019-2	Isoform 2 of Septin-2 OS=Homo sapiens GN=SEPT2	3	5	45.4
Q9UL25	Ras-related protein Rab-21 OS=Homo sapiens GN=RAB21 PE=1 SV=3	4	5	24.3
Q59FF0	EBNA-2 co-activator variant (Fragment) OS=Homo sapiens PE=2 SV=1	4	5	107.4
O43175	D-3-phosphoglycerate dehydrogenase OS=Homo sapiens GN=PHGDH PE=1 SV=4	4	7	56.6
Q9H4G0-2	Isoform 2 of Band 4.1-like protein 1 OS=Homo sapiens GN=EPB41L1	3	3	87.6
A0A024R2W3	Protein kinase, cAMP-dependent, regulatory, type II, alpha, isoform CRA_a OS=Homo sapiens GN=PRKAR2A PE=4 SV=1	4	4	45.5
O60488	Long-chain-fatty-acid--CoA ligase 4 OS=Homo sapiens GN=ACSL4 PE=1 SV=2	5	5	79.1
P35606	Coatomer subunit beta' OS=Homo sapiens GN=COPB2 PE=1 SV=2	5	6	102.4
A5YKK6	CCR4-NOT transcription complex subunit 1 OS=Homo sapiens GN=CNOT1 PE=1 SV=2	7	7	266.8
A0A024QZN9	Voltage-dependent anion channel 2, isoform CRA_a OS=Homo sapiens GN=VDAC2 PE=4 SV=1	2	2	34.5
B4E0Y9	Serine/threonine-protein kinase 26 OS=Homo sapiens GN=STK26 PE=1 SV=1	3	4	49.2
G8JLH6	Tetraspanin (Fragment) OS=Homo sapiens GN=CD9 PE=1 SV=1	3	5	25.4
A8K9K6	cDNA FLJ76962, highly similar to Homo sapiens nucleolar protein 5A (56kDa with KKE/D repeat) (NOL5A), mRNA OS=Homo sapiens PE=2 SV=1	3	4	65.9
Q8IZJ1	Netrin receptor UNC5B OS=Homo sapiens GN=UNC5B PE=1 SV=2	3	4	103.6
V9HW53	Dimethylarginine dimethylaminohydrolase 2, isoform CRA_a OS=Homo sapiens GN=HEL-S-277 PE=2 SV=1	5	8	29.6
P46379-3	Isoform 3 of Large proline-rich protein BAG6 OS=Homo sapiens GN=BAG6	4	5	122.3
Q99623	Prohibitin-2 OS=Homo sapiens GN=PHB2 PE=1 SV=2	5	6	33.3
Q92878-2	Isoform 2 of DNA repair protein RAD50 OS=Homo sapiens GN=RAD50	4	5	154.5
Q6NT16	MFS-type transporter SLC18B1 OS=Homo sapiens GN=SLC18B1 PE=1 SV=1	2	2	48.8
P14868	Aspartate--tRNA ligase, cytoplasmic OS=Homo sapiens GN=DARS PE=1 SV=2	3	4	57.1
A7E2Y5	DnaJ (Hsp40) homolog, subfamily C, member 13 OS=Homo sapiens GN=DNAJC13 PE=2 SV=1	4	4	254.3
Q8IXU6	Solute carrier family 35 member F2 OS=Homo sapiens GN=SLC35F2 PE=1 SV=1	2	3	41.2
O95248-4	Isoform 4 of Myotubularin-related protein 5 OS=Homo sapiens GN=SBF1	5	5	210.9
P31689	DnaJ homolog subfamily A member 1 OS=Homo sapiens GN=DNAJA1 PE=1 SV=2	6	6	44.8
P54619-3	Isoform 3 of 5'-AMP-activated protein kinase subunit gamma-1 OS=Homo sapiens GN=PRKAG1	5	6	38.5
A0A096LP69	CD99 antigen OS=Homo sapiens GN=CD99 PE=1 SV=1	3	4	18.8
Q9Y696	Chloride intracellular channel protein 4 OS=Homo sapiens GN=CLIC4 PE=1 SV=4	3	5	28.8
A8K7D9	Importin subunit alpha OS=Homo sapiens PE=2 SV=1	2	3	57.8
F8WA39	Myotubularin-related protein 1 OS=Homo sapiens GN=MTMR1 PE=1 SV=1	2	2	75.7
X5M224	MHC class I antigen OS=Homo sapiens GN=HLA-C PE=3 SV=1	3	4	41
A0A087WX37	Integrin alpha-4 OS=Homo sapiens GN=ITGA4 PE=1 SV=1	3	4	115.3
Q01970	1-phosphatidylinositol 4,5-bisphosphate phosphodiesterase beta-3 OS=Homo sapiens GN=PLCB3 PE=1 SV=2	3	4	138.7
A8K486	Peptidyl-prolyl cis-trans isomerase OS=Homo sapiens PE=2 SV=1	4	5	18
A8K769	cDNA FLJ77721, highly similar to Homo sapiens secretory carrier membrane protein 2 (SCAMP2), mRNA OS=Homo sapiens PE=2 SV=1	2	3	36.6
Q68D91	Metallo-beta-lactamase domain-containing protein 2 OS=Homo sapiens GN=MBLAC2 PE=1 SV=3	3	3	31.4
A8MXP9	Matrin-3 OS=Homo sapiens GN=MATR3 PE=1 SV=1	4	7	99.9
Q8WY07	Cationic amino acid transporter 3 OS=Homo sapiens GN=SLC7A3 PE=1 SV=1	2	7	67.1
Q9GZU7-2	Isoform 2 of Carboxy-terminal domain RNA polymerase II polypeptide A small phosphatase 1 OS=Homo sapiens GN=CTDSP1	3	5	29.1
Q549C5	HCG2010808, isoform CRA_a OS=Homo sapiens GN=MST065 PE=2 SV=1	2	2	15.5
Q9UM54-6	Isoform 6 of Unconventional myosin-VI OS=Homo sapiens GN=MYO6	2	2	148.6
P51178-2	Isoform 2 of 1-phosphatidylinositol 4,5-bisphosphate phosphodiesterase delta-1 OS=Homo sapiens GN=PLCD1	3	4	88.1
Q9NRX5	Serine incorporator 1 OS=Homo sapiens GN=SERINC1 PE=1 SV=1	2	6	50.5
B2R9M7	Protein kinase C epsilon type OS=Homo sapiens PE=2 SV=1	2	2	83.6
I3L4A1	Charged multivesicular body protein 6 (Fragment) OS=Homo sapiens GN=CHMP6 PE=1 SV=1	2	4	25.8
Q9BTU6	Phosphatidylinositol 4-kinase type 2-alpha OS=Homo sapiens GN=PI4K2A PE=1 SV=1	4	4	54
O15440	Multidrug resistance-associated protein 5 OS=Homo sapiens GN=ABCC5 PE=1 SV=2	4	4	160.6
O00217	NADH dehydrogenase [ubiquinone] iron-sulfur protein 8, mitochondrial OS=Homo sapiens GN=NDUFS8 PE=1 SV=1	2	3	23.7
P23458	Tyrosine-protein kinase JAK1 OS=Homo sapiens GN=JAK1 PE=1 SV=2	3	3	133.2
A0A024RBV5	RAB9A, member RAS oncogene family, isoform CRA_a OS=Homo sapiens GN=RAB9A PE=3 SV=1	3	3	22.8
A0A024RCN6	Valyl-tRNA synthetase, isoform CRA_a OS=Homo sapiens GN=VARS PE=3 SV=1	3	3	140.4
J3KQE5	GTP-binding nuclear protein Ran (Fragment) OS=Homo sapiens GN=RAN PE=1 SV=1	4	6	26.8
P78368	Casein kinase I isoform gamma-2 OS=Homo sapiens GN=CSNK1G2 PE=1 SV=1	5	7	47.4
A8K492	cDNA FLJ76789, highly similar to Homo sapiens methionine-tRNA synthetase (MARS), mRNA OS=Homo sapiens PE=2 SV=1	4	4	101.1
A0A024R911	Xenotropic and polytropic retrovirus receptor, isoform CRA_a OS=Homo sapiens GN=XPR1 PE=4 SV=1	3	6	81.5
P42677	40S ribosomal protein S27 OS=Homo sapiens GN=RPS27 PE=1 SV=3	3	8	9.5
E9PI68	Signal peptidase complex subunit 2 OS=Homo sapiens GN=SPCS2 PE=1 SV=1	1	2	28.5
B5BU36	Tumor necrosis factor receptor superfamily member 10B OS=Homo sapiens GN=TNFRSF10B PE=2 SV=1	4	5	47.9
Q96A54	Adiponectin receptor protein 1 OS=Homo sapiens GN=ADIPOR1 PE=1 SV=1	4	5	42.6
O00165-2	Isoform 2 of HCLS1-associated protein X-1 OS=Homo sapiens GN=HAX1	2	2	32.4
Q00587	Cdc42 effector protein 1 OS=Homo sapiens GN=CDC42EP1 PE=1 SV=1	2	2	40.3
A2A3R6	Ribosomal protein S6, isoform CRA_e OS=Homo sapiens GN=RPS6 PE=2 SV=1	3	3	28.7
P17302	Gap junction alpha-1 protein OS=Homo sapiens GN=GJA1 PE=1 SV=2	2	3	43
Q5TH30	NDRG family member 3, isoform CRA_c OS=Homo sapiens GN=NDRG3 PE=1 SV=1	2	2	42.8
P04843	Dolichyl-diphosphooligosaccharide--protein glycosyltransferase subunit 1 OS=Homo sapiens GN=RPN1 PE=1 SV=1	3	4	68.5
Q86YZ3	Hornerin OS=Homo sapiens GN=HRNR PE=1 SV=2	2	3	282.2
Q9P265	Disco-interacting protein 2 homolog B OS=Homo sapiens GN=DIP2B PE=1 SV=3	3	4	171.4
O75592	E3 ubiquitin-protein ligase MYCBP2 OS=Homo sapiens GN=MYCBP2 PE=1 SV=3	3	4	509.8
A8MVW0	Protein FAM171A2 OS=Homo sapiens GN=FAM171A2 PE=1 SV=1	2	2	87.4
P13797	Plastin-3 OS=Homo sapiens GN=PLS3 PE=1 SV=4	4	5	70.8
Q12974	Protein tyrosine phosphatase type IVA 2 OS=Homo sapiens GN=PTP4A2 PE=1 SV=1	3	6	19.1
P00167	Cytochrome b5 OS=Homo sapiens GN=CYB5A PE=1 SV=2	1	2	15.3
H0YMV8	40S ribosomal protein S27 OS=Homo sapiens GN=RPS27L PE=1 SV=1	3	8	11.3
P49207	60S ribosomal protein L34 OS=Homo sapiens GN=RPL34 PE=1 SV=3	5	6	13.3
Q9NQS3	Nectin-3 OS=Homo sapiens GN=PVRL3 PE=1 SV=1	2	3	61
A0A024R3Z5	LanC lantibiotic synthetase component C-like 1 (Bacterial), isoform CRA_b OS=Homo sapiens GN=LANCL1 PE=4 SV=1	4	5	46.5
Q6P5V6	SNX5 protein (Fragment) OS=Homo sapiens GN=SNX5 PE=2 SV=1	2	3	47.4
B4DNB9	cDNA FLJ53069, highly similar to AP-2 complex subunit mu-1 OS=Homo sapiens PE=2 SV=1	4	4	52.3
P52569-3	Isoform 3 of Cationic amino acid transporter 2 OS=Homo sapiens GN=SLC7A2	3	3	75.9
P56199	Integrin alpha-1 OS=Homo sapiens GN=ITGA1 PE=1 SV=2	4	5	130.8
A0A024R9I5	Solute carrier family 12 (Potassium/chloride transporters), member 6, isoform CRA_d OS=Homo sapiens GN=SLC12A6 PE=4 SV=1	2	2	127.5
Q93050-3	Isoform 3 of V-type proton ATPase 116 kDa subunit a isoform 1 OS=Homo sapiens GN=ATP6V0A1	5	6	96.5
P62424	60S ribosomal protein L7a OS=Homo sapiens GN=RPL7A PE=1 SV=2	3	4	30
O00410-3	Isoform 3 of Importin-5 OS=Homo sapiens GN=IPO5	3	3	125.5
Q597H1	Transformation-related protein 14 OS=Homo sapiens GN=TRG14 PE=2 SV=1	2	3	42.8
Q14203	Dynactin subunit 1 OS=Homo sapiens GN=DCTN1 PE=1 SV=3	4	4	141.6
C5IWX5	MHC class I antigen OS=Homo sapiens GN=HLA-A PE=3 SV=1	3	5	40.8
O14980	Exportin-1 OS=Homo sapiens GN=XPO1 PE=1 SV=1	3	4	123.3
Q7Z6L1-4	Isoform 4 of Tectonin beta-propeller repeat-containing protein 1 OS=Homo sapiens GN=TECPR1	2	2	129.8
Q16891	MICOS complex subunit MIC60 OS=Homo sapiens GN=IMMT PE=1 SV=1	4	4	83.6
A0A024R1N4	X-ray repair complementing defective repair in Chinese hamster cells 6 (Ku autoantigen, 70kDa), isoform CRA_a OS=Homo sapiens GN=XRCC6 PE=4 SV=1	1	1	69.8
Q14542	Equilibrative nucleoside transporter 2 OS=Homo sapiens GN=SLC29A2 PE=1 SV=3	2	4	50.1
A0A0C4DH03	Rho-related GTP-binding protein RhoQ OS=Homo sapiens GN=RHOQ PE=4 SV=1	3	3	23.4
A0A024R883	ATPase, H+ transporting, lysosomal 13kDa, V1 subunit G1, isoform CRA_a OS=Homo sapiens GN=ATP6V1G1 PE=4 SV=1	2	4	13.7
P62917	60S ribosomal protein L8 OS=Homo sapiens GN=RPL8 PE=1 SV=2	1	3	28
Q15334	Lethal(2) giant larvae protein homolog 1 OS=Homo sapiens GN=LLGL1 PE=1 SV=3	3	4	115.3
E9KL48	Epididymis tissue sperm binding protein Li 18mP OS=Homo sapiens GN=GLUD1 PE=2 SV=1	3	4	61.4
Q13131-2	Isoform 2 of 5'-AMP-activated protein kinase catalytic subunit alpha-1 OS=Homo sapiens GN=PRKAA1	3	3	65.5
Q9P244	Leucine-rich repeat and fibronectin type III domain-containing protein 1 OS=Homo sapiens GN=LRFN1 PE=1 SV=2	2	3	82.3
P04075-2	Isoform 2 of Fructose-bisphosphate aldolase A OS=Homo sapiens GN=ALDOA	5	5	45.2
Q9Y5V3-2	Isoform 2 of Melanoma-associated antigen D1 OS=Homo sapiens GN=MAGED1	2	2	91.9
O75882	Attractin OS=Homo sapiens GN=ATRN PE=1 SV=2	2	2	158.4
J3QQ67	60S ribosomal protein L18 (Fragment) OS=Homo sapiens GN=RPL18 PE=1 SV=1	3	10	21.8
Q9H3P7	Golgi resident protein GCP60 OS=Homo sapiens GN=ACBD3 PE=1 SV=4	2	2	60.6
A8K9A4	cDNA FLJ75154, highly similar to Homo sapiens heterogeneous nuclear ribonucleoprotein C (C1/C2), mRNA OS=Homo sapiens PE=2 SV=1	4	4	33.6
B4DLH1	cDNA FLJ55982, highly similar to Homo sapiens ADP-ribosylation factor-like 2-like 1 (ARL2L1), transcript variant 1, mRNA OS=Homo sapiens PE=2 SV=1	4	8	48.6
I6TRR8	SND1-BRAF fusion OS=Homo sapiens PE=2 SV=1	4	5	109.1
Q4LE58	EIF4G1 variant protein (Fragment) OS=Homo sapiens GN=EIF4G1 variant protein PE=2 SV=1	3	3	178
P55786	Puromycin-sensitive aminopeptidase OS=Homo sapiens GN=NPEPPS PE=1 SV=2	4	6	103.2
P23284	Peptidyl-prolyl cis-trans isomerase B OS=Homo sapiens GN=PPIB PE=1 SV=2	3	4	23.7
A0A024RAV5	V-Ki-ras2 Kirsten rat sarcoma viral oncogene homolog, isoform CRA_b OS=Homo sapiens GN=KRAS PE=4 SV=1	4	5	21.4
C9J6P4	Zinc finger CCCH-type antiviral protein 1 OS=Homo sapiens GN=ZC3HAV1 PE=1 SV=1	2	3	114
Q14400	GLUD1 protein (Fragment) OS=Homo sapiens GN=GLUD1 PE=2 SV=1	3	4	28.7
B2R6F5	Protein XRP2 OS=Homo sapiens PE=2 SV=1	3	5	39.6
Q00013	55 kDa erythrocyte membrane protein OS=Homo sapiens GN=MPP1 PE=1 SV=2	3	3	52.3
A0A024R2W4	Dystroglycan 1 (Dystrophin-associated glycoprotein 1), isoform CRA_a OS=Homo sapiens GN=DAG1 PE=4 SV=1	2	2	97.5
O60262	Guanine nucleotide-binding protein G(I)/G(S)/G(O) subunit gamma-7 OS=Homo sapiens GN=GNG7 PE=1 SV=1	1	2	7.5
Q13148	TAR DNA-binding protein 43 OS=Homo sapiens GN=TARDBP PE=1 SV=1	2	2	44.7
P46060	Ran GTPase-activating protein 1 OS=Homo sapiens GN=RANGAP1 PE=1 SV=1	3	3	63.5
B2RBR9	cDNA, FLJ95650, highly similar to Homo sapiens karyopherin (importin) beta 1 (KPNB1), mRNA OS=Homo sapiens PE=2 SV=1	3	3	97.1
P26373	60S ribosomal protein L13 OS=Homo sapiens GN=RPL13 PE=1 SV=4	4	5	24.2
O75167-4	Isoform 4 of Phosphatase and actin regulator 2 OS=Homo sapiens GN=PHACTR2	2	3	70.7
A0A024R0E5	Capping protein (Actin filament) muscle Z-line, alpha 1, isoform CRA_a OS=Homo sapiens GN=CAPZA1 PE=4 SV=1	2	2	32.9
Q8NDI1	EH domain-binding protein 1 OS=Homo sapiens GN=EHBP1 PE=1 SV=3	3	3	139.9
O75369-8	Isoform 8 of Filamin-B OS=Homo sapiens GN=FLNB	3	4	281.5
P61764-2	Isoform 2 of Syntaxin-binding protein 1 OS=Homo sapiens GN=STXBP1	3	3	68.7
G3V1L9	Tight junction protein 1 (Zona occludens 1), isoform CRA_a OS=Homo sapiens GN=TJP1 PE=1 SV=1	4	4	197.3
A0A024R6S1	DnaJ (Hsp40) homolog, subfamily A, member 2, isoform CRA_a OS=Homo sapiens GN=DNAJA2 PE=3 SV=1	4	5	45.7
Q8NE71	ATP-binding cassette sub-family F member 1 OS=Homo sapiens GN=ABCF1 PE=1 SV=2	2	2	95.9
B3KS98	Eukaryotic translation initiation factor 3 subunit H OS=Homo sapiens GN=EIF3S3 PE=1 SV=1	2	2	41.6
O95782	AP-2 complex subunit alpha-1 OS=Homo sapiens GN=AP2A1 PE=1 SV=3	4	4	107.5
P48066	Sodium- and chloride-dependent GABA transporter 3 OS=Homo sapiens GN=SLC6A11 PE=2 SV=1	2	2	70.6
A0A024R8Y3	Myelin protein zero-like 1, isoform CRA_a OS=Homo sapiens GN=MPZL1 PE=4 SV=1	4	4	22.7
P09496-2	Isoform Non-brain of Clathrin light chain A OS=Homo sapiens GN=CLTA	2	2	23.6
Q12931	Heat shock protein 75 kDa, mitochondrial OS=Homo sapiens GN=TRAP1 PE=1 SV=3	3	7	80.1
Q9H2G2	STE20-like serine/threonine-protein kinase OS=Homo sapiens GN=SLK PE=1 SV=1	2	2	142.6
Q8NHS3	Major facilitator superfamily domain-containing protein 8 OS=Homo sapiens GN=MFSD8 PE=1 SV=1	2	2	57.6
J3KNE7	Tumor protein D53 OS=Homo sapiens GN=TPD52L1 PE=1 SV=1	3	5	23
A8K865	cDNA FLJ75789, highly similar to Homo sapiens synaptophysin-like 1 (SYPL1), transcript variant 1, mRNA OS=Homo sapiens PE=2 SV=1	2	3	28.5
P00338-3	Isoform 3 of L-lactate dehydrogenase A chain OS=Homo sapiens GN=LDHA	3	4	39.8
Q8N6T3-2	Isoform 2 of ADP-ribosylation factor GTPase-activating protein 1 OS=Homo sapiens GN=ARFGAP1	3	4	45.6
Q6IAA8	Ragulator complex protein LAMTOR1 OS=Homo sapiens GN=LAMTOR1 PE=1 SV=2	3	5	17.7
Q96BI3	Gamma-secretase subunit APH-1A OS=Homo sapiens GN=APH1A PE=1 SV=1	2	2	29
Q13491-4	Isoform 4 of Neuronal membrane glycoprotein M6-b OS=Homo sapiens GN=GPM6B	2	3	36.2
Q7Z5G4	Golgin subfamily A member 7 OS=Homo sapiens GN=GOLGA7 PE=1 SV=2	4	6	15.8
A0A024R7I0	GIPC PDZ domain containing family, member 1, isoform CRA_a OS=Homo sapiens GN=GIPC1 PE=4 SV=1	3	5	36
Q53SS8	Epididymis secretory protein Li 85 OS=Homo sapiens GN=PCBP1 PE=2 SV=1	2	4	37.5
B2R749	cDNA, FLJ93285, highly similar to Homo sapiens cell division cycle associated 3 (CDCA3), mRNA OS=Homo sapiens PE=2 SV=1	2	2	29
Q7L9B9	Endonuclease/exonuclease/phosphatase family domain-containing protein 1 OS=Homo sapiens GN=EEPD1 PE=1 SV=2	3	3	62.4
Q86UP2	Kinectin OS=Homo sapiens GN=KTN1 PE=1 SV=1	2	2	156.2
Q9NTI5	Sister chromatid cohesion protein PDS5 homolog B OS=Homo sapiens GN=PDS5B PE=1 SV=1	1	2	164.6
Q9Y5B9	FACT complex subunit SPT16 OS=Homo sapiens GN=SUPT16H PE=1 SV=1	3	4	119.8
Q15043	Zinc transporter ZIP14 OS=Homo sapiens GN=SLC39A14 PE=1 SV=3	2	6	54.2
O60331-3	Isoform 3 of Phosphatidylinositol 4-phosphate 5-kinase type-1 gamma OS=Homo sapiens GN=PIP5K1C	4	4	77.4
P26641-2	Isoform 2 of Elongation factor 1-gamma OS=Homo sapiens GN=EEF1G	2	2	56.1
Q9BXI6-2	Isoform 2 of TBC1 domain family member 10A OS=Homo sapiens GN=TBC1D10A	3	3	57.9
Q08209	Serine/threonine-protein phosphatase 2B catalytic subunit alpha isoform OS=Homo sapiens GN=PPP3CA PE=1 SV=1	3	4	58.6
Q04656-3	Isoform 2 of Copper-transporting ATPase 1 OS=Homo sapiens GN=ATP7A	2	2	172
A0A024R814	Ribosomal protein L7, isoform CRA_a OS=Homo sapiens GN=RPL7 PE=3 SV=1	3	6	30.4
P22059	Oxysterol-binding protein 1 OS=Homo sapiens GN=OSBP PE=1 SV=1	3	3	89.4
A0A024R0F6	Tripartite motif-containing 33, isoform CRA_a OS=Homo sapiens GN=TRIM33 PE=4 SV=1	3	3	122.4
P50502	Hsc70-interacting protein OS=Homo sapiens GN=ST13 PE=1 SV=2	2	6	41.3
P62330	ADP-ribosylation factor 6 OS=Homo sapiens GN=ARF6 PE=1 SV=2	3	4	20.1
Q08722	Leukocyte surface antigen CD47 OS=Homo sapiens GN=CD47 PE=1 SV=1	4	9	35.2
B2RCM2	cDNA, FLJ96156, highly similar to Homo sapiens leucyl-tRNA synthetase (LARS), mRNA OS=Homo sapiens PE=2 SV=1	2	2	134.4
Q13332	Receptor-type tyrosine-protein phosphatase S OS=Homo sapiens GN=PTPRS PE=1 SV=3	3	3	216.9
Q6UWI4	Protein shisa-2 homolog OS=Homo sapiens GN=SHISA2 PE=1 SV=1	2	2	31.4
Q92508	Piezo-type mechanosensitive ion channel component 1 OS=Homo sapiens GN=PIEZO1 PE=1 SV=4	3	5	286.6
B2RBI4	cDNA, FLJ95528, highly similar to Homo sapiens catenin (cadherin-associated protein), alpha-like 1 (CTNNAL1), mRNA OS=Homo sapiens PE=2 SV=1	4	4	81.8
Q9NUE0	Palmitoyltransferase ZDHHC18 OS=Homo sapiens GN=ZDHHC18 PE=2 SV=2	3	4	42
O75821	Eukaryotic translation initiation factor 3 subunit G OS=Homo sapiens GN=EIF3G PE=1 SV=2	2	2	35.6
O43301	Heat shock 70 kDa protein 12A OS=Homo sapiens GN=HSPA12A PE=1 SV=2	2	2	74.9
P15529-2	Isoform B of Membrane cofactor protein OS=Homo sapiens GN=CD46	3	3	44.2
A8K724	Non-specific serine/threonine protein kinase OS=Homo sapiens PE=2 SV=1	2	2	63.9
Q53HV2	Chaperonin containing TCP1, subunit 7 (Eta) variant (Fragment) OS=Homo sapiens PE=2 SV=1	3	5	59.3
Q15654	Thyroid receptor-interacting protein 6 OS=Homo sapiens GN=TRIP6 PE=1 SV=3	2	2	50.3
B2RBM8	cDNA, FLJ95596, highly similar to Homo sapiens activity-dependent neuroprotector (ADNP), mRNA OS=Homo sapiens PE=2 SV=1	2	2	123.5
Q9UEW8	STE20/SPS1-related proline-alanine-rich protein kinase OS=Homo sapiens GN=STK39 PE=1 SV=3	2	2	59.4
Q9H3U5	Major facilitator superfamily domain-containing protein 1 OS=Homo sapiens GN=MFSD1 PE=2 SV=2	3	3	51.2
X5DNK3	Receptor protein-tyrosine kinase (Fragment) OS=Homo sapiens GN=ERBB2 PE=2 SV=1	4	4	137.8
Q658P3-2	Isoform 2 of Metalloreductase STEAP3 OS=Homo sapiens GN=STEAP3	3	5	55.6
O15173-2	Isoform 2 of Membrane-associated progesterone receptor component 2 OS=Homo sapiens GN=PGRMC2	2	2	26.2
P57721	Poly(rC)-binding protein 3 OS=Homo sapiens GN=PCBP3 PE=2 SV=2	2	4	39.4
Q92796-2	Isoform 2 of Disks large homolog 3 OS=Homo sapiens GN=DLG3	1	1	57.9
B4DPP6	cDNA FLJ54371, highly similar to Serum albumin OS=Homo sapiens PE=2 SV=1	3	3	70.3
Q6P9F7	Volume-regulated anion channel subunit LRRC8B OS=Homo sapiens GN=LRRC8B PE=1 SV=2	2	3	92.3
B7Z6Z4	Myosin light polypeptide 6 OS=Homo sapiens GN=MYL6 PE=1 SV=1	2	2	26.7
A0A024R5J5	H.sapiens ras-related Hrab6 protein OS=Homo sapiens GN=RAB6A PE=2 SV=1	3	8	23.6
Q6PCB8	Embigin OS=Homo sapiens GN=EMB PE=1 SV=1	2	6	36.9
A8K3C3	T-complex protein 1 subunit delta OS=Homo sapiens PE=2 SV=1	2	3	57.9
B7Z6L9	cDNA FLJ54755, highly similar to Vacuolar ATP synthase subunit d (EC 3.6.3.14) OS=Homo sapiens PE=2 SV=1	3	3	44.6
B4DLJ5	cDNA FLJ55716, highly similar to Desmocollin-2 OS=Homo sapiens PE=2 SV=1	3	3	101
Q16531	DNA damage-binding protein 1 OS=Homo sapiens GN=DDB1 PE=1 SV=1	3	3	126.9
Q5W0Z9	Probable palmitoyltransferase ZDHHC20 OS=Homo sapiens GN=ZDHHC20 PE=1 SV=1	2	2	42.2
J3KNF8	Cytochrome b5 type B OS=Homo sapiens GN=CYB5B PE=1 SV=1	2	3	16.7
Q8TCZ2-5	Isoform 5 of CD99 antigen-like protein 2 OS=Homo sapiens GN=CD99L2	2	5	28.9
B2R4C0	60S ribosomal protein L18a OS=Homo sapiens PE=2 SV=1	2	4	20.7
F8VX04	Sodium-coupled neutral amino acid transporter 1 OS=Homo sapiens GN=SLC38A1 PE=1 SV=1	3	3	56.2
Q6AWA4	Putative uncharacterized protein DKFZp686O0870 (Fragment) OS=Homo sapiens GN=DKFZp686O0870 PE=2 SV=1	1	1	238
A8MYQ9	Ras-related protein Rab-34, isoform NARR OS=Homo sapiens GN=RAB34 PE=1 SV=2	2	3	29.2
P78356	Phosphatidylinositol 5-phosphate 4-kinase type-2 beta OS=Homo sapiens GN=PIP4K2B PE=1 SV=1	2	2	47.3
A0A024R210	Interferon induced transmembrane protein 1 (9-27), isoform CRA_a OS=Homo sapiens GN=IFITM1 PE=4 SV=1	2	2	13.9
P32856	Syntaxin-2 OS=Homo sapiens GN=STX2 PE=1 SV=3	3	3	33.3
A0A087WUW9	ADP-ribosylation factor-like protein 15 OS=Homo sapiens GN=ARL15 PE=1 SV=1	2	3	22.9
Q05655	Protein kinase C delta type OS=Homo sapiens GN=PRKCD PE=1 SV=2	2	2	77.5
Q9NZ53	Podocalyxin-like protein 2 OS=Homo sapiens GN=PODXL2 PE=1 SV=1	2	2	65
Q9UNF0	Protein kinase C and casein kinase substrate in neurons protein 2 OS=Homo sapiens GN=PACSIN2 PE=1 SV=2	3	3	55.7
P54577	Tyrosine--tRNA ligase, cytoplasmic OS=Homo sapiens GN=YARS PE=1 SV=4	4	4	59.1
Q96L92	Sorting nexin-27 OS=Homo sapiens GN=SNX27 PE=1 SV=2	4	5	61.2
Q13277	Syntaxin-3 OS=Homo sapiens GN=STX3 PE=1 SV=3	3	3	33.1
B3KQ45	cDNA FLJ32798 fis, clone TESTI2002498, highly similar to Homo sapiens membrane protein, palmitoylated 7 (MAGUK p55 subfamily member 7) (MPP7), mRNA OS=Homo sapiens PE=2 SV=1	3	4	65.5
Q59GX2	Solute carrier family 2 (Facilitated glucose transporter), member 1 variant (Fragment) OS=Homo sapiens PE=2 SV=1	2	4	57
A0A088AWN2	WD repeat-containing protein 20 OS=Homo sapiens GN=WDR20 PE=1 SV=1	2	2	67.4
Q9NP58	ATP-binding cassette sub-family B member 6, mitochondrial OS=Homo sapiens GN=ABCB6 PE=1 SV=1	2	2	93.8
H0YKD8	60S ribosomal protein L28 OS=Homo sapiens GN=RPL28 PE=1 SV=1	3	3	19.1
B4E1J8	cDNA FLJ56285, highly similar to ADP-ribosylation factor-like protein 8B OS=Homo sapiens PE=2 SV=1	4	5	27.2
B3KSH1	HCG1784554, isoform CRA_a OS=Homo sapiens GN=EIF3F PE=2 SV=1	3	4	39.1
Q9HCU4	Cadherin EGF LAG seven-pass G-type receptor 2 OS=Homo sapiens GN=CELSR2 PE=1 SV=1	3	3	317.3
B4DXM8	cDNA FLJ60942, highly similar to Phosphatidylinositol 3-kinase regulatory subunit gamma OS=Homo sapiens PE=2 SV=1	3	3	59.4
A0A024R2M7	Oxidative-stress responsive 1, isoform CRA_a OS=Homo sapiens GN=OXSR1 PE=4 SV=1	2	3	58
Q4LE35	ITGA7 variant protein (Fragment) OS=Homo sapiens GN=ITGA7 variant protein PE=2 SV=1	3	4	130.7
Q14498	RNA-binding protein 39 OS=Homo sapiens GN=RBM39 PE=1 SV=2	2	6	59.3
O75367	Core histone macro-H2A.1 OS=Homo sapiens GN=H2AFY PE=1 SV=4	1	1	39.6
Q9BV40	Vesicle-associated membrane protein 8 OS=Homo sapiens GN=VAMP8 PE=1 SV=1	3	3	11.4
P51674	Neuronal membrane glycoprotein M6-a OS=Homo sapiens GN=GPM6A PE=1 SV=2	3	7	31.2
Q59GX6	DEAD/H (Asp-Glu-Ala-Asp/His) box polypeptide 3 variant (Fragment) OS=Homo sapiens PE=2 SV=1	3	3	74.5
B4DN86	cDNA FLJ56047, highly similar to A kinase anchor protein 1, mitochondrial OS=Homo sapiens PE=2 SV=1	2	2	101.4
Q96FJ2	Dynein light chain 2, cytoplasmic OS=Homo sapiens GN=DYNLL2 PE=1 SV=1	1	1	10.3
Q13409	Cytoplasmic dynein 1 intermediate chain 2 OS=Homo sapiens GN=DYNC1I2 PE=1 SV=3	1	1	71.4
Q9H6Y7	E3 ubiquitin-protein ligase RNF167 OS=Homo sapiens GN=RNF167 PE=1 SV=1	1	1	38.3
Q8N357	Solute carrier family 35 member F6 OS=Homo sapiens GN=SLC35F6 PE=1 SV=1	2	3	40.2
Q96QE2	Proton myo-inositol cotransporter OS=Homo sapiens GN=SLC2A13 PE=1 SV=3	2	2	70.3
A6NHR9	Structural maintenance of chromosomes flexible hinge domain-containing protein 1 OS=Homo sapiens GN=SMCHD1 PE=1 SV=2	2	2	226.2
A0A024R050	Amino acid transporter OS=Homo sapiens GN=SLC1A3 PE=3 SV=1	2	2	59.5
Q9NX76	CKLF-like MARVEL transmembrane domain-containing protein 6 OS=Homo sapiens GN=CMTM6 PE=1 SV=1	2	3	20.4
A0A024QZF2	Related RAS viral (R-ras) oncogene homolog, isoform CRA_a OS=Homo sapiens GN=RRAS PE=4 SV=1	2	4	23.5
A0A024R497	Acyl-CoA synthetase long-chain family member 3, isoform CRA_a OS=Homo sapiens GN=ACSL3 PE=4 SV=1	2	2	80.4
A0A087WW40	Endophilin-B1 OS=Homo sapiens GN=SH3GLB1 PE=1 SV=1	2	2	44.2
P53794	Sodium/myo-inositol cotransporter OS=Homo sapiens GN=SLC5A3 PE=3 SV=2	3	6	79.6
Q9HBB3	60S ribosomal protein L6 OS=Homo sapiens PE=2 SV=1	4	4	32.9
B4DRM3	cDNA FLJ54492, highly similar to Eukaryotic translation initiation factor 4B OS=Homo sapiens PE=2 SV=1	2	3	69.7
Q8NI27	THO complex subunit 2 OS=Homo sapiens GN=THOC2 PE=1 SV=2	2	2	182.7
A7BI36	p180/ribosome receptor OS=Homo sapiens GN=RRBP1 PE=2 SV=2	1	1	165.6
H7C0W7	Hyccin (Fragment) OS=Homo sapiens GN=FAM126A PE=1 SV=1	3	4	52.1
A0A024RDQ9	Solute carrier family 7 (Cationic amino acid transporter, y+ system), member 1, isoform CRA_a OS=Homo sapiens GN=SLC7A1 PE=4 SV=1	3	4	67.6
O60658	High affinity cAMP-specific and IBMX-insensitive 3',5'-cyclic phosphodiesterase 8A OS=Homo sapiens GN=PDE8A PE=1 SV=2	2	2	93.2
Q9Y2G0	Protein EFR3 homolog B OS=Homo sapiens GN=EFR3B PE=1 SV=2	3	3	92.4
A0A024R0C3	Nicotinamide nucleotide transhydrogenase, isoform CRA_a OS=Homo sapiens GN=NNT PE=4 SV=1	2	2	113.8
E9PEJ6	Phospholipid-translocating ATPase OS=Homo sapiens GN=ATP11A PE=1 SV=1	3	3	135.8
B2R806	Eukaryotic translation initiation factor 3 subunit E OS=Homo sapiens GN=EIF3E PE=2 SV=1	3	4	52.2
O94991	SLIT and NTRK-like protein 5 OS=Homo sapiens GN=SLITRK5 PE=2 SV=2	3	3	107.4
A0A024R161	Guanine nucleotide-binding protein subunit gamma OS=Homo sapiens GN=hCG_1994888 PE=3 SV=1	1	4	16.5
O95292	Vesicle-associated membrane protein-associated protein B/C OS=Homo sapiens GN=VAPB PE=1 SV=3	2	3	27.2
O75942	Major prion protein OS=Homo sapiens GN=PRNP PE=3 SV=2	2	6	30.7
B7Z6M0	cDNA FLJ56370, highly similar to Homo sapiens FK506 binding protein 8, 38kDa (FKBP8), mRNA OS=Homo sapiens PE=2 SV=1	2	2	47.1
A1L4F5	Tyrosine-protein kinase transmembrane receptor OS=Homo sapiens GN=ROR2 PE=2 SV=1	3	3	104.7
A0A024R6N2	CDC42 binding protein kinase beta (DMPK-like), isoform CRA_a OS=Homo sapiens GN=CDC42BPB PE=4 SV=1	3	4	194.2
P62701	40S ribosomal protein S4, X isoform OS=Homo sapiens GN=RPS4X PE=1 SV=2	2	4	29.6
K4DIA0	ICOS ligand OS=Homo sapiens GN=ICOSLG PE=1 SV=1	1	1	51.9
Q59GY2	Ribosomal protein L4 variant (Fragment) OS=Homo sapiens PE=2 SV=1	3	4	49
J3KNL6	Protein transport protein Sec16A OS=Homo sapiens GN=SEC16A PE=1 SV=1	2	2	251.7
O75844	CAAX prenyl protease 1 homolog OS=Homo sapiens GN=ZMPSTE24 PE=1 SV=2	3	3	54.8
Q96Q45-3	Isoform 3 of Transmembrane protein 237 OS=Homo sapiens GN=TMEM237	2	3	48.2
Q6NSJ5	Volume-regulated anion channel subunit LRRC8E OS=Homo sapiens GN=LRRC8E PE=1 SV=2	3	4	90.2
P35916	Vascular endothelial growth factor receptor 3 OS=Homo sapiens GN=FLT4 PE=1 SV=3	2	3	152.7
Q86TV6-2	Isoform 2 of Tetratricopeptide repeat protein 7B OS=Homo sapiens GN=TTC7B	4	4	96
Q9BQG0-2	Isoform 2 of Myb-binding protein 1A OS=Homo sapiens GN=MYBBP1A	2	2	149.3
U5YMQ3	MHC class I antigen (Fragment) OS=Homo sapiens GN=HLA-A PE=3 SV=1	2	3	38.1
A8K7N0	cDNA FLJ75556, highly similar to Homo sapiens ribosomal protein L14, mRNA OS=Homo sapiens PE=2 SV=1	2	2	23.6
O43390-2	Isoform 2 of Heterogeneous nuclear ribonucleoprotein R OS=Homo sapiens GN=HNRNPR	2	2	71.2
A0A024R397	Pannexin 1, isoform CRA_b OS=Homo sapiens GN=PANX1 PE=3 SV=1	1	1	48
A0A024RAD5	Dolichyl-diphosphooligosaccharide--protein glycosyltransferase 48 kDa subunit OS=Homo sapiens GN=DDOST PE=3 SV=1	2	3	50.7
Q4LE27	ABCA3 variant protein (Fragment) OS=Homo sapiens GN=ABCA3 variant protein PE=2 SV=1	3	3	191.2
A0A024R904	Calcyclin binding protein, isoform CRA_a OS=Homo sapiens GN=CACYBP PE=4 SV=1	3	3	26.2
A0A024R438	ATG9 autophagy related 9 homolog A (S. cerevisiae), isoform CRA_a OS=Homo sapiens GN=ATG9A PE=4 SV=1	1	1	94.4
D3DR65	SPFH domain family, member 1, isoform CRA_a OS=Homo sapiens GN=SPFH1 PE=4 SV=1	2	2	39.1
V9HWK2	Epididymis luminal protein 114 OS=Homo sapiens GN=HEL114 PE=2 SV=1	3	3	123.7
Q9Y2I1	Nischarin OS=Homo sapiens GN=NISCH PE=1 SV=3	1	1	166.5
P35251	Replication factor C subunit 1 OS=Homo sapiens GN=RFC1 PE=1 SV=4	2	3	128.2
P11169	Solute carrier family 2, facilitated glucose transporter member 3 OS=Homo sapiens GN=SLC2A3 PE=1 SV=1	3	3	53.9
Q9UBG0	C-type mannose receptor 2 OS=Homo sapiens GN=MRC2 PE=1 SV=2	2	2	166.6
Q8WU20	Fibroblast growth factor receptor substrate 2 OS=Homo sapiens GN=FRS2 PE=1 SV=4	1	1	57
Q9NQA3	WAS protein family homolog 6 OS=Homo sapiens GN=WASH6P PE=1 SV=3	1	1	48
P21281	V-type proton ATPase subunit B, brain isoform OS=Homo sapiens GN=ATP6V1B2 PE=1 SV=3	3	4	56.5
F8WAR4	MICOS complex subunit MIC19 OS=Homo sapiens GN=CHCHD3 PE=1 SV=1	2	3	27.7
E9PAV3	Nascent polypeptide-associated complex subunit alpha, muscle-specific form OS=Homo sapiens GN=NACA PE=1 SV=1	1	1	205.3
F8WAL6	Abl interactor 2 OS=Homo sapiens GN=ABI2 PE=1 SV=2	1	1	55.6
Q8NG11	Tetraspanin-14 OS=Homo sapiens GN=TSPAN14 PE=1 SV=1	2	2	30.7
Q93008	Probable ubiquitin carboxyl-terminal hydrolase FAF-X OS=Homo sapiens GN=USP9X PE=1 SV=3	3	3	292.1
Q9UH62	Armadillo repeat-containing X-linked protein 3 OS=Homo sapiens GN=ARMCX3 PE=1 SV=1	1	1	42.5
P62306	Small nuclear ribonucleoprotein F OS=Homo sapiens GN=SNRPF PE=1 SV=1	2	2	9.7
A0A087WY96	Transporter OS=Homo sapiens GN=SLC6A6 PE=1 SV=1	2	2	81.3
O75828	Carbonyl reductase [NADPH] 3 OS=Homo sapiens GN=CBR3 PE=1 SV=3	1	1	30.8
B2RAM6	Kinesin-like protein OS=Homo sapiens PE=2 SV=1	3	3	119.1
P23396-2	Isoform 2 of 40S ribosomal protein S3 OS=Homo sapiens GN=RPS3	2	2	28.5
Q8NHG7	Small VCP/p97-interacting protein OS=Homo sapiens GN=SVIP PE=1 SV=1	2	4	8.4
B2R5R9	cDNA, FLJ92591, highly similar to Homo sapiens regulatory factor X, 5 (influences HLA class IIexpression) (RFX5), mRNA OS=Homo sapiens PE=2 SV=1	2	2	65.3
B4DR52	Histone H2B OS=Homo sapiens PE=2 SV=1	3	5	18
Q06830	Peroxiredoxin-1 OS=Homo sapiens GN=PRDX1 PE=1 SV=1	3	6	22.1
Q6IQ22	Ras-related protein Rab-12 OS=Homo sapiens GN=RAB12 PE=1 SV=3	2	7	27.2
Q9NY64	Solute carrier family 2, facilitated glucose transporter member 8 OS=Homo sapiens GN=SLC2A8 PE=1 SV=3	1	2	50.8
Q8IUW5	RELT-like protein 1 OS=Homo sapiens GN=RELL1 PE=1 SV=1	2	2	29.3
Q8TD43	Transient receptor potential cation channel subfamily M member 4 OS=Homo sapiens GN=TRPM4 PE=1 SV=1	3	5	134.2
J9R021	Eukaryotic translation initiation factor 3 subunit A OS=Homo sapiens GN=eIF3a PE=2 SV=1	3	3	166.4
A0A024R728	Receptor protein-tyrosine kinase OS=Homo sapiens GN=MET PE=3 SV=1	1	2	157.6
O43752	Syntaxin-6 OS=Homo sapiens GN=STX6 PE=1 SV=1	1	1	29.2
Q9UPT5	Exocyst complex component 7 OS=Homo sapiens GN=EXOC7 PE=1 SV=3	1	1	83.3
Q09666	Neuroblast differentiation-associated protein AHNAK OS=Homo sapiens GN=AHNAK PE=1 SV=2	3	3	628.7
A0A024QZ30	Succinate dehydrogenase complex, subunit A, flavoprotein (Fp), isoform CRA_b OS=Homo sapiens GN=SDHA PE=4 SV=1	1	3	72.6
B4DS14	cDNA FLJ55519, highly similar to Kinesin light chain 1 OS=Homo sapiens PE=2 SV=1	2	2	83.7
Q5Y190	Anchor protein OS=Homo sapiens GN=RESDA1 PE=2 SV=1	2	3	453
A0A087WXX9	5'-AMP-activated protein kinase catalytic subunit alpha-2 OS=Homo sapiens GN=PRKAA2 PE=1 SV=1	2	2	62.3
A0A024R8B2	Frequenin homolog (Drosophila), isoform CRA_a OS=Homo sapiens GN=FREQ PE=4 SV=1	2	3	21.9
P18827	Syndecan-1 OS=Homo sapiens GN=SDC1 PE=1 SV=3	1	1	32.4
Q2F838	Eukaryotic translation elongation factor 1 gamma (Fragment) OS=Homo sapiens PE=2 SV=1	2	2	9.6
O75436	Vacuolar protein sorting-associated protein 26A OS=Homo sapiens GN=VPS26A PE=1 SV=2	1	1	38.1
D3DTP7	HCG1987383, isoform CRA_a OS=Homo sapiens GN=hCG_1987383 PE=4 SV=1	1	1	37.7
O60264	SWI/SNF-related matrix-associated actin-dependent regulator of chromatin subfamily A member 5 OS=Homo sapiens GN=SMARCA5 PE=1 SV=1	2	2	121.8
Q9UHD9	Ubiquilin-2 OS=Homo sapiens GN=UBQLN2 PE=1 SV=2	2	3	65.7
H7C1E4	AP-1 complex subunit sigma-1A (Fragment) OS=Homo sapiens GN=AP1S1 PE=1 SV=1	1	1	22.2
P06899	Histone H2B type 1-J OS=Homo sapiens GN=HIST1H2BJ PE=1 SV=3	3	5	13.9
P57087-3	Isoform 3 of Junctional adhesion molecule B OS=Homo sapiens GN=JAM2	2	2	34.5
B2R9K8	cDNA, FLJ94440, highly similar to Homo sapiens chaperonin containing TCP1, subunit 6A (zeta 1)(CCT6A), mRNA OS=Homo sapiens PE=2 SV=1	2	2	57.9
O75190	DnaJ homolog subfamily B member 6 OS=Homo sapiens GN=DNAJB6 PE=1 SV=2	2	3	36.1
P49795	Regulator of G-protein signaling 19 OS=Homo sapiens GN=RGS19 PE=1 SV=1	2	2	24.6
D3DQ70	SERPINE1 mRNA binding protein 1, isoform CRA_d OS=Homo sapiens GN=SERBP1 PE=4 SV=1	1	1	50.9
Q9H0X4	Protein ITFG3 OS=Homo sapiens GN=ITFG3 PE=1 SV=1	2	2	59.6
Q9NU22	Midasin OS=Homo sapiens GN=MDN1 PE=1 SV=2	3	4	632.4
P30101	Protein disulfide-isomerase A3 OS=Homo sapiens GN=PDIA3 PE=1 SV=4	2	2	56.7
O60499	Syntaxin-10 OS=Homo sapiens GN=STX10 PE=1 SV=1	1	1	28.1
Q86YQ8	Copine-8 OS=Homo sapiens GN=CPNE8 PE=1 SV=2	2	2	63.1
A0A024RAZ7	Heterogeneous nuclear ribonucleoprotein A1, isoform CRA_b OS=Homo sapiens GN=HNRPA1 PE=4 SV=1	1	1	38.7
H7BZJ3	Protein disulfide-isomerase A3 (Fragment) OS=Homo sapiens GN=PDIA3 PE=1 SV=1	2	2	13.5
P15529	Membrane cofactor protein OS=Homo sapiens GN=CD46 PE=1 SV=3	3	3	43.7
Q9BS26	Endoplasmic reticulum resident protein 44 OS=Homo sapiens GN=ERP44 PE=1 SV=1	2	2	46.9
A0A0A0MRK6	Metaxin 1, isoform CRA_b OS=Homo sapiens GN=MTX1 PE=1 SV=1	2	2	51.4
Q9BZM5	NKG2D ligand 2 OS=Homo sapiens GN=ULBP2 PE=1 SV=1	2	2	27.4
B2RAH2	Sodium/hydrogen exchanger OS=Homo sapiens PE=2 SV=1	1	1	90.7
O94804	Serine/threonine-protein kinase 10 OS=Homo sapiens GN=STK10 PE=1 SV=1	2	3	112.1
Q7Z7N9	Transmembrane protein 179B OS=Homo sapiens GN=TMEM179B PE=1 SV=1	1	2	23.5
B5BU77	Protein kinase C eta type OS=Homo sapiens GN=PRKCH PE=2 SV=1	2	2	77.8
P78357	Contactin-associated protein 1 OS=Homo sapiens GN=CNTNAP1 PE=1 SV=1	2	2	156.2
P13674	Prolyl 4-hydroxylase subunit alpha-1 OS=Homo sapiens GN=P4HA1 PE=1 SV=2	2	2	61
P51572-2	Isoform 2 of B-cell receptor-associated protein 31 OS=Homo sapiens GN=BCAP31	3	3	34.7
Q8IZP0	Abl interactor 1 OS=Homo sapiens GN=ABI1 PE=1 SV=4	2	2	55
Q9NUU7	ATP-dependent RNA helicase DDX19A OS=Homo sapiens GN=DDX19A PE=1 SV=1	2	2	53.9
Q8WXH0-2	Isoform 2 of Nesprin-2 OS=Homo sapiens GN=SYNE2	3	3	798.4
I3L0A0	HCG2044781 OS=Homo sapiens GN=TMEM189-UBE2V1 PE=4 SV=1	2	2	42.2
P15104	Glutamine synthetase OS=Homo sapiens GN=GLUL PE=1 SV=4	2	2	42
P23470	Receptor-type tyrosine-protein phosphatase gamma OS=Homo sapiens GN=PTPRG PE=1 SV=4	2	2	161.9
A0A087WX97	Bcl-2-like protein 13 OS=Homo sapiens GN=BCL2L13 PE=1 SV=1	2	2	54.4
V9HWC7	Epididymis secretory sperm binding protein Li 128m OS=Homo sapiens GN=HEL-S-128m PE=2 SV=1	2	2	25
O75122-3	Isoform 3 of CLIP-associating protein 2 OS=Homo sapiens GN=CLASP2	2	2	165.8
P61165	Transmembrane protein 258 OS=Homo sapiens GN=TMEM258 PE=1 SV=1	1	3	9.1
A0A087WXI5	Cadherin-1 OS=Homo sapiens GN=CDH1 PE=1 SV=1	2	2	100
P53801	Pituitary tumor-transforming gene 1 protein-interacting protein OS=Homo sapiens GN=PTTG1IP PE=1 SV=1	1	2	20.3
Q9NYV4	Cyclin-dependent kinase 12 OS=Homo sapiens GN=CDK12 PE=1 SV=2	2	2	164.1
P00387-3	Isoform 3 of NADH-cytochrome b5 reductase 3 OS=Homo sapiens GN=CYB5R3	2	2	38.2
Q59GF1	Anion exchanger 2 type a variant (Fragment) OS=Homo sapiens PE=2 SV=1	2	3	137.2
A0A0A0MTC1	E3 ubiquitin-protein ligase RNF213 OS=Homo sapiens GN=RNF213 PE=1 SV=1	1	1	596.1
Q9P206-2	Isoform 2 of Uncharacterized protein KIAA1522 OS=Homo sapiens GN=KIAA1522	2	2	113
O15431	High affinity copper uptake protein 1 OS=Homo sapiens GN=SLC31A1 PE=1 SV=1	2	2	21.1
P62068	Ubiquitin carboxyl-terminal hydrolase 46 OS=Homo sapiens GN=USP46 PE=1 SV=1	2	2	42.4
Q9NY35	Claudin domain-containing protein 1 OS=Homo sapiens GN=CLDND1 PE=1 SV=1	2	2	28.6
A8KAQ3	cDNA FLJ76489, highly similar to Homo sapiens sortilin 1 (SORT1), mRNA OS=Homo sapiens PE=2 SV=1	2	2	92
J3KN13	MyoD family inhibitor domain-containing protein OS=Homo sapiens GN=MDFIC PE=1 SV=1	1	2	37
Q59FI9	Ribosomal protein L12 variant (Fragment) OS=Homo sapiens PE=2 SV=1	1	1	21.5
Q8IWA5-2	Isoform 2 of Choline transporter-like protein 2 OS=Homo sapiens GN=SLC44A2	2	7	80.7
E7EX59	Propionyl-CoA carboxylase beta chain, mitochondrial OS=Homo sapiens GN=PCCB PE=1 SV=1	1	1	61.6
P38159	RNA-binding motif protein, X chromosome OS=Homo sapiens GN=RBMX PE=1 SV=3	3	6	42.3
O60449-2	Isoform 2 of Lymphocyte antigen 75 OS=Homo sapiens GN=LY75	2	2	215.6
F8WBA3	Serine/threonine-protein kinase D OS=Homo sapiens GN=PRKD1 PE=1 SV=1	2	3	102.4
O94905	Erlin-2 OS=Homo sapiens GN=ERLIN2 PE=1 SV=1	2	2	37.8
P08138	Tumor necrosis factor receptor superfamily member 16 OS=Homo sapiens GN=NGFR PE=1 SV=1	1	1	45.2
F8WD64	Protein stum homolog OS=Homo sapiens GN=C1orf95 PE=1 SV=1	1	2	15
Q92729	Receptor-type tyrosine-protein phosphatase U OS=Homo sapiens GN=PTPRU PE=1 SV=2	2	2	162.3
B3KNC3	cDNA FLJ14222 fis, clone NT2RP3003992, highly similar to Nucleolar complex protein 2 homolog OS=Homo sapiens PE=2 SV=1	2	2	84.9
Q9NQL2	Ras-related GTP-binding protein D OS=Homo sapiens GN=RRAGD PE=1 SV=1	2	2	45.6
Q8N653	Leucine-zipper-like transcriptional regulator 1 OS=Homo sapiens GN=LZTR1 PE=1 SV=2	1	1	94.7
A0A024R7B7	CDC37 cell division cycle 37 homolog (S. cerevisiae), isoform CRA_a OS=Homo sapiens GN=CDC37 PE=4 SV=1	3	3	44.4
B2R5I8	cDNA, FLJ92490, highly similar to Homo sapiens RAB32, member RAS oncogene family (RAB32), mRNA OS=Homo sapiens PE=2 SV=1	2	2	24.9
P46776	60S ribosomal protein L27a OS=Homo sapiens GN=RPL27A PE=1 SV=2	2	2	16.6
Q9C0C4	Semaphorin-4C OS=Homo sapiens GN=SEMA4C PE=1 SV=2	1	1	92.6
Q9UBB4	Ataxin-10 OS=Homo sapiens GN=ATXN10 PE=1 SV=1	1	1	53.5
P26599-3	Isoform 3 of Polypyrimidine tract-binding protein 1 OS=Homo sapiens GN=PTBP1	2	2	59.6
Q13347	Eukaryotic translation initiation factor 3 subunit I OS=Homo sapiens GN=EIF3I PE=1 SV=1	3	3	36.5
P26006-1	Isoform 2 of Integrin alpha-3 OS=Homo sapiens GN=ITGA3	3	3	118.7
B2RBR4	cDNA, FLJ95644, highly similar to Homo sapiens solute carrier family 20 (phosphate transporter), member 2 (SLC20A2), mRNA OS=Homo sapiens PE=2 SV=1	2	5	70.4
Q5VT66-2	Isoform 2 of Mitochondrial amidoxime-reducing component 1 OS=Homo sapiens GN=MARC1	2	3	39.4
B3KRU1	cDNA FLJ34919 fis, clone NT2RP7002779, highly similar to Leucine-rich repeat-containing protein 8D OS=Homo sapiens PE=2 SV=1	1	1	98.2
O95858	Tetraspanin-15 OS=Homo sapiens GN=TSPAN15 PE=2 SV=1	2	3	33.1
P62263	40S ribosomal protein S14 OS=Homo sapiens GN=RPS14 PE=1 SV=3	2	2	16.3
A0A087WV73	Probable 28S rRNA (cytosine(4447)-C(5))-methyltransferase OS=Homo sapiens GN=NOP2 PE=1 SV=1	1	1	94
Q59HH3	Phosphoribosylglycinamide formyltransferase, phosphoribosylglycinamide synthetase, phosphoribosylaminoimidazole synthetase isoform 1 variant (Fragment) OS=Homo sapiens PE=2 SV=1	2	2	112.1
O75052	Carboxyl-terminal PDZ ligand of neuronal nitric oxide synthase protein OS=Homo sapiens GN=NOS1AP PE=1 SV=3	2	2	56.1
P98198-3	Isoform 3 of Phospholipid-transporting ATPase ID OS=Homo sapiens GN=ATP8B2	3	4	138.6
Q02880	DNA topoisomerase 2-beta OS=Homo sapiens GN=TOP2B PE=1 SV=3	2	3	183.2
A0A075EKM8	Tyrosine-protein kinase receptor OS=Homo sapiens PE=2 SV=1	2	3	141
Q9Y5A9	YTH domain-containing family protein 2 OS=Homo sapiens GN=YTHDF2 PE=1 SV=2	2	2	62.3
B3KXW5	cDNA FLJ46199 fis, clone TESTI4007965, highly similar to AP-1 complex subunit gamma-1 OS=Homo sapiens PE=2 SV=1	2	2	94.1
Q8N353	TMEM106B protein (Fragment) OS=Homo sapiens GN=TMEM106B PE=2 SV=1	2	2	35.1
A6NIW2	Dedicator of cytokinesis protein 11 OS=Homo sapiens GN=DOCK11 PE=1 SV=2	3	3	237.9
Q96GS4	Uncharacterized protein C17orf59 OS=Homo sapiens GN=C17orf59 PE=1 SV=2	1	1	37.2
P08962	CD63 antigen OS=Homo sapiens GN=CD63 PE=1 SV=2	2	6	25.6
B7Z3K9	Fructose-bisphosphate aldolase OS=Homo sapiens PE=2 SV=1	1	2	48.4
A0A024RDQ8	Replication factor C (Activator 1) 3, 38kDa, isoform CRA_a OS=Homo sapiens GN=RFC3 PE=4 SV=1	1	1	40.5
O75110	Probable phospholipid-transporting ATPase IIA OS=Homo sapiens GN=ATP9A PE=1 SV=3	2	3	118.5
Q03405	Urokinase plasminogen activator surface receptor OS=Homo sapiens GN=PLAUR PE=1 SV=1	1	1	37
A8K3A8	cDNA FLJ75085, highly similar to Homo sapiens glutaminyl-tRNA synthetase (QARS), mRNA OS=Homo sapiens PE=2 SV=1	2	2	87.8
B2RUZ4	Small integral membrane protein 1 OS=Homo sapiens GN=SMIM1 PE=1 SV=1	1	1	8.7
P38606	V-type proton ATPase catalytic subunit A OS=Homo sapiens GN=ATP6V1A PE=1 SV=2	3	4	68.3
P41743	Protein kinase C iota type OS=Homo sapiens GN=PRKCI PE=1 SV=2	2	3	68.2
Q96PU5-2	Isoform 2 of E3 ubiquitin-protein ligase NEDD4-like OS=Homo sapiens GN=NEDD4L	3	3	104.9
L7RRS0	Phosphatidylinositol-4-phosphate 3-kinase, catalytic subunit type 2 alpha OS=Homo sapiens GN=PIK3C2A PE=4 SV=1	1	1	190.6
M0R2Z9	SURP and G-patch domain-containing protein 2 OS=Homo sapiens GN=SUGP2 PE=1 SV=1	2	2	121.5
Q9BUS0	ZYX protein (Fragment) OS=Homo sapiens GN=ZYX PE=2 SV=2	2	2	62.4
Q13794	Phorbol-12-myristate-13-acetate-induced protein 1 OS=Homo sapiens GN=PMAIP1 PE=1 SV=1	1	2	6
P00558	Phosphoglycerate kinase 1 OS=Homo sapiens GN=PGK1 PE=1 SV=3	1	1	44.6
Q6P1M3	Lethal(2) giant larvae protein homolog 2 OS=Homo sapiens GN=LLGL2 PE=1 SV=2	2	2	113.4
P10155	60 kDa SS-A/Ro ribonucleoprotein OS=Homo sapiens GN=TROVE2 PE=1 SV=2	1	1	60.6
Q9H9B4	Sideroflexin-1 OS=Homo sapiens GN=SFXN1 PE=1 SV=4	2	4	35.6
S4R369	39S ribosomal protein L37, mitochondrial OS=Homo sapiens GN=MRPL37 PE=1 SV=1	1	2	54.9
P17812	CTP synthase 1 OS=Homo sapiens GN=CTPS1 PE=1 SV=2	1	1	66.6
Q9HCM3	UPF0606 protein KIAA1549 OS=Homo sapiens GN=KIAA1549 PE=1 SV=4	2	2	210.6
A0A024RBV4	Midline 1 (Opitz/BBB syndrome), isoform CRA_a OS=Homo sapiens GN=MID1 PE=4 SV=1	1	1	75.2
P22531	Small proline-rich protein 2E OS=Homo sapiens GN=SPRR2E PE=2 SV=2	2	2	7.8
A0A024R061	Synaptobrevin-like 1, isoform CRA_e OS=Homo sapiens GN=SYBL1 PE=4 SV=1	3	4	24.9
A0A024R8E4	Chromosome 9 open reading frame 32, isoform CRA_a OS=Homo sapiens GN=C9orf32 PE=4 SV=1	2	2	25.4
Q9Y277-2	Isoform 2 of Voltage-dependent anion-selective channel protein 3 OS=Homo sapiens GN=VDAC3	2	2	30.8
B2R657	Annexin OS=Homo sapiens PE=2 SV=1	3	4	52.6
P11279	Lysosome-associated membrane glycoprotein 1 OS=Homo sapiens GN=LAMP1 PE=1 SV=3	2	3	44.9
A0A024QZT2	Exocyst complex component 2, isoform CRA_a OS=Homo sapiens GN=EXOC2 PE=4 SV=1	2	2	104
O95196	Chondroitin sulfate proteoglycan 5 OS=Homo sapiens GN=CSPG5 PE=1 SV=3	2	2	60
A0A0C4DG17	40S ribosomal protein SA OS=Homo sapiens GN=RPSA PE=4 SV=1	3	3	33.3
Q9ULX6	A-kinase anchor protein 8-like OS=Homo sapiens GN=AKAP8L PE=1 SV=3	2	2	71.6
Q6ZS17-4	Isoform 4 of Protein FAM65A OS=Homo sapiens GN=FAM65A	1	1	134.1
Q14839-2	Isoform 2 of Chromodomain-helicase-DNA-binding protein 4 OS=Homo sapiens GN=CHD4	3	3	220.7
A0A023T787	RNA binding motif protein 8A OS=Homo sapiens GN=RBM8 PE=2 SV=1	1	1	19.9
Q9BZM4	NKG2D ligand 3 OS=Homo sapiens GN=ULBP3 PE=1 SV=1	2	2	27.9
Q59FM4	Scavenger receptor class B member 1 variant (Fragment) OS=Homo sapiens PE=2 SV=1	2	3	64.1
P08582	Melanotransferrin OS=Homo sapiens GN=MFI2 PE=1 SV=2	2	2	80.2
Q15436	Protein transport protein Sec23A OS=Homo sapiens GN=SEC23A PE=1 SV=2	1	1	86.1
A8K3B6	Non-specific protein-tyrosine kinase OS=Homo sapiens PE=2 SV=1	1	1	50.7
O95831	Apoptosis-inducing factor 1, mitochondrial OS=Homo sapiens GN=AIFM1 PE=1 SV=1	2	2	66.9
Q9UNE7	E3 ubiquitin-protein ligase CHIP OS=Homo sapiens GN=STUB1 PE=1 SV=2	3	4	34.8
Q7L1Q6-3	Isoform 3 of Basic leucine zipper and W2 domain-containing protein 1 OS=Homo sapiens GN=BZW1	2	3	51.2
Q9BUL8	Programmed cell death protein 10 OS=Homo sapiens GN=PDCD10 PE=1 SV=1	2	2	24.7
A0A0A6YYL6	Protein RPL17-C18orf32 OS=Homo sapiens GN=RPL17-C18orf32 PE=1 SV=1	3	3	26.4
A0A024R2Q4	Ribosomal protein L15 OS=Homo sapiens GN=RPL15 PE=3 SV=1	2	3	24.1
Q9P0K1	Disintegrin and metalloproteinase domain-containing protein 22 OS=Homo sapiens GN=ADAM22 PE=1 SV=1	2	2	100.4
A1L471	ATP-binding cassette, sub-family B (MDR/TAP), member 1 OS=Homo sapiens GN=ABCB1 PE=2 SV=1	2	3	141.4
P40925-3	Isoform 3 of Malate dehydrogenase, cytoplasmic OS=Homo sapiens GN=MDH1	1	2	38.6
P53618	Coatomer subunit beta OS=Homo sapiens GN=COPB1 PE=1 SV=3	3	4	107.1
Q86T03-2	Isoform 2 of Type 1 phosphatidylinositol 4,5-bisphosphate 4-phosphatase OS=Homo sapiens GN=TMEM55B	2	2	30.2
P0C0S5	Histone H2A.Z OS=Homo sapiens GN=H2AFZ PE=1 SV=2	2	4	13.5
Q6FGZ3	EPHX1 protein (Fragment) OS=Homo sapiens GN=EPHX1 PE=2 SV=1	3	3	52.9
O60637	Tetraspanin-3 OS=Homo sapiens GN=TSPAN3 PE=2 SV=1	3	4	28
B7Z6L0	Annexin OS=Homo sapiens PE=2 SV=1	3	4	65.6
Q96HA4	Uncharacterized protein C1orf159 OS=Homo sapiens GN=C1orf159 PE=2 SV=2	2	2	40.3
Q13585	Melatonin-related receptor OS=Homo sapiens GN=GPR50 PE=1 SV=3	1	1	67.3
Q96RY8	Chloride channel 7, isoform CRA_b OS=Homo sapiens GN=CLCN7 PE=1 SV=1	2	4	89.3
Q9UDY2-7	Isoform 7 of Tight junction protein ZO-2 OS=Homo sapiens GN=TJP2	1	1	137.3
O15194	CTD small phosphatase-like protein OS=Homo sapiens GN=CTDSPL PE=1 SV=2	1	1	31.1
P22626	Heterogeneous nuclear ribonucleoproteins A2/B1 OS=Homo sapiens GN=HNRNPA2B1 PE=1 SV=2	2	2	37.4
Q8N5I2	Arrestin domain-containing protein 1 OS=Homo sapiens GN=ARRDC1 PE=1 SV=1	2	3	46
Q9NVM1	Protein eva-1 homolog B OS=Homo sapiens GN=EVA1B PE=1 SV=1	1	2	18.4
B7Z268	Single-stranded DNA binding protein 1, isoform CRA_c OS=Homo sapiens GN=SSBP1 PE=2 SV=1	1	1	18.5
A0A024QYZ0	Sec61 gamma subunit, isoform CRA_a OS=Homo sapiens GN=SEC61G PE=3 SV=1	1	2	7.7
A0A0C4DFY5	G-protein-coupled receptor family C group 5 member C OS=Homo sapiens GN=GPRC5C PE=4 SV=1	1	1	52.9
Q14964	Ras-related protein Rab-39A OS=Homo sapiens GN=RAB39A PE=2 SV=2	2	7	25
P13473-3	Isoform LAMP-2C of Lysosome-associated membrane glycoprotein 2 OS=Homo sapiens GN=LAMP2	2	2	45.1
Q92959	Solute carrier organic anion transporter family member 2A1 OS=Homo sapiens GN=SLCO2A1 PE=1 SV=2	1	1	70
A8K8U1	cDNA FLJ77762, highly similar to Homo sapiens cullin-associated and neddylation-dissociated 1 (CAND1), mRNA OS=Homo sapiens PE=2 SV=1	3	3	136.2
Q96QK1	Vacuolar protein sorting-associated protein 35 OS=Homo sapiens GN=VPS35 PE=1 SV=2	2	2	91.6
A0A024RDT6	Chromosome 13 open reading frame 1, isoform CRA_a OS=Homo sapiens GN=C13orf1 PE=4 SV=1	1	1	21.7
Q8N1N4	Keratin, type II cytoskeletal 78 OS=Homo sapiens GN=KRT78 PE=2 SV=2	2	2	56.8
P57678	Gem-associated protein 4 OS=Homo sapiens GN=GEMIN4 PE=1 SV=2	2	2	120
O14737-2	Isoform 2 of Programmed cell death protein 5 OS=Homo sapiens GN=PDCD5	1	1	15
P02787	Serotransferrin OS=Homo sapiens GN=TF PE=1 SV=3	1	1	77
P62851	40S ribosomal protein S25 OS=Homo sapiens GN=RPS25 PE=1 SV=1	2	4	13.7
P31930	Cytochrome b-c1 complex subunit 1, mitochondrial OS=Homo sapiens GN=UQCRC1 PE=1 SV=3	2	2	52.6
P35998	26S protease regulatory subunit 7 OS=Homo sapiens GN=PSMC2 PE=1 SV=3	1	2	48.6
Q9UQ49-2	Isoform 2 of Sialidase-3 OS=Homo sapiens GN=NEU3	1	1	51.6
P54136	Arginine--tRNA ligase, cytoplasmic OS=Homo sapiens GN=RARS PE=1 SV=2	1	1	75.3
B1APZ0	Guanine nucleotide binding protein (G protein), gamma 4, isoform CRA_a OS=Homo sapiens GN=GNG4 PE=2 SV=1	1	1	8.4
A0A024R9G4	Family with sequence similarity 49, member B, isoform CRA_a OS=Homo sapiens GN=FAM49B PE=4 SV=1	1	2	36.7
A8K7T4	cDNA FLJ75774, highly similar to Homo sapiens lectin, mannose-binding 2 (LMAN2), mRNA OS=Homo sapiens PE=2 SV=1	2	2	40.2
P27361	Mitogen-activated protein kinase 3 OS=Homo sapiens GN=MAPK3 PE=1 SV=4	2	2	43.1
Q68EM7	Rho GTPase-activating protein 17 OS=Homo sapiens GN=ARHGAP17 PE=1 SV=1	3	3	95.4
O60645	Exocyst complex component 3 OS=Homo sapiens GN=EXOC3 PE=1 SV=2	2	2	86.8
Q6P5Z2	Serine/threonine-protein kinase N3 OS=Homo sapiens GN=PKN3 PE=1 SV=1	2	2	99.4
B5BUG9	Receptor protein serine/threonine kinase (Fragment) OS=Homo sapiens GN=BMPR1A PE=2 SV=1	1	1	60.1
Q9NZZ3	Charged multivesicular body protein 5 OS=Homo sapiens GN=CHMP5 PE=1 SV=1	1	1	24.6
Q9NSY1	BMP-2-inducible protein kinase OS=Homo sapiens GN=BMP2K PE=1 SV=2	1	1	129.1
B0LPF3	Growth factor receptor-bound protein 2 OS=Homo sapiens GN=GRB2 PE=2 SV=1	2	2	25.2
P61011	Signal recognition particle 54 kDa protein OS=Homo sapiens GN=SRP54 PE=1 SV=1	2	2	55.7
Q5T3F8	CSC1-like protein 2 OS=Homo sapiens GN=TMEM63B PE=1 SV=1	1	2	94.9
A0A090N8G0	Glycyl-tRNA synthetase OS=Homo sapiens GN=GARS PE=3 SV=1	1	1	77.5
Q12767-2	Isoform 2 of Uncharacterized protein KIAA0195 OS=Homo sapiens GN=KIAA0195	2	2	154.2
Q9NRG7	Epimerase family protein SDR39U1 OS=Homo sapiens GN=SDR39U1 PE=1 SV=2	2	2	34.7
P06748	Nucleophosmin OS=Homo sapiens GN=NPM1 PE=1 SV=2	1	1	32.6
Q9Y4G6	Talin-2 OS=Homo sapiens GN=TLN2 PE=1 SV=4	2	2	271.4
Q6I9V5	SLC25A6 protein OS=Homo sapiens GN=SLC25A6 PE=2 SV=1	1	1	32.8
O75976	Carboxypeptidase D OS=Homo sapiens GN=CPD PE=1 SV=2	1	1	152.8
A0A024R870	Leucine rich repeat and sterile alpha motif containing 1, isoform CRA_a OS=Homo sapiens GN=LRSAM1 PE=4 SV=1	2	2	83.5
D3DS14	Uncharacterized protein OS=Homo sapiens GN=FLJ10357 PE=4 SV=1	1	1	164.5
B4DW34	cDNA FLJ56798, highly similar to Acid sphingomyelinase-like phosphodiesterase 3b (EC 3.1.4.-) OS=Homo sapiens PE=2 SV=1	2	2	50.8
B3KUJ0	cDNA FLJ39996 fis, clone STOMA2002166, highly similar to Splicing factor 3B subunit 4 OS=Homo sapiens PE=2 SV=1	1	1	44.5
Q6PJF5	Inactive rhomboid protein 2 OS=Homo sapiens GN=RHBDF2 PE=1 SV=2	1	1	96.6
Q99828-2	Isoform 2 of Calcium and integrin-binding protein 1 OS=Homo sapiens GN=CIB1	1	1	26
P19256	Lymphocyte function-associated antigen 3 OS=Homo sapiens GN=CD58 PE=1 SV=1	2	2	28.1
M1VPF4	Tyrosine-protein kinase receptor OS=Homo sapiens GN=TPM3-ROS1 PE=2 SV=1	1	1	82.4
B2R713	cDNA, FLJ93224 OS=Homo sapiens PE=2 SV=1	1	1	81.7
E9PR17	CD59 glycoprotein OS=Homo sapiens GN=CD59 PE=1 SV=1	1	2	14.5
Q9UNN8	Endothelial protein C receptor OS=Homo sapiens GN=PROCR PE=1 SV=1	1	4	26.7
Q0VAB1	Translocase of inner mitochondrial membrane 50 homolog (S. cerevisiae) OS=Homo sapiens GN=TIMM50 PE=2 SV=1	1	1	50.4
A0A024R104	Contactin 1, isoform CRA_a OS=Homo sapiens GN=CNTN1 PE=4 SV=1	1	2	113.2
Q7L2E3-2	Isoform 2 of Putative ATP-dependent RNA helicase DHX30 OS=Homo sapiens GN=DHX30	2	2	136
A0A024R7T3	Heterogeneous nuclear ribonucleoprotein F, isoform CRA_a OS=Homo sapiens GN=HNRPF PE=4 SV=1	1	1	45.6
A0A024RC29	Desmocollin 3, isoform CRA_b OS=Homo sapiens GN=DSC3 PE=4 SV=1	1	1	99.9
Q16186	Proteasomal ubiquitin receptor ADRM1 OS=Homo sapiens GN=ADRM1 PE=1 SV=2	1	1	42.1
Q6PG46	AKAP5 protein (Fragment) OS=Homo sapiens GN=AKAP5 PE=2 SV=1	2	2	32.7
Q6UVK1	Chondroitin sulfate proteoglycan 4 OS=Homo sapiens GN=CSPG4 PE=1 SV=2	1	1	250.4
Q8WY22	BRI3-binding protein OS=Homo sapiens GN=BRI3BP PE=1 SV=1	1	1	27.8
Q14240-2	Isoform 2 of Eukaryotic initiation factor 4A-II OS=Homo sapiens GN=EIF4A2	1	1	46.5
V9HW63	Epididymis secretory sperm binding protein Li 97n OS=Homo sapiens GN=HEL-S-97n PE=2 SV=1	1	1	30.5
Q12769	Nuclear pore complex protein Nup160 OS=Homo sapiens GN=NUP160 PE=1 SV=3	1	2	162
B2RDI5	cDNA, FLJ96627, highly similar to Homo sapiens calpain 1, (mu/I) large subunit (CAPN1), mRNA OS=Homo sapiens PE=2 SV=1	3	3	81.8
A0A0A0MRM4	Tetraspanin-2 OS=Homo sapiens GN=TSPAN2 PE=1 SV=1	1	1	24.1
Q8N183	Mimitin, mitochondrial OS=Homo sapiens GN=NDUFAF2 PE=1 SV=1	2	3	19.8
Q96D71	RalBP1-associated Eps domain-containing protein 1 OS=Homo sapiens GN=REPS1 PE=1 SV=3	1	1	86.6
A0A087X256	WASH complex subunit 7 OS=Homo sapiens GN=KIAA1033 PE=1 SV=1	1	1	136.4
B3KM95	Phosphatidate cytidylyltransferase OS=Homo sapiens PE=2 SV=1	1	1	51.3
B5MD23	Tetraspanin OS=Homo sapiens GN=TSPAN9 PE=1 SV=1	1	1	29.5
Q4LE41	SEMA4D variant protein (Fragment) OS=Homo sapiens GN=SEMA4D variant protein PE=2 SV=1	1	1	97.1
P13489	Ribonuclease inhibitor OS=Homo sapiens GN=RNH1 PE=1 SV=2	1	1	49.9
P30626	Sorcin OS=Homo sapiens GN=SRI PE=1 SV=1	2	2	21.7
Q14657	EKC/KEOPS complex subunit LAGE3 OS=Homo sapiens GN=LAGE3 PE=1 SV=2	1	1	14.8
H3BN98	Uncharacterized protein (Fragment) OS=Homo sapiens PE=4 SV=2	2	2	27.2
Q9UID3	Vacuolar protein sorting-associated protein 51 homolog OS=Homo sapiens GN=VPS51 PE=1 SV=2	1	2	86
Q14978-2	Isoform Beta of Nucleolar and coiled-body phosphoprotein 1 OS=Homo sapiens GN=NOLC1	1	1	74.7
Q92621	Nuclear pore complex protein Nup205 OS=Homo sapiens GN=NUP205 PE=1 SV=3	2	2	227.8
P54920	Alpha-soluble NSF attachment protein OS=Homo sapiens GN=NAPA PE=1 SV=3	2	2	33.2
A8K9T3	cDNA FLJ76467, highly similar to Homo sapiens acyl-CoA synthetase long-chain family member 1 (ACSL1), mRNA OS=Homo sapiens PE=2 SV=1	2	3	77.9
P13073	Cytochrome c oxidase subunit 4 isoform 1, mitochondrial OS=Homo sapiens GN=COX4I1 PE=1 SV=1	2	2	19.6
P51571	Translocon-associated protein subunit delta OS=Homo sapiens GN=SSR4 PE=1 SV=1	1	2	19
P49588-2	Isoform 2 of Alanine--tRNA ligase, cytoplasmic OS=Homo sapiens GN=AARS	1	1	109.2
P06396	Gelsolin OS=Homo sapiens GN=GSN PE=1 SV=1	1	1	85.6
P20930	Filaggrin OS=Homo sapiens GN=FLG PE=1 SV=3	1	1	434.9
Q13641	Trophoblast glycoprotein OS=Homo sapiens GN=TPBG PE=1 SV=1	2	2	46
B4DWA6	cDNA FLJ60094, highly similar to F-actin capping protein subunit beta OS=Homo sapiens PE=2 SV=1	2	2	37.5
O14939	Phospholipase D2 OS=Homo sapiens GN=PLD2 PE=1 SV=2	2	3	105.9
P55265-4	Isoform 4 of Double-stranded RNA-specific adenosine deaminase OS=Homo sapiens GN=ADAR	1	1	140.7
Q9P0C9	HSPC107 (Fragment) OS=Homo sapiens PE=2 SV=1	1	2	17.4
O95214-2	Isoform 2 of Leptin receptor overlapping transcript-like 1 OS=Homo sapiens GN=LEPROTL1	1	2	18.4
Q16512-2	Isoform 2 of Serine/threonine-protein kinase N1 OS=Homo sapiens GN=PKN1	2	2	104.6
Q8N8Z6	Discoidin, CUB and LCCL domain-containing protein 1 OS=Homo sapiens GN=DCBLD1 PE=1 SV=2	1	1	77.9
A1XBS5	Protein FAM92A1 OS=Homo sapiens GN=FAM92A1 PE=2 SV=2	1	1	33.4
Q59H77	T-complex protein 1 subunit gamma (Fragment) OS=Homo sapiens PE=2 SV=1	2	2	63.5
Q13797	Integrin alpha-9 OS=Homo sapiens GN=ITGA9 PE=1 SV=2	1	1	114.4
Q9NS93	Transmembrane 7 superfamily member 3 OS=Homo sapiens GN=TM7SF3 PE=2 SV=1	1	1	64.1
P14678-3	Isoform SM-B1 of Small nuclear ribonucleoprotein-associated proteins B and B' OS=Homo sapiens GN=SNRPB	1	1	30
B4DJ30	cDNA FLJ61290, highly similar to Neutral alpha-glucosidase AB OS=Homo sapiens PE=2 SV=1	1	1	112.9
P51648-2	Isoform 2 of Fatty aldehyde dehydrogenase OS=Homo sapiens GN=ALDH3A2	2	2	57.6
B4E171	Uncharacterized protein OS=Homo sapiens PE=2 SV=1	1	3	31.1
Q9H8Y8-3	Isoform 3 of Golgi reassembly-stacking protein 2 OS=Homo sapiens GN=GORASP2	1	1	48.6
Q8NCG7	Sn1-specific diacylglycerol lipase beta OS=Homo sapiens GN=DAGLB PE=1 SV=2	2	2	73.7
D1MGQ2	Alpha-2 globin chain OS=Homo sapiens GN=HBA2 PE=3 SV=1	1	1	15.2
Q59EK0	Epsilon isoform of regulatory subunit B56, protein phosphatase 2A variant (Fragment) OS=Homo sapiens PE=2 SV=1	1	1	57.9
Q5H9R7-5	Isoform 5 of Serine/threonine-protein phosphatase 6 regulatory subunit 3 OS=Homo sapiens GN=PPP6R3	1	1	98.4
Q15051	IQ calmodulin-binding motif-containing protein 1 OS=Homo sapiens GN=IQCB1 PE=1 SV=1	1	1	68.9
Q14257-2	Isoform 2 of Reticulocalbin-2 OS=Homo sapiens GN=RCN2	1	1	39.1
P62750	60S ribosomal protein L23a OS=Homo sapiens GN=RPL23A PE=1 SV=1	2	2	17.7
A5JJ20	Solute carrier family 4 sodium bicarbonate cotransporter member 4 variant C OS=Homo sapiens GN=SLC4A4 PE=2 SV=1	1	1	123.1
Q92896-2	Isoform 2 of Golgi apparatus protein 1 OS=Homo sapiens GN=GLG1	1	1	137.1
Q9HCG8	Pre-mRNA-splicing factor CWC22 homolog OS=Homo sapiens GN=CWC22 PE=1 SV=3	1	1	105.4
X5DNV3	Neuroligin 3 isoform A (Fragment) OS=Homo sapiens GN=NLGN3 PE=2 SV=1	1	1	93.8
Q06124	Tyrosine-protein phosphatase non-receptor type 11 OS=Homo sapiens GN=PTPN11 PE=1 SV=2	1	1	68.4
Q92823-5	Isoform 5 of Neuronal cell adhesion molecule OS=Homo sapiens GN=NRCAM	2	2	144.3
Q9ULI3	Protein HEG homolog 1 OS=Homo sapiens GN=HEG1 PE=1 SV=3	1	1	147.4
Q68CP4	Heparan-alpha-glucosaminide N-acetyltransferase OS=Homo sapiens GN=HGSNAT PE=1 SV=2	1	1	73.2
O14640	Segment polarity protein dishevelled homolog DVL-1 OS=Homo sapiens GN=DVL1 PE=1 SV=2	1	3	75.1
Q92599	Septin-8 OS=Homo sapiens GN=SEPT8 PE=1 SV=4	2	2	55.7
Q9UJU6	Drebrin-like protein OS=Homo sapiens GN=DBNL PE=1 SV=1	1	1	48.2
Q96N67	Dedicator of cytokinesis protein 7 OS=Homo sapiens GN=DOCK7 PE=1 SV=4	1	1	242.4
Q9NP72-2	Isoform 2 of Ras-related protein Rab-18 OS=Homo sapiens GN=RAB18	1	2	26.4
Q9H3N1	Thioredoxin-related transmembrane protein 1 OS=Homo sapiens GN=TMX1 PE=1 SV=1	1	1	31.8
Q8IWE4	DCN1-like protein 3 OS=Homo sapiens GN=DCUN1D3 PE=1 SV=1	1	2	34.3
A0A024R136	Rac GTPase activating protein 1, isoform CRA_a OS=Homo sapiens GN=RACGAP1 PE=4 SV=1	2	2	71
P15924	Desmoplakin OS=Homo sapiens GN=DSP PE=1 SV=3	2	2	331.6
A0A075B716	40S ribosomal protein S17 OS=Homo sapiens GN=RPS17 PE=1 SV=1	1	1	21.6
Q9Y2Q5	Ragulator complex protein LAMTOR2 OS=Homo sapiens GN=LAMTOR2 PE=1 SV=1	2	2	13.5
P50402	Emerin OS=Homo sapiens GN=EMD PE=1 SV=1	2	2	29
Q13444	Disintegrin and metalloproteinase domain-containing protein 15 OS=Homo sapiens GN=ADAM15 PE=1 SV=4	1	1	92.9
A0A024RAM0	Transportin 1, isoform CRA_a OS=Homo sapiens GN=TNPO1 PE=4 SV=1	2	2	102.3
Q9H773	dCTP pyrophosphatase 1 OS=Homo sapiens GN=DCTPP1 PE=1 SV=1	1	1	18.7
P53582	Methionine aminopeptidase 1 OS=Homo sapiens GN=METAP1 PE=1 SV=2	1	1	43.2
P62913-2	Isoform 2 of 60S ribosomal protein L11 OS=Homo sapiens GN=RPL11	2	3	20.1
B1AKK2	Dimethylarginine dimethylaminohydrolase 1, isoform CRA_b OS=Homo sapiens GN=DDAH1 PE=2 SV=1	2	2	31.1
A0A024R6H1	Serine palmitoyltransferase, long chain base subunit 2, isoform CRA_a OS=Homo sapiens GN=SPTLC2 PE=3 SV=1	1	1	62.9
A0A087X0N2	Leptin receptor gene-related protein OS=Homo sapiens GN=LEPROT PE=1 SV=1	1	1	15.4
F6WQW2	Ran-specific GTPase-activating protein OS=Homo sapiens GN=RANBP1 PE=1 SV=1	1	2	31.9
Q96DA6	Mitochondrial import inner membrane translocase subunit TIM14 OS=Homo sapiens GN=DNAJC19 PE=1 SV=3	1	2	12.5
P06241	Tyrosine-protein kinase Fyn OS=Homo sapiens GN=FYN PE=1 SV=3	2	2	60.7
P84098	60S ribosomal protein L19 OS=Homo sapiens GN=RPL19 PE=1 SV=1	2	2	23.5
A0A024R3T3	Transmembrane protein 63A, isoform CRA_a OS=Homo sapiens GN=TMEM63A PE=4 SV=1	1	2	92.1
Q14165	Malectin OS=Homo sapiens GN=MLEC PE=1 SV=1	1	1	32.2
Q96D31	Calcium release-activated calcium channel protein 1 OS=Homo sapiens GN=ORAI1 PE=1 SV=2	1	1	32.6
H3BMF4	Protein spinster homolog 1 OS=Homo sapiens GN=SPNS1 PE=1 SV=1	1	1	61.1
Q9H910-3	Isoform 3 of Hematological and neurological expressed 1-like protein OS=Homo sapiens GN=HN1L	2	2	23
P05109	Protein S100-A8 OS=Homo sapiens GN=S100A8 PE=1 SV=1	1	1	10.8
P53990-5	Isoform 5 of IST1 homolog OS=Homo sapiens GN=IST1	2	2	41.5
P28331-2	Isoform 2 of NADH-ubiquinone oxidoreductase 75 kDa subunit, mitochondrial OS=Homo sapiens GN=NDUFS1	1	3	80.9
A0A024R8W0	DEAD (Asp-Glu-Ala-Asp) box polypeptide 48, isoform CRA_a OS=Homo sapiens GN=DDX48 PE=3 SV=1	2	2	46.8
Q9NY61	Protein AATF OS=Homo sapiens GN=AATF PE=1 SV=1	1	1	63.1
Q96M27-2	Isoform 2 of Protein PRRC1 OS=Homo sapiens GN=PRRC1	1	1	48.5
P52434-4	Isoform 4 of DNA-directed RNA polymerases I, II, and III subunit RPABC3 OS=Homo sapiens GN=POLR2H	1	2	19.8
Q9Y394	Dehydrogenase/reductase SDR family member 7 OS=Homo sapiens GN=DHRS7 PE=1 SV=1	1	1	38.3
Q9Y2G3	Probable phospholipid-transporting ATPase IF OS=Homo sapiens GN=ATP11B PE=1 SV=2	1	1	134.1
Q9Y4D1	Disheveled-associated activator of morphogenesis 1 OS=Homo sapiens GN=DAAM1 PE=1 SV=2	1	1	123.4
Q01813	ATP-dependent 6-phosphofructokinase, platelet type OS=Homo sapiens GN=PFKP PE=1 SV=2	1	2	85.5
Q12996	Cleavage stimulation factor subunit 3 OS=Homo sapiens GN=CSTF3 PE=1 SV=1	1	1	82.9
O95757	Heat shock 70 kDa protein 4L OS=Homo sapiens GN=HSPA4L PE=1 SV=3	2	2	94.5
P62269	40S ribosomal protein S18 OS=Homo sapiens GN=RPS18 PE=1 SV=3	1	1	17.7
Q8WUK0	Phosphatidylglycerophosphatase and protein-tyrosine phosphatase 1 OS=Homo sapiens GN=PTPMT1 PE=1 SV=1	2	2	22.8
H0YL70	Transducin-like enhancer protein 3 OS=Homo sapiens GN=TLE3 PE=1 SV=1	1	1	84.4
A0A024QZY1	JTV1 gene, isoform CRA_a OS=Homo sapiens GN=JTV1 PE=4 SV=1	1	1	35.3
Q9UP95-7	Isoform 7 of Solute carrier family 12 member 4 OS=Homo sapiens GN=SLC12A4	2	2	119.7
A0A024R0P9	Translocase of outer mitochondrial membrane 40 homolog (Yeast), isoform CRA_c OS=Homo sapiens GN=TOMM40 PE=4 SV=1	2	3	37.9
Q9NTN9-2	Isoform 2 of Semaphorin-4G OS=Homo sapiens GN=SEMA4G	1	1	92
P63218	Guanine nucleotide-binding protein G(I)/G(S)/G(O) subunit gamma-5 OS=Homo sapiens GN=GNG5 PE=1 SV=3	2	2	7.3
Q8WUM0	Nuclear pore complex protein Nup133 OS=Homo sapiens GN=NUP133 PE=1 SV=2	2	2	128.9
Q6NVC0	SLC25A5 protein (Fragment) OS=Homo sapiens GN=SLC25A5 PE=2 SV=1	2	2	35.3
Q15172	Serine/threonine-protein phosphatase 2A 56 kDa regulatory subunit alpha isoform OS=Homo sapiens GN=PPP2R5A PE=1 SV=1	1	1	56.2
P34741	Syndecan-2 OS=Homo sapiens GN=SDC2 PE=1 SV=2	2	2	22.1
A0A087WVC6	Protein-tyrosine-phosphatase OS=Homo sapiens GN=PTPRJ PE=1 SV=1	2	2	146.5
Q96CS3	FAS-associated factor 2 OS=Homo sapiens GN=FAF2 PE=1 SV=2	1	1	52.6
Q8N7R7	Cyclin-Y-like protein 1 OS=Homo sapiens GN=CCNYL1 PE=1 SV=2	2	3	40.7
Q14103	Heterogeneous nuclear ribonucleoprotein D0 OS=Homo sapiens GN=HNRNPD PE=1 SV=1	1	1	38.4
Q9Y266	Nuclear migration protein nudC OS=Homo sapiens GN=NUDC PE=1 SV=1	1	1	38.2
P55735-3	Isoform 3 of Protein SEC13 homolog OS=Homo sapiens GN=SEC13	1	1	40.7
B2RDN3	Cytosolic Fe-S cluster assembly factor NUBP2 OS=Homo sapiens GN=NUBP2 PE=2 SV=1	1	1	28.9
B4DV24	cDNA FLJ55860, highly similar to Homo sapiens growth hormone regulated TBC protein 1 (GRTP1), mRNA OS=Homo sapiens PE=2 SV=1	1	3	39.1
Q8TC12	Retinol dehydrogenase 11 OS=Homo sapiens GN=RDH11 PE=1 SV=2	1	1	35.4
P22234-2	Isoform 2 of Multifunctional protein ADE2 OS=Homo sapiens GN=PAICS	2	2	47.9
P15531-2	Isoform 2 of Nucleoside diphosphate kinase A OS=Homo sapiens GN=NME1	2	4	19.6
P55085	Proteinase-activated receptor 2 OS=Homo sapiens GN=F2RL1 PE=1 SV=1	1	1	44.1
A0A024R0G0	Chloride channel CLIC-like 1, isoform CRA_b OS=Homo sapiens GN=CLCC1 PE=4 SV=1	1	1	62
K7EPJ5	E3 ubiquitin-protein ligase MGRN1 (Fragment) OS=Homo sapiens GN=MGRN1 PE=1 SV=1	1	1	65
Q6NSJ0	Uncharacterized family 31 glucosidase KIAA1161 OS=Homo sapiens GN=KIAA1161 PE=1 SV=2	2	2	81
Q9H2U1	ATP-dependent RNA helicase DHX36 OS=Homo sapiens GN=DHX36 PE=1 SV=2	1	1	114.7
B7ZLI0	Reticulon 4 receptor-like 2 OS=Homo sapiens GN=RTN4RL2 PE=2 SV=1	1	1	46.1
E9PGC5	Protein-tyrosine-phosphatase OS=Homo sapiens GN=PTPRK PE=1 SV=1	1	3	165.9
B1AHD1	NHP2-like protein 1 OS=Homo sapiens GN=NHP2L1 PE=1 SV=1	1	1	14.6
Q96NT5	Proton-coupled folate transporter OS=Homo sapiens GN=SLC46A1 PE=1 SV=1	1	1	49.7
B4DL07	cDNA FLJ53353, highly similar to ATP-binding cassette sub-family D member 3 OS=Homo sapiens PE=2 SV=1	1	1	78.4
Q96AJ9	Vesicle transport through interaction with t-SNAREs homolog 1A OS=Homo sapiens GN=VTI1A PE=1 SV=2	1	1	25.2
Q9NQ11	Probable cation-transporting ATPase 13A2 OS=Homo sapiens GN=ATP13A2 PE=1 SV=2	1	1	128.7
Q96BW9	Phosphatidate cytidylyltransferase, mitochondrial OS=Homo sapiens GN=TAMM41 PE=1 SV=2	1	1	51
A0A087WUW0	Protein chibby homolog 1 OS=Homo sapiens GN=CBY1 PE=1 SV=1	1	1	19.3
B3KY60	cDNA FLJ16777 fis, clone BRHIP2029567, highly similar to Cell division cycle 5-like protein OS=Homo sapiens PE=2 SV=1	2	2	92.2
Q9UL54-2	Isoform 2 of Serine/threonine-protein kinase TAO2 OS=Homo sapiens GN=TAOK2	2	2	119.2
Q7Z403	Transmembrane channel-like protein 6 OS=Homo sapiens GN=TMC6 PE=2 SV=2	2	2	90
Q9UN36	Protein NDRG2 OS=Homo sapiens GN=NDRG2 PE=1 SV=2	1	1	40.8
Q8NI36	WD repeat-containing protein 36 OS=Homo sapiens GN=WDR36 PE=1 SV=1	1	1	105.3
A8K4W0	40S ribosomal protein S3a OS=Homo sapiens GN=RPS3A PE=2 SV=1	1	2	29.9
Q8IXB1	DnaJ homolog subfamily C member 10 OS=Homo sapiens GN=DNAJC10 PE=1 SV=2	2	2	91
F8VXU5	Vacuolar protein sorting-associated protein 29 OS=Homo sapiens GN=VPS29 PE=1 SV=1	1	1	24
Q8N490-2	Isoform 2 of Probable hydrolase PNKD OS=Homo sapiens GN=PNKD	1	1	15.4
Q9Y6W5	Wiskott-Aldrich syndrome protein family member 2 OS=Homo sapiens GN=WASF2 PE=1 SV=3	1	1	54.2
H7C3M7	FERM, RhoGEF and pleckstrin domain-containing protein 2 (Fragment) OS=Homo sapiens GN=FARP2 PE=1 SV=2	1	1	51.6
D9ZGF8	Rho-associated protein kinase OS=Homo sapiens GN=ROCK1 PE=3 SV=1	1	1	158.1
P52948	Nuclear pore complex protein Nup98-Nup96 OS=Homo sapiens GN=NUP98 PE=1 SV=4	1	1	197.5
Q53F64	Heterogeneous nuclear ribonucleoprotein AB isoform a variant (Fragment) OS=Homo sapiens PE=2 SV=1	1	1	36
Q15057	Arf-GAP with coiled-coil, ANK repeat and PH domain-containing protein 2 OS=Homo sapiens GN=ACAP2 PE=1 SV=3	1	1	88
Q9Y4W2	Ribosomal biogenesis protein LAS1L OS=Homo sapiens GN=LAS1L PE=1 SV=2	1	1	83
Q8TD20	Solute carrier family 2, facilitated glucose transporter member 12 OS=Homo sapiens GN=SLC2A12 PE=2 SV=1	1	1	66.9
Q5HYM3	Oxysterol-binding protein OS=Homo sapiens GN=DKFZp686C0249 PE=2 SV=1	2	2	101.2
Q8TBX8	Phosphatidylinositol 5-phosphate 4-kinase type-2 gamma OS=Homo sapiens GN=PIP4K2C PE=1 SV=3	1	1	47.3
O95136	Sphingosine 1-phosphate receptor 2 OS=Homo sapiens GN=S1PR2 PE=2 SV=2	1	1	38.8
P51811	Membrane transport protein XK OS=Homo sapiens GN=XK PE=1 SV=5	1	1	50.9
Q9C0H2-4	Isoform 4 of Protein tweety homolog 3 OS=Homo sapiens GN=TTYH3	1	1	57.9
Q9BXW9-1	Isoform 1 of Fanconi anemia group D2 protein OS=Homo sapiens GN=FANCD2	1	1	166.4
Q05DF2	SF3A2 protein (Fragment) OS=Homo sapiens GN=SF3A2 PE=2 SV=1	2	2	51.4
P12273	Prolactin-inducible protein OS=Homo sapiens GN=PIP PE=1 SV=1	1	1	16.6
Q969V3	Nicalin OS=Homo sapiens GN=NCLN PE=1 SV=2	1	1	62.9
B3V096	BetaCstF-64 variant 2 OS=Homo sapiens GN=CSTF2 PE=2 SV=1	1	2	62.9
Q86V85	Integral membrane protein GPR180 OS=Homo sapiens GN=GPR180 PE=2 SV=1	1	1	49.4
A0A024R9W5	HECT, UBA and WWE domain containing 1, isoform CRA_b OS=Homo sapiens GN=HUWE1 PE=4 SV=1	1	2	481.6
Q969E2	Secretory carrier-associated membrane protein 4 OS=Homo sapiens GN=SCAMP4 PE=2 SV=1	1	3	25.7
Q68DH5	LMBR1 domain-containing protein 2 OS=Homo sapiens GN=LMBRD2 PE=1 SV=1	1	1	81.1
Q9UKZ1	CCR4-NOT transcription complex subunit 11 OS=Homo sapiens GN=CNOT11 PE=1 SV=1	1	1	55.2
Q96AG4	Leucine-rich repeat-containing protein 59 OS=Homo sapiens GN=LRRC59 PE=1 SV=1	2	3	34.9
B7Z831	cDNA FLJ55176, highly similar to G-protein coupled receptor family C group 5 member B OS=Homo sapiens PE=2 SV=1	1	1	47.7
A0A024R7M0	Transmembrane emp24 protein transport domain containing 9, isoform CRA_a OS=Homo sapiens GN=TMED9 PE=3 SV=1	1	1	27.3
Q96SL1	Disrupted in renal carcinoma protein 2 OS=Homo sapiens GN=DIRC2 PE=1 SV=1	1	1	52.1
A8MU27	Small ubiquitin-related modifier 3 OS=Homo sapiens GN=SUMO3 PE=1 SV=1	1	1	16.9
P43250-2	Isoform GRK6B of G protein-coupled receptor kinase 6 OS=Homo sapiens GN=GRK6	1	1	67.2
O43493	Trans-Golgi network integral membrane protein 2 OS=Homo sapiens GN=TGOLN2 PE=1 SV=2	2	2	51.1
C9JXA7	Ragulator complex protein LAMTOR4 OS=Homo sapiens GN=LAMTOR4 PE=1 SV=1	1	1	14.3
P62280	40S ribosomal protein S11 OS=Homo sapiens GN=RPS11 PE=1 SV=3	1	1	18.4
O95562	Vesicle transport protein SFT2B OS=Homo sapiens GN=SFT2D2 PE=1 SV=1	1	1	17.8
Q8N4L2	Type 2 phosphatidylinositol 4,5-bisphosphate 4-phosphatase OS=Homo sapiens GN=TMEM55A PE=1 SV=1	1	1	28.1
Q5VZK9	Leucine-rich repeat-containing protein 16A OS=Homo sapiens GN=LRRC16A PE=1 SV=1	1	1	151.5
Q9UFF9	CCR4-NOT transcription complex subunit 8 OS=Homo sapiens GN=CNOT8 PE=1 SV=1	1	1	33.5
B2R623	cDNA, FLJ92740, highly similar to Homo sapiens RNA guanylyltransferase and 5'-phosphatase (RNGTT), mRNA OS=Homo sapiens PE=2 SV=1	1	1	68.4
P47985	Cytochrome b-c1 complex subunit Rieske, mitochondrial OS=Homo sapiens GN=UQCRFS1 PE=1 SV=2	1	1	29.6
Q9BWJ5	Splicing factor 3B subunit 5 OS=Homo sapiens GN=SF3B5 PE=1 SV=1	1	1	10.1
Q8IVF7	Formin-like protein 3 OS=Homo sapiens GN=FMNL3 PE=1 SV=3	1	1	117.1
V9GYM8	Rho guanine nucleotide exchange factor 2 OS=Homo sapiens GN=ARHGEF2 PE=1 SV=1	1	1	116
B4DR61	Protein transport protein Sec61 subunit alpha isoform 1 OS=Homo sapiens GN=SEC61A1 PE=1 SV=1	2	2	52.9
Q8N5M9	Protein jagunal homolog 1 OS=Homo sapiens GN=JAGN1 PE=1 SV=1	1	1	21.1
Q59G13	Syntaxin 16 isoform a variant (Fragment) OS=Homo sapiens PE=2 SV=1	1	1	43.3
A5D8V6	Vacuolar protein sorting-associated protein 37C OS=Homo sapiens GN=VPS37C PE=1 SV=2	1	1	38.6
P27824-2	Isoform 2 of Calnexin OS=Homo sapiens GN=CANX	2	2	71.5
Q9H1C7	Cysteine-rich and transmembrane domain-containing protein 1 OS=Homo sapiens GN=CYSTM1 PE=1 SV=1	1	1	10.6
Q92522	Histone H1x OS=Homo sapiens GN=H1FX PE=1 SV=1	1	1	22.5
Q9BX10	GTP-binding protein 2 OS=Homo sapiens GN=GTPBP2 PE=1 SV=1	1	1	65.7
Q6ZSP3	Phospholipid-translocating ATPase OS=Homo sapiens PE=2 SV=1	1	1	133.5
O43681	ATPase ASNA1 OS=Homo sapiens GN=ASNA1 PE=1 SV=2	1	1	38.8
Q9HC56	Protocadherin-9 OS=Homo sapiens GN=PCDH9 PE=1 SV=2	1	1	136
Q9UMS4	Pre-mRNA-processing factor 19 OS=Homo sapiens GN=PRPF19 PE=1 SV=1	1	2	55.1
Q5JTW2-2	Isoform 2 of Centrosomal protein of 78 kDa OS=Homo sapiens GN=CEP78	1	1	80
E9PQ57	mRNA export factor OS=Homo sapiens GN=RAE1 PE=1 SV=1	1	1	47.8
A8K4I8	cDNA FLJ78131, highly similar to Homo sapiens nipsnap homolog 1 (C. elegans) (NIPSNAP1), mRNA OS=Homo sapiens PE=2 SV=1	1	1	33.2
Q9NVH0	Exonuclease 3'-5' domain-containing protein 2 OS=Homo sapiens GN=EXD2 PE=1 SV=2	1	1	70.3
Q5T8P4	WAS protein family, member 3, isoform CRA_b OS=Homo sapiens GN=WASF3 PE=2 SV=1	1	1	55.3
A0A0A0MTH3	Integrin-linked protein kinase OS=Homo sapiens GN=ILK PE=1 SV=1	1	1	54.6
A0A024R2A7	Lectin, mannose-binding, 1, isoform CRA_b OS=Homo sapiens GN=LMAN1 PE=4 SV=1	1	1	57.5
Q05D08	PA2G4 protein (Fragment) OS=Homo sapiens GN=PA2G4 PE=2 SV=1	1	1	45.1
P35611-3	Isoform 3 of Alpha-adducin OS=Homo sapiens GN=ADD1	1	1	84.2
A0A024R571	EH domain-containing protein 1 OS=Homo sapiens GN=EHD1 PE=1 SV=1	2	2	61.9
O14929	Histone acetyltransferase type B catalytic subunit OS=Homo sapiens GN=HAT1 PE=1 SV=1	1	1	49.5
A8K4K9	cDNA FLJ76169 OS=Homo sapiens PE=2 SV=1	1	1	34.8
Q15061	WD repeat-containing protein 43 OS=Homo sapiens GN=WDR43 PE=1 SV=3	1	1	74.8
O15226-2	Isoform 2 of NF-kappa-B-repressing factor OS=Homo sapiens GN=NKRF	2	3	79.4
Q8WVE6	Transmembrane protein 171 OS=Homo sapiens GN=TMEM171 PE=2 SV=3	1	1	34.7
Q59EH3	Acid phosphatase 1 isoform c variant (Fragment) OS=Homo sapiens PE=2 SV=1	1	1	18.7
Q9HDC5	Junctophilin-1 OS=Homo sapiens GN=JPH1 PE=1 SV=2	1	1	71.6
A6NCS6	Uncharacterized protein C2orf72 OS=Homo sapiens GN=C2orf72 PE=1 SV=2	1	1	30.5
Q9Y2E4	Disco-interacting protein 2 homolog C OS=Homo sapiens GN=DIP2C PE=1 SV=2	1	1	170.7
D6REX3	Protein transport protein Sec31A OS=Homo sapiens GN=SEC31A PE=1 SV=1	1	1	136.1
B4DY45	cDNA FLJ61462, highly similar to Homo sapiens CK2 interacting protein 1; HQ0024c protein (CKIP-1), mRNA OS=Homo sapiens PE=2 SV=1	1	1	49.5
Q9H4L4	Sentrin-specific protease 3 OS=Homo sapiens GN=SENP3 PE=1 SV=2	1	1	65
D3DNI3	Profilin (Fragment) OS=Homo sapiens GN=PFN2 PE=3 SV=1	1	1	35.5
A8K4P8	cDNA FLJ75337 OS=Homo sapiens PE=2 SV=1	1	1	170.4
Q9Y4D7	Plexin-D1 OS=Homo sapiens GN=PLXND1 PE=1 SV=3	1	1	211.9
A8K9B2	cDNA FLJ76725, highly similar to Homo sapiens L-2-hydroxyglutarate dehydrogenase (L2HGDH), mRNA OS=Homo sapiens PE=2 SV=1	1	1	50.4
Q9H3S7	Tyrosine-protein phosphatase non-receptor type 23 OS=Homo sapiens GN=PTPN23 PE=1 SV=1	1	1	178.9
Q15392	Delta(24)-sterol reductase OS=Homo sapiens GN=DHCR24 PE=1 SV=2	1	1	60.1
A8K3H8	cDNA FLJ77680, highly similar to Homo sapiens protein phosphatase 2 (formerly 2A), regulatory subunit A (PR 65), alpha isoform (PPP2R1A), mRNA OS=Homo sapiens PE=2 SV=1	1	1	65.3
B4DWX3	Importin subunit alpha OS=Homo sapiens PE=2 SV=1	1	1	60.5
B7ZLF8	Uncharacterized protein OS=Homo sapiens PE=2 SV=1	2	2	9.9
Q8IVM0-2	Isoform 2 of Coiled-coil domain-containing protein 50 OS=Homo sapiens GN=CCDC50	1	1	56.3
H0YB98	Tetraspanin (Fragment) OS=Homo sapiens GN=TSPAN18 PE=1 SV=1	1	1	29.9
H0YAH0	Protocadherin-7 (Fragment) OS=Homo sapiens GN=PCDH7 PE=1 SV=1	1	1	102.5
O43306	Adenylate cyclase type 6 OS=Homo sapiens GN=ADCY6 PE=1 SV=2	1	1	130.5
A0A024R3S1	Chromosome 1 open reading frame 198, isoform CRA_a OS=Homo sapiens GN=C1orf198 PE=4 SV=1	1	1	36.3
Q5H9N4	Putative uncharacterized protein DKFZp686L20222 OS=Homo sapiens GN=DKFZp686L20222 PE=4 SV=1	1	2	34.8
Q27J81	Inverted formin-2 OS=Homo sapiens GN=INF2 PE=1 SV=2	1	1	135.5
P50851	Lipopolysaccharide-responsive and beige-like anchor protein OS=Homo sapiens GN=LRBA PE=1 SV=4	1	1	318.9
Q9C0E8-4	Isoform 4 of Protein lunapark OS=Homo sapiens GN=LNP	1	2	50.8
A0A024R866	Ribosomal protein L35, isoform CRA_a OS=Homo sapiens GN=RPL35 PE=3 SV=1	1	1	17.8
B3KM57	cDNA FLJ10347 fis, clone NT2RM2001035, highly similar to CCR4-NOT transcription complex subunit 7 OS=Homo sapiens PE=2 SV=1	1	1	32.8
Q8IZ21-2	Isoform 2 of Phosphatase and actin regulator 4 OS=Homo sapiens GN=PHACTR4	1	1	79.1
P55082	Microfibril-associated glycoprotein 3 OS=Homo sapiens GN=MFAP3 PE=2 SV=1	1	1	40.1
Q53H29	Nucleoporin 54kDa variant (Fragment) OS=Homo sapiens PE=2 SV=1	1	1	55.5
P16402	Histone H1.3 OS=Homo sapiens GN=HIST1H1D PE=1 SV=2	1	1	22.3
H0Y368	Dolichol-phosphate mannosyltransferase subunit 1 (Fragment) OS=Homo sapiens GN=DPM1 PE=1 SV=1	1	1	33.3
B4DH83	cDNA FLJ61115 OS=Homo sapiens PE=2 SV=1	1	1	34.6
Q9NRR8	CDC42 small effector protein 1 OS=Homo sapiens GN=CDC42SE1 PE=1 SV=1	1	1	8.9
Q9P2C4	Transmembrane protein 181 OS=Homo sapiens GN=TMEM181 PE=1 SV=2	1	1	69.3
J3KTA1	F-box and leucine-rich repeat protein 20, isoform CRA_a OS=Homo sapiens GN=FBXL20 PE=1 SV=1	2	2	48.5
K7ELC7	60S ribosomal protein L27 (Fragment) OS=Homo sapiens GN=RPL27 PE=1 SV=1	1	2	16.5
B3KQF0	cDNA FLJ90354 fis, clone NT2RP2003390, highly similar to Translocation protein SEC63 homolog OS=Homo sapiens PE=2 SV=1	1	1	87.9
B3KMS0	Condensin complex subunit 1 OS=Homo sapiens PE=2 SV=1	2	2	157.1
Q9HAU0-6	Isoform 6 of Pleckstrin homology domain-containing family A member 5 OS=Homo sapiens GN=PLEKHA5	1	1	146.8
P48029-2	Isoform 2 of Sodium- and chloride-dependent creatine transporter 1 OS=Homo sapiens GN=SLC6A8	1	1	80.1
Q96N66	Lysophospholipid acyltransferase 7 OS=Homo sapiens GN=MBOAT7 PE=1 SV=2	1	1	52.7
O75381	Peroxisomal membrane protein PEX14 OS=Homo sapiens GN=PEX14 PE=1 SV=1	1	1	41.2
Q96JB2	Conserved oligomeric Golgi complex subunit 3 OS=Homo sapiens GN=COG3 PE=1 SV=3	1	1	94
E9PKC0	Pleckstrin homology domain-containing family A member 7 OS=Homo sapiens GN=PLEKHA7 PE=1 SV=1	1	2	144.3
H3BS72	Very-long-chain (3R)-3-hydroxyacyl-CoA dehydratase 3 OS=Homo sapiens GN=HACD3 PE=1 SV=1	1	1	47.1
Q8N697	Solute carrier family 15 member 4 OS=Homo sapiens GN=SLC15A4 PE=2 SV=1	1	1	62
B4DEH1	cDNA FLJ60436, highly similar to Homo sapiens dolichyl-phosphate mannosyltransferase polypeptide 3, transcript variant 1, mRNA OS=Homo sapiens PE=2 SV=1	1	1	18.3
Q02241	Kinesin-like protein KIF23 OS=Homo sapiens GN=KIF23 PE=1 SV=3	1	1	110
Q8TEQ6	Gem-associated protein 5 OS=Homo sapiens GN=GEMIN5 PE=1 SV=3	1	2	168.5
P83731	60S ribosomal protein L24 OS=Homo sapiens GN=RPL24 PE=1 SV=1	1	1	17.8
B4E0X1	Beta-2-microglobulin OS=Homo sapiens PE=2 SV=1	1	1	13.9
E9PK25	Cofilin-1 OS=Homo sapiens GN=CFL1 PE=1 SV=1	1	1	22.7
B2RNB2	ADAM metallopeptidase domain 17 OS=Homo sapiens GN=ADAM17 PE=2 SV=1	2	2	93
Q96NW4	Ankyrin repeat domain-containing protein 27 OS=Homo sapiens GN=ANKRD27 PE=1 SV=2	1	1	116.9
Q9H305	Cell death-inducing p53-target protein 1 OS=Homo sapiens GN=CDIP1 PE=2 SV=1	1	1	21.9
D2KFF9	Hydrogen voltage-gated channel 1 variant 3 OS=Homo sapiens GN=HVCN1 PE=2 SV=1	1	1	31.6
Q6IEH8	Transcriptional regulator OS=Homo sapiens GN=NIPBL PE=2 SV=1	1	1	315.9
Q9BVP2	Guanine nucleotide-binding protein-like 3 OS=Homo sapiens GN=GNL3 PE=1 SV=2	1	1	62
Q9UHG3	Prenylcysteine oxidase 1 OS=Homo sapiens GN=PCYOX1 PE=1 SV=3	1	1	56.6
A8KAP3	cDNA FLJ78483, highly similar to Homo sapiens elongation factor Tu GTP binding domain containing 2 (EFTUD2), mRNA OS=Homo sapiens PE=2 SV=1	1	1	109.4
Q5C9Z4	Nucleolar MIF4G domain-containing protein 1 OS=Homo sapiens GN=NOM1 PE=1 SV=1	1	1	96.2
Q5T1Z8	Pumilio homolog 1 OS=Homo sapiens GN=PUM1 PE=1 SV=1	1	1	130
Q9P273	Teneurin-3 OS=Homo sapiens GN=TENM3 PE=2 SV=3	2	2	300.8
Q9UET6	Putative tRNA (cytidine(32)/guanosine(34)-2'-O)-methyltransferase OS=Homo sapiens GN=FTSJ1 PE=1 SV=2	1	1	36.1
Q9BY89	Uncharacterized protein KIAA1671 OS=Homo sapiens GN=KIAA1671 PE=1 SV=2	1	1	196.6
A8K984	Structural maintenance of chromosomes protein OS=Homo sapiens PE=2 SV=1	1	1	135.5
Q12999	Tetraspanin-31 OS=Homo sapiens GN=TSPAN31 PE=2 SV=1	1	1	23
A0A024R9M9	Calcium binding protein P22, isoform CRA_a OS=Homo sapiens GN=CHP PE=4 SV=1	1	1	22.4
P23258	Tubulin gamma-1 chain OS=Homo sapiens GN=TUBG1 PE=1 SV=2	1	1	51.1
B7Z2R2	Cytochrome b-c1 complex subunit 7 OS=Homo sapiens GN=UQCRB PE=1 SV=1	1	1	18.7
B4E141	Golgi SNAP receptor complex member 2 OS=Homo sapiens PE=2 SV=1	1	1	26.9
P36873-2	Isoform Gamma-2 of Serine/threonine-protein phosphatase PP1-gamma catalytic subunit OS=Homo sapiens GN=PPP1CC	1	1	38.5
Q6IAD8	SLC39A1 protein OS=Homo sapiens GN=SLC39A1 PE=2 SV=1	1	1	34.1
P78371	T-complex protein 1 subunit beta OS=Homo sapiens GN=CCT2 PE=1 SV=4	1	1	57.5
P30874	Somatostatin receptor type 2 OS=Homo sapiens GN=SSTR2 PE=1 SV=1	1	1	41.3
Q13330	Metastasis-associated protein MTA1 OS=Homo sapiens GN=MTA1 PE=1 SV=2	1	1	80.7
H3BVG0	Nuclear pore complex protein Nup93 OS=Homo sapiens GN=NUP93 PE=1 SV=1	1	1	99.5
P81605-2	Isoform 2 of Dermcidin OS=Homo sapiens GN=DCD	1	1	12.4
A0A024R118	Methyltransferase like 7A, isoform CRA_a OS=Homo sapiens GN=METTL7A PE=4 SV=1	1	1	28.3
A8K8A4	cDNA FLJ77640, highly similar to Homo sapiens copine II (CPNE2), mRNA OS=Homo sapiens PE=2 SV=1	1	2	61.2
Q6UX71	Plexin domain-containing protein 2 OS=Homo sapiens GN=PLXDC2 PE=1 SV=1	1	1	59.5
Q59EN5	Prosaposin variant (Fragment) OS=Homo sapiens PE=2 SV=1	1	1	58.7
A8K4W2	cDNA FLJ78635, highly similar to Homo sapiens ATP synthase, H+ transporting, mitochondrial F0 complex, subunit b, isoform 1 (ATP5F1), transcript variant 1, mRNA OS=Homo sapiens PE=2 SV=1	1	1	28.9
B3KUZ7	cDNA FLJ40986 fis, clone UTERU2014898, highly similar to Vacuolar ATP synthase subunit H (EC 3.6.3.14) OS=Homo sapiens PE=2 SV=1	1	1	55.9
Q13642	Four and a half LIM domains protein 1 OS=Homo sapiens GN=FHL1 PE=1 SV=4	1	1	36.2
A0A087X1N8	Serpin B6 OS=Homo sapiens GN=SERPINB6 PE=1 SV=1	1	1	44.8
Q14DV7	Protocadherin 10 OS=Homo sapiens GN=PCDH10 PE=2 SV=1	1	1	112.8
Q7KZI7	Serine/threonine-protein kinase MARK2 OS=Homo sapiens GN=MARK2 PE=1 SV=2	2	2	87.9
Q9NZI8	Insulin-like growth factor 2 mRNA-binding protein 1 OS=Homo sapiens GN=IGF2BP1 PE=1 SV=2	1	1	63.4
Q92547	DNA topoisomerase 2-binding protein 1 OS=Homo sapiens GN=TOPBP1 PE=1 SV=3	1	1	170.6
V9HWC9	Superoxide dismutase [Cu-Zn] OS=Homo sapiens GN=HEL-S-44 PE=2 SV=1	1	2	15.9
B7Z6S9	Glucosylceramidase OS=Homo sapiens PE=2 SV=1	1	1	68.7
P53041	Serine/threonine-protein phosphatase 5 OS=Homo sapiens GN=PPP5C PE=1 SV=1	1	1	56.8
O75489	NADH dehydrogenase [ubiquinone] iron-sulfur protein 3, mitochondrial OS=Homo sapiens GN=NDUFS3 PE=1 SV=1	1	1	30.2
M0QZR4	Rho guanine nucleotide exchange factor 1 OS=Homo sapiens GN=ARHGEF1 PE=1 SV=1	1	1	108.3
Q9Y3Y2-3	Isoform 2 of Chromatin target of PRMT1 protein OS=Homo sapiens GN=CHTOP	1	2	26.5
Q9NZ42	Gamma-secretase subunit PEN-2 OS=Homo sapiens GN=PSENEN PE=1 SV=1	1	1	12
A0A024R371	ADP-ribosylation-like factor 6 interacting protein 5, isoform CRA_a OS=Homo sapiens GN=ARL6IP5 PE=4 SV=1	1	1	21.6
A4D213	DKFZP586J0619 protein OS=Homo sapiens GN=DKFZP586J0619 PE=4 SV=1	1	1	266.5
O00151	PDZ and LIM domain protein 1 OS=Homo sapiens GN=PDLIM1 PE=1 SV=4	1	1	36
A2RU67	Uncharacterized protein KIAA1467 OS=Homo sapiens GN=KIAA1467 PE=1 SV=1	1	1	67
A0A024R8S5	Procollagen-proline, 2-oxoglutarate 4-dioxygenase (Proline 4-hydroxylase), beta polypeptide, isoform CRA_a OS=Homo sapiens GN=P4HB PE=3 SV=1	1	1	57.1
Q53HB3	Proteasome 26S ATPase subunit 1 variant (Fragment) OS=Homo sapiens PE=1 SV=1	1	1	49.2
P15880	40S ribosomal protein S2 OS=Homo sapiens GN=RPS2 PE=1 SV=2	1	1	31.3
Q9UJZ1	Stomatin-like protein 2, mitochondrial OS=Homo sapiens GN=STOML2 PE=1 SV=1	1	1	38.5
P02649	Apolipoprotein E OS=Homo sapiens GN=APOE PE=1 SV=1	1	1	36.1
Q9HAB3	Solute carrier family 52, riboflavin transporter, member 2 OS=Homo sapiens GN=SLC52A2 PE=1 SV=1	1	1	45.7
P78348-1	Isoform 1 of Acid-sensing ion channel 1 OS=Homo sapiens GN=ASIC1	1	2	64.7
E5KLJ5	Dynamin-like 120 kDa protein, mitochondrial OS=Homo sapiens GN=OPA1 PE=1 SV=1	1	1	117.7
A0A0A0MRJ7	Coagulation factor V OS=Homo sapiens GN=F5 PE=1 SV=1	1	1	252.1
A2RUF3	SLIT-ROBO Rho GTPase activating protein 2 OS=Homo sapiens GN=SRGAP2 PE=1 SV=1	1	1	120.8
A8K594	cDNA FLJ77256, highly similar to Homo sapiens SH3-domain binding protein 4 (SH3BP4), mRNA OS=Homo sapiens PE=2 SV=1	2	2	107.4
Q13596-3	Isoform 3 of Sorting nexin-1 OS=Homo sapiens GN=SNX1	1	1	63
P18031	Tyrosine-protein phosphatase non-receptor type 1 OS=Homo sapiens GN=PTPN1 PE=1 SV=1	1	1	49.9
Q9UPY5	Cystine/glutamate transporter OS=Homo sapiens GN=SLC7A11 PE=1 SV=1	1	1	55.4
Q8NF37	Lysophosphatidylcholine acyltransferase 1 OS=Homo sapiens GN=LPCAT1 PE=1 SV=2	1	1	59.1
B3KU05	cDNA FLJ39026 fis, clone NT2RP7005675 OS=Homo sapiens PE=2 SV=1	1	1	128.8
Q53HS1	Achalasia, adrenocortical insufficiency, alacrimia (Allgrove, triple-A) variant (Fragment) OS=Homo sapiens PE=2 SV=1	1	2	59.5
P19086	Guanine nucleotide-binding protein G(z) subunit alpha OS=Homo sapiens GN=GNAZ PE=2 SV=3	1	1	40.9
P08151	Zinc finger protein GLI1 OS=Homo sapiens GN=GLI1 PE=1 SV=1	1	1	117.8
P62316	Small nuclear ribonucleoprotein Sm D2 OS=Homo sapiens GN=SNRPD2 PE=1 SV=1	1	1	13.5
Q12929	Epidermal growth factor receptor kinase substrate 8 OS=Homo sapiens GN=EPS8 PE=1 SV=1	1	2	91.8
A6NKH3	Putative 60S ribosomal protein L37a-like protein OS=Homo sapiens GN=RPL37AP8 PE=5 SV=2	1	1	10.6
B2R6Q9	cDNA, FLJ93067, highly similar to Homo sapiens interferon gamma receptor 1 (IFNGR1), mRNA OS=Homo sapiens PE=2 SV=1	1	1	54.3
P81408-4	Isoform 3 of Protein FAM189B OS=Homo sapiens GN=FAM189B	1	1	71.4
P12268	Inosine-5'-monophosphate dehydrogenase 2 OS=Homo sapiens GN=IMPDH2 PE=1 SV=2	1	1	55.8
H0YMD1	Low-density lipoprotein receptor OS=Homo sapiens GN=LDLR PE=1 SV=1	1	1	104.7
P08247	Synaptophysin OS=Homo sapiens GN=SYP PE=1 SV=3	1	2	33.8
A0A0C4DGQ5	Calpain small subunit 1 OS=Homo sapiens GN=CAPNS1 PE=4 SV=1	1	1	33.8
Q92600-2	Isoform 2 of Cell differentiation protein RCD1 homolog OS=Homo sapiens GN=RQCD1	1	1	36.8
P05387	60S acidic ribosomal protein P2 OS=Homo sapiens GN=RPLP2 PE=1 SV=1	1	1	11.7
O43760-2	Isoform 2 of Synaptogyrin-2 OS=Homo sapiens GN=SYNGR2	1	1	30.4
P32418	Sodium/calcium exchanger 1 OS=Homo sapiens GN=SLC8A1 PE=1 SV=3	1	1	108.5
Q96C19	EF-hand domain-containing protein D2 OS=Homo sapiens GN=EFHD2 PE=1 SV=1	1	1	26.7
B4DJ06	cDNA FLJ56620 OS=Homo sapiens PE=2 SV=1	1	1	67.9
Q7Z7H5	Transmembrane emp24 domain-containing protein 4 OS=Homo sapiens GN=TMED4 PE=1 SV=1	1	3	25.9
Q9ULT0-4	Isoform 3 of Tetratricopeptide repeat protein 7A OS=Homo sapiens GN=TTC7A	1	1	98.9
P11117	Lysosomal acid phosphatase OS=Homo sapiens GN=ACP2 PE=1 SV=3	1	1	48.3
Q96TA1	Niban-like protein 1 OS=Homo sapiens GN=FAM129B PE=1 SV=3	1	1	84.1
A7LNJ1	Solute carrier family 20 (Phosphate transporter), member 1 OS=Homo sapiens GN=SLC20A1 PE=2 SV=1	1	2	73.7
P61964	WD repeat-containing protein 5 OS=Homo sapiens GN=WDR5 PE=1 SV=1	1	1	36.6
A0A024R3Q7	Ras homolog gene family, member U, isoform CRA_a OS=Homo sapiens GN=RHOU PE=3 SV=1	1	1	28.2
P36955	Pigment epithelium-derived factor OS=Homo sapiens GN=SERPINF1 PE=1 SV=4	1	1	46.3
Q5T9A4	ATPase family AAA domain-containing protein 3B OS=Homo sapiens GN=ATAD3B PE=1 SV=1	1	1	72.5
O94826	Mitochondrial import receptor subunit TOM70 OS=Homo sapiens GN=TOMM70A PE=1 SV=1	1	2	67.4
B4DZF8	Serine/threonine-protein phosphatase 2A activator OS=Homo sapiens PE=2 SV=1	1	1	42.1
Q5T9L3-2	Isoform 2 of Protein wntless homolog OS=Homo sapiens GN=WLS	1	2	62.5
Q96RF0	Sorting nexin-18 OS=Homo sapiens GN=SNX18 PE=1 SV=2	1	1	68.9
Q92581-2	Isoform 2 of Sodium/hydrogen exchanger 6 OS=Homo sapiens GN=SLC9A6	1	1	77.9
Q9Y3F4-2	Isoform 2 of Serine-threonine kinase receptor-associated protein OS=Homo sapiens GN=STRAP	1	1	39.8
E5RJR5	S-phase kinase-associated protein 1 OS=Homo sapiens GN=SKP1 PE=1 SV=1	1	1	18.7
P11766	Alcohol dehydrogenase class-3 OS=Homo sapiens GN=ADH5 PE=1 SV=4	1	2	39.7
E7EV01	Calpain-5 OS=Homo sapiens GN=CAPN5 PE=1 SV=2	1	1	77.4
B4DM85	Kinesin-like protein OS=Homo sapiens PE=2 SV=1	1	1	84
P61326	Protein mago nashi homolog OS=Homo sapiens GN=MAGOH PE=1 SV=1	1	1	17.2
A4D110	Putative uncharacterized protein OS=Homo sapiens GN=LOC401309 PE=4 SV=1	1	1	13.4
A0A024R978	Chromosome 1 open reading frame 24, isoform CRA_a OS=Homo sapiens GN=C1orf24 PE=4 SV=1	1	1	103.1
A8K5K0	cDNA FLJ78309, highly similar to Homo sapiens heterogeneous nuclear ribonucleoprotein U-like 1 (HNRPUL1), transcript variant 1, mRNA OS=Homo sapiens PE=2 SV=1	1	1	95.6
Q9NVA4	Transmembrane protein 184C OS=Homo sapiens GN=TMEM184C PE=2 SV=2	1	1	50.1
Q13393	Phospholipase D1 OS=Homo sapiens GN=PLD1 PE=1 SV=1	1	1	124.1
Q6P2Q9	Pre-mRNA-processing-splicing factor 8 OS=Homo sapiens GN=PRPF8 PE=1 SV=2	1	1	273.4
O75964	ATP synthase subunit g, mitochondrial OS=Homo sapiens GN=ATP5L PE=1 SV=3	1	1	11.4
D9HTE9	Plasma membrane citrate carrier OS=Homo sapiens GN=SLC25A1 PE=2 SV=1	1	1	35
B0QY89	Eukaryotic translation initiation factor 3 subunit L OS=Homo sapiens GN=EIF3L PE=1 SV=1	1	1	70.9
A0A087WT44	Heme oxygenase 2 OS=Homo sapiens GN=HMOX2 PE=1 SV=1	1	1	41.6
E9KL35	Epididymis tissue sperm binding protein Li 3a OS=Homo sapiens PE=2 SV=1	1	1	35.1
A0A024R6U8	Matrix metallopeptidase 15 (Membrane-inserted), isoform CRA_a OS=Homo sapiens GN=MMP15 PE=4 SV=1	1	1	75.8
A0A087WZ27	Zinc finger protein 90 OS=Homo sapiens GN=ZNF90 PE=4 SV=1	1	1	16.4
B3KM47	cDNA FLJ10273 fis, clone HEMBB1001137, highly similar to SEC23-interacting protein OS=Homo sapiens PE=2 SV=1	1	1	111
Q96BD0	Solute carrier organic anion transporter family member 4A1 OS=Homo sapiens GN=SLCO4A1 PE=1 SV=2	1	1	77.1
A0A024R928	Solute carrier family 19 (Thiamine transporter), member 2, isoform CRA_a OS=Homo sapiens GN=SLC19A2 PE=4 SV=1	1	1	55.4
Q9UBV8	Peflin OS=Homo sapiens GN=PEF1 PE=1 SV=1	1	1	30.4
A8K9V9	cDNA FLJ76064 OS=Homo sapiens PE=2 SV=1	1	2	34.5
Q9ULE6	Paladin OS=Homo sapiens GN=PALD1 PE=1 SV=3	1	2	96.7
A0A024R8U7	Uncharacterized protein OS=Homo sapiens GN=ET PE=4 SV=1	1	1	49.2
Q01844-5	Isoform 5 of RNA-binding protein EWS OS=Homo sapiens GN=EWSR1	1	1	68.9
A8K9E1	cDNA FLJ77957, highly similar to Homo sapiens HBS1-like (S. cerevisiae) (HBS1L), mRNA OS=Homo sapiens PE=2 SV=1	1	3	75.5
B2RCC7	cDNA, FLJ95989, highly similar to Homo sapiens six transmembrane epithelial antigen of the prostate 2 (STEAP2), mRNA OS=Homo sapiens PE=2 SV=1	1	1	55.9
Q9Y3E0	Vesicle transport protein GOT1B OS=Homo sapiens GN=GOLT1B PE=1 SV=1	1	1	15.4
P00734	Prothrombin OS=Homo sapiens GN=F2 PE=1 SV=2	1	1	70
A8K0N4	cDNA FLJ78169, highly similar to Homo sapiens transmembrane 4 superfamily member 11 (TM4SF11), mRNA OS=Homo sapiens PE=2 SV=1	1	1	20
P62906	60S ribosomal protein L10a OS=Homo sapiens GN=RPL10A PE=1 SV=2	1	1	24.8
A4D1S5	Ras-related protein Rab-19 OS=Homo sapiens GN=RAB19 PE=2 SV=2	1	1	24.4
P04279	Semenogelin-1 OS=Homo sapiens GN=SEMG1 PE=1 SV=2	1	1	52.1
B3KPM6	cDNA FLJ31963 fis, clone NT2RP7007610, highly similar to Homo sapiens DDHD domain containing 2 (DDHD2), mRNA OS=Homo sapiens PE=2 SV=1	1	1	80.9
Q9NTJ3	Structural maintenance of chromosomes protein 4 OS=Homo sapiens GN=SMC4 PE=1 SV=2	1	1	147.1
V9HW37	Epididymis secretory protein Li 69 OS=Homo sapiens GN=HEL-S-69 PE=2 SV=1	1	1	59.6
Q32Q10	RSU1 protein (Fragment) OS=Homo sapiens GN=RSU1 PE=2 SV=1	1	1	31.3
Q9Y289	Sodium-dependent multivitamin transporter OS=Homo sapiens GN=SLC5A6 PE=2 SV=2	1	2	68.6
P13667	Protein disulfide-isomerase A4 OS=Homo sapiens GN=PDIA4 PE=1 SV=2	1	1	72.9
Q6IBW4-4	Isoform 4 of Condensin-2 complex subunit H2 OS=Homo sapiens GN=NCAPH2	1	1	68.3
O14964	Hepatocyte growth factor-regulated tyrosine kinase substrate OS=Homo sapiens GN=HGS PE=1 SV=1	1	1	86.1
A0A024R6Z0	Dynein, cytoplasmic 1, light intermediate chain 2, isoform CRA_a OS=Homo sapiens GN=DYNC1LI2 PE=4 SV=1	1	1	54.1
Q9HB66	Alternative protein MKKS OS=Homo sapiens GN=MKKS PE=1 SV=1	1	1	7.3
Q59FT7	Mitogen-activated protein kinase kinase kinase 7 interacting protein 1 isoform alpha variant (Fragment) OS=Homo sapiens PE=2 SV=1	1	2	70.2
Q92997	Segment polarity protein dishevelled homolog DVL-3 OS=Homo sapiens GN=DVL3 PE=1 SV=2	1	1	78
H3BND4	Pyridoxal-dependent decarboxylase domain-containing protein 1 OS=Homo sapiens GN=PDXDC1 PE=1 SV=1	1	1	88.7
P18077	60S ribosomal protein L35a OS=Homo sapiens GN=RPL35A PE=1 SV=2	1	1	12.5
B3KUY2	Prostaglandin E synthase 3 (Cytosolic), isoform CRA_c OS=Homo sapiens GN=PTGES3 PE=2 SV=1	1	1	19.4
P27701	CD82 antigen OS=Homo sapiens GN=CD82 PE=1 SV=1	1	2	29.6
P31948-2	Isoform 2 of Stress-induced-phosphoprotein 1 OS=Homo sapiens GN=STIP1	1	1	68
A0A024RA89	STARD3 N-terminal like, isoform CRA_a OS=Homo sapiens GN=STARD3NL PE=4 SV=1	1	1	26.6
Q00325	Phosphate carrier protein, mitochondrial OS=Homo sapiens GN=SLC25A3 PE=1 SV=2	1	2	40.1
Q9ULV0	Unconventional myosin-Vb OS=Homo sapiens GN=MYO5B PE=1 SV=3	1	1	213.5
P63151-2	Isoform 2 of Serine/threonine-protein phosphatase 2A 55 kDa regulatory subunit B alpha isoform OS=Homo sapiens GN=PPP2R2A	1	1	53
Q53GL6	RNA binding protein (Autoantigenic, hnRNP-associated with lethal yellow) long isoform variant (Fragment) OS=Homo sapiens GN=RALY PE=2 SV=1	1	1	32.5
B2R8Z7	cDNA, FLJ94135, highly similar to Homo sapiens zinc finger and BTB domain containing 9 (ZBTB9), mRNA OS=Homo sapiens PE=2 SV=1	1	1	50.6
A6QKW0	SHINC3 OS=Homo sapiens GN=SHINC3 PE=2 SV=1	1	1	27.9
Q92598-4	Isoform 4 of Heat shock protein 105 kDa OS=Homo sapiens GN=HSPH1	1	1	97.4
O43150	Arf-GAP with SH3 domain, ANK repeat and PH domain-containing protein 2 OS=Homo sapiens GN=ASAP2 PE=1 SV=3	1	1	111.6
A0A024RD11	Protein phosphatase 2, regulatory subunit B (B56), delta isoform, isoform CRA_d OS=Homo sapiens GN=PPP2R5D PE=4 SV=1	1	1	69.9
O00487	26S proteasome non-ATPase regulatory subunit 14 OS=Homo sapiens GN=PSMD14 PE=1 SV=1	1	1	34.6
Q15642	Cdc42-interacting protein 4 OS=Homo sapiens GN=TRIP10 PE=1 SV=3	1	1	68.3
A0A024RBF6	HCG26523, isoform CRA_a OS=Homo sapiens GN=hCG_26523 PE=4 SV=1	1	1	17.3
B2R694	Terpene cyclase/mutase family member OS=Homo sapiens PE=2 SV=1	1	1	83.4
Q8TCT0	Ceramide kinase OS=Homo sapiens GN=CERK PE=1 SV=1	1	1	59.9
A8K525	cDNA FLJ76817, highly similar to Homo sapiens non-POU domain containing, octamer-binding (NONO), mRNA OS=Homo sapiens PE=2 SV=1	1	1	54.3
Q08945	FACT complex subunit SSRP1 OS=Homo sapiens GN=SSRP1 PE=1 SV=1	1	2	81
Q9Y6G9	Cytoplasmic dynein 1 light intermediate chain 1 OS=Homo sapiens GN=DYNC1LI1 PE=1 SV=3	1	1	56.5
A8K964	cDNA FLJ75071, highly similar to Homo sapiens pinin, desmosome associated protein (PNN), mRNA OS=Homo sapiens PE=2 SV=1	1	1	81.5
Q8N5D0	WD and tetratricopeptide repeats protein 1 OS=Homo sapiens GN=WDTC1 PE=1 SV=2	1	2	75.9
P21283	V-type proton ATPase subunit C 1 OS=Homo sapiens GN=ATP6V1C1 PE=1 SV=4	1	1	43.9
A8K517	Ribosomal protein S23, isoform CRA_a OS=Homo sapiens GN=RPS23 PE=2 SV=1	1	1	15.8
P62847-4	Isoform 4 of 40S ribosomal protein S24 OS=Homo sapiens GN=RPS24	1	1	32.4
Q96QR8	Transcriptional activator protein Pur-beta OS=Homo sapiens GN=PURB PE=1 SV=3	1	1	33.2
B4E0Z6	cDNA FLJ59809, highly similar to Bone marrow stromal antigen 2 OS=Homo sapiens PE=2 SV=1	1	1	23.5
A8K5V0	cDNA FLJ76851, highly similar to Homo sapiens pre-B-cell leukemia transcription factor 1 (PBX1), mRNA OS=Homo sapiens PE=2 SV=1	1	1	46.6
O00483	Cytochrome c oxidase subunit NDUFA4 OS=Homo sapiens GN=NDUFA4 PE=1 SV=1	1	1	9.4
H3BT95	Transcription factor 4 (Fragment) OS=Homo sapiens GN=TCF4 PE=4 SV=2	1	1	18
Q9NPH3-5	Isoform 4 of Interleukin-1 receptor accessory protein OS=Homo sapiens GN=IL1RAP	1	1	78.6
O75694	Nuclear pore complex protein Nup155 OS=Homo sapiens GN=NUP155 PE=1 SV=1	1	1	155.1
Q53FB0	Chloride intracellular channel protein (Fragment) OS=Homo sapiens PE=2 SV=1	1	1	27
A8K6I4	cDNA FLJ76877, highly similar to Homo sapiens superkiller viralicidic activity 2-like 2 (SKIV2L2), mRNA OS=Homo sapiens PE=2 SV=1	1	1	117.8
P62136	Serine/threonine-protein phosphatase PP1-alpha catalytic subunit OS=Homo sapiens GN=PPP1CA PE=1 SV=1	1	1	37.5
P09669	Cytochrome c oxidase subunit 6C OS=Homo sapiens GN=COX6C PE=1 SV=2	1	1	8.8
Q99442	Translocation protein SEC62 OS=Homo sapiens GN=SEC62 PE=1 SV=1	1	1	45.8
P60468	Protein transport protein Sec61 subunit beta OS=Homo sapiens GN=SEC61B PE=1 SV=2	1	1	10
B4DS05	cDNA FLJ59403, highly similar to Nucleosome assembly protein 1-like 4 OS=Homo sapiens PE=2 SV=1	1	1	44.1
P00918	Carbonic anhydrase 2 OS=Homo sapiens GN=CA2 PE=1 SV=2	1	1	29.2
E9PG32	Dynein heavy chain 12, axonemal OS=Homo sapiens GN=DNAH12 PE=4 SV=2	1	1	454
Q5JTC6	APC membrane recruitment protein 1 OS=Homo sapiens GN=AMER1 PE=1 SV=2	1	1	124
P60520	Gamma-aminobutyric acid receptor-associated protein-like 2 OS=Homo sapiens GN=GABARAPL2 PE=1 SV=1	1	1	13.7
A0A024QYS2	Dinucleotide oxidase disulfide thiol exchanger 3 superfamily member 3 OS=Homo sapiens PE=2 SV=1	1	1	67.8
A8K5C2	cDNA FLJ75055 OS=Homo sapiens PE=2 SV=1	1	1	51
Q969J3	Loss of heterozygosity 12 chromosomal region 1 protein OS=Homo sapiens GN=LOH12CR1 PE=1 SV=1	1	1	22.2
A8K9X0	Protein YIPF OS=Homo sapiens PE=2 SV=1	1	1	26.2
Q9NUQ6-3	Isoform 3 of SPATS2-like protein OS=Homo sapiens GN=SPATS2L	1	1	65.1
O43741	5'-AMP-activated protein kinase subunit beta-2 OS=Homo sapiens GN=PRKAB2 PE=1 SV=1	1	2	30.3
Q8NBS3-4	Isoform 4 of Sodium bicarbonate transporter-like protein 11 OS=Homo sapiens GN=SLC4A11	1	1	103.1
P61160-2	Isoform 2 of Actin-related protein 2 OS=Homo sapiens GN=ACTR2	1	1	45.3
O94910	Latrophilin-1 OS=Homo sapiens GN=LPHN1 PE=1 SV=1	1	1	162.6
J3KN66	Torsin-1A-interacting protein 1 OS=Homo sapiens GN=TOR1AIP1 PE=1 SV=1	1	1	67.8
A8K761	NADH dehydrogenase (Ubiquinone) 1 beta subcomplex, 10, 22kDa, isoform CRA_b OS=Homo sapiens GN=NDUFB10 PE=2 SV=1	1	2	20.8
Q86UE4	Protein LYRIC OS=Homo sapiens GN=MTDH PE=1 SV=2	1	1	63.8
Q96EV8	Dysbindin OS=Homo sapiens GN=DTNBP1 PE=1 SV=1	1	1	39.5
B7Z2P6	cDNA FLJ55296, highly similar to Homo sapiens WD repeat domain 42A (WDR42A), mRNA OS=Homo sapiens PE=2 SV=1	1	1	84.7
A0A024QZ97	Transmembrane protein 51, isoform CRA_b OS=Homo sapiens GN=TMEM51 PE=4 SV=1	1	1	27.7
O14495	Lipid phosphate phosphohydrolase 3 OS=Homo sapiens GN=PPAP2B PE=1 SV=1	1	1	35.1
Q9NTJ5	Phosphatidylinositide phosphatase SAC1 OS=Homo sapiens GN=SACM1L PE=1 SV=2	1	1	66.9
Q9NPF0	CD320 antigen OS=Homo sapiens GN=CD320 PE=1 SV=1	1	1	29
Q03923	Zinc finger protein 85 OS=Homo sapiens GN=ZNF85 PE=2 SV=3	1	1	68.7
Q9BYG5	Partitioning defective 6 homolog beta OS=Homo sapiens GN=PARD6B PE=1 SV=1	1	1	41.2
O95071	E3 ubiquitin-protein ligase UBR5 OS=Homo sapiens GN=UBR5 PE=1 SV=2	1	1	309.2
Q6ZNS3	CDNA FLJ27243 fis, clone SYN08134 OS=Homo sapiens PE=2 SV=1	1	1	20.9
P06730-2	Isoform 2 of Eukaryotic translation initiation factor 4E OS=Homo sapiens GN=EIF4E	1	1	28.8
E7ERK9	Translation initiation factor eIF-2B subunit delta OS=Homo sapiens GN=EIF2B4 PE=1 SV=1	1	1	59.7
D3DTX6	Neurabin-2 OS=Homo sapiens GN=PPP1R9B PE=1 SV=1	1	1	89.3
A8K180	cDNA FLJ76749, highly similar to Homo sapiens Wiskott-Aldrich syndrome-like (WASL), mRNA OS=Homo sapiens PE=2 SV=1	1	1	54.7
P62888	60S ribosomal protein L30 OS=Homo sapiens GN=RPL30 PE=1 SV=2	1	1	12.8
B2R6E2	cDNA, FLJ92910, highly similar to Homo sapiens programmed cell death 4 (neoplastic transformation inhibitor) (PDCD4), transcript variant 1, mRNA OS=Homo sapiens PE=2 SV=1	1	1	51.6
A0A024RBR3	Density-regulated protein, isoform CRA_a OS=Homo sapiens GN=DENR PE=3 SV=1	1	1	22.1
Q9Y3L3	SH3 domain-binding protein 1 OS=Homo sapiens GN=SH3BP1 PE=1 SV=3	1	1	75.7
Q8WVT3	Trafficking protein particle complex subunit 12 OS=Homo sapiens GN=TRAPPC12 PE=1 SV=3	1	2	79.3
B3KQU6	cDNA PSEC0207 fis, clone HEMBA1002981, highly similar to Homo sapiens nurim (nuclear envelope membrane protein) (NRM), mRNA OS=Homo sapiens PE=2 SV=1	1	1	29.4
Q9H444	Charged multivesicular body protein 4b OS=Homo sapiens GN=CHMP4B PE=1 SV=1	1	1	24.9
O15047	Histone-lysine N-methyltransferase SETD1A OS=Homo sapiens GN=SETD1A PE=1 SV=3	1	1	185.9
Q03701	CCAAT/enhancer-binding protein zeta OS=Homo sapiens GN=CEBPZ PE=1 SV=3	1	1	120.9
A0A024RBN1	Protein kinase, AMP-activated, beta 1 non-catalytic subunit, isoform CRA_a OS=Homo sapiens GN=PRKAB1 PE=4 SV=1	1	1	30.4
Q96B49	Mitochondrial import receptor subunit TOM6 homolog OS=Homo sapiens GN=TOMM6 PE=1 SV=1	1	1	8
Q0D2Q6	Phosphoglycerate mutase 1 (Brain) OS=Homo sapiens GN=PGAM1 PE=2 SV=1	1	1	28.8
N0E472	Chimera CSNK2B-LY6G5B splicing isoform 991 OS=Homo sapiens GN=CSNK2B-LY6G5B--991 PE=2 SV=1	1	1	34.8
B3KMX8	cDNA FLJ12880 fis, clone NT2RP2003871, highly similar to Homo sapiens transposon-derived Buster1 transposase-like protein gene OS=Homo sapiens PE=2 SV=1	1	1	78.9
Q6UVY6	DBH-like monooxygenase protein 1 OS=Homo sapiens GN=MOXD1 PE=2 SV=1	1	1	69.6
Q9UHN6	Transmembrane protein 2 OS=Homo sapiens GN=TMEM2 PE=1 SV=1	1	1	154.3
Q59FJ0	Proteasome subunit beta type (Fragment) OS=Homo sapiens PE=2 SV=1	1	1	27.8
O43719	HIV Tat-specific factor 1 OS=Homo sapiens GN=HTATSF1 PE=1 SV=1	1	1	85.8
Q16799	Reticulon-1 OS=Homo sapiens GN=RTN1 PE=1 SV=1	1	1	83.6
E9PLM3	Ras-related protein Rab-30 OS=Homo sapiens GN=RAB30 PE=1 SV=1	1	1	10.9
Q13085-4	Isoform 4 of Acetyl-CoA carboxylase 1 OS=Homo sapiens GN=ACACA	1	1	269.8
E9PLX4	Granzyme B OS=Homo sapiens GN=GZMB PE=4 SV=1	1	1	4.9
P46108	Adapter molecule crk OS=Homo sapiens GN=CRK PE=1 SV=2	1	1	33.8
Q8TF64	PDZ domain-containing protein GIPC3 OS=Homo sapiens GN=GIPC3 PE=1 SV=1	1	1	34
B4E1T5	cDNA FLJ55764, highly similar to Apolipoprotein-L2 OS=Homo sapiens PE=2 SV=1	1	2	48.9
Q92830	Histone acetyltransferase KAT2A OS=Homo sapiens GN=KAT2A PE=1 SV=3	1	1	93.9
Q9H3U1	Protein unc-45 homolog A OS=Homo sapiens GN=UNC45A PE=1 SV=1	1	1	103
O75558	Syntaxin-11 OS=Homo sapiens GN=STX11 PE=2 SV=1	1	1	33.2
Q02413	Desmoglein-1 OS=Homo sapiens GN=DSG1 PE=1 SV=2	1	1	113.7
B4DX78	cDNA FLJ55484, highly similar to ATP-dependent RNA helicase DDX39 (EC 3.6.1.-) OS=Homo sapiens PE=2 SV=1	1	1	53.7
A0A0A0MTS7	Titin OS=Homo sapiens GN=TTN PE=1 SV=1	1	1	3992.2
P98194-7	Isoform 7 of Calcium-transporting ATPase type 2C member 1 OS=Homo sapiens GN=ATP2C1	1	1	107.1
Q9UNM6-2	Isoform 2 of 26S proteasome non-ATPase regulatory subunit 13 OS=Homo sapiens GN=PSMD13	1	1	42.9
O75400	Pre-mRNA-processing factor 40 homolog A OS=Homo sapiens GN=PRPF40A PE=1 SV=2	1	1	108.7
Q00577	Transcriptional activator protein Pur-alpha OS=Homo sapiens GN=PURA PE=1 SV=2	1	1	34.9
Q7L5D6	Golgi to ER traffic protein 4 homolog OS=Homo sapiens GN=GET4 PE=1 SV=1	1	1	36.5
H0YAV2	Endoplasmic reticulum-Golgi intermediate compartment protein 1 (Fragment) OS=Homo sapiens GN=ERGIC1 PE=1 SV=1	1	1	6
Q9Y3T6	R3H and coiled-coil domain-containing protein 1 OS=Homo sapiens GN=R3HCC1 PE=1 SV=2	1	1	53.2
Q8IYI6	Exocyst complex component 8 OS=Homo sapiens GN=EXOC8 PE=1 SV=2	1	1	81.7
A8K6X9	cDNA FLJ76427, highly similar to Homo sapiens SH2 domain binding protein 1 (tetratricopeptide repeat containing) (SH2BP1), mRNA OS=Homo sapiens PE=2 SV=1	1	1	133.4
O60318	Germinal-center associated nuclear protein OS=Homo sapiens GN=MCM3AP PE=1 SV=2	1	1	218.3
A8K1B1	cDNA FLJ75211, highly similar to Homo sapiens ubiquitin specific peptidase like 1, mRNA OS=Homo sapiens PE=2 SV=1	1	1	120.3
D3DR22	Hydroxysteroid (17-beta) dehydrogenase 12, isoform CRA_a OS=Homo sapiens GN=HSD17B12 PE=3 SV=1	1	1	38.8
Q99973	Telomerase protein component 1 OS=Homo sapiens GN=TEP1 PE=1 SV=2	1	1	290.3
B2R7K1	Amino acid transporter OS=Homo sapiens PE=2 SV=1	1	1	57
A0A024R719	Solute carrier family 7 (Cationic amino acid transporter, y+ system), member 6, isoform CRA_a OS=Homo sapiens GN=SLC7A6 PE=4 SV=1	1	1	56.8
Q9P2W9	Syntaxin-18 OS=Homo sapiens GN=STX18 PE=1 SV=1	1	1	38.6
Q8NBX0	Saccharopine dehydrogenase-like oxidoreductase OS=Homo sapiens GN=SCCPDH PE=1 SV=1	1	1	47.1
Q8IVF4	Dynein heavy chain 10, axonemal OS=Homo sapiens GN=DNAH10 PE=1 SV=4	1	1	514.5
H0YIV1	Nuclear receptor subfamily 2 group C member 1 (Fragment) OS=Homo sapiens GN=NR2C1 PE=1 SV=1	1	1	8.2
Q14694-2	Isoform 2 of Ubiquitin carboxyl-terminal hydrolase 10 OS=Homo sapiens GN=USP10	1	1	92.5
A0A024RAF7	Endothelin converting enzyme 1, isoform CRA_b OS=Homo sapiens GN=ECE1 PE=4 SV=1	1	1	87.1
Q8WTW3	Conserved oligomeric Golgi complex subunit 1 OS=Homo sapiens GN=COG1 PE=1 SV=1	1	1	108.9
Q8IX12	Cell division cycle and apoptosis regulator protein 1 OS=Homo sapiens GN=CCAR1 PE=1 SV=2	1	1	132.7
A0A024RAC5	Regulator of chromosome condensation 2, isoform CRA_a OS=Homo sapiens GN=RCC2 PE=4 SV=1	1	1	56
Q14677-3	Isoform 3 of Clathrin interactor 1 OS=Homo sapiens GN=CLINT1	1	1	70.2
B5B2S4	Nuclear factor of activated T-cells c3 isoform IAL-deltaXa OS=Homo sapiens GN=NFATC3 PE=2 SV=1	1	1	63.9
Q2NKX8	DNA excision repair protein ERCC-6-like OS=Homo sapiens GN=ERCC6L PE=1 SV=1	1	1	141
E2GJE8	MHC class I antigen (Fragment) OS=Homo sapiens GN=HLA-A PE=3 SV=1	1	1	21
A0A024R8P8	Ribosomal protein L38, isoform CRA_a OS=Homo sapiens GN=RPL38 PE=3 SV=1	1	1	8.2
Q7Z4X0	MO25-like protein OS=Homo sapiens PE=2 SV=1	1	1	39.7
Q13541	Eukaryotic translation initiation factor 4E-binding protein 1 OS=Homo sapiens GN=EIF4EBP1 PE=1 SV=3	1	1	12.6
M0QXB4	Coatomer protein complex, subunit epsilon, isoform CRA_g OS=Homo sapiens GN=COPE PE=1 SV=1	1	1	36.9
B2R6S4	cDNA, FLJ93089, highly similar to Homo sapiens NCK adaptor protein 1 (NCK1), mRNA OS=Homo sapiens PE=2 SV=1	1	1	42.9
Q9NP79	Vacuolar protein sorting-associated protein VTA1 homolog OS=Homo sapiens GN=VTA1 PE=1 SV=1	1	2	33.9
Q9MYH7	HLA class I (Fragment) OS=Homo sapiens GN=HLA-C PE=4 SV=1	1	1	3.8
Q9HCE1	Putative helicase MOV-10 OS=Homo sapiens GN=MOV10 PE=1 SV=2	1	1	113.6
Q5T4D3-3	Isoform 3 of Transmembrane and TPR repeat-containing protein 4 OS=Homo sapiens GN=TMTC4	1	1	85
A0A024R3D8	Acetyltransferase component of pyruvate dehydrogenase complex OS=Homo sapiens GN=DLAT PE=3 SV=1	1	1	68.9
A0A024R0Q5	Protein phosphatase 1, regulatory (Inhibitor) subunit 13 like, isoform CRA_a OS=Homo sapiens GN=PPP1R13L PE=4 SV=1	1	1	89
P52799	Ephrin-B2 OS=Homo sapiens GN=EFNB2 PE=1 SV=1	1	1	36.9
P55010	Eukaryotic translation initiation factor 5 OS=Homo sapiens GN=EIF5 PE=1 SV=2	1	1	49.2
Q96JN2-4	Isoform 4 of Coiled-coil domain-containing protein 136 OS=Homo sapiens GN=CCDC136	1	1	134.6
P25101	Endothelin-1 receptor OS=Homo sapiens GN=EDNRA PE=1 SV=1	1	1	48.7

## Sheet: Supplementary Data 2-1
Supplementary Data 2. Crosslinking mass spectrometric analysis
1%FDR_TRIM72_with_liposome
The mass spectrometry proteomics data have been deposited to the ProteomeXchange Consortium via the PRIDE [1] partner repository with the dataset identifier PXD02490
The ED and SASD distances betweeen XL sites (Cβ) are calculated with Xwalk [2].
The loop regions (77-84 and 259-261)are refined by MODELLER [3].
ED= Euclidean distance							More than 100 Å			Green	Protomer only
SASD= Solvent Accessible Surface distance (calculated up to 50 Å)							50 to 100 Å			Blue	With other protomer only
XL= Cross-linker							Less than 50 Å			Red	Tetramer only
							Homotypic pair			Black	Oligomer only
						Distances between XL sites in
						Protomer only		With other protomer only		Dimer		B2-box/B2-box tetramer		Oligmer 1 (on one side membrane surface model)		Oligmer 2 (on two side membrane surfaces model)
FromSite	ToSite	XLs	Count PSMs	Count peptide pairs	Length (XLs)	ED	SASD	ED	SASD	ED	SASD	ED	SASD	ED	SASD	ED	SASD
313	456	BMOE	29	5	8	8.2	-	57.9	-	8.2	-	8.2	-	8.2	-	9.5	-
144	313	BMOE	4	3	8	73.8	-	77.1	-	73.8	-	73.8	-	43.3	-	70.5	-
55	242	BMOE	13	2	8	134.7	-	21.3	25.2	21.3	25.2	21.3	25.2	21.3	25.2	18.5	19.6
97	105	BMOE	10	2	8	10.5	14.8	174.9	-	10.5	14.8	17	-	17	-	18.1	-
86	105	BMOE	2	2	8	4.8	5.8	180.2	-	4.8	5.8	13.4	-	13.4	-	15	47.6
55	144	BMOE	4	2	8	25.4	40	114.2	-	25.4	40	25.4	40	25.5	38.7	29.6	35.1
53	242	BMOE	2	2	8	134.7	-	25.8	29.2	25.8	29.2	25.8	29.2	25.8	29.2	23.1	24.8
53	144	BMOE	6	2	8	30.1	44	113.8	-	30.1	44	30.1	44	30.1	44	30.1	44
14	242	BMOE	3	2	8	144.9	-	18.9	27.7	18.9	27.7	18.9	27.7	18.9	27.7	17.2	28.1
242	242	BMOE	2	2	8		-	148.2	-	148.2	-	41.9	-	37.9	46.5	40.2	49.8
144	242	BMOE	2	2	8	128.7	-	22.1	42.4	22.1	42.4	22.1	42.4	23.1	36.2	22	33
55	56	BMOE	1	1	8		-	124.1	-	124.1	-	76.5	-	41.9	-	25.7	-
86	108	BMOE	1	1	8	8.4	9.4	179.1	-	8.4	9.4	17.3	-	17.3	-	17.5	44.5
37	456	BMOE	1	1	8	91.9	-	83.2	-	83.2	-	83.2	-	51.1	-	64.5	-
86	242	BMOE	2	1	8	163.4	-	18.9	24.6	18.9	24.6	18.9	24.6	18.9	24.6	20.6	22.5
56	242	BMOE	1	1	8	134.7	-	25.4	28.4	25.4	28.4	25.4	27.7	25.4	27.3	22.7	24.7
17	242	BMOE	1	1	8	143.2	-	20.2	30.9	20.2	30.9	20.2	30.9	20.2	30.9	18.4	26.7
34	242	BMOE	1	1	8	143.8	-	23	33.2	23	33.2	23	33.2	23	33.2	21.2	27.9
56	242	BMB	3	2	10.9	134.7	-	25.4	28.4	25.4	28.4	25.4	27.7	25.4	27.3	22.7	24.7
56	144	BMB	1	1	10.9	30.2	-	114	-	30.2	-	30.2	-	30.2	49.3	34.4	-
55	242	BMB	6	1	10.9	134.7	-	21.3	25.2	21.3	25.2	21.3	25.2	21.3	23.8	18.5	19.6
144	313	BMB	3	1	10.9	73.8	-	77.1	-	73.8	-	73.8	-	43.3	-	70.5	-
97	144	BMB	2	1	10.9	32.8	-	138.4	-	32.8	-	32.8	-	42.6	49.9	33.6	-
14	105	BMB	1	1	10.9	23.4	38.6	161.9	-	23.4	38.6	23.4	38.6	23.4	38.2	23.4	43.5
108	456	BMB	2	1	10.9	102.6	-	99.1	-	99.1	-	99.1	-	47.2	-	90.9	-
105	313	BMB	1	1	10.9	109.2	-	99.8	-	99.8	-	99.8	-	51.3	-	90.6	-
53	55	BMB	1	1	10.9		-	124.2	-	124.2	-	76.7	-	41.5	-	24.6	-
105	144	BMB	1	1	10.9	39.5	-	144.9	-	39.5	-	39.5	-	34.7	42.8	38.7	-
242	242	BMB	1	1	10.9		-	148.2	-	148.2	-	41.9	-	37.9	46.5	40.2	49.8
144	144	BM(PEG)2	15	5	14.7		-	109.9	-	109.9	-	84.8	-	23.4	27.5	8.6	46.2
144	313	BM(PEG)2	3	2	14.7	73.8	-	77.1	-	73.8	-	73.8	-	43.3	-	70.5	-
144	242	BM(PEG)2	2	2	14.7	128.7	-	22.1	42.4	22.1	42.4	22.1	42.4	23.1	36.2	22	33
55	242	BM(PEG)2	13	1	14.7	134.7	-	21.3	25.2	21.3	25.2	21.3	25.2	21.3	25.2	18.5	19.6
86	242	BM(PEG)2	3	1	14.7	163.4	-	18.9	24.6	18.9	24.6	18.9	24.6	18.9	24.6	20.6	22.5
97	105	BM(PEG)2	2	1	14.7	10.5	14.8	174.9	-	10.5	14.8	17	-	17	-	18.1	-
53	242	BM(PEG)2	2	1	14.7	134.7	-	25.8	29.2	25.8	29.2	25.8	29.2	25.8	29.2	23.1	24.8
56	242	BM(PEG)2	1	1	14.7	134.7	-	25.4	28.4	25.4	28.4	25.4	27.7	25.4	27.3	22.7	24.7
55	144	BM(PEG)2	1	1	14.7	25.4	40	114.2	-	25.4	40	25.4	40	25.4	40	29.6	35.1
105	105	BM(PEG)2	1	1	14.7		-	181.7	-	181.7	-	10.4	-	10.4	-	11.5	44.2
242	242	BM(PEG)2	1	1	14.7		-	148.2	-	148.2	-	41.9	-	37.9	46.5	40.2	49.8
97	144	BM(PEG)2	1	1	14.7	32.8	-	138.4	-	32.8	-	32.8	-	42.6	49.9	33.6	-
105	108	BM(PEG)2	1	1	14.7		-	180.5	-	180.5	-	13.3	-	13.3	-	13.5	41.2
313	456	BM(PEG)2	1	1	14.7	8.2	-	57.9	-	8.2	-	8.2	-	8.2	-	8.2	-
313	456	BM(PEG)3	1	1	17.8	8.2	-	57.9	-	8.2	-	8.2	-	8.2	-	8.2	-
55	242	BM(PEG)3	10	1	17.8	134.7	-	21.3	25.2	21.3	25.2	21.3	25.2	21.3	25.2	18.5	19.6
53	242	BM(PEG)3	2	1	17.8	134.7	-	25.8	29.2	25.8	29.2	25.8	29.2	25.8	29.2	23.1	24.8
144	313	BM(PEG)3	1	1	17.8	73.8	-	77.1	-	73.8	-	73.8	-	43.3	-	70.5	-
56	242	BM(PEG)3	1	1	17.8	134.7	-	25.4	28.4	25.4	28.4	25.4	28.4	25.4	27.3	22.7	24.7
Mean						84.8775		85.1333		51.0208		35.4563		27.5229		30.3375
Standard deviation						48.3223		51.3667		42.8651		20.4365		9.64535		15.1222
[1] Perez-Riverol, Y. et al. The PRIDE database and related tools and resources in 2019: improving support for quantification data. Nucleic acids research 47, D442-D450 (2019).
[2] Kahraman, A., Malmström, L. & Aebersold, R. Xwalk: computing and visualizing distances in cross-linking experiments. Bioinformatics 27, 2163-2164 (2011).
[3] Webb, B. & Sali, A. Comparative protein structure modeling using MODELLER. Current protocols in bioinformatics 54, 5.6. 1-5.6. 37 (2016).
1%FDR_TRIM72_without_liposome
ED= Euclidean distance							More than 100 Å			Green	Protomer only
SASD= Solvent Accessible Surface distance (calculated up to 50 Å)							50 to 100 Å			Blue	With other protomer only
XL= Cross-linker							Less than 50 Å
							Homotypic pair
						Distances between XL sites in
						Protomer only		With other protomer only		Dimer
FromSite	ToSite	XLs	Count PSMs	Count peptide pairs	Length (XLs)	ED	SASD	ED	SASD	ED	SASD
313	456	BMOE	2	2	8	8.2	-	57.9	-	8.2	-
55	242	BMOE	1	1	8	134.7	-	21.3	25.2	21.3	25.2
53	144	BMOE	1	1	8	30.1	44	113.8	-	30.1	44
242	242	BMOE	2	1	8		-	148.2	-	148.2	-
55	242	BMB	4	1	10.9	134.7	-	21.3	25.2	21.3	25.2
108	456	BMB	1	1	10.9	102.6	-	99.1	-	99.1	-
86	105	BMB	2	1	10.9	4.8	5.8	180.2	-	4.8	5.8
97	108	BMB	2	1	10.9	8.1	11.4	173.5	-	8.1	11.4
55	242	BM(PEG)2	10	3	14.7	134.7	-	21.3	25.2	21.3	25.2
144	242	BM(PEG)2	6	3	14.7	128.7	-	22.1	42.4	22.1	42.4
313	456	BM(PEG)2	10	2	14.7	8.2	-	57.9	-	8.2	-
144	313	BM(PEG)2	4	2	14.7	73.8	-	77.1	-	73.8	-
53	144	BM(PEG)2	1	1	14.7	30.1	44	113.8	-	30.1	44
242	242	BM(PEG)2	7	1	14.7		-	148.2	-	148.2	-
53	242	BM(PEG)2	1	1	14.7	134.7	-	25.8	29.2	25.8	29.2
97	105	BM(PEG)2	3	1	14.7	10.5	14.8	174.9	-	10.5	14.8
56	242	BM(PEG)2	1	1	14.7	134.7	-	25.4	28.4	25.4	28.4
86	108	BM(PEG)2	1	1	14.7	8.4	9	179.1	-	8.4	9
86	105	BM(PEG)2	2	1	14.7	4.8	5.8	180.2	-	4.8	5.8
86	242	BM(PEG)2	1	1	14.7	163.4	-	18.9	24.6	18.9	24.6
86	144	BM(PEG)2	3	1	14.7	39	-	143.2	-	39	-
29	242	BM(PEG)2	1	1	14.7	138.1	-	27	30.4	27	30.4
313	456	BM(PEG)3	23	6	17.8	8.2	-	57.9	-	8.2	-
144	242	BM(PEG)3	20	3	17.8	128.7	-	22.1	42.4	22.1	42.4
55	242	BM(PEG)3	19	2	17.8	134.7	-	21.3	25.2	21.3	25.2
242	313	BM(PEG)3	9	2	17.8	86.1	-	91.2	-	86.1	-
144	313	BM(PEG)3	5	2	17.8	73.8	-	77.1	-	73.8	-
86	144	BM(PEG)3	8	2	17.8	39	-	143.2	-	39	-
55	144	BM(PEG)3	2	2	17.8	25.4	40	114.2	-	25.4	40
105	242	BM(PEG)3	1	1	17.8	164.9	-	18.3	23.6	18.3	23.6
53	242	BM(PEG)3	1	1	17.8	134.7	-	25.8	29.2	25.8	29.2
86	242	BM(PEG)3	2	1	17.8	163.4	-	18.9	24.6	18.9	24.6
86	105	BM(PEG)3	5	1	17.8	4.8	5.8	180.2	-	4.8	5.8
97	105	BM(PEG)3	8	1	17.8	10.5	14.8	174.9	-	10.5	14.8
97	144	BM(PEG)3	3	1	17.8	32.8	-	138.4	-	32.8	-
Mean						73.9182		88.9629		34.0457
Standard deviation						55.1532		56.2247		24.8477

## Sheet: Supplementary Data 2-2
Supplementary Data 2. Crosslinking mass spectrometric analysis (Distance between crosslinked cysteines analyzed from oligomer models)
Dimer euclidean distance							Dimer solvent accessible surface distance								Tetramer euclidean distance							Tetramer solvent accessible surface distance								Oligomer #1 euclidean distance							Oligomer #1 solvent accessible surface distance								Oligomer #2 euclidean distance
No.	Status	FromSite	ToSite	AA distance	ED		No.	Status	FromSite	ToSite	AA distance	ED	SASD		No.	Status	FromSite	ToSite	AA distance	ED		No.	Status	FromSite	ToSite	AA distance	ED	SASD		No.	Status	FromSite	ToSite	AA distance	ED		No.	Status	FromSite	ToSite	AA distance	ED	SASD		No.	Status	FromSite	ToSite	AA distance
1	Dimer	CYS-17-A-CB	CYS-37-A-CB	20	3.5		1	Dimer	CYS-17-B-CB	CYS-37-B-CB	20	3.5	3.5		1	Tetramer	CYS-17-A-CB	CYS-37-A-CB	20	3.5		1	Tetramer	CYS-17-B-CB	CYS-37-B-CB	20	3.5	3.5		1	Oligomer1	CYS-17-A-CB	CYS-37-A-CB	20	3.5		1	Oligomer1	CYS-17-B-CB	CYS-37-B-CB	20	3.5	3.5		1	Oligomer2	CYS-17-A-CB	CYS-37-A-CB	20
2	Dimer	CYS-17-B-CB	CYS-37-B-CB	20	3.5		2	Dimer	CYS-17-A-CB	CYS-37-A-CB	20	3.5	3.7		2	Tetramer	CYS-17-B-CB	CYS-37-B-CB	20	3.5		2	Tetramer	CYS-17-D-CB	CYS-37-D-CB	20	3.5	3.5		2	Oligomer1	CYS-17-B-CB	CYS-37-B-CB	20	3.5		2	Oligomer1	CYS-17-D-CB	CYS-37-D-CB	20	3.5	3.5		2	Oligomer2	CYS-17-B-CB	CYS-37-B-CB	20
3	Dimer	CYS-14-A-CB	CYS-17-A-CB	3	3.6		3	Dimer	CYS-14-B-CB	CYS-17-B-CB	3	3.6	4.1		3	Tetramer	CYS-17-C-CB	CYS-37-C-CB	20	3.5		3	Tetramer	CYS-17-A-CB	CYS-37-A-CB	20	3.5	3.7		3	Oligomer1	CYS-17-C-CB	CYS-37-C-CB	20	3.5		3	Oligomer1	CYS-17-F-CB	CYS-37-F-CB	20	3.5	3.5		3	Oligomer2	CYS-17-C-CB	CYS-37-C-CB	20
4	Dimer	CYS-14-B-CB	CYS-17-B-CB	3	3.6		4	Dimer	CYS-14-A-CB	CYS-17-A-CB	3	3.6	4.2		4	Tetramer	CYS-17-D-CB	CYS-37-D-CB	20	3.5		4	Tetramer	CYS-17-C-CB	CYS-37-C-CB	20	3.5	3.7		4	Oligomer1	CYS-17-D-CB	CYS-37-D-CB	20	3.5		4	Oligomer1	CYS-17-H-CB	CYS-37-H-CB	20	3.5	3.5		4	Oligomer2	CYS-17-D-CB	CYS-37-D-CB	20
5	Dimer	CYS-14-A-CB	CYS-34-A-CB	20	4.2		5	Dimer	CYS-14-B-CB	CYS-34-B-CB	20	4.2	4.2		5	Tetramer	CYS-14-A-CB	CYS-17-A-CB	3	3.6		5	Tetramer	CYS-14-B-CB	CYS-17-B-CB	3	3.6	4.1		5	Oligomer1	CYS-17-E-CB	CYS-37-E-CB	20	3.5		5	Oligomer1	CYS-17-J-CB	CYS-37-J-CB	20	3.5	3.5		5	Oligomer2	CYS-17-E-CB	CYS-37-E-CB	20
6	Dimer	CYS-53-A-CB	CYS-56-A-CB	3	4.2		6	Dimer	CYS-14-A-CB	CYS-34-A-CB	20	4.2	4.7		6	Tetramer	CYS-14-B-CB	CYS-17-B-CB	3	3.6		6	Tetramer	CYS-14-A-CB	CYS-17-A-CB	3	3.6	4.2		6	Oligomer1	CYS-17-F-CB	CYS-37-F-CB	20	3.5		6	Oligomer1	CYS-17-L-CB	CYS-37-L-CB	20	3.5	3.5		6	Oligomer2	CYS-17-F-CB	CYS-37-F-CB	20
7	Dimer	CYS-14-B-CB	CYS-34-B-CB	20	4.2		7	Dimer	CYS-34-A-CB	CYS-37-A-CB	3	4.8	4.8		7	Tetramer	CYS-14-C-CB	CYS-17-C-CB	3	3.6		7	Tetramer	CYS-14-C-CB	CYS-17-C-CB	3	3.6	4.2		7	Oligomer1	CYS-17-G-CB	CYS-37-G-CB	20	3.5		7	Oligomer1	CYS-17-A-CB	CYS-37-A-CB	20	3.5	3.7		7	Oligomer2	CYS-17-G-CB	CYS-37-G-CB	20
8	Dimer	CYS-53-B-CB	CYS-56-B-CB	3	4.2		8	Dimer	CYS-17-B-CB	CYS-34-B-CB	17	4.8	4.8		8	Tetramer	CYS-14-D-CB	CYS-17-D-CB	3	3.6		8	Tetramer	CYS-14-B-CB	CYS-34-B-CB	20	4.2	4.2		8	Oligomer1	CYS-17-H-CB	CYS-37-H-CB	20	3.5		8	Oligomer1	CYS-17-C-CB	CYS-37-C-CB	20	3.5	3.7		8	Oligomer2	CYS-17-H-CB	CYS-37-H-CB	20
9	Dimer	CYS-17-A-CB	CYS-34-A-CB	17	4.8		9	Dimer	CYS-53-A-CB	CYS-56-A-CB	3	4.2	5		9	Tetramer	CYS-14-A-CB	CYS-34-A-CB	20	4.2		9	Tetramer	CYS-14-D-CB	CYS-34-D-CB	20	4.2	4.2		9	Oligomer1	CYS-17-I-CB	CYS-37-I-CB	20	3.5		9	Oligomer1	CYS-17-E-CB	CYS-37-E-CB	20	3.5	3.7		9	Oligomer2	CYS-17-I-CB	CYS-37-I-CB	20
10	Dimer	CYS-29-A-CB	CYS-53-A-CB	24	4.8		10	Dimer	CYS-29-B-CB	CYS-53-B-CB	24	4.8	5.1		10	Tetramer	CYS-53-A-CB	CYS-56-A-CB	3	4.2		10	Tetramer	CYS-14-D-CB	CYS-17-D-CB	3	3.6	4.6		10	Oligomer1	CYS-17-J-CB	CYS-37-J-CB	20	3.5		10	Oligomer1	CYS-17-G-CB	CYS-37-G-CB	20	3.5	3.7		10	Oligomer2	CYS-17-J-CB	CYS-37-J-CB	20
11	Dimer	CYS-34-A-CB	CYS-37-A-CB	3	4.8		11	Dimer	CYS-55-B-CB	CYS-56-B-CB	1	5.1	5.6		11	Tetramer	CYS-14-B-CB	CYS-34-B-CB	20	4.2		11	Tetramer	CYS-14-A-CB	CYS-34-A-CB	20	4.2	4.7		11	Oligomer1	CYS-17-K-CB	CYS-37-K-CB	20	3.5		11	Oligomer1	CYS-17-I-CB	CYS-37-I-CB	20	3.5	3.7		11	Oligomer2	CYS-17-K-CB	CYS-37-K-CB	20
12	Dimer	CYS-86-A-CB	CYS-105-A-CB	19	4.8		12	Dimer	CYS-53-B-CB	CYS-56-B-CB	3	4.2	5.7		12	Tetramer	CYS-53-B-CB	CYS-56-B-CB	3	4.2		12	Tetramer	CYS-14-C-CB	CYS-34-C-CB	20	4.2	4.7		12	Oligomer1	CYS-17-L-CB	CYS-37-L-CB	20	3.5		12	Oligomer1	CYS-17-K-CB	CYS-37-K-CB	20	3.5	3.7		12	Oligomer2	CYS-17-L-CB	CYS-37-L-CB	20
13	Dimer	CYS-17-B-CB	CYS-34-B-CB	17	4.8		13	Dimer	CYS-34-B-CB	CYS-37-B-CB	3	4.8	5.7		13	Tetramer	CYS-14-C-CB	CYS-34-C-CB	20	4.2		13	Tetramer	CYS-34-A-CB	CYS-37-A-CB	3	4.8	4.8		13	Oligomer1	CYS-14-A-CB	CYS-17-A-CB	3	3.6		13	Oligomer1	CYS-14-B-CB	CYS-17-B-CB	3	3.6	4.1		13	Oligomer2	CYS-17-M-CB	CYS-37-M-CB	20
14	Dimer	CYS-29-B-CB	CYS-53-B-CB	24	4.8		14	Dimer	CYS-86-B-CB	CYS-105-B-CB	19	4.8	5.8		14	Tetramer	CYS-53-C-CB	CYS-56-C-CB	3	4.2		14	Tetramer	CYS-17-B-CB	CYS-34-B-CB	17	4.8	4.8		14	Oligomer1	CYS-14-B-CB	CYS-17-B-CB	3	3.6		14	Oligomer1	CYS-14-F-CB	CYS-17-F-CB	3	3.6	4.1		14	Oligomer2	CYS-17-N-CB	CYS-37-N-CB	20
15	Dimer	CYS-34-B-CB	CYS-37-B-CB	3	4.8		15	Dimer	CYS-17-A-CB	CYS-34-A-CB	17	4.8	5.9		15	Tetramer	CYS-14-D-CB	CYS-34-D-CB	20	4.2		15	Tetramer	CYS-34-C-CB	CYS-37-C-CB	3	4.8	4.8		15	Oligomer1	CYS-14-C-CB	CYS-17-C-CB	3	3.6		15	Oligomer1	CYS-14-J-CB	CYS-17-J-CB	3	3.6	4.1		15	Oligomer2	CYS-17-O-CB	CYS-37-O-CB	20
16	Dimer	CYS-86-B-CB	CYS-105-B-CB	19	4.8		16	Dimer	CYS-55-A-CB	CYS-56-A-CB	1	5.1	5.9		16	Tetramer	CYS-53-D-CB	CYS-56-D-CB	3	4.2		16	Tetramer	CYS-17-D-CB	CYS-34-D-CB	17	4.8	4.9		16	Oligomer1	CYS-14-D-CB	CYS-17-D-CB	3	3.6		16	Oligomer1	CYS-14-L-CB	CYS-17-L-CB	3	3.6	4.1		16	Oligomer2	CYS-17-P-CB	CYS-37-P-CB	20
17	Dimer	CYS-105-A-CB	CYS-108-A-CB	3	4.9		17	Dimer	CYS-29-A-CB	CYS-56-A-CB	27	5.3	5.9		17	Tetramer	CYS-17-A-CB	CYS-34-A-CB	17	4.8		17	Tetramer	CYS-53-A-CB	CYS-56-A-CB	3	4.2	5		17	Oligomer1	CYS-14-E-CB	CYS-17-E-CB	3	3.6		17	Oligomer1	CYS-14-A-CB	CYS-17-A-CB	3	3.6	4.2		17	Oligomer2	CYS-14-A-CB	CYS-17-A-CB	3
18	Dimer	CYS-105-B-CB	CYS-108-B-CB	3	4.9		18	Dimer	CYS-53-A-CB	CYS-55-A-CB	2	5.6	5.9		18	Tetramer	CYS-29-A-CB	CYS-53-A-CB	24	4.8		18	Tetramer	CYS-53-C-CB	CYS-56-C-CB	3	4.2	5		18	Oligomer1	CYS-14-F-CB	CYS-17-F-CB	3	3.6		18	Oligomer1	CYS-14-C-CB	CYS-17-C-CB	3	3.6	4.2		18	Oligomer2	CYS-14-B-CB	CYS-17-B-CB	3
19	Dimer	CYS-55-A-CB	CYS-56-A-CB	1	5.1		19	Dimer	CYS-86-A-CB	CYS-105-A-CB	19	4.8	6.1		19	Tetramer	CYS-34-A-CB	CYS-37-A-CB	3	4.8		19	Tetramer	CYS-29-B-CB	CYS-53-B-CB	24	4.8	5.1		19	Oligomer1	CYS-14-G-CB	CYS-17-G-CB	3	3.6		19	Oligomer1	CYS-14-E-CB	CYS-17-E-CB	3	3.6	4.2		19	Oligomer2	CYS-14-C-CB	CYS-17-C-CB	3
20	Dimer	CYS-55-B-CB	CYS-56-B-CB	1	5.1		20	Dimer	CYS-105-A-CB	CYS-108-A-CB	3	4.9	6.2		20	Tetramer	CYS-86-A-CB	CYS-105-A-CB	19	4.8		20	Tetramer	CYS-29-D-CB	CYS-53-D-CB	24	4.8	5.1		20	Oligomer1	CYS-14-H-CB	CYS-17-H-CB	3	3.6		20	Oligomer1	CYS-14-G-CB	CYS-17-G-CB	3	3.6	4.2		20	Oligomer2	CYS-14-D-CB	CYS-17-D-CB	3
21	Dimer	CYS-29-A-CB	CYS-56-A-CB	27	5.3		21	Dimer	CYS-14-A-CB	CYS-37-A-CB	23	5.8	6.3		21	Tetramer	CYS-17-B-CB	CYS-34-B-CB	17	4.8		21	Tetramer	CYS-55-B-CB	CYS-56-B-CB	1	5.1	5.6		21	Oligomer1	CYS-14-I-CB	CYS-17-I-CB	3	3.6		21	Oligomer1	CYS-14-I-CB	CYS-17-I-CB	3	3.6	4.2		21	Oligomer2	CYS-14-E-CB	CYS-17-E-CB	3
22	Dimer	CYS-29-B-CB	CYS-56-B-CB	27	5.3		22	Dimer	CYS-29-A-CB	CYS-53-A-CB	24	4.8	6.5		22	Tetramer	CYS-29-B-CB	CYS-53-B-CB	24	4.8		22	Tetramer	CYS-55-D-CB	CYS-56-D-CB	1	5.1	5.6		22	Oligomer1	CYS-14-J-CB	CYS-17-J-CB	3	3.6		22	Oligomer1	CYS-14-K-CB	CYS-17-K-CB	3	3.6	4.2		22	Oligomer2	CYS-14-F-CB	CYS-17-F-CB	3
23	Dimer	CYS-53-A-CB	CYS-55-A-CB	2	5.6		23	Dimer	CYS-105-B-CB	CYS-108-B-CB	3	4.9	6.6		23	Tetramer	CYS-34-B-CB	CYS-37-B-CB	3	4.8		23	Tetramer	CYS-29-C-CB	CYS-56-C-CB	27	5.3	5.6		23	Oligomer1	CYS-14-K-CB	CYS-17-K-CB	3	3.6		23	Oligomer1	CYS-14-B-CB	CYS-34-B-CB	20	4.2	4.2		23	Oligomer2	CYS-14-G-CB	CYS-17-G-CB	3
24	Dimer	CYS-53-B-CB	CYS-55-B-CB	2	5.6		24	Dimer	CYS-29-B-CB	CYS-56-B-CB	27	5.3	6.9		24	Tetramer	CYS-86-B-CB	CYS-105-B-CB	19	4.8		24	Tetramer	CYS-53-B-CB	CYS-56-B-CB	3	4.2	5.7		24	Oligomer1	CYS-14-L-CB	CYS-17-L-CB	3	3.6		24	Oligomer1	CYS-14-D-CB	CYS-34-D-CB	20	4.2	4.2		24	Oligomer2	CYS-14-H-CB	CYS-17-H-CB	3
25	Dimer	CYS-14-A-CB	CYS-37-A-CB	23	5.8		25	Dimer	CYS-14-B-CB	CYS-37-B-CB	23	5.8	6.9		25	Tetramer	CYS-17-C-CB	CYS-34-C-CB	17	4.8		25	Tetramer	CYS-53-D-CB	CYS-56-D-CB	3	4.2	5.7		25	Oligomer1	CYS-14-A-CB	CYS-34-A-CB	20	4.2		25	Oligomer1	CYS-14-F-CB	CYS-34-F-CB	20	4.2	4.2		25	Oligomer2	CYS-14-I-CB	CYS-17-I-CB	3
26	Dimer	CYS-14-B-CB	CYS-37-B-CB	23	5.8		26	Dimer	CYS-53-B-CB	CYS-55-B-CB	2	5.6	7.2		26	Tetramer	CYS-29-C-CB	CYS-53-C-CB	24	4.8		26	Tetramer	CYS-34-B-CB	CYS-37-B-CB	3	4.8	5.7		26	Oligomer1	CYS-53-A-CB	CYS-56-A-CB	3	4.2		26	Oligomer1	CYS-14-H-CB	CYS-34-H-CB	20	4.2	4.2		26	Oligomer2	CYS-14-J-CB	CYS-17-J-CB	3
27	Dimer	CYS-97-A-CB	CYS-108-A-CB	11	8.1		27	Dimer	CYS-29-A-CB	CYS-55-A-CB	26	8.7	8.8		27	Tetramer	CYS-34-C-CB	CYS-37-C-CB	3	4.8		27	Tetramer	CYS-34-D-CB	CYS-37-D-CB	3	4.8	5.7		27	Oligomer1	CYS-14-B-CB	CYS-34-B-CB	20	4.2		27	Oligomer1	CYS-14-I-CB	CYS-34-I-CB	20	4.2	4.2		27	Oligomer2	CYS-14-K-CB	CYS-17-K-CB	3
28	Dimer	CYS-97-B-CB	CYS-108-B-CB	11	8.1		28	Dimer	CYS-86-B-CB	CYS-108-B-CB	22	8.4	9		28	Tetramer	CYS-86-C-CB	CYS-105-C-CB	19	4.8		28	Tetramer	CYS-86-B-CB	CYS-105-B-CB	19	4.8	5.8		28	Oligomer1	CYS-53-B-CB	CYS-56-B-CB	3	4.2		28	Oligomer1	CYS-14-J-CB	CYS-34-J-CB	20	4.2	4.2		28	Oligomer2	CYS-14-L-CB	CYS-17-L-CB	3
29	Dimer	CYS-313-A-CB	CYS-456-A-CB	143	8.2		29	Dimer	CYS-86-A-CB	CYS-108-A-CB	22	8.4	9.4		29	Tetramer	CYS-17-D-CB	CYS-34-D-CB	17	4.8		29	Tetramer	CYS-17-A-CB	CYS-34-A-CB	17	4.8	5.9		29	Oligomer1	CYS-14-C-CB	CYS-34-C-CB	20	4.2		29	Oligomer1	CYS-14-L-CB	CYS-34-L-CB	20	4.2	4.2		29	Oligomer2	CYS-14-M-CB	CYS-17-M-CB	3
30	Dimer	CYS-313-B-CB	CYS-456-B-CB	143	8.2		30	Dimer	CYS-29-B-CB	CYS-55-B-CB	26	8.7	9.8		30	Tetramer	CYS-29-D-CB	CYS-53-D-CB	24	4.8		30	Tetramer	CYS-17-C-CB	CYS-34-C-CB	17	4.8	5.9		30	Oligomer1	CYS-53-C-CB	CYS-56-C-CB	3	4.2		30	Oligomer1	CYS-14-G-CB	CYS-34-G-CB	20	4.2	4.4		30	Oligomer2	CYS-14-N-CB	CYS-17-N-CB	3
31	Dimer	CYS-86-A-CB	CYS-108-A-CB	22	8.4		31	Dimer	CYS-97-B-CB	CYS-108-B-CB	11	8.1	11.4		31	Tetramer	CYS-34-D-CB	CYS-37-D-CB	3	4.8		31	Tetramer	CYS-55-A-CB	CYS-56-A-CB	1	5.1	5.9		31	Oligomer1	CYS-14-D-CB	CYS-34-D-CB	20	4.2		31	Oligomer1	CYS-14-D-CB	CYS-17-D-CB	3	3.6	4.6		31	Oligomer2	CYS-14-O-CB	CYS-17-O-CB	3
32	Dimer	CYS-86-B-CB	CYS-108-B-CB	22	8.4		32	Dimer	CYS-37-A-CB	CYS-53-A-CB	16	12.2	12.4		32	Tetramer	CYS-86-D-CB	CYS-105-D-CB	19	4.8		32	Tetramer	CYS-29-A-CB	CYS-56-A-CB	27	5.3	5.9		32	Oligomer1	CYS-53-D-CB	CYS-56-D-CB	3	4.2		32	Oligomer1	CYS-14-H-CB	CYS-17-H-CB	3	3.6	4.6		32	Oligomer2	CYS-14-P-CB	CYS-17-P-CB	3
33	Dimer	CYS-29-A-CB	CYS-55-A-CB	26	8.7		33	Dimer	CYS-37-B-CB	CYS-53-B-CB	16	12.2	12.5		33	Tetramer	CYS-105-A-CB	CYS-108-A-CB	3	4.9		33	Tetramer	CYS-53-A-CB	CYS-55-A-CB	2	5.6	5.9		33	Oligomer1	CYS-14-E-CB	CYS-34-E-CB	20	4.2		33	Oligomer1	CYS-14-A-CB	CYS-34-A-CB	20	4.2	4.7		33	Oligomer2	CYS-14-A-CB	CYS-34-A-CB	20
34	Dimer	CYS-29-B-CB	CYS-55-B-CB	26	8.7		34	Dimer	CYS-97-A-CB	CYS-108-A-CB	11	8.1	12.9		34	Tetramer	CYS-105-B-CB	CYS-108-B-CB	3	4.9		34	Tetramer	CYS-53-C-CB	CYS-55-C-CB	2	5.6	5.9		34	Oligomer1	CYS-53-E-CB	CYS-56-E-CB	3	4.2		34	Oligomer1	CYS-14-C-CB	CYS-34-C-CB	20	4.2	4.7		34	Oligomer2	CYS-53-A-CB	CYS-56-A-CB	3
35	Dimer	CYS-97-A-CB	CYS-105-A-CB	8	10.5		35	Dimer	CYS-37-B-CB	CYS-55-B-CB	18	12.9	13.6		35	Tetramer	CYS-105-C-CB	CYS-108-C-CB	3	4.9		35	Tetramer	CYS-86-A-CB	CYS-105-A-CB	19	4.8	6.1		35	Oligomer1	CYS-14-F-CB	CYS-34-F-CB	20	4.2		35	Oligomer1	CYS-14-E-CB	CYS-34-E-CB	20	4.2	4.7		35	Oligomer2	CYS-14-B-CB	CYS-34-B-CB	20
36	Dimer	CYS-97-B-CB	CYS-105-B-CB	8	10.5		36	Dimer	CYS-37-A-CB	CYS-55-A-CB	18	12.9	14		36	Tetramer	CYS-105-D-CB	CYS-108-D-CB	3	4.9		36	Tetramer	CYS-86-C-CB	CYS-105-C-CB	19	4.8	6.1		36	Oligomer1	CYS-53-F-CB	CYS-56-F-CB	3	4.2		36	Oligomer1	CYS-14-K-CB	CYS-34-K-CB	20	4.2	4.7		36	Oligomer2	CYS-53-B-CB	CYS-56-B-CB	3
37	Dimer	CYS-97-A-CB	CYS-242-B-CB	609	10.8		37	Dimer	CYS-97-B-CB	CYS-105-B-CB	8	10.5	14.8		37	Tetramer	CYS-55-A-CB	CYS-56-A-CB	1	5.1		37	Tetramer	CYS-105-D-CB	CYS-108-D-CB	3	4.9	6.1		37	Oligomer1	CYS-14-G-CB	CYS-34-G-CB	20	4.2		37	Oligomer1	CYS-34-A-CB	CYS-37-A-CB	3	4.8	4.8		37	Oligomer2	CYS-14-C-CB	CYS-34-C-CB	20
38	Dimer	CYS-242-A-CB	CYS-97-B-CB	319	10.8		38	Dimer	CYS-34-A-CB	CYS-53-A-CB	19	12.4	14.8		38	Tetramer	CYS-55-B-CB	CYS-56-B-CB	1	5.1		38	Tetramer	CYS-86-D-CB	CYS-105-D-CB	19	4.8	6.2		38	Oligomer1	CYS-53-G-CB	CYS-56-G-CB	3	4.2		38	Oligomer1	CYS-17-B-CB	CYS-34-B-CB	17	4.8	4.8		38	Oligomer2	CYS-53-C-CB	CYS-56-C-CB	3
39	Dimer	CYS-37-A-CB	CYS-53-A-CB	16	12.2		39	Dimer	CYS-29-A-CB	CYS-37-A-CB	8	14.2	15		39	Tetramer	CYS-55-C-CB	CYS-56-C-CB	1	5.1		39	Tetramer	CYS-105-A-CB	CYS-108-A-CB	3	4.9	6.2		39	Oligomer1	CYS-14-H-CB	CYS-34-H-CB	20	4.2		39	Oligomer1	CYS-34-C-CB	CYS-37-C-CB	3	4.8	4.8		39	Oligomer2	CYS-14-D-CB	CYS-34-D-CB	20
40	Dimer	CYS-37-B-CB	CYS-53-B-CB	16	12.2		40	Dimer	CYS-14-B-CB	CYS-53-B-CB	39	13.8	15.2		40	Tetramer	CYS-55-D-CB	CYS-56-D-CB	1	5.1		40	Tetramer	CYS-105-C-CB	CYS-108-C-CB	3	4.9	6.2		40	Oligomer1	CYS-53-H-CB	CYS-56-H-CB	3	4.2		40	Oligomer1	CYS-17-F-CB	CYS-34-F-CB	17	4.8	4.8		40	Oligomer2	CYS-53-D-CB	CYS-56-D-CB	3
41	Dimer	CYS-34-A-CB	CYS-53-A-CB	19	12.4		41	Dimer	CYS-14-A-CB	CYS-53-A-CB	39	13.8	15.3		41	Tetramer	CYS-29-A-CB	CYS-56-A-CB	27	5.3		41	Tetramer	CYS-14-A-CB	CYS-37-A-CB	23	5.8	6.3		41	Oligomer1	CYS-14-I-CB	CYS-34-I-CB	20	4.2		41	Oligomer1	CYS-34-I-CB	CYS-37-I-CB	3	4.8	4.8		41	Oligomer2	CYS-14-E-CB	CYS-34-E-CB	20
42	Dimer	CYS-34-B-CB	CYS-53-B-CB	19	12.4		42	Dimer	CYS-17-B-CB	CYS-53-B-CB	36	14.6	15.3		42	Tetramer	CYS-29-B-CB	CYS-56-B-CB	27	5.3		42	Tetramer	CYS-14-C-CB	CYS-37-C-CB	23	5.8	6.3		42	Oligomer1	CYS-53-I-CB	CYS-56-I-CB	3	4.2		42	Oligomer1	CYS-17-J-CB	CYS-34-J-CB	17	4.8	4.8		42	Oligomer2	CYS-53-E-CB	CYS-56-E-CB	3
43	Dimer	CYS-29-A-CB	CYS-34-A-CB	5	12.7		43	Dimer	CYS-29-B-CB	CYS-37-B-CB	8	14.2	15.4		43	Tetramer	CYS-29-C-CB	CYS-56-C-CB	27	5.3		43	Tetramer	CYS-29-A-CB	CYS-53-A-CB	24	4.8	6.5		43	Oligomer1	CYS-14-J-CB	CYS-34-J-CB	20	4.2		43	Oligomer1	CYS-34-K-CB	CYS-37-K-CB	3	4.8	4.8		43	Oligomer2	CYS-14-F-CB	CYS-34-F-CB	20
44	Dimer	CYS-29-B-CB	CYS-34-B-CB	5	12.7		44	Dimer	CYS-34-B-CB	CYS-53-B-CB	19	12.4	15.8		44	Tetramer	CYS-29-D-CB	CYS-56-D-CB	27	5.3		44	Tetramer	CYS-29-C-CB	CYS-53-C-CB	24	4.8	6.5		44	Oligomer1	CYS-53-J-CB	CYS-56-J-CB	3	4.2		44	Oligomer1	CYS-17-L-CB	CYS-34-L-CB	17	4.8	4.8		44	Oligomer2	CYS-53-F-CB	CYS-56-F-CB	3
45	Dimer	CYS-37-A-CB	CYS-55-A-CB	18	12.9		45	Dimer	CYS-14-A-CB	CYS-55-A-CB	41	13.6	15.9		45	Tetramer	CYS-53-A-CB	CYS-55-A-CB	2	5.6		45	Tetramer	CYS-105-B-CB	CYS-108-B-CB	3	4.9	6.6		45	Oligomer1	CYS-14-K-CB	CYS-34-K-CB	20	4.2		45	Oligomer1	CYS-17-D-CB	CYS-34-D-CB	17	4.8	4.9		45	Oligomer2	CYS-14-G-CB	CYS-34-G-CB	20
46	Dimer	CYS-37-B-CB	CYS-55-B-CB	18	12.9		46	Dimer	CYS-14-B-CB	CYS-55-B-CB	41	13.6	15.9		46	Tetramer	CYS-53-B-CB	CYS-55-B-CB	2	5.6		46	Tetramer	CYS-55-C-CB	CYS-56-C-CB	1	5.1	6.9		46	Oligomer1	CYS-53-K-CB	CYS-56-K-CB	3	4.2		46	Oligomer1	CYS-17-H-CB	CYS-34-H-CB	17	4.8	4.9		46	Oligomer2	CYS-53-G-CB	CYS-56-G-CB	3
47	Dimer	CYS-86-A-CB	CYS-97-A-CB	11	13.5		47	Dimer	CYS-17-A-CB	CYS-53-A-CB	36	14.6	16		47	Tetramer	CYS-53-C-CB	CYS-55-C-CB	2	5.6		47	Tetramer	CYS-29-B-CB	CYS-56-B-CB	27	5.3	6.9		47	Oligomer1	CYS-14-L-CB	CYS-34-L-CB	20	4.2		47	Oligomer1	CYS-53-A-CB	CYS-56-A-CB	3	4.2	5		47	Oligomer2	CYS-14-H-CB	CYS-34-H-CB	20
48	Dimer	CYS-86-B-CB	CYS-97-B-CB	11	13.5		48	Dimer	CYS-34-A-CB	CYS-55-A-CB	21	13.9	16.1		48	Tetramer	CYS-53-D-CB	CYS-55-D-CB	2	5.6		48	Tetramer	CYS-29-D-CB	CYS-56-D-CB	27	5.3	6.9		48	Oligomer1	CYS-53-L-CB	CYS-56-L-CB	3	4.2		48	Oligomer1	CYS-53-C-CB	CYS-56-C-CB	3	4.2	5		48	Oligomer2	CYS-53-H-CB	CYS-56-H-CB	3
49	Dimer	CYS-14-A-CB	CYS-55-A-CB	41	13.6		49	Dimer	CYS-97-A-CB	CYS-105-A-CB	8	10.5	16.2		49	Tetramer	CYS-14-A-CB	CYS-37-A-CB	23	5.8		49	Tetramer	CYS-14-B-CB	CYS-37-B-CB	23	5.8	6.9		49	Oligomer1	CYS-17-A-CB	CYS-34-A-CB	17	4.8		49	Oligomer1	CYS-53-E-CB	CYS-56-E-CB	3	4.2	5		49	Oligomer2	CYS-14-I-CB	CYS-34-I-CB	20
50	Dimer	CYS-14-B-CB	CYS-55-B-CB	41	13.6		50	Dimer	CYS-29-A-CB	CYS-34-A-CB	5	12.7	16.3		50	Tetramer	CYS-14-B-CB	CYS-37-B-CB	23	5.8		50	Tetramer	CYS-14-D-CB	CYS-37-D-CB	23	5.8	6.9		50	Oligomer1	CYS-29-A-CB	CYS-53-A-CB	24	4.8		50	Oligomer1	CYS-53-G-CB	CYS-56-G-CB	3	4.2	5		50	Oligomer2	CYS-53-I-CB	CYS-56-I-CB	3
51	Dimer	CYS-14-A-CB	CYS-53-A-CB	39	13.8		51	Dimer	CYS-29-B-CB	CYS-34-B-CB	5	12.7	16.6		51	Tetramer	CYS-14-C-CB	CYS-37-C-CB	23	5.8		51	Tetramer	CYS-53-B-CB	CYS-55-B-CB	2	5.6	7.2		51	Oligomer1	CYS-34-A-CB	CYS-37-A-CB	3	4.8		51	Oligomer1	CYS-53-I-CB	CYS-56-I-CB	3	4.2	5		51	Oligomer2	CYS-14-J-CB	CYS-34-J-CB	20
52	Dimer	CYS-14-B-CB	CYS-53-B-CB	39	13.8		52	Dimer	CYS-34-B-CB	CYS-55-B-CB	21	13.9	16.8		52	Tetramer	CYS-14-D-CB	CYS-37-D-CB	23	5.8		52	Tetramer	CYS-53-D-CB	CYS-55-D-CB	2	5.6	7.2		52	Oligomer1	CYS-86-A-CB	CYS-105-A-CB	19	4.8		52	Oligomer1	CYS-53-K-CB	CYS-56-K-CB	3	4.2	5		52	Oligomer2	CYS-53-J-CB	CYS-56-J-CB	3
53	Dimer	CYS-34-A-CB	CYS-55-A-CB	21	13.9		53	Dimer	CYS-14-B-CB	CYS-29-B-CB	15	14.4	17		53	Tetramer	CYS-97-A-CB	CYS-108-A-CB	11	8.1		53	Tetramer	CYS-29-C-CB	CYS-55-C-CB	26	8.7	8.7		53	Oligomer1	CYS-17-B-CB	CYS-34-B-CB	17	4.8		53	Oligomer1	CYS-29-B-CB	CYS-53-B-CB	24	4.8	5.1		53	Oligomer2	CYS-14-K-CB	CYS-34-K-CB	20
54	Dimer	CYS-34-B-CB	CYS-55-B-CB	21	13.9		54	Dimer	CYS-14-A-CB	CYS-29-A-CB	15	14.4	17.1		54	Tetramer	CYS-97-B-CB	CYS-108-B-CB	11	8.1		54	Tetramer	CYS-29-A-CB	CYS-55-A-CB	26	8.7	8.8		54	Oligomer1	CYS-29-B-CB	CYS-53-B-CB	24	4.8		54	Oligomer1	CYS-29-D-CB	CYS-53-D-CB	24	4.8	5.1		54	Oligomer2	CYS-53-K-CB	CYS-56-K-CB	3
55	Dimer	CYS-29-A-CB	CYS-37-A-CB	8	14.2		55	Dimer	CYS-86-A-CB	CYS-97-A-CB	11	13.5	17.4		55	Tetramer	CYS-97-C-CB	CYS-108-C-CB	11	8.1		55	Tetramer	CYS-86-B-CB	CYS-108-B-CB	22	8.4	9		55	Oligomer1	CYS-34-B-CB	CYS-37-B-CB	3	4.8		55	Oligomer1	CYS-29-F-CB	CYS-53-F-CB	24	4.8	5.1		55	Oligomer2	CYS-14-L-CB	CYS-34-L-CB	20
56	Dimer	CYS-29-B-CB	CYS-37-B-CB	8	14.2		56	Dimer	CYS-17-B-CB	CYS-55-B-CB	38	14.6	17.5		56	Tetramer	CYS-97-D-CB	CYS-108-D-CB	11	8.1		56	Tetramer	CYS-86-A-CB	CYS-108-A-CB	22	8.4	9.4		56	Oligomer1	CYS-86-B-CB	CYS-105-B-CB	19	4.8		56	Oligomer1	CYS-29-H-CB	CYS-53-H-CB	24	4.8	5.1		56	Oligomer2	CYS-53-L-CB	CYS-56-L-CB	3
57	Dimer	CYS-14-A-CB	CYS-29-A-CB	15	14.4		57	Dimer	CYS-17-B-CB	CYS-29-B-CB	12	16.1	17.5		57	Tetramer	CYS-313-A-CB	CYS-456-A-CB	143	8.2		57	Tetramer	CYS-86-C-CB	CYS-108-C-CB	22	8.4	9.4		57	Oligomer1	CYS-17-C-CB	CYS-34-C-CB	17	4.8		57	Oligomer1	CYS-29-J-CB	CYS-53-J-CB	24	4.8	5.1		57	Oligomer2	CYS-14-M-CB	CYS-34-M-CB	20
58	Dimer	CYS-14-B-CB	CYS-29-B-CB	15	14.4		58	Dimer	CYS-86-B-CB	CYS-97-B-CB	11	13.5	17.8		58	Tetramer	CYS-313-B-CB	CYS-456-B-CB	143	8.2		58	Tetramer	CYS-86-D-CB	CYS-108-D-CB	22	8.4	9.4		58	Oligomer1	CYS-29-C-CB	CYS-53-C-CB	24	4.8		58	Oligomer1	CYS-29-L-CB	CYS-53-L-CB	24	4.8	5.1		58	Oligomer2	CYS-53-M-CB	CYS-56-M-CB	3
59	Dimer	CYS-17-A-CB	CYS-53-A-CB	36	14.6		59	Dimer	CYS-17-A-CB	CYS-55-A-CB	38	14.6	18.2		59	Tetramer	CYS-313-C-CB	CYS-456-C-CB	143	8.2		59	Tetramer	CYS-29-B-CB	CYS-55-B-CB	26	8.7	9.8		59	Oligomer1	CYS-34-C-CB	CYS-37-C-CB	3	4.8		59	Oligomer1	CYS-34-E-CB	CYS-37-E-CB	3	4.8	5.4		59	Oligomer2	CYS-14-N-CB	CYS-34-N-CB	20
60	Dimer	CYS-17-A-CB	CYS-55-A-CB	38	14.6		60	Dimer	CYS-17-A-CB	CYS-29-A-CB	12	16.1	18.2		60	Tetramer	CYS-313-D-CB	CYS-456-D-CB	143	8.2		60	Tetramer	CYS-29-D-CB	CYS-55-D-CB	26	8.7	9.8		60	Oligomer1	CYS-86-C-CB	CYS-105-C-CB	19	4.8		60	Oligomer1	CYS-34-G-CB	CYS-37-G-CB	3	4.8	5.4		60	Oligomer2	CYS-53-N-CB	CYS-56-N-CB	3
61	Dimer	CYS-17-B-CB	CYS-53-B-CB	36	14.6		61	Dimer	CYS-14-B-CB	CYS-56-B-CB	42	16.2	18.6		61	Tetramer	CYS-86-A-CB	CYS-108-A-CB	22	8.4		61	Tetramer	CYS-97-B-CB	CYS-108-B-CB	11	8.1	11.4		61	Oligomer1	CYS-17-D-CB	CYS-34-D-CB	17	4.8		61	Oligomer1	CYS-55-B-CB	CYS-56-B-CB	1	5.1	5.6		61	Oligomer2	CYS-14-O-CB	CYS-34-O-CB	20
62	Dimer	CYS-17-B-CB	CYS-55-B-CB	38	14.6		62	Dimer	CYS-14-A-CB	CYS-56-A-CB	42	16.2	18.7		62	Tetramer	CYS-86-B-CB	CYS-108-B-CB	22	8.4		62	Tetramer	CYS-97-D-CB	CYS-108-D-CB	11	8.1	11.4		62	Oligomer1	CYS-29-D-CB	CYS-53-D-CB	24	4.8		62	Oligomer1	CYS-55-D-CB	CYS-56-D-CB	1	5.1	5.6		62	Oligomer2	CYS-53-O-CB	CYS-56-O-CB	3
63	Dimer	CYS-34-A-CB	CYS-56-A-CB	22	15.5		63	Dimer	CYS-34-A-CB	CYS-56-A-CB	22	15.5	19.1		63	Tetramer	CYS-86-C-CB	CYS-108-C-CB	22	8.4		63	Tetramer	CYS-37-A-CB	CYS-53-A-CB	16	12.2	12.4		63	Oligomer1	CYS-34-D-CB	CYS-37-D-CB	3	4.8		63	Oligomer1	CYS-55-E-CB	CYS-56-E-CB	1	5.1	5.6		63	Oligomer2	CYS-14-P-CB	CYS-34-P-CB	20
64	Dimer	CYS-34-B-CB	CYS-56-B-CB	22	15.5		64	Dimer	CYS-34-B-CB	CYS-56-B-CB	22	15.5	19.7		64	Tetramer	CYS-86-D-CB	CYS-108-D-CB	22	8.4		64	Tetramer	CYS-37-C-CB	CYS-53-C-CB	16	12.2	12.4		64	Oligomer1	CYS-86-D-CB	CYS-105-D-CB	19	4.8		64	Oligomer1	CYS-55-F-CB	CYS-56-F-CB	1	5.1	5.6		64	Oligomer2	CYS-53-P-CB	CYS-56-P-CB	3
65	Dimer	CYS-37-A-CB	CYS-56-A-CB	19	15.6		65	Dimer	CYS-17-B-CB	CYS-56-B-CB	39	17.6	20.3		65	Tetramer	CYS-29-A-CB	CYS-55-A-CB	26	8.7		65	Tetramer	CYS-37-B-CB	CYS-53-B-CB	16	12.2	12.5		65	Oligomer1	CYS-17-E-CB	CYS-34-E-CB	17	4.8		65	Oligomer1	CYS-55-H-CB	CYS-56-H-CB	1	5.1	5.6		65	Oligomer2	CYS-17-A-CB	CYS-34-A-CB	17
66	Dimer	CYS-37-B-CB	CYS-56-B-CB	19	15.6		66	Dimer	CYS-17-A-CB	CYS-56-A-CB	39	17.6	21		66	Tetramer	CYS-29-B-CB	CYS-55-B-CB	26	8.7		66	Tetramer	CYS-37-D-CB	CYS-53-D-CB	16	12.2	12.5		66	Oligomer1	CYS-29-E-CB	CYS-53-E-CB	24	4.8		66	Oligomer1	CYS-55-J-CB	CYS-56-J-CB	1	5.1	5.6		66	Oligomer2	CYS-29-A-CB	CYS-53-A-CB	24
67	Dimer	CYS-17-A-CB	CYS-29-A-CB	12	16.1		67	Dimer	CYS-37-B-CB	CYS-56-B-CB	19	15.6	21.4		67	Tetramer	CYS-29-C-CB	CYS-55-C-CB	26	8.7		67	Tetramer	CYS-97-A-CB	CYS-108-A-CB	11	8.1	12.9		67	Oligomer1	CYS-34-E-CB	CYS-37-E-CB	3	4.8		67	Oligomer1	CYS-55-L-CB	CYS-56-L-CB	1	5.1	5.6		67	Oligomer2	CYS-34-A-CB	CYS-37-A-CB	3
68	Dimer	CYS-17-B-CB	CYS-29-B-CB	12	16.1		68	Dimer	CYS-242-A-CB	CYS-97-B-CB	319	10.8	22.1		68	Tetramer	CYS-29-D-CB	CYS-55-D-CB	26	8.7		68	Tetramer	CYS-97-C-CB	CYS-108-C-CB	11	8.1	12.9		68	Oligomer1	CYS-86-E-CB	CYS-105-E-CB	19	4.8		68	Oligomer1	CYS-29-C-CB	CYS-56-C-CB	27	5.3	5.6		68	Oligomer2	CYS-86-A-CB	CYS-105-A-CB	19
69	Dimer	CYS-14-A-CB	CYS-56-A-CB	42	16.2		69	Dimer	CYS-37-A-CB	CYS-56-A-CB	19	15.6	22.1		69	Tetramer	CYS-105-A-CB	CYS-105-D-CB	1392	10.4		69	Tetramer	CYS-37-B-CB	CYS-55-B-CB	18	12.9	13.6		69	Oligomer1	CYS-17-F-CB	CYS-34-F-CB	17	4.8		69	Oligomer1	CYS-29-G-CB	CYS-56-G-CB	27	5.3	5.6		69	Oligomer2	CYS-17-B-CB	CYS-34-B-CB	17
70	Dimer	CYS-14-B-CB	CYS-56-B-CB	42	16.2		70	Dimer	CYS-242-A-CB	CYS-108-B-CB	330	17.4	23.1		70	Tetramer	CYS-97-A-CB	CYS-105-A-CB	8	10.5		70	Tetramer	CYS-37-D-CB	CYS-55-D-CB	18	12.9	13.6		70	Oligomer1	CYS-29-F-CB	CYS-53-F-CB	24	4.8		70	Oligomer1	CYS-29-I-CB	CYS-56-I-CB	27	5.3	5.6		70	Oligomer2	CYS-29-B-CB	CYS-53-B-CB	24
71	Dimer	CYS-108-A-CB	CYS-242-B-CB	598	17.4		71	Dimer	CYS-97-A-CB	CYS-242-B-CB	609	10.8	23.4		71	Tetramer	CYS-97-B-CB	CYS-105-B-CB	8	10.5		71	Tetramer	CYS-37-C-CB	CYS-55-C-CB	18	12.9	13.7		71	Oligomer1	CYS-34-F-CB	CYS-37-F-CB	3	4.8		71	Oligomer1	CYS-29-K-CB	CYS-56-K-CB	27	5.3	5.6		71	Oligomer2	CYS-34-B-CB	CYS-37-B-CB	3
72	Dimer	CYS-242-A-CB	CYS-108-B-CB	330	17.4		72	Dimer	CYS-105-A-CB	CYS-242-B-CB	601	18.3	23.6		72	Tetramer	CYS-97-C-CB	CYS-105-C-CB	8	10.5		72	Tetramer	CYS-37-A-CB	CYS-55-A-CB	18	12.9	14		72	Oligomer1	CYS-86-F-CB	CYS-105-F-CB	19	4.8		72	Oligomer1	CYS-53-B-CB	CYS-56-B-CB	3	4.2	5.7		72	Oligomer2	CYS-86-B-CB	CYS-105-B-CB	19
73	Dimer	CYS-17-A-CB	CYS-56-A-CB	39	17.6		73	Dimer	CYS-242-A-CB	CYS-55-B-CB	277	21.3	23.9		73	Tetramer	CYS-97-D-CB	CYS-105-D-CB	8	10.5		73	Tetramer	CYS-29-C-CB	CYS-37-C-CB	8	14.2	14.6		73	Oligomer1	CYS-17-G-CB	CYS-34-G-CB	17	4.8		73	Oligomer1	CYS-53-D-CB	CYS-56-D-CB	3	4.2	5.7		73	Oligomer2	CYS-17-C-CB	CYS-34-C-CB	17
74	Dimer	CYS-17-B-CB	CYS-56-B-CB	39	17.6		74	Dimer	CYS-86-A-CB	CYS-242-B-CB	620	18.9	24.6		74	Tetramer	CYS-97-A-CB	CYS-242-B-CB	609	10.8		74	Tetramer	CYS-97-B-CB	CYS-105-B-CB	8	10.5	14.8		74	Oligomer1	CYS-29-G-CB	CYS-53-G-CB	24	4.8		74	Oligomer1	CYS-53-F-CB	CYS-56-F-CB	3	4.2	5.7		74	Oligomer2	CYS-29-C-CB	CYS-53-C-CB	24
75	Dimer	CYS-105-A-CB	CYS-242-B-CB	601	18.3		75	Dimer	CYS-242-A-CB	CYS-86-B-CB	308	18.9	24.7		75	Tetramer	CYS-242-A-CB	CYS-97-B-CB	319	10.8		75	Tetramer	CYS-97-D-CB	CYS-105-D-CB	8	10.5	14.8		75	Oligomer1	CYS-34-G-CB	CYS-37-G-CB	3	4.8		75	Oligomer1	CYS-53-H-CB	CYS-56-H-CB	3	4.2	5.7		75	Oligomer2	CYS-34-C-CB	CYS-37-C-CB	3
76	Dimer	CYS-242-A-CB	CYS-105-B-CB	327	18.3		76	Dimer	CYS-108-A-CB	CYS-242-B-CB	598	17.4	24.8		76	Tetramer	CYS-97-C-CB	CYS-242-D-CB	609	10.8		76	Tetramer	CYS-34-A-CB	CYS-53-A-CB	19	12.4	14.8		76	Oligomer1	CYS-86-G-CB	CYS-105-G-CB	19	4.8		76	Oligomer1	CYS-53-J-CB	CYS-56-J-CB	3	4.2	5.7		76	Oligomer2	CYS-86-C-CB	CYS-105-C-CB	19
77	Dimer	CYS-14-A-CB	CYS-242-B-CB	692	18.9		77	Dimer	CYS-55-A-CB	CYS-242-B-CB	651	21.3	25.2		77	Tetramer	CYS-242-C-CB	CYS-97-D-CB	319	10.8		77	Tetramer	CYS-29-A-CB	CYS-37-A-CB	8	14.2	15		77	Oligomer1	CYS-17-H-CB	CYS-34-H-CB	17	4.8		77	Oligomer1	CYS-53-L-CB	CYS-56-L-CB	3	4.2	5.7		77	Oligomer2	CYS-17-D-CB	CYS-34-D-CB	17
78	Dimer	CYS-86-A-CB	CYS-242-B-CB	620	18.9		78	Dimer	CYS-242-A-CB	CYS-105-B-CB	327	18.3	25.9		78	Tetramer	CYS-37-A-CB	CYS-53-A-CB	16	12.2		78	Tetramer	CYS-17-D-CB	CYS-53-D-CB	36	14.6	15		78	Oligomer1	CYS-29-H-CB	CYS-53-H-CB	24	4.8		78	Oligomer1	CYS-34-B-CB	CYS-37-B-CB	3	4.8	5.7		78	Oligomer2	CYS-29-D-CB	CYS-53-D-CB	24
79	Dimer	CYS-242-A-CB	CYS-14-B-CB	236	18.9		79	Dimer	CYS-242-A-CB	CYS-56-B-CB	278	25.4	27.4		79	Tetramer	CYS-37-B-CB	CYS-53-B-CB	16	12.2		79	Tetramer	CYS-34-C-CB	CYS-53-C-CB	19	12.4	15.2		79	Oligomer1	CYS-34-H-CB	CYS-37-H-CB	3	4.8		79	Oligomer1	CYS-34-D-CB	CYS-37-D-CB	3	4.8	5.7		79	Oligomer2	CYS-34-D-CB	CYS-37-D-CB	3
80	Dimer	CYS-242-A-CB	CYS-86-B-CB	308	18.9		80	Dimer	CYS-14-A-CB	CYS-242-B-CB	692	18.9	27.7		80	Tetramer	CYS-37-C-CB	CYS-53-C-CB	16	12.2		80	Tetramer	CYS-14-B-CB	CYS-53-B-CB	39	13.8	15.2		80	Oligomer1	CYS-86-H-CB	CYS-105-H-CB	19	4.8		80	Oligomer1	CYS-34-F-CB	CYS-37-F-CB	3	4.8	5.7		80	Oligomer2	CYS-86-D-CB	CYS-105-D-CB	19
81	Dimer	CYS-17-A-CB	CYS-242-B-CB	689	20.2		81	Dimer	CYS-56-A-CB	CYS-242-B-CB	650	25.4	28.4		81	Tetramer	CYS-37-D-CB	CYS-53-D-CB	16	12.2		81	Tetramer	CYS-14-D-CB	CYS-53-D-CB	39	13.8	15.2		81	Oligomer1	CYS-17-I-CB	CYS-34-I-CB	17	4.8		81	Oligomer1	CYS-34-H-CB	CYS-37-H-CB	3	4.8	5.7		81	Oligomer2	CYS-17-E-CB	CYS-34-E-CB	17
82	Dimer	CYS-242-A-CB	CYS-17-B-CB	239	20.2		82	Dimer	CYS-242-A-CB	CYS-53-B-CB	275	25.8	28.8		82	Tetramer	CYS-34-A-CB	CYS-53-A-CB	19	12.4		82	Tetramer	CYS-34-D-CB	CYS-53-D-CB	19	12.4	15.3		82	Oligomer1	CYS-29-I-CB	CYS-53-I-CB	24	4.8		82	Oligomer1	CYS-34-J-CB	CYS-37-J-CB	3	4.8	5.7		82	Oligomer2	CYS-29-E-CB	CYS-53-E-CB	24
83	Dimer	CYS-14-A-CB	CYS-86-A-CB	72	20.6		83	Dimer	CYS-242-A-CB	CYS-29-B-CB	251	27	29.1		83	Tetramer	CYS-34-B-CB	CYS-53-B-CB	19	12.4		83	Tetramer	CYS-14-A-CB	CYS-53-A-CB	39	13.8	15.3		83	Oligomer1	CYS-34-I-CB	CYS-37-I-CB	3	4.8		83	Oligomer1	CYS-34-L-CB	CYS-37-L-CB	3	4.8	5.7		83	Oligomer2	CYS-34-E-CB	CYS-37-E-CB	3
84	Dimer	CYS-14-B-CB	CYS-86-B-CB	72	20.6		84	Dimer	CYS-53-A-CB	CYS-242-B-CB	653	25.8	29.2		84	Tetramer	CYS-34-C-CB	CYS-53-C-CB	19	12.4		84	Tetramer	CYS-14-C-CB	CYS-53-C-CB	39	13.8	15.3		84	Oligomer1	CYS-86-I-CB	CYS-105-I-CB	19	4.8		84	Oligomer1	CYS-86-B-CB	CYS-105-B-CB	19	4.8	5.8		84	Oligomer2	CYS-86-E-CB	CYS-105-E-CB	19
85	Dimer	CYS-55-A-CB	CYS-242-B-CB	651	21.3		85	Dimer	CYS-29-A-CB	CYS-242-B-CB	677	27	30.4		85	Tetramer	CYS-34-D-CB	CYS-53-D-CB	19	12.4		85	Tetramer	CYS-17-B-CB	CYS-53-B-CB	36	14.6	15.3		85	Oligomer1	CYS-17-J-CB	CYS-34-J-CB	17	4.8		85	Oligomer1	CYS-86-F-CB	CYS-105-F-CB	19	4.8	5.8		85	Oligomer2	CYS-17-F-CB	CYS-34-F-CB	17
86	Dimer	CYS-242-A-CB	CYS-55-B-CB	277	21.3		86	Dimer	CYS-17-A-CB	CYS-242-B-CB	689	20.2	30.9		86	Tetramer	CYS-29-A-CB	CYS-34-A-CB	5	12.7		86	Tetramer	CYS-29-B-CB	CYS-37-B-CB	8	14.2	15.4		86	Oligomer1	CYS-29-J-CB	CYS-53-J-CB	24	4.8		86	Oligomer1	CYS-86-G-CB	CYS-105-G-CB	19	4.8	5.8		86	Oligomer2	CYS-29-F-CB	CYS-53-F-CB	24
87	Dimer	CYS-144-A-CB	CYS-242-B-CB	562	22.1		87	Dimer	CYS-242-A-CB	CYS-37-B-CB	259	22.4	31.1		87	Tetramer	CYS-29-B-CB	CYS-34-B-CB	5	12.7		87	Tetramer	CYS-29-D-CB	CYS-37-D-CB	8	14.2	15.4		87	Oligomer1	CYS-34-J-CB	CYS-37-J-CB	3	4.8		87	Oligomer1	CYS-86-J-CB	CYS-105-J-CB	19	4.8	5.8		87	Oligomer2	CYS-34-F-CB	CYS-37-F-CB	3
88	Dimer	CYS-242-A-CB	CYS-144-B-CB	366	22.1		88	Dimer	CYS-37-A-CB	CYS-242-B-CB	669	22.4	31.2		88	Tetramer	CYS-29-C-CB	CYS-34-C-CB	5	12.7		88	Tetramer	CYS-34-B-CB	CYS-53-B-CB	19	12.4	15.8		88	Oligomer1	CYS-86-J-CB	CYS-105-J-CB	19	4.8		88	Oligomer1	CYS-17-A-CB	CYS-34-A-CB	17	4.8	5.9		88	Oligomer2	CYS-86-F-CB	CYS-105-F-CB	19
89	Dimer	CYS-17-A-CB	CYS-86-A-CB	69	22.4		89	Dimer	CYS-242-A-CB	CYS-17-B-CB	239	20.2	32.7		89	Tetramer	CYS-29-D-CB	CYS-34-D-CB	5	12.7		89	Tetramer	CYS-29-C-CB	CYS-34-C-CB	5	12.7	15.9		89	Oligomer1	CYS-17-K-CB	CYS-34-K-CB	17	4.8		89	Oligomer1	CYS-17-C-CB	CYS-34-C-CB	17	4.8	5.9		89	Oligomer2	CYS-17-G-CB	CYS-34-G-CB	17
90	Dimer	CYS-37-A-CB	CYS-242-B-CB	669	22.4		90	Dimer	CYS-242-A-CB	CYS-34-B-CB	256	23	32.8		90	Tetramer	CYS-37-A-CB	CYS-55-A-CB	18	12.9		90	Tetramer	CYS-14-A-CB	CYS-55-A-CB	41	13.6	15.9		90	Oligomer1	CYS-29-K-CB	CYS-53-K-CB	24	4.8		90	Oligomer1	CYS-17-E-CB	CYS-34-E-CB	17	4.8	5.9		90	Oligomer2	CYS-29-G-CB	CYS-53-G-CB	24
91	Dimer	CYS-242-A-CB	CYS-37-B-CB	259	22.4		91	Dimer	CYS-34-A-CB	CYS-242-B-CB	672	23	33.2		91	Tetramer	CYS-37-B-CB	CYS-55-B-CB	18	12.9		91	Tetramer	CYS-14-B-CB	CYS-55-B-CB	41	13.6	15.9		91	Oligomer1	CYS-34-K-CB	CYS-37-K-CB	3	4.8		91	Oligomer1	CYS-17-G-CB	CYS-34-G-CB	17	4.8	5.9		91	Oligomer2	CYS-34-G-CB	CYS-37-G-CB	3
92	Dimer	CYS-17-B-CB	CYS-86-B-CB	69	22.4		92	Dimer	CYS-55-B-CB	CYS-97-B-CB	42	27.4	33.5		92	Tetramer	CYS-37-C-CB	CYS-55-C-CB	18	12.9		92	Tetramer	CYS-14-C-CB	CYS-55-C-CB	41	13.6	15.9		92	Oligomer1	CYS-86-K-CB	CYS-105-K-CB	19	4.8		92	Oligomer1	CYS-17-I-CB	CYS-34-I-CB	17	4.8	5.9		92	Oligomer2	CYS-86-G-CB	CYS-105-G-CB	19
93	Dimer	CYS-14-A-CB	CYS-97-A-CB	83	22.7		93	Dimer	CYS-242-A-CB	CYS-14-B-CB	236	18.9	33.7		93	Tetramer	CYS-37-D-CB	CYS-55-D-CB	18	12.9		93	Tetramer	CYS-14-D-CB	CYS-55-D-CB	41	13.6	15.9		93	Oligomer1	CYS-17-L-CB	CYS-34-L-CB	17	4.8		93	Oligomer1	CYS-17-K-CB	CYS-34-K-CB	17	4.8	5.9		93	Oligomer2	CYS-17-H-CB	CYS-34-H-CB	17
94	Dimer	CYS-14-B-CB	CYS-97-B-CB	83	22.7		94	Dimer	CYS-55-A-CB	CYS-97-A-CB	42	27.4	33.9		94	Tetramer	CYS-105-A-CB	CYS-108-D-CB	1395	13.3		94	Tetramer	CYS-17-A-CB	CYS-53-A-CB	36	14.6	16		94	Oligomer1	CYS-29-L-CB	CYS-53-L-CB	24	4.8		94	Oligomer1	CYS-55-A-CB	CYS-56-A-CB	1	5.1	5.9		94	Oligomer2	CYS-29-H-CB	CYS-53-H-CB	24
95	Dimer	CYS-14-A-CB	CYS-108-A-CB	94	22.9		95	Dimer	CYS-55-B-CB	CYS-108-B-CB	53	30.4	34		95	Tetramer	CYS-108-A-CB	CYS-105-D-CB	1389	13.3		95	Tetramer	CYS-17-C-CB	CYS-53-C-CB	36	14.6	16		95	Oligomer1	CYS-34-L-CB	CYS-37-L-CB	3	4.8		95	Oligomer1	CYS-55-I-CB	CYS-56-I-CB	1	5.1	5.9		95	Oligomer2	CYS-34-H-CB	CYS-37-H-CB	3
96	Dimer	CYS-14-B-CB	CYS-108-B-CB	94	22.9		96	Dimer	CYS-55-A-CB	CYS-108-A-CB	53	30.4	34.4		96	Tetramer	CYS-86-A-CB	CYS-105-D-CB	1411	13.4		96	Tetramer	CYS-34-A-CB	CYS-55-A-CB	21	13.9	16.1		96	Oligomer1	CYS-86-L-CB	CYS-105-L-CB	19	4.8		96	Oligomer1	CYS-29-A-CB	CYS-56-A-CB	27	5.3	5.9		96	Oligomer2	CYS-86-H-CB	CYS-105-H-CB	19
97	Dimer	CYS-34-A-CB	CYS-242-B-CB	672	23		97	Dimer	CYS-14-B-CB	CYS-108-B-CB	94	22.9	35.2		97	Tetramer	CYS-105-A-CB	CYS-86-D-CB	1373	13.4		97	Tetramer	CYS-34-C-CB	CYS-55-C-CB	21	13.9	16.1		97	Oligomer1	CYS-105-A-CB	CYS-108-A-CB	3	4.9		97	Oligomer1	CYS-29-E-CB	CYS-56-E-CB	27	5.3	5.9		97	Oligomer2	CYS-17-I-CB	CYS-34-I-CB	17
98	Dimer	CYS-242-A-CB	CYS-34-B-CB	256	23		98	Dimer	CYS-55-A-CB	CYS-86-A-CB	31	31.1	35.3		98	Tetramer	CYS-86-A-CB	CYS-97-A-CB	11	13.5		98	Tetramer	CYS-97-A-CB	CYS-105-A-CB	8	10.5	16.2		98	Oligomer1	CYS-105-B-CB	CYS-108-B-CB	3	4.9		98	Oligomer1	CYS-53-A-CB	CYS-55-A-CB	2	5.6	5.9		98	Oligomer2	CYS-29-I-CB	CYS-53-I-CB	24
99	Dimer	CYS-14-A-CB	CYS-105-A-CB	91	23.4		99	Dimer	CYS-56-B-CB	CYS-97-B-CB	41	30.1	35.4		99	Tetramer	CYS-86-B-CB	CYS-97-B-CB	11	13.5		99	Tetramer	CYS-97-C-CB	CYS-105-C-CB	8	10.5	16.2		99	Oligomer1	CYS-105-C-CB	CYS-108-C-CB	3	4.9		99	Oligomer1	CYS-53-C-CB	CYS-55-C-CB	2	5.6	5.9		99	Oligomer2	CYS-34-I-CB	CYS-37-I-CB	3
100	Dimer	CYS-14-B-CB	CYS-105-B-CB	91	23.4		100	Dimer	CYS-55-B-CB	CYS-86-B-CB	31	31.1	35.8		100	Tetramer	CYS-86-C-CB	CYS-97-C-CB	11	13.5		100	Tetramer	CYS-29-A-CB	CYS-34-A-CB	5	12.7	16.3		100	Oligomer1	CYS-105-D-CB	CYS-108-D-CB	3	4.9		100	Oligomer1	CYS-53-E-CB	CYS-55-E-CB	2	5.6	5.9		100	Oligomer2	CYS-86-I-CB	CYS-105-I-CB	19
101	Dimer	CYS-34-A-CB	CYS-86-A-CB	52	23.7		101	Dimer	CYS-14-A-CB	CYS-108-A-CB	94	22.9	35.9		101	Tetramer	CYS-86-D-CB	CYS-97-D-CB	11	13.5		101	Tetramer	CYS-29-B-CB	CYS-34-B-CB	5	12.7	16.6		101	Oligomer1	CYS-105-E-CB	CYS-108-E-CB	3	4.9		101	Oligomer1	CYS-53-G-CB	CYS-55-G-CB	2	5.6	5.9		101	Oligomer2	CYS-17-J-CB	CYS-34-J-CB	17
102	Dimer	CYS-34-B-CB	CYS-86-B-CB	52	23.7		102	Dimer	CYS-56-A-CB	CYS-97-A-CB	41	30.1	36.8		102	Tetramer	CYS-14-A-CB	CYS-55-A-CB	41	13.6		102	Tetramer	CYS-29-D-CB	CYS-34-D-CB	5	12.7	16.6		102	Oligomer1	CYS-105-F-CB	CYS-108-F-CB	3	4.9		102	Oligomer1	CYS-53-I-CB	CYS-55-I-CB	2	5.6	5.9		102	Oligomer2	CYS-29-J-CB	CYS-53-J-CB	24
103	Dimer	CYS-17-A-CB	CYS-97-A-CB	80	25.1		103	Dimer	CYS-53-A-CB	CYS-97-A-CB	44	30.9	36.8		103	Tetramer	CYS-14-B-CB	CYS-55-B-CB	41	13.6		103	Tetramer	CYS-34-B-CB	CYS-55-B-CB	21	13.9	16.8		103	Oligomer1	CYS-105-G-CB	CYS-108-G-CB	3	4.9		103	Oligomer1	CYS-53-K-CB	CYS-55-K-CB	2	5.6	5.9		103	Oligomer2	CYS-34-J-CB	CYS-37-J-CB	3
104	Dimer	CYS-17-B-CB	CYS-97-B-CB	80	25.1		104	Dimer	CYS-53-B-CB	CYS-97-B-CB	44	30.9	36.8		104	Tetramer	CYS-14-C-CB	CYS-55-C-CB	41	13.6		104	Tetramer	CYS-34-D-CB	CYS-55-D-CB	21	13.9	16.8		104	Oligomer1	CYS-105-H-CB	CYS-108-H-CB	3	4.9		104	Oligomer1	CYS-14-I-CB	CYS-37-I-CB	23	5.8	5.9		104	Oligomer2	CYS-86-J-CB	CYS-105-J-CB	19
105	Dimer	CYS-55-A-CB	CYS-144-A-CB	89	25.4		105	Dimer	CYS-55-B-CB	CYS-105-B-CB	50	32.5	37.1		105	Tetramer	CYS-14-D-CB	CYS-55-D-CB	41	13.6		105	Tetramer	CYS-14-B-CB	CYS-29-B-CB	15	14.4	17		105	Oligomer1	CYS-105-I-CB	CYS-108-I-CB	3	4.9		105	Oligomer1	CYS-86-A-CB	CYS-105-A-CB	19	4.8	6.1		105	Oligomer2	CYS-17-K-CB	CYS-34-K-CB	17
106	Dimer	CYS-56-A-CB	CYS-242-B-CB	650	25.4		106	Dimer	CYS-14-B-CB	CYS-86-B-CB	72	20.6	37.3		106	Tetramer	CYS-14-A-CB	CYS-53-A-CB	39	13.8		106	Tetramer	CYS-14-D-CB	CYS-29-D-CB	15	14.4	17		106	Oligomer1	CYS-105-J-CB	CYS-108-J-CB	3	4.9		106	Oligomer1	CYS-86-C-CB	CYS-105-C-CB	19	4.8	6.1		106	Oligomer2	CYS-29-K-CB	CYS-53-K-CB	24
107	Dimer	CYS-242-A-CB	CYS-56-B-CB	278	25.4		107	Dimer	CYS-14-A-CB	CYS-97-A-CB	83	22.7	37.5		107	Tetramer	CYS-14-B-CB	CYS-53-B-CB	39	13.8		107	Tetramer	CYS-14-A-CB	CYS-29-A-CB	15	14.4	17.1		107	Oligomer1	CYS-105-K-CB	CYS-108-K-CB	3	4.9		107	Oligomer1	CYS-86-E-CB	CYS-105-E-CB	19	4.8	6.1		107	Oligomer2	CYS-34-K-CB	CYS-37-K-CB	3
108	Dimer	CYS-17-A-CB	CYS-105-A-CB	88	25.5		108	Dimer	CYS-14-B-CB	CYS-97-B-CB	83	22.7	37.5		108	Tetramer	CYS-14-C-CB	CYS-53-C-CB	39	13.8		108	Tetramer	CYS-14-C-CB	CYS-29-C-CB	15	14.4	17.1		108	Oligomer1	CYS-105-L-CB	CYS-108-L-CB	3	4.9		108	Oligomer1	CYS-86-I-CB	CYS-105-I-CB	19	4.8	6.1		108	Oligomer2	CYS-86-K-CB	CYS-105-K-CB	19
109	Dimer	CYS-17-A-CB	CYS-108-A-CB	91	25.5		109	Dimer	CYS-55-A-CB	CYS-105-A-CB	50	32.5	37.5		109	Tetramer	CYS-14-D-CB	CYS-53-D-CB	39	13.8		109	Tetramer	CYS-17-D-CB	CYS-55-D-CB	38	14.6	17.2		109	Oligomer1	CYS-55-A-CB	CYS-56-A-CB	1	5.1		109	Oligomer1	CYS-86-K-CB	CYS-105-K-CB	19	4.8	6.1		109	Oligomer2	CYS-17-L-CB	CYS-34-L-CB	17
110	Dimer	CYS-17-B-CB	CYS-105-B-CB	88	25.5		110	Dimer	CYS-14-B-CB	CYS-105-B-CB	91	23.4	37.8		110	Tetramer	CYS-34-A-CB	CYS-55-A-CB	21	13.9		110	Tetramer	CYS-17-D-CB	CYS-29-D-CB	12	16.1	17.2		110	Oligomer1	CYS-55-B-CB	CYS-56-B-CB	1	5.1		110	Oligomer1	CYS-105-D-CB	CYS-108-D-CB	3	4.9	6.1		110	Oligomer2	CYS-29-L-CB	CYS-53-L-CB	24
111	Dimer	CYS-17-B-CB	CYS-108-B-CB	91	25.5		111	Dimer	CYS-14-A-CB	CYS-86-A-CB	72	20.6	38		111	Tetramer	CYS-34-B-CB	CYS-55-B-CB	21	13.9		111	Tetramer	CYS-86-A-CB	CYS-97-A-CB	11	13.5	17.4		111	Oligomer1	CYS-55-C-CB	CYS-56-C-CB	1	5.1		111	Oligomer1	CYS-105-H-CB	CYS-108-H-CB	3	4.9	6.1		111	Oligomer2	CYS-34-L-CB	CYS-37-L-CB	3
112	Dimer	CYS-55-B-CB	CYS-144-B-CB	89	25.5		112	Dimer	CYS-56-A-CB	CYS-108-A-CB	52	32.4	38.2		112	Tetramer	CYS-34-C-CB	CYS-55-C-CB	21	13.9		112	Tetramer	CYS-86-C-CB	CYS-97-C-CB	11	13.5	17.4		112	Oligomer1	CYS-55-D-CB	CYS-56-D-CB	1	5.1		112	Oligomer1	CYS-105-L-CB	CYS-108-L-CB	3	4.9	6.1		112	Oligomer2	CYS-86-L-CB	CYS-105-L-CB	19
113	Dimer	CYS-37-A-CB	CYS-86-A-CB	49	25.8		113	Dimer	CYS-56-B-CB	CYS-108-B-CB	52	32.5	38.2		113	Tetramer	CYS-34-D-CB	CYS-55-D-CB	21	13.9		113	Tetramer	CYS-86-D-CB	CYS-97-D-CB	11	13.5	17.5		113	Oligomer1	CYS-55-E-CB	CYS-56-E-CB	1	5.1		113	Oligomer1	CYS-86-D-CB	CYS-105-D-CB	19	4.8	6.2		113	Oligomer2	CYS-17-M-CB	CYS-34-M-CB	17
114	Dimer	CYS-53-A-CB	CYS-242-B-CB	653	25.8		114	Dimer	CYS-53-A-CB	CYS-108-A-CB	55	32.7	38.3		114	Tetramer	CYS-29-A-CB	CYS-37-A-CB	8	14.2		114	Tetramer	CYS-17-B-CB	CYS-55-B-CB	38	14.6	17.5		114	Oligomer1	CYS-55-F-CB	CYS-56-F-CB	1	5.1		114	Oligomer1	CYS-86-H-CB	CYS-105-H-CB	19	4.8	6.2		114	Oligomer2	CYS-29-M-CB	CYS-53-M-CB	24
115	Dimer	CYS-242-A-CB	CYS-53-B-CB	275	25.8		115	Dimer	CYS-53-A-CB	CYS-86-A-CB	33	32.9	38.5		115	Tetramer	CYS-29-B-CB	CYS-37-B-CB	8	14.2		115	Tetramer	CYS-17-B-CB	CYS-29-B-CB	12	16.1	17.5		115	Oligomer1	CYS-55-G-CB	CYS-56-G-CB	1	5.1		115	Oligomer1	CYS-86-L-CB	CYS-105-L-CB	19	4.8	6.2		115	Oligomer2	CYS-34-M-CB	CYS-37-M-CB	3
116	Dimer	CYS-37-B-CB	CYS-86-B-CB	49	25.8		116	Dimer	CYS-14-A-CB	CYS-105-A-CB	91	23.4	38.6		116	Tetramer	CYS-29-C-CB	CYS-37-C-CB	8	14.2		116	Tetramer	CYS-86-B-CB	CYS-97-B-CB	11	13.5	17.8		116	Oligomer1	CYS-55-H-CB	CYS-56-H-CB	1	5.1		116	Oligomer1	CYS-105-A-CB	CYS-108-A-CB	3	4.9	6.2		116	Oligomer2	CYS-86-M-CB	CYS-105-M-CB	19
117	Dimer	CYS-34-A-CB	CYS-108-A-CB	74	26.2		117	Dimer	CYS-17-B-CB	CYS-97-B-CB	80	25.1	38.6		117	Tetramer	CYS-29-D-CB	CYS-37-D-CB	8	14.2		117	Tetramer	CYS-17-A-CB	CYS-55-A-CB	38	14.6	18.2		117	Oligomer1	CYS-55-I-CB	CYS-56-I-CB	1	5.1		117	Oligomer1	CYS-105-C-CB	CYS-108-C-CB	3	4.9	6.2		117	Oligomer2	CYS-17-N-CB	CYS-34-N-CB	17
118	Dimer	CYS-34-B-CB	CYS-108-B-CB	74	26.2		118	Dimer	CYS-17-B-CB	CYS-108-B-CB	91	25.5	38.7		118	Tetramer	CYS-14-A-CB	CYS-29-A-CB	15	14.4		118	Tetramer	CYS-17-C-CB	CYS-55-C-CB	38	14.6	18.2		118	Oligomer1	CYS-55-J-CB	CYS-56-J-CB	1	5.1		118	Oligomer1	CYS-105-E-CB	CYS-108-E-CB	3	4.9	6.2		118	Oligomer2	CYS-29-N-CB	CYS-53-N-CB	24
119	Dimer	CYS-34-A-CB	CYS-97-A-CB	63	26.5		119	Dimer	CYS-53-B-CB	CYS-108-B-CB	55	32.7	38.9		119	Tetramer	CYS-14-B-CB	CYS-29-B-CB	15	14.4		119	Tetramer	CYS-17-A-CB	CYS-29-A-CB	12	16.1	18.2		119	Oligomer1	CYS-55-K-CB	CYS-56-K-CB	1	5.1		119	Oligomer1	CYS-105-I-CB	CYS-108-I-CB	3	4.9	6.2		119	Oligomer2	CYS-34-N-CB	CYS-37-N-CB	3
120	Dimer	CYS-34-B-CB	CYS-97-B-CB	63	26.5		120	Dimer	CYS-53-B-CB	CYS-86-B-CB	33	32.9	39.1		120	Tetramer	CYS-14-C-CB	CYS-29-C-CB	15	14.4		120	Tetramer	CYS-17-C-CB	CYS-29-C-CB	12	16.1	18.2		120	Oligomer1	CYS-55-L-CB	CYS-56-L-CB	1	5.1		120	Oligomer1	CYS-105-K-CB	CYS-108-K-CB	3	4.9	6.2		120	Oligomer2	CYS-86-N-CB	CYS-105-N-CB	19
121	Dimer	CYS-34-A-CB	CYS-105-A-CB	71	26.8		121	Dimer	CYS-17-A-CB	CYS-97-A-CB	80	25.1	39.3		121	Tetramer	CYS-14-D-CB	CYS-29-D-CB	15	14.4		121	Tetramer	CYS-14-B-CB	CYS-56-B-CB	42	16.2	18.6		121	Oligomer1	CYS-29-A-CB	CYS-56-A-CB	27	5.3		121	Oligomer1	CYS-14-A-CB	CYS-37-A-CB	23	5.8	6.3		121	Oligomer2	CYS-17-O-CB	CYS-34-O-CB	17
122	Dimer	CYS-34-B-CB	CYS-105-B-CB	71	26.8		122	Dimer	CYS-17-A-CB	CYS-108-A-CB	91	25.5	39.4		122	Tetramer	CYS-17-A-CB	CYS-53-A-CB	36	14.6		122	Tetramer	CYS-14-D-CB	CYS-56-D-CB	42	16.2	18.6		122	Oligomer1	CYS-29-B-CB	CYS-56-B-CB	27	5.3		122	Oligomer1	CYS-14-C-CB	CYS-37-C-CB	23	5.8	6.3		122	Oligomer2	CYS-29-O-CB	CYS-53-O-CB	24
123	Dimer	CYS-29-A-CB	CYS-242-B-CB	677	27		123	Dimer	CYS-37-A-CB	CYS-144-A-CB	107	28.4	39.4		123	Tetramer	CYS-17-A-CB	CYS-55-A-CB	38	14.6		123	Tetramer	CYS-14-A-CB	CYS-56-A-CB	42	16.2	18.7		123	Oligomer1	CYS-29-C-CB	CYS-56-C-CB	27	5.3		123	Oligomer1	CYS-14-E-CB	CYS-37-E-CB	23	5.8	6.3		123	Oligomer2	CYS-34-O-CB	CYS-37-O-CB	3
124	Dimer	CYS-242-A-CB	CYS-29-B-CB	251	27		124	Dimer	CYS-56-B-CB	CYS-86-B-CB	30	33.7	39.6		124	Tetramer	CYS-17-B-CB	CYS-53-B-CB	36	14.6		124	Tetramer	CYS-14-C-CB	CYS-56-C-CB	42	16.2	18.7		124	Oligomer1	CYS-29-D-CB	CYS-56-D-CB	27	5.3		124	Oligomer1	CYS-14-K-CB	CYS-37-K-CB	23	5.8	6.3		124	Oligomer2	CYS-86-O-CB	CYS-105-O-CB	19
125	Dimer	CYS-55-A-CB	CYS-97-A-CB	42	27.4		125	Dimer	CYS-53-A-CB	CYS-105-A-CB	52	34.7	39.7		125	Tetramer	CYS-17-B-CB	CYS-55-B-CB	38	14.6		125	Tetramer	CYS-34-A-CB	CYS-56-A-CB	22	15.5	19.1		125	Oligomer1	CYS-29-E-CB	CYS-56-E-CB	27	5.3		125	Oligomer1	CYS-29-A-CB	CYS-53-A-CB	24	4.8	6.5		125	Oligomer2	CYS-17-P-CB	CYS-34-P-CB	17
126	Dimer	CYS-55-B-CB	CYS-97-B-CB	42	27.4		126	Dimer	CYS-29-A-CB	CYS-97-A-CB	68	30.4	39.8		126	Tetramer	CYS-17-C-CB	CYS-53-C-CB	36	14.6		126	Tetramer	CYS-34-C-CB	CYS-56-C-CB	22	15.5	19.1		126	Oligomer1	CYS-29-F-CB	CYS-56-F-CB	27	5.3		126	Oligomer1	CYS-29-C-CB	CYS-53-C-CB	24	4.8	6.5		126	Oligomer2	CYS-29-P-CB	CYS-53-P-CB	24
127	Dimer	CYS-37-A-CB	CYS-97-A-CB	60	27.8		127	Dimer	CYS-29-A-CB	CYS-108-A-CB	79	31.4	39.9		127	Tetramer	CYS-17-C-CB	CYS-55-C-CB	38	14.6		127	Tetramer	CYS-34-B-CB	CYS-56-B-CB	22	15.5	19.7		127	Oligomer1	CYS-29-G-CB	CYS-56-G-CB	27	5.3		127	Oligomer1	CYS-29-E-CB	CYS-53-E-CB	24	4.8	6.5		127	Oligomer2	CYS-34-P-CB	CYS-37-P-CB	3
128	Dimer	CYS-37-B-CB	CYS-97-B-CB	60	27.8		128	Dimer	CYS-55-A-CB	CYS-144-A-CB	89	25.4	40		128	Tetramer	CYS-17-D-CB	CYS-53-D-CB	36	14.6		128	Tetramer	CYS-34-D-CB	CYS-56-D-CB	22	15.5	19.7		128	Oligomer1	CYS-29-H-CB	CYS-56-H-CB	27	5.3		128	Oligomer1	CYS-29-G-CB	CYS-53-G-CB	24	4.8	6.5		128	Oligomer2	CYS-86-P-CB	CYS-105-P-CB	19
129	Dimer	CYS-37-A-CB	CYS-144-A-CB	107	28.4		129	Dimer	CYS-55-B-CB	CYS-144-B-CB	89	25.5	40		129	Tetramer	CYS-17-D-CB	CYS-55-D-CB	38	14.6		129	Tetramer	CYS-17-D-CB	CYS-56-D-CB	39	17.6	20		129	Oligomer1	CYS-29-I-CB	CYS-56-I-CB	27	5.3		129	Oligomer1	CYS-29-I-CB	CYS-53-I-CB	24	4.8	6.5		129	Oligomer2	CYS-105-A-CB	CYS-108-A-CB	3
130	Dimer	CYS-37-B-CB	CYS-144-B-CB	107	28.4		130	Dimer	CYS-29-B-CB	CYS-97-B-CB	68	30.4	40.1		130	Tetramer	CYS-108-A-CB	CYS-108-D-CB	1392	14.9		130	Tetramer	CYS-17-B-CB	CYS-56-B-CB	39	17.6	20.3		130	Oligomer1	CYS-29-J-CB	CYS-56-J-CB	27	5.3		130	Oligomer1	CYS-29-K-CB	CYS-53-K-CB	24	4.8	6.5		130	Oligomer2	CYS-105-B-CB	CYS-108-B-CB	3
131	Dimer	CYS-17-A-CB	CYS-144-A-CB	127	28.5		131	Dimer	CYS-29-B-CB	CYS-108-B-CB	79	31.4	40.2		131	Tetramer	CYS-86-A-CB	CYS-86-D-CB	1392	15.3		131	Tetramer	CYS-17-A-CB	CYS-56-A-CB	39	17.6	21		131	Oligomer1	CYS-29-K-CB	CYS-56-K-CB	27	5.3		131	Oligomer1	CYS-105-B-CB	CYS-108-B-CB	3	4.9	6.6		131	Oligomer2	CYS-105-C-CB	CYS-108-C-CB	3
132	Dimer	CYS-37-A-CB	CYS-108-A-CB	71	28.6		132	Dimer	CYS-37-B-CB	CYS-97-B-CB	60	27.8	40.3		132	Tetramer	CYS-34-A-CB	CYS-56-A-CB	22	15.5		132	Tetramer	CYS-17-C-CB	CYS-56-C-CB	39	17.6	21		132	Oligomer1	CYS-29-L-CB	CYS-56-L-CB	27	5.3		132	Oligomer1	CYS-105-F-CB	CYS-108-F-CB	3	4.9	6.6		132	Oligomer2	CYS-105-D-CB	CYS-108-D-CB	3
133	Dimer	CYS-17-B-CB	CYS-144-B-CB	127	28.6		133	Dimer	CYS-53-B-CB	CYS-105-B-CB	52	34.7	40.3		133	Tetramer	CYS-34-B-CB	CYS-56-B-CB	22	15.5		133	Tetramer	CYS-37-B-CB	CYS-56-B-CB	19	15.6	21.4		133	Oligomer1	CYS-53-A-CB	CYS-55-A-CB	2	5.6		133	Oligomer1	CYS-105-G-CB	CYS-108-G-CB	3	4.9	6.6		133	Oligomer2	CYS-105-E-CB	CYS-108-E-CB	3
134	Dimer	CYS-37-B-CB	CYS-108-B-CB	71	28.6		134	Dimer	CYS-37-B-CB	CYS-108-B-CB	71	28.6	40.5		134	Tetramer	CYS-34-C-CB	CYS-56-C-CB	22	15.5		134	Tetramer	CYS-37-D-CB	CYS-56-D-CB	19	15.6	21.4		134	Oligomer1	CYS-53-B-CB	CYS-55-B-CB	2	5.6		134	Oligomer1	CYS-105-J-CB	CYS-108-J-CB	3	4.9	6.6		134	Oligomer2	CYS-105-F-CB	CYS-108-F-CB	3
135	Dimer	CYS-37-A-CB	CYS-105-A-CB	68	28.8		135	Dimer	CYS-17-B-CB	CYS-86-B-CB	69	22.4	40.6		135	Tetramer	CYS-34-D-CB	CYS-56-D-CB	22	15.5		135	Tetramer	CYS-242-A-CB	CYS-97-B-CB	319	10.8	22.1		135	Oligomer1	CYS-53-C-CB	CYS-55-C-CB	2	5.6		135	Oligomer1	CYS-55-G-CB	CYS-56-G-CB	1	5.1	6.6		135	Oligomer2	CYS-105-G-CB	CYS-108-G-CB	3
136	Dimer	CYS-37-B-CB	CYS-105-B-CB	68	28.8		136	Dimer	CYS-37-B-CB	CYS-144-B-CB	107	28.4	40.6		136	Tetramer	CYS-37-A-CB	CYS-56-A-CB	19	15.6		136	Tetramer	CYS-242-C-CB	CYS-97-D-CB	319	10.8	22.1		136	Oligomer1	CYS-53-D-CB	CYS-55-D-CB	2	5.6		136	Oligomer1	CYS-55-C-CB	CYS-56-C-CB	1	5.1	6.9		136	Oligomer2	CYS-105-H-CB	CYS-108-H-CB	3
137	Dimer	CYS-14-A-CB	CYS-144-A-CB	130	29.6		137	Dimer	CYS-37-A-CB	CYS-86-A-CB	49	25.8	40.7		137	Tetramer	CYS-37-B-CB	CYS-56-B-CB	19	15.6		137	Tetramer	CYS-37-A-CB	CYS-56-A-CB	19	15.6	22.1		137	Oligomer1	CYS-53-E-CB	CYS-55-E-CB	2	5.6		137	Oligomer1	CYS-55-K-CB	CYS-56-K-CB	1	5.1	6.9		137	Oligomer2	CYS-105-I-CB	CYS-108-I-CB	3
138	Dimer	CYS-14-B-CB	CYS-144-B-CB	130	29.7		138	Dimer	CYS-56-B-CB	CYS-105-B-CB	49	34.9	40.9		138	Tetramer	CYS-37-C-CB	CYS-56-C-CB	19	15.6		138	Tetramer	CYS-37-C-CB	CYS-56-C-CB	19	15.6	22.1		138	Oligomer1	CYS-53-F-CB	CYS-55-F-CB	2	5.6		138	Oligomer1	CYS-29-B-CB	CYS-56-B-CB	27	5.3	6.9		138	Oligomer2	CYS-105-J-CB	CYS-108-J-CB	3
139	Dimer	CYS-53-A-CB	CYS-144-A-CB	91	30.1		139	Dimer	CYS-56-A-CB	CYS-86-A-CB	30	33.7	41		139	Tetramer	CYS-37-D-CB	CYS-56-D-CB	19	15.6		139	Tetramer	CYS-242-A-CB	CYS-108-B-CB	330	17.4	23.1		139	Oligomer1	CYS-53-G-CB	CYS-55-G-CB	2	5.6		139	Oligomer1	CYS-29-D-CB	CYS-56-D-CB	27	5.3	6.9		139	Oligomer2	CYS-105-K-CB	CYS-108-K-CB	3
140	Dimer	CYS-56-A-CB	CYS-97-A-CB	41	30.1		140	Dimer	CYS-37-A-CB	CYS-97-A-CB	60	27.8	41.1		140	Tetramer	CYS-17-A-CB	CYS-29-A-CB	12	16.1		140	Tetramer	CYS-242-C-CB	CYS-108-D-CB	330	17.4	23.1		140	Oligomer1	CYS-53-H-CB	CYS-55-H-CB	2	5.6		140	Oligomer1	CYS-29-F-CB	CYS-56-F-CB	27	5.3	6.9		140	Oligomer2	CYS-105-L-CB	CYS-108-L-CB	3
141	Dimer	CYS-56-B-CB	CYS-97-B-CB	41	30.1		141	Dimer	CYS-37-A-CB	CYS-108-A-CB	71	28.6	41.2		141	Tetramer	CYS-17-B-CB	CYS-29-B-CB	12	16.1		141	Tetramer	CYS-97-A-CB	CYS-242-B-CB	609	10.8	23.4		141	Oligomer1	CYS-53-I-CB	CYS-55-I-CB	2	5.6		141	Oligomer1	CYS-29-H-CB	CYS-56-H-CB	27	5.3	6.9		141	Oligomer2	CYS-105-M-CB	CYS-108-M-CB	3
142	Dimer	CYS-56-A-CB	CYS-144-A-CB	88	30.2		142	Dimer	CYS-17-A-CB	CYS-86-A-CB	69	22.4	41.3		142	Tetramer	CYS-17-C-CB	CYS-29-C-CB	12	16.1		142	Tetramer	CYS-97-C-CB	CYS-242-D-CB	609	10.8	23.4		142	Oligomer1	CYS-53-J-CB	CYS-55-J-CB	2	5.6		142	Oligomer1	CYS-29-J-CB	CYS-56-J-CB	27	5.3	6.9		142	Oligomer2	CYS-105-N-CB	CYS-108-N-CB	3
143	Dimer	CYS-53-B-CB	CYS-144-B-CB	91	30.2		143	Dimer	CYS-37-B-CB	CYS-86-B-CB	49	25.8	41.4		143	Tetramer	CYS-17-D-CB	CYS-29-D-CB	12	16.1		143	Tetramer	CYS-105-A-CB	CYS-242-B-CB	601	18.3	23.6		143	Oligomer1	CYS-53-K-CB	CYS-55-K-CB	2	5.6		143	Oligomer1	CYS-29-L-CB	CYS-56-L-CB	27	5.3	6.9		143	Oligomer2	CYS-105-O-CB	CYS-108-O-CB	3
144	Dimer	CYS-56-B-CB	CYS-144-B-CB	88	30.2		144	Dimer	CYS-56-A-CB	CYS-105-A-CB	49	34.9	41.4		144	Tetramer	CYS-14-A-CB	CYS-56-A-CB	42	16.2		144	Tetramer	CYS-105-C-CB	CYS-242-D-CB	601	18.3	23.6		144	Oligomer1	CYS-53-L-CB	CYS-55-L-CB	2	5.6		144	Oligomer1	CYS-14-B-CB	CYS-37-B-CB	23	5.8	6.9		144	Oligomer2	CYS-105-P-CB	CYS-108-P-CB	3
145	Dimer	CYS-29-A-CB	CYS-97-A-CB	68	30.4		145	Dimer	CYS-34-A-CB	CYS-97-A-CB	63	26.5	41.5		145	Tetramer	CYS-14-B-CB	CYS-56-B-CB	42	16.2		145	Tetramer	CYS-242-A-CB	CYS-55-B-CB	277	21.3	23.9		145	Oligomer1	CYS-14-A-CB	CYS-37-A-CB	23	5.8		145	Oligomer1	CYS-14-D-CB	CYS-37-D-CB	23	5.8	6.9		145	Oligomer2	CYS-55-A-CB	CYS-56-A-CB	1
146	Dimer	CYS-55-A-CB	CYS-108-A-CB	53	30.4		146	Dimer	CYS-17-B-CB	CYS-105-B-CB	88	25.5	41.8		146	Tetramer	CYS-14-C-CB	CYS-56-C-CB	42	16.2		146	Tetramer	CYS-242-C-CB	CYS-55-D-CB	277	21.3	23.9		146	Oligomer1	CYS-14-B-CB	CYS-37-B-CB	23	5.8		146	Oligomer1	CYS-14-F-CB	CYS-37-F-CB	23	5.8	6.9		146	Oligomer2	CYS-55-B-CB	CYS-56-B-CB	1
147	Dimer	CYS-29-B-CB	CYS-97-B-CB	68	30.4		147	Dimer	CYS-29-A-CB	CYS-86-A-CB	57	32	41.9		147	Tetramer	CYS-14-D-CB	CYS-56-D-CB	42	16.2		147	Tetramer	CYS-55-C-CB	CYS-242-D-CB	651	21.3	24.2		147	Oligomer1	CYS-14-C-CB	CYS-37-C-CB	23	5.8		147	Oligomer1	CYS-14-H-CB	CYS-37-H-CB	23	5.8	6.9		147	Oligomer2	CYS-55-C-CB	CYS-56-C-CB	1
148	Dimer	CYS-55-B-CB	CYS-108-B-CB	53	30.4		148	Dimer	CYS-34-B-CB	CYS-97-B-CB	63	26.5	42.1		148	Tetramer	CYS-97-A-CB	CYS-105-D-CB	1400	17		148	Tetramer	CYS-86-A-CB	CYS-242-B-CB	620	18.9	24.6		148	Oligomer1	CYS-14-D-CB	CYS-37-D-CB	23	5.8		148	Oligomer1	CYS-14-J-CB	CYS-37-J-CB	23	5.8	6.9		148	Oligomer2	CYS-55-D-CB	CYS-56-D-CB	1
149	Dimer	CYS-53-A-CB	CYS-97-A-CB	44	30.9		149	Dimer	CYS-37-B-CB	CYS-105-B-CB	68	28.8	42.1		149	Tetramer	CYS-105-A-CB	CYS-97-D-CB	1384	17		149	Tetramer	CYS-86-C-CB	CYS-242-D-CB	620	18.9	24.6		149	Oligomer1	CYS-14-E-CB	CYS-37-E-CB	23	5.8		149	Oligomer1	CYS-14-L-CB	CYS-37-L-CB	23	5.8	6.9		149	Oligomer2	CYS-55-E-CB	CYS-56-E-CB	1
150	Dimer	CYS-53-B-CB	CYS-97-B-CB	44	30.9		150	Dimer	CYS-34-A-CB	CYS-144-A-CB	110	32.1	42.2		150	Tetramer	CYS-86-A-CB	CYS-108-D-CB	1414	17.3		150	Tetramer	CYS-242-A-CB	CYS-86-B-CB	308	18.9	24.7		150	Oligomer1	CYS-14-F-CB	CYS-37-F-CB	23	5.8		150	Oligomer1	CYS-53-B-CB	CYS-55-B-CB	2	5.6	7.2		150	Oligomer2	CYS-55-F-CB	CYS-56-F-CB	1
151	Dimer	CYS-55-A-CB	CYS-86-A-CB	31	31.1		151	Dimer	CYS-29-B-CB	CYS-86-B-CB	57	32	42.3		151	Tetramer	CYS-108-A-CB	CYS-86-D-CB	1370	17.3		151	Tetramer	CYS-242-C-CB	CYS-86-D-CB	308	18.9	24.7		151	Oligomer1	CYS-14-G-CB	CYS-37-G-CB	23	5.8		151	Oligomer1	CYS-53-D-CB	CYS-55-D-CB	2	5.6	7.2		151	Oligomer2	CYS-55-G-CB	CYS-56-G-CB	1
152	Dimer	CYS-55-B-CB	CYS-86-B-CB	31	31.1		152	Dimer	CYS-144-A-CB	CYS-242-B-CB	562	22.1	42.4		152	Tetramer	CYS-108-A-CB	CYS-242-B-CB	598	17.4		152	Tetramer	CYS-108-A-CB	CYS-242-B-CB	598	17.4	24.8		152	Oligomer1	CYS-14-H-CB	CYS-37-H-CB	23	5.8		152	Oligomer1	CYS-53-F-CB	CYS-55-F-CB	2	5.6	7.2		152	Oligomer2	CYS-55-H-CB	CYS-56-H-CB	1
153	Dimer	CYS-29-A-CB	CYS-108-A-CB	79	31.4		153	Dimer	CYS-17-A-CB	CYS-105-A-CB	88	25.5	42.5		153	Tetramer	CYS-242-A-CB	CYS-108-B-CB	330	17.4		153	Tetramer	CYS-108-C-CB	CYS-242-D-CB	598	17.4	24.8		153	Oligomer1	CYS-14-I-CB	CYS-37-I-CB	23	5.8		153	Oligomer1	CYS-53-H-CB	CYS-55-H-CB	2	5.6	7.2		153	Oligomer2	CYS-55-I-CB	CYS-56-I-CB	1
154	Dimer	CYS-29-B-CB	CYS-108-B-CB	79	31.4		154	Dimer	CYS-34-A-CB	CYS-108-A-CB	74	26.2	42.5		154	Tetramer	CYS-97-A-CB	CYS-108-D-CB	1403	17.4		154	Tetramer	CYS-55-A-CB	CYS-242-B-CB	651	21.3	25.2		154	Oligomer1	CYS-14-J-CB	CYS-37-J-CB	23	5.8		154	Oligomer1	CYS-53-J-CB	CYS-55-J-CB	2	5.6	7.2		154	Oligomer2	CYS-55-J-CB	CYS-56-J-CB	1
155	Dimer	CYS-29-A-CB	CYS-86-A-CB	57	32		155	Dimer	CYS-37-A-CB	CYS-105-A-CB	68	28.8	42.8		155	Tetramer	CYS-108-A-CB	CYS-97-D-CB	1381	17.4		155	Tetramer	CYS-242-A-CB	CYS-105-B-CB	327	18.3	25.9		155	Oligomer1	CYS-14-K-CB	CYS-37-K-CB	23	5.8		155	Oligomer1	CYS-53-L-CB	CYS-55-L-CB	2	5.6	7.2		155	Oligomer2	CYS-55-K-CB	CYS-56-K-CB	1
156	Dimer	CYS-29-B-CB	CYS-86-B-CB	57	32		156	Dimer	CYS-34-A-CB	CYS-86-A-CB	52	23.7	42.9		156	Tetramer	CYS-108-C-CB	CYS-242-D-CB	598	17.4		156	Tetramer	CYS-242-C-CB	CYS-105-D-CB	327	18.3	25.9		156	Oligomer1	CYS-14-L-CB	CYS-37-L-CB	23	5.8		156	Oligomer1	CYS-14-G-CB	CYS-37-G-CB	23	5.8	7.3		156	Oligomer2	CYS-55-L-CB	CYS-56-L-CB	1
157	Dimer	CYS-34-A-CB	CYS-144-A-CB	110	32.1		157	Dimer	CYS-17-A-CB	CYS-144-A-CB	127	28.5	43.1		157	Tetramer	CYS-242-C-CB	CYS-108-D-CB	330	17.4		157	Tetramer	CYS-242-A-CB	CYS-56-B-CB	278	25.4	27.4		157	Oligomer1	CYS-97-A-CB	CYS-108-A-CB	11	8.1		157	Oligomer1	CYS-29-C-CB	CYS-55-C-CB	26	8.7	8.7		157	Oligomer2	CYS-55-M-CB	CYS-56-M-CB	1
158	Dimer	CYS-34-B-CB	CYS-144-B-CB	110	32.2		158	Dimer	CYS-17-B-CB	CYS-144-B-CB	127	28.6	43.1		158	Tetramer	CYS-17-A-CB	CYS-56-A-CB	39	17.6		158	Tetramer	CYS-14-A-CB	CYS-242-B-CB	692	18.9	27.7		158	Oligomer1	CYS-97-B-CB	CYS-108-B-CB	11	8.1		158	Oligomer1	CYS-29-G-CB	CYS-55-G-CB	26	8.7	8.7		158	Oligomer2	CYS-55-N-CB	CYS-56-N-CB	1
159	Dimer	CYS-56-A-CB	CYS-108-A-CB	52	32.4		159	Dimer	CYS-29-A-CB	CYS-105-A-CB	76	33.7	43.1		159	Tetramer	CYS-17-B-CB	CYS-56-B-CB	39	17.6		159	Tetramer	CYS-14-C-CB	CYS-242-D-CB	692	18.9	27.7		159	Oligomer1	CYS-97-C-CB	CYS-108-C-CB	11	8.1		159	Oligomer1	CYS-29-I-CB	CYS-55-I-CB	26	8.7	8.7		159	Oligomer2	CYS-55-O-CB	CYS-56-O-CB	1
160	Dimer	CYS-55-A-CB	CYS-105-A-CB	50	32.5		160	Dimer	CYS-34-B-CB	CYS-108-B-CB	74	26.2	43.2		160	Tetramer	CYS-17-C-CB	CYS-56-C-CB	39	17.6		160	Tetramer	CYS-56-C-CB	CYS-242-D-CB	650	25.4	27.7		160	Oligomer1	CYS-97-D-CB	CYS-108-D-CB	11	8.1		160	Oligomer1	CYS-29-K-CB	CYS-55-K-CB	26	8.7	8.7		160	Oligomer2	CYS-55-P-CB	CYS-56-P-CB	1
161	Dimer	CYS-55-B-CB	CYS-105-B-CB	50	32.5		161	Dimer	CYS-29-B-CB	CYS-105-B-CB	76	33.7	43.5		161	Tetramer	CYS-17-D-CB	CYS-56-D-CB	39	17.6		161	Tetramer	CYS-242-C-CB	CYS-56-D-CB	278	25.4	27.8		161	Oligomer1	CYS-97-E-CB	CYS-108-E-CB	11	8.1		161	Oligomer1	CYS-29-A-CB	CYS-55-A-CB	26	8.7	8.8		161	Oligomer2	CYS-29-A-CB	CYS-56-A-CB	27
162	Dimer	CYS-56-B-CB	CYS-108-B-CB	52	32.5		162	Dimer	CYS-34-B-CB	CYS-144-B-CB	110	32.2	43.6		162	Tetramer	CYS-105-A-CB	CYS-242-B-CB	601	18.3		162	Tetramer	CYS-242-C-CB	CYS-14-D-CB	236	18.9	27.9		162	Oligomer1	CYS-97-F-CB	CYS-108-F-CB	11	8.1		162	Oligomer1	CYS-29-E-CB	CYS-55-E-CB	26	8.7	8.8		162	Oligomer2	CYS-29-B-CB	CYS-56-B-CB	27
163	Dimer	CYS-53-A-CB	CYS-108-A-CB	55	32.7		163	Dimer	CYS-53-A-CB	CYS-144-A-CB	91	30.1	44		163	Tetramer	CYS-242-A-CB	CYS-105-B-CB	327	18.3		163	Tetramer	CYS-56-A-CB	CYS-242-B-CB	650	25.4	28.4		163	Oligomer1	CYS-97-G-CB	CYS-108-G-CB	11	8.1		163	Oligomer1	CYS-86-B-CB	CYS-108-B-CB	22	8.4	9		163	Oligomer2	CYS-29-C-CB	CYS-56-C-CB	27
164	Dimer	CYS-53-B-CB	CYS-108-B-CB	55	32.7		164	Dimer	CYS-242-A-CB	CYS-144-B-CB	366	22.1	44.2		164	Tetramer	CYS-105-C-CB	CYS-242-D-CB	601	18.3		164	Tetramer	CYS-242-A-CB	CYS-53-B-CB	275	25.8	28.8		164	Oligomer1	CYS-97-H-CB	CYS-108-H-CB	11	8.1		164	Oligomer1	CYS-86-F-CB	CYS-108-F-CB	22	8.4	9		164	Oligomer2	CYS-29-D-CB	CYS-56-D-CB	27
165	Dimer	CYS-97-A-CB	CYS-144-A-CB	47	32.8		165	Dimer	CYS-14-A-CB	CYS-144-A-CB	130	29.6	44.2		165	Tetramer	CYS-242-C-CB	CYS-105-D-CB	327	18.3		165	Tetramer	CYS-242-C-CB	CYS-53-D-CB	275	25.8	28.8		165	Oligomer1	CYS-97-I-CB	CYS-108-I-CB	11	8.1		165	Oligomer1	CYS-86-G-CB	CYS-108-G-CB	22	8.4	9		165	Oligomer2	CYS-29-E-CB	CYS-56-E-CB	27
166	Dimer	CYS-97-B-CB	CYS-144-B-CB	47	32.8		166	Dimer	CYS-34-B-CB	CYS-86-B-CB	52	23.7	44.3		166	Tetramer	CYS-14-A-CB	CYS-242-B-CB	692	18.9		166	Tetramer	CYS-242-A-CB	CYS-29-B-CB	251	27	29.1		166	Oligomer1	CYS-97-J-CB	CYS-108-J-CB	11	8.1		166	Oligomer1	CYS-86-J-CB	CYS-108-J-CB	22	8.4	9		166	Oligomer2	CYS-29-F-CB	CYS-56-F-CB	27
167	Dimer	CYS-53-A-CB	CYS-86-A-CB	33	32.9		167	Dimer	CYS-34-A-CB	CYS-105-A-CB	71	26.8	44.7		167	Tetramer	CYS-86-A-CB	CYS-242-B-CB	620	18.9		167	Tetramer	CYS-242-C-CB	CYS-29-D-CB	251	27	29.1		167	Oligomer1	CYS-97-K-CB	CYS-108-K-CB	11	8.1		167	Oligomer1	CYS-86-A-CB	CYS-108-A-CB	22	8.4	9.4		167	Oligomer2	CYS-29-G-CB	CYS-56-G-CB	27
168	Dimer	CYS-53-B-CB	CYS-86-B-CB	33	32.9		168	Dimer	CYS-14-B-CB	CYS-144-B-CB	130	29.7	44.8		168	Tetramer	CYS-242-A-CB	CYS-14-B-CB	236	18.9		168	Tetramer	CYS-53-A-CB	CYS-242-B-CB	653	25.8	29.2		168	Oligomer1	CYS-97-L-CB	CYS-108-L-CB	11	8.1		168	Oligomer1	CYS-86-C-CB	CYS-108-C-CB	22	8.4	9.4		168	Oligomer2	CYS-29-H-CB	CYS-56-H-CB	27
169	Dimer	CYS-29-A-CB	CYS-105-A-CB	76	33.7		169	Dimer	CYS-53-B-CB	CYS-144-B-CB	91	30.2	45.4		169	Tetramer	CYS-242-A-CB	CYS-86-B-CB	308	18.9		169	Tetramer	CYS-53-C-CB	CYS-242-D-CB	653	25.8	29.2		169	Oligomer1	CYS-313-A-CB	CYS-456-A-CB	143	8.2		169	Oligomer1	CYS-86-D-CB	CYS-108-D-CB	22	8.4	9.4		169	Oligomer2	CYS-29-I-CB	CYS-56-I-CB	27
170	Dimer	CYS-56-A-CB	CYS-86-A-CB	30	33.7		170	Dimer	CYS-34-B-CB	CYS-105-B-CB	71	26.8	45.6		170	Tetramer	CYS-14-C-CB	CYS-242-D-CB	692	18.9		170	Tetramer	CYS-242-C-CB	CYS-34-D-CB	256	23	29.3		170	Oligomer1	CYS-313-B-CB	CYS-456-B-CB	143	8.2		170	Oligomer1	CYS-86-E-CB	CYS-108-E-CB	22	8.4	9.4		170	Oligomer2	CYS-29-J-CB	CYS-56-J-CB	27
171	Dimer	CYS-29-B-CB	CYS-105-B-CB	76	33.7		171	Dimer	CYS-29-A-CB	CYS-144-A-CB	115	34	47.1		171	Tetramer	CYS-86-C-CB	CYS-242-D-CB	620	18.9		171	Tetramer	CYS-29-C-CB	CYS-242-D-CB	677	27	29.4		171	Oligomer1	CYS-313-C-CB	CYS-456-C-CB	143	8.2		171	Oligomer1	CYS-86-H-CB	CYS-108-H-CB	22	8.4	9.4		171	Oligomer2	CYS-29-K-CB	CYS-56-K-CB	27
172	Dimer	CYS-56-B-CB	CYS-86-B-CB	30	33.7		172	Dimer	CYS-29-B-CB	CYS-144-B-CB	115	34.1	47.8		172	Tetramer	CYS-242-C-CB	CYS-14-D-CB	236	18.9		172	Tetramer	CYS-29-A-CB	CYS-242-B-CB	677	27	30.4		172	Oligomer1	CYS-313-D-CB	CYS-456-D-CB	143	8.2		172	Oligomer1	CYS-86-I-CB	CYS-108-I-CB	22	8.4	9.4		172	Oligomer2	CYS-29-L-CB	CYS-56-L-CB	27
173	Dimer	CYS-29-A-CB	CYS-144-A-CB	115	34										173	Tetramer	CYS-242-C-CB	CYS-86-D-CB	308	18.9		173	Tetramer	CYS-17-A-CB	CYS-242-B-CB	689	20.2	30.9		173	Oligomer1	CYS-313-E-CB	CYS-456-E-CB	143	8.2		173	Oligomer1	CYS-86-K-CB	CYS-108-K-CB	22	8.4	9.4		173	Oligomer2	CYS-29-M-CB	CYS-56-M-CB	27
174	Dimer	CYS-29-B-CB	CYS-144-B-CB	115	34.1										174	Tetramer	CYS-17-A-CB	CYS-242-B-CB	689	20.2		174	Tetramer	CYS-17-C-CB	CYS-242-D-CB	689	20.2	30.9		174	Oligomer1	CYS-313-F-CB	CYS-456-F-CB	143	8.2		174	Oligomer1	CYS-86-L-CB	CYS-108-L-CB	22	8.4	9.4		174	Oligomer2	CYS-29-N-CB	CYS-56-N-CB	27
175	Dimer	CYS-53-A-CB	CYS-105-A-CB	52	34.7										175	Tetramer	CYS-242-A-CB	CYS-17-B-CB	239	20.2		175	Tetramer	CYS-242-C-CB	CYS-17-D-CB	239	20.2	30.9		175	Oligomer1	CYS-313-G-CB	CYS-456-G-CB	143	8.2		175	Oligomer1	CYS-29-B-CB	CYS-55-B-CB	26	8.7	9.8		175	Oligomer2	CYS-29-O-CB	CYS-56-O-CB	27
176	Dimer	CYS-53-B-CB	CYS-105-B-CB	52	34.7										176	Tetramer	CYS-17-C-CB	CYS-242-D-CB	689	20.2		176	Tetramer	CYS-242-A-CB	CYS-37-B-CB	259	22.4	31.1		176	Oligomer1	CYS-313-H-CB	CYS-456-H-CB	143	8.2		176	Oligomer1	CYS-29-D-CB	CYS-55-D-CB	26	8.7	9.8		176	Oligomer2	CYS-29-P-CB	CYS-56-P-CB	27
177	Dimer	CYS-56-A-CB	CYS-105-A-CB	49	34.9										177	Tetramer	CYS-242-C-CB	CYS-17-D-CB	239	20.2		177	Tetramer	CYS-242-C-CB	CYS-37-D-CB	259	22.4	31.1		177	Oligomer1	CYS-313-I-CB	CYS-456-I-CB	143	8.2		177	Oligomer1	CYS-29-F-CB	CYS-55-F-CB	26	8.7	9.8		177	Oligomer2	CYS-53-A-CB	CYS-55-A-CB	2
178	Dimer	CYS-56-B-CB	CYS-105-B-CB	49	34.9										178	Tetramer	CYS-14-A-CB	CYS-86-A-CB	72	20.6		178	Tetramer	CYS-37-A-CB	CYS-242-B-CB	669	22.4	31.2		178	Oligomer1	CYS-313-J-CB	CYS-456-J-CB	143	8.2		178	Oligomer1	CYS-29-H-CB	CYS-55-H-CB	26	8.7	9.8		178	Oligomer2	CYS-53-B-CB	CYS-55-B-CB	2
179	Dimer	CYS-86-A-CB	CYS-144-A-CB	58	39										179	Tetramer	CYS-14-B-CB	CYS-86-B-CB	72	20.6		179	Tetramer	CYS-37-C-CB	CYS-242-D-CB	669	22.4	31.2		179	Oligomer1	CYS-313-K-CB	CYS-456-K-CB	143	8.2		179	Oligomer1	CYS-29-J-CB	CYS-55-J-CB	26	8.7	9.8		179	Oligomer2	CYS-53-C-CB	CYS-55-C-CB	2
180	Dimer	CYS-86-B-CB	CYS-144-B-CB	58	39										180	Tetramer	CYS-14-C-CB	CYS-86-C-CB	72	20.6		180	Tetramer	CYS-242-A-CB	CYS-17-B-CB	239	20.2	32.7		180	Oligomer1	CYS-313-L-CB	CYS-456-L-CB	143	8.2		180	Oligomer1	CYS-29-L-CB	CYS-55-L-CB	26	8.7	9.8		180	Oligomer2	CYS-53-D-CB	CYS-55-D-CB	2
181	Dimer	CYS-108-A-CB	CYS-144-A-CB	36	39.3										181	Tetramer	CYS-14-D-CB	CYS-86-D-CB	72	20.6		181	Tetramer	CYS-242-A-CB	CYS-34-B-CB	256	23	32.8		181	Oligomer1	CYS-86-A-CB	CYS-108-A-CB	22	8.4		181	Oligomer1	CYS-97-B-CB	CYS-108-B-CB	11	8.1	11.4		181	Oligomer2	CYS-53-E-CB	CYS-55-E-CB	2
182	Dimer	CYS-108-B-CB	CYS-144-B-CB	36	39.3										182	Tetramer	CYS-86-A-CB	CYS-97-D-CB	1403	20.9		182	Tetramer	CYS-55-C-CB	CYS-97-C-CB	42	27.4	32.9		182	Oligomer1	CYS-86-B-CB	CYS-108-B-CB	22	8.4		182	Oligomer1	CYS-97-D-CB	CYS-108-D-CB	11	8.1	11.4		182	Oligomer2	CYS-53-F-CB	CYS-55-F-CB	2
183	Dimer	CYS-105-A-CB	CYS-144-A-CB	39	39.5										183	Tetramer	CYS-97-A-CB	CYS-86-D-CB	1381	20.9		183	Tetramer	CYS-34-A-CB	CYS-242-B-CB	672	23	33.2		183	Oligomer1	CYS-86-C-CB	CYS-108-C-CB	22	8.4		183	Oligomer1	CYS-97-F-CB	CYS-108-F-CB	11	8.1	11.4		183	Oligomer2	CYS-53-G-CB	CYS-55-G-CB	2
184	Dimer	CYS-105-B-CB	CYS-144-B-CB	39	39.6										184	Tetramer	CYS-55-A-CB	CYS-242-B-CB	651	21.3		184	Tetramer	CYS-34-C-CB	CYS-242-D-CB	672	23	33.2		184	Oligomer1	CYS-86-D-CB	CYS-108-D-CB	22	8.4		184	Oligomer1	CYS-97-H-CB	CYS-108-H-CB	11	8.1	11.4		184	Oligomer2	CYS-53-H-CB	CYS-55-H-CB	2
185	Dimer	CYS-456-A-CB	CYS-456-B-CB	464	50.8										185	Tetramer	CYS-242-A-CB	CYS-55-B-CB	277	21.3		185	Tetramer	CYS-55-C-CB	CYS-108-C-CB	53	30.4	33.4		185	Oligomer1	CYS-86-E-CB	CYS-108-E-CB	22	8.4		185	Oligomer1	CYS-97-J-CB	CYS-108-J-CB	11	8.1	11.4		185	Oligomer2	CYS-53-I-CB	CYS-55-I-CB	2
186	Dimer	CYS-313-A-CB	CYS-456-B-CB	607	57.9										186	Tetramer	CYS-55-C-CB	CYS-242-D-CB	651	21.3		186	Tetramer	CYS-55-B-CB	CYS-97-B-CB	42	27.4	33.5		186	Oligomer1	CYS-86-F-CB	CYS-108-F-CB	22	8.4		186	Oligomer1	CYS-97-L-CB	CYS-108-L-CB	11	8.1	11.4		186	Oligomer2	CYS-53-J-CB	CYS-55-J-CB	2
187	Dimer	CYS-456-A-CB	CYS-313-B-CB	321	57.9										187	Tetramer	CYS-242-C-CB	CYS-55-D-CB	277	21.3		187	Tetramer	CYS-55-D-CB	CYS-97-D-CB	42	27.4	33.5		187	Oligomer1	CYS-86-G-CB	CYS-108-G-CB	22	8.4		187	Oligomer1	CYS-37-A-CB	CYS-53-A-CB	16	12.2	12.4		187	Oligomer2	CYS-53-K-CB	CYS-55-K-CB	2
188	Dimer	CYS-313-A-CB	CYS-313-B-CB	464	65.1										188	Tetramer	CYS-97-A-CB	CYS-97-D-CB	1392	21.8		188	Tetramer	CYS-242-A-CB	CYS-14-B-CB	236	18.9	33.7		188	Oligomer1	CYS-86-H-CB	CYS-108-H-CB	22	8.4		188	Oligomer1	CYS-37-C-CB	CYS-53-C-CB	16	12.2	12.4		188	Oligomer2	CYS-53-L-CB	CYS-55-L-CB	2
189	Dimer	CYS-56-A-CB	CYS-313-B-CB	721	66.9										189	Tetramer	CYS-144-A-CB	CYS-242-B-CB	562	22.1		189	Tetramer	CYS-55-A-CB	CYS-97-A-CB	42	27.4	33.9		189	Oligomer1	CYS-86-I-CB	CYS-108-I-CB	22	8.4		189	Oligomer1	CYS-37-E-CB	CYS-53-E-CB	16	12.2	12.4		189	Oligomer2	CYS-53-M-CB	CYS-55-M-CB	2
190	Dimer	CYS-313-A-CB	CYS-56-B-CB	207	66.9										190	Tetramer	CYS-242-A-CB	CYS-144-B-CB	366	22.1		190	Tetramer	CYS-55-B-CB	CYS-108-B-CB	53	30.4	34		190	Oligomer1	CYS-86-J-CB	CYS-108-J-CB	22	8.4		190	Oligomer1	CYS-37-G-CB	CYS-53-G-CB	16	12.2	12.4		190	Oligomer2	CYS-53-N-CB	CYS-55-N-CB	2
191	Dimer	CYS-53-A-CB	CYS-313-B-CB	724	69										191	Tetramer	CYS-144-C-CB	CYS-242-D-CB	562	22.1		191	Tetramer	CYS-55-D-CB	CYS-108-D-CB	53	30.4	34		191	Oligomer1	CYS-86-K-CB	CYS-108-K-CB	22	8.4		191	Oligomer1	CYS-37-I-CB	CYS-53-I-CB	16	12.2	12.4		191	Oligomer2	CYS-53-O-CB	CYS-55-O-CB	2
192	Dimer	CYS-313-A-CB	CYS-53-B-CB	204	69										192	Tetramer	CYS-242-C-CB	CYS-144-D-CB	366	22.1		192	Tetramer	CYS-55-A-CB	CYS-108-A-CB	53	30.4	34.4		192	Oligomer1	CYS-86-L-CB	CYS-108-L-CB	22	8.4		192	Oligomer1	CYS-37-K-CB	CYS-53-K-CB	16	12.2	12.4		192	Oligomer2	CYS-53-P-CB	CYS-55-P-CB	2
193	Dimer	CYS-55-A-CB	CYS-313-B-CB	722	69.4										193	Tetramer	CYS-17-A-CB	CYS-86-A-CB	69	22.4		193	Tetramer	CYS-55-D-CB	CYS-86-D-CB	31	31.1	34.9		193	Oligomer1	CYS-29-A-CB	CYS-55-A-CB	26	8.7		193	Oligomer1	CYS-37-B-CB	CYS-53-B-CB	16	12.2	12.5		193	Oligomer2	CYS-14-A-CB	CYS-37-A-CB	23
194	Dimer	CYS-313-A-CB	CYS-55-B-CB	206	69.4										194	Tetramer	CYS-37-A-CB	CYS-242-B-CB	669	22.4		194	Tetramer	CYS-14-B-CB	CYS-108-B-CB	94	22.9	35.2		194	Oligomer1	CYS-29-B-CB	CYS-55-B-CB	26	8.7		194	Oligomer1	CYS-37-D-CB	CYS-53-D-CB	16	12.2	12.5		194	Oligomer2	CYS-14-B-CB	CYS-37-B-CB	23
195	Dimer	CYS-29-A-CB	CYS-313-B-CB	748	70										195	Tetramer	CYS-242-A-CB	CYS-37-B-CB	259	22.4		195	Tetramer	CYS-14-D-CB	CYS-108-D-CB	94	22.9	35.2		195	Oligomer1	CYS-29-C-CB	CYS-55-C-CB	26	8.7		195	Oligomer1	CYS-37-F-CB	CYS-53-F-CB	16	12.2	12.5		195	Oligomer2	CYS-14-C-CB	CYS-37-C-CB	23
196	Dimer	CYS-313-A-CB	CYS-29-B-CB	180	70.1										196	Tetramer	CYS-17-B-CB	CYS-86-B-CB	69	22.4		196	Tetramer	CYS-55-C-CB	CYS-86-C-CB	31	31.1	35.2		196	Oligomer1	CYS-29-D-CB	CYS-55-D-CB	26	8.7		196	Oligomer1	CYS-37-H-CB	CYS-53-H-CB	16	12.2	12.5		196	Oligomer2	CYS-14-D-CB	CYS-37-D-CB	23
197	Dimer	CYS-56-A-CB	CYS-456-B-CB	864	70.3										197	Tetramer	CYS-17-C-CB	CYS-86-C-CB	69	22.4		197	Tetramer	CYS-55-A-CB	CYS-86-A-CB	31	31.1	35.3		197	Oligomer1	CYS-29-E-CB	CYS-55-E-CB	26	8.7		197	Oligomer1	CYS-37-J-CB	CYS-53-J-CB	16	12.2	12.5		197	Oligomer2	CYS-14-E-CB	CYS-37-E-CB	23
198	Dimer	CYS-456-A-CB	CYS-56-B-CB	64	70.3										198	Tetramer	CYS-37-C-CB	CYS-242-D-CB	669	22.4		198	Tetramer	CYS-56-B-CB	CYS-97-B-CB	41	30.1	35.4		198	Oligomer1	CYS-29-F-CB	CYS-55-F-CB	26	8.7		198	Oligomer1	CYS-37-L-CB	CYS-53-L-CB	16	12.2	12.5		198	Oligomer2	CYS-14-F-CB	CYS-37-F-CB	23
199	Dimer	CYS-144-A-CB	CYS-456-A-CB	312	70.6										199	Tetramer	CYS-242-C-CB	CYS-37-D-CB	259	22.4		199	Tetramer	CYS-56-D-CB	CYS-97-D-CB	41	30.1	35.4		199	Oligomer1	CYS-29-G-CB	CYS-55-G-CB	26	8.7		199	Oligomer1	CYS-97-A-CB	CYS-108-A-CB	11	8.1	12.9		199	Oligomer2	CYS-14-G-CB	CYS-37-G-CB	23
200	Dimer	CYS-144-B-CB	CYS-456-B-CB	312	70.6										200	Tetramer	CYS-17-D-CB	CYS-86-D-CB	69	22.4		200	Tetramer	CYS-56-C-CB	CYS-97-C-CB	41	30.1	35.8		200	Oligomer1	CYS-29-H-CB	CYS-55-H-CB	26	8.7		200	Oligomer1	CYS-97-C-CB	CYS-108-C-CB	11	8.1	12.9		200	Oligomer2	CYS-14-H-CB	CYS-37-H-CB	23
201	Dimer	CYS-55-A-CB	CYS-456-B-CB	865	72.4										201	Tetramer	CYS-14-A-CB	CYS-97-A-CB	83	22.7		201	Tetramer	CYS-55-B-CB	CYS-86-B-CB	31	31.1	35.8		201	Oligomer1	CYS-29-I-CB	CYS-55-I-CB	26	8.7		201	Oligomer1	CYS-97-E-CB	CYS-108-E-CB	11	8.1	12.9		201	Oligomer2	CYS-14-I-CB	CYS-37-I-CB	23
202	Dimer	CYS-456-A-CB	CYS-55-B-CB	63	72.4										202	Tetramer	CYS-14-B-CB	CYS-97-B-CB	83	22.7		202	Tetramer	CYS-14-A-CB	CYS-108-A-CB	94	22.9	35.9		202	Oligomer1	CYS-29-J-CB	CYS-55-J-CB	26	8.7		202	Oligomer1	CYS-97-G-CB	CYS-108-G-CB	11	8.1	12.9		202	Oligomer2	CYS-14-J-CB	CYS-37-J-CB	23
203	Dimer	CYS-53-A-CB	CYS-456-B-CB	867	72.5										203	Tetramer	CYS-14-C-CB	CYS-97-C-CB	83	22.7		203	Tetramer	CYS-14-C-CB	CYS-108-C-CB	94	22.9	35.9		203	Oligomer1	CYS-29-K-CB	CYS-55-K-CB	26	8.7		203	Oligomer1	CYS-97-I-CB	CYS-108-I-CB	11	8.1	12.9		203	Oligomer2	CYS-14-K-CB	CYS-37-K-CB	23
204	Dimer	CYS-456-A-CB	CYS-53-B-CB	61	72.5										204	Tetramer	CYS-14-D-CB	CYS-97-D-CB	83	22.7		204	Tetramer	CYS-53-C-CB	CYS-97-C-CB	44	30.9	36.2		204	Oligomer1	CYS-29-L-CB	CYS-55-L-CB	26	8.7		204	Oligomer1	CYS-97-K-CB	CYS-108-K-CB	11	8.1	12.9		204	Oligomer2	CYS-14-L-CB	CYS-37-L-CB	23
205	Dimer	CYS-144-A-CB	CYS-313-A-CB	169	73.8										205	Tetramer	CYS-14-A-CB	CYS-108-A-CB	94	22.9		205	Tetramer	CYS-55-C-CB	CYS-105-C-CB	50	32.5	36.5		205	Oligomer1	CYS-105-I-CB	CYS-105-L-CB	1392	10.3		205	Oligomer1	CYS-37-G-CB	CYS-55-G-CB	18	12.9	13.3		205	Oligomer2	CYS-14-M-CB	CYS-37-M-CB	23
206	Dimer	CYS-144-B-CB	CYS-313-B-CB	169	73.8										206	Tetramer	CYS-14-B-CB	CYS-108-B-CB	94	22.9		206	Tetramer	CYS-56-A-CB	CYS-97-A-CB	41	30.1	36.8		206	Oligomer1	CYS-105-A-CB	CYS-105-D-CB	1392	10.4		206	Oligomer1	CYS-37-B-CB	CYS-55-B-CB	18	12.9	13.6		206	Oligomer2	CYS-14-N-CB	CYS-37-N-CB	23
207	Dimer	CYS-29-A-CB	CYS-456-B-CB	891	73.9										207	Tetramer	CYS-14-C-CB	CYS-108-C-CB	94	22.9		207	Tetramer	CYS-53-A-CB	CYS-97-A-CB	44	30.9	36.8		207	Oligomer1	CYS-105-E-CB	CYS-105-H-CB	1392	10.4		207	Oligomer1	CYS-37-D-CB	CYS-55-D-CB	18	12.9	13.6		207	Oligomer2	CYS-14-O-CB	CYS-37-O-CB	23
208	Dimer	CYS-456-A-CB	CYS-29-B-CB	37	73.9										208	Tetramer	CYS-14-D-CB	CYS-108-D-CB	94	22.9		208	Tetramer	CYS-53-B-CB	CYS-97-B-CB	44	30.9	36.8		208	Oligomer1	CYS-97-A-CB	CYS-105-A-CB	8	10.5		208	Oligomer1	CYS-37-E-CB	CYS-55-E-CB	18	12.9	13.6		208	Oligomer2	CYS-14-P-CB	CYS-37-P-CB	23
209	Dimer	CYS-144-A-CB	CYS-313-B-CB	633	77.1										209	Tetramer	CYS-34-A-CB	CYS-242-B-CB	672	23		209	Tetramer	CYS-55-D-CB	CYS-105-D-CB	50	32.5	37		209	Oligomer1	CYS-97-B-CB	CYS-105-B-CB	8	10.5		209	Oligomer1	CYS-37-F-CB	CYS-55-F-CB	18	12.9	13.6		209	Oligomer2	CYS-97-A-CB	CYS-108-A-CB	11
210	Dimer	CYS-313-A-CB	CYS-144-B-CB	295	77.1										210	Tetramer	CYS-242-A-CB	CYS-34-B-CB	256	23		210	Tetramer	CYS-55-B-CB	CYS-105-B-CB	50	32.5	37.1		210	Oligomer1	CYS-97-C-CB	CYS-105-C-CB	8	10.5		210	Oligomer1	CYS-37-H-CB	CYS-55-H-CB	18	12.9	13.6		210	Oligomer2	CYS-97-B-CB	CYS-108-B-CB	11
211	Dimer	CYS-144-A-CB	CYS-456-B-CB	776	77.5										211	Tetramer	CYS-34-C-CB	CYS-242-D-CB	672	23		211	Tetramer	CYS-14-B-CB	CYS-86-B-CB	72	20.6	37.3		211	Oligomer1	CYS-97-D-CB	CYS-105-D-CB	8	10.5		211	Oligomer1	CYS-37-J-CB	CYS-55-J-CB	18	12.9	13.6		211	Oligomer2	CYS-97-C-CB	CYS-108-C-CB	11
212	Dimer	CYS-456-A-CB	CYS-144-B-CB	152	77.5										212	Tetramer	CYS-242-C-CB	CYS-34-D-CB	256	23		212	Tetramer	CYS-14-D-CB	CYS-86-D-CB	72	20.6	37.3		212	Oligomer1	CYS-97-E-CB	CYS-105-E-CB	8	10.5		212	Oligomer1	CYS-37-L-CB	CYS-55-L-CB	18	12.9	13.6		212	Oligomer2	CYS-97-D-CB	CYS-108-D-CB	11
213	Dimer	CYS-37-A-CB	CYS-313-B-CB	740	80										213	Tetramer	CYS-14-A-CB	CYS-105-A-CB	91	23.4		213	Tetramer	CYS-53-D-CB	CYS-97-D-CB	44	30.9	37.4		213	Oligomer1	CYS-97-F-CB	CYS-105-F-CB	8	10.5		213	Oligomer1	CYS-37-C-CB	CYS-55-C-CB	18	12.9	13.7		213	Oligomer2	CYS-97-E-CB	CYS-108-E-CB	11
214	Dimer	CYS-313-A-CB	CYS-37-B-CB	188	80										214	Tetramer	CYS-14-B-CB	CYS-105-B-CB	91	23.4		214	Tetramer	CYS-14-A-CB	CYS-97-A-CB	83	22.7	37.5		214	Oligomer1	CYS-97-G-CB	CYS-105-G-CB	8	10.5		214	Oligomer1	CYS-37-K-CB	CYS-55-K-CB	18	12.9	13.7		214	Oligomer2	CYS-97-F-CB	CYS-108-F-CB	11
215	Dimer	CYS-34-A-CB	CYS-313-B-CB	743	81.3										215	Tetramer	CYS-14-C-CB	CYS-105-C-CB	91	23.4		215	Tetramer	CYS-14-B-CB	CYS-97-B-CB	83	22.7	37.5		215	Oligomer1	CYS-97-H-CB	CYS-105-H-CB	8	10.5		215	Oligomer1	CYS-37-A-CB	CYS-55-A-CB	18	12.9	14		215	Oligomer2	CYS-97-G-CB	CYS-108-G-CB	11
216	Dimer	CYS-313-A-CB	CYS-34-B-CB	185	81.3										216	Tetramer	CYS-14-D-CB	CYS-105-D-CB	91	23.4		216	Tetramer	CYS-14-C-CB	CYS-97-C-CB	83	22.7	37.5		216	Oligomer1	CYS-97-I-CB	CYS-105-I-CB	8	10.5		216	Oligomer1	CYS-37-I-CB	CYS-55-I-CB	18	12.9	14		216	Oligomer2	CYS-97-H-CB	CYS-108-H-CB	11
217	Dimer	CYS-55-A-CB	CYS-456-A-CB	401	82										217	Tetramer	CYS-34-A-CB	CYS-86-A-CB	52	23.7		217	Tetramer	CYS-14-D-CB	CYS-97-D-CB	83	22.7	37.5		217	Oligomer1	CYS-97-J-CB	CYS-105-J-CB	8	10.5		217	Oligomer1	CYS-29-C-CB	CYS-37-C-CB	8	14.2	14.6		217	Oligomer2	CYS-97-I-CB	CYS-108-I-CB	11
218	Dimer	CYS-55-B-CB	CYS-456-B-CB	401	82										218	Tetramer	CYS-34-B-CB	CYS-86-B-CB	52	23.7		218	Tetramer	CYS-55-A-CB	CYS-105-A-CB	50	32.5	37.5		218	Oligomer1	CYS-97-K-CB	CYS-105-K-CB	8	10.5		218	Oligomer1	CYS-29-G-CB	CYS-37-G-CB	8	14.2	14.6		218	Oligomer2	CYS-97-J-CB	CYS-108-J-CB	11
219	Dimer	CYS-14-A-CB	CYS-313-B-CB	763	82.5										219	Tetramer	CYS-34-C-CB	CYS-86-C-CB	52	23.7		219	Tetramer	CYS-56-C-CB	CYS-108-C-CB	52	32.5	37.6		219	Oligomer1	CYS-97-L-CB	CYS-105-L-CB	8	10.5		219	Oligomer1	CYS-29-I-CB	CYS-37-I-CB	8	14.2	14.6		219	Oligomer2	CYS-97-K-CB	CYS-108-K-CB	11
220	Dimer	CYS-313-A-CB	CYS-14-B-CB	165	82.6										220	Tetramer	CYS-34-D-CB	CYS-86-D-CB	52	23.7		220	Tetramer	CYS-14-B-CB	CYS-105-B-CB	91	23.4	37.8		220	Oligomer1	CYS-97-A-CB	CYS-242-B-CB	609	10.8		220	Oligomer1	CYS-29-K-CB	CYS-37-K-CB	8	14.2	14.6		220	Oligomer2	CYS-97-L-CB	CYS-108-L-CB	11
221	Dimer	CYS-17-A-CB	CYS-313-B-CB	760	82.9										221	Tetramer	CYS-17-A-CB	CYS-97-A-CB	80	25.1		221	Tetramer	CYS-14-D-CB	CYS-105-D-CB	91	23.4	37.8		221	Oligomer1	CYS-242-A-CB	CYS-97-B-CB	319	10.8		221	Oligomer1	CYS-97-B-CB	CYS-105-B-CB	8	10.5	14.8		221	Oligomer2	CYS-97-M-CB	CYS-108-M-CB	11
222	Dimer	CYS-313-A-CB	CYS-17-B-CB	168	82.9										222	Tetramer	CYS-17-B-CB	CYS-97-B-CB	80	25.1		222	Tetramer	CYS-56-D-CB	CYS-108-D-CB	52	32.4	37.8		222	Oligomer1	CYS-97-C-CB	CYS-242-D-CB	609	10.8		222	Oligomer1	CYS-97-D-CB	CYS-105-D-CB	8	10.5	14.8		222	Oligomer2	CYS-97-N-CB	CYS-108-N-CB	11
223	Dimer	CYS-56-A-CB	CYS-456-A-CB	400	83										223	Tetramer	CYS-17-C-CB	CYS-97-C-CB	80	25.1		223	Tetramer	CYS-14-A-CB	CYS-86-A-CB	72	20.6	38		223	Oligomer1	CYS-242-C-CB	CYS-97-D-CB	319	10.8		223	Oligomer1	CYS-97-F-CB	CYS-105-F-CB	8	10.5	14.8		223	Oligomer2	CYS-97-O-CB	CYS-108-O-CB	11
224	Dimer	CYS-56-B-CB	CYS-456-B-CB	400	83										224	Tetramer	CYS-17-D-CB	CYS-97-D-CB	80	25.1		224	Tetramer	CYS-14-C-CB	CYS-86-C-CB	72	20.6	38		224	Oligomer1	CYS-97-E-CB	CYS-242-F-CB	609	10.8		224	Oligomer1	CYS-97-H-CB	CYS-105-H-CB	8	10.5	14.8		224	Oligomer2	CYS-97-P-CB	CYS-108-P-CB	11
225	Dimer	CYS-37-A-CB	CYS-456-B-CB	883	83.2										225	Tetramer	CYS-105-A-CB	CYS-242-C-CB	1065	25.2		225	Tetramer	CYS-56-A-CB	CYS-108-A-CB	52	32.4	38.2		225	Oligomer1	CYS-242-E-CB	CYS-97-F-CB	319	10.8		225	Oligomer1	CYS-97-J-CB	CYS-105-J-CB	8	10.5	14.8		225	Oligomer2	CYS-86-A-CB	CYS-108-A-CB	22
226	Dimer	CYS-456-A-CB	CYS-37-B-CB	45	83.2										226	Tetramer	CYS-242-B-CB	CYS-105-D-CB	791	25.2		226	Tetramer	CYS-56-B-CB	CYS-108-B-CB	52	32.5	38.2		226	Oligomer1	CYS-97-G-CB	CYS-242-H-CB	609	10.8		226	Oligomer1	CYS-97-L-CB	CYS-105-L-CB	8	10.5	14.8		226	Oligomer2	CYS-86-B-CB	CYS-108-B-CB	22
227	Dimer	CYS-34-A-CB	CYS-456-B-CB	886	84.8										227	Tetramer	CYS-55-A-CB	CYS-144-A-CB	89	25.4		227	Tetramer	CYS-53-A-CB	CYS-108-A-CB	55	32.7	38.3		227	Oligomer1	CYS-242-G-CB	CYS-97-H-CB	319	10.8		227	Oligomer1	CYS-34-A-CB	CYS-53-A-CB	19	12.4	14.8		227	Oligomer2	CYS-86-C-CB	CYS-108-C-CB	22
228	Dimer	CYS-456-A-CB	CYS-34-B-CB	42	84.8										228	Tetramer	CYS-56-A-CB	CYS-242-B-CB	650	25.4		228	Tetramer	CYS-53-C-CB	CYS-108-C-CB	55	32.7	38.3		228	Oligomer1	CYS-97-I-CB	CYS-242-J-CB	609	10.8		228	Oligomer1	CYS-14-I-CB	CYS-53-I-CB	39	13.8	14.9		228	Oligomer2	CYS-86-D-CB	CYS-108-D-CB	22
229	Dimer	CYS-53-A-CB	CYS-456-A-CB	403	85.2										229	Tetramer	CYS-242-A-CB	CYS-56-B-CB	278	25.4		229	Tetramer	CYS-242-B-CB	CYS-108-D-CB	794	26.3	38.5		229	Oligomer1	CYS-242-I-CB	CYS-97-J-CB	319	10.8		229	Oligomer1	CYS-29-A-CB	CYS-37-A-CB	8	14.2	15		229	Oligomer2	CYS-86-E-CB	CYS-108-E-CB	22
230	Dimer	CYS-53-B-CB	CYS-456-B-CB	403	85.2										230	Tetramer	CYS-56-C-CB	CYS-242-D-CB	650	25.4		230	Tetramer	CYS-53-A-CB	CYS-86-A-CB	33	32.9	38.5		230	Oligomer1	CYS-97-K-CB	CYS-242-L-CB	609	10.8		230	Oligomer1	CYS-29-E-CB	CYS-37-E-CB	8	14.2	15		230	Oligomer2	CYS-86-F-CB	CYS-108-F-CB	22
231	Dimer	CYS-14-A-CB	CYS-456-B-CB	906	85.8										231	Tetramer	CYS-242-C-CB	CYS-56-D-CB	278	25.4		231	Tetramer	CYS-53-C-CB	CYS-86-C-CB	33	32.9	38.5		231	Oligomer1	CYS-242-K-CB	CYS-97-L-CB	319	10.8		231	Oligomer1	CYS-17-D-CB	CYS-53-D-CB	36	14.6	15		231	Oligomer2	CYS-86-G-CB	CYS-108-G-CB	22
232	Dimer	CYS-456-A-CB	CYS-14-B-CB	22	85.8										232	Tetramer	CYS-55-D-CB	CYS-144-D-CB	89	25.4		232	Tetramer	CYS-14-A-CB	CYS-105-A-CB	91	23.4	38.6		232	Oligomer1	CYS-37-A-CB	CYS-53-A-CB	16	12.2		232	Oligomer1	CYS-17-H-CB	CYS-53-H-CB	36	14.6	15		232	Oligomer2	CYS-86-H-CB	CYS-108-H-CB	22
233	Dimer	CYS-17-A-CB	CYS-456-B-CB	903	86										233	Tetramer	CYS-17-A-CB	CYS-105-A-CB	88	25.5		233	Tetramer	CYS-14-C-CB	CYS-105-C-CB	91	23.4	38.6		233	Oligomer1	CYS-37-B-CB	CYS-53-B-CB	16	12.2		233	Oligomer1	CYS-34-C-CB	CYS-53-C-CB	19	12.4	15.2		233	Oligomer2	CYS-86-I-CB	CYS-108-I-CB	22
234	Dimer	CYS-456-A-CB	CYS-17-B-CB	25	86										234	Tetramer	CYS-17-A-CB	CYS-108-A-CB	91	25.5		234	Tetramer	CYS-17-B-CB	CYS-97-B-CB	80	25.1	38.6		234	Oligomer1	CYS-37-C-CB	CYS-53-C-CB	16	12.2		234	Oligomer1	CYS-34-I-CB	CYS-53-I-CB	19	12.4	15.2		234	Oligomer2	CYS-86-J-CB	CYS-108-J-CB	22
235	Dimer	CYS-242-A-CB	CYS-313-A-CB	71	86.1										235	Tetramer	CYS-17-B-CB	CYS-105-B-CB	88	25.5		235	Tetramer	CYS-17-B-CB	CYS-108-B-CB	91	25.5	38.7		235	Oligomer1	CYS-37-D-CB	CYS-53-D-CB	16	12.2		235	Oligomer1	CYS-34-K-CB	CYS-53-K-CB	19	12.4	15.2		235	Oligomer2	CYS-86-K-CB	CYS-108-K-CB	22
236	Dimer	CYS-242-B-CB	CYS-313-B-CB	71	86.1										236	Tetramer	CYS-17-B-CB	CYS-108-B-CB	91	25.5		236	Tetramer	CYS-55-C-CB	CYS-144-C-CB	89	25.5	38.7		236	Oligomer1	CYS-37-E-CB	CYS-53-E-CB	16	12.2		236	Oligomer1	CYS-14-B-CB	CYS-53-B-CB	39	13.8	15.2		236	Oligomer2	CYS-86-L-CB	CYS-108-L-CB	22
237	Dimer	CYS-242-A-CB	CYS-456-B-CB	678	87										237	Tetramer	CYS-55-B-CB	CYS-144-B-CB	89	25.5		237	Tetramer	CYS-29-C-CB	CYS-97-C-CB	68	30.4	38.8		237	Oligomer1	CYS-37-F-CB	CYS-53-F-CB	16	12.2		237	Oligomer1	CYS-14-D-CB	CYS-53-D-CB	39	13.8	15.2		237	Oligomer2	CYS-86-M-CB	CYS-108-M-CB	22
238	Dimer	CYS-456-A-CB	CYS-242-B-CB	250	87										238	Tetramer	CYS-17-C-CB	CYS-105-C-CB	88	25.5		238	Tetramer	CYS-29-C-CB	CYS-108-C-CB	79	31.4	38.9		238	Oligomer1	CYS-37-G-CB	CYS-53-G-CB	16	12.2		238	Oligomer1	CYS-14-F-CB	CYS-53-F-CB	39	13.8	15.2		238	Oligomer2	CYS-86-N-CB	CYS-108-N-CB	22
239	Dimer	CYS-55-A-CB	CYS-313-A-CB	258	87.1										239	Tetramer	CYS-17-C-CB	CYS-108-C-CB	91	25.5		239	Tetramer	CYS-53-B-CB	CYS-108-B-CB	55	32.7	38.9		239	Oligomer1	CYS-37-H-CB	CYS-53-H-CB	16	12.2		239	Oligomer1	CYS-14-H-CB	CYS-53-H-CB	39	13.8	15.2		239	Oligomer2	CYS-86-O-CB	CYS-108-O-CB	22
240	Dimer	CYS-55-B-CB	CYS-313-B-CB	258	87.1										240	Tetramer	CYS-55-C-CB	CYS-144-C-CB	89	25.5		240	Tetramer	CYS-53-D-CB	CYS-108-D-CB	55	32.7	38.9		240	Oligomer1	CYS-37-I-CB	CYS-53-I-CB	16	12.2		240	Oligomer1	CYS-14-J-CB	CYS-53-J-CB	39	13.8	15.2		240	Oligomer2	CYS-86-P-CB	CYS-108-P-CB	22
241	Dimer	CYS-242-A-CB	CYS-456-A-CB	214	87.9										241	Tetramer	CYS-17-D-CB	CYS-105-D-CB	88	25.5		241	Tetramer	CYS-17-D-CB	CYS-97-D-CB	80	25.1	39		241	Oligomer1	CYS-37-J-CB	CYS-53-J-CB	16	12.2		241	Oligomer1	CYS-14-L-CB	CYS-53-L-CB	39	13.8	15.2		241	Oligomer2	CYS-144-A-CB	CYS-144-D-CB	1392
242	Dimer	CYS-242-B-CB	CYS-456-B-CB	214	87.9										242	Tetramer	CYS-17-D-CB	CYS-108-D-CB	91	25.5		242	Tetramer	CYS-56-C-CB	CYS-86-C-CB	30	33.7	39		242	Oligomer1	CYS-37-K-CB	CYS-53-K-CB	16	12.2		242	Oligomer1	CYS-34-D-CB	CYS-53-D-CB	19	12.4	15.3		242	Oligomer2	CYS-144-B-CB	CYS-144-C-CB	464
243	Dimer	CYS-29-A-CB	CYS-456-A-CB	427	88.2										243	Tetramer	CYS-37-A-CB	CYS-86-A-CB	49	25.8		243	Tetramer	CYS-17-D-CB	CYS-108-D-CB	91	25.5	39.1		243	Oligomer1	CYS-37-L-CB	CYS-53-L-CB	16	12.2		243	Oligomer1	CYS-34-H-CB	CYS-53-H-CB	19	12.4	15.3		243	Oligomer2	CYS-144-E-CB	CYS-144-H-CB	1392
244	Dimer	CYS-29-B-CB	CYS-456-B-CB	427	88.3										244	Tetramer	CYS-53-A-CB	CYS-242-B-CB	653	25.8		244	Tetramer	CYS-53-B-CB	CYS-86-B-CB	33	32.9	39.1		244	Oligomer1	CYS-34-A-CB	CYS-53-A-CB	19	12.4		244	Oligomer1	CYS-34-L-CB	CYS-53-L-CB	19	12.4	15.3		244	Oligomer2	CYS-144-F-CB	CYS-144-G-CB	464
245	Dimer	CYS-56-A-CB	CYS-313-A-CB	257	88.4										245	Tetramer	CYS-242-A-CB	CYS-53-B-CB	275	25.8		245	Tetramer	CYS-53-D-CB	CYS-86-D-CB	33	32.9	39.1		245	Oligomer1	CYS-34-B-CB	CYS-53-B-CB	19	12.4		245	Oligomer1	CYS-14-A-CB	CYS-53-A-CB	39	13.8	15.3		245	Oligomer2	CYS-144-I-CB	CYS-144-P-CB	3248
246	Dimer	CYS-56-B-CB	CYS-313-B-CB	257	88.5										246	Tetramer	CYS-37-B-CB	CYS-86-B-CB	49	25.8		246	Tetramer	CYS-17-A-CB	CYS-97-A-CB	80	25.1	39.3		246	Oligomer1	CYS-34-C-CB	CYS-53-C-CB	19	12.4		246	Oligomer1	CYS-14-C-CB	CYS-53-C-CB	39	13.8	15.3		246	Oligomer2	CYS-144-J-CB	CYS-144-O-CB	2320
247	Dimer	CYS-53-A-CB	CYS-313-A-CB	260	90.4										247	Tetramer	CYS-37-C-CB	CYS-86-C-CB	49	25.8		247	Tetramer	CYS-17-C-CB	CYS-97-C-CB	80	25.1	39.3		247	Oligomer1	CYS-34-D-CB	CYS-53-D-CB	19	12.4		247	Oligomer1	CYS-14-E-CB	CYS-53-E-CB	39	13.8	15.3		247	Oligomer2	CYS-144-K-CB	CYS-144-N-CB	1392
248	Dimer	CYS-53-B-CB	CYS-313-B-CB	260	90.5										248	Tetramer	CYS-53-C-CB	CYS-242-D-CB	653	25.8		248	Tetramer	CYS-17-A-CB	CYS-108-A-CB	91	25.5	39.4		248	Oligomer1	CYS-34-E-CB	CYS-53-E-CB	19	12.4		248	Oligomer1	CYS-14-K-CB	CYS-53-K-CB	39	13.8	15.3		248	Oligomer2	CYS-144-L-CB	CYS-144-M-CB	464
249	Dimer	CYS-242-A-CB	CYS-313-B-CB	535	91.2										249	Tetramer	CYS-242-C-CB	CYS-53-D-CB	275	25.8		249	Tetramer	CYS-17-C-CB	CYS-108-C-CB	91	25.5	39.4		249	Oligomer1	CYS-34-F-CB	CYS-53-F-CB	19	12.4		249	Oligomer1	CYS-17-B-CB	CYS-53-B-CB	36	14.6	15.3		249	Oligomer2	CYS-29-A-CB	CYS-55-A-CB	26
250	Dimer	CYS-313-A-CB	CYS-242-B-CB	393	91.2										250	Tetramer	CYS-37-D-CB	CYS-86-D-CB	49	25.8		250	Tetramer	CYS-108-A-CB	CYS-242-C-CB	1062	26.3	39.4		250	Oligomer1	CYS-34-G-CB	CYS-53-G-CB	19	12.4		250	Oligomer1	CYS-17-F-CB	CYS-53-F-CB	36	14.6	15.3		250	Oligomer2	CYS-29-B-CB	CYS-55-B-CB	26
251	Dimer	CYS-37-A-CB	CYS-456-A-CB	419	91.9										251	Tetramer	CYS-34-A-CB	CYS-108-A-CB	74	26.2		251	Tetramer	CYS-37-A-CB	CYS-144-A-CB	107	28.4	39.4		251	Oligomer1	CYS-34-H-CB	CYS-53-H-CB	19	12.4		251	Oligomer1	CYS-17-J-CB	CYS-53-J-CB	36	14.6	15.3		251	Oligomer2	CYS-29-C-CB	CYS-55-C-CB	26
252	Dimer	CYS-37-B-CB	CYS-456-B-CB	419	91.9										252	Tetramer	CYS-34-B-CB	CYS-108-B-CB	74	26.2		252	Tetramer	CYS-56-B-CB	CYS-86-B-CB	30	33.7	39.6		252	Oligomer1	CYS-34-I-CB	CYS-53-I-CB	19	12.4		252	Oligomer1	CYS-17-L-CB	CYS-53-L-CB	36	14.6	15.3		252	Oligomer2	CYS-29-D-CB	CYS-55-D-CB	26
253	Dimer	CYS-97-A-CB	CYS-313-B-CB	680	92										253	Tetramer	CYS-34-C-CB	CYS-108-C-CB	74	26.2		253	Tetramer	CYS-53-A-CB	CYS-105-A-CB	52	34.7	39.7		253	Oligomer1	CYS-34-J-CB	CYS-53-J-CB	19	12.4		253	Oligomer1	CYS-29-B-CB	CYS-37-B-CB	8	14.2	15.4		253	Oligomer2	CYS-29-E-CB	CYS-55-E-CB	26
254	Dimer	CYS-313-A-CB	CYS-97-B-CB	248	92										254	Tetramer	CYS-34-D-CB	CYS-108-D-CB	74	26.2		254	Tetramer	CYS-53-C-CB	CYS-105-C-CB	52	34.7	39.7		254	Oligomer1	CYS-34-K-CB	CYS-53-K-CB	19	12.4		254	Oligomer1	CYS-29-D-CB	CYS-37-D-CB	8	14.2	15.4		254	Oligomer2	CYS-29-F-CB	CYS-55-F-CB	26
255	Dimer	CYS-17-A-CB	CYS-456-A-CB	439	93.6										255	Tetramer	CYS-108-A-CB	CYS-242-C-CB	1062	26.3		255	Tetramer	CYS-29-A-CB	CYS-97-A-CB	68	30.4	39.8		255	Oligomer1	CYS-34-L-CB	CYS-53-L-CB	19	12.4		255	Oligomer1	CYS-29-F-CB	CYS-37-F-CB	8	14.2	15.4		255	Oligomer2	CYS-29-G-CB	CYS-55-G-CB	26
256	Dimer	CYS-17-B-CB	CYS-456-B-CB	439	93.6										256	Tetramer	CYS-242-B-CB	CYS-108-D-CB	794	26.3		256	Tetramer	CYS-37-C-CB	CYS-144-C-CB	107	28.4	39.9		256	Oligomer1	CYS-29-A-CB	CYS-34-A-CB	5	12.7		256	Oligomer1	CYS-29-H-CB	CYS-37-H-CB	8	14.2	15.4		256	Oligomer2	CYS-29-H-CB	CYS-55-H-CB	26
257	Dimer	CYS-29-A-CB	CYS-313-A-CB	284	93.7										257	Tetramer	CYS-34-A-CB	CYS-97-A-CB	63	26.5		257	Tetramer	CYS-29-A-CB	CYS-108-A-CB	79	31.4	39.9		257	Oligomer1	CYS-29-B-CB	CYS-34-B-CB	5	12.7		257	Oligomer1	CYS-29-J-CB	CYS-37-J-CB	8	14.2	15.4		257	Oligomer2	CYS-29-I-CB	CYS-55-I-CB	26
258	Dimer	CYS-29-B-CB	CYS-313-B-CB	284	93.8										258	Tetramer	CYS-34-B-CB	CYS-97-B-CB	63	26.5		258	Tetramer	CYS-55-A-CB	CYS-144-A-CB	89	25.4	40		258	Oligomer1	CYS-29-C-CB	CYS-34-C-CB	5	12.7		258	Oligomer1	CYS-29-L-CB	CYS-37-L-CB	8	14.2	15.4		258	Oligomer2	CYS-29-J-CB	CYS-55-J-CB	26
259	Dimer	CYS-14-A-CB	CYS-456-A-CB	442	93.9										259	Tetramer	CYS-34-C-CB	CYS-97-C-CB	63	26.5		259	Tetramer	CYS-55-B-CB	CYS-144-B-CB	89	25.5	40		259	Oligomer1	CYS-29-D-CB	CYS-34-D-CB	5	12.7		259	Oligomer1	CYS-14-I-CB	CYS-55-I-CB	41	13.6	15.5		259	Oligomer2	CYS-29-K-CB	CYS-55-K-CB	26
260	Dimer	CYS-14-B-CB	CYS-456-B-CB	442	93.9										260	Tetramer	CYS-34-D-CB	CYS-97-D-CB	63	26.5		260	Tetramer	CYS-37-D-CB	CYS-144-D-CB	107	28.4	40		260	Oligomer1	CYS-29-E-CB	CYS-34-E-CB	5	12.7		260	Oligomer1	CYS-14-G-CB	CYS-53-G-CB	39	13.8	15.6		260	Oligomer2	CYS-29-L-CB	CYS-55-L-CB	26
261	Dimer	CYS-97-A-CB	CYS-456-B-CB	823	94.2										261	Tetramer	CYS-34-A-CB	CYS-105-A-CB	71	26.8		261	Tetramer	CYS-29-B-CB	CYS-97-B-CB	68	30.4	40.1		261	Oligomer1	CYS-29-F-CB	CYS-34-F-CB	5	12.7		261	Oligomer1	CYS-34-B-CB	CYS-53-B-CB	19	12.4	15.8		261	Oligomer2	CYS-29-M-CB	CYS-55-M-CB	26
262	Dimer	CYS-456-A-CB	CYS-97-B-CB	105	94.2										262	Tetramer	CYS-34-B-CB	CYS-105-B-CB	71	26.8		262	Tetramer	CYS-29-D-CB	CYS-97-D-CB	68	30.4	40.1		262	Oligomer1	CYS-29-G-CB	CYS-34-G-CB	5	12.7		262	Oligomer1	CYS-34-E-CB	CYS-53-E-CB	19	12.4	15.8		262	Oligomer2	CYS-29-N-CB	CYS-55-N-CB	26
263	Dimer	CYS-34-A-CB	CYS-456-A-CB	422	95										263	Tetramer	CYS-34-C-CB	CYS-105-C-CB	71	26.8		263	Tetramer	CYS-29-B-CB	CYS-108-B-CB	79	31.4	40.2		263	Oligomer1	CYS-29-H-CB	CYS-34-H-CB	5	12.7		263	Oligomer1	CYS-34-F-CB	CYS-53-F-CB	19	12.4	15.8		263	Oligomer2	CYS-29-O-CB	CYS-55-O-CB	26
264	Dimer	CYS-34-B-CB	CYS-456-B-CB	422	95										264	Tetramer	CYS-34-D-CB	CYS-105-D-CB	71	26.8		264	Tetramer	CYS-29-D-CB	CYS-108-D-CB	79	31.4	40.2		264	Oligomer1	CYS-29-I-CB	CYS-34-I-CB	5	12.7		264	Oligomer1	CYS-34-J-CB	CYS-53-J-CB	19	12.4	15.8		264	Oligomer2	CYS-29-P-CB	CYS-55-P-CB	26
265	Dimer	CYS-97-A-CB	CYS-456-A-CB	359	95.1										265	Tetramer	CYS-29-A-CB	CYS-242-B-CB	677	27		265	Tetramer	CYS-55-D-CB	CYS-144-D-CB	89	25.4	40.3		265	Oligomer1	CYS-29-J-CB	CYS-34-J-CB	5	12.7		265	Oligomer1	CYS-29-C-CB	CYS-34-C-CB	5	12.7	15.9		265	Oligomer2	CYS-313-A-CB	CYS-456-A-CB	143
266	Dimer	CYS-97-B-CB	CYS-456-B-CB	359	95.1										266	Tetramer	CYS-242-A-CB	CYS-29-B-CB	251	27		266	Tetramer	CYS-37-B-CB	CYS-97-B-CB	60	27.8	40.3		266	Oligomer1	CYS-29-K-CB	CYS-34-K-CB	5	12.7		266	Oligomer1	CYS-29-G-CB	CYS-34-G-CB	5	12.7	15.9		266	Oligomer2	CYS-313-C-CB	CYS-456-C-CB	143
267	Dimer	CYS-37-A-CB	CYS-313-A-CB	276	96.4										267	Tetramer	CYS-29-C-CB	CYS-242-D-CB	677	27		267	Tetramer	CYS-53-B-CB	CYS-105-B-CB	52	34.7	40.3		267	Oligomer1	CYS-29-L-CB	CYS-34-L-CB	5	12.7		267	Oligomer1	CYS-29-I-CB	CYS-34-I-CB	5	12.7	15.9		267	Oligomer2	CYS-313-E-CB	CYS-456-E-CB	143
268	Dimer	CYS-108-A-CB	CYS-313-B-CB	669	96.4										268	Tetramer	CYS-242-C-CB	CYS-29-D-CB	251	27		268	Tetramer	CYS-53-D-CB	CYS-105-D-CB	52	34.7	40.3		268	Oligomer1	CYS-37-A-CB	CYS-55-A-CB	18	12.9		268	Oligomer1	CYS-29-K-CB	CYS-34-K-CB	5	12.7	15.9		268	Oligomer2	CYS-313-G-CB	CYS-456-G-CB	143
269	Dimer	CYS-37-B-CB	CYS-313-B-CB	276	96.4										269	Tetramer	CYS-55-A-CB	CYS-97-A-CB	42	27.4		269	Tetramer	CYS-37-D-CB	CYS-97-D-CB	60	27.8	40.4		269	Oligomer1	CYS-37-B-CB	CYS-55-B-CB	18	12.9		269	Oligomer1	CYS-14-A-CB	CYS-55-A-CB	41	13.6	15.9		269	Oligomer2	CYS-313-I-CB	CYS-456-I-CB	143
270	Dimer	CYS-313-A-CB	CYS-108-B-CB	259	96.5										270	Tetramer	CYS-55-B-CB	CYS-97-B-CB	42	27.4		270	Tetramer	CYS-56-C-CB	CYS-105-C-CB	49	34.9	40.4		270	Oligomer1	CYS-37-C-CB	CYS-55-C-CB	18	12.9		270	Oligomer1	CYS-14-B-CB	CYS-55-B-CB	41	13.6	15.9		270	Oligomer2	CYS-313-K-CB	CYS-456-K-CB	143
271	Dimer	CYS-17-A-CB	CYS-313-A-CB	296	98										271	Tetramer	CYS-55-C-CB	CYS-97-C-CB	42	27.4		271	Tetramer	CYS-242-B-CB	CYS-105-D-CB	791	25.2	40.5		271	Oligomer1	CYS-37-D-CB	CYS-55-D-CB	18	12.9		271	Oligomer1	CYS-14-C-CB	CYS-55-C-CB	41	13.6	15.9		271	Oligomer2	CYS-313-M-CB	CYS-456-M-CB	143
272	Dimer	CYS-17-B-CB	CYS-313-B-CB	296	98.1										272	Tetramer	CYS-55-D-CB	CYS-97-D-CB	42	27.4		272	Tetramer	CYS-37-B-CB	CYS-108-B-CB	71	28.6	40.5		272	Oligomer1	CYS-37-E-CB	CYS-55-E-CB	18	12.9		272	Oligomer1	CYS-14-D-CB	CYS-55-D-CB	41	13.6	15.9		272	Oligomer2	CYS-313-O-CB	CYS-456-O-CB	143
273	Dimer	CYS-14-A-CB	CYS-313-A-CB	299	98.5										273	Tetramer	CYS-37-A-CB	CYS-97-A-CB	60	27.8		273	Tetramer	CYS-37-D-CB	CYS-108-D-CB	71	28.6	40.5		273	Oligomer1	CYS-37-F-CB	CYS-55-F-CB	18	12.9		273	Oligomer1	CYS-14-E-CB	CYS-55-E-CB	41	13.6	15.9		273	Oligomer2	CYS-97-A-CB	CYS-105-A-CB	8
274	Dimer	CYS-14-B-CB	CYS-313-B-CB	299	98.6										274	Tetramer	CYS-86-A-CB	CYS-242-C-CB	1084	27.8		274	Tetramer	CYS-17-B-CB	CYS-86-B-CB	69	22.4	40.6		274	Oligomer1	CYS-37-G-CB	CYS-55-G-CB	18	12.9		274	Oligomer1	CYS-14-F-CB	CYS-55-F-CB	41	13.6	15.9		274	Oligomer2	CYS-97-B-CB	CYS-105-B-CB	8
275	Dimer	CYS-108-A-CB	CYS-456-B-CB	812	99.1										275	Tetramer	CYS-37-B-CB	CYS-97-B-CB	60	27.8		275	Tetramer	CYS-37-B-CB	CYS-144-B-CB	107	28.4	40.6		275	Oligomer1	CYS-37-H-CB	CYS-55-H-CB	18	12.9		275	Oligomer1	CYS-14-H-CB	CYS-55-H-CB	41	13.6	15.9		275	Oligomer2	CYS-97-C-CB	CYS-105-C-CB	8
276	Dimer	CYS-456-A-CB	CYS-108-B-CB	116	99.2										276	Tetramer	CYS-242-B-CB	CYS-86-D-CB	772	27.8		276	Tetramer	CYS-56-D-CB	CYS-86-D-CB	30	33.7	40.6		276	Oligomer1	CYS-37-I-CB	CYS-55-I-CB	18	12.9		276	Oligomer1	CYS-14-J-CB	CYS-55-J-CB	41	13.6	15.9		276	Oligomer2	CYS-97-D-CB	CYS-105-D-CB	8
277	Dimer	CYS-97-A-CB	CYS-313-A-CB	216	99.6										277	Tetramer	CYS-37-C-CB	CYS-97-C-CB	60	27.8		277	Tetramer	CYS-37-A-CB	CYS-86-A-CB	49	25.8	40.7		277	Oligomer1	CYS-37-J-CB	CYS-55-J-CB	18	12.9		277	Oligomer1	CYS-14-K-CB	CYS-55-K-CB	41	13.6	15.9		277	Oligomer2	CYS-97-E-CB	CYS-105-E-CB	8
278	Dimer	CYS-86-A-CB	CYS-313-B-CB	691	99.6										278	Tetramer	CYS-37-D-CB	CYS-97-D-CB	60	27.8		278	Tetramer	CYS-37-C-CB	CYS-86-C-CB	49	25.8	40.7		278	Oligomer1	CYS-37-K-CB	CYS-55-K-CB	18	12.9		278	Oligomer1	CYS-14-L-CB	CYS-55-L-CB	41	13.6	15.9		278	Oligomer2	CYS-97-F-CB	CYS-105-F-CB	8
279	Dimer	CYS-313-A-CB	CYS-86-B-CB	237	99.6										279	Tetramer	CYS-37-A-CB	CYS-144-A-CB	107	28.4		279	Tetramer	CYS-29-C-CB	CYS-86-C-CB	57	32	40.9		279	Oligomer1	CYS-37-L-CB	CYS-55-L-CB	18	12.9		279	Oligomer1	CYS-17-A-CB	CYS-53-A-CB	36	14.6	16		279	Oligomer2	CYS-97-G-CB	CYS-105-G-CB	8
280	Dimer	CYS-97-B-CB	CYS-313-B-CB	216	99.6										280	Tetramer	CYS-37-B-CB	CYS-144-B-CB	107	28.4		280	Tetramer	CYS-56-B-CB	CYS-105-B-CB	49	34.9	40.9		280	Oligomer1	CYS-105-A-CB	CYS-108-D-CB	1395	13.3		280	Oligomer1	CYS-17-C-CB	CYS-53-C-CB	36	14.6	16		280	Oligomer2	CYS-97-H-CB	CYS-105-H-CB	8
281	Dimer	CYS-34-A-CB	CYS-313-A-CB	279	99.7										281	Tetramer	CYS-37-C-CB	CYS-144-C-CB	107	28.4		281	Tetramer	CYS-56-D-CB	CYS-105-D-CB	49	34.9	40.9		281	Oligomer1	CYS-108-A-CB	CYS-105-D-CB	1389	13.3		281	Oligomer1	CYS-17-E-CB	CYS-53-E-CB	36	14.6	16		281	Oligomer2	CYS-97-I-CB	CYS-105-I-CB	8
282	Dimer	CYS-34-B-CB	CYS-313-B-CB	279	99.7										282	Tetramer	CYS-37-D-CB	CYS-144-D-CB	107	28.4		282	Tetramer	CYS-17-D-CB	CYS-86-D-CB	69	22.4	41		282	Oligomer1	CYS-105-E-CB	CYS-108-H-CB	1395	13.3		282	Oligomer1	CYS-17-G-CB	CYS-53-G-CB	36	14.6	16		282	Oligomer2	CYS-97-J-CB	CYS-105-J-CB	8
283	Dimer	CYS-105-A-CB	CYS-313-B-CB	672	99.8										283	Tetramer	CYS-17-A-CB	CYS-144-A-CB	127	28.5		283	Tetramer	CYS-37-C-CB	CYS-97-C-CB	60	27.8	41		283	Oligomer1	CYS-108-E-CB	CYS-105-H-CB	1389	13.3		283	Oligomer1	CYS-17-I-CB	CYS-53-I-CB	36	14.6	16		283	Oligomer2	CYS-97-K-CB	CYS-105-K-CB	8
284	Dimer	CYS-313-A-CB	CYS-105-B-CB	256	99.9										284	Tetramer	CYS-17-D-CB	CYS-144-D-CB	127	28.5		284	Tetramer	CYS-56-A-CB	CYS-86-A-CB	30	33.7	41		284	Oligomer1	CYS-105-I-CB	CYS-108-L-CB	1395	13.3		284	Oligomer1	CYS-17-K-CB	CYS-53-K-CB	36	14.6	16		284	Oligomer2	CYS-97-L-CB	CYS-105-L-CB	8
285	Dimer	CYS-86-A-CB	CYS-456-B-CB	834	102.4										285	Tetramer	CYS-37-A-CB	CYS-108-A-CB	71	28.6		285	Tetramer	CYS-37-A-CB	CYS-97-A-CB	60	27.8	41.1		285	Oligomer1	CYS-108-I-CB	CYS-105-L-CB	1389	13.3		285	Oligomer1	CYS-34-A-CB	CYS-55-A-CB	21	13.9	16.1		285	Oligomer2	CYS-97-M-CB	CYS-105-M-CB	8
286	Dimer	CYS-456-A-CB	CYS-86-B-CB	94	102.4										286	Tetramer	CYS-17-B-CB	CYS-144-B-CB	127	28.6		286	Tetramer	CYS-105-A-CB	CYS-242-C-CB	1065	25.2	41.2		286	Oligomer1	CYS-86-A-CB	CYS-105-D-CB	1411	13.4		286	Oligomer1	CYS-34-C-CB	CYS-55-C-CB	21	13.9	16.1		286	Oligomer2	CYS-97-N-CB	CYS-105-N-CB	8
287	Dimer	CYS-105-A-CB	CYS-456-B-CB	815	102.5										287	Tetramer	CYS-37-B-CB	CYS-108-B-CB	71	28.6		287	Tetramer	CYS-37-A-CB	CYS-108-A-CB	71	28.6	41.2		287	Oligomer1	CYS-105-A-CB	CYS-86-D-CB	1373	13.4		287	Oligomer1	CYS-34-I-CB	CYS-55-I-CB	21	13.9	16.1		287	Oligomer2	CYS-97-O-CB	CYS-105-O-CB	8
288	Dimer	CYS-456-A-CB	CYS-105-B-CB	113	102.5										288	Tetramer	CYS-17-C-CB	CYS-144-C-CB	127	28.6		288	Tetramer	CYS-37-C-CB	CYS-108-C-CB	71	28.6	41.2		288	Oligomer1	CYS-86-E-CB	CYS-105-H-CB	1411	13.4		288	Oligomer1	CYS-34-K-CB	CYS-55-K-CB	21	13.9	16.1		288	Oligomer2	CYS-97-P-CB	CYS-105-P-CB	8
289	Dimer	CYS-108-A-CB	CYS-456-A-CB	348	102.6										289	Tetramer	CYS-37-C-CB	CYS-108-C-CB	71	28.6		289	Tetramer	CYS-17-A-CB	CYS-86-A-CB	69	22.4	41.3		289	Oligomer1	CYS-105-E-CB	CYS-86-H-CB	1373	13.4		289	Oligomer1	CYS-97-A-CB	CYS-105-A-CB	8	10.5	16.2		289	Oligomer2	CYS-313-B-CB	CYS-456-B-CB	143
290	Dimer	CYS-108-B-CB	CYS-456-B-CB	348	102.6										290	Tetramer	CYS-37-D-CB	CYS-108-D-CB	71	28.6		290	Tetramer	CYS-17-C-CB	CYS-86-C-CB	69	22.4	41.3		290	Oligomer1	CYS-86-I-CB	CYS-105-L-CB	1411	13.4		290	Oligomer1	CYS-97-C-CB	CYS-105-C-CB	8	10.5	16.2		290	Oligomer2	CYS-313-D-CB	CYS-456-D-CB	143
291	Dimer	CYS-105-A-CB	CYS-456-A-CB	351	104.9										291	Tetramer	CYS-37-A-CB	CYS-105-A-CB	68	28.8		291	Tetramer	CYS-37-B-CB	CYS-86-B-CB	49	25.8	41.4		291	Oligomer1	CYS-105-I-CB	CYS-86-L-CB	1373	13.4		291	Oligomer1	CYS-97-E-CB	CYS-105-E-CB	8	10.5	16.2		291	Oligomer2	CYS-313-F-CB	CYS-456-F-CB	143
292	Dimer	CYS-105-B-CB	CYS-456-B-CB	351	104.9										292	Tetramer	CYS-37-B-CB	CYS-105-B-CB	68	28.8		292	Tetramer	CYS-37-D-CB	CYS-86-D-CB	49	25.8	41.4		292	Oligomer1	CYS-86-A-CB	CYS-97-A-CB	11	13.5		292	Oligomer1	CYS-97-G-CB	CYS-105-G-CB	8	10.5	16.2		292	Oligomer2	CYS-313-H-CB	CYS-456-H-CB	143
293	Dimer	CYS-86-A-CB	CYS-456-A-CB	370	105.7										293	Tetramer	CYS-37-C-CB	CYS-105-C-CB	68	28.8		293	Tetramer	CYS-34-C-CB	CYS-97-C-CB	63	26.5	41.4		293	Oligomer1	CYS-86-B-CB	CYS-97-B-CB	11	13.5		293	Oligomer1	CYS-97-I-CB	CYS-105-I-CB	8	10.5	16.2		293	Oligomer2	CYS-313-J-CB	CYS-456-J-CB	143
294	Dimer	CYS-86-B-CB	CYS-456-B-CB	370	105.7										294	Tetramer	CYS-37-D-CB	CYS-105-D-CB	68	28.8		294	Tetramer	CYS-56-A-CB	CYS-105-A-CB	49	34.9	41.4		294	Oligomer1	CYS-86-C-CB	CYS-97-C-CB	11	13.5		294	Oligomer1	CYS-97-K-CB	CYS-105-K-CB	8	10.5	16.2		294	Oligomer2	CYS-313-L-CB	CYS-456-L-CB	143
295	Dimer	CYS-108-A-CB	CYS-313-A-CB	205	107.2										295	Tetramer	CYS-14-A-CB	CYS-144-A-CB	130	29.6		295	Tetramer	CYS-34-A-CB	CYS-97-A-CB	63	26.5	41.5		295	Oligomer1	CYS-86-D-CB	CYS-97-D-CB	11	13.5		295	Oligomer1	CYS-34-G-CB	CYS-53-G-CB	19	12.4	16.2		295	Oligomer2	CYS-313-N-CB	CYS-456-N-CB	143
296	Dimer	CYS-108-B-CB	CYS-313-B-CB	205	107.2										296	Tetramer	CYS-14-D-CB	CYS-144-D-CB	130	29.6		296	Tetramer	CYS-37-C-CB	CYS-105-C-CB	68	28.8	41.5		296	Oligomer1	CYS-86-E-CB	CYS-97-E-CB	11	13.5		296	Oligomer1	CYS-14-G-CB	CYS-55-G-CB	41	13.6	16.2		296	Oligomer2	CYS-313-P-CB	CYS-456-P-CB	143
297	Dimer	CYS-105-A-CB	CYS-313-A-CB	208	109.2										297	Tetramer	CYS-14-B-CB	CYS-144-B-CB	130	29.7		297	Tetramer	CYS-17-B-CB	CYS-105-B-CB	88	25.5	41.8		297	Oligomer1	CYS-86-F-CB	CYS-97-F-CB	11	13.5		297	Oligomer1	CYS-29-A-CB	CYS-34-A-CB	5	12.7	16.3		297	Oligomer2	CYS-105-A-CB	CYS-105-F-CB	2320
298	Dimer	CYS-105-B-CB	CYS-313-B-CB	208	109.3										298	Tetramer	CYS-14-C-CB	CYS-144-C-CB	130	29.7		298	Tetramer	CYS-29-A-CB	CYS-86-A-CB	57	32	41.9		298	Oligomer1	CYS-86-G-CB	CYS-97-G-CB	11	13.5		298	Oligomer1	CYS-29-E-CB	CYS-34-E-CB	5	12.7	16.3		298	Oligomer2	CYS-105-D-CB	CYS-105-K-CB	3248
299	Dimer	CYS-144-A-CB	CYS-144-B-CB	464	109.9										299	Tetramer	CYS-53-A-CB	CYS-144-A-CB	91	30.1		299	Tetramer	CYS-34-B-CB	CYS-97-B-CB	63	26.5	42.1		299	Oligomer1	CYS-86-H-CB	CYS-97-H-CB	11	13.5		299	Oligomer1	CYS-29-B-CB	CYS-34-B-CB	5	12.7	16.6		299	Oligomer2	CYS-105-H-CB	CYS-105-I-CB	464
300	Dimer	CYS-86-A-CB	CYS-313-A-CB	227	110										300	Tetramer	CYS-56-A-CB	CYS-97-A-CB	41	30.1		300	Tetramer	CYS-37-B-CB	CYS-105-B-CB	68	28.8	42.1		300	Oligomer1	CYS-86-I-CB	CYS-97-I-CB	11	13.5		300	Oligomer1	CYS-29-D-CB	CYS-34-D-CB	5	12.7	16.6		300	Oligomer2	CYS-105-M-CB	CYS-105-P-CB	1392
301	Dimer	CYS-86-B-CB	CYS-313-B-CB	227	110										301	Tetramer	CYS-56-B-CB	CYS-97-B-CB	41	30.1		301	Tetramer	CYS-29-C-CB	CYS-105-C-CB	76	33.7	42.1		301	Oligomer1	CYS-86-J-CB	CYS-97-J-CB	11	13.5		301	Oligomer1	CYS-29-F-CB	CYS-34-F-CB	5	12.7	16.6		301	Oligomer2	CYS-242-A-CB	CYS-97-B-CB	319
302	Dimer	CYS-53-A-CB	CYS-144-B-CB	555	113.8										302	Tetramer	CYS-56-C-CB	CYS-97-C-CB	41	30.1		302	Tetramer	CYS-17-D-CB	CYS-105-D-CB	88	25.5	42.2		302	Oligomer1	CYS-86-K-CB	CYS-97-K-CB	11	13.5		302	Oligomer1	CYS-29-H-CB	CYS-34-H-CB	5	12.7	16.6		302	Oligomer2	CYS-242-C-CB	CYS-97-D-CB	319
303	Dimer	CYS-144-A-CB	CYS-53-B-CB	373	113.9										303	Tetramer	CYS-53-D-CB	CYS-144-D-CB	91	30.1		303	Tetramer	CYS-34-D-CB	CYS-97-D-CB	63	26.5	42.2		303	Oligomer1	CYS-86-L-CB	CYS-97-L-CB	11	13.5		303	Oligomer1	CYS-29-J-CB	CYS-34-J-CB	5	12.7	16.6		303	Oligomer2	CYS-242-E-CB	CYS-97-F-CB	319
304	Dimer	CYS-56-A-CB	CYS-144-B-CB	552	114										304	Tetramer	CYS-56-D-CB	CYS-97-D-CB	41	30.1		304	Tetramer	CYS-34-A-CB	CYS-144-A-CB	110	32.1	42.2		304	Oligomer1	CYS-14-A-CB	CYS-55-A-CB	41	13.6		304	Oligomer1	CYS-29-L-CB	CYS-34-L-CB	5	12.7	16.6		304	Oligomer2	CYS-242-G-CB	CYS-97-H-CB	319
305	Dimer	CYS-144-A-CB	CYS-56-B-CB	376	114										305	Tetramer	CYS-56-A-CB	CYS-144-A-CB	88	30.2		305	Tetramer	CYS-34-C-CB	CYS-144-C-CB	110	32.2	42.2		305	Oligomer1	CYS-14-B-CB	CYS-55-B-CB	41	13.6		305	Oligomer1	CYS-14-I-CB	CYS-29-I-CB	15	14.4	16.7		305	Oligomer2	CYS-242-I-CB	CYS-97-J-CB	319
306	Dimer	CYS-55-A-CB	CYS-144-B-CB	553	114.2										306	Tetramer	CYS-53-B-CB	CYS-144-B-CB	91	30.2		306	Tetramer	CYS-29-B-CB	CYS-86-B-CB	57	32	42.3		306	Oligomer1	CYS-14-C-CB	CYS-55-C-CB	41	13.6		306	Oligomer1	CYS-34-B-CB	CYS-55-B-CB	21	13.9	16.8		306	Oligomer2	CYS-242-K-CB	CYS-97-L-CB	319
307	Dimer	CYS-144-A-CB	CYS-55-B-CB	375	114.2										307	Tetramer	CYS-56-B-CB	CYS-144-B-CB	88	30.2		307	Tetramer	CYS-29-D-CB	CYS-86-D-CB	57	32	42.3		307	Oligomer1	CYS-14-D-CB	CYS-55-D-CB	41	13.6		307	Oligomer1	CYS-34-D-CB	CYS-55-D-CB	21	13.9	16.8		307	Oligomer2	CYS-242-M-CB	CYS-97-N-CB	319
308	Dimer	CYS-29-A-CB	CYS-144-B-CB	579	117.2										308	Tetramer	CYS-53-C-CB	CYS-144-C-CB	91	30.2		308	Tetramer	CYS-144-A-CB	CYS-242-B-CB	562	22.1	42.4		308	Oligomer1	CYS-14-E-CB	CYS-55-E-CB	41	13.6		308	Oligomer1	CYS-34-F-CB	CYS-55-F-CB	21	13.9	16.8		308	Oligomer2	CYS-242-O-CB	CYS-97-P-CB	319
309	Dimer	CYS-144-A-CB	CYS-29-B-CB	349	117.3										309	Tetramer	CYS-56-C-CB	CYS-144-C-CB	88	30.2		309	Tetramer	CYS-144-C-CB	CYS-242-D-CB	562	22.1	42.4		309	Oligomer1	CYS-14-F-CB	CYS-55-F-CB	41	13.6		309	Oligomer1	CYS-34-H-CB	CYS-55-H-CB	21	13.9	16.8		309	Oligomer2	CYS-37-A-CB	CYS-53-A-CB	16
310	Dimer	CYS-37-A-CB	CYS-144-B-CB	571	119.4										310	Tetramer	CYS-56-D-CB	CYS-144-D-CB	88	30.2		310	Tetramer	CYS-17-A-CB	CYS-105-A-CB	88	25.5	42.5		310	Oligomer1	CYS-14-G-CB	CYS-55-G-CB	41	13.6		310	Oligomer1	CYS-34-J-CB	CYS-55-J-CB	21	13.9	16.8		310	Oligomer2	CYS-37-B-CB	CYS-53-B-CB	16
311	Dimer	CYS-144-A-CB	CYS-37-B-CB	357	119.4										311	Tetramer	CYS-29-A-CB	CYS-97-A-CB	68	30.4		311	Tetramer	CYS-17-C-CB	CYS-105-C-CB	88	25.5	42.5		311	Oligomer1	CYS-14-H-CB	CYS-55-H-CB	41	13.6		311	Oligomer1	CYS-34-L-CB	CYS-55-L-CB	21	13.9	16.8		311	Oligomer2	CYS-37-C-CB	CYS-53-C-CB	16
312	Dimer	CYS-17-A-CB	CYS-144-B-CB	591	122.5										312	Tetramer	CYS-55-A-CB	CYS-108-A-CB	53	30.4		312	Tetramer	CYS-34-A-CB	CYS-108-A-CB	74	26.2	42.5		312	Oligomer1	CYS-14-I-CB	CYS-55-I-CB	41	13.6		312	Oligomer1	CYS-14-B-CB	CYS-29-B-CB	15	14.4	17		312	Oligomer2	CYS-37-D-CB	CYS-53-D-CB	16
313	Dimer	CYS-144-A-CB	CYS-17-B-CB	337	122.5										313	Tetramer	CYS-29-B-CB	CYS-97-B-CB	68	30.4		313	Tetramer	CYS-34-C-CB	CYS-108-C-CB	74	26.2	42.5		313	Oligomer1	CYS-14-J-CB	CYS-55-J-CB	41	13.6		313	Oligomer1	CYS-14-D-CB	CYS-29-D-CB	15	14.4	17		313	Oligomer2	CYS-37-E-CB	CYS-53-E-CB	16
314	Dimer	CYS-34-A-CB	CYS-144-B-CB	574	122.9										314	Tetramer	CYS-55-B-CB	CYS-108-B-CB	53	30.4		314	Tetramer	CYS-17-C-CB	CYS-144-C-CB	127	28.6	42.5		314	Oligomer1	CYS-14-K-CB	CYS-55-K-CB	41	13.6		314	Oligomer1	CYS-14-F-CB	CYS-29-F-CB	15	14.4	17		314	Oligomer2	CYS-37-F-CB	CYS-53-F-CB	16
315	Dimer	CYS-144-A-CB	CYS-34-B-CB	354	122.9										315	Tetramer	CYS-29-C-CB	CYS-97-C-CB	68	30.4		315	Tetramer	CYS-17-D-CB	CYS-144-D-CB	127	28.5	42.7		315	Oligomer1	CYS-14-L-CB	CYS-55-L-CB	41	13.6		315	Oligomer1	CYS-14-H-CB	CYS-29-H-CB	15	14.4	17		315	Oligomer2	CYS-37-G-CB	CYS-53-G-CB	16
316	Dimer	CYS-55-A-CB	CYS-55-B-CB	464	123.4										316	Tetramer	CYS-55-C-CB	CYS-108-C-CB	53	30.4		316	Tetramer	CYS-37-A-CB	CYS-105-A-CB	68	28.8	42.8		316	Oligomer1	CYS-14-A-CB	CYS-53-A-CB	39	13.8		316	Oligomer1	CYS-14-J-CB	CYS-29-J-CB	15	14.4	17		316	Oligomer2	CYS-37-H-CB	CYS-53-H-CB	16
317	Dimer	CYS-55-A-CB	CYS-56-B-CB	465	124.1										317	Tetramer	CYS-29-D-CB	CYS-97-D-CB	68	30.4		317	Tetramer	CYS-34-A-CB	CYS-86-A-CB	52	23.7	42.9		317	Oligomer1	CYS-14-B-CB	CYS-53-B-CB	39	13.8		317	Oligomer1	CYS-14-L-CB	CYS-29-L-CB	15	14.4	17		317	Oligomer2	CYS-37-I-CB	CYS-53-I-CB	16
318	Dimer	CYS-56-A-CB	CYS-55-B-CB	463	124.1										318	Tetramer	CYS-55-D-CB	CYS-108-D-CB	53	30.4		318	Tetramer	CYS-34-C-CB	CYS-86-C-CB	52	23.7	42.9		318	Oligomer1	CYS-14-C-CB	CYS-53-C-CB	39	13.8		318	Oligomer1	CYS-34-E-CB	CYS-55-E-CB	21	13.9	17.1		318	Oligomer2	CYS-37-J-CB	CYS-53-J-CB	16
319	Dimer	CYS-53-A-CB	CYS-55-B-CB	466	124.2										319	Tetramer	CYS-53-A-CB	CYS-97-A-CB	44	30.9		319	Tetramer	CYS-37-D-CB	CYS-105-D-CB	68	28.8	42.9		319	Oligomer1	CYS-14-D-CB	CYS-53-D-CB	39	13.8		319	Oligomer1	CYS-34-G-CB	CYS-55-G-CB	21	13.9	17.1		319	Oligomer2	CYS-37-K-CB	CYS-53-K-CB	16
320	Dimer	CYS-55-A-CB	CYS-53-B-CB	462	124.2										320	Tetramer	CYS-53-B-CB	CYS-97-B-CB	44	30.9		320	Tetramer	CYS-17-A-CB	CYS-144-A-CB	127	28.5	43.1		320	Oligomer1	CYS-14-E-CB	CYS-53-E-CB	39	13.8		320	Oligomer1	CYS-14-A-CB	CYS-29-A-CB	15	14.4	17.1		320	Oligomer2	CYS-37-L-CB	CYS-53-L-CB	16
321	Dimer	CYS-14-A-CB	CYS-144-B-CB	594	124.3										321	Tetramer	CYS-53-C-CB	CYS-97-C-CB	44	30.9		321	Tetramer	CYS-17-B-CB	CYS-144-B-CB	127	28.6	43.1		321	Oligomer1	CYS-14-F-CB	CYS-53-F-CB	39	13.8		321	Oligomer1	CYS-14-C-CB	CYS-29-C-CB	15	14.4	17.1		321	Oligomer2	CYS-37-M-CB	CYS-53-M-CB	16
322	Dimer	CYS-144-A-CB	CYS-14-B-CB	334	124.3										322	Tetramer	CYS-53-D-CB	CYS-97-D-CB	44	30.9		322	Tetramer	CYS-29-A-CB	CYS-105-A-CB	76	33.7	43.1		322	Oligomer1	CYS-14-G-CB	CYS-53-G-CB	39	13.8		322	Oligomer1	CYS-14-E-CB	CYS-29-E-CB	15	14.4	17.1		322	Oligomer2	CYS-37-N-CB	CYS-53-N-CB	16
323	Dimer	CYS-56-A-CB	CYS-56-B-CB	464	124.9										323	Tetramer	CYS-55-A-CB	CYS-86-A-CB	31	31.1		323	Tetramer	CYS-34-B-CB	CYS-108-B-CB	74	26.2	43.2		323	Oligomer1	CYS-14-H-CB	CYS-53-H-CB	39	13.8		323	Oligomer1	CYS-14-K-CB	CYS-29-K-CB	15	14.4	17.1		323	Oligomer2	CYS-37-O-CB	CYS-53-O-CB	16
324	Dimer	CYS-53-A-CB	CYS-53-B-CB	464	125.1										324	Tetramer	CYS-55-B-CB	CYS-86-B-CB	31	31.1		324	Tetramer	CYS-34-D-CB	CYS-108-D-CB	74	26.2	43.2		324	Oligomer1	CYS-14-I-CB	CYS-53-I-CB	39	13.8		324	Oligomer1	CYS-17-D-CB	CYS-55-D-CB	38	14.6	17.2		324	Oligomer2	CYS-37-P-CB	CYS-53-P-CB	16
325	Dimer	CYS-53-A-CB	CYS-56-B-CB	467	125.1										325	Tetramer	CYS-55-C-CB	CYS-86-C-CB	31	31.1		325	Tetramer	CYS-29-B-CB	CYS-105-B-CB	76	33.7	43.5		325	Oligomer1	CYS-14-J-CB	CYS-53-J-CB	39	13.8		325	Oligomer1	CYS-17-H-CB	CYS-55-H-CB	38	14.6	17.2		325	Oligomer2	CYS-34-A-CB	CYS-53-A-CB	19
326	Dimer	CYS-56-A-CB	CYS-53-B-CB	461	125.1										326	Tetramer	CYS-55-D-CB	CYS-86-D-CB	31	31.1		326	Tetramer	CYS-29-D-CB	CYS-105-D-CB	76	33.7	43.5		326	Oligomer1	CYS-14-K-CB	CYS-53-K-CB	39	13.8		326	Oligomer1	CYS-17-D-CB	CYS-29-D-CB	12	16.1	17.2		326	Oligomer2	CYS-34-B-CB	CYS-53-B-CB	19
327	Dimer	CYS-29-A-CB	CYS-55-B-CB	490	128										327	Tetramer	CYS-29-A-CB	CYS-108-A-CB	79	31.4		327	Tetramer	CYS-34-D-CB	CYS-144-D-CB	110	32.1	43.6		327	Oligomer1	CYS-14-L-CB	CYS-53-L-CB	39	13.8		327	Oligomer1	CYS-17-H-CB	CYS-29-H-CB	12	16.1	17.2		327	Oligomer2	CYS-34-C-CB	CYS-53-C-CB	19
328	Dimer	CYS-55-A-CB	CYS-29-B-CB	438	128										328	Tetramer	CYS-29-B-CB	CYS-108-B-CB	79	31.4		328	Tetramer	CYS-34-B-CB	CYS-144-B-CB	110	32.2	43.6		328	Oligomer1	CYS-34-A-CB	CYS-55-A-CB	21	13.9		328	Oligomer1	CYS-86-A-CB	CYS-97-A-CB	11	13.5	17.4		328	Oligomer2	CYS-34-D-CB	CYS-53-D-CB	19
329	Dimer	CYS-144-A-CB	CYS-242-A-CB	98	128.7										329	Tetramer	CYS-29-C-CB	CYS-108-C-CB	79	31.4		329	Tetramer	CYS-53-A-CB	CYS-144-A-CB	91	30.1	44		329	Oligomer1	CYS-34-B-CB	CYS-55-B-CB	21	13.9		329	Oligomer1	CYS-86-C-CB	CYS-97-C-CB	11	13.5	17.4		329	Oligomer2	CYS-34-E-CB	CYS-53-E-CB	19
330	Dimer	CYS-144-B-CB	CYS-242-B-CB	98	128.7										330	Tetramer	CYS-29-D-CB	CYS-108-D-CB	79	31.4		330	Tetramer	CYS-53-C-CB	CYS-144-C-CB	91	30.2	44		330	Oligomer1	CYS-34-C-CB	CYS-55-C-CB	21	13.9		330	Oligomer1	CYS-86-E-CB	CYS-97-E-CB	11	13.5	17.4		330	Oligomer2	CYS-34-F-CB	CYS-53-F-CB	19
331	Dimer	CYS-29-A-CB	CYS-56-B-CB	491	128.9										331	Tetramer	CYS-29-A-CB	CYS-86-A-CB	57	32		331	Tetramer	CYS-242-A-CB	CYS-144-B-CB	366	22.1	44.2		331	Oligomer1	CYS-34-D-CB	CYS-55-D-CB	21	13.9		331	Oligomer1	CYS-86-I-CB	CYS-97-I-CB	11	13.5	17.4		331	Oligomer2	CYS-34-G-CB	CYS-53-G-CB	19
332	Dimer	CYS-37-A-CB	CYS-55-B-CB	482	128.9										332	Tetramer	CYS-97-A-CB	CYS-242-C-CB	1073	32		332	Tetramer	CYS-242-C-CB	CYS-144-D-CB	366	22.1	44.2		332	Oligomer1	CYS-34-E-CB	CYS-55-E-CB	21	13.9		332	Oligomer1	CYS-86-K-CB	CYS-97-K-CB	11	13.5	17.4		332	Oligomer2	CYS-34-H-CB	CYS-53-H-CB	19
333	Dimer	CYS-55-A-CB	CYS-37-B-CB	446	128.9										333	Tetramer	CYS-29-B-CB	CYS-86-B-CB	57	32		333	Tetramer	CYS-14-A-CB	CYS-144-A-CB	130	29.6	44.2		333	Oligomer1	CYS-34-F-CB	CYS-55-F-CB	21	13.9		333	Oligomer1	CYS-14-G-CB	CYS-29-G-CB	15	14.4	17.4		333	Oligomer2	CYS-34-I-CB	CYS-53-I-CB	19
334	Dimer	CYS-56-A-CB	CYS-29-B-CB	437	128.9										334	Tetramer	CYS-242-B-CB	CYS-97-D-CB	783	32		334	Tetramer	CYS-14-C-CB	CYS-144-C-CB	130	29.7	44.2		334	Oligomer1	CYS-34-G-CB	CYS-55-G-CB	21	13.9		334	Oligomer1	CYS-86-D-CB	CYS-97-D-CB	11	13.5	17.5		334	Oligomer2	CYS-34-J-CB	CYS-53-J-CB	19
335	Dimer	CYS-29-A-CB	CYS-53-B-CB	488	129										335	Tetramer	CYS-29-C-CB	CYS-86-C-CB	57	32		335	Tetramer	CYS-34-B-CB	CYS-86-B-CB	52	23.7	44.3		335	Oligomer1	CYS-34-H-CB	CYS-55-H-CB	21	13.9		335	Oligomer1	CYS-86-H-CB	CYS-97-H-CB	11	13.5	17.5		335	Oligomer2	CYS-34-K-CB	CYS-53-K-CB	19
336	Dimer	CYS-53-A-CB	CYS-29-B-CB	440	129										336	Tetramer	CYS-29-D-CB	CYS-86-D-CB	57	32		336	Tetramer	CYS-34-D-CB	CYS-86-D-CB	52	23.7	44.3		336	Oligomer1	CYS-34-I-CB	CYS-55-I-CB	21	13.9		336	Oligomer1	CYS-86-L-CB	CYS-97-L-CB	11	13.5	17.5		336	Oligomer2	CYS-34-L-CB	CYS-53-L-CB	19
337	Dimer	CYS-37-A-CB	CYS-53-B-CB	480	129.4										337	Tetramer	CYS-34-A-CB	CYS-144-A-CB	110	32.1		337	Tetramer	CYS-86-A-CB	CYS-242-C-CB	1084	27.8	44.6		337	Oligomer1	CYS-34-J-CB	CYS-55-J-CB	21	13.9		337	Oligomer1	CYS-17-B-CB	CYS-55-B-CB	38	14.6	17.5		337	Oligomer2	CYS-34-M-CB	CYS-53-M-CB	19
338	Dimer	CYS-53-A-CB	CYS-37-B-CB	448	129.4										338	Tetramer	CYS-34-D-CB	CYS-144-D-CB	110	32.1		338	Tetramer	CYS-34-A-CB	CYS-105-A-CB	71	26.8	44.7		338	Oligomer1	CYS-34-K-CB	CYS-55-K-CB	21	13.9		338	Oligomer1	CYS-17-F-CB	CYS-55-F-CB	38	14.6	17.5		338	Oligomer2	CYS-34-N-CB	CYS-53-N-CB	19
339	Dimer	CYS-37-A-CB	CYS-56-B-CB	483	129.7										339	Tetramer	CYS-34-B-CB	CYS-144-B-CB	110	32.2		339	Tetramer	CYS-34-C-CB	CYS-105-C-CB	71	26.8	44.7		339	Oligomer1	CYS-34-L-CB	CYS-55-L-CB	21	13.9		339	Oligomer1	CYS-17-J-CB	CYS-55-J-CB	38	14.6	17.5		339	Oligomer2	CYS-34-O-CB	CYS-53-O-CB	19
340	Dimer	CYS-56-A-CB	CYS-37-B-CB	445	129.7										340	Tetramer	CYS-34-C-CB	CYS-144-C-CB	110	32.2		340	Tetramer	CYS-14-D-CB	CYS-144-D-CB	130	29.6	44.8		340	Oligomer1	CYS-29-A-CB	CYS-37-A-CB	8	14.2		340	Oligomer1	CYS-17-L-CB	CYS-55-L-CB	38	14.6	17.5		340	Oligomer2	CYS-34-P-CB	CYS-53-P-CB	19
341	Dimer	CYS-55-A-CB	CYS-17-B-CB	426	131.6										341	Tetramer	CYS-56-A-CB	CYS-108-A-CB	52	32.4		341	Tetramer	CYS-14-B-CB	CYS-144-B-CB	130	29.7	44.8		341	Oligomer1	CYS-29-B-CB	CYS-37-B-CB	8	14.2		341	Oligomer1	CYS-17-B-CB	CYS-29-B-CB	12	16.1	17.5		341	Oligomer2	CYS-29-A-CB	CYS-34-A-CB	5
342	Dimer	CYS-17-A-CB	CYS-55-B-CB	502	131.7										342	Tetramer	CYS-56-D-CB	CYS-108-D-CB	52	32.4		342	Tetramer	CYS-242-B-CB	CYS-86-D-CB	772	27.8	45.2		342	Oligomer1	CYS-29-C-CB	CYS-37-C-CB	8	14.2		342	Oligomer1	CYS-17-F-CB	CYS-29-F-CB	12	16.1	17.5		342	Oligomer2	CYS-29-B-CB	CYS-34-B-CB	5
343	Dimer	CYS-17-A-CB	CYS-53-B-CB	500	132.1										343	Tetramer	CYS-55-A-CB	CYS-105-A-CB	50	32.5		343	Tetramer	CYS-53-D-CB	CYS-144-D-CB	91	30.1	45.4		343	Oligomer1	CYS-29-D-CB	CYS-37-D-CB	8	14.2		343	Oligomer1	CYS-17-J-CB	CYS-29-J-CB	12	16.1	17.5		343	Oligomer2	CYS-29-C-CB	CYS-34-C-CB	5
344	Dimer	CYS-53-A-CB	CYS-17-B-CB	428	132.1										344	Tetramer	CYS-55-B-CB	CYS-105-B-CB	50	32.5		344	Tetramer	CYS-53-B-CB	CYS-144-B-CB	91	30.2	45.4		344	Oligomer1	CYS-29-E-CB	CYS-37-E-CB	8	14.2		344	Oligomer1	CYS-17-L-CB	CYS-29-L-CB	12	16.1	17.5		344	Oligomer2	CYS-29-D-CB	CYS-34-D-CB	5
345	Dimer	CYS-17-A-CB	CYS-56-B-CB	503	132.4										345	Tetramer	CYS-56-B-CB	CYS-108-B-CB	52	32.5		345	Tetramer	CYS-34-B-CB	CYS-105-B-CB	71	26.8	45.6		345	Oligomer1	CYS-29-F-CB	CYS-37-F-CB	8	14.2		345	Oligomer1	CYS-86-B-CB	CYS-97-B-CB	11	13.5	17.8		345	Oligomer2	CYS-29-E-CB	CYS-34-E-CB	5
346	Dimer	CYS-56-A-CB	CYS-17-B-CB	425	132.4										346	Tetramer	CYS-55-C-CB	CYS-105-C-CB	50	32.5		346	Tetramer	CYS-34-D-CB	CYS-105-D-CB	71	26.8	45.6		346	Oligomer1	CYS-29-G-CB	CYS-37-G-CB	8	14.2		346	Oligomer1	CYS-86-F-CB	CYS-97-F-CB	11	13.5	17.8		346	Oligomer2	CYS-29-F-CB	CYS-34-F-CB	5
347	Dimer	CYS-34-A-CB	CYS-55-B-CB	485	132.8										347	Tetramer	CYS-56-C-CB	CYS-108-C-CB	52	32.5		347	Tetramer	CYS-29-C-CB	CYS-144-C-CB	115	34.1	46.3		347	Oligomer1	CYS-29-H-CB	CYS-37-H-CB	8	14.2		347	Oligomer1	CYS-86-G-CB	CYS-97-G-CB	11	13.5	17.8		347	Oligomer2	CYS-29-F-CB	CYS-29-K-CB	2320
348	Dimer	CYS-55-A-CB	CYS-34-B-CB	443	132.8										348	Tetramer	CYS-55-D-CB	CYS-105-D-CB	50	32.5		348	Tetramer	CYS-29-A-CB	CYS-144-A-CB	115	34	47.1		348	Oligomer1	CYS-29-I-CB	CYS-37-I-CB	8	14.2		348	Oligomer1	CYS-86-J-CB	CYS-97-J-CB	11	13.5	17.8		348	Oligomer2	CYS-29-G-CB	CYS-34-G-CB	5
349	Dimer	CYS-29-A-CB	CYS-29-B-CB	464	133										349	Tetramer	CYS-53-A-CB	CYS-108-A-CB	55	32.7		349	Tetramer	CYS-29-B-CB	CYS-144-B-CB	115	34.1	47.8		349	Oligomer1	CYS-29-J-CB	CYS-37-J-CB	8	14.2		349	Oligomer1	CYS-17-A-CB	CYS-55-A-CB	38	14.6	18.2		349	Oligomer2	CYS-29-H-CB	CYS-34-H-CB	5
350	Dimer	CYS-37-A-CB	CYS-37-B-CB	464	133.2										350	Tetramer	CYS-53-B-CB	CYS-108-B-CB	55	32.7		350	Tetramer	CYS-29-D-CB	CYS-144-D-CB	115	34	48.1		350	Oligomer1	CYS-29-K-CB	CYS-37-K-CB	8	14.2		350	Oligomer1	CYS-17-C-CB	CYS-55-C-CB	38	14.6	18.2		350	Oligomer2	CYS-29-H-CB	CYS-29-M-CB	2320
351	Dimer	CYS-29-A-CB	CYS-37-B-CB	472	133.3										351	Tetramer	CYS-53-C-CB	CYS-108-C-CB	55	32.7		351	Tetramer	CYS-242-B-CB	CYS-97-D-CB	783	32	48.2		351	Oligomer1	CYS-29-L-CB	CYS-37-L-CB	8	14.2		351	Oligomer1	CYS-17-E-CB	CYS-55-E-CB	38	14.6	18.2		351	Oligomer2	CYS-29-I-CB	CYS-34-I-CB	5
352	Dimer	CYS-37-A-CB	CYS-29-B-CB	456	133.4										352	Tetramer	CYS-53-D-CB	CYS-108-D-CB	55	32.7		352	Tetramer	CYS-97-A-CB	CYS-242-C-CB	1073	32	49.3		352	Oligomer1	CYS-14-A-CB	CYS-29-A-CB	15	14.4		352	Oligomer1	CYS-17-G-CB	CYS-55-G-CB	38	14.6	18.2		352	Oligomer2	CYS-29-J-CB	CYS-34-J-CB	5
353	Dimer	CYS-53-A-CB	CYS-34-B-CB	445	133.4										353	Tetramer	CYS-97-A-CB	CYS-144-A-CB	47	32.8		353	Tetramer	CYS-56-C-CB	CYS-144-C-CB	88	30.2	49.8		353	Oligomer1	CYS-14-B-CB	CYS-29-B-CB	15	14.4		353	Oligomer1	CYS-17-I-CB	CYS-55-I-CB	38	14.6	18.2		353	Oligomer2	CYS-29-K-CB	CYS-34-K-CB	5
354	Dimer	CYS-14-A-CB	CYS-55-B-CB	505	133.5										354	Tetramer	CYS-97-B-CB	CYS-144-B-CB	47	32.8										354	Oligomer1	CYS-14-C-CB	CYS-29-C-CB	15	14.4		354	Oligomer1	CYS-17-K-CB	CYS-55-K-CB	38	14.6	18.2		354	Oligomer2	CYS-29-L-CB	CYS-34-L-CB	5
355	Dimer	CYS-34-A-CB	CYS-53-B-CB	483	133.5										355	Tetramer	CYS-97-C-CB	CYS-144-C-CB	47	32.8										355	Oligomer1	CYS-14-D-CB	CYS-29-D-CB	15	14.4		355	Oligomer1	CYS-17-A-CB	CYS-29-A-CB	12	16.1	18.2		355	Oligomer2	CYS-29-M-CB	CYS-34-M-CB	5
356	Dimer	CYS-55-A-CB	CYS-14-B-CB	423	133.5										356	Tetramer	CYS-97-D-CB	CYS-144-D-CB	47	32.8										356	Oligomer1	CYS-14-E-CB	CYS-29-E-CB	15	14.4		356	Oligomer1	CYS-17-C-CB	CYS-29-C-CB	12	16.1	18.2		356	Oligomer2	CYS-29-N-CB	CYS-34-N-CB	5
357	Dimer	CYS-34-A-CB	CYS-56-B-CB	486	133.7										357	Tetramer	CYS-53-A-CB	CYS-86-A-CB	33	32.9										357	Oligomer1	CYS-14-F-CB	CYS-29-F-CB	15	14.4		357	Oligomer1	CYS-17-E-CB	CYS-29-E-CB	12	16.1	18.2		357	Oligomer2	CYS-29-O-CB	CYS-34-O-CB	5
358	Dimer	CYS-56-A-CB	CYS-34-B-CB	442	133.7										358	Tetramer	CYS-53-B-CB	CYS-86-B-CB	33	32.9										358	Oligomer1	CYS-14-G-CB	CYS-29-G-CB	15	14.4		358	Oligomer1	CYS-17-G-CB	CYS-29-G-CB	12	16.1	18.2		358	Oligomer2	CYS-29-P-CB	CYS-34-P-CB	5
359	Dimer	CYS-14-A-CB	CYS-53-B-CB	503	134										359	Tetramer	CYS-53-C-CB	CYS-86-C-CB	33	32.9										359	Oligomer1	CYS-14-H-CB	CYS-29-H-CB	15	14.4		359	Oligomer1	CYS-17-I-CB	CYS-29-I-CB	12	16.1	18.2		359	Oligomer2	CYS-37-A-CB	CYS-55-A-CB	18
360	Dimer	CYS-53-A-CB	CYS-14-B-CB	425	134										360	Tetramer	CYS-53-D-CB	CYS-86-D-CB	33	32.9										360	Oligomer1	CYS-14-I-CB	CYS-29-I-CB	15	14.4		360	Oligomer1	CYS-17-K-CB	CYS-29-K-CB	12	16.1	18.2		360	Oligomer2	CYS-37-B-CB	CYS-55-B-CB	18
361	Dimer	CYS-14-A-CB	CYS-56-B-CB	506	134.2										361	Tetramer	CYS-14-A-CB	CYS-105-D-CB	1483	33.4										361	Oligomer1	CYS-14-J-CB	CYS-29-J-CB	15	14.4		361	Oligomer1	CYS-14-I-CB	CYS-56-I-CB	42	16.2	18.3		361	Oligomer2	CYS-37-C-CB	CYS-55-C-CB	18
362	Dimer	CYS-56-A-CB	CYS-14-B-CB	422	134.2										362	Tetramer	CYS-105-A-CB	CYS-14-D-CB	1301	33.4										362	Oligomer1	CYS-14-K-CB	CYS-29-K-CB	15	14.4		362	Oligomer1	CYS-14-B-CB	CYS-56-B-CB	42	16.2	18.6		362	Oligomer2	CYS-37-D-CB	CYS-55-D-CB	18
363	Dimer	CYS-53-A-CB	CYS-242-A-CB	189	134.7										363	Tetramer	CYS-29-A-CB	CYS-105-A-CB	76	33.7										363	Oligomer1	CYS-14-L-CB	CYS-29-L-CB	15	14.4		363	Oligomer1	CYS-14-D-CB	CYS-56-D-CB	42	16.2	18.6		363	Oligomer2	CYS-37-E-CB	CYS-55-E-CB	18
364	Dimer	CYS-55-A-CB	CYS-242-A-CB	187	134.7										364	Tetramer	CYS-56-A-CB	CYS-86-A-CB	30	33.7										364	Oligomer1	CYS-17-A-CB	CYS-53-A-CB	36	14.6		364	Oligomer1	CYS-14-F-CB	CYS-56-F-CB	42	16.2	18.6		364	Oligomer2	CYS-37-F-CB	CYS-55-F-CB	18
365	Dimer	CYS-56-A-CB	CYS-242-A-CB	186	134.7										365	Tetramer	CYS-29-B-CB	CYS-105-B-CB	76	33.7										365	Oligomer1	CYS-17-A-CB	CYS-55-A-CB	38	14.6		365	Oligomer1	CYS-14-H-CB	CYS-56-H-CB	42	16.2	18.6		365	Oligomer2	CYS-37-G-CB	CYS-55-G-CB	18
366	Dimer	CYS-53-B-CB	CYS-242-B-CB	189	134.7										366	Tetramer	CYS-56-B-CB	CYS-86-B-CB	30	33.7										366	Oligomer1	CYS-17-B-CB	CYS-53-B-CB	36	14.6		366	Oligomer1	CYS-14-J-CB	CYS-56-J-CB	42	16.2	18.6		366	Oligomer2	CYS-37-H-CB	CYS-55-H-CB	18
367	Dimer	CYS-55-B-CB	CYS-242-B-CB	187	134.7										367	Tetramer	CYS-29-C-CB	CYS-105-C-CB	76	33.7										367	Oligomer1	CYS-17-B-CB	CYS-55-B-CB	38	14.6		367	Oligomer1	CYS-14-L-CB	CYS-56-L-CB	42	16.2	18.6		367	Oligomer2	CYS-37-I-CB	CYS-55-I-CB	18
368	Dimer	CYS-56-B-CB	CYS-242-B-CB	186	134.7										368	Tetramer	CYS-56-C-CB	CYS-86-C-CB	30	33.7										368	Oligomer1	CYS-17-C-CB	CYS-53-C-CB	36	14.6		368	Oligomer1	CYS-14-A-CB	CYS-56-A-CB	42	16.2	18.7		368	Oligomer2	CYS-37-J-CB	CYS-55-J-CB	18
369	Dimer	CYS-17-A-CB	CYS-29-B-CB	476	136										369	Tetramer	CYS-29-D-CB	CYS-105-D-CB	76	33.7										369	Oligomer1	CYS-17-C-CB	CYS-55-C-CB	38	14.6		369	Oligomer1	CYS-14-C-CB	CYS-56-C-CB	42	16.2	18.7		369	Oligomer2	CYS-37-K-CB	CYS-55-K-CB	18
370	Dimer	CYS-17-A-CB	CYS-37-B-CB	484	136										370	Tetramer	CYS-56-D-CB	CYS-86-D-CB	30	33.7										370	Oligomer1	CYS-17-D-CB	CYS-53-D-CB	36	14.6		370	Oligomer1	CYS-14-E-CB	CYS-56-E-CB	42	16.2	18.7		370	Oligomer2	CYS-37-L-CB	CYS-55-L-CB	18
371	Dimer	CYS-29-A-CB	CYS-17-B-CB	452	136										371	Tetramer	CYS-29-A-CB	CYS-144-A-CB	115	34										371	Oligomer1	CYS-17-D-CB	CYS-55-D-CB	38	14.6		371	Oligomer1	CYS-14-K-CB	CYS-56-K-CB	42	16.2	18.7		371	Oligomer2	CYS-37-M-CB	CYS-55-M-CB	18
372	Dimer	CYS-37-A-CB	CYS-17-B-CB	444	136										372	Tetramer	CYS-29-D-CB	CYS-144-D-CB	115	34										372	Oligomer1	CYS-17-E-CB	CYS-53-E-CB	36	14.6		372	Oligomer1	CYS-14-G-CB	CYS-56-G-CB	42	16.2	19		372	Oligomer2	CYS-37-N-CB	CYS-55-N-CB	18
373	Dimer	CYS-34-A-CB	CYS-37-B-CB	467	137.3										373	Tetramer	CYS-29-B-CB	CYS-144-B-CB	115	34.1										373	Oligomer1	CYS-17-E-CB	CYS-55-E-CB	38	14.6		373	Oligomer1	CYS-34-A-CB	CYS-56-A-CB	22	15.5	19.1		373	Oligomer2	CYS-37-O-CB	CYS-55-O-CB	18
374	Dimer	CYS-37-A-CB	CYS-34-B-CB	461	137.3										374	Tetramer	CYS-29-C-CB	CYS-144-C-CB	115	34.1										374	Oligomer1	CYS-17-F-CB	CYS-53-F-CB	36	14.6		374	Oligomer1	CYS-34-C-CB	CYS-56-C-CB	22	15.5	19.1		374	Oligomer2	CYS-37-P-CB	CYS-55-P-CB	18
375	Dimer	CYS-29-A-CB	CYS-34-B-CB	469	137.4										375	Tetramer	CYS-53-A-CB	CYS-105-A-CB	52	34.7										375	Oligomer1	CYS-17-F-CB	CYS-55-F-CB	38	14.6		375	Oligomer1	CYS-34-I-CB	CYS-56-I-CB	22	15.5	19.1		375	Oligomer2	CYS-97-A-CB	CYS-242-B-CB	609
376	Dimer	CYS-34-A-CB	CYS-29-B-CB	459	137.4										376	Tetramer	CYS-53-B-CB	CYS-105-B-CB	52	34.7										376	Oligomer1	CYS-17-G-CB	CYS-53-G-CB	36	14.6		376	Oligomer1	CYS-34-K-CB	CYS-56-K-CB	22	15.5	19.1		376	Oligomer2	CYS-97-C-CB	CYS-242-D-CB	609
377	Dimer	CYS-29-A-CB	CYS-14-B-CB	449	137.8										377	Tetramer	CYS-53-C-CB	CYS-105-C-CB	52	34.7										377	Oligomer1	CYS-17-G-CB	CYS-55-G-CB	38	14.6		377	Oligomer1	CYS-34-B-CB	CYS-56-B-CB	22	15.5	19.7		377	Oligomer2	CYS-97-E-CB	CYS-242-F-CB	609
378	Dimer	CYS-14-A-CB	CYS-29-B-CB	479	137.9										378	Tetramer	CYS-53-D-CB	CYS-105-D-CB	52	34.7										378	Oligomer1	CYS-17-H-CB	CYS-53-H-CB	36	14.6		378	Oligomer1	CYS-34-D-CB	CYS-56-D-CB	22	15.5	19.7		378	Oligomer2	CYS-97-G-CB	CYS-242-H-CB	609
379	Dimer	CYS-29-A-CB	CYS-242-A-CB	213	138.1										379	Tetramer	CYS-56-A-CB	CYS-105-A-CB	49	34.9										379	Oligomer1	CYS-17-H-CB	CYS-55-H-CB	38	14.6		379	Oligomer1	CYS-34-F-CB	CYS-56-F-CB	22	15.5	19.7		379	Oligomer2	CYS-97-I-CB	CYS-242-J-CB	609
380	Dimer	CYS-14-A-CB	CYS-37-B-CB	487	138.1										380	Tetramer	CYS-56-B-CB	CYS-105-B-CB	49	34.9										380	Oligomer1	CYS-17-I-CB	CYS-53-I-CB	36	14.6		380	Oligomer1	CYS-34-H-CB	CYS-56-H-CB	22	15.5	19.7		380	Oligomer2	CYS-97-K-CB	CYS-242-L-CB	609
381	Dimer	CYS-37-A-CB	CYS-14-B-CB	441	138.1										381	Tetramer	CYS-56-C-CB	CYS-105-C-CB	49	34.9										381	Oligomer1	CYS-17-I-CB	CYS-55-I-CB	38	14.6		381	Oligomer1	CYS-34-J-CB	CYS-56-J-CB	22	15.5	19.7		381	Oligomer2	CYS-97-M-CB	CYS-242-N-CB	609
382	Dimer	CYS-29-B-CB	CYS-242-B-CB	213	138.2										382	Tetramer	CYS-56-D-CB	CYS-105-D-CB	49	34.9										382	Oligomer1	CYS-17-J-CB	CYS-53-J-CB	36	14.6		382	Oligomer1	CYS-34-L-CB	CYS-56-L-CB	22	15.5	19.7		382	Oligomer2	CYS-97-O-CB	CYS-242-P-CB	609
383	Dimer	CYS-97-A-CB	CYS-144-B-CB	511	138.4										383	Tetramer	CYS-17-A-CB	CYS-105-D-CB	1480	35.2										383	Oligomer1	CYS-17-J-CB	CYS-55-J-CB	38	14.6		383	Oligomer1	CYS-17-D-CB	CYS-56-D-CB	39	17.6	20		383	Oligomer2	CYS-86-A-CB	CYS-97-A-CB	11
384	Dimer	CYS-144-A-CB	CYS-97-B-CB	417	138.4										384	Tetramer	CYS-105-A-CB	CYS-17-D-CB	1304	35.2										384	Oligomer1	CYS-17-K-CB	CYS-53-K-CB	36	14.6		384	Oligomer1	CYS-17-H-CB	CYS-56-H-CB	39	17.6	20		384	Oligomer2	CYS-105-A-CB	CYS-108-F-CB	2323
385	Dimer	CYS-17-A-CB	CYS-17-B-CB	464	138.8										385	Tetramer	CYS-14-A-CB	CYS-86-D-CB	1464	35.4										385	Oligomer1	CYS-17-K-CB	CYS-55-K-CB	38	14.6		385	Oligomer1	CYS-34-E-CB	CYS-56-E-CB	22	15.5	20.1		385	Oligomer2	CYS-86-B-CB	CYS-97-B-CB	11
386	Dimer	CYS-17-A-CB	CYS-34-B-CB	481	140										386	Tetramer	CYS-86-A-CB	CYS-14-D-CB	1320	35.4										386	Oligomer1	CYS-17-L-CB	CYS-53-L-CB	36	14.6		386	Oligomer1	CYS-34-G-CB	CYS-56-G-CB	22	15.5	20.1		386	Oligomer2	CYS-86-C-CB	CYS-97-C-CB	11
387	Dimer	CYS-34-A-CB	CYS-17-B-CB	447	140										387	Tetramer	CYS-14-A-CB	CYS-108-D-CB	1486	36.4										387	Oligomer1	CYS-17-L-CB	CYS-55-L-CB	38	14.6		387	Oligomer1	CYS-17-B-CB	CYS-56-B-CB	39	17.6	20.3		387	Oligomer2	CYS-86-D-CB	CYS-97-D-CB	11
388	Dimer	CYS-37-A-CB	CYS-242-A-CB	205	140.2										388	Tetramer	CYS-108-A-CB	CYS-14-D-CB	1298	36.4										388	Oligomer1	CYS-108-A-CB	CYS-108-D-CB	1392	14.9		388	Oligomer1	CYS-17-F-CB	CYS-56-F-CB	39	17.6	20.3		388	Oligomer2	CYS-108-D-CB	CYS-105-K-CB	3245
389	Dimer	CYS-37-B-CB	CYS-242-B-CB	205	140.2										389	Tetramer	CYS-17-A-CB	CYS-86-D-CB	1461	36.8										389	Oligomer1	CYS-108-E-CB	CYS-108-H-CB	1392	14.9		389	Oligomer1	CYS-17-J-CB	CYS-56-J-CB	39	17.6	20.3		389	Oligomer2	CYS-86-E-CB	CYS-97-E-CB	11
390	Dimer	CYS-14-A-CB	CYS-17-B-CB	467	140.9										390	Tetramer	CYS-34-A-CB	CYS-105-D-CB	1463	36.8										390	Oligomer1	CYS-108-I-CB	CYS-108-L-CB	1392	14.9		390	Oligomer1	CYS-17-L-CB	CYS-56-L-CB	39	17.6	20.3		390	Oligomer2	CYS-86-F-CB	CYS-97-F-CB	11
391	Dimer	CYS-17-A-CB	CYS-14-B-CB	461	140.9										391	Tetramer	CYS-86-A-CB	CYS-17-D-CB	1323	36.8										391	Oligomer1	CYS-86-A-CB	CYS-86-D-CB	1392	15.3		391	Oligomer1	CYS-17-A-CB	CYS-56-A-CB	39	17.6	21		391	Oligomer2	CYS-86-G-CB	CYS-97-G-CB	11
392	Dimer	CYS-34-A-CB	CYS-34-B-CB	464	141.4										392	Tetramer	CYS-105-A-CB	CYS-34-D-CB	1321	36.8										392	Oligomer1	CYS-86-E-CB	CYS-86-H-CB	1392	15.3		392	Oligomer1	CYS-17-C-CB	CYS-56-C-CB	39	17.6	21		392	Oligomer2	CYS-86-H-CB	CYS-97-H-CB	11
393	Dimer	CYS-14-A-CB	CYS-34-B-CB	484	142.1										393	Tetramer	CYS-17-A-CB	CYS-108-D-CB	1483	38.4										393	Oligomer1	CYS-86-I-CB	CYS-86-L-CB	1392	15.3		393	Oligomer1	CYS-17-E-CB	CYS-56-E-CB	39	17.6	21		393	Oligomer2	CYS-108-H-CB	CYS-105-I-CB	461
394	Dimer	CYS-34-A-CB	CYS-14-B-CB	444	142.1										394	Tetramer	CYS-108-A-CB	CYS-17-D-CB	1301	38.4										394	Oligomer1	CYS-34-A-CB	CYS-56-A-CB	22	15.5		394	Oligomer1	CYS-17-G-CB	CYS-56-G-CB	39	17.6	21		394	Oligomer2	CYS-86-I-CB	CYS-97-I-CB	11
395	Dimer	CYS-14-A-CB	CYS-14-B-CB	464	142.9										395	Tetramer	CYS-37-A-CB	CYS-105-D-CB	1460	38.6										395	Oligomer1	CYS-34-B-CB	CYS-56-B-CB	22	15.5		395	Oligomer1	CYS-17-I-CB	CYS-56-I-CB	39	17.6	21		395	Oligomer2	CYS-86-J-CB	CYS-97-J-CB	11
396	Dimer	CYS-17-A-CB	CYS-242-A-CB	225	143.2										396	Tetramer	CYS-105-A-CB	CYS-37-D-CB	1324	38.6										396	Oligomer1	CYS-34-C-CB	CYS-56-C-CB	22	15.5		396	Oligomer1	CYS-17-K-CB	CYS-56-K-CB	39	17.6	21		396	Oligomer2	CYS-86-K-CB	CYS-97-K-CB	11
397	Dimer	CYS-86-A-CB	CYS-144-B-CB	522	143.2										397	Tetramer	CYS-34-A-CB	CYS-86-D-CB	1444	38.7										397	Oligomer1	CYS-34-D-CB	CYS-56-D-CB	22	15.5		397	Oligomer1	CYS-37-B-CB	CYS-56-B-CB	19	15.6	21.4		397	Oligomer2	CYS-86-L-CB	CYS-97-L-CB	11
398	Dimer	CYS-144-A-CB	CYS-86-B-CB	406	143.2										398	Tetramer	CYS-86-A-CB	CYS-34-D-CB	1340	38.7										398	Oligomer1	CYS-34-E-CB	CYS-56-E-CB	22	15.5		398	Oligomer1	CYS-37-D-CB	CYS-56-D-CB	19	15.6	21.4		398	Oligomer2	CYS-86-M-CB	CYS-97-M-CB	11
399	Dimer	CYS-17-B-CB	CYS-242-B-CB	225	143.2										399	Tetramer	CYS-86-A-CB	CYS-144-A-CB	58	39										399	Oligomer1	CYS-34-F-CB	CYS-56-F-CB	22	15.5		399	Oligomer1	CYS-37-F-CB	CYS-56-F-CB	19	15.6	21.4		399	Oligomer2	CYS-105-M-CB	CYS-108-P-CB	1395
400	Dimer	CYS-108-A-CB	CYS-144-B-CB	500	143.5										400	Tetramer	CYS-86-B-CB	CYS-144-B-CB	58	39										400	Oligomer1	CYS-34-G-CB	CYS-56-G-CB	22	15.5		400	Oligomer1	CYS-37-J-CB	CYS-56-J-CB	19	15.6	21.4		400	Oligomer2	CYS-86-N-CB	CYS-97-N-CB	11
401	Dimer	CYS-144-A-CB	CYS-108-B-CB	428	143.5										401	Tetramer	CYS-86-C-CB	CYS-144-C-CB	58	39										401	Oligomer1	CYS-34-H-CB	CYS-56-H-CB	22	15.5		401	Oligomer1	CYS-37-L-CB	CYS-56-L-CB	19	15.6	21.4		401	Oligomer2	CYS-86-O-CB	CYS-97-O-CB	11
402	Dimer	CYS-34-A-CB	CYS-242-A-CB	208	143.8										402	Tetramer	CYS-86-D-CB	CYS-144-D-CB	58	39										402	Oligomer1	CYS-34-I-CB	CYS-56-I-CB	22	15.5		402	Oligomer1	CYS-37-H-CB	CYS-56-H-CB	19	15.6	21.7		402	Oligomer2	CYS-86-P-CB	CYS-97-P-CB	11
403	Dimer	CYS-34-B-CB	CYS-242-B-CB	208	143.8										403	Tetramer	CYS-108-A-CB	CYS-144-A-CB	36	39.3										403	Oligomer1	CYS-34-J-CB	CYS-56-J-CB	22	15.5		403	Oligomer1	CYS-242-A-CB	CYS-97-B-CB	319	10.8	22.1		403	Oligomer2	CYS-14-A-CB	CYS-55-A-CB	41
404	Dimer	CYS-55-A-CB	CYS-97-B-CB	506	144.8										404	Tetramer	CYS-108-B-CB	CYS-144-B-CB	36	39.3										404	Oligomer1	CYS-34-K-CB	CYS-56-K-CB	22	15.5		404	Oligomer1	CYS-242-C-CB	CYS-97-D-CB	319	10.8	22.1		404	Oligomer2	CYS-14-B-CB	CYS-55-B-CB	41
405	Dimer	CYS-56-A-CB	CYS-97-B-CB	505	144.8										405	Tetramer	CYS-108-C-CB	CYS-144-C-CB	36	39.3										405	Oligomer1	CYS-34-L-CB	CYS-56-L-CB	22	15.5		405	Oligomer1	CYS-242-E-CB	CYS-97-F-CB	319	10.8	22.1		405	Oligomer2	CYS-14-C-CB	CYS-55-C-CB	41
406	Dimer	CYS-14-A-CB	CYS-242-A-CB	228	144.9										406	Tetramer	CYS-108-D-CB	CYS-144-D-CB	36	39.3										406	Oligomer1	CYS-37-A-CB	CYS-56-A-CB	19	15.6		406	Oligomer1	CYS-242-G-CB	CYS-97-H-CB	319	10.8	22.1		406	Oligomer2	CYS-14-D-CB	CYS-55-D-CB	41
407	Dimer	CYS-97-A-CB	CYS-55-B-CB	422	144.9										407	Tetramer	CYS-105-A-CB	CYS-144-A-CB	39	39.5										407	Oligomer1	CYS-37-B-CB	CYS-56-B-CB	19	15.6		407	Oligomer1	CYS-242-I-CB	CYS-97-J-CB	319	10.8	22.1		407	Oligomer2	CYS-14-E-CB	CYS-55-E-CB	41
408	Dimer	CYS-97-A-CB	CYS-56-B-CB	423	144.9										408	Tetramer	CYS-105-D-CB	CYS-144-D-CB	39	39.5										408	Oligomer1	CYS-37-C-CB	CYS-56-C-CB	19	15.6		408	Oligomer1	CYS-242-K-CB	CYS-97-L-CB	319	10.8	22.1		408	Oligomer2	CYS-14-F-CB	CYS-55-F-CB	41
409	Dimer	CYS-105-A-CB	CYS-144-B-CB	503	144.9										409	Tetramer	CYS-105-B-CB	CYS-144-B-CB	39	39.6										409	Oligomer1	CYS-37-D-CB	CYS-56-D-CB	19	15.6		409	Oligomer1	CYS-37-A-CB	CYS-56-A-CB	19	15.6	22.1		409	Oligomer2	CYS-14-G-CB	CYS-55-G-CB	41
410	Dimer	CYS-144-A-CB	CYS-105-B-CB	425	144.9										410	Tetramer	CYS-105-C-CB	CYS-144-C-CB	39	39.6										410	Oligomer1	CYS-37-E-CB	CYS-56-E-CB	19	15.6		410	Oligomer1	CYS-37-C-CB	CYS-56-C-CB	19	15.6	22.1		410	Oligomer2	CYS-14-H-CB	CYS-55-H-CB	41
411	Dimer	CYS-53-A-CB	CYS-97-B-CB	508	145										411	Tetramer	CYS-14-A-CB	CYS-97-D-CB	1475	40										411	Oligomer1	CYS-37-F-CB	CYS-56-F-CB	19	15.6		411	Oligomer1	CYS-37-E-CB	CYS-56-E-CB	19	15.6	22.1		411	Oligomer2	CYS-14-I-CB	CYS-55-I-CB	41
412	Dimer	CYS-97-A-CB	CYS-53-B-CB	420	145										412	Tetramer	CYS-34-A-CB	CYS-108-D-CB	1466	40										412	Oligomer1	CYS-37-G-CB	CYS-56-G-CB	19	15.6		412	Oligomer1	CYS-37-G-CB	CYS-56-G-CB	19	15.6	22.1		412	Oligomer2	CYS-14-J-CB	CYS-55-J-CB	41
413	Dimer	CYS-14-B-CB	CYS-242-B-CB	228	145										413	Tetramer	CYS-97-A-CB	CYS-14-D-CB	1309	40										413	Oligomer1	CYS-37-H-CB	CYS-56-H-CB	19	15.6		413	Oligomer1	CYS-37-I-CB	CYS-56-I-CB	19	15.6	22.1		413	Oligomer2	CYS-14-K-CB	CYS-55-K-CB	41
414	Dimer	CYS-242-A-CB	CYS-242-B-CB	464	148.2										414	Tetramer	CYS-108-A-CB	CYS-34-D-CB	1318	40										414	Oligomer1	CYS-37-I-CB	CYS-56-I-CB	19	15.6		414	Oligomer1	CYS-37-K-CB	CYS-56-K-CB	19	15.6	22.1		414	Oligomer2	CYS-14-L-CB	CYS-55-L-CB	41
415	Dimer	CYS-29-A-CB	CYS-97-B-CB	532	148.4										415	Tetramer	CYS-37-A-CB	CYS-86-D-CB	1441	40.3										415	Oligomer1	CYS-37-J-CB	CYS-56-J-CB	19	15.6		415	Oligomer1	CYS-242-A-CB	CYS-108-B-CB	330	17.4	23.1		415	Oligomer2	CYS-14-M-CB	CYS-55-M-CB	41
416	Dimer	CYS-97-A-CB	CYS-29-B-CB	396	148.5										416	Tetramer	CYS-86-A-CB	CYS-37-D-CB	1343	40.3										416	Oligomer1	CYS-37-K-CB	CYS-56-K-CB	19	15.6		416	Oligomer1	CYS-242-C-CB	CYS-108-D-CB	330	17.4	23.1		416	Oligomer2	CYS-14-N-CB	CYS-55-N-CB	41
417	Dimer	CYS-37-A-CB	CYS-97-B-CB	524	150.5										417	Tetramer	CYS-37-A-CB	CYS-108-D-CB	1463	41.7										417	Oligomer1	CYS-37-L-CB	CYS-56-L-CB	19	15.6		417	Oligomer1	CYS-242-E-CB	CYS-108-F-CB	330	17.4	23.1		417	Oligomer2	CYS-14-O-CB	CYS-55-O-CB	41
418	Dimer	CYS-97-A-CB	CYS-37-B-CB	404	150.6										418	Tetramer	CYS-108-A-CB	CYS-37-D-CB	1321	41.7										418	Oligomer1	CYS-17-A-CB	CYS-29-A-CB	12	16.1		418	Oligomer1	CYS-242-G-CB	CYS-108-H-CB	330	17.4	23.1		418	Oligomer2	CYS-14-P-CB	CYS-55-P-CB	41
419	Dimer	CYS-55-A-CB	CYS-86-B-CB	495	150.7										419	Tetramer	CYS-242-B-CB	CYS-242-C-CB	464	41.9										419	Oligomer1	CYS-17-B-CB	CYS-29-B-CB	12	16.1		419	Oligomer1	CYS-242-I-CB	CYS-108-J-CB	330	17.4	23.1		419	Oligomer2	CYS-14-A-CB	CYS-53-A-CB	39
420	Dimer	CYS-86-A-CB	CYS-55-B-CB	433	150.7										420	Tetramer	CYS-55-A-CB	CYS-105-D-CB	1442	42.3										420	Oligomer1	CYS-17-C-CB	CYS-29-C-CB	12	16.1		420	Oligomer1	CYS-242-K-CB	CYS-108-L-CB	330	17.4	23.1		420	Oligomer2	CYS-14-B-CB	CYS-53-B-CB	39
421	Dimer	CYS-53-A-CB	CYS-86-B-CB	497	150.8										421	Tetramer	CYS-105-A-CB	CYS-55-D-CB	1342	42.3										421	Oligomer1	CYS-17-D-CB	CYS-29-D-CB	12	16.1		421	Oligomer1	CYS-97-A-CB	CYS-242-B-CB	609	10.8	23.4		421	Oligomer2	CYS-14-C-CB	CYS-53-C-CB	39
422	Dimer	CYS-55-A-CB	CYS-108-B-CB	517	150.8										422	Tetramer	CYS-17-A-CB	CYS-97-D-CB	1472	42.4										422	Oligomer1	CYS-17-E-CB	CYS-29-E-CB	12	16.1		422	Oligomer1	CYS-97-C-CB	CYS-242-D-CB	609	10.8	23.4		422	Oligomer2	CYS-14-D-CB	CYS-53-D-CB	39
423	Dimer	CYS-86-A-CB	CYS-53-B-CB	431	150.9										423	Tetramer	CYS-97-A-CB	CYS-17-D-CB	1312	42.4										423	Oligomer1	CYS-17-F-CB	CYS-29-F-CB	12	16.1		423	Oligomer1	CYS-97-E-CB	CYS-242-F-CB	609	10.8	23.4		423	Oligomer2	CYS-14-E-CB	CYS-53-E-CB	39
424	Dimer	CYS-108-A-CB	CYS-55-B-CB	411	150.9										424	Tetramer	CYS-34-A-CB	CYS-97-D-CB	1455	43.1										424	Oligomer1	CYS-17-G-CB	CYS-29-G-CB	12	16.1		424	Oligomer1	CYS-97-G-CB	CYS-242-H-CB	609	10.8	23.4		424	Oligomer2	CYS-14-F-CB	CYS-53-F-CB	39
425	Dimer	CYS-56-A-CB	CYS-86-B-CB	494	151										425	Tetramer	CYS-97-A-CB	CYS-34-D-CB	1329	43.1										425	Oligomer1	CYS-17-H-CB	CYS-29-H-CB	12	16.1		425	Oligomer1	CYS-97-I-CB	CYS-242-J-CB	609	10.8	23.4		425	Oligomer2	CYS-14-G-CB	CYS-53-G-CB	39
426	Dimer	CYS-56-A-CB	CYS-108-B-CB	516	151										426	Tetramer	CYS-29-A-CB	CYS-105-D-CB	1468	44										426	Oligomer1	CYS-17-I-CB	CYS-29-I-CB	12	16.1		426	Oligomer1	CYS-97-K-CB	CYS-242-L-CB	609	10.8	23.4		426	Oligomer2	CYS-14-H-CB	CYS-53-H-CB	39
427	Dimer	CYS-86-A-CB	CYS-56-B-CB	434	151										427	Tetramer	CYS-105-A-CB	CYS-29-D-CB	1316	44										427	Oligomer1	CYS-17-J-CB	CYS-29-J-CB	12	16.1		427	Oligomer1	CYS-105-A-CB	CYS-242-B-CB	601	18.3	23.6		427	Oligomer2	CYS-14-I-CB	CYS-53-I-CB	39
428	Dimer	CYS-53-A-CB	CYS-108-B-CB	519	151.1										428	Tetramer	CYS-55-A-CB	CYS-108-D-CB	1445	44.1										428	Oligomer1	CYS-17-K-CB	CYS-29-K-CB	12	16.1		428	Oligomer1	CYS-105-C-CB	CYS-242-D-CB	601	18.3	23.6		428	Oligomer2	CYS-14-J-CB	CYS-53-J-CB	39
429	Dimer	CYS-108-A-CB	CYS-53-B-CB	409	151.1										429	Tetramer	CYS-108-A-CB	CYS-55-D-CB	1339	44.1										429	Oligomer1	CYS-17-L-CB	CYS-29-L-CB	12	16.1		429	Oligomer1	CYS-105-E-CB	CYS-242-F-CB	601	18.3	23.6		429	Oligomer2	CYS-14-K-CB	CYS-53-K-CB	39
430	Dimer	CYS-108-A-CB	CYS-56-B-CB	412	151.1										430	Tetramer	CYS-53-A-CB	CYS-105-D-CB	1444	44.9										430	Oligomer1	CYS-14-A-CB	CYS-56-A-CB	42	16.2		430	Oligomer1	CYS-105-I-CB	CYS-242-J-CB	601	18.3	23.6		430	Oligomer2	CYS-14-L-CB	CYS-53-L-CB	39
431	Dimer	CYS-55-A-CB	CYS-105-B-CB	514	152										431	Tetramer	CYS-105-A-CB	CYS-53-D-CB	1340	44.9										431	Oligomer1	CYS-14-B-CB	CYS-56-B-CB	42	16.2		431	Oligomer1	CYS-105-K-CB	CYS-242-L-CB	601	18.3	23.6		431	Oligomer2	CYS-14-M-CB	CYS-53-M-CB	39
432	Dimer	CYS-105-A-CB	CYS-55-B-CB	414	152										432	Tetramer	CYS-56-A-CB	CYS-105-D-CB	1441	45										432	Oligomer1	CYS-14-C-CB	CYS-56-C-CB	42	16.2		432	Oligomer1	CYS-55-G-CB	CYS-242-H-CB	651	21.3	23.8		432	Oligomer2	CYS-14-N-CB	CYS-53-N-CB	39
433	Dimer	CYS-53-A-CB	CYS-105-B-CB	516	152.1										433	Tetramer	CYS-105-A-CB	CYS-56-D-CB	1343	45										433	Oligomer1	CYS-14-D-CB	CYS-56-D-CB	42	16.2		433	Oligomer1	CYS-242-A-CB	CYS-55-B-CB	277	21.3	23.9		433	Oligomer2	CYS-14-O-CB	CYS-53-O-CB	39
434	Dimer	CYS-56-A-CB	CYS-105-B-CB	513	152.1										434	Tetramer	CYS-55-A-CB	CYS-86-D-CB	1423	45.1										434	Oligomer1	CYS-14-E-CB	CYS-56-E-CB	42	16.2		434	Oligomer1	CYS-242-C-CB	CYS-55-D-CB	277	21.3	23.9		434	Oligomer2	CYS-14-P-CB	CYS-53-P-CB	39
435	Dimer	CYS-105-A-CB	CYS-53-B-CB	412	152.1										435	Tetramer	CYS-86-A-CB	CYS-55-D-CB	1361	45.1										435	Oligomer1	CYS-14-F-CB	CYS-56-F-CB	42	16.2		435	Oligomer1	CYS-242-E-CB	CYS-55-F-CB	277	21.3	23.9		435	Oligomer2	CYS-34-A-CB	CYS-55-A-CB	21
436	Dimer	CYS-105-A-CB	CYS-56-B-CB	415	152.2										436	Tetramer	CYS-37-A-CB	CYS-97-D-CB	1452	45.6										436	Oligomer1	CYS-14-G-CB	CYS-56-G-CB	42	16.2		436	Oligomer1	CYS-242-G-CB	CYS-55-H-CB	277	21.3	23.9		436	Oligomer2	CYS-108-A-CB	CYS-105-F-CB	2317
437	Dimer	CYS-17-A-CB	CYS-97-B-CB	544	153.5										437	Tetramer	CYS-97-A-CB	CYS-37-D-CB	1332	45.6										437	Oligomer1	CYS-14-H-CB	CYS-56-H-CB	42	16.2		437	Oligomer1	CYS-242-I-CB	CYS-55-J-CB	277	21.3	23.9		437	Oligomer2	CYS-34-B-CB	CYS-55-B-CB	21
438	Dimer	CYS-97-A-CB	CYS-17-B-CB	384	153.5										438	Tetramer	CYS-105-A-CB	CYS-144-D-CB	1431	45.6										438	Oligomer1	CYS-14-I-CB	CYS-56-I-CB	42	16.2		438	Oligomer1	CYS-242-K-CB	CYS-55-L-CB	277	21.3	23.9		438	Oligomer2	CYS-34-C-CB	CYS-55-C-CB	21
439	Dimer	CYS-34-A-CB	CYS-97-B-CB	527	154.1										439	Tetramer	CYS-144-A-CB	CYS-105-D-CB	1353	45.6										439	Oligomer1	CYS-14-J-CB	CYS-56-J-CB	42	16.2		439	Oligomer1	CYS-55-C-CB	CYS-242-D-CB	651	21.3	24.2		439	Oligomer2	CYS-34-D-CB	CYS-55-D-CB	21
440	Dimer	CYS-97-A-CB	CYS-34-B-CB	401	154.2										440	Tetramer	CYS-29-A-CB	CYS-108-D-CB	1471	46.1										440	Oligomer1	CYS-14-K-CB	CYS-56-K-CB	42	16.2		440	Oligomer1	CYS-55-K-CB	CYS-242-L-CB	651	21.3	24.2		440	Oligomer2	CYS-105-D-CB	CYS-108-K-CB	3251
441	Dimer	CYS-29-A-CB	CYS-86-B-CB	521	154.5										441	Tetramer	CYS-108-A-CB	CYS-29-D-CB	1313	46.1										441	Oligomer1	CYS-14-L-CB	CYS-56-L-CB	42	16.2		441	Oligomer1	CYS-105-G-CB	CYS-242-H-CB	601	18.3	24.5		441	Oligomer2	CYS-34-E-CB	CYS-55-E-CB	21
442	Dimer	CYS-86-A-CB	CYS-29-B-CB	407	154.5										442	Tetramer	CYS-56-A-CB	CYS-108-D-CB	1444	46.7										442	Oligomer1	CYS-97-A-CB	CYS-105-D-CB	1400	17		442	Oligomer1	CYS-86-A-CB	CYS-242-B-CB	620	18.9	24.6		442	Oligomer2	CYS-34-F-CB	CYS-55-F-CB	21
443	Dimer	CYS-29-A-CB	CYS-108-B-CB	543	154.6										443	Tetramer	CYS-108-A-CB	CYS-56-D-CB	1340	46.7										443	Oligomer1	CYS-105-A-CB	CYS-97-D-CB	1384	17		443	Oligomer1	CYS-86-C-CB	CYS-242-D-CB	620	18.9	24.6		443	Oligomer2	CYS-34-G-CB	CYS-55-G-CB	21
444	Dimer	CYS-108-A-CB	CYS-29-B-CB	385	154.7										444	Tetramer	CYS-108-A-CB	CYS-144-D-CB	1428	46.8										444	Oligomer1	CYS-97-E-CB	CYS-105-H-CB	1400	17		444	Oligomer1	CYS-86-E-CB	CYS-242-F-CB	620	18.9	24.6		444	Oligomer2	CYS-34-H-CB	CYS-55-H-CB	21
445	Dimer	CYS-14-A-CB	CYS-97-B-CB	547	155.3										445	Tetramer	CYS-144-A-CB	CYS-108-D-CB	1356	46.8										445	Oligomer1	CYS-105-E-CB	CYS-97-H-CB	1384	17		445	Oligomer1	CYS-86-I-CB	CYS-242-J-CB	620	18.9	24.6		445	Oligomer2	CYS-105-H-CB	CYS-108-I-CB	467
446	Dimer	CYS-97-A-CB	CYS-14-B-CB	381	155.3										446	Tetramer	CYS-29-A-CB	CYS-86-D-CB	1449	46.9										446	Oligomer1	CYS-97-I-CB	CYS-105-L-CB	1400	17		446	Oligomer1	CYS-86-K-CB	CYS-242-L-CB	620	18.9	24.6		446	Oligomer2	CYS-34-I-CB	CYS-55-I-CB	21
447	Dimer	CYS-37-A-CB	CYS-86-B-CB	513	155.5										447	Tetramer	CYS-86-A-CB	CYS-29-D-CB	1335	46.9										447	Oligomer1	CYS-105-I-CB	CYS-97-L-CB	1384	17		447	Oligomer1	CYS-242-A-CB	CYS-86-B-CB	308	18.9	24.7		447	Oligomer2	CYS-34-J-CB	CYS-55-J-CB	21
448	Dimer	CYS-86-A-CB	CYS-37-B-CB	415	155.5										448	Tetramer	CYS-53-A-CB	CYS-108-D-CB	1447	47										448	Oligomer1	CYS-86-I-CB	CYS-108-L-CB	1414	17.2		448	Oligomer1	CYS-242-C-CB	CYS-86-D-CB	308	18.9	24.7		448	Oligomer2	CYS-34-K-CB	CYS-55-K-CB	21
449	Dimer	CYS-29-A-CB	CYS-105-B-CB	540	155.7										449	Tetramer	CYS-108-A-CB	CYS-53-D-CB	1337	47										449	Oligomer1	CYS-108-I-CB	CYS-86-L-CB	1370	17.2		449	Oligomer1	CYS-242-E-CB	CYS-86-F-CB	308	18.9	24.7		449	Oligomer2	CYS-34-L-CB	CYS-55-L-CB	21
450	Dimer	CYS-105-A-CB	CYS-29-B-CB	388	155.7										450	Tetramer	CYS-86-A-CB	CYS-144-D-CB	1450	47.2										450	Oligomer1	CYS-86-A-CB	CYS-108-D-CB	1414	17.3		450	Oligomer1	CYS-242-G-CB	CYS-86-H-CB	308	18.9	24.7		450	Oligomer2	CYS-34-M-CB	CYS-55-M-CB	21
451	Dimer	CYS-37-A-CB	CYS-108-B-CB	535	156.3										451	Tetramer	CYS-144-A-CB	CYS-86-D-CB	1334	47.2										451	Oligomer1	CYS-108-A-CB	CYS-86-D-CB	1370	17.3		451	Oligomer1	CYS-242-I-CB	CYS-86-J-CB	308	18.9	24.7		451	Oligomer2	CYS-108-M-CB	CYS-105-P-CB	1389
452	Dimer	CYS-108-A-CB	CYS-37-B-CB	393	156.3										452	Tetramer	CYS-14-A-CB	CYS-242-C-CB	1156	47.5										452	Oligomer1	CYS-86-E-CB	CYS-108-H-CB	1414	17.3		452	Oligomer1	CYS-242-K-CB	CYS-86-L-CB	308	18.9	24.7		452	Oligomer2	CYS-34-N-CB	CYS-55-N-CB	21
453	Dimer	CYS-37-A-CB	CYS-105-B-CB	532	157.1										453	Tetramer	CYS-53-A-CB	CYS-86-D-CB	1425	47.5										453	Oligomer1	CYS-108-E-CB	CYS-86-H-CB	1370	17.3		453	Oligomer1	CYS-108-A-CB	CYS-242-B-CB	598	17.4	24.8		453	Oligomer2	CYS-34-O-CB	CYS-55-O-CB	21
454	Dimer	CYS-105-A-CB	CYS-37-B-CB	396	157.1										454	Tetramer	CYS-86-A-CB	CYS-53-D-CB	1359	47.5										454	Oligomer1	CYS-108-A-CB	CYS-242-B-CB	598	17.4		454	Oligomer1	CYS-108-C-CB	CYS-242-D-CB	598	17.4	24.8		454	Oligomer2	CYS-34-P-CB	CYS-55-P-CB	21
455	Dimer	CYS-97-A-CB	CYS-242-A-CB	145	158										455	Tetramer	CYS-242-B-CB	CYS-14-D-CB	700	47.5										455	Oligomer1	CYS-242-A-CB	CYS-108-B-CB	330	17.4		455	Oligomer1	CYS-108-E-CB	CYS-242-F-CB	598	17.4	24.8		455	Oligomer2	CYS-29-A-CB	CYS-37-A-CB	8
456	Dimer	CYS-97-B-CB	CYS-242-B-CB	145	158										456	Tetramer	CYS-55-A-CB	CYS-97-D-CB	1434	47.6										456	Oligomer1	CYS-97-A-CB	CYS-108-D-CB	1403	17.4		456	Oligomer1	CYS-108-G-CB	CYS-242-H-CB	598	17.4	24.8		456	Oligomer2	CYS-29-B-CB	CYS-37-B-CB	8
457	Dimer	CYS-17-A-CB	CYS-86-B-CB	533	158.5										457	Tetramer	CYS-97-A-CB	CYS-55-D-CB	1350	47.6										457	Oligomer1	CYS-108-A-CB	CYS-97-D-CB	1381	17.4		457	Oligomer1	CYS-108-I-CB	CYS-242-J-CB	598	17.4	24.8		457	Oligomer2	CYS-29-C-CB	CYS-37-C-CB	8
458	Dimer	CYS-86-A-CB	CYS-17-B-CB	395	158.5										458	Tetramer	CYS-56-A-CB	CYS-86-D-CB	1422	48										458	Oligomer1	CYS-108-C-CB	CYS-242-D-CB	598	17.4		458	Oligomer1	CYS-108-K-CB	CYS-242-L-CB	598	17.4	24.8		458	Oligomer2	CYS-29-D-CB	CYS-37-D-CB	8
459	Dimer	CYS-17-A-CB	CYS-108-B-CB	555	159.2										459	Tetramer	CYS-86-A-CB	CYS-56-D-CB	1362	48										459	Oligomer1	CYS-242-C-CB	CYS-108-D-CB	330	17.4		459	Oligomer1	CYS-55-E-CB	CYS-242-F-CB	651	21.3	24.8		459	Oligomer2	CYS-29-E-CB	CYS-37-E-CB	8
460	Dimer	CYS-108-A-CB	CYS-17-B-CB	373	159.2										460	Tetramer	CYS-29-A-CB	CYS-97-D-CB	1460	48.4										460	Oligomer1	CYS-108-E-CB	CYS-242-F-CB	598	17.4		460	Oligomer1	CYS-55-A-CB	CYS-242-B-CB	651	21.3	25.2		460	Oligomer2	CYS-29-F-CB	CYS-37-F-CB	8
461	Dimer	CYS-34-A-CB	CYS-86-B-CB	516	159.3										461	Tetramer	CYS-97-A-CB	CYS-29-D-CB	1324	48.4										461	Oligomer1	CYS-242-E-CB	CYS-108-F-CB	330	17.4		461	Oligomer1	CYS-55-I-CB	CYS-242-J-CB	651	21.3	25.2		461	Oligomer2	CYS-29-G-CB	CYS-37-G-CB	8
462	Dimer	CYS-86-A-CB	CYS-34-B-CB	412	159.3										462	Tetramer	CYS-56-A-CB	CYS-97-D-CB	1433	49.5										462	Oligomer1	CYS-97-E-CB	CYS-108-H-CB	1403	17.4		462	Oligomer1	CYS-86-G-CB	CYS-242-H-CB	620	18.9	25.5		462	Oligomer2	CYS-29-H-CB	CYS-37-H-CB	8
463	Dimer	CYS-34-A-CB	CYS-108-B-CB	538	160										463	Tetramer	CYS-97-A-CB	CYS-56-D-CB	1351	49.5										463	Oligomer1	CYS-108-E-CB	CYS-97-H-CB	1381	17.4		463	Oligomer1	CYS-242-A-CB	CYS-105-B-CB	327	18.3	25.9		463	Oligomer2	CYS-29-I-CB	CYS-37-I-CB	8
464	Dimer	CYS-108-A-CB	CYS-34-B-CB	390	160										464	Tetramer	CYS-17-A-CB	CYS-242-C-CB	1153	49.8										464	Oligomer1	CYS-108-G-CB	CYS-242-H-CB	598	17.4		464	Oligomer1	CYS-242-C-CB	CYS-105-D-CB	327	18.3	25.9		464	Oligomer2	CYS-29-J-CB	CYS-37-J-CB	8
465	Dimer	CYS-17-A-CB	CYS-105-B-CB	552	160.1										465	Tetramer	CYS-242-B-CB	CYS-17-D-CB	703	49.8										465	Oligomer1	CYS-242-G-CB	CYS-108-H-CB	330	17.4		465	Oligomer1	CYS-242-E-CB	CYS-105-F-CB	327	18.3	25.9		465	Oligomer2	CYS-29-K-CB	CYS-37-K-CB	8
466	Dimer	CYS-105-A-CB	CYS-17-B-CB	376	160.1										466	Tetramer	CYS-53-A-CB	CYS-97-D-CB	1436	50										466	Oligomer1	CYS-108-I-CB	CYS-242-J-CB	598	17.4		466	Oligomer1	CYS-242-G-CB	CYS-105-H-CB	327	18.3	25.9		466	Oligomer2	CYS-29-L-CB	CYS-37-L-CB	8
467	Dimer	CYS-14-A-CB	CYS-86-B-CB	536	160.4										467	Tetramer	CYS-97-A-CB	CYS-53-D-CB	1348	50										467	Oligomer1	CYS-242-I-CB	CYS-108-J-CB	330	17.4		467	Oligomer1	CYS-242-I-CB	CYS-105-J-CB	327	18.3	25.9		467	Oligomer2	CYS-29-M-CB	CYS-37-M-CB	8
468	Dimer	CYS-86-A-CB	CYS-14-B-CB	392	160.4										468	Tetramer	CYS-34-A-CB	CYS-242-C-CB	1136	50.2										468	Oligomer1	CYS-97-I-CB	CYS-108-L-CB	1403	17.4		468	Oligomer1	CYS-242-K-CB	CYS-105-L-CB	327	18.3	25.9		468	Oligomer2	CYS-29-N-CB	CYS-37-N-CB	8
469	Dimer	CYS-34-A-CB	CYS-105-B-CB	535	160.8										469	Tetramer	CYS-242-B-CB	CYS-34-D-CB	720	50.2										469	Oligomer1	CYS-108-I-CB	CYS-97-L-CB	1381	17.4		469	Oligomer1	CYS-14-I-CB	CYS-242-J-CB	692	18.9	27.3		469	Oligomer2	CYS-29-O-CB	CYS-37-O-CB	8
470	Dimer	CYS-105-A-CB	CYS-34-B-CB	393	160.9										470	Tetramer	CYS-456-A-CB	CYS-456-B-CB	464	50.8										470	Oligomer1	CYS-108-K-CB	CYS-242-L-CB	598	17.4		470	Oligomer1	CYS-56-G-CB	CYS-242-H-CB	650	25.4	27.3		470	Oligomer2	CYS-29-P-CB	CYS-37-P-CB	8
471	Dimer	CYS-14-A-CB	CYS-108-B-CB	558	161										471	Tetramer	CYS-456-C-CB	CYS-456-D-CB	464	50.8										471	Oligomer1	CYS-242-K-CB	CYS-108-L-CB	330	17.4		471	Oligomer1	CYS-242-A-CB	CYS-56-B-CB	278	25.4	27.4		471	Oligomer2	CYS-14-A-CB	CYS-29-A-CB	15
472	Dimer	CYS-108-A-CB	CYS-14-B-CB	370	161.1										472	Tetramer	CYS-37-A-CB	CYS-242-C-CB	1133	53										472	Oligomer1	CYS-17-A-CB	CYS-56-A-CB	39	17.6		472	Oligomer1	CYS-242-E-CB	CYS-56-F-CB	278	25.4	27.4		472	Oligomer2	CYS-14-B-CB	CYS-29-B-CB	15
473	Dimer	CYS-14-A-CB	CYS-105-B-CB	555	161.9										473	Tetramer	CYS-242-B-CB	CYS-37-D-CB	723	53										473	Oligomer1	CYS-17-B-CB	CYS-56-B-CB	39	17.6		473	Oligomer1	CYS-242-I-CB	CYS-56-J-CB	278	25.4	27.4		473	Oligomer2	CYS-14-C-CB	CYS-29-C-CB	15
474	Dimer	CYS-105-A-CB	CYS-14-B-CB	373	162										474	Tetramer	CYS-97-A-CB	CYS-144-D-CB	1439	53.4										474	Oligomer1	CYS-17-C-CB	CYS-56-C-CB	39	17.6		474	Oligomer1	CYS-144-H-CB	CYS-144-I-CB	464	23.4	27.5		474	Oligomer2	CYS-14-D-CB	CYS-29-D-CB	15
475	Dimer	CYS-86-A-CB	CYS-242-A-CB	156	163.4										475	Tetramer	CYS-144-A-CB	CYS-97-D-CB	1345	53.4										475	Oligomer1	CYS-17-D-CB	CYS-56-D-CB	39	17.6		475	Oligomer1	CYS-14-A-CB	CYS-242-B-CB	692	18.9	27.7		475	Oligomer2	CYS-14-E-CB	CYS-29-E-CB	15
476	Dimer	CYS-86-B-CB	CYS-242-B-CB	156	163.4										476	Tetramer	CYS-14-A-CB	CYS-14-D-CB	1392	55.8										476	Oligomer1	CYS-17-E-CB	CYS-56-E-CB	39	17.6		476	Oligomer1	CYS-14-C-CB	CYS-242-D-CB	692	18.9	27.7		476	Oligomer2	CYS-14-F-CB	CYS-29-F-CB	15
477	Dimer	CYS-108-A-CB	CYS-242-A-CB	134	163.5										477	Tetramer	CYS-29-A-CB	CYS-242-C-CB	1141	56.1										477	Oligomer1	CYS-17-F-CB	CYS-56-F-CB	39	17.6		477	Oligomer1	CYS-14-E-CB	CYS-242-F-CB	692	18.9	27.7		477	Oligomer2	CYS-14-G-CB	CYS-29-G-CB	15
478	Dimer	CYS-108-B-CB	CYS-242-B-CB	134	163.5										478	Tetramer	CYS-242-B-CB	CYS-29-D-CB	715	56.1										478	Oligomer1	CYS-17-G-CB	CYS-56-G-CB	39	17.6		478	Oligomer1	CYS-14-K-CB	CYS-242-L-CB	692	18.9	27.7		478	Oligomer2	CYS-14-H-CB	CYS-29-H-CB	15
479	Dimer	CYS-105-A-CB	CYS-242-A-CB	137	164.9										479	Tetramer	CYS-55-A-CB	CYS-242-C-CB	1115	56.4										479	Oligomer1	CYS-17-H-CB	CYS-56-H-CB	39	17.6		479	Oligomer1	CYS-56-C-CB	CYS-242-D-CB	650	25.4	27.7		479	Oligomer2	CYS-14-I-CB	CYS-29-I-CB	15
480	Dimer	CYS-105-B-CB	CYS-242-B-CB	137	164.9										480	Tetramer	CYS-242-B-CB	CYS-55-D-CB	741	56.4										480	Oligomer1	CYS-17-I-CB	CYS-56-I-CB	39	17.6		480	Oligomer1	CYS-56-K-CB	CYS-242-L-CB	650	25.4	27.7		480	Oligomer2	CYS-14-J-CB	CYS-29-J-CB	15
481	Dimer	CYS-97-A-CB	CYS-97-B-CB	464	167.8										481	Tetramer	CYS-14-A-CB	CYS-17-D-CB	1395	57.1										481	Oligomer1	CYS-17-J-CB	CYS-56-J-CB	39	17.6		481	Oligomer1	CYS-144-D-CB	CYS-144-E-CB	464	23.4	27.8		481	Oligomer2	CYS-14-K-CB	CYS-29-K-CB	15
482	Dimer	CYS-86-A-CB	CYS-97-B-CB	475	173.5										482	Tetramer	CYS-17-A-CB	CYS-14-D-CB	1389	57.1										482	Oligomer1	CYS-17-K-CB	CYS-56-K-CB	39	17.6		482	Oligomer1	CYS-242-C-CB	CYS-56-D-CB	278	25.4	27.8		482	Oligomer2	CYS-14-L-CB	CYS-29-L-CB	15
483	Dimer	CYS-97-A-CB	CYS-86-B-CB	453	173.5										483	Tetramer	CYS-313-A-CB	CYS-456-B-CB	607	57.9										483	Oligomer1	CYS-17-L-CB	CYS-56-L-CB	39	17.6		483	Oligomer1	CYS-242-G-CB	CYS-56-H-CB	278	25.4	27.8		483	Oligomer2	CYS-14-M-CB	CYS-29-M-CB	15
484	Dimer	CYS-97-A-CB	CYS-108-B-CB	475	173.5										484	Tetramer	CYS-456-A-CB	CYS-313-B-CB	321	57.9										484	Oligomer1	CYS-105-A-CB	CYS-242-B-CB	601	18.3		484	Oligomer1	CYS-242-K-CB	CYS-56-L-CB	278	25.4	27.8		484	Oligomer2	CYS-14-N-CB	CYS-29-N-CB	15
485	Dimer	CYS-108-A-CB	CYS-97-B-CB	453	173.5										485	Tetramer	CYS-313-C-CB	CYS-456-D-CB	607	57.9										485	Oligomer1	CYS-242-A-CB	CYS-105-B-CB	327	18.3		485	Oligomer1	CYS-242-C-CB	CYS-14-D-CB	236	18.9	27.9		485	Oligomer2	CYS-14-O-CB	CYS-29-O-CB	15
486	Dimer	CYS-97-A-CB	CYS-105-B-CB	472	174.9										486	Tetramer	CYS-456-C-CB	CYS-313-D-CB	321	57.9										486	Oligomer1	CYS-105-C-CB	CYS-242-D-CB	601	18.3		486	Oligomer1	CYS-242-G-CB	CYS-14-H-CB	236	18.9	27.9		486	Oligomer2	CYS-14-P-CB	CYS-29-P-CB	15
487	Dimer	CYS-105-A-CB	CYS-97-B-CB	456	174.9										487	Tetramer	CYS-56-A-CB	CYS-242-C-CB	1114	58										487	Oligomer1	CYS-242-C-CB	CYS-105-D-CB	327	18.3		487	Oligomer1	CYS-242-K-CB	CYS-14-L-CB	236	18.9	27.9		487	Oligomer2	CYS-17-A-CB	CYS-53-A-CB	36
488	Dimer	CYS-86-A-CB	CYS-86-B-CB	464	178.6										488	Tetramer	CYS-242-B-CB	CYS-56-D-CB	742	58										488	Oligomer1	CYS-105-E-CB	CYS-242-F-CB	601	18.3		488	Oligomer1	CYS-14-G-CB	CYS-242-H-CB	692	18.9	28		488	Oligomer2	CYS-17-A-CB	CYS-55-A-CB	38
489	Dimer	CYS-86-A-CB	CYS-108-B-CB	486	179.1										489	Tetramer	CYS-53-A-CB	CYS-242-C-CB	1117	58.1										489	Oligomer1	CYS-242-E-CB	CYS-105-F-CB	327	18.3		489	Oligomer1	CYS-56-I-CB	CYS-242-J-CB	650	25.4	28.3		489	Oligomer2	CYS-17-B-CB	CYS-53-B-CB	36
490	Dimer	CYS-108-A-CB	CYS-86-B-CB	442	179.1										490	Tetramer	CYS-242-B-CB	CYS-53-D-CB	739	58.1										490	Oligomer1	CYS-105-G-CB	CYS-242-H-CB	601	18.3		490	Oligomer1	CYS-56-A-CB	CYS-242-B-CB	650	25.4	28.4		490	Oligomer2	CYS-17-B-CB	CYS-55-B-CB	38
491	Dimer	CYS-108-A-CB	CYS-108-B-CB	464	179.2										491	Tetramer	CYS-17-A-CB	CYS-17-D-CB	1392	58.3										491	Oligomer1	CYS-242-G-CB	CYS-105-H-CB	327	18.3		491	Oligomer1	CYS-56-E-CB	CYS-242-F-CB	650	25.4	28.4		491	Oligomer2	CYS-17-C-CB	CYS-53-C-CB	36
492	Dimer	CYS-86-A-CB	CYS-105-B-CB	483	180.2										492	Tetramer	CYS-14-A-CB	CYS-34-D-CB	1412	58.9										492	Oligomer1	CYS-105-I-CB	CYS-242-J-CB	601	18.3		492	Oligomer1	CYS-242-A-CB	CYS-53-B-CB	275	25.8	28.8		492	Oligomer2	CYS-17-C-CB	CYS-55-C-CB	38
493	Dimer	CYS-105-A-CB	CYS-86-B-CB	445	180.2										493	Tetramer	CYS-34-A-CB	CYS-14-D-CB	1372	58.9										493	Oligomer1	CYS-242-I-CB	CYS-105-J-CB	327	18.3		493	Oligomer1	CYS-242-C-CB	CYS-53-D-CB	275	25.8	28.8		493	Oligomer2	CYS-17-D-CB	CYS-53-D-CB	36
494	Dimer	CYS-105-A-CB	CYS-108-B-CB	467	180.5										494	Tetramer	CYS-17-A-CB	CYS-34-D-CB	1409	60.1										494	Oligomer1	CYS-105-K-CB	CYS-242-L-CB	601	18.3		494	Oligomer1	CYS-242-E-CB	CYS-53-F-CB	275	25.8	28.8		494	Oligomer2	CYS-17-D-CB	CYS-55-D-CB	38
495	Dimer	CYS-108-A-CB	CYS-105-B-CB	461	180.5										495	Tetramer	CYS-34-A-CB	CYS-17-D-CB	1375	60.1										495	Oligomer1	CYS-242-K-CB	CYS-105-L-CB	327	18.3		495	Oligomer1	CYS-242-G-CB	CYS-53-H-CB	275	25.8	28.8		495	Oligomer2	CYS-17-E-CB	CYS-53-E-CB	36
496	Dimer	CYS-105-A-CB	CYS-105-B-CB	464	181.7										496	Tetramer	CYS-14-A-CB	CYS-37-D-CB	1415	60.6										496	Oligomer1	CYS-14-A-CB	CYS-242-B-CB	692	18.9		496	Oligomer1	CYS-242-I-CB	CYS-53-J-CB	275	25.8	28.8		496	Oligomer2	CYS-17-E-CB	CYS-55-E-CB	38
															497	Tetramer	CYS-37-A-CB	CYS-14-D-CB	1369	60.6										497	Oligomer1	CYS-86-A-CB	CYS-242-B-CB	620	18.9		497	Oligomer1	CYS-242-K-CB	CYS-53-L-CB	275	25.8	28.8		497	Oligomer2	CYS-17-F-CB	CYS-53-F-CB	36
															498	Tetramer	CYS-17-A-CB	CYS-37-D-CB	1412	61.9										498	Oligomer1	CYS-242-A-CB	CYS-14-B-CB	236	18.9		498	Oligomer1	CYS-242-A-CB	CYS-29-B-CB	251	27	29.1		498	Oligomer2	CYS-17-F-CB	CYS-55-F-CB	38
															499	Tetramer	CYS-37-A-CB	CYS-17-D-CB	1372	61.9										499	Oligomer1	CYS-242-A-CB	CYS-86-B-CB	308	18.9		499	Oligomer1	CYS-242-C-CB	CYS-29-D-CB	251	27	29.1		499	Oligomer2	CYS-17-G-CB	CYS-53-G-CB	36
															500	Tetramer	CYS-34-A-CB	CYS-34-D-CB	1392	62.2										500	Oligomer1	CYS-14-C-CB	CYS-242-D-CB	692	18.9		500	Oligomer1	CYS-242-E-CB	CYS-29-F-CB	251	27	29.1		500	Oligomer2	CYS-17-G-CB	CYS-55-G-CB	38
															501	Tetramer	CYS-144-A-CB	CYS-242-C-CB	1026	63.4										501	Oligomer1	CYS-86-C-CB	CYS-242-D-CB	620	18.9		501	Oligomer1	CYS-242-G-CB	CYS-29-H-CB	251	27	29.1		501	Oligomer2	CYS-17-H-CB	CYS-53-H-CB	36
															502	Tetramer	CYS-242-B-CB	CYS-144-D-CB	830	63.4										502	Oligomer1	CYS-242-C-CB	CYS-14-D-CB	236	18.9		502	Oligomer1	CYS-242-I-CB	CYS-29-J-CB	251	27	29.1		502	Oligomer2	CYS-17-H-CB	CYS-55-H-CB	38
															503	Tetramer	CYS-34-A-CB	CYS-37-D-CB	1395	63.7										503	Oligomer1	CYS-242-C-CB	CYS-86-D-CB	308	18.9		503	Oligomer1	CYS-242-K-CB	CYS-29-L-CB	251	27	29.1		503	Oligomer2	CYS-17-I-CB	CYS-53-I-CB	36
															504	Tetramer	CYS-37-A-CB	CYS-34-D-CB	1389	63.7										504	Oligomer1	CYS-14-E-CB	CYS-242-F-CB	692	18.9		504	Oligomer1	CYS-53-A-CB	CYS-242-B-CB	653	25.8	29.2		504	Oligomer2	CYS-17-I-CB	CYS-55-I-CB	38
															505	Tetramer	CYS-313-A-CB	CYS-313-B-CB	464	65.1										505	Oligomer1	CYS-86-E-CB	CYS-242-F-CB	620	18.9		505	Oligomer1	CYS-53-C-CB	CYS-242-D-CB	653	25.8	29.2		505	Oligomer2	CYS-17-J-CB	CYS-53-J-CB	36
															506	Tetramer	CYS-313-C-CB	CYS-313-D-CB	464	65.1										506	Oligomer1	CYS-242-E-CB	CYS-14-F-CB	236	18.9		506	Oligomer1	CYS-53-E-CB	CYS-242-F-CB	653	25.8	29.2		506	Oligomer2	CYS-17-J-CB	CYS-55-J-CB	38
															507	Tetramer	CYS-37-A-CB	CYS-37-D-CB	1392	65.4										507	Oligomer1	CYS-242-E-CB	CYS-86-F-CB	308	18.9		507	Oligomer1	CYS-53-G-CB	CYS-242-H-CB	653	25.8	29.2		507	Oligomer2	CYS-17-K-CB	CYS-53-K-CB	36
															508	Tetramer	CYS-14-A-CB	CYS-55-D-CB	1433	65.5										508	Oligomer1	CYS-14-G-CB	CYS-242-H-CB	692	18.9		508	Oligomer1	CYS-53-I-CB	CYS-242-J-CB	653	25.8	29.2		508	Oligomer2	CYS-17-K-CB	CYS-55-K-CB	38
															509	Tetramer	CYS-55-A-CB	CYS-14-D-CB	1351	65.5										509	Oligomer1	CYS-86-G-CB	CYS-242-H-CB	620	18.9		509	Oligomer1	CYS-53-K-CB	CYS-242-L-CB	653	25.8	29.2		509	Oligomer2	CYS-17-L-CB	CYS-53-L-CB	36
															510	Tetramer	CYS-14-A-CB	CYS-144-D-CB	1522	65.8										510	Oligomer1	CYS-242-G-CB	CYS-14-H-CB	236	18.9		510	Oligomer1	CYS-242-C-CB	CYS-34-D-CB	256	23	29.3		510	Oligomer2	CYS-17-L-CB	CYS-55-L-CB	38
															511	Tetramer	CYS-144-A-CB	CYS-14-D-CB	1262	65.8										511	Oligomer1	CYS-242-G-CB	CYS-86-H-CB	308	18.9		511	Oligomer1	CYS-242-G-CB	CYS-34-H-CB	256	23	29.3		511	Oligomer2	CYS-17-M-CB	CYS-53-M-CB	36
															512	Tetramer	CYS-56-A-CB	CYS-313-B-CB	721	66.9										512	Oligomer1	CYS-14-I-CB	CYS-242-J-CB	692	18.9		512	Oligomer1	CYS-242-K-CB	CYS-34-L-CB	256	23	29.3		512	Oligomer2	CYS-17-M-CB	CYS-55-M-CB	38
															513	Tetramer	CYS-313-A-CB	CYS-56-B-CB	207	66.9										513	Oligomer1	CYS-86-I-CB	CYS-242-J-CB	620	18.9		513	Oligomer1	CYS-29-C-CB	CYS-242-D-CB	677	27	29.4		513	Oligomer2	CYS-17-N-CB	CYS-53-N-CB	36
															514	Tetramer	CYS-56-C-CB	CYS-313-D-CB	721	66.9										514	Oligomer1	CYS-242-I-CB	CYS-14-J-CB	236	18.9		514	Oligomer1	CYS-29-G-CB	CYS-242-H-CB	677	27	29.4		514	Oligomer2	CYS-17-N-CB	CYS-55-N-CB	38
															515	Tetramer	CYS-313-C-CB	CYS-56-D-CB	207	66.9										515	Oligomer1	CYS-242-I-CB	CYS-86-J-CB	308	18.9		515	Oligomer1	CYS-29-I-CB	CYS-242-J-CB	677	27	29.4		515	Oligomer2	CYS-17-O-CB	CYS-53-O-CB	36
															516	Tetramer	CYS-14-A-CB	CYS-29-D-CB	1407	67.1										516	Oligomer1	CYS-14-K-CB	CYS-242-L-CB	692	18.9		516	Oligomer1	CYS-29-K-CB	CYS-242-L-CB	677	27	29.4		516	Oligomer2	CYS-17-O-CB	CYS-55-O-CB	38
															517	Tetramer	CYS-29-A-CB	CYS-14-D-CB	1377	67.1										517	Oligomer1	CYS-86-K-CB	CYS-242-L-CB	620	18.9		517	Oligomer1	CYS-29-A-CB	CYS-242-B-CB	677	27	30.4		517	Oligomer2	CYS-17-P-CB	CYS-53-P-CB	36
															518	Tetramer	CYS-17-A-CB	CYS-55-D-CB	1430	67.4										518	Oligomer1	CYS-242-K-CB	CYS-14-L-CB	236	18.9		518	Oligomer1	CYS-29-E-CB	CYS-242-F-CB	677	27	30.4		518	Oligomer2	CYS-17-P-CB	CYS-55-P-CB	38
															519	Tetramer	CYS-55-A-CB	CYS-17-D-CB	1354	67.4										519	Oligomer1	CYS-242-K-CB	CYS-86-L-CB	308	18.9		519	Oligomer1	CYS-17-A-CB	CYS-242-B-CB	689	20.2	30.9		519	Oligomer2	CYS-86-A-CB	CYS-105-F-CB	2339
															520	Tetramer	CYS-34-A-CB	CYS-144-D-CB	1502	67.7										520	Oligomer1	CYS-17-A-CB	CYS-242-B-CB	689	20.2		520	Oligomer1	CYS-17-C-CB	CYS-242-D-CB	689	20.2	30.9		520	Oligomer2	CYS-105-D-CB	CYS-86-K-CB	3229
															521	Tetramer	CYS-144-A-CB	CYS-34-D-CB	1282	67.7										521	Oligomer1	CYS-242-A-CB	CYS-17-B-CB	239	20.2		521	Oligomer1	CYS-242-C-CB	CYS-17-D-CB	239	20.2	30.9		521	Oligomer2	CYS-105-H-CB	CYS-86-I-CB	445
															522	Tetramer	CYS-14-A-CB	CYS-53-D-CB	1431	68										522	Oligomer1	CYS-17-C-CB	CYS-242-D-CB	689	20.2		522	Oligomer1	CYS-17-E-CB	CYS-242-F-CB	689	20.2	30.9		522	Oligomer2	CYS-86-M-CB	CYS-105-P-CB	1411
															523	Tetramer	CYS-17-A-CB	CYS-144-D-CB	1519	68										523	Oligomer1	CYS-242-C-CB	CYS-17-D-CB	239	20.2		523	Oligomer1	CYS-17-G-CB	CYS-242-H-CB	689	20.2	30.9		523	Oligomer2	CYS-108-A-CB	CYS-108-F-CB	2320
															524	Tetramer	CYS-53-A-CB	CYS-14-D-CB	1353	68										524	Oligomer1	CYS-17-E-CB	CYS-242-F-CB	689	20.2		524	Oligomer1	CYS-242-G-CB	CYS-17-H-CB	239	20.2	30.9		524	Oligomer2	CYS-108-D-CB	CYS-108-K-CB	3248
															525	Tetramer	CYS-144-A-CB	CYS-17-D-CB	1265	68										525	Oligomer1	CYS-242-E-CB	CYS-17-F-CB	239	20.2		525	Oligomer1	CYS-17-I-CB	CYS-242-J-CB	689	20.2	30.9		525	Oligomer2	CYS-108-H-CB	CYS-108-I-CB	464
															526	Tetramer	CYS-14-A-CB	CYS-56-D-CB	1434	68.3										526	Oligomer1	CYS-17-G-CB	CYS-242-H-CB	689	20.2		526	Oligomer1	CYS-17-K-CB	CYS-242-L-CB	689	20.2	30.9		526	Oligomer2	CYS-108-M-CB	CYS-108-P-CB	1392
															527	Tetramer	CYS-56-A-CB	CYS-14-D-CB	1350	68.3										527	Oligomer1	CYS-242-G-CB	CYS-17-H-CB	239	20.2		527	Oligomer1	CYS-242-K-CB	CYS-17-L-CB	239	20.2	30.9		527	Oligomer2	CYS-105-A-CB	CYS-86-F-CB	2301
															528	Tetramer	CYS-17-A-CB	CYS-29-D-CB	1404	68.6										528	Oligomer1	CYS-17-I-CB	CYS-242-J-CB	689	20.2		528	Oligomer1	CYS-242-G-CB	CYS-37-H-CB	259	22.3	31.1		528	Oligomer2	CYS-86-D-CB	CYS-105-K-CB	3267
															529	Tetramer	CYS-29-A-CB	CYS-17-D-CB	1380	68.6										529	Oligomer1	CYS-242-I-CB	CYS-17-J-CB	239	20.2		529	Oligomer1	CYS-242-K-CB	CYS-37-L-CB	259	22.3	31.1		529	Oligomer2	CYS-86-H-CB	CYS-105-I-CB	483
															530	Tetramer	CYS-34-A-CB	CYS-55-D-CB	1413	68.7										530	Oligomer1	CYS-17-K-CB	CYS-242-L-CB	689	20.2		530	Oligomer1	CYS-242-A-CB	CYS-37-B-CB	259	22.4	31.1		530	Oligomer2	CYS-105-M-CB	CYS-86-P-CB	1373
															531	Tetramer	CYS-55-A-CB	CYS-34-D-CB	1371	68.7										531	Oligomer1	CYS-242-K-CB	CYS-17-L-CB	239	20.2		531	Oligomer1	CYS-242-C-CB	CYS-37-D-CB	259	22.4	31.1		531	Oligomer2	CYS-34-A-CB	CYS-56-A-CB	22
															532	Tetramer	CYS-53-A-CB	CYS-313-B-CB	724	69										532	Oligomer1	CYS-14-A-CB	CYS-86-A-CB	72	20.6		532	Oligomer1	CYS-242-E-CB	CYS-37-F-CB	259	22.4	31.1		532	Oligomer2	CYS-34-B-CB	CYS-56-B-CB	22
															533	Tetramer	CYS-313-A-CB	CYS-53-B-CB	204	69										533	Oligomer1	CYS-14-B-CB	CYS-86-B-CB	72	20.6		533	Oligomer1	CYS-242-I-CB	CYS-37-J-CB	259	22.4	31.1		533	Oligomer2	CYS-34-C-CB	CYS-56-C-CB	22
															534	Tetramer	CYS-53-C-CB	CYS-313-D-CB	724	69										534	Oligomer1	CYS-14-C-CB	CYS-86-C-CB	72	20.6		534	Oligomer1	CYS-37-E-CB	CYS-242-F-CB	669	22.3	31.2		534	Oligomer2	CYS-34-D-CB	CYS-56-D-CB	22
															535	Tetramer	CYS-313-C-CB	CYS-53-D-CB	204	69										535	Oligomer1	CYS-14-D-CB	CYS-86-D-CB	72	20.6		535	Oligomer1	CYS-37-A-CB	CYS-242-B-CB	669	22.4	31.2		535	Oligomer2	CYS-34-E-CB	CYS-56-E-CB	22
															536	Tetramer	CYS-55-A-CB	CYS-313-B-CB	722	69.4										536	Oligomer1	CYS-14-E-CB	CYS-86-E-CB	72	20.6		536	Oligomer1	CYS-37-C-CB	CYS-242-D-CB	669	22.4	31.2		536	Oligomer2	CYS-34-F-CB	CYS-56-F-CB	22
															537	Tetramer	CYS-313-A-CB	CYS-55-B-CB	206	69.4										537	Oligomer1	CYS-14-F-CB	CYS-86-F-CB	72	20.6		537	Oligomer1	CYS-37-G-CB	CYS-242-H-CB	669	22.4	31.2		537	Oligomer2	CYS-34-G-CB	CYS-56-G-CB	22
															538	Tetramer	CYS-55-C-CB	CYS-313-D-CB	722	69.4										538	Oligomer1	CYS-14-G-CB	CYS-86-G-CB	72	20.6		538	Oligomer1	CYS-37-I-CB	CYS-242-J-CB	669	22.4	31.2		538	Oligomer2	CYS-34-H-CB	CYS-56-H-CB	22
															539	Tetramer	CYS-313-C-CB	CYS-55-D-CB	206	69.4										539	Oligomer1	CYS-14-H-CB	CYS-86-H-CB	72	20.6		539	Oligomer1	CYS-37-K-CB	CYS-242-L-CB	669	22.4	31.2		539	Oligomer2	CYS-34-I-CB	CYS-56-I-CB	22
															540	Tetramer	CYS-17-A-CB	CYS-53-D-CB	1428	69.6										540	Oligomer1	CYS-14-I-CB	CYS-86-I-CB	72	20.6		540	Oligomer1	CYS-55-G-CB	CYS-97-G-CB	42	27.4	32.5		540	Oligomer2	CYS-34-J-CB	CYS-56-J-CB	22
															541	Tetramer	CYS-53-A-CB	CYS-17-D-CB	1356	69.6										541	Oligomer1	CYS-14-J-CB	CYS-86-J-CB	72	20.6		541	Oligomer1	CYS-242-A-CB	CYS-17-B-CB	239	20.2	32.7		541	Oligomer2	CYS-34-K-CB	CYS-56-K-CB	22
															542	Tetramer	CYS-29-A-CB	CYS-313-B-CB	748	70										542	Oligomer1	CYS-14-K-CB	CYS-86-K-CB	72	20.6		542	Oligomer1	CYS-242-E-CB	CYS-17-F-CB	239	20.2	32.7		542	Oligomer2	CYS-34-L-CB	CYS-56-L-CB	22
															543	Tetramer	CYS-313-C-CB	CYS-29-D-CB	180	70										543	Oligomer1	CYS-14-L-CB	CYS-86-L-CB	72	20.6		543	Oligomer1	CYS-242-I-CB	CYS-17-J-CB	239	20.2	32.7		543	Oligomer2	CYS-34-M-CB	CYS-56-M-CB	22
															544	Tetramer	CYS-313-A-CB	CYS-29-B-CB	180	70.1										544	Oligomer1	CYS-86-I-CB	CYS-97-L-CB	1403	20.8		544	Oligomer1	CYS-242-A-CB	CYS-34-B-CB	256	23	32.8		544	Oligomer2	CYS-34-N-CB	CYS-56-N-CB	22
															545	Tetramer	CYS-17-A-CB	CYS-56-D-CB	1431	70.1										545	Oligomer1	CYS-97-I-CB	CYS-86-L-CB	1381	20.8		545	Oligomer1	CYS-242-E-CB	CYS-34-F-CB	256	23	32.8		545	Oligomer2	CYS-34-O-CB	CYS-56-O-CB	22
															546	Tetramer	CYS-56-A-CB	CYS-17-D-CB	1353	70.1										546	Oligomer1	CYS-86-A-CB	CYS-97-D-CB	1403	20.9		546	Oligomer1	CYS-242-I-CB	CYS-34-J-CB	256	23	32.8		546	Oligomer2	CYS-34-P-CB	CYS-56-P-CB	22
															547	Tetramer	CYS-29-C-CB	CYS-313-D-CB	748	70.1										547	Oligomer1	CYS-97-A-CB	CYS-86-D-CB	1381	20.9		547	Oligomer1	CYS-55-C-CB	CYS-97-C-CB	42	27.4	32.9		547	Oligomer2	CYS-37-A-CB	CYS-56-A-CB	19
															548	Tetramer	CYS-56-A-CB	CYS-456-B-CB	864	70.3										548	Oligomer1	CYS-86-E-CB	CYS-97-H-CB	1403	20.9		548	Oligomer1	CYS-55-K-CB	CYS-97-K-CB	42	27.4	32.9		548	Oligomer2	CYS-37-B-CB	CYS-56-B-CB	19
															549	Tetramer	CYS-456-A-CB	CYS-56-B-CB	64	70.3										549	Oligomer1	CYS-97-E-CB	CYS-86-H-CB	1381	20.9		549	Oligomer1	CYS-55-G-CB	CYS-108-G-CB	53	30.4	33		549	Oligomer2	CYS-37-C-CB	CYS-56-C-CB	19
															550	Tetramer	CYS-56-C-CB	CYS-456-D-CB	864	70.3										550	Oligomer1	CYS-55-A-CB	CYS-242-B-CB	651	21.3		550	Oligomer1	CYS-34-A-CB	CYS-242-B-CB	672	23	33.2		550	Oligomer2	CYS-37-D-CB	CYS-56-D-CB	19
															551	Tetramer	CYS-456-C-CB	CYS-56-D-CB	64	70.3										551	Oligomer1	CYS-242-A-CB	CYS-55-B-CB	277	21.3		551	Oligomer1	CYS-34-C-CB	CYS-242-D-CB	672	23	33.2		551	Oligomer2	CYS-37-E-CB	CYS-56-E-CB	19
															552	Tetramer	CYS-29-A-CB	CYS-34-D-CB	1397	70.5										552	Oligomer1	CYS-55-C-CB	CYS-242-D-CB	651	21.3		552	Oligomer1	CYS-34-I-CB	CYS-242-J-CB	672	23	33.2		552	Oligomer2	CYS-37-F-CB	CYS-56-F-CB	19
															553	Tetramer	CYS-34-A-CB	CYS-29-D-CB	1387	70.5										553	Oligomer1	CYS-242-C-CB	CYS-55-D-CB	277	21.3		553	Oligomer1	CYS-34-K-CB	CYS-242-L-CB	672	23	33.2		553	Oligomer2	CYS-37-G-CB	CYS-56-G-CB	19
															554	Tetramer	CYS-144-A-CB	CYS-456-A-CB	312	70.6										554	Oligomer1	CYS-55-E-CB	CYS-242-F-CB	651	21.3		554	Oligomer1	CYS-55-C-CB	CYS-108-C-CB	53	30.4	33.4		554	Oligomer2	CYS-37-H-CB	CYS-56-H-CB	19
															555	Tetramer	CYS-144-B-CB	CYS-456-B-CB	312	70.6										555	Oligomer1	CYS-242-E-CB	CYS-55-F-CB	277	21.3		555	Oligomer1	CYS-55-K-CB	CYS-108-K-CB	53	30.4	33.4		555	Oligomer2	CYS-37-I-CB	CYS-56-I-CB	19
															556	Tetramer	CYS-144-C-CB	CYS-456-C-CB	312	70.6										556	Oligomer1	CYS-55-G-CB	CYS-242-H-CB	651	21.3		556	Oligomer1	CYS-55-B-CB	CYS-97-B-CB	42	27.4	33.5		556	Oligomer2	CYS-37-J-CB	CYS-56-J-CB	19
															557	Tetramer	CYS-144-D-CB	CYS-456-D-CB	312	70.6										557	Oligomer1	CYS-242-G-CB	CYS-55-H-CB	277	21.3		557	Oligomer1	CYS-55-D-CB	CYS-97-D-CB	42	27.4	33.5		557	Oligomer2	CYS-37-K-CB	CYS-56-K-CB	19
															558	Tetramer	CYS-37-A-CB	CYS-55-D-CB	1410	70.8										558	Oligomer1	CYS-55-I-CB	CYS-242-J-CB	651	21.3		558	Oligomer1	CYS-55-E-CB	CYS-97-E-CB	42	27.4	33.5		558	Oligomer2	CYS-37-L-CB	CYS-56-L-CB	19
															559	Tetramer	CYS-55-A-CB	CYS-37-D-CB	1374	70.8										559	Oligomer1	CYS-242-I-CB	CYS-55-J-CB	277	21.3		559	Oligomer1	CYS-55-F-CB	CYS-97-F-CB	42	27.4	33.5		559	Oligomer2	CYS-37-M-CB	CYS-56-M-CB	19
															560	Tetramer	CYS-37-A-CB	CYS-144-D-CB	1499	71.1										560	Oligomer1	CYS-55-K-CB	CYS-242-L-CB	651	21.3		560	Oligomer1	CYS-55-H-CB	CYS-97-H-CB	42	27.4	33.5		560	Oligomer2	CYS-37-N-CB	CYS-56-N-CB	19
															561	Tetramer	CYS-144-A-CB	CYS-37-D-CB	1285	71.1										561	Oligomer1	CYS-242-K-CB	CYS-55-L-CB	277	21.3		561	Oligomer1	CYS-55-J-CB	CYS-97-J-CB	42	27.4	33.5		561	Oligomer2	CYS-37-O-CB	CYS-56-O-CB	19
															562	Tetramer	CYS-34-A-CB	CYS-53-D-CB	1411	71.2										562	Oligomer1	CYS-97-A-CB	CYS-97-D-CB	1392	21.8		562	Oligomer1	CYS-55-L-CB	CYS-97-L-CB	42	27.4	33.5		562	Oligomer2	CYS-37-P-CB	CYS-56-P-CB	19
															563	Tetramer	CYS-53-A-CB	CYS-34-D-CB	1373	71.2										563	Oligomer1	CYS-97-E-CB	CYS-97-H-CB	1392	21.8		563	Oligomer1	CYS-242-A-CB	CYS-14-B-CB	236	18.9	33.7		563	Oligomer2	CYS-17-A-CB	CYS-29-A-CB	12
															564	Tetramer	CYS-34-A-CB	CYS-56-D-CB	1414	71.6										564	Oligomer1	CYS-97-I-CB	CYS-97-L-CB	1392	21.8		564	Oligomer1	CYS-242-E-CB	CYS-14-F-CB	236	18.9	33.7		564	Oligomer2	CYS-17-B-CB	CYS-29-B-CB	12
															565	Tetramer	CYS-56-A-CB	CYS-34-D-CB	1370	71.6										565	Oligomer1	CYS-144-A-CB	CYS-242-B-CB	562	22.1		565	Oligomer1	CYS-242-I-CB	CYS-14-J-CB	236	18.9	33.7		565	Oligomer2	CYS-17-C-CB	CYS-29-C-CB	12
															566	Tetramer	CYS-29-A-CB	CYS-37-D-CB	1400	72.1										566	Oligomer1	CYS-242-A-CB	CYS-144-B-CB	366	22.1		566	Oligomer1	CYS-55-A-CB	CYS-97-A-CB	42	27.4	33.9		566	Oligomer2	CYS-17-D-CB	CYS-29-D-CB	12
															567	Tetramer	CYS-37-A-CB	CYS-29-D-CB	1384	72.1										567	Oligomer1	CYS-144-C-CB	CYS-242-D-CB	562	22.1		567	Oligomer1	CYS-55-I-CB	CYS-97-I-CB	42	27.4	33.9		567	Oligomer2	CYS-17-E-CB	CYS-29-E-CB	12
															568	Tetramer	CYS-55-A-CB	CYS-456-B-CB	865	72.4										568	Oligomer1	CYS-242-C-CB	CYS-144-D-CB	366	22.1		568	Oligomer1	CYS-55-B-CB	CYS-108-B-CB	53	30.4	34		568	Oligomer2	CYS-17-F-CB	CYS-29-F-CB	12
															569	Tetramer	CYS-456-A-CB	CYS-55-B-CB	63	72.4										569	Oligomer1	CYS-144-E-CB	CYS-242-F-CB	562	22.1		569	Oligomer1	CYS-55-D-CB	CYS-108-D-CB	53	30.4	34		569	Oligomer2	CYS-17-G-CB	CYS-29-G-CB	12
															570	Tetramer	CYS-55-C-CB	CYS-456-D-CB	865	72.4										570	Oligomer1	CYS-242-E-CB	CYS-144-F-CB	366	22.1		570	Oligomer1	CYS-55-E-CB	CYS-108-E-CB	53	30.4	34		570	Oligomer2	CYS-17-H-CB	CYS-29-H-CB	12
															571	Tetramer	CYS-456-C-CB	CYS-55-D-CB	63	72.4										571	Oligomer1	CYS-144-G-CB	CYS-242-H-CB	562	22.1		571	Oligomer1	CYS-55-F-CB	CYS-108-F-CB	53	30.4	34		571	Oligomer2	CYS-17-I-CB	CYS-29-I-CB	12
															572	Tetramer	CYS-53-A-CB	CYS-456-B-CB	867	72.5										572	Oligomer1	CYS-242-G-CB	CYS-144-H-CB	366	22.1		572	Oligomer1	CYS-55-H-CB	CYS-108-H-CB	53	30.4	34		572	Oligomer2	CYS-17-J-CB	CYS-29-J-CB	12
															573	Tetramer	CYS-456-A-CB	CYS-53-B-CB	61	72.5										573	Oligomer1	CYS-144-I-CB	CYS-242-J-CB	562	22.1		573	Oligomer1	CYS-55-J-CB	CYS-108-J-CB	53	30.4	34		573	Oligomer2	CYS-17-K-CB	CYS-29-K-CB	12
															574	Tetramer	CYS-53-C-CB	CYS-456-D-CB	867	72.5										574	Oligomer1	CYS-242-I-CB	CYS-144-J-CB	366	22.1		574	Oligomer1	CYS-55-L-CB	CYS-108-L-CB	53	30.4	34		574	Oligomer2	CYS-17-L-CB	CYS-29-L-CB	12
															575	Tetramer	CYS-456-C-CB	CYS-53-D-CB	61	72.5										575	Oligomer1	CYS-144-K-CB	CYS-242-L-CB	562	22.1		575	Oligomer1	CYS-34-E-CB	CYS-242-F-CB	672	23	34.2		575	Oligomer2	CYS-17-M-CB	CYS-29-M-CB	12
															576	Tetramer	CYS-37-A-CB	CYS-53-D-CB	1408	73.1										576	Oligomer1	CYS-242-K-CB	CYS-144-L-CB	366	22.1		576	Oligomer1	CYS-34-G-CB	CYS-242-H-CB	672	23	34.2		576	Oligomer2	CYS-17-N-CB	CYS-29-N-CB	12
															577	Tetramer	CYS-53-A-CB	CYS-37-D-CB	1376	73.1										577	Oligomer1	CYS-37-E-CB	CYS-242-F-CB	669	22.3		577	Oligomer1	CYS-55-A-CB	CYS-108-A-CB	53	30.4	34.4		577	Oligomer2	CYS-17-O-CB	CYS-29-O-CB	12
															578	Tetramer	CYS-37-A-CB	CYS-56-D-CB	1411	73.5										578	Oligomer1	CYS-242-G-CB	CYS-37-H-CB	259	22.3		578	Oligomer1	CYS-55-I-CB	CYS-108-I-CB	53	30.4	34.4		578	Oligomer2	CYS-17-P-CB	CYS-29-P-CB	12
															579	Tetramer	CYS-56-A-CB	CYS-37-D-CB	1373	73.5										579	Oligomer1	CYS-242-K-CB	CYS-37-L-CB	259	22.3		579	Oligomer1	CYS-55-G-CB	CYS-86-G-CB	31	31.1	34.8		579	Oligomer2	CYS-14-A-CB	CYS-56-A-CB	42
															580	Tetramer	CYS-144-A-CB	CYS-313-A-CB	169	73.8										580	Oligomer1	CYS-17-A-CB	CYS-86-A-CB	69	22.4		580	Oligomer1	CYS-55-D-CB	CYS-86-D-CB	31	31.1	34.9		580	Oligomer2	CYS-14-B-CB	CYS-56-B-CB	42
															581	Tetramer	CYS-29-A-CB	CYS-144-D-CB	1507	73.8										581	Oligomer1	CYS-37-A-CB	CYS-242-B-CB	669	22.4		581	Oligomer1	CYS-55-E-CB	CYS-86-E-CB	31	31.1	34.9		581	Oligomer2	CYS-14-C-CB	CYS-56-C-CB	42
															582	Tetramer	CYS-144-A-CB	CYS-29-D-CB	1277	73.8										582	Oligomer1	CYS-242-A-CB	CYS-37-B-CB	259	22.4		582	Oligomer1	CYS-55-H-CB	CYS-86-H-CB	31	31.1	34.9		582	Oligomer2	CYS-14-D-CB	CYS-56-D-CB	42
															583	Tetramer	CYS-144-B-CB	CYS-313-B-CB	169	73.8										583	Oligomer1	CYS-17-B-CB	CYS-86-B-CB	69	22.4		583	Oligomer1	CYS-55-L-CB	CYS-86-L-CB	31	31.1	34.9		583	Oligomer2	CYS-14-E-CB	CYS-56-E-CB	42
															584	Tetramer	CYS-144-C-CB	CYS-313-C-CB	169	73.8										584	Oligomer1	CYS-17-C-CB	CYS-86-C-CB	69	22.4		584	Oligomer1	CYS-14-B-CB	CYS-108-B-CB	94	22.9	35.2		584	Oligomer2	CYS-14-F-CB	CYS-56-F-CB	42
															585	Tetramer	CYS-144-D-CB	CYS-313-D-CB	169	73.8										585	Oligomer1	CYS-37-C-CB	CYS-242-D-CB	669	22.4		585	Oligomer1	CYS-14-D-CB	CYS-108-D-CB	94	22.9	35.2		585	Oligomer2	CYS-53-F-CB	CYS-29-K-CB	2296
															586	Tetramer	CYS-29-A-CB	CYS-456-B-CB	891	73.9										586	Oligomer1	CYS-242-C-CB	CYS-37-D-CB	259	22.4		586	Oligomer1	CYS-14-F-CB	CYS-108-F-CB	94	22.9	35.2		586	Oligomer2	CYS-14-G-CB	CYS-56-G-CB	42
															587	Tetramer	CYS-456-A-CB	CYS-29-B-CB	37	73.9										587	Oligomer1	CYS-17-D-CB	CYS-86-D-CB	69	22.4		587	Oligomer1	CYS-14-H-CB	CYS-108-H-CB	94	22.9	35.2		587	Oligomer2	CYS-14-H-CB	CYS-56-H-CB	42
															588	Tetramer	CYS-29-C-CB	CYS-456-D-CB	891	73.9										588	Oligomer1	CYS-17-E-CB	CYS-86-E-CB	69	22.4		588	Oligomer1	CYS-14-J-CB	CYS-108-J-CB	94	22.9	35.2		588	Oligomer2	CYS-53-H-CB	CYS-29-M-CB	2296
															589	Tetramer	CYS-456-C-CB	CYS-29-D-CB	37	73.9										589	Oligomer1	CYS-242-E-CB	CYS-37-F-CB	259	22.4		589	Oligomer1	CYS-14-L-CB	CYS-108-L-CB	94	22.9	35.2		589	Oligomer2	CYS-14-I-CB	CYS-56-I-CB	42
															590	Tetramer	CYS-55-A-CB	CYS-55-D-CB	1392	74.2										590	Oligomer1	CYS-17-F-CB	CYS-86-F-CB	69	22.4		590	Oligomer1	CYS-55-C-CB	CYS-86-C-CB	31	31.1	35.2		590	Oligomer2	CYS-14-J-CB	CYS-56-J-CB	42
															591	Tetramer	CYS-29-A-CB	CYS-55-D-CB	1418	75.3										591	Oligomer1	CYS-17-G-CB	CYS-86-G-CB	69	22.4		591	Oligomer1	CYS-55-K-CB	CYS-86-K-CB	31	31.1	35.2		591	Oligomer2	CYS-14-K-CB	CYS-56-K-CB	42
															592	Tetramer	CYS-55-A-CB	CYS-29-D-CB	1366	75.3										592	Oligomer1	CYS-37-G-CB	CYS-242-H-CB	669	22.4		592	Oligomer1	CYS-56-G-CB	CYS-97-G-CB	41	30.1	35.3		592	Oligomer2	CYS-14-L-CB	CYS-56-L-CB	42
															593	Tetramer	CYS-55-A-CB	CYS-144-D-CB	1481	75.7										593	Oligomer1	CYS-17-H-CB	CYS-86-H-CB	69	22.4		593	Oligomer1	CYS-55-A-CB	CYS-86-A-CB	31	31.1	35.3		593	Oligomer2	CYS-14-M-CB	CYS-56-M-CB	42
															594	Tetramer	CYS-144-A-CB	CYS-55-D-CB	1303	75.7										594	Oligomer1	CYS-17-I-CB	CYS-86-I-CB	69	22.4		594	Oligomer1	CYS-56-B-CB	CYS-97-B-CB	41	30.1	35.4		594	Oligomer2	CYS-14-N-CB	CYS-56-N-CB	42
															595	Tetramer	CYS-53-A-CB	CYS-144-D-CB	1483	76.5										595	Oligomer1	CYS-37-I-CB	CYS-242-J-CB	669	22.4		595	Oligomer1	CYS-56-D-CB	CYS-97-D-CB	41	30.1	35.4		595	Oligomer2	CYS-14-O-CB	CYS-56-O-CB	42
															596	Tetramer	CYS-55-A-CB	CYS-56-D-CB	1393	76.5										596	Oligomer1	CYS-242-I-CB	CYS-37-J-CB	259	22.4		596	Oligomer1	CYS-56-F-CB	CYS-97-F-CB	41	30.1	35.4		596	Oligomer2	CYS-14-P-CB	CYS-56-P-CB	42
															597	Tetramer	CYS-56-A-CB	CYS-55-D-CB	1391	76.5										597	Oligomer1	CYS-17-J-CB	CYS-86-J-CB	69	22.4		597	Oligomer1	CYS-56-H-CB	CYS-97-H-CB	41	30.1	35.4		597	Oligomer2	CYS-29-F-CB	CYS-53-K-CB	2344
															598	Tetramer	CYS-144-A-CB	CYS-53-D-CB	1301	76.5										598	Oligomer1	CYS-17-K-CB	CYS-86-K-CB	69	22.4		598	Oligomer1	CYS-56-J-CB	CYS-97-J-CB	41	30.1	35.4		598	Oligomer2	CYS-29-H-CB	CYS-53-M-CB	2344
															599	Tetramer	CYS-56-A-CB	CYS-144-D-CB	1480	76.6										599	Oligomer1	CYS-37-K-CB	CYS-242-L-CB	669	22.4		599	Oligomer1	CYS-56-L-CB	CYS-97-L-CB	41	30.1	35.4		599	Oligomer2	CYS-56-F-CB	CYS-29-K-CB	2293
															600	Tetramer	CYS-144-A-CB	CYS-56-D-CB	1304	76.6										600	Oligomer1	CYS-17-L-CB	CYS-86-L-CB	69	22.4		600	Oligomer1	CYS-14-G-CB	CYS-108-G-CB	94	22.9	35.6		600	Oligomer2	CYS-56-H-CB	CYS-29-M-CB	2293
															601	Tetramer	CYS-53-A-CB	CYS-55-D-CB	1394	76.7										601	Oligomer1	CYS-14-A-CB	CYS-97-A-CB	83	22.7		601	Oligomer1	CYS-14-I-CB	CYS-108-I-CB	94	22.9	35.6		601	Oligomer2	CYS-14-A-CB	CYS-242-B-CB	692
															602	Tetramer	CYS-55-A-CB	CYS-53-D-CB	1390	76.7										602	Oligomer1	CYS-14-B-CB	CYS-97-B-CB	83	22.7		602	Oligomer1	CYS-55-I-CB	CYS-86-I-CB	31	31.1	35.6		602	Oligomer2	CYS-242-A-CB	CYS-108-B-CB	330
															603	Tetramer	CYS-144-A-CB	CYS-313-B-CB	633	77.1										603	Oligomer1	CYS-14-C-CB	CYS-97-C-CB	83	22.7		603	Oligomer1	CYS-56-C-CB	CYS-97-C-CB	41	30.1	35.8		603	Oligomer2	CYS-86-A-CB	CYS-86-F-CB	2320
															604	Tetramer	CYS-313-A-CB	CYS-144-B-CB	295	77.1										604	Oligomer1	CYS-14-D-CB	CYS-97-D-CB	83	22.7		604	Oligomer1	CYS-56-K-CB	CYS-97-K-CB	41	30.1	35.8		604	Oligomer2	CYS-14-C-CB	CYS-242-D-CB	692
															605	Tetramer	CYS-144-C-CB	CYS-313-D-CB	633	77.1										605	Oligomer1	CYS-14-E-CB	CYS-97-E-CB	83	22.7		605	Oligomer1	CYS-55-B-CB	CYS-86-B-CB	31	31.1	35.8		605	Oligomer2	CYS-242-C-CB	CYS-108-D-CB	330
															606	Tetramer	CYS-313-C-CB	CYS-144-D-CB	295	77.1										606	Oligomer1	CYS-14-F-CB	CYS-97-F-CB	83	22.7		606	Oligomer1	CYS-55-F-CB	CYS-86-F-CB	31	31.1	35.8		606	Oligomer2	CYS-86-D-CB	CYS-86-K-CB	3248
															607	Tetramer	CYS-29-A-CB	CYS-29-D-CB	1392	77.4										607	Oligomer1	CYS-14-G-CB	CYS-97-G-CB	83	22.7		607	Oligomer1	CYS-55-J-CB	CYS-86-J-CB	31	31.1	35.8		607	Oligomer2	CYS-14-E-CB	CYS-242-F-CB	692
															608	Tetramer	CYS-144-A-CB	CYS-456-B-CB	776	77.5										608	Oligomer1	CYS-14-H-CB	CYS-97-H-CB	83	22.7		608	Oligomer1	CYS-14-A-CB	CYS-108-A-CB	94	22.9	35.9		608	Oligomer2	CYS-242-E-CB	CYS-108-F-CB	330
															609	Tetramer	CYS-456-A-CB	CYS-144-B-CB	152	77.5										609	Oligomer1	CYS-14-I-CB	CYS-97-I-CB	83	22.7		609	Oligomer1	CYS-14-C-CB	CYS-108-C-CB	94	22.9	35.9		609	Oligomer2	CYS-14-G-CB	CYS-242-H-CB	692
															610	Tetramer	CYS-144-C-CB	CYS-456-D-CB	776	77.5										610	Oligomer1	CYS-14-J-CB	CYS-97-J-CB	83	22.7		610	Oligomer1	CYS-14-E-CB	CYS-108-E-CB	94	22.9	35.9		610	Oligomer2	CYS-242-G-CB	CYS-108-H-CB	330
															611	Tetramer	CYS-456-C-CB	CYS-144-D-CB	152	77.5										611	Oligomer1	CYS-14-K-CB	CYS-97-K-CB	83	22.7		611	Oligomer1	CYS-14-K-CB	CYS-108-K-CB	94	22.9	35.9		611	Oligomer2	CYS-86-H-CB	CYS-86-I-CB	464
															612	Tetramer	CYS-29-A-CB	CYS-56-D-CB	1419	78.1										612	Oligomer1	CYS-14-L-CB	CYS-97-L-CB	83	22.7		612	Oligomer1	CYS-55-G-CB	CYS-105-G-CB	50	32.5	36.1		612	Oligomer2	CYS-14-I-CB	CYS-242-J-CB	692
															613	Tetramer	CYS-56-A-CB	CYS-29-D-CB	1365	78.1										613	Oligomer1	CYS-14-A-CB	CYS-108-A-CB	94	22.9		613	Oligomer1	CYS-144-D-CB	CYS-242-F-CB	1026	23.1	36.2		613	Oligomer2	CYS-242-I-CB	CYS-108-J-CB	330
															614	Tetramer	CYS-29-A-CB	CYS-53-D-CB	1416	78.3										614	Oligomer1	CYS-14-B-CB	CYS-108-B-CB	94	22.9		614	Oligomer1	CYS-53-C-CB	CYS-97-C-CB	44	30.9	36.2		614	Oligomer2	CYS-14-K-CB	CYS-242-L-CB	692
															615	Tetramer	CYS-53-A-CB	CYS-29-D-CB	1368	78.3										615	Oligomer1	CYS-14-C-CB	CYS-108-C-CB	94	22.9		615	Oligomer1	CYS-53-G-CB	CYS-97-G-CB	44	30.9	36.2		615	Oligomer2	CYS-242-K-CB	CYS-108-L-CB	330
															616	Tetramer	CYS-56-A-CB	CYS-56-D-CB	1392	79										616	Oligomer1	CYS-14-D-CB	CYS-108-D-CB	94	22.9		616	Oligomer1	CYS-53-I-CB	CYS-97-I-CB	44	30.9	36.2		616	Oligomer2	CYS-14-M-CB	CYS-242-N-CB	692
															617	Tetramer	CYS-53-A-CB	CYS-56-D-CB	1395	79.3										617	Oligomer1	CYS-14-E-CB	CYS-108-E-CB	94	22.9		617	Oligomer1	CYS-53-K-CB	CYS-97-K-CB	44	30.9	36.2		617	Oligomer2	CYS-242-M-CB	CYS-108-N-CB	330
															618	Tetramer	CYS-56-A-CB	CYS-53-D-CB	1389	79.3										618	Oligomer1	CYS-14-F-CB	CYS-108-F-CB	94	22.9		618	Oligomer1	CYS-56-I-CB	CYS-97-I-CB	41	30.1	36.3		618	Oligomer2	CYS-86-M-CB	CYS-86-P-CB	1392
															619	Tetramer	CYS-53-A-CB	CYS-53-D-CB	1392	79.4										619	Oligomer1	CYS-14-G-CB	CYS-108-G-CB	94	22.9		619	Oligomer1	CYS-55-C-CB	CYS-105-C-CB	50	32.5	36.5		619	Oligomer2	CYS-14-O-CB	CYS-242-P-CB	692
															620	Tetramer	CYS-37-A-CB	CYS-313-B-CB	740	80										620	Oligomer1	CYS-14-H-CB	CYS-108-H-CB	94	22.9		620	Oligomer1	CYS-55-K-CB	CYS-105-K-CB	50	32.5	36.5		620	Oligomer2	CYS-242-O-CB	CYS-108-P-CB	330
															621	Tetramer	CYS-313-A-CB	CYS-37-B-CB	188	80										621	Oligomer1	CYS-14-I-CB	CYS-108-I-CB	94	22.9		621	Oligomer1	CYS-56-A-CB	CYS-97-A-CB	41	30.1	36.8		621	Oligomer2	CYS-242-A-CB	CYS-14-B-CB	236
															622	Tetramer	CYS-37-C-CB	CYS-313-D-CB	740	80										622	Oligomer1	CYS-14-J-CB	CYS-108-J-CB	94	22.9		622	Oligomer1	CYS-56-E-CB	CYS-97-E-CB	41	30.1	36.8		622	Oligomer2	CYS-242-A-CB	CYS-86-B-CB	308
															623	Tetramer	CYS-313-C-CB	CYS-37-D-CB	188	80										623	Oligomer1	CYS-14-K-CB	CYS-108-K-CB	94	22.9		623	Oligomer1	CYS-53-A-CB	CYS-97-A-CB	44	30.9	36.8		623	Oligomer2	CYS-242-C-CB	CYS-14-D-CB	236
															624	Tetramer	CYS-34-A-CB	CYS-313-B-CB	743	81.3										624	Oligomer1	CYS-14-L-CB	CYS-108-L-CB	94	22.9		624	Oligomer1	CYS-53-B-CB	CYS-97-B-CB	44	30.9	36.8		624	Oligomer2	CYS-242-C-CB	CYS-86-D-CB	308
															625	Tetramer	CYS-313-A-CB	CYS-34-B-CB	185	81.3										625	Oligomer1	CYS-34-A-CB	CYS-242-B-CB	672	23		625	Oligomer1	CYS-53-E-CB	CYS-97-E-CB	44	30.9	36.8		625	Oligomer2	CYS-242-E-CB	CYS-14-F-CB	236
															626	Tetramer	CYS-34-C-CB	CYS-313-D-CB	743	81.3										626	Oligomer1	CYS-242-A-CB	CYS-34-B-CB	256	23		626	Oligomer1	CYS-53-F-CB	CYS-97-F-CB	44	30.9	36.8		626	Oligomer2	CYS-242-E-CB	CYS-86-F-CB	308
															627	Tetramer	CYS-313-C-CB	CYS-34-D-CB	185	81.3										627	Oligomer1	CYS-34-C-CB	CYS-242-D-CB	672	23		627	Oligomer1	CYS-53-J-CB	CYS-97-J-CB	44	30.9	36.8		627	Oligomer2	CYS-242-G-CB	CYS-14-H-CB	236
															628	Tetramer	CYS-55-A-CB	CYS-456-A-CB	401	82										628	Oligomer1	CYS-242-C-CB	CYS-34-D-CB	256	23		628	Oligomer1	CYS-55-D-CB	CYS-105-D-CB	50	32.5	37		628	Oligomer2	CYS-242-G-CB	CYS-86-H-CB	308
															629	Tetramer	CYS-55-B-CB	CYS-456-B-CB	401	82										629	Oligomer1	CYS-34-E-CB	CYS-242-F-CB	672	23		629	Oligomer1	CYS-55-E-CB	CYS-105-E-CB	50	32.5	37		629	Oligomer2	CYS-242-I-CB	CYS-14-J-CB	236
															630	Tetramer	CYS-55-C-CB	CYS-456-C-CB	401	82										630	Oligomer1	CYS-242-E-CB	CYS-34-F-CB	256	23		630	Oligomer1	CYS-55-H-CB	CYS-105-H-CB	50	32.5	37		630	Oligomer2	CYS-242-I-CB	CYS-86-J-CB	308
															631	Tetramer	CYS-55-D-CB	CYS-456-D-CB	401	82										631	Oligomer1	CYS-34-G-CB	CYS-242-H-CB	672	23		631	Oligomer1	CYS-55-L-CB	CYS-105-L-CB	50	32.5	37		631	Oligomer2	CYS-242-K-CB	CYS-14-L-CB	236
															632	Tetramer	CYS-14-A-CB	CYS-313-B-CB	763	82.5										632	Oligomer1	CYS-242-G-CB	CYS-34-H-CB	256	23		632	Oligomer1	CYS-14-I-CB	CYS-97-I-CB	83	22.7	37.1		632	Oligomer2	CYS-242-K-CB	CYS-86-L-CB	308
															633	Tetramer	CYS-313-C-CB	CYS-14-D-CB	165	82.5										633	Oligomer1	CYS-34-I-CB	CYS-242-J-CB	672	23		633	Oligomer1	CYS-55-B-CB	CYS-105-B-CB	50	32.5	37.1		633	Oligomer2	CYS-242-M-CB	CYS-14-N-CB	236
															634	Tetramer	CYS-313-A-CB	CYS-14-B-CB	165	82.6										634	Oligomer1	CYS-242-I-CB	CYS-34-J-CB	256	23		634	Oligomer1	CYS-55-F-CB	CYS-105-F-CB	50	32.5	37.1		634	Oligomer2	CYS-242-M-CB	CYS-86-N-CB	308
															635	Tetramer	CYS-14-C-CB	CYS-313-D-CB	763	82.6										635	Oligomer1	CYS-34-K-CB	CYS-242-L-CB	672	23		635	Oligomer1	CYS-55-J-CB	CYS-105-J-CB	50	32.5	37.1		635	Oligomer2	CYS-242-O-CB	CYS-14-P-CB	236
															636	Tetramer	CYS-17-A-CB	CYS-313-B-CB	760	82.9										636	Oligomer1	CYS-242-K-CB	CYS-34-L-CB	256	23		636	Oligomer1	CYS-144-H-CB	CYS-242-J-CB	1026	23.1	37.2		636	Oligomer2	CYS-242-O-CB	CYS-86-P-CB	308
															637	Tetramer	CYS-313-A-CB	CYS-17-B-CB	168	82.9										637	Oligomer1	CYS-242-C-CB	CYS-144-E-CB	830	23.1		637	Oligomer1	CYS-56-G-CB	CYS-108-G-CB	52	32.5	37.2		637	Oligomer2	CYS-242-A-CB	CYS-105-B-CB	327
															638	Tetramer	CYS-17-C-CB	CYS-313-D-CB	760	82.9										638	Oligomer1	CYS-144-D-CB	CYS-242-F-CB	1026	23.1		638	Oligomer1	CYS-14-B-CB	CYS-86-B-CB	72	20.6	37.3		638	Oligomer2	CYS-242-C-CB	CYS-105-D-CB	327
															639	Tetramer	CYS-313-C-CB	CYS-17-D-CB	168	82.9										639	Oligomer1	CYS-242-G-CB	CYS-144-I-CB	830	23.1		639	Oligomer1	CYS-14-D-CB	CYS-86-D-CB	72	20.6	37.3		639	Oligomer2	CYS-242-E-CB	CYS-105-F-CB	327
															640	Tetramer	CYS-56-A-CB	CYS-456-A-CB	400	83										640	Oligomer1	CYS-144-H-CB	CYS-242-J-CB	1026	23.1		640	Oligomer1	CYS-14-F-CB	CYS-86-F-CB	72	20.6	37.3		640	Oligomer2	CYS-242-G-CB	CYS-105-H-CB	327
															641	Tetramer	CYS-56-B-CB	CYS-456-B-CB	400	83										641	Oligomer1	CYS-14-A-CB	CYS-105-A-CB	91	23.4		641	Oligomer1	CYS-14-H-CB	CYS-86-H-CB	72	20.6	37.3		641	Oligomer2	CYS-242-I-CB	CYS-105-J-CB	327
															642	Tetramer	CYS-56-C-CB	CYS-456-C-CB	400	83										642	Oligomer1	CYS-14-B-CB	CYS-105-B-CB	91	23.4		642	Oligomer1	CYS-14-J-CB	CYS-86-J-CB	72	20.6	37.3		642	Oligomer2	CYS-242-K-CB	CYS-105-L-CB	327
															643	Tetramer	CYS-56-D-CB	CYS-456-D-CB	400	83										643	Oligomer1	CYS-14-C-CB	CYS-105-C-CB	91	23.4		643	Oligomer1	CYS-14-L-CB	CYS-86-L-CB	72	20.6	37.3		643	Oligomer2	CYS-242-M-CB	CYS-105-N-CB	327
															644	Tetramer	CYS-37-A-CB	CYS-456-B-CB	883	83.2										644	Oligomer1	CYS-14-D-CB	CYS-105-D-CB	91	23.4		644	Oligomer1	CYS-53-D-CB	CYS-97-D-CB	44	30.9	37.4		644	Oligomer2	CYS-242-O-CB	CYS-105-P-CB	327
															645	Tetramer	CYS-456-A-CB	CYS-37-B-CB	45	83.2										645	Oligomer1	CYS-144-D-CB	CYS-144-E-CB	464	23.4		645	Oligomer1	CYS-53-H-CB	CYS-97-H-CB	44	30.9	37.4		645	Oligomer2	CYS-86-A-CB	CYS-108-F-CB	2342
															646	Tetramer	CYS-37-C-CB	CYS-456-D-CB	883	83.2										646	Oligomer1	CYS-14-E-CB	CYS-105-E-CB	91	23.4		646	Oligomer1	CYS-53-L-CB	CYS-97-L-CB	44	30.9	37.4		646	Oligomer2	CYS-97-A-CB	CYS-108-F-CB	2331
															647	Tetramer	CYS-456-C-CB	CYS-37-D-CB	45	83.2										647	Oligomer1	CYS-14-F-CB	CYS-105-F-CB	91	23.4		647	Oligomer1	CYS-14-A-CB	CYS-97-A-CB	83	22.7	37.5		647	Oligomer2	CYS-108-D-CB	CYS-86-K-CB	3226
															648	Tetramer	CYS-34-A-CB	CYS-456-B-CB	886	84.8										648	Oligomer1	CYS-14-G-CB	CYS-105-G-CB	91	23.4		648	Oligomer1	CYS-14-B-CB	CYS-97-B-CB	83	22.7	37.5		648	Oligomer2	CYS-108-D-CB	CYS-97-K-CB	3237
															649	Tetramer	CYS-456-A-CB	CYS-34-B-CB	42	84.8										649	Oligomer1	CYS-14-H-CB	CYS-105-H-CB	91	23.4		649	Oligomer1	CYS-14-C-CB	CYS-97-C-CB	83	22.7	37.5		649	Oligomer2	CYS-29-F-CB	CYS-56-K-CB	2347
															650	Tetramer	CYS-144-A-CB	CYS-144-D-CB	1392	84.8										650	Oligomer1	CYS-144-H-CB	CYS-144-I-CB	464	23.4		650	Oligomer1	CYS-14-D-CB	CYS-97-D-CB	83	22.7	37.5		650	Oligomer2	CYS-108-H-CB	CYS-86-I-CB	442
															651	Tetramer	CYS-34-C-CB	CYS-456-D-CB	886	84.8										651	Oligomer1	CYS-14-I-CB	CYS-105-I-CB	91	23.4		651	Oligomer1	CYS-14-E-CB	CYS-97-E-CB	83	22.7	37.5		651	Oligomer2	CYS-108-H-CB	CYS-97-I-CB	453
															652	Tetramer	CYS-456-C-CB	CYS-34-D-CB	42	84.8										652	Oligomer1	CYS-14-J-CB	CYS-105-J-CB	91	23.4		652	Oligomer1	CYS-14-F-CB	CYS-97-F-CB	83	22.7	37.5		652	Oligomer2	CYS-29-H-CB	CYS-56-M-CB	2347
															653	Tetramer	CYS-53-A-CB	CYS-456-A-CB	403	85.2										653	Oligomer1	CYS-14-K-CB	CYS-105-K-CB	91	23.4		653	Oligomer1	CYS-14-H-CB	CYS-97-H-CB	83	22.7	37.5		653	Oligomer2	CYS-86-M-CB	CYS-108-P-CB	1414
															654	Tetramer	CYS-53-B-CB	CYS-456-B-CB	403	85.2										654	Oligomer1	CYS-14-L-CB	CYS-105-L-CB	91	23.4		654	Oligomer1	CYS-14-J-CB	CYS-97-J-CB	83	22.7	37.5		654	Oligomer2	CYS-97-M-CB	CYS-108-P-CB	1403
															655	Tetramer	CYS-53-C-CB	CYS-456-C-CB	403	85.2										655	Oligomer1	CYS-34-A-CB	CYS-86-A-CB	52	23.7		655	Oligomer1	CYS-14-K-CB	CYS-97-K-CB	83	22.7	37.5		655	Oligomer2	CYS-17-A-CB	CYS-56-A-CB	39
															656	Tetramer	CYS-53-D-CB	CYS-456-D-CB	403	85.2										656	Oligomer1	CYS-34-B-CB	CYS-86-B-CB	52	23.7		656	Oligomer1	CYS-14-L-CB	CYS-97-L-CB	83	22.7	37.5		656	Oligomer2	CYS-108-A-CB	CYS-97-F-CB	2309
															657	Tetramer	CYS-14-A-CB	CYS-456-B-CB	906	85.8										657	Oligomer1	CYS-34-C-CB	CYS-86-C-CB	52	23.7		657	Oligomer1	CYS-242-C-CB	CYS-144-E-CB	830	23.1	37.5		657	Oligomer2	CYS-17-B-CB	CYS-56-B-CB	39
															658	Tetramer	CYS-456-A-CB	CYS-14-B-CB	22	85.8										658	Oligomer1	CYS-34-D-CB	CYS-86-D-CB	52	23.7		658	Oligomer1	CYS-242-G-CB	CYS-144-I-CB	830	23.1	37.5		658	Oligomer2	CYS-17-C-CB	CYS-56-C-CB	39
															659	Tetramer	CYS-14-C-CB	CYS-456-D-CB	906	85.8										659	Oligomer1	CYS-34-E-CB	CYS-86-E-CB	52	23.7		659	Oligomer1	CYS-55-A-CB	CYS-105-A-CB	50	32.5	37.5		659	Oligomer2	CYS-17-D-CB	CYS-56-D-CB	39
															660	Tetramer	CYS-456-C-CB	CYS-14-D-CB	22	85.8										660	Oligomer1	CYS-34-F-CB	CYS-86-F-CB	52	23.7		660	Oligomer1	CYS-55-I-CB	CYS-105-I-CB	50	32.5	37.5		660	Oligomer2	CYS-97-D-CB	CYS-108-K-CB	3259
															661	Tetramer	CYS-17-A-CB	CYS-456-B-CB	903	86										661	Oligomer1	CYS-34-G-CB	CYS-86-G-CB	52	23.7		661	Oligomer1	CYS-56-C-CB	CYS-108-C-CB	52	32.5	37.6		661	Oligomer2	CYS-17-E-CB	CYS-56-E-CB	39
															662	Tetramer	CYS-456-A-CB	CYS-17-B-CB	25	86										662	Oligomer1	CYS-34-H-CB	CYS-86-H-CB	52	23.7		662	Oligomer1	CYS-56-K-CB	CYS-108-K-CB	52	32.5	37.6		662	Oligomer2	CYS-17-F-CB	CYS-56-F-CB	39
															663	Tetramer	CYS-17-C-CB	CYS-456-D-CB	903	86										663	Oligomer1	CYS-34-I-CB	CYS-86-I-CB	52	23.7		663	Oligomer1	CYS-14-G-CB	CYS-86-G-CB	72	20.6	37.7		663	Oligomer2	CYS-17-G-CB	CYS-56-G-CB	39
															664	Tetramer	CYS-456-C-CB	CYS-17-D-CB	25	86										664	Oligomer1	CYS-34-J-CB	CYS-86-J-CB	52	23.7		664	Oligomer1	CYS-14-I-CB	CYS-86-I-CB	72	20.6	37.7		664	Oligomer2	CYS-17-H-CB	CYS-56-H-CB	39
															665	Tetramer	CYS-242-A-CB	CYS-313-A-CB	71	86.1										665	Oligomer1	CYS-34-K-CB	CYS-86-K-CB	52	23.7		665	Oligomer1	CYS-14-G-CB	CYS-97-G-CB	83	22.7	37.8		665	Oligomer2	CYS-97-H-CB	CYS-108-I-CB	475
															666	Tetramer	CYS-242-B-CB	CYS-313-B-CB	71	86.1										666	Oligomer1	CYS-34-L-CB	CYS-86-L-CB	52	23.7		666	Oligomer1	CYS-14-B-CB	CYS-105-B-CB	91	23.4	37.8		666	Oligomer2	CYS-17-I-CB	CYS-56-I-CB	39
															667	Tetramer	CYS-242-C-CB	CYS-313-C-CB	71	86.1										667	Oligomer1	CYS-17-A-CB	CYS-97-A-CB	80	25.1		667	Oligomer1	CYS-14-D-CB	CYS-105-D-CB	91	23.4	37.8		667	Oligomer2	CYS-17-J-CB	CYS-56-J-CB	39
															668	Tetramer	CYS-242-D-CB	CYS-313-D-CB	71	86.1										668	Oligomer1	CYS-17-B-CB	CYS-97-B-CB	80	25.1		668	Oligomer1	CYS-14-F-CB	CYS-105-F-CB	91	23.4	37.8		668	Oligomer2	CYS-17-K-CB	CYS-56-K-CB	39
															669	Tetramer	CYS-242-A-CB	CYS-456-B-CB	678	87										669	Oligomer1	CYS-17-C-CB	CYS-97-C-CB	80	25.1		669	Oligomer1	CYS-14-H-CB	CYS-105-H-CB	91	23.4	37.8		669	Oligomer2	CYS-17-L-CB	CYS-56-L-CB	39
															670	Tetramer	CYS-456-A-CB	CYS-242-B-CB	250	87										670	Oligomer1	CYS-17-D-CB	CYS-97-D-CB	80	25.1		670	Oligomer1	CYS-14-J-CB	CYS-105-J-CB	91	23.4	37.8		670	Oligomer2	CYS-17-M-CB	CYS-56-M-CB	39
															671	Tetramer	CYS-242-C-CB	CYS-456-D-CB	678	87										671	Oligomer1	CYS-17-E-CB	CYS-97-E-CB	80	25.1		671	Oligomer1	CYS-14-L-CB	CYS-105-L-CB	91	23.4	37.8		671	Oligomer2	CYS-108-M-CB	CYS-97-P-CB	1381
															672	Tetramer	CYS-456-C-CB	CYS-242-D-CB	250	87										672	Oligomer1	CYS-17-F-CB	CYS-97-F-CB	80	25.1		672	Oligomer1	CYS-56-D-CB	CYS-108-D-CB	52	32.4	37.8		672	Oligomer2	CYS-17-N-CB	CYS-56-N-CB	39
															673	Tetramer	CYS-55-A-CB	CYS-313-A-CB	258	87.1										673	Oligomer1	CYS-17-G-CB	CYS-97-G-CB	80	25.1		673	Oligomer1	CYS-56-H-CB	CYS-108-H-CB	52	32.4	37.8		673	Oligomer2	CYS-17-O-CB	CYS-56-O-CB	39
															674	Tetramer	CYS-55-B-CB	CYS-313-B-CB	258	87.1										674	Oligomer1	CYS-17-H-CB	CYS-97-H-CB	80	25.1		674	Oligomer1	CYS-56-L-CB	CYS-108-L-CB	52	32.4	37.8		674	Oligomer2	CYS-17-P-CB	CYS-56-P-CB	39
															675	Tetramer	CYS-55-C-CB	CYS-313-C-CB	258	87.1										675	Oligomer1	CYS-17-I-CB	CYS-97-I-CB	80	25.1		675	Oligomer1	CYS-14-A-CB	CYS-86-A-CB	72	20.6	38		675	Oligomer2	CYS-105-A-CB	CYS-97-F-CB	2312
															676	Tetramer	CYS-55-D-CB	CYS-313-D-CB	258	87.1										676	Oligomer1	CYS-105-I-CB	CYS-242-K-CB	1065	25.1		676	Oligomer1	CYS-14-C-CB	CYS-86-C-CB	72	20.6	38		676	Oligomer2	CYS-108-A-CB	CYS-86-F-CB	2298
															677	Tetramer	CYS-242-A-CB	CYS-456-A-CB	214	87.9										677	Oligomer1	CYS-17-J-CB	CYS-97-J-CB	80	25.1		677	Oligomer1	CYS-14-E-CB	CYS-86-E-CB	72	20.6	38		677	Oligomer2	CYS-86-D-CB	CYS-108-K-CB	3270
															678	Tetramer	CYS-242-B-CB	CYS-456-B-CB	214	87.9										678	Oligomer1	CYS-17-K-CB	CYS-97-K-CB	80	25.1		678	Oligomer1	CYS-14-K-CB	CYS-86-K-CB	72	20.6	38		678	Oligomer2	CYS-97-D-CB	CYS-105-K-CB	3256
															679	Tetramer	CYS-242-C-CB	CYS-456-C-CB	214	87.9										679	Oligomer1	CYS-17-L-CB	CYS-97-L-CB	80	25.1		679	Oligomer1	CYS-14-G-CB	CYS-105-G-CB	91	23.4	38.2		679	Oligomer2	CYS-86-H-CB	CYS-108-I-CB	486
															680	Tetramer	CYS-242-D-CB	CYS-456-D-CB	214	87.9										680	Oligomer1	CYS-105-A-CB	CYS-242-C-CB	1065	25.2		680	Oligomer1	CYS-14-I-CB	CYS-105-I-CB	91	23.4	38.2		680	Oligomer2	CYS-97-H-CB	CYS-105-I-CB	472
															681	Tetramer	CYS-29-A-CB	CYS-456-A-CB	427	88.2										681	Oligomer1	CYS-242-B-CB	CYS-105-D-CB	791	25.2		681	Oligomer1	CYS-242-F-CB	CYS-108-H-CB	794	26.3	38.2		681	Oligomer2	CYS-105-M-CB	CYS-97-P-CB	1384
															682	Tetramer	CYS-29-D-CB	CYS-456-D-CB	427	88.2										682	Oligomer1	CYS-105-E-CB	CYS-242-G-CB	1065	25.2		682	Oligomer1	CYS-56-A-CB	CYS-108-A-CB	52	32.4	38.2		682	Oligomer2	CYS-108-M-CB	CYS-86-P-CB	1370
															683	Tetramer	CYS-29-B-CB	CYS-456-B-CB	427	88.3										683	Oligomer1	CYS-242-F-CB	CYS-105-H-CB	791	25.2		683	Oligomer1	CYS-56-E-CB	CYS-108-E-CB	52	32.4	38.2		683	Oligomer2	CYS-242-A-CB	CYS-17-B-CB	239
															684	Tetramer	CYS-29-C-CB	CYS-456-C-CB	427	88.3										684	Oligomer1	CYS-242-J-CB	CYS-105-L-CB	791	25.2		684	Oligomer1	CYS-56-I-CB	CYS-108-I-CB	52	32.4	38.2		684	Oligomer2	CYS-242-C-CB	CYS-17-D-CB	239
															685	Tetramer	CYS-56-A-CB	CYS-313-A-CB	257	88.4										685	Oligomer1	CYS-55-A-CB	CYS-144-A-CB	89	25.4		685	Oligomer1	CYS-56-B-CB	CYS-108-B-CB	52	32.5	38.2		685	Oligomer2	CYS-242-E-CB	CYS-17-F-CB	239
															686	Tetramer	CYS-56-D-CB	CYS-313-D-CB	257	88.4										686	Oligomer1	CYS-56-A-CB	CYS-242-B-CB	650	25.4		686	Oligomer1	CYS-56-F-CB	CYS-108-F-CB	52	32.5	38.2		686	Oligomer2	CYS-242-G-CB	CYS-17-H-CB	239
															687	Tetramer	CYS-56-B-CB	CYS-313-B-CB	257	88.5										687	Oligomer1	CYS-242-A-CB	CYS-56-B-CB	278	25.4		687	Oligomer1	CYS-56-J-CB	CYS-108-J-CB	52	32.5	38.2		687	Oligomer2	CYS-242-I-CB	CYS-17-J-CB	239
															688	Tetramer	CYS-56-C-CB	CYS-313-C-CB	257	88.5										688	Oligomer1	CYS-56-C-CB	CYS-242-D-CB	650	25.4		688	Oligomer1	CYS-53-A-CB	CYS-108-A-CB	55	32.7	38.3		688	Oligomer2	CYS-242-K-CB	CYS-17-L-CB	239
															689	Tetramer	CYS-53-A-CB	CYS-313-A-CB	260	90.4										689	Oligomer1	CYS-242-C-CB	CYS-56-D-CB	278	25.4		689	Oligomer1	CYS-53-C-CB	CYS-108-C-CB	55	32.7	38.3		689	Oligomer2	CYS-242-M-CB	CYS-17-N-CB	239
															690	Tetramer	CYS-53-D-CB	CYS-313-D-CB	260	90.4										690	Oligomer1	CYS-55-D-CB	CYS-144-D-CB	89	25.4		690	Oligomer1	CYS-53-E-CB	CYS-108-E-CB	55	32.7	38.3		690	Oligomer2	CYS-242-O-CB	CYS-17-P-CB	239
															691	Tetramer	CYS-53-B-CB	CYS-313-B-CB	260	90.5										691	Oligomer1	CYS-55-E-CB	CYS-144-E-CB	89	25.4		691	Oligomer1	CYS-53-G-CB	CYS-108-G-CB	55	32.7	38.3		691	Oligomer2	CYS-17-A-CB	CYS-242-B-CB	689
															692	Tetramer	CYS-53-C-CB	CYS-313-C-CB	260	90.5										692	Oligomer1	CYS-56-E-CB	CYS-242-F-CB	650	25.4		692	Oligomer1	CYS-53-I-CB	CYS-108-I-CB	55	32.7	38.3		692	Oligomer2	CYS-17-C-CB	CYS-242-D-CB	689
															693	Tetramer	CYS-242-A-CB	CYS-313-B-CB	535	91.2										693	Oligomer1	CYS-242-E-CB	CYS-56-F-CB	278	25.4		693	Oligomer1	CYS-53-K-CB	CYS-108-K-CB	55	32.7	38.3		693	Oligomer2	CYS-17-E-CB	CYS-242-F-CB	689
															694	Tetramer	CYS-313-A-CB	CYS-242-B-CB	393	91.2										694	Oligomer1	CYS-56-G-CB	CYS-242-H-CB	650	25.4		694	Oligomer1	CYS-242-B-CB	CYS-108-D-CB	794	26.3	38.5		694	Oligomer2	CYS-17-G-CB	CYS-242-H-CB	689
															695	Tetramer	CYS-242-C-CB	CYS-313-D-CB	535	91.2										695	Oligomer1	CYS-242-G-CB	CYS-56-H-CB	278	25.4		695	Oligomer1	CYS-242-J-CB	CYS-108-L-CB	794	26.3	38.5		695	Oligomer2	CYS-17-I-CB	CYS-242-J-CB	689
															696	Tetramer	CYS-313-C-CB	CYS-242-D-CB	393	91.2										696	Oligomer1	CYS-55-H-CB	CYS-144-H-CB	89	25.4		696	Oligomer1	CYS-53-A-CB	CYS-86-A-CB	33	32.9	38.5		696	Oligomer2	CYS-17-K-CB	CYS-242-L-CB	689
															697	Tetramer	CYS-37-A-CB	CYS-456-A-CB	419	91.9										697	Oligomer1	CYS-56-I-CB	CYS-242-J-CB	650	25.4		697	Oligomer1	CYS-53-C-CB	CYS-86-C-CB	33	32.9	38.5		697	Oligomer2	CYS-17-M-CB	CYS-242-N-CB	689
															698	Tetramer	CYS-37-B-CB	CYS-456-B-CB	419	91.9										698	Oligomer1	CYS-242-I-CB	CYS-56-J-CB	278	25.4		698	Oligomer1	CYS-53-E-CB	CYS-86-E-CB	33	32.9	38.5		698	Oligomer2	CYS-17-O-CB	CYS-242-P-CB	689
															699	Tetramer	CYS-37-C-CB	CYS-456-C-CB	419	91.9										699	Oligomer1	CYS-56-K-CB	CYS-242-L-CB	650	25.4		699	Oligomer1	CYS-53-G-CB	CYS-86-G-CB	33	32.9	38.5		710	Oligomer2	CYS-55-O-CB	CYS-242-P-CB	651
															700	Tetramer	CYS-37-D-CB	CYS-456-D-CB	419	91.9										700	Oligomer1	CYS-242-K-CB	CYS-56-L-CB	278	25.4		700	Oligomer1	CYS-53-I-CB	CYS-86-I-CB	33	32.9	38.5		700	Oligomer2	CYS-97-A-CB	CYS-105-F-CB	2328
															701	Tetramer	CYS-97-A-CB	CYS-313-B-CB	680	92										701	Oligomer1	CYS-55-L-CB	CYS-144-L-CB	89	25.4		701	Oligomer1	CYS-53-K-CB	CYS-86-K-CB	33	32.9	38.5		708	Oligomer2	CYS-55-M-CB	CYS-242-N-CB	651
															702	Tetramer	CYS-313-A-CB	CYS-97-B-CB	248	92										702	Oligomer1	CYS-17-A-CB	CYS-105-A-CB	88	25.5		702	Oligomer1	CYS-14-A-CB	CYS-105-A-CB	91	23.4	38.6		702	Oligomer2	CYS-105-D-CB	CYS-97-K-CB	3240
															703	Tetramer	CYS-97-C-CB	CYS-313-D-CB	680	92										703	Oligomer1	CYS-17-A-CB	CYS-108-A-CB	91	25.5		703	Oligomer1	CYS-14-C-CB	CYS-105-C-CB	91	23.4	38.6		707	Oligomer2	CYS-55-K-CB	CYS-242-L-CB	651
															704	Tetramer	CYS-313-C-CB	CYS-97-D-CB	248	92										704	Oligomer1	CYS-17-B-CB	CYS-105-B-CB	88	25.5		704	Oligomer1	CYS-14-E-CB	CYS-105-E-CB	91	23.4	38.6		706	Oligomer2	CYS-55-I-CB	CYS-242-J-CB	651
															705	Tetramer	CYS-17-A-CB	CYS-456-A-CB	439	93.6										705	Oligomer1	CYS-17-B-CB	CYS-108-B-CB	91	25.5		705	Oligomer1	CYS-14-K-CB	CYS-105-K-CB	91	23.4	38.6		705	Oligomer2	CYS-105-H-CB	CYS-97-I-CB	456
															706	Tetramer	CYS-17-B-CB	CYS-456-B-CB	439	93.6										706	Oligomer1	CYS-55-B-CB	CYS-144-B-CB	89	25.5		706	Oligomer1	CYS-17-B-CB	CYS-97-B-CB	80	25.1	38.6		704	Oligomer2	CYS-55-G-CB	CYS-242-H-CB	651
															707	Tetramer	CYS-17-C-CB	CYS-456-C-CB	439	93.6										707	Oligomer1	CYS-17-C-CB	CYS-105-C-CB	88	25.5		707	Oligomer1	CYS-17-F-CB	CYS-97-F-CB	80	25.1	38.6		703	Oligomer2	CYS-55-E-CB	CYS-242-F-CB	651
															708	Tetramer	CYS-17-D-CB	CYS-456-D-CB	439	93.6										708	Oligomer1	CYS-17-C-CB	CYS-108-C-CB	91	25.5		708	Oligomer1	CYS-17-J-CB	CYS-97-J-CB	80	25.1	38.6		701	Oligomer2	CYS-55-C-CB	CYS-242-D-CB	651
															709	Tetramer	CYS-29-A-CB	CYS-313-A-CB	284	93.7										709	Oligomer1	CYS-55-C-CB	CYS-144-C-CB	89	25.5		709	Oligomer1	CYS-17-L-CB	CYS-97-L-CB	80	25.1	38.6		709	Oligomer2	CYS-97-M-CB	CYS-105-P-CB	1400
															710	Tetramer	CYS-29-D-CB	CYS-313-D-CB	284	93.7										710	Oligomer1	CYS-17-D-CB	CYS-105-D-CB	88	25.5		710	Oligomer1	CYS-56-G-CB	CYS-86-G-CB	30	33.7	38.6		699	Oligomer2	CYS-55-A-CB	CYS-242-B-CB	651
															711	Tetramer	CYS-29-B-CB	CYS-313-B-CB	284	93.8										711	Oligomer1	CYS-17-D-CB	CYS-108-D-CB	91	25.5		711	Oligomer1	CYS-17-B-CB	CYS-108-B-CB	91	25.5	38.7		711	Oligomer2	CYS-29-F-CB	CYS-34-K-CB	2325
															712	Tetramer	CYS-29-C-CB	CYS-313-C-CB	284	93.8										712	Oligomer1	CYS-17-E-CB	CYS-105-E-CB	88	25.5		712	Oligomer1	CYS-55-C-CB	CYS-144-C-CB	89	25.5	38.7		712	Oligomer2	CYS-29-H-CB	CYS-34-M-CB	2325
															713	Tetramer	CYS-14-A-CB	CYS-456-A-CB	442	93.9										713	Oligomer1	CYS-17-E-CB	CYS-108-E-CB	91	25.5		713	Oligomer1	CYS-17-F-CB	CYS-108-F-CB	91	25.5	38.7		713	Oligomer2	CYS-108-A-CB	CYS-242-B-CB	598
															714	Tetramer	CYS-14-B-CB	CYS-456-B-CB	442	93.9										714	Oligomer1	CYS-17-F-CB	CYS-105-F-CB	88	25.5		714	Oligomer1	CYS-17-J-CB	CYS-108-J-CB	91	25.5	38.7		714	Oligomer2	CYS-108-C-CB	CYS-242-D-CB	598
															715	Tetramer	CYS-14-C-CB	CYS-456-C-CB	442	93.9										715	Oligomer1	CYS-17-F-CB	CYS-108-F-CB	91	25.5		715	Oligomer1	CYS-55-K-CB	CYS-144-K-CB	89	25.5	38.7		715	Oligomer2	CYS-108-E-CB	CYS-242-F-CB	598
															716	Tetramer	CYS-14-D-CB	CYS-456-D-CB	442	93.9										716	Oligomer1	CYS-55-F-CB	CYS-144-F-CB	89	25.5		716	Oligomer1	CYS-17-L-CB	CYS-108-L-CB	91	25.5	38.7		716	Oligomer2	CYS-108-G-CB	CYS-242-H-CB	598
															717	Tetramer	CYS-97-A-CB	CYS-456-B-CB	823	94.2										717	Oligomer1	CYS-17-G-CB	CYS-105-G-CB	88	25.5		717	Oligomer1	CYS-29-C-CB	CYS-97-C-CB	68	30.4	38.8		717	Oligomer2	CYS-108-I-CB	CYS-242-J-CB	598
															718	Tetramer	CYS-456-A-CB	CYS-97-B-CB	105	94.2										718	Oligomer1	CYS-17-G-CB	CYS-108-G-CB	91	25.5		718	Oligomer1	CYS-29-G-CB	CYS-97-G-CB	68	30.4	38.8		718	Oligomer2	CYS-108-K-CB	CYS-242-L-CB	598
															719	Tetramer	CYS-97-C-CB	CYS-456-D-CB	823	94.2										719	Oligomer1	CYS-55-G-CB	CYS-144-G-CB	89	25.5		719	Oligomer1	CYS-29-I-CB	CYS-97-I-CB	68	30.4	38.8		719	Oligomer2	CYS-108-M-CB	CYS-242-N-CB	598
															720	Tetramer	CYS-456-C-CB	CYS-97-D-CB	105	94.2										720	Oligomer1	CYS-17-H-CB	CYS-105-H-CB	88	25.5		720	Oligomer1	CYS-29-K-CB	CYS-97-K-CB	68	30.4	38.8		720	Oligomer2	CYS-108-O-CB	CYS-242-P-CB	598
															721	Tetramer	CYS-34-A-CB	CYS-456-A-CB	422	95										721	Oligomer1	CYS-17-H-CB	CYS-108-H-CB	91	25.5		721	Oligomer1	CYS-29-C-CB	CYS-108-C-CB	79	31.4	38.9		721	Oligomer2	CYS-53-F-CB	CYS-53-K-CB	2320
															722	Tetramer	CYS-34-B-CB	CYS-456-B-CB	422	95										722	Oligomer1	CYS-17-I-CB	CYS-105-I-CB	88	25.5		722	Oligomer1	CYS-29-G-CB	CYS-108-G-CB	79	31.4	38.9		722	Oligomer2	CYS-53-H-CB	CYS-53-M-CB	2320
															723	Tetramer	CYS-34-C-CB	CYS-456-C-CB	422	95										723	Oligomer1	CYS-17-I-CB	CYS-108-I-CB	91	25.5		723	Oligomer1	CYS-29-I-CB	CYS-108-I-CB	79	31.4	38.9		723	Oligomer2	CYS-56-F-CB	CYS-53-K-CB	2317
															724	Tetramer	CYS-34-D-CB	CYS-456-D-CB	422	95										724	Oligomer1	CYS-55-I-CB	CYS-144-I-CB	89	25.5		724	Oligomer1	CYS-29-K-CB	CYS-108-K-CB	79	31.4	38.9		724	Oligomer2	CYS-56-H-CB	CYS-53-M-CB	2317
															725	Tetramer	CYS-97-A-CB	CYS-456-A-CB	359	95.1										725	Oligomer1	CYS-17-J-CB	CYS-105-J-CB	88	25.5		725	Oligomer1	CYS-53-B-CB	CYS-108-B-CB	55	32.7	38.9		725	Oligomer2	CYS-37-A-CB	CYS-242-B-CB	669
															726	Tetramer	CYS-97-B-CB	CYS-456-B-CB	359	95.1										726	Oligomer1	CYS-17-J-CB	CYS-108-J-CB	91	25.5		726	Oligomer1	CYS-53-D-CB	CYS-108-D-CB	55	32.7	38.9		726	Oligomer2	CYS-37-C-CB	CYS-242-D-CB	669
															727	Tetramer	CYS-97-C-CB	CYS-456-C-CB	359	95.1										727	Oligomer1	CYS-55-J-CB	CYS-144-J-CB	89	25.5		727	Oligomer1	CYS-53-F-CB	CYS-108-F-CB	55	32.7	38.9		727	Oligomer2	CYS-37-E-CB	CYS-242-F-CB	669
															728	Tetramer	CYS-97-D-CB	CYS-456-D-CB	359	95.1										728	Oligomer1	CYS-17-K-CB	CYS-105-K-CB	88	25.5		728	Oligomer1	CYS-53-H-CB	CYS-108-H-CB	55	32.7	38.9		728	Oligomer2	CYS-37-G-CB	CYS-242-H-CB	669
															729	Tetramer	CYS-37-A-CB	CYS-313-A-CB	276	96.4										729	Oligomer1	CYS-17-K-CB	CYS-108-K-CB	91	25.5		729	Oligomer1	CYS-53-J-CB	CYS-108-J-CB	55	32.7	38.9		729	Oligomer2	CYS-37-I-CB	CYS-242-J-CB	669
															730	Tetramer	CYS-108-A-CB	CYS-313-B-CB	669	96.4										730	Oligomer1	CYS-55-K-CB	CYS-144-K-CB	89	25.5		730	Oligomer1	CYS-53-L-CB	CYS-108-L-CB	55	32.7	38.9		730	Oligomer2	CYS-37-K-CB	CYS-242-L-CB	669
															731	Tetramer	CYS-37-B-CB	CYS-313-B-CB	276	96.4										731	Oligomer1	CYS-17-L-CB	CYS-105-L-CB	88	25.5		731	Oligomer1	CYS-17-D-CB	CYS-97-D-CB	80	25.1	39		731	Oligomer2	CYS-37-M-CB	CYS-242-N-CB	669
															732	Tetramer	CYS-37-C-CB	CYS-313-C-CB	276	96.4										732	Oligomer1	CYS-17-L-CB	CYS-108-L-CB	91	25.5		732	Oligomer1	CYS-17-H-CB	CYS-97-H-CB	80	25.1	39		732	Oligomer2	CYS-37-O-CB	CYS-242-P-CB	669
															733	Tetramer	CYS-313-C-CB	CYS-108-D-CB	259	96.4										733	Oligomer1	CYS-37-A-CB	CYS-86-A-CB	49	25.8		733	Oligomer1	CYS-55-G-CB	CYS-144-G-CB	89	25.5	39		733	Oligomer2	CYS-105-A-CB	CYS-242-B-CB	601
															734	Tetramer	CYS-37-D-CB	CYS-313-D-CB	276	96.4										734	Oligomer1	CYS-53-A-CB	CYS-242-B-CB	653	25.8		734	Oligomer1	CYS-37-H-CB	CYS-144-H-CB	107	28.4	39		734	Oligomer2	CYS-105-C-CB	CYS-242-D-CB	601
															735	Tetramer	CYS-313-A-CB	CYS-108-B-CB	259	96.5										735	Oligomer1	CYS-242-A-CB	CYS-53-B-CB	275	25.8		735	Oligomer1	CYS-56-C-CB	CYS-86-C-CB	30	33.7	39		735	Oligomer2	CYS-105-E-CB	CYS-242-F-CB	601
															736	Tetramer	CYS-108-C-CB	CYS-313-D-CB	669	96.5										736	Oligomer1	CYS-37-B-CB	CYS-86-B-CB	49	25.8		736	Oligomer1	CYS-56-K-CB	CYS-86-K-CB	30	33.7	39		736	Oligomer2	CYS-105-G-CB	CYS-242-H-CB	601
															737	Tetramer	CYS-17-A-CB	CYS-313-A-CB	296	98										737	Oligomer1	CYS-37-C-CB	CYS-86-C-CB	49	25.8		737	Oligomer1	CYS-144-D-CB	CYS-108-H-CB	1820	34.8	39		737	Oligomer2	CYS-105-I-CB	CYS-242-J-CB	601
															738	Tetramer	CYS-17-D-CB	CYS-313-D-CB	296	98										738	Oligomer1	CYS-53-C-CB	CYS-242-D-CB	653	25.8		738	Oligomer1	CYS-17-D-CB	CYS-108-D-CB	91	25.5	39.1		738	Oligomer2	CYS-105-K-CB	CYS-242-L-CB	601
															739	Tetramer	CYS-17-B-CB	CYS-313-B-CB	296	98.1										739	Oligomer1	CYS-242-C-CB	CYS-53-D-CB	275	25.8		739	Oligomer1	CYS-17-H-CB	CYS-108-H-CB	91	25.5	39.1		739	Oligomer2	CYS-105-M-CB	CYS-242-N-CB	601
															740	Tetramer	CYS-17-C-CB	CYS-313-C-CB	296	98.1										740	Oligomer1	CYS-37-D-CB	CYS-86-D-CB	49	25.8		740	Oligomer1	CYS-53-B-CB	CYS-86-B-CB	33	32.9	39.1		740	Oligomer2	CYS-105-O-CB	CYS-242-P-CB	601
															741	Tetramer	CYS-14-A-CB	CYS-313-A-CB	299	98.5										741	Oligomer1	CYS-37-E-CB	CYS-86-E-CB	49	25.8		741	Oligomer1	CYS-53-D-CB	CYS-86-D-CB	33	32.9	39.1		741	Oligomer2	CYS-53-F-CB	CYS-56-K-CB	2323
															742	Tetramer	CYS-14-D-CB	CYS-313-D-CB	299	98.5										742	Oligomer1	CYS-53-E-CB	CYS-242-F-CB	653	25.8		742	Oligomer1	CYS-53-F-CB	CYS-86-F-CB	33	32.9	39.1		742	Oligomer2	CYS-53-H-CB	CYS-56-M-CB	2323
															743	Tetramer	CYS-14-B-CB	CYS-313-B-CB	299	98.6										743	Oligomer1	CYS-242-E-CB	CYS-53-F-CB	275	25.8		743	Oligomer1	CYS-53-H-CB	CYS-86-H-CB	33	32.9	39.1		743	Oligomer2	CYS-14-A-CB	CYS-86-A-CB	72
															744	Tetramer	CYS-14-C-CB	CYS-313-C-CB	299	98.6										744	Oligomer1	CYS-37-F-CB	CYS-86-F-CB	49	25.8		744	Oligomer1	CYS-53-J-CB	CYS-86-J-CB	33	32.9	39.1		744	Oligomer2	CYS-86-A-CB	CYS-242-B-CB	620
															745	Tetramer	CYS-108-A-CB	CYS-456-B-CB	812	99.1										745	Oligomer1	CYS-37-G-CB	CYS-86-G-CB	49	25.8		745	Oligomer1	CYS-53-L-CB	CYS-86-L-CB	33	32.9	39.1		745	Oligomer2	CYS-14-B-CB	CYS-86-B-CB	72
															746	Tetramer	CYS-456-C-CB	CYS-108-D-CB	116	99.1										746	Oligomer1	CYS-53-G-CB	CYS-242-H-CB	653	25.8		746	Oligomer1	CYS-17-A-CB	CYS-97-A-CB	80	25.1	39.3		746	Oligomer2	CYS-14-C-CB	CYS-86-C-CB	72
															747	Tetramer	CYS-456-A-CB	CYS-108-B-CB	116	99.2										747	Oligomer1	CYS-242-G-CB	CYS-53-H-CB	275	25.8		747	Oligomer1	CYS-17-C-CB	CYS-97-C-CB	80	25.1	39.3		747	Oligomer2	CYS-86-C-CB	CYS-242-D-CB	620
															748	Tetramer	CYS-108-C-CB	CYS-456-D-CB	812	99.2										748	Oligomer1	CYS-37-H-CB	CYS-86-H-CB	49	25.8		748	Oligomer1	CYS-17-E-CB	CYS-97-E-CB	80	25.1	39.3		748	Oligomer2	CYS-14-D-CB	CYS-86-D-CB	72
															749	Tetramer	CYS-97-A-CB	CYS-313-A-CB	216	99.6										749	Oligomer1	CYS-37-I-CB	CYS-86-I-CB	49	25.8		749	Oligomer1	CYS-17-G-CB	CYS-97-G-CB	80	25.1	39.3		749	Oligomer2	CYS-14-E-CB	CYS-86-E-CB	72
															750	Tetramer	CYS-86-A-CB	CYS-313-B-CB	691	99.6										750	Oligomer1	CYS-53-I-CB	CYS-242-J-CB	653	25.8		750	Oligomer1	CYS-17-I-CB	CYS-97-I-CB	80	25.1	39.3		750	Oligomer2	CYS-86-E-CB	CYS-242-F-CB	620
															751	Tetramer	CYS-313-A-CB	CYS-86-B-CB	237	99.6										751	Oligomer1	CYS-242-I-CB	CYS-53-J-CB	275	25.8		751	Oligomer1	CYS-17-K-CB	CYS-97-K-CB	80	25.1	39.3		751	Oligomer2	CYS-14-F-CB	CYS-86-F-CB	72
															752	Tetramer	CYS-97-B-CB	CYS-313-B-CB	216	99.6										752	Oligomer1	CYS-37-J-CB	CYS-86-J-CB	49	25.8		752	Oligomer1	CYS-17-A-CB	CYS-108-A-CB	91	25.5	39.4		752	Oligomer2	CYS-14-G-CB	CYS-86-G-CB	72
															753	Tetramer	CYS-97-C-CB	CYS-313-C-CB	216	99.6										753	Oligomer1	CYS-37-K-CB	CYS-86-K-CB	49	25.8		753	Oligomer1	CYS-17-C-CB	CYS-108-C-CB	91	25.5	39.4		753	Oligomer2	CYS-86-G-CB	CYS-242-H-CB	620
															754	Tetramer	CYS-86-C-CB	CYS-313-D-CB	691	99.6										754	Oligomer1	CYS-53-K-CB	CYS-242-L-CB	653	25.8		754	Oligomer1	CYS-17-E-CB	CYS-108-E-CB	91	25.5	39.4		754	Oligomer2	CYS-14-H-CB	CYS-86-H-CB	72
															755	Tetramer	CYS-313-C-CB	CYS-86-D-CB	237	99.6										755	Oligomer1	CYS-242-K-CB	CYS-53-L-CB	275	25.8		755	Oligomer1	CYS-17-G-CB	CYS-108-G-CB	91	25.5	39.4		755	Oligomer2	CYS-14-I-CB	CYS-86-I-CB	72
															756	Tetramer	CYS-97-D-CB	CYS-313-D-CB	216	99.6										756	Oligomer1	CYS-37-L-CB	CYS-86-L-CB	49	25.8		756	Oligomer1	CYS-17-I-CB	CYS-108-I-CB	91	25.5	39.4		756	Oligomer2	CYS-86-I-CB	CYS-242-J-CB	620
															757	Tetramer	CYS-34-A-CB	CYS-313-A-CB	279	99.7										757	Oligomer1	CYS-34-A-CB	CYS-108-A-CB	74	26.2		757	Oligomer1	CYS-17-K-CB	CYS-108-K-CB	91	25.5	39.4		757	Oligomer2	CYS-14-J-CB	CYS-86-J-CB	72
															758	Tetramer	CYS-34-B-CB	CYS-313-B-CB	279	99.7										758	Oligomer1	CYS-34-B-CB	CYS-108-B-CB	74	26.2		758	Oligomer1	CYS-108-I-CB	CYS-242-K-CB	1062	26.2	39.4		758	Oligomer2	CYS-14-K-CB	CYS-86-K-CB	72
															759	Tetramer	CYS-34-C-CB	CYS-313-C-CB	279	99.7										759	Oligomer1	CYS-34-C-CB	CYS-108-C-CB	74	26.2		759	Oligomer1	CYS-108-A-CB	CYS-242-C-CB	1062	26.3	39.4		759	Oligomer2	CYS-86-K-CB	CYS-242-L-CB	620
															760	Tetramer	CYS-34-D-CB	CYS-313-D-CB	279	99.7										760	Oligomer1	CYS-34-D-CB	CYS-108-D-CB	74	26.2		760	Oligomer1	CYS-108-E-CB	CYS-242-G-CB	1062	26.3	39.4		760	Oligomer2	CYS-14-L-CB	CYS-86-L-CB	72
															761	Tetramer	CYS-105-A-CB	CYS-313-B-CB	672	99.8										761	Oligomer1	CYS-34-E-CB	CYS-108-E-CB	74	26.2		761	Oligomer1	CYS-37-A-CB	CYS-144-A-CB	107	28.4	39.4		761	Oligomer2	CYS-14-M-CB	CYS-86-M-CB	72
															762	Tetramer	CYS-313-C-CB	CYS-105-D-CB	256	99.8										762	Oligomer1	CYS-34-F-CB	CYS-108-F-CB	74	26.2		762	Oligomer1	CYS-37-E-CB	CYS-144-E-CB	107	28.4	39.4		762	Oligomer2	CYS-86-M-CB	CYS-242-N-CB	620
															763	Tetramer	CYS-313-A-CB	CYS-105-B-CB	256	99.9										763	Oligomer1	CYS-34-G-CB	CYS-108-G-CB	74	26.2		763	Oligomer1	CYS-56-B-CB	CYS-86-B-CB	30	33.7	39.6		763	Oligomer2	CYS-14-N-CB	CYS-86-N-CB	72
															764	Tetramer	CYS-105-C-CB	CYS-313-D-CB	672	99.9										764	Oligomer1	CYS-34-H-CB	CYS-108-H-CB	74	26.2		764	Oligomer1	CYS-56-F-CB	CYS-86-F-CB	30	33.7	39.6		764	Oligomer2	CYS-14-O-CB	CYS-86-O-CB	72
															765	Tetramer	CYS-86-A-CB	CYS-456-B-CB	834	102.4										765	Oligomer1	CYS-34-I-CB	CYS-108-I-CB	74	26.2		765	Oligomer1	CYS-56-I-CB	CYS-86-I-CB	30	33.7	39.6		765	Oligomer2	CYS-86-O-CB	CYS-242-P-CB	620
															766	Tetramer	CYS-456-A-CB	CYS-86-B-CB	94	102.4										766	Oligomer1	CYS-108-I-CB	CYS-242-K-CB	1062	26.2		766	Oligomer1	CYS-56-J-CB	CYS-86-J-CB	30	33.7	39.6		766	Oligomer2	CYS-14-P-CB	CYS-86-P-CB	72
															767	Tetramer	CYS-86-C-CB	CYS-456-D-CB	834	102.4										767	Oligomer1	CYS-34-J-CB	CYS-108-J-CB	74	26.2		767	Oligomer1	CYS-55-I-CB	CYS-144-I-CB	89	25.5	39.7		767	Oligomer2	CYS-242-A-CB	CYS-37-B-CB	259
															768	Tetramer	CYS-456-C-CB	CYS-86-D-CB	94	102.4										768	Oligomer1	CYS-34-K-CB	CYS-108-K-CB	74	26.2		768	Oligomer1	CYS-53-A-CB	CYS-105-A-CB	52	34.7	39.7		768	Oligomer2	CYS-242-C-CB	CYS-37-D-CB	259
															769	Tetramer	CYS-105-A-CB	CYS-456-B-CB	815	102.5										769	Oligomer1	CYS-34-L-CB	CYS-108-L-CB	74	26.2		769	Oligomer1	CYS-53-C-CB	CYS-105-C-CB	52	34.7	39.7		769	Oligomer2	CYS-242-E-CB	CYS-37-F-CB	259
															770	Tetramer	CYS-456-A-CB	CYS-105-B-CB	113	102.5										770	Oligomer1	CYS-108-A-CB	CYS-242-C-CB	1062	26.3		770	Oligomer1	CYS-53-E-CB	CYS-105-E-CB	52	34.7	39.7		770	Oligomer2	CYS-242-G-CB	CYS-37-H-CB	259
															771	Tetramer	CYS-105-C-CB	CYS-456-D-CB	815	102.5										771	Oligomer1	CYS-242-B-CB	CYS-108-D-CB	794	26.3		771	Oligomer1	CYS-53-G-CB	CYS-105-G-CB	52	34.7	39.7		771	Oligomer2	CYS-242-I-CB	CYS-37-J-CB	259
															772	Tetramer	CYS-456-C-CB	CYS-105-D-CB	113	102.5										772	Oligomer1	CYS-108-E-CB	CYS-242-G-CB	1062	26.3		772	Oligomer1	CYS-53-I-CB	CYS-105-I-CB	52	34.7	39.7		772	Oligomer2	CYS-242-K-CB	CYS-37-L-CB	259
															773	Tetramer	CYS-108-A-CB	CYS-456-A-CB	348	102.6										773	Oligomer1	CYS-242-F-CB	CYS-108-H-CB	794	26.3		773	Oligomer1	CYS-53-K-CB	CYS-105-K-CB	52	34.7	39.7		773	Oligomer2	CYS-242-M-CB	CYS-37-N-CB	259
															774	Tetramer	CYS-108-B-CB	CYS-456-B-CB	348	102.6										774	Oligomer1	CYS-242-J-CB	CYS-108-L-CB	794	26.3		774	Oligomer1	CYS-29-A-CB	CYS-97-A-CB	68	30.4	39.8		774	Oligomer2	CYS-242-O-CB	CYS-37-P-CB	259
															775	Tetramer	CYS-108-C-CB	CYS-456-C-CB	348	102.6										775	Oligomer1	CYS-34-A-CB	CYS-97-A-CB	63	26.5		775	Oligomer1	CYS-29-E-CB	CYS-97-E-CB	68	30.4	39.8		775	Oligomer2	CYS-34-F-CB	CYS-29-K-CB	2315
															776	Tetramer	CYS-108-D-CB	CYS-456-D-CB	348	102.6										776	Oligomer1	CYS-34-B-CB	CYS-97-B-CB	63	26.5		776	Oligomer1	CYS-37-C-CB	CYS-144-C-CB	107	28.4	39.9		776	Oligomer2	CYS-34-H-CB	CYS-29-M-CB	2315
															777	Tetramer	CYS-105-A-CB	CYS-456-A-CB	351	104.9										777	Oligomer1	CYS-34-C-CB	CYS-97-C-CB	63	26.5		777	Oligomer1	CYS-37-G-CB	CYS-144-G-CB	107	28.4	39.9		777	Oligomer2	CYS-97-A-CB	CYS-97-F-CB	2320
															778	Tetramer	CYS-105-B-CB	CYS-456-B-CB	351	104.9										778	Oligomer1	CYS-34-D-CB	CYS-97-D-CB	63	26.5		778	Oligomer1	CYS-37-I-CB	CYS-144-I-CB	107	28.4	39.9		778	Oligomer2	CYS-97-D-CB	CYS-97-K-CB	3248
															779	Tetramer	CYS-105-C-CB	CYS-456-C-CB	351	104.9										779	Oligomer1	CYS-34-E-CB	CYS-97-E-CB	63	26.5		779	Oligomer1	CYS-37-K-CB	CYS-144-K-CB	107	28.4	39.9		779	Oligomer2	CYS-97-H-CB	CYS-97-I-CB	464
															780	Tetramer	CYS-105-D-CB	CYS-456-D-CB	351	104.9										780	Oligomer1	CYS-34-F-CB	CYS-97-F-CB	63	26.5		780	Oligomer1	CYS-29-A-CB	CYS-108-A-CB	79	31.4	39.9		780	Oligomer2	CYS-97-M-CB	CYS-97-P-CB	1392
															781	Tetramer	CYS-86-A-CB	CYS-456-A-CB	370	105.7										781	Oligomer1	CYS-34-G-CB	CYS-97-G-CB	63	26.5		781	Oligomer1	CYS-29-E-CB	CYS-108-E-CB	79	31.4	39.9		781	Oligomer2	CYS-34-A-CB	CYS-242-B-CB	672
															782	Tetramer	CYS-86-B-CB	CYS-456-B-CB	370	105.7										782	Oligomer1	CYS-34-H-CB	CYS-97-H-CB	63	26.5		782	Oligomer1	CYS-56-G-CB	CYS-105-G-CB	49	34.9	39.9		782	Oligomer2	CYS-34-C-CB	CYS-242-D-CB	672
															783	Tetramer	CYS-86-C-CB	CYS-456-C-CB	370	105.7										783	Oligomer1	CYS-34-I-CB	CYS-97-I-CB	63	26.5		783	Oligomer1	CYS-55-A-CB	CYS-144-A-CB	89	25.4	40		783	Oligomer2	CYS-34-E-CB	CYS-242-F-CB	672
															784	Tetramer	CYS-86-D-CB	CYS-456-D-CB	370	105.7										784	Oligomer1	CYS-34-J-CB	CYS-97-J-CB	63	26.5		784	Oligomer1	CYS-55-B-CB	CYS-144-B-CB	89	25.5	40		784	Oligomer2	CYS-55-F-CB	CYS-29-K-CB	2294
															785	Tetramer	CYS-108-A-CB	CYS-313-A-CB	205	107.2										785	Oligomer1	CYS-34-K-CB	CYS-97-K-CB	63	26.5		785	Oligomer1	CYS-55-F-CB	CYS-144-F-CB	89	25.5	40		785	Oligomer2	CYS-34-G-CB	CYS-242-H-CB	672
															786	Tetramer	CYS-108-B-CB	CYS-313-B-CB	205	107.2										786	Oligomer1	CYS-34-L-CB	CYS-97-L-CB	63	26.5		786	Oligomer1	CYS-55-J-CB	CYS-144-J-CB	89	25.5	40		786	Oligomer2	CYS-55-H-CB	CYS-29-M-CB	2294
															787	Tetramer	CYS-108-C-CB	CYS-313-C-CB	205	107.2										787	Oligomer1	CYS-34-A-CB	CYS-105-A-CB	71	26.8		787	Oligomer1	CYS-37-D-CB	CYS-144-D-CB	107	28.4	40		787	Oligomer2	CYS-34-I-CB	CYS-242-J-CB	672
															788	Tetramer	CYS-108-D-CB	CYS-313-D-CB	205	107.2										788	Oligomer1	CYS-34-B-CB	CYS-105-B-CB	71	26.8		788	Oligomer1	CYS-37-L-CB	CYS-144-L-CB	107	28.4	40		788	Oligomer2	CYS-34-K-CB	CYS-242-L-CB	672
															789	Tetramer	CYS-105-A-CB	CYS-313-C-CB	1136	108.8										789	Oligomer1	CYS-34-C-CB	CYS-105-C-CB	71	26.8		789	Oligomer1	CYS-144-B-CB	CYS-108-F-CB	1820	34.8	40		789	Oligomer2	CYS-34-M-CB	CYS-242-N-CB	672
															790	Tetramer	CYS-313-B-CB	CYS-105-D-CB	720	108.8										790	Oligomer1	CYS-34-D-CB	CYS-105-D-CB	71	26.8		790	Oligomer1	CYS-144-F-CB	CYS-108-J-CB	1820	34.8	40		790	Oligomer2	CYS-34-O-CB	CYS-242-P-CB	672
															791	Tetramer	CYS-108-A-CB	CYS-313-C-CB	1133	109.1										791	Oligomer1	CYS-34-E-CB	CYS-105-E-CB	71	26.8		791	Oligomer1	CYS-144-H-CB	CYS-108-L-CB	1820	34.8	40		791	Oligomer2	CYS-29-F-CB	CYS-55-K-CB	2346
															792	Tetramer	CYS-313-B-CB	CYS-108-D-CB	723	109.1										792	Oligomer1	CYS-34-F-CB	CYS-105-F-CB	71	26.8		792	Oligomer1	CYS-29-B-CB	CYS-97-B-CB	68	30.4	40.1		792	Oligomer2	CYS-29-H-CB	CYS-55-M-CB	2346
															793	Tetramer	CYS-105-A-CB	CYS-313-A-CB	208	109.2										793	Oligomer1	CYS-34-G-CB	CYS-105-G-CB	71	26.8		793	Oligomer1	CYS-29-D-CB	CYS-97-D-CB	68	30.4	40.1		793	Oligomer2	CYS-242-A-CB	CYS-34-B-CB	256
															794	Tetramer	CYS-105-D-CB	CYS-313-D-CB	208	109.2										794	Oligomer1	CYS-34-H-CB	CYS-105-H-CB	71	26.8		794	Oligomer1	CYS-29-F-CB	CYS-97-F-CB	68	30.4	40.1		794	Oligomer2	CYS-242-A-CB	CYS-55-B-CB	277
															795	Tetramer	CYS-105-B-CB	CYS-313-B-CB	208	109.3										795	Oligomer1	CYS-34-I-CB	CYS-105-I-CB	71	26.8		795	Oligomer1	CYS-29-H-CB	CYS-97-H-CB	68	30.4	40.1		795	Oligomer2	CYS-242-C-CB	CYS-34-D-CB	256
															796	Tetramer	CYS-105-C-CB	CYS-313-C-CB	208	109.3										796	Oligomer1	CYS-34-J-CB	CYS-105-J-CB	71	26.8		796	Oligomer1	CYS-29-J-CB	CYS-97-J-CB	68	30.4	40.1		796	Oligomer2	CYS-242-C-CB	CYS-55-D-CB	277
															797	Tetramer	CYS-108-A-CB	CYS-456-D-CB	1740	109.7										797	Oligomer1	CYS-34-K-CB	CYS-105-K-CB	71	26.8		797	Oligomer1	CYS-29-L-CB	CYS-97-L-CB	68	30.4	40.1		797	Oligomer2	CYS-242-E-CB	CYS-34-F-CB	256
															798	Tetramer	CYS-456-A-CB	CYS-108-D-CB	1044	109.7										798	Oligomer1	CYS-34-L-CB	CYS-105-L-CB	71	26.8		798	Oligomer1	CYS-29-B-CB	CYS-108-B-CB	79	31.4	40.2		798	Oligomer2	CYS-242-E-CB	CYS-55-F-CB	277
															799	Tetramer	CYS-144-A-CB	CYS-144-B-CB	464	109.9										799	Oligomer1	CYS-29-A-CB	CYS-242-B-CB	677	27		799	Oligomer1	CYS-29-D-CB	CYS-108-D-CB	79	31.4	40.2		799	Oligomer2	CYS-242-G-CB	CYS-34-H-CB	256
															800	Tetramer	CYS-144-C-CB	CYS-144-D-CB	464	109.9										800	Oligomer1	CYS-242-A-CB	CYS-29-B-CB	251	27		800	Oligomer1	CYS-29-F-CB	CYS-108-F-CB	79	31.4	40.2		800	Oligomer2	CYS-242-G-CB	CYS-55-H-CB	277
															801	Tetramer	CYS-86-A-CB	CYS-313-A-CB	227	110										801	Oligomer1	CYS-29-C-CB	CYS-242-D-CB	677	27		801	Oligomer1	CYS-29-H-CB	CYS-108-H-CB	79	31.4	40.2		801	Oligomer2	CYS-242-I-CB	CYS-34-J-CB	256
															802	Tetramer	CYS-86-B-CB	CYS-313-B-CB	227	110										802	Oligomer1	CYS-242-C-CB	CYS-29-D-CB	251	27		802	Oligomer1	CYS-29-J-CB	CYS-108-J-CB	79	31.4	40.2		802	Oligomer2	CYS-242-I-CB	CYS-55-J-CB	277
															803	Tetramer	CYS-86-C-CB	CYS-313-C-CB	227	110										803	Oligomer1	CYS-29-E-CB	CYS-242-F-CB	677	27		803	Oligomer1	CYS-29-L-CB	CYS-108-L-CB	79	31.4	40.2		803	Oligomer2	CYS-242-K-CB	CYS-34-L-CB	256
															804	Tetramer	CYS-86-D-CB	CYS-313-D-CB	227	110										804	Oligomer1	CYS-242-E-CB	CYS-29-F-CB	251	27		804	Oligomer1	CYS-55-D-CB	CYS-144-D-CB	89	25.4	40.3		804	Oligomer2	CYS-242-K-CB	CYS-55-L-CB	277
															805	Tetramer	CYS-105-A-CB	CYS-456-D-CB	1743	110.5										805	Oligomer1	CYS-29-G-CB	CYS-242-H-CB	677	27		805	Oligomer1	CYS-55-E-CB	CYS-144-E-CB	89	25.4	40.3		805	Oligomer2	CYS-242-M-CB	CYS-34-N-CB	256
															806	Tetramer	CYS-456-A-CB	CYS-105-D-CB	1041	110.5										806	Oligomer1	CYS-242-G-CB	CYS-29-H-CB	251	27		806	Oligomer1	CYS-55-H-CB	CYS-144-H-CB	89	25.4	40.3		806	Oligomer2	CYS-242-M-CB	CYS-55-N-CB	277
															807	Tetramer	CYS-105-A-CB	CYS-456-C-CB	1279	111.1										807	Oligomer1	CYS-29-I-CB	CYS-242-J-CB	677	27		807	Oligomer1	CYS-55-L-CB	CYS-144-L-CB	89	25.4	40.3		807	Oligomer2	CYS-242-O-CB	CYS-34-P-CB	256
															808	Tetramer	CYS-456-B-CB	CYS-105-D-CB	577	111.1										808	Oligomer1	CYS-242-I-CB	CYS-29-J-CB	251	27		808	Oligomer1	CYS-37-B-CB	CYS-97-B-CB	60	27.8	40.3		808	Oligomer2	CYS-242-O-CB	CYS-55-P-CB	277
															809	Tetramer	CYS-108-A-CB	CYS-456-C-CB	1276	111.3										809	Oligomer1	CYS-29-K-CB	CYS-242-L-CB	677	27		809	Oligomer1	CYS-37-F-CB	CYS-97-F-CB	60	27.8	40.3		809	Oligomer2	CYS-56-F-CB	CYS-34-K-CB	2298
															810	Tetramer	CYS-456-B-CB	CYS-108-D-CB	580	111.3										810	Oligomer1	CYS-242-K-CB	CYS-29-L-CB	251	27		810	Oligomer1	CYS-37-J-CB	CYS-97-J-CB	60	27.8	40.3		810	Oligomer2	CYS-56-H-CB	CYS-34-M-CB	2298
															811	Tetramer	CYS-97-A-CB	CYS-313-C-CB	1144	111.6										811	Oligomer1	CYS-55-A-CB	CYS-97-A-CB	42	27.4		811	Oligomer1	CYS-53-B-CB	CYS-105-B-CB	52	34.7	40.3		811	Oligomer2	CYS-56-F-CB	CYS-56-K-CB	2320
															812	Tetramer	CYS-313-B-CB	CYS-97-D-CB	712	111.6										812	Oligomer1	CYS-55-B-CB	CYS-97-B-CB	42	27.4		812	Oligomer1	CYS-53-D-CB	CYS-105-D-CB	52	34.7	40.3		812	Oligomer2	CYS-56-H-CB	CYS-56-M-CB	2320
															813	Tetramer	CYS-86-A-CB	CYS-313-C-CB	1155	112.4										813	Oligomer1	CYS-55-C-CB	CYS-97-C-CB	42	27.4		813	Oligomer1	CYS-53-F-CB	CYS-105-F-CB	52	34.7	40.3		813	Oligomer2	CYS-144-A-CB	CYS-242-B-CB	562
															814	Tetramer	CYS-313-B-CB	CYS-86-D-CB	701	112.4										814	Oligomer1	CYS-55-D-CB	CYS-97-D-CB	42	27.4		814	Oligomer1	CYS-53-H-CB	CYS-105-H-CB	52	34.7	40.3		814	Oligomer2	CYS-144-C-CB	CYS-242-D-CB	562
															815	Tetramer	CYS-86-A-CB	CYS-456-D-CB	1762	113.2										815	Oligomer1	CYS-55-E-CB	CYS-97-E-CB	42	27.4		815	Oligomer1	CYS-53-J-CB	CYS-105-J-CB	52	34.7	40.3		815	Oligomer2	CYS-144-E-CB	CYS-242-F-CB	562
															816	Tetramer	CYS-456-A-CB	CYS-86-D-CB	1022	113.2										816	Oligomer1	CYS-55-F-CB	CYS-97-F-CB	42	27.4		816	Oligomer1	CYS-53-L-CB	CYS-105-L-CB	52	34.7	40.3		816	Oligomer2	CYS-144-G-CB	CYS-242-H-CB	562
															817	Tetramer	CYS-53-A-CB	CYS-144-B-CB	555	113.8										817	Oligomer1	CYS-55-G-CB	CYS-97-G-CB	42	27.4		817	Oligomer1	CYS-108-A-CB	CYS-144-E-CB	1892	34.8	40.3		817	Oligomer2	CYS-144-I-CB	CYS-242-J-CB	562
															818	Tetramer	CYS-108-A-CB	CYS-313-D-CB	1597	113.8										818	Oligomer1	CYS-55-H-CB	CYS-97-H-CB	42	27.4		818	Oligomer1	CYS-108-C-CB	CYS-144-G-CB	1892	34.8	40.3		818	Oligomer2	CYS-144-K-CB	CYS-242-L-CB	562
															819	Tetramer	CYS-313-A-CB	CYS-108-D-CB	1187	113.8										819	Oligomer1	CYS-55-I-CB	CYS-97-I-CB	42	27.4		819	Oligomer1	CYS-108-E-CB	CYS-144-I-CB	1892	34.8	40.3		819	Oligomer2	CYS-144-M-CB	CYS-242-N-CB	562
															820	Tetramer	CYS-144-C-CB	CYS-53-D-CB	373	113.8										820	Oligomer1	CYS-55-J-CB	CYS-97-J-CB	42	27.4		820	Oligomer1	CYS-108-G-CB	CYS-144-K-CB	1892	34.8	40.3		820	Oligomer2	CYS-144-O-CB	CYS-242-P-CB	562
															821	Tetramer	CYS-144-A-CB	CYS-53-B-CB	373	113.9										821	Oligomer1	CYS-55-K-CB	CYS-97-K-CB	42	27.4		821	Oligomer1	CYS-37-H-CB	CYS-86-H-CB	49	25.8	40.4		821	Oligomer2	CYS-29-F-CB	CYS-14-K-CB	2305
															822	Tetramer	CYS-53-C-CB	CYS-144-D-CB	555	113.9										822	Oligomer1	CYS-55-L-CB	CYS-97-L-CB	42	27.4		822	Oligomer1	CYS-37-D-CB	CYS-97-D-CB	60	27.8	40.4		822	Oligomer2	CYS-29-F-CB	CYS-37-K-CB	2328
															823	Tetramer	CYS-56-A-CB	CYS-144-B-CB	552	114										823	Oligomer1	CYS-37-A-CB	CYS-97-A-CB	60	27.8		823	Oligomer1	CYS-37-L-CB	CYS-97-L-CB	60	27.8	40.4		823	Oligomer2	CYS-29-H-CB	CYS-14-M-CB	2305
															824	Tetramer	CYS-144-A-CB	CYS-56-B-CB	376	114										824	Oligomer1	CYS-86-A-CB	CYS-242-C-CB	1084	27.8		824	Oligomer1	CYS-56-C-CB	CYS-105-C-CB	49	34.9	40.4		824	Oligomer2	CYS-29-H-CB	CYS-37-M-CB	2328
															825	Tetramer	CYS-97-A-CB	CYS-456-C-CB	1287	114										825	Oligomer1	CYS-37-B-CB	CYS-97-B-CB	60	27.8		825	Oligomer1	CYS-56-K-CB	CYS-105-K-CB	49	34.9	40.4		825	Oligomer2	CYS-17-A-CB	CYS-86-A-CB	69
															826	Tetramer	CYS-456-B-CB	CYS-97-D-CB	569	114										826	Oligomer1	CYS-242-B-CB	CYS-86-D-CB	772	27.8		826	Oligomer1	CYS-242-B-CB	CYS-105-D-CB	791	25.2	40.5		826	Oligomer2	CYS-86-A-CB	CYS-97-F-CB	2331
															827	Tetramer	CYS-56-C-CB	CYS-144-D-CB	552	114										827	Oligomer1	CYS-37-C-CB	CYS-97-C-CB	60	27.8		827	Oligomer1	CYS-242-F-CB	CYS-105-H-CB	791	25.2	40.5		827	Oligomer2	CYS-17-B-CB	CYS-86-B-CB	69
															828	Tetramer	CYS-144-C-CB	CYS-56-D-CB	376	114										828	Oligomer1	CYS-37-D-CB	CYS-97-D-CB	60	27.8		828	Oligomer1	CYS-242-J-CB	CYS-105-L-CB	791	25.2	40.5		828	Oligomer2	CYS-17-C-CB	CYS-86-C-CB	69
															829	Tetramer	CYS-55-A-CB	CYS-144-B-CB	553	114.2										829	Oligomer1	CYS-37-E-CB	CYS-97-E-CB	60	27.8		829	Oligomer1	CYS-37-B-CB	CYS-108-B-CB	71	28.6	40.5		829	Oligomer2	CYS-17-D-CB	CYS-86-D-CB	69
															830	Tetramer	CYS-144-A-CB	CYS-55-B-CB	375	114.2										830	Oligomer1	CYS-86-E-CB	CYS-242-G-CB	1084	27.8		830	Oligomer1	CYS-37-D-CB	CYS-108-D-CB	71	28.6	40.5		830	Oligomer2	CYS-97-D-CB	CYS-86-K-CB	3237
															831	Tetramer	CYS-55-C-CB	CYS-144-D-CB	553	114.2										831	Oligomer1	CYS-37-F-CB	CYS-97-F-CB	60	27.8		831	Oligomer1	CYS-37-F-CB	CYS-108-F-CB	71	28.6	40.5		831	Oligomer2	CYS-17-E-CB	CYS-86-E-CB	69
															832	Tetramer	CYS-144-C-CB	CYS-55-D-CB	375	114.2										832	Oligomer1	CYS-242-F-CB	CYS-86-H-CB	772	27.8		832	Oligomer1	CYS-37-J-CB	CYS-108-J-CB	71	28.6	40.5		832	Oligomer2	CYS-17-F-CB	CYS-86-F-CB	69
															833	Tetramer	CYS-105-A-CB	CYS-313-D-CB	1600	114.5										833	Oligomer1	CYS-37-G-CB	CYS-97-G-CB	60	27.8		833	Oligomer1	CYS-37-L-CB	CYS-108-L-CB	71	28.6	40.5		833	Oligomer2	CYS-17-G-CB	CYS-86-G-CB	69
															834	Tetramer	CYS-313-A-CB	CYS-105-D-CB	1184	114.5										834	Oligomer1	CYS-37-H-CB	CYS-97-H-CB	60	27.8		834	Oligomer1	CYS-17-B-CB	CYS-86-B-CB	69	22.4	40.6		834	Oligomer2	CYS-17-H-CB	CYS-86-H-CB	69
															835	Tetramer	CYS-86-A-CB	CYS-456-C-CB	1298	114.7										835	Oligomer1	CYS-37-I-CB	CYS-97-I-CB	60	27.8		835	Oligomer1	CYS-17-F-CB	CYS-86-F-CB	69	22.4	40.6		835	Oligomer2	CYS-97-H-CB	CYS-86-I-CB	453
															836	Tetramer	CYS-456-B-CB	CYS-86-D-CB	558	114.7										836	Oligomer1	CYS-86-I-CB	CYS-242-K-CB	1084	27.8		836	Oligomer1	CYS-17-J-CB	CYS-86-J-CB	69	22.4	40.6		836	Oligomer2	CYS-17-I-CB	CYS-86-I-CB	69
															837	Tetramer	CYS-97-A-CB	CYS-456-D-CB	1751	114.8										837	Oligomer1	CYS-37-J-CB	CYS-97-J-CB	60	27.8		837	Oligomer1	CYS-17-L-CB	CYS-86-L-CB	69	22.4	40.6		837	Oligomer2	CYS-17-J-CB	CYS-86-J-CB	69
															838	Tetramer	CYS-456-A-CB	CYS-97-D-CB	1033	114.8										838	Oligomer1	CYS-242-J-CB	CYS-86-L-CB	772	27.8		838	Oligomer1	CYS-37-B-CB	CYS-144-B-CB	107	28.4	40.6		838	Oligomer2	CYS-17-K-CB	CYS-86-K-CB	69
															839	Tetramer	CYS-86-A-CB	CYS-313-D-CB	1619	117										839	Oligomer1	CYS-37-K-CB	CYS-97-K-CB	60	27.8		839	Oligomer1	CYS-37-F-CB	CYS-144-F-CB	107	28.4	40.6		839	Oligomer2	CYS-17-L-CB	CYS-86-L-CB	69
															840	Tetramer	CYS-313-A-CB	CYS-86-D-CB	1165	117										840	Oligomer1	CYS-37-L-CB	CYS-97-L-CB	60	27.8		840	Oligomer1	CYS-37-J-CB	CYS-144-J-CB	107	28.4	40.6		840	Oligomer2	CYS-17-M-CB	CYS-86-M-CB	69
															841	Tetramer	CYS-29-A-CB	CYS-144-B-CB	579	117.2										841	Oligomer1	CYS-37-A-CB	CYS-144-A-CB	107	28.4		841	Oligomer1	CYS-56-D-CB	CYS-86-D-CB	30	33.7	40.6		841	Oligomer2	CYS-86-M-CB	CYS-97-P-CB	1403
															842	Tetramer	CYS-144-C-CB	CYS-29-D-CB	349	117.2										842	Oligomer1	CYS-37-B-CB	CYS-144-B-CB	107	28.4		842	Oligomer1	CYS-56-H-CB	CYS-86-H-CB	30	33.7	40.6		842	Oligomer2	CYS-17-N-CB	CYS-86-N-CB	69
															843	Tetramer	CYS-144-A-CB	CYS-29-B-CB	349	117.3										843	Oligomer1	CYS-37-C-CB	CYS-144-C-CB	107	28.4		843	Oligomer1	CYS-56-L-CB	CYS-86-L-CB	30	33.7	40.6		843	Oligomer2	CYS-17-O-CB	CYS-86-O-CB	69
															844	Tetramer	CYS-29-C-CB	CYS-144-D-CB	579	117.3										844	Oligomer1	CYS-37-D-CB	CYS-144-D-CB	107	28.4		844	Oligomer1	CYS-37-A-CB	CYS-86-A-CB	49	25.8	40.7		844	Oligomer2	CYS-17-P-CB	CYS-86-P-CB	69
															845	Tetramer	CYS-97-A-CB	CYS-313-D-CB	1608	119.3										845	Oligomer1	CYS-37-E-CB	CYS-144-E-CB	107	28.4		845	Oligomer1	CYS-37-C-CB	CYS-86-C-CB	49	25.8	40.7		845	Oligomer2	CYS-14-A-CB	CYS-97-A-CB	83
															846	Tetramer	CYS-313-A-CB	CYS-97-D-CB	1176	119.3										846	Oligomer1	CYS-37-F-CB	CYS-144-F-CB	107	28.4		846	Oligomer1	CYS-37-E-CB	CYS-86-E-CB	49	25.8	40.7		846	Oligomer2	CYS-56-A-CB	CYS-242-B-CB	650
															847	Tetramer	CYS-37-A-CB	CYS-144-B-CB	571	119.4										847	Oligomer1	CYS-37-G-CB	CYS-144-G-CB	107	28.4		847	Oligomer1	CYS-37-G-CB	CYS-86-G-CB	49	25.8	40.7		847	Oligomer2	CYS-242-A-CB	CYS-144-B-CB	366
															848	Tetramer	CYS-144-A-CB	CYS-37-B-CB	357	119.4										848	Oligomer1	CYS-37-H-CB	CYS-144-H-CB	107	28.4		848	Oligomer1	CYS-37-I-CB	CYS-86-I-CB	49	25.8	40.7		848	Oligomer2	CYS-14-B-CB	CYS-97-B-CB	83
															849	Tetramer	CYS-37-C-CB	CYS-144-D-CB	571	119.4										849	Oligomer1	CYS-37-I-CB	CYS-144-I-CB	107	28.4		849	Oligomer1	CYS-37-K-CB	CYS-86-K-CB	49	25.8	40.7		849	Oligomer2	CYS-14-C-CB	CYS-97-C-CB	83
															850	Tetramer	CYS-144-C-CB	CYS-37-D-CB	357	119.4										850	Oligomer1	CYS-37-J-CB	CYS-144-J-CB	107	28.4		850	Oligomer1	CYS-37-H-CB	CYS-97-H-CB	60	27.8	40.7		850	Oligomer2	CYS-56-C-CB	CYS-242-D-CB	650
															851	Tetramer	CYS-242-B-CB	CYS-313-C-CB	535	120.8										851	Oligomer1	CYS-37-K-CB	CYS-144-K-CB	107	28.4		851	Oligomer1	CYS-37-H-CB	CYS-108-H-CB	71	28.6	40.8		851	Oligomer2	CYS-242-C-CB	CYS-144-D-CB	366
															852	Tetramer	CYS-313-B-CB	CYS-242-C-CB	393	120.8										852	Oligomer1	CYS-37-L-CB	CYS-144-L-CB	107	28.4		852	Oligomer1	CYS-29-C-CB	CYS-86-C-CB	57	32	40.9		852	Oligomer2	CYS-14-D-CB	CYS-97-D-CB	83
															853	Tetramer	CYS-17-A-CB	CYS-144-B-CB	591	122.5										853	Oligomer1	CYS-17-A-CB	CYS-144-A-CB	127	28.5		853	Oligomer1	CYS-29-G-CB	CYS-86-G-CB	57	32	40.9		853	Oligomer2	CYS-14-E-CB	CYS-97-E-CB	83
															854	Tetramer	CYS-144-A-CB	CYS-17-B-CB	337	122.5										854	Oligomer1	CYS-17-D-CB	CYS-144-D-CB	127	28.5		854	Oligomer1	CYS-29-I-CB	CYS-86-I-CB	57	32	40.9		854	Oligomer2	CYS-56-E-CB	CYS-242-F-CB	650
															855	Tetramer	CYS-17-C-CB	CYS-144-D-CB	591	122.5										855	Oligomer1	CYS-17-E-CB	CYS-144-E-CB	127	28.5		855	Oligomer1	CYS-29-K-CB	CYS-86-K-CB	57	32	40.9		855	Oligomer2	CYS-242-E-CB	CYS-144-F-CB	366
															856	Tetramer	CYS-144-C-CB	CYS-17-D-CB	337	122.5										856	Oligomer1	CYS-17-H-CB	CYS-144-H-CB	127	28.5		856	Oligomer1	CYS-56-B-CB	CYS-105-B-CB	49	34.9	40.9		856	Oligomer2	CYS-14-F-CB	CYS-97-F-CB	83
															857	Tetramer	CYS-34-A-CB	CYS-144-B-CB	574	122.9										857	Oligomer1	CYS-17-L-CB	CYS-144-L-CB	127	28.5		857	Oligomer1	CYS-56-D-CB	CYS-105-D-CB	49	34.9	40.9		857	Oligomer2	CYS-14-G-CB	CYS-97-G-CB	83
															858	Tetramer	CYS-144-A-CB	CYS-34-B-CB	354	122.9										858	Oligomer1	CYS-37-A-CB	CYS-108-A-CB	71	28.6		858	Oligomer1	CYS-56-F-CB	CYS-105-F-CB	49	34.9	40.9		858	Oligomer2	CYS-56-G-CB	CYS-242-H-CB	650
															859	Tetramer	CYS-34-C-CB	CYS-144-D-CB	574	122.9										859	Oligomer1	CYS-17-B-CB	CYS-144-B-CB	127	28.6		859	Oligomer1	CYS-56-H-CB	CYS-105-H-CB	49	34.9	40.9		859	Oligomer2	CYS-242-G-CB	CYS-144-H-CB	366
															860	Tetramer	CYS-144-C-CB	CYS-34-D-CB	354	122.9										860	Oligomer1	CYS-37-B-CB	CYS-108-B-CB	71	28.6		860	Oligomer1	CYS-56-I-CB	CYS-105-I-CB	49	34.9	40.9		860	Oligomer2	CYS-14-H-CB	CYS-97-H-CB	83
															861	Tetramer	CYS-55-A-CB	CYS-55-B-CB	464	123.4										861	Oligomer1	CYS-17-C-CB	CYS-144-C-CB	127	28.6		861	Oligomer1	CYS-56-J-CB	CYS-105-J-CB	49	34.9	40.9		861	Oligomer2	CYS-14-I-CB	CYS-97-I-CB	83
															862	Tetramer	CYS-55-C-CB	CYS-55-D-CB	464	123.4										862	Oligomer1	CYS-37-C-CB	CYS-108-C-CB	71	28.6		862	Oligomer1	CYS-56-L-CB	CYS-105-L-CB	49	34.9	40.9		862	Oligomer2	CYS-56-I-CB	CYS-242-J-CB	650
															863	Tetramer	CYS-242-B-CB	CYS-456-C-CB	678	123.6										863	Oligomer1	CYS-37-D-CB	CYS-108-D-CB	71	28.6		863	Oligomer1	CYS-17-D-CB	CYS-86-D-CB	69	22.4	41		863	Oligomer2	CYS-242-I-CB	CYS-144-J-CB	366
															864	Tetramer	CYS-456-B-CB	CYS-242-C-CB	250	123.6										864	Oligomer1	CYS-37-E-CB	CYS-108-E-CB	71	28.6		864	Oligomer1	CYS-17-H-CB	CYS-86-H-CB	69	22.4	41		864	Oligomer2	CYS-14-J-CB	CYS-97-J-CB	83
															865	Tetramer	CYS-55-A-CB	CYS-56-B-CB	465	124.1										865	Oligomer1	CYS-17-F-CB	CYS-144-F-CB	127	28.6		865	Oligomer1	CYS-37-C-CB	CYS-97-C-CB	60	27.8	41		865	Oligomer2	CYS-14-K-CB	CYS-97-K-CB	83
															866	Tetramer	CYS-56-A-CB	CYS-55-B-CB	463	124.1										866	Oligomer1	CYS-37-F-CB	CYS-108-F-CB	71	28.6		866	Oligomer1	CYS-37-G-CB	CYS-97-G-CB	60	27.8	41		866	Oligomer2	CYS-56-K-CB	CYS-242-L-CB	650
															867	Tetramer	CYS-55-C-CB	CYS-56-D-CB	465	124.1										867	Oligomer1	CYS-17-G-CB	CYS-144-G-CB	127	28.6		867	Oligomer1	CYS-37-I-CB	CYS-97-I-CB	60	27.8	41		867	Oligomer2	CYS-242-K-CB	CYS-144-L-CB	366
															868	Tetramer	CYS-56-C-CB	CYS-55-D-CB	463	124.1										868	Oligomer1	CYS-37-G-CB	CYS-108-G-CB	71	28.6		868	Oligomer1	CYS-37-K-CB	CYS-97-K-CB	60	27.8	41		868	Oligomer2	CYS-14-L-CB	CYS-97-L-CB	83
															869	Tetramer	CYS-53-A-CB	CYS-55-B-CB	466	124.2										869	Oligomer1	CYS-37-H-CB	CYS-108-H-CB	71	28.6		869	Oligomer1	CYS-56-A-CB	CYS-86-A-CB	30	33.7	41		869	Oligomer2	CYS-14-M-CB	CYS-97-M-CB	83
															870	Tetramer	CYS-55-A-CB	CYS-53-B-CB	462	124.2										870	Oligomer1	CYS-17-I-CB	CYS-144-I-CB	127	28.6		870	Oligomer1	CYS-56-E-CB	CYS-86-E-CB	30	33.7	41		870	Oligomer2	CYS-56-M-CB	CYS-242-N-CB	650
															871	Tetramer	CYS-53-C-CB	CYS-55-D-CB	466	124.2										871	Oligomer1	CYS-37-I-CB	CYS-108-I-CB	71	28.6		871	Oligomer1	CYS-37-A-CB	CYS-97-A-CB	60	27.8	41.1		871	Oligomer2	CYS-242-M-CB	CYS-144-N-CB	366
															872	Tetramer	CYS-55-C-CB	CYS-53-D-CB	462	124.2										872	Oligomer1	CYS-17-J-CB	CYS-144-J-CB	127	28.6		872	Oligomer1	CYS-37-E-CB	CYS-97-E-CB	60	27.8	41.1		872	Oligomer2	CYS-14-N-CB	CYS-97-N-CB	83
															873	Tetramer	CYS-14-A-CB	CYS-144-B-CB	594	124.3										873	Oligomer1	CYS-37-J-CB	CYS-108-J-CB	71	28.6		873	Oligomer1	CYS-105-I-CB	CYS-242-K-CB	1065	25.1	41.2		873	Oligomer2	CYS-14-O-CB	CYS-97-O-CB	83
															874	Tetramer	CYS-144-A-CB	CYS-14-B-CB	334	124.3										874	Oligomer1	CYS-17-K-CB	CYS-144-K-CB	127	28.6		874	Oligomer1	CYS-105-A-CB	CYS-242-C-CB	1065	25.2	41.2		874	Oligomer2	CYS-56-O-CB	CYS-242-P-CB	650
															875	Tetramer	CYS-14-C-CB	CYS-144-D-CB	594	124.3										875	Oligomer1	CYS-37-K-CB	CYS-108-K-CB	71	28.6		875	Oligomer1	CYS-105-E-CB	CYS-242-G-CB	1065	25.2	41.2		875	Oligomer2	CYS-242-O-CB	CYS-144-P-CB	366
															876	Tetramer	CYS-144-C-CB	CYS-14-D-CB	334	124.3										876	Oligomer1	CYS-37-L-CB	CYS-108-L-CB	71	28.6		876	Oligomer1	CYS-37-A-CB	CYS-108-A-CB	71	28.6	41.2		876	Oligomer2	CYS-14-P-CB	CYS-97-P-CB	83
															877	Tetramer	CYS-56-A-CB	CYS-56-B-CB	464	124.9										877	Oligomer1	CYS-37-A-CB	CYS-105-A-CB	68	28.8		877	Oligomer1	CYS-37-C-CB	CYS-108-C-CB	71	28.6	41.2		877	Oligomer2	CYS-97-A-CB	CYS-86-F-CB	2309
															878	Tetramer	CYS-56-C-CB	CYS-56-D-CB	464	124.9										878	Oligomer1	CYS-37-B-CB	CYS-105-B-CB	68	28.8		878	Oligomer1	CYS-37-E-CB	CYS-108-E-CB	71	28.6	41.2		878	Oligomer2	CYS-86-D-CB	CYS-97-K-CB	3259
															879	Tetramer	CYS-53-A-CB	CYS-53-B-CB	464	125.1										879	Oligomer1	CYS-37-C-CB	CYS-105-C-CB	68	28.8		879	Oligomer1	CYS-37-G-CB	CYS-108-G-CB	71	28.6	41.2		879	Oligomer2	CYS-86-H-CB	CYS-97-I-CB	475
															880	Tetramer	CYS-53-A-CB	CYS-56-B-CB	467	125.1										880	Oligomer1	CYS-37-D-CB	CYS-105-D-CB	68	28.8		880	Oligomer1	CYS-37-I-CB	CYS-108-I-CB	71	28.6	41.2		880	Oligomer2	CYS-97-M-CB	CYS-86-P-CB	1381
															881	Tetramer	CYS-56-A-CB	CYS-53-B-CB	461	125.1										881	Oligomer1	CYS-37-E-CB	CYS-105-E-CB	68	28.8		881	Oligomer1	CYS-37-K-CB	CYS-108-K-CB	71	28.6	41.2		881	Oligomer2	CYS-14-A-CB	CYS-108-A-CB	94
															882	Tetramer	CYS-53-C-CB	CYS-53-D-CB	464	125.1										882	Oligomer1	CYS-37-F-CB	CYS-105-F-CB	68	28.8		882	Oligomer1	CYS-17-A-CB	CYS-86-A-CB	69	22.4	41.3		882	Oligomer2	CYS-14-B-CB	CYS-108-B-CB	94
															883	Tetramer	CYS-53-C-CB	CYS-56-D-CB	467	125.1										883	Oligomer1	CYS-37-G-CB	CYS-105-G-CB	68	28.8		883	Oligomer1	CYS-17-C-CB	CYS-86-C-CB	69	22.4	41.3		883	Oligomer2	CYS-14-C-CB	CYS-108-C-CB	94
															884	Tetramer	CYS-56-C-CB	CYS-53-D-CB	461	125.1										884	Oligomer1	CYS-37-H-CB	CYS-105-H-CB	68	28.8		884	Oligomer1	CYS-17-E-CB	CYS-86-E-CB	69	22.4	41.3		884	Oligomer2	CYS-14-D-CB	CYS-108-D-CB	94
															885	Tetramer	CYS-456-A-CB	CYS-242-C-CB	714	125.6										885	Oligomer1	CYS-37-I-CB	CYS-105-I-CB	68	28.8		885	Oligomer1	CYS-17-G-CB	CYS-86-G-CB	69	22.4	41.3		885	Oligomer2	CYS-14-E-CB	CYS-108-E-CB	94
															886	Tetramer	CYS-242-B-CB	CYS-456-D-CB	1142	125.6										886	Oligomer1	CYS-37-J-CB	CYS-105-J-CB	68	28.8		886	Oligomer1	CYS-17-I-CB	CYS-86-I-CB	69	22.4	41.3		886	Oligomer2	CYS-14-F-CB	CYS-108-F-CB	94
															887	Tetramer	CYS-29-A-CB	CYS-55-B-CB	490	128										887	Oligomer1	CYS-37-K-CB	CYS-105-K-CB	68	28.8		887	Oligomer1	CYS-17-K-CB	CYS-86-K-CB	69	22.4	41.3		887	Oligomer2	CYS-14-G-CB	CYS-108-G-CB	94
															888	Tetramer	CYS-55-A-CB	CYS-29-B-CB	438	128										888	Oligomer1	CYS-37-L-CB	CYS-105-L-CB	68	28.8		888	Oligomer1	CYS-37-B-CB	CYS-86-B-CB	49	25.8	41.4		888	Oligomer2	CYS-14-H-CB	CYS-108-H-CB	94
															889	Tetramer	CYS-29-C-CB	CYS-55-D-CB	490	128										889	Oligomer1	CYS-97-D-CB	CYS-144-E-CB	511	29.1		889	Oligomer1	CYS-37-D-CB	CYS-86-D-CB	49	25.8	41.4		889	Oligomer2	CYS-14-I-CB	CYS-108-I-CB	94
															890	Tetramer	CYS-55-C-CB	CYS-29-D-CB	438	128										890	Oligomer1	CYS-144-D-CB	CYS-97-E-CB	417	29.1		890	Oligomer1	CYS-37-F-CB	CYS-86-F-CB	49	25.8	41.4		890	Oligomer2	CYS-14-J-CB	CYS-108-J-CB	94
															891	Tetramer	CYS-144-A-CB	CYS-242-A-CB	98	128.7										891	Oligomer1	CYS-97-H-CB	CYS-144-I-CB	511	29.1		891	Oligomer1	CYS-37-J-CB	CYS-86-J-CB	49	25.8	41.4		891	Oligomer2	CYS-14-K-CB	CYS-108-K-CB	94
															892	Tetramer	CYS-144-B-CB	CYS-242-B-CB	98	128.7										892	Oligomer1	CYS-144-H-CB	CYS-97-I-CB	417	29.1		892	Oligomer1	CYS-37-L-CB	CYS-86-L-CB	49	25.8	41.4		892	Oligomer2	CYS-14-L-CB	CYS-108-L-CB	94
															893	Tetramer	CYS-144-C-CB	CYS-242-C-CB	98	128.7										893	Oligomer1	CYS-29-A-CB	CYS-29-J-CB	4176	29.4		893	Oligomer1	CYS-34-C-CB	CYS-97-C-CB	63	26.5	41.4		893	Oligomer2	CYS-14-M-CB	CYS-108-M-CB	94
															894	Tetramer	CYS-144-D-CB	CYS-242-D-CB	98	128.7										894	Oligomer1	CYS-29-C-CB	CYS-29-L-CB	4176	29.4		894	Oligomer1	CYS-34-I-CB	CYS-97-I-CB	63	26.5	41.4		894	Oligomer2	CYS-14-N-CB	CYS-108-N-CB	94
															895	Tetramer	CYS-29-A-CB	CYS-56-B-CB	491	128.9										895	Oligomer1	CYS-14-A-CB	CYS-144-A-CB	130	29.6		895	Oligomer1	CYS-34-K-CB	CYS-97-K-CB	63	26.5	41.4		895	Oligomer2	CYS-14-O-CB	CYS-108-O-CB	94
															896	Tetramer	CYS-37-A-CB	CYS-55-B-CB	482	128.9										896	Oligomer1	CYS-14-D-CB	CYS-144-D-CB	130	29.6		896	Oligomer1	CYS-56-A-CB	CYS-105-A-CB	49	34.9	41.4		896	Oligomer2	CYS-14-P-CB	CYS-108-P-CB	94
															897	Tetramer	CYS-55-A-CB	CYS-37-B-CB	446	128.9										897	Oligomer1	CYS-14-E-CB	CYS-144-E-CB	130	29.6		897	Oligomer1	CYS-56-E-CB	CYS-105-E-CB	49	34.9	41.4		897	Oligomer2	CYS-53-A-CB	CYS-242-B-CB	653
															898	Tetramer	CYS-56-A-CB	CYS-29-B-CB	437	128.9										898	Oligomer1	CYS-14-H-CB	CYS-144-H-CB	130	29.6		898	Oligomer1	CYS-34-A-CB	CYS-97-A-CB	63	26.5	41.5		898	Oligomer2	CYS-53-C-CB	CYS-242-D-CB	653
															899	Tetramer	CYS-29-C-CB	CYS-56-D-CB	491	128.9										899	Oligomer1	CYS-14-L-CB	CYS-144-L-CB	130	29.6		899	Oligomer1	CYS-37-C-CB	CYS-105-C-CB	68	28.8	41.5		899	Oligomer2	CYS-53-E-CB	CYS-242-F-CB	653
															900	Tetramer	CYS-37-C-CB	CYS-55-D-CB	482	128.9										900	Oligomer1	CYS-14-B-CB	CYS-144-B-CB	130	29.7		900	Oligomer1	CYS-37-G-CB	CYS-105-G-CB	68	28.8	41.5		900	Oligomer2	CYS-53-G-CB	CYS-242-H-CB	653
[truncated: 2,479 more rows]
[truncated: 8 more columns]

## Sheet: Supplementary Data 2-3
Supplementary Data 2. Crosslinking mass spectrometric analysis (Crosslinked peptides of TRIM72 in the presence or absence of liposomes)
With liposome - BMOE
[truncated: 447 more rows]

## Sheet: Supplementary Data 3
Supplementary Data 3. Analysis of linchpin residues in E3 ubiquitin ligases
[truncated: 305 more rows]
