# Supplementary material for: Structure and activation of the RING E3 ubiquitin ligase TRIM72 on the membrane
Source: Nat Struct Mol Biol. 2023 Sep 28;30(11):1695–706. doi: 10.1038/s41594-023-01111-7 (PMC10643145; doi:10.1038/s41594-023-01111-7)
Supplement: Supplementary file 5 — Predicted structures of the RING domain of 60 TRIM proteins. [file 41594_2023_1111_MOESM5_ESM.zip]

Archive with 56 entries (56 files):
- R10_26297_unrelaxed_rank_1_model_3.pdb
- R11_443ec_unrelaxed_rank_1_model_2.pdb
- R13_96aaf_unrelaxed_rank_1_model_4.pdb
- R17_962fe_unrelaxed_rank_1_model_2.pdb
- R18_a283c_unrelaxed_rank_1_model_1.pdb
- R19_125_c2e28_unrelaxed_rank_1_model_2.pdb
- R1_4ba34_unrelaxed_rank_1_model_5.pdb
- R22_4eaa4_unrelaxed_rank_1_model_2.pdb
- R23_3068d_unrelaxed_rank_1_model_2.pdb
- R26_c55ad_unrelaxed_rank_1_model_2.pdb
- R27_583d8_unrelaxed_rank_1_model_2.pdb
- R2_f04b6_unrelaxed_rank_1_model_2.pdb
- R31_5e690_unrelaxed_rank_1_model_5.pdb
- R34_62721_unrelaxed_rank_1_model_1.pdb
- R35_15c98_unrelaxed_rank_1_model_4.pdb
- R36_407f1_unrelaxed_rank_1_model_5.pdb
- R37_6cce0_unrelaxed_rank_1_model_1.pdb
- R38_484c2_unrelaxed_rank_1_model_3.pdb
- R39_18dab_unrelaxed_rank_1_model_3.pdb
- R3_60039_unrelaxed_rank_1_model_2.pdb
- R41_300_9e9d2_unrelaxed_rank_1_model_2.pdb
- R42_300_a31cd_unrelaxed_rank_1_model_4.pdb
- R43_1fd3f_unrelaxed_rank_1_model_3.pdb
- R45_10_140_b1110_unrelaxed_rank_4_model_1.pdb
- R46_200_09dc9_unrelaxed_rank_1_model_5.pdb
- R47_7f3d0_unrelaxed_rank_1_model_5.pdb
- R48_f1065_unrelaxed_rank_3_model_4.pdb
- R49_5f980_unrelaxed_rank_1_model_4.pdb
- R4_b3fb2_unrelaxed_rank_1_model_4.pdb
- R50dim_515ba_unrelaxed_rank_1_model_2.pdb
- R51_a0a28_unrelaxed_rank_1_model_3.pdb
- R52_250_9bf57_unrelaxed_rank_1_model_1.pdb
- R54_dec34_unrelaxed_rank_1_model_3.pdb
- R55_cf133_unrelaxed_rank_1_model_1.pdb
- R56_08ec0_unrelaxed_rank_1_model_2.pdb
- R58_e9bbd_unrelaxed_rank_1_model_3.pdb
- R59_ad380_unrelaxed_rank_1_model_4.pdb
- R5_3ae11_unrelaxed_rank_1_model_1.pdb
- R60_69afd_unrelaxed_rank_1_model_4.pdb
- R61_48e8b_unrelaxed_rank_1_model_3.pdb
- R63_cce06_unrelaxed_rank_1_model_1.pdb
- R64_7c807_unrelaxed_rank_1_model_1.pdb
- R65_51f94_unrelaxed_rank_1_model_4.pdb
- R67_200_f4902_unrelaxed_rank_1_model_2.pdb
- R68_cde4e_unrelaxed_rank_1_model_4.pdb
- R6_1c2a0_unrelaxed_rank_1_model_1.pdb
- R71_0da04_unrelaxed_rank_5_model_3.pdb
- R72_b48e4_unrelaxed_rank_1_model_3.pdb
- R73_e097a_unrelaxed_rank_1_model_5.pdb
- R74_163c9_unrelaxed_rank_1_model_3.pdb
- R75_09c1f_unrelaxed_rank_1_model_5.pdb
- R77_90_0914c_unrelaxed_rank_2_model_3.pdb
- R7_85bd8_unrelaxed_rank_1_model_3.pdb
- R8_a5c19_unrelaxed_rank_1_model_4.pdb
- R9_166_a24d3_unrelaxed_rank_1_model_2.pdb
- RL1_5280e_unrelaxed_rank_3_model_1.pdb
