# Supplementary material for: Structure and activation of the RING E3 ubiquitin ligase TRIM72 on the membrane
Source: Nat Struct Mol Biol. 2023 Sep 28;30(11):1695–706. doi: 10.1038/s41594-023-01111-7 (PMC10643145; doi:10.1038/s41594-023-01111-7)
Supplement: Supplementary file 5 — Predicted structures of the RING domain of 60 TRIM proteins. [file 41594_2023_1111_MOESM5_ESM.zip › R10_26297_unrelaxed_rank_1_model_3.pdb]

MODEL     1                                                                     
ATOM      1  N   MET B   1      -3.879  10.198   9.423  1.00 54.29           N  
ATOM      2  CA  MET B   1      -3.234  10.422   8.133  1.00 54.29           C  
ATOM      3  C   MET B   1      -1.842   9.799   8.105  1.00 54.29           C  
ATOM      4  CB  MET B   1      -3.144  11.918   7.829  1.00 54.29           C  
ATOM      5  O   MET B   1      -1.122   9.834   9.104  1.00 54.29           O  
ATOM      6  CG  MET B   1      -4.458  12.532   7.374  1.00 54.29           C  
ATOM      7  SD  MET B   1      -4.222  14.117   6.480  1.00 54.29           S  
ATOM      8  CE  MET B   1      -5.948  14.656   6.324  1.00 54.29           C  
ATOM      9  N   ALA B   2      -1.648   8.990   7.018  1.00 61.47           N  
ATOM     10  CA  ALA B   2      -0.328   8.385   6.865  1.00 61.47           C  
ATOM     11  C   ALA B   2       0.700   9.418   6.414  1.00 61.47           C  
ATOM     12  CB  ALA B   2      -0.386   7.227   5.872  1.00 61.47           C  
ATOM     13  O   ALA B   2       0.423  10.236   5.534  1.00 61.47           O  
ATOM     14  N   SER B   3       1.783   9.414   7.116  1.00 62.36           N  
ATOM     15  CA  SER B   3       2.858  10.354   6.817  1.00 62.36           C  
ATOM     16  C   SER B   3       3.505  10.044   5.472  1.00 62.36           C  
ATOM     17  CB  SER B   3       3.917  10.326   7.920  1.00 62.36           C  
ATOM     18  O   SER B   3       3.340   8.946   4.936  1.00 62.36           O  
ATOM     19  OG  SER B   3       4.672   9.128   7.861  1.00 62.36           O  
ATOM     20  N   ALA B   4       4.115  11.027   4.964  1.00 64.11           N  
ATOM     21  CA  ALA B   4       4.885  10.835   3.738  1.00 64.11           C  
ATOM     22  C   ALA B   4       5.918   9.724   3.908  1.00 64.11           C  
ATOM     23  CB  ALA B   4       5.570  12.137   3.330  1.00 64.11           C  
ATOM     24  O   ALA B   4       6.144   8.932   2.990  1.00 64.11           O  
ATOM     25  N   ALA B   5       6.533   9.641   5.039  1.00 66.49           N  
ATOM     26  CA  ALA B   5       7.526   8.609   5.325  1.00 66.49           C  
ATOM     27  C   ALA B   5       6.899   7.218   5.287  1.00 66.49           C  
ATOM     28  CB  ALA B   5       8.177   8.858   6.683  1.00 66.49           C  
ATOM     29  O   ALA B   5       7.520   6.263   4.816  1.00 66.49           O  
ATOM     30  N   SER B   6       5.692   7.097   5.765  1.00 74.89           N  
ATOM     31  CA  SER B   6       4.986   5.820   5.746  1.00 74.89           C  
ATOM     32  C   SER B   6       4.680   5.379   4.319  1.00 74.89           C  
ATOM     33  CB  SER B   6       3.688   5.913   6.549  1.00 74.89           C  
ATOM     34  O   SER B   6       4.802   4.197   3.989  1.00 74.89           O  
ATOM     35  OG  SER B   6       2.839   6.917   6.018  1.00 74.89           O  
ATOM     36  N   VAL B   7       4.280   6.335   3.522  1.00 76.78           N  
ATOM     37  CA  VAL B   7       3.962   6.031   2.131  1.00 76.78           C  
ATOM     38  C   VAL B   7       5.235   5.642   1.383  1.00 76.78           C  
ATOM     39  CB  VAL B   7       3.276   7.226   1.431  1.00 76.78           C  
ATOM     40  O   VAL B   7       5.221   4.728   0.555  1.00 76.78           O  
ATOM     41  CG1 VAL B   7       3.054   6.929  -0.051  1.00 76.78           C  
ATOM     42  CG2 VAL B   7       1.952   7.557   2.117  1.00 76.78           C  
ATOM     43  N   THR B   8       6.299   6.270   1.676  1.00 77.82           N  
ATOM     44  CA  THR B   8       7.585   5.938   1.074  1.00 77.82           C  
ATOM     45  C   THR B   8       8.015   4.525   1.459  1.00 77.82           C  
ATOM     46  CB  THR B   8       8.675   6.942   1.496  1.00 77.82           C  
ATOM     47  O   THR B   8       8.497   3.766   0.617  1.00 77.82           O  
ATOM     48  CG2 THR B   8      10.020   6.587   0.872  1.00 77.82           C  
ATOM     49  OG1 THR B   8       8.295   8.257   1.072  1.00 77.82           O  
ATOM     50  N   SER B   9       7.908   4.240   2.685  1.00 82.93           N  
ATOM     51  CA  SER B   9       8.230   2.897   3.157  1.00 82.93           C  
ATOM     52  C   SER B   9       7.402   1.842   2.430  1.00 82.93           C  
ATOM     53  CB  SER B   9       7.998   2.788   4.665  1.00 82.93           C  
ATOM     54  O   SER B   9       7.914   0.776   2.081  1.00 82.93           O  
ATOM     55  OG  SER B   9       6.619   2.905   4.972  1.00 82.93           O  
ATOM     56  N   LEU B  10       6.143   2.160   2.293  1.00 89.48           N  
ATOM     57  CA  LEU B  10       5.261   1.260   1.558  1.00 89.48           C  
ATOM     58  C   LEU B  10       5.712   1.122   0.107  1.00 89.48           C  
ATOM     59  CB  LEU B  10       3.816   1.765   1.609  1.00 89.48           C  
ATOM     60  O   LEU B  10       5.729   0.017  -0.439  1.00 89.48           O  
ATOM     61  CG  LEU B  10       2.760   0.863   0.969  1.00 89.48           C  
ATOM     62  CD1 LEU B  10       2.746  -0.502   1.648  1.00 89.48           C  
ATOM     63  CD2 LEU B  10       1.384   1.516   1.043  1.00 89.48           C  
ATOM     64  N   ALA B  11       6.128   2.190  -0.489  1.00 90.95           N  
ATOM     65  CA  ALA B  11       6.598   2.189  -1.872  1.00 90.95           C  
ATOM     66  C   ALA B  11       7.838   1.314  -2.029  1.00 90.95           C  
ATOM     67  CB  ALA B  11       6.895   3.614  -2.334  1.00 90.95           C  
ATOM     68  O   ALA B  11       8.028   0.676  -3.068  1.00 90.95           O  
ATOM     69  N   ASP B  12       8.642   1.254  -1.061  1.00 92.77           N  
ATOM     70  CA  ASP B  12       9.861   0.452  -1.093  1.00 92.77           C  
ATOM     71  C   ASP B  12       9.536  -1.040  -1.114  1.00 92.77           C  
ATOM     72  CB  ASP B  12      10.751   0.779   0.108  1.00 92.77           C  
ATOM     73  O   ASP B  12      10.357  -1.854  -1.542  1.00 92.77           O  
ATOM     74  CG  ASP B  12      11.425   2.135  -0.006  1.00 92.77           C  
ATOM     75  OD1 ASP B  12      11.457   2.709  -1.116  1.00 92.77           O  
ATOM     76  OD2 ASP B  12      11.932   2.633   1.023  1.00 92.77           O  
ATOM     77  N   GLU B  13       8.432  -1.366  -0.686  1.00 95.22           N  
ATOM     78  CA  GLU B  13       8.041  -2.770  -0.591  1.00 95.22           C  
ATOM     79  C   GLU B  13       7.684  -3.337  -1.962  1.00 95.22           C  
ATOM     80  CB  GLU B  13       6.862  -2.936   0.371  1.00 95.22           C  
ATOM     81  O   GLU B  13       7.574  -4.554  -2.126  1.00 95.22           O  
ATOM     82  CG  GLU B  13       7.211  -2.660   1.826  1.00 95.22           C  
ATOM     83  CD  GLU B  13       8.262  -3.608   2.381  1.00 95.22           C  
ATOM     84  OE1 GLU B  13       8.961  -3.238   3.352  1.00 95.22           O  
ATOM     85  OE2 GLU B  13       8.388  -4.729   1.841  1.00 95.22           O  
ATOM     86  N   VAL B  14       7.537  -2.491  -2.956  1.00 97.71           N  
ATOM     87  CA  VAL B  14       7.098  -2.973  -4.261  1.00 97.71           C  
ATOM     88  C   VAL B  14       8.183  -2.707  -5.302  1.00 97.71           C  
ATOM     89  CB  VAL B  14       5.770  -2.311  -4.694  1.00 97.71           C  
ATOM     90  O   VAL B  14       7.881  -2.388  -6.455  1.00 97.71           O  
ATOM     91  CG1 VAL B  14       4.611  -2.814  -3.836  1.00 97.71           C  
ATOM     92  CG2 VAL B  14       5.881  -0.789  -4.608  1.00 97.71           C  
ATOM     93  N   ASN B  15       9.381  -2.813  -4.896  1.00 97.85           N  
ATOM     94  CA  ASN B  15      10.514  -2.655  -5.802  1.00 97.85           C  
ATOM     95  C   ASN B  15      10.872  -3.972  -6.486  1.00 97.85           C  
ATOM     96  CB  ASN B  15      11.727  -2.099  -5.053  1.00 97.85           C  
ATOM     97  O   ASN B  15      10.798  -5.036  -5.870  1.00 97.85           O  
ATOM     98  CG  ASN B  15      11.582  -0.627  -4.719  1.00 97.85           C  
ATOM     99  ND2 ASN B  15      12.541  -0.092  -3.972  1.00 97.85           N  
ATOM    100  OD1 ASN B  15      10.617   0.023  -5.128  1.00 97.85           O  
ATOM    101  N   CYS B  16      11.268  -3.865  -7.744  1.00 98.65           N  
ATOM    102  CA  CYS B  16      11.848  -4.997  -8.459  1.00 98.65           C  
ATOM    103  C   CYS B  16      13.284  -5.245  -8.014  1.00 98.65           C  
ATOM    104  CB  CYS B  16      11.806  -4.756  -9.968  1.00 98.65           C  
ATOM    105  O   CYS B  16      14.123  -4.345  -8.077  1.00 98.65           O  
ATOM    106  SG  CYS B  16      12.559  -6.081 -10.937  1.00 98.65           S  
ATOM    107  N   PRO B  17      13.605  -6.442  -7.550  1.00 98.12           N  
ATOM    108  CA  PRO B  17      14.966  -6.729  -7.091  1.00 98.12           C  
ATOM    109  C   PRO B  17      16.004  -6.598  -8.203  1.00 98.12           C  
ATOM    110  CB  PRO B  17      14.874  -8.175  -6.596  1.00 98.12           C  
ATOM    111  O   PRO B  17      17.197  -6.452  -7.925  1.00 98.12           O  
ATOM    112  CG  PRO B  17      13.429  -8.376  -6.271  1.00 98.12           C  
ATOM    113  CD  PRO B  17      12.605  -7.589  -7.249  1.00 98.12           C  
ATOM    114  N   ILE B  18      15.656  -6.663  -9.425  1.00 97.84           N  
ATOM    115  CA  ILE B  18      16.599  -6.596 -10.536  1.00 97.84           C  
ATOM    116  C   ILE B  18      16.912  -5.137 -10.860  1.00 97.84           C  
ATOM    117  CB  ILE B  18      16.051  -7.317 -11.788  1.00 97.84           C  
ATOM    118  O   ILE B  18      18.072  -4.721 -10.824  1.00 97.84           O  
ATOM    119  CG1 ILE B  18      15.931  -8.823 -11.526  1.00 97.84           C  
ATOM    120  CG2 ILE B  18      16.940  -7.041 -13.003  1.00 97.84           C  
ATOM    121  CD1 ILE B  18      15.291  -9.601 -12.669  1.00 97.84           C  
ATOM    122  N   CYS B  19      15.935  -4.288 -11.084  1.00 98.39           N  
ATOM    123  CA  CYS B  19      16.173  -2.916 -11.517  1.00 98.39           C  
ATOM    124  C   CYS B  19      16.123  -1.955 -10.335  1.00 98.39           C  
ATOM    125  CB  CYS B  19      15.145  -2.500 -12.568  1.00 98.39           C  
ATOM    126  O   CYS B  19      16.492  -0.786 -10.464  1.00 98.39           O  
ATOM    127  SG  CYS B  19      13.460  -2.375 -11.930  1.00 98.39           S  
ATOM    128  N   GLN B  20      15.546  -2.325  -9.265  1.00 97.35           N  
ATOM    129  CA  GLN B  20      15.446  -1.545  -8.036  1.00 97.35           C  
ATOM    130  C   GLN B  20      14.422  -0.422  -8.179  1.00 97.35           C  
ATOM    131  CB  GLN B  20      16.809  -0.967  -7.653  1.00 97.35           C  
ATOM    132  O   GLN B  20      14.336   0.459  -7.321  1.00 97.35           O  
ATOM    133  CG  GLN B  20      17.857  -2.024  -7.330  1.00 97.35           C  
ATOM    134  CD  GLN B  20      17.512  -2.834  -6.095  1.00 97.35           C  
ATOM    135  NE2 GLN B  20      18.039  -4.051  -6.017  1.00 97.35           N  
ATOM    136  OE1 GLN B  20      16.778  -2.369  -5.217  1.00 97.35           O  
ATOM    137  N   GLY B  21      13.756  -0.424  -9.189  1.00 97.55           N  
ATOM    138  CA  GLY B  21      12.628   0.475  -9.369  1.00 97.55           C  
ATOM    139  C   GLY B  21      11.299  -0.152  -8.993  1.00 97.55           C  
ATOM    140  O   GLY B  21      11.248  -1.314  -8.586  1.00 97.55           O  
ATOM    141  N   THR B  22      10.234   0.661  -9.136  1.00 97.53           N  
ATOM    142  CA  THR B  22       8.893   0.153  -8.870  1.00 97.53           C  
ATOM    143  C   THR B  22       8.517  -0.934  -9.873  1.00 97.53           C  
ATOM    144  CB  THR B  22       7.848   1.283  -8.918  1.00 97.53           C  
ATOM    145  O   THR B  22       8.832  -0.826 -11.060  1.00 97.53           O  
ATOM    146  CG2 THR B  22       6.455   0.759  -8.585  1.00 97.53           C  
ATOM    147  OG1 THR B  22       8.204   2.297  -7.970  1.00 97.53           O  
ATOM    148  N   LEU B  23       7.936  -1.946  -9.410  1.00 98.60           N  
ATOM    149  CA  LEU B  23       7.533  -3.060 -10.261  1.00 98.60           C  
ATOM    150  C   LEU B  23       6.681  -2.571 -11.428  1.00 98.60           C  
ATOM    151  CB  LEU B  23       6.759  -4.102  -9.450  1.00 98.60           C  
ATOM    152  O   LEU B  23       5.774  -1.756 -11.241  1.00 98.60           O  
ATOM    153  CG  LEU B  23       7.593  -5.023  -8.558  1.00 98.60           C  
ATOM    154  CD1 LEU B  23       6.712  -5.670  -7.494  1.00 98.60           C  
ATOM    155  CD2 LEU B  23       8.296  -6.086  -9.396  1.00 98.60           C  
ATOM    156  N   ARG B  24       6.962  -3.045 -12.590  1.00 98.12           N  
ATOM    157  CA  ARG B  24       6.170  -2.827 -13.796  1.00 98.12           C  
ATOM    158  C   ARG B  24       5.744  -4.152 -14.419  1.00 98.12           C  
ATOM    159  CB  ARG B  24       6.957  -1.999 -14.815  1.00 98.12           C  
ATOM    160  O   ARG B  24       6.586  -4.999 -14.725  1.00 98.12           O  
ATOM    161  CG  ARG B  24       7.393  -0.638 -14.296  1.00 98.12           C  
ATOM    162  CD  ARG B  24       6.209   0.299 -14.106  1.00 98.12           C  
ATOM    163  NE  ARG B  24       6.640   1.646 -13.741  1.00 98.12           N  
ATOM    164  NH1 ARG B  24       4.516   2.419 -13.262  1.00 98.12           N  
ATOM    165  NH2 ARG B  24       6.325   3.810 -13.040  1.00 98.12           N  
ATOM    166  CZ  ARG B  24       5.826   2.622 -13.349  1.00 98.12           C  
ATOM    167  N   GLU B  25       4.462  -4.293 -14.578  1.00 97.86           N  
ATOM    168  CA  GLU B  25       3.938  -5.571 -15.051  1.00 97.86           C  
ATOM    169  C   GLU B  25       4.530  -6.736 -14.262  1.00 97.86           C  
ATOM    170  CB  GLU B  25       4.222  -5.749 -16.545  1.00 97.86           C  
ATOM    171  O   GLU B  25       5.151  -7.631 -14.839  1.00 97.86           O  
ATOM    172  CG  GLU B  25       3.524  -4.727 -17.429  1.00 97.86           C  
ATOM    173  CD  GLU B  25       3.906  -4.842 -18.896  1.00 97.86           C  
ATOM    174  OE1 GLU B  25       4.360  -3.835 -19.486  1.00 97.86           O  
ATOM    175  OE2 GLU B  25       3.750  -5.948 -19.460  1.00 97.86           O  
ATOM    176  N   PRO B  26       4.336  -6.817 -13.010  1.00 98.58           N  
ATOM    177  CA  PRO B  26       4.950  -7.814 -12.129  1.00 98.58           C  
ATOM    178  C   PRO B  26       4.619  -9.247 -12.540  1.00 98.58           C  
ATOM    179  CB  PRO B  26       4.353  -7.488 -10.758  1.00 98.58           C  
ATOM    180  O   PRO B  26       3.483  -9.536 -12.925  1.00 98.58           O  
ATOM    181  CG  PRO B  26       3.110  -6.714 -11.056  1.00 98.58           C  
ATOM    182  CD  PRO B  26       3.247  -6.098 -12.419  1.00 98.58           C  
ATOM    183  N   VAL B  27       5.606 -10.093 -12.453  1.00 97.61           N  
ATOM    184  CA  VAL B  27       5.442 -11.526 -12.677  1.00 97.61           C  
ATOM    185  C   VAL B  27       5.981 -12.302 -11.478  1.00 97.61           C  
ATOM    186  CB  VAL B  27       6.153 -11.982 -13.971  1.00 97.61           C  
ATOM    187  O   VAL B  27       6.952 -11.881 -10.844  1.00 97.61           O  
ATOM    188  CG1 VAL B  27       5.512 -11.335 -15.197  1.00 97.61           C  
ATOM    189  CG2 VAL B  27       7.643 -11.651 -13.906  1.00 97.61           C  
ATOM    190  N   THR B  28       5.355 -13.345 -11.146  1.00 96.52           N  
ATOM    191  CA  THR B  28       5.765 -14.261 -10.088  1.00 96.52           C  
ATOM    192  C   THR B  28       6.316 -15.557 -10.677  1.00 96.52           C  
ATOM    193  CB  THR B  28       4.593 -14.582  -9.143  1.00 96.52           C  
ATOM    194  O   THR B  28       5.716 -16.137 -11.585  1.00 96.52           O  
ATOM    195  CG2 THR B  28       5.047 -15.463  -7.983  1.00 96.52           C  
ATOM    196  OG1 THR B  28       4.060 -13.360  -8.619  1.00 96.52           O  
ATOM    197  N   ILE B  29       7.454 -15.988 -10.116  1.00 94.57           N  
ATOM    198  CA  ILE B  29       8.037 -17.211 -10.657  1.00 94.57           C  
ATOM    199  C   ILE B  29       7.833 -18.360  -9.671  1.00 94.57           C  
ATOM    200  CB  ILE B  29       9.540 -17.032 -10.966  1.00 94.57           C  
ATOM    201  O   ILE B  29       7.200 -18.185  -8.627  1.00 94.57           O  
ATOM    202  CG1 ILE B  29      10.303 -16.632  -9.698  1.00 94.57           C  
ATOM    203  CG2 ILE B  29       9.743 -15.997 -12.077  1.00 94.57           C  
ATOM    204  CD1 ILE B  29      11.808 -16.508  -9.894  1.00 94.57           C  
ATOM    205  N   ASP B  30       8.377 -19.506  -9.915  1.00 91.66           N  
ATOM    206  CA  ASP B  30       8.069 -20.755  -9.226  1.00 91.66           C  
ATOM    207  C   ASP B  30       8.364 -20.645  -7.732  1.00 91.66           C  
ATOM    208  CB  ASP B  30       8.863 -21.913  -9.835  1.00 91.66           C  
ATOM    209  O   ASP B  30       7.613 -21.169  -6.906  1.00 91.66           O  
ATOM    210  CG  ASP B  30       8.417 -22.262 -11.244  1.00 91.66           C  
ATOM    211  OD1 ASP B  30       7.299 -21.871 -11.644  1.00 91.66           O  
ATOM    212  OD2 ASP B  30       9.188 -22.938 -11.959  1.00 91.66           O  
ATOM    213  N   CYS B  31       9.416 -19.914  -7.404  1.00 93.58           N  
ATOM    214  CA  CYS B  31       9.823 -19.811  -6.007  1.00 93.58           C  
ATOM    215  C   CYS B  31       8.987 -18.770  -5.271  1.00 93.58           C  
ATOM    216  CB  CYS B  31      11.305 -19.452  -5.905  1.00 93.58           C  
ATOM    217  O   CYS B  31       9.075 -18.650  -4.047  1.00 93.58           O  
ATOM    218  SG  CYS B  31      11.710 -17.830  -6.589  1.00 93.58           S  
ATOM    219  N   GLY B  32       8.211 -17.976  -6.035  1.00 95.66           N  
ATOM    220  CA  GLY B  32       7.309 -17.031  -5.397  1.00 95.66           C  
ATOM    221  C   GLY B  32       7.818 -15.602  -5.435  1.00 95.66           C  
ATOM    222  O   GLY B  32       7.123 -14.679  -5.005  1.00 95.66           O  
ATOM    223  N   HIS B  33       8.985 -15.380  -5.970  1.00 96.82           N  
ATOM    224  CA  HIS B  33       9.543 -14.034  -6.037  1.00 96.82           C  
ATOM    225  C   HIS B  33       9.007 -13.276  -7.247  1.00 96.82           C  
ATOM    226  CB  HIS B  33      11.071 -14.090  -6.087  1.00 96.82           C  
ATOM    227  O   HIS B  33       8.689 -13.881  -8.273  1.00 96.82           O  
ATOM    228  CG  HIS B  33      11.698 -14.527  -4.802  1.00 96.82           C  
ATOM    229  CD2 HIS B  33      11.658 -13.983  -3.563  1.00 96.82           C  
ATOM    230  ND1 HIS B  33      12.482 -15.656  -4.702  1.00 96.82           N  
ATOM    231  CE1 HIS B  33      12.897 -15.788  -3.453  1.00 96.82           C  
ATOM    232  NE2 HIS B  33      12.411 -14.785  -2.742  1.00 96.82           N  
ATOM    233  N   ASN B  34       8.935 -11.977  -7.156  1.00 98.18           N  
ATOM    234  CA  ASN B  34       8.353 -11.127  -8.189  1.00 98.18           C  
ATOM    235  C   ASN B  34       9.403 -10.224  -8.830  1.00 98.18           C  
ATOM    236  CB  ASN B  34       7.211 -10.286  -7.613  1.00 98.18           C  
ATOM    237  O   ASN B  34      10.327  -9.764  -8.157  1.00 98.18           O  
ATOM    238  CG  ASN B  34       6.069 -11.135  -7.089  1.00 98.18           C  
ATOM    239  ND2 ASN B  34       5.870 -11.114  -5.776  1.00 98.18           N  
ATOM    240  OD1 ASN B  34       5.373 -11.803  -7.857  1.00 98.18           O  
ATOM    241  N   PHE B  35       9.224  -9.910 -10.060  1.00 98.18           N  
ATOM    242  CA  PHE B  35      10.080  -9.039 -10.856  1.00 98.18           C  
ATOM    243  C   PHE B  35       9.273  -8.326 -11.935  1.00 98.18           C  
ATOM    244  CB  PHE B  35      11.218  -9.840 -11.496  1.00 98.18           C  
ATOM    245  O   PHE B  35       8.157  -8.739 -12.258  1.00 98.18           O  
ATOM    246  CG  PHE B  35      12.003 -10.670 -10.515  1.00 98.18           C  
ATOM    247  CD1 PHE B  35      13.105 -10.137  -9.859  1.00 98.18           C  
ATOM    248  CD2 PHE B  35      11.637 -11.983 -10.250  1.00 98.18           C  
ATOM    249  CE1 PHE B  35      13.833 -10.902  -8.951  1.00 98.18           C  
ATOM    250  CE2 PHE B  35      12.359 -12.754  -9.343  1.00 98.18           C  
ATOM    251  CZ  PHE B  35      13.458 -12.212  -8.696  1.00 98.18           C  
ATOM    252  N   CYS B  36       9.799  -7.285 -12.405  1.00 98.63           N  
ATOM    253  CA  CYS B  36       9.243  -6.767 -13.650  1.00 98.63           C  
ATOM    254  C   CYS B  36       9.330  -7.808 -14.760  1.00 98.63           C  
ATOM    255  CB  CYS B  36       9.973  -5.493 -14.075  1.00 98.63           C  
ATOM    256  O   CYS B  36      10.331  -8.517 -14.875  1.00 98.63           O  
ATOM    257  SG  CYS B  36       9.953  -4.191 -12.823  1.00 98.63           S  
ATOM    258  N   ARG B  37       8.353  -7.885 -15.526  1.00 97.65           N  
ATOM    259  CA  ARG B  37       8.389  -8.818 -16.647  1.00 97.65           C  
ATOM    260  C   ARG B  37       9.603  -8.561 -17.534  1.00 97.65           C  
ATOM    261  CB  ARG B  37       7.105  -8.716 -17.474  1.00 97.65           C  
ATOM    262  O   ARG B  37      10.335  -9.492 -17.878  1.00 97.65           O  
ATOM    263  CG  ARG B  37       7.028  -9.714 -18.618  1.00 97.65           C  
ATOM    264  CD  ARG B  37       5.732  -9.573 -19.404  1.00 97.65           C  
ATOM    265  NE  ARG B  37       4.575  -9.977 -18.612  1.00 97.65           N  
ATOM    266  NH1 ARG B  37       4.773 -12.228 -19.091  1.00 97.65           N  
ATOM    267  NH2 ARG B  37       3.081 -11.485 -17.735  1.00 97.65           N  
ATOM    268  CZ  ARG B  37       4.145 -11.229 -18.481  1.00 97.65           C  
ATOM    269  N   ALA B  38       9.804  -7.349 -17.882  1.00 97.35           N  
ATOM    270  CA  ALA B  38      10.905  -6.981 -18.769  1.00 97.35           C  
ATOM    271  C   ALA B  38      12.253  -7.296 -18.128  1.00 97.35           C  
ATOM    272  CB  ALA B  38      10.824  -5.499 -19.130  1.00 97.35           C  
ATOM    273  O   ALA B  38      13.168  -7.779 -18.799  1.00 97.35           O  
ATOM    274  N   CYS B  39      12.400  -7.001 -16.851  1.00 97.29           N  
ATOM    275  CA  CYS B  39      13.646  -7.278 -16.146  1.00 97.29           C  
ATOM    276  C   CYS B  39      13.958  -8.770 -16.153  1.00 97.29           C  
ATOM    277  CB  CYS B  39      13.571  -6.771 -14.706  1.00 97.29           C  
ATOM    278  O   CYS B  39      15.084  -9.171 -16.451  1.00 97.29           O  
ATOM    279  SG  CYS B  39      13.589  -4.970 -14.566  1.00 97.29           S  
ATOM    280  N   LEU B  40      12.995  -9.556 -15.866  1.00 96.16           N  
ATOM    281  CA  LEU B  40      13.211 -10.998 -15.809  1.00 96.16           C  
ATOM    282  C   LEU B  40      13.493 -11.561 -17.198  1.00 96.16           C  
ATOM    283  CB  LEU B  40      11.995 -11.699 -15.198  1.00 96.16           C  
ATOM    284  O   LEU B  40      14.321 -12.462 -17.351  1.00 96.16           O  
ATOM    285  CG  LEU B  40      12.177 -13.170 -14.823  1.00 96.16           C  
ATOM    286  CD1 LEU B  40      13.322 -13.325 -13.827  1.00 96.16           C  
ATOM    287  CD2 LEU B  40      10.884 -13.741 -14.252  1.00 96.16           C  
ATOM    288  N   THR B  41      12.723 -11.111 -18.132  1.00 94.22           N  
ATOM    289  CA  THR B  41      12.948 -11.532 -19.511  1.00 94.22           C  
ATOM    290  C   THR B  41      14.394 -11.276 -19.925  1.00 94.22           C  
ATOM    291  CB  THR B  41      11.997 -10.804 -20.479  1.00 94.22           C  
ATOM    292  O   THR B  41      15.055 -12.162 -20.470  1.00 94.22           O  
ATOM    293  CG2 THR B  41      12.268 -11.211 -21.924  1.00 94.22           C  
ATOM    294  OG1 THR B  41      10.643 -11.133 -20.148  1.00 94.22           O  
ATOM    295  N   ARG B  42      14.931 -10.099 -19.700  1.00 93.70           N  
ATOM    296  CA  ARG B  42      16.307  -9.737 -20.025  1.00 93.70           C  
ATOM    297  C   ARG B  42      17.297 -10.591 -19.240  1.00 93.70           C  
ATOM    298  CB  ARG B  42      16.554  -8.254 -19.742  1.00 93.70           C  
ATOM    299  O   ARG B  42      18.318 -11.022 -19.780  1.00 93.70           O  
ATOM    300  CG  ARG B  42      15.894  -7.318 -20.741  1.00 93.70           C  
ATOM    301  CD  ARG B  42      16.300  -5.869 -20.509  1.00 93.70           C  
ATOM    302  NE  ARG B  42      15.390  -4.941 -21.174  1.00 93.70           N  
ATOM    303  NH1 ARG B  42      14.593  -3.998 -19.222  1.00 93.70           N  
ATOM    304  NH2 ARG B  42      13.810  -3.276 -21.251  1.00 93.70           N  
ATOM    305  CZ  ARG B  42      14.600  -4.074 -20.548  1.00 93.70           C  
ATOM    306  N   TYR B  43      16.972 -10.756 -17.974  1.00 93.09           N  
ATOM    307  CA  TYR B  43      17.808 -11.596 -17.123  1.00 93.09           C  
ATOM    308  C   TYR B  43      17.959 -12.992 -17.716  1.00 93.09           C  
ATOM    309  CB  TYR B  43      17.218 -11.689 -15.713  1.00 93.09           C  
ATOM    310  O   TYR B  43      19.048 -13.571 -17.688  1.00 93.09           O  
ATOM    311  CG  TYR B  43      17.973 -12.622 -14.799  1.00 93.09           C  
ATOM    312  CD1 TYR B  43      17.506 -13.910 -14.546  1.00 93.09           C  
ATOM    313  CD2 TYR B  43      19.154 -12.219 -14.185  1.00 93.09           C  
ATOM    314  CE1 TYR B  43      18.198 -14.774 -13.703  1.00 93.09           C  
ATOM    315  CE2 TYR B  43      19.854 -13.074 -13.340  1.00 93.09           C  
ATOM    316  OH  TYR B  43      20.058 -15.197 -12.270  1.00 93.09           O  
ATOM    317  CZ  TYR B  43      19.369 -14.347 -13.106  1.00 93.09           C  
ATOM    318  N   CYS B  44      16.898 -13.521 -18.262  1.00 90.41           N  
ATOM    319  CA  CYS B  44      16.885 -14.877 -18.798  1.00 90.41           C  
ATOM    320  C   CYS B  44      17.614 -14.943 -20.135  1.00 90.41           C  
ATOM    321  CB  CYS B  44      15.449 -15.373 -18.966  1.00 90.41           C  
ATOM    322  O   CYS B  44      18.019 -16.020 -20.574  1.00 90.41           O  
ATOM    323  SG  CYS B  44      14.593 -15.669 -17.403  1.00 90.41           S  
ATOM    324  N   GLU B  45      17.729 -13.869 -20.837  1.00 87.28           N  
ATOM    325  CA  GLU B  45      18.394 -13.816 -22.136  1.00 87.28           C  
ATOM    326  C   GLU B  45      19.911 -13.767 -21.978  1.00 87.28           C  
ATOM    327  CB  GLU B  45      17.909 -12.607 -22.939  1.00 87.28           C  
ATOM    328  O   GLU B  45      20.648 -14.000 -22.938  1.00 87.28           O  
ATOM    329  CG  GLU B  45      16.480 -12.738 -23.446  1.00 87.28           C  
ATOM    330  CD  GLU B  45      15.951 -11.463 -24.084  1.00 87.28           C  
ATOM    331  OE1 GLU B  45      14.844 -11.492 -24.668  1.00 87.28           O  
ATOM    332  OE2 GLU B  45      16.649 -10.429 -24.001  1.00 87.28           O  
ATOM    333  N   ILE B  46      20.380 -13.531 -20.784  1.00 82.51           N  
ATOM    334  CA  ILE B  46      21.815 -13.512 -20.521  1.00 82.51           C  
ATOM    335  C   ILE B  46      22.355 -14.940 -20.494  1.00 82.51           C  
ATOM    336  CB  ILE B  46      22.136 -12.793 -19.191  1.00 82.51           C  
ATOM    337  O   ILE B  46      21.891 -15.771 -19.709  1.00 82.51           O  
ATOM    338  CG1 ILE B  46      21.592 -11.359 -19.215  1.00 82.51           C  
ATOM    339  CG2 ILE B  46      23.643 -12.803 -18.922  1.00 82.51           C  
ATOM    340  CD1 ILE B  46      21.600 -10.672 -17.856  1.00 82.51           C  
ATOM    341  N   PRO B  47      23.110 -15.326 -21.446  1.00 68.21           N  
ATOM    342  CA  PRO B  47      23.639 -16.686 -21.572  1.00 68.21           C  
ATOM    343  C   PRO B  47      24.404 -17.139 -20.331  1.00 68.21           C  
ATOM    344  CB  PRO B  47      24.570 -16.592 -22.784  1.00 68.21           C  
ATOM    345  O   PRO B  47      25.195 -16.373 -19.775  1.00 68.21           O  
ATOM    346  CG  PRO B  47      24.335 -15.225 -23.340  1.00 68.21           C  
ATOM    347  CD  PRO B  47      23.533 -14.436 -22.346  1.00 68.21           C  
ATOM    348  N   GLY B  48      23.881 -18.097 -19.555  1.00 64.51           N  
ATOM    349  CA  GLY B  48      24.650 -18.698 -18.477  1.00 64.51           C  
ATOM    350  C   GLY B  48      25.744 -19.626 -18.969  1.00 64.51           C  
ATOM    351  O   GLY B  48      25.958 -19.757 -20.176  1.00 64.51           O  
ATOM    352  N   PRO B  49      26.661 -20.025 -18.122  1.00 64.65           N  
ATOM    353  CA  PRO B  49      27.770 -20.896 -18.518  1.00 64.65           C  
ATOM    354  C   PRO B  49      27.308 -22.116 -19.312  1.00 64.65           C  
ATOM    355  CB  PRO B  49      28.383 -21.316 -17.179  1.00 64.65           C  
ATOM    356  O   PRO B  49      27.998 -22.552 -20.237  1.00 64.65           O  
ATOM    357  CG  PRO B  49      27.484 -20.722 -16.144  1.00 64.65           C  
ATOM    358  CD  PRO B  49      26.433 -19.905 -16.838  1.00 64.65           C  
ATOM    359  N   ASP B  50      26.051 -22.531 -18.977  1.00 64.69           N  
ATOM    360  CA  ASP B  50      25.495 -23.690 -19.669  1.00 64.69           C  
ATOM    361  C   ASP B  50      24.154 -23.352 -20.316  1.00 64.69           C  
ATOM    362  CB  ASP B  50      25.332 -24.865 -18.703  1.00 64.69           C  
ATOM    363  O   ASP B  50      23.167 -23.108 -19.619  1.00 64.69           O  
ATOM    364  CG  ASP B  50      26.058 -26.117 -19.163  1.00 64.69           C  
ATOM    365  OD1 ASP B  50      26.400 -26.217 -20.361  1.00 64.69           O  
ATOM    366  OD2 ASP B  50      26.287 -27.012 -18.322  1.00 64.69           O  
ATOM    367  N   LEU B  51      24.114 -23.140 -21.607  1.00 60.85           N  
ATOM    368  CA  LEU B  51      22.950 -22.722 -22.381  1.00 60.85           C  
ATOM    369  C   LEU B  51      21.761 -23.638 -22.113  1.00 60.85           C  
ATOM    370  CB  LEU B  51      23.276 -22.713 -23.877  1.00 60.85           C  
ATOM    371  O   LEU B  51      20.609 -23.205 -22.187  1.00 60.85           O  
ATOM    372  CG  LEU B  51      23.468 -21.339 -24.521  1.00 60.85           C  
ATOM    373  CD1 LEU B  51      24.900 -21.186 -25.024  1.00 60.85           C  
ATOM    374  CD2 LEU B  51      22.472 -21.137 -25.657  1.00 60.85           C  
ATOM    375  N   GLU B  52      22.071 -24.892 -21.608  1.00 63.88           N  
ATOM    376  CA  GLU B  52      21.005 -25.872 -21.427  1.00 63.88           C  
ATOM    377  C   GLU B  52      20.492 -25.872 -19.990  1.00 63.88           C  
ATOM    378  CB  GLU B  52      21.490 -27.272 -21.813  1.00 63.88           C  
ATOM    379  O   GLU B  52      19.573 -26.621 -19.653  1.00 63.88           O  
ATOM    380  CG  GLU B  52      21.652 -27.475 -23.312  1.00 63.88           C  
ATOM    381  CD  GLU B  52      21.777 -28.938 -23.709  1.00 63.88           C  
ATOM    382  OE1 GLU B  52      21.753 -29.241 -24.924  1.00 63.88           O  
ATOM    383  OE2 GLU B  52      21.899 -29.787 -22.798  1.00 63.88           O  
ATOM    384  N   GLU B  53      20.961 -24.950 -19.276  1.00 74.11           N  
ATOM    385  CA  GLU B  53      20.553 -24.981 -17.874  1.00 74.11           C  
ATOM    386  C   GLU B  53      19.363 -24.059 -17.625  1.00 74.11           C  
ATOM    387  CB  GLU B  53      21.721 -24.591 -16.965  1.00 74.11           C  
ATOM    388  O   GLU B  53      19.229 -23.020 -18.276  1.00 74.11           O  
ATOM    389  CG  GLU B  53      22.643 -25.750 -16.616  1.00 74.11           C  
ATOM    390  CD  GLU B  53      23.784 -25.352 -15.693  1.00 74.11           C  
ATOM    391  OE1 GLU B  53      24.611 -26.223 -15.341  1.00 74.11           O  
ATOM    392  OE2 GLU B  53      23.850 -24.160 -15.319  1.00 74.11           O  
ATOM    393  N   SER B  54      18.334 -24.548 -16.857  1.00 82.70           N  
ATOM    394  CA  SER B  54      17.206 -23.726 -16.432  1.00 82.70           C  
ATOM    395  C   SER B  54      17.677 -22.479 -15.692  1.00 82.70           C  
ATOM    396  CB  SER B  54      16.262 -24.533 -15.538  1.00 82.70           C  
ATOM    397  O   SER B  54      18.666 -22.523 -14.957  1.00 82.70           O  
ATOM    398  OG  SER B  54      16.057 -25.832 -16.066  1.00 82.70           O  
ATOM    399  N   PRO B  55      17.130 -21.352 -16.064  1.00 89.09           N  
ATOM    400  CA  PRO B  55      17.498 -20.150 -15.312  1.00 89.09           C  
ATOM    401  C   PRO B  55      17.190 -20.270 -13.821  1.00 89.09           C  
ATOM    402  CB  PRO B  55      16.645 -19.055 -15.958  1.00 89.09           C  
ATOM    403  O   PRO B  55      16.353 -21.084 -13.423  1.00 89.09           O  
ATOM    404  CG  PRO B  55      15.478 -19.778 -16.549  1.00 89.09           C  
ATOM    405  CD  PRO B  55      15.904 -21.179 -16.884  1.00 89.09           C  
ATOM    406  N   THR B  56      17.898 -19.518 -13.040  1.00 92.57           N  
ATOM    407  CA  THR B  56      17.690 -19.498 -11.596  1.00 92.57           C  
ATOM    408  C   THR B  56      17.165 -18.138 -11.144  1.00 92.57           C  
ATOM    409  CB  THR B  56      18.990 -19.826 -10.839  1.00 92.57           C  
ATOM    410  O   THR B  56      17.370 -17.130 -11.824  1.00 92.57           O  
ATOM    411  CG2 THR B  56      19.510 -21.211 -11.214  1.00 92.57           C  
ATOM    412  OG1 THR B  56      19.986 -18.850 -11.166  1.00 92.57           O  
ATOM    413  N   CYS B  57      16.481 -18.155 -10.095  1.00 95.46           N  
ATOM    414  CA  CYS B  57      15.923 -16.930  -9.534  1.00 95.46           C  
ATOM    415  C   CYS B  57      17.026 -15.941  -9.177  1.00 95.46           C  
ATOM    416  CB  CYS B  57      15.084 -17.241  -8.295  1.00 95.46           C  
ATOM    417  O   CYS B  57      17.991 -16.300  -8.499  1.00 95.46           O  
ATOM    418  SG  CYS B  57      14.441 -15.772  -7.464  1.00 95.46           S  
ATOM    419  N   PRO B  58      16.871 -14.718  -9.514  1.00 95.60           N  
ATOM    420  CA  PRO B  58      17.880 -13.703  -9.205  1.00 95.60           C  
ATOM    421  C   PRO B  58      18.018 -13.443  -7.707  1.00 95.60           C  
ATOM    422  CB  PRO B  58      17.362 -12.458  -9.930  1.00 95.60           C  
ATOM    423  O   PRO B  58      19.025 -12.886  -7.263  1.00 95.60           O  
ATOM    424  CG  PRO B  58      16.487 -12.987 -11.020  1.00 95.60           C  
ATOM    425  CD  PRO B  58      15.808 -14.232 -10.525  1.00 95.60           C  
ATOM    426  N   LEU B  59      17.057 -13.869  -6.960  1.00 96.41           N  
ATOM    427  CA  LEU B  59      17.059 -13.570  -5.533  1.00 96.41           C  
ATOM    428  C   LEU B  59      17.485 -14.790  -4.722  1.00 96.41           C  
ATOM    429  CB  LEU B  59      15.673 -13.102  -5.081  1.00 96.41           C  
ATOM    430  O   LEU B  59      18.497 -14.749  -4.018  1.00 96.41           O  
ATOM    431  CG  LEU B  59      15.257 -11.695  -5.514  1.00 96.41           C  
ATOM    432  CD1 LEU B  59      13.872 -11.361  -4.973  1.00 96.41           C  
ATOM    433  CD2 LEU B  59      16.282 -10.667  -5.047  1.00 96.41           C  
ATOM    434  N   CYS B  60      16.895 -15.902  -4.868  1.00 97.16           N  
ATOM    435  CA  CYS B  60      17.135 -17.049  -4.000  1.00 97.16           C  
ATOM    436  C   CYS B  60      17.928 -18.127  -4.728  1.00 97.16           C  
ATOM    437  CB  CYS B  60      15.812 -17.628  -3.498  1.00 97.16           C  
ATOM    438  O   CYS B  60      18.340 -19.118  -4.121  1.00 97.16           O  
ATOM    439  SG  CYS B  60      14.842 -18.447  -4.782  1.00 97.16           S  
ATOM    440  N   LYS B  61      18.001 -18.129  -6.035  1.00 94.82           N  
ATOM    441  CA  LYS B  61      18.842 -18.979  -6.873  1.00 94.82           C  
ATOM    442  C   LYS B  61      18.171 -20.324  -7.140  1.00 94.82           C  
ATOM    443  CB  LYS B  61      20.207 -19.195  -6.219  1.00 94.82           C  
ATOM    444  O   LYS B  61      18.788 -21.231  -7.702  1.00 94.82           O  
ATOM    445  CG  LYS B  61      20.978 -17.910  -5.956  1.00 94.82           C  
ATOM    446  CD  LYS B  61      21.187 -17.111  -7.236  1.00 94.82           C  
ATOM    447  CE  LYS B  61      21.957 -15.824  -6.973  1.00 94.82           C  
ATOM    448  NZ  LYS B  61      21.240 -14.630  -7.511  1.00 94.82           N  
ATOM    449  N   GLU B  62      16.963 -20.488  -6.784  1.00 93.95           N  
ATOM    450  CA  GLU B  62      16.219 -21.691  -7.146  1.00 93.95           C  
ATOM    451  C   GLU B  62      15.925 -21.728  -8.643  1.00 93.95           C  
ATOM    452  CB  GLU B  62      14.914 -21.776  -6.351  1.00 93.95           C  
ATOM    453  O   GLU B  62      15.611 -20.699  -9.245  1.00 93.95           O  
ATOM    454  CG  GLU B  62      14.234 -23.135  -6.430  1.00 93.95           C  
ATOM    455  CD  GLU B  62      13.133 -23.316  -5.397  1.00 93.95           C  
ATOM    456  OE1 GLU B  62      12.379 -24.312  -5.481  1.00 93.95           O  
ATOM    457  OE2 GLU B  62      13.023 -22.454  -4.497  1.00 93.95           O  
ATOM    458  N   PRO B  63      16.103 -22.887  -9.183  1.00 92.10           N  
ATOM    459  CA  PRO B  63      15.800 -22.997 -10.612  1.00 92.10           C  
ATOM    460  C   PRO B  63      14.321 -22.775 -10.920  1.00 92.10           C  
ATOM    461  CB  PRO B  63      16.219 -24.430 -10.952  1.00 92.10           C  
ATOM    462  O   PRO B  63      13.460 -23.101 -10.099  1.00 92.10           O  
ATOM    463  CG  PRO B  63      16.172 -25.161  -9.649  1.00 92.10           C  
ATOM    464  CD  PRO B  63      16.412 -24.177  -8.540  1.00 92.10           C  
ATOM    465  N   PHE B  64      14.033 -22.146 -12.075  1.00 89.95           N  
ATOM    466  CA  PHE B  64      12.655 -21.985 -12.524  1.00 89.95           C  
ATOM    467  C   PHE B  64      12.546 -22.204 -14.028  1.00 89.95           C  
ATOM    468  CB  PHE B  64      12.127 -20.595 -12.157  1.00 89.95           C  
ATOM    469  O   PHE B  64      13.542 -22.104 -14.749  1.00 89.95           O  
ATOM    470  CG  PHE B  64      12.852 -19.469 -12.845  1.00 89.95           C  
ATOM    471  CD1 PHE B  64      13.988 -18.906 -12.278  1.00 89.95           C  
ATOM    472  CD2 PHE B  64      12.396 -18.975 -14.060  1.00 89.95           C  
ATOM    473  CE1 PHE B  64      14.661 -17.864 -12.912  1.00 89.95           C  
ATOM    474  CE2 PHE B  64      13.063 -17.934 -14.701  1.00 89.95           C  
ATOM    475  CZ  PHE B  64      14.194 -17.380 -14.124  1.00 89.95           C  
ATOM    476  N   ARG B  65      11.356 -22.523 -14.419  1.00 83.21           N  
ATOM    477  CA  ARG B  65      11.115 -22.780 -15.835  1.00 83.21           C  
ATOM    478  C   ARG B  65      10.868 -21.481 -16.593  1.00 83.21           C  
ATOM    479  CB  ARG B  65       9.926 -23.726 -16.015  1.00 83.21           C  
ATOM    480  O   ARG B  65      10.065 -20.649 -16.165  1.00 83.21           O  
ATOM    481  CG  ARG B  65      10.163 -25.125 -15.467  1.00 83.21           C  
ATOM    482  CD  ARG B  65       8.971 -26.038 -15.716  1.00 83.21           C  
ATOM    483  NE  ARG B  65       9.184 -27.369 -15.155  1.00 83.21           N  
ATOM    484  NH1 ARG B  65       7.067 -28.145 -15.656  1.00 83.21           N  
ATOM    485  NH2 ARG B  65       8.575 -29.513 -14.603  1.00 83.21           N  
ATOM    486  CZ  ARG B  65       8.275 -28.339 -15.140  1.00 83.21           C  
ATOM    487  N   PRO B  66      11.545 -21.096 -17.687  1.00 71.29           N  
ATOM    488  CA  PRO B  66      11.379 -19.866 -18.465  1.00 71.29           C  
ATOM    489  C   PRO B  66       9.922 -19.585 -18.822  1.00 71.29           C  
ATOM    490  CB  PRO B  66      12.209 -20.131 -19.724  1.00 71.29           C  
ATOM    491  O   PRO B  66       9.504 -18.425 -18.862  1.00 71.29           O  
ATOM    492  CG  PRO B  66      13.156 -21.220 -19.335  1.00 71.29           C  
ATOM    493  CD  PRO B  66      12.547 -22.001 -18.206  1.00 71.29           C  
ATOM    494  N   GLY B  67       8.984 -20.524 -18.883  1.00 75.96           N  
ATOM    495  CA  GLY B  67       7.570 -20.379 -19.193  1.00 75.96           C  
ATOM    496  C   GLY B  67       6.692 -20.317 -17.958  1.00 75.96           C  
ATOM    497  O   GLY B  67       5.465 -20.262 -18.065  1.00 75.96           O  
ATOM    498  N   SER B  68       7.435 -19.954 -16.994  1.00 78.91           N  
ATOM    499  CA  SER B  68       6.706 -20.054 -15.734  1.00 78.91           C  
ATOM    500  C   SER B  68       6.381 -18.674 -15.172  1.00 78.91           C  
ATOM    501  CB  SER B  68       7.513 -20.853 -14.710  1.00 78.91           C  
ATOM    502  O   SER B  68       6.048 -18.541 -13.993  1.00 78.91           O  
ATOM    503  OG  SER B  68       8.755 -20.223 -14.446  1.00 78.91           O  
ATOM    504  N   PHE B  69       6.540 -17.616 -15.987  1.00 91.35           N  
ATOM    505  CA  PHE B  69       6.165 -16.300 -15.483  1.00 91.35           C  
ATOM    506  C   PHE B  69       4.655 -16.196 -15.310  1.00 91.35           C  
ATOM    507  CB  PHE B  69       6.663 -15.200 -16.425  1.00 91.35           C  
ATOM    508  O   PHE B  69       3.901 -16.393 -16.266  1.00 91.35           O  
ATOM    509  CG  PHE B  69       8.158 -15.176 -16.594  1.00 91.35           C  
ATOM    510  CD1 PHE B  69       8.965 -16.064 -15.893  1.00 91.35           C  
ATOM    511  CD2 PHE B  69       8.757 -14.264 -17.454  1.00 91.35           C  
ATOM    512  CE1 PHE B  69      10.350 -16.044 -16.047  1.00 91.35           C  
ATOM    513  CE2 PHE B  69      10.140 -14.238 -17.613  1.00 91.35           C  
ATOM    514  CZ  PHE B  69      10.934 -15.128 -16.908  1.00 91.35           C  
ATOM    515  N   ARG B  70       4.261 -15.916 -14.235  1.00 94.24           N  
ATOM    516  CA  ARG B  70       2.841 -15.688 -13.991  1.00 94.24           C  
ATOM    517  C   ARG B  70       2.567 -14.220 -13.682  1.00 94.24           C  
ATOM    518  CB  ARG B  70       2.344 -16.566 -12.841  1.00 94.24           C  
ATOM    519  O   ARG B  70       3.080 -13.680 -12.699  1.00 94.24           O  
ATOM    520  CG  ARG B  70       2.560 -18.055 -13.065  1.00 94.24           C  
ATOM    521  CD  ARG B  70       2.214 -18.868 -11.826  1.00 94.24           C  
ATOM    522  NE  ARG B  70       2.362 -20.301 -12.062  1.00 94.24           N  
ATOM    523  NH1 ARG B  70       3.036 -20.797  -9.909  1.00 94.24           N  
ATOM    524  NH2 ARG B  70       2.851 -22.466 -11.470  1.00 94.24           N  
ATOM    525  CZ  ARG B  70       2.750 -21.185 -11.147  1.00 94.24           C  
ATOM    526  N   PRO B  71       1.787 -13.685 -14.468  1.00 96.55           N  
ATOM    527  CA  PRO B  71       1.429 -12.307 -14.123  1.00 96.55           C  
ATOM    528  C   PRO B  71       0.792 -12.193 -12.740  1.00 96.55           C  
ATOM    529  CB  PRO B  71       0.432 -11.917 -15.217  1.00 96.55           C  
ATOM    530  O   PRO B  71       0.099 -13.113 -12.297  1.00 96.55           O  
ATOM    531  CG  PRO B  71      -0.070 -13.217 -15.758  1.00 96.55           C  
ATOM    532  CD  PRO B  71       0.971 -14.270 -15.510  1.00 96.55           C  
ATOM    533  N   ASN B  72       1.109 -11.146 -12.067  1.00 97.53           N  
ATOM    534  CA  ASN B  72       0.476 -10.883 -10.779  1.00 97.53           C  
ATOM    535  C   ASN B  72      -0.373  -9.616 -10.820  1.00 97.53           C  
ATOM    536  CB  ASN B  72       1.530 -10.781  -9.673  1.00 97.53           C  
ATOM    537  O   ASN B  72       0.089  -8.541 -10.431  1.00 97.53           O  
ATOM    538  CG  ASN B  72       0.950 -11.007  -8.291  1.00 97.53           C  
ATOM    539  ND2 ASN B  72       1.643 -11.795  -7.478  1.00 97.53           N  
ATOM    540  OD1 ASN B  72      -0.114 -10.478  -7.957  1.00 97.53           O  
ATOM    541  N   TRP B  73      -1.573  -9.773 -11.148  1.00 96.41           N  
ATOM    542  CA  TRP B  73      -2.487  -8.671 -11.428  1.00 96.41           C  
ATOM    543  C   TRP B  73      -2.779  -7.871 -10.163  1.00 96.41           C  
ATOM    544  CB  TRP B  73      -3.795  -9.195 -12.028  1.00 96.41           C  
ATOM    545  O   TRP B  73      -2.826  -6.639 -10.197  1.00 96.41           O  
ATOM    546  CG  TRP B  73      -3.616  -9.951 -13.310  1.00 96.41           C  
ATOM    547  CD1 TRP B  73      -3.707 -11.304 -13.489  1.00 96.41           C  
ATOM    548  CD2 TRP B  73      -3.310  -9.397 -14.593  1.00 96.41           C  
ATOM    549  CE2 TRP B  73      -3.231 -10.473 -15.505  1.00 96.41           C  
ATOM    550  CE3 TRP B  73      -3.096  -8.093 -15.061  1.00 96.41           C  
ATOM    551  NE1 TRP B  73      -3.477 -11.624 -14.807  1.00 96.41           N  
ATOM    552  CH2 TRP B  73      -2.741  -8.999 -17.291  1.00 96.41           C  
ATOM    553  CZ2 TRP B  73      -2.947 -10.284 -16.860  1.00 96.41           C  
ATOM    554  CZ3 TRP B  73      -2.813  -7.908 -16.410  1.00 96.41           C  
ATOM    555  N   GLN B  74      -3.005  -8.574  -9.117  1.00 97.85           N  
ATOM    556  CA  GLN B  74      -3.315  -7.898  -7.862  1.00 97.85           C  
ATOM    557  C   GLN B  74      -2.138  -7.049  -7.390  1.00 97.85           C  
ATOM    558  CB  GLN B  74      -3.695  -8.914  -6.784  1.00 97.85           C  
ATOM    559  O   GLN B  74      -2.322  -5.910  -6.957  1.00 97.85           O  
ATOM    560  CG  GLN B  74      -4.406  -8.301  -5.585  1.00 97.85           C  
ATOM    561  CD  GLN B  74      -4.941  -9.345  -4.623  1.00 97.85           C  
ATOM    562  NE2 GLN B  74      -6.143  -9.114  -4.105  1.00 97.85           N  
ATOM    563  OE1 GLN B  74      -4.280 -10.351  -4.347  1.00 97.85           O  
ATOM    564  N   LEU B  75      -0.932  -7.565  -7.451  1.00 98.05           N  
ATOM    565  CA  LEU B  75       0.270  -6.812  -7.107  1.00 98.05           C  
ATOM    566  C   LEU B  75       0.429  -5.598  -8.015  1.00 98.05           C  
ATOM    567  CB  LEU B  75       1.509  -7.705  -7.207  1.00 98.05           C  
ATOM    568  O   LEU B  75       0.822  -4.522  -7.558  1.00 98.05           O  
ATOM    569  CG  LEU B  75       2.832  -7.083  -6.758  1.00 98.05           C  
ATOM    570  CD1 LEU B  75       2.704  -6.532  -5.341  1.00 98.05           C  
ATOM    571  CD2 LEU B  75       3.960  -8.105  -6.840  1.00 98.05           C  
ATOM    572  N   ALA B  76       0.110  -5.721  -9.278  1.00 97.89           N  
ATOM    573  CA  ALA B  76       0.148  -4.599 -10.212  1.00 97.89           C  
ATOM    574  C   ALA B  76      -0.801  -3.488  -9.774  1.00 97.89           C  
ATOM    575  CB  ALA B  76      -0.202  -5.068 -11.622  1.00 97.89           C  
ATOM    576  O   ALA B  76      -0.456  -2.306  -9.839  1.00 97.89           O  
ATOM    577  N   ASN B  77      -1.951  -3.867  -9.335  1.00 96.28           N  
ATOM    578  CA  ASN B  77      -2.928  -2.895  -8.855  1.00 96.28           C  
ATOM    579  C   ASN B  77      -2.437  -2.179  -7.600  1.00 96.28           C  
ATOM    580  CB  ASN B  77      -4.273  -3.573  -8.587  1.00 96.28           C  
ATOM    581  O   ASN B  77      -2.621  -0.969  -7.457  1.00 96.28           O  
ATOM    582  CG  ASN B  77      -4.962  -4.025  -9.860  1.00 96.28           C  
ATOM    583  ND2 ASN B  77      -5.873  -4.983  -9.732  1.00 96.28           N  
ATOM    584  OD1 ASN B  77      -4.677  -3.519 -10.948  1.00 96.28           O  
ATOM    585  N   VAL B  78      -1.889  -2.904  -6.731  1.00 96.64           N  
ATOM    586  CA  VAL B  78      -1.338  -2.335  -5.506  1.00 96.64           C  
ATOM    587  C   VAL B  78      -0.278  -1.292  -5.851  1.00 96.64           C  
ATOM    588  CB  VAL B  78      -0.735  -3.427  -4.594  1.00 96.64           C  
ATOM    589  O   VAL B  78      -0.269  -0.196  -5.285  1.00 96.64           O  
ATOM    590  CG1 VAL B  78       0.043  -2.798  -3.440  1.00 96.64           C  
ATOM    591  CG2 VAL B  78      -1.834  -4.345  -4.063  1.00 96.64           C  
ATOM    592  N   VAL B  79       0.588  -1.615  -6.775  1.00 96.94           N  
ATOM    593  CA  VAL B  79       1.654  -0.717  -7.207  1.00 96.94           C  
ATOM    594  C   VAL B  79       1.053   0.586  -7.727  1.00 96.94           C  
ATOM    595  CB  VAL B  79       2.538  -1.368  -8.295  1.00 96.94           C  
ATOM    596  O   VAL B  79       1.490   1.674  -7.345  1.00 96.94           O  
ATOM    597  CG1 VAL B  79       3.469  -0.333  -8.925  1.00 96.94           C  
ATOM    598  CG2 VAL B  79       3.342  -2.526  -7.706  1.00 96.94           C  
ATOM    599  N   GLU B  80       0.079   0.454  -8.543  1.00 93.77           N  
ATOM    600  CA  GLU B  80      -0.570   1.629  -9.115  1.00 93.77           C  
ATOM    601  C   GLU B  80      -1.166   2.516  -8.025  1.00 93.77           C  
ATOM    602  CB  GLU B  80      -1.659   1.213 -10.107  1.00 93.77           C  
ATOM    603  O   GLU B  80      -1.024   3.740  -8.066  1.00 93.77           O  
ATOM    604  CG  GLU B  80      -2.258   2.376 -10.886  1.00 93.77           C  
ATOM    605  CD  GLU B  80      -3.304   1.942 -11.900  1.00 93.77           C  
ATOM    606  OE1 GLU B  80      -3.888   2.816 -12.581  1.00 93.77           O  
ATOM    607  OE2 GLU B  80      -3.543   0.720 -12.014  1.00 93.77           O  
ATOM    608  N   ASN B  81      -1.772   1.949  -7.103  1.00 91.17           N  
ATOM    609  CA  ASN B  81      -2.398   2.699  -6.020  1.00 91.17           C  
ATOM    610  C   ASN B  81      -1.358   3.371  -5.128  1.00 91.17           C  
ATOM    611  CB  ASN B  81      -3.300   1.785  -5.187  1.00 91.17           C  
ATOM    612  O   ASN B  81      -1.561   4.497  -4.671  1.00 91.17           O  
ATOM    613  CG  ASN B  81      -4.715   1.713  -5.725  1.00 91.17           C  
ATOM    614  ND2 ASN B  81      -4.990   0.698  -6.536  1.00 91.17           N  
ATOM    615  OD1 ASN B  81      -5.555   2.562  -5.416  1.00 91.17           O  
ATOM    616  N   ILE B  82      -0.293   2.671  -4.834  1.00 91.41           N  
ATOM    617  CA  ILE B  82       0.789   3.250  -4.045  1.00 91.41           C  
ATOM    618  C   ILE B  82       1.370   4.459  -4.775  1.00 91.41           C  
ATOM    619  CB  ILE B  82       1.898   2.212  -3.760  1.00 91.41           C  
ATOM    620  O   ILE B  82       1.628   5.497  -4.161  1.00 91.41           O  
ATOM    621  CG1 ILE B  82       1.406   1.168  -2.751  1.00 91.41           C  
ATOM    622  CG2 ILE B  82       3.168   2.904  -3.257  1.00 91.41           C  
ATOM    623  CD1 ILE B  82       2.364   0.003  -2.549  1.00 91.41           C  
ATOM    624  N   GLU B  83       1.591   4.324  -6.080  1.00 89.34           N  
ATOM    625  CA  GLU B  83       2.116   5.422  -6.886  1.00 89.34           C  
ATOM    626  C   GLU B  83       1.177   6.625  -6.859  1.00 89.34           C  
ATOM    627  CB  GLU B  83       2.347   4.967  -8.329  1.00 89.34           C  
ATOM    628  O   GLU B  83       1.628   7.770  -6.795  1.00 89.34           O  
ATOM    629  CG  GLU B  83       3.561   4.066  -8.503  1.00 89.34           C  
ATOM    630  CD  GLU B  83       3.856   3.731  -9.956  1.00 89.34           C  
ATOM    631  OE1 GLU B  83       5.048   3.678 -10.337  1.00 89.34           O  
ATOM    632  OE2 GLU B  83       2.888   3.522 -10.721  1.00 89.34           O  
ATOM    633  N   ARG B  84      -0.072   6.372  -6.943  1.00 84.24           N  
ATOM    634  CA  ARG B  84      -1.057   7.445  -6.853  1.00 84.24           C  
ATOM    635  C   ARG B  84      -0.972   8.156  -5.507  1.00 84.24           C  
ATOM    636  CB  ARG B  84      -2.470   6.897  -7.068  1.00 84.24           C  
ATOM    637  O   ARG B  84      -1.025   9.386  -5.444  1.00 84.24           O  
ATOM    638  CG  ARG B  84      -2.803   6.606  -8.523  1.00 84.24           C  
ATOM    639  CD  ARG B  84      -4.229   6.100  -8.684  1.00 84.24           C  
ATOM    640  NE  ARG B  84      -4.488   5.642 -10.047  1.00 84.24           N  
ATOM    641  NH1 ARG B  84      -6.779   5.498  -9.784  1.00 84.24           N  
ATOM    642  NH2 ARG B  84      -5.814   4.957 -11.792  1.00 84.24           N  
ATOM    643  CZ  ARG B  84      -5.693   5.367 -10.538  1.00 84.24           C  
ATOM    644  N   LEU B  85      -0.847   7.388  -4.446  1.00 81.13           N  
ATOM    645  CA  LEU B  85      -0.719   7.952  -3.107  1.00 81.13           C  
ATOM    646  C   LEU B  85       0.534   8.815  -2.999  1.00 81.13           C  
ATOM    647  CB  LEU B  85      -0.679   6.839  -2.058  1.00 81.13           C  
ATOM    648  O   LEU B  85       0.516   9.865  -2.352  1.00 81.13           O  
ATOM    649  CG  LEU B  85      -2.022   6.209  -1.686  1.00 81.13           C  
ATOM    650  CD1 LEU B  85      -1.808   4.998  -0.784  1.00 81.13           C  
ATOM    651  CD2 LEU B  85      -2.924   7.235  -1.007  1.00 81.13           C  
ATOM    652  N   GLN B  86       1.611   8.314  -3.585  1.00 79.85           N  
ATOM    653  CA  GLN B  86       2.866   9.058  -3.569  1.00 79.85           C  
ATOM    654  C   GLN B  86       2.725  10.389  -4.302  1.00 79.85           C  
ATOM    655  CB  GLN B  86       3.990   8.230  -4.193  1.00 79.85           C  
ATOM    656  O   GLN B  86       3.274  11.404  -3.868  1.00 79.85           O  
ATOM    657  CG  GLN B  86       4.499   7.109  -3.298  1.00 79.85           C  
ATOM    658  CD  GLN B  86       5.680   6.370  -3.897  1.00 79.85           C  
ATOM    659  NE2 GLN B  86       6.732   6.192  -3.105  1.00 79.85           N  
ATOM    660  OE1 GLN B  86       5.648   5.960  -5.061  1.00 79.85           O  
ATOM    661  N   LEU B  87       2.112  10.325  -5.414  1.00 73.02           N  
ATOM    662  CA  LEU B  87       1.909  11.530  -6.211  1.00 73.02           C  
ATOM    663  C   LEU B  87       1.106  12.567  -5.433  1.00 73.02           C  
ATOM    664  CB  LEU B  87       1.194  11.193  -7.522  1.00 73.02           C  
ATOM    665  O   LEU B  87       1.446  13.753  -5.436  1.00 73.02           O  
ATOM    666  CG  LEU B  87       1.941  11.542  -8.810  1.00 73.02           C  
ATOM    667  CD1 LEU B  87       3.126  10.603  -9.008  1.00 73.02           C  
ATOM    668  CD2 LEU B  87       0.998  11.481 -10.008  1.00 73.02           C  
ATOM    669  N   VAL B  88       0.090  12.099  -4.836  1.00 66.64           N  
ATOM    670  CA  VAL B  88      -0.773  12.982  -4.060  1.00 66.64           C  
ATOM    671  C   VAL B  88       0.011  13.574  -2.890  1.00 66.64           C  
ATOM    672  CB  VAL B  88      -2.025  12.241  -3.541  1.00 66.64           C  
ATOM    673  O   VAL B  88      -0.145  14.753  -2.563  1.00 66.64           O  
ATOM    674  CG1 VAL B  88      -2.818  13.126  -2.581  1.00 66.64           C  
ATOM    675  CG2 VAL B  88      -2.903  11.795  -4.709  1.00 66.64           C  
ATOM    676  N   SER B  89       0.856  12.743  -2.335  1.00 62.05           N  
ATOM    677  CA  SER B  89       1.646  13.175  -1.187  1.00 62.05           C  
ATOM    678  C   SER B  89       2.708  14.190  -1.596  1.00 62.05           C  
ATOM    679  CB  SER B  89       2.310  11.975  -0.510  1.00 62.05           C  
ATOM    680  O   SER B  89       2.991  15.134  -0.855  1.00 62.05           O  
ATOM    681  OG  SER B  89       1.334  11.069  -0.024  1.00 62.05           O  
ATOM    682  N   THR B  90       3.571  13.924  -2.796  1.00 57.23           N  
ATOM    683  CA  THR B  90       4.647  14.774  -3.294  1.00 57.23           C  
ATOM    684  C   THR B  90       4.092  16.092  -3.828  1.00 57.23           C  
ATOM    685  CB  THR B  90       5.450  14.066  -4.401  1.00 57.23           C  
ATOM    686  O   THR B  90       4.701  17.148  -3.641  1.00 57.23           O  
ATOM    687  CG2 THR B  90       6.508  13.142  -3.808  1.00 57.23           C  
ATOM    688  OG1 THR B  90       4.557  13.293  -5.212  1.00 57.23           O  
ATOM    689  N   LEU B  91       3.322  15.953  -4.899  1.00 50.04           N  
ATOM    690  CA  LEU B  91       2.787  17.166  -5.507  1.00 50.04           C  
ATOM    691  C   LEU B  91       2.204  18.094  -4.447  1.00 50.04           C  
ATOM    692  CB  LEU B  91       1.715  16.819  -6.544  1.00 50.04           C  
ATOM    693  O   LEU B  91       1.888  19.251  -4.734  1.00 50.04           O  
ATOM    694  CG  LEU B  91       2.214  16.238  -7.867  1.00 50.04           C  
ATOM    695  CD1 LEU B  91       1.131  15.380  -8.512  1.00 50.04           C  
ATOM    696  CD2 LEU B  91       2.651  17.355  -8.811  1.00 50.04           C  
ATOM    697  N   GLY B  92       2.933  17.831  -3.224  1.00 46.64           N  
ATOM    698  CA  GLY B  92       2.419  18.721  -2.195  1.00 46.64           C  
ATOM    699  C   GLY B  92       0.913  18.894  -2.253  1.00 46.64           C  
ATOM    700  O   GLY B  92       0.377  19.885  -1.753  1.00 46.64           O  
ATOM    701  N   LEU B  93       0.419  18.463  -3.409  1.00 41.10           N  
ATOM    702  CA  LEU B  93      -1.031  18.532  -3.272  1.00 41.10           C  
ATOM    703  C   LEU B  93      -1.475  18.003  -1.913  1.00 41.10           C  
ATOM    704  CB  LEU B  93      -1.713  17.737  -4.389  1.00 41.10           C  
ATOM    705  O   LEU B  93      -2.457  18.486  -1.344  1.00 41.10           O  
ATOM    706  CG  LEU B  93      -1.657  18.351  -5.789  1.00 41.10           C  
ATOM    707  CD1 LEU B  93      -2.042  17.313  -6.839  1.00 41.10           C  
ATOM    708  CD2 LEU B  93      -2.568  19.571  -5.876  1.00 41.10           C  
ATOM    709  N   GLY B  94      -0.361  17.297  -1.324  1.00 43.85           N  
ATOM    710  CA  GLY B  94      -0.190  17.033   0.095  1.00 43.85           C  
ATOM    711  C   GLY B  94       1.185  17.415   0.612  1.00 43.85           C  
ATOM    712  O   GLY B  94       1.321  17.876   1.747  1.00 43.85           O  
ATOM    713  N   GLU B  95       2.453  17.147  -0.033  1.00 43.40           N  
ATOM    714  CA  GLU B  95       3.791  17.273   0.535  1.00 43.40           C  
ATOM    715  C   GLU B  95       4.234  18.732   0.588  1.00 43.40           C  
ATOM    716  CB  GLU B  95       4.798  16.448  -0.271  1.00 43.40           C  
ATOM    717  O   GLU B  95       4.930  19.142   1.519  1.00 43.40           O  
ATOM    718  CG  GLU B  95       4.784  14.963   0.063  1.00 43.40           C  
ATOM    719  CD  GLU B  95       5.864  14.175  -0.660  1.00 43.40           C  
ATOM    720  OE1 GLU B  95       6.105  13.001  -0.298  1.00 43.40           O  
ATOM    721  OE2 GLU B  95       6.476  14.736  -1.597  1.00 43.40           O  
ATOM    722  N   GLU B  96       4.212  19.500  -0.579  1.00 47.52           N  
ATOM    723  CA  GLU B  96       4.629  20.897  -0.498  1.00 47.52           C  
ATOM    724  C   GLU B  96       3.907  21.624   0.633  1.00 47.52           C  
ATOM    725  CB  GLU B  96       4.377  21.612  -1.828  1.00 47.52           C  
ATOM    726  O   GLU B  96       4.311  22.719   1.031  1.00 47.52           O  
ATOM    727  CG  GLU B  96       5.445  21.348  -2.880  1.00 47.52           C  
ATOM    728  CD  GLU B  96       4.964  21.603  -4.300  1.00 47.52           C  
ATOM    729  OE1 GLU B  96       5.745  21.386  -5.254  1.00 47.52           O  
ATOM    730  OE2 GLU B  96       3.797  22.026  -4.460  1.00 47.52           O  
ATOM    731  N   ASP B  97       3.386  20.884   1.402  1.00 61.49           N  
ATOM    732  CA  ASP B  97       2.588  21.558   2.421  1.00 61.49           C  
ATOM    733  C   ASP B  97       2.828  20.947   3.800  1.00 61.49           C  
ATOM    734  CB  ASP B  97       1.100  21.491   2.069  1.00 61.49           C  
ATOM    735  O   ASP B  97       1.931  20.935   4.645  1.00 61.49           O  
ATOM    736  CG  ASP B  97       0.701  22.483   0.990  1.00 61.49           C  
ATOM    737  OD1 ASP B  97       1.364  23.534   0.853  1.00 61.49           O  
ATOM    738  OD2 ASP B  97      -0.287  22.212   0.273  1.00 61.49           O  
ATOM    739  N   VAL B  98       4.183  20.265   3.690  1.00 67.57           N  
ATOM    740  CA  VAL B  98       4.371  19.674   5.010  1.00 67.57           C  
ATOM    741  C   VAL B  98       5.521  20.374   5.731  1.00 67.57           C  
ATOM    742  CB  VAL B  98       4.645  18.156   4.919  1.00 67.57           C  
ATOM    743  O   VAL B  98       6.531  20.719   5.113  1.00 67.57           O  
ATOM    744  CG1 VAL B  98       4.841  17.558   6.311  1.00 67.57           C  
ATOM    745  CG2 VAL B  98       3.504  17.452   4.187  1.00 67.57           C  
ATOM    746  N   CYS B  99       5.494  20.693   6.974  1.00 78.58           N  
ATOM    747  CA  CYS B  99       6.529  21.270   7.824  1.00 78.58           C  
ATOM    748  C   CYS B  99       7.669  20.283   8.042  1.00 78.58           C  
ATOM    749  CB  CYS B  99       5.943  21.692   9.170  1.00 78.58           C  
ATOM    750  O   CYS B  99       7.456  19.187   8.563  1.00 78.58           O  
ATOM    751  SG  CYS B  99       7.173  22.314  10.338  1.00 78.58           S  
ATOM    752  N   GLN B 100       8.890  20.602   7.644  1.00 72.01           N  
ATOM    753  CA  GLN B 100      10.044  19.712   7.728  1.00 72.01           C  
ATOM    754  C   GLN B 100      10.388  19.394   9.180  1.00 72.01           C  
ATOM    755  CB  GLN B 100      11.253  20.331   7.025  1.00 72.01           C  
ATOM    756  O   GLN B 100      10.843  18.291   9.489  1.00 72.01           O  
ATOM    757  CG  GLN B 100      11.328  20.014   5.538  1.00 72.01           C  
ATOM    758  CD  GLN B 100      12.428  20.781   4.829  1.00 72.01           C  
ATOM    759  NE2 GLN B 100      12.476  20.663   3.506  1.00 72.01           N  
ATOM    760  OE1 GLN B 100      13.227  21.476   5.464  1.00 72.01           O  
ATOM    761  N   GLU B 101      10.233  20.359  10.020  1.00 73.32           N  
ATOM    762  CA  GLU B 101      10.588  20.221  11.430  1.00 73.32           C  
ATOM    763  C   GLU B 101       9.611  19.302  12.157  1.00 73.32           C  
ATOM    764  CB  GLU B 101      10.628  21.591  12.111  1.00 73.32           C  
ATOM    765  O   GLU B 101      10.023  18.448  12.946  1.00 73.32           O  
ATOM    766  CG  GLU B 101      11.202  21.560  13.521  1.00 73.32           C  
ATOM    767  CD  GLU B 101      11.146  22.909  14.220  1.00 73.32           C  
ATOM    768  OE1 GLU B 101      11.139  22.943  15.472  1.00 73.32           O  
ATOM    769  OE2 GLU B 101      11.108  23.939  13.511  1.00 73.32           O  
ATOM    770  N   HIS B 102       8.338  19.376  11.868  1.00 72.36           N  
ATOM    771  CA  HIS B 102       7.332  18.687  12.669  1.00 72.36           C  
ATOM    772  C   HIS B 102       6.617  17.615  11.853  1.00 72.36           C  
ATOM    773  CB  HIS B 102       6.316  19.686  13.227  1.00 72.36           C  
ATOM    774  O   HIS B 102       5.910  16.773  12.411  1.00 72.36           O  
ATOM    775  CG  HIS B 102       6.931  20.767  14.056  1.00 72.36           C  
ATOM    776  CD2 HIS B 102       7.552  20.721  15.259  1.00 72.36           C  
ATOM    777  ND1 HIS B 102       6.945  22.089  13.665  1.00 72.36           N  
ATOM    778  CE1 HIS B 102       7.551  22.810  14.593  1.00 72.36           C  
ATOM    779  NE2 HIS B 102       7.928  22.004  15.571  1.00 72.36           N  
ATOM    780  N   GLY B 103       6.764  17.626  10.532  1.00 71.39           N  
ATOM    781  CA  GLY B 103       6.141  16.630   9.674  1.00 71.39           C  
ATOM    782  C   GLY B 103       4.650  16.847   9.493  1.00 71.39           C  
ATOM    783  O   GLY B 103       3.934  15.943   9.058  1.00 71.39           O  
ATOM    784  N   GLU B 104       4.158  17.954   9.984  1.00 73.66           N  
ATOM    785  CA  GLU B 104       2.743  18.291   9.859  1.00 73.66           C  
ATOM    786  C   GLU B 104       2.477  19.090   8.586  1.00 73.66           C  
ATOM    787  CB  GLU B 104       2.267  19.078  11.082  1.00 73.66           C  
ATOM    788  O   GLU B 104       3.376  19.750   8.061  1.00 73.66           O  
ATOM    789  CG  GLU B 104       2.370  18.304  12.389  1.00 73.66           C  
ATOM    790  CD  GLU B 104       1.396  17.140  12.476  1.00 73.66           C  
ATOM    791  OE1 GLU B 104       1.659  16.184  13.240  1.00 73.66           O  
ATOM    792  OE2 GLU B 104       0.361  17.185  11.774  1.00 73.66           O  
ATOM    793  N   LYS B 105       1.204  19.056   8.175  1.00 76.61           N  
ATOM    794  CA  LYS B 105       0.786  19.826   7.007  1.00 76.61           C  
ATOM    795  C   LYS B 105       0.927  21.324   7.257  1.00 76.61           C  
ATOM    796  CB  LYS B 105      -0.659  19.491   6.633  1.00 76.61           C  
ATOM    797  O   LYS B 105       0.749  21.791   8.384  1.00 76.61           O  
ATOM    798  CG  LYS B 105      -1.121  20.117   5.325  1.00 76.61           C  
ATOM    799  CD  LYS B 105      -2.532  19.674   4.961  1.00 76.61           C  
ATOM    800  CE  LYS B 105      -2.989  20.289   3.645  1.00 76.61           C  
ATOM    801  NZ  LYS B 105      -4.358  19.827   3.264  1.00 76.61           N  
ATOM    802  N   ILE B 106       1.206  22.028   6.160  1.00 82.71           N  
ATOM    803  CA  ILE B 106       1.349  23.477   6.243  1.00 82.71           C  
ATOM    804  C   ILE B 106      -0.023  24.138   6.133  1.00 82.71           C  
ATOM    805  CB  ILE B 106       2.293  24.016   5.145  1.00 82.71           C  
ATOM    806  O   ILE B 106      -0.734  23.946   5.144  1.00 82.71           O  
ATOM    807  CG1 ILE B 106       3.690  23.402   5.294  1.00 82.71           C  
ATOM    808  CG2 ILE B 106       2.359  25.545   5.192  1.00 82.71           C  
ATOM    809  CD1 ILE B 106       4.390  23.764   6.596  1.00 82.71           C  
ATOM    810  N   TYR B 107      -0.347  24.862   7.211  1.00 84.92           N  
ATOM    811  CA  TYR B 107      -1.663  25.489   7.209  1.00 84.92           C  
ATOM    812  C   TYR B 107      -1.544  27.009   7.229  1.00 84.92           C  
ATOM    813  CB  TYR B 107      -2.487  25.015   8.410  1.00 84.92           C  
ATOM    814  O   TYR B 107      -2.513  27.718   6.951  1.00 84.92           O  
ATOM    815  CG  TYR B 107      -2.949  23.582   8.301  1.00 84.92           C  
ATOM    816  CD1 TYR B 107      -4.045  23.241   7.512  1.00 84.92           C  
ATOM    817  CD2 TYR B 107      -2.292  22.567   8.988  1.00 84.92           C  
ATOM    818  CE1 TYR B 107      -4.476  21.923   7.410  1.00 84.92           C  
ATOM    819  CE2 TYR B 107      -2.714  21.245   8.893  1.00 84.92           C  
ATOM    820  OH  TYR B 107      -4.226  19.626   8.006  1.00 84.92           O  
ATOM    821  CZ  TYR B 107      -3.804  20.933   8.103  1.00 84.92           C  
ATOM    822  N   PHE B 108      -0.311  27.573   7.583  1.00 89.83           N  
ATOM    823  CA  PHE B 108      -0.220  28.997   7.882  1.00 89.83           C  
ATOM    824  C   PHE B 108       0.968  29.627   7.165  1.00 89.83           C  
ATOM    825  CB  PHE B 108      -0.101  29.224   9.393  1.00 89.83           C  
ATOM    826  O   PHE B 108       1.931  28.936   6.823  1.00 89.83           O  
ATOM    827  CG  PHE B 108      -1.197  28.573  10.192  1.00 89.83           C  
ATOM    828  CD1 PHE B 108      -2.426  29.201  10.353  1.00 89.83           C  
ATOM    829  CD2 PHE B 108      -0.998  27.332  10.783  1.00 89.83           C  
ATOM    830  CE1 PHE B 108      -3.442  28.601  11.093  1.00 89.83           C  
ATOM    831  CE2 PHE B 108      -2.009  26.726  11.524  1.00 89.83           C  
ATOM    832  CZ  PHE B 108      -3.230  27.363  11.678  1.00 89.83           C  
ATOM    833  N   PHE B 109       0.822  30.971   6.930  1.00 91.51           N  
ATOM    834  CA  PHE B 109       1.930  31.815   6.498  1.00 91.51           C  
ATOM    835  C   PHE B 109       2.220  32.899   7.530  1.00 91.51           C  
ATOM    836  CB  PHE B 109       1.623  32.453   5.140  1.00 91.51           C  
ATOM    837  O   PHE B 109       1.315  33.625   7.946  1.00 91.51           O  
ATOM    838  CG  PHE B 109       2.739  33.310   4.606  1.00 91.51           C  
ATOM    839  CD1 PHE B 109       2.686  34.694   4.716  1.00 91.51           C  
ATOM    840  CD2 PHE B 109       3.843  32.731   3.993  1.00 91.51           C  
ATOM    841  CE1 PHE B 109       3.717  35.490   4.223  1.00 91.51           C  
ATOM    842  CE2 PHE B 109       4.877  33.519   3.497  1.00 91.51           C  
ATOM    843  CZ  PHE B 109       4.812  34.898   3.612  1.00 91.51           C  
ATOM    844  N   CYS B 110       3.402  32.937   8.003  1.00 93.23           N  
ATOM    845  CA  CYS B 110       3.813  33.970   8.947  1.00 93.23           C  
ATOM    846  C   CYS B 110       4.306  35.212   8.215  1.00 93.23           C  
ATOM    847  CB  CYS B 110       4.909  33.444   9.874  1.00 93.23           C  
ATOM    848  O   CYS B 110       5.358  35.184   7.574  1.00 93.23           O  
ATOM    849  SG  CYS B 110       5.484  34.657  11.083  1.00 93.23           S  
ATOM    850  N   GLU B 111       3.648  36.286   8.402  1.00 93.32           N  
ATOM    851  CA  GLU B 111       4.001  37.523   7.714  1.00 93.32           C  
ATOM    852  C   GLU B 111       5.285  38.123   8.280  1.00 93.32           C  
ATOM    853  CB  GLU B 111       2.859  38.538   7.812  1.00 93.32           C  
ATOM    854  O   GLU B 111       6.090  38.692   7.540  1.00 93.32           O  
ATOM    855  CG  GLU B 111       1.608  38.132   7.047  1.00 93.32           C  
ATOM    856  CD  GLU B 111       0.499  39.170   7.116  1.00 93.32           C  
ATOM    857  OE1 GLU B 111      -0.601  38.919   6.575  1.00 93.32           O  
ATOM    858  OE2 GLU B 111       0.734  40.243   7.715  1.00 93.32           O  
ATOM    859  N   ASP B 112       5.473  37.961   9.530  1.00 92.82           N  
ATOM    860  CA  ASP B 112       6.635  38.527  10.208  1.00 92.82           C  
ATOM    861  C   ASP B 112       7.925  37.858   9.737  1.00 92.82           C  
ATOM    862  CB  ASP B 112       6.493  38.386  11.725  1.00 92.82           C  
ATOM    863  O   ASP B 112       8.922  38.535   9.476  1.00 92.82           O  
ATOM    864  CG  ASP B 112       5.224  39.022  12.263  1.00 92.82           C  
ATOM    865  OD1 ASP B 112       5.224  40.239  12.548  1.00 92.82           O  
ATOM    866  OD2 ASP B 112       4.214  38.298  12.407  1.00 92.82           O  
ATOM    867  N   ASP B 113       7.867  36.582   9.578  1.00 92.23           N  
ATOM    868  CA  ASP B 113       9.058  35.831   9.194  1.00 92.23           C  
ATOM    869  C   ASP B 113       8.986  35.396   7.732  1.00 92.23           C  
ATOM    870  CB  ASP B 113       9.237  34.610  10.098  1.00 92.23           C  
ATOM    871  O   ASP B 113       9.949  34.847   7.194  1.00 92.23           O  
ATOM    872  CG  ASP B 113       9.501  34.978  11.548  1.00 92.23           C  
ATOM    873  OD1 ASP B 113      10.108  36.039  11.807  1.00 92.23           O  
ATOM    874  OD2 ASP B 113       9.100  34.198  12.439  1.00 92.23           O  
ATOM    875  N   GLU B 114       7.852  35.725   7.137  1.00 92.19           N  
ATOM    876  CA  GLU B 114       7.624  35.376   5.738  1.00 92.19           C  
ATOM    877  C   GLU B 114       7.936  33.905   5.478  1.00 92.19           C  
ATOM    878  CB  GLU B 114       8.466  36.263   4.818  1.00 92.19           C  
ATOM    879  O   GLU B 114       8.686  33.578   4.556  1.00 92.19           O  
ATOM    880  CG  GLU B 114       8.089  37.737   4.871  1.00 92.19           C  
ATOM    881  CD  GLU B 114       8.805  38.577   3.826  1.00 92.19           C  
ATOM    882  OE1 GLU B 114       8.170  39.480   3.234  1.00 92.19           O  
ATOM    883  OE2 GLU B 114      10.010  38.330   3.596  1.00 92.19           O  
ATOM    884  N   MET B 115       7.352  33.112   6.298  1.00 90.41           N  
ATOM    885  CA  MET B 115       7.551  31.672   6.151  1.00 90.41           C  
ATOM    886  C   MET B 115       6.245  30.918   6.375  1.00 90.41           C  
ATOM    887  CB  MET B 115       8.617  31.174   7.127  1.00 90.41           C  
ATOM    888  O   MET B 115       5.362  31.395   7.090  1.00 90.41           O  
ATOM    889  CG  MET B 115       8.225  31.317   8.589  1.00 90.41           C  
ATOM    890  SD  MET B 115       9.547  30.751   9.730  1.00 90.41           S  
ATOM    891  CE  MET B 115       9.650  29.002   9.258  1.00 90.41           C  
ATOM    892  N   GLN B 116       6.200  29.677   5.795  1.00 89.38           N  
ATOM    893  CA  GLN B 116       5.034  28.818   5.969  1.00 89.38           C  
ATOM    894  C   GLN B 116       5.180  27.935   7.205  1.00 89.38           C  
ATOM    895  CB  GLN B 116       4.815  27.951   4.727  1.00 89.38           C  
ATOM    896  O   GLN B 116       6.267  27.424   7.484  1.00 89.38           O  
ATOM    897  CG  GLN B 116       4.563  28.750   3.456  1.00 89.38           C  
ATOM    898  CD  GLN B 116       4.344  27.868   2.241  1.00 89.38           C  
ATOM    899  NE2 GLN B 116       4.131  28.490   1.087  1.00 89.38           N  
ATOM    900  OE1 GLN B 116       4.368  26.637   2.340  1.00 89.38           O  
ATOM    901  N   LEU B 117       4.067  27.795   7.928  1.00 89.31           N  
ATOM    902  CA  LEU B 117       4.150  27.105   9.211  1.00 89.31           C  
ATOM    903  C   LEU B 117       3.061  26.044   9.329  1.00 89.31           C  
ATOM    904  CB  LEU B 117       4.032  28.105  10.365  1.00 89.31           C  
ATOM    905  O   LEU B 117       1.969  26.205   8.777  1.00 89.31           O  
ATOM    906  CG  LEU B 117       4.990  29.296  10.331  1.00 89.31           C  
ATOM    907  CD1 LEU B 117       4.709  30.236  11.498  1.00 89.31           C  
ATOM    908  CD2 LEU B 117       6.438  28.818  10.360  1.00 89.31           C  
ATOM    909  N   CYS B 118       3.416  25.077  10.095  1.00 86.17           N  
ATOM    910  CA  CYS B 118       2.409  24.099  10.488  1.00 86.17           C  
ATOM    911  C   CYS B 118       1.711  24.522  11.775  1.00 86.17           C  
ATOM    912  CB  CYS B 118       3.042  22.720  10.670  1.00 86.17           C  
ATOM    913  O   CYS B 118       1.974  25.604  12.302  1.00 86.17           O  
ATOM    914  SG  CYS B 118       4.010  22.558  12.187  1.00 86.17           S  
ATOM    915  N   VAL B 119       0.773  23.650  12.173  1.00 87.69           N  
ATOM    916  CA  VAL B 119      -0.026  23.989  13.345  1.00 87.69           C  
ATOM    917  C   VAL B 119       0.864  24.026  14.585  1.00 87.69           C  
ATOM    918  CB  VAL B 119      -1.185  22.987  13.551  1.00 87.69           C  
ATOM    919  O   VAL B 119       0.660  24.850  15.480  1.00 87.69           O  
ATOM    920  CG1 VAL B 119      -0.645  21.601  13.899  1.00 87.69           C  
ATOM    921  CG2 VAL B 119      -2.132  23.485  14.641  1.00 87.69           C  
ATOM    922  N   VAL B 120       1.948  23.208  14.601  1.00 86.15           N  
ATOM    923  CA  VAL B 120       2.836  23.131  15.756  1.00 86.15           C  
ATOM    924  C   VAL B 120       3.742  24.359  15.794  1.00 86.15           C  
ATOM    925  CB  VAL B 120       3.687  21.841  15.733  1.00 86.15           C  
ATOM    926  O   VAL B 120       3.945  24.956  16.855  1.00 86.15           O  
ATOM    927  CG1 VAL B 120       4.601  21.775  16.955  1.00 86.15           C  
ATOM    928  CG2 VAL B 120       2.787  20.609  15.667  1.00 86.15           C  
ATOM    929  N   CYS B 121       4.173  24.763  14.718  1.00 89.76           N  
ATOM    930  CA  CYS B 121       4.987  25.970  14.638  1.00 89.76           C  
ATOM    931  C   CYS B 121       4.224  27.179  15.165  1.00 89.76           C  
ATOM    932  CB  CYS B 121       5.430  26.223  13.197  1.00 89.76           C  
ATOM    933  O   CYS B 121       4.785  28.009  15.882  1.00 89.76           O  
ATOM    934  SG  CYS B 121       6.650  25.037  12.592  1.00 89.76           S  
ATOM    935  N   ARG B 122       2.948  27.228  14.813  1.00 89.64           N  
ATOM    936  CA  ARG B 122       2.106  28.360  15.185  1.00 89.64           C  
ATOM    937  C   ARG B 122       1.801  28.347  16.680  1.00 89.64           C  
ATOM    938  CB  ARG B 122       0.803  28.347  14.384  1.00 89.64           C  
ATOM    939  O   ARG B 122       1.864  29.385  17.341  1.00 89.64           O  
ATOM    940  CG  ARG B 122      -0.186  29.425  14.800  1.00 89.64           C  
ATOM    941  CD  ARG B 122      -1.519  29.275  14.080  1.00 89.64           C  
ATOM    942  NE  ARG B 122      -2.530  30.179  14.623  1.00 89.64           N  
ATOM    943  NH1 ARG B 122      -4.140  29.655  13.051  1.00 89.64           N  
ATOM    944  NH2 ARG B 122      -4.591  31.189  14.694  1.00 89.64           N  
ATOM    945  CZ  ARG B 122      -3.751  30.339  14.121  1.00 89.64           C  
ATOM    946  N   GLU B 123       1.427  27.113  17.178  1.00 87.29           N  
ATOM    947  CA  GLU B 123       0.889  27.044  18.534  1.00 87.29           C  
ATOM    948  C   GLU B 123       2.005  26.889  19.563  1.00 87.29           C  
ATOM    949  CB  GLU B 123      -0.107  25.889  18.660  1.00 87.29           C  
ATOM    950  O   GLU B 123       1.895  27.387  20.685  1.00 87.29           O  
ATOM    951  CG  GLU B 123      -1.023  25.995  19.870  1.00 87.29           C  
ATOM    952  CD  GLU B 123      -1.840  27.277  19.894  1.00 87.29           C  
ATOM    953  OE1 GLU B 123      -2.366  27.642  20.970  1.00 87.29           O  
ATOM    954  OE2 GLU B 123      -1.956  27.921  18.827  1.00 87.29           O  
ATOM    955  N   ALA B 124       3.032  26.134  19.334  1.00 72.04           N  
ATOM    956  CA  ALA B 124       4.020  25.788  20.352  1.00 72.04           C  
ATOM    957  C   ALA B 124       5.373  26.422  20.041  1.00 72.04           C  
ATOM    958  CB  ALA B 124       4.160  24.272  20.464  1.00 72.04           C  
ATOM    959  O   ALA B 124       6.339  26.235  20.785  1.00 72.04           O  
ATOM    960  N   GLY B 125       5.388  27.291  18.966  1.00 68.33           N  
ATOM    961  CA  GLY B 125       6.690  27.789  18.551  1.00 68.33           C  
ATOM    962  C   GLY B 125       6.841  29.287  18.730  1.00 68.33           C  
ATOM    963  O   GLY B 125       6.066  29.912  19.457  1.00 68.33           O  
ATOM    964  N   GLU B 126       7.937  29.795  18.322  1.00 79.28           N  
ATOM    965  CA  GLU B 126       8.334  31.198  18.397  1.00 79.28           C  
ATOM    966  C   GLU B 126       7.369  32.087  17.617  1.00 79.28           C  
ATOM    967  CB  GLU B 126       9.760  31.382  17.872  1.00 79.28           C  
ATOM    968  O   GLU B 126       7.373  33.309  17.780  1.00 79.28           O  
ATOM    969  CG  GLU B 126       9.936  30.981  16.415  1.00 79.28           C  
ATOM    970  CD  GLU B 126      11.380  31.049  15.944  1.00 79.28           C  
ATOM    971  OE1 GLU B 126      11.633  30.854  14.733  1.00 79.28           O  
ATOM    972  OE2 GLU B 126      12.265  31.298  16.792  1.00 79.28           O  
ATOM    973  N   HIS B 127       6.270  31.454  17.077  1.00 84.98           N  
ATOM    974  CA  HIS B 127       5.439  32.252  16.182  1.00 84.98           C  
ATOM    975  C   HIS B 127       4.083  32.553  16.812  1.00 84.98           C  
ATOM    976  CB  HIS B 127       5.250  31.534  14.845  1.00 84.98           C  
ATOM    977  O   HIS B 127       3.195  33.098  16.152  1.00 84.98           O  
ATOM    978  CG  HIS B 127       6.526  31.308  14.099  1.00 84.98           C  
ATOM    979  CD2 HIS B 127       7.333  30.223  14.026  1.00 84.98           C  
ATOM    980  ND1 HIS B 127       7.108  32.276  13.310  1.00 84.98           N  
ATOM    981  CE1 HIS B 127       8.221  31.795  12.781  1.00 84.98           C  
ATOM    982  NE2 HIS B 127       8.380  30.551  13.200  1.00 84.98           N  
ATOM    983  N   ALA B 128       3.973  32.192  18.056  1.00 81.63           N  
ATOM    984  CA  ALA B 128       2.688  32.272  18.747  1.00 81.63           C  
ATOM    985  C   ALA B 128       2.148  33.699  18.736  1.00 81.63           C  
ATOM    986  CB  ALA B 128       2.824  31.769  20.182  1.00 81.63           C  
ATOM    987  O   ALA B 128       0.933  33.909  18.682  1.00 81.63           O  
ATOM    988  N   THR B 129       3.034  34.635  18.638  1.00 86.81           N  
ATOM    989  CA  THR B 129       2.608  36.027  18.719  1.00 86.81           C  
ATOM    990  C   THR B 129       2.732  36.711  17.361  1.00 86.81           C  
ATOM    991  CB  THR B 129       3.431  36.803  19.764  1.00 86.81           C  
ATOM    992  O   THR B 129       2.469  37.909  17.236  1.00 86.81           O  
ATOM    993  CG2 THR B 129       3.285  36.183  21.150  1.00 86.81           C  
ATOM    994  OG1 THR B 129       4.813  36.782  19.387  1.00 86.81           O  
ATOM    995  N   HIS B 130       3.164  36.042  16.314  1.00 91.09           N  
ATOM    996  CA  HIS B 130       3.320  36.592  14.972  1.00 91.09           C  
ATOM    997  C   HIS B 130       1.979  36.669  14.249  1.00 91.09           C  
ATOM    998  CB  HIS B 130       4.307  35.751  14.160  1.00 91.09           C  
ATOM    999  O   HIS B 130       0.992  36.082  14.699  1.00 91.09           O  
ATOM   1000  CG  HIS B 130       5.721  35.863  14.633  1.00 91.09           C  
ATOM   1001  CD2 HIS B 130       6.256  36.519  15.689  1.00 91.09           C  
ATOM   1002  ND1 HIS B 130       6.773  35.251  13.985  1.00 91.09           N  
ATOM   1003  CE1 HIS B 130       7.896  35.526  14.626  1.00 91.09           C  
ATOM   1004  NE2 HIS B 130       7.611  36.294  15.664  1.00 91.09           N  
ATOM   1005  N   THR B 131       1.990  37.530  13.207  1.00 91.66           N  
ATOM   1006  CA  THR B 131       0.805  37.638  12.364  1.00 91.66           C  
ATOM   1007  C   THR B 131       0.738  36.479  11.373  1.00 91.66           C  
ATOM   1008  CB  THR B 131       0.784  38.973  11.597  1.00 91.66           C  
ATOM   1009  O   THR B 131       1.644  36.300  10.557  1.00 91.66           O  
ATOM   1010  CG2 THR B 131      -0.518  39.142  10.821  1.00 91.66           C  
ATOM   1011  OG1 THR B 131       0.917  40.054  12.528  1.00 91.66           O  
ATOM   1012  N   MET B 132      -0.392  35.754  11.501  1.00 90.31           N  
ATOM   1013  CA  MET B 132      -0.505  34.542  10.694  1.00 90.31           C  
ATOM   1014  C   MET B 132      -1.647  34.661   9.690  1.00 90.31           C  
ATOM   1015  CB  MET B 132      -0.719  33.319  11.587  1.00 90.31           C  
ATOM   1016  O   MET B 132      -2.675  35.275   9.983  1.00 90.31           O  
ATOM   1017  CG  MET B 132       0.393  33.097  12.599  1.00 90.31           C  
ATOM   1018  SD  MET B 132       1.989  32.659  11.806  1.00 90.31           S  
ATOM   1019  CE  MET B 132       2.591  31.403  12.968  1.00 90.31           C  
ATOM   1020  N   ARG B 133      -1.362  34.174   8.521  1.00 90.54           N  
ATOM   1021  CA  ARG B 133      -2.420  34.003   7.531  1.00 90.54           C  
ATOM   1022  C   ARG B 133      -2.722  32.526   7.302  1.00 90.54           C  
ATOM   1023  CB  ARG B 133      -2.033  34.670   6.209  1.00 90.54           C  
ATOM   1024  O   ARG B 133      -1.812  31.731   7.060  1.00 90.54           O  
ATOM   1025  CG  ARG B 133      -1.950  36.186   6.285  1.00 90.54           C  
ATOM   1026  CD  ARG B 133      -2.204  36.834   4.931  1.00 90.54           C  
ATOM   1027  NE  ARG B 133      -0.996  37.453   4.394  1.00 90.54           N  
ATOM   1028  NH1 ARG B 133      -1.513  37.030   2.183  1.00 90.54           N  
ATOM   1029  NH2 ARG B 133       0.432  38.117   2.723  1.00 90.54           N  
ATOM   1030  CZ  ARG B 133      -0.695  37.532   3.101  1.00 90.54           C  
ATOM   1031  N   PHE B 134      -4.033  32.134   7.452  1.00 90.23           N  
ATOM   1032  CA  PHE B 134      -4.491  30.772   7.209  1.00 90.23           C  
ATOM   1033  C   PHE B 134      -4.514  30.467   5.716  1.00 90.23           C  
ATOM   1034  CB  PHE B 134      -5.883  30.555   7.810  1.00 90.23           C  
ATOM   1035  O   PHE B 134      -5.108  31.212   4.934  1.00 90.23           O  
ATOM   1036  CG  PHE B 134      -6.374  29.136   7.709  1.00 90.23           C  
ATOM   1037  CD1 PHE B 134      -7.501  28.827   6.958  1.00 90.23           C  
ATOM   1038  CD2 PHE B 134      -5.707  28.110   8.366  1.00 90.23           C  
ATOM   1039  CE1 PHE B 134      -7.958  27.514   6.864  1.00 90.23           C  
ATOM   1040  CE2 PHE B 134      -6.157  26.796   8.276  1.00 90.23           C  
ATOM   1041  CZ  PHE B 134      -7.283  26.500   7.525  1.00 90.23           C  
ATOM   1042  N   LEU B 135      -3.816  29.441   5.373  1.00 83.01           N  
ATOM   1043  CA  LEU B 135      -3.778  29.060   3.965  1.00 83.01           C  
ATOM   1044  C   LEU B 135      -4.921  28.108   3.628  1.00 83.01           C  
ATOM   1045  CB  LEU B 135      -2.437  28.407   3.622  1.00 83.01           C  
ATOM   1046  O   LEU B 135      -4.824  26.904   3.873  1.00 83.01           O  
ATOM   1047  CG  LEU B 135      -1.188  29.258   3.859  1.00 83.01           C  
ATOM   1048  CD1 LEU B 135       0.070  28.417   3.670  1.00 83.01           C  
ATOM   1049  CD2 LEU B 135      -1.177  30.464   2.925  1.00 83.01           C  
ATOM   1050  N   GLU B 136      -5.991  28.558   3.114  1.00 71.09           N  
ATOM   1051  CA  GLU B 136      -7.227  27.826   2.855  1.00 71.09           C  
ATOM   1052  C   GLU B 136      -6.970  26.598   1.987  1.00 71.09           C  
ATOM   1053  CB  GLU B 136      -8.260  28.736   2.186  1.00 71.09           C  
ATOM   1054  O   GLU B 136      -7.585  25.549   2.189  1.00 71.09           O  
ATOM   1055  CG  GLU B 136      -9.226  29.392   3.161  1.00 71.09           C  
ATOM   1056  CD  GLU B 136      -9.516  30.848   2.832  1.00 71.09           C  
ATOM   1057  OE1 GLU B 136     -10.222  31.519   3.618  1.00 71.09           O  
ATOM   1058  OE2 GLU B 136      -9.033  31.321   1.779  1.00 71.09           O  
ATOM   1059  N   ASP B 137      -6.140  26.756   1.026  1.00 66.20           N  
ATOM   1060  CA  ASP B 137      -5.863  25.663   0.099  1.00 66.20           C  
ATOM   1061  C   ASP B 137      -5.280  24.456   0.831  1.00 66.20           C  
ATOM   1062  CB  ASP B 137      -4.905  26.123  -1.002  1.00 66.20           C  
ATOM   1063  O   ASP B 137      -5.550  23.311   0.464  1.00 66.20           O  
ATOM   1064  CG  ASP B 137      -5.541  27.108  -1.967  1.00 66.20           C  
ATOM   1065  OD1 ASP B 137      -6.781  27.095  -2.124  1.00 66.20           O  
ATOM   1066  OD2 ASP B 137      -4.794  27.903  -2.579  1.00 66.20           O  
ATOM   1067  N   ALA B 138      -4.586  24.729   1.964  1.00 65.37           N  
ATOM   1068  CA  ALA B 138      -3.968  23.662   2.747  1.00 65.37           C  
ATOM   1069  C   ALA B 138      -5.016  22.884   3.537  1.00 65.37           C  
ATOM   1070  CB  ALA B 138      -2.914  24.237   3.690  1.00 65.37           C  
ATOM   1071  O   ALA B 138      -4.853  21.687   3.786  1.00 65.37           O  
ATOM   1072  N   ALA B 139      -6.150  23.540   3.850  1.00 59.88           N  
ATOM   1073  CA  ALA B 139      -7.186  22.947   4.692  1.00 59.88           C  
ATOM   1074  C   ALA B 139      -8.231  22.223   3.849  1.00 59.88           C  
ATOM   1075  CB  ALA B 139      -7.850  24.019   5.553  1.00 59.88           C  
ATOM   1076  O   ALA B 139      -9.048  21.465   4.377  1.00 59.88           O  
ATOM   1077  N   ALA B 140      -8.341  22.402   2.594  1.00 55.88           N  
ATOM   1078  CA  ALA B 140      -9.369  21.822   1.734  1.00 55.88           C  
ATOM   1079  C   ALA B 140      -9.090  20.346   1.464  1.00 55.88           C  
ATOM   1080  CB  ALA B 140      -9.460  22.592   0.419  1.00 55.88           C  
ATOM   1081  O   ALA B 140      -7.938  19.950   1.276  1.00 55.88           O  
ATOM   1082  N   PRO B 141     -10.188  19.472   1.758  1.00 44.77           N  
ATOM   1083  CA  PRO B 141      -9.996  18.055   1.441  1.00 44.77           C  
ATOM   1084  C   PRO B 141      -9.479  17.833   0.021  1.00 44.77           C  
ATOM   1085  CB  PRO B 141     -11.398  17.463   1.610  1.00 44.77           C  
ATOM   1086  O   PRO B 141      -9.705  18.667  -0.860  1.00 44.77           O  
ATOM   1087  CG  PRO B 141     -12.288  18.645   1.826  1.00 44.77           C  
ATOM   1088  CD  PRO B 141     -11.434  19.878   1.900  1.00 44.77           C  
ATOM   1089  N   TYR B 142      -8.315  17.055  -0.142  1.00 41.80           N  
ATOM   1090  CA  TYR B 142      -7.841  16.705  -1.476  1.00 41.80           C  
ATOM   1091  C   TYR B 142      -9.004  16.330  -2.387  1.00 41.80           C  
ATOM   1092  CB  TYR B 142      -6.840  15.547  -1.405  1.00 41.80           C  
ATOM   1093  O   TYR B 142      -9.704  15.346  -2.138  1.00 41.80           O  
ATOM   1094  CG  TYR B 142      -5.487  15.947  -0.869  1.00 41.80           C  
ATOM   1095  CD1 TYR B 142      -4.523  16.506  -1.705  1.00 41.80           C  
ATOM   1096  CD2 TYR B 142      -5.169  15.766   0.473  1.00 41.80           C  
ATOM   1097  CE1 TYR B 142      -3.274  16.875  -1.216  1.00 41.80           C  
ATOM   1098  CE2 TYR B 142      -3.924  16.131   0.973  1.00 41.80           C  
ATOM   1099  OH  TYR B 142      -1.749  17.047   0.611  1.00 41.80           O  
ATOM   1100  CZ  TYR B 142      -2.984  16.684   0.122  1.00 41.80           C  
ATOM   1101  N   ARG B 143      -9.955  17.206  -2.582  1.00 36.25           N  
ATOM   1102  CA  ARG B 143     -11.020  16.781  -3.485  1.00 36.25           C  
ATOM   1103  C   ARG B 143     -10.453  16.034  -4.687  1.00 36.25           C  
ATOM   1104  CB  ARG B 143     -11.839  17.985  -3.955  1.00 36.25           C  
ATOM   1105  O   ARG B 143      -9.243  16.056  -4.924  1.00 36.25           O  
ATOM   1106  CG  ARG B 143     -12.909  18.426  -2.969  1.00 36.25           C  
ATOM   1107  CD  ARG B 143     -13.793  19.521  -3.548  1.00 36.25           C  
ATOM   1108  NE  ARG B 143     -14.237  20.457  -2.519  1.00 36.25           N  
ATOM   1109  NH1 ARG B 143     -15.969  21.334  -3.770  1.00 36.25           N  
ATOM   1110  NH2 ARG B 143     -15.578  22.105  -1.647  1.00 36.25           N  
ATOM   1111  CZ  ARG B 143     -15.260  21.296  -2.648  1.00 36.25           C  
ATOM   1112  N   GLU B 144     -11.421  15.325  -5.601  1.00 36.26           N  
ATOM   1113  CA  GLU B 144     -11.170  14.550  -6.813  1.00 36.26           C  
ATOM   1114  C   GLU B 144     -10.229  15.292  -7.757  1.00 36.26           C  
ATOM   1115  CB  GLU B 144     -12.484  14.226  -7.527  1.00 36.26           C  
ATOM   1116  O   GLU B 144     -10.572  16.358  -8.273  1.00 36.26           O  
ATOM   1117  CG  GLU B 144     -13.014  12.829  -7.237  1.00 36.26           C  
ATOM   1118  CD  GLU B 144     -14.475  12.651  -7.617  1.00 36.26           C  
ATOM   1119  OE1 GLU B 144     -15.068  11.604  -7.272  1.00 36.26           O  
ATOM   1120  OE2 GLU B 144     -15.031  13.565  -8.266  1.00 36.26           O  
ATOM   1121  N   GLN B 145      -8.993  15.444  -7.443  1.00 32.72           N  
ATOM   1122  CA  GLN B 145      -8.222  15.991  -8.555  1.00 32.72           C  
ATOM   1123  C   GLN B 145      -8.651  15.369  -9.881  1.00 32.72           C  
ATOM   1124  CB  GLN B 145      -6.725  15.771  -8.331  1.00 32.72           C  
ATOM   1125  O   GLN B 145      -9.245  14.289  -9.902  1.00 32.72           O  
ATOM   1126  CG  GLN B 145      -6.021  16.950  -7.674  1.00 32.72           C  
ATOM   1127  CD  GLN B 145      -4.540  16.703  -7.456  1.00 32.72           C  
ATOM   1128  NE2 GLN B 145      -3.741  17.758  -7.564  1.00 32.72           N  
ATOM   1129  OE1 GLN B 145      -4.118  15.572  -7.192  1.00 32.72           O  
ATOM   1130  N   ILE B 146      -8.232  15.947 -11.133  1.00 28.52           N  
ATOM   1131  CA  ILE B 146      -8.686  15.823 -12.514  1.00 28.52           C  
ATOM   1132  C   ILE B 146      -8.569  14.369 -12.967  1.00 28.52           C  
ATOM   1133  CB  ILE B 146      -7.883  16.745 -13.459  1.00 28.52           C  
ATOM   1134  O   ILE B 146      -7.506  13.757 -12.840  1.00 28.52           O  
ATOM   1135  CG1 ILE B 146      -7.845  18.174 -12.906  1.00 28.52           C  
ATOM   1136  CG2 ILE B 146      -8.476  16.719 -14.871  1.00 28.52           C  
ATOM   1137  CD1 ILE B 146      -7.363  19.213 -13.908  1.00 28.52           C  
ATOM   1138  N   HIS B 147      -9.649  13.526 -12.996  1.00 29.38           N  
ATOM   1139  CA  HIS B 147      -9.672  12.438 -13.967  1.00 29.38           C  
ATOM   1140  C   HIS B 147      -9.119  12.890 -15.314  1.00 29.38           C  
ATOM   1141  CB  HIS B 147     -11.094  11.901 -14.137  1.00 29.38           C  
ATOM   1142  O   HIS B 147      -8.844  12.063 -16.187  1.00 29.38           O  
ATOM   1143  CG  HIS B 147     -11.326  10.591 -13.454  1.00 29.38           C  
ATOM   1144  CD2 HIS B 147     -11.629  10.300 -12.167  1.00 29.38           C  
ATOM   1145  ND1 HIS B 147     -11.251   9.384 -14.115  1.00 29.38           N  
ATOM   1146  CE1 HIS B 147     -11.500   8.405 -13.261  1.00 29.38           C  
ATOM   1147  NE2 HIS B 147     -11.732   8.934 -12.072  1.00 29.38           N  
ATOM   1148  N   LYS B 148      -9.488  14.176 -15.707  1.00 27.86           N  
ATOM   1149  CA  LYS B 148      -9.593  14.288 -17.159  1.00 27.86           C  
ATOM   1150  C   LYS B 148      -8.219  14.205 -17.818  1.00 27.86           C  
ATOM   1151  CB  LYS B 148     -10.283  15.597 -17.548  1.00 27.86           C  
ATOM   1152  O   LYS B 148      -8.088  14.430 -19.022  1.00 27.86           O  
ATOM   1153  CG  LYS B 148     -11.363  15.436 -18.607  1.00 27.86           C  
ATOM   1154  CD  LYS B 148     -12.084  16.751 -18.874  1.00 27.86           C  
ATOM   1155  CE  LYS B 148     -13.188  16.584 -19.910  1.00 27.86           C  
ATOM   1156  NZ  LYS B 148     -13.863  17.881 -20.214  1.00 27.86           N  
ATOM   1157  N   CYS B 149      -7.100  14.164 -17.122  1.00 24.61           N  
ATOM   1158  CA  CYS B 149      -6.063  14.307 -18.137  1.00 24.61           C  
ATOM   1159  C   CYS B 149      -6.018  13.086 -19.047  1.00 24.61           C  
ATOM   1160  CB  CYS B 149      -4.698  14.518 -17.483  1.00 24.61           C  
ATOM   1161  O   CYS B 149      -5.159  12.992 -19.926  1.00 24.61           O  
ATOM   1162  SG  CYS B 149      -4.442  16.192 -16.855  1.00 24.61           S  
ATOM   1163  N   LEU B 150      -6.816  11.847 -18.719  1.00 22.93           N  
ATOM   1164  CA  LEU B 150      -6.848  11.124 -19.985  1.00 22.93           C  
ATOM   1165  C   LEU B 150      -7.943  11.670 -20.896  1.00 22.93           C  
ATOM   1166  CB  LEU B 150      -7.069   9.628 -19.743  1.00 22.93           C  
ATOM   1167  O   LEU B 150      -8.980  12.135 -20.418  1.00 22.93           O  
ATOM   1168  CG  LEU B 150      -5.933   8.880 -19.043  1.00 22.93           C  
ATOM   1169  CD1 LEU B 150      -6.411   7.511 -18.573  1.00 22.93           C  
ATOM   1170  CD2 LEU B 150      -4.731   8.743 -19.971  1.00 22.93           C  
TER    1171      LEU B 150                                                      
ATOM   1172  N   MET C   1       0.193  14.095   3.440  1.00 53.99           N  
ATOM   1173  CA  MET C   1      -0.300  12.992   4.261  1.00 53.99           C  
ATOM   1174  C   MET C   1      -1.472  12.291   3.584  1.00 53.99           C  
ATOM   1175  CB  MET C   1      -0.719  13.496   5.643  1.00 53.99           C  
ATOM   1176  O   MET C   1      -2.313  12.941   2.960  1.00 53.99           O  
ATOM   1177  CG  MET C   1       0.444  13.699   6.601  1.00 53.99           C  
ATOM   1178  SD  MET C   1      -0.092  13.758   8.355  1.00 53.99           S  
ATOM   1179  CE  MET C   1       1.441  14.331   9.138  1.00 53.99           C  
ATOM   1180  N   ALA C   2      -1.297  10.943   3.503  1.00 61.18           N  
ATOM   1181  CA  ALA C   2      -2.387  10.166   2.917  1.00 61.18           C  
ATOM   1182  C   ALA C   2      -3.573  10.079   3.874  1.00 61.18           C  
ATOM   1183  CB  ALA C   2      -1.903   8.767   2.545  1.00 61.18           C  
ATOM   1184  O   ALA C   2      -3.396   9.853   5.073  1.00 61.18           O  
ATOM   1185  N   SER C   3      -4.706  10.375   3.329  1.00 62.23           N  
ATOM   1186  CA  SER C   3      -5.933  10.356   4.119  1.00 62.23           C  
ATOM   1187  C   SER C   3      -6.297   8.936   4.540  1.00 62.23           C  
ATOM   1188  CB  SER C   3      -7.088  10.974   3.331  1.00 62.23           C  
ATOM   1189  O   SER C   3      -5.792   7.965   3.971  1.00 62.23           O  
ATOM   1190  OG  SER C   3      -7.503  10.112   2.285  1.00 62.23           O  
ATOM   1191  N   ALA C   4      -7.057   8.891   5.545  1.00 64.16           N  
ATOM   1192  CA  ALA C   4      -7.585   7.599   5.978  1.00 64.16           C  
ATOM   1193  C   ALA C   4      -8.320   6.897   4.840  1.00 64.16           C  
ATOM   1194  CB  ALA C   4      -8.513   7.779   7.177  1.00 64.16           C  
ATOM   1195  O   ALA C   4      -8.213   5.679   4.682  1.00 64.16           O  
ATOM   1196  N   ALA C   5      -9.037   7.619   4.050  1.00 66.45           N  
ATOM   1197  CA  ALA C   5      -9.770   7.061   2.916  1.00 66.45           C  
ATOM   1198  C   ALA C   5      -8.816   6.458   1.890  1.00 66.45           C  
ATOM   1199  CB  ALA C   5     -10.639   8.134   2.264  1.00 66.45           C  
ATOM   1200  O   ALA C   5      -9.109   5.416   1.298  1.00 66.45           O  
ATOM   1201  N   SER C   6      -7.691   7.089   1.680  1.00 74.95           N  
ATOM   1202  CA  SER C   6      -6.692   6.582   0.745  1.00 74.95           C  
ATOM   1203  C   SER C   6      -6.096   5.265   1.233  1.00 74.95           C  
ATOM   1204  CB  SER C   6      -5.579   7.610   0.541  1.00 74.95           C  
ATOM   1205  O   SER C   6      -5.869   4.349   0.440  1.00 74.95           O  
ATOM   1206  OG  SER C   6      -4.937   7.908   1.769  1.00 74.95           O  
ATOM   1207  N   VAL C   7      -5.842   5.217   2.515  1.00 76.80           N  
ATOM   1208  CA  VAL C   7      -5.273   4.005   3.096  1.00 76.80           C  
ATOM   1209  C   VAL C   7      -6.296   2.873   3.035  1.00 76.80           C  
ATOM   1210  CB  VAL C   7      -4.817   4.234   4.554  1.00 76.80           C  
ATOM   1211  O   VAL C   7      -5.944   1.724   2.756  1.00 76.80           O  
ATOM   1212  CG1 VAL C   7      -4.339   2.926   5.182  1.00 76.80           C  
ATOM   1213  CG2 VAL C   7      -3.716   5.291   4.609  1.00 76.80           C  
ATOM   1214  N   THR C   8      -7.513   3.171   3.239  1.00 77.96           N  
ATOM   1215  CA  THR C   8      -8.582   2.184   3.139  1.00 77.96           C  
ATOM   1216  C   THR C   8      -8.695   1.651   1.713  1.00 77.96           C  
ATOM   1217  CB  THR C   8      -9.934   2.778   3.576  1.00 77.96           C  
ATOM   1218  O   THR C   8      -8.859   0.447   1.506  1.00 77.96           O  
ATOM   1219  CG2 THR C   8     -11.052   1.748   3.456  1.00 77.96           C  
ATOM   1220  OG1 THR C   8      -9.841   3.210   4.939  1.00 77.96           O  
ATOM   1221  N   SER C   9      -8.690   2.526   0.803  1.00 82.86           N  
ATOM   1222  CA  SER C   9      -8.727   2.128  -0.600  1.00 82.86           C  
ATOM   1223  C   SER C   9      -7.575   1.189  -0.939  1.00 82.86           C  
ATOM   1224  CB  SER C   9      -8.678   3.357  -1.508  1.00 82.86           C  
ATOM   1225  O   SER C   9      -7.756   0.214  -1.671  1.00 82.86           O  
ATOM   1226  OG  SER C   9      -7.417   3.998  -1.419  1.00 82.86           O  
ATOM   1227  N   LEU C  10      -6.421   1.563  -0.430  1.00 89.61           N  
ATOM   1228  CA  LEU C  10      -5.254   0.712  -0.629  1.00 89.61           C  
ATOM   1229  C   LEU C  10      -5.459  -0.653   0.020  1.00 89.61           C  
ATOM   1230  CB  LEU C  10      -4.000   1.378  -0.056  1.00 89.61           C  
ATOM   1231  O   LEU C  10      -5.128  -1.683  -0.572  1.00 89.61           O  
ATOM   1232  CG  LEU C  10      -2.677   0.647  -0.288  1.00 89.61           C  
ATOM   1233  CD1 LEU C  10      -2.416   0.485  -1.782  1.00 89.61           C  
ATOM   1234  CD2 LEU C  10      -1.528   1.392   0.383  1.00 89.61           C  
ATOM   1235  N   ALA C  11      -6.046  -0.684   1.166  1.00 91.03           N  
ATOM   1236  CA  ALA C  11      -6.313  -1.927   1.886  1.00 91.03           C  
ATOM   1237  C   ALA C  11      -7.263  -2.824   1.097  1.00 91.03           C  
ATOM   1238  CB  ALA C  11      -6.891  -1.629   3.267  1.00 91.03           C  
ATOM   1239  O   ALA C  11      -7.147  -4.051   1.139  1.00 91.03           O  
ATOM   1240  N   ASP C  12      -8.153  -2.269   0.401  1.00 92.88           N  
ATOM   1241  CA  ASP C  12      -9.120  -3.020  -0.393  1.00 92.88           C  
ATOM   1242  C   ASP C  12      -8.437  -3.741  -1.553  1.00 92.88           C  
ATOM   1243  CB  ASP C  12     -10.215  -2.092  -0.923  1.00 92.88           C  
ATOM   1244  O   ASP C  12      -8.967  -4.720  -2.081  1.00 92.88           O  
ATOM   1245  CG  ASP C  12     -11.182  -1.639   0.157  1.00 92.88           C  
ATOM   1246  OD1 ASP C  12     -11.205  -2.247   1.249  1.00 92.88           O  
ATOM   1247  OD2 ASP C  12     -11.929  -0.666  -0.086  1.00 92.88           O  
ATOM   1248  N   GLU C  13      -7.354  -3.287  -1.917  1.00 95.20           N  
ATOM   1249  CA  GLU C  13      -6.645  -3.850  -3.062  1.00 95.20           C  
ATOM   1250  C   GLU C  13      -5.979  -5.175  -2.702  1.00 95.20           C  
ATOM   1251  CB  GLU C  13      -5.599  -2.862  -3.586  1.00 95.20           C  
ATOM   1252  O   GLU C  13      -5.554  -5.922  -3.585  1.00 95.20           O  
ATOM   1253  CG  GLU C  13      -6.197  -1.622  -4.237  1.00 95.20           C  
ATOM   1254  CD  GLU C  13      -7.048  -1.936  -5.457  1.00 95.20           C  
ATOM   1255  OE1 GLU C  13      -7.949  -1.133  -5.791  1.00 95.20           O  
ATOM   1256  OE2 GLU C  13      -6.813  -2.994  -6.083  1.00 95.20           O  
ATOM   1257  N   VAL C  14      -5.921  -5.504  -1.429  1.00 97.73           N  
ATOM   1258  CA  VAL C  14      -5.206  -6.711  -1.025  1.00 97.73           C  
ATOM   1259  C   VAL C  14      -6.176  -7.690  -0.368  1.00 97.73           C  
ATOM   1260  CB  VAL C  14      -4.043  -6.386  -0.061  1.00 97.73           C  
ATOM   1261  O   VAL C  14      -5.813  -8.393   0.578  1.00 97.73           O  
ATOM   1262  CG1 VAL C  14      -2.917  -5.664  -0.799  1.00 97.73           C  
ATOM   1263  CG2 VAL C  14      -4.542  -5.546   1.113  1.00 97.73           C  
ATOM   1264  N   ASN C  15      -7.351  -7.708  -0.838  1.00 97.86           N  
ATOM   1265  CA  ASN C  15      -8.357  -8.645  -0.350  1.00 97.86           C  
ATOM   1266  C   ASN C  15      -8.281  -9.981  -1.083  1.00 97.86           C  
ATOM   1267  CB  ASN C  15      -9.758  -8.045  -0.482  1.00 97.86           C  
ATOM   1268  O   ASN C  15      -8.025 -10.019  -2.288  1.00 97.86           O  
ATOM   1269  CG  ASN C  15     -10.029  -6.962   0.543  1.00 97.86           C  
ATOM   1270  ND2 ASN C  15     -11.183  -6.314   0.431  1.00 97.86           N  
ATOM   1271  OD1 ASN C  15      -9.209  -6.709   1.429  1.00 97.86           O  
ATOM   1272  N   CYS C  16      -8.522 -11.048  -0.338  1.00 98.65           N  
ATOM   1273  CA  CYS C  16      -8.701 -12.367  -0.934  1.00 98.65           C  
ATOM   1274  C   CYS C  16     -10.073 -12.490  -1.586  1.00 98.65           C  
ATOM   1275  CB  CYS C  16      -8.527 -13.460   0.121  1.00 98.65           C  
ATOM   1276  O   CYS C  16     -11.096 -12.272  -0.935  1.00 98.65           O  
ATOM   1277  SG  CYS C  16      -8.795 -15.131  -0.511  1.00 98.65           S  
ATOM   1278  N   PRO C  17     -10.132 -12.825  -2.869  1.00 98.14           N  
ATOM   1279  CA  PRO C  17     -11.425 -12.939  -3.549  1.00 98.14           C  
ATOM   1280  C   PRO C  17     -12.311 -14.031  -2.953  1.00 98.14           C  
ATOM   1281  CB  PRO C  17     -11.037 -13.276  -4.991  1.00 98.14           C  
ATOM   1282  O   PRO C  17     -13.528 -14.023  -3.156  1.00 98.14           O  
ATOM   1283  CG  PRO C  17      -9.642 -12.759  -5.142  1.00 98.14           C  
ATOM   1284  CD  PRO C  17      -8.924 -12.936  -3.835  1.00 98.14           C  
ATOM   1285  N   ILE C  18     -11.806 -14.968  -2.256  1.00 97.86           N  
ATOM   1286  CA  ILE C  18     -12.583 -16.070  -1.699  1.00 97.86           C  
ATOM   1287  C   ILE C  18     -13.207 -15.644  -0.372  1.00 97.86           C  
ATOM   1288  CB  ILE C  18     -11.714 -17.332  -1.502  1.00 97.86           C  
ATOM   1289  O   ILE C  18     -14.429 -15.682  -0.213  1.00 97.86           O  
ATOM   1290  CG1 ILE C  18     -11.255 -17.882  -2.858  1.00 97.86           C  
ATOM   1291  CG2 ILE C  18     -12.478 -18.397  -0.710  1.00 97.86           C  
ATOM   1292  CD1 ILE C  18     -10.297 -19.061  -2.755  1.00 97.86           C  
ATOM   1293  N   CYS C  19     -12.454 -15.143   0.576  1.00 98.39           N  
ATOM   1294  CA  CYS C  19     -12.969 -14.833   1.905  1.00 98.39           C  
ATOM   1295  C   CYS C  19     -13.313 -13.353   2.026  1.00 98.39           C  
ATOM   1296  CB  CYS C  19     -11.951 -15.219   2.977  1.00 98.39           C  
ATOM   1297  O   CYS C  19     -13.940 -12.935   3.000  1.00 98.39           O  
ATOM   1298  SG  CYS C  19     -10.446 -14.220   2.946  1.00 98.39           S  
ATOM   1299  N   GLN C  20     -12.808 -12.529   1.196  1.00 97.41           N  
ATOM   1300  CA  GLN C  20     -13.065 -11.094   1.149  1.00 97.41           C  
ATOM   1301  C   GLN C  20     -12.341 -10.367   2.278  1.00 97.41           C  
ATOM   1302  CB  GLN C  20     -14.567 -10.814   1.222  1.00 97.41           C  
ATOM   1303  O   GLN C  20     -12.578  -9.180   2.512  1.00 97.41           O  
ATOM   1304  CG  GLN C  20     -15.354 -11.365   0.041  1.00 97.41           C  
ATOM   1305  CD  GLN C  20     -14.985 -10.701  -1.272  1.00 97.41           C  
ATOM   1306  NE2 GLN C  20     -15.154 -11.427  -2.372  1.00 97.41           N  
ATOM   1307  OE1 GLN C  20     -14.551  -9.545  -1.298  1.00 97.41           O  
ATOM   1308  N   GLY C  21     -11.573 -11.034   2.948  1.00 97.60           N  
ATOM   1309  CA  GLY C  21     -10.691 -10.430   3.934  1.00 97.60           C  
ATOM   1310  C   GLY C  21      -9.309 -10.123   3.389  1.00 97.60           C  
ATOM   1311  O   GLY C  21      -9.023 -10.392   2.220  1.00 97.60           O  
ATOM   1312  N   THR C  22      -8.476  -9.550   4.272  1.00 97.56           N  
ATOM   1313  CA  THR C  22      -7.098  -9.268   3.888  1.00 97.56           C  
ATOM   1314  C   THR C  22      -6.335 -10.562   3.620  1.00 97.56           C  
ATOM   1315  CB  THR C  22      -6.370  -8.456   4.976  1.00 97.56           C  
ATOM   1316  O   THR C  22      -6.508 -11.551   4.336  1.00 97.56           O  
ATOM   1317  CG2 THR C  22      -4.946  -8.115   4.548  1.00 97.56           C  
ATOM   1318  OG1 THR C  22      -7.089  -7.241   5.218  1.00 97.56           O  
ATOM   1319  N   LEU C  23      -5.581 -10.572   2.610  1.00 98.62           N  
ATOM   1320  CA  LEU C  23      -4.804 -11.750   2.240  1.00 98.62           C  
ATOM   1321  C   LEU C  23      -3.955 -12.231   3.412  1.00 98.62           C  
ATOM   1322  CB  LEU C  23      -3.908 -11.445   1.036  1.00 98.62           C  
ATOM   1323  O   LEU C  23      -3.308 -11.427   4.086  1.00 98.62           O  
ATOM   1324  CG  LEU C  23      -4.597 -11.405  -0.329  1.00 98.62           C  
ATOM   1325  CD1 LEU C  23      -3.730 -10.660  -1.338  1.00 98.62           C  
ATOM   1326  CD2 LEU C  23      -4.901 -12.817  -0.816  1.00 98.62           C  
ATOM   1327  N   ARG C  24      -3.962 -13.496   3.651  1.00 98.12           N  
ATOM   1328  CA  ARG C  24      -3.096 -14.165   4.617  1.00 98.12           C  
ATOM   1329  C   ARG C  24      -2.274 -15.261   3.947  1.00 98.12           C  
ATOM   1330  CB  ARG C  24      -3.923 -14.756   5.761  1.00 98.12           C  
ATOM   1331  O   ARG C  24      -2.829 -16.166   3.320  1.00 98.12           O  
ATOM   1332  CG  ARG C  24      -4.752 -13.730   6.516  1.00 98.12           C  
ATOM   1333  CD  ARG C  24      -3.877 -12.781   7.324  1.00 98.12           C  
ATOM   1334  NE  ARG C  24      -4.677 -11.885   8.154  1.00 98.12           N  
ATOM   1335  NH1 ARG C  24      -2.902 -10.546   8.780  1.00 98.12           N  
ATOM   1336  NH2 ARG C  24      -5.013 -10.094   9.552  1.00 98.12           N  
ATOM   1337  CZ  ARG C  24      -4.195 -10.844   8.827  1.00 98.12           C  
ATOM   1338  N   GLU C  25      -0.990 -15.142   4.094  1.00 97.85           N  
ATOM   1339  CA  GLU C  25      -0.103 -16.065   3.391  1.00 97.85           C  
ATOM   1340  C   GLU C  25      -0.484 -16.181   1.917  1.00 97.85           C  
ATOM   1341  CB  GLU C  25      -0.131 -17.446   4.051  1.00 97.85           C  
ATOM   1342  O   GLU C  25      -0.785 -17.274   1.433  1.00 97.85           O  
ATOM   1343  CG  GLU C  25       0.400 -17.456   5.477  1.00 97.85           C  
ATOM   1344  CD  GLU C  25       0.258 -18.806   6.161  1.00 97.85           C  
ATOM   1345  OE1 GLU C  25      -0.727 -19.008   6.907  1.00 97.85           O  
ATOM   1346  OE2 GLU C  25       1.139 -19.669   5.950  1.00 97.85           O  
ATOM   1347  N   PRO C  26      -0.434 -15.156   1.171  1.00 98.58           N  
ATOM   1348  CA  PRO C  26      -0.886 -15.116  -0.222  1.00 98.58           C  
ATOM   1349  C   PRO C  26      -0.157 -16.123  -1.108  1.00 98.58           C  
ATOM   1350  CB  PRO C  26      -0.571 -13.681  -0.654  1.00 98.58           C  
ATOM   1351  O   PRO C  26       1.055 -16.307  -0.973  1.00 98.58           O  
ATOM   1352  CG  PRO C  26       0.468 -13.211   0.312  1.00 98.58           C  
ATOM   1353  CD  PRO C  26       0.359 -14.029   1.567  1.00 98.58           C  
ATOM   1354  N   VAL C  27      -0.904 -16.738  -1.978  1.00 97.63           N  
ATOM   1355  CA  VAL C  27      -0.360 -17.635  -2.992  1.00 97.63           C  
ATOM   1356  C   VAL C  27      -0.841 -17.203  -4.375  1.00 97.63           C  
ATOM   1357  CB  VAL C  27      -0.759 -19.103  -2.723  1.00 97.63           C  
ATOM   1358  O   VAL C  27      -1.959 -16.706  -4.524  1.00 97.63           O  
ATOM   1359  CG1 VAL C  27      -0.139 -19.602  -1.419  1.00 97.63           C  
ATOM   1360  CG2 VAL C  27      -2.280 -19.244  -2.683  1.00 97.63           C  
ATOM   1361  N   THR C  28      -0.029 -17.334  -5.324  1.00 96.55           N  
ATOM   1362  CA  THR C  28      -0.331 -17.054  -6.723  1.00 96.55           C  
ATOM   1363  C   THR C  28      -0.456 -18.350  -7.519  1.00 96.55           C  
ATOM   1364  CB  THR C  28       0.748 -16.159  -7.360  1.00 96.55           C  
ATOM   1365  O   THR C  28       0.384 -19.245  -7.394  1.00 96.55           O  
ATOM   1366  CG2 THR C  28       0.379 -15.787  -8.793  1.00 96.55           C  
ATOM   1367  OG1 THR C  28       0.884 -14.961  -6.587  1.00 96.55           O  
ATOM   1368  N   ILE C  29      -1.507 -18.407  -8.345  1.00 94.61           N  
ATOM   1369  CA  ILE C  29      -1.686 -19.633  -9.115  1.00 94.61           C  
ATOM   1370  C   ILE C  29      -1.332 -19.380 -10.579  1.00 94.61           C  
ATOM   1371  CB  ILE C  29      -3.130 -20.168  -8.998  1.00 94.61           C  
ATOM   1372  O   ILE C  29      -0.904 -18.281 -10.939  1.00 94.61           O  
ATOM   1373  CG1 ILE C  29      -4.131 -19.118  -9.493  1.00 94.61           C  
ATOM   1374  CG2 ILE C  29      -3.438 -20.581  -7.556  1.00 94.61           C  
ATOM   1375  CD1 ILE C  29      -5.579 -19.589  -9.485  1.00 94.61           C  
ATOM   1376  N   ASP C  30      -1.540 -20.318 -11.453  1.00 91.66           N  
ATOM   1377  CA  ASP C  30      -1.020 -20.334 -12.817  1.00 91.66           C  
ATOM   1378  C   ASP C  30      -1.526 -19.133 -13.612  1.00 91.66           C  
ATOM   1379  CB  ASP C  30      -1.409 -21.635 -13.523  1.00 91.66           C  
ATOM   1380  O   ASP C  30      -0.785 -18.551 -14.406  1.00 91.66           O  
ATOM   1381  CG  ASP C  30      -0.703 -22.853 -12.954  1.00 91.66           C  
ATOM   1382  OD1 ASP C  30       0.316 -22.693 -12.247  1.00 91.66           O  
ATOM   1383  OD2 ASP C  30      -1.167 -23.983 -13.218  1.00 91.66           O  
ATOM   1384  N   CYS C  31      -2.762 -18.746 -13.339  1.00 93.64           N  
ATOM   1385  CA  CYS C  31      -3.363 -17.656 -14.101  1.00 93.64           C  
ATOM   1386  C   CYS C  31      -2.922 -16.303 -13.557  1.00 93.64           C  
ATOM   1387  CB  CYS C  31      -4.888 -17.757 -14.069  1.00 93.64           C  
ATOM   1388  O   CYS C  31      -3.206 -15.265 -14.159  1.00 93.64           O  
ATOM   1389  SG  CYS C  31      -5.595 -17.571 -12.417  1.00 93.64           S  
ATOM   1390  N   GLY C  32      -2.271 -16.313 -12.376  1.00 95.69           N  
ATOM   1391  CA  GLY C  32      -1.728 -15.071 -11.848  1.00 95.69           C  
ATOM   1392  C   GLY C  32      -2.570 -14.478 -10.734  1.00 95.69           C  
ATOM   1393  O   GLY C  32      -2.197 -13.465 -10.139  1.00 95.69           O  
ATOM   1394  N   HIS C  33      -3.676 -15.089 -10.402  1.00 96.86           N  
ATOM   1395  CA  HIS C  33      -4.541 -14.576  -9.346  1.00 96.86           C  
ATOM   1396  C   HIS C  33      -4.061 -15.030  -7.971  1.00 96.86           C  
ATOM   1397  CB  HIS C  33      -5.986 -15.026  -9.572  1.00 96.86           C  
ATOM   1398  O   HIS C  33      -3.469 -16.103  -7.839  1.00 96.86           O  
ATOM   1399  CG  HIS C  33      -6.645 -14.363 -10.740  1.00 96.86           C  
ATOM   1400  CD2 HIS C  33      -6.889 -13.057 -11.000  1.00 96.86           C  
ATOM   1401  ND1 HIS C  33      -7.142 -15.070 -11.813  1.00 96.86           N  
ATOM   1402  CE1 HIS C  33      -7.665 -14.225 -12.685  1.00 96.86           C  
ATOM   1403  NE2 HIS C  33      -7.524 -12.997 -12.216  1.00 96.86           N  
ATOM   1404  N   ASN C  34      -4.326 -14.256  -6.959  1.00 98.20           N  
ATOM   1405  CA  ASN C  34      -3.846 -14.506  -5.604  1.00 98.20           C  
ATOM   1406  C   ASN C  34      -4.996 -14.817  -4.650  1.00 98.20           C  
ATOM   1407  CB  ASN C  34      -3.040 -13.310  -5.092  1.00 98.20           C  
ATOM   1408  O   ASN C  34      -6.087 -14.259  -4.783  1.00 98.20           O  
ATOM   1409  CG  ASN C  34      -1.806 -13.036  -5.929  1.00 98.20           C  
ATOM   1410  ND2 ASN C  34      -1.815 -11.922  -6.651  1.00 98.20           N  
ATOM   1411  OD1 ASN C  34      -0.853 -13.820  -5.927  1.00 98.20           O  
ATOM   1412  N   PHE C  35      -4.739 -15.607  -3.675  1.00 98.18           N  
ATOM   1413  CA  PHE C  35      -5.673 -16.012  -2.631  1.00 98.18           C  
ATOM   1414  C   PHE C  35      -4.936 -16.313  -1.332  1.00 98.18           C  
ATOM   1415  CB  PHE C  35      -6.477 -17.238  -3.074  1.00 98.18           C  
ATOM   1416  O   PHE C  35      -3.720 -16.516  -1.334  1.00 98.18           O  
ATOM   1417  CG  PHE C  35      -7.151 -17.072  -4.409  1.00 98.18           C  
ATOM   1418  CD1 PHE C  35      -8.430 -16.537  -4.496  1.00 98.18           C  
ATOM   1419  CD2 PHE C  35      -6.505 -17.452  -5.579  1.00 98.18           C  
ATOM   1420  CE1 PHE C  35      -9.057 -16.382  -5.731  1.00 98.18           C  
ATOM   1421  CE2 PHE C  35      -7.124 -17.300  -6.816  1.00 98.18           C  
ATOM   1422  CZ  PHE C  35      -8.400 -16.766  -6.890  1.00 98.18           C  
ATOM   1423  N   CYS C  36      -5.643 -16.282  -0.285  1.00 98.62           N  
ATOM   1424  CA  CYS C  36      -5.075 -16.884   0.915  1.00 98.62           C  
ATOM   1425  C   CYS C  36      -4.751 -18.356   0.686  1.00 98.62           C  
ATOM   1426  CB  CYS C  36      -6.038 -16.742   2.094  1.00 98.62           C  
ATOM   1427  O   CYS C  36      -5.518 -19.071   0.040  1.00 98.62           O  
ATOM   1428  SG  CYS C  36      -6.509 -15.034   2.446  1.00 98.62           S  
ATOM   1429  N   ARG C  37      -3.691 -18.774   1.192  1.00 97.62           N  
ATOM   1430  CA  ARG C  37      -3.344 -20.185   1.062  1.00 97.62           C  
ATOM   1431  C   ARG C  37      -4.456 -21.074   1.609  1.00 97.62           C  
ATOM   1432  CB  ARG C  37      -2.030 -20.485   1.787  1.00 97.62           C  
ATOM   1433  O   ARG C  37      -4.880 -22.025   0.948  1.00 97.62           O  
ATOM   1434  CG  ARG C  37      -1.559 -21.923   1.638  1.00 97.62           C  
ATOM   1435  CD  ARG C  37      -0.251 -22.167   2.378  1.00 97.62           C  
ATOM   1436  NE  ARG C  37       0.861 -21.451   1.760  1.00 97.62           N  
ATOM   1437  NH1 ARG C  37       1.297 -23.075   0.176  1.00 97.62           N  
ATOM   1438  NH2 ARG C  37       2.562 -21.165   0.244  1.00 97.62           N  
ATOM   1439  CZ  ARG C  37       1.571 -21.899   0.728  1.00 97.62           C  
ATOM   1440  N   ALA C  38      -4.903 -20.772   2.762  1.00 97.31           N  
ATOM   1441  CA  ALA C  38      -5.935 -21.575   3.414  1.00 97.31           C  
ATOM   1442  C   ALA C  38      -7.234 -21.555   2.613  1.00 97.31           C  
ATOM   1443  CB  ALA C  38      -6.181 -21.072   4.835  1.00 97.31           C  
ATOM   1444  O   ALA C  38      -7.902 -22.582   2.476  1.00 97.31           O  
ATOM   1445  N   CYS C  39      -7.620 -20.395   2.107  1.00 97.28           N  
ATOM   1446  CA  CYS C  39      -8.839 -20.275   1.315  1.00 97.28           C  
ATOM   1447  C   CYS C  39      -8.763 -21.142   0.064  1.00 97.28           C  
ATOM   1448  CB  CYS C  39      -9.083 -18.818   0.923  1.00 97.28           C  
ATOM   1449  O   CYS C  39      -9.704 -21.876  -0.246  1.00 97.28           O  
ATOM   1450  SG  CYS C  39      -9.571 -17.764   2.306  1.00 97.28           S  
ATOM   1451  N   LEU C  40      -7.678 -21.077  -0.608  1.00 96.13           N  
ATOM   1452  CA  LEU C  40      -7.533 -21.843  -1.841  1.00 96.13           C  
ATOM   1453  C   LEU C  40      -7.479 -23.339  -1.548  1.00 96.13           C  
ATOM   1454  CB  LEU C  40      -6.271 -21.413  -2.593  1.00 96.13           C  
ATOM   1455  O   LEU C  40      -8.027 -24.143  -2.305  1.00 96.13           O  
ATOM   1456  CG  LEU C  40      -6.127 -21.929  -4.026  1.00 96.13           C  
ATOM   1457  CD1 LEU C  40      -7.319 -21.489  -4.870  1.00 96.13           C  
ATOM   1458  CD2 LEU C  40      -4.820 -21.440  -4.641  1.00 96.13           C  
ATOM   1459  N   THR C  41      -6.733 -23.674  -0.549  1.00 94.18           N  
ATOM   1460  CA  THR C  41      -6.664 -25.073  -0.141  1.00 94.18           C  
ATOM   1461  C   THR C  41      -8.061 -25.634   0.107  1.00 94.18           C  
ATOM   1462  CB  THR C  41      -5.807 -25.242   1.128  1.00 94.18           C  
ATOM   1463  O   THR C  41      -8.401 -26.709  -0.392  1.00 94.18           O  
ATOM   1464  CG2 THR C  41      -5.774 -26.699   1.579  1.00 94.18           C  
ATOM   1465  OG1 THR C  41      -4.469 -24.807   0.856  1.00 94.18           O  
ATOM   1466  N   ARG C  42      -8.901 -24.968   0.862  1.00 93.66           N  
ATOM   1467  CA  ARG C  42     -10.269 -25.384   1.154  1.00 93.66           C  
ATOM   1468  C   ARG C  42     -11.108 -25.441  -0.118  1.00 93.66           C  
ATOM   1469  CB  ARG C  42     -10.915 -24.434   2.166  1.00 93.66           C  
ATOM   1470  O   ARG C  42     -11.909 -26.361  -0.299  1.00 93.66           O  
ATOM   1471  CG  ARG C  42     -10.387 -24.592   3.583  1.00 93.66           C  
ATOM   1472  CD  ARG C  42     -11.165 -23.737   4.573  1.00 93.66           C  
ATOM   1473  NE  ARG C  42     -10.452 -23.594   5.839  1.00 93.66           N  
ATOM   1474  NH1 ARG C  42     -10.006 -21.343   5.570  1.00 93.66           N  
ATOM   1475  NH2 ARG C  42      -9.289 -22.441   7.450  1.00 93.66           N  
ATOM   1476  CZ  ARG C  42      -9.917 -22.460   6.283  1.00 93.66           C  
ATOM   1477  N   TYR C  43     -10.921 -24.414  -0.922  1.00 93.09           N  
ATOM   1478  CA  TYR C  43     -11.624 -24.372  -2.200  1.00 93.09           C  
ATOM   1479  C   TYR C  43     -11.342 -25.625  -3.019  1.00 93.09           C  
ATOM   1480  CB  TYR C  43     -11.220 -23.127  -2.995  1.00 93.09           C  
ATOM   1481  O   TYR C  43     -12.245 -26.178  -3.651  1.00 93.09           O  
ATOM   1482  CG  TYR C  43     -11.825 -23.066  -4.377  1.00 93.09           C  
ATOM   1483  CD1 TYR C  43     -11.083 -23.424  -5.500  1.00 93.09           C  
ATOM   1484  CD2 TYR C  43     -13.139 -22.650  -4.562  1.00 93.09           C  
ATOM   1485  CE1 TYR C  43     -11.635 -23.368  -6.775  1.00 93.09           C  
ATOM   1486  CE2 TYR C  43     -13.702 -22.589  -5.832  1.00 93.09           C  
ATOM   1487  OH  TYR C  43     -13.496 -22.893  -8.191  1.00 93.09           O  
ATOM   1488  CZ  TYR C  43     -12.944 -22.950  -6.931  1.00 93.09           C  
ATOM   1489  N   CYS C  44     -10.121 -26.089  -2.998  1.00 90.39           N  
ATOM   1490  CA  CYS C  44      -9.698 -27.235  -3.796  1.00 90.39           C  
ATOM   1491  C   CYS C  44     -10.203 -28.538  -3.188  1.00 90.39           C  
ATOM   1492  CB  CYS C  44      -8.175 -27.273  -3.914  1.00 90.39           C  
ATOM   1493  O   CYS C  44     -10.261 -29.564  -3.868  1.00 90.39           O  
ATOM   1494  SG  CYS C  44      -7.490 -25.942  -4.925  1.00 90.39           S  
ATOM   1495  N   GLU C  45     -10.487 -28.575  -1.938  1.00 87.25           N  
ATOM   1496  CA  GLU C  45     -10.966 -29.769  -1.248  1.00 87.25           C  
ATOM   1497  C   GLU C  45     -12.454 -29.994  -1.504  1.00 87.25           C  
ATOM   1498  CB  GLU C  45     -10.701 -29.665   0.256  1.00 87.25           C  
ATOM   1499  O   GLU C  45     -12.975 -31.082  -1.250  1.00 87.25           O  
ATOM   1500  CG  GLU C  45      -9.231 -29.790   0.631  1.00 87.25           C  
ATOM   1501  CD  GLU C  45      -8.961 -29.508   2.100  1.00 87.25           C  
ATOM   1502  OE1 GLU C  45      -7.814 -29.717   2.557  1.00 87.25           O  
ATOM   1503  OE2 GLU C  45      -9.904 -29.076   2.800  1.00 87.25           O  
ATOM   1504  N   ILE C  46     -13.124 -29.011  -2.047  1.00 82.27           N  
ATOM   1505  CA  ILE C  46     -14.539 -29.143  -2.375  1.00 82.27           C  
ATOM   1506  C   ILE C  46     -14.701 -30.006  -3.625  1.00 82.27           C  
ATOM   1507  CB  ILE C  46     -15.202 -27.764  -2.586  1.00 82.27           C  
ATOM   1508  O   ILE C  46     -14.152 -29.687  -4.682  1.00 82.27           O  
ATOM   1509  CG1 ILE C  46     -15.035 -26.894  -1.335  1.00 82.27           C  
ATOM   1510  CG2 ILE C  46     -16.681 -27.925  -2.948  1.00 82.27           C  
ATOM   1511  CD1 ILE C  46     -15.395 -25.430  -1.546  1.00 82.27           C  
ATOM   1512  N   PRO C  47     -15.195 -31.170  -3.501  1.00 67.78           N  
ATOM   1513  CA  PRO C  47     -15.343 -32.118  -4.608  1.00 67.78           C  
ATOM   1514  C   PRO C  47     -16.132 -31.539  -5.780  1.00 67.78           C  
ATOM   1515  CB  PRO C  47     -16.093 -33.290  -3.971  1.00 67.78           C  
ATOM   1516  O   PRO C  47     -17.158 -30.885  -5.575  1.00 67.78           O  
ATOM   1517  CG  PRO C  47     -16.125 -32.974  -2.510  1.00 67.78           C  
ATOM   1518  CD  PRO C  47     -15.703 -31.545  -2.322  1.00 67.78           C  
ATOM   1519  N   GLY C  48     -15.496 -31.264  -6.924  1.00 64.26           N  
ATOM   1520  CA  GLY C  48     -16.231 -30.895  -8.123  1.00 64.26           C  
ATOM   1521  C   GLY C  48     -16.983 -32.058  -8.744  1.00 64.26           C  
ATOM   1522  O   GLY C  48     -16.998 -33.160  -8.192  1.00 64.26           O  
ATOM   1523  N   PRO C  49     -17.880 -31.808  -9.673  1.00 64.40           N  
ATOM   1524  CA  PRO C  49     -18.673 -32.866 -10.305  1.00 64.40           C  
ATOM   1525  C   PRO C  49     -17.818 -34.037 -10.783  1.00 64.40           C  
ATOM   1526  CB  PRO C  49     -19.333 -32.153 -11.488  1.00 64.40           C  
ATOM   1527  O   PRO C  49     -18.249 -35.191 -10.710  1.00 64.40           O  
ATOM   1528  CG  PRO C  49     -18.745 -30.779 -11.482  1.00 64.40           C  
ATOM   1529  CD  PRO C  49     -17.850 -30.648 -10.284  1.00 64.40           C  
ATOM   1530  N   ASP C  50     -16.545 -33.663 -11.137  1.00 64.44           N  
ATOM   1531  CA  ASP C  50     -15.627 -34.695 -11.611  1.00 64.44           C  
ATOM   1532  C   ASP C  50     -14.342 -34.706 -10.788  1.00 64.44           C  
ATOM   1533  CB  ASP C  50     -15.302 -34.485 -13.092  1.00 64.44           C  
ATOM   1534  O   ASP C  50     -13.552 -33.761 -10.847  1.00 64.44           O  
ATOM   1535  CG  ASP C  50     -15.807 -35.612 -13.975  1.00 64.44           C  
ATOM   1536  OD1 ASP C  50     -16.107 -36.708 -13.454  1.00 64.44           O  
ATOM   1537  OD2 ASP C  50     -15.903 -35.404 -15.204  1.00 64.44           O  
ATOM   1538  N   LEU C  51     -14.190 -35.637  -9.871  1.00 60.73           N  
ATOM   1539  CA  LEU C  51     -13.077 -35.753  -8.935  1.00 60.73           C  
ATOM   1540  C   LEU C  51     -11.742 -35.726  -9.672  1.00 60.73           C  
ATOM   1541  CB  LEU C  51     -13.197 -37.042  -8.117  1.00 60.73           C  
ATOM   1542  O   LEU C  51     -10.736 -35.270  -9.125  1.00 60.73           O  
ATOM   1543  CG  LEU C  51     -13.691 -36.888  -6.678  1.00 60.73           C  
ATOM   1544  CD1 LEU C  51     -14.907 -37.775  -6.438  1.00 60.73           C  
ATOM   1545  CD2 LEU C  51     -12.576 -37.221  -5.691  1.00 60.73           C  
ATOM   1546  N   GLU C  52     -11.788 -36.064 -11.016  1.00 63.64           N  
ATOM   1547  CA  GLU C  52     -10.544 -36.171 -11.772  1.00 63.64           C  
ATOM   1548  C   GLU C  52     -10.242 -34.878 -12.524  1.00 63.64           C  
ATOM   1549  CB  GLU C  52     -10.608 -37.347 -12.750  1.00 63.64           C  
ATOM   1550  O   GLU C  52      -9.223 -34.776 -13.210  1.00 63.64           O  
ATOM   1551  CG  GLU C  52     -10.512 -38.710 -12.080  1.00 63.64           C  
ATOM   1552  CD  GLU C  52     -10.227 -39.839 -13.057  1.00 63.64           C  
ATOM   1553  OE1 GLU C  52      -9.977 -40.981 -12.608  1.00 63.64           O  
ATOM   1554  OE2 GLU C  52     -10.253 -39.580 -14.281  1.00 63.64           O  
ATOM   1555  N   GLU C  53     -11.012 -33.923 -12.246  1.00 73.83           N  
ATOM   1556  CA  GLU C  53     -10.799 -32.701 -13.015  1.00 73.83           C  
ATOM   1557  C   GLU C  53      -9.920 -31.714 -12.252  1.00 73.83           C  
ATOM   1558  CB  GLU C  53     -12.137 -32.048 -13.371  1.00 73.83           C  
ATOM   1559  O   GLU C  53      -9.967 -31.657 -11.021  1.00 73.83           O  
ATOM   1560  CG  GLU C  53     -12.807 -32.647 -14.599  1.00 73.83           C  
ATOM   1561  CD  GLU C  53     -14.111 -31.958 -14.967  1.00 73.83           C  
ATOM   1562  OE1 GLU C  53     -14.761 -32.375 -15.953  1.00 73.83           O  
ATOM   1563  OE2 GLU C  53     -14.486 -30.993 -14.265  1.00 73.83           O  
ATOM   1564  N   SER C  54      -8.911 -31.100 -12.951  1.00 82.68           N  
ATOM   1565  CA  SER C  54      -8.090 -30.039 -12.378  1.00 82.68           C  
ATOM   1566  C   SER C  54      -8.951 -28.899 -11.846  1.00 82.68           C  
ATOM   1567  CB  SER C  54      -7.105 -29.502 -13.417  1.00 82.68           C  
ATOM   1568  O   SER C  54      -9.983 -28.567 -12.434  1.00 82.68           O  
ATOM   1569  OG  SER C  54      -6.488 -30.566 -14.123  1.00 82.68           O  
ATOM   1570  N   PRO C  55      -8.658 -28.476 -10.645  1.00 89.10           N  
ATOM   1571  CA  PRO C  55      -9.411 -27.324 -10.143  1.00 89.10           C  
ATOM   1572  C   PRO C  55      -9.285 -26.098 -11.044  1.00 89.10           C  
ATOM   1573  CB  PRO C  55      -8.782 -27.062  -8.772  1.00 89.10           C  
ATOM   1574  O   PRO C  55      -8.331 -25.993 -11.819  1.00 89.10           O  
ATOM   1575  CG  PRO C  55      -7.403 -27.630  -8.870  1.00 89.10           C  
ATOM   1576  CD  PRO C  55      -7.417 -28.747  -9.875  1.00 89.10           C  
ATOM   1577  N   THR C  56     -10.253 -25.240 -10.970  1.00 92.52           N  
ATOM   1578  CA  THR C  56     -10.250 -24.003 -11.742  1.00 92.52           C  
ATOM   1579  C   THR C  56     -10.147 -22.791 -10.821  1.00 92.52           C  
ATOM   1580  CB  THR C  56     -11.515 -23.884 -12.612  1.00 92.52           C  
ATOM   1581  O   THR C  56     -10.506 -22.866  -9.645  1.00 92.52           O  
ATOM   1582  CG2 THR C  56     -11.619 -25.047 -13.594  1.00 92.52           C  
ATOM   1583  OG1 THR C  56     -12.671 -23.884 -11.765  1.00 92.52           O  
ATOM   1584  N   CYS C  57      -9.620 -21.779 -11.338  1.00 95.42           N  
ATOM   1585  CA  CYS C  57      -9.465 -20.540 -10.584  1.00 95.42           C  
ATOM   1586  C   CYS C  57     -10.818 -20.004 -10.132  1.00 95.42           C  
ATOM   1587  CB  CYS C  57      -8.744 -19.487 -11.425  1.00 95.42           C  
ATOM   1588  O   CYS C  57     -11.741 -19.877 -10.939  1.00 95.42           O  
ATOM   1589  SG  CYS C  57      -8.604 -17.878 -10.615  1.00 95.42           S  
ATOM   1590  N   PRO C  58     -10.935 -19.591  -8.928  1.00 95.56           N  
ATOM   1591  CA  PRO C  58     -12.199 -19.056  -8.415  1.00 95.56           C  
ATOM   1592  C   PRO C  58     -12.589 -17.734  -9.072  1.00 95.56           C  
ATOM   1593  CB  PRO C  58     -11.920 -18.864  -6.922  1.00 95.56           C  
ATOM   1594  O   PRO C  58     -13.753 -17.330  -9.010  1.00 95.56           O  
ATOM   1595  CG  PRO C  58     -10.808 -19.814  -6.615  1.00 95.56           C  
ATOM   1596  CD  PRO C  58      -9.908 -19.898  -7.815  1.00 95.56           C  
ATOM   1597  N   LEU C  59     -11.661 -17.113  -9.706  1.00 96.42           N  
ATOM   1598  CA  LEU C  59     -11.924 -15.795 -10.273  1.00 96.42           C  
ATOM   1599  C   LEU C  59     -12.132 -15.883 -11.781  1.00 96.42           C  
ATOM   1600  CB  LEU C  59     -10.771 -14.837  -9.960  1.00 96.42           C  
ATOM   1601  O   LEU C  59     -13.202 -15.536 -12.286  1.00 96.42           O  
ATOM   1602  CG  LEU C  59     -10.672 -14.346  -8.515  1.00 96.42           C  
ATOM   1603  CD1 LEU C  59      -9.499 -13.383  -8.362  1.00 96.42           C  
ATOM   1604  CD2 LEU C  59     -11.975 -13.681  -8.085  1.00 96.42           C  
ATOM   1605  N   CYS C  60     -11.268 -16.435 -12.518  1.00 97.19           N  
ATOM   1606  CA  CYS C  60     -11.322 -16.392 -13.975  1.00 97.19           C  
ATOM   1607  C   CYS C  60     -11.716 -17.749 -14.546  1.00 97.19           C  
ATOM   1608  CB  CYS C  60      -9.974 -15.958 -14.549  1.00 97.19           C  
ATOM   1609  O   CYS C  60     -11.941 -17.878 -15.751  1.00 97.19           O  
ATOM   1610  SG  CYS C  60      -8.669 -17.191 -14.353  1.00 97.19           S  
ATOM   1611  N   LYS C  61     -11.614 -18.839 -13.815  1.00 94.78           N  
ATOM   1612  CA  LYS C  61     -12.097 -20.176 -14.146  1.00 94.78           C  
ATOM   1613  C   LYS C  61     -11.080 -20.933 -14.996  1.00 94.78           C  
ATOM   1614  CB  LYS C  61     -13.437 -20.098 -14.878  1.00 94.78           C  
ATOM   1615  O   LYS C  61     -11.370 -22.022 -15.497  1.00 94.78           O  
ATOM   1616  CG  LYS C  61     -14.534 -19.398 -14.089  1.00 94.78           C  
ATOM   1617  CD  LYS C  61     -14.771 -20.072 -12.743  1.00 94.78           C  
ATOM   1618  CE  LYS C  61     -15.866 -19.370 -11.951  1.00 94.78           C  
ATOM   1619  NZ  LYS C  61     -15.416 -19.026 -10.569  1.00 94.78           N  
ATOM   1620  N   GLU C  62      -9.929 -20.425 -15.170  1.00 93.97           N  
ATOM   1621  CA  GLU C  62      -8.866 -21.166 -15.842  1.00 93.97           C  
ATOM   1622  C   GLU C  62      -8.378 -22.330 -14.985  1.00 93.97           C  
ATOM   1623  CB  GLU C  62      -7.697 -20.238 -16.184  1.00 93.97           C  
ATOM   1624  O   GLU C  62      -8.255 -22.201 -13.765  1.00 93.97           O  
ATOM   1625  CG  GLU C  62      -6.695 -20.844 -17.156  1.00 93.97           C  
ATOM   1626  CD  GLU C  62      -5.744 -19.820 -17.753  1.00 93.97           C  
ATOM   1627  OE1 GLU C  62      -4.790 -20.217 -18.460  1.00 93.97           O  
ATOM   1628  OE2 GLU C  62      -5.953 -18.610 -17.511  1.00 93.97           O  
ATOM   1629  N   PRO C  63      -8.191 -23.421 -15.642  1.00 92.06           N  
ATOM   1630  CA  PRO C  63      -7.685 -24.566 -14.882  1.00 92.06           C  
ATOM   1631  C   PRO C  63      -6.281 -24.333 -14.328  1.00 92.06           C  
ATOM   1632  CB  PRO C  63      -7.686 -25.700 -15.910  1.00 92.06           C  
ATOM   1633  O   PRO C  63      -5.482 -23.621 -14.942  1.00 92.06           O  
ATOM   1634  CG  PRO C  63      -7.637 -25.012 -17.237  1.00 92.06           C  
ATOM   1635  CD  PRO C  63      -8.247 -23.648 -17.089  1.00 92.06           C  
ATOM   1636  N   PHE C  64      -6.005 -24.872 -13.123  1.00 89.96           N  
ATOM   1637  CA  PHE C  64      -4.664 -24.812 -12.553  1.00 89.96           C  
ATOM   1638  C   PHE C  64      -4.308 -26.125 -11.867  1.00 89.96           C  
ATOM   1639  CB  PHE C  64      -4.554 -23.652 -11.557  1.00 89.96           C  
ATOM   1640  O   PHE C  64      -5.193 -26.906 -11.511  1.00 89.96           O  
ATOM   1641  CG  PHE C  64      -5.442 -23.801 -10.351  1.00 89.96           C  
ATOM   1642  CD1 PHE C  64      -6.746 -23.323 -10.368  1.00 89.96           C  
ATOM   1643  CD2 PHE C  64      -4.971 -24.419  -9.200  1.00 89.96           C  
ATOM   1644  CE1 PHE C  64      -7.570 -23.460  -9.253  1.00 89.96           C  
ATOM   1645  CE2 PHE C  64      -5.788 -24.559  -8.082  1.00 89.96           C  
ATOM   1646  CZ  PHE C  64      -7.087 -24.078  -8.110  1.00 89.96           C  
ATOM   1647  N   ARG C  65      -3.036 -26.310 -11.750  1.00 83.19           N  
ATOM   1648  CA  ARG C  65      -2.555 -27.539 -11.126  1.00 83.19           C  
ATOM   1649  C   ARG C  65      -2.550 -27.416  -9.606  1.00 83.19           C  
ATOM   1650  CB  ARG C  65      -1.151 -27.883 -11.628  1.00 83.19           C  
ATOM   1651  O   ARG C  65      -2.050 -26.431  -9.059  1.00 83.19           O  
ATOM   1652  CG  ARG C  65      -1.093 -28.231 -13.107  1.00 83.19           C  
ATOM   1653  CD  ARG C  65       0.313 -28.622 -13.540  1.00 83.19           C  
ATOM   1654  NE  ARG C  65       0.374 -28.919 -14.969  1.00 83.19           N  
ATOM   1655  NH1 ARG C  65       2.670 -29.162 -15.031  1.00 83.19           N  
ATOM   1656  NH2 ARG C  65       1.432 -29.427 -16.942  1.00 83.19           N  
ATOM   1657  CZ  ARG C  65       1.492 -29.169 -15.644  1.00 83.19           C  
ATOM   1658  N   PRO C  66      -3.158 -28.277  -8.763  1.00 71.34           N  
ATOM   1659  CA  PRO C  66      -3.212 -28.226  -7.300  1.00 71.34           C  
ATOM   1660  C   PRO C  66      -1.840 -28.007  -6.666  1.00 71.34           C  
ATOM   1661  CB  PRO C  66      -3.777 -29.597  -6.920  1.00 71.34           C  
ATOM   1662  O   PRO C  66      -1.730 -27.324  -5.645  1.00 71.34           O  
ATOM   1663  CG  PRO C  66      -4.483 -30.073  -8.149  1.00 71.34           C  
ATOM   1664  CD  PRO C  66      -3.852 -29.420  -9.345  1.00 71.34           C  
ATOM   1665  N   GLY C  67      -0.689 -28.282  -7.285  1.00 75.78           N  
ATOM   1666  CA  GLY C  67       0.670 -28.107  -6.799  1.00 75.78           C  
ATOM   1667  C   GLY C  67       1.336 -26.851  -7.328  1.00 75.78           C  
ATOM   1668  O   GLY C  67       2.513 -26.604  -7.056  1.00 75.78           O  
ATOM   1669  N   SER C  68       0.410 -26.076  -7.676  1.00 78.77           N  
ATOM   1670  CA  SER C  68       0.972 -24.922  -8.370  1.00 78.77           C  
ATOM   1671  C   SER C  68       0.864 -23.660  -7.522  1.00 78.77           C  
ATOM   1672  CB  SER C  68       0.268 -24.707  -9.711  1.00 78.77           C  
ATOM   1673  O   SER C  68       1.002 -22.547  -8.034  1.00 78.77           O  
ATOM   1674  OG  SER C  68      -1.115 -24.468  -9.520  1.00 78.77           O  
ATOM   1675  N   PHE C  69       0.547 -23.803  -6.222  1.00 91.32           N  
ATOM   1676  CA  PHE C  69       0.512 -22.608  -5.386  1.00 91.32           C  
ATOM   1677  C   PHE C  69       1.913 -22.039  -5.197  1.00 91.32           C  
ATOM   1678  CB  PHE C  69      -0.115 -22.922  -4.025  1.00 91.32           C  
ATOM   1679  O   PHE C  69       2.812 -22.734  -4.718  1.00 91.32           O  
ATOM   1680  CG  PHE C  69      -1.536 -23.412  -4.109  1.00 91.32           C  
ATOM   1681  CD1 PHE C  69      -2.182 -23.504  -5.336  1.00 91.32           C  
ATOM   1682  CD2 PHE C  69      -2.224 -23.782  -2.961  1.00 91.32           C  
ATOM   1683  CE1 PHE C  69      -3.497 -23.957  -5.417  1.00 91.32           C  
ATOM   1684  CE2 PHE C  69      -3.538 -24.236  -3.035  1.00 91.32           C  
ATOM   1685  CZ  PHE C  69      -4.173 -24.322  -4.263  1.00 91.32           C  
ATOM   1686  N   ARG C  70       2.073 -20.921  -5.520  1.00 94.18           N  
ATOM   1687  CA  ARG C  70       3.348 -20.252  -5.280  1.00 94.18           C  
ATOM   1688  C   ARG C  70       3.203 -19.159  -4.226  1.00 94.18           C  
ATOM   1689  CB  ARG C  70       3.897 -19.658  -6.579  1.00 94.18           C  
ATOM   1690  O   ARG C  70       2.442 -18.208  -4.412  1.00 94.18           O  
ATOM   1691  CG  ARG C  70       4.075 -20.675  -7.694  1.00 94.18           C  
ATOM   1692  CD  ARG C  70       4.450 -20.009  -9.011  1.00 94.18           C  
ATOM   1693  NE  ARG C  70       4.707 -20.993 -10.059  1.00 94.18           N  
ATOM   1694  NH1 ARG C  70       3.625 -19.809 -11.722  1.00 94.18           N  
ATOM   1695  NH2 ARG C  70       4.597 -21.830 -12.195  1.00 94.18           N  
ATOM   1696  CZ  ARG C  70       4.309 -20.875 -11.323  1.00 94.18           C  
ATOM   1697  N   PRO C  71       3.922 -19.317  -3.243  1.00 96.51           N  
ATOM   1698  CA  PRO C  71       3.875 -18.223  -2.270  1.00 96.51           C  
ATOM   1699  C   PRO C  71       4.274 -16.879  -2.875  1.00 96.51           C  
ATOM   1700  CB  PRO C  71       4.878 -18.660  -1.200  1.00 96.51           C  
ATOM   1701  O   PRO C  71       5.108 -16.829  -3.783  1.00 96.51           O  
ATOM   1702  CG  PRO C  71       5.756 -19.657  -1.883  1.00 96.51           C  
ATOM   1703  CD  PRO C  71       4.987 -20.273  -3.016  1.00 96.51           C  
ATOM   1704  N   ASN C  72       3.618 -15.861  -2.448  1.00 97.54           N  
ATOM   1705  CA  ASN C  72       3.989 -14.516  -2.875  1.00 97.54           C  
ATOM   1706  C   ASN C  72       4.490 -13.675  -1.704  1.00 97.54           C  
ATOM   1707  CB  ASN C  72       2.807 -13.825  -3.558  1.00 97.54           C  
ATOM   1708  O   ASN C  72       3.727 -12.907  -1.115  1.00 97.54           O  
ATOM   1709  CG  ASN C  72       3.237 -12.672  -4.443  1.00 97.54           C  
ATOM   1710  ND2 ASN C  72       2.654 -12.587  -5.633  1.00 97.54           N  
ATOM   1711  OD1 ASN C  72       4.088 -11.864  -4.061  1.00 97.54           O  
ATOM   1712  N   TRP C  73       5.732 -13.727  -1.484  1.00 96.26           N  
ATOM   1713  CA  TRP C  73       6.364 -13.147  -0.304  1.00 96.26           C  
ATOM   1714  C   TRP C  73       6.281 -11.624  -0.335  1.00 96.26           C  
ATOM   1715  CB  TRP C  73       7.827 -13.588  -0.206  1.00 96.26           C  
ATOM   1716  O   TRP C  73       6.029 -10.989   0.692  1.00 96.26           O  
ATOM   1717  CG  TRP C  73       8.009 -15.072  -0.091  1.00 96.26           C  
ATOM   1718  CD1 TRP C  73       8.452 -15.925  -1.063  1.00 96.26           C  
ATOM   1719  CD2 TRP C  73       7.747 -15.878   1.061  1.00 96.26           C  
ATOM   1720  CE2 TRP C  73       8.055 -17.213   0.716  1.00 96.26           C  
ATOM   1721  CE3 TRP C  73       7.282 -15.601   2.354  1.00 96.26           C  
ATOM   1722  NE1 TRP C  73       8.482 -17.214  -0.584  1.00 96.26           N  
ATOM   1723  CH2 TRP C  73       7.455 -17.971   2.877  1.00 96.26           C  
ATOM   1724  CZ2 TRP C  73       7.912 -18.270   1.619  1.00 96.26           C  
ATOM   1725  CZ3 TRP C  73       7.141 -16.654   3.251  1.00 96.26           C  
ATOM   1726  N   GLN C  74       6.533 -11.090  -1.472  1.00 97.81           N  
ATOM   1727  CA  GLN C  74       6.496  -9.637  -1.595  1.00 97.81           C  
ATOM   1728  C   GLN C  74       5.093  -9.098  -1.328  1.00 97.81           C  
ATOM   1729  CB  GLN C  74       6.969  -9.203  -2.983  1.00 97.81           C  
ATOM   1730  O   GLN C  74       4.930  -8.101  -0.621  1.00 97.81           O  
ATOM   1731  CG  GLN C  74       7.341  -7.729  -3.073  1.00 97.81           C  
ATOM   1732  CD  GLN C  74       7.980  -7.365  -4.400  1.00 97.81           C  
ATOM   1733  NE2 GLN C  74       9.004  -6.519  -4.354  1.00 97.81           N  
ATOM   1734  OE1 GLN C  74       7.557  -7.840  -5.459  1.00 97.81           O  
ATOM   1735  N   LEU C  75       4.069  -9.716  -1.869  1.00 98.05           N  
ATOM   1736  CA  LEU C  75       2.684  -9.337  -1.611  1.00 98.05           C  
ATOM   1737  C   LEU C  75       2.349  -9.480  -0.130  1.00 98.05           C  
ATOM   1738  CB  LEU C  75       1.730 -10.193  -2.447  1.00 98.05           C  
ATOM   1739  O   LEU C  75       1.640  -8.644   0.434  1.00 98.05           O  
ATOM   1740  CG  LEU C  75       0.247  -9.825  -2.372  1.00 98.05           C  
ATOM   1741  CD1 LEU C  75       0.049  -8.351  -2.708  1.00 98.05           C  
ATOM   1742  CD2 LEU C  75      -0.571 -10.707  -3.310  1.00 98.05           C  
ATOM   1743  N   ALA C  76       2.859 -10.495   0.522  1.00 97.84           N  
ATOM   1744  CA  ALA C  76       2.667 -10.676   1.959  1.00 97.84           C  
ATOM   1745  C   ALA C  76       3.241  -9.498   2.741  1.00 97.84           C  
ATOM   1746  CB  ALA C  76       3.309 -11.981   2.422  1.00 97.84           C  
ATOM   1747  O   ALA C  76       2.622  -9.016   3.694  1.00 97.84           O  
ATOM   1748  N   ASN C  77       4.380  -9.060   2.333  1.00 96.24           N  
ATOM   1749  CA  ASN C  77       5.009  -7.915   2.981  1.00 96.24           C  
ATOM   1750  C   ASN C  77       4.191  -6.641   2.786  1.00 96.24           C  
ATOM   1751  CB  ASN C  77       6.433  -7.717   2.456  1.00 96.24           C  
ATOM   1752  O   ASN C  77       4.048  -5.843   3.714  1.00 96.24           O  
ATOM   1753  CG  ASN C  77       7.377  -8.816   2.900  1.00 96.24           C  
ATOM   1754  ND2 ASN C  77       8.476  -8.984   2.173  1.00 96.24           N  
ATOM   1755  OD1 ASN C  77       7.122  -9.510   3.888  1.00 96.24           O  
ATOM   1756  N   VAL C  78       3.732  -6.453   1.629  1.00 96.64           N  
ATOM   1757  CA  VAL C  78       2.898  -5.295   1.325  1.00 96.64           C  
ATOM   1758  C   VAL C  78       1.667  -5.293   2.228  1.00 96.64           C  
ATOM   1759  CB  VAL C  78       2.469  -5.279  -0.160  1.00 96.64           C  
ATOM   1760  O   VAL C  78       1.310  -4.260   2.800  1.00 96.64           O  
ATOM   1761  CG1 VAL C  78       1.413  -4.203  -0.405  1.00 96.64           C  
ATOM   1762  CG2 VAL C  78       3.682  -5.059  -1.062  1.00 96.64           C  
ATOM   1763  N   VAL C  79       1.040  -6.431   2.376  1.00 96.93           N  
ATOM   1764  CA  VAL C  79      -0.148  -6.577   3.210  1.00 96.93           C  
ATOM   1765  C   VAL C  79       0.174  -6.165   4.645  1.00 96.93           C  
ATOM   1766  CB  VAL C  79      -0.688  -8.024   3.179  1.00 96.93           C  
ATOM   1767  O   VAL C  79      -0.567  -5.392   5.256  1.00 96.93           O  
ATOM   1768  CG1 VAL C  79      -1.753  -8.226   4.256  1.00 96.93           C  
ATOM   1769  CG2 VAL C  79      -1.251  -8.354   1.798  1.00 96.93           C  
ATOM   1770  N   GLU C  80       1.253  -6.655   5.127  1.00 93.85           N  
ATOM   1771  CA  GLU C  80       1.660  -6.340   6.493  1.00 93.85           C  
ATOM   1772  C   GLU C  80       1.865  -4.838   6.676  1.00 93.85           C  
ATOM   1773  CB  GLU C  80       2.941  -7.094   6.860  1.00 93.85           C  
ATOM   1774  O   GLU C  80       1.432  -4.265   7.677  1.00 93.85           O  
ATOM   1775  CG  GLU C  80       3.324  -6.976   8.328  1.00 93.85           C  
ATOM   1776  CD  GLU C  80       4.571  -7.768   8.688  1.00 93.85           C  
ATOM   1777  OE1 GLU C  80       5.006  -7.715   9.861  1.00 93.85           O  
ATOM   1778  OE2 GLU C  80       5.118  -8.445   7.789  1.00 93.85           O  
ATOM   1779  N   ASN C  81       2.465  -4.239   5.771  1.00 91.25           N  
ATOM   1780  CA  ASN C  81       2.733  -2.807   5.849  1.00 91.25           C  
ATOM   1781  C   ASN C  81       1.448  -1.990   5.756  1.00 91.25           C  
ATOM   1782  CB  ASN C  81       3.711  -2.384   4.751  1.00 91.25           C  
ATOM   1783  O   ASN C  81       1.300  -0.978   6.443  1.00 91.25           O  
ATOM   1784  CG  ASN C  81       5.160  -2.494   5.185  1.00 91.25           C  
ATOM   1785  ND2 ASN C  81       5.792  -3.616   4.863  1.00 91.25           N  
ATOM   1786  OD1 ASN C  81       5.706  -1.578   5.805  1.00 91.25           O  
ATOM   1787  N   ILE C  82       0.562  -2.380   4.874  1.00 91.51           N  
ATOM   1788  CA  ILE C  82      -0.726  -1.705   4.757  1.00 91.51           C  
ATOM   1789  C   ILE C  82      -1.486  -1.809   6.077  1.00 91.51           C  
ATOM   1790  CB  ILE C  82      -1.571  -2.294   3.605  1.00 91.51           C  
ATOM   1791  O   ILE C  82      -2.071  -0.828   6.543  1.00 91.51           O  
ATOM   1792  CG1 ILE C  82      -0.981  -1.889   2.249  1.00 91.51           C  
ATOM   1793  CG2 ILE C  82      -3.031  -1.847   3.722  1.00 91.51           C  
ATOM   1794  CD1 ILE C  82      -1.641  -2.571   1.058  1.00 91.51           C  
ATOM   1795  N   GLU C  83      -1.489  -3.001   6.677  1.00 89.39           N  
ATOM   1796  CA  GLU C  83      -2.158  -3.211   7.958  1.00 89.39           C  
ATOM   1797  C   GLU C  83      -1.560  -2.322   9.044  1.00 89.39           C  
ATOM   1798  CB  GLU C  83      -2.071  -4.682   8.374  1.00 89.39           C  
ATOM   1799  O   GLU C  83      -2.287  -1.779   9.879  1.00 89.39           O  
ATOM   1800  CG  GLU C  83      -2.988  -5.601   7.581  1.00 89.39           C  
ATOM   1801  CD  GLU C  83      -2.978  -7.036   8.082  1.00 89.39           C  
ATOM   1802  OE1 GLU C  83      -4.051  -7.681   8.100  1.00 89.39           O  
ATOM   1803  OE2 GLU C  83      -1.887  -7.520   8.460  1.00 89.39           O  
ATOM   1804  N   ARG C  84      -0.289  -2.211   9.042  1.00 84.15           N  
ATOM   1805  CA  ARG C  84       0.377  -1.328   9.993  1.00 84.15           C  
ATOM   1806  C   ARG C  84      -0.062   0.120   9.797  1.00 84.15           C  
ATOM   1807  CB  ARG C  84       1.897  -1.438   9.856  1.00 84.15           C  
ATOM   1808  O   ARG C  84      -0.322   0.832  10.768  1.00 84.15           O  
ATOM   1809  CG  ARG C  84       2.482  -2.696  10.478  1.00 84.15           C  
ATOM   1810  CD  ARG C  84       3.998  -2.739  10.344  1.00 84.15           C  
ATOM   1811  NE  ARG C  84       4.545  -4.010  10.811  1.00 84.15           N  
ATOM   1812  NH1 ARG C  84       6.747  -3.454  10.390  1.00 84.15           N  
ATOM   1813  NH2 ARG C  84       6.226  -5.506  11.269  1.00 84.15           N  
ATOM   1814  CZ  ARG C  84       5.838  -4.320  10.822  1.00 84.15           C  
ATOM   1815  N   LEU C  85      -0.130   0.542   8.551  1.00 80.92           N  
ATOM   1816  CA  LEU C  85      -0.571   1.896   8.234  1.00 80.92           C  
ATOM   1817  C   LEU C  85      -2.002   2.127   8.709  1.00 80.92           C  
ATOM   1818  CB  LEU C  85      -0.474   2.153   6.728  1.00 80.92           C  
ATOM   1819  O   LEU C  85      -2.330   3.209   9.200  1.00 80.92           O  
ATOM   1820  CG  LEU C  85       0.922   2.455   6.181  1.00 80.92           C  
ATOM   1821  CD1 LEU C  85       0.896   2.498   4.656  1.00 80.92           C  
ATOM   1822  CD2 LEU C  85       1.446   3.770   6.749  1.00 80.92           C  
ATOM   1823  N   GLN C  86      -2.834   1.121   8.490  1.00 79.76           N  
ATOM   1824  CA  GLN C  86      -4.225   1.215   8.920  1.00 79.76           C  
ATOM   1825  C   GLN C  86      -4.323   1.354  10.437  1.00 79.76           C  
ATOM   1826  CB  GLN C  86      -5.016  -0.008   8.453  1.00 79.76           C  
ATOM   1827  O   GLN C  86      -5.160   2.104  10.944  1.00 79.76           O  
ATOM   1828  CG  GLN C  86      -5.348   0.006   6.966  1.00 79.76           C  
ATOM   1829  CD  GLN C  86      -6.226  -1.159   6.550  1.00 79.76           C  
ATOM   1830  NE2 GLN C  86      -7.318  -0.859   5.854  1.00 79.76           N  
ATOM   1831  OE1 GLN C  86      -5.926  -2.318   6.851  1.00 79.76           O  
ATOM   1832  N   LEU C  87      -3.570   0.564  11.098  1.00 72.93           N  
ATOM   1833  CA  LEU C  87      -3.569   0.601  12.556  1.00 72.93           C  
ATOM   1834  C   LEU C  87      -3.159   1.978  13.065  1.00 72.93           C  
ATOM   1835  CB  LEU C  87      -2.625  -0.466  13.118  1.00 72.93           C  
ATOM   1836  O   LEU C  87      -3.779   2.514  13.986  1.00 72.93           O  
ATOM   1837  CG  LEU C  87      -3.235  -1.453  14.115  1.00 72.93           C  
ATOM   1838  CD1 LEU C  87      -4.222  -2.377  13.410  1.00 72.93           C  
ATOM   1839  CD2 LEU C  87      -2.140  -2.260  14.806  1.00 72.93           C  
ATOM   1840  N   VAL C  88      -2.144   2.457  12.477  1.00 66.48           N  
ATOM   1841  CA  VAL C  88      -1.639   3.767  12.872  1.00 66.48           C  
ATOM   1842  C   VAL C  88      -2.692   4.835  12.587  1.00 66.48           C  
ATOM   1843  CB  VAL C  88      -0.320   4.111  12.142  1.00 66.48           C  
ATOM   1844  O   VAL C  88      -2.879   5.759  13.381  1.00 66.48           O  
ATOM   1845  CG1 VAL C  88       0.093   5.554  12.425  1.00 66.48           C  
ATOM   1846  CG2 VAL C  88       0.786   3.143  12.558  1.00 66.48           C  
ATOM   1847  N   SER C  89      -3.367   4.635  11.473  1.00 61.84           N  
ATOM   1848  CA  SER C  89      -4.384   5.600  11.069  1.00 61.84           C  
ATOM   1849  C   SER C  89      -5.601   5.536  11.985  1.00 61.84           C  
ATOM   1850  CB  SER C  89      -4.811   5.355   9.622  1.00 61.84           C  
ATOM   1851  O   SER C  89      -6.208   6.565  12.294  1.00 61.84           O  
ATOM   1852  OG  SER C  89      -3.715   5.520   8.739  1.00 61.84           O  
ATOM   1853  N   THR C  90      -6.207   4.200  12.343  1.00 57.11           N  
ATOM   1854  CA  THR C  90      -7.383   3.972  13.175  1.00 57.11           C  
ATOM   1855  C   THR C  90      -7.107   4.370  14.622  1.00 57.11           C  
ATOM   1856  CB  THR C  90      -7.829   2.500  13.120  1.00 57.11           C  
ATOM   1857  O   THR C  90      -7.979   4.919  15.298  1.00 57.11           O  
ATOM   1858  CG2 THR C  90      -8.740   2.245  11.924  1.00 57.11           C  
ATOM   1859  OG1 THR C  90      -6.673   1.660  13.014  1.00 57.11           O  
ATOM   1860  N   LEU C  91      -6.192   3.589  15.216  1.00 49.65           N  
ATOM   1861  CA  LEU C  91      -5.898   3.879  16.616  1.00 49.65           C  
ATOM   1862  C   LEU C  91      -5.743   5.379  16.839  1.00 49.65           C  
ATOM   1863  CB  LEU C  91      -4.626   3.151  17.058  1.00 49.65           C  
ATOM   1864  O   LEU C  91      -5.709   5.841  17.982  1.00 49.65           O  
ATOM   1865  CG  LEU C  91      -4.752   1.643  17.286  1.00 49.65           C  
ATOM   1866  CD1 LEU C  91      -3.406   0.960  17.069  1.00 49.65           C  
ATOM   1867  CD2 LEU C  91      -5.284   1.356  18.686  1.00 49.65           C  
ATOM   1868  N   GLY C  92      -6.589   6.032  15.838  1.00 46.21           N  
ATOM   1869  CA  GLY C  92      -6.497   7.468  16.048  1.00 46.21           C  
ATOM   1870  C   GLY C  92      -5.099   7.929  16.414  1.00 46.21           C  
ATOM   1871  O   GLY C  92      -4.927   8.994  17.010  1.00 46.21           O  
ATOM   1872  N   LEU C  93      -4.309   6.931  16.763  1.00 40.71           N  
ATOM   1873  CA  LEU C  93      -2.992   7.543  16.899  1.00 40.71           C  
ATOM   1874  C   LEU C  93      -2.711   8.491  15.738  1.00 40.71           C  
ATOM   1875  CB  LEU C  93      -1.905   6.467  16.969  1.00 40.71           C  
ATOM   1876  O   LEU C  93      -2.035   9.508  15.911  1.00 40.71           O  
ATOM   1877  CG  LEU C  93      -1.818   5.675  18.274  1.00 40.71           C  
ATOM   1878  CD1 LEU C  93      -0.966   4.425  18.080  1.00 40.71           C  
ATOM   1879  CD2 LEU C  93      -1.254   6.545  19.392  1.00 40.71           C  
ATOM   1880  N   GLY C  94      -3.709   8.282  14.691  1.00 43.88           N  
ATOM   1881  CA  GLY C  94      -4.040   9.245  13.653  1.00 43.88           C  
ATOM   1882  C   GLY C  94      -5.534   9.462  13.494  1.00 43.88           C  
ATOM   1883  O   GLY C  94      -5.978  10.577  13.214  1.00 43.88           O  
ATOM   1884  N   GLU C  95      -6.578   8.453  13.465  1.00 43.74           N  
ATOM   1885  CA  GLU C  95      -7.975   8.639  13.085  1.00 43.74           C  
ATOM   1886  C   GLU C  95      -8.763   9.323  14.198  1.00 43.74           C  
ATOM   1887  CB  GLU C  95      -8.620   7.296  12.733  1.00 43.74           C  
ATOM   1888  O   GLU C  95      -9.650  10.136  13.929  1.00 43.74           O  
ATOM   1889  CG  GLU C  95      -8.320   6.822  11.318  1.00 43.74           C  
ATOM   1890  CD  GLU C  95      -9.040   5.534  10.951  1.00 43.74           C  
ATOM   1891  OE1 GLU C  95      -9.055   5.167   9.754  1.00 43.74           O  
ATOM   1892  OE2 GLU C  95      -9.595   4.888  11.868  1.00 43.74           O  
ATOM   1893  N   GLU C  96      -8.766   8.754  15.480  1.00 47.64           N  
ATOM   1894  CA  GLU C  96      -9.501   9.432  16.543  1.00 47.64           C  
ATOM   1895  C   GLU C  96      -9.095  10.899  16.646  1.00 47.64           C  
ATOM   1896  CB  GLU C  96      -9.277   8.728  17.885  1.00 47.64           C  
ATOM   1897  O   GLU C  96      -9.786  11.696  17.284  1.00 47.64           O  
ATOM   1898  CG  GLU C  96     -10.161   7.507  18.094  1.00 47.64           C  
ATOM   1899  CD  GLU C  96      -9.587   6.516  19.094  1.00 47.64           C  
ATOM   1900  OE1 GLU C  96     -10.205   5.450  19.315  1.00 47.64           O  
ATOM   1901  OE2 GLU C  96      -8.510   6.807  19.661  1.00 47.64           O  
ATOM   1902  N   ASP C  97      -8.489  11.270  15.688  1.00 61.73           N  
ATOM   1903  CA  ASP C  97      -7.975  12.632  15.795  1.00 61.73           C  
ATOM   1904  C   ASP C  97      -8.233  13.419  14.512  1.00 61.73           C  
ATOM   1905  CB  ASP C  97      -6.478  12.617  16.110  1.00 61.73           C  
ATOM   1906  O   ASP C  97      -7.470  14.323  14.168  1.00 61.73           O  
ATOM   1907  CG  ASP C  97      -6.181  12.294  17.564  1.00 61.73           C  
ATOM   1908  OD1 ASP C  97      -7.029  12.578  18.437  1.00 61.73           O  
ATOM   1909  OD2 ASP C  97      -5.087  11.754  17.839  1.00 61.73           O  
ATOM   1910  N   VAL C  98      -9.361  12.658  13.841  1.00 67.91           N  
ATOM   1911  CA  VAL C  98      -9.576  13.411  12.610  1.00 67.91           C  
ATOM   1912  C   VAL C  98     -10.938  14.100  12.656  1.00 67.91           C  
ATOM   1913  CB  VAL C  98      -9.480  12.502  11.365  1.00 67.91           C  
ATOM   1914  O   VAL C  98     -11.913  13.529  13.151  1.00 67.91           O  
ATOM   1915  CG1 VAL C  98      -9.722  13.306  10.089  1.00 67.91           C  
ATOM   1916  CG2 VAL C  98      -8.120  11.809  11.313  1.00 67.91           C  
ATOM   1917  N   CYS C  99     -11.144  15.306  12.262  1.00 78.72           N  
ATOM   1918  CA  CYS C  99     -12.384  16.068  12.155  1.00 78.72           C  
ATOM   1919  C   CYS C  99     -13.291  15.483  11.079  1.00 78.72           C  
ATOM   1920  CB  CYS C  99     -12.087  17.534  11.842  1.00 78.72           C  
ATOM   1921  O   CYS C  99     -12.902  15.395   9.913  1.00 78.72           O  
ATOM   1922  SG  CYS C  99     -13.566  18.534  11.572  1.00 78.72           S  
ATOM   1923  N   GLN C 100     -14.486  15.040  11.404  1.00 72.53           N  
ATOM   1924  CA  GLN C 100     -15.412  14.393  10.481  1.00 72.53           C  
ATOM   1925  C   GLN C 100     -15.856  15.354   9.383  1.00 72.53           C  
ATOM   1926  CB  GLN C 100     -16.631  13.854  11.232  1.00 72.53           C  
ATOM   1927  O   GLN C 100     -16.088  14.940   8.245  1.00 72.53           O  
ATOM   1928  CG  GLN C 100     -16.403  12.494  11.879  1.00 72.53           C  
ATOM   1929  CD  GLN C 100     -17.587  12.033  12.709  1.00 72.53           C  
ATOM   1930  NE2 GLN C 100     -17.430  10.902  13.388  1.00 72.53           N  
ATOM   1931  OE1 GLN C 100     -18.633  12.689  12.740  1.00 72.53           O  
ATOM   1932  N   GLU C 101     -16.032  16.576   9.743  1.00 73.77           N  
ATOM   1933  CA  GLU C 101     -16.521  17.591   8.815  1.00 73.77           C  
ATOM   1934  C   GLU C 101     -15.461  17.944   7.775  1.00 73.77           C  
ATOM   1935  CB  GLU C 101     -16.955  18.848   9.572  1.00 73.77           C  
ATOM   1936  O   GLU C 101     -15.765  18.063   6.586  1.00 73.77           O  
ATOM   1937  CG  GLU C 101     -17.680  19.868   8.706  1.00 73.77           C  
ATOM   1938  CD  GLU C 101     -18.021  21.151   9.449  1.00 73.77           C  
ATOM   1939  OE1 GLU C 101     -18.170  22.208   8.796  1.00 73.77           O  
ATOM   1940  OE2 GLU C 101     -18.140  21.097  10.693  1.00 73.77           O  
ATOM   1941  N   HIS C 102     -14.210  18.032   8.148  1.00 72.88           N  
ATOM   1942  CA  HIS C 102     -13.185  18.573   7.263  1.00 72.88           C  
ATOM   1943  C   HIS C 102     -12.150  17.512   6.904  1.00 72.88           C  
ATOM   1944  CB  HIS C 102     -12.499  19.777   7.911  1.00 72.88           C  
ATOM   1945  O   HIS C 102     -11.350  17.704   5.987  1.00 72.88           O  
ATOM   1946  CG  HIS C 102     -13.441  20.880   8.276  1.00 72.88           C  
ATOM   1947  CD2 HIS C 102     -14.181  21.710   7.502  1.00 72.88           C  
ATOM   1948  ND1 HIS C 102     -13.704  21.233   9.582  1.00 72.88           N  
ATOM   1949  CE1 HIS C 102     -14.567  22.235   9.596  1.00 72.88           C  
ATOM   1950  NE2 HIS C 102     -14.872  22.543   8.347  1.00 72.88           N  
ATOM   1951  N   GLY C 103     -12.126  16.394   7.629  1.00 71.71           N  
ATOM   1952  CA  GLY C 103     -11.190  15.318   7.345  1.00 71.71           C  
ATOM   1953  C   GLY C 103      -9.776  15.620   7.805  1.00 71.71           C  
ATOM   1954  O   GLY C 103      -8.825  14.962   7.379  1.00 71.71           O  
ATOM   1955  N   GLU C 104      -9.617  16.700   8.509  1.00 73.56           N  
ATOM   1956  CA  GLU C 104      -8.311  17.091   9.031  1.00 73.56           C  
ATOM   1957  C   GLU C 104      -8.074  16.506  10.420  1.00 73.56           C  
ATOM   1958  CB  GLU C 104      -8.183  18.616   9.074  1.00 73.56           C  
ATOM   1959  O   GLU C 104      -9.025  16.203  11.143  1.00 73.56           O  
ATOM   1960  CG  GLU C 104      -8.278  19.279   7.707  1.00 73.56           C  
ATOM   1961  CD  GLU C 104      -7.087  18.979   6.811  1.00 73.56           C  
ATOM   1962  OE1 GLU C 104      -7.228  19.053   5.569  1.00 73.56           O  
ATOM   1963  OE2 GLU C 104      -6.004  18.666   7.355  1.00 73.56           O  
ATOM   1964  N   LYS C 105      -6.785  16.437  10.782  1.00 76.64           N  
ATOM   1965  CA  LYS C 105      -6.409  15.957  12.109  1.00 76.64           C  
ATOM   1966  C   LYS C 105      -6.916  16.898  13.198  1.00 76.64           C  
ATOM   1967  CB  LYS C 105      -4.891  15.802  12.214  1.00 76.64           C  
ATOM   1968  O   LYS C 105      -6.988  18.112  12.993  1.00 76.64           O  
ATOM   1969  CG  LYS C 105      -4.424  15.150  13.507  1.00 76.64           C  
ATOM   1970  CD  LYS C 105      -2.915  14.942  13.514  1.00 76.64           C  
ATOM   1971  CE  LYS C 105      -2.448  14.277  14.802  1.00 76.64           C  
ATOM   1972  NZ  LYS C 105      -0.974  14.034  14.797  1.00 76.64           N  
ATOM   1973  N   ILE C 106      -7.199  16.292  14.341  1.00 82.93           N  
ATOM   1974  CA  ILE C 106      -7.677  17.067  15.480  1.00 82.93           C  
ATOM   1975  C   ILE C 106      -6.488  17.628  16.258  1.00 82.93           C  
ATOM   1976  CB  ILE C 106      -8.571  16.216  16.409  1.00 82.93           C  
ATOM   1977  O   ILE C 106      -5.629  16.874  16.720  1.00 82.93           O  
ATOM   1978  CG1 ILE C 106      -9.799  15.705  15.646  1.00 82.93           C  
ATOM   1979  CG2 ILE C 106      -8.989  17.020  17.643  1.00 82.93           C  
ATOM   1980  CD1 ILE C 106     -10.724  16.808  15.152  1.00 82.93           C  
ATOM   1981  N   TYR C 107      -6.476  18.970  16.310  1.00 85.02           N  
ATOM   1982  CA  TYR C 107      -5.347  19.589  16.995  1.00 85.02           C  
ATOM   1983  C   TYR C 107      -5.810  20.355  18.228  1.00 85.02           C  
ATOM   1984  CB  TYR C 107      -4.594  20.530  16.048  1.00 85.02           C  
ATOM   1985  O   TYR C 107      -5.000  20.705  19.090  1.00 85.02           O  
ATOM   1986  CG  TYR C 107      -3.809  19.813  14.977  1.00 85.02           C  
ATOM   1987  CD1 TYR C 107      -2.573  19.236  15.261  1.00 85.02           C  
ATOM   1988  CD2 TYR C 107      -4.300  19.712  13.680  1.00 85.02           C  
ATOM   1989  CE1 TYR C 107      -1.844  18.576  14.277  1.00 85.02           C  
ATOM   1990  CE2 TYR C 107      -3.580  19.054  12.688  1.00 85.02           C  
ATOM   1991  OH  TYR C 107      -1.639  17.838  12.017  1.00 85.02           O  
ATOM   1992  CZ  TYR C 107      -2.356  18.490  12.995  1.00 85.02           C  
ATOM   1993  N   PHE C 108      -7.166  20.657  18.350  1.00 89.94           N  
ATOM   1994  CA  PHE C 108      -7.616  21.613  19.354  1.00 89.94           C  
ATOM   1995  C   PHE C 108      -8.815  21.069  20.121  1.00 89.94           C  
ATOM   1996  CB  PHE C 108      -7.975  22.952  18.701  1.00 89.94           C  
ATOM   1997  O   PHE C 108      -9.547  20.216  19.616  1.00 89.94           O  
ATOM   1998  CG  PHE C 108      -6.871  23.531  17.858  1.00 89.94           C  
ATOM   1999  CD1 PHE C 108      -5.847  24.269  18.440  1.00 89.94           C  
ATOM   2000  CD2 PHE C 108      -6.857  23.338  16.483  1.00 89.94           C  
ATOM   2001  CE1 PHE C 108      -4.824  24.807  17.663  1.00 89.94           C  
ATOM   2002  CE2 PHE C 108      -5.838  23.872  15.699  1.00 89.94           C  
ATOM   2003  CZ  PHE C 108      -4.823  24.607  16.291  1.00 89.94           C  
ATOM   2004  N   PHE C 109      -8.954  21.592  21.369  1.00 91.67           N  
ATOM   2005  CA  PHE C 109     -10.160  21.411  22.169  1.00 91.67           C  
ATOM   2006  C   PHE C 109     -10.817  22.752  22.468  1.00 91.67           C  
ATOM   2007  CB  PHE C 109      -9.835  20.682  23.477  1.00 91.67           C  
ATOM   2008  O   PHE C 109     -10.163  23.675  22.959  1.00 91.67           O  
ATOM   2009  CG  PHE C 109     -11.038  20.422  24.342  1.00 91.67           C  
ATOM   2010  CD1 PHE C 109     -11.313  21.234  25.436  1.00 91.67           C  
ATOM   2011  CD2 PHE C 109     -11.896  19.367  24.061  1.00 91.67           C  
ATOM   2012  CE1 PHE C 109     -12.427  20.996  26.239  1.00 91.67           C  
ATOM   2013  CE2 PHE C 109     -13.010  19.123  24.858  1.00 91.67           C  
ATOM   2014  CZ  PHE C 109     -13.273  19.938  25.947  1.00 91.67           C  
ATOM   2015  N   CYS C 110     -12.027  22.894  22.101  1.00 93.36           N  
ATOM   2016  CA  CYS C 110     -12.778  24.110  22.392  1.00 93.36           C  
ATOM   2017  C   CYS C 110     -13.444  24.027  23.760  1.00 93.36           C  
ATOM   2018  CB  CYS C 110     -13.833  24.359  21.314  1.00 93.36           C  
ATOM   2019  O   CYS C 110     -14.373  23.241  23.955  1.00 93.36           O  
ATOM   2020  SG  CYS C 110     -14.817  25.848  21.589  1.00 93.36           S  
ATOM   2021  N   GLU C 111     -13.063  24.885  24.632  1.00 93.46           N  
ATOM   2022  CA  GLU C 111     -13.597  24.868  25.990  1.00 93.46           C  
ATOM   2023  C   GLU C 111     -15.045  25.350  26.020  1.00 93.46           C  
ATOM   2024  CB  GLU C 111     -12.737  25.729  26.918  1.00 93.46           C  
ATOM   2025  O   GLU C 111     -15.857  24.844  26.798  1.00 93.46           O  
ATOM   2026  CG  GLU C 111     -11.338  25.176  27.150  1.00 93.46           C  
ATOM   2027  CD  GLU C 111     -10.516  26.010  28.118  1.00 93.46           C  
ATOM   2028  OE1 GLU C 111      -9.323  25.694  28.331  1.00 93.46           O  
ATOM   2029  OE2 GLU C 111     -11.068  26.989  28.669  1.00 93.46           O  
ATOM   2030  N   ASP C 112     -15.353  26.259  25.179  1.00 92.92           N  
ATOM   2031  CA  ASP C 112     -16.690  26.844  25.137  1.00 92.92           C  
ATOM   2032  C   ASP C 112     -17.724  25.816  24.682  1.00 92.92           C  
ATOM   2033  CB  ASP C 112     -16.714  28.061  24.210  1.00 92.92           C  
ATOM   2034  O   ASP C 112     -18.808  25.720  25.261  1.00 92.92           O  
ATOM   2035  CG  ASP C 112     -15.723  29.137  24.618  1.00 92.92           C  
ATOM   2036  OD1 ASP C 112     -16.026  29.929  25.536  1.00 92.92           O  
ATOM   2037  OD2 ASP C 112     -14.631  29.195  24.013  1.00 92.92           O  
ATOM   2038  N   ASP C 113     -17.370  25.041  23.723  1.00 92.36           N  
ATOM   2039  CA  ASP C 113     -18.303  24.067  23.163  1.00 92.36           C  
ATOM   2040  C   ASP C 113     -17.948  22.650  23.607  1.00 92.36           C  
ATOM   2041  CB  ASP C 113     -18.315  24.153  21.635  1.00 92.36           C  
ATOM   2042  O   ASP C 113     -18.685  21.703  23.323  1.00 92.36           O  
ATOM   2043  CG  ASP C 113     -18.836  25.483  21.120  1.00 92.36           C  
ATOM   2044  OD1 ASP C 113     -19.691  26.103  21.788  1.00 92.36           O  
ATOM   2045  OD2 ASP C 113     -18.390  25.913  20.034  1.00 92.36           O  
ATOM   2046  N   GLU C 114     -16.860  22.575  24.342  1.00 92.34           N  
ATOM   2047  CA  GLU C 114     -16.380  21.290  24.841  1.00 92.34           C  
ATOM   2048  C   GLU C 114     -16.311  20.254  23.723  1.00 92.34           C  
ATOM   2049  CB  GLU C 114     -17.277  20.783  25.973  1.00 92.34           C  
ATOM   2050  O   GLU C 114     -16.844  19.150  23.858  1.00 92.34           O  
ATOM   2051  CG  GLU C 114     -17.258  21.663  27.214  1.00 92.34           C  
ATOM   2052  CD  GLU C 114     -18.005  21.057  28.391  1.00 92.34           C  
ATOM   2053  OE1 GLU C 114     -17.526  21.178  29.542  1.00 92.34           O  
ATOM   2054  OE2 GLU C 114     -19.078  20.456  28.162  1.00 92.34           O  
ATOM   2055  N   MET C 115     -15.660  20.659  22.700  1.00 90.70           N  
ATOM   2056  CA  MET C 115     -15.506  19.761  21.559  1.00 90.70           C  
ATOM   2057  C   MET C 115     -14.100  19.857  20.976  1.00 90.70           C  
ATOM   2058  CB  MET C 115     -16.543  20.079  20.480  1.00 90.70           C  
ATOM   2059  O   MET C 115     -13.442  20.891  21.101  1.00 90.70           O  
ATOM   2060  CG  MET C 115     -16.351  21.438  19.827  1.00 90.70           C  
ATOM   2061  SD  MET C 115     -17.614  21.786  18.542  1.00 90.70           S  
ATOM   2062  CE  MET C 115     -17.520  20.252  17.578  1.00 90.70           C  
ATOM   2063  N   GLN C 116     -13.710  18.759  20.264  1.00 89.65           N  
ATOM   2064  CA  GLN C 116     -12.410  18.729  19.603  1.00 89.65           C  
ATOM   2065  C   GLN C 116     -12.504  19.268  18.179  1.00 89.65           C  
ATOM   2066  CB  GLN C 116     -11.846  17.307  19.591  1.00 89.65           C  
ATOM   2067  O   GLN C 116     -13.466  18.981  17.463  1.00 89.65           O  
ATOM   2068  CG  GLN C 116     -11.612  16.726  20.979  1.00 89.65           C  
ATOM   2069  CD  GLN C 116     -11.056  15.315  20.938  1.00 89.65           C  
ATOM   2070  NE2 GLN C 116     -10.681  14.792  22.100  1.00 89.65           N  
ATOM   2071  OE1 GLN C 116     -10.965  14.700  19.871  1.00 89.65           O  
ATOM   2072  N   LEU C 117     -11.495  20.051  17.803  1.00 89.49           N  
ATOM   2073  CA  LEU C 117     -11.577  20.745  16.522  1.00 89.49           C  
ATOM   2074  C   LEU C 117     -10.299  20.546  15.713  1.00 89.49           C  
ATOM   2075  CB  LEU C 117     -11.831  22.239  16.737  1.00 89.49           C  
ATOM   2076  O   LEU C 117      -9.213  20.416  16.282  1.00 89.49           O  
ATOM   2077  CG  LEU C 117     -13.021  22.603  17.626  1.00 89.49           C  
ATOM   2078  CD1 LEU C 117     -13.107  24.116  17.803  1.00 89.49           C  
ATOM   2079  CD2 LEU C 117     -14.316  22.054  17.038  1.00 89.49           C  
ATOM   2080  N   CYS C 118     -10.516  20.604  14.448  1.00 86.38           N  
ATOM   2081  CA  CYS C 118      -9.370  20.658  13.547  1.00 86.38           C  
ATOM   2082  C   CYS C 118      -8.955  22.099  13.279  1.00 86.38           C  
ATOM   2083  CB  CYS C 118      -9.692  19.956  12.228  1.00 86.38           C  
ATOM   2084  O   CYS C 118      -9.518  23.030  13.857  1.00 86.38           O  
ATOM   2085  SG  CYS C 118     -10.779  20.907  11.144  1.00 86.38           S  
ATOM   2086  N   VAL C 119      -7.911  22.191  12.448  1.00 87.68           N  
ATOM   2087  CA  VAL C 119      -7.363  23.518  12.184  1.00 87.68           C  
ATOM   2088  C   VAL C 119      -8.390  24.361  11.432  1.00 87.68           C  
ATOM   2089  CB  VAL C 119      -6.047  23.439  11.379  1.00 87.68           C  
ATOM   2090  O   VAL C 119      -8.491  25.570  11.653  1.00 87.68           O  
ATOM   2091  CG1 VAL C 119      -6.304  22.896   9.974  1.00 87.68           C  
ATOM   2092  CG2 VAL C 119      -5.380  24.811  11.311  1.00 87.68           C  
ATOM   2093  N   VAL C 120      -9.254  23.712  10.613  1.00 86.30           N  
ATOM   2094  CA  VAL C 120     -10.240  24.428   9.811  1.00 86.30           C  
ATOM   2095  C   VAL C 120     -11.397  24.880  10.699  1.00 86.30           C  
ATOM   2096  CB  VAL C 120     -10.769  23.558   8.650  1.00 86.30           C  
ATOM   2097  O   VAL C 120     -11.863  26.018  10.592  1.00 86.30           O  
ATOM   2098  CG1 VAL C 120     -11.794  24.329   7.820  1.00 86.30           C  
ATOM   2099  CG2 VAL C 120      -9.613  23.083   7.770  1.00 86.30           C  
ATOM   2100  N   CYS C 121     -11.764  24.092  11.566  1.00 89.91           N  
ATOM   2101  CA  CYS C 121     -12.812  24.457  12.512  1.00 89.91           C  
ATOM   2102  C   CYS C 121     -12.415  25.689  13.317  1.00 89.91           C  
ATOM   2103  CB  CYS C 121     -13.111  23.293  13.457  1.00 89.91           C  
ATOM   2104  O   CYS C 121     -13.236  26.579  13.544  1.00 89.91           O  
ATOM   2105  SG  CYS C 121     -13.941  21.902  12.658  1.00 89.91           S  
ATOM   2106  N   ARG C 122     -11.155  25.726  13.709  1.00 89.77           N  
ATOM   2107  CA  ARG C 122     -10.645  26.809  14.545  1.00 89.77           C  
ATOM   2108  C   ARG C 122     -10.535  28.107  13.752  1.00 89.77           C  
ATOM   2109  CB  ARG C 122      -9.283  26.437  15.134  1.00 89.77           C  
ATOM   2110  O   ARG C 122     -10.912  29.173  14.242  1.00 89.77           O  
ATOM   2111  CG  ARG C 122      -8.633  27.554  15.935  1.00 89.77           C  
ATOM   2112  CD  ARG C 122      -7.222  27.187  16.372  1.00 89.77           C  
ATOM   2113  NE  ARG C 122      -6.536  28.320  16.987  1.00 89.77           N  
ATOM   2114  NH1 ARG C 122      -4.663  27.117  17.605  1.00 89.77           N  
ATOM   2115  NH2 ARG C 122      -4.805  29.353  18.088  1.00 89.77           N  
ATOM   2116  CZ  ARG C 122      -5.336  28.261  17.559  1.00 89.77           C  
ATOM   2117  N   GLU C 123      -9.960  27.965  12.505  1.00 87.36           N  
ATOM   2118  CA  GLU C 123      -9.601  29.173  11.769  1.00 87.36           C  
ATOM   2119  C   GLU C 123     -10.778  29.690  10.946  1.00 87.36           C  
ATOM   2120  CB  GLU C 123      -8.398  28.911  10.858  1.00 87.36           C  
ATOM   2121  O   GLU C 123     -10.929  30.899  10.759  1.00 87.36           O  
ATOM   2122  CG  GLU C 123      -7.685  30.175  10.402  1.00 87.36           C  
ATOM   2123  CD  GLU C 123      -7.188  31.033  11.555  1.00 87.36           C  
ATOM   2124  OE1 GLU C 123      -6.894  32.230  11.338  1.00 87.36           O  
ATOM   2125  OE2 GLU C 123      -7.090  30.503  12.684  1.00 87.36           O  
ATOM   2126  N   ALA C 124     -11.563  28.884  10.319  1.00 72.20           N  
ATOM   2127  CA  ALA C 124     -12.572  29.325   9.359  1.00 72.20           C  
ATOM   2128  C   ALA C 124     -13.981  29.082   9.892  1.00 72.20           C  
ATOM   2129  CB  ALA C 124     -12.382  28.611   8.022  1.00 72.20           C  
ATOM   2130  O   ALA C 124     -14.967  29.384   9.216  1.00 72.20           O  
ATOM   2131  N   GLY C 125     -14.050  28.625  11.196  1.00 68.28           N  
ATOM   2132  CA  GLY C 125     -15.367  28.238  11.675  1.00 68.28           C  
ATOM   2133  C   GLY C 125     -15.875  29.117  12.802  1.00 68.28           C  
ATOM   2134  O   GLY C 125     -15.362  30.217  13.017  1.00 68.28           O  
ATOM   2135  N   GLU C 126     -16.995  28.796  13.319  1.00 79.15           N  
ATOM   2136  CA  GLU C 126     -17.707  29.482  14.393  1.00 79.15           C  
ATOM   2137  C   GLU C 126     -16.876  29.514  15.673  1.00 79.15           C  
ATOM   2138  CB  GLU C 126     -19.056  28.810  14.658  1.00 79.15           C  
ATOM   2139  O   GLU C 126     -17.180  30.271  16.597  1.00 79.15           O  
ATOM   2140  CG  GLU C 126     -18.944  27.359  15.103  1.00 79.15           C  
ATOM   2141  CD  GLU C 126     -20.292  26.670  15.247  1.00 79.15           C  
ATOM   2142  OE1 GLU C 126     -20.334  25.514  15.727  1.00 79.15           O  
ATOM   2143  OE2 GLU C 126     -21.313  27.290  14.876  1.00 79.15           O  
ATOM   2144  N   HIS C 127     -15.599  28.998  15.574  1.00 85.02           N  
ATOM   2145  CA  HIS C 127     -14.862  28.858  16.824  1.00 85.02           C  
ATOM   2146  C   HIS C 127     -13.703  29.846  16.895  1.00 85.02           C  
ATOM   2147  CB  HIS C 127     -14.343  27.427  16.983  1.00 85.02           C  
ATOM   2148  O   HIS C 127     -12.878  29.778  17.809  1.00 85.02           O  
ATOM   2149  CG  HIS C 127     -15.428  26.400  17.052  1.00 85.02           C  
ATOM   2150  CD2 HIS C 127     -15.945  25.587  16.101  1.00 85.02           C  
ATOM   2151  ND1 HIS C 127     -16.114  26.120  18.214  1.00 85.02           N  
ATOM   2152  CE1 HIS C 127     -17.009  25.176  17.973  1.00 85.02           C  
ATOM   2153  NE2 HIS C 127     -16.926  24.836  16.699  1.00 85.02           N  
ATOM   2154  N   ALA C 128     -13.677  30.716  15.929  1.00 81.53           N  
ATOM   2155  CA  ALA C 128     -12.544  31.625  15.776  1.00 81.53           C  
ATOM   2156  C   ALA C 128     -12.346  32.470  17.031  1.00 81.53           C  
ATOM   2157  CB  ALA C 128     -12.743  32.523  14.558  1.00 81.53           C  
ATOM   2158  O   ALA C 128     -11.215  32.821  17.379  1.00 81.53           O  
ATOM   2159  N   THR C 129     -13.406  32.655  17.750  1.00 86.73           N  
ATOM   2160  CA  THR C 129     -13.325  33.533  18.912  1.00 86.73           C  
ATOM   2161  C   THR C 129     -13.427  32.729  20.205  1.00 86.73           C  
ATOM   2162  CB  THR C 129     -14.432  34.603  18.882  1.00 86.73           C  
ATOM   2163  O   THR C 129     -13.425  33.299  21.298  1.00 86.73           O  
ATOM   2164  CG2 THR C 129     -14.328  35.467  17.629  1.00 86.73           C  
ATOM   2165  OG1 THR C 129     -15.712  33.959  18.900  1.00 86.73           O  
ATOM   2166  N   HIS C 130     -13.558  31.419  20.167  1.00 91.10           N  
ATOM   2167  CA  HIS C 130     -13.663  30.553  21.336  1.00 91.10           C  
ATOM   2168  C   HIS C 130     -12.294  30.301  21.960  1.00 91.10           C  
ATOM   2169  CB  HIS C 130     -14.322  29.224  20.962  1.00 91.10           C  
ATOM   2170  O   HIS C 130     -11.265  30.596  21.348  1.00 91.10           O  
ATOM   2171  CG  HIS C 130     -15.774  29.348  20.626  1.00 91.10           C  
ATOM   2172  CD2 HIS C 130     -16.576  30.435  20.538  1.00 91.10           C  
ATOM   2173  ND1 HIS C 130     -16.566  28.258  20.337  1.00 91.10           N  
ATOM   2174  CE1 HIS C 130     -17.797  28.672  20.083  1.00 91.10           C  
ATOM   2175  NE2 HIS C 130     -17.829  29.988  20.198  1.00 91.10           N  
ATOM   2176  N   THR C 131     -12.367  29.885  23.230  1.00 91.65           N  
ATOM   2177  CA  THR C 131     -11.140  29.511  23.925  1.00 91.65           C  
ATOM   2178  C   THR C 131     -10.689  28.113  23.512  1.00 91.65           C  
ATOM   2179  CB  THR C 131     -11.325  29.564  25.452  1.00 91.65           C  
ATOM   2180  O   THR C 131     -11.420  27.139  23.698  1.00 91.65           O  
ATOM   2181  CG2 THR C 131     -10.005  29.313  26.175  1.00 91.65           C  
ATOM   2182  OG1 THR C 131     -11.822  30.855  25.824  1.00 91.65           O  
ATOM   2183  N   MET C 132      -9.452  28.103  22.987  1.00 90.20           N  
ATOM   2184  CA  MET C 132      -8.967  26.841  22.436  1.00 90.20           C  
ATOM   2185  C   MET C 132      -7.758  26.335  23.216  1.00 90.20           C  
ATOM   2186  CB  MET C 132      -8.606  27.001  20.959  1.00 90.20           C  
ATOM   2187  O   MET C 132      -6.938  27.128  23.681  1.00 90.20           O  
ATOM   2188  CG  MET C 132      -9.767  27.458  20.090  1.00 90.20           C  
ATOM   2189  SD  MET C 132     -11.092  26.195  19.966  1.00 90.20           S  
ATOM   2190  CE  MET C 132     -11.891  26.720  18.424  1.00 90.20           C  
ATOM   2191  N   ARG C 133      -7.773  25.048  23.427  1.00 90.48           N  
ATOM   2192  CA  ARG C 133      -6.584  24.386  23.955  1.00 90.48           C  
ATOM   2193  C   ARG C 133      -5.930  23.507  22.894  1.00 90.48           C  
ATOM   2194  CB  ARG C 133      -6.937  23.547  25.185  1.00 90.48           C  
ATOM   2195  O   ARG C 133      -6.605  22.710  22.238  1.00 90.48           O  
ATOM   2196  CG  ARG C 133      -7.354  24.371  26.393  1.00 90.48           C  
ATOM   2197  CD  ARG C 133      -7.079  23.636  27.698  1.00 90.48           C  
ATOM   2198  NE  ARG C 133      -8.314  23.325  28.411  1.00 90.48           N  
ATOM   2199  NH1 ARG C 133      -7.815  21.090  28.721  1.00 90.48           N  
ATOM   2200  NH2 ARG C 133      -9.786  21.950  29.515  1.00 90.48           N  
ATOM   2201  CZ  ARG C 133      -8.636  22.122  28.881  1.00 90.48           C  
ATOM   2202  N   PHE C 134      -4.602  23.732  22.644  1.00 90.26           N  
ATOM   2203  CA  PHE C 134      -3.823  22.932  21.707  1.00 90.26           C  
ATOM   2204  C   PHE C 134      -3.548  21.546  22.277  1.00 90.26           C  
ATOM   2205  CB  PHE C 134      -2.503  23.632  21.369  1.00 90.26           C  
ATOM   2206  O   PHE C 134      -3.046  21.417  23.396  1.00 90.26           O  
ATOM   2207  CG  PHE C 134      -1.698  22.930  20.308  1.00 90.26           C  
ATOM   2208  CD1 PHE C 134      -0.447  22.401  20.602  1.00 90.26           C  
ATOM   2209  CD2 PHE C 134      -2.193  22.800  19.017  1.00 90.26           C  
ATOM   2210  CE1 PHE C 134       0.300  21.751  19.623  1.00 90.26           C  
ATOM   2211  CE2 PHE C 134      -1.452  22.151  18.033  1.00 90.26           C  
ATOM   2212  CZ  PHE C 134      -0.205  21.628  18.338  1.00 90.26           C  
ATOM   2213  N   LEU C 135      -3.943  20.574  21.536  1.00 83.32           N  
ATOM   2214  CA  LEU C 135      -3.720  19.207  21.991  1.00 83.32           C  
ATOM   2215  C   LEU C 135      -2.354  18.700  21.542  1.00 83.32           C  
ATOM   2216  CB  LEU C 135      -4.819  18.280  21.465  1.00 83.32           C  
ATOM   2217  O   LEU C 135      -2.180  18.315  20.384  1.00 83.32           O  
ATOM   2218  CG  LEU C 135      -6.251  18.623  21.880  1.00 83.32           C  
ATOM   2219  CD1 LEU C 135      -7.246  17.745  21.127  1.00 83.32           C  
ATOM   2220  CD2 LEU C 135      -6.423  18.463  23.387  1.00 83.32           C  
ATOM   2221  N   GLU C 136      -1.377  18.707  22.363  1.00 70.90           N  
ATOM   2222  CA  GLU C 136       0.020  18.397  22.074  1.00 70.90           C  
ATOM   2223  C   GLU C 136       0.161  17.006  21.464  1.00 70.90           C  
ATOM   2224  CB  GLU C 136       0.869  18.504  23.343  1.00 70.90           C  
ATOM   2225  O   GLU C 136       0.975  16.798  20.561  1.00 70.90           O  
ATOM   2226  CG  GLU C 136       1.585  19.838  23.493  1.00 70.90           C  
ATOM   2227  CD  GLU C 136       1.580  20.365  24.919  1.00 70.90           C  
ATOM   2228  OE1 GLU C 136       2.051  21.502  25.149  1.00 70.90           O  
ATOM   2229  OE2 GLU C 136       1.101  19.634  25.815  1.00 70.90           O  
ATOM   2230  N   ASP C 137      -0.568  16.095  21.981  1.00 66.11           N  
ATOM   2231  CA  ASP C 137      -0.465  14.715  21.519  1.00 66.11           C  
ATOM   2232  C   ASP C 137      -0.832  14.602  20.041  1.00 66.11           C  
ATOM   2233  CB  ASP C 137      -1.361  13.799  22.355  1.00 66.11           C  
ATOM   2234  O   ASP C 137      -0.247  13.800  19.310  1.00 66.11           O  
ATOM   2235  CG  ASP C 137      -0.860  13.618  23.777  1.00 66.11           C  
ATOM   2236  OD1 ASP C 137       0.358  13.761  24.018  1.00 66.11           O  
ATOM   2237  OD2 ASP C 137      -1.691  13.325  24.665  1.00 66.11           O  
ATOM   2238  N   ALA C 138      -1.715  15.524  19.592  1.00 65.05           N  
ATOM   2239  CA  ALA C 138      -2.164  15.509  18.202  1.00 65.05           C  
ATOM   2240  C   ALA C 138      -1.090  16.067  17.272  1.00 65.05           C  
ATOM   2241  CB  ALA C 138      -3.458  16.304  18.052  1.00 65.05           C  
ATOM   2242  O   ALA C 138      -0.986  15.655  16.115  1.00 65.05           O  
ATOM   2243  N   ALA C 139      -0.217  16.925  17.820  1.00 60.00           N  
ATOM   2244  CA  ALA C 139       0.783  17.623  17.017  1.00 60.00           C  
ATOM   2245  C   ALA C 139       2.104  16.859  17.000  1.00 60.00           C  
ATOM   2246  CB  ALA C 139       0.998  19.038  17.548  1.00 60.00           C  
ATOM   2247  O   ALA C 139       2.992  17.158  16.198  1.00 60.00           O  
ATOM   2248  N   ALA C 140       2.349  15.926  17.838  1.00 55.64           N  
ATOM   2249  CA  ALA C 140       3.615  15.204  17.943  1.00 55.64           C  
ATOM   2250  C   ALA C 140       3.762  14.186  16.816  1.00 55.64           C  
ATOM   2251  CB  ALA C 140       3.721  14.511  19.299  1.00 55.64           C  
ATOM   2252  O   ALA C 140       2.789  13.534  16.430  1.00 55.64           O  
ATOM   2253  N   PRO C 141       4.979  14.313  16.092  1.00 45.41           N  
ATOM   2254  CA  PRO C 141       5.194  13.299  15.057  1.00 45.41           C  
ATOM   2255  C   PRO C 141       4.954  11.878  15.564  1.00 45.41           C  
ATOM   2256  CB  PRO C 141       6.661  13.498  14.667  1.00 45.41           C  
ATOM   2257  O   PRO C 141       5.064  11.621  16.765  1.00 45.41           O  
ATOM   2258  CG  PRO C 141       7.195  14.468  15.672  1.00 45.41           C  
ATOM   2259  CD  PRO C 141       6.063  14.915  16.552  1.00 45.41           C  
ATOM   2260  N   TYR C 142       4.052  11.062  14.833  1.00 42.05           N  
ATOM   2261  CA  TYR C 142       3.872   9.661  15.197  1.00 42.05           C  
ATOM   2262  C   TYR C 142       5.203   9.018  15.568  1.00 42.05           C  
ATOM   2263  CB  TYR C 142       3.221   8.886  14.048  1.00 42.05           C  
ATOM   2264  O   TYR C 142       6.115   8.943  14.741  1.00 42.05           O  
ATOM   2265  CG  TYR C 142       1.758   9.204  13.854  1.00 42.05           C  
ATOM   2266  CD1 TYR C 142       0.780   8.565  14.614  1.00 42.05           C  
ATOM   2267  CD2 TYR C 142       1.350  10.141  12.912  1.00 42.05           C  
ATOM   2268  CE1 TYR C 142      -0.570   8.852  14.437  1.00 42.05           C  
ATOM   2269  CE2 TYR C 142       0.003  10.437  12.727  1.00 42.05           C  
ATOM   2270  OH  TYR C 142      -2.282  10.077  13.315  1.00 42.05           O  
ATOM   2271  CZ  TYR C 142      -0.948   9.789  13.494  1.00 42.05           C  
ATOM   2272  N   ARG C 143       5.846   9.514  16.606  1.00 36.01           N  
ATOM   2273  CA  ARG C 143       7.082   8.817  16.945  1.00 36.01           C  
ATOM   2274  C   ARG C 143       6.909   7.306  16.824  1.00 36.01           C  
ATOM   2275  CB  ARG C 143       7.534   9.181  18.361  1.00 36.01           C  
ATOM   2276  O   ARG C 143       5.784   6.809  16.746  1.00 36.01           O  
ATOM   2277  CG  ARG C 143       8.300  10.491  18.445  1.00 36.01           C  
ATOM   2278  CD  ARG C 143       8.887  10.713  19.832  1.00 36.01           C  
ATOM   2279  NE  ARG C 143       8.650  12.073  20.307  1.00 36.01           N  
ATOM   2280  NH1 ARG C 143      10.362  12.052  21.857  1.00 36.01           N  
ATOM   2281  NH2 ARG C 143       9.053  13.918  21.614  1.00 36.01           N  
ATOM   2282  CZ  ARG C 143       9.356  12.678  21.259  1.00 36.01           C  
ATOM   2283  N   GLU C 144       8.127   6.486  16.731  1.00 36.11           N  
ATOM   2284  CA  GLU C 144       8.243   5.032  16.662  1.00 36.11           C  
ATOM   2285  C   GLU C 144       7.359   4.357  17.707  1.00 36.11           C  
ATOM   2286  CB  GLU C 144       9.700   4.600  16.847  1.00 36.11           C  
ATOM   2287  O   GLU C 144       7.550   4.554  18.909  1.00 36.11           O  
ATOM   2288  CG  GLU C 144      10.427   4.315  15.541  1.00 36.11           C  
ATOM   2289  CD  GLU C 144      11.941   4.333  15.681  1.00 36.11           C  
ATOM   2290  OE1 GLU C 144      12.647   4.291  14.647  1.00 36.11           O  
ATOM   2291  OE2 GLU C 144      12.426   4.389  16.833  1.00 36.11           O  
ATOM   2292  N   GLN C 145       6.067   4.315  17.562  1.00 32.98           N  
ATOM   2293  CA  GLN C 145       5.412   3.377  18.467  1.00 32.98           C  
ATOM   2294  C   GLN C 145       6.251   2.116  18.656  1.00 32.98           C  
ATOM   2295  CB  GLN C 145       4.022   3.009  17.946  1.00 32.98           C  
ATOM   2296  O   GLN C 145       6.781   1.566  17.688  1.00 32.98           O  
ATOM   2297  CG  GLN C 145       2.911   3.913  18.464  1.00 32.98           C  
ATOM   2298  CD  GLN C 145       1.536   3.484  17.988  1.00 32.98           C  
ATOM   2299  NE2 GLN C 145       0.533   3.653  18.844  1.00 32.98           N  
ATOM   2300  OE1 GLN C 145       1.375   3.005  16.861  1.00 32.98           O  
ATOM   2301  N   ILE C 146       6.715   1.761  19.995  1.00 28.25           N  
ATOM   2302  CA  ILE C 146       7.563   0.699  20.524  1.00 28.25           C  
ATOM   2303  C   ILE C 146       7.132  -0.645  19.939  1.00 28.25           C  
ATOM   2304  CB  ILE C 146       7.514   0.651  22.068  1.00 28.25           C  
ATOM   2305  O   ILE C 146       5.956  -0.844  19.627  1.00 28.25           O  
ATOM   2306  CG1 ILE C 146       7.362   2.065  22.641  1.00 28.25           C  
ATOM   2307  CG2 ILE C 146       8.763  -0.035  22.627  1.00 28.25           C  
ATOM   2308  CD1 ILE C 146       7.471   2.133  24.158  1.00 28.25           C  
ATOM   2309  N   HIS C 147       8.171  -1.575  19.572  1.00 27.81           N  
ATOM   2310  CA  HIS C 147       8.290  -2.993  19.253  1.00 27.81           C  
ATOM   2311  C   HIS C 147       7.544  -3.852  20.268  1.00 27.81           C  
ATOM   2312  CB  HIS C 147       9.762  -3.407  19.196  1.00 27.81           C  
ATOM   2313  O   HIS C 147       7.160  -4.985  19.967  1.00 27.81           O  
ATOM   2314  CG  HIS C 147      10.214  -3.832  17.835  1.00 27.81           C  
ATOM   2315  CD2 HIS C 147      10.716  -3.115  16.801  1.00 27.81           C  
ATOM   2316  ND1 HIS C 147      10.171  -5.142  17.411  1.00 27.81           N  
ATOM   2317  CE1 HIS C 147      10.629  -5.214  16.173  1.00 27.81           C  
ATOM   2318  NE2 HIS C 147      10.966  -3.998  15.779  1.00 27.81           N  
ATOM   2319  N   LYS C 148       7.737  -3.454  21.595  1.00 27.54           N  
ATOM   2320  CA  LYS C 148       7.946  -4.578  22.503  1.00 27.54           C  
ATOM   2321  C   LYS C 148       6.640  -5.321  22.769  1.00 27.54           C  
ATOM   2322  CB  LYS C 148       8.553  -4.097  23.822  1.00 27.54           C  
ATOM   2323  O   LYS C 148       6.533  -6.070  23.742  1.00 27.54           O  
ATOM   2324  CG  LYS C 148       9.724  -4.938  24.308  1.00 27.54           C  
ATOM   2325  CD  LYS C 148      10.349  -4.352  25.567  1.00 27.54           C  
ATOM   2326  CE  LYS C 148      11.540  -5.176  26.037  1.00 27.54           C  
ATOM   2327  NZ  LYS C 148      12.125  -4.633  27.300  1.00 27.54           N  
ATOM   2328  N   CYS C 149       5.496  -5.094  22.195  1.00 25.00           N  
ATOM   2329  CA  CYS C 149       4.559  -6.002  22.847  1.00 25.00           C  
ATOM   2330  C   CYS C 149       4.917  -7.455  22.558  1.00 25.00           C  
ATOM   2331  CB  CYS C 149       3.129  -5.719  22.387  1.00 25.00           C  
ATOM   2332  O   CYS C 149       4.133  -8.361  22.845  1.00 25.00           O  
ATOM   2333  SG  CYS C 149       2.326  -4.378  23.291  1.00 25.00           S  
ATOM   2334  N   LEU C 150       6.153  -7.821  21.767  1.00 21.96           N  
ATOM   2335  CA  LEU C 150       6.481  -9.175  22.199  1.00 21.96           C  
ATOM   2336  C   LEU C 150       7.208  -9.158  23.540  1.00 21.96           C  
ATOM   2337  CB  LEU C 150       7.343  -9.880  21.148  1.00 21.96           C  
ATOM   2338  O   LEU C 150       7.979  -8.237  23.820  1.00 21.96           O  
ATOM   2339  CG  LEU C 150       6.661 -10.202  19.817  1.00 21.96           C  
ATOM   2340  CD1 LEU C 150       7.703 -10.545  18.757  1.00 21.96           C  
ATOM   2341  CD2 LEU C 150       5.668 -11.346  19.988  1.00 21.96           C  
TER    2342      LEU C 150                                                      
ENDMDL                                                                          
END                                                                             
