# Supplementary material for: Structure and activation of the RING E3 ubiquitin ligase TRIM72 on the membrane
Source: Nat Struct Mol Biol. 2023 Sep 28;30(11):1695–706. doi: 10.1038/s41594-023-01111-7 (PMC10643145; doi:10.1038/s41594-023-01111-7)
Supplement: Supplementary file 5 — Predicted structures of the RING domain of 60 TRIM proteins. [file 41594_2023_1111_MOESM5_ESM.zip › R11_443ec_unrelaxed_rank_1_model_2.pdb]

MODEL     1                                                                     
ATOM      1  N   MET B   1      -1.962 -12.287  23.387  1.00 29.38           N  
ATOM      2  CA  MET B   1      -1.243 -11.017  23.431  1.00 29.38           C  
ATOM      3  C   MET B   1      -1.024 -10.467  22.026  1.00 29.38           C  
ATOM      4  CB  MET B   1       0.100 -11.182  24.144  1.00 29.38           C  
ATOM      5  O   MET B   1      -0.296  -9.490  21.844  1.00 29.38           O  
ATOM      6  CG  MET B   1      -0.007 -11.187  25.660  1.00 29.38           C  
ATOM      7  SD  MET B   1       1.621 -10.970  26.480  1.00 29.38           S  
ATOM      8  CE  MET B   1       1.081 -10.407  28.118  1.00 29.38           C  
ATOM      9  N   ALA B   2      -1.163 -11.313  20.864  1.00 40.00           N  
ATOM     10  CA  ALA B   2      -0.925 -11.081  19.442  1.00 40.00           C  
ATOM     11  C   ALA B   2      -1.841  -9.986  18.904  1.00 40.00           C  
ATOM     12  CB  ALA B   2      -1.122 -12.372  18.652  1.00 40.00           C  
ATOM     13  O   ALA B   2      -1.444  -9.209  18.032  1.00 40.00           O  
ATOM     14  N   ALA B   3      -3.067  -9.800  19.500  1.00 46.14           N  
ATOM     15  CA  ALA B   3      -4.088  -8.931  18.920  1.00 46.14           C  
ATOM     16  C   ALA B   3      -3.761  -7.461  19.164  1.00 46.14           C  
ATOM     17  CB  ALA B   3      -5.463  -9.270  19.492  1.00 46.14           C  
ATOM     18  O   ALA B   3      -3.954  -6.621  18.282  1.00 46.14           O  
ATOM     19  N   PRO B   4      -3.340  -7.035  20.402  1.00 48.92           N  
ATOM     20  CA  PRO B   4      -3.088  -5.611  20.631  1.00 48.92           C  
ATOM     21  C   PRO B   4      -1.912  -5.080  19.813  1.00 48.92           C  
ATOM     22  CB  PRO B   4      -2.785  -5.543  22.130  1.00 48.92           C  
ATOM     23  O   PRO B   4      -1.954  -3.946  19.330  1.00 48.92           O  
ATOM     24  CG  PRO B   4      -2.828  -6.964  22.593  1.00 48.92           C  
ATOM     25  CD  PRO B   4      -3.211  -7.833  21.430  1.00 48.92           C  
ATOM     26  N   ASP B   5      -0.944  -5.962  19.520  1.00 57.81           N  
ATOM     27  CA  ASP B   5       0.234  -5.574  18.752  1.00 57.81           C  
ATOM     28  C   ASP B   5      -0.112  -5.379  17.277  1.00 57.81           C  
ATOM     29  CB  ASP B   5       1.340  -6.622  18.898  1.00 57.81           C  
ATOM     30  O   ASP B   5       0.359  -4.432  16.644  1.00 57.81           O  
ATOM     31  CG  ASP B   5       2.690  -6.132  18.407  1.00 57.81           C  
ATOM     32  OD1 ASP B   5       2.821  -4.934  18.077  1.00 57.81           O  
ATOM     33  OD2 ASP B   5       3.632  -6.952  18.347  1.00 57.81           O  
ATOM     34  N   LEU B   6      -1.106  -6.091  16.854  1.00 60.07           N  
ATOM     35  CA  LEU B   6      -1.519  -6.006  15.458  1.00 60.07           C  
ATOM     36  C   LEU B   6      -2.254  -4.698  15.186  1.00 60.07           C  
ATOM     37  CB  LEU B   6      -2.413  -7.193  15.090  1.00 60.07           C  
ATOM     38  O   LEU B   6      -2.026  -4.054  14.159  1.00 60.07           O  
ATOM     39  CG  LEU B   6      -1.698  -8.464  14.630  1.00 60.07           C  
ATOM     40  CD1 LEU B   6      -2.464  -9.700  15.090  1.00 60.07           C  
ATOM     41  CD2 LEU B   6      -1.531  -8.466  13.114  1.00 60.07           C  
ATOM     42  N   SER B   7      -3.064  -4.393  16.155  1.00 60.28           N  
ATOM     43  CA  SER B   7      -3.848  -3.171  16.007  1.00 60.28           C  
ATOM     44  C   SER B   7      -2.950  -1.938  15.976  1.00 60.28           C  
ATOM     45  CB  SER B   7      -4.863  -3.044  17.144  1.00 60.28           C  
ATOM     46  O   SER B   7      -3.142  -1.045  15.149  1.00 60.28           O  
ATOM     47  OG  SER B   7      -5.547  -1.805  17.072  1.00 60.28           O  
ATOM     48  N   THR B   8      -1.980  -1.916  16.858  1.00 66.87           N  
ATOM     49  CA  THR B   8      -1.062  -0.784  16.928  1.00 66.87           C  
ATOM     50  C   THR B   8      -0.225  -0.687  15.655  1.00 66.87           C  
ATOM     51  CB  THR B   8      -0.132  -0.893  18.150  1.00 66.87           C  
ATOM     52  O   THR B   8      -0.000   0.407  15.135  1.00 66.87           O  
ATOM     53  CG2 THR B   8       0.597   0.422  18.405  1.00 66.87           C  
ATOM     54  OG1 THR B   8      -0.910  -1.227  19.307  1.00 66.87           O  
ATOM     55  N   ASN B   9       0.067  -1.780  15.193  1.00 70.38           N  
ATOM     56  CA  ASN B   9       0.853  -1.837  13.965  1.00 70.38           C  
ATOM     57  C   ASN B   9       0.053  -1.345  12.763  1.00 70.38           C  
ATOM     58  CB  ASN B   9       1.362  -3.259  13.719  1.00 70.38           C  
ATOM     59  O   ASN B   9       0.576  -0.614  11.920  1.00 70.38           O  
ATOM     60  CG  ASN B   9       2.550  -3.614  14.590  1.00 70.38           C  
ATOM     61  ND2 ASN B   9       2.805  -4.907  14.748  1.00 70.38           N  
ATOM     62  OD1 ASN B   9       3.233  -2.733  15.118  1.00 70.38           O  
ATOM     63  N   LEU B  10      -1.211  -1.684  12.796  1.00 76.25           N  
ATOM     64  CA  LEU B  10      -2.079  -1.252  11.706  1.00 76.25           C  
ATOM     65  C   LEU B  10      -2.273   0.260  11.732  1.00 76.25           C  
ATOM     66  CB  LEU B  10      -3.437  -1.954  11.792  1.00 76.25           C  
ATOM     67  O   LEU B  10      -2.241   0.912  10.686  1.00 76.25           O  
ATOM     68  CG  LEU B  10      -4.376  -1.762  10.601  1.00 76.25           C  
ATOM     69  CD1 LEU B  10      -3.763  -2.362   9.340  1.00 76.25           C  
ATOM     70  CD2 LEU B  10      -5.738  -2.385  10.887  1.00 76.25           C  
ATOM     71  N   GLN B  11      -2.355   0.818  12.881  1.00 78.73           N  
ATOM     72  CA  GLN B  11      -2.535   2.257  13.038  1.00 78.73           C  
ATOM     73  C   GLN B  11      -1.317   3.022  12.528  1.00 78.73           C  
ATOM     74  CB  GLN B  11      -2.801   2.609  14.502  1.00 78.73           C  
ATOM     75  O   GLN B  11      -1.458   4.027  11.827  1.00 78.73           O  
ATOM     76  CG  GLN B  11      -4.256   2.445  14.920  1.00 78.73           C  
ATOM     77  CD  GLN B  11      -4.463   2.629  16.412  1.00 78.73           C  
ATOM     78  NE2 GLN B  11      -5.511   2.012  16.946  1.00 78.73           N  
ATOM     79  OE1 GLN B  11      -3.686   3.320  17.079  1.00 78.73           O  
ATOM     80  N   GLU B  12      -0.228   2.527  12.847  1.00 81.32           N  
ATOM     81  CA  GLU B  12       1.008   3.196  12.451  1.00 81.32           C  
ATOM     82  C   GLU B  12       1.188   3.169  10.935  1.00 81.32           C  
ATOM     83  CB  GLU B  12       2.214   2.547  13.135  1.00 81.32           C  
ATOM     84  O   GLU B  12       1.555   4.179  10.331  1.00 81.32           O  
ATOM     85  CG  GLU B  12       2.332   2.876  14.616  1.00 81.32           C  
ATOM     86  CD  GLU B  12       3.489   2.165  15.299  1.00 81.32           C  
ATOM     87  OE1 GLU B  12       3.680   2.353  16.522  1.00 81.32           O  
ATOM     88  OE2 GLU B  12       4.211   1.414  14.605  1.00 81.32           O  
ATOM     89  N   GLU B  13       0.815   2.109  10.352  1.00 86.70           N  
ATOM     90  CA  GLU B  13       1.011   1.932   8.916  1.00 86.70           C  
ATOM     91  C   GLU B  13      -0.057   2.674   8.118  1.00 86.70           C  
ATOM     92  CB  GLU B  13       1.002   0.445   8.551  1.00 86.70           C  
ATOM     93  O   GLU B  13       0.164   3.032   6.959  1.00 86.70           O  
ATOM     94  CG  GLU B  13       2.209  -0.323   9.071  1.00 86.70           C  
ATOM     95  CD  GLU B  13       3.532   0.209   8.542  1.00 86.70           C  
ATOM     96  OE1 GLU B  13       4.536   0.190   9.290  1.00 86.70           O  
ATOM     97  OE2 GLU B  13       3.564   0.650   7.372  1.00 86.70           O  
ATOM     98  N   ALA B  14      -1.142   2.981   8.739  1.00 89.26           N  
ATOM     99  CA  ALA B  14      -2.291   3.547   8.037  1.00 89.26           C  
ATOM    100  C   ALA B  14      -2.382   5.054   8.261  1.00 89.26           C  
ATOM    101  CB  ALA B  14      -3.580   2.866   8.489  1.00 89.26           C  
ATOM    102  O   ALA B  14      -3.383   5.681   7.906  1.00 89.26           O  
ATOM    103  N   THR B  15      -1.377   5.647   8.889  1.00 90.90           N  
ATOM    104  CA  THR B  15      -1.413   7.060   9.249  1.00 90.90           C  
ATOM    105  C   THR B  15      -0.527   7.879   8.315  1.00 90.90           C  
ATOM    106  CB  THR B  15      -0.965   7.277  10.706  1.00 90.90           C  
ATOM    107  O   THR B  15       0.602   7.484   8.016  1.00 90.90           O  
ATOM    108  CG2 THR B  15      -0.991   8.757  11.075  1.00 90.90           C  
ATOM    109  OG1 THR B  15      -1.846   6.562  11.582  1.00 90.90           O  
ATOM    110  N   CYS B  16      -1.061   8.945   7.816  1.00 94.57           N  
ATOM    111  CA  CYS B  16      -0.317   9.892   6.993  1.00 94.57           C  
ATOM    112  C   CYS B  16       0.680  10.680   7.835  1.00 94.57           C  
ATOM    113  CB  CYS B  16      -1.272  10.853   6.285  1.00 94.57           C  
ATOM    114  O   CYS B  16       0.325  11.214   8.886  1.00 94.57           O  
ATOM    115  SG  CYS B  16      -0.439  12.080   5.254  1.00 94.57           S  
ATOM    116  N   ALA B  17       1.917  10.762   7.355  1.00 92.15           N  
ATOM    117  CA  ALA B  17       2.982  11.427   8.101  1.00 92.15           C  
ATOM    118  C   ALA B  17       2.814  12.943   8.063  1.00 92.15           C  
ATOM    119  CB  ALA B  17       4.348  11.032   7.546  1.00 92.15           C  
ATOM    120  O   ALA B  17       3.430  13.663   8.853  1.00 92.15           O  
ATOM    121  N   ILE B  18       1.971  13.473   7.184  1.00 89.33           N  
ATOM    122  CA  ILE B  18       1.784  14.913   7.045  1.00 89.33           C  
ATOM    123  C   ILE B  18       0.612  15.367   7.913  1.00 89.33           C  
ATOM    124  CB  ILE B  18       1.546  15.313   5.572  1.00 89.33           C  
ATOM    125  O   ILE B  18       0.773  16.222   8.787  1.00 89.33           O  
ATOM    126  CG1 ILE B  18       2.773  14.968   4.720  1.00 89.33           C  
ATOM    127  CG2 ILE B  18       1.206  16.802   5.465  1.00 89.33           C  
ATOM    128  CD1 ILE B  18       2.590  15.236   3.233  1.00 89.33           C  
ATOM    129  N   CYS B  19      -0.547  14.790   7.770  1.00 87.85           N  
ATOM    130  CA  CYS B  19      -1.719  15.244   8.510  1.00 87.85           C  
ATOM    131  C   CYS B  19      -1.884  14.457   9.805  1.00 87.85           C  
ATOM    132  CB  CYS B  19      -2.979  15.108   7.656  1.00 87.85           C  
ATOM    133  O   CYS B  19      -2.683  14.831  10.666  1.00 87.85           O  
ATOM    134  SG  CYS B  19      -3.454  13.396   7.327  1.00 87.85           S  
ATOM    135  N   LEU B  20      -1.209  13.309   9.982  1.00 84.60           N  
ATOM    136  CA  LEU B  20      -1.162  12.493  11.191  1.00 84.60           C  
ATOM    137  C   LEU B  20      -2.506  11.818  11.443  1.00 84.60           C  
ATOM    138  CB  LEU B  20      -0.772  13.348  12.400  1.00 84.60           C  
ATOM    139  O   LEU B  20      -2.818  11.452  12.579  1.00 84.60           O  
ATOM    140  CG  LEU B  20       0.589  14.042  12.328  1.00 84.60           C  
ATOM    141  CD1 LEU B  20       0.834  14.859  13.592  1.00 84.60           C  
ATOM    142  CD2 LEU B  20       1.701  13.019  12.122  1.00 84.60           C  
ATOM    143  N   ASP B  21      -3.292  11.778  10.416  1.00 85.52           N  
ATOM    144  CA  ASP B  21      -4.543  11.026  10.436  1.00 85.52           C  
ATOM    145  C   ASP B  21      -4.474   9.820   9.502  1.00 85.52           C  
ATOM    146  CB  ASP B  21      -5.716  11.928  10.045  1.00 85.52           C  
ATOM    147  O   ASP B  21      -3.522   9.678   8.732  1.00 85.52           O  
ATOM    148  CG  ASP B  21      -7.006  11.566  10.761  1.00 85.52           C  
ATOM    149  OD1 ASP B  21      -7.120  10.433  11.276  1.00 85.52           O  
ATOM    150  OD2 ASP B  21      -7.917  12.421  10.807  1.00 85.52           O  
ATOM    151  N   TYR B  22      -5.444   8.939   9.657  1.00 88.14           N  
ATOM    152  CA  TYR B  22      -5.499   7.830   8.712  1.00 88.14           C  
ATOM    153  C   TYR B  22      -5.556   8.339   7.276  1.00 88.14           C  
ATOM    154  CB  TYR B  22      -6.711   6.938   8.998  1.00 88.14           C  
ATOM    155  O   TYR B  22      -6.199   9.353   6.996  1.00 88.14           O  
ATOM    156  CG  TYR B  22      -6.610   6.175  10.296  1.00 88.14           C  
ATOM    157  CD1 TYR B  22      -5.498   5.385  10.578  1.00 88.14           C  
ATOM    158  CD2 TYR B  22      -7.626   6.242  11.243  1.00 88.14           C  
ATOM    159  CE1 TYR B  22      -5.401   4.678  11.772  1.00 88.14           C  
ATOM    160  CE2 TYR B  22      -7.540   5.540  12.441  1.00 88.14           C  
ATOM    161  OH  TYR B  22      -6.336   4.065  13.880  1.00 88.14           O  
ATOM    162  CZ  TYR B  22      -6.426   4.762  12.696  1.00 88.14           C  
ATOM    163  N   PHE B  23      -4.855   7.654   6.420  1.00 94.33           N  
ATOM    164  CA  PHE B  23      -4.753   8.041   5.018  1.00 94.33           C  
ATOM    165  C   PHE B  23      -6.134   8.283   4.421  1.00 94.33           C  
ATOM    166  CB  PHE B  23      -4.015   6.966   4.214  1.00 94.33           C  
ATOM    167  O   PHE B  23      -7.081   7.551   4.717  1.00 94.33           O  
ATOM    168  CG  PHE B  23      -2.522   6.989   4.398  1.00 94.33           C  
ATOM    169  CD1 PHE B  23      -1.757   8.018   3.861  1.00 94.33           C  
ATOM    170  CD2 PHE B  23      -1.882   5.981   5.107  1.00 94.33           C  
ATOM    171  CE1 PHE B  23      -0.375   8.042   4.029  1.00 94.33           C  
ATOM    172  CE2 PHE B  23      -0.501   5.999   5.280  1.00 94.33           C  
ATOM    173  CZ  PHE B  23       0.251   7.029   4.739  1.00 94.33           C  
ATOM    174  N   THR B  24      -6.284   9.358   3.732  1.00 91.62           N  
ATOM    175  CA  THR B  24      -7.383   9.617   2.808  1.00 91.62           C  
ATOM    176  C   THR B  24      -6.875   9.700   1.372  1.00 91.62           C  
ATOM    177  CB  THR B  24      -8.122  10.919   3.170  1.00 91.62           C  
ATOM    178  O   THR B  24      -6.078  10.580   1.039  1.00 91.62           O  
ATOM    179  CG2 THR B  24      -9.365  11.104   2.305  1.00 91.62           C  
ATOM    180  OG1 THR B  24      -8.515  10.872   4.547  1.00 91.62           O  
ATOM    181  N   ASP B  25      -7.315   8.838   0.553  1.00 95.76           N  
ATOM    182  CA  ASP B  25      -6.863   8.782  -0.834  1.00 95.76           C  
ATOM    183  C   ASP B  25      -5.339   8.731  -0.914  1.00 95.76           C  
ATOM    184  CB  ASP B  25      -7.392   9.984  -1.619  1.00 95.76           C  
ATOM    185  O   ASP B  25      -4.716   9.600  -1.528  1.00 95.76           O  
ATOM    186  CG  ASP B  25      -7.249   9.820  -3.122  1.00 95.76           C  
ATOM    187  OD1 ASP B  25      -7.162   8.670  -3.605  1.00 95.76           O  
ATOM    188  OD2 ASP B  25      -7.219  10.850  -3.830  1.00 95.76           O  
ATOM    189  N   PRO B  26      -4.657   7.702  -0.371  1.00 97.57           N  
ATOM    190  CA  PRO B  26      -3.199   7.587  -0.298  1.00 97.57           C  
ATOM    191  C   PRO B  26      -2.549   7.441  -1.672  1.00 97.57           C  
ATOM    192  CB  PRO B  26      -2.986   6.326   0.544  1.00 97.57           C  
ATOM    193  O   PRO B  26      -3.101   6.778  -2.553  1.00 97.57           O  
ATOM    194  CG  PRO B  26      -4.215   5.505   0.319  1.00 97.57           C  
ATOM    195  CD  PRO B  26      -5.372   6.433   0.085  1.00 97.57           C  
ATOM    196  N   VAL B  27      -1.439   8.075  -1.866  1.00 96.99           N  
ATOM    197  CA  VAL B  27      -0.632   7.982  -3.078  1.00 96.99           C  
ATOM    198  C   VAL B  27       0.815   7.662  -2.712  1.00 96.99           C  
ATOM    199  CB  VAL B  27      -0.697   9.286  -3.905  1.00 96.99           C  
ATOM    200  O   VAL B  27       1.283   8.024  -1.630  1.00 96.99           O  
ATOM    201  CG1 VAL B  27      -2.112   9.524  -4.427  1.00 96.99           C  
ATOM    202  CG2 VAL B  27      -0.226  10.473  -3.067  1.00 96.99           C  
ATOM    203  N   MET B  28       1.501   6.914  -3.506  1.00 96.40           N  
ATOM    204  CA  MET B  28       2.897   6.537  -3.304  1.00 96.40           C  
ATOM    205  C   MET B  28       3.819   7.369  -4.188  1.00 96.40           C  
ATOM    206  CB  MET B  28       3.099   5.048  -3.593  1.00 96.40           C  
ATOM    207  O   MET B  28       3.543   7.561  -5.374  1.00 96.40           O  
ATOM    208  CG  MET B  28       4.491   4.541  -3.251  1.00 96.40           C  
ATOM    209  SD  MET B  28       4.681   2.743  -3.564  1.00 96.40           S  
ATOM    210  CE  MET B  28       3.709   2.074  -2.185  1.00 96.40           C  
ATOM    211  N   THR B  29       4.837   7.995  -3.566  1.00 93.89           N  
ATOM    212  CA  THR B  29       5.854   8.734  -4.307  1.00 93.89           C  
ATOM    213  C   THR B  29       6.885   7.781  -4.907  1.00 93.89           C  
ATOM    214  CB  THR B  29       6.565   9.762  -3.407  1.00 93.89           C  
ATOM    215  O   THR B  29       6.856   6.579  -4.639  1.00 93.89           O  
ATOM    216  CG2 THR B  29       5.570  10.753  -2.812  1.00 93.89           C  
ATOM    217  OG1 THR B  29       7.232   9.074  -2.341  1.00 93.89           O  
ATOM    218  N   ASP B  30       7.808   8.320  -5.745  1.00 90.76           N  
ATOM    219  CA  ASP B  30       8.828   7.522  -6.418  1.00 90.76           C  
ATOM    220  C   ASP B  30       9.737   6.827  -5.407  1.00 90.76           C  
ATOM    221  CB  ASP B  30       9.659   8.395  -7.359  1.00 90.76           C  
ATOM    222  O   ASP B  30      10.229   5.725  -5.661  1.00 90.76           O  
ATOM    223  CG  ASP B  30       8.929   8.744  -8.644  1.00 90.76           C  
ATOM    224  OD1 ASP B  30       7.944   8.056  -8.992  1.00 90.76           O  
ATOM    225  OD2 ASP B  30       9.343   9.713  -9.317  1.00 90.76           O  
ATOM    226  N   CYS B  31       9.921   7.447  -4.239  1.00 92.22           N  
ATOM    227  CA  CYS B  31      10.821   6.892  -3.233  1.00 92.22           C  
ATOM    228  C   CYS B  31      10.128   5.803  -2.423  1.00 92.22           C  
ATOM    229  CB  CYS B  31      11.325   7.992  -2.300  1.00 92.22           C  
ATOM    230  O   CYS B  31      10.766   5.118  -1.622  1.00 92.22           O  
ATOM    231  SG  CYS B  31      10.050   8.662  -1.209  1.00 92.22           S  
ATOM    232  N   GLY B  32       8.813   5.699  -2.585  1.00 93.22           N  
ATOM    233  CA  GLY B  32       8.118   4.599  -1.936  1.00 93.22           C  
ATOM    234  C   GLY B  32       7.353   5.024  -0.697  1.00 93.22           C  
ATOM    235  O   GLY B  32       6.652   4.215  -0.086  1.00 93.22           O  
ATOM    236  N   HIS B  33       7.373   6.280  -0.390  1.00 95.29           N  
ATOM    237  CA  HIS B  33       6.600   6.771   0.745  1.00 95.29           C  
ATOM    238  C   HIS B  33       5.181   7.144   0.326  1.00 95.29           C  
ATOM    239  CB  HIS B  33       7.292   7.977   1.384  1.00 95.29           C  
ATOM    240  O   HIS B  33       4.939   7.471  -0.838  1.00 95.29           O  
ATOM    241  CG  HIS B  33       8.527   7.623   2.149  1.00 95.29           C  
ATOM    242  CD2 HIS B  33       8.697   6.883   3.270  1.00 95.29           C  
ATOM    243  ND1 HIS B  33       9.782   8.051   1.775  1.00 95.29           N  
ATOM    244  CE1 HIS B  33      10.674   7.588   2.636  1.00 95.29           C  
ATOM    245  NE2 HIS B  33      10.041   6.876   3.553  1.00 95.29           N  
ATOM    246  N   ASN B  34       4.259   7.047   1.281  1.00 97.24           N  
ATOM    247  CA  ASN B  34       2.844   7.273   1.009  1.00 97.24           C  
ATOM    248  C   ASN B  34       2.303   8.461   1.799  1.00 97.24           C  
ATOM    249  CB  ASN B  34       2.030   6.015   1.318  1.00 97.24           C  
ATOM    250  O   ASN B  34       2.714   8.693   2.938  1.00 97.24           O  
ATOM    251  CG  ASN B  34       2.442   4.829   0.468  1.00 97.24           C  
ATOM    252  ND2 ASN B  34       3.371   4.029   0.976  1.00 97.24           N  
ATOM    253  OD1 ASN B  34       1.929   4.635  -0.638  1.00 97.24           O  
ATOM    254  N   PHE B  35       1.441   9.212   1.212  1.00 96.83           N  
ATOM    255  CA  PHE B  35       0.765  10.361   1.803  1.00 96.83           C  
ATOM    256  C   PHE B  35      -0.652  10.495   1.258  1.00 96.83           C  
ATOM    257  CB  PHE B  35       1.554  11.647   1.537  1.00 96.83           C  
ATOM    258  O   PHE B  35      -0.987   9.899   0.232  1.00 96.83           O  
ATOM    259  CG  PHE B  35       3.015  11.545   1.884  1.00 96.83           C  
ATOM    260  CD1 PHE B  35       3.451  11.756   3.186  1.00 96.83           C  
ATOM    261  CD2 PHE B  35       3.953  11.239   0.906  1.00 96.83           C  
ATOM    262  CE1 PHE B  35       4.802  11.663   3.510  1.00 96.83           C  
ATOM    263  CE2 PHE B  35       5.305  11.145   1.222  1.00 96.83           C  
ATOM    264  CZ  PHE B  35       5.728  11.358   2.524  1.00 96.83           C  
ATOM    265  N   CYS B  36      -1.469  11.180   2.021  1.00 96.15           N  
ATOM    266  CA  CYS B  36      -2.721  11.584   1.393  1.00 96.15           C  
ATOM    267  C   CYS B  36      -2.461  12.430   0.152  1.00 96.15           C  
ATOM    268  CB  CYS B  36      -3.589  12.364   2.380  1.00 96.15           C  
ATOM    269  O   CYS B  36      -1.537  13.244   0.133  1.00 96.15           O  
ATOM    270  SG  CYS B  36      -4.073  11.411   3.836  1.00 96.15           S  
ATOM    271  N   ARG B  37      -3.230  12.227  -0.836  1.00 94.65           N  
ATOM    272  CA  ARG B  37      -3.064  12.985  -2.072  1.00 94.65           C  
ATOM    273  C   ARG B  37      -3.062  14.485  -1.798  1.00 94.65           C  
ATOM    274  CB  ARG B  37      -4.172  12.637  -3.070  1.00 94.65           C  
ATOM    275  O   ARG B  37      -2.186  15.208  -2.279  1.00 94.65           O  
ATOM    276  CG  ARG B  37      -3.997  13.282  -4.435  1.00 94.65           C  
ATOM    277  CD  ARG B  37      -5.014  12.760  -5.440  1.00 94.65           C  
ATOM    278  NE  ARG B  37      -4.926  11.311  -5.593  1.00 94.65           N  
ATOM    279  NH1 ARG B  37      -3.669  11.384  -7.530  1.00 94.65           N  
ATOM    280  NH2 ARG B  37      -4.272   9.366  -6.624  1.00 94.65           N  
ATOM    281  CZ  ARG B  37      -4.289  10.690  -6.582  1.00 94.65           C  
ATOM    282  N   GLU B  38      -3.981  14.924  -0.992  1.00 90.30           N  
ATOM    283  CA  GLU B  38      -4.106  16.349  -0.701  1.00 90.30           C  
ATOM    284  C   GLU B  38      -2.928  16.848   0.130  1.00 90.30           C  
ATOM    285  CB  GLU B  38      -5.422  16.635   0.028  1.00 90.30           C  
ATOM    286  O   GLU B  38      -2.442  17.962  -0.078  1.00 90.30           O  
ATOM    287  CG  GLU B  38      -5.658  18.111   0.315  1.00 90.30           C  
ATOM    288  CD  GLU B  38      -5.654  18.974  -0.937  1.00 90.30           C  
ATOM    289  OE1 GLU B  38      -5.334  20.180  -0.841  1.00 90.30           O  
ATOM    290  OE2 GLU B  38      -5.973  18.439  -2.022  1.00 90.30           O  
ATOM    291  N   CYS B  39      -2.453  15.991   1.043  1.00 91.80           N  
ATOM    292  CA  CYS B  39      -1.322  16.366   1.884  1.00 91.80           C  
ATOM    293  C   CYS B  39      -0.066  16.579   1.046  1.00 91.80           C  
ATOM    294  CB  CYS B  39      -1.063  15.296   2.944  1.00 91.80           C  
ATOM    295  O   CYS B  39       0.624  17.588   1.200  1.00 91.80           O  
ATOM    296  SG  CYS B  39      -2.290  15.273   4.269  1.00 91.80           S  
ATOM    297  N   ILE B  40       0.254  15.706   0.165  1.00 92.94           N  
ATOM    298  CA  ILE B  40       1.476  15.797  -0.626  1.00 92.94           C  
ATOM    299  C   ILE B  40       1.349  16.927  -1.645  1.00 92.94           C  
ATOM    300  CB  ILE B  40       1.786  14.463  -1.342  1.00 92.94           C  
ATOM    301  O   ILE B  40       2.320  17.636  -1.920  1.00 92.94           O  
ATOM    302  CG1 ILE B  40       3.219  14.469  -1.887  1.00 92.94           C  
ATOM    303  CG2 ILE B  40       0.775  14.204  -2.463  1.00 92.94           C  
ATOM    304  CD1 ILE B  40       4.292  14.500  -0.807  1.00 92.94           C  
ATOM    305  N   ARG B  41       0.192  17.090  -2.204  1.00 87.54           N  
ATOM    306  CA  ARG B  41      -0.032  18.183  -3.143  1.00 87.54           C  
ATOM    307  C   ARG B  41       0.206  19.535  -2.478  1.00 87.54           C  
ATOM    308  CB  ARG B  41      -1.451  18.122  -3.711  1.00 87.54           C  
ATOM    309  O   ARG B  41       0.824  20.423  -3.069  1.00 87.54           O  
ATOM    310  CG  ARG B  41      -1.642  17.055  -4.778  1.00 87.54           C  
ATOM    311  CD  ARG B  41      -3.036  17.111  -5.388  1.00 87.54           C  
ATOM    312  NE  ARG B  41      -3.186  16.151  -6.478  1.00 87.54           N  
ATOM    313  NH1 ARG B  41      -5.439  16.551  -6.796  1.00 87.54           N  
ATOM    314  NH2 ARG B  41      -4.348  15.012  -8.099  1.00 87.54           N  
ATOM    315  CZ  ARG B  41      -4.324  15.907  -7.122  1.00 87.54           C  
ATOM    316  N   ARG B  42      -0.255  19.683  -1.261  1.00 82.88           N  
ATOM    317  CA  ARG B  42      -0.087  20.926  -0.514  1.00 82.88           C  
ATOM    318  C   ARG B  42       1.375  21.149  -0.143  1.00 82.88           C  
ATOM    319  CB  ARG B  42      -0.952  20.915   0.749  1.00 82.88           C  
ATOM    320  O   ARG B  42       1.874  22.274  -0.211  1.00 82.88           O  
ATOM    321  CG  ARG B  42      -2.384  21.370   0.518  1.00 82.88           C  
ATOM    322  CD  ARG B  42      -3.155  21.491   1.825  1.00 82.88           C  
ATOM    323  NE  ARG B  42      -4.598  21.429   1.608  1.00 82.88           N  
ATOM    324  NH1 ARG B  42      -4.909  19.501   2.841  1.00 82.88           N  
ATOM    325  NH2 ARG B  42      -6.696  20.525   1.836  1.00 82.88           N  
ATOM    326  CZ  ARG B  42      -5.398  20.485   2.095  1.00 82.88           C  
ATOM    327  N   CYS B  43       1.999  20.052   0.272  1.00 84.96           N  
ATOM    328  CA  CYS B  43       3.403  20.130   0.658  1.00 84.96           C  
ATOM    329  C   CYS B  43       4.270  20.556  -0.521  1.00 84.96           C  
ATOM    330  CB  CYS B  43       3.887  18.785   1.198  1.00 84.96           C  
ATOM    331  O   CYS B  43       5.216  21.328  -0.355  1.00 84.96           O  
ATOM    332  SG  CYS B  43       3.721  18.617   2.988  1.00 84.96           S  
ATOM    333  N   TRP B  44       4.105  20.077  -1.657  1.00 86.43           N  
ATOM    334  CA  TRP B  44       4.891  20.396  -2.844  1.00 86.43           C  
ATOM    335  C   TRP B  44       4.541  21.783  -3.373  1.00 86.43           C  
ATOM    336  CB  TRP B  44       4.666  19.347  -3.937  1.00 86.43           C  
ATOM    337  O   TRP B  44       5.383  22.456  -3.972  1.00 86.43           O  
ATOM    338  CG  TRP B  44       5.391  18.056  -3.701  1.00 86.43           C  
ATOM    339  CD1 TRP B  44       6.383  17.823  -2.789  1.00 86.43           C  
ATOM    340  CD2 TRP B  44       5.184  16.822  -4.394  1.00 86.43           C  
ATOM    341  CE2 TRP B  44       6.086  15.881  -3.848  1.00 86.43           C  
ATOM    342  CE3 TRP B  44       4.323  16.419  -5.423  1.00 86.43           C  
ATOM    343  NE1 TRP B  44       6.804  16.516  -2.872  1.00 86.43           N  
ATOM    344  CH2 TRP B  44       5.296  14.192  -5.307  1.00 86.43           C  
ATOM    345  CZ2 TRP B  44       6.149  14.560  -4.299  1.00 86.43           C  
ATOM    346  CZ3 TRP B  44       4.388  15.104  -5.870  1.00 86.43           C  
ATOM    347  N   GLY B  45       3.496  22.451  -2.916  1.00 72.89           N  
ATOM    348  CA  GLY B  45       3.090  23.835  -3.102  1.00 72.89           C  
ATOM    349  C   GLY B  45       3.428  24.376  -4.478  1.00 72.89           C  
ATOM    350  O   GLY B  45       2.919  25.423  -4.882  1.00 72.89           O  
ATOM    351  N   GLN B  46       4.597  24.048  -5.213  1.00 63.08           N  
ATOM    352  CA  GLN B  46       5.128  24.651  -6.431  1.00 63.08           C  
ATOM    353  C   GLN B  46       4.737  23.839  -7.663  1.00 63.08           C  
ATOM    354  CB  GLN B  46       6.650  24.778  -6.348  1.00 63.08           C  
ATOM    355  O   GLN B  46       4.622  22.614  -7.594  1.00 63.08           O  
ATOM    356  CG  GLN B  46       7.134  25.607  -5.166  1.00 63.08           C  
ATOM    357  CD  GLN B  46       6.742  27.069  -5.274  1.00 63.08           C  
ATOM    358  NE2 GLN B  46       6.495  27.703  -4.133  1.00 63.08           N  
ATOM    359  OE1 GLN B  46       6.662  27.624  -6.375  1.00 63.08           O  
ATOM    360  N   PRO B  47       4.467  24.756  -8.693  1.00 67.03           N  
ATOM    361  CA  PRO B  47       4.100  24.083  -9.941  1.00 67.03           C  
ATOM    362  C   PRO B  47       5.265  23.316 -10.563  1.00 67.03           C  
ATOM    363  CB  PRO B  47       3.659  25.235 -10.848  1.00 67.03           C  
ATOM    364  O   PRO B  47       5.054  22.306 -11.238  1.00 67.03           O  
ATOM    365  CG  PRO B  47       4.041  26.474 -10.103  1.00 67.03           C  
ATOM    366  CD  PRO B  47       4.386  26.095  -8.692  1.00 67.03           C  
ATOM    367  N   GLU B  48       6.608  23.815 -10.225  1.00 72.60           N  
ATOM    368  CA  GLU B  48       7.739  23.170 -10.884  1.00 72.60           C  
ATOM    369  C   GLU B  48       8.647  22.478  -9.871  1.00 72.60           C  
ATOM    370  CB  GLU B  48       8.541  24.190 -11.697  1.00 72.60           C  
ATOM    371  O   GLU B  48       8.848  22.983  -8.764  1.00 72.60           O  
ATOM    372  CG  GLU B  48       7.760  24.809 -12.847  1.00 72.60           C  
ATOM    373  CD  GLU B  48       8.576  25.801 -13.661  1.00 72.60           C  
ATOM    374  OE1 GLU B  48       8.043  26.363 -14.645  1.00 72.60           O  
ATOM    375  OE2 GLU B  48       9.758  26.019 -13.311  1.00 72.60           O  
ATOM    376  N   GLY B  49       9.041  21.240 -10.161  1.00 72.24           N  
ATOM    377  CA  GLY B  49      10.000  20.468  -9.387  1.00 72.24           C  
ATOM    378  C   GLY B  49      11.393  21.068  -9.392  1.00 72.24           C  
ATOM    379  O   GLY B  49      11.592  22.182  -9.882  1.00 72.24           O  
ATOM    380  N   PRO B  50      12.338  20.358  -8.638  1.00 83.10           N  
ATOM    381  CA  PRO B  50      12.215  19.025  -8.043  1.00 83.10           C  
ATOM    382  C   PRO B  50      11.371  19.022  -6.771  1.00 83.10           C  
ATOM    383  CB  PRO B  50      13.665  18.640  -7.737  1.00 83.10           C  
ATOM    384  O   PRO B  50      11.258  20.050  -6.098  1.00 83.10           O  
ATOM    385  CG  PRO B  50      14.383  19.943  -7.595  1.00 83.10           C  
ATOM    386  CD  PRO B  50      13.657  20.979  -8.403  1.00 83.10           C  
ATOM    387  N   TYR B  51      10.689  17.889  -6.484  1.00 87.66           N  
ATOM    388  CA  TYR B  51       9.828  17.681  -5.326  1.00 87.66           C  
ATOM    389  C   TYR B  51      10.511  16.794  -4.291  1.00 87.66           C  
ATOM    390  CB  TYR B  51       8.496  17.056  -5.751  1.00 87.66           C  
ATOM    391  O   TYR B  51      10.972  15.696  -4.613  1.00 87.66           O  
ATOM    392  CG  TYR B  51       7.769  17.842  -6.816  1.00 87.66           C  
ATOM    393  CD1 TYR B  51       6.996  18.952  -6.484  1.00 87.66           C  
ATOM    394  CD2 TYR B  51       7.854  17.475  -8.154  1.00 87.66           C  
ATOM    395  CE1 TYR B  51       6.324  19.678  -7.462  1.00 87.66           C  
ATOM    396  CE2 TYR B  51       7.186  18.194  -9.140  1.00 87.66           C  
ATOM    397  OH  TYR B  51       5.761  20.007  -9.757  1.00 87.66           O  
ATOM    398  CZ  TYR B  51       6.425  19.292  -8.785  1.00 87.66           C  
ATOM    399  N   ALA B  52      10.579  17.299  -3.106  1.00 90.38           N  
ATOM    400  CA  ALA B  52      11.217  16.541  -2.033  1.00 90.38           C  
ATOM    401  C   ALA B  52      10.190  15.726  -1.252  1.00 90.38           C  
ATOM    402  CB  ALA B  52      11.972  17.479  -1.095  1.00 90.38           C  
ATOM    403  O   ALA B  52       9.107  16.222  -0.932  1.00 90.38           O  
ATOM    404  N   CYS B  53      10.539  14.552  -0.958  1.00 93.46           N  
ATOM    405  CA  CYS B  53       9.696  13.719  -0.107  1.00 93.46           C  
ATOM    406  C   CYS B  53       9.661  14.255   1.319  1.00 93.46           C  
ATOM    407  CB  CYS B  53      10.195  12.275  -0.107  1.00 93.46           C  
ATOM    408  O   CYS B  53      10.709  14.480   1.928  1.00 93.46           O  
ATOM    409  SG  CYS B  53       9.330  11.206   1.063  1.00 93.46           S  
ATOM    410  N   PRO B  54       8.496  14.431   1.893  1.00 91.84           N  
ATOM    411  CA  PRO B  54       8.368  14.978   3.246  1.00 91.84           C  
ATOM    412  C   PRO B  54       8.984  14.073   4.310  1.00 91.84           C  
ATOM    413  CB  PRO B  54       6.854  15.095   3.437  1.00 91.84           C  
ATOM    414  O   PRO B  54       9.274  14.527   5.420  1.00 91.84           O  
ATOM    415  CG  PRO B  54       6.304  15.241   2.055  1.00 91.84           C  
ATOM    416  CD  PRO B  54       7.130  14.402   1.122  1.00 91.84           C  
ATOM    417  N   GLU B  55       9.253  12.907   3.969  1.00 92.13           N  
ATOM    418  CA  GLU B  55       9.780  11.963   4.950  1.00 92.13           C  
ATOM    419  C   GLU B  55      11.274  11.731   4.747  1.00 92.13           C  
ATOM    420  CB  GLU B  55       9.026  10.632   4.875  1.00 92.13           C  
ATOM    421  O   GLU B  55      12.071  11.942   5.664  1.00 92.13           O  
ATOM    422  CG  GLU B  55       7.632  10.680   5.484  1.00 92.13           C  
ATOM    423  CD  GLU B  55       7.228   9.379   6.159  1.00 92.13           C  
ATOM    424  OE1 GLU B  55       6.011   9.118   6.296  1.00 92.13           O  
ATOM    425  OE2 GLU B  55       8.136   8.614   6.555  1.00 92.13           O  
ATOM    426  N   CYS B  56      11.710  11.383   3.581  1.00 94.70           N  
ATOM    427  CA  CYS B  56      13.103  11.005   3.370  1.00 94.70           C  
ATOM    428  C   CYS B  56      13.871  12.122   2.674  1.00 94.70           C  
ATOM    429  CB  CYS B  56      13.191   9.722   2.544  1.00 94.70           C  
ATOM    430  O   CYS B  56      15.095  12.054   2.547  1.00 94.70           O  
ATOM    431  SG  CYS B  56      12.712   9.934   0.816  1.00 94.70           S  
ATOM    432  N   ARG B  57      13.231  13.082   2.106  1.00 92.50           N  
ATOM    433  CA  ARG B  57      13.812  14.286   1.521  1.00 92.50           C  
ATOM    434  C   ARG B  57      14.415  13.993   0.151  1.00 92.50           C  
ATOM    435  CB  ARG B  57      14.878  14.873   2.448  1.00 92.50           C  
ATOM    436  O   ARG B  57      15.122  14.830  -0.414  1.00 92.50           O  
ATOM    437  CG  ARG B  57      14.331  15.384   3.771  1.00 92.50           C  
ATOM    438  CD  ARG B  57      15.436  15.921   4.669  1.00 92.50           C  
ATOM    439  NE  ARG B  57      14.939  16.240   6.005  1.00 92.50           N  
ATOM    440  NH1 ARG B  57      16.090  14.539   7.064  1.00 92.50           N  
ATOM    441  NH2 ARG B  57      14.750  15.951   8.275  1.00 92.50           N  
ATOM    442  CZ  ARG B  57      15.261  15.576   7.112  1.00 92.50           C  
ATOM    443  N   GLU B  58      14.240  12.807  -0.355  1.00 91.72           N  
ATOM    444  CA  GLU B  58      14.686  12.498  -1.710  1.00 91.72           C  
ATOM    445  C   GLU B  58      13.987  13.385  -2.737  1.00 91.72           C  
ATOM    446  CB  GLU B  58      14.440  11.023  -2.034  1.00 91.72           C  
ATOM    447  O   GLU B  58      12.784  13.634  -2.633  1.00 91.72           O  
ATOM    448  CG  GLU B  58      14.997  10.588  -3.382  1.00 91.72           C  
ATOM    449  CD  GLU B  58      14.953   9.082  -3.591  1.00 91.72           C  
ATOM    450  OE1 GLU B  58      15.076   8.627  -4.751  1.00 91.72           O  
ATOM    451  OE2 GLU B  58      14.794   8.352  -2.588  1.00 91.72           O  
ATOM    452  N   LEU B  59      14.718  13.851  -3.668  1.00 90.66           N  
ATOM    453  CA  LEU B  59      14.188  14.725  -4.709  1.00 90.66           C  
ATOM    454  C   LEU B  59      13.690  13.912  -5.899  1.00 90.66           C  
ATOM    455  CB  LEU B  59      15.256  15.721  -5.168  1.00 90.66           C  
ATOM    456  O   LEU B  59      14.307  12.913  -6.276  1.00 90.66           O  
ATOM    457  CG  LEU B  59      15.695  16.766  -4.140  1.00 90.66           C  
ATOM    458  CD1 LEU B  59      16.889  17.556  -4.664  1.00 90.66           C  
ATOM    459  CD2 LEU B  59      14.538  17.699  -3.800  1.00 90.66           C  
ATOM    460  N   SER B  60      12.556  14.232  -6.399  1.00 87.94           N  
ATOM    461  CA  SER B  60      12.002  13.637  -7.611  1.00 87.94           C  
ATOM    462  C   SER B  60      11.603  14.709  -8.620  1.00 87.94           C  
ATOM    463  CB  SER B  60      10.792  12.765  -7.276  1.00 87.94           C  
ATOM    464  O   SER B  60      11.011  15.726  -8.251  1.00 87.94           O  
ATOM    465  OG  SER B  60      10.213  12.233  -8.455  1.00 87.94           O  
ATOM    466  N   PRO B  61      12.039  14.466  -9.873  1.00 79.27           N  
ATOM    467  CA  PRO B  61      11.771  15.470 -10.906  1.00 79.27           C  
ATOM    468  C   PRO B  61      10.290  15.569 -11.262  1.00 79.27           C  
ATOM    469  CB  PRO B  61      12.588  14.972 -12.101  1.00 79.27           C  
ATOM    470  O   PRO B  61       9.848  16.586 -11.804  1.00 79.27           O  
ATOM    471  CG  PRO B  61      12.790  13.514 -11.845  1.00 79.27           C  
ATOM    472  CD  PRO B  61      12.695  13.271 -10.366  1.00 79.27           C  
ATOM    473  N   GLN B  62       9.574  14.592 -11.114  1.00 72.53           N  
ATOM    474  CA  GLN B  62       8.181  14.551 -11.546  1.00 72.53           C  
ATOM    475  C   GLN B  62       7.249  14.259 -10.374  1.00 72.53           C  
ATOM    476  CB  GLN B  62       7.989  13.502 -12.643  1.00 72.53           C  
ATOM    477  O   GLN B  62       7.652  13.624  -9.397  1.00 72.53           O  
ATOM    478  CG  GLN B  62       8.793  13.780 -13.906  1.00 72.53           C  
ATOM    479  CD  GLN B  62       8.667  12.674 -14.937  1.00 72.53           C  
ATOM    480  NE2 GLN B  62       9.639  12.591 -15.839  1.00 72.53           N  
ATOM    481  OE1 GLN B  62       7.705  11.899 -14.922  1.00 72.53           O  
ATOM    482  N   ARG B  63       6.098  14.902 -10.668  1.00 75.78           N  
ATOM    483  CA  ARG B  63       5.039  14.586  -9.715  1.00 75.78           C  
ATOM    484  C   ARG B  63       4.343  13.281 -10.084  1.00 75.78           C  
ATOM    485  CB  ARG B  63       4.019  15.724  -9.649  1.00 75.78           C  
ATOM    486  O   ARG B  63       3.243  13.293 -10.640  1.00 75.78           O  
ATOM    487  CG  ARG B  63       4.520  16.959  -8.917  1.00 75.78           C  
ATOM    488  CD  ARG B  63       3.444  18.033  -8.820  1.00 75.78           C  
ATOM    489  NE  ARG B  63       3.970  19.273  -8.256  1.00 75.78           N  
ATOM    490  NH1 ARG B  63       2.015  20.471  -8.536  1.00 75.78           N  
ATOM    491  NH2 ARG B  63       3.855  21.472  -7.606  1.00 75.78           N  
ATOM    492  CZ  ARG B  63       3.279  20.402  -8.134  1.00 75.78           C  
ATOM    493  N   ASN B  64       5.022  12.206 -10.023  1.00 84.97           N  
ATOM    494  CA  ASN B  64       4.442  10.913 -10.372  1.00 84.97           C  
ATOM    495  C   ASN B  64       3.922  10.181  -9.139  1.00 84.97           C  
ATOM    496  CB  ASN B  64       5.466  10.048 -11.110  1.00 84.97           C  
ATOM    497  O   ASN B  64       4.646   9.394  -8.527  1.00 84.97           O  
ATOM    498  CG  ASN B  64       4.831   8.866 -11.816  1.00 84.97           C  
ATOM    499  ND2 ASN B  64       5.658   8.030 -12.433  1.00 84.97           N  
ATOM    500  OD1 ASN B  64       3.608   8.706 -11.807  1.00 84.97           O  
ATOM    501  N   LEU B  65       2.668  10.485  -8.858  1.00 92.84           N  
ATOM    502  CA  LEU B  65       2.012   9.862  -7.714  1.00 92.84           C  
ATOM    503  C   LEU B  65       1.148   8.686  -8.157  1.00 92.84           C  
ATOM    504  CB  LEU B  65       1.156  10.886  -6.964  1.00 92.84           C  
ATOM    505  O   LEU B  65       0.391   8.797  -9.124  1.00 92.84           O  
ATOM    506  CG  LEU B  65       1.885  12.124  -6.439  1.00 92.84           C  
ATOM    507  CD1 LEU B  65       0.887  13.120  -5.859  1.00 92.84           C  
ATOM    508  CD2 LEU B  65       2.923  11.730  -5.393  1.00 92.84           C  
ATOM    509  N   ARG B  66       1.362   7.575  -7.581  1.00 94.52           N  
ATOM    510  CA  ARG B  66       0.532   6.410  -7.870  1.00 94.52           C  
ATOM    511  C   ARG B  66      -0.453   6.144  -6.736  1.00 94.52           C  
ATOM    512  CB  ARG B  66       1.404   5.175  -8.107  1.00 94.52           C  
ATOM    513  O   ARG B  66      -0.061   6.081  -5.569  1.00 94.52           O  
ATOM    514  CG  ARG B  66       2.319   5.290  -9.315  1.00 94.52           C  
ATOM    515  CD  ARG B  66       3.213   4.066  -9.464  1.00 94.52           C  
ATOM    516  NE  ARG B  66       4.286   4.296 -10.427  1.00 94.52           N  
ATOM    517  NH1 ARG B  66       5.457   2.378  -9.893  1.00 94.52           N  
ATOM    518  NH2 ARG B  66       6.247   3.795 -11.513  1.00 94.52           N  
ATOM    519  CZ  ARG B  66       5.327   3.489 -10.609  1.00 94.52           C  
ATOM    520  N   PRO B  67      -1.656   6.002  -7.058  1.00 96.12           N  
ATOM    521  CA  PRO B  67      -2.642   5.665  -6.029  1.00 96.12           C  
ATOM    522  C   PRO B  67      -2.369   4.315  -5.370  1.00 96.12           C  
ATOM    523  CB  PRO B  67      -3.963   5.638  -6.802  1.00 96.12           C  
ATOM    524  O   PRO B  67      -2.019   3.350  -6.053  1.00 96.12           O  
ATOM    525  CG  PRO B  67      -3.716   6.481  -8.011  1.00 96.12           C  
ATOM    526  CD  PRO B  67      -2.272   6.345  -8.401  1.00 96.12           C  
ATOM    527  N   ASN B  68      -2.418   4.241  -4.037  1.00 96.92           N  
ATOM    528  CA  ASN B  68      -2.234   3.014  -3.270  1.00 96.92           C  
ATOM    529  C   ASN B  68      -3.554   2.511  -2.692  1.00 96.92           C  
ATOM    530  CB  ASN B  68      -1.212   3.228  -2.152  1.00 96.92           C  
ATOM    531  O   ASN B  68      -3.843   2.728  -1.515  1.00 96.92           O  
ATOM    532  CG  ASN B  68      -0.659   1.925  -1.609  1.00 96.92           C  
ATOM    533  ND2 ASN B  68       0.542   1.979  -1.047  1.00 96.92           N  
ATOM    534  OD1 ASN B  68      -1.306   0.878  -1.695  1.00 96.92           O  
ATOM    535  N   ARG B  69      -4.292   1.764  -3.471  1.00 93.06           N  
ATOM    536  CA  ARG B  69      -5.650   1.339  -3.151  1.00 93.06           C  
ATOM    537  C   ARG B  69      -5.662   0.405  -1.945  1.00 93.06           C  
ATOM    538  CB  ARG B  69      -6.295   0.648  -4.354  1.00 93.06           C  
ATOM    539  O   ARG B  69      -6.501   0.546  -1.053  1.00 93.06           O  
ATOM    540  CG  ARG B  69      -6.601   1.586  -5.512  1.00 93.06           C  
ATOM    541  CD  ARG B  69      -7.295   0.861  -6.656  1.00 93.06           C  
ATOM    542  NE  ARG B  69      -7.559   1.756  -7.780  1.00 93.06           N  
ATOM    543  NH1 ARG B  69      -8.018   0.066  -9.286  1.00 93.06           N  
ATOM    544  NH2 ARG B  69      -8.114   2.257  -9.951  1.00 93.06           N  
ATOM    545  CZ  ARG B  69      -7.896   1.358  -9.003  1.00 93.06           C  
ATOM    546  N   PRO B  70      -4.719  -0.539  -1.921  1.00 92.99           N  
ATOM    547  CA  PRO B  70      -4.686  -1.396  -0.733  1.00 92.99           C  
ATOM    548  C   PRO B  70      -4.474  -0.608   0.557  1.00 92.99           C  
ATOM    549  CB  PRO B  70      -3.503  -2.329  -1.004  1.00 92.99           C  
ATOM    550  O   PRO B  70      -5.065  -0.934   1.589  1.00 92.99           O  
ATOM    551  CG  PRO B  70      -3.348  -2.327  -2.490  1.00 92.99           C  
ATOM    552  CD  PRO B  70      -3.749  -0.977  -3.010  1.00 92.99           C  
ATOM    553  N   LEU B  71      -3.640   0.379   0.524  1.00 93.93           N  
ATOM    554  CA  LEU B  71      -3.406   1.219   1.694  1.00 93.93           C  
ATOM    555  C   LEU B  71      -4.666   1.990   2.071  1.00 93.93           C  
ATOM    556  CB  LEU B  71      -2.256   2.195   1.431  1.00 93.93           C  
ATOM    557  O   LEU B  71      -4.933   2.210   3.255  1.00 93.93           O  
ATOM    558  CG  LEU B  71      -1.756   2.993   2.636  1.00 93.93           C  
ATOM    559  CD1 LEU B  71      -1.349   2.051   3.764  1.00 93.93           C  
ATOM    560  CD2 LEU B  71      -0.590   3.891   2.236  1.00 93.93           C  
ATOM    561  N   ALA B  72      -5.407   2.455   1.076  1.00 93.15           N  
ATOM    562  CA  ALA B  72      -6.680   3.123   1.336  1.00 93.15           C  
ATOM    563  C   ALA B  72      -7.631   2.210   2.105  1.00 93.15           C  
ATOM    564  CB  ALA B  72      -7.322   3.574   0.027  1.00 93.15           C  
ATOM    565  O   ALA B  72      -8.280   2.643   3.060  1.00 93.15           O  
ATOM    566  N   LYS B  73      -7.678   1.011   1.671  1.00 89.07           N  
ATOM    567  CA  LYS B  73      -8.539   0.036   2.334  1.00 89.07           C  
ATOM    568  C   LYS B  73      -8.060  -0.245   3.755  1.00 89.07           C  
ATOM    569  CB  LYS B  73      -8.594  -1.265   1.532  1.00 89.07           C  
ATOM    570  O   LYS B  73      -8.871  -0.387   4.673  1.00 89.07           O  
ATOM    571  CG  LYS B  73      -9.342  -1.148   0.212  1.00 89.07           C  
ATOM    572  CD  LYS B  73      -9.387  -2.480  -0.525  1.00 89.07           C  
ATOM    573  CE  LYS B  73     -10.077  -2.349  -1.876  1.00 89.07           C  
ATOM    574  NZ  LYS B  73     -10.098  -3.647  -2.615  1.00 89.07           N  
ATOM    575  N   MET B  74      -6.820  -0.373   3.916  1.00 88.70           N  
ATOM    576  CA  MET B  74      -6.240  -0.567   5.241  1.00 88.70           C  
ATOM    577  C   MET B  74      -6.608   0.585   6.171  1.00 88.70           C  
ATOM    578  CB  MET B  74      -4.719  -0.700   5.149  1.00 88.70           C  
ATOM    579  O   MET B  74      -6.910   0.368   7.346  1.00 88.70           O  
ATOM    580  CG  MET B  74      -4.184  -2.017   5.688  1.00 88.70           C  
ATOM    581  SD  MET B  74      -2.351  -2.094   5.665  1.00 88.70           S  
ATOM    582  CE  MET B  74      -2.045  -2.917   7.252  1.00 88.70           C  
ATOM    583  N   ALA B  75      -6.473   1.803   5.658  1.00 89.96           N  
ATOM    584  CA  ALA B  75      -6.837   2.985   6.435  1.00 89.96           C  
ATOM    585  C   ALA B  75      -8.303   2.936   6.854  1.00 89.96           C  
ATOM    586  CB  ALA B  75      -6.557   4.255   5.634  1.00 89.96           C  
ATOM    587  O   ALA B  75      -8.644   3.289   7.985  1.00 89.96           O  
ATOM    588  N   GLU B  76      -9.118   2.524   5.982  1.00 85.17           N  
ATOM    589  CA  GLU B  76     -10.538   2.386   6.294  1.00 85.17           C  
ATOM    590  C   GLU B  76     -10.764   1.349   7.391  1.00 85.17           C  
ATOM    591  CB  GLU B  76     -11.330   2.007   5.040  1.00 85.17           C  
ATOM    592  O   GLU B  76     -11.576   1.560   8.294  1.00 85.17           O  
ATOM    593  CG  GLU B  76     -12.839   2.043   5.231  1.00 85.17           C  
ATOM    594  CD  GLU B  76     -13.612   1.730   3.961  1.00 85.17           C  
ATOM    595  OE1 GLU B  76     -14.863   1.789   3.981  1.00 85.17           O  
ATOM    596  OE2 GLU B  76     -12.963   1.421   2.937  1.00 85.17           O  
ATOM    597  N   MET B  77     -10.052   0.243   7.251  1.00 80.87           N  
ATOM    598  CA  MET B  77     -10.134  -0.796   8.275  1.00 80.87           C  
ATOM    599  C   MET B  77      -9.677  -0.263   9.629  1.00 80.87           C  
ATOM    600  CB  MET B  77      -9.292  -2.009   7.879  1.00 80.87           C  
ATOM    601  O   MET B  77     -10.316  -0.521  10.650  1.00 80.87           O  
ATOM    602  CG  MET B  77      -9.855  -2.789   6.702  1.00 80.87           C  
ATOM    603  SD  MET B  77      -8.768  -4.177   6.193  1.00 80.87           S  
ATOM    604  CE  MET B  77      -8.905  -5.244   7.654  1.00 80.87           C  
ATOM    605  N   ALA B  78      -8.615   0.393   9.604  1.00 83.15           N  
ATOM    606  CA  ALA B  78      -8.099   0.980  10.839  1.00 83.15           C  
ATOM    607  C   ALA B  78      -9.113   1.939  11.455  1.00 83.15           C  
ATOM    608  CB  ALA B  78      -6.781   1.703  10.574  1.00 83.15           C  
ATOM    609  O   ALA B  78      -9.264   1.991  12.678  1.00 83.15           O  
ATOM    610  N   ARG B  79      -9.764   2.729  10.633  1.00 80.97           N  
ATOM    611  CA  ARG B  79     -10.780   3.670  11.093  1.00 80.97           C  
ATOM    612  C   ARG B  79     -11.918   2.943  11.802  1.00 80.97           C  
ATOM    613  CB  ARG B  79     -11.329   4.485   9.920  1.00 80.97           C  
ATOM    614  O   ARG B  79     -12.472   3.450  12.780  1.00 80.97           O  
ATOM    615  CG  ARG B  79     -10.512   5.725   9.596  1.00 80.97           C  
ATOM    616  CD  ARG B  79     -11.176   6.573   8.520  1.00 80.97           C  
ATOM    617  NE  ARG B  79     -10.515   6.418   7.228  1.00 80.97           N  
ATOM    618  NH1 ARG B  79      -9.125   8.245   7.487  1.00 80.97           N  
ATOM    619  NH2 ARG B  79      -9.024   6.984   5.575  1.00 80.97           N  
ATOM    620  CZ  ARG B  79      -9.556   7.216   6.766  1.00 80.97           C  
ATOM    621  N   ARG B  80     -12.232   1.758  11.280  1.00 72.36           N  
ATOM    622  CA  ARG B  80     -13.325   0.977  11.850  1.00 72.36           C  
ATOM    623  C   ARG B  80     -12.913   0.342  13.173  1.00 72.36           C  
ATOM    624  CB  ARG B  80     -13.781  -0.105  10.869  1.00 72.36           C  
ATOM    625  O   ARG B  80     -13.721   0.243  14.099  1.00 72.36           O  
ATOM    626  CG  ARG B  80     -14.548   0.432   9.671  1.00 72.36           C  
ATOM    627  CD  ARG B  80     -14.893  -0.671   8.681  1.00 72.36           C  
ATOM    628  NE  ARG B  80     -15.983  -1.512   9.168  1.00 72.36           N  
ATOM    629  NH1 ARG B  80     -16.007  -2.906   7.327  1.00 72.36           N  
ATOM    630  NH2 ARG B  80     -17.478  -3.251   9.050  1.00 72.36           N  
ATOM    631  CZ  ARG B  80     -16.487  -2.554   8.514  1.00 72.36           C  
ATOM    632  N   LEU B  81     -11.709  -0.105  13.229  1.00 70.76           N  
ATOM    633  CA  LEU B  81     -11.210  -0.778  14.423  1.00 70.76           C  
ATOM    634  C   LEU B  81     -10.910   0.229  15.529  1.00 70.76           C  
ATOM    635  CB  LEU B  81      -9.951  -1.586  14.097  1.00 70.76           C  
ATOM    636  O   LEU B  81     -11.053  -0.083  16.713  1.00 70.76           O  
ATOM    637  CG  LEU B  81     -10.155  -2.853  13.265  1.00 70.76           C  
ATOM    638  CD1 LEU B  81      -8.810  -3.424  12.830  1.00 70.76           C  
ATOM    639  CD2 LEU B  81     -10.952  -3.887  14.052  1.00 70.76           C  
ATOM    640  N   HIS B  82     -10.451   1.373  15.120  1.00 69.30           N  
ATOM    641  CA  HIS B  82     -10.082   2.417  16.070  1.00 69.30           C  
ATOM    642  C   HIS B  82     -10.621   3.775  15.632  1.00 69.30           C  
ATOM    643  CB  HIS B  82      -8.562   2.482  16.231  1.00 69.30           C  
ATOM    644  O   HIS B  82      -9.886   4.585  15.063  1.00 69.30           O  
ATOM    645  CG  HIS B  82      -7.950   1.192  16.675  1.00 69.30           C  
ATOM    646  CD2 HIS B  82      -7.154   0.313  16.021  1.00 69.30           C  
ATOM    647  ND1 HIS B  82      -8.138   0.675  17.939  1.00 69.30           N  
ATOM    648  CE1 HIS B  82      -7.482  -0.468  18.043  1.00 69.30           C  
ATOM    649  NE2 HIS B  82      -6.877  -0.711  16.893  1.00 69.30           N  
ATOM    650  N   PRO B  83     -11.933   3.831  15.785  1.00 64.71           N  
ATOM    651  CA  PRO B  83     -12.459   5.140  15.390  1.00 64.71           C  
ATOM    652  C   PRO B  83     -11.744   6.297  16.085  1.00 64.71           C  
ATOM    653  CB  PRO B  83     -13.928   5.073  15.814  1.00 64.71           C  
ATOM    654  O   PRO B  83     -11.309   6.159  17.231  1.00 64.71           O  
ATOM    655  CG  PRO B  83     -14.082   3.727  16.446  1.00 64.71           C  
ATOM    656  CD  PRO B  83     -12.748   3.038  16.433  1.00 64.71           C  
ATOM    657  N   PRO B  84     -11.291   7.230  15.251  1.00 60.81           N  
ATOM    658  CA  PRO B  84     -10.620   8.360  15.898  1.00 60.81           C  
ATOM    659  C   PRO B  84     -11.347   8.839  17.152  1.00 60.81           C  
ATOM    660  CB  PRO B  84     -10.628   9.442  14.815  1.00 60.81           C  
ATOM    661  O   PRO B  84     -12.577   8.771  17.221  1.00 60.81           O  
ATOM    662  CG  PRO B  84     -11.394   8.841  13.681  1.00 60.81           C  
ATOM    663  CD  PRO B  84     -11.785   7.441  14.058  1.00 60.81           C  
ATOM    664  N   SER B  85     -10.708   8.623  18.282  1.00 60.06           N  
ATOM    665  CA  SER B  85     -11.305   9.252  19.456  1.00 60.06           C  
ATOM    666  C   SER B  85     -11.678  10.704  19.176  1.00 60.06           C  
ATOM    667  CB  SER B  85     -10.347   9.184  20.646  1.00 60.06           C  
ATOM    668  O   SER B  85     -11.013  11.380  18.388  1.00 60.06           O  
ATOM    669  OG  SER B  85     -10.243   7.857  21.133  1.00 60.06           O  
ATOM    670  N   PRO B  86     -12.867  11.054  19.522  1.00 58.94           N  
ATOM    671  CA  PRO B  86     -13.162  12.478  19.341  1.00 58.94           C  
ATOM    672  C   PRO B  86     -12.017  13.380  19.797  1.00 58.94           C  
ATOM    673  CB  PRO B  86     -14.406  12.694  20.206  1.00 58.94           C  
ATOM    674  O   PRO B  86     -11.328  13.064  20.770  1.00 58.94           O  
ATOM    675  CG  PRO B  86     -14.643  11.376  20.869  1.00 58.94           C  
ATOM    676  CD  PRO B  86     -13.623  10.397  20.364  1.00 58.94           C  
ATOM    677  N   VAL B  87     -11.364  13.958  18.871  1.00 64.74           N  
ATOM    678  CA  VAL B  87     -10.335  14.931  19.224  1.00 64.74           C  
ATOM    679  C   VAL B  87     -10.878  15.901  20.272  1.00 64.74           C  
ATOM    680  CB  VAL B  87      -9.840  15.709  17.984  1.00 64.74           C  
ATOM    681  O   VAL B  87     -11.887  16.572  20.042  1.00 64.74           O  
ATOM    682  CG1 VAL B  87      -8.731  16.687  18.368  1.00 64.74           C  
ATOM    683  CG2 VAL B  87      -9.354  14.741  16.907  1.00 64.74           C  
ATOM    684  N   PRO B  88     -10.307  15.686  21.553  1.00 66.85           N  
ATOM    685  CA  PRO B  88     -10.782  16.639  22.559  1.00 66.85           C  
ATOM    686  C   PRO B  88     -10.696  18.088  22.085  1.00 66.85           C  
ATOM    687  CB  PRO B  88      -9.846  16.396  23.745  1.00 66.85           C  
ATOM    688  O   PRO B  88      -9.891  18.407  21.206  1.00 66.85           O  
ATOM    689  CG  PRO B  88      -9.137  15.122  23.418  1.00 66.85           C  
ATOM    690  CD  PRO B  88      -9.298  14.851  21.949  1.00 66.85           C  
ATOM    691  N   GLN B  89     -11.548  18.829  22.596  1.00 70.81           N  
ATOM    692  CA  GLN B  89     -11.490  20.266  22.348  1.00 70.81           C  
ATOM    693  C   GLN B  89     -10.145  20.844  22.777  1.00 70.81           C  
ATOM    694  CB  GLN B  89     -12.626  20.983  23.079  1.00 70.81           C  
ATOM    695  O   GLN B  89      -9.599  20.459  23.813  1.00 70.81           O  
ATOM    696  CG  GLN B  89     -13.341  22.026  22.231  1.00 70.81           C  
ATOM    697  CD  GLN B  89     -14.586  22.575  22.902  1.00 70.81           C  
ATOM    698  NE2 GLN B  89     -15.579  22.944  22.099  1.00 70.81           N  
ATOM    699  OE1 GLN B  89     -14.656  22.667  24.132  1.00 70.81           O  
ATOM    700  N   GLY B  90      -9.536  21.624  21.954  1.00 74.71           N  
ATOM    701  CA  GLY B  90      -8.285  22.290  22.280  1.00 74.71           C  
ATOM    702  C   GLY B  90      -7.061  21.517  21.825  1.00 74.71           C  
ATOM    703  O   GLY B  90      -5.931  21.885  22.153  1.00 74.71           O  
ATOM    704  N   VAL B  91      -7.356  20.427  21.236  1.00 79.48           N  
ATOM    705  CA  VAL B  91      -6.250  19.598  20.769  1.00 79.48           C  
ATOM    706  C   VAL B  91      -6.228  19.577  19.243  1.00 79.48           C  
ATOM    707  CB  VAL B  91      -6.348  18.158  21.321  1.00 79.48           C  
ATOM    708  O   VAL B  91      -7.280  19.531  18.601  1.00 79.48           O  
ATOM    709  CG1 VAL B  91      -5.132  17.334  20.900  1.00 79.48           C  
ATOM    710  CG2 VAL B  91      -6.483  18.178  22.842  1.00 79.48           C  
ATOM    711  N   CYS B  92      -5.095  19.848  18.657  1.00 81.59           N  
ATOM    712  CA  CYS B  92      -4.901  19.791  17.213  1.00 81.59           C  
ATOM    713  C   CYS B  92      -5.233  18.405  16.673  1.00 81.59           C  
ATOM    714  CB  CYS B  92      -3.462  20.159  16.850  1.00 81.59           C  
ATOM    715  O   CYS B  92      -4.604  17.417  17.057  1.00 81.59           O  
ATOM    716  SG  CYS B  92      -3.068  19.918  15.104  1.00 81.59           S  
ATOM    717  N   PRO B  93      -6.251  18.317  15.809  1.00 73.42           N  
ATOM    718  CA  PRO B  93      -6.633  17.019  15.248  1.00 73.42           C  
ATOM    719  C   PRO B  93      -5.482  16.328  14.521  1.00 73.42           C  
ATOM    720  CB  PRO B  93      -7.759  17.374  14.274  1.00 73.42           C  
ATOM    721  O   PRO B  93      -5.405  15.096  14.510  1.00 73.42           O  
ATOM    722  CG  PRO B  93      -7.702  18.862  14.149  1.00 73.42           C  
ATOM    723  CD  PRO B  93      -6.889  19.405  15.289  1.00 73.42           C  
ATOM    724  N   ALA B  94      -4.525  17.128  13.930  1.00 69.15           N  
ATOM    725  CA  ALA B  94      -3.434  16.589  13.122  1.00 69.15           C  
ATOM    726  C   ALA B  94      -2.286  16.106  14.003  1.00 69.15           C  
ATOM    727  CB  ALA B  94      -2.936  17.640  12.133  1.00 69.15           C  
ATOM    728  O   ALA B  94      -1.681  15.067  13.731  1.00 69.15           O  
ATOM    729  N   HIS B  95      -1.899  16.762  15.035  1.00 74.03           N  
ATOM    730  CA  HIS B  95      -0.675  16.496  15.782  1.00 74.03           C  
ATOM    731  C   HIS B  95      -0.985  16.022  17.198  1.00 74.03           C  
ATOM    732  CB  HIS B  95       0.207  17.745  15.828  1.00 74.03           C  
ATOM    733  O   HIS B  95      -0.079  15.640  17.942  1.00 74.03           O  
ATOM    734  CG  HIS B  95       0.624  18.235  14.478  1.00 74.03           C  
ATOM    735  CD2 HIS B  95       1.447  17.693  13.550  1.00 74.03           C  
ATOM    736  ND1 HIS B  95       0.180  19.428  13.950  1.00 74.03           N  
ATOM    737  CE1 HIS B  95       0.714  19.598  12.752  1.00 74.03           C  
ATOM    738  NE2 HIS B  95       1.486  18.559  12.486  1.00 74.03           N  
ATOM    739  N   ARG B  96      -2.274  16.039  17.593  1.00 76.67           N  
ATOM    740  CA  ARG B  96      -2.708  15.624  18.923  1.00 76.67           C  
ATOM    741  C   ARG B  96      -1.948  16.379  20.008  1.00 76.67           C  
ATOM    742  CB  ARG B  96      -2.520  14.116  19.104  1.00 76.67           C  
ATOM    743  O   ARG B  96      -1.551  15.793  21.017  1.00 76.67           O  
ATOM    744  CG  ARG B  96      -3.388  13.273  18.183  1.00 76.67           C  
ATOM    745  CD  ARG B  96      -3.449  11.822  18.639  1.00 76.67           C  
ATOM    746  NE  ARG B  96      -4.351  11.032  17.805  1.00 76.67           N  
ATOM    747  NH1 ARG B  96      -3.126   9.080  17.968  1.00 76.67           N  
ATOM    748  NH2 ARG B  96      -5.059   9.126  16.738  1.00 76.67           N  
ATOM    749  CZ  ARG B  96      -4.177   9.748  17.505  1.00 76.67           C  
ATOM    750  N   GLU B  97      -1.658  17.642  19.766  1.00 80.21           N  
ATOM    751  CA  GLU B  97      -1.039  18.585  20.692  1.00 80.21           C  
ATOM    752  C   GLU B  97      -1.974  19.751  21.000  1.00 80.21           C  
ATOM    753  CB  GLU B  97       0.283  19.107  20.124  1.00 80.21           C  
ATOM    754  O   GLU B  97      -2.862  20.068  20.206  1.00 80.21           O  
ATOM    755  CG  GLU B  97       1.353  18.036  19.973  1.00 80.21           C  
ATOM    756  CD  GLU B  97       2.673  18.576  19.447  1.00 80.21           C  
ATOM    757  OE1 GLU B  97       3.622  17.781  19.255  1.00 80.21           O  
ATOM    758  OE2 GLU B  97       2.760  19.804  19.225  1.00 80.21           O  
ATOM    759  N   PRO B  98      -1.732  20.320  22.103  1.00 84.13           N  
ATOM    760  CA  PRO B  98      -2.588  21.450  22.474  1.00 84.13           C  
ATOM    761  C   PRO B  98      -2.469  22.623  21.504  1.00 84.13           C  
ATOM    762  CB  PRO B  98      -2.078  21.837  23.864  1.00 84.13           C  
ATOM    763  O   PRO B  98      -1.372  22.927  21.028  1.00 84.13           O  
ATOM    764  CG  PRO B  98      -1.231  20.683  24.295  1.00 84.13           C  
ATOM    765  CD  PRO B  98      -0.839  19.898  23.077  1.00 84.13           C  
ATOM    766  N   LEU B  99      -3.594  23.088  21.153  1.00 87.75           N  
ATOM    767  CA  LEU B  99      -3.641  24.301  20.344  1.00 87.75           C  
ATOM    768  C   LEU B  99      -3.225  25.517  21.165  1.00 87.75           C  
ATOM    769  CB  LEU B  99      -5.047  24.512  19.775  1.00 87.75           C  
ATOM    770  O   LEU B  99      -3.819  25.801  22.208  1.00 87.75           O  
ATOM    771  CG  LEU B  99      -5.507  23.508  18.717  1.00 87.75           C  
ATOM    772  CD1 LEU B  99      -7.013  23.619  18.501  1.00 87.75           C  
ATOM    773  CD2 LEU B  99      -4.756  23.726  17.408  1.00 87.75           C  
ATOM    774  N   ALA B 100      -2.114  26.141  20.741  1.00 85.00           N  
ATOM    775  CA  ALA B 100      -1.576  27.203  21.586  1.00 85.00           C  
ATOM    776  C   ALA B 100      -1.341  28.478  20.781  1.00 85.00           C  
ATOM    777  CB  ALA B 100      -0.278  26.750  22.250  1.00 85.00           C  
ATOM    778  O   ALA B 100      -1.033  29.530  21.347  1.00 85.00           O  
ATOM    779  N   ALA B 101      -1.428  28.464  19.455  1.00 89.00           N  
ATOM    780  CA  ALA B 101      -1.144  29.624  18.614  1.00 89.00           C  
ATOM    781  C   ALA B 101      -2.265  29.858  17.605  1.00 89.00           C  
ATOM    782  CB  ALA B 101       0.188  29.444  17.891  1.00 89.00           C  
ATOM    783  O   ALA B 101      -3.122  28.993  17.408  1.00 89.00           O  
ATOM    784  N   PHE B 102      -2.308  31.110  17.070  1.00 86.64           N  
ATOM    785  CA  PHE B 102      -3.335  31.508  16.114  1.00 86.64           C  
ATOM    786  C   PHE B 102      -2.705  32.074  14.847  1.00 86.64           C  
ATOM    787  CB  PHE B 102      -4.279  32.541  16.737  1.00 86.64           C  
ATOM    788  O   PHE B 102      -1.777  32.883  14.916  1.00 86.64           O  
ATOM    789  CG  PHE B 102      -5.328  33.054  15.789  1.00 86.64           C  
ATOM    790  CD1 PHE B 102      -5.207  34.312  15.210  1.00 86.64           C  
ATOM    791  CD2 PHE B 102      -6.437  32.279  15.476  1.00 86.64           C  
ATOM    792  CE1 PHE B 102      -6.177  34.789  14.331  1.00 86.64           C  
ATOM    793  CE2 PHE B 102      -7.410  32.749  14.599  1.00 86.64           C  
ATOM    794  CZ  PHE B 102      -7.279  34.005  14.028  1.00 86.64           C  
ATOM    795  N   CYS B 103      -3.115  31.526  13.727  1.00 86.32           N  
ATOM    796  CA  CYS B 103      -2.701  32.055  12.433  1.00 86.32           C  
ATOM    797  C   CYS B 103      -3.730  33.041  11.892  1.00 86.32           C  
ATOM    798  CB  CYS B 103      -2.493  30.920  11.430  1.00 86.32           C  
ATOM    799  O   CYS B 103      -4.831  32.645  11.505  1.00 86.32           O  
ATOM    800  SG  CYS B 103      -2.002  31.483   9.785  1.00 86.32           S  
ATOM    801  N   GLY B 104      -3.319  34.304  11.816  1.00 75.53           N  
ATOM    802  CA  GLY B 104      -4.206  35.347  11.324  1.00 75.53           C  
ATOM    803  C   GLY B 104      -4.526  35.211   9.848  1.00 75.53           C  
ATOM    804  O   GLY B 104      -5.634  35.535   9.416  1.00 75.53           O  
ATOM    805  N   ASP B 105      -3.656  34.673   9.106  1.00 76.86           N  
ATOM    806  CA  ASP B 105      -3.811  34.540   7.661  1.00 76.86           C  
ATOM    807  C   ASP B 105      -4.812  33.440   7.314  1.00 76.86           C  
ATOM    808  CB  ASP B 105      -2.461  34.250   7.001  1.00 76.86           C  
ATOM    809  O   ASP B 105      -5.613  33.592   6.389  1.00 76.86           O  
ATOM    810  CG  ASP B 105      -1.459  35.377   7.180  1.00 76.86           C  
ATOM    811  OD1 ASP B 105      -1.564  36.404   6.476  1.00 76.86           O  
ATOM    812  OD2 ASP B 105      -0.555  35.236   8.032  1.00 76.86           O  
ATOM    813  N   GLU B 106      -4.823  32.379   8.013  1.00 74.54           N  
ATOM    814  CA  GLU B 106      -5.718  31.256   7.750  1.00 74.54           C  
ATOM    815  C   GLU B 106      -6.890  31.244   8.727  1.00 74.54           C  
ATOM    816  CB  GLU B 106      -4.955  29.931   7.827  1.00 74.54           C  
ATOM    817  O   GLU B 106      -7.789  30.408   8.616  1.00 74.54           O  
ATOM    818  CG  GLU B 106      -3.912  29.758   6.733  1.00 74.54           C  
ATOM    819  CD  GLU B 106      -3.198  28.416   6.791  1.00 74.54           C  
ATOM    820  OE1 GLU B 106      -2.206  28.224   6.053  1.00 74.54           O  
ATOM    821  OE2 GLU B 106      -3.635  27.551   7.582  1.00 74.54           O  
ATOM    822  N   LEU B 107      -6.874  32.118   9.662  1.00 73.52           N  
ATOM    823  CA  LEU B 107      -7.909  32.204  10.686  1.00 73.52           C  
ATOM    824  C   LEU B 107      -8.139  30.847  11.343  1.00 73.52           C  
ATOM    825  CB  LEU B 107      -9.219  32.720  10.083  1.00 73.52           C  
ATOM    826  O   LEU B 107      -9.282  30.414  11.501  1.00 73.52           O  
ATOM    827  CG  LEU B 107      -9.204  34.156   9.557  1.00 73.52           C  
ATOM    828  CD1 LEU B 107     -10.476  34.444   8.767  1.00 73.52           C  
ATOM    829  CD2 LEU B 107      -9.046  35.145  10.706  1.00 73.52           C  
ATOM    830  N   ARG B 108      -7.022  30.193  11.797  1.00 78.47           N  
ATOM    831  CA  ARG B 108      -7.128  28.892  12.449  1.00 78.47           C  
ATOM    832  C   ARG B 108      -6.148  28.781  13.612  1.00 78.47           C  
ATOM    833  CB  ARG B 108      -6.879  27.765  11.444  1.00 78.47           C  
ATOM    834  O   ARG B 108      -5.129  29.475  13.641  1.00 78.47           O  
ATOM    835  CG  ARG B 108      -5.438  27.672  10.968  1.00 78.47           C  
ATOM    836  CD  ARG B 108      -5.235  26.508  10.008  1.00 78.47           C  
ATOM    837  NE  ARG B 108      -3.819  26.227   9.792  1.00 78.47           N  
ATOM    838  NH1 ARG B 108      -4.175  24.533   8.263  1.00 78.47           N  
ATOM    839  NH2 ARG B 108      -2.039  25.124   8.848  1.00 78.47           N  
ATOM    840  CZ  ARG B 108      -3.348  25.296   8.968  1.00 78.47           C  
ATOM    841  N   LEU B 109      -6.497  27.879  14.590  1.00 85.22           N  
ATOM    842  CA  LEU B 109      -5.638  27.589  15.733  1.00 85.22           C  
ATOM    843  C   LEU B 109      -4.557  26.581  15.359  1.00 85.22           C  
ATOM    844  CB  LEU B 109      -6.467  27.055  16.905  1.00 85.22           C  
ATOM    845  O   LEU B 109      -4.795  25.681  14.550  1.00 85.22           O  
ATOM    846  CG  LEU B 109      -7.525  28.001  17.473  1.00 85.22           C  
ATOM    847  CD1 LEU B 109      -8.410  27.266  18.475  1.00 85.22           C  
ATOM    848  CD2 LEU B 109      -6.866  29.213  18.123  1.00 85.22           C  
ATOM    849  N   LEU B 110      -3.343  26.856  15.943  1.00 87.71           N  
ATOM    850  CA  LEU B 110      -2.209  26.001  15.611  1.00 87.71           C  
ATOM    851  C   LEU B 110      -1.609  25.381  16.869  1.00 87.71           C  
ATOM    852  CB  LEU B 110      -1.139  26.797  14.860  1.00 87.71           C  
ATOM    853  O   LEU B 110      -1.603  26.006  17.932  1.00 87.71           O  
ATOM    854  CG  LEU B 110      -1.601  27.540  13.606  1.00 87.71           C  
ATOM    855  CD1 LEU B 110      -0.469  28.395  13.048  1.00 87.71           C  
ATOM    856  CD2 LEU B 110      -2.102  26.555  12.555  1.00 87.71           C  
ATOM    857  N   CYS B 111      -1.186  24.152  16.735  1.00 85.45           N  
ATOM    858  CA  CYS B 111      -0.319  23.570  17.754  1.00 85.45           C  
ATOM    859  C   CYS B 111       1.142  23.910  17.486  1.00 85.45           C  
ATOM    860  CB  CYS B 111      -0.498  22.053  17.805  1.00 85.45           C  
ATOM    861  O   CYS B 111       1.459  24.567  16.493  1.00 85.45           O  
ATOM    862  SG  CYS B 111       0.307  21.178  16.445  1.00 85.45           S  
ATOM    863  N   ALA B 112       2.040  23.560  18.415  1.00 86.02           N  
ATOM    864  CA  ALA B 112       3.465  23.855  18.279  1.00 86.02           C  
ATOM    865  C   ALA B 112       4.025  23.270  16.986  1.00 86.02           C  
ATOM    866  CB  ALA B 112       4.237  23.317  19.481  1.00 86.02           C  
ATOM    867  O   ALA B 112       4.831  23.909  16.306  1.00 86.02           O  
ATOM    868  N   ALA B 113       3.525  22.142  16.638  1.00 81.98           N  
ATOM    869  CA  ALA B 113       3.999  21.477  15.427  1.00 81.98           C  
ATOM    870  C   ALA B 113       3.514  22.204  14.176  1.00 81.98           C  
ATOM    871  CB  ALA B 113       3.539  20.021  15.404  1.00 81.98           C  
ATOM    872  O   ALA B 113       4.276  22.395  13.226  1.00 81.98           O  
ATOM    873  N   CYS B 114       2.245  22.541  14.082  1.00 82.77           N  
ATOM    874  CA  CYS B 114       1.698  23.313  12.972  1.00 82.77           C  
ATOM    875  C   CYS B 114       2.461  24.620  12.789  1.00 82.77           C  
ATOM    876  CB  CYS B 114       0.216  23.605  13.201  1.00 82.77           C  
ATOM    877  O   CYS B 114       2.719  25.040  11.659  1.00 82.77           O  
ATOM    878  SG  CYS B 114      -0.838  22.141  13.104  1.00 82.77           S  
ATOM    879  N   GLU B 115       2.837  25.266  13.876  1.00 85.78           N  
ATOM    880  CA  GLU B 115       3.535  26.548  13.859  1.00 85.78           C  
ATOM    881  C   GLU B 115       4.928  26.410  13.253  1.00 85.78           C  
ATOM    882  CB  GLU B 115       3.632  27.127  15.274  1.00 85.78           C  
ATOM    883  O   GLU B 115       5.390  27.301  12.536  1.00 85.78           O  
ATOM    884  CG  GLU B 115       4.221  28.529  15.325  1.00 85.78           C  
ATOM    885  CD  GLU B 115       4.246  29.117  16.727  1.00 85.78           C  
ATOM    886  OE1 GLU B 115       4.749  30.251  16.901  1.00 85.78           O  
ATOM    887  OE2 GLU B 115       3.761  28.439  17.660  1.00 85.78           O  
ATOM    888  N   ARG B 116       5.500  25.257  13.518  1.00 79.70           N  
ATOM    889  CA  ARG B 116       6.869  25.035  13.065  1.00 79.70           C  
ATOM    890  C   ARG B 116       6.895  24.534  11.625  1.00 79.70           C  
ATOM    891  CB  ARG B 116       7.583  24.037  13.980  1.00 79.70           C  
ATOM    892  O   ARG B 116       7.950  24.519  10.987  1.00 79.70           O  
ATOM    893  CG  ARG B 116       8.015  24.625  15.314  1.00 79.70           C  
ATOM    894  CD  ARG B 116       8.866  23.646  16.112  1.00 79.70           C  
ATOM    895  NE  ARG B 116       8.203  22.354  16.263  1.00 79.70           N  
ATOM    896  NH1 ARG B 116       7.664  22.658  18.489  1.00 79.70           N  
ATOM    897  NH2 ARG B 116       7.070  20.722  17.415  1.00 79.70           N  
ATOM    898  CZ  ARG B 116       7.647  21.914  17.388  1.00 79.70           C  
ATOM    899  N   SER B 117       5.676  24.263  11.205  1.00 73.63           N  
ATOM    900  CA  SER B 117       5.591  23.756   9.839  1.00 73.63           C  
ATOM    901  C   SER B 117       5.858  24.861   8.822  1.00 73.63           C  
ATOM    902  CB  SER B 117       4.217  23.136   9.582  1.00 73.63           C  
ATOM    903  O   SER B 117       5.559  26.030   9.075  1.00 73.63           O  
ATOM    904  OG  SER B 117       3.266  24.136   9.259  1.00 73.63           O  
ATOM    905  N   GLY B 118       6.717  24.690   7.857  1.00 70.80           N  
ATOM    906  CA  GLY B 118       7.049  25.632   6.799  1.00 70.80           C  
ATOM    907  C   GLY B 118       5.831  26.303   6.193  1.00 70.80           C  
ATOM    908  O   GLY B 118       5.937  27.384   5.610  1.00 70.80           O  
ATOM    909  N   GLU B 119       4.662  25.715   6.395  1.00 70.56           N  
ATOM    910  CA  GLU B 119       3.428  26.230   5.809  1.00 70.56           C  
ATOM    911  C   GLU B 119       3.048  27.577   6.417  1.00 70.56           C  
ATOM    912  CB  GLU B 119       2.286  25.228   5.995  1.00 70.56           C  
ATOM    913  O   GLU B 119       2.417  28.405   5.759  1.00 70.56           O  
ATOM    914  CG  GLU B 119       1.837  24.560   4.703  1.00 70.56           C  
ATOM    915  CD  GLU B 119       0.735  23.533   4.910  1.00 70.56           C  
ATOM    916  OE1 GLU B 119       0.293  22.909   3.918  1.00 70.56           O  
ATOM    917  OE2 GLU B 119       0.310  23.351   6.073  1.00 70.56           O  
ATOM    918  N   HIS B 120       3.447  27.884   7.700  1.00 75.86           N  
ATOM    919  CA  HIS B 120       2.997  29.088   8.389  1.00 75.86           C  
ATOM    920  C   HIS B 120       4.155  30.050   8.632  1.00 75.86           C  
ATOM    921  CB  HIS B 120       2.326  28.728   9.715  1.00 75.86           C  
ATOM    922  O   HIS B 120       4.018  31.016   9.386  1.00 75.86           O  
ATOM    923  CG  HIS B 120       1.071  27.930   9.556  1.00 75.86           C  
ATOM    924  CD2 HIS B 120       0.822  26.615   9.758  1.00 75.86           C  
ATOM    925  ND1 HIS B 120      -0.117  28.488   9.136  1.00 75.86           N  
ATOM    926  CE1 HIS B 120      -1.045  27.547   9.088  1.00 75.86           C  
ATOM    927  NE2 HIS B 120      -0.501  26.401   9.460  1.00 75.86           N  
ATOM    928  N   TRP B 121       5.246  29.763   8.111  1.00 75.20           N  
ATOM    929  CA  TRP B 121       6.438  30.580   8.317  1.00 75.20           C  
ATOM    930  C   TRP B 121       6.187  32.025   7.900  1.00 75.20           C  
ATOM    931  CB  TRP B 121       7.624  30.008   7.535  1.00 75.20           C  
ATOM    932  O   TRP B 121       6.662  32.957   8.552  1.00 75.20           O  
ATOM    933  CG  TRP B 121       8.927  30.692   7.819  1.00 75.20           C  
ATOM    934  CD1 TRP B 121       9.444  31.782   7.175  1.00 75.20           C  
ATOM    935  CD2 TRP B 121       9.883  30.328   8.820  1.00 75.20           C  
ATOM    936  CE2 TRP B 121      10.956  31.242   8.726  1.00 75.20           C  
ATOM    937  CE3 TRP B 121       9.936  29.316   9.788  1.00 75.20           C  
ATOM    938  NE1 TRP B 121      10.663  32.118   7.715  1.00 75.20           N  
ATOM    939  CH2 TRP B 121      12.097  30.175  10.504  1.00 75.20           C  
ATOM    940  CZ2 TRP B 121      12.070  31.174   9.565  1.00 75.20           C  
ATOM    941  CZ3 TRP B 121      11.046  29.251  10.623  1.00 75.20           C  
ATOM    942  N   ALA B 122       5.436  32.135   6.802  1.00 79.06           N  
ATOM    943  CA  ALA B 122       5.183  33.476   6.280  1.00 79.06           C  
ATOM    944  C   ALA B 122       3.873  34.038   6.823  1.00 79.06           C  
ATOM    945  CB  ALA B 122       5.158  33.456   4.753  1.00 79.06           C  
ATOM    946  O   ALA B 122       3.476  35.152   6.474  1.00 79.06           O  
ATOM    947  N   HIS B 123       3.257  33.241   7.617  1.00 82.33           N  
ATOM    948  CA  HIS B 123       1.972  33.674   8.154  1.00 82.33           C  
ATOM    949  C   HIS B 123       2.151  34.449   9.455  1.00 82.33           C  
ATOM    950  CB  HIS B 123       1.054  32.472   8.381  1.00 82.33           C  
ATOM    951  O   HIS B 123       3.181  34.323  10.121  1.00 82.33           O  
ATOM    952  CG  HIS B 123       0.619  31.801   7.117  1.00 82.33           C  
ATOM    953  CD2 HIS B 123       0.972  32.020   5.828  1.00 82.33           C  
ATOM    954  ND1 HIS B 123      -0.293  30.768   7.098  1.00 82.33           N  
ATOM    955  CE1 HIS B 123      -0.482  30.379   5.848  1.00 82.33           C  
ATOM    956  NE2 HIS B 123       0.273  31.123   5.058  1.00 82.33           N  
ATOM    957  N   ARG B 124       1.154  35.376   9.753  1.00 79.60           N  
ATOM    958  CA  ARG B 124       1.085  36.082  11.028  1.00 79.60           C  
ATOM    959  C   ARG B 124       0.554  35.172  12.130  1.00 79.60           C  
ATOM    960  CB  ARG B 124       0.204  37.327  10.907  1.00 79.60           C  
ATOM    961  O   ARG B 124      -0.659  35.003  12.273  1.00 79.60           O  
ATOM    962  CG  ARG B 124       0.886  38.500  10.221  1.00 79.60           C  
ATOM    963  CD  ARG B 124      -0.029  39.714  10.138  1.00 79.60           C  
ATOM    964  NE  ARG B 124      -0.301  40.089   8.753  1.00 79.60           N  
ATOM    965  NH1 ARG B 124      -1.403  42.050   9.284  1.00 79.60           N  
ATOM    966  NH2 ARG B 124      -1.141  41.434   7.092  1.00 79.60           N  
ATOM    967  CZ  ARG B 124      -0.948  41.190   8.380  1.00 79.60           C  
ATOM    968  N   VAL B 125       1.560  34.571  12.856  1.00 88.14           N  
ATOM    969  CA  VAL B 125       1.192  33.644  13.921  1.00 88.14           C  
ATOM    970  C   VAL B 125       1.450  34.290  15.280  1.00 88.14           C  
ATOM    971  CB  VAL B 125       1.966  32.312  13.807  1.00 88.14           C  
ATOM    972  O   VAL B 125       2.513  34.872  15.506  1.00 88.14           O  
ATOM    973  CG1 VAL B 125       1.545  31.347  14.914  1.00 88.14           C  
ATOM    974  CG2 VAL B 125       1.747  31.683  12.433  1.00 88.14           C  
ATOM    975  N   ARG B 126       0.445  34.269  16.155  1.00 82.49           N  
ATOM    976  CA  ARG B 126       0.548  34.839  17.495  1.00 82.49           C  
ATOM    977  C   ARG B 126       0.029  33.864  18.546  1.00 82.49           C  
ATOM    978  CB  ARG B 126      -0.222  36.159  17.578  1.00 82.49           C  
ATOM    979  O   ARG B 126      -0.801  33.003  18.246  1.00 82.49           O  
ATOM    980  CG  ARG B 126       0.098  37.131  16.454  1.00 82.49           C  
ATOM    981  CD  ARG B 126      -0.310  38.555  16.806  1.00 82.49           C  
ATOM    982  NE  ARG B 126      -1.741  38.769  16.611  1.00 82.49           N  
ATOM    983  NH1 ARG B 126      -1.486  40.536  15.145  1.00 82.49           N  
ATOM    984  NH2 ARG B 126      -3.583  39.813  15.721  1.00 82.49           N  
ATOM    985  CZ  ARG B 126      -2.267  39.706  15.826  1.00 82.49           C  
ATOM    986  N   PRO B 127       0.618  33.976  19.767  1.00 88.64           N  
ATOM    987  CA  PRO B 127       0.053  33.161  20.845  1.00 88.64           C  
ATOM    988  C   PRO B 127      -1.455  33.351  20.999  1.00 88.64           C  
ATOM    989  CB  PRO B 127       0.795  33.657  22.088  1.00 88.64           C  
ATOM    990  O   PRO B 127      -1.968  34.450  20.778  1.00 88.64           O  
ATOM    991  CG  PRO B 127       2.042  34.292  21.561  1.00 88.64           C  
ATOM    992  CD  PRO B 127       1.761  34.824  20.185  1.00 88.64           C  
ATOM    993  N   LEU B 128      -2.143  32.233  21.305  1.00 82.74           N  
ATOM    994  CA  LEU B 128      -3.598  32.218  21.415  1.00 82.74           C  
ATOM    995  C   LEU B 128      -4.086  33.336  22.330  1.00 82.74           C  
ATOM    996  CB  LEU B 128      -4.082  30.864  21.941  1.00 82.74           C  
ATOM    997  O   LEU B 128      -5.063  34.020  22.015  1.00 82.74           O  
ATOM    998  CG  LEU B 128      -5.257  30.228  21.197  1.00 82.74           C  
ATOM    999  CD1 LEU B 128      -4.856  28.866  20.639  1.00 82.74           C  
ATOM   1000  CD2 LEU B 128      -6.467  30.100  22.116  1.00 82.74           C  
ATOM   1001  N   GLN B 129      -3.494  33.577  23.439  1.00 77.32           N  
ATOM   1002  CA  GLN B 129      -3.903  34.603  24.393  1.00 77.32           C  
ATOM   1003  C   GLN B 129      -3.802  35.996  23.780  1.00 77.32           C  
ATOM   1004  CB  GLN B 129      -3.052  34.525  25.662  1.00 77.32           C  
ATOM   1005  O   GLN B 129      -4.691  36.829  23.967  1.00 77.32           O  
ATOM   1006  CG  GLN B 129      -3.589  35.364  26.814  1.00 77.32           C  
ATOM   1007  CD  GLN B 129      -4.964  34.919  27.274  1.00 77.32           C  
ATOM   1008  NE2 GLN B 129      -5.723  35.842  27.855  1.00 77.32           N  
ATOM   1009  OE1 GLN B 129      -5.342  33.755  27.108  1.00 77.32           O  
ATOM   1010  N   ASP B 130      -2.767  36.232  23.072  1.00 80.97           N  
ATOM   1011  CA  ASP B 130      -2.574  37.520  22.412  1.00 80.97           C  
ATOM   1012  C   ASP B 130      -3.623  37.743  21.326  1.00 80.97           C  
ATOM   1013  CB  ASP B 130      -1.169  37.610  21.812  1.00 80.97           C  
ATOM   1014  O   ASP B 130      -4.157  38.846  21.188  1.00 80.97           O  
ATOM   1015  CG  ASP B 130      -0.088  37.803  22.861  1.00 80.97           C  
ATOM   1016  OD1 ASP B 130      -0.419  38.062  24.038  1.00 80.97           O  
ATOM   1017  OD2 ASP B 130       1.107  37.697  22.507  1.00 80.97           O  
ATOM   1018  N   ALA B 131      -3.872  36.705  20.654  1.00 79.22           N  
ATOM   1019  CA  ALA B 131      -4.866  36.780  19.587  1.00 79.22           C  
ATOM   1020  C   ALA B 131      -6.254  37.077  20.150  1.00 79.22           C  
ATOM   1021  CB  ALA B 131      -4.887  35.481  18.786  1.00 79.22           C  
ATOM   1022  O   ALA B 131      -7.002  37.878  19.584  1.00 79.22           O  
ATOM   1023  N   ALA B 132      -6.552  36.428  21.175  1.00 74.81           N  
ATOM   1024  CA  ALA B 132      -7.840  36.643  21.830  1.00 74.81           C  
ATOM   1025  C   ALA B 132      -7.987  38.091  22.288  1.00 74.81           C  
ATOM   1026  CB  ALA B 132      -7.999  35.694  23.015  1.00 74.81           C  
ATOM   1027  O   ALA B 132      -9.040  38.704  22.100  1.00 74.81           O  
ATOM   1028  N   GLU B 133      -6.962  38.607  22.876  1.00 77.24           N  
ATOM   1029  CA  GLU B 133      -6.988  39.987  23.351  1.00 77.24           C  
ATOM   1030  C   GLU B 133      -7.127  40.968  22.190  1.00 77.24           C  
ATOM   1031  CB  GLU B 133      -5.726  40.302  24.157  1.00 77.24           C  
ATOM   1032  O   GLU B 133      -7.858  41.956  22.289  1.00 77.24           O  
ATOM   1033  CG  GLU B 133      -5.683  39.629  25.521  1.00 77.24           C  
ATOM   1034  CD  GLU B 133      -4.403  39.913  26.291  1.00 77.24           C  
ATOM   1035  OE1 GLU B 133      -4.281  39.464  27.453  1.00 77.24           O  
ATOM   1036  OE2 GLU B 133      -3.515  40.591  25.728  1.00 77.24           O  
ATOM   1037  N   ASP B 134      -6.456  40.707  21.132  1.00 74.23           N  
ATOM   1038  CA  ASP B 134      -6.519  41.554  19.945  1.00 74.23           C  
ATOM   1039  C   ASP B 134      -7.922  41.554  19.344  1.00 74.23           C  
ATOM   1040  CB  ASP B 134      -5.499  41.093  18.902  1.00 74.23           C  
ATOM   1041  O   ASP B 134      -8.442  42.607  18.968  1.00 74.23           O  
ATOM   1042  CG  ASP B 134      -4.147  41.768  19.054  1.00 74.23           C  
ATOM   1043  OD1 ASP B 134      -3.946  42.516  20.035  1.00 74.23           O  
ATOM   1044  OD2 ASP B 134      -3.276  41.551  18.184  1.00 74.23           O  
ATOM   1045  N   LEU B 135      -8.425  40.391  19.216  1.00 70.58           N  
ATOM   1046  CA  LEU B 135      -9.763  40.266  18.648  1.00 70.58           C  
ATOM   1047  C   LEU B 135     -10.798  40.946  19.539  1.00 70.58           C  
ATOM   1048  CB  LEU B 135     -10.128  38.792  18.455  1.00 70.58           C  
ATOM   1049  O   LEU B 135     -11.724  41.591  19.042  1.00 70.58           O  
ATOM   1050  CG  LEU B 135     -10.137  38.279  17.015  1.00 70.58           C  
ATOM   1051  CD1 LEU B 135      -8.929  37.382  16.764  1.00 70.58           C  
ATOM   1052  CD2 LEU B 135     -11.434  37.532  16.721  1.00 70.58           C  
ATOM   1053  N   LYS B 136     -10.632  40.778  20.753  1.00 68.34           N  
ATOM   1054  CA  LYS B 136     -11.509  41.452  21.706  1.00 68.34           C  
ATOM   1055  C   LYS B 136     -11.416  42.968  21.561  1.00 68.34           C  
ATOM   1056  CB  LYS B 136     -11.162  41.041  23.138  1.00 68.34           C  
ATOM   1057  O   LYS B 136     -12.436  43.661  21.566  1.00 68.34           O  
ATOM   1058  CG  LYS B 136     -12.131  41.571  24.186  1.00 68.34           C  
ATOM   1059  CD  LYS B 136     -11.798  41.040  25.574  1.00 68.34           C  
ATOM   1060  CE  LYS B 136     -12.754  41.586  26.626  1.00 68.34           C  
ATOM   1061  NZ  LYS B 136     -12.373  41.146  28.002  1.00 68.34           N  
ATOM   1062  N   ALA B 137     -10.267  43.493  21.475  1.00 73.08           N  
ATOM   1063  CA  ALA B 137     -10.049  44.928  21.315  1.00 73.08           C  
ATOM   1064  C   ALA B 137     -10.691  45.441  20.029  1.00 73.08           C  
ATOM   1065  CB  ALA B 137      -8.555  45.244  21.322  1.00 73.08           C  
ATOM   1066  O   ALA B 137     -11.312  46.507  20.020  1.00 73.08           O  
ATOM   1067  N   LYS B 138     -10.547  44.683  19.008  1.00 68.01           N  
ATOM   1068  CA  LYS B 138     -11.124  45.061  17.721  1.00 68.01           C  
ATOM   1069  C   LYS B 138     -12.648  45.070  17.782  1.00 68.01           C  
ATOM   1070  CB  LYS B 138     -10.649  44.110  16.620  1.00 68.01           C  
ATOM   1071  O   LYS B 138     -13.292  45.956  17.216  1.00 68.01           O  
ATOM   1072  CG  LYS B 138      -9.273  44.444  16.065  1.00 68.01           C  
ATOM   1073  CD  LYS B 138      -8.880  43.497  14.938  1.00 68.01           C  
ATOM   1074  CE  LYS B 138      -7.478  43.792  14.422  1.00 68.01           C  
ATOM   1075  NZ  LYS B 138      -7.065  42.828  13.358  1.00 68.01           N  
ATOM   1076  N   LEU B 139     -13.127  44.094  18.441  1.00 67.22           N  
ATOM   1077  CA  LEU B 139     -14.574  44.008  18.600  1.00 67.22           C  
ATOM   1078  C   LEU B 139     -15.100  45.171  19.434  1.00 67.22           C  
ATOM   1079  CB  LEU B 139     -14.963  42.679  19.255  1.00 67.22           C  
ATOM   1080  O   LEU B 139     -16.132  45.760  19.105  1.00 67.22           O  
ATOM   1081  CG  LEU B 139     -16.178  41.962  18.664  1.00 67.22           C  
ATOM   1082  CD1 LEU B 139     -15.744  40.689  17.944  1.00 67.22           C  
ATOM   1083  CD2 LEU B 139     -17.195  41.645  19.754  1.00 67.22           C  
ATOM   1084  N   GLU B 140     -14.524  45.564  20.486  1.00 68.09           N  
ATOM   1085  CA  GLU B 140     -14.924  46.675  21.344  1.00 68.09           C  
ATOM   1086  C   GLU B 140     -14.865  48.002  20.591  1.00 68.09           C  
ATOM   1087  CB  GLU B 140     -14.038  46.738  22.591  1.00 68.09           C  
ATOM   1088  O   GLU B 140     -15.740  48.855  20.757  1.00 68.09           O  
ATOM   1089  CG  GLU B 140     -14.343  45.657  23.617  1.00 68.09           C  
ATOM   1090  CD  GLU B 140     -13.355  45.631  24.773  1.00 68.09           C  
ATOM   1091  OE1 GLU B 140     -13.609  44.921  25.772  1.00 68.09           O  
ATOM   1092  OE2 GLU B 140     -12.319  46.327  24.678  1.00 68.09           O  
ATOM   1093  N   LYS B 141     -13.873  48.132  19.810  1.00 69.34           N  
ATOM   1094  CA  LYS B 141     -13.752  49.331  18.986  1.00 69.34           C  
ATOM   1095  C   LYS B 141     -14.891  49.421  17.975  1.00 69.34           C  
ATOM   1096  CB  LYS B 141     -12.405  49.351  18.262  1.00 69.34           C  
ATOM   1097  O   LYS B 141     -15.443  50.499  17.747  1.00 69.34           O  
ATOM   1098  CG  LYS B 141     -11.328  50.151  18.980  1.00 69.34           C  
ATOM   1099  CD  LYS B 141     -10.020  50.153  18.200  1.00 69.34           C  
ATOM   1100  CE  LYS B 141      -8.919  50.887  18.954  1.00 69.34           C  
ATOM   1101  NZ  LYS B 141      -7.630  50.880  18.199  1.00 69.34           N  
ATOM   1102  N   SER B 142     -15.188  48.325  17.368  1.00 62.03           N  
ATOM   1103  CA  SER B 142     -16.276  48.275  16.397  1.00 62.03           C  
ATOM   1104  C   SER B 142     -17.619  48.571  17.056  1.00 62.03           C  
ATOM   1105  CB  SER B 142     -16.324  46.907  15.715  1.00 62.03           C  
ATOM   1106  O   SER B 142     -18.458  49.270  16.482  1.00 62.03           O  
ATOM   1107  OG  SER B 142     -15.158  46.691  14.939  1.00 62.03           O  
ATOM   1108  N   LEU B 143     -17.795  48.036  18.234  1.00 62.07           N  
ATOM   1109  CA  LEU B 143     -19.028  48.268  18.978  1.00 62.07           C  
ATOM   1110  C   LEU B 143     -19.147  49.731  19.392  1.00 62.07           C  
ATOM   1111  CB  LEU B 143     -19.086  47.368  20.215  1.00 62.07           C  
ATOM   1112  O   LEU B 143     -20.236  50.307  19.347  1.00 62.07           O  
ATOM   1113  CG  LEU B 143     -19.582  45.939  19.993  1.00 62.07           C  
ATOM   1114  CD1 LEU B 143     -19.428  45.119  21.269  1.00 62.07           C  
ATOM   1115  CD2 LEU B 143     -21.034  45.943  19.526  1.00 62.07           C  
ATOM   1116  N   GLU B 144     -18.080  50.311  19.778  1.00 65.82           N  
ATOM   1117  CA  GLU B 144     -18.063  51.728  20.128  1.00 65.82           C  
ATOM   1118  C   GLU B 144     -18.407  52.598  18.922  1.00 65.82           C  
ATOM   1119  CB  GLU B 144     -16.696  52.126  20.691  1.00 65.82           C  
ATOM   1120  O   GLU B 144     -19.135  53.584  19.050  1.00 65.82           O  
ATOM   1121  CG  GLU B 144     -16.747  53.303  21.654  1.00 65.82           C  
ATOM   1122  CD  GLU B 144     -16.494  52.907  23.100  1.00 65.82           C  
ATOM   1123  OE1 GLU B 144     -16.776  53.719  24.010  1.00 65.82           O  
ATOM   1124  OE2 GLU B 144     -16.009  51.775  23.324  1.00 65.82           O  
ATOM   1125  N   HIS B 145     -17.935  52.212  17.794  1.00 66.05           N  
ATOM   1126  CA  HIS B 145     -18.225  52.922  16.554  1.00 66.05           C  
ATOM   1127  C   HIS B 145     -19.704  52.820  16.194  1.00 66.05           C  
ATOM   1128  CB  HIS B 145     -17.368  52.376  15.411  1.00 66.05           C  
ATOM   1129  O   HIS B 145     -20.313  53.805  15.769  1.00 66.05           O  
ATOM   1130  CG  HIS B 145     -17.557  53.104  14.118  1.00 66.05           C  
ATOM   1131  CD2 HIS B 145     -18.168  52.731  12.969  1.00 66.05           C  
ATOM   1132  ND1 HIS B 145     -17.083  54.380  13.907  1.00 66.05           N  
ATOM   1133  CE1 HIS B 145     -17.395  54.762  12.680  1.00 66.05           C  
ATOM   1134  NE2 HIS B 145     -18.054  53.780  12.089  1.00 66.05           N  
ATOM   1135  N   LEU B 146     -20.297  51.731  16.400  1.00 64.14           N  
ATOM   1136  CA  LEU B 146     -21.711  51.518  16.111  1.00 64.14           C  
ATOM   1137  C   LEU B 146     -22.589  52.297  17.084  1.00 64.14           C  
ATOM   1138  CB  LEU B 146     -22.053  50.027  16.178  1.00 64.14           C  
ATOM   1139  O   LEU B 146     -23.620  52.848  16.692  1.00 64.14           O  
ATOM   1140  CG  LEU B 146     -22.093  49.279  14.845  1.00 64.14           C  
ATOM   1141  CD1 LEU B 146     -21.593  47.849  15.023  1.00 64.14           C  
ATOM   1142  CD2 LEU B 146     -23.504  49.290  14.268  1.00 64.14           C  
ATOM   1143  N   ARG B 147     -22.182  52.366  18.273  1.00 59.80           N  
ATOM   1144  CA  ARG B 147     -22.928  53.109  19.284  1.00 59.80           C  
ATOM   1145  C   ARG B 147     -22.900  54.606  18.993  1.00 59.80           C  
ATOM   1146  CB  ARG B 147     -22.362  52.836  20.679  1.00 59.80           C  
ATOM   1147  O   ARG B 147     -23.890  55.305  19.218  1.00 59.80           O  
ATOM   1148  CG  ARG B 147     -23.041  51.685  21.404  1.00 59.80           C  
ATOM   1149  CD  ARG B 147     -22.497  51.508  22.815  1.00 59.80           C  
ATOM   1150  NE  ARG B 147     -23.008  50.293  23.442  1.00 59.80           N  
ATOM   1151  NH1 ARG B 147     -22.167  50.772  25.539  1.00 59.80           N  
ATOM   1152  NH2 ARG B 147     -23.347  48.839  25.187  1.00 59.80           N  
ATOM   1153  CZ  ARG B 147     -22.840  49.970  24.721  1.00 59.80           C  
ATOM   1154  N   LYS B 148     -21.942  55.054  18.342  1.00 64.74           N  
ATOM   1155  CA  LYS B 148     -21.829  56.464  17.980  1.00 64.74           C  
ATOM   1156  C   LYS B 148     -22.690  56.791  16.764  1.00 64.74           C  
ATOM   1157  CB  LYS B 148     -20.370  56.831  17.704  1.00 64.74           C  
ATOM   1158  O   LYS B 148     -23.116  57.934  16.587  1.00 64.74           O  
ATOM   1159  CG  LYS B 148     -19.531  57.022  18.959  1.00 64.74           C  
ATOM   1160  CD  LYS B 148     -18.108  57.448  18.621  1.00 64.74           C  
ATOM   1161  CE  LYS B 148     -17.242  57.551  19.869  1.00 64.74           C  
ATOM   1162  NZ  LYS B 148     -15.829  57.900  19.536  1.00 64.74           N  
ATOM   1163  N   GLN B 149     -23.075  55.725  16.063  1.00 58.20           N  
ATOM   1164  CA  GLN B 149     -23.893  55.935  14.873  1.00 58.20           C  
ATOM   1165  C   GLN B 149     -25.378  55.798  15.196  1.00 58.20           C  
ATOM   1166  CB  GLN B 149     -23.503  54.950  13.771  1.00 58.20           C  
ATOM   1167  O   GLN B 149     -26.232  56.196  14.401  1.00 58.20           O  
ATOM   1168  CG  GLN B 149     -22.095  55.161  13.228  1.00 58.20           C  
ATOM   1169  CD  GLN B 149     -22.064  56.068  12.013  1.00 58.20           C  
ATOM   1170  NE2 GLN B 149     -20.950  56.765  11.821  1.00 58.20           N  
ATOM   1171  OE1 GLN B 149     -23.034  56.140  11.251  1.00 58.20           O  
ATOM   1172  N   MET B 150     -25.605  55.425  16.372  1.00 48.94           N  
ATOM   1173  CA  MET B 150     -26.993  55.365  16.823  1.00 48.94           C  
ATOM   1174  C   MET B 150     -27.339  56.577  17.681  1.00 48.94           C  
ATOM   1175  CB  MET B 150     -27.248  54.078  17.609  1.00 48.94           C  
ATOM   1176  O   MET B 150     -28.465  57.075  17.634  1.00 48.94           O  
ATOM   1177  CG  MET B 150     -27.260  52.825  16.748  1.00 48.94           C  
ATOM   1178  SD  MET B 150     -27.784  51.335  17.681  1.00 48.94           S  
ATOM   1179  CE  MET B 150     -29.148  50.762  16.630  1.00 48.94           C  
TER    1180      MET B 150                                                      
ATOM   1181  N   MET C   1     -20.084  -8.100  15.161  1.00 29.54           N  
ATOM   1182  CA  MET C   1     -20.034  -8.758  13.858  1.00 29.54           C  
ATOM   1183  C   MET C   1     -18.945  -8.149  12.982  1.00 29.54           C  
ATOM   1184  CB  MET C   1     -21.388  -8.659  13.153  1.00 29.54           C  
ATOM   1185  O   MET C   1     -18.874  -8.432  11.785  1.00 29.54           O  
ATOM   1186  CG  MET C   1     -22.407  -9.678  13.637  1.00 29.54           C  
ATOM   1187  SD  MET C   1     -23.856  -9.810  12.518  1.00 29.54           S  
ATOM   1188  CE  MET C   1     -24.446 -11.470  12.953  1.00 29.54           C  
ATOM   1189  N   ALA C   2     -18.333  -6.885  13.308  1.00 40.08           N  
ATOM   1190  CA  ALA C   2     -17.367  -6.038  12.613  1.00 40.08           C  
ATOM   1191  C   ALA C   2     -16.035  -6.759  12.433  1.00 40.08           C  
ATOM   1192  CB  ALA C   2     -17.163  -4.730  13.374  1.00 40.08           C  
ATOM   1193  O   ALA C   2     -15.352  -6.572  11.423  1.00 40.08           O  
ATOM   1194  N   ALA C   3     -15.670  -7.724  13.355  1.00 46.19           N  
ATOM   1195  CA  ALA C   3     -14.329  -8.304  13.382  1.00 46.19           C  
ATOM   1196  C   ALA C   3     -14.148  -9.320  12.259  1.00 46.19           C  
ATOM   1197  CB  ALA C   3     -14.061  -8.958  14.736  1.00 46.19           C  
ATOM   1198  O   ALA C   3     -13.086  -9.382  11.635  1.00 46.19           O  
ATOM   1199  N   PRO C   4     -15.131 -10.246  11.988  1.00 49.11           N  
ATOM   1200  CA  PRO C   4     -14.913 -11.253  10.945  1.00 49.11           C  
ATOM   1201  C   PRO C   4     -14.812 -10.643   9.549  1.00 49.11           C  
ATOM   1202  CB  PRO C   4     -16.146 -12.152  11.061  1.00 49.11           C  
ATOM   1203  O   PRO C   4     -14.016 -11.104   8.726  1.00 49.11           O  
ATOM   1204  CG  PRO C   4     -16.980 -11.522  12.129  1.00 49.11           C  
ATOM   1205  CD  PRO C   4     -16.242 -10.332  12.670  1.00 49.11           C  
ATOM   1206  N   ASP C   5     -15.496  -9.505   9.339  1.00 57.76           N  
ATOM   1207  CA  ASP C   5     -15.487  -8.829   8.045  1.00 57.76           C  
ATOM   1208  C   ASP C   5     -14.148  -8.138   7.796  1.00 57.76           C  
ATOM   1209  CB  ASP C   5     -16.627  -7.813   7.962  1.00 57.76           C  
ATOM   1210  O   ASP C   5     -13.613  -8.191   6.687  1.00 57.76           O  
ATOM   1211  CG  ASP C   5     -16.853  -7.289   6.555  1.00 57.76           C  
ATOM   1212  OD1 ASP C   5     -16.290  -7.857   5.594  1.00 57.76           O  
ATOM   1213  OD2 ASP C   5     -17.598  -6.296   6.405  1.00 57.76           O  
ATOM   1214  N   LEU C   6     -13.521  -7.756   8.861  1.00 60.26           N  
ATOM   1215  CA  LEU C   6     -12.241  -7.064   8.748  1.00 60.26           C  
ATOM   1216  C   LEU C   6     -11.130  -8.036   8.365  1.00 60.26           C  
ATOM   1217  CB  LEU C   6     -11.892  -6.365  10.065  1.00 60.26           C  
ATOM   1218  O   LEU C   6     -10.284  -7.719   7.526  1.00 60.26           O  
ATOM   1219  CG  LEU C   6     -12.481  -4.969  10.268  1.00 60.26           C  
ATOM   1220  CD1 LEU C   6     -12.690  -4.692  11.753  1.00 60.26           C  
ATOM   1221  CD2 LEU C   6     -11.578  -3.911   9.644  1.00 60.26           C  
ATOM   1222  N   SER C   7     -11.244  -9.171   8.999  1.00 60.57           N  
ATOM   1223  CA  SER C   7     -10.225 -10.182   8.736  1.00 60.57           C  
ATOM   1224  C   SER C   7     -10.271 -10.649   7.285  1.00 60.57           C  
ATOM   1225  CB  SER C   7     -10.402 -11.378   9.671  1.00 60.57           C  
ATOM   1226  O   SER C   7      -9.231 -10.783   6.637  1.00 60.57           O  
ATOM   1227  OG  SER C   7      -9.489 -12.412   9.345  1.00 60.57           O  
ATOM   1228  N   THR C   8     -11.467 -10.867   6.789  1.00 66.83           N  
ATOM   1229  CA  THR C   8     -11.635 -11.324   5.414  1.00 66.83           C  
ATOM   1230  C   THR C   8     -11.169 -10.256   4.428  1.00 66.83           C  
ATOM   1231  CB  THR C   8     -13.102 -11.691   5.123  1.00 66.83           C  
ATOM   1232  O   THR C   8     -10.520 -10.568   3.428  1.00 66.83           O  
ATOM   1233  CG2 THR C   8     -13.202 -12.681   3.967  1.00 66.83           C  
ATOM   1234  OG1 THR C   8     -13.682 -12.280   6.293  1.00 66.83           O  
ATOM   1235  N   ASN C   9     -11.409  -9.114   4.804  1.00 70.58           N  
ATOM   1236  CA  ASN C   9     -11.003  -7.992   3.965  1.00 70.58           C  
ATOM   1237  C   ASN C   9      -9.485  -7.844   3.922  1.00 70.58           C  
ATOM   1238  CB  ASN C   9     -11.649  -6.694   4.455  1.00 70.58           C  
ATOM   1239  O   ASN C   9      -8.911  -7.597   2.860  1.00 70.58           O  
ATOM   1240  CG  ASN C   9     -13.110  -6.586   4.066  1.00 70.58           C  
ATOM   1241  ND2 ASN C   9     -13.843  -5.716   4.751  1.00 70.58           N  
ATOM   1242  OD1 ASN C   9     -13.577  -7.279   3.158  1.00 70.58           O  
ATOM   1243  N   LEU C  10      -8.895  -8.113   5.060  1.00 76.47           N  
ATOM   1244  CA  LEU C  10      -7.441  -8.022   5.133  1.00 76.47           C  
ATOM   1245  C   LEU C  10      -6.786  -9.120   4.302  1.00 76.47           C  
ATOM   1246  CB  LEU C  10      -6.970  -8.117   6.587  1.00 76.47           C  
ATOM   1247  O   LEU C  10      -5.810  -8.869   3.592  1.00 76.47           O  
ATOM   1248  CG  LEU C  10      -5.488  -7.834   6.839  1.00 76.47           C  
ATOM   1249  CD1 LEU C  10      -5.153  -6.392   6.473  1.00 76.47           C  
ATOM   1250  CD2 LEU C  10      -5.130  -8.119   8.294  1.00 76.47           C  
ATOM   1251  N   GLN C  11      -7.358 -10.268   4.295  1.00 78.80           N  
ATOM   1252  CA  GLN C  11      -6.831 -11.396   3.536  1.00 78.80           C  
ATOM   1253  C   GLN C  11      -6.892 -11.126   2.035  1.00 78.80           C  
ATOM   1254  CB  GLN C  11      -7.600 -12.675   3.870  1.00 78.80           C  
ATOM   1255  O   GLN C  11      -5.931 -11.394   1.311  1.00 78.80           O  
ATOM   1256  CG  GLN C  11      -7.124 -13.364   5.143  1.00 78.80           C  
ATOM   1257  CD  GLN C  11      -7.996 -14.542   5.534  1.00 78.80           C  
ATOM   1258  NE2 GLN C  11      -7.976 -14.895   6.815  1.00 78.80           N  
ATOM   1259  OE1 GLN C  11      -8.682 -15.130   4.692  1.00 78.80           O  
ATOM   1260  N   GLU C  12      -7.946 -10.598   1.651  1.00 81.46           N  
ATOM   1261  CA  GLU C  12      -8.134 -10.329   0.229  1.00 81.46           C  
ATOM   1262  C   GLU C  12      -7.158  -9.267  -0.267  1.00 81.46           C  
ATOM   1263  CB  GLU C  12      -9.574  -9.890  -0.049  1.00 81.46           C  
ATOM   1264  O   GLU C  12      -6.560  -9.415  -1.335  1.00 81.46           O  
ATOM   1265  CG  GLU C  12     -10.588 -11.023   0.026  1.00 81.46           C  
ATOM   1266  CD  GLU C  12     -12.023 -10.558  -0.168  1.00 81.46           C  
ATOM   1267  OE1 GLU C  12     -12.946 -11.403  -0.123  1.00 81.46           O  
ATOM   1268  OE2 GLU C  12     -12.225  -9.339  -0.368  1.00 81.46           O  
ATOM   1269  N   GLU C  13      -6.917  -8.315   0.537  1.00 86.70           N  
ATOM   1270  CA  GLU C  13      -6.062  -7.198   0.149  1.00 86.70           C  
ATOM   1271  C   GLU C  13      -4.586  -7.575   0.238  1.00 86.70           C  
ATOM   1272  CB  GLU C  13      -6.346  -5.974   1.023  1.00 86.70           C  
ATOM   1273  O   GLU C  13      -3.747  -6.989  -0.450  1.00 86.70           O  
ATOM   1274  CG  GLU C  13      -7.708  -5.343   0.775  1.00 86.70           C  
ATOM   1275  CD  GLU C  13      -7.898  -4.867  -0.656  1.00 86.70           C  
ATOM   1276  OE1 GLU C  13      -9.034  -4.948  -1.177  1.00 86.70           O  
ATOM   1277  OE2 GLU C  13      -6.903  -4.411  -1.262  1.00 86.70           O  
ATOM   1278  N   ALA C  14      -4.281  -8.583   0.976  1.00 89.25           N  
ATOM   1279  CA  ALA C  14      -2.892  -8.934   1.261  1.00 89.25           C  
ATOM   1280  C   ALA C  14      -2.441 -10.119   0.412  1.00 89.25           C  
ATOM   1281  CB  ALA C  14      -2.717  -9.250   2.745  1.00 89.25           C  
ATOM   1282  O   ALA C  14      -1.369 -10.683   0.643  1.00 89.25           O  
ATOM   1283  N   THR C  15      -3.263 -10.544  -0.536  1.00 90.93           N  
ATOM   1284  CA  THR C  15      -2.976 -11.733  -1.331  1.00 90.93           C  
ATOM   1285  C   THR C  15      -2.516 -11.347  -2.734  1.00 90.93           C  
ATOM   1286  CB  THR C  15      -4.208 -12.652  -1.426  1.00 90.93           C  
ATOM   1287  O   THR C  15      -3.108 -10.471  -3.369  1.00 90.93           O  
ATOM   1288  CG2 THR C  15      -3.911 -13.883  -2.275  1.00 90.93           C  
ATOM   1289  OG1 THR C  15      -4.586 -13.072  -0.110  1.00 90.93           O  
ATOM   1290  N   CYS C  16      -1.444 -11.937  -3.160  1.00 94.60           N  
ATOM   1291  CA  CYS C  16      -0.934 -11.761  -4.516  1.00 94.60           C  
ATOM   1292  C   CYS C  16      -1.832 -12.460  -5.530  1.00 94.60           C  
ATOM   1293  CB  CYS C  16       0.491 -12.301  -4.626  1.00 94.60           C  
ATOM   1294  O   CYS C  16      -2.186 -13.627  -5.353  1.00 94.60           O  
ATOM   1295  SG  CYS C  16       1.203 -12.144  -6.279  1.00 94.60           S  
ATOM   1296  N   ALA C  17      -2.177 -11.745  -6.598  1.00 92.20           N  
ATOM   1297  CA  ALA C  17      -3.089 -12.277  -7.608  1.00 92.20           C  
ATOM   1298  C   ALA C  17      -2.399 -13.327  -8.472  1.00 92.20           C  
ATOM   1299  CB  ALA C  17      -3.633 -11.148  -8.480  1.00 92.20           C  
ATOM   1300  O   ALA C  17      -3.060 -14.088  -9.183  1.00 92.20           O  
ATOM   1301  N   ILE C  18      -1.072 -13.423  -8.425  1.00 89.28           N  
ATOM   1302  CA  ILE C  18      -0.327 -14.365  -9.254  1.00 89.28           C  
ATOM   1303  C   ILE C  18      -0.100 -15.664  -8.483  1.00 89.28           C  
ATOM   1304  CB  ILE C  18       1.024 -13.770  -9.712  1.00 89.28           C  
ATOM   1305  O   ILE C  18      -0.506 -16.738  -8.931  1.00 89.28           O  
ATOM   1306  CG1 ILE C  18       0.793 -12.536 -10.591  1.00 89.28           C  
ATOM   1307  CG2 ILE C  18       1.854 -14.823 -10.452  1.00 89.28           C  
ATOM   1308  CD1 ILE C  18       2.073 -11.822 -11.004  1.00 89.28           C  
ATOM   1309  N   CYS C  19       0.461 -15.609  -7.310  1.00 87.90           N  
ATOM   1310  CA  CYS C  19       0.783 -16.825  -6.570  1.00 87.90           C  
ATOM   1311  C   CYS C  19      -0.346 -17.197  -5.616  1.00 87.90           C  
ATOM   1312  CB  CYS C  19       2.085 -16.649  -5.790  1.00 87.90           C  
ATOM   1313  O   CYS C  19      -0.359 -18.297  -5.062  1.00 87.90           O  
ATOM   1314  SG  CYS C  19       1.965 -15.466  -4.430  1.00 87.90           S  
ATOM   1315  N   LEU C  20      -1.306 -16.296  -5.321  1.00 84.67           N  
ATOM   1316  CA  LEU C  20      -2.507 -16.515  -4.523  1.00 84.67           C  
ATOM   1317  C   LEU C  20      -2.154 -16.727  -3.055  1.00 84.67           C  
ATOM   1318  CB  LEU C  20      -3.290 -17.720  -5.051  1.00 84.67           C  
ATOM   1319  O   LEU C  20      -2.925 -17.333  -2.308  1.00 84.67           O  
ATOM   1320  CG  LEU C  20      -3.773 -17.633  -6.500  1.00 84.67           C  
ATOM   1321  CD1 LEU C  20      -4.523 -18.903  -6.886  1.00 84.67           C  
ATOM   1322  CD2 LEU C  20      -4.655 -16.404  -6.697  1.00 84.67           C  
ATOM   1323  N   ASP C  21      -0.966 -16.328  -2.722  1.00 85.46           N  
ATOM   1324  CA  ASP C  21      -0.526 -16.303  -1.330  1.00 85.46           C  
ATOM   1325  C   ASP C  21      -0.341 -14.869  -0.839  1.00 85.46           C  
ATOM   1326  CB  ASP C  21       0.776 -17.088  -1.165  1.00 85.46           C  
ATOM   1327  O   ASP C  21      -0.398 -13.924  -1.628  1.00 85.46           O  
ATOM   1328  CG  ASP C  21       0.881 -17.787   0.179  1.00 85.46           C  
ATOM   1329  OD1 ASP C  21       0.168 -17.394   1.128  1.00 85.46           O  
ATOM   1330  OD2 ASP C  21       1.686 -18.736   0.292  1.00 85.46           O  
ATOM   1331  N   TYR C  22      -0.215 -14.744   0.468  1.00 88.19           N  
ATOM   1332  CA  TYR C  22       0.086 -13.413   0.984  1.00 88.19           C  
ATOM   1333  C   TYR C  22       1.343 -12.848   0.334  1.00 88.19           C  
ATOM   1334  CB  TYR C  22       0.257 -13.453   2.506  1.00 88.19           C  
ATOM   1335  O   TYR C  22       2.298 -13.584   0.071  1.00 88.19           O  
ATOM   1336  CG  TYR C  22      -1.022 -13.742   3.253  1.00 88.19           C  
ATOM   1337  CD1 TYR C  22      -2.164 -12.972   3.042  1.00 88.19           C  
ATOM   1338  CD2 TYR C  22      -1.091 -14.783   4.173  1.00 88.19           C  
ATOM   1339  CE1 TYR C  22      -3.344 -13.233   3.730  1.00 88.19           C  
ATOM   1340  CE2 TYR C  22      -2.266 -15.053   4.866  1.00 88.19           C  
ATOM   1341  OH  TYR C  22      -4.551 -14.537   5.322  1.00 88.19           O  
ATOM   1342  CZ  TYR C  22      -3.385 -14.274   4.638  1.00 88.19           C  
ATOM   1343  N   PHE C  23       1.303 -11.578   0.056  1.00 94.35           N  
ATOM   1344  CA  PHE C  23       2.397 -10.893  -0.622  1.00 94.35           C  
ATOM   1345  C   PHE C  23       3.726 -11.182   0.066  1.00 94.35           C  
ATOM   1346  CB  PHE C  23       2.144  -9.383  -0.663  1.00 94.35           C  
ATOM   1347  O   PHE C  23       3.796 -11.236   1.296  1.00 94.35           O  
ATOM   1348  CG  PHE C  23       1.146  -8.963  -1.707  1.00 94.35           C  
ATOM   1349  CD1 PHE C  23       1.468  -9.014  -3.058  1.00 94.35           C  
ATOM   1350  CD2 PHE C  23      -0.116  -8.515  -1.337  1.00 94.35           C  
ATOM   1351  CE1 PHE C  23       0.545  -8.626  -4.026  1.00 94.35           C  
ATOM   1352  CE2 PHE C  23      -1.043  -8.125  -2.300  1.00 94.35           C  
ATOM   1353  CZ  PHE C  23      -0.711  -8.181  -3.643  1.00 94.35           C  
ATOM   1354  N   THR C  24       4.714 -11.505  -0.693  1.00 91.65           N  
ATOM   1355  CA  THR C  24       6.119 -11.489  -0.301  1.00 91.65           C  
ATOM   1356  C   THR C  24       6.887 -10.428  -1.084  1.00 91.65           C  
ATOM   1357  CB  THR C  24       6.774 -12.866  -0.516  1.00 91.65           C  
ATOM   1358  O   THR C  24       6.989 -10.507  -2.310  1.00 91.65           O  
ATOM   1359  CG2 THR C  24       8.195 -12.891   0.038  1.00 91.65           C  
ATOM   1360  OG1 THR C  24       5.996 -13.868   0.149  1.00 91.65           O  
ATOM   1361  N   ASP C  25       7.419  -9.488  -0.419  1.00 95.74           N  
ATOM   1362  CA  ASP C  25       8.133  -8.387  -1.059  1.00 95.74           C  
ATOM   1363  C   ASP C  25       7.280  -7.738  -2.146  1.00 95.74           C  
ATOM   1364  CB  ASP C  25       9.456  -8.877  -1.651  1.00 95.74           C  
ATOM   1365  O   ASP C  25       7.683  -7.687  -3.310  1.00 95.74           O  
ATOM   1366  CG  ASP C  25      10.394  -7.743  -2.027  1.00 95.74           C  
ATOM   1367  OD1 ASP C  25      10.266  -6.634  -1.465  1.00 95.74           O  
ATOM   1368  OD2 ASP C  25      11.266  -7.960  -2.895  1.00 95.74           O  
ATOM   1369  N   PRO C  26       6.103  -7.157  -1.833  1.00 97.58           N  
ATOM   1370  CA  PRO C  26       5.155  -6.588  -2.793  1.00 97.58           C  
ATOM   1371  C   PRO C  26       5.709  -5.362  -3.514  1.00 97.58           C  
ATOM   1372  CB  PRO C  26       3.953  -6.213  -1.922  1.00 97.58           C  
ATOM   1373  O   PRO C  26       6.421  -4.555  -2.911  1.00 97.58           O  
ATOM   1374  CG  PRO C  26       4.527  -5.973  -0.563  1.00 97.58           C  
ATOM   1375  CD  PRO C  26       5.719  -6.869  -0.383  1.00 97.58           C  
ATOM   1376  N   VAL C  27       5.436  -5.249  -4.773  1.00 97.01           N  
ATOM   1377  CA  VAL C  27       5.803  -4.104  -5.600  1.00 97.01           C  
ATOM   1378  C   VAL C  27       4.574  -3.590  -6.346  1.00 97.01           C  
ATOM   1379  CB  VAL C  27       6.923  -4.464  -6.602  1.00 97.01           C  
ATOM   1380  O   VAL C  27       3.658  -4.358  -6.649  1.00 97.01           O  
ATOM   1381  CG1 VAL C  27       8.218  -4.801  -5.865  1.00 97.01           C  
ATOM   1382  CG2 VAL C  27       6.491  -5.629  -7.489  1.00 97.01           C  
ATOM   1383  N   MET C  28       4.464  -2.326  -6.557  1.00 96.33           N  
ATOM   1384  CA  MET C  28       3.361  -1.686  -7.270  1.00 96.33           C  
ATOM   1385  C   MET C  28       3.769  -1.330  -8.696  1.00 96.33           C  
ATOM   1386  CB  MET C  28       2.898  -0.431  -6.529  1.00 96.33           C  
ATOM   1387  O   MET C  28       4.856  -0.793  -8.919  1.00 96.33           O  
ATOM   1388  CG  MET C  28       1.647   0.202  -7.118  1.00 96.33           C  
ATOM   1389  SD  MET C  28       1.092   1.673  -6.172  1.00 96.33           S  
ATOM   1390  CE  MET C  28       0.408   0.865  -4.698  1.00 96.33           C  
ATOM   1391  N   THR C  29       2.961  -1.771  -9.677  1.00 93.74           N  
ATOM   1392  CA  THR C  29       3.174  -1.411 -11.074  1.00 93.74           C  
ATOM   1393  C   THR C  29       2.647  -0.007 -11.357  1.00 93.74           C  
ATOM   1394  CB  THR C  29       2.496  -2.418 -12.021  1.00 93.74           C  
ATOM   1395  O   THR C  29       2.018   0.611 -10.495  1.00 93.74           O  
ATOM   1396  CG2 THR C  29       3.027  -3.830 -11.794  1.00 93.74           C  
ATOM   1397  OG1 THR C  29       1.082  -2.408 -11.786  1.00 93.74           O  
ATOM   1398  N   ASP C  30       2.910   0.508 -12.575  1.00 90.65           N  
ATOM   1399  CA  ASP C  30       2.501   1.853 -12.967  1.00 90.65           C  
ATOM   1400  C   ASP C  30       0.982   2.001 -12.921  1.00 90.65           C  
ATOM   1401  CB  ASP C  30       3.020   2.185 -14.368  1.00 90.65           C  
ATOM   1402  O   ASP C  30       0.467   3.080 -12.621  1.00 90.65           O  
ATOM   1403  CG  ASP C  30       4.502   2.517 -14.388  1.00 90.65           C  
ATOM   1404  OD1 ASP C  30       5.068   2.844 -13.323  1.00 90.65           O  
ATOM   1405  OD2 ASP C  30       5.107   2.453 -15.480  1.00 90.65           O  
ATOM   1406  N   CYS C  31       0.268   0.909 -13.167  1.00 92.07           N  
ATOM   1407  CA  CYS C  31      -1.189   0.962 -13.207  1.00 92.07           C  
ATOM   1408  C   CYS C  31      -1.776   0.913 -11.802  1.00 92.07           C  
ATOM   1409  CB  CYS C  31      -1.745  -0.191 -14.042  1.00 92.07           C  
ATOM   1410  O   CYS C  31      -2.982   1.092 -11.622  1.00 92.07           O  
ATOM   1411  SG  CYS C  31      -1.539  -1.812 -13.273  1.00 92.07           S  
ATOM   1412  N   GLY C  32      -0.933   0.610 -10.823  1.00 93.13           N  
ATOM   1413  CA  GLY C  32      -1.407   0.668  -9.449  1.00 93.13           C  
ATOM   1414  C   GLY C  32      -1.691  -0.700  -8.858  1.00 93.13           C  
ATOM   1415  O   GLY C  32      -2.022  -0.814  -7.676  1.00 93.13           O  
ATOM   1416  N   HIS C  33      -1.453  -1.733  -9.604  1.00 95.22           N  
ATOM   1417  CA  HIS C  33      -1.635  -3.080  -9.076  1.00 95.22           C  
ATOM   1418  C   HIS C  33      -0.364  -3.582  -8.398  1.00 95.22           C  
ATOM   1419  CB  HIS C  33      -2.050  -4.042 -10.191  1.00 95.22           C  
ATOM   1420  O   HIS C  33       0.737  -3.136  -8.726  1.00 95.22           O  
ATOM   1421  CG  HIS C  33      -3.457  -3.846 -10.659  1.00 95.22           C  
ATOM   1422  CD2 HIS C  33      -4.638  -4.008 -10.017  1.00 95.22           C  
ATOM   1423  ND1 HIS C  33      -3.766  -3.435 -11.938  1.00 95.22           N  
ATOM   1424  CE1 HIS C  33      -5.080  -3.353 -12.062  1.00 95.22           C  
ATOM   1425  NE2 HIS C  33      -5.632  -3.695 -10.911  1.00 95.22           N  
ATOM   1426  N   ASN C  34      -0.552  -4.479  -7.431  1.00 97.24           N  
ATOM   1427  CA  ASN C  34       0.557  -4.977  -6.624  1.00 97.24           C  
ATOM   1428  C   ASN C  34       0.747  -6.481  -6.801  1.00 97.24           C  
ATOM   1429  CB  ASN C  34       0.341  -4.639  -5.148  1.00 97.24           C  
ATOM   1430  O   ASN C  34      -0.226  -7.220  -6.957  1.00 97.24           O  
ATOM   1431  CG  ASN C  34       0.290  -3.146  -4.892  1.00 97.24           C  
ATOM   1432  ND2 ASN C  34      -0.911  -2.581  -4.913  1.00 97.24           N  
ATOM   1433  OD1 ASN C  34       1.323  -2.504  -4.679  1.00 97.24           O  
ATOM   1434  N   PHE C  35       1.958  -6.921  -6.812  1.00 96.80           N  
ATOM   1435  CA  PHE C  35       2.355  -8.320  -6.916  1.00 96.80           C  
ATOM   1436  C   PHE C  35       3.627  -8.583  -6.118  1.00 96.80           C  
ATOM   1437  CB  PHE C  35       2.566  -8.712  -8.382  1.00 96.80           C  
ATOM   1438  O   PHE C  35       4.340  -7.647  -5.750  1.00 96.80           O  
ATOM   1439  CG  PHE C  35       1.426  -8.322  -9.285  1.00 96.80           C  
ATOM   1440  CD1 PHE C  35       0.309  -9.139  -9.409  1.00 96.80           C  
ATOM   1441  CD2 PHE C  35       1.472  -7.138 -10.008  1.00 96.80           C  
ATOM   1442  CE1 PHE C  35      -0.747  -8.781 -10.244  1.00 96.80           C  
ATOM   1443  CE2 PHE C  35       0.420  -6.773 -10.844  1.00 96.80           C  
ATOM   1444  CZ  PHE C  35      -0.688  -7.596 -10.961  1.00 96.80           C  
ATOM   1445  N   CYS C  36       3.807  -9.836  -5.777  1.00 96.19           N  
ATOM   1446  CA  CYS C  36       5.142 -10.165  -5.290  1.00 96.19           C  
ATOM   1447  C   CYS C  36       6.201  -9.832  -6.334  1.00 96.19           C  
ATOM   1448  CB  CYS C  36       5.227 -11.645  -4.918  1.00 96.19           C  
ATOM   1449  O   CYS C  36       5.979 -10.019  -7.531  1.00 96.19           O  
ATOM   1450  SG  CYS C  36       4.102 -12.129  -3.590  1.00 96.19           S  
ATOM   1451  N   ARG C  37       7.287  -9.349  -5.896  1.00 94.64           N  
ATOM   1452  CA  ARG C  37       8.365  -8.996  -6.814  1.00 94.64           C  
ATOM   1453  C   ARG C  37       8.725 -10.174  -7.714  1.00 94.64           C  
ATOM   1454  CB  ARG C  37       9.600  -8.531  -6.040  1.00 94.64           C  
ATOM   1455  O   ARG C  37       8.830 -10.021  -8.933  1.00 94.64           O  
ATOM   1456  CG  ARG C  37      10.725  -8.017  -6.925  1.00 94.64           C  
ATOM   1457  CD  ARG C  37      11.860  -7.421  -6.105  1.00 94.64           C  
ATOM   1458  NE  ARG C  37      11.406  -6.293  -5.296  1.00 94.64           N  
ATOM   1459  NH1 ARG C  37      12.007  -4.680  -6.836  1.00 94.64           N  
ATOM   1460  NH2 ARG C  37      11.043  -4.070  -4.848  1.00 94.64           N  
ATOM   1461  CZ  ARG C  37      11.486  -5.017  -5.662  1.00 94.64           C  
ATOM   1462  N   GLU C  38       8.850 -11.327  -7.137  1.00 90.31           N  
ATOM   1463  CA  GLU C  38       9.246 -12.512  -7.891  1.00 90.31           C  
ATOM   1464  C   GLU C  38       8.145 -12.947  -8.854  1.00 90.31           C  
ATOM   1465  CB  GLU C  38       9.599 -13.660  -6.943  1.00 90.31           C  
ATOM   1466  O   GLU C  38       8.427 -13.376  -9.975  1.00 90.31           O  
ATOM   1467  CG  GLU C  38      10.083 -14.917  -7.652  1.00 90.31           C  
ATOM   1468  CD  GLU C  38      11.306 -14.681  -8.524  1.00 90.31           C  
ATOM   1469  OE1 GLU C  38      11.506 -15.433  -9.505  1.00 90.31           O  
ATOM   1470  OE2 GLU C  38      12.070 -13.737  -8.223  1.00 90.31           O  
ATOM   1471  N   CYS C  39       6.890 -12.789  -8.412  1.00 91.83           N  
ATOM   1472  CA  CYS C  39       5.764 -13.165  -9.260  1.00 91.83           C  
ATOM   1473  C   CYS C  39       5.713 -12.300 -10.514  1.00 91.83           C  
ATOM   1474  CB  CYS C  39       4.449 -13.041  -8.490  1.00 91.83           C  
ATOM   1475  O   CYS C  39       5.578 -12.817 -11.624  1.00 91.83           O  
ATOM   1476  SG  CYS C  39       4.202 -14.337  -7.257  1.00 91.83           S  
ATOM   1477  N   ILE C  40       5.832 -11.029 -10.404  1.00 92.93           N  
ATOM   1478  CA  ILE C  40       5.721 -10.127 -11.544  1.00 92.93           C  
ATOM   1479  C   ILE C  40       6.952 -10.269 -12.437  1.00 92.93           C  
ATOM   1480  CB  ILE C  40       5.556  -8.659 -11.089  1.00 92.93           C  
ATOM   1481  O   ILE C  40       6.846 -10.207 -13.664  1.00 92.93           O  
ATOM   1482  CG1 ILE C  40       5.115  -7.782 -12.266  1.00 92.93           C  
ATOM   1483  CG2 ILE C  40       6.857  -8.135 -10.473  1.00 92.93           C  
ATOM   1484  CD1 ILE C  40       3.721  -8.103 -12.789  1.00 92.93           C  
ATOM   1485  N   ARG C  41       8.094 -10.441 -11.850  1.00 87.58           N  
ATOM   1486  CA  ARG C  41       9.311 -10.646 -12.629  1.00 87.58           C  
ATOM   1487  C   ARG C  41       9.197 -11.890 -13.504  1.00 87.58           C  
ATOM   1488  CB  ARG C  41      10.527 -10.763 -11.708  1.00 87.58           C  
ATOM   1489  O   ARG C  41       9.593 -11.873 -14.672  1.00 87.58           O  
ATOM   1490  CG  ARG C  41      11.009  -9.432 -11.153  1.00 87.58           C  
ATOM   1491  CD  ARG C  41      12.288  -9.589 -10.343  1.00 87.58           C  
ATOM   1492  NE  ARG C  41      12.795  -8.300  -9.880  1.00 87.58           N  
ATOM   1493  NH1 ARG C  41      14.487  -9.196  -8.587  1.00 87.58           N  
ATOM   1494  NH2 ARG C  41      14.205  -6.924  -8.700  1.00 87.58           N  
ATOM   1495  CZ  ARG C  41      13.828  -8.143  -9.057  1.00 87.58           C  
ATOM   1496  N   ARG C  42       8.641 -12.946 -12.966  1.00 82.97           N  
ATOM   1497  CA  ARG C  42       8.469 -14.196 -13.698  1.00 82.97           C  
ATOM   1498  C   ARG C  42       7.432 -14.044 -14.806  1.00 82.97           C  
ATOM   1499  CB  ARG C  42       8.060 -15.324 -12.749  1.00 82.97           C  
ATOM   1500  O   ARG C  42       7.611 -14.568 -15.908  1.00 82.97           O  
ATOM   1501  CG  ARG C  42       9.232 -16.008 -12.063  1.00 82.97           C  
ATOM   1502  CD  ARG C  42       8.785 -17.217 -11.253  1.00 82.97           C  
ATOM   1503  NE  ARG C  42       9.773 -17.583 -10.242  1.00 82.97           N  
ATOM   1504  NH1 ARG C  42       8.365 -17.236  -8.443  1.00 82.97           N  
ATOM   1505  NH2 ARG C  42      10.521 -17.936  -8.099  1.00 82.97           N  
ATOM   1506  CZ  ARG C  42       9.551 -17.584  -8.931  1.00 82.97           C  
ATOM   1507  N   CYS C  43       6.363 -13.348 -14.447  1.00 84.84           N  
ATOM   1508  CA  CYS C  43       5.295 -13.131 -15.416  1.00 84.84           C  
ATOM   1509  C   CYS C  43       5.798 -12.331 -16.612  1.00 84.84           C  
ATOM   1510  CB  CYS C  43       4.118 -12.406 -14.764  1.00 84.84           C  
ATOM   1511  O   CYS C  43       5.413 -12.601 -17.751  1.00 84.84           O  
ATOM   1512  SG  CYS C  43       2.875 -13.515 -14.066  1.00 84.84           S  
ATOM   1513  N   TRP C  44       6.537 -11.331 -16.463  1.00 86.49           N  
ATOM   1514  CA  TRP C  44       7.051 -10.484 -17.533  1.00 86.49           C  
ATOM   1515  C   TRP C  44       8.161 -11.192 -18.303  1.00 86.49           C  
ATOM   1516  CB  TRP C  44       7.570  -9.158 -16.969  1.00 86.49           C  
ATOM   1517  O   TRP C  44       8.367 -10.930 -19.491  1.00 86.49           O  
ATOM   1518  CG  TRP C  44       6.488  -8.189 -16.598  1.00 86.49           C  
ATOM   1519  CD1 TRP C  44       5.164  -8.266 -16.929  1.00 86.49           C  
ATOM   1520  CD2 TRP C  44       6.640  -6.993 -15.828  1.00 86.49           C  
ATOM   1521  CE2 TRP C  44       5.365  -6.393 -15.730  1.00 86.49           C  
ATOM   1522  CE3 TRP C  44       7.732  -6.370 -15.209  1.00 86.49           C  
ATOM   1523  NE1 TRP C  44       4.483  -7.189 -16.410  1.00 86.49           N  
ATOM   1524  CH2 TRP C  44       6.237  -4.610 -14.442  1.00 86.49           C  
ATOM   1525  CZ2 TRP C  44       5.152  -5.199 -15.038  1.00 86.49           C  
ATOM   1526  CZ3 TRP C  44       7.518  -5.181 -14.520  1.00 86.49           C  
ATOM   1527  N   GLY C  45       8.689 -12.328 -17.877  1.00 72.74           N  
ATOM   1528  CA  GLY C  45       9.582 -13.280 -18.518  1.00 72.74           C  
ATOM   1529  C   GLY C  45      10.576 -12.625 -19.459  1.00 72.74           C  
ATOM   1530  O   GLY C  45      11.571 -13.241 -19.846  1.00 72.74           O  
ATOM   1531  N   GLN C  46      10.281 -11.520 -20.300  1.00 63.16           N  
ATOM   1532  CA  GLN C  46      11.073 -10.938 -21.379  1.00 63.16           C  
ATOM   1533  C   GLN C  46      11.877  -9.738 -20.886  1.00 63.16           C  
ATOM   1534  CB  GLN C  46      10.172 -10.523 -22.543  1.00 63.16           C  
ATOM   1535  O   GLN C  46      11.429  -9.005 -20.002  1.00 63.16           O  
ATOM   1536  CG  GLN C  46       9.357 -11.668 -23.128  1.00 63.16           C  
ATOM   1537  CD  GLN C  46      10.218 -12.706 -23.824  1.00 63.16           C  
ATOM   1538  NE2 GLN C  46       9.776 -13.959 -23.795  1.00 63.16           N  
ATOM   1539  OE1 GLN C  46      11.271 -12.384 -24.383  1.00 63.16           O  
ATOM   1540  N   PRO C  47      13.128  -9.780 -21.534  1.00 67.02           N  
ATOM   1541  CA  PRO C  47      13.986  -8.657 -21.148  1.00 67.02           C  
ATOM   1542  C   PRO C  47      13.463  -7.314 -21.654  1.00 67.02           C  
ATOM   1543  CB  PRO C  47      15.329  -8.999 -21.796  1.00 67.02           C  
ATOM   1544  O   PRO C  47      13.687  -6.281 -21.018  1.00 67.02           O  
ATOM   1545  CG  PRO C  47      15.037 -10.162 -22.688  1.00 67.02           C  
ATOM   1546  CD  PRO C  47      13.679 -10.700 -22.342  1.00 67.02           C  
ATOM   1547  N   GLU C  48      12.619  -7.373 -22.862  1.00 72.52           N  
ATOM   1548  CA  GLU C  48      12.193  -6.098 -23.431  1.00 72.52           C  
ATOM   1549  C   GLU C  48      10.674  -5.951 -23.381  1.00 72.52           C  
ATOM   1550  CB  GLU C  48      12.687  -5.961 -24.873  1.00 72.52           C  
ATOM   1551  O   GLU C  48       9.944  -6.925 -23.577  1.00 72.52           O  
ATOM   1552  CG  GLU C  48      14.203  -5.936 -25.004  1.00 72.52           C  
ATOM   1553  CD  GLU C  48      14.679  -5.784 -26.440  1.00 72.52           C  
ATOM   1554  OE1 GLU C  48      15.909  -5.737 -26.670  1.00 72.52           O  
ATOM   1555  OE2 GLU C  48      13.815  -5.711 -27.343  1.00 72.52           O  
ATOM   1556  N   GLY C  49      10.193  -4.799 -22.935  1.00 72.11           N  
ATOM   1557  CA  GLY C  49       8.787  -4.424 -22.929  1.00 72.11           C  
ATOM   1558  C   GLY C  49       8.200  -4.289 -24.321  1.00 72.11           C  
ATOM   1559  O   GLY C  49       8.852  -4.628 -25.311  1.00 72.11           O  
ATOM   1560  N   PRO C  50       6.835  -3.955 -24.353  1.00 83.02           N  
ATOM   1561  CA  PRO C  50       5.980  -3.502 -23.254  1.00 83.02           C  
ATOM   1562  C   PRO C  50       5.553  -4.641 -22.331  1.00 83.02           C  
ATOM   1563  CB  PRO C  50       4.770  -2.900 -23.973  1.00 83.02           C  
ATOM   1564  O   PRO C  50       5.513  -5.800 -22.751  1.00 83.02           O  
ATOM   1565  CG  PRO C  50       4.735  -3.586 -25.301  1.00 83.02           C  
ATOM   1566  CD  PRO C  50       6.129  -4.025 -25.648  1.00 83.02           C  
ATOM   1567  N   TYR C  51       5.329  -4.330 -21.032  1.00 87.65           N  
ATOM   1568  CA  TYR C  51       4.917  -5.267 -19.992  1.00 87.65           C  
ATOM   1569  C   TYR C  51       3.443  -5.087 -19.650  1.00 87.65           C  
ATOM   1570  CB  TYR C  51       5.771  -5.084 -18.734  1.00 87.65           C  
ATOM   1571  O   TYR C  51       2.998  -3.974 -19.358  1.00 87.65           O  
ATOM   1572  CG  TYR C  51       7.255  -5.192 -18.987  1.00 87.65           C  
ATOM   1573  CD1 TYR C  51       7.878  -6.435 -19.077  1.00 87.65           C  
ATOM   1574  CD2 TYR C  51       8.037  -4.052 -19.137  1.00 87.65           C  
ATOM   1575  CE1 TYR C  51       9.245  -6.539 -19.308  1.00 87.65           C  
ATOM   1576  CE2 TYR C  51       9.406  -4.144 -19.368  1.00 87.65           C  
ATOM   1577  OH  TYR C  51      11.354  -5.487 -19.681  1.00 87.65           O  
ATOM   1578  CZ  TYR C  51      10.000  -5.390 -19.452  1.00 87.65           C  
ATOM   1579  N   ALA C  52       2.730  -6.162 -19.720  1.00 90.31           N  
ATOM   1580  CA  ALA C  52       1.302  -6.111 -19.418  1.00 90.31           C  
ATOM   1581  C   ALA C  52       1.039  -6.452 -17.954  1.00 90.31           C  
ATOM   1582  CB  ALA C  52       0.530  -7.062 -20.329  1.00 90.31           C  
ATOM   1583  O   ALA C  52       1.626  -7.392 -17.414  1.00 90.31           O  
ATOM   1584  N   CYS C  53       0.182  -5.728 -17.370  1.00 93.35           N  
ATOM   1585  CA  CYS C  53      -0.246  -6.033 -16.010  1.00 93.35           C  
ATOM   1586  C   CYS C  53      -1.052  -7.326 -15.968  1.00 93.35           C  
ATOM   1587  CB  CYS C  53      -1.078  -4.884 -15.439  1.00 93.35           C  
ATOM   1588  O   CYS C  53      -2.020  -7.483 -16.715  1.00 93.35           O  
ATOM   1589  SG  CYS C  53      -1.808  -5.245 -13.827  1.00 93.35           S  
ATOM   1590  N   PRO C  54      -0.713  -8.242 -15.090  1.00 91.74           N  
ATOM   1591  CA  PRO C  54      -1.407  -9.529 -15.007  1.00 91.74           C  
ATOM   1592  C   PRO C  54      -2.871  -9.384 -14.597  1.00 91.74           C  
ATOM   1593  CB  PRO C  54      -0.614 -10.290 -13.941  1.00 91.74           C  
ATOM   1594  O   PRO C  54      -3.671 -10.298 -14.815  1.00 91.74           O  
ATOM   1595  CG  PRO C  54       0.757  -9.697 -13.990  1.00 91.74           C  
ATOM   1596  CD  PRO C  54       0.632  -8.229 -14.281  1.00 91.74           C  
ATOM   1597  N   GLU C  55      -3.221  -8.292 -14.131  1.00 92.10           N  
ATOM   1598  CA  GLU C  55      -4.587  -8.101 -13.655  1.00 92.10           C  
ATOM   1599  C   GLU C  55      -5.401  -7.261 -14.635  1.00 92.10           C  
ATOM   1600  CB  GLU C  55      -4.588  -7.444 -12.273  1.00 92.10           C  
ATOM   1601  O   GLU C  55      -6.445  -7.702 -15.121  1.00 92.10           O  
ATOM   1602  CG  GLU C  55      -4.196  -8.386 -11.143  1.00 92.10           C  
ATOM   1603  CD  GLU C  55      -4.938  -8.108  -9.846  1.00 92.10           C  
ATOM   1604  OE1 GLU C  55      -4.386  -8.390  -8.758  1.00 92.10           O  
ATOM   1605  OE2 GLU C  55      -6.082  -7.605  -9.917  1.00 92.10           O  
ATOM   1606  N   CYS C  56      -4.948  -6.108 -15.011  1.00 94.61           N  
ATOM   1607  CA  CYS C  56      -5.752  -5.205 -15.827  1.00 94.61           C  
ATOM   1608  C   CYS C  56      -5.286  -5.218 -17.277  1.00 94.61           C  
ATOM   1609  CB  CYS C  56      -5.688  -3.782 -15.273  1.00 94.61           C  
ATOM   1610  O   CYS C  56      -5.938  -4.641 -18.149  1.00 94.61           O  
ATOM   1611  SG  CYS C  56      -4.085  -2.982 -15.508  1.00 94.61           S  
ATOM   1612  N   ARG C  57      -4.141  -5.731 -17.582  1.00 92.38           N  
ATOM   1613  CA  ARG C  57      -3.611  -5.942 -18.926  1.00 92.38           C  
ATOM   1614  C   ARG C  57      -3.088  -4.639 -19.520  1.00 92.38           C  
ATOM   1615  CB  ARG C  57      -4.683  -6.542 -19.838  1.00 92.38           C  
ATOM   1616  O   ARG C  57      -2.792  -4.570 -20.714  1.00 92.38           O  
ATOM   1617  CG  ARG C  57      -5.124  -7.940 -19.434  1.00 92.38           C  
ATOM   1618  CD  ARG C  57      -6.210  -8.476 -20.356  1.00 92.38           C  
ATOM   1619  NE  ARG C  57      -6.758  -9.739 -19.867  1.00 92.38           N  
ATOM   1620  NH1 ARG C  57      -8.812  -8.859 -19.282  1.00 92.38           N  
ATOM   1621  NH2 ARG C  57      -8.377 -11.085 -18.951  1.00 92.38           N  
ATOM   1622  CZ  ARG C  57      -7.981  -9.891 -19.367  1.00 92.38           C  
ATOM   1623  N   GLU C  58      -3.061  -3.585 -18.756  1.00 91.61           N  
ATOM   1624  CA  GLU C  58      -2.462  -2.338 -19.224  1.00 91.61           C  
ATOM   1625  C   GLU C  58      -0.984  -2.526 -19.555  1.00 91.61           C  
ATOM   1626  CB  GLU C  58      -2.631  -1.234 -18.178  1.00 91.61           C  
ATOM   1627  O   GLU C  58      -0.260  -3.205 -18.823  1.00 91.61           O  
ATOM   1628  CG  GLU C  58      -2.149   0.133 -18.643  1.00 91.61           C  
ATOM   1629  CD  GLU C  58      -2.530   1.258 -17.694  1.00 91.61           C  
ATOM   1630  OE1 GLU C  58      -1.936   2.356 -17.785  1.00 91.61           O  
ATOM   1631  OE2 GLU C  58      -3.429   1.039 -16.852  1.00 91.61           O  
ATOM   1632  N   LEU C  59      -0.567  -1.968 -20.628  1.00 90.44           N  
ATOM   1633  CA  LEU C  59       0.818  -2.074 -21.076  1.00 90.44           C  
ATOM   1634  C   LEU C  59       1.663  -0.944 -20.496  1.00 90.44           C  
ATOM   1635  CB  LEU C  59       0.890  -2.048 -22.605  1.00 90.44           C  
ATOM   1636  O   LEU C  59       1.201   0.194 -20.395  1.00 90.44           O  
ATOM   1637  CG  LEU C  59       0.287  -3.251 -23.332  1.00 90.44           C  
ATOM   1638  CD1 LEU C  59       0.256  -3.000 -24.836  1.00 90.44           C  
ATOM   1639  CD2 LEU C  59       1.073  -4.519 -23.013  1.00 90.44           C  
ATOM   1640  N   SER C  60       2.806  -1.246 -20.010  1.00 87.85           N  
ATOM   1641  CA  SER C  60       3.777  -0.267 -19.534  1.00 87.85           C  
ATOM   1642  C   SER C  60       5.145  -0.488 -20.171  1.00 87.85           C  
ATOM   1643  CB  SER C  60       3.899  -0.330 -18.010  1.00 87.85           C  
ATOM   1644  O   SER C  60       5.598  -1.627 -20.299  1.00 87.85           O  
ATOM   1645  OG  SER C  60       4.901   0.560 -17.549  1.00 87.85           O  
ATOM   1646  N   PRO C  61       5.711   0.641 -20.653  1.00 79.16           N  
ATOM   1647  CA  PRO C  61       6.996   0.529 -21.347  1.00 79.16           C  
ATOM   1648  C   PRO C  61       8.139   0.136 -20.414  1.00 79.16           C  
ATOM   1649  CB  PRO C  61       7.213   1.935 -21.915  1.00 79.16           C  
ATOM   1650  O   PRO C  61       9.164  -0.377 -20.869  1.00 79.16           O  
ATOM   1651  CG  PRO C  61       6.345   2.821 -21.082  1.00 79.16           C  
ATOM   1652  CD  PRO C  61       5.246   1.989 -20.486  1.00 79.16           C  
ATOM   1653  N   GLN C  62       8.095   0.468 -19.225  1.00 72.50           N  
ATOM   1654  CA  GLN C  62       9.199   0.273 -18.291  1.00 72.50           C  
ATOM   1655  C   GLN C  62       8.794  -0.652 -17.146  1.00 72.50           C  
ATOM   1656  CB  GLN C  62       9.679   1.615 -17.737  1.00 72.50           C  
ATOM   1657  O   GLN C  62       7.621  -0.711 -16.774  1.00 72.50           O  
ATOM   1658  CG  GLN C  62      10.217   2.562 -18.801  1.00 72.50           C  
ATOM   1659  CD  GLN C  62      10.583   3.925 -18.243  1.00 72.50           C  
ATOM   1660  NE2 GLN C  62      10.593   4.936 -19.105  1.00 72.50           N  
ATOM   1661  OE1 GLN C  62      10.854   4.068 -17.047  1.00 72.50           O  
ATOM   1662  N   ARG C  63       9.908  -1.328 -16.812  1.00 74.93           N  
ATOM   1663  CA  ARG C  63       9.726  -2.131 -15.606  1.00 74.93           C  
ATOM   1664  C   ARG C  63       9.926  -1.287 -14.352  1.00 74.93           C  
ATOM   1665  CB  ARG C  63      10.693  -3.317 -15.599  1.00 74.93           C  
ATOM   1666  O   ARG C  63      10.973  -1.363 -13.706  1.00 74.93           O  
ATOM   1667  CG  ARG C  63      10.345  -4.401 -16.606  1.00 74.93           C  
ATOM   1668  CD  ARG C  63      11.288  -5.592 -16.502  1.00 74.93           C  
ATOM   1669  NE  ARG C  63      11.019  -6.584 -17.539  1.00 74.93           N  
ATOM   1670  NH1 ARG C  63      12.769  -7.974 -16.952  1.00 74.93           N  
ATOM   1671  NH2 ARG C  63      11.397  -8.528 -18.702  1.00 74.93           N  
ATOM   1672  CZ  ARG C  63      11.729  -7.693 -17.728  1.00 74.93           C  
ATOM   1673  N   ASN C  64       9.102  -0.347 -14.138  1.00 84.55           N  
ATOM   1674  CA  ASN C  64       9.221   0.518 -12.969  1.00 84.55           C  
ATOM   1675  C   ASN C  64       8.360   0.019 -11.812  1.00 84.55           C  
ATOM   1676  CB  ASN C  64       8.846   1.958 -13.327  1.00 84.55           C  
ATOM   1677  O   ASN C  64       7.208   0.434 -11.666  1.00 84.55           O  
ATOM   1678  CG  ASN C  64       9.327   2.960 -12.296  1.00 84.55           C  
ATOM   1679  ND2 ASN C  64       8.998   4.229 -12.504  1.00 84.55           N  
ATOM   1680  OD1 ASN C  64       9.990   2.596 -11.321  1.00 84.55           O  
ATOM   1681  N   LEU C  65       8.989  -0.826 -11.035  1.00 92.83           N  
ATOM   1682  CA  LEU C  65       8.308  -1.390  -9.874  1.00 92.83           C  
ATOM   1683  C   LEU C  65       8.689  -0.639  -8.603  1.00 92.83           C  
ATOM   1684  CB  LEU C  65       8.647  -2.876  -9.723  1.00 92.83           C  
ATOM   1685  O   LEU C  65       9.869  -0.374  -8.363  1.00 92.83           O  
ATOM   1686  CG  LEU C  65       8.309  -3.772 -10.916  1.00 92.83           C  
ATOM   1687  CD1 LEU C  65       8.846  -5.181 -10.688  1.00 92.83           C  
ATOM   1688  CD2 LEU C  65       6.804  -3.800 -11.155  1.00 92.83           C  
ATOM   1689  N   ARG C  66       7.733  -0.174  -7.906  1.00 94.48           N  
ATOM   1690  CA  ARG C  66       7.988   0.482  -6.628  1.00 94.48           C  
ATOM   1691  C   ARG C  66       7.648  -0.440  -5.461  1.00 94.48           C  
ATOM   1692  CB  ARG C  66       7.185   1.780  -6.520  1.00 94.48           C  
ATOM   1693  O   ARG C  66       6.556  -1.008  -5.410  1.00 94.48           O  
ATOM   1694  CG  ARG C  66       7.561   2.825  -7.559  1.00 94.48           C  
ATOM   1695  CD  ARG C  66       6.686   4.067  -7.452  1.00 94.48           C  
ATOM   1696  NE  ARG C  66       6.824   4.926  -8.625  1.00 94.48           N  
ATOM   1697  NH1 ARG C  66       5.006   6.258  -8.119  1.00 94.48           N  
ATOM   1698  NH2 ARG C  66       6.240   6.663 -10.009  1.00 94.48           N  
ATOM   1699  CZ  ARG C  66       6.023   5.947  -8.915  1.00 94.48           C  
ATOM   1700  N   PRO C  67       8.529  -0.585  -4.578  1.00 96.17           N  
ATOM   1701  CA  PRO C  67       8.240  -1.392  -3.390  1.00 96.17           C  
ATOM   1702  C   PRO C  67       7.104  -0.817  -2.548  1.00 96.17           C  
ATOM   1703  CB  PRO C  67       9.561  -1.366  -2.616  1.00 96.17           C  
ATOM   1704  O   PRO C  67       7.034   0.398  -2.345  1.00 96.17           O  
ATOM   1705  CG  PRO C  67      10.600  -1.056  -3.645  1.00 96.17           C  
ATOM   1706  CD  PRO C  67       9.985  -0.177  -4.695  1.00 96.17           C  
ATOM   1707  N   ASN C  68       6.141  -1.646  -2.131  1.00 96.88           N  
ATOM   1708  CA  ASN C  68       5.024  -1.255  -1.277  1.00 96.88           C  
ATOM   1709  C   ASN C  68       5.195  -1.782   0.145  1.00 96.88           C  
ATOM   1710  CB  ASN C  68       3.700  -1.741  -1.868  1.00 96.88           C  
ATOM   1711  O   ASN C  68       4.602  -2.799   0.510  1.00 96.88           O  
ATOM   1712  CG  ASN C  68       2.500  -1.019  -1.286  1.00 96.88           C  
ATOM   1713  ND2 ASN C  68       1.412  -0.969  -2.046  1.00 96.88           N  
ATOM   1714  OD1 ASN C  68       2.552  -0.509  -0.164  1.00 96.88           O  
ATOM   1715  N   ARG C  69       5.914  -1.051   0.966  1.00 93.09           N  
ATOM   1716  CA  ARG C  69       6.320  -1.478   2.300  1.00 93.09           C  
ATOM   1717  C   ARG C  69       5.111  -1.640   3.215  1.00 93.09           C  
ATOM   1718  CB  ARG C  69       7.307  -0.479   2.908  1.00 93.09           C  
ATOM   1719  O   ARG C  69       5.010  -2.624   3.951  1.00 93.09           O  
ATOM   1720  CG  ARG C  69       8.672  -0.476   2.238  1.00 93.09           C  
ATOM   1721  CD  ARG C  69       9.627   0.501   2.909  1.00 93.09           C  
ATOM   1722  NE  ARG C  69      10.919   0.544   2.229  1.00 93.09           N  
ATOM   1723  NH1 ARG C  69      11.684   2.408   3.359  1.00 93.09           N  
ATOM   1724  NH2 ARG C  69      13.005   1.395   1.783  1.00 93.09           N  
ATOM   1725  CZ  ARG C  69      11.866   1.449   2.459  1.00 93.09           C  
ATOM   1726  N   PRO C  70       4.184  -0.682   3.148  1.00 92.99           N  
ATOM   1727  CA  PRO C  70       2.990  -0.867   3.977  1.00 92.99           C  
ATOM   1728  C   PRO C  70       2.231  -2.149   3.641  1.00 92.99           C  
ATOM   1729  CB  PRO C  70       2.144   0.368   3.657  1.00 92.99           C  
ATOM   1730  O   PRO C  70       1.717  -2.820   4.539  1.00 92.99           O  
ATOM   1731  CG  PRO C  70       3.125   1.392   3.185  1.00 92.99           C  
ATOM   1732  CD  PRO C  70       4.241   0.688   2.468  1.00 92.99           C  
ATOM   1733  N   LEU C  71       2.133  -2.471   2.387  1.00 94.00           N  
ATOM   1734  CA  LEU C  71       1.465  -3.700   1.971  1.00 94.00           C  
ATOM   1735  C   LEU C  71       2.218  -4.925   2.477  1.00 94.00           C  
ATOM   1736  CB  LEU C  71       1.344  -3.754   0.446  1.00 94.00           C  
ATOM   1737  O   LEU C  71       1.604  -5.936   2.827  1.00 94.00           O  
ATOM   1738  CG  LEU C  71       0.483  -4.882  -0.126  1.00 94.00           C  
ATOM   1739  CD1 LEU C  71      -0.919  -4.834   0.474  1.00 94.00           C  
ATOM   1740  CD2 LEU C  71       0.422  -4.790  -1.647  1.00 94.00           C  
ATOM   1741  N   ALA C  72       3.544  -4.870   2.455  1.00 93.15           N  
ATOM   1742  CA  ALA C  72       4.350  -5.956   3.007  1.00 93.15           C  
ATOM   1743  C   ALA C  72       4.013  -6.198   4.475  1.00 93.15           C  
ATOM   1744  CB  ALA C  72       5.837  -5.648   2.849  1.00 93.15           C  
ATOM   1745  O   ALA C  72       3.866  -7.344   4.904  1.00 93.15           O  
ATOM   1746  N   LYS C  73       3.909  -5.138   5.183  1.00 88.94           N  
ATOM   1747  CA  LYS C  73       3.575  -5.236   6.600  1.00 88.94           C  
ATOM   1748  C   LYS C  73       2.166  -5.789   6.795  1.00 88.94           C  
ATOM   1749  CB  LYS C  73       3.700  -3.871   7.278  1.00 88.94           C  
ATOM   1750  O   LYS C  73       1.928  -6.591   7.701  1.00 88.94           O  
ATOM   1751  CG  LYS C  73       5.133  -3.376   7.412  1.00 88.94           C  
ATOM   1752  CD  LYS C  73       5.195  -2.030   8.122  1.00 88.94           C  
ATOM   1753  CE  LYS C  73       6.622  -1.503   8.199  1.00 88.94           C  
ATOM   1754  NZ  LYS C  73       6.685  -0.173   8.876  1.00 88.94           N  
ATOM   1755  N   MET C  74       1.274  -5.347   6.022  1.00 88.67           N  
ATOM   1756  CA  MET C  74      -0.093  -5.859   6.064  1.00 88.67           C  
ATOM   1757  C   MET C  74      -0.119  -7.364   5.819  1.00 88.67           C  
ATOM   1758  CB  MET C  74      -0.967  -5.145   5.031  1.00 88.67           C  
ATOM   1759  O   MET C  74      -0.868  -8.091   6.475  1.00 88.67           O  
ATOM   1760  CG  MET C  74      -1.573  -3.845   5.534  1.00 88.67           C  
ATOM   1761  SD  MET C  74      -2.670  -3.054   4.293  1.00 88.67           S  
ATOM   1762  CE  MET C  74      -4.052  -2.559   5.358  1.00 88.67           C  
ATOM   1763  N   ALA C  75       0.622  -7.794   4.801  1.00 89.93           N  
ATOM   1764  CA  ALA C  75       0.715  -9.219   4.495  1.00 89.93           C  
ATOM   1765  C   ALA C  75       1.254 -10.003   5.688  1.00 89.93           C  
ATOM   1766  CB  ALA C  75       1.599  -9.444   3.270  1.00 89.93           C  
ATOM   1767  O   ALA C  75       0.770 -11.096   5.991  1.00 89.93           O  
ATOM   1768  N   GLU C  76       2.207  -9.472   6.318  1.00 85.23           N  
ATOM   1769  CA  GLU C  76       2.764 -10.110   7.507  1.00 85.23           C  
ATOM   1770  C   GLU C  76       1.722 -10.210   8.618  1.00 85.23           C  
ATOM   1771  CB  GLU C  76       3.991  -9.342   8.005  1.00 85.23           C  
ATOM   1772  O   GLU C  76       1.625 -11.236   9.294  1.00 85.23           O  
ATOM   1773  CG  GLU C  76       4.759 -10.057   9.107  1.00 85.23           C  
ATOM   1774  CD  GLU C  76       6.014  -9.317   9.542  1.00 85.23           C  
ATOM   1775  OE1 GLU C  76       6.760  -9.840  10.400  1.00 85.23           O  
ATOM   1776  OE2 GLU C  76       6.252  -8.205   9.021  1.00 85.23           O  
ATOM   1777  N   MET C  77       0.996  -9.113   8.788  1.00 80.84           N  
ATOM   1778  CA  MET C  77      -0.078  -9.111   9.777  1.00 80.84           C  
ATOM   1779  C   MET C  77      -1.123 -10.172   9.447  1.00 80.84           C  
ATOM   1780  CB  MET C  77      -0.737  -7.733   9.855  1.00 80.84           C  
ATOM   1781  O   MET C  77      -1.580 -10.896  10.333  1.00 80.84           O  
ATOM   1782  CG  MET C  77       0.151  -6.663  10.468  1.00 80.84           C  
ATOM   1783  SD  MET C  77      -0.626  -5.001  10.435  1.00 80.84           S  
ATOM   1784  CE  MET C  77      -1.995  -5.265  11.596  1.00 80.84           C  
ATOM   1785  N   ALA C  78      -1.492 -10.199   8.253  1.00 83.13           N  
ATOM   1786  CA  ALA C  78      -2.467 -11.195   7.816  1.00 83.13           C  
ATOM   1787  C   ALA C  78      -1.962 -12.610   8.080  1.00 83.13           C  
ATOM   1788  CB  ALA C  78      -2.784 -11.014   6.333  1.00 83.13           C  
ATOM   1789  O   ALA C  78      -2.736 -13.490   8.464  1.00 83.13           O  
ATOM   1790  N   ARG C  79      -0.693 -12.849   7.826  1.00 80.87           N  
ATOM   1791  CA  ARG C  79      -0.080 -14.151   8.066  1.00 80.87           C  
ATOM   1792  C   ARG C  79      -0.192 -14.547   9.534  1.00 80.87           C  
ATOM   1793  CB  ARG C  79       1.388 -14.142   7.636  1.00 80.87           C  
ATOM   1794  O   ARG C  79      -0.387 -15.722   9.853  1.00 80.87           O  
ATOM   1795  CG  ARG C  79       1.599 -14.426   6.158  1.00 80.87           C  
ATOM   1796  CD  ARG C  79       3.077 -14.541   5.811  1.00 80.87           C  
ATOM   1797  NE  ARG C  79       3.575 -13.328   5.167  1.00 80.87           N  
ATOM   1798  NH1 ARG C  79       3.222 -14.079   3.011  1.00 80.87           N  
ATOM   1799  NH2 ARG C  79       4.104 -11.994   3.374  1.00 80.87           N  
ATOM   1800  CZ  ARG C  79       3.632 -13.136   3.852  1.00 80.87           C  
ATOM   1801  N   ARG C  80      -0.068 -13.535  10.390  1.00 72.33           N  
ATOM   1802  CA  ARG C  80      -0.125 -13.790  11.826  1.00 72.33           C  
ATOM   1803  C   ARG C  80      -1.555 -14.068  12.276  1.00 72.33           C  
ATOM   1804  CB  ARG C  80       0.448 -12.605  12.606  1.00 72.33           C  
ATOM   1805  O   ARG C  80      -1.785 -14.904  13.153  1.00 72.33           O  
ATOM   1806  CG  ARG C  80       1.960 -12.476  12.508  1.00 72.33           C  
ATOM   1807  CD  ARG C  80       2.473 -11.260  13.265  1.00 72.33           C  
ATOM   1808  NE  ARG C  80       3.888 -11.391  13.602  1.00 72.33           N  
ATOM   1809  NH1 ARG C  80       4.057  -9.313  14.597  1.00 72.33           N  
ATOM   1810  NH2 ARG C  80       5.889 -10.687  14.483  1.00 72.33           N  
ATOM   1811  CZ  ARG C  80       4.608 -10.463  14.227  1.00 72.33           C  
ATOM   1812  N   LEU C  81      -2.469 -13.359  11.715  1.00 70.89           N  
ATOM   1813  CA  LEU C  81      -3.871 -13.495  12.095  1.00 70.89           C  
ATOM   1814  C   LEU C  81      -4.471 -14.768  11.508  1.00 70.89           C  
ATOM   1815  CB  LEU C  81      -4.673 -12.277  11.630  1.00 70.89           C  
ATOM   1816  O   LEU C  81      -5.362 -15.374  12.108  1.00 70.89           O  
ATOM   1817  CG  LEU C  81      -4.421 -10.971  12.386  1.00 70.89           C  
ATOM   1818  CD1 LEU C  81      -5.114  -9.809  11.681  1.00 70.89           C  
ATOM   1819  CD2 LEU C  81      -4.898 -11.088  13.830  1.00 70.89           C  
ATOM   1820  N   HIS C  82      -4.025 -15.098  10.335  1.00 69.44           N  
ATOM   1821  CA  HIS C  82      -4.540 -16.269   9.636  1.00 69.44           C  
ATOM   1822  C   HIS C  82      -3.407 -17.096   9.038  1.00 69.44           C  
ATOM   1823  CB  HIS C  82      -5.520 -15.850   8.539  1.00 69.44           C  
ATOM   1824  O   HIS C  82      -3.125 -16.997   7.842  1.00 69.44           O  
ATOM   1825  CG  HIS C  82      -6.674 -15.041   9.042  1.00 69.44           C  
ATOM   1826  CD2 HIS C  82      -6.981 -13.734   8.876  1.00 69.44           C  
ATOM   1827  ND1 HIS C  82      -7.675 -15.578   9.822  1.00 69.44           N  
ATOM   1828  CE1 HIS C  82      -8.551 -14.632  10.115  1.00 69.44           C  
ATOM   1829  NE2 HIS C  82      -8.154 -13.503   9.552  1.00 69.44           N  
ATOM   1830  N   PRO C  83      -2.731 -17.719   9.980  1.00 64.63           N  
ATOM   1831  CA  PRO C  83      -1.656 -18.534   9.411  1.00 64.63           C  
ATOM   1832  C   PRO C  83      -2.148 -19.486   8.324  1.00 64.63           C  
ATOM   1833  CB  PRO C  83      -1.127 -19.313  10.619  1.00 64.63           C  
ATOM   1834  O   PRO C  83      -3.281 -19.970   8.389  1.00 64.63           O  
ATOM   1835  CG  PRO C  83      -1.984 -18.872  11.762  1.00 64.63           C  
ATOM   1836  CD  PRO C  83      -3.012 -17.908  11.243  1.00 64.63           C  
ATOM   1837  N   PRO C  84      -1.463 -19.403   7.183  1.00 60.51           N  
ATOM   1838  CA  PRO C  84      -1.906 -20.323   6.133  1.00 60.51           C  
ATOM   1839  C   PRO C  84      -2.214 -21.721   6.665  1.00 60.51           C  
ATOM   1840  CB  PRO C  84      -0.719 -20.355   5.168  1.00 60.51           C  
ATOM   1841  O   PRO C  84      -1.568 -22.182   7.610  1.00 60.51           O  
ATOM   1842  CG  PRO C  84       0.310 -19.474   5.799  1.00 60.51           C  
ATOM   1843  CD  PRO C  84      -0.247 -18.936   7.086  1.00 60.51           C  
ATOM   1844  N   SER C  85      -3.484 -22.060   6.630  1.00 59.84           N  
ATOM   1845  CA  SER C  85      -3.750 -23.458   6.951  1.00 59.84           C  
ATOM   1846  C   SER C  85      -2.790 -24.387   6.216  1.00 59.84           C  
ATOM   1847  CB  SER C  85      -5.194 -23.823   6.602  1.00 59.84           C  
ATOM   1848  O   SER C  85      -2.371 -24.094   5.095  1.00 59.84           O  
ATOM   1849  OG  SER C  85      -6.095 -23.270   7.546  1.00 59.84           O  
ATOM   1850  N   PRO C  86      -2.214 -25.287   6.929  1.00 59.16           N  
ATOM   1851  CA  PRO C  86      -1.382 -26.231   6.179  1.00 59.16           C  
ATOM   1852  C   PRO C  86      -2.044 -26.701   4.885  1.00 59.16           C  
ATOM   1853  CB  PRO C  86      -1.203 -27.396   7.155  1.00 59.16           C  
ATOM   1854  O   PRO C  86      -3.266 -26.866   4.837  1.00 59.16           O  
ATOM   1855  CG  PRO C  86      -2.027 -27.028   8.346  1.00 59.16           C  
ATOM   1856  CD  PRO C  86      -2.631 -25.674   8.107  1.00 59.16           C  
ATOM   1857  N   VAL C  87      -1.555 -26.247   3.807  1.00 64.90           N  
ATOM   1858  CA  VAL C  87      -2.050 -26.738   2.525  1.00 64.90           C  
ATOM   1859  C   VAL C  87      -2.114 -28.263   2.545  1.00 64.90           C  
ATOM   1860  CB  VAL C  87      -1.166 -26.256   1.353  1.00 64.90           C  
ATOM   1861  O   VAL C  87      -1.100 -28.930   2.766  1.00 64.90           O  
ATOM   1862  CG1 VAL C  87      -1.726 -26.745   0.018  1.00 64.90           C  
ATOM   1863  CG2 VAL C  87      -1.051 -24.733   1.363  1.00 64.90           C  
ATOM   1864  N   PRO C  88      -3.454 -28.750   2.608  1.00 66.86           N  
ATOM   1865  CA  PRO C  88      -3.532 -30.212   2.579  1.00 66.86           C  
ATOM   1866  C   PRO C  88      -2.705 -30.824   1.451  1.00 66.86           C  
ATOM   1867  CB  PRO C  88      -5.024 -30.482   2.371  1.00 66.86           C  
ATOM   1868  O   PRO C  88      -2.438 -30.161   0.446  1.00 66.86           O  
ATOM   1869  CG  PRO C  88      -5.687 -29.164   2.606  1.00 66.86           C  
ATOM   1870  CD  PRO C  88      -4.645 -28.085   2.533  1.00 66.86           C  
ATOM   1871  N   GLN C  89      -2.297 -31.965   1.698  1.00 70.82           N  
ATOM   1872  CA  GLN C  89      -1.619 -32.728   0.655  1.00 70.82           C  
ATOM   1873  C   GLN C  89      -2.507 -32.887  -0.576  1.00 70.82           C  
ATOM   1874  CB  GLN C  89      -1.199 -34.101   1.181  1.00 70.82           C  
ATOM   1875  O   GLN C  89      -3.713 -33.111  -0.452  1.00 70.82           O  
ATOM   1876  CG  GLN C  89       0.238 -34.476   0.842  1.00 70.82           C  
ATOM   1877  CD  GLN C  89       0.696 -35.739   1.546  1.00 70.82           C  
ATOM   1878  NE2 GLN C  89       1.999 -35.846   1.784  1.00 70.82           N  
ATOM   1879  OE1 GLN C  89      -0.114 -36.611   1.874  1.00 70.82           O  
ATOM   1880  N   GLY C  90      -1.991 -32.634  -1.721  1.00 74.82           N  
ATOM   1881  CA  GLY C  90      -2.716 -32.821  -2.967  1.00 74.82           C  
ATOM   1882  C   GLY C  90      -3.403 -31.558  -3.452  1.00 74.82           C  
ATOM   1883  O   GLY C  90      -4.165 -31.593  -4.421  1.00 74.82           O  
ATOM   1884  N   VAL C  91      -3.214 -30.565  -2.674  1.00 79.48           N  
ATOM   1885  CA  VAL C  91      -3.845 -29.301  -3.042  1.00 79.48           C  
ATOM   1886  C   VAL C  91      -2.775 -28.282  -3.428  1.00 79.48           C  
ATOM   1887  CB  VAL C  91      -4.719 -28.748  -1.895  1.00 79.48           C  
ATOM   1888  O   VAL C  91      -1.712 -28.224  -2.805  1.00 79.48           O  
ATOM   1889  CG1 VAL C  91      -5.517 -27.532  -2.362  1.00 79.48           C  
ATOM   1890  CG2 VAL C  91      -5.655 -29.834  -1.366  1.00 79.48           C  
ATOM   1891  N   CYS C  92      -2.934 -27.654  -4.561  1.00 81.53           N  
ATOM   1892  CA  CYS C  92      -2.037 -26.602  -5.025  1.00 81.53           C  
ATOM   1893  C   CYS C  92      -1.972 -25.458  -4.020  1.00 81.53           C  
ATOM   1894  CB  CYS C  92      -2.491 -26.072  -6.385  1.00 81.53           C  
ATOM   1895  O   CYS C  92      -2.986 -24.823  -3.729  1.00 81.53           O  
ATOM   1896  SG  CYS C  92      -1.564 -24.628  -6.950  1.00 81.53           S  
ATOM   1897  N   PRO C  93      -0.780 -25.215  -3.443  1.00 73.22           N  
ATOM   1898  CA  PRO C  93      -0.638 -24.135  -2.464  1.00 73.22           C  
ATOM   1899  C   PRO C  93      -1.057 -22.776  -3.019  1.00 73.22           C  
ATOM   1900  CB  PRO C  93       0.857 -24.152  -2.133  1.00 73.22           C  
ATOM   1901  O   PRO C  93      -1.550 -21.925  -2.274  1.00 73.22           O  
ATOM   1902  CG  PRO C  93       1.464 -25.053  -3.160  1.00 73.22           C  
ATOM   1903  CD  PRO C  93       0.366 -25.843  -3.811  1.00 73.22           C  
ATOM   1904  N   ALA C  94      -0.903 -22.567  -4.383  1.00 68.96           N  
ATOM   1905  CA  ALA C  94      -1.170 -21.277  -5.014  1.00 68.96           C  
ATOM   1906  C   ALA C  94      -2.659 -21.105  -5.301  1.00 68.96           C  
ATOM   1907  CB  ALA C  94      -0.364 -21.138  -6.303  1.00 68.96           C  
ATOM   1908  O   ALA C  94      -3.211 -20.017  -5.123  1.00 68.96           O  
ATOM   1909  N   HIS C  95      -3.386 -22.069  -5.745  1.00 73.77           N  
ATOM   1910  CA  HIS C  95      -4.742 -21.923  -6.261  1.00 73.77           C  
ATOM   1911  C   HIS C  95      -5.749 -22.650  -5.377  1.00 73.77           C  
ATOM   1912  CB  HIS C  95      -4.830 -22.446  -7.696  1.00 73.77           C  
ATOM   1913  O   HIS C  95      -6.959 -22.545  -5.590  1.00 73.77           O  
ATOM   1914  CG  HIS C  95      -3.924 -21.734  -8.650  1.00 73.77           C  
ATOM   1915  CD2 HIS C  95      -3.932 -20.455  -9.096  1.00 73.77           C  
ATOM   1916  ND1 HIS C  95      -2.857 -22.351  -9.264  1.00 73.77           N  
ATOM   1917  CE1 HIS C  95      -2.244 -21.481 -10.049  1.00 73.77           C  
ATOM   1918  NE2 HIS C  95      -2.877 -20.323  -9.965  1.00 73.77           N  
ATOM   1919  N   ARG C  96      -5.269 -23.396  -4.362  1.00 76.55           N  
ATOM   1920  CA  ARG C  96      -6.119 -24.151  -3.447  1.00 76.55           C  
ATOM   1921  C   ARG C  96      -7.063 -25.072  -4.212  1.00 76.55           C  
ATOM   1922  CB  ARG C  96      -6.921 -23.204  -2.552  1.00 76.55           C  
ATOM   1923  O   ARG C  96      -8.237 -25.200  -3.857  1.00 76.55           O  
ATOM   1924  CG  ARG C  96      -6.065 -22.384  -1.599  1.00 76.55           C  
ATOM   1925  CD  ARG C  96      -6.907 -21.699  -0.532  1.00 76.55           C  
ATOM   1926  NE  ARG C  96      -6.079 -20.960   0.416  1.00 76.55           N  
ATOM   1927  NH1 ARG C  96      -7.693 -19.384   0.915  1.00 76.55           N  
ATOM   1928  NH2 ARG C  96      -5.636 -19.282   1.921  1.00 76.55           N  
ATOM   1929  CZ  ARG C  96      -6.471 -19.877   1.081  1.00 76.55           C  
ATOM   1930  N   GLU C  97      -6.589 -25.638  -5.306  1.00 80.12           N  
ATOM   1931  CA  GLU C  97      -7.265 -26.636  -6.131  1.00 80.12           C  
ATOM   1932  C   GLU C  97      -6.498 -27.955  -6.141  1.00 80.12           C  
ATOM   1933  CB  GLU C  97      -7.442 -26.120  -7.561  1.00 80.12           C  
ATOM   1934  O   GLU C  97      -5.286 -27.977  -5.914  1.00 80.12           O  
ATOM   1935  CG  GLU C  97      -8.371 -24.919  -7.671  1.00 80.12           C  
ATOM   1936  CD  GLU C  97      -8.569 -24.443  -9.101  1.00 80.12           C  
ATOM   1937  OE1 GLU C  97      -9.271 -23.427  -9.311  1.00 80.12           O  
ATOM   1938  OE2 GLU C  97      -8.019 -25.091 -10.019  1.00 80.12           O  
ATOM   1939  N   PRO C  98      -7.217 -28.960  -6.403  1.00 84.31           N  
ATOM   1940  CA  PRO C  98      -6.554 -30.266  -6.432  1.00 84.31           C  
ATOM   1941  C   PRO C  98      -5.494 -30.365  -7.526  1.00 84.31           C  
ATOM   1942  CB  PRO C  98      -7.705 -31.240  -6.696  1.00 84.31           C  
ATOM   1943  O   PRO C  98      -5.692 -29.853  -8.631  1.00 84.31           O  
ATOM   1944  CG  PRO C  98      -8.943 -30.461  -6.387  1.00 84.31           C  
ATOM   1945  CD  PRO C  98      -8.611 -28.997  -6.438  1.00 84.31           C  
ATOM   1946  N   LEU C  99      -4.406 -30.856  -7.109  1.00 87.90           N  
ATOM   1947  CA  LEU C  99      -3.348 -31.148  -8.071  1.00 87.90           C  
ATOM   1948  C   LEU C  99      -3.727 -32.332  -8.953  1.00 87.90           C  
ATOM   1949  CB  LEU C  99      -2.030 -31.436  -7.348  1.00 87.90           C  
ATOM   1950  O   LEU C  99      -4.013 -33.421  -8.449  1.00 87.90           O  
ATOM   1951  CG  LEU C  99      -1.375 -30.252  -6.634  1.00 87.90           C  
ATOM   1952  CD1 LEU C  99      -0.287 -30.742  -5.684  1.00 87.90           C  
ATOM   1953  CD2 LEU C  99      -0.803 -29.267  -7.648  1.00 87.90           C  
ATOM   1954  N   ALA C 100      -3.855 -32.054 -10.259  1.00 85.09           N  
ATOM   1955  CA  ALA C 100      -4.380 -33.110 -11.121  1.00 85.09           C  
ATOM   1956  C   ALA C 100      -3.470 -33.338 -12.325  1.00 85.09           C  
ATOM   1957  CB  ALA C 100      -5.793 -32.766 -11.584  1.00 85.09           C  
ATOM   1958  O   ALA C 100      -3.669 -34.285 -13.090  1.00 85.09           O  
ATOM   1959  N   ALA C 101      -2.483 -32.490 -12.582  1.00 88.94           N  
ATOM   1960  CA  ALA C 101      -1.619 -32.603 -13.755  1.00 88.94           C  
ATOM   1961  C   ALA C 101      -0.147 -32.520 -13.362  1.00 88.94           C  
ATOM   1962  CB  ALA C 101      -1.957 -31.515 -14.771  1.00 88.94           C  
ATOM   1963  O   ALA C 101       0.181 -32.141 -12.235  1.00 88.94           O  
ATOM   1964  N   PHE C 102       0.723 -33.015 -14.275  1.00 86.60           N  
ATOM   1965  CA  PHE C 102       2.163 -33.038 -14.044  1.00 86.60           C  
ATOM   1966  C   PHE C 102       2.906 -32.353 -15.184  1.00 86.60           C  
ATOM   1967  CB  PHE C 102       2.659 -34.479 -13.884  1.00 86.60           C  
ATOM   1968  O   PHE C 102       2.607 -32.589 -16.357  1.00 86.60           O  
ATOM   1969  CG  PHE C 102       4.150 -34.591 -13.707  1.00 86.60           C  
ATOM   1970  CD1 PHE C 102       4.961 -34.988 -14.762  1.00 86.60           C  
ATOM   1971  CD2 PHE C 102       4.739 -34.298 -12.484  1.00 86.60           C  
ATOM   1972  CE1 PHE C 102       6.341 -35.092 -14.601  1.00 86.60           C  
ATOM   1973  CE2 PHE C 102       6.117 -34.400 -12.315  1.00 86.60           C  
ATOM   1974  CZ  PHE C 102       6.916 -34.798 -13.375  1.00 86.60           C  
ATOM   1975  N   CYS C 103       3.742 -31.413 -14.816  1.00 86.19           N  
ATOM   1976  CA  CYS C 103       4.618 -30.767 -15.787  1.00 86.19           C  
ATOM   1977  C   CYS C 103       5.979 -31.450 -15.833  1.00 86.19           C  
ATOM   1978  CB  CYS C 103       4.791 -29.286 -15.451  1.00 86.19           C  
ATOM   1979  O   CYS C 103       6.764 -31.343 -14.889  1.00 86.19           O  
ATOM   1980  SG  CYS C 103       5.881 -28.404 -16.590  1.00 86.19           S  
ATOM   1981  N   GLY C 104       6.259 -32.086 -16.965  1.00 75.41           N  
ATOM   1982  CA  GLY C 104       7.522 -32.786 -17.137  1.00 75.41           C  
ATOM   1983  C   GLY C 104       8.718 -31.854 -17.196  1.00 75.41           C  
ATOM   1984  O   GLY C 104       9.805 -32.201 -16.730  1.00 75.41           O  
ATOM   1985  N   ASP C 105       8.527 -30.686 -17.658  1.00 76.79           N  
ATOM   1986  CA  ASP C 105       9.603 -29.715 -17.829  1.00 76.79           C  
ATOM   1987  C   ASP C 105      10.038 -29.135 -16.485  1.00 76.79           C  
ATOM   1988  CB  ASP C 105       9.167 -28.592 -18.772  1.00 76.79           C  
ATOM   1989  O   ASP C 105      11.230 -28.933 -16.247  1.00 76.79           O  
ATOM   1990  CG  ASP C 105       8.855 -29.082 -20.175  1.00 76.79           C  
ATOM   1991  OD1 ASP C 105       9.797 -29.322 -20.960  1.00 76.79           O  
ATOM   1992  OD2 ASP C 105       7.656 -29.226 -20.498  1.00 76.79           O  
ATOM   1993  N   GLU C 106       9.153 -28.886 -15.605  1.00 74.45           N  
ATOM   1994  CA  GLU C 106       9.457 -28.306 -14.300  1.00 74.45           C  
ATOM   1995  C   GLU C 106       9.446 -29.371 -13.207  1.00 74.45           C  
ATOM   1996  CB  GLU C 106       8.460 -27.194 -13.960  1.00 74.45           C  
ATOM   1997  O   GLU C 106       9.751 -29.082 -12.048  1.00 74.45           O  
ATOM   1998  CG  GLU C 106       8.559 -25.980 -14.872  1.00 74.45           C  
ATOM   1999  CD  GLU C 106       7.595 -24.867 -14.496  1.00 74.45           C  
ATOM   2000  OE1 GLU C 106       7.434 -23.910 -15.287  1.00 74.45           O  
ATOM   2001  OE2 GLU C 106       6.996 -24.951 -13.400  1.00 74.45           O  
ATOM   2002  N   LEU C 107       9.103 -30.557 -13.550  1.00 73.43           N  
ATOM   2003  CA  LEU C 107       9.014 -31.667 -12.608  1.00 73.43           C  
ATOM   2004  C   LEU C 107       8.178 -31.283 -11.392  1.00 73.43           C  
ATOM   2005  CB  LEU C 107      10.411 -32.106 -12.163  1.00 73.43           C  
ATOM   2006  O   LEU C 107       8.582 -31.527 -10.253  1.00 73.43           O  
ATOM   2007  CG  LEU C 107      11.311 -32.704 -13.246  1.00 73.43           C  
ATOM   2008  CD1 LEU C 107      12.742 -32.835 -12.733  1.00 73.43           C  
ATOM   2009  CD2 LEU C 107      10.775 -34.057 -13.701  1.00 73.43           C  
ATOM   2010  N   ARG C 108       6.947 -30.732 -11.645  1.00 78.33           N  
ATOM   2011  CA  ARG C 108       6.062 -30.340 -10.553  1.00 78.33           C  
ATOM   2012  C   ARG C 108       4.607 -30.654 -10.887  1.00 78.33           C  
ATOM   2013  CB  ARG C 108       6.218 -28.850 -10.243  1.00 78.33           C  
ATOM   2014  O   ARG C 108       4.241 -30.751 -12.060  1.00 78.33           O  
ATOM   2015  CG  ARG C 108       5.669 -27.934 -11.325  1.00 78.33           C  
ATOM   2016  CD  ARG C 108       5.805 -26.467 -10.945  1.00 78.33           C  
ATOM   2017  NE  ARG C 108       5.126 -25.597 -11.901  1.00 78.33           N  
ATOM   2018  NH1 ARG C 108       5.526 -23.648 -10.727  1.00 78.33           N  
ATOM   2019  NH2 ARG C 108       4.370 -23.583 -12.705  1.00 78.33           N  
ATOM   2020  CZ  ARG C 108       5.009 -24.278 -11.776  1.00 78.33           C  
ATOM   2021  N   LEU C 109       3.774 -30.826  -9.803  1.00 84.96           N  
ATOM   2022  CA  LEU C 109       2.341 -31.059  -9.940  1.00 84.96           C  
ATOM   2023  C   LEU C 109       1.594 -29.746 -10.153  1.00 84.96           C  
ATOM   2024  CB  LEU C 109       1.793 -31.776  -8.703  1.00 84.96           C  
ATOM   2025  O   LEU C 109       1.981 -28.712  -9.604  1.00 84.96           O  
ATOM   2026  CG  LEU C 109       2.362 -33.167  -8.418  1.00 84.96           C  
ATOM   2027  CD1 LEU C 109       1.897 -33.660  -7.052  1.00 84.96           C  
ATOM   2028  CD2 LEU C 109       1.956 -34.146  -9.513  1.00 84.96           C  
ATOM   2029  N   LEU C 110       0.569 -29.854 -11.056  1.00 87.44           N  
ATOM   2030  CA  LEU C 110      -0.184 -28.651 -11.393  1.00 87.44           C  
ATOM   2031  C   LEU C 110      -1.668 -28.840 -11.100  1.00 87.44           C  
ATOM   2032  CB  LEU C 110       0.016 -28.289 -12.866  1.00 87.44           C  
ATOM   2033  O   LEU C 110      -2.198 -29.944 -11.244  1.00 87.44           O  
ATOM   2034  CG  LEU C 110       1.464 -28.127 -13.335  1.00 87.44           C  
ATOM   2035  CD1 LEU C 110       1.511 -27.908 -14.843  1.00 87.44           C  
ATOM   2036  CD2 LEU C 110       2.138 -26.974 -12.600  1.00 87.44           C  
ATOM   2037  N   CYS C 111      -2.278 -27.783 -10.632  1.00 85.45           N  
ATOM   2038  CA  CYS C 111      -3.736 -27.742 -10.615  1.00 85.45           C  
ATOM   2039  C   CYS C 111      -4.284 -27.248 -11.949  1.00 85.45           C  
ATOM   2040  CB  CYS C 111      -4.234 -26.842  -9.485  1.00 85.45           C  
ATOM   2041  O   CYS C 111      -3.517 -26.912 -12.853  1.00 85.45           O  
ATOM   2042  SG  CYS C 111      -4.057 -25.078  -9.828  1.00 85.45           S  
ATOM   2043  N   ALA C 112      -5.608 -27.295 -12.130  1.00 85.97           N  
ATOM   2044  CA  ALA C 112      -6.242 -26.869 -13.375  1.00 85.97           C  
ATOM   2045  C   ALA C 112      -5.867 -25.430 -13.718  1.00 85.97           C  
ATOM   2046  CB  ALA C 112      -7.759 -27.011 -13.275  1.00 85.97           C  
ATOM   2047  O   ALA C 112      -5.621 -25.107 -14.882  1.00 85.97           O  
ATOM   2048  N   ALA C 113      -5.744 -24.640 -12.709  1.00 81.75           N  
ATOM   2049  CA  ALA C 113      -5.406 -23.234 -12.919  1.00 81.75           C  
ATOM   2050  C   ALA C 113      -3.953 -23.080 -13.361  1.00 81.75           C  
ATOM   2051  CB  ALA C 113      -5.660 -22.430 -11.646  1.00 81.75           C  
ATOM   2052  O   ALA C 113      -3.654 -22.300 -14.269  1.00 81.75           O  
ATOM   2053  N   CYS C 114      -3.010 -23.718 -12.692  1.00 82.56           N  
ATOM   2054  CA  CYS C 114      -1.606 -23.706 -13.085  1.00 82.56           C  
ATOM   2055  C   CYS C 114      -1.439 -24.167 -14.528  1.00 82.56           C  
ATOM   2056  CB  CYS C 114      -0.782 -24.599 -12.156  1.00 82.56           C  
ATOM   2057  O   CYS C 114      -0.626 -23.615 -15.270  1.00 82.56           O  
ATOM   2058  SG  CYS C 114      -0.632 -23.957 -10.475  1.00 82.56           S  
ATOM   2059  N   GLU C 115      -2.209 -25.163 -14.954  1.00 85.60           N  
ATOM   2060  CA  GLU C 115      -2.132 -25.738 -16.293  1.00 85.60           C  
ATOM   2061  C   GLU C 115      -2.573 -24.731 -17.352  1.00 85.60           C  
ATOM   2062  CB  GLU C 115      -2.985 -27.005 -16.384  1.00 85.60           C  
ATOM   2063  O   GLU C 115      -2.002 -24.681 -18.444  1.00 85.60           O  
ATOM   2064  CG  GLU C 115      -2.846 -27.747 -17.706  1.00 85.60           C  
ATOM   2065  CD  GLU C 115      -3.645 -29.040 -17.755  1.00 85.60           C  
ATOM   2066  OE1 GLU C 115      -3.622 -29.728 -18.801  1.00 85.60           O  
ATOM   2067  OE2 GLU C 115      -4.300 -29.367 -16.741  1.00 85.60           O  
ATOM   2068  N   ARG C 116      -3.531 -23.926 -16.944  1.00 79.61           N  
ATOM   2069  CA  ARG C 116      -4.099 -22.973 -17.893  1.00 79.61           C  
ATOM   2070  C   ARG C 116      -3.270 -21.695 -17.947  1.00 79.61           C  
ATOM   2071  CB  ARG C 116      -5.547 -22.644 -17.522  1.00 79.61           C  
ATOM   2072  O   ARG C 116      -3.443 -20.874 -18.851  1.00 79.61           O  
ATOM   2073  CG  ARG C 116      -6.537 -23.742 -17.874  1.00 79.61           C  
ATOM   2074  CD  ARG C 116      -7.975 -23.305 -17.630  1.00 79.61           C  
ATOM   2075  NE  ARG C 116      -8.181 -22.881 -16.248  1.00 79.61           N  
ATOM   2076  NH1 ARG C 116      -9.895 -24.373 -15.829  1.00 79.61           N  
ATOM   2077  NH2 ARG C 116      -9.191 -22.937 -14.186  1.00 79.61           N  
ATOM   2078  CZ  ARG C 116      -9.089 -23.398 -15.424  1.00 79.61           C  
ATOM   2079  N   SER C 117      -2.351 -21.699 -16.994  1.00 73.51           N  
ATOM   2080  CA  SER C 117      -1.509 -20.508 -16.950  1.00 73.51           C  
ATOM   2081  C   SER C 117      -0.531 -20.478 -18.120  1.00 73.51           C  
ATOM   2082  CB  SER C 117      -0.740 -20.442 -15.630  1.00 73.51           C  
ATOM   2083  O   SER C 117      -0.103 -21.528 -18.604  1.00 73.51           O  
ATOM   2084  OG  SER C 117       0.438 -21.228 -15.695  1.00 73.51           O  
ATOM   2085  N   GLY C 118      -0.414 -19.414 -18.862  1.00 70.36           N  
ATOM   2086  CA  GLY C 118       0.495 -19.227 -19.981  1.00 70.36           C  
ATOM   2087  C   GLY C 118       1.898 -19.732 -19.701  1.00 70.36           C  
ATOM   2088  O   GLY C 118       2.656 -20.022 -20.629  1.00 70.36           O  
ATOM   2089  N   GLU C 119       2.227 -19.904 -18.425  1.00 70.38           N  
ATOM   2090  CA  GLU C 119       3.567 -20.323 -18.025  1.00 70.38           C  
ATOM   2091  C   GLU C 119       3.859 -21.749 -18.481  1.00 70.38           C  
ATOM   2092  CB  GLU C 119       3.735 -20.210 -16.508  1.00 70.38           C  
ATOM   2093  O   GLU C 119       5.012 -22.102 -18.736  1.00 70.38           O  
ATOM   2094  CG  GLU C 119       5.028 -19.531 -16.081  1.00 70.38           C  
ATOM   2095  CD  GLU C 119       5.124 -19.313 -14.579  1.00 70.38           C  
ATOM   2096  OE1 GLU C 119       6.151 -18.772 -14.108  1.00 70.38           O  
ATOM   2097  OE2 GLU C 119       4.166 -19.688 -13.867  1.00 70.38           O  
ATOM   2098  N   HIS C 120       2.815 -22.644 -18.647  1.00 75.65           N  
ATOM   2099  CA  HIS C 120       3.039 -24.055 -18.938  1.00 75.65           C  
ATOM   2100  C   HIS C 120       2.536 -24.417 -20.331  1.00 75.65           C  
ATOM   2101  CB  HIS C 120       2.357 -24.934 -17.889  1.00 75.65           C  
ATOM   2102  O   HIS C 120       2.437 -25.598 -20.673  1.00 75.65           O  
ATOM   2103  CG  HIS C 120       2.913 -24.765 -16.510  1.00 75.65           C  
ATOM   2104  CD2 HIS C 120       2.420 -24.121 -15.426  1.00 75.65           C  
ATOM   2105  ND1 HIS C 120       4.126 -25.294 -16.127  1.00 75.65           N  
ATOM   2106  CE1 HIS C 120       4.355 -24.983 -14.862  1.00 75.65           C  
ATOM   2107  NE2 HIS C 120       3.335 -24.272 -14.414  1.00 75.65           N  
ATOM   2108  N   TRP C 121       2.154 -23.478 -21.061  1.00 75.03           N  
ATOM   2109  CA  TRP C 121       1.603 -23.706 -22.392  1.00 75.03           C  
ATOM   2110  C   TRP C 121       2.585 -24.484 -23.262  1.00 75.03           C  
ATOM   2111  CB  TRP C 121       1.250 -22.376 -23.064  1.00 75.03           C  
ATOM   2112  O   TRP C 121       2.182 -25.351 -24.041  1.00 75.03           O  
ATOM   2113  CG  TRP C 121       0.547 -22.525 -24.379  1.00 75.03           C  
ATOM   2114  CD1 TRP C 121       1.123 -22.633 -25.614  1.00 75.03           C  
ATOM   2115  CD2 TRP C 121      -0.867 -22.579 -24.590  1.00 75.03           C  
ATOM   2116  CE2 TRP C 121      -1.077 -22.721 -25.980  1.00 75.03           C  
ATOM   2117  CE3 TRP C 121      -1.979 -22.522 -23.738  1.00 75.03           C  
ATOM   2118  NE1 TRP C 121       0.152 -22.751 -26.581  1.00 75.03           N  
ATOM   2119  CH2 TRP C 121      -3.425 -22.747 -25.681  1.00 75.03           C  
ATOM   2120  CZ2 TRP C 121      -2.356 -22.806 -26.537  1.00 75.03           C  
ATOM   2121  CZ3 TRP C 121      -3.250 -22.607 -24.295  1.00 75.03           C  
ATOM   2122  N   ALA C 122       3.862 -24.126 -23.070  1.00 78.81           N  
ATOM   2123  CA  ALA C 122       4.880 -24.769 -23.897  1.00 78.81           C  
ATOM   2124  C   ALA C 122       5.473 -25.985 -23.190  1.00 78.81           C  
ATOM   2125  CB  ALA C 122       5.982 -23.775 -24.254  1.00 78.81           C  
ATOM   2126  O   ALA C 122       6.366 -26.647 -23.723  1.00 78.81           O  
ATOM   2127  N   HIS C 123       4.967 -26.200 -22.026  1.00 82.06           N  
ATOM   2128  CA  HIS C 123       5.504 -27.315 -21.255  1.00 82.06           C  
ATOM   2129  C   HIS C 123       4.754 -28.608 -21.560  1.00 82.06           C  
ATOM   2130  CB  HIS C 123       5.438 -27.011 -19.757  1.00 82.06           C  
ATOM   2131  O   HIS C 123       3.620 -28.573 -22.042  1.00 82.06           O  
ATOM   2132  CG  HIS C 123       6.357 -25.913 -19.326  1.00 82.06           C  
ATOM   2133  CD2 HIS C 123       7.160 -25.093 -20.044  1.00 82.06           C  
ATOM   2134  ND1 HIS C 123       6.525 -25.559 -18.005  1.00 82.06           N  
ATOM   2135  CE1 HIS C 123       7.394 -24.564 -17.930  1.00 82.06           C  
ATOM   2136  NE2 HIS C 123       7.795 -24.263 -19.153  1.00 82.06           N  
ATOM   2137  N   ARG C 124       5.476 -29.785 -21.384  1.00 79.54           N  
ATOM   2138  CA  ARG C 124       4.864 -31.107 -21.471  1.00 79.54           C  
ATOM   2139  C   ARG C 124       4.052 -31.418 -20.217  1.00 79.54           C  
ATOM   2140  CB  ARG C 124       5.932 -32.182 -21.682  1.00 79.54           C  
ATOM   2141  O   ARG C 124       4.606 -31.845 -19.203  1.00 79.54           O  
ATOM   2142  CG  ARG C 124       6.450 -32.263 -23.110  1.00 79.54           C  
ATOM   2143  CD  ARG C 124       7.509 -33.346 -23.265  1.00 79.54           C  
ATOM   2144  NE  ARG C 124       8.780 -32.795 -23.727  1.00 79.54           N  
ATOM   2145  NH1 ARG C 124       9.786 -34.848 -24.059  1.00 79.54           N  
ATOM   2146  NH2 ARG C 124      10.939 -32.916 -24.498  1.00 79.54           N  
ATOM   2147  CZ  ARG C 124       9.832 -33.521 -24.094  1.00 79.54           C  
ATOM   2148  N   VAL C 125       2.713 -31.118 -20.363  1.00 88.10           N  
ATOM   2149  CA  VAL C 125       1.826 -31.334 -19.224  1.00 88.10           C  
ATOM   2150  C   VAL C 125       0.938 -32.548 -19.484  1.00 88.10           C  
ATOM   2151  CB  VAL C 125       0.957 -30.089 -18.938  1.00 88.10           C  
ATOM   2152  O   VAL C 125       0.364 -32.686 -20.567  1.00 88.10           O  
ATOM   2153  CG1 VAL C 125       0.067 -30.320 -17.719  1.00 88.10           C  
ATOM   2154  CG2 VAL C 125       1.839 -28.858 -18.734  1.00 88.10           C  
ATOM   2155  N   ARG C 126       0.901 -33.486 -18.533  1.00 82.51           N  
ATOM   2156  CA  ARG C 126       0.092 -34.696 -18.638  1.00 82.51           C  
ATOM   2157  C   ARG C 126      -0.716 -34.927 -17.365  1.00 82.51           C  
ATOM   2158  CB  ARG C 126       0.976 -35.912 -18.924  1.00 82.51           C  
ATOM   2159  O   ARG C 126      -0.327 -34.475 -16.286  1.00 82.51           O  
ATOM   2160  CG  ARG C 126       1.932 -35.716 -20.090  1.00 82.51           C  
ATOM   2161  CD  ARG C 126       2.449 -37.045 -20.624  1.00 82.51           C  
ATOM   2162  NE  ARG C 126       3.498 -37.597 -19.773  1.00 82.51           N  
ATOM   2163  NH1 ARG C 126       5.146 -37.505 -21.390  1.00 82.51           N  
ATOM   2164  NH2 ARG C 126       5.629 -38.311 -19.299  1.00 82.51           N  
ATOM   2165  CZ  ARG C 126       4.755 -37.803 -20.156  1.00 82.51           C  
ATOM   2166  N   PRO C 127      -1.902 -35.577 -17.549  1.00 88.63           N  
ATOM   2167  CA  PRO C 127      -2.640 -35.949 -16.340  1.00 88.63           C  
ATOM   2168  C   PRO C 127      -1.790 -36.741 -15.349  1.00 88.63           C  
ATOM   2169  CB  PRO C 127      -3.790 -36.804 -16.878  1.00 88.63           C  
ATOM   2170  O   PRO C 127      -0.922 -37.517 -15.757  1.00 88.63           O  
ATOM   2171  CG  PRO C 127      -3.920 -36.409 -18.314  1.00 88.63           C  
ATOM   2172  CD  PRO C 127      -2.571 -35.976 -18.813  1.00 88.63           C  
ATOM   2173  N   LEU C 128      -2.013 -36.461 -14.052  1.00 82.43           N  
ATOM   2174  CA  LEU C 128      -1.235 -37.070 -12.978  1.00 82.43           C  
ATOM   2175  C   LEU C 128      -1.194 -38.587 -13.129  1.00 82.43           C  
ATOM   2176  CB  LEU C 128      -1.822 -36.697 -11.613  1.00 82.43           C  
ATOM   2177  O   LEU C 128      -0.140 -39.203 -12.958  1.00 82.43           O  
ATOM   2178  CG  LEU C 128      -0.822 -36.253 -10.544  1.00 82.43           C  
ATOM   2179  CD1 LEU C 128      -1.127 -34.829 -10.092  1.00 82.43           C  
ATOM   2180  CD2 LEU C 128      -0.846 -37.213  -9.359  1.00 82.43           C  
ATOM   2181  N   GLN C 129      -2.256 -39.241 -13.434  1.00 77.37           N  
ATOM   2182  CA  GLN C 129      -2.323 -40.692 -13.572  1.00 77.37           C  
ATOM   2183  C   GLN C 129      -1.429 -41.178 -14.709  1.00 77.37           C  
ATOM   2184  CB  GLN C 129      -3.765 -41.143 -13.807  1.00 77.37           C  
ATOM   2185  O   GLN C 129      -0.729 -42.183 -14.569  1.00 77.37           O  
ATOM   2186  CG  GLN C 129      -3.962 -42.650 -13.705  1.00 77.37           C  
ATOM   2187  CD  GLN C 129      -3.625 -43.194 -12.329  1.00 77.37           C  
ATOM   2188  NE2 GLN C 129      -3.185 -44.446 -12.278  1.00 77.37           N  
ATOM   2189  OE1 GLN C 129      -3.758 -42.493 -11.320  1.00 77.37           O  
ATOM   2190  N   ASP C 130      -1.449 -40.480 -15.779  1.00 80.96           N  
ATOM   2191  CA  ASP C 130      -0.616 -40.833 -16.924  1.00 80.96           C  
ATOM   2192  C   ASP C 130       0.866 -40.669 -16.597  1.00 80.96           C  
ATOM   2193  CB  ASP C 130      -0.984 -39.979 -18.139  1.00 80.96           C  
ATOM   2194  O   ASP C 130       1.687 -41.509 -16.971  1.00 80.96           O  
ATOM   2195  CG  ASP C 130      -2.311 -40.374 -18.762  1.00 80.96           C  
ATOM   2196  OD1 ASP C 130      -2.875 -41.423 -18.382  1.00 80.96           O  
ATOM   2197  OD2 ASP C 130      -2.797 -39.631 -19.643  1.00 80.96           O  
ATOM   2198  N   ALA C 131       1.116 -39.635 -15.907  1.00 79.37           N  
ATOM   2199  CA  ALA C 131       2.498 -39.366 -15.518  1.00 79.37           C  
ATOM   2200  C   ALA C 131       3.025 -40.448 -14.581  1.00 79.37           C  
ATOM   2201  CB  ALA C 131       2.607 -37.994 -14.856  1.00 79.37           C  
ATOM   2202  O   ALA C 131       4.168 -40.891 -14.714  1.00 79.37           O  
ATOM   2203  N   ALA C 132       2.227 -40.806 -13.688  1.00 74.93           N  
ATOM   2204  CA  ALA C 132       2.601 -41.857 -12.745  1.00 74.93           C  
ATOM   2205  C   ALA C 132       2.889 -43.168 -13.471  1.00 74.93           C  
ATOM   2206  CB  ALA C 132       1.498 -42.058 -11.708  1.00 74.93           C  
ATOM   2207  O   ALA C 132       3.873 -43.848 -13.170  1.00 74.93           O  
ATOM   2208  N   GLU C 133       2.045 -43.495 -14.390  1.00 77.27           N  
ATOM   2209  CA  GLU C 133       2.225 -44.727 -15.153  1.00 77.27           C  
ATOM   2210  C   GLU C 133       3.500 -44.676 -15.989  1.00 77.27           C  
ATOM   2211  CB  GLU C 133       1.014 -44.983 -16.054  1.00 77.27           C  
ATOM   2212  O   GLU C 133       4.223 -45.670 -16.089  1.00 77.27           O  
ATOM   2213  CG  GLU C 133      -0.242 -45.387 -15.296  1.00 77.27           C  
ATOM   2214  CD  GLU C 133      -1.450 -45.584 -16.198  1.00 77.27           C  
ATOM   2215  OE1 GLU C 133      -2.520 -46.001 -15.699  1.00 77.27           O  
ATOM   2216  OE2 GLU C 133      -1.326 -45.320 -17.415  1.00 77.27           O  
ATOM   2217  N   ASP C 134       3.762 -43.560 -16.567  1.00 74.46           N  
ATOM   2218  CA  ASP C 134       4.963 -43.378 -17.377  1.00 74.46           C  
ATOM   2219  C   ASP C 134       6.225 -43.519 -16.529  1.00 74.46           C  
ATOM   2220  CB  ASP C 134       4.943 -42.013 -18.067  1.00 74.46           C  
ATOM   2221  O   ASP C 134       7.190 -44.164 -16.944  1.00 74.46           O  
ATOM   2222  CG  ASP C 134       4.374 -42.067 -19.474  1.00 74.46           C  
ATOM   2223  OD1 ASP C 134       3.859 -43.130 -19.883  1.00 74.46           O  
ATOM   2224  OD2 ASP C 134       4.442 -41.038 -20.180  1.00 74.46           O  
ATOM   2225  N   LEU C 135       6.182 -42.861 -15.441  1.00 70.79           N  
ATOM   2226  CA  LEU C 135       7.336 -42.916 -14.550  1.00 70.79           C  
ATOM   2227  C   LEU C 135       7.556 -44.334 -14.033  1.00 70.79           C  
ATOM   2228  CB  LEU C 135       7.153 -41.954 -13.374  1.00 70.79           C  
ATOM   2229  O   LEU C 135       8.696 -44.790 -13.923  1.00 70.79           O  
ATOM   2230  CG  LEU C 135       7.969 -40.661 -13.422  1.00 70.79           C  
ATOM   2231  CD1 LEU C 135       7.043 -39.454 -13.529  1.00 70.79           C  
ATOM   2232  CD2 LEU C 135       8.864 -40.548 -12.193  1.00 70.79           C  
ATOM   2233  N   LYS C 136       6.519 -44.947 -13.736  1.00 68.86           N  
ATOM   2234  CA  LYS C 136       6.600 -46.341 -13.310  1.00 68.86           C  
ATOM   2235  C   LYS C 136       7.204 -47.216 -14.405  1.00 68.86           C  
ATOM   2236  CB  LYS C 136       5.216 -46.866 -12.924  1.00 68.86           C  
ATOM   2237  O   LYS C 136       8.056 -48.064 -14.130  1.00 68.86           O  
ATOM   2238  CG  LYS C 136       5.232 -48.258 -12.310  1.00 68.86           C  
ATOM   2239  CD  LYS C 136       3.843 -48.680 -11.847  1.00 68.86           C  
ATOM   2240  CE  LYS C 136       3.854 -50.080 -11.248  1.00 68.86           C  
ATOM   2241  NZ  LYS C 136       2.479 -50.536 -10.883  1.00 68.86           N  
ATOM   2242  N   ALA C 137       6.774 -47.070 -15.588  1.00 73.23           N  
ATOM   2243  CA  ALA C 137       7.286 -47.835 -16.723  1.00 73.23           C  
ATOM   2244  C   ALA C 137       8.778 -47.585 -16.924  1.00 73.23           C  
ATOM   2245  CB  ALA C 137       6.515 -47.484 -17.993  1.00 73.23           C  
ATOM   2246  O   ALA C 137       9.541 -48.519 -17.183  1.00 73.23           O  
ATOM   2247  N   LYS C 138       9.141 -46.358 -16.787  1.00 68.25           N  
ATOM   2248  CA  LYS C 138      10.546 -45.994 -16.946  1.00 68.25           C  
ATOM   2249  C   LYS C 138      11.404 -46.618 -15.850  1.00 68.25           C  
ATOM   2250  CB  LYS C 138      10.711 -44.473 -16.938  1.00 68.25           C  
ATOM   2251  O   LYS C 138      12.515 -47.083 -16.113  1.00 68.25           O  
ATOM   2252  CG  LYS C 138      10.429 -43.813 -18.280  1.00 68.25           C  
ATOM   2253  CD  LYS C 138      10.667 -42.309 -18.224  1.00 68.25           C  
ATOM   2254  CE  LYS C 138      10.331 -41.639 -19.549  1.00 68.25           C  
ATOM   2255  NZ  LYS C 138      10.510 -40.158 -19.482  1.00 68.25           N  
ATOM   2256  N   LEU C 139      10.851 -46.582 -14.711  1.00 67.37           N  
ATOM   2257  CA  LEU C 139      11.559 -47.178 -13.583  1.00 67.37           C  
ATOM   2258  C   LEU C 139      11.696 -48.686 -13.763  1.00 67.37           C  
ATOM   2259  CB  LEU C 139      10.832 -46.872 -12.271  1.00 67.37           C  
ATOM   2260  O   LEU C 139      12.757 -49.254 -13.494  1.00 67.37           O  
ATOM   2261  CG  LEU C 139      11.698 -46.359 -11.120  1.00 67.37           C  
ATOM   2262  CD1 LEU C 139      11.284 -44.943 -10.735  1.00 67.37           C  
ATOM   2263  CD2 LEU C 139      11.602 -47.294  -9.919  1.00 67.37           C  
ATOM   2264  N   GLU C 140      10.742 -49.409 -14.170  1.00 69.13           N  
ATOM   2265  CA  GLU C 140      10.768 -50.851 -14.397  1.00 69.13           C  
ATOM   2266  C   GLU C 140      11.759 -51.218 -15.498  1.00 69.13           C  
ATOM   2267  CB  GLU C 140       9.371 -51.365 -14.755  1.00 69.13           C  
ATOM   2268  O   GLU C 140      12.467 -52.222 -15.394  1.00 69.13           O  
ATOM   2269  CG  GLU C 140       8.416 -51.422 -13.572  1.00 69.13           C  
ATOM   2270  CD  GLU C 140       6.997 -51.802 -13.964  1.00 69.13           C  
ATOM   2271  OE1 GLU C 140       6.171 -52.076 -13.064  1.00 69.13           O  
ATOM   2272  OE2 GLU C 140       6.709 -51.827 -15.182  1.00 69.13           O  
ATOM   2273  N   LYS C 141      11.772 -50.414 -16.491  1.00 69.88           N  
ATOM   2274  CA  LYS C 141      12.732 -50.629 -17.570  1.00 69.88           C  
ATOM   2275  C   LYS C 141      14.165 -50.464 -17.072  1.00 69.88           C  
ATOM   2276  CB  LYS C 141      12.465 -49.663 -18.726  1.00 69.88           C  
ATOM   2277  O   LYS C 141      15.050 -51.237 -17.445  1.00 69.88           O  
ATOM   2278  CG  LYS C 141      11.975 -50.340 -19.997  1.00 69.88           C  
ATOM   2279  CD  LYS C 141      11.729 -49.329 -21.110  1.00 69.88           C  
ATOM   2280  CE  LYS C 141      11.195 -50.000 -22.368  1.00 69.88           C  
ATOM   2281  NZ  LYS C 141      10.971 -49.015 -23.468  1.00 69.88           N  
ATOM   2282  N   SER C 142      14.373 -49.456 -16.296  1.00 62.67           N  
ATOM   2283  CA  SER C 142      15.696 -49.207 -15.732  1.00 62.67           C  
ATOM   2284  C   SER C 142      16.123 -50.339 -14.804  1.00 62.67           C  
ATOM   2285  CB  SER C 142      15.714 -47.880 -14.973  1.00 62.67           C  
ATOM   2286  O   SER C 142      17.286 -50.748 -14.809  1.00 62.67           O  
ATOM   2287  OG  SER C 142      15.497 -46.792 -15.856  1.00 62.67           O  
ATOM   2288  N   LEU C 143      15.178 -50.818 -14.040  1.00 62.51           N  
ATOM   2289  CA  LEU C 143      15.458 -51.921 -13.127  1.00 62.51           C  
ATOM   2290  C   LEU C 143      15.763 -53.201 -13.898  1.00 62.51           C  
ATOM   2291  CB  LEU C 143      14.274 -52.150 -12.184  1.00 62.51           C  
ATOM   2292  O   LEU C 143      16.650 -53.966 -13.513  1.00 62.51           O  
ATOM   2293  CG  LEU C 143      14.211 -51.255 -10.945  1.00 62.51           C  
ATOM   2294  CD1 LEU C 143      12.898 -51.472 -10.201  1.00 62.51           C  
ATOM   2295  CD2 LEU C 143      15.401 -51.523 -10.030  1.00 62.51           C  
ATOM   2296  N   GLU C 144      15.059 -53.427 -14.935  1.00 66.26           N  
ATOM   2297  CA  GLU C 144      15.314 -54.585 -15.788  1.00 66.26           C  
ATOM   2298  C   GLU C 144      16.701 -54.511 -16.419  1.00 66.26           C  
ATOM   2299  CB  GLU C 144      14.245 -54.695 -16.878  1.00 66.26           C  
ATOM   2300  O   GLU C 144      17.398 -55.522 -16.519  1.00 66.26           O  
ATOM   2301  CG  GLU C 144      13.955 -56.125 -17.312  1.00 66.26           C  
ATOM   2302  CD  GLU C 144      12.534 -56.569 -17.004  1.00 66.26           C  
ATOM   2303  OE1 GLU C 144      12.253 -57.788 -17.063  1.00 66.26           O  
ATOM   2304  OE2 GLU C 144      11.695 -55.692 -16.701  1.00 66.26           O  
ATOM   2305  N   HIS C 145      17.073 -53.338 -16.794  1.00 66.76           N  
ATOM   2306  CA  HIS C 145      18.396 -53.116 -17.367  1.00 66.76           C  
ATOM   2307  C   HIS C 145      19.492 -53.378 -16.340  1.00 66.76           C  
ATOM   2308  CB  HIS C 145      18.513 -51.689 -17.906  1.00 66.76           C  
ATOM   2309  O   HIS C 145      20.516 -53.987 -16.660  1.00 66.76           O  
ATOM   2310  CG  HIS C 145      19.811 -51.413 -18.596  1.00 66.76           C  
ATOM   2311  CD2 HIS C 145      20.865 -50.644 -18.233  1.00 66.76           C  
ATOM   2312  ND1 HIS C 145      20.135 -51.960 -19.819  1.00 66.76           N  
ATOM   2313  CE1 HIS C 145      21.336 -51.539 -20.178  1.00 66.76           C  
ATOM   2314  NE2 HIS C 145      21.801 -50.739 -19.233  1.00 66.76           N  
ATOM   2315  N   LEU C 146      19.299 -53.021 -15.152  1.00 64.37           N  
ATOM   2316  CA  LEU C 146      20.265 -53.232 -14.080  1.00 64.37           C  
ATOM   2317  C   LEU C 146      20.366 -54.711 -13.723  1.00 64.37           C  
ATOM   2318  CB  LEU C 146      19.878 -52.421 -12.841  1.00 64.37           C  
ATOM   2319  O   LEU C 146      21.457 -55.215 -13.449  1.00 64.37           O  
ATOM   2320  CG  LEU C 146      20.629 -51.105 -12.630  1.00 64.37           C  
ATOM   2321  CD1 LEU C 146      19.672 -50.022 -12.143  1.00 64.37           C  
ATOM   2322  CD2 LEU C 146      21.776 -51.296 -11.643  1.00 64.37           C  
ATOM   2323  N   ARG C 147      19.293 -55.378 -13.763  1.00 60.47           N  
ATOM   2324  CA  ARG C 147      19.275 -56.807 -13.465  1.00 60.47           C  
ATOM   2325  C   ARG C 147      20.010 -57.599 -14.541  1.00 60.47           C  
ATOM   2326  CB  ARG C 147      17.837 -57.311 -13.333  1.00 60.47           C  
ATOM   2327  O   ARG C 147      20.684 -58.586 -14.241  1.00 60.47           O  
ATOM   2328  CG  ARG C 147      17.304 -57.286 -11.909  1.00 60.47           C  
ATOM   2329  CD  ARG C 147      15.898 -57.865 -11.823  1.00 60.47           C  
ATOM   2330  NE  ARG C 147      15.319 -57.679 -10.495  1.00 60.47           N  
ATOM   2331  NH1 ARG C 147      13.387 -58.862 -10.946  1.00 60.47           N  
ATOM   2332  NH2 ARG C 147      13.709 -57.928  -8.877  1.00 60.47           N  
ATOM   2333  CZ  ARG C 147      14.140 -58.157 -10.109  1.00 60.47           C  
ATOM   2334  N   LYS C 148      20.061 -57.110 -15.690  1.00 65.19           N  
ATOM   2335  CA  LYS C 148      20.764 -57.768 -16.787  1.00 65.19           C  
ATOM   2336  C   LYS C 148      22.268 -57.526 -16.700  1.00 65.19           C  
ATOM   2337  CB  LYS C 148      20.232 -57.278 -18.135  1.00 65.19           C  
ATOM   2338  O   LYS C 148      23.061 -58.329 -17.197  1.00 65.19           O  
ATOM   2339  CG  LYS C 148      18.897 -57.890 -18.533  1.00 65.19           C  
ATOM   2340  CD  LYS C 148      18.454 -57.416 -19.911  1.00 65.19           C  
ATOM   2341  CE  LYS C 148      17.075 -57.954 -20.271  1.00 65.19           C  
ATOM   2342  NZ  LYS C 148      16.606 -57.436 -21.591  1.00 65.19           N  
ATOM   2343  N   GLN C 149      22.616 -56.519 -15.915  1.00 58.93           N  
ATOM   2344  CA  GLN C 149      24.034 -56.205 -15.773  1.00 58.93           C  
ATOM   2345  C   GLN C 149      24.628 -56.887 -14.544  1.00 58.93           C  
ATOM   2346  CB  GLN C 149      24.244 -54.693 -15.687  1.00 58.93           C  
ATOM   2347  O   GLN C 149      25.850 -56.959 -14.398  1.00 58.93           O  
ATOM   2348  CG  GLN C 149      23.890 -53.949 -16.968  1.00 58.93           C  
ATOM   2349  CD  GLN C 149      25.114 -53.533 -17.762  1.00 58.93           C  
ATOM   2350  NE2 GLN C 149      24.945 -53.366 -19.070  1.00 58.93           N  
ATOM   2351  OE1 GLN C 149      26.204 -53.363 -17.206  1.00 58.93           O  
ATOM   2352  N   MET C 150      23.779 -57.496 -13.843  1.00 49.16           N  
ATOM   2353  CA  MET C 150      24.257 -58.272 -12.702  1.00 49.16           C  
ATOM   2354  C   MET C 150      24.289 -59.761 -13.032  1.00 49.16           C  
ATOM   2355  CB  MET C 150      23.375 -58.027 -11.476  1.00 49.16           C  
ATOM   2356  O   MET C 150      25.172 -60.485 -12.569  1.00 49.16           O  
ATOM   2357  CG  MET C 150      23.524 -56.635 -10.883  1.00 49.16           C  
ATOM   2358  SD  MET C 150      22.659 -56.461  -9.274  1.00 49.16           S  
ATOM   2359  CE  MET C 150      24.017 -55.834  -8.246  1.00 49.16           C  
TER    2360      MET C 150                                                      
ENDMDL                                                                          
END                                                                             
