# Supplementary material for: Structure and activation of the RING E3 ubiquitin ligase TRIM72 on the membrane
Source: Nat Struct Mol Biol. 2023 Sep 28;30(11):1695–706. doi: 10.1038/s41594-023-01111-7 (PMC10643145; doi:10.1038/s41594-023-01111-7)
Supplement: Supplementary file 5 — Predicted structures of the RING domain of 60 TRIM proteins. [file 41594_2023_1111_MOESM5_ESM.zip › R13_96aaf_unrelaxed_rank_1_model_4.pdb]

MODEL     1                                                                     
ATOM      1  N   MET B   1      -0.023   7.804   7.648  1.00 44.43           N  
ATOM      2  CA  MET B   1       0.971   7.341   6.683  1.00 44.43           C  
ATOM      3  C   MET B   1       2.042   6.499   7.367  1.00 44.43           C  
ATOM      4  CB  MET B   1       1.617   8.527   5.965  1.00 44.43           C  
ATOM      5  O   MET B   1       2.597   5.581   6.761  1.00 44.43           O  
ATOM      6  CG  MET B   1       0.876   8.963   4.712  1.00 44.43           C  
ATOM      7  SD  MET B   1       1.918   9.983   3.597  1.00 44.43           S  
ATOM      8  CE  MET B   1       0.758  10.246   2.227  1.00 44.43           C  
ATOM      9  N   GLU B   2       2.251   6.660   8.690  1.00 49.75           N  
ATOM     10  CA  GLU B   2       3.221   5.891   9.464  1.00 49.75           C  
ATOM     11  C   GLU B   2       2.729   4.467   9.708  1.00 49.75           C  
ATOM     12  CB  GLU B   2       3.515   6.582  10.798  1.00 49.75           C  
ATOM     13  O   GLU B   2       3.529   3.532   9.780  1.00 49.75           O  
ATOM     14  CG  GLU B   2       4.533   7.708  10.696  1.00 49.75           C  
ATOM     15  CD  GLU B   2       4.818   8.382  12.029  1.00 49.75           C  
ATOM     16  OE1 GLU B   2       5.679   9.290  12.079  1.00 49.75           O  
ATOM     17  OE2 GLU B   2       4.175   7.998  13.032  1.00 49.75           O  
ATOM     18  N   LEU B   3       1.452   4.308   9.551  1.00 52.54           N  
ATOM     19  CA  LEU B   3       0.874   2.997   9.829  1.00 52.54           C  
ATOM     20  C   LEU B   3       1.128   2.035   8.674  1.00 52.54           C  
ATOM     21  CB  LEU B   3      -0.631   3.118  10.086  1.00 52.54           C  
ATOM     22  O   LEU B   3       1.342   0.840   8.891  1.00 52.54           O  
ATOM     23  CG  LEU B   3      -1.075   3.068  11.549  1.00 52.54           C  
ATOM     24  CD1 LEU B   3      -1.638   4.418  11.978  1.00 52.54           C  
ATOM     25  CD2 LEU B   3      -2.104   1.962  11.758  1.00 52.54           C  
ATOM     26  N   LEU B   4       1.383   2.506   7.539  1.00 58.83           N  
ATOM     27  CA  LEU B   4       1.571   1.666   6.361  1.00 58.83           C  
ATOM     28  C   LEU B   4       3.039   1.289   6.192  1.00 58.83           C  
ATOM     29  CB  LEU B   4       1.068   2.382   5.105  1.00 58.83           C  
ATOM     30  O   LEU B   4       3.361   0.334   5.481  1.00 58.83           O  
ATOM     31  CG  LEU B   4      -0.445   2.574   4.994  1.00 58.83           C  
ATOM     32  CD1 LEU B   4      -0.765   3.756   4.085  1.00 58.83           C  
ATOM     33  CD2 LEU B   4      -1.109   1.301   4.479  1.00 58.83           C  
ATOM     34  N   GLU B   5       3.925   1.971   6.937  1.00 68.53           N  
ATOM     35  CA  GLU B   5       5.359   1.827   6.705  1.00 68.53           C  
ATOM     36  C   GLU B   5       5.831   0.413   7.032  1.00 68.53           C  
ATOM     37  CB  GLU B   5       6.144   2.848   7.532  1.00 68.53           C  
ATOM     38  O   GLU B   5       6.693  -0.135   6.342  1.00 68.53           O  
ATOM     39  CG  GLU B   5       7.590   3.017   7.090  1.00 68.53           C  
ATOM     40  CD  GLU B   5       8.260   4.244   7.688  1.00 68.53           C  
ATOM     41  OE1 GLU B   5       9.450   4.493   7.386  1.00 68.53           O  
ATOM     42  OE2 GLU B   5       7.592   4.961   8.465  1.00 68.53           O  
ATOM     43  N   GLU B   6       5.282  -0.153   8.015  1.00 76.19           N  
ATOM     44  CA  GLU B   6       5.671  -1.509   8.391  1.00 76.19           C  
ATOM     45  C   GLU B   6       5.397  -2.495   7.259  1.00 76.19           C  
ATOM     46  CB  GLU B   6       4.934  -1.947   9.659  1.00 76.19           C  
ATOM     47  O   GLU B   6       6.194  -3.403   7.013  1.00 76.19           O  
ATOM     48  CG  GLU B   6       5.428  -3.268  10.232  1.00 76.19           C  
ATOM     49  CD  GLU B   6       4.689  -3.690  11.492  1.00 76.19           C  
ATOM     50  OE1 GLU B   6       4.999  -4.769  12.045  1.00 76.19           O  
ATOM     51  OE2 GLU B   6       3.792  -2.935  11.929  1.00 76.19           O  
ATOM     52  N   ASP B   7       4.304  -2.263   6.565  1.00 79.88           N  
ATOM     53  CA  ASP B   7       3.907  -3.145   5.471  1.00 79.88           C  
ATOM     54  C   ASP B   7       4.722  -2.859   4.212  1.00 79.88           C  
ATOM     55  CB  ASP B   7       2.413  -2.995   5.176  1.00 79.88           C  
ATOM     56  O   ASP B   7       4.699  -3.642   3.260  1.00 79.88           O  
ATOM     57  CG  ASP B   7       1.532  -3.496   6.306  1.00 79.88           C  
ATOM     58  OD1 ASP B   7       1.518  -4.717   6.574  1.00 79.88           O  
ATOM     59  OD2 ASP B   7       0.843  -2.663   6.934  1.00 79.88           O  
ATOM     60  N   LEU B   8       5.437  -1.749   4.276  1.00 83.27           N  
ATOM     61  CA  LEU B   8       6.181  -1.326   3.095  1.00 83.27           C  
ATOM     62  C   LEU B   8       7.680  -1.506   3.303  1.00 83.27           C  
ATOM     63  CB  LEU B   8       5.871   0.136   2.762  1.00 83.27           C  
ATOM     64  O   LEU B   8       8.486  -0.983   2.529  1.00 83.27           O  
ATOM     65  CG  LEU B   8       4.403   0.477   2.506  1.00 83.27           C  
ATOM     66  CD1 LEU B   8       4.246   1.968   2.225  1.00 83.27           C  
ATOM     67  CD2 LEU B   8       3.855  -0.351   1.349  1.00 83.27           C  
ATOM     68  N   THR B   9       7.977  -2.226   4.417  1.00 85.22           N  
ATOM     69  CA  THR B   9       9.383  -2.377   4.775  1.00 85.22           C  
ATOM     70  C   THR B   9       9.816  -3.836   4.664  1.00 85.22           C  
ATOM     71  CB  THR B   9       9.654  -1.866   6.202  1.00 85.22           C  
ATOM     72  O   THR B   9       9.065  -4.741   5.033  1.00 85.22           O  
ATOM     73  CG2 THR B   9      11.141  -1.928   6.536  1.00 85.22           C  
ATOM     74  OG1 THR B   9       9.208  -0.508   6.310  1.00 85.22           O  
ATOM     75  N   CYS B  10      10.974  -4.057   4.123  1.00 89.75           N  
ATOM     76  CA  CYS B  10      11.583  -5.380   4.058  1.00 89.75           C  
ATOM     77  C   CYS B  10      12.033  -5.843   5.438  1.00 89.75           C  
ATOM     78  CB  CYS B  10      12.773  -5.376   3.098  1.00 89.75           C  
ATOM     79  O   CYS B  10      12.761  -5.129   6.130  1.00 89.75           O  
ATOM     80  SG  CYS B  10      13.627  -6.964   2.991  1.00 89.75           S  
ATOM     81  N   PRO B  11      11.634  -7.043   5.831  1.00 85.85           N  
ATOM     82  CA  PRO B  11      11.985  -7.545   7.161  1.00 85.85           C  
ATOM     83  C   PRO B  11      13.483  -7.797   7.321  1.00 85.85           C  
ATOM     84  CB  PRO B  11      11.198  -8.854   7.263  1.00 85.85           C  
ATOM     85  O   PRO B  11      13.981  -7.886   8.446  1.00 85.85           O  
ATOM     86  CG  PRO B  11      10.106  -8.723   6.251  1.00 85.85           C  
ATOM     87  CD  PRO B  11      10.595  -7.850   5.131  1.00 85.85           C  
ATOM     88  N   ILE B  12      14.250  -7.906   6.279  1.00 88.14           N  
ATOM     89  CA  ILE B  12      15.676  -8.207   6.348  1.00 88.14           C  
ATOM     90  C   ILE B  12      16.470  -6.911   6.496  1.00 88.14           C  
ATOM     91  CB  ILE B  12      16.150  -8.987   5.102  1.00 88.14           C  
ATOM     92  O   ILE B  12      17.198  -6.730   7.474  1.00 88.14           O  
ATOM     93  CG1 ILE B  12      15.422 -10.333   5.005  1.00 88.14           C  
ATOM     94  CG2 ILE B  12      17.668  -9.186   5.135  1.00 88.14           C  
ATOM     95  CD1 ILE B  12      15.759 -11.130   3.753  1.00 88.14           C  
ATOM     96  N   CYS B  13      16.311  -5.967   5.599  1.00 85.18           N  
ATOM     97  CA  CYS B  13      17.120  -4.754   5.631  1.00 85.18           C  
ATOM     98  C   CYS B  13      16.416  -3.650   6.411  1.00 85.18           C  
ATOM     99  CB  CYS B  13      17.423  -4.274   4.212  1.00 85.18           C  
ATOM    100  O   CYS B  13      17.018  -2.618   6.716  1.00 85.18           O  
ATOM    101  SG  CYS B  13      15.954  -3.791   3.278  1.00 85.18           S  
ATOM    102  N   CYS B  14      15.129  -3.814   6.663  1.00 86.09           N  
ATOM    103  CA  CYS B  14      14.317  -2.908   7.467  1.00 86.09           C  
ATOM    104  C   CYS B  14      14.153  -1.561   6.774  1.00 86.09           C  
ATOM    105  CB  CYS B  14      14.944  -2.709   8.847  1.00 86.09           C  
ATOM    106  O   CYS B  14      13.958  -0.538   7.433  1.00 86.09           O  
ATOM    107  SG  CYS B  14      15.040  -4.223   9.828  1.00 86.09           S  
ATOM    108  N   SER B  15      14.315  -1.490   5.509  1.00 80.46           N  
ATOM    109  CA  SER B  15      14.060  -0.320   4.676  1.00 80.46           C  
ATOM    110  C   SER B  15      12.877  -0.553   3.742  1.00 80.46           C  
ATOM    111  CB  SER B  15      15.303   0.037   3.858  1.00 80.46           C  
ATOM    112  O   SER B  15      12.378  -1.675   3.633  1.00 80.46           O  
ATOM    113  OG  SER B  15      16.415   0.265   4.707  1.00 80.46           O  
ATOM    114  N   LEU B  16      12.401   0.522   3.197  1.00 84.49           N  
ATOM    115  CA  LEU B  16      11.352   0.357   2.196  1.00 84.49           C  
ATOM    116  C   LEU B  16      11.789  -0.615   1.106  1.00 84.49           C  
ATOM    117  CB  LEU B  16      10.987   1.708   1.575  1.00 84.49           C  
ATOM    118  O   LEU B  16      12.960  -0.639   0.721  1.00 84.49           O  
ATOM    119  CG  LEU B  16      10.268   2.702   2.489  1.00 84.49           C  
ATOM    120  CD1 LEU B  16      10.085   4.039   1.778  1.00 84.49           C  
ATOM    121  CD2 LEU B  16       8.922   2.141   2.937  1.00 84.49           C  
ATOM    122  N   PHE B  17      10.845  -1.408   0.641  1.00 90.95           N  
ATOM    123  CA  PHE B  17      11.139  -2.429  -0.357  1.00 90.95           C  
ATOM    124  C   PHE B  17      11.817  -1.816  -1.576  1.00 90.95           C  
ATOM    125  CB  PHE B  17       9.858  -3.156  -0.779  1.00 90.95           C  
ATOM    126  O   PHE B  17      11.432  -0.736  -2.030  1.00 90.95           O  
ATOM    127  CG  PHE B  17       9.415  -4.217   0.191  1.00 90.95           C  
ATOM    128  CD1 PHE B  17      10.148  -5.388   0.345  1.00 90.95           C  
ATOM    129  CD2 PHE B  17       8.264  -4.045   0.948  1.00 90.95           C  
ATOM    130  CE1 PHE B  17       9.739  -6.372   1.242  1.00 90.95           C  
ATOM    131  CE2 PHE B  17       7.849  -5.024   1.847  1.00 90.95           C  
ATOM    132  CZ  PHE B  17       8.588  -6.187   1.992  1.00 90.95           C  
ATOM    133  N   ASP B  18      12.893  -2.374  -1.961  1.00 92.44           N  
ATOM    134  CA  ASP B  18      13.580  -2.114  -3.222  1.00 92.44           C  
ATOM    135  C   ASP B  18      13.613  -3.365  -4.098  1.00 92.44           C  
ATOM    136  CB  ASP B  18      15.003  -1.613  -2.965  1.00 92.44           C  
ATOM    137  O   ASP B  18      14.349  -4.311  -3.809  1.00 92.44           O  
ATOM    138  CG  ASP B  18      15.733  -1.222  -4.238  1.00 92.44           C  
ATOM    139  OD1 ASP B  18      15.069  -0.902  -5.248  1.00 92.44           O  
ATOM    140  OD2 ASP B  18      16.983  -1.236  -4.232  1.00 92.44           O  
ATOM    141  N   ASP B  19      12.834  -3.334  -5.166  1.00 95.04           N  
ATOM    142  CA  ASP B  19      12.685  -4.490  -6.045  1.00 95.04           C  
ATOM    143  C   ASP B  19      12.157  -5.699  -5.276  1.00 95.04           C  
ATOM    144  CB  ASP B  19      14.018  -4.833  -6.712  1.00 95.04           C  
ATOM    145  O   ASP B  19      12.838  -6.721  -5.171  1.00 95.04           O  
ATOM    146  CG  ASP B  19      13.864  -5.771  -7.897  1.00 95.04           C  
ATOM    147  OD1 ASP B  19      12.720  -6.019  -8.334  1.00 95.04           O  
ATOM    148  OD2 ASP B  19      14.897  -6.268  -8.396  1.00 95.04           O  
ATOM    149  N   PRO B  20      10.902  -5.610  -4.764  1.00 94.34           N  
ATOM    150  CA  PRO B  20      10.308  -6.646  -3.915  1.00 94.34           C  
ATOM    151  C   PRO B  20      10.043  -7.946  -4.670  1.00 94.34           C  
ATOM    152  CB  PRO B  20       8.997  -6.009  -3.447  1.00 94.34           C  
ATOM    153  O   PRO B  20       9.419  -7.931  -5.734  1.00 94.34           O  
ATOM    154  CG  PRO B  20       8.688  -4.971  -4.477  1.00 94.34           C  
ATOM    155  CD  PRO B  20       9.974  -4.537  -5.118  1.00 94.34           C  
ATOM    156  N   ARG B  21      10.531  -9.023  -4.154  1.00 95.28           N  
ATOM    157  CA  ARG B  21      10.294 -10.368  -4.669  1.00 95.28           C  
ATOM    158  C   ARG B  21       9.366 -11.152  -3.747  1.00 95.28           C  
ATOM    159  CB  ARG B  21      11.617 -11.119  -4.841  1.00 95.28           C  
ATOM    160  O   ARG B  21       9.478 -11.063  -2.523  1.00 95.28           O  
ATOM    161  CG  ARG B  21      12.641 -10.376  -5.685  1.00 95.28           C  
ATOM    162  CD  ARG B  21      12.160 -10.186  -7.117  1.00 95.28           C  
ATOM    163  NE  ARG B  21      13.175  -9.540  -7.944  1.00 95.28           N  
ATOM    164  NH1 ARG B  21      13.599 -11.403  -9.243  1.00 95.28           N  
ATOM    165  NH2 ARG B  21      14.738  -9.450  -9.625  1.00 95.28           N  
ATOM    166  CZ  ARG B  21      13.835 -10.132  -8.935  1.00 95.28           C  
ATOM    167  N   VAL B  22       8.426 -11.839  -4.324  1.00 92.57           N  
ATOM    168  CA  VAL B  22       7.457 -12.590  -3.532  1.00 92.57           C  
ATOM    169  C   VAL B  22       7.835 -14.070  -3.522  1.00 92.57           C  
ATOM    170  CB  VAL B  22       6.021 -12.410  -4.072  1.00 92.57           C  
ATOM    171  O   VAL B  22       8.173 -14.638  -4.563  1.00 92.57           O  
ATOM    172  CG1 VAL B  22       5.916 -12.919  -5.509  1.00 92.57           C  
ATOM    173  CG2 VAL B  22       5.019 -13.131  -3.172  1.00 92.57           C  
ATOM    174  N   LEU B  23       7.882 -14.675  -2.342  1.00 89.95           N  
ATOM    175  CA  LEU B  23       8.103 -16.108  -2.185  1.00 89.95           C  
ATOM    176  C   LEU B  23       6.792 -16.877  -2.306  1.00 89.95           C  
ATOM    177  CB  LEU B  23       8.759 -16.405  -0.834  1.00 89.95           C  
ATOM    178  O   LEU B  23       5.712 -16.295  -2.182  1.00 89.95           O  
ATOM    179  CG  LEU B  23      10.156 -15.820  -0.616  1.00 89.95           C  
ATOM    180  CD1 LEU B  23      10.694 -16.229   0.751  1.00 89.95           C  
ATOM    181  CD2 LEU B  23      11.102 -16.266  -1.725  1.00 89.95           C  
ATOM    182  N   PRO B  24       6.872 -18.139  -2.603  1.00 87.23           N  
ATOM    183  CA  PRO B  24       5.657 -18.949  -2.713  1.00 87.23           C  
ATOM    184  C   PRO B  24       4.787 -18.880  -1.460  1.00 87.23           C  
ATOM    185  CB  PRO B  24       6.196 -20.366  -2.926  1.00 87.23           C  
ATOM    186  O   PRO B  24       3.567 -19.047  -1.541  1.00 87.23           O  
ATOM    187  CG  PRO B  24       7.507 -20.176  -3.618  1.00 87.23           C  
ATOM    188  CD  PRO B  24       8.165 -18.945  -3.064  1.00 87.23           C  
ATOM    189  N   CYS B  25       5.386 -18.567  -0.295  1.00 88.04           N  
ATOM    190  CA  CYS B  25       4.647 -18.444   0.956  1.00 88.04           C  
ATOM    191  C   CYS B  25       4.014 -17.063   1.082  1.00 88.04           C  
ATOM    192  CB  CYS B  25       5.566 -18.704   2.150  1.00 88.04           C  
ATOM    193  O   CYS B  25       3.409 -16.744   2.107  1.00 88.04           O  
ATOM    194  SG  CYS B  25       6.965 -17.566   2.253  1.00 88.04           S  
ATOM    195  N   SER B  26       4.250 -16.192   0.076  1.00 89.65           N  
ATOM    196  CA  SER B  26       3.599 -14.895  -0.074  1.00 89.65           C  
ATOM    197  C   SER B  26       4.320 -13.818   0.729  1.00 89.65           C  
ATOM    198  CB  SER B  26       2.136 -14.976   0.364  1.00 89.65           C  
ATOM    199  O   SER B  26       3.893 -12.662   0.751  1.00 89.65           O  
ATOM    200  OG  SER B  26       1.403 -15.840  -0.487  1.00 89.65           O  
ATOM    201  N   HIS B  27       5.456 -14.170   1.376  1.00 89.29           N  
ATOM    202  CA  HIS B  27       6.274 -13.146   2.016  1.00 89.29           C  
ATOM    203  C   HIS B  27       7.155 -12.428   1.000  1.00 89.29           C  
ATOM    204  CB  HIS B  27       7.139 -13.763   3.117  1.00 89.29           C  
ATOM    205  O   HIS B  27       7.624 -13.040   0.037  1.00 89.29           O  
ATOM    206  CG  HIS B  27       6.353 -14.259   4.290  1.00 89.29           C  
ATOM    207  CD2 HIS B  27       5.694 -13.591   5.265  1.00 89.29           C  
ATOM    208  ND1 HIS B  27       6.185 -15.600   4.558  1.00 89.29           N  
ATOM    209  CE1 HIS B  27       5.452 -15.735   5.651  1.00 89.29           C  
ATOM    210  NE2 HIS B  27       5.142 -14.531   6.100  1.00 89.29           N  
ATOM    211  N   ASN B  28       7.362 -11.175   1.213  1.00 92.10           N  
ATOM    212  CA  ASN B  28       8.115 -10.333   0.290  1.00 92.10           C  
ATOM    213  C   ASN B  28       9.442  -9.884   0.896  1.00 92.10           C  
ATOM    214  CB  ASN B  28       7.284  -9.119  -0.129  1.00 92.10           C  
ATOM    215  O   ASN B  28       9.526  -9.632   2.099  1.00 92.10           O  
ATOM    216  CG  ASN B  28       6.047  -9.502  -0.918  1.00 92.10           C  
ATOM    217  ND2 ASN B  28       4.922  -9.637  -0.227  1.00 92.10           N  
ATOM    218  OD1 ASN B  28       6.103  -9.676  -2.138  1.00 92.10           O  
ATOM    219  N   PHE B  29      10.445  -9.772   0.074  1.00 93.02           N  
ATOM    220  CA  PHE B  29      11.770  -9.282   0.434  1.00 93.02           C  
ATOM    221  C   PHE B  29      12.418  -8.560  -0.742  1.00 93.02           C  
ATOM    222  CB  PHE B  29      12.664 -10.436   0.899  1.00 93.02           C  
ATOM    223  O   PHE B  29      12.039  -8.777  -1.895  1.00 93.02           O  
ATOM    224  CG  PHE B  29      12.090 -11.224   2.045  1.00 93.02           C  
ATOM    225  CD1 PHE B  29      12.361 -10.865   3.359  1.00 93.02           C  
ATOM    226  CD2 PHE B  29      11.278 -12.326   1.807  1.00 93.02           C  
ATOM    227  CE1 PHE B  29      11.832 -11.593   4.422  1.00 93.02           C  
ATOM    228  CE2 PHE B  29      10.745 -13.059   2.864  1.00 93.02           C  
ATOM    229  CZ  PHE B  29      11.024 -12.691   4.170  1.00 93.02           C  
ATOM    230  N   CYS B  30      13.301  -7.677  -0.421  1.00 93.79           N  
ATOM    231  CA  CYS B  30      14.085  -7.081  -1.497  1.00 93.79           C  
ATOM    232  C   CYS B  30      14.886  -8.142  -2.241  1.00 93.79           C  
ATOM    233  CB  CYS B  30      15.027  -6.012  -0.945  1.00 93.79           C  
ATOM    234  O   CYS B  30      15.372  -9.099  -1.634  1.00 93.79           O  
ATOM    235  SG  CYS B  30      14.177  -4.646  -0.123  1.00 93.79           S  
ATOM    236  N   LYS B  31      14.991  -7.950  -3.513  1.00 95.85           N  
ATOM    237  CA  LYS B  31      15.819  -8.860  -4.300  1.00 95.85           C  
ATOM    238  C   LYS B  31      17.233  -8.945  -3.732  1.00 95.85           C  
ATOM    239  CB  LYS B  31      15.868  -8.413  -5.762  1.00 95.85           C  
ATOM    240  O   LYS B  31      17.765 -10.040  -3.538  1.00 95.85           O  
ATOM    241  CG  LYS B  31      16.658  -9.346  -6.668  1.00 95.85           C  
ATOM    242  CD  LYS B  31      16.655  -8.859  -8.111  1.00 95.85           C  
ATOM    243  CE  LYS B  31      17.505  -9.751  -9.006  1.00 95.85           C  
ATOM    244  NZ  LYS B  31      17.558  -9.240 -10.408  1.00 95.85           N  
ATOM    245  N   LYS B  32      17.847  -7.819  -3.434  1.00 93.95           N  
ATOM    246  CA  LYS B  32      19.215  -7.757  -2.929  1.00 93.95           C  
ATOM    247  C   LYS B  32      19.335  -8.454  -1.577  1.00 93.95           C  
ATOM    248  CB  LYS B  32      19.679  -6.304  -2.811  1.00 93.95           C  
ATOM    249  O   LYS B  32      20.360  -9.071  -1.279  1.00 93.95           O  
ATOM    250  CG  LYS B  32      18.865  -5.472  -1.832  1.00 93.95           C  
ATOM    251  CD  LYS B  32      19.350  -4.029  -1.786  1.00 93.95           C  
ATOM    252  CE  LYS B  32      18.533  -3.193  -0.810  1.00 93.95           C  
ATOM    253  NZ  LYS B  32      19.004  -1.777  -0.764  1.00 93.95           N  
ATOM    254  N   CYS B  33      18.333  -8.337  -0.751  1.00 91.54           N  
ATOM    255  CA  CYS B  33      18.341  -9.005   0.546  1.00 91.54           C  
ATOM    256  C   CYS B  33      18.310 -10.519   0.379  1.00 91.54           C  
ATOM    257  CB  CYS B  33      17.150  -8.551   1.389  1.00 91.54           C  
ATOM    258  O   CYS B  33      19.037 -11.239   1.067  1.00 91.54           O  
ATOM    259  SG  CYS B  33      17.276  -6.845   1.968  1.00 91.54           S  
ATOM    260  N   LEU B  34      17.488 -11.017  -0.538  1.00 92.09           N  
ATOM    261  CA  LEU B  34      17.418 -12.452  -0.795  1.00 92.09           C  
ATOM    262  C   LEU B  34      18.728 -12.963  -1.386  1.00 92.09           C  
ATOM    263  CB  LEU B  34      16.258 -12.771  -1.742  1.00 92.09           C  
ATOM    264  O   LEU B  34      19.186 -14.053  -1.038  1.00 92.09           O  
ATOM    265  CG  LEU B  34      14.850 -12.572  -1.181  1.00 92.09           C  
ATOM    266  CD1 LEU B  34      13.805 -12.874  -2.251  1.00 92.09           C  
ATOM    267  CD2 LEU B  34      14.634 -13.450   0.047  1.00 92.09           C  
ATOM    268  N   GLU B  35      19.305 -12.181  -2.277  1.00 90.12           N  
ATOM    269  CA  GLU B  35      20.598 -12.541  -2.852  1.00 90.12           C  
ATOM    270  C   GLU B  35      21.671 -12.649  -1.773  1.00 90.12           C  
ATOM    271  CB  GLU B  35      21.018 -11.519  -3.911  1.00 90.12           C  
ATOM    272  O   GLU B  35      22.536 -13.525  -1.835  1.00 90.12           O  
ATOM    273  CG  GLU B  35      20.225 -11.614  -5.207  1.00 90.12           C  
ATOM    274  CD  GLU B  35      20.519 -10.480  -6.175  1.00 90.12           C  
ATOM    275  OE1 GLU B  35      20.158 -10.592  -7.369  1.00 90.12           O  
ATOM    276  OE2 GLU B  35      21.116  -9.471  -5.737  1.00 90.12           O  
ATOM    277  N   GLY B  36      21.670 -11.804  -0.834  1.00 86.30           N  
ATOM    278  CA  GLY B  36      22.612 -11.817   0.274  1.00 86.30           C  
ATOM    279  C   GLY B  36      22.523 -13.074   1.119  1.00 86.30           C  
ATOM    280  O   GLY B  36      23.546 -13.620   1.538  1.00 86.30           O  
ATOM    281  N   ILE B  37      21.326 -13.594   1.342  1.00 82.67           N  
ATOM    282  CA  ILE B  37      21.099 -14.794   2.140  1.00 82.67           C  
ATOM    283  C   ILE B  37      21.605 -16.020   1.383  1.00 82.67           C  
ATOM    284  CB  ILE B  37      19.605 -14.962   2.494  1.00 82.67           C  
ATOM    285  O   ILE B  37      22.203 -16.921   1.977  1.00 82.67           O  
ATOM    286  CG1 ILE B  37      19.148 -13.836   3.429  1.00 82.67           C  
ATOM    287  CG2 ILE B  37      19.351 -16.334   3.125  1.00 82.67           C  
ATOM    288  CD1 ILE B  37      17.663 -13.875   3.766  1.00 82.67           C  
ATOM    289  N   LEU B  38      21.289 -16.041   0.059  1.00 79.86           N  
ATOM    290  CA  LEU B  38      21.678 -17.181  -0.764  1.00 79.86           C  
ATOM    291  C   LEU B  38      23.194 -17.254  -0.912  1.00 79.86           C  
ATOM    292  CB  LEU B  38      21.022 -17.095  -2.144  1.00 79.86           C  
ATOM    293  O   LEU B  38      23.770 -18.344  -0.914  1.00 79.86           O  
ATOM    294  CG  LEU B  38      20.373 -18.377  -2.668  1.00 79.86           C  
ATOM    295  CD1 LEU B  38      18.896 -18.415  -2.290  1.00 79.86           C  
ATOM    296  CD2 LEU B  38      20.546 -18.486  -4.179  1.00 79.86           C  
ATOM    297  N   GLU B  39      23.885 -16.148  -1.134  1.00 74.78           N  
ATOM    298  CA  GLU B  39      25.339 -16.111  -1.255  1.00 74.78           C  
ATOM    299  C   GLU B  39      26.013 -16.568   0.036  1.00 74.78           C  
ATOM    300  CB  GLU B  39      25.813 -14.703  -1.626  1.00 74.78           C  
ATOM    301  O   GLU B  39      27.040 -17.248  -0.001  1.00 74.78           O  
ATOM    302  CG  GLU B  39      25.645 -14.366  -3.101  1.00 74.78           C  
ATOM    303  CD  GLU B  39      25.960 -12.914  -3.424  1.00 74.78           C  
ATOM    304  OE1 GLU B  39      25.692 -12.475  -4.565  1.00 74.78           O  
ATOM    305  OE2 GLU B  39      26.480 -12.211  -2.529  1.00 74.78           O  
ATOM    306  N   GLY B  40      25.495 -16.236   1.180  1.00 67.50           N  
ATOM    307  CA  GLY B  40      26.014 -16.670   2.468  1.00 67.50           C  
ATOM    308  C   GLY B  40      25.866 -18.162   2.699  1.00 67.50           C  
ATOM    309  O   GLY B  40      26.723 -18.786   3.328  1.00 67.50           O  
ATOM    310  N   SER B  41      24.785 -18.841   2.181  1.00 63.90           N  
ATOM    311  CA  SER B  41      24.503 -20.265   2.323  1.00 63.90           C  
ATOM    312  C   SER B  41      25.433 -21.103   1.453  1.00 63.90           C  
ATOM    313  CB  SER B  41      23.047 -20.562   1.961  1.00 63.90           C  
ATOM    314  O   SER B  41      25.859 -22.187   1.855  1.00 63.90           O  
ATOM    315  OG  SER B  41      22.799 -21.958   1.977  1.00 63.90           O  
ATOM    316  N   VAL B  42      25.675 -20.654   0.247  1.00 62.71           N  
ATOM    317  CA  VAL B  42      26.548 -21.365  -0.682  1.00 62.71           C  
ATOM    318  C   VAL B  42      27.969 -21.407  -0.125  1.00 62.71           C  
ATOM    319  CB  VAL B  42      26.543 -20.709  -2.081  1.00 62.71           C  
ATOM    320  O   VAL B  42      28.669 -22.413  -0.268  1.00 62.71           O  
ATOM    321  CG1 VAL B  42      27.405 -21.509  -3.055  1.00 62.71           C  
ATOM    322  CG2 VAL B  42      25.113 -20.584  -2.605  1.00 62.71           C  
ATOM    323  N   ARG B  43      28.410 -20.381   0.620  1.00 60.16           N  
ATOM    324  CA  ARG B  43      29.761 -20.317   1.168  1.00 60.16           C  
ATOM    325  C   ARG B  43      29.938 -21.316   2.306  1.00 60.16           C  
ATOM    326  CB  ARG B  43      30.076 -18.902   1.658  1.00 60.16           C  
ATOM    327  O   ARG B  43      31.040 -21.824   2.527  1.00 60.16           O  
ATOM    328  CG  ARG B  43      30.558 -17.963   0.564  1.00 60.16           C  
ATOM    329  CD  ARG B  43      30.960 -16.605   1.122  1.00 60.16           C  
ATOM    330  NE  ARG B  43      31.194 -15.633   0.058  1.00 60.16           N  
ATOM    331  NH1 ARG B  43      31.912 -13.951   1.470  1.00 60.16           N  
ATOM    332  NH2 ARG B  43      31.817 -13.593  -0.792  1.00 60.16           N  
ATOM    333  CZ  ARG B  43      31.640 -14.395   0.248  1.00 60.16           C  
ATOM    334  N   ASN B  44      28.830 -21.594   3.018  1.00 55.93           N  
ATOM    335  CA  ASN B  44      28.928 -22.431   4.209  1.00 55.93           C  
ATOM    336  C   ASN B  44      28.659 -23.898   3.887  1.00 55.93           C  
ATOM    337  CB  ASN B  44      27.963 -21.940   5.290  1.00 55.93           C  
ATOM    338  O   ASN B  44      28.975 -24.782   4.686  1.00 55.93           O  
ATOM    339  CG  ASN B  44      28.611 -20.960   6.249  1.00 55.93           C  
ATOM    340  ND2 ASN B  44      27.834 -20.465   7.206  1.00 55.93           N  
ATOM    341  OD1 ASN B  44      29.799 -20.650   6.131  1.00 55.93           O  
ATOM    342  N   SER B  45      27.973 -24.246   2.762  1.00 58.13           N  
ATOM    343  CA  SER B  45      27.655 -25.640   2.472  1.00 58.13           C  
ATOM    344  C   SER B  45      28.376 -26.122   1.217  1.00 58.13           C  
ATOM    345  CB  SER B  45      26.146 -25.823   2.304  1.00 58.13           C  
ATOM    346  O   SER B  45      28.251 -25.516   0.151  1.00 58.13           O  
ATOM    347  OG  SER B  45      25.843 -27.136   1.864  1.00 58.13           O  
ATOM    348  N   LEU B  46      29.618 -26.646   1.314  1.00 54.18           N  
ATOM    349  CA  LEU B  46      30.471 -27.144   0.241  1.00 54.18           C  
ATOM    350  C   LEU B  46      29.717 -28.137  -0.637  1.00 54.18           C  
ATOM    351  CB  LEU B  46      31.727 -27.804   0.817  1.00 54.18           C  
ATOM    352  O   LEU B  46      30.127 -28.408  -1.768  1.00 54.18           O  
ATOM    353  CG  LEU B  46      32.862 -26.864   1.225  1.00 54.18           C  
ATOM    354  CD1 LEU B  46      33.800 -27.559   2.206  1.00 54.18           C  
ATOM    355  CD2 LEU B  46      33.626 -26.383  -0.004  1.00 54.18           C  
ATOM    356  N   TRP B  47      28.633 -28.847  -0.032  1.00 52.79           N  
ATOM    357  CA  TRP B  47      28.054 -29.901  -0.859  1.00 52.79           C  
ATOM    358  C   TRP B  47      26.844 -29.385  -1.631  1.00 52.79           C  
ATOM    359  CB  TRP B  47      27.651 -31.101   0.003  1.00 52.79           C  
ATOM    360  O   TRP B  47      26.881 -29.285  -2.860  1.00 52.79           O  
ATOM    361  CG  TRP B  47      28.687 -32.182   0.064  1.00 52.79           C  
ATOM    362  CD1 TRP B  47      29.806 -32.208   0.848  1.00 52.79           C  
ATOM    363  CD2 TRP B  47      28.701 -33.395  -0.695  1.00 52.79           C  
ATOM    364  CE2 TRP B  47      29.859 -34.110  -0.319  1.00 52.79           C  
ATOM    365  CE3 TRP B  47      27.845 -33.947  -1.658  1.00 52.79           C  
ATOM    366  NE1 TRP B  47      30.515 -33.365   0.623  1.00 52.79           N  
ATOM    367  CH2 TRP B  47      29.329 -35.869  -1.812  1.00 52.79           C  
ATOM    368  CZ2 TRP B  47      30.183 -35.351  -0.873  1.00 52.79           C  
ATOM    369  CZ3 TRP B  47      28.169 -35.182  -2.208  1.00 52.79           C  
ATOM    370  N   ARG B  48      25.456 -29.910  -1.343  1.00 55.99           N  
ATOM    371  CA  ARG B  48      24.186 -29.664  -2.018  1.00 55.99           C  
ATOM    372  C   ARG B  48      23.602 -28.315  -1.613  1.00 55.99           C  
ATOM    373  CB  ARG B  48      23.187 -30.781  -1.708  1.00 55.99           C  
ATOM    374  O   ARG B  48      23.674 -27.927  -0.445  1.00 55.99           O  
ATOM    375  CG  ARG B  48      23.320 -31.996  -2.614  1.00 55.99           C  
ATOM    376  CD  ARG B  48      22.139 -32.944  -2.463  1.00 55.99           C  
ATOM    377  NE  ARG B  48      22.520 -34.327  -2.733  1.00 55.99           N  
ATOM    378  NH1 ARG B  48      21.098 -34.585  -4.535  1.00 55.99           N  
ATOM    379  NH2 ARG B  48      22.435 -36.323  -3.867  1.00 55.99           N  
ATOM    380  CZ  ARG B  48      22.017 -35.075  -3.711  1.00 55.99           C  
ATOM    381  N   PRO B  49      23.369 -27.416  -2.612  1.00 57.74           N  
ATOM    382  CA  PRO B  49      22.724 -26.157  -2.231  1.00 57.74           C  
ATOM    383  C   PRO B  49      21.528 -26.364  -1.304  1.00 57.74           C  
ATOM    384  CB  PRO B  49      22.279 -25.570  -3.573  1.00 57.74           C  
ATOM    385  O   PRO B  49      20.711 -27.258  -1.535  1.00 57.74           O  
ATOM    386  CG  PRO B  49      22.715 -26.572  -4.592  1.00 57.74           C  
ATOM    387  CD  PRO B  49      23.367 -27.723  -3.881  1.00 57.74           C  
ATOM    388  N   ALA B  50      21.594 -26.184  -0.026  1.00 63.50           N  
ATOM    389  CA  ALA B  50      20.475 -26.257   0.911  1.00 63.50           C  
ATOM    390  C   ALA B  50      19.270 -25.480   0.388  1.00 63.50           C  
ATOM    391  CB  ALA B  50      20.892 -25.728   2.281  1.00 63.50           C  
ATOM    392  O   ALA B  50      19.426 -24.499  -0.343  1.00 63.50           O  
ATOM    393  N   PRO B  51      18.081 -26.132   0.518  1.00 72.46           N  
ATOM    394  CA  PRO B  51      16.868 -25.421   0.105  1.00 72.46           C  
ATOM    395  C   PRO B  51      16.727 -24.057   0.776  1.00 72.46           C  
ATOM    396  CB  PRO B  51      15.742 -26.363   0.540  1.00 72.46           C  
ATOM    397  O   PRO B  51      17.152 -23.880   1.920  1.00 72.46           O  
ATOM    398  CG  PRO B  51      16.398 -27.345   1.456  1.00 72.46           C  
ATOM    399  CD  PRO B  51      17.886 -27.237   1.284  1.00 72.46           C  
ATOM    400  N   PHE B  52      16.448 -23.108  -0.019  1.00 81.57           N  
ATOM    401  CA  PHE B  52      16.193 -21.759   0.474  1.00 81.57           C  
ATOM    402  C   PHE B  52      14.936 -21.726   1.335  1.00 81.57           C  
ATOM    403  CB  PHE B  52      16.057 -20.776  -0.692  1.00 81.57           C  
ATOM    404  O   PHE B  52      13.901 -22.274   0.953  1.00 81.57           O  
ATOM    405  CG  PHE B  52      15.724 -19.371  -0.266  1.00 81.57           C  
ATOM    406  CD1 PHE B  52      14.430 -18.881  -0.389  1.00 81.57           C  
ATOM    407  CD2 PHE B  52      16.706 -18.541   0.258  1.00 81.57           C  
ATOM    408  CE1 PHE B  52      14.119 -17.581   0.004  1.00 81.57           C  
ATOM    409  CE2 PHE B  52      16.403 -17.241   0.653  1.00 81.57           C  
ATOM    410  CZ  PHE B  52      15.109 -16.763   0.525  1.00 81.57           C  
ATOM    411  N   LYS B  53      15.126 -21.204   2.591  1.00 86.98           N  
ATOM    412  CA  LYS B  53      13.991 -21.070   3.499  1.00 86.98           C  
ATOM    413  C   LYS B  53      13.586 -19.607   3.661  1.00 86.98           C  
ATOM    414  CB  LYS B  53      14.320 -21.676   4.864  1.00 86.98           C  
ATOM    415  O   LYS B  53      14.442 -18.720   3.688  1.00 86.98           O  
ATOM    416  CG  LYS B  53      14.560 -23.179   4.832  1.00 86.98           C  
ATOM    417  CD  LYS B  53      14.854 -23.727   6.222  1.00 86.98           C  
ATOM    418  CE  LYS B  53      15.140 -25.222   6.185  1.00 86.98           C  
ATOM    419  NZ  LYS B  53      15.443 -25.762   7.544  1.00 86.98           N  
ATOM    420  N   CYS B  54      12.322 -19.424   3.690  1.00 89.23           N  
ATOM    421  CA  CYS B  54      11.807 -18.076   3.903  1.00 89.23           C  
ATOM    422  C   CYS B  54      12.306 -17.505   5.225  1.00 89.23           C  
ATOM    423  CB  CYS B  54      10.279 -18.076   3.881  1.00 89.23           C  
ATOM    424  O   CYS B  54      12.200 -18.155   6.266  1.00 89.23           O  
ATOM    425  SG  CYS B  54       9.544 -16.492   4.345  1.00 89.23           S  
ATOM    426  N   PRO B  55      12.809 -16.302   5.232  1.00 85.59           N  
ATOM    427  CA  PRO B  55      13.331 -15.674   6.448  1.00 85.59           C  
ATOM    428  C   PRO B  55      12.247 -15.421   7.493  1.00 85.59           C  
ATOM    429  CB  PRO B  55      13.917 -14.355   5.939  1.00 85.59           C  
ATOM    430  O   PRO B  55      12.547 -15.316   8.685  1.00 85.59           O  
ATOM    431  CG  PRO B  55      14.272 -14.619   4.511  1.00 85.59           C  
ATOM    432  CD  PRO B  55      13.244 -15.547   3.929  1.00 85.59           C  
ATOM    433  N   THR B  56      11.040 -15.362   7.058  1.00 86.66           N  
ATOM    434  CA  THR B  56       9.957 -15.013   7.971  1.00 86.66           C  
ATOM    435  C   THR B  56       9.270 -16.268   8.501  1.00 86.66           C  
ATOM    436  CB  THR B  56       8.919 -14.106   7.285  1.00 86.66           C  
ATOM    437  O   THR B  56       9.169 -16.462   9.714  1.00 86.66           O  
ATOM    438  CG2 THR B  56       7.794 -13.734   8.246  1.00 86.66           C  
ATOM    439  OG1 THR B  56       9.563 -12.908   6.834  1.00 86.66           O  
ATOM    440  N   CYS B  57       8.849 -17.235   7.650  1.00 87.91           N  
ATOM    441  CA  CYS B  57       8.057 -18.375   8.098  1.00 87.91           C  
ATOM    442  C   CYS B  57       8.877 -19.659   8.054  1.00 87.91           C  
ATOM    443  CB  CYS B  57       6.805 -18.529   7.236  1.00 87.91           C  
ATOM    444  O   CYS B  57       8.436 -20.699   8.546  1.00 87.91           O  
ATOM    445  SG  CYS B  57       7.148 -19.046   5.539  1.00 87.91           S  
ATOM    446  N   ARG B  58       9.993 -19.746   7.382  1.00 88.72           N  
ATOM    447  CA  ARG B  58      10.961 -20.837   7.344  1.00 88.72           C  
ATOM    448  C   ARG B  58      10.499 -21.948   6.408  1.00 88.72           C  
ATOM    449  CB  ARG B  58      11.195 -21.398   8.749  1.00 88.72           C  
ATOM    450  O   ARG B  58      11.113 -23.016   6.352  1.00 88.72           O  
ATOM    451  CG  ARG B  58      11.757 -20.383   9.732  1.00 88.72           C  
ATOM    452  CD  ARG B  58      13.228 -20.641  10.028  1.00 88.72           C  
ATOM    453  NE  ARG B  58      13.799 -19.596  10.874  1.00 88.72           N  
ATOM    454  NH1 ARG B  58      14.920 -21.053  12.272  1.00 88.72           N  
ATOM    455  NH2 ARG B  58      15.053 -18.792  12.621  1.00 88.72           N  
ATOM    456  CZ  ARG B  58      14.589 -19.816  11.920  1.00 88.72           C  
ATOM    457  N   LYS B  59       9.408 -21.693   5.633  1.00 88.95           N  
ATOM    458  CA  LYS B  59       8.987 -22.649   4.614  1.00 88.95           C  
ATOM    459  C   LYS B  59      10.016 -22.745   3.491  1.00 88.95           C  
ATOM    460  CB  LYS B  59       7.623 -22.260   4.043  1.00 88.95           C  
ATOM    461  O   LYS B  59      10.598 -21.735   3.087  1.00 88.95           O  
ATOM    462  CG  LYS B  59       6.444 -22.724   4.885  1.00 88.95           C  
ATOM    463  CD  LYS B  59       5.115 -22.377   4.226  1.00 88.95           C  
ATOM    464  CE  LYS B  59       3.936 -22.726   5.124  1.00 88.95           C  
ATOM    465  NZ  LYS B  59       2.630 -22.504   4.435  1.00 88.95           N  
ATOM    466  N   GLU B  60      10.209 -23.967   3.084  1.00 86.06           N  
ATOM    467  CA  GLU B  60      11.172 -24.190   2.010  1.00 86.06           C  
ATOM    468  C   GLU B  60      10.649 -23.655   0.680  1.00 86.06           C  
ATOM    469  CB  GLU B  60      11.503 -25.679   1.884  1.00 86.06           C  
ATOM    470  O   GLU B  60       9.459 -23.777   0.381  1.00 86.06           O  
ATOM    471  CG  GLU B  60      12.298 -26.234   3.057  1.00 86.06           C  
ATOM    472  CD  GLU B  60      12.663 -27.701   2.894  1.00 86.06           C  
ATOM    473  OE1 GLU B  60      13.307 -28.271   3.805  1.00 86.06           O  
ATOM    474  OE2 GLU B  60      12.304 -28.285   1.848  1.00 86.06           O  
ATOM    475  N   THR B  61      11.449 -22.943   0.079  1.00 77.43           N  
ATOM    476  CA  THR B  61      11.096 -22.403  -1.230  1.00 77.43           C  
ATOM    477  C   THR B  61      11.799 -23.177  -2.341  1.00 77.43           C  
ATOM    478  CB  THR B  61      11.456 -20.910  -1.333  1.00 77.43           C  
ATOM    479  O   THR B  61      13.008 -23.411  -2.274  1.00 77.43           O  
ATOM    480  CG2 THR B  61      10.913 -20.301  -2.622  1.00 77.43           C  
ATOM    481  OG1 THR B  61      10.895 -20.210  -0.215  1.00 77.43           O  
ATOM    482  N   SER B  62      10.988 -23.810  -3.202  1.00 69.52           N  
ATOM    483  CA  SER B  62      11.520 -24.616  -4.296  1.00 69.52           C  
ATOM    484  C   SER B  62      12.009 -23.738  -5.443  1.00 69.52           C  
ATOM    485  CB  SER B  62      10.459 -25.592  -4.808  1.00 69.52           C  
ATOM    486  O   SER B  62      12.313 -24.237  -6.529  1.00 69.52           O  
ATOM    487  OG  SER B  62       9.298 -24.897  -5.231  1.00 69.52           O  
ATOM    488  N   ALA B  63      12.217 -22.514  -5.251  1.00 60.67           N  
ATOM    489  CA  ALA B  63      12.572 -21.663  -6.384  1.00 60.67           C  
ATOM    490  C   ALA B  63      13.995 -21.945  -6.858  1.00 60.67           C  
ATOM    491  CB  ALA B  63      12.421 -20.190  -6.010  1.00 60.67           C  
ATOM    492  O   ALA B  63      14.862 -22.304  -6.058  1.00 60.67           O  
ATOM    493  N   THR B  64      14.169 -22.116  -8.302  1.00 64.37           N  
ATOM    494  CA  THR B  64      15.426 -22.410  -8.981  1.00 64.37           C  
ATOM    495  C   THR B  64      16.388 -21.230  -8.873  1.00 64.37           C  
ATOM    496  CB  THR B  64      15.193 -22.752 -10.465  1.00 64.37           C  
ATOM    497  O   THR B  64      17.560 -21.343  -9.238  1.00 64.37           O  
ATOM    498  CG2 THR B  64      14.900 -24.237 -10.647  1.00 64.37           C  
ATOM    499  OG1 THR B  64      14.081 -21.992 -10.955  1.00 64.37           O  
ATOM    500  N   GLY B  65      16.053 -20.179  -8.122  1.00 74.61           N  
ATOM    501  CA  GLY B  65      16.863 -18.975  -8.026  1.00 74.61           C  
ATOM    502  C   GLY B  65      16.045 -17.727  -7.752  1.00 74.61           C  
ATOM    503  O   GLY B  65      14.831 -17.714  -7.967  1.00 74.61           O  
ATOM    504  N   ILE B  66      16.738 -16.764  -7.264  1.00 80.34           N  
ATOM    505  CA  ILE B  66      16.128 -15.491  -6.895  1.00 80.34           C  
ATOM    506  C   ILE B  66      15.549 -14.817  -8.137  1.00 80.34           C  
ATOM    507  CB  ILE B  66      17.145 -14.556  -6.203  1.00 80.34           C  
ATOM    508  O   ILE B  66      14.498 -14.176  -8.071  1.00 80.34           O  
ATOM    509  CG1 ILE B  66      17.570 -15.137  -4.849  1.00 80.34           C  
ATOM    510  CG2 ILE B  66      16.560 -13.150  -6.037  1.00 80.34           C  
ATOM    511  CD1 ILE B  66      18.747 -14.416  -4.208  1.00 80.34           C  
ATOM    512  N   ASN B  67      16.166 -15.052  -9.246  1.00 84.01           N  
ATOM    513  CA  ASN B  67      15.757 -14.408 -10.489  1.00 84.01           C  
ATOM    514  C   ASN B  67      14.446 -14.986 -11.015  1.00 84.01           C  
ATOM    515  CB  ASN B  67      16.855 -14.536 -11.547  1.00 84.01           C  
ATOM    516  O   ASN B  67      13.791 -14.379 -11.864  1.00 84.01           O  
ATOM    517  CG  ASN B  67      18.095 -13.735 -11.201  1.00 84.01           C  
ATOM    518  ND2 ASN B  67      19.262 -14.273 -11.537  1.00 84.01           N  
ATOM    519  OD1 ASN B  67      18.006 -12.642 -10.636  1.00 84.01           O  
ATOM    520  N   SER B  68      14.076 -16.126 -10.456  1.00 85.49           N  
ATOM    521  CA  SER B  68      12.843 -16.772 -10.896  1.00 85.49           C  
ATOM    522  C   SER B  68      11.646 -16.291 -10.082  1.00 85.49           C  
ATOM    523  CB  SER B  68      12.966 -18.292 -10.788  1.00 85.49           C  
ATOM    524  O   SER B  68      10.497 -16.545 -10.449  1.00 85.49           O  
ATOM    525  OG  SER B  68      13.131 -18.689  -9.437  1.00 85.49           O  
ATOM    526  N   LEU B  69      11.993 -15.614  -9.053  1.00 88.09           N  
ATOM    527  CA  LEU B  69      10.912 -15.126  -8.204  1.00 88.09           C  
ATOM    528  C   LEU B  69      10.195 -13.951  -8.859  1.00 88.09           C  
ATOM    529  CB  LEU B  69      11.452 -14.710  -6.833  1.00 88.09           C  
ATOM    530  O   LEU B  69      10.825 -13.129  -9.528  1.00 88.09           O  
ATOM    531  CG  LEU B  69      12.001 -15.832  -5.951  1.00 88.09           C  
ATOM    532  CD1 LEU B  69      12.691 -15.251  -4.722  1.00 88.09           C  
ATOM    533  CD2 LEU B  69      10.884 -16.787  -5.543  1.00 88.09           C  
ATOM    534  N   GLN B  70       8.846 -13.870  -8.675  1.00 88.62           N  
ATOM    535  CA  GLN B  70       8.015 -12.811  -9.240  1.00 88.62           C  
ATOM    536  C   GLN B  70       8.223 -11.494  -8.498  1.00 88.62           C  
ATOM    537  CB  GLN B  70       6.538 -13.208  -9.200  1.00 88.62           C  
ATOM    538  O   GLN B  70       8.382 -11.482  -7.276  1.00 88.62           O  
ATOM    539  CG  GLN B  70       6.158 -14.265 -10.228  1.00 88.62           C  
ATOM    540  CD  GLN B  70       4.663 -14.522 -10.280  1.00 88.62           C  
ATOM    541  NE2 GLN B  70       4.157 -14.838 -11.467  1.00 88.62           N  
ATOM    542  OE1 GLN B  70       3.970 -14.438  -9.262  1.00 88.62           O  
ATOM    543  N   VAL B  71       8.309 -10.484  -9.345  1.00 92.39           N  
ATOM    544  CA  VAL B  71       8.328  -9.149  -8.757  1.00 92.39           C  
ATOM    545  C   VAL B  71       6.934  -8.786  -8.251  1.00 92.39           C  
ATOM    546  CB  VAL B  71       8.820  -8.090  -9.769  1.00 92.39           C  
ATOM    547  O   VAL B  71       5.934  -9.056  -8.921  1.00 92.39           O  
ATOM    548  CG1 VAL B  71       8.859  -6.705  -9.125  1.00 92.39           C  
ATOM    549  CG2 VAL B  71      10.198  -8.470 -10.310  1.00 92.39           C  
ATOM    550  N   ASN B  72       6.843  -8.379  -6.990  1.00 91.57           N  
ATOM    551  CA  ASN B  72       5.595  -7.812  -6.490  1.00 91.57           C  
ATOM    552  C   ASN B  72       5.407  -6.372  -6.958  1.00 91.57           C  
ATOM    553  CB  ASN B  72       5.545  -7.886  -4.963  1.00 91.57           C  
ATOM    554  O   ASN B  72       5.738  -5.432  -6.233  1.00 91.57           O  
ATOM    555  CG  ASN B  72       4.167  -7.585  -4.408  1.00 91.57           C  
ATOM    556  ND2 ASN B  72       3.876  -8.112  -3.225  1.00 91.57           N  
ATOM    557  OD1 ASN B  72       3.369  -6.887  -5.039  1.00 91.57           O  
ATOM    558  N   TYR B  73       4.847  -6.160  -8.167  1.00 86.89           N  
ATOM    559  CA  TYR B  73       4.743  -4.848  -8.794  1.00 86.89           C  
ATOM    560  C   TYR B  73       3.816  -3.935  -8.001  1.00 86.89           C  
ATOM    561  CB  TYR B  73       4.239  -4.979 -10.235  1.00 86.89           C  
ATOM    562  O   TYR B  73       4.021  -2.720  -7.955  1.00 86.89           O  
ATOM    563  CG  TYR B  73       5.284  -5.482 -11.200  1.00 86.89           C  
ATOM    564  CD1 TYR B  73       6.323  -4.657 -11.626  1.00 86.89           C  
ATOM    565  CD2 TYR B  73       5.236  -6.783 -11.689  1.00 86.89           C  
ATOM    566  CE1 TYR B  73       7.287  -5.116 -12.517  1.00 86.89           C  
ATOM    567  CE2 TYR B  73       6.194  -7.253 -12.581  1.00 86.89           C  
ATOM    568  OH  TYR B  73       8.167  -6.873 -13.870  1.00 86.89           O  
ATOM    569  CZ  TYR B  73       7.215  -6.413 -12.988  1.00 86.89           C  
ATOM    570  N   SER B  74       2.756  -4.571  -7.387  1.00 84.43           N  
ATOM    571  CA  SER B  74       1.856  -3.772  -6.561  1.00 84.43           C  
ATOM    572  C   SER B  74       2.601  -3.127  -5.397  1.00 84.43           C  
ATOM    573  CB  SER B  74       0.709  -4.632  -6.030  1.00 84.43           C  
ATOM    574  O   SER B  74       2.486  -1.920  -5.172  1.00 84.43           O  
ATOM    575  OG  SER B  74       0.291  -5.571  -7.005  1.00 84.43           O  
ATOM    576  N   LEU B  75       3.329  -3.931  -4.728  1.00 88.19           N  
ATOM    577  CA  LEU B  75       4.122  -3.439  -3.606  1.00 88.19           C  
ATOM    578  C   LEU B  75       5.164  -2.432  -4.078  1.00 88.19           C  
ATOM    579  CB  LEU B  75       4.808  -4.602  -2.884  1.00 88.19           C  
ATOM    580  O   LEU B  75       5.368  -1.397  -3.438  1.00 88.19           O  
ATOM    581  CG  LEU B  75       5.514  -4.262  -1.570  1.00 88.19           C  
ATOM    582  CD1 LEU B  75       4.536  -3.617  -0.594  1.00 88.19           C  
ATOM    583  CD2 LEU B  75       6.141  -5.511  -0.961  1.00 88.19           C  
ATOM    584  N   LYS B  76       5.804  -2.680  -5.168  1.00 90.17           N  
ATOM    585  CA  LYS B  76       6.779  -1.762  -5.750  1.00 90.17           C  
ATOM    586  C   LYS B  76       6.147  -0.405  -6.047  1.00 90.17           C  
ATOM    587  CB  LYS B  76       7.377  -2.352  -7.027  1.00 90.17           C  
ATOM    588  O   LYS B  76       6.720   0.637  -5.722  1.00 90.17           O  
ATOM    589  CG  LYS B  76       8.526  -1.539  -7.606  1.00 90.17           C  
ATOM    590  CD  LYS B  76       9.147  -2.230  -8.813  1.00 90.17           C  
ATOM    591  CE  LYS B  76      10.271  -1.399  -9.417  1.00 90.17           C  
ATOM    592  NZ  LYS B  76      10.906  -2.088 -10.580  1.00 90.17           N  
ATOM    593  N   GLY B  77       5.013  -0.459  -6.643  1.00 79.71           N  
ATOM    594  CA  GLY B  77       4.292   0.764  -6.956  1.00 79.71           C  
ATOM    595  C   GLY B  77       3.911   1.563  -5.724  1.00 79.71           C  
ATOM    596  O   GLY B  77       4.069   2.785  -5.697  1.00 79.71           O  
ATOM    597  N   ILE B  78       3.452   0.881  -4.733  1.00 81.02           N  
ATOM    598  CA  ILE B  78       3.023   1.518  -3.492  1.00 81.02           C  
ATOM    599  C   ILE B  78       4.220   2.173  -2.807  1.00 81.02           C  
ATOM    600  CB  ILE B  78       2.348   0.505  -2.540  1.00 81.02           C  
ATOM    601  O   ILE B  78       4.136   3.317  -2.354  1.00 81.02           O  
ATOM    602  CG1 ILE B  78       1.040  -0.011  -3.150  1.00 81.02           C  
ATOM    603  CG2 ILE B  78       2.101   1.137  -1.167  1.00 81.02           C  
ATOM    604  CD1 ILE B  78       0.423  -1.179  -2.393  1.00 81.02           C  
ATOM    605  N   VAL B  79       5.324   1.523  -2.756  1.00 82.25           N  
ATOM    606  CA  VAL B  79       6.539   2.036  -2.131  1.00 82.25           C  
ATOM    607  C   VAL B  79       7.016   3.282  -2.874  1.00 82.25           C  
ATOM    608  CB  VAL B  79       7.657   0.971  -2.104  1.00 82.25           C  
ATOM    609  O   VAL B  79       7.418   4.268  -2.252  1.00 82.25           O  
ATOM    610  CG1 VAL B  79       9.003   1.610  -1.767  1.00 82.25           C  
ATOM    611  CG2 VAL B  79       7.320  -0.132  -1.102  1.00 82.25           C  
ATOM    612  N   GLU B  80       7.013   3.221  -4.201  1.00 80.20           N  
ATOM    613  CA  GLU B  80       7.431   4.356  -5.019  1.00 80.20           C  
ATOM    614  C   GLU B  80       6.575   5.587  -4.735  1.00 80.20           C  
ATOM    615  CB  GLU B  80       7.363   4.001  -6.507  1.00 80.20           C  
ATOM    616  O   GLU B  80       7.100   6.691  -4.576  1.00 80.20           O  
ATOM    617  CG  GLU B  80       8.483   3.081  -6.972  1.00 80.20           C  
ATOM    618  CD  GLU B  80       8.334   2.638  -8.418  1.00 80.20           C  
ATOM    619  OE1 GLU B  80       9.240   1.949  -8.938  1.00 80.20           O  
ATOM    620  OE2 GLU B  80       7.302   2.983  -9.037  1.00 80.20           O  
ATOM    621  N   LYS B  81       5.333   5.392  -4.664  1.00 69.51           N  
ATOM    622  CA  LYS B  81       4.416   6.491  -4.377  1.00 69.51           C  
ATOM    623  C   LYS B  81       4.588   6.991  -2.946  1.00 69.51           C  
ATOM    624  CB  LYS B  81       2.968   6.057  -4.610  1.00 69.51           C  
ATOM    625  O   LYS B  81       4.554   8.198  -2.696  1.00 69.51           O  
ATOM    626  CG  LYS B  81       2.606   5.873  -6.077  1.00 69.51           C  
ATOM    627  CD  LYS B  81       1.167   5.400  -6.242  1.00 69.51           C  
ATOM    628  CE  LYS B  81       0.840   5.100  -7.698  1.00 69.51           C  
ATOM    629  NZ  LYS B  81      -0.544   4.561  -7.855  1.00 69.51           N  
ATOM    630  N   TYR B  82       4.687   6.028  -2.079  1.00 69.27           N  
ATOM    631  CA  TYR B  82       4.915   6.375  -0.681  1.00 69.27           C  
ATOM    632  C   TYR B  82       6.169   7.229  -0.529  1.00 69.27           C  
ATOM    633  CB  TYR B  82       5.038   5.111   0.174  1.00 69.27           C  
ATOM    634  O   TYR B  82       6.172   8.210   0.219  1.00 69.27           O  
ATOM    635  CG  TYR B  82       5.193   5.388   1.650  1.00 69.27           C  
ATOM    636  CD1 TYR B  82       6.450   5.392   2.250  1.00 69.27           C  
ATOM    637  CD2 TYR B  82       4.082   5.646   2.447  1.00 69.27           C  
ATOM    638  CE1 TYR B  82       6.597   5.646   3.609  1.00 69.27           C  
ATOM    639  CE2 TYR B  82       4.218   5.900   3.808  1.00 69.27           C  
ATOM    640  OH  TYR B  82       5.617   6.150   5.725  1.00 69.27           O  
ATOM    641  CZ  TYR B  82       5.477   5.899   4.379  1.00 69.27           C  
ATOM    642  N   ASN B  83       7.221   6.824  -1.212  1.00 67.99           N  
ATOM    643  CA  ASN B  83       8.478   7.562  -1.174  1.00 67.99           C  
ATOM    644  C   ASN B  83       8.310   8.984  -1.703  1.00 67.99           C  
ATOM    645  CB  ASN B  83       9.558   6.825  -1.968  1.00 67.99           C  
ATOM    646  O   ASN B  83       8.924   9.919  -1.187  1.00 67.99           O  
ATOM    647  CG  ASN B  83      10.649   6.255  -1.082  1.00 67.99           C  
ATOM    648  ND2 ASN B  83      11.446   5.347  -1.632  1.00 67.99           N  
ATOM    649  OD1 ASN B  83      10.773   6.628   0.088  1.00 67.99           O  
ATOM    650  N   LYS B  84       7.505   9.127  -2.670  1.00 62.40           N  
ATOM    651  CA  LYS B  84       7.247  10.440  -3.255  1.00 62.40           C  
ATOM    652  C   LYS B  84       6.480  11.333  -2.284  1.00 62.40           C  
ATOM    653  CB  LYS B  84       6.470  10.300  -4.565  1.00 62.40           C  
ATOM    654  O   LYS B  84       6.738  12.536  -2.203  1.00 62.40           O  
ATOM    655  CG  LYS B  84       7.312   9.817  -5.736  1.00 62.40           C  
ATOM    656  CD  LYS B  84       6.495   9.742  -7.019  1.00 62.40           C  
ATOM    657  CE  LYS B  84       7.310   9.166  -8.169  1.00 62.40           C  
ATOM    658  NZ  LYS B  84       6.511   9.086  -9.429  1.00 62.40           N  
ATOM    659  N   ILE B  85       5.558  10.706  -1.527  1.00 54.92           N  
ATOM    660  CA  ILE B  85       4.727  11.436  -0.575  1.00 54.92           C  
ATOM    661  C   ILE B  85       5.556  11.815   0.650  1.00 54.92           C  
ATOM    662  CB  ILE B  85       3.493  10.608  -0.151  1.00 54.92           C  
ATOM    663  O   ILE B  85       5.412  12.914   1.189  1.00 54.92           O  
ATOM    664  CG1 ILE B  85       2.603  10.317  -1.365  1.00 54.92           C  
ATOM    665  CG2 ILE B  85       2.706  11.333   0.944  1.00 54.92           C  
ATOM    666  CD1 ILE B  85       1.544   9.252  -1.115  1.00 54.92           C  
ATOM    667  N   LYS B  86       6.394  10.856   1.044  1.00 52.59           N  
ATOM    668  CA  LYS B  86       7.232  11.073   2.220  1.00 52.59           C  
ATOM    669  C   LYS B  86       8.263  12.169   1.966  1.00 52.59           C  
ATOM    670  CB  LYS B  86       7.936   9.776   2.625  1.00 52.59           C  
ATOM    671  O   LYS B  86       8.568  12.961   2.860  1.00 52.59           O  
ATOM    672  CG  LYS B  86       8.087   9.598   4.129  1.00 52.59           C  
ATOM    673  CD  LYS B  86       8.768   8.279   4.469  1.00 52.59           C  
ATOM    674  CE  LYS B  86       9.064   8.169   5.959  1.00 52.59           C  
ATOM    675  NZ  LYS B  86       9.816   6.921   6.284  1.00 52.59           N  
ATOM    676  N   ILE B  87       8.940  12.087   0.725  1.00 45.56           N  
ATOM    677  CA  ILE B  87       9.974  13.061   0.393  1.00 45.56           C  
ATOM    678  C   ILE B  87       9.336  14.426   0.141  1.00 45.56           C  
ATOM    679  CB  ILE B  87      10.794  12.618  -0.840  1.00 45.56           C  
ATOM    680  O   ILE B  87      10.002  15.458   0.245  1.00 45.56           O  
ATOM    681  CG1 ILE B  87      11.531  11.306  -0.546  1.00 45.56           C  
ATOM    682  CG2 ILE B  87      11.776  13.716  -1.259  1.00 45.56           C  
ATOM    683  CD1 ILE B  87      12.078  10.613  -1.787  1.00 45.56           C  
ATOM    684  N   SER B  88       8.075  14.464  -0.072  1.00 42.13           N  
ATOM    685  CA  SER B  88       7.466  15.783  -0.209  1.00 42.13           C  
ATOM    686  C   SER B  88       7.526  16.559   1.103  1.00 42.13           C  
ATOM    687  CB  SER B  88       6.013  15.658  -0.670  1.00 42.13           C  
ATOM    688  O   SER B  88       7.486  15.967   2.183  1.00 42.13           O  
ATOM    689  OG  SER B  88       5.255  14.899   0.257  1.00 42.13           O  
ATOM    690  N   PRO B  89       8.180  17.746   1.078  1.00 35.61           N  
ATOM    691  CA  PRO B  89       8.356  18.492   2.327  1.00 35.61           C  
ATOM    692  C   PRO B  89       7.120  18.444   3.222  1.00 35.61           C  
ATOM    693  CB  PRO B  89       8.629  19.920   1.849  1.00 35.61           C  
ATOM    694  O   PRO B  89       6.004  18.684   2.754  1.00 35.61           O  
ATOM    695  CG  PRO B  89       8.383  19.883   0.375  1.00 35.61           C  
ATOM    696  CD  PRO B  89       8.141  18.458  -0.033  1.00 35.61           C  
ATOM    697  N   LYS B  90       7.183  17.393   4.148  1.00 42.39           N  
ATOM    698  CA  LYS B  90       6.110  17.385   5.139  1.00 42.39           C  
ATOM    699  C   LYS B  90       5.947  18.759   5.783  1.00 42.39           C  
ATOM    700  CB  LYS B  90       6.380  16.331   6.214  1.00 42.39           C  
ATOM    701  O   LYS B  90       6.926  19.488   5.960  1.00 42.39           O  
ATOM    702  CG  LYS B  90       5.971  14.921   5.816  1.00 42.39           C  
ATOM    703  CD  LYS B  90       6.196  13.931   6.951  1.00 42.39           C  
ATOM    704  CE  LYS B  90       5.804  12.516   6.547  1.00 42.39           C  
ATOM    705  NZ  LYS B  90       6.128  11.525   7.616  1.00 42.39           N  
ATOM    706  N   MET B  91       4.937  19.383   5.658  1.00 46.80           N  
ATOM    707  CA  MET B  91       4.743  20.592   6.454  1.00 46.80           C  
ATOM    708  C   MET B  91       5.168  20.365   7.901  1.00 46.80           C  
ATOM    709  CB  MET B  91       3.281  21.041   6.402  1.00 46.80           C  
ATOM    710  O   MET B  91       4.830  19.341   8.498  1.00 46.80           O  
ATOM    711  CG  MET B  91       3.106  22.535   6.187  1.00 46.80           C  
ATOM    712  SD  MET B  91       1.342  23.029   6.082  1.00 46.80           S  
ATOM    713  CE  MET B  91       0.915  22.348   4.455  1.00 46.80           C  
ATOM    714  N   PRO B  92       6.304  21.082   8.373  1.00 46.60           N  
ATOM    715  CA  PRO B  92       6.649  20.940   9.789  1.00 46.60           C  
ATOM    716  C   PRO B  92       5.421  20.916  10.696  1.00 46.60           C  
ATOM    717  CB  PRO B  92       7.510  22.175  10.068  1.00 46.60           C  
ATOM    718  O   PRO B  92       4.399  21.528  10.374  1.00 46.60           O  
ATOM    719  CG  PRO B  92       7.458  22.970   8.804  1.00 46.60           C  
ATOM    720  CD  PRO B  92       6.695  22.183   7.776  1.00 46.60           C  
ATOM    721  N   VAL B  93       5.547  20.034  11.620  1.00 60.69           N  
ATOM    722  CA  VAL B  93       4.455  19.922  12.581  1.00 60.69           C  
ATOM    723  C   VAL B  93       4.815  20.669  13.863  1.00 60.69           C  
ATOM    724  CB  VAL B  93       4.127  18.446  12.899  1.00 60.69           C  
ATOM    725  O   VAL B  93       5.994  20.810  14.196  1.00 60.69           O  
ATOM    726  CG1 VAL B  93       3.050  17.916  11.954  1.00 60.69           C  
ATOM    727  CG2 VAL B  93       5.389  17.589  12.810  1.00 60.69           C  
ATOM    728  N   CYS B  94       3.831  21.181  14.648  1.00 62.13           N  
ATOM    729  CA  CYS B  94       3.986  21.955  15.874  1.00 62.13           C  
ATOM    730  C   CYS B  94       4.494  21.077  17.012  1.00 62.13           C  
ATOM    731  CB  CYS B  94       2.659  22.602  16.271  1.00 62.13           C  
ATOM    732  O   CYS B  94       3.937  20.010  17.275  1.00 62.13           O  
ATOM    733  SG  CYS B  94       2.776  23.672  17.721  1.00 62.13           S  
ATOM    734  N   LYS B  95       5.555  21.428  17.649  1.00 64.53           N  
ATOM    735  CA  LYS B  95       6.133  20.687  18.767  1.00 64.53           C  
ATOM    736  C   LYS B  95       5.223  20.741  19.990  1.00 64.53           C  
ATOM    737  CB  LYS B  95       7.516  21.237  19.117  1.00 64.53           C  
ATOM    738  O   LYS B  95       5.213  19.815  20.804  1.00 64.53           O  
ATOM    739  CG  LYS B  95       8.576  20.970  18.058  1.00 64.53           C  
ATOM    740  CD  LYS B  95       9.949  21.452  18.507  1.00 64.53           C  
ATOM    741  CE  LYS B  95      10.997  21.249  17.421  1.00 64.53           C  
ATOM    742  NZ  LYS B  95      12.343  21.729  17.853  1.00 64.53           N  
ATOM    743  N   GLY B  96       4.456  21.843  20.145  1.00 70.44           N  
ATOM    744  CA  GLY B  96       3.570  22.050  21.280  1.00 70.44           C  
ATOM    745  C   GLY B  96       2.196  21.440  21.083  1.00 70.44           C  
ATOM    746  O   GLY B  96       1.472  21.202  22.052  1.00 70.44           O  
ATOM    747  N   HIS B  97       1.810  21.203  19.880  1.00 70.43           N  
ATOM    748  CA  HIS B  97       0.514  20.638  19.523  1.00 70.43           C  
ATOM    749  C   HIS B  97       0.673  19.439  18.594  1.00 70.43           C  
ATOM    750  CB  HIS B  97      -0.370  21.699  18.865  1.00 70.43           C  
ATOM    751  O   HIS B  97       0.907  19.605  17.394  1.00 70.43           O  
ATOM    752  CG  HIS B  97      -0.590  22.909  19.716  1.00 70.43           C  
ATOM    753  CD2 HIS B  97      -1.332  23.086  20.835  1.00 70.43           C  
ATOM    754  ND1 HIS B  97      -0.009  24.128  19.441  1.00 70.43           N  
ATOM    755  CE1 HIS B  97      -0.384  25.004  20.358  1.00 70.43           C  
ATOM    756  NE2 HIS B  97      -1.187  24.397  21.215  1.00 70.43           N  
ATOM    757  N   LEU B  98       0.576  18.241  19.092  1.00 66.88           N  
ATOM    758  CA  LEU B  98       0.847  16.976  18.418  1.00 66.88           C  
ATOM    759  C   LEU B  98      -0.003  16.837  17.160  1.00 66.88           C  
ATOM    760  CB  LEU B  98       0.581  15.799  19.361  1.00 66.88           C  
ATOM    761  O   LEU B  98      -1.227  16.973  17.215  1.00 66.88           O  
ATOM    762  CG  LEU B  98       1.791  15.252  20.120  1.00 66.88           C  
ATOM    763  CD1 LEU B  98       1.400  14.891  21.550  1.00 66.88           C  
ATOM    764  CD2 LEU B  98       2.374  14.042  19.398  1.00 66.88           C  
ATOM    765  N   GLY B  99       0.764  16.740  15.979  1.00 64.51           N  
ATOM    766  CA  GLY B  99       0.097  16.434  14.724  1.00 64.51           C  
ATOM    767  C   GLY B  99      -0.369  17.671  13.979  1.00 64.51           C  
ATOM    768  O   GLY B  99      -0.843  17.577  12.845  1.00 64.51           O  
ATOM    769  N   GLN B 100      -0.189  18.744  14.542  1.00 62.35           N  
ATOM    770  CA  GLN B 100      -0.652  19.972  13.903  1.00 62.35           C  
ATOM    771  C   GLN B 100       0.408  20.537  12.963  1.00 62.35           C  
ATOM    772  CB  GLN B 100      -1.031  21.015  14.956  1.00 62.35           C  
ATOM    773  O   GLN B 100       1.567  20.698  13.351  1.00 62.35           O  
ATOM    774  CG  GLN B 100      -2.307  20.685  15.718  1.00 62.35           C  
ATOM    775  CD  GLN B 100      -3.535  20.670  14.826  1.00 62.35           C  
ATOM    776  NE2 GLN B 100      -4.440  21.618  15.047  1.00 62.35           N  
ATOM    777  OE1 GLN B 100      -3.669  19.814  13.946  1.00 62.35           O  
ATOM    778  N   PRO B 101      -0.044  20.808  11.778  1.00 63.32           N  
ATOM    779  CA  PRO B 101       0.911  21.357  10.812  1.00 63.32           C  
ATOM    780  C   PRO B 101       1.263  22.816  11.094  1.00 63.32           C  
ATOM    781  CB  PRO B 101       0.177  21.221   9.475  1.00 63.32           C  
ATOM    782  O   PRO B 101       0.415  23.580  11.562  1.00 63.32           O  
ATOM    783  CG  PRO B 101      -1.273  21.210   9.835  1.00 63.32           C  
ATOM    784  CD  PRO B 101      -1.414  20.678  11.233  1.00 63.32           C  
ATOM    785  N   LEU B 102       2.499  23.115  10.965  1.00 58.37           N  
ATOM    786  CA  LEU B 102       2.934  24.506  11.026  1.00 58.37           C  
ATOM    787  C   LEU B 102       2.660  25.219   9.706  1.00 58.37           C  
ATOM    788  CB  LEU B 102       4.425  24.587  11.363  1.00 58.37           C  
ATOM    789  O   LEU B 102       3.589  25.513   8.950  1.00 58.37           O  
ATOM    790  CG  LEU B 102       4.824  24.167  12.779  1.00 58.37           C  
ATOM    791  CD1 LEU B 102       6.343  24.112  12.907  1.00 58.37           C  
ATOM    792  CD2 LEU B 102       4.230  25.122  13.808  1.00 58.37           C  
ATOM    793  N   ASN B 103       1.487  25.591   9.506  1.00 58.03           N  
ATOM    794  CA  ASN B 103       1.081  26.088   8.196  1.00 58.03           C  
ATOM    795  C   ASN B 103       0.625  27.542   8.265  1.00 58.03           C  
ATOM    796  CB  ASN B 103      -0.026  25.211   7.608  1.00 58.03           C  
ATOM    797  O   ASN B 103       0.012  28.050   7.324  1.00 58.03           O  
ATOM    798  CG  ASN B 103      -1.273  25.189   8.469  1.00 58.03           C  
ATOM    799  ND2 ASN B 103      -2.337  24.582   7.958  1.00 58.03           N  
ATOM    800  OD1 ASN B 103      -1.281  25.715   9.586  1.00 58.03           O  
ATOM    801  N   ILE B 104       0.848  28.154   9.416  1.00 62.75           N  
ATOM    802  CA  ILE B 104       0.544  29.566   9.616  1.00 62.75           C  
ATOM    803  C   ILE B 104       1.826  30.329   9.940  1.00 62.75           C  
ATOM    804  CB  ILE B 104      -0.497  29.767  10.740  1.00 62.75           C  
ATOM    805  O   ILE B 104       2.700  29.817  10.642  1.00 62.75           O  
ATOM    806  CG1 ILE B 104      -1.788  29.006  10.415  1.00 62.75           C  
ATOM    807  CG2 ILE B 104      -0.779  31.257  10.956  1.00 62.75           C  
ATOM    808  CD1 ILE B 104      -2.786  28.960  11.564  1.00 62.75           C  
ATOM    809  N   PHE B 105       1.995  31.533   9.373  1.00 56.27           N  
ATOM    810  CA  PHE B 105       3.145  32.379   9.668  1.00 56.27           C  
ATOM    811  C   PHE B 105       2.742  33.549  10.557  1.00 56.27           C  
ATOM    812  CB  PHE B 105       3.779  32.898   8.373  1.00 56.27           C  
ATOM    813  O   PHE B 105       1.867  34.338  10.196  1.00 56.27           O  
ATOM    814  CG  PHE B 105       5.092  33.603   8.581  1.00 56.27           C  
ATOM    815  CD1 PHE B 105       5.185  34.983   8.441  1.00 56.27           C  
ATOM    816  CD2 PHE B 105       6.233  32.887   8.916  1.00 56.27           C  
ATOM    817  CE1 PHE B 105       6.399  35.639   8.632  1.00 56.27           C  
ATOM    818  CE2 PHE B 105       7.450  33.535   9.109  1.00 56.27           C  
ATOM    819  CZ  PHE B 105       7.531  34.911   8.965  1.00 56.27           C  
ATOM    820  N   CYS B 106       3.376  33.568  11.772  1.00 61.31           N  
ATOM    821  CA  CYS B 106       3.222  34.713  12.662  1.00 61.31           C  
ATOM    822  C   CYS B 106       4.174  35.838  12.274  1.00 61.31           C  
ATOM    823  CB  CYS B 106       3.468  34.302  14.113  1.00 61.31           C  
ATOM    824  O   CYS B 106       5.386  35.727  12.471  1.00 61.31           O  
ATOM    825  SG  CYS B 106       3.250  35.647  15.298  1.00 61.31           S  
ATOM    826  N   LEU B 107       3.625  36.900  11.735  1.00 54.55           N  
ATOM    827  CA  LEU B 107       4.437  38.030  11.299  1.00 54.55           C  
ATOM    828  C   LEU B 107       5.073  38.735  12.493  1.00 54.55           C  
ATOM    829  CB  LEU B 107       3.590  39.022  10.498  1.00 54.55           C  
ATOM    830  O   LEU B 107       6.213  39.197  12.411  1.00 54.55           O  
ATOM    831  CG  LEU B 107       4.286  39.717   9.327  1.00 54.55           C  
ATOM    832  CD1 LEU B 107       3.962  39.004   8.018  1.00 54.55           C  
ATOM    833  CD2 LEU B 107       3.878  41.185   9.256  1.00 54.55           C  
ATOM    834  N   THR B 108       4.440  38.721  13.564  1.00 59.95           N  
ATOM    835  CA  THR B 108       4.899  39.382  14.780  1.00 59.95           C  
ATOM    836  C   THR B 108       6.139  38.689  15.339  1.00 59.95           C  
ATOM    837  CB  THR B 108       3.795  39.408  15.853  1.00 59.95           C  
ATOM    838  O   THR B 108       7.128  39.347  15.670  1.00 59.95           O  
ATOM    839  CG2 THR B 108       4.195  40.286  17.034  1.00 59.95           C  
ATOM    840  OG1 THR B 108       2.588  39.922  15.277  1.00 59.95           O  
ATOM    841  N   ASP B 109       6.095  37.403  15.319  1.00 55.22           N  
ATOM    842  CA  ASP B 109       7.190  36.632  15.899  1.00 55.22           C  
ATOM    843  C   ASP B 109       8.108  36.079  14.812  1.00 55.22           C  
ATOM    844  CB  ASP B 109       6.645  35.490  16.759  1.00 55.22           C  
ATOM    845  O   ASP B 109       9.159  35.508  15.111  1.00 55.22           O  
ATOM    846  CG  ASP B 109       5.851  35.977  17.959  1.00 55.22           C  
ATOM    847  OD1 ASP B 109       6.165  37.059  18.499  1.00 55.22           O  
ATOM    848  OD2 ASP B 109       4.905  35.270  18.369  1.00 55.22           O  
ATOM    849  N   MET B 110       7.745  36.297  13.553  1.00 53.79           N  
ATOM    850  CA  MET B 110       8.495  35.822  12.394  1.00 53.79           C  
ATOM    851  C   MET B 110       8.781  34.328  12.506  1.00 53.79           C  
ATOM    852  CB  MET B 110       9.806  36.596  12.248  1.00 53.79           C  
ATOM    853  O   MET B 110       9.921  33.895  12.330  1.00 53.79           O  
ATOM    854  CG  MET B 110       9.616  38.082  11.993  1.00 53.79           C  
ATOM    855  SD  MET B 110       8.890  38.425  10.343  1.00 53.79           S  
ATOM    856  CE  MET B 110      10.329  38.102   9.286  1.00 53.79           C  
ATOM    857  N   GLN B 111       7.655  33.598  12.737  1.00 57.09           N  
ATOM    858  CA  GLN B 111       7.806  32.153  12.880  1.00 57.09           C  
ATOM    859  C   GLN B 111       6.576  31.417  12.356  1.00 57.09           C  
ATOM    860  CB  GLN B 111       8.056  31.782  14.343  1.00 57.09           C  
ATOM    861  O   GLN B 111       5.469  31.958  12.371  1.00 57.09           O  
ATOM    862  CG  GLN B 111       6.909  32.149  15.275  1.00 57.09           C  
ATOM    863  CD  GLN B 111       7.214  31.844  16.730  1.00 57.09           C  
ATOM    864  NE2 GLN B 111       6.598  32.596  17.635  1.00 57.09           N  
ATOM    865  OE1 GLN B 111       7.997  30.940  17.037  1.00 57.09           O  
ATOM    866  N   LEU B 112       6.811  30.144  12.005  1.00 60.54           N  
ATOM    867  CA  LEU B 112       5.707  29.260  11.652  1.00 60.54           C  
ATOM    868  C   LEU B 112       5.014  28.729  12.902  1.00 60.54           C  
ATOM    869  CB  LEU B 112       6.207  28.092  10.797  1.00 60.54           C  
ATOM    870  O   LEU B 112       5.676  28.362  13.875  1.00 60.54           O  
ATOM    871  CG  LEU B 112       6.680  28.440   9.385  1.00 60.54           C  
ATOM    872  CD1 LEU B 112       7.397  27.249   8.757  1.00 60.54           C  
ATOM    873  CD2 LEU B 112       5.504  28.879   8.519  1.00 60.54           C  
ATOM    874  N   ILE B 113       3.696  28.785  12.860  1.00 65.76           N  
ATOM    875  CA  ILE B 113       2.917  28.282  13.987  1.00 65.76           C  
ATOM    876  C   ILE B 113       1.767  27.418  13.475  1.00 65.76           C  
ATOM    877  CB  ILE B 113       2.373  29.437  14.858  1.00 65.76           C  
ATOM    878  O   ILE B 113       1.470  27.415  12.278  1.00 65.76           O  
ATOM    879  CG1 ILE B 113       1.459  30.346  14.029  1.00 65.76           C  
ATOM    880  CG2 ILE B 113       3.524  30.235  15.477  1.00 65.76           C  
ATOM    881  CD1 ILE B 113       0.695  31.373  14.853  1.00 65.76           C  
ATOM    882  N   CYS B 114       1.224  26.726  14.465  1.00 63.81           N  
ATOM    883  CA  CYS B 114       0.075  25.899  14.111  1.00 63.81           C  
ATOM    884  C   CYS B 114      -1.231  26.611  14.442  1.00 63.81           C  
ATOM    885  CB  CYS B 114       0.135  24.558  14.841  1.00 63.81           C  
ATOM    886  O   CYS B 114      -1.222  27.685  15.046  1.00 63.81           O  
ATOM    887  SG  CYS B 114      -0.297  24.661  16.591  1.00 63.81           S  
ATOM    888  N   GLY B 115      -2.328  26.097  13.916  1.00 72.15           N  
ATOM    889  CA  GLY B 115      -3.635  26.682  14.169  1.00 72.15           C  
ATOM    890  C   GLY B 115      -3.937  26.852  15.646  1.00 72.15           C  
ATOM    891  O   GLY B 115      -4.525  27.856  16.053  1.00 72.15           O  
ATOM    892  N   ILE B 116      -3.523  25.944  16.446  1.00 71.53           N  
ATOM    893  CA  ILE B 116      -3.752  26.005  17.885  1.00 71.53           C  
ATOM    894  C   ILE B 116      -2.881  27.099  18.499  1.00 71.53           C  
ATOM    895  CB  ILE B 116      -3.462  24.647  18.562  1.00 71.53           C  
ATOM    896  O   ILE B 116      -3.347  27.873  19.339  1.00 71.53           O  
ATOM    897  CG1 ILE B 116      -4.381  23.560  17.993  1.00 71.53           C  
ATOM    898  CG2 ILE B 116      -3.618  24.756  20.081  1.00 71.53           C  
ATOM    899  CD1 ILE B 116      -4.131  22.173  18.570  1.00 71.53           C  
ATOM    900  N   CYS B 117      -1.678  27.144  18.156  1.00 69.99           N  
ATOM    901  CA  CYS B 117      -0.794  28.208  18.617  1.00 69.99           C  
ATOM    902  C   CYS B 117      -1.377  29.579  18.297  1.00 69.99           C  
ATOM    903  CB  CYS B 117       0.589  28.071  17.980  1.00 69.99           C  
ATOM    904  O   CYS B 117      -1.236  30.518  19.084  1.00 69.99           O  
ATOM    905  SG  CYS B 117       1.570  26.712  18.654  1.00 69.99           S  
ATOM    906  N   ALA B 118      -2.053  29.744  17.131  1.00 72.45           N  
ATOM    907  CA  ALA B 118      -2.598  31.009  16.645  1.00 72.45           C  
ATOM    908  C   ALA B 118      -3.763  31.474  17.514  1.00 72.45           C  
ATOM    909  CB  ALA B 118      -3.044  30.873  15.191  1.00 72.45           C  
ATOM    910  O   ALA B 118      -4.043  32.672  17.599  1.00 72.45           O  
ATOM    911  N   THR B 119      -4.411  30.502  18.072  1.00 71.74           N  
ATOM    912  CA  THR B 119      -5.643  30.839  18.778  1.00 71.74           C  
ATOM    913  C   THR B 119      -5.420  30.830  20.288  1.00 71.74           C  
ATOM    914  CB  THR B 119      -6.778  29.862  18.418  1.00 71.74           C  
ATOM    915  O   THR B 119      -6.327  31.157  21.056  1.00 71.74           O  
ATOM    916  CG2 THR B 119      -7.162  29.984  16.947  1.00 71.74           C  
ATOM    917  OG1 THR B 119      -6.347  28.521  18.680  1.00 71.74           O  
ATOM    918  N   ARG B 120      -4.182  30.396  20.728  1.00 72.49           N  
ATOM    919  CA  ARG B 120      -3.916  30.304  22.160  1.00 72.49           C  
ATOM    920  C   ARG B 120      -2.638  31.051  22.529  1.00 72.49           C  
ATOM    921  CB  ARG B 120      -3.810  28.840  22.594  1.00 72.49           C  
ATOM    922  O   ARG B 120      -1.795  31.312  21.668  1.00 72.49           O  
ATOM    923  CG  ARG B 120      -5.153  28.141  22.733  1.00 72.49           C  
ATOM    924  CD  ARG B 120      -5.007  26.755  23.346  1.00 72.49           C  
ATOM    925  NE  ARG B 120      -6.296  26.081  23.470  1.00 72.49           N  
ATOM    926  NH1 ARG B 120      -5.405  24.047  24.107  1.00 72.49           N  
ATOM    927  NH2 ARG B 120      -7.675  24.298  23.909  1.00 72.49           N  
ATOM    928  CZ  ARG B 120      -6.456  24.810  23.828  1.00 72.49           C  
ATOM    929  N   GLY B 121      -2.602  31.488  23.849  1.00 68.88           N  
ATOM    930  CA  GLY B 121      -1.378  32.008  24.437  1.00 68.88           C  
ATOM    931  C   GLY B 121      -1.029  33.402  23.952  1.00 68.88           C  
ATOM    932  O   GLY B 121      -1.907  34.257  23.819  1.00 68.88           O  
ATOM    933  N   GLU B 122       0.317  33.538  23.639  1.00 68.07           N  
ATOM    934  CA  GLU B 122       0.933  34.833  23.367  1.00 68.07           C  
ATOM    935  C   GLU B 122       0.621  35.305  21.949  1.00 68.07           C  
ATOM    936  CB  GLU B 122       2.447  34.763  23.577  1.00 68.07           C  
ATOM    937  O   GLU B 122       0.647  36.505  21.669  1.00 68.07           O  
ATOM    938  CG  GLU B 122       2.873  34.884  25.033  1.00 68.07           C  
ATOM    939  CD  GLU B 122       4.366  35.110  25.205  1.00 68.07           C  
ATOM    940  OE1 GLU B 122       4.813  35.372  26.345  1.00 68.07           O  
ATOM    941  OE2 GLU B 122       5.095  35.027  24.191  1.00 68.07           O  
ATOM    942  N   HIS B 123       0.043  34.393  21.092  1.00 69.99           N  
ATOM    943  CA  HIS B 123      -0.104  34.776  19.692  1.00 69.99           C  
ATOM    944  C   HIS B 123      -1.490  35.353  19.422  1.00 69.99           C  
ATOM    945  CB  HIS B 123       0.152  33.576  18.779  1.00 69.99           C  
ATOM    946  O   HIS B 123      -1.773  35.802  18.309  1.00 69.99           O  
ATOM    947  CG  HIS B 123       1.586  33.153  18.732  1.00 69.99           C  
ATOM    948  CD2 HIS B 123       2.209  32.064  19.240  1.00 69.99           C  
ATOM    949  ND1 HIS B 123       2.560  33.897  18.102  1.00 69.99           N  
ATOM    950  CE1 HIS B 123       3.724  33.280  18.225  1.00 69.99           C  
ATOM    951  NE2 HIS B 123       3.538  32.166  18.911  1.00 69.99           N  
ATOM    952  N   THR B 124      -2.371  35.387  20.355  1.00 73.44           N  
ATOM    953  CA  THR B 124      -3.768  35.770  20.182  1.00 73.44           C  
ATOM    954  C   THR B 124      -3.876  37.190  19.636  1.00 73.44           C  
ATOM    955  CB  THR B 124      -4.544  35.666  21.508  1.00 73.44           C  
ATOM    956  O   THR B 124      -4.818  37.512  18.909  1.00 73.44           O  
ATOM    957  CG2 THR B 124      -4.800  34.210  21.884  1.00 73.44           C  
ATOM    958  OG1 THR B 124      -3.783  36.290  22.550  1.00 73.44           O  
ATOM    959  N   LYS B 125      -2.889  38.044  19.786  1.00 71.39           N  
ATOM    960  CA  LYS B 125      -2.932  39.427  19.322  1.00 71.39           C  
ATOM    961  C   LYS B 125      -1.916  39.666  18.209  1.00 71.39           C  
ATOM    962  CB  LYS B 125      -2.676  40.391  20.481  1.00 71.39           C  
ATOM    963  O   LYS B 125      -1.652  40.812  17.837  1.00 71.39           O  
ATOM    964  CG  LYS B 125      -3.757  40.372  21.552  1.00 71.39           C  
ATOM    965  CD  LYS B 125      -3.483  41.401  22.642  1.00 71.39           C  
ATOM    966  CE  LYS B 125      -4.512  41.319  23.761  1.00 71.39           C  
ATOM    967  NZ  LYS B 125      -4.202  42.272  24.869  1.00 71.39           N  
ATOM    968  N   HIS B 126      -1.396  38.563  17.678  1.00 65.81           N  
ATOM    969  CA  HIS B 126      -0.369  38.691  16.650  1.00 65.81           C  
ATOM    970  C   HIS B 126      -0.988  38.740  15.257  1.00 65.81           C  
ATOM    971  CB  HIS B 126       0.628  37.535  16.741  1.00 65.81           C  
ATOM    972  O   HIS B 126      -2.160  38.400  15.081  1.00 65.81           O  
ATOM    973  CG  HIS B 126       1.549  37.627  17.916  1.00 65.81           C  
ATOM    974  CD2 HIS B 126       1.637  38.547  18.905  1.00 65.81           C  
ATOM    975  ND1 HIS B 126       2.530  36.693  18.168  1.00 65.81           N  
ATOM    976  CE1 HIS B 126       3.183  37.035  19.266  1.00 65.81           C  
ATOM    977  NE2 HIS B 126       2.662  38.156  19.732  1.00 65.81           N  
ATOM    978  N   VAL B 127      -0.213  39.349  14.321  1.00 61.38           N  
ATOM    979  CA  VAL B 127      -0.587  39.419  12.913  1.00 61.38           C  
ATOM    980  C   VAL B 127      -0.091  38.173  12.183  1.00 61.38           C  
ATOM    981  CB  VAL B 127      -0.025  40.691  12.239  1.00 61.38           C  
ATOM    982  O   VAL B 127       1.058  37.759  12.360  1.00 61.38           O  
ATOM    983  CG1 VAL B 127      -0.505  40.793  10.792  1.00 61.38           C  
ATOM    984  CG2 VAL B 127      -0.430  41.935  13.028  1.00 61.38           C  
ATOM    985  N   PHE B 128      -1.112  37.527  11.437  1.00 62.02           N  
ATOM    986  CA  PHE B 128      -0.774  36.282  10.758  1.00 62.02           C  
ATOM    987  C   PHE B 128      -0.855  36.451   9.245  1.00 62.02           C  
ATOM    988  CB  PHE B 128      -1.703  35.151  11.211  1.00 62.02           C  
ATOM    989  O   PHE B 128      -1.573  37.323   8.751  1.00 62.02           O  
ATOM    990  CG  PHE B 128      -1.780  34.991  12.705  1.00 62.02           C  
ATOM    991  CD1 PHE B 128      -0.636  34.736  13.451  1.00 62.02           C  
ATOM    992  CD2 PHE B 128      -2.998  35.096  13.364  1.00 62.02           C  
ATOM    993  CE1 PHE B 128      -0.705  34.587  14.834  1.00 62.02           C  
ATOM    994  CE2 PHE B 128      -3.075  34.948  14.746  1.00 62.02           C  
ATOM    995  CZ  PHE B 128      -1.927  34.693  15.479  1.00 62.02           C  
ATOM    996  N   CYS B 129      -0.041  35.712   8.554  1.00 49.97           N  
ATOM    997  CA  CYS B 129      -0.103  35.646   7.098  1.00 49.97           C  
ATOM    998  C   CYS B 129       0.000  34.205   6.613  1.00 49.97           C  
ATOM    999  CB  CYS B 129       1.013  36.485   6.476  1.00 49.97           C  
ATOM   1000  O   CYS B 129       0.502  33.338   7.331  1.00 49.97           O  
ATOM   1001  SG  CYS B 129       2.168  35.527   5.470  1.00 49.97           S  
ATOM   1002  N   SER B 130      -0.638  34.049   5.503  1.00 51.66           N  
ATOM   1003  CA  SER B 130      -0.505  32.726   4.901  1.00 51.66           C  
ATOM   1004  C   SER B 130       0.938  32.448   4.493  1.00 51.66           C  
ATOM   1005  CB  SER B 130      -1.422  32.596   3.684  1.00 51.66           C  
ATOM   1006  O   SER B 130       1.695  33.375   4.198  1.00 51.66           O  
ATOM   1007  OG  SER B 130      -0.783  33.086   2.518  1.00 51.66           O  
ATOM   1008  N   ILE B 131       1.351  31.160   4.620  1.00 46.33           N  
ATOM   1009  CA  ILE B 131       2.703  30.773   4.233  1.00 46.33           C  
ATOM   1010  C   ILE B 131       2.972  31.207   2.794  1.00 46.33           C  
ATOM   1011  CB  ILE B 131       2.920  29.250   4.383  1.00 46.33           C  
ATOM   1012  O   ILE B 131       4.072  31.663   2.472  1.00 46.33           O  
ATOM   1013  CG1 ILE B 131       3.097  28.879   5.860  1.00 46.33           C  
ATOM   1014  CG2 ILE B 131       4.124  28.792   3.555  1.00 46.33           C  
ATOM   1015  CD1 ILE B 131       3.010  27.384   6.137  1.00 46.33           C  
ATOM   1016  N   GLU B 132       2.019  31.034   2.006  1.00 44.17           N  
ATOM   1017  CA  GLU B 132       2.169  31.435   0.610  1.00 44.17           C  
ATOM   1018  C   GLU B 132       2.390  32.940   0.488  1.00 44.17           C  
ATOM   1019  CB  GLU B 132       0.941  31.016  -0.204  1.00 44.17           C  
ATOM   1020  O   GLU B 132       3.224  33.388  -0.302  1.00 44.17           O  
ATOM   1021  CG  GLU B 132       0.847  29.517  -0.449  1.00 44.17           C  
ATOM   1022  CD  GLU B 132      -0.563  28.971  -0.290  1.00 44.17           C  
ATOM   1023  OE1 GLU B 132      -0.765  27.749  -0.475  1.00 44.17           O  
ATOM   1024  OE2 GLU B 132      -1.473  29.771   0.022  1.00 44.17           O  
ATOM   1025  N   ASP B 133       1.678  33.629   1.242  1.00 44.35           N  
ATOM   1026  CA  ASP B 133       1.809  35.082   1.225  1.00 44.35           C  
ATOM   1027  C   ASP B 133       3.152  35.520   1.806  1.00 44.35           C  
ATOM   1028  CB  ASP B 133       0.663  35.734   2.001  1.00 44.35           C  
ATOM   1029  O   ASP B 133       3.765  36.472   1.319  1.00 44.35           O  
ATOM   1030  CG  ASP B 133      -0.651  35.723   1.239  1.00 44.35           C  
ATOM   1031  OD1 ASP B 133      -0.636  35.555   0.001  1.00 44.35           O  
ATOM   1032  OD2 ASP B 133      -1.710  35.887   1.883  1.00 44.35           O  
ATOM   1033  N   ALA B 134       3.646  34.837   2.804  1.00 39.47           N  
ATOM   1034  CA  ALA B 134       4.938  35.131   3.419  1.00 39.47           C  
ATOM   1035  C   ALA B 134       6.082  34.865   2.446  1.00 39.47           C  
ATOM   1036  CB  ALA B 134       5.122  34.306   4.690  1.00 39.47           C  
ATOM   1037  O   ALA B 134       7.034  35.646   2.369  1.00 39.47           O  
ATOM   1038  N   TYR B 135       5.907  33.769   1.739  1.00 38.91           N  
ATOM   1039  CA  TYR B 135       6.902  33.426   0.729  1.00 38.91           C  
ATOM   1040  C   TYR B 135       6.949  34.480  -0.371  1.00 38.91           C  
ATOM   1041  CB  TYR B 135       6.600  32.052   0.123  1.00 38.91           C  
ATOM   1042  O   TYR B 135       8.030  34.874  -0.815  1.00 38.91           O  
ATOM   1043  CG  TYR B 135       7.828  31.320  -0.363  1.00 38.91           C  
ATOM   1044  CD1 TYR B 135       8.231  31.403  -1.694  1.00 38.91           C  
ATOM   1045  CD2 TYR B 135       8.586  30.544   0.507  1.00 38.91           C  
ATOM   1046  CE1 TYR B 135       9.360  30.729  -2.147  1.00 38.91           C  
ATOM   1047  CE2 TYR B 135       9.717  29.865   0.065  1.00 38.91           C  
ATOM   1048  OH  TYR B 135      11.215  29.294  -1.704  1.00 38.91           O  
ATOM   1049  CZ  TYR B 135      10.096  29.964  -1.261  1.00 38.91           C  
ATOM   1050  N   ALA B 136       5.780  34.850  -0.834  1.00 41.33           N  
ATOM   1051  CA  ALA B 136       5.702  35.856  -1.891  1.00 41.33           C  
ATOM   1052  C   ALA B 136       6.292  37.185  -1.427  1.00 41.33           C  
ATOM   1053  CB  ALA B 136       4.254  36.048  -2.337  1.00 41.33           C  
ATOM   1054  O   ALA B 136       6.977  37.868  -2.193  1.00 41.33           O  
ATOM   1055  N   GLN B 137       6.115  37.541  -0.170  1.00 37.58           N  
ATOM   1056  CA  GLN B 137       6.626  38.798   0.367  1.00 37.58           C  
ATOM   1057  C   GLN B 137       8.142  38.749   0.533  1.00 37.58           C  
ATOM   1058  CB  GLN B 137       5.961  39.119   1.707  1.00 37.58           C  
ATOM   1059  O   GLN B 137       8.836  39.723   0.234  1.00 37.58           O  
ATOM   1060  CG  GLN B 137       4.921  40.227   1.627  1.00 37.58           C  
ATOM   1061  CD  GLN B 137       4.068  40.323   2.878  1.00 37.58           C  
ATOM   1062  NE2 GLN B 137       2.888  40.920   2.748  1.00 37.58           N  
ATOM   1063  OE1 GLN B 137       4.466  39.864   3.954  1.00 37.58           O  
ATOM   1064  N   GLU B 138       8.633  37.617   1.056  1.00 36.61           N  
ATOM   1065  CA  GLU B 138      10.075  37.470   1.229  1.00 36.61           C  
ATOM   1066  C   GLU B 138      10.794  37.447  -0.117  1.00 36.61           C  
ATOM   1067  CB  GLU B 138      10.395  36.198   2.019  1.00 36.61           C  
ATOM   1068  O   GLU B 138      11.878  38.016  -0.258  1.00 36.61           O  
ATOM   1069  CG  GLU B 138      10.333  36.380   3.528  1.00 36.61           C  
ATOM   1070  CD  GLU B 138      11.528  37.131   4.092  1.00 36.61           C  
ATOM   1071  OE1 GLU B 138      11.377  37.827   5.122  1.00 36.61           O  
ATOM   1072  OE2 GLU B 138      12.625  37.024   3.499  1.00 36.61           O  
ATOM   1073  N   ARG B 139      10.227  36.782  -1.111  1.00 38.36           N  
ATOM   1074  CA  ARG B 139      10.778  36.750  -2.462  1.00 38.36           C  
ATOM   1075  C   ARG B 139      10.851  38.153  -3.056  1.00 38.36           C  
ATOM   1076  CB  ARG B 139       9.938  35.843  -3.364  1.00 38.36           C  
ATOM   1077  O   ARG B 139      11.851  38.518  -3.677  1.00 38.36           O  
ATOM   1078  CG  ARG B 139      10.699  35.286  -4.556  1.00 38.36           C  
ATOM   1079  CD  ARG B 139       9.834  34.352  -5.391  1.00 38.36           C  
ATOM   1080  NE  ARG B 139       8.693  35.053  -5.974  1.00 38.36           N  
ATOM   1081  NH1 ARG B 139       7.193  33.331  -5.624  1.00 38.36           N  
ATOM   1082  NH2 ARG B 139       6.500  35.275  -6.620  1.00 38.36           N  
ATOM   1083  CZ  ARG B 139       7.465  34.551  -6.071  1.00 38.36           C  
ATOM   1084  N   ASP B 140       9.823  38.891  -2.890  1.00 37.05           N  
ATOM   1085  CA  ASP B 140       9.806  40.248  -3.429  1.00 37.05           C  
ATOM   1086  C   ASP B 140      10.859  41.121  -2.750  1.00 37.05           C  
ATOM   1087  CB  ASP B 140       8.419  40.873  -3.265  1.00 37.05           C  
ATOM   1088  O   ASP B 140      11.516  41.932  -3.406  1.00 37.05           O  
ATOM   1089  CG  ASP B 140       7.468  40.510  -4.391  1.00 37.05           C  
ATOM   1090  OD1 ASP B 140       7.936  40.159  -5.496  1.00 37.05           O  
ATOM   1091  OD2 ASP B 140       6.239  40.578  -4.173  1.00 37.05           O  
ATOM   1092  N   ALA B 141      11.055  40.947  -1.448  1.00 33.48           N  
ATOM   1093  CA  ALA B 141      12.055  41.712  -0.708  1.00 33.48           C  
ATOM   1094  C   ALA B 141      13.467  41.342  -1.150  1.00 33.48           C  
ATOM   1095  CB  ALA B 141      11.894  41.484   0.794  1.00 33.48           C  
ATOM   1096  O   ALA B 141      14.327  42.214  -1.297  1.00 33.48           O  
ATOM   1097  N   PHE B 142      13.624  40.049  -1.321  1.00 31.07           N  
ATOM   1098  CA  PHE B 142      14.924  39.577  -1.781  1.00 31.07           C  
ATOM   1099  C   PHE B 142      15.224  40.095  -3.182  1.00 31.07           C  
ATOM   1100  CB  PHE B 142      14.978  38.046  -1.765  1.00 31.07           C  
ATOM   1101  O   PHE B 142      16.335  40.554  -3.455  1.00 31.07           O  
ATOM   1102  CG  PHE B 142      16.344  37.484  -2.054  1.00 31.07           C  
ATOM   1103  CD1 PHE B 142      16.660  37.005  -3.319  1.00 31.07           C  
ATOM   1104  CD2 PHE B 142      17.312  37.434  -1.059  1.00 31.07           C  
ATOM   1105  CE1 PHE B 142      17.923  36.484  -3.590  1.00 31.07           C  
ATOM   1106  CE2 PHE B 142      18.576  36.914  -1.322  1.00 31.07           C  
ATOM   1107  CZ  PHE B 142      18.880  36.439  -2.588  1.00 31.07           C  
ATOM   1108  N   GLU B 143      14.338  40.082  -4.080  1.00 33.78           N  
ATOM   1109  CA  GLU B 143      14.527  40.553  -5.449  1.00 33.78           C  
ATOM   1110  C   GLU B 143      14.759  42.061  -5.487  1.00 33.78           C  
ATOM   1111  CB  GLU B 143      13.321  40.184  -6.317  1.00 33.78           C  
ATOM   1112  O   GLU B 143      15.563  42.550  -6.283  1.00 33.78           O  
ATOM   1113  CG  GLU B 143      13.651  39.230  -7.455  1.00 33.78           C  
ATOM   1114  CD  GLU B 143      12.420  38.728  -8.193  1.00 33.78           C  
ATOM   1115  OE1 GLU B 143      12.569  37.951  -9.164  1.00 33.78           O  
ATOM   1116  OE2 GLU B 143      11.298  39.116  -7.798  1.00 33.78           O  
ATOM   1117  N   SER B 144      14.135  42.826  -4.662  1.00 33.92           N  
ATOM   1118  CA  SER B 144      14.322  44.273  -4.608  1.00 33.92           C  
ATOM   1119  C   SER B 144      15.719  44.631  -4.114  1.00 33.92           C  
ATOM   1120  CB  SER B 144      13.271  44.916  -3.702  1.00 33.92           C  
ATOM   1121  O   SER B 144      16.295  45.635  -4.538  1.00 33.92           O  
ATOM   1122  OG  SER B 144      12.003  44.930  -4.334  1.00 33.92           O  
ATOM   1123  N   LEU B 145      16.246  43.864  -3.179  1.00 28.48           N  
ATOM   1124  CA  LEU B 145      17.598  44.102  -2.686  1.00 28.48           C  
ATOM   1125  C   LEU B 145      18.625  43.899  -3.794  1.00 28.48           C  
ATOM   1126  CB  LEU B 145      17.911  43.175  -1.508  1.00 28.48           C  
ATOM   1127  O   LEU B 145      19.593  44.656  -3.896  1.00 28.48           O  
ATOM   1128  CG  LEU B 145      17.485  43.670  -0.124  1.00 28.48           C  
ATOM   1129  CD1 LEU B 145      17.457  42.511   0.867  1.00 28.48           C  
ATOM   1130  CD2 LEU B 145      18.419  44.773   0.361  1.00 28.48           C  
ATOM   1131  N   PHE B 146      18.366  42.935  -4.662  1.00 29.52           N  
ATOM   1132  CA  PHE B 146      19.324  42.651  -5.724  1.00 29.52           C  
ATOM   1133  C   PHE B 146      19.285  43.737  -6.793  1.00 29.52           C  
ATOM   1134  CB  PHE B 146      19.040  41.284  -6.355  1.00 29.52           C  
ATOM   1135  O   PHE B 146      20.305  44.039  -7.416  1.00 29.52           O  
ATOM   1136  CG  PHE B 146      19.748  40.144  -5.675  1.00 29.52           C  
ATOM   1137  CD1 PHE B 146      21.080  39.866  -5.958  1.00 29.52           C  
ATOM   1138  CD2 PHE B 146      19.082  39.349  -4.752  1.00 29.52           C  
ATOM   1139  CE1 PHE B 146      21.738  38.811  -5.330  1.00 29.52           C  
ATOM   1140  CE2 PHE B 146      19.732  38.293  -4.120  1.00 29.52           C  
ATOM   1141  CZ  PHE B 146      21.060  38.025  -4.412  1.00 29.52           C  
ATOM   1142  N   GLN B 147      18.146  44.318  -7.042  1.00 32.36           N  
ATOM   1143  CA  GLN B 147      18.083  45.355  -8.067  1.00 32.36           C  
ATOM   1144  C   GLN B 147      18.782  46.630  -7.605  1.00 32.36           C  
ATOM   1145  CB  GLN B 147      16.629  45.657  -8.436  1.00 32.36           C  
ATOM   1146  O   GLN B 147      19.242  47.425  -8.427  1.00 32.36           O  
ATOM   1147  CG  GLN B 147      16.082  44.776  -9.551  1.00 32.36           C  
ATOM   1148  CD  GLN B 147      14.583  44.925  -9.735  1.00 32.36           C  
ATOM   1149  NE2 GLN B 147      14.062  44.372 -10.825  1.00 32.36           N  
ATOM   1150  OE1 GLN B 147      13.900  45.532  -8.904  1.00 32.36           O  
ATOM   1151  N   SER B 148      18.818  46.885  -6.298  1.00 29.63           N  
ATOM   1152  CA  SER B 148      19.493  48.094  -5.838  1.00 29.63           C  
ATOM   1153  C   SER B 148      21.008  47.946  -5.917  1.00 29.63           C  
ATOM   1154  CB  SER B 148      19.079  48.427  -4.403  1.00 29.63           C  
ATOM   1155  O   SER B 148      21.741  48.930  -5.795  1.00 29.63           O  
ATOM   1156  OG  SER B 148      17.682  48.267  -4.233  1.00 29.63           O  
ATOM   1157  N   PHE B 149      21.438  46.661  -5.974  1.00 27.01           N  
ATOM   1158  CA  PHE B 149      22.886  46.505  -6.053  1.00 27.01           C  
ATOM   1159  C   PHE B 149      23.366  46.631  -7.493  1.00 27.01           C  
ATOM   1160  CB  PHE B 149      23.314  45.153  -5.473  1.00 27.01           C  
ATOM   1161  O   PHE B 149      24.542  46.911  -7.739  1.00 27.01           O  
ATOM   1162  CG  PHE B 149      23.862  45.238  -4.074  1.00 27.01           C  
ATOM   1163  CD1 PHE B 149      25.198  45.551  -3.854  1.00 27.01           C  
ATOM   1164  CD2 PHE B 149      23.041  45.005  -2.979  1.00 27.01           C  
ATOM   1165  CE1 PHE B 149      25.708  45.631  -2.560  1.00 27.01           C  
ATOM   1166  CE2 PHE B 149      23.543  45.083  -1.683  1.00 27.01           C  
ATOM   1167  CZ  PHE B 149      24.877  45.395  -1.476  1.00 27.01           C  
ATOM   1168  N   GLU B 150      22.518  46.731  -8.472  1.00 25.64           N  
ATOM   1169  CA  GLU B 150      23.052  47.022  -9.799  1.00 25.64           C  
ATOM   1170  C   GLU B 150      23.100  48.525 -10.058  1.00 25.64           C  
ATOM   1171  CB  GLU B 150      22.218  46.328 -10.878  1.00 25.64           C  
ATOM   1172  O   GLU B 150      24.013  49.016 -10.724  1.00 25.64           O  
ATOM   1173  CG  GLU B 150      22.436  44.824 -10.953  1.00 25.64           C  
ATOM   1174  CD  GLU B 150      21.645  44.157 -12.066  1.00 25.64           C  
ATOM   1175  OE1 GLU B 150      22.261  43.672 -13.043  1.00 25.64           O  
ATOM   1176  OE2 GLU B 150      20.398  44.119 -11.962  1.00 25.64           O  
TER    1177      GLU B 150                                                      
ATOM   1178  N   MET C   1      -2.889  10.460   0.504  1.00 44.41           N  
ATOM   1179  CA  MET C   1      -3.551   9.170   0.678  1.00 44.41           C  
ATOM   1180  C   MET C   1      -4.390   8.819  -0.545  1.00 44.41           C  
ATOM   1181  CB  MET C   1      -4.430   9.181   1.930  1.00 44.41           C  
ATOM   1182  O   MET C   1      -4.544   7.644  -0.881  1.00 44.41           O  
ATOM   1183  CG  MET C   1      -3.697   8.772   3.197  1.00 44.41           C  
ATOM   1184  SD  MET C   1      -4.843   8.311   4.555  1.00 44.41           S  
ATOM   1185  CE  MET C   1      -3.650   7.776   5.813  1.00 44.41           C  
ATOM   1186  N   GLU C   2      -4.829   9.808  -1.353  1.00 49.76           N  
ATOM   1187  CA  GLU C   2      -5.610   9.597  -2.568  1.00 49.76           C  
ATOM   1188  C   GLU C   2      -4.740   9.051  -3.696  1.00 49.76           C  
ATOM   1189  CB  GLU C   2      -6.284  10.899  -3.007  1.00 49.76           C  
ATOM   1190  O   GLU C   2      -5.212   8.280  -4.534  1.00 49.76           O  
ATOM   1191  CG  GLU C   2      -7.594  11.186  -2.289  1.00 49.76           C  
ATOM   1192  CD  GLU C   2      -8.248  12.486  -2.730  1.00 49.76           C  
ATOM   1193  OE1 GLU C   2      -9.349  12.812  -2.231  1.00 49.76           O  
ATOM   1194  OE2 GLU C   2      -7.655  13.184  -3.582  1.00 49.76           O  
ATOM   1195  N   LEU C   3      -3.466   9.231  -3.525  1.00 52.77           N  
ATOM   1196  CA  LEU C   3      -2.555   8.807  -4.582  1.00 52.77           C  
ATOM   1197  C   LEU C   3      -2.337   7.298  -4.539  1.00 52.77           C  
ATOM   1198  CB  LEU C   3      -1.212   9.532  -4.455  1.00 52.77           C  
ATOM   1199  O   LEU C   3      -2.197   6.657  -5.583  1.00 52.77           O  
ATOM   1200  CG  LEU C   3      -0.934  10.629  -5.484  1.00 52.77           C  
ATOM   1201  CD1 LEU C   3      -1.058  12.005  -4.838  1.00 52.77           C  
ATOM   1202  CD2 LEU C   3       0.448  10.445  -6.102  1.00 52.77           C  
ATOM   1203  N   LEU C   4      -2.570   6.683  -3.472  1.00 58.47           N  
ATOM   1204  CA  LEU C   4      -2.322   5.254  -3.318  1.00 58.47           C  
ATOM   1205  C   LEU C   4      -3.562   4.445  -3.681  1.00 58.47           C  
ATOM   1206  CB  LEU C   4      -1.892   4.936  -1.883  1.00 58.47           C  
ATOM   1207  O   LEU C   4      -3.471   3.242  -3.936  1.00 58.47           O  
ATOM   1208  CG  LEU C   4      -0.512   5.442  -1.461  1.00 58.47           C  
ATOM   1209  CD1 LEU C   4      -0.461   5.647   0.049  1.00 58.47           C  
ATOM   1210  CD2 LEU C   4       0.574   4.469  -1.910  1.00 58.47           C  
ATOM   1211  N   GLU C   5      -4.704   5.130  -3.814  1.00 68.69           N  
ATOM   1212  CA  GLU C   5      -5.975   4.427  -3.961  1.00 68.69           C  
ATOM   1213  C   GLU C   5      -6.025   3.647  -5.272  1.00 68.69           C  
ATOM   1214  CB  GLU C   5      -7.145   5.412  -3.891  1.00 68.69           C  
ATOM   1215  O   GLU C   5      -6.569   2.541  -5.321  1.00 68.69           O  
ATOM   1216  CG  GLU C   5      -8.496   4.747  -3.673  1.00 68.69           C  
ATOM   1217  CD  GLU C   5      -9.593   5.728  -3.288  1.00 68.69           C  
ATOM   1218  OE1 GLU C   5     -10.751   5.296  -3.088  1.00 68.69           O  
ATOM   1219  OE2 GLU C   5      -9.291   6.938  -3.187  1.00 68.69           O  
ATOM   1220  N   GLU C   6      -5.473   4.175  -6.274  1.00 76.14           N  
ATOM   1221  CA  GLU C   6      -5.469   3.492  -7.564  1.00 76.14           C  
ATOM   1222  C   GLU C   6      -4.744   2.152  -7.477  1.00 76.14           C  
ATOM   1223  CB  GLU C   6      -4.821   4.371  -8.636  1.00 76.14           C  
ATOM   1224  O   GLU C   6      -5.176   1.166  -8.078  1.00 76.14           O  
ATOM   1225  CG  GLU C   6      -4.953   3.818 -10.048  1.00 76.14           C  
ATOM   1226  CD  GLU C   6      -4.304   4.702 -11.102  1.00 76.14           C  
ATOM   1227  OE1 GLU C   6      -4.337   4.341 -12.300  1.00 76.14           O  
ATOM   1228  OE2 GLU C   6      -3.757   5.762 -10.725  1.00 76.14           O  
ATOM   1229  N   ASP C   7      -3.694   2.141  -6.690  1.00 79.63           N  
ATOM   1230  CA  ASP C   7      -2.892   0.932  -6.535  1.00 79.63           C  
ATOM   1231  C   ASP C   7      -3.571  -0.061  -5.594  1.00 79.63           C  
ATOM   1232  CB  ASP C   7      -1.494   1.277  -6.016  1.00 79.63           C  
ATOM   1233  O   ASP C   7      -3.177  -1.227  -5.523  1.00 79.63           O  
ATOM   1234  CG  ASP C   7      -0.671   2.072  -7.014  1.00 79.63           C  
ATOM   1235  OD1 ASP C   7      -0.292   1.520  -8.069  1.00 79.63           O  
ATOM   1236  OD2 ASP C   7      -0.396   3.261  -6.740  1.00 79.63           O  
ATOM   1237  N   LEU C   8      -4.588   0.447  -4.928  1.00 83.35           N  
ATOM   1238  CA  LEU C   8      -5.253  -0.382  -3.929  1.00 83.35           C  
ATOM   1239  C   LEU C   8      -6.636  -0.809  -4.411  1.00 83.35           C  
ATOM   1240  CB  LEU C   8      -5.372   0.369  -2.601  1.00 83.35           C  
ATOM   1241  O   LEU C   8      -7.446  -1.304  -3.624  1.00 83.35           O  
ATOM   1242  CG  LEU C   8      -4.063   0.854  -1.977  1.00 83.35           C  
ATOM   1243  CD1 LEU C   8      -4.341   1.617  -0.686  1.00 83.35           C  
ATOM   1244  CD2 LEU C   8      -3.126  -0.322  -1.718  1.00 83.35           C  
ATOM   1245  N   THR C   9      -6.851  -0.552  -5.728  1.00 85.33           N  
ATOM   1246  CA  THR C   9      -8.175  -0.823  -6.277  1.00 85.33           C  
ATOM   1247  C   THR C   9      -8.111  -1.935  -7.319  1.00 85.33           C  
ATOM   1248  CB  THR C   9      -8.787   0.442  -6.908  1.00 85.33           C  
ATOM   1249  O   THR C   9      -7.174  -1.991  -8.118  1.00 85.33           O  
ATOM   1250  CG2 THR C   9     -10.202   0.175  -7.412  1.00 85.33           C  
ATOM   1251  OG1 THR C   9      -8.831   1.485  -5.927  1.00 85.33           O  
ATOM   1252  N   CYS C  10      -9.057  -2.824  -7.275  1.00 89.90           N  
ATOM   1253  CA  CYS C  10      -9.206  -3.875  -8.276  1.00 89.90           C  
ATOM   1254  C   CYS C  10      -9.677  -3.299  -9.606  1.00 89.90           C  
ATOM   1255  CB  CYS C  10     -10.191  -4.939  -7.793  1.00 89.90           C  
ATOM   1256  O   CYS C  10     -10.681  -2.586  -9.657  1.00 89.90           O  
ATOM   1257  SG  CYS C  10     -10.482  -6.259  -8.992  1.00 89.90           S  
ATOM   1258  N   PRO C  11      -8.983  -3.627 -10.682  1.00 85.95           N  
ATOM   1259  CA  PRO C  11      -9.342  -3.081 -11.993  1.00 85.95           C  
ATOM   1260  C   PRO C  11     -10.692  -3.589 -12.493  1.00 85.95           C  
ATOM   1261  CB  PRO C  11      -8.207  -3.565 -12.899  1.00 85.95           C  
ATOM   1262  O   PRO C  11     -11.290  -2.984 -13.387  1.00 85.95           O  
ATOM   1263  CG  PRO C  11      -7.080  -3.877 -11.967  1.00 85.95           C  
ATOM   1264  CD  PRO C  11      -7.657  -4.309 -10.649  1.00 85.95           C  
ATOM   1265  N   ILE C  12     -11.231  -4.649 -11.986  1.00 88.36           N  
ATOM   1266  CA  ILE C  12     -12.485  -5.230 -12.452  1.00 88.36           C  
ATOM   1267  C   ILE C  12     -13.658  -4.575 -11.726  1.00 88.36           C  
ATOM   1268  CB  ILE C  12     -12.512  -6.761 -12.241  1.00 88.36           C  
ATOM   1269  O   ILE C  12     -14.536  -3.985 -12.359  1.00 88.36           O  
ATOM   1270  CG1 ILE C  12     -11.394  -7.431 -13.049  1.00 88.36           C  
ATOM   1271  CG2 ILE C  12     -13.881  -7.334 -12.620  1.00 88.36           C  
ATOM   1272  CD1 ILE C  12     -11.286  -8.933 -12.827  1.00 88.36           C  
ATOM   1273  N   CYS C  13     -13.682  -4.590 -10.414  1.00 85.48           N  
ATOM   1274  CA  CYS C  13     -14.826  -4.073  -9.671  1.00 85.48           C  
ATOM   1275  C   CYS C  13     -14.619  -2.610  -9.299  1.00 85.48           C  
ATOM   1276  CB  CYS C  13     -15.064  -4.901  -8.409  1.00 85.48           C  
ATOM   1277  O   CYS C  13     -15.548  -1.944  -8.839  1.00 85.48           O  
ATOM   1278  SG  CYS C  13     -13.703  -4.827  -7.223  1.00 85.48           S  
ATOM   1279  N   CYS C  14     -13.398  -2.132  -9.405  1.00 86.50           N  
ATOM   1280  CA  CYS C  14     -13.031  -0.739  -9.179  1.00 86.50           C  
ATOM   1281  C   CYS C  14     -13.201  -0.361  -7.712  1.00 86.50           C  
ATOM   1282  CB  CYS C  14     -13.875   0.187 -10.054  1.00 86.50           C  
ATOM   1283  O   CYS C  14     -13.434   0.805  -7.389  1.00 86.50           O  
ATOM   1284  SG  CYS C  14     -13.631  -0.063 -11.826  1.00 86.50           S  
ATOM   1285  N   SER C  15     -13.191  -1.277  -6.826  1.00 80.90           N  
ATOM   1286  CA  SER C  15     -13.200  -1.082  -5.380  1.00 80.90           C  
ATOM   1287  C   SER C  15     -11.886  -1.535  -4.752  1.00 80.90           C  
ATOM   1288  CB  SER C  15     -14.366  -1.840  -4.744  1.00 80.90           C  
ATOM   1289  O   SER C  15     -11.052  -2.149  -5.421  1.00 80.90           O  
ATOM   1290  OG  SER C  15     -15.600  -1.429  -5.307  1.00 80.90           O  
ATOM   1291  N   LEU C  16     -11.701  -1.126  -3.541  1.00 84.88           N  
ATOM   1292  CA  LEU C  16     -10.525  -1.624  -2.837  1.00 84.88           C  
ATOM   1293  C   LEU C  16     -10.478  -3.148  -2.868  1.00 84.88           C  
ATOM   1294  CB  LEU C  16     -10.517  -1.131  -1.388  1.00 84.88           C  
ATOM   1295  O   LEU C  16     -11.518  -3.807  -2.789  1.00 84.88           O  
ATOM   1296  CG  LEU C  16     -10.279   0.366  -1.183  1.00 84.88           C  
ATOM   1297  CD1 LEU C  16     -10.429   0.730   0.290  1.00 84.88           C  
ATOM   1298  CD2 LEU C  16      -8.901   0.765  -1.700  1.00 84.88           C  
ATOM   1299  N   PHE C  17      -9.273  -3.674  -2.990  1.00 91.19           N  
ATOM   1300  CA  PHE C  17      -9.091  -5.117  -3.098  1.00 91.19           C  
ATOM   1301  C   PHE C  17      -9.749  -5.835  -1.926  1.00 91.19           C  
ATOM   1302  CB  PHE C  17      -7.602  -5.469  -3.161  1.00 91.19           C  
ATOM   1303  O   PHE C  17      -9.658  -5.382  -0.784  1.00 91.19           O  
ATOM   1304  CG  PHE C  17      -6.989  -5.278  -4.522  1.00 91.19           C  
ATOM   1305  CD1 PHE C  17      -7.343  -6.104  -5.582  1.00 91.19           C  
ATOM   1306  CD2 PHE C  17      -6.059  -4.270  -4.743  1.00 91.19           C  
ATOM   1307  CE1 PHE C  17      -6.778  -5.929  -6.843  1.00 91.19           C  
ATOM   1308  CE2 PHE C  17      -5.490  -4.089  -6.000  1.00 91.19           C  
ATOM   1309  CZ  PHE C  17      -5.850  -4.920  -7.048  1.00 91.19           C  
ATOM   1310  N   ASP C  18     -10.532  -6.787  -2.223  1.00 92.71           N  
ATOM   1311  CA  ASP C  18     -11.081  -7.757  -1.280  1.00 92.71           C  
ATOM   1312  C   ASP C  18     -10.597  -9.170  -1.602  1.00 92.71           C  
ATOM   1313  CB  ASP C  18     -12.610  -7.710  -1.291  1.00 92.71           C  
ATOM   1314  O   ASP C  18     -11.037  -9.774  -2.582  1.00 92.71           O  
ATOM   1315  CG  ASP C  18     -13.238  -8.614  -0.244  1.00 92.71           C  
ATOM   1316  OD1 ASP C  18     -12.567  -8.947   0.756  1.00 92.71           O  
ATOM   1317  OD2 ASP C  18     -14.414  -8.998  -0.423  1.00 92.71           O  
ATOM   1318  N   ASP C  19      -9.722  -9.683  -0.754  1.00 95.17           N  
ATOM   1319  CA  ASP C  19      -9.096 -10.982  -0.977  1.00 95.17           C  
ATOM   1320  C   ASP C  19      -8.330 -11.003  -2.298  1.00 95.17           C  
ATOM   1321  CB  ASP C  19     -10.148 -12.094  -0.962  1.00 95.17           C  
ATOM   1322  O   ASP C  19      -8.666 -11.766  -3.205  1.00 95.17           O  
ATOM   1323  CG  ASP C  19      -9.543 -13.480  -0.824  1.00 95.17           C  
ATOM   1324  OD1 ASP C  19      -8.329 -13.591  -0.550  1.00 95.17           O  
ATOM   1325  OD2 ASP C  19     -10.287 -14.470  -0.994  1.00 95.17           O  
ATOM   1326  N   PRO C  20      -7.248 -10.194  -2.405  1.00 94.40           N  
ATOM   1327  CA  PRO C  20      -6.484 -10.030  -3.644  1.00 94.40           C  
ATOM   1328  C   PRO C  20      -5.721 -11.292  -4.039  1.00 94.40           C  
ATOM   1329  CB  PRO C  20      -5.519  -8.889  -3.315  1.00 94.40           C  
ATOM   1330  O   PRO C  20      -4.985 -11.853  -3.224  1.00 94.40           O  
ATOM   1331  CG  PRO C  20      -5.411  -8.897  -1.824  1.00 94.40           C  
ATOM   1332  CD  PRO C  20      -6.665  -9.501  -1.260  1.00 94.40           C  
ATOM   1333  N   ARG C  21      -5.917 -11.730  -5.242  1.00 95.31           N  
ATOM   1334  CA  ARG C  21      -5.203 -12.856  -5.834  1.00 95.31           C  
ATOM   1335  C   ARG C  21      -4.215 -12.381  -6.895  1.00 95.31           C  
ATOM   1336  CB  ARG C  21      -6.186 -13.856  -6.445  1.00 95.31           C  
ATOM   1337  O   ARG C  21      -4.525 -11.485  -7.683  1.00 95.31           O  
ATOM   1338  CG  ARG C  21      -7.257 -14.336  -5.477  1.00 95.31           C  
ATOM   1339  CD  ARG C  21      -6.657 -15.107  -4.309  1.00 95.31           C  
ATOM   1340  NE  ARG C  21      -7.691 -15.626  -3.419  1.00 95.31           N  
ATOM   1341  NH1 ARG C  21      -7.413 -17.833  -4.045  1.00 95.31           N  
ATOM   1342  NH2 ARG C  21      -8.982 -17.272  -2.471  1.00 95.31           N  
ATOM   1343  CZ  ARG C  21      -8.026 -16.909  -3.314  1.00 95.31           C  
ATOM   1344  N   VAL C  22      -3.026 -12.924  -6.862  1.00 92.52           N  
ATOM   1345  CA  VAL C  22      -1.992 -12.509  -7.804  1.00 92.52           C  
ATOM   1346  C   VAL C  22      -1.884 -13.529  -8.936  1.00 92.52           C  
ATOM   1347  CB  VAL C  22      -0.623 -12.340  -7.107  1.00 92.52           C  
ATOM   1348  O   VAL C  22      -1.871 -14.738  -8.691  1.00 92.52           O  
ATOM   1349  CG1 VAL C  22      -0.162 -13.661  -6.495  1.00 92.52           C  
ATOM   1350  CG2 VAL C  22       0.416 -11.814  -8.095  1.00 92.52           C  
ATOM   1351  N   LEU C  23      -1.909 -13.061 -10.185  1.00 89.89           N  
ATOM   1352  CA  LEU C  23      -1.692 -13.896 -11.361  1.00 89.89           C  
ATOM   1353  C   LEU C  23      -0.202 -14.045 -11.654  1.00 89.89           C  
ATOM   1354  CB  LEU C  23      -2.406 -13.305 -12.579  1.00 89.89           C  
ATOM   1355  O   LEU C  23       0.613 -13.262 -11.162  1.00 89.89           O  
ATOM   1356  CG  LEU C  23      -3.931 -13.222 -12.496  1.00 89.89           C  
ATOM   1357  CD1 LEU C  23      -4.501 -12.644 -13.787  1.00 89.89           C  
ATOM   1358  CD2 LEU C  23      -4.527 -14.597 -12.212  1.00 89.89           C  
ATOM   1359  N   PRO C  24       0.157 -15.061 -12.380  1.00 87.12           N  
ATOM   1360  CA  PRO C  24       1.567 -15.258 -12.723  1.00 87.12           C  
ATOM   1361  C   PRO C  24       2.187 -14.035 -13.395  1.00 87.12           C  
ATOM   1362  CB  PRO C  24       1.533 -16.450 -13.682  1.00 87.12           C  
ATOM   1363  O   PRO C  24       3.397 -13.815 -13.289  1.00 87.12           O  
ATOM   1364  CG  PRO C  24       0.339 -17.244 -13.262  1.00 87.12           C  
ATOM   1365  CD  PRO C  24      -0.741 -16.292 -12.836  1.00 87.12           C  
ATOM   1366  N   CYS C  25       1.361 -13.190 -14.036  1.00 88.04           N  
ATOM   1367  CA  CYS C  25       1.841 -11.976 -14.687  1.00 88.04           C  
ATOM   1368  C   CYS C  25       1.985 -10.839 -13.683  1.00 88.04           C  
ATOM   1369  CB  CYS C  25       0.893 -11.560 -15.811  1.00 88.04           C  
ATOM   1370  O   CYS C  25       2.304  -9.710 -14.059  1.00 88.04           O  
ATOM   1371  SG  CYS C  25      -0.793 -11.227 -15.254  1.00 88.04           S  
ATOM   1372  N   SER C  26       1.632 -11.107 -12.406  1.00 89.45           N  
ATOM   1373  CA  SER C  26       1.859 -10.216 -11.273  1.00 89.45           C  
ATOM   1374  C   SER C  26       0.732  -9.199 -11.135  1.00 89.45           C  
ATOM   1375  CB  SER C  26       3.197  -9.490 -11.421  1.00 89.45           C  
ATOM   1376  O   SER C  26       0.770  -8.338 -10.253  1.00 89.45           O  
ATOM   1377  OG  SER C  26       4.275 -10.410 -11.385  1.00 89.45           O  
ATOM   1378  N   HIS C  27      -0.316  -9.297 -11.983  1.00 89.29           N  
ATOM   1379  CA  HIS C  27      -1.495  -8.461 -11.789  1.00 89.29           C  
ATOM   1380  C   HIS C  27      -2.404  -9.033 -10.706  1.00 89.29           C  
ATOM   1381  CB  HIS C  27      -2.269  -8.313 -13.100  1.00 89.29           C  
ATOM   1382  O   HIS C  27      -2.517 -10.253 -10.565  1.00 89.29           O  
ATOM   1383  CG  HIS C  27      -1.542  -7.522 -14.140  1.00 89.29           C  
ATOM   1384  CD2 HIS C  27      -1.272  -6.198 -14.223  1.00 89.29           C  
ATOM   1385  ND1 HIS C  27      -0.998  -8.099 -15.268  1.00 89.29           N  
ATOM   1386  CE1 HIS C  27      -0.422  -7.160 -16.001  1.00 89.29           C  
ATOM   1387  NE2 HIS C  27      -0.574  -5.998 -15.389  1.00 89.29           N  
ATOM   1388  N   ASN C  28      -3.023  -8.177  -9.972  1.00 92.09           N  
ATOM   1389  CA  ASN C  28      -3.863  -8.566  -8.843  1.00 92.09           C  
ATOM   1390  C   ASN C  28      -5.335  -8.265  -9.109  1.00 92.09           C  
ATOM   1391  CB  ASN C  28      -3.400  -7.866  -7.564  1.00 92.09           C  
ATOM   1392  O   ASN C  28      -5.662  -7.264  -9.748  1.00 92.09           O  
ATOM   1393  CG  ASN C  28      -2.008  -8.287  -7.138  1.00 92.09           C  
ATOM   1394  ND2 ASN C  28      -1.005  -7.517  -7.544  1.00 92.09           N  
ATOM   1395  OD1 ASN C  28      -1.834  -9.297  -6.450  1.00 92.09           O  
ATOM   1396  N   PHE C  29      -6.196  -9.108  -8.618  1.00 93.09           N  
ATOM   1397  CA  PHE C  29      -7.645  -8.960  -8.690  1.00 93.09           C  
ATOM   1398  C   PHE C  29      -8.314  -9.571  -7.465  1.00 93.09           C  
ATOM   1399  CB  PHE C  29      -8.190  -9.610  -9.966  1.00 93.09           C  
ATOM   1400  O   PHE C  29      -7.729 -10.423  -6.792  1.00 93.09           O  
ATOM   1401  CG  PHE C  29      -7.565  -9.084 -11.230  1.00 93.09           C  
ATOM   1402  CD1 PHE C  29      -8.117  -7.995 -11.893  1.00 93.09           C  
ATOM   1403  CD2 PHE C  29      -6.425  -9.679 -11.755  1.00 93.09           C  
ATOM   1404  CE1 PHE C  29      -7.542  -7.506 -13.064  1.00 93.09           C  
ATOM   1405  CE2 PHE C  29      -5.844  -9.196 -12.924  1.00 93.09           C  
ATOM   1406  CZ  PHE C  29      -6.405  -8.110 -13.577  1.00 93.09           C  
ATOM   1407  N   CYS C  30      -9.468  -9.070  -7.163  1.00 93.93           N  
ATOM   1408  CA  CYS C  30     -10.240  -9.730  -6.116  1.00 93.93           C  
ATOM   1409  C   CYS C  30     -10.556 -11.172  -6.497  1.00 93.93           C  
ATOM   1410  CB  CYS C  30     -11.537  -8.969  -5.846  1.00 93.93           C  
ATOM   1411  O   CYS C  30     -10.797 -11.470  -7.668  1.00 93.93           O  
ATOM   1412  SG  CYS C  30     -11.282  -7.269  -5.290  1.00 93.93           S  
ATOM   1413  N   LYS C  31     -10.536 -12.007  -5.512  1.00 95.85           N  
ATOM   1414  CA  LYS C  31     -10.918 -13.395  -5.758  1.00 95.85           C  
ATOM   1415  C   LYS C  31     -12.300 -13.479  -6.400  1.00 95.85           C  
ATOM   1416  CB  LYS C  31     -10.896 -14.196  -4.455  1.00 95.85           C  
ATOM   1417  O   LYS C  31     -12.484 -14.178  -7.399  1.00 95.85           O  
ATOM   1418  CG  LYS C  31     -11.219 -15.673  -4.631  1.00 95.85           C  
ATOM   1419  CD  LYS C  31     -11.168 -16.418  -3.304  1.00 95.85           C  
ATOM   1420  CE  LYS C  31     -11.566 -17.879  -3.466  1.00 95.85           C  
ATOM   1421  NZ  LYS C  31     -11.582 -18.598  -2.157  1.00 95.85           N  
ATOM   1422  N   LYS C  32     -13.267 -12.762  -5.873  1.00 94.09           N  
ATOM   1423  CA  LYS C  32     -14.643 -12.786  -6.360  1.00 94.09           C  
ATOM   1424  C   LYS C  32     -14.728 -12.273  -7.795  1.00 94.09           C  
ATOM   1425  CB  LYS C  32     -15.549 -11.953  -5.451  1.00 94.09           C  
ATOM   1426  O   LYS C  32     -15.540 -12.758  -8.586  1.00 94.09           O  
ATOM   1427  CG  LYS C  32     -15.182 -10.478  -5.395  1.00 94.09           C  
ATOM   1428  CD  LYS C  32     -16.095  -9.710  -4.449  1.00 94.09           C  
ATOM   1429  CE  LYS C  32     -15.725  -8.234  -4.388  1.00 94.09           C  
ATOM   1430  NZ  LYS C  32     -16.617  -7.477  -3.460  1.00 94.09           N  
ATOM   1431  N   CYS C  33     -13.944 -11.297  -8.128  1.00 91.71           N  
ATOM   1432  CA  CYS C  33     -13.926 -10.770  -9.488  1.00 91.71           C  
ATOM   1433  C   CYS C  33     -13.400 -11.810 -10.470  1.00 91.71           C  
ATOM   1434  CB  CYS C  33     -13.068  -9.507  -9.561  1.00 91.71           C  
ATOM   1435  O   CYS C  33     -13.955 -11.981 -11.556  1.00 91.71           O  
ATOM   1436  SG  CYS C  33     -13.799  -8.081  -8.727  1.00 91.71           S  
ATOM   1437  N   LEU C  34     -12.341 -12.522 -10.098  1.00 92.14           N  
ATOM   1438  CA  LEU C  34     -11.790 -13.565 -10.955  1.00 92.14           C  
ATOM   1439  C   LEU C  34     -12.777 -14.718 -11.111  1.00 92.14           C  
ATOM   1440  CB  LEU C  34     -10.467 -14.084 -10.386  1.00 92.14           C  
ATOM   1441  O   LEU C  34     -12.914 -15.280 -12.200  1.00 92.14           O  
ATOM   1442  CG  LEU C  34      -9.286 -13.113 -10.423  1.00 92.14           C  
ATOM   1443  CD1 LEU C  34      -8.055 -13.751  -9.788  1.00 92.14           C  
ATOM   1444  CD2 LEU C  34      -8.993 -12.681 -11.855  1.00 92.14           C  
ATOM   1445  N   GLU C  35     -13.432 -15.060 -10.032  1.00 90.13           N  
ATOM   1446  CA  GLU C  35     -14.453 -16.102 -10.086  1.00 90.13           C  
ATOM   1447  C   GLU C  35     -15.579 -15.723 -11.044  1.00 90.13           C  
ATOM   1448  CB  GLU C  35     -15.019 -16.374  -8.690  1.00 90.13           C  
ATOM   1449  O   GLU C  35     -16.107 -16.577 -11.759  1.00 90.13           O  
ATOM   1450  CG  GLU C  35     -14.063 -17.124  -7.774  1.00 90.13           C  
ATOM   1451  CD  GLU C  35     -14.559 -17.221  -6.340  1.00 90.13           C  
ATOM   1452  OE1 GLU C  35     -14.018 -18.043  -5.565  1.00 90.13           O  
ATOM   1453  OE2 GLU C  35     -15.496 -16.470  -5.988  1.00 90.13           O  
ATOM   1454  N   GLY C  36     -15.973 -14.530 -11.063  1.00 86.41           N  
ATOM   1455  CA  GLY C  36     -17.010 -14.029 -11.952  1.00 86.41           C  
ATOM   1456  C   GLY C  36     -16.651 -14.160 -13.420  1.00 86.41           C  
ATOM   1457  O   GLY C  36     -17.499 -14.510 -14.243  1.00 86.41           O  
ATOM   1458  N   ILE C  37     -15.398 -13.949 -13.782  1.00 82.66           N  
ATOM   1459  CA  ILE C  37     -14.920 -14.035 -15.158  1.00 82.66           C  
ATOM   1460  C   ILE C  37     -14.905 -15.494 -15.608  1.00 82.66           C  
ATOM   1461  CB  ILE C  37     -13.514 -13.412 -15.308  1.00 82.66           C  
ATOM   1462  O   ILE C  37     -15.266 -15.802 -16.746  1.00 82.66           O  
ATOM   1463  CG1 ILE C  37     -13.568 -11.902 -15.051  1.00 82.66           C  
ATOM   1464  CG2 ILE C  37     -12.936 -13.712 -16.694  1.00 82.66           C  
ATOM   1465  CD1 ILE C  37     -12.210 -11.216 -15.102  1.00 82.66           C  
ATOM   1466  N   LEU C  38     -14.409 -16.368 -14.687  1.00 79.89           N  
ATOM   1467  CA  LEU C  38     -14.300 -17.785 -15.015  1.00 79.89           C  
ATOM   1468  C   LEU C  38     -15.680 -18.413 -15.178  1.00 79.89           C  
ATOM   1469  CB  LEU C  38     -13.514 -18.527 -13.930  1.00 79.89           C  
ATOM   1470  O   LEU C  38     -15.880 -19.266 -16.045  1.00 79.89           O  
ATOM   1471  CG  LEU C  38     -12.439 -19.500 -14.418  1.00 79.89           C  
ATOM   1472  CD1 LEU C  38     -11.090 -18.795 -14.512  1.00 79.89           C  
ATOM   1473  CD2 LEU C  38     -12.352 -20.709 -13.493  1.00 79.89           C  
ATOM   1474  N   GLU C  39     -16.644 -18.119 -14.323  1.00 74.67           N  
ATOM   1475  CA  GLU C  39     -18.005 -18.638 -14.420  1.00 74.67           C  
ATOM   1476  C   GLU C  39     -18.675 -18.192 -15.717  1.00 74.67           C  
ATOM   1477  CB  GLU C  39     -18.839 -18.189 -13.217  1.00 74.67           C  
ATOM   1478  O   GLU C  39     -19.420 -18.958 -16.332  1.00 74.67           O  
ATOM   1479  CG  GLU C  39     -18.566 -18.985 -11.949  1.00 74.67           C  
ATOM   1480  CD  GLU C  39     -19.251 -18.409 -10.720  1.00 74.67           C  
ATOM   1481  OE1 GLU C  39     -18.968 -18.875  -9.593  1.00 74.67           O  
ATOM   1482  OE2 GLU C  39     -20.079 -17.486 -10.885  1.00 74.67           O  
ATOM   1483  N   GLY C  40     -18.450 -17.000 -16.176  1.00 67.37           N  
ATOM   1484  CA  GLY C  40     -18.982 -16.493 -17.431  1.00 67.37           C  
ATOM   1485  C   GLY C  40     -18.410 -17.194 -18.648  1.00 67.37           C  
ATOM   1486  O   GLY C  40     -19.107 -17.384 -19.647  1.00 67.37           O  
ATOM   1487  N   SER C  41     -17.109 -17.657 -18.642  1.00 63.73           N  
ATOM   1488  CA  SER C  41     -16.418 -18.339 -19.731  1.00 63.73           C  
ATOM   1489  C   SER C  41     -16.909 -19.775 -19.884  1.00 63.73           C  
ATOM   1490  CB  SER C  41     -14.907 -18.330 -19.497  1.00 63.73           C  
ATOM   1491  O   SER C  41     -17.022 -20.281 -21.002  1.00 63.73           O  
ATOM   1492  OG  SER C  41     -14.228 -18.957 -20.571  1.00 63.73           O  
ATOM   1493  N   VAL C  42     -17.106 -20.453 -18.778  1.00 62.78           N  
ATOM   1494  CA  VAL C  42     -17.575 -21.834 -18.791  1.00 62.78           C  
ATOM   1495  C   VAL C  42     -18.974 -21.899 -19.400  1.00 62.78           C  
ATOM   1496  CB  VAL C  42     -17.582 -22.445 -17.372  1.00 62.78           C  
ATOM   1497  O   VAL C  42     -19.296 -22.838 -20.132  1.00 62.78           O  
ATOM   1498  CG1 VAL C  42     -18.012 -23.910 -17.417  1.00 62.78           C  
ATOM   1499  CG2 VAL C  42     -16.205 -22.308 -16.726  1.00 62.78           C  
ATOM   1500  N   ARG C  43     -19.817 -20.874 -19.222  1.00 60.04           N  
ATOM   1501  CA  ARG C  43     -21.182 -20.861 -19.737  1.00 60.04           C  
ATOM   1502  C   ARG C  43     -21.194 -20.707 -21.254  1.00 60.04           C  
ATOM   1503  CB  ARG C  43     -21.991 -19.736 -19.089  1.00 60.04           C  
ATOM   1504  O   ARG C  43     -22.101 -21.202 -21.926  1.00 60.04           O  
ATOM   1505  CG  ARG C  43     -22.551 -20.088 -17.720  1.00 60.04           C  
ATOM   1506  CD  ARG C  43     -23.446 -18.984 -17.175  1.00 60.04           C  
ATOM   1507  NE  ARG C  43     -23.817 -19.228 -15.784  1.00 60.04           N  
ATOM   1508  NH1 ARG C  43     -25.291 -17.454 -15.650  1.00 60.04           N  
ATOM   1509  NH2 ARG C  43     -24.950 -18.807 -13.831  1.00 60.04           N  
ATOM   1510  CZ  ARG C  43     -24.685 -18.496 -15.092  1.00 60.04           C  
ATOM   1511  N   ASN C  44     -20.162 -20.026 -21.788  1.00 55.80           N  
ATOM   1512  CA  ASN C  44     -20.157 -19.709 -23.213  1.00 55.80           C  
ATOM   1513  C   ASN C  44     -19.403 -20.763 -24.018  1.00 55.80           C  
ATOM   1514  CB  ASN C  44     -19.552 -18.324 -23.453  1.00 55.80           C  
ATOM   1515  O   ASN C  44     -19.541 -20.833 -25.241  1.00 55.80           O  
ATOM   1516  CG  ASN C  44     -20.592 -17.222 -23.438  1.00 55.80           C  
ATOM   1517  ND2 ASN C  44     -20.144 -15.981 -23.583  1.00 55.80           N  
ATOM   1518  OD1 ASN C  44     -21.790 -17.484 -23.298  1.00 55.80           O  
ATOM   1519  N   SER C  45     -18.488 -21.579 -23.422  1.00 57.95           N  
ATOM   1520  CA  SER C  45     -17.709 -22.544 -24.191  1.00 57.95           C  
ATOM   1521  C   SER C  45     -18.057 -23.975 -23.796  1.00 57.95           C  
ATOM   1522  CB  SER C  45     -16.211 -22.302 -23.995  1.00 57.95           C  
ATOM   1523  O   SER C  45     -17.982 -24.336 -22.620  1.00 57.95           O  
ATOM   1524  OG  SER C  45     -15.451 -23.318 -24.628  1.00 57.95           O  
ATOM   1525  N   LEU C  46     -19.067 -24.624 -24.425  1.00 54.05           N  
ATOM   1526  CA  LEU C  46     -19.550 -25.980 -24.189  1.00 54.05           C  
ATOM   1527  C   LEU C  46     -18.398 -26.979 -24.217  1.00 54.05           C  
ATOM   1528  CB  LEU C  46     -20.600 -26.365 -25.233  1.00 54.05           C  
ATOM   1529  O   LEU C  46     -18.536 -28.106 -23.736  1.00 54.05           O  
ATOM   1530  CG  LEU C  46     -22.029 -25.888 -24.966  1.00 54.05           C  
ATOM   1531  CD1 LEU C  46     -22.827 -25.849 -26.265  1.00 54.05           C  
ATOM   1532  CD2 LEU C  46     -22.710 -26.788 -23.940  1.00 54.05           C  
ATOM   1533  N   TRP C  47     -17.230 -26.623 -24.978  1.00 52.37           N  
ATOM   1534  CA  TRP C  47     -16.206 -27.655 -25.099  1.00 52.37           C  
ATOM   1535  C   TRP C  47     -15.141 -27.496 -24.019  1.00 52.37           C  
ATOM   1536  CB  TRP C  47     -15.556 -27.607 -26.485  1.00 52.37           C  
ATOM   1537  O   TRP C  47     -15.198 -28.158 -22.980  1.00 52.37           O  
ATOM   1538  CG  TRP C  47     -16.111 -28.608 -27.453  1.00 52.37           C  
ATOM   1539  CD1 TRP C  47     -17.301 -28.534 -28.123  1.00 52.37           C  
ATOM   1540  CD2 TRP C  47     -15.500 -29.837 -27.856  1.00 52.37           C  
ATOM   1541  CE2 TRP C  47     -16.375 -30.459 -28.774  1.00 52.37           C  
ATOM   1542  CE3 TRP C  47     -14.295 -30.474 -27.530  1.00 52.37           C  
ATOM   1543  NE1 TRP C  47     -17.466 -29.644 -28.919  1.00 52.37           N  
ATOM   1544  CH2 TRP C  47     -14.898 -32.289 -29.034  1.00 52.37           C  
ATOM   1545  CZ2 TRP C  47     -16.083 -31.688 -29.370  1.00 52.37           C  
ATOM   1546  CZ3 TRP C  47     -14.006 -31.697 -28.124  1.00 52.37           C  
ATOM   1547  N   ARG C  48     -13.693 -27.271 -24.385  1.00 55.69           N  
ATOM   1548  CA  ARG C  48     -12.497 -27.200 -23.552  1.00 55.69           C  
ATOM   1549  C   ARG C  48     -12.445 -25.885 -22.780  1.00 55.69           C  
ATOM   1550  CB  ARG C  48     -11.237 -27.358 -24.405  1.00 55.69           C  
ATOM   1551  O   ARG C  48     -12.804 -24.833 -23.312  1.00 55.69           O  
ATOM   1552  CG  ARG C  48     -10.838 -28.804 -24.653  1.00 55.69           C  
ATOM   1553  CD  ARG C  48      -9.447 -28.909 -25.262  1.00 55.69           C  
ATOM   1554  NE  ARG C  48      -9.311 -30.101 -26.094  1.00 55.69           N  
ATOM   1555  NH1 ARG C  48      -7.506 -30.957 -24.934  1.00 55.69           N  
ATOM   1556  NH2 ARG C  48      -8.359 -32.090 -26.735  1.00 55.69           N  
ATOM   1557  CZ  ARG C  48      -8.392 -31.047 -25.919  1.00 55.69           C  
ATOM   1558  N   PRO C  49     -12.390 -25.960 -21.424  1.00 57.57           N  
ATOM   1559  CA  PRO C  49     -12.251 -24.702 -20.687  1.00 57.57           C  
ATOM   1560  C   PRO C  49     -11.192 -23.780 -21.289  1.00 57.57           C  
ATOM   1561  CB  PRO C  49     -11.845 -25.158 -19.284  1.00 57.57           C  
ATOM   1562  O   PRO C  49     -10.105 -24.236 -21.650  1.00 57.57           O  
ATOM   1563  CG  PRO C  49     -11.765 -26.648 -19.374  1.00 57.57           C  
ATOM   1564  CD  PRO C  49     -12.091 -27.058 -20.782  1.00 57.57           C  
ATOM   1565  N   ALA C  50     -11.484 -22.768 -22.040  1.00 63.34           N  
ATOM   1566  CA  ALA C  50     -10.541 -21.783 -22.562  1.00 63.34           C  
ATOM   1567  C   ALA C  50      -9.586 -21.306 -21.472  1.00 63.34           C  
ATOM   1568  CB  ALA C  50     -11.290 -20.597 -23.165  1.00 63.34           C  
ATOM   1569  O   ALA C  50      -9.943 -21.282 -20.292  1.00 63.34           O  
ATOM   1570  N   PRO C  51      -8.283 -21.234 -21.854  1.00 72.43           N  
ATOM   1571  CA  PRO C  51      -7.314 -20.716 -20.886  1.00 72.43           C  
ATOM   1572  C   PRO C  51      -7.706 -19.348 -20.332  1.00 72.43           C  
ATOM   1573  CB  PRO C  51      -6.019 -20.626 -21.697  1.00 72.43           C  
ATOM   1574  O   PRO C  51      -8.319 -18.545 -21.040  1.00 72.43           O  
ATOM   1575  CG  PRO C  51      -6.449 -20.771 -23.121  1.00 72.43           C  
ATOM   1576  CD  PRO C  51      -7.856 -21.296 -23.143  1.00 72.43           C  
ATOM   1577  N   PHE C  52      -7.629 -19.247 -19.069  1.00 81.46           N  
ATOM   1578  CA  PHE C  52      -7.883 -17.982 -18.391  1.00 81.46           C  
ATOM   1579  C   PHE C  52      -6.835 -16.943 -18.772  1.00 81.46           C  
ATOM   1580  CB  PHE C  52      -7.900 -18.178 -16.872  1.00 81.46           C  
ATOM   1581  O   PHE C  52      -5.636 -17.231 -18.764  1.00 81.46           O  
ATOM   1582  CG  PHE C  52      -8.090 -16.902 -16.097  1.00 81.46           C  
ATOM   1583  CD1 PHE C  52      -7.012 -16.283 -15.475  1.00 81.46           C  
ATOM   1584  CD2 PHE C  52      -9.347 -16.321 -15.990  1.00 81.46           C  
ATOM   1585  CE1 PHE C  52      -7.186 -15.101 -14.757  1.00 81.46           C  
ATOM   1586  CE2 PHE C  52      -9.528 -15.141 -15.275  1.00 81.46           C  
ATOM   1587  CZ  PHE C  52      -8.446 -14.533 -14.658  1.00 81.46           C  
ATOM   1588  N   LYS C  53      -7.359 -15.768 -19.269  1.00 87.06           N  
ATOM   1589  CA  LYS C  53      -6.465 -14.671 -19.626  1.00 87.06           C  
ATOM   1590  C   LYS C  53      -6.567 -13.529 -18.619  1.00 87.06           C  
ATOM   1591  CB  LYS C  53      -6.777 -14.159 -21.033  1.00 87.06           C  
ATOM   1592  O   LYS C  53      -7.653 -13.232 -18.117  1.00 87.06           O  
ATOM   1593  CG  LYS C  53      -6.519 -15.177 -22.134  1.00 87.06           C  
ATOM   1594  CD  LYS C  53      -6.811 -14.596 -23.512  1.00 87.06           C  
ATOM   1595  CE  LYS C  53      -6.588 -15.625 -24.612  1.00 87.06           C  
ATOM   1596  NZ  LYS C  53      -6.885 -15.064 -25.963  1.00 87.06           N  
ATOM   1597  N   CYS C  54      -5.439 -12.998 -18.327  1.00 89.33           N  
ATOM   1598  CA  CYS C  54      -5.408 -11.856 -17.420  1.00 89.33           C  
ATOM   1599  C   CYS C  54      -6.241 -10.703 -17.968  1.00 89.33           C  
ATOM   1600  CB  CYS C  54      -3.970 -11.393 -17.189  1.00 89.33           C  
ATOM   1601  O   CYS C  54      -6.084 -10.314 -19.127  1.00 89.33           O  
ATOM   1602  SG  CYS C  54      -3.842  -9.858 -16.246  1.00 89.33           S  
ATOM   1603  N   PRO C  55      -7.092 -10.120 -17.167  1.00 85.74           N  
ATOM   1604  CA  PRO C  55      -7.949  -9.015 -17.605  1.00 85.74           C  
ATOM   1605  C   PRO C  55      -7.156  -7.763 -17.973  1.00 85.74           C  
ATOM   1606  CB  PRO C  55      -8.842  -8.758 -16.388  1.00 85.74           C  
ATOM   1607  O   PRO C  55      -7.636  -6.927 -18.742  1.00 85.74           O  
ATOM   1608  CG  PRO C  55      -8.892 -10.067 -15.668  1.00 85.74           C  
ATOM   1609  CD  PRO C  55      -7.555 -10.738 -15.804  1.00 85.74           C  
ATOM   1610  N   THR C  56      -5.975  -7.666 -17.473  1.00 86.66           N  
ATOM   1611  CA  THR C  56      -5.195  -6.451 -17.681  1.00 86.66           C  
ATOM   1612  C   THR C  56      -4.230  -6.621 -18.850  1.00 86.66           C  
ATOM   1613  CB  THR C  56      -4.409  -6.069 -16.413  1.00 86.66           C  
ATOM   1614  O   THR C  56      -4.244  -5.829 -19.794  1.00 86.66           O  
ATOM   1615  CG2 THR C  56      -3.607  -4.790 -16.628  1.00 86.66           C  
ATOM   1616  OG1 THR C  56      -5.326  -5.869 -15.330  1.00 86.66           O  
ATOM   1617  N   CYS C  57      -3.413  -7.701 -18.918  1.00 87.93           N  
ATOM   1618  CA  CYS C  57      -2.376  -7.826 -19.936  1.00 87.93           C  
ATOM   1619  C   CYS C  57      -2.736  -8.903 -20.952  1.00 87.93           C  
ATOM   1620  CB  CYS C  57      -1.029  -8.151 -19.290  1.00 87.93           C  
ATOM   1621  O   CYS C  57      -2.063  -9.048 -21.974  1.00 87.93           O  
ATOM   1622  SG  CYS C  57      -0.948  -9.804 -18.567  1.00 87.93           S  
ATOM   1623  N   ARG C  58      -3.670  -9.791 -20.726  1.00 88.66           N  
ATOM   1624  CA  ARG C  58      -4.231 -10.792 -21.627  1.00 88.66           C  
ATOM   1625  C   ARG C  58      -3.316 -12.007 -21.734  1.00 88.66           C  
ATOM   1626  CB  ARG C  58      -4.472 -10.193 -23.014  1.00 88.66           C  
ATOM   1627  O   ARG C  58      -3.549 -12.896 -22.557  1.00 88.66           O  
ATOM   1628  CG  ARG C  58      -5.462  -9.040 -23.024  1.00 88.66           C  
ATOM   1629  CD  ARG C  58      -6.744  -9.403 -23.762  1.00 88.66           C  
ATOM   1630  NE  ARG C  58      -7.739  -8.338 -23.670  1.00 88.66           N  
ATOM   1631  NH1 ARG C  58      -8.419  -8.501 -25.871  1.00 88.66           N  
ATOM   1632  NH2 ARG C  58      -9.384  -6.956 -24.480  1.00 88.66           N  
ATOM   1633  CZ  ARG C  58      -8.512  -7.934 -24.674  1.00 88.66           C  
ATOM   1634  N   LYS C  59      -2.264 -12.076 -20.868  1.00 89.05           N  
ATOM   1635  CA  LYS C  59      -1.426 -13.270 -20.814  1.00 89.05           C  
ATOM   1636  C   LYS C  59      -2.205 -14.465 -20.272  1.00 89.05           C  
ATOM   1637  CB  LYS C  59      -0.187 -13.017 -19.952  1.00 89.05           C  
ATOM   1638  O   LYS C  59      -3.011 -14.321 -19.351  1.00 89.05           O  
ATOM   1639  CG  LYS C  59       0.959 -12.348 -20.696  1.00 89.05           C  
ATOM   1640  CD  LYS C  59       2.186 -12.191 -19.808  1.00 89.05           C  
ATOM   1641  CE  LYS C  59       3.281 -11.393 -20.502  1.00 89.05           C  
ATOM   1642  NZ  LYS C  59       4.546 -11.381 -19.707  1.00 89.05           N  
ATOM   1643  N   GLU C  60      -1.946 -15.555 -20.916  1.00 86.28           N  
ATOM   1644  CA  GLU C  60      -2.629 -16.772 -20.489  1.00 86.28           C  
ATOM   1645  C   GLU C  60      -2.117 -17.245 -19.132  1.00 86.28           C  
ATOM   1646  CB  GLU C  60      -2.456 -17.880 -21.532  1.00 86.28           C  
ATOM   1647  O   GLU C  60      -0.918 -17.168 -18.854  1.00 86.28           O  
ATOM   1648  CG  GLU C  60      -3.191 -17.615 -22.838  1.00 86.28           C  
ATOM   1649  CD  GLU C  60      -3.055 -18.748 -23.843  1.00 86.28           C  
ATOM   1650  OE1 GLU C  60      -3.605 -18.636 -24.962  1.00 86.28           O  
ATOM   1651  OE2 GLU C  60      -2.393 -19.756 -23.509  1.00 86.28           O  
ATOM   1652  N   THR C  61      -3.008 -17.495 -18.320  1.00 77.54           N  
ATOM   1653  CA  THR C  61      -2.661 -17.998 -16.995  1.00 77.54           C  
ATOM   1654  C   THR C  61      -2.914 -19.500 -16.903  1.00 77.54           C  
ATOM   1655  CB  THR C  61      -3.458 -17.272 -15.896  1.00 77.54           C  
ATOM   1656  O   THR C  61      -3.981 -19.980 -17.292  1.00 77.54           O  
ATOM   1657  CG2 THR C  61      -2.928 -17.622 -14.509  1.00 77.54           C  
ATOM   1658  OG1 THR C  61      -3.352 -15.856 -16.092  1.00 77.54           O  
ATOM   1659  N   SER C  62      -1.831 -20.251 -16.661  1.00 69.87           N  
ATOM   1660  CA  SER C  62      -1.912 -21.705 -16.580  1.00 69.87           C  
ATOM   1661  C   SER C  62      -2.482 -22.153 -15.239  1.00 69.87           C  
ATOM   1662  CB  SER C  62      -0.534 -22.332 -16.793  1.00 69.87           C  
ATOM   1663  O   SER C  62      -2.456 -23.342 -14.913  1.00 69.87           O  
ATOM   1664  OG  SER C  62       0.391 -21.850 -15.834  1.00 69.87           O  
ATOM   1665  N   ALA C  63      -3.089 -21.331 -14.512  1.00 60.88           N  
ATOM   1666  CA  ALA C  63      -3.529 -21.741 -13.181  1.00 60.88           C  
ATOM   1667  C   ALA C  63      -4.707 -22.707 -13.267  1.00 60.88           C  
ATOM   1668  CB  ALA C  63      -3.906 -20.520 -12.345  1.00 60.88           C  
ATOM   1669  O   ALA C  63      -5.523 -22.621 -14.188  1.00 60.88           O  
ATOM   1670  N   THR C  64      -4.610 -23.907 -12.435  1.00 64.45           N  
ATOM   1671  CA  THR C  64      -5.598 -24.978 -12.369  1.00 64.45           C  
ATOM   1672  C   THR C  64      -6.889 -24.484 -11.724  1.00 64.45           C  
ATOM   1673  CB  THR C  64      -5.059 -26.188 -11.583  1.00 64.45           C  
ATOM   1674  O   THR C  64      -7.899 -25.192 -11.721  1.00 64.45           O  
ATOM   1675  CG2 THR C  64      -4.243 -27.110 -12.484  1.00 64.45           C  
ATOM   1676  OG1 THR C  64      -4.227 -25.724 -10.514  1.00 64.45           O  
ATOM   1677  N   GLY C  65      -7.019 -23.187 -11.416  1.00 74.63           N  
ATOM   1678  CA  GLY C  65      -8.173 -22.637 -10.723  1.00 74.63           C  
ATOM   1679  C   GLY C  65      -7.841 -21.417  -9.886  1.00 74.63           C  
ATOM   1680  O   GLY C  65      -6.677 -21.183  -9.553  1.00 74.63           O  
ATOM   1681  N   ILE C  66      -8.867 -20.697  -9.620  1.00 80.33           N  
ATOM   1682  CA  ILE C  66      -8.750 -19.458  -8.860  1.00 80.33           C  
ATOM   1683  C   ILE C  66      -8.247 -19.763  -7.451  1.00 80.33           C  
ATOM   1684  CB  ILE C  66     -10.097 -18.704  -8.796  1.00 80.33           C  
ATOM   1685  O   ILE C  66      -7.472 -18.992  -6.880  1.00 80.33           O  
ATOM   1686  CG1 ILE C  66     -10.493 -18.201 -10.189  1.00 80.33           C  
ATOM   1687  CG2 ILE C  66     -10.020 -17.545  -7.797  1.00 80.33           C  
ATOM   1688  CD1 ILE C  66     -11.914 -17.660 -10.270  1.00 80.33           C  
ATOM   1689  N   ASN C  67      -8.597 -20.893  -6.960  1.00 84.12           N  
ATOM   1690  CA  ASN C  67      -8.242 -21.272  -5.597  1.00 84.12           C  
ATOM   1691  C   ASN C  67      -6.755 -21.596  -5.474  1.00 84.12           C  
ATOM   1692  CB  ASN C  67      -9.084 -22.462  -5.133  1.00 84.12           C  
ATOM   1693  O   ASN C  67      -6.214 -21.635  -4.368  1.00 84.12           O  
ATOM   1694  CG  ASN C  67     -10.548 -22.108  -4.957  1.00 84.12           C  
ATOM   1695  ND2 ASN C  67     -11.429 -23.043  -5.294  1.00 84.12           N  
ATOM   1696  OD1 ASN C  67     -10.884 -21.004  -4.522  1.00 84.12           O  
ATOM   1697  N   SER C  68      -6.133 -21.770  -6.628  1.00 85.59           N  
ATOM   1698  CA  SER C  68      -4.711 -22.100  -6.624  1.00 85.59           C  
ATOM   1699  C   SER C  68      -3.852 -20.840  -6.659  1.00 85.59           C  
ATOM   1700  CB  SER C  68      -4.365 -22.997  -7.813  1.00 85.59           C  
ATOM   1701  O   SER C  68      -2.641 -20.902  -6.436  1.00 85.59           O  
ATOM   1702  OG  SER C  68      -4.587 -22.318  -9.037  1.00 85.59           O  
ATOM   1703  N   LEU C  69      -4.536 -19.796  -6.911  1.00 88.09           N  
ATOM   1704  CA  LEU C  69      -3.792 -18.543  -6.981  1.00 88.09           C  
ATOM   1705  C   LEU C  69      -3.392 -18.070  -5.588  1.00 88.09           C  
ATOM   1706  CB  LEU C  69      -4.623 -17.465  -7.681  1.00 88.09           C  
ATOM   1707  O   LEU C  69      -4.146 -18.245  -4.628  1.00 88.09           O  
ATOM   1708  CG  LEU C  69      -4.916 -17.691  -9.165  1.00 88.09           C  
ATOM   1709  CD1 LEU C  69      -5.916 -16.656  -9.671  1.00 88.09           C  
ATOM   1710  CD2 LEU C  69      -3.627 -17.639  -9.978  1.00 88.09           C  
ATOM   1711  N   GLN C  70      -2.173 -17.462  -5.466  1.00 88.68           N  
ATOM   1712  CA  GLN C  70      -1.643 -16.959  -4.203  1.00 88.68           C  
ATOM   1713  C   GLN C  70      -2.358 -15.680  -3.777  1.00 88.68           C  
ATOM   1714  CB  GLN C  70      -0.139 -16.708  -4.314  1.00 88.68           C  
ATOM   1715  O   GLN C  70      -2.684 -14.837  -4.614  1.00 88.68           O  
ATOM   1716  CG  GLN C  70       0.697 -17.981  -4.342  1.00 88.68           C  
ATOM   1717  CD  GLN C  70       2.188 -17.705  -4.304  1.00 88.68           C  
ATOM   1718  NE2 GLN C  70       2.941 -18.601  -3.675  1.00 88.68           N  
ATOM   1719  OE1 GLN C  70       2.660 -16.695  -4.836  1.00 88.68           O  
ATOM   1720  N   VAL C  71      -2.636 -15.695  -2.480  1.00 92.53           N  
ATOM   1721  CA  VAL C  71      -3.157 -14.456  -1.912  1.00 92.53           C  
ATOM   1722  C   VAL C  71      -2.032 -13.430  -1.792  1.00 92.53           C  
ATOM   1723  CB  VAL C  71      -3.810 -14.695  -0.532  1.00 92.53           C  
ATOM   1724  O   VAL C  71      -0.916 -13.767  -1.390  1.00 92.53           O  
ATOM   1725  CG1 VAL C  71      -4.374 -13.391   0.031  1.00 92.53           C  
ATOM   1726  CG2 VAL C  71      -4.907 -15.753  -0.638  1.00 92.53           C  
ATOM   1727  N   ASN C  72      -2.251 -12.241  -2.340  1.00 91.49           N  
ATOM   1728  CA  ASN C  72      -1.327 -11.139  -2.092  1.00 91.49           C  
ATOM   1729  C   ASN C  72      -1.537 -10.533  -0.707  1.00 91.49           C  
ATOM   1730  CB  ASN C  72      -1.474 -10.063  -3.170  1.00 91.49           C  
ATOM   1731  O   ASN C  72      -2.240  -9.531  -0.563  1.00 91.49           O  
ATOM   1732  CG  ASN C  72      -0.353  -9.043  -3.133  1.00 91.49           C  
ATOM   1733  ND2 ASN C  72      -0.080  -8.420  -4.273  1.00 91.49           N  
ATOM   1734  OD1 ASN C  72       0.264  -8.817  -2.088  1.00 91.49           O  
ATOM   1735  N   TYR C  73      -0.911 -11.107   0.348  1.00 87.21           N  
ATOM   1736  CA  TYR C  73      -1.137 -10.725   1.738  1.00 87.21           C  
ATOM   1737  C   TYR C  73      -0.661  -9.300   1.995  1.00 87.21           C  
ATOM   1738  CB  TYR C  73      -0.423 -11.693   2.685  1.00 87.21           C  
ATOM   1739  O   TYR C  73      -1.239  -8.585   2.817  1.00 87.21           O  
ATOM   1740  CG  TYR C  73      -1.114 -13.028   2.824  1.00 87.21           C  
ATOM   1741  CD1 TYR C  73      -2.289 -13.152   3.561  1.00 87.21           C  
ATOM   1742  CD2 TYR C  73      -0.593 -14.166   2.219  1.00 87.21           C  
ATOM   1743  CE1 TYR C  73      -2.929 -14.380   3.693  1.00 87.21           C  
ATOM   1744  CE2 TYR C  73      -1.224 -15.400   2.344  1.00 87.21           C  
ATOM   1745  OH  TYR C  73      -3.019 -16.715   3.209  1.00 87.21           O  
ATOM   1746  CZ  TYR C  73      -2.390 -15.497   3.082  1.00 87.21           C  
ATOM   1747  N   SER C  74       0.448  -8.907   1.267  1.00 84.55           N  
ATOM   1748  CA  SER C  74       0.928  -7.537   1.417  1.00 84.55           C  
ATOM   1749  C   SER C  74      -0.136  -6.529   0.995  1.00 84.55           C  
ATOM   1750  CB  SER C  74       2.200  -7.321   0.594  1.00 84.55           C  
ATOM   1751  O   SER C  74      -0.438  -5.591   1.736  1.00 84.55           O  
ATOM   1752  OG  SER C  74       2.041  -7.828  -0.720  1.00 84.55           O  
ATOM   1753  N   LEU C  75      -0.665  -6.767  -0.142  1.00 88.13           N  
ATOM   1754  CA  LEU C  75      -1.720  -5.899  -0.652  1.00 88.13           C  
ATOM   1755  C   LEU C  75      -2.949  -5.948   0.250  1.00 88.13           C  
ATOM   1756  CB  LEU C  75      -2.104  -6.303  -2.078  1.00 88.13           C  
ATOM   1757  O   LEU C  75      -3.552  -4.912   0.541  1.00 88.13           O  
ATOM   1758  CG  LEU C  75      -3.061  -5.365  -2.815  1.00 88.13           C  
ATOM   1759  CD1 LEU C  75      -2.483  -3.954  -2.869  1.00 88.13           C  
ATOM   1760  CD2 LEU C  75      -3.345  -5.886  -4.220  1.00 88.13           C  
ATOM   1761  N   LYS C  76      -3.324  -7.088   0.718  1.00 90.41           N  
ATOM   1762  CA  LYS C  76      -4.445  -7.250   1.639  1.00 90.41           C  
ATOM   1763  C   LYS C  76      -4.233  -6.435   2.912  1.00 90.41           C  
ATOM   1764  CB  LYS C  76      -4.644  -8.726   1.989  1.00 90.41           C  
ATOM   1765  O   LYS C  76      -5.143  -5.739   3.368  1.00 90.41           O  
ATOM   1766  CG  LYS C  76      -5.898  -9.005   2.804  1.00 90.41           C  
ATOM   1767  CD  LYS C  76      -6.097 -10.498   3.031  1.00 90.41           C  
ATOM   1768  CE  LYS C  76      -7.337 -10.777   3.869  1.00 90.41           C  
ATOM   1769  NZ  LYS C  76      -7.558 -12.242   4.061  1.00 90.41           N  
ATOM   1770  N   GLY C  77      -3.064  -6.548   3.429  1.00 79.62           N  
ATOM   1771  CA  GLY C  77      -2.723  -5.798   4.628  1.00 79.62           C  
ATOM   1772  C   GLY C  77      -2.786  -4.295   4.430  1.00 79.62           C  
ATOM   1773  O   GLY C  77      -3.322  -3.575   5.275  1.00 79.62           O  
ATOM   1774  N   ILE C  78      -2.287  -3.849   3.332  1.00 81.01           N  
ATOM   1775  CA  ILE C  78      -2.256  -2.425   3.019  1.00 81.01           C  
ATOM   1776  C   ILE C  78      -3.682  -1.899   2.865  1.00 81.01           C  
ATOM   1777  CB  ILE C  78      -1.441  -2.146   1.737  1.00 81.01           C  
ATOM   1778  O   ILE C  78      -4.021  -0.840   3.400  1.00 81.01           O  
ATOM   1779  CG1 ILE C  78       0.034  -2.502   1.954  1.00 81.01           C  
ATOM   1780  CG2 ILE C  78      -1.593  -0.684   1.307  1.00 81.01           C  
ATOM   1781  CD1 ILE C  78       0.871  -2.475   0.682  1.00 81.01           C  
ATOM   1782  N   VAL C  79      -4.526  -2.605   2.213  1.00 82.25           N  
ATOM   1783  CA  VAL C  79      -5.915  -2.215   1.996  1.00 82.25           C  
ATOM   1784  C   VAL C  79      -6.645  -2.138   3.335  1.00 82.25           C  
ATOM   1785  CB  VAL C  79      -6.640  -3.198   1.050  1.00 82.25           C  
ATOM   1786  O   VAL C  79      -7.417  -1.207   3.575  1.00 82.25           O  
ATOM   1787  CG1 VAL C  79      -8.152  -2.984   1.103  1.00 82.25           C  
ATOM   1788  CG2 VAL C  79      -6.125  -3.040  -0.380  1.00 82.25           C  
ATOM   1789  N   GLU C  80      -6.434  -3.136   4.186  1.00 80.44           N  
ATOM   1790  CA  GLU C  80      -7.063  -3.162   5.503  1.00 80.44           C  
ATOM   1791  C   GLU C  80      -6.680  -1.933   6.322  1.00 80.44           C  
ATOM   1792  CB  GLU C  80      -6.678  -4.437   6.257  1.00 80.44           C  
ATOM   1793  O   GLU C  80      -7.538  -1.302   6.943  1.00 80.44           O  
ATOM   1794  CG  GLU C  80      -7.390  -5.686   5.757  1.00 80.44           C  
ATOM   1795  CD  GLU C  80      -6.921  -6.959   6.444  1.00 80.44           C  
ATOM   1796  OE1 GLU C  80      -7.496  -8.039   6.177  1.00 80.44           O  
ATOM   1797  OE2 GLU C  80      -5.973  -6.876   7.256  1.00 80.44           O  
ATOM   1798  N   LYS C  81      -5.457  -1.620   6.307  1.00 69.56           N  
ATOM   1799  CA  LYS C  81      -4.976  -0.452   7.038  1.00 69.56           C  
ATOM   1800  C   LYS C  81      -5.494   0.840   6.413  1.00 69.56           C  
ATOM   1801  CB  LYS C  81      -3.447  -0.437   7.079  1.00 69.56           C  
ATOM   1802  O   LYS C  81      -5.870   1.773   7.125  1.00 69.56           O  
ATOM   1803  CG  LYS C  81      -2.841  -1.504   7.979  1.00 69.56           C  
ATOM   1804  CD  LYS C  81      -1.319  -1.463   7.949  1.00 69.56           C  
ATOM   1805  CE  LYS C  81      -0.712  -2.605   8.752  1.00 69.56           C  
ATOM   1806  NZ  LYS C  81       0.779  -2.617   8.659  1.00 69.56           N  
ATOM   1807  N   TYR C  82      -5.416   0.857   5.118  1.00 69.39           N  
ATOM   1808  CA  TYR C  82      -5.935   2.014   4.397  1.00 69.39           C  
ATOM   1809  C   TYR C  82      -7.398   2.261   4.742  1.00 69.39           C  
ATOM   1810  CB  TYR C  82      -5.781   1.819   2.885  1.00 69.39           C  
ATOM   1811  O   TYR C  82      -7.810   3.405   4.945  1.00 69.39           O  
ATOM   1812  CG  TYR C  82      -6.200   3.019   2.072  1.00 69.39           C  
ATOM   1813  CD1 TYR C  82      -7.465   3.084   1.492  1.00 69.39           C  
ATOM   1814  CD2 TYR C  82      -5.333   4.089   1.882  1.00 69.39           C  
ATOM   1815  CE1 TYR C  82      -7.856   4.188   0.740  1.00 69.39           C  
ATOM   1816  CE2 TYR C  82      -5.713   5.198   1.132  1.00 69.39           C  
ATOM   1817  OH  TYR C  82      -7.355   6.333  -0.177  1.00 69.39           O  
ATOM   1818  CZ  TYR C  82      -6.974   5.238   0.567  1.00 69.39           C  
ATOM   1819  N   ASN C  83      -8.170   1.186   4.764  1.00 68.23           N  
ATOM   1820  CA  ASN C  83      -9.586   1.278   5.104  1.00 68.23           C  
ATOM   1821  C   ASN C  83      -9.790   1.818   6.516  1.00 68.23           C  
ATOM   1822  CB  ASN C  83     -10.264  -0.086   4.954  1.00 68.23           C  
ATOM   1823  O   ASN C  83     -10.727   2.579   6.765  1.00 68.23           O  
ATOM   1824  CG  ASN C  83     -11.261  -0.120   3.813  1.00 68.23           C  
ATOM   1825  ND2 ASN C  83     -11.652  -1.321   3.403  1.00 68.23           N  
ATOM   1826  OD1 ASN C  83     -11.677   0.924   3.304  1.00 68.23           O  
ATOM   1827  N   LYS C  84      -8.939   1.455   7.384  1.00 62.59           N  
ATOM   1828  CA  LYS C  84      -9.018   1.913   8.768  1.00 62.59           C  
ATOM   1829  C   LYS C  84      -8.707   3.404   8.872  1.00 62.59           C  
ATOM   1830  CB  LYS C  84      -8.059   1.115   9.653  1.00 62.59           C  
ATOM   1831  O   LYS C  84      -9.331   4.120   9.657  1.00 62.59           O  
ATOM   1832  CG  LYS C  84      -8.538  -0.294   9.972  1.00 62.59           C  
ATOM   1833  CD  LYS C  84      -7.568  -1.019  10.895  1.00 62.59           C  
ATOM   1834  CE  LYS C  84      -7.994  -2.461  11.134  1.00 62.59           C  
ATOM   1835  NZ  LYS C  84      -7.042  -3.178  12.034  1.00 62.59           N  
ATOM   1836  N   ILE C  85      -7.748   3.850   8.039  1.00 55.31           N  
ATOM   1837  CA  ILE C  85      -7.324   5.246   8.046  1.00 55.31           C  
ATOM   1838  C   ILE C  85      -8.395   6.114   7.389  1.00 55.31           C  
ATOM   1839  CB  ILE C  85      -5.969   5.429   7.326  1.00 55.31           C  
ATOM   1840  O   ILE C  85      -8.674   7.223   7.851  1.00 55.31           O  
ATOM   1841  CG1 ILE C  85      -4.866   4.657   8.060  1.00 55.31           C  
ATOM   1842  CG2 ILE C  85      -5.615   6.915   7.212  1.00 55.31           C  
ATOM   1843  CD1 ILE C  85      -3.587   4.489   7.252  1.00 55.31           C  
ATOM   1844  N   LYS C  86      -8.953   5.576   6.309  1.00 52.78           N  
ATOM   1845  CA  LYS C  86      -9.974   6.306   5.564  1.00 52.78           C  
ATOM   1846  C   LYS C  86     -11.244   6.476   6.393  1.00 52.78           C  
ATOM   1847  CB  LYS C  86     -10.297   5.590   4.252  1.00 52.78           C  
ATOM   1848  O   LYS C  86     -11.898   7.519   6.329  1.00 52.78           O  
ATOM   1849  CG  LYS C  86     -10.623   6.527   3.099  1.00 52.78           C  
ATOM   1850  CD  LYS C  86     -10.906   5.757   1.815  1.00 52.78           C  
ATOM   1851  CE  LYS C  86     -11.390   6.679   0.704  1.00 52.78           C  
ATOM   1852  NZ  LYS C  86     -11.743   5.919  -0.532  1.00 52.78           N  
ATOM   1853  N   ILE C  87     -11.674   5.325   7.078  1.00 45.68           N  
ATOM   1854  CA  ILE C  87     -12.899   5.363   7.870  1.00 45.68           C  
ATOM   1855  C   ILE C  87     -12.679   6.209   9.121  1.00 45.68           C  
ATOM   1856  CB  ILE C  87     -13.365   3.942   8.259  1.00 45.68           C  
ATOM   1857  O   ILE C  87     -13.636   6.711   9.715  1.00 45.68           O  
ATOM   1858  CG1 ILE C  87     -13.690   3.124   7.003  1.00 45.68           C  
ATOM   1859  CG2 ILE C  87     -14.574   4.008   9.197  1.00 45.68           C  
ATOM   1860  CD1 ILE C  87     -13.823   1.628   7.256  1.00 45.68           C  
ATOM   1861  N   SER C  88     -11.471   6.464   9.475  1.00 42.53           N  
ATOM   1862  CA  SER C  88     -11.277   7.355  10.614  1.00 42.53           C  
ATOM   1863  C   SER C  88     -11.742   8.772  10.293  1.00 42.53           C  
ATOM   1864  CB  SER C  88      -9.807   7.375  11.036  1.00 42.53           C  
ATOM   1865  O   SER C  88     -11.678   9.205   9.141  1.00 42.53           O  
ATOM   1866  OG  SER C  88      -8.982   7.800   9.965  1.00 42.53           O  
ATOM   1867  N   PRO C  89     -12.701   9.304  11.096  1.00 35.83           N  
ATOM   1868  CA  PRO C  89     -13.254  10.623  10.781  1.00 35.83           C  
ATOM   1869  C   PRO C  89     -12.191  11.613  10.311  1.00 35.83           C  
ATOM   1870  CB  PRO C  89     -13.871  11.073  12.108  1.00 35.83           C  
ATOM   1871  O   PRO C  89     -11.141  11.745  10.946  1.00 35.83           O  
ATOM   1872  CG  PRO C  89     -13.441  10.039  13.099  1.00 35.83           C  
ATOM   1873  CD  PRO C  89     -12.731   8.940  12.363  1.00 35.83           C  
ATOM   1874  N   LYS C  90     -12.062  11.641   8.925  1.00 42.65           N  
ATOM   1875  CA  LYS C  90     -11.173  12.670   8.392  1.00 42.65           C  
ATOM   1876  C   LYS C  90     -11.501  14.039   8.980  1.00 42.65           C  
ATOM   1877  CB  LYS C  90     -11.263  12.719   6.866  1.00 42.65           C  
ATOM   1878  O   LYS C  90     -12.664  14.338   9.259  1.00 42.65           O  
ATOM   1879  CG  LYS C  90     -10.410  11.674   6.161  1.00 42.65           C  
ATOM   1880  CD  LYS C  90     -10.486  11.820   4.647  1.00 42.65           C  
ATOM   1881  CE  LYS C  90      -9.642  10.768   3.940  1.00 42.65           C  
ATOM   1882  NZ  LYS C  90      -9.812  10.826   2.457  1.00 42.65           N  
ATOM   1883  N   MET C  91     -10.706  14.631   9.660  1.00 46.73           N  
ATOM   1884  CA  MET C  91     -10.975  16.019  10.025  1.00 46.73           C  
ATOM   1885  C   MET C  91     -11.488  16.808   8.825  1.00 46.73           C  
ATOM   1886  CB  MET C  91      -9.716  16.681  10.587  1.00 46.73           C  
ATOM   1887  O   MET C  91     -10.949  16.688   7.722  1.00 46.73           O  
ATOM   1888  CG  MET C  91      -9.966  17.512  11.835  1.00 46.73           C  
ATOM   1889  SD  MET C  91      -8.427  18.254  12.505  1.00 46.73           S  
ATOM   1890  CE  MET C  91      -7.686  16.797  13.293  1.00 46.73           C  
ATOM   1891  N   PRO C  92     -12.829  17.279   8.879  1.00 46.95           N  
ATOM   1892  CA  PRO C  92     -13.289  18.119   7.772  1.00 46.95           C  
ATOM   1893  C   PRO C  92     -12.228  19.114   7.306  1.00 46.95           C  
ATOM   1894  CB  PRO C  92     -14.499  18.848   8.361  1.00 46.95           C  
ATOM   1895  O   PRO C  92     -11.402  19.561   8.106  1.00 46.95           O  
ATOM   1896  CG  PRO C  92     -14.530  18.437   9.798  1.00 46.95           C  
ATOM   1897  CD  PRO C  92     -13.446  17.423  10.027  1.00 46.95           C  
ATOM   1898  N   VAL C  93     -12.197  19.204   6.038  1.00 60.68           N  
ATOM   1899  CA  VAL C  93     -11.243  20.141   5.454  1.00 60.68           C  
ATOM   1900  C   VAL C  93     -11.957  21.436   5.075  1.00 60.68           C  
ATOM   1901  CB  VAL C  93     -10.539  19.538   4.218  1.00 60.68           C  
ATOM   1902  O   VAL C  93     -13.160  21.433   4.803  1.00 60.68           O  
ATOM   1903  CG1 VAL C  93      -9.306  18.738   4.635  1.00 60.68           C  
ATOM   1904  CG2 VAL C  93     -11.508  18.660   3.429  1.00 60.68           C  
ATOM   1905  N   CYS C  94     -11.266  22.606   5.038  1.00 61.84           N  
ATOM   1906  CA  CYS C  94     -11.786  23.936   4.744  1.00 61.84           C  
ATOM   1907  C   CYS C  94     -12.151  24.065   3.270  1.00 61.84           C  
ATOM   1908  CB  CYS C  94     -10.763  25.007   5.120  1.00 61.84           C  
ATOM   1909  O   CYS C  94     -11.346  23.741   2.395  1.00 61.84           O  
ATOM   1910  SG  CYS C  94     -11.360  26.697   4.893  1.00 61.84           S  
ATOM   1911  N   LYS C  95     -13.331  24.449   2.938  1.00 65.14           N  
ATOM   1912  CA  LYS C  95     -13.799  24.629   1.567  1.00 65.14           C  
ATOM   1913  C   LYS C  95     -13.099  25.807   0.897  1.00 65.14           C  
ATOM   1914  CB  LYS C  95     -15.315  24.835   1.539  1.00 65.14           C  
ATOM   1915  O   LYS C  95     -12.917  25.817  -0.323  1.00 65.14           O  
ATOM   1916  CG  LYS C  95     -16.115  23.595   1.910  1.00 65.14           C  
ATOM   1917  CD  LYS C  95     -17.612  23.828   1.751  1.00 65.14           C  
ATOM   1918  CE  LYS C  95     -18.417  22.606   2.171  1.00 65.14           C  
ATOM   1919  NZ  LYS C  95     -19.885  22.830   2.019  1.00 65.14           N  
ATOM   1920  N   GLY C  96     -12.710  26.833   1.688  1.00 70.86           N  
ATOM   1921  CA  GLY C  96     -12.064  28.035   1.185  1.00 70.86           C  
ATOM   1922  C   GLY C  96     -10.558  27.897   1.064  1.00 70.86           C  
ATOM   1923  O   GLY C  96      -9.916  28.654   0.332  1.00 70.86           O  
ATOM   1924  N   HIS C  97      -9.970  26.981   1.760  1.00 70.27           N  
ATOM   1925  CA  HIS C  97      -8.533  26.732   1.768  1.00 70.27           C  
ATOM   1926  C   HIS C  97      -8.228  25.259   1.512  1.00 70.27           C  
ATOM   1927  CB  HIS C  97      -7.921  27.172   3.099  1.00 70.27           C  
ATOM   1928  O   HIS C  97      -8.364  24.427   2.412  1.00 70.27           O  
ATOM   1929  CG  HIS C  97      -8.164  28.611   3.424  1.00 70.27           C  
ATOM   1930  CD2 HIS C  97      -7.644  29.742   2.893  1.00 70.27           C  
ATOM   1931  ND1 HIS C  97      -9.037  29.013   4.412  1.00 70.27           N  
ATOM   1932  CE1 HIS C  97      -9.044  30.335   4.473  1.00 70.27           C  
ATOM   1933  NE2 HIS C  97      -8.207  30.801   3.562  1.00 70.27           N  
ATOM   1934  N   LEU C  98      -7.834  24.896   0.327  1.00 66.99           N  
ATOM   1935  CA  LEU C  98      -7.642  23.535  -0.161  1.00 66.99           C  
ATOM   1936  C   LEU C  98      -6.647  22.779   0.713  1.00 66.99           C  
ATOM   1937  CB  LEU C  98      -7.156  23.550  -1.612  1.00 66.99           C  
ATOM   1938  O   LEU C  98      -5.532  23.253   0.944  1.00 66.99           O  
ATOM   1939  CG  LEU C  98      -8.238  23.476  -2.691  1.00 66.99           C  
ATOM   1940  CD1 LEU C  98      -7.836  24.310  -3.903  1.00 66.99           C  
ATOM   1941  CD2 LEU C  98      -8.495  22.028  -3.093  1.00 66.99           C  
ATOM   1942  N   GLY C  99      -7.207  21.644   1.349  1.00 64.56           N  
ATOM   1943  CA  GLY C  99      -6.337  20.735   2.078  1.00 64.56           C  
ATOM   1944  C   GLY C  99      -6.171  21.109   3.539  1.00 64.56           C  
ATOM   1945  O   GLY C  99      -5.563  20.365   4.310  1.00 64.56           O  
ATOM   1946  N   GLN C 100      -6.720  22.142   3.905  1.00 62.21           N  
ATOM   1947  CA  GLN C 100      -6.567  22.586   5.286  1.00 62.21           C  
ATOM   1948  C   GLN C 100      -7.628  21.959   6.186  1.00 62.21           C  
ATOM   1949  CB  GLN C 100      -6.641  24.111   5.371  1.00 62.21           C  
ATOM   1950  O   GLN C 100      -8.820  22.010   5.878  1.00 62.21           O  
ATOM   1951  CG  GLN C 100      -5.422  24.819   4.794  1.00 62.21           C  
ATOM   1952  CD  GLN C 100      -4.150  24.518   5.564  1.00 62.21           C  
ATOM   1953  NE2 GLN C 100      -3.668  25.499   6.320  1.00 62.21           N  
ATOM   1954  OE1 GLN C 100      -3.605  23.413   5.481  1.00 62.21           O  
ATOM   1955  N   PRO C 101      -7.138  21.406   7.255  1.00 63.21           N  
ATOM   1956  CA  PRO C 101      -8.090  20.782   8.176  1.00 63.21           C  
ATOM   1957  C   PRO C 101      -8.883  21.805   8.988  1.00 63.21           C  
ATOM   1958  CB  PRO C 101      -7.196  19.937   9.088  1.00 63.21           C  
ATOM   1959  O   PRO C 101      -8.356  22.864   9.336  1.00 63.21           O  
ATOM   1960  CG  PRO C 101      -5.858  20.601   9.034  1.00 63.21           C  
ATOM   1961  CD  PRO C 101      -5.736  21.320   7.721  1.00 63.21           C  
ATOM   1962  N   LEU C 102     -10.128  21.546   9.131  1.00 58.02           N  
ATOM   1963  CA  LEU C 102     -10.952  22.340  10.036  1.00 58.02           C  
ATOM   1964  C   LEU C 102     -10.737  21.912  11.484  1.00 58.02           C  
ATOM   1965  CB  LEU C 102     -12.432  22.211   9.667  1.00 58.02           C  
ATOM   1966  O   LEU C 102     -11.609  21.279  12.084  1.00 58.02           O  
ATOM   1967  CG  LEU C 102     -12.861  22.855   8.348  1.00 58.02           C  
ATOM   1968  CD1 LEU C 102     -14.302  22.478   8.018  1.00 58.02           C  
ATOM   1969  CD2 LEU C 102     -12.700  24.370   8.415  1.00 58.02           C  
ATOM   1970  N   ASN C 103      -9.700  22.343  12.049  1.00 57.47           N  
ATOM   1971  CA  ASN C 103      -9.302  21.824  13.354  1.00 57.47           C  
ATOM   1972  C   ASN C 103      -9.298  22.920  14.416  1.00 57.47           C  
ATOM   1973  CB  ASN C 103      -7.927  21.160  13.270  1.00 57.47           C  
ATOM   1974  O   ASN C 103      -8.750  22.734  15.504  1.00 57.47           O  
ATOM   1975  CG  ASN C 103      -6.839  22.122  12.836  1.00 57.47           C  
ATOM   1976  ND2 ASN C 103      -5.591  21.670  12.890  1.00 57.47           N  
ATOM   1977  OD1 ASN C 103      -7.117  23.263  12.457  1.00 57.47           O  
ATOM   1978  N   ILE C 104      -9.827  24.078  14.045  1.00 62.17           N  
ATOM   1979  CA  ILE C 104      -9.972  25.197  14.970  1.00 62.17           C  
ATOM   1980  C   ILE C 104     -11.450  25.548  15.129  1.00 62.17           C  
ATOM   1981  CB  ILE C 104      -9.177  26.432  14.491  1.00 62.17           C  
ATOM   1982  O   ILE C 104     -12.215  25.490  14.163  1.00 62.17           O  
ATOM   1983  CG1 ILE C 104      -7.692  26.084  14.335  1.00 62.17           C  
ATOM   1984  CG2 ILE C 104      -9.365  27.604  15.458  1.00 62.17           C  
ATOM   1985  CD1 ILE C 104      -6.869  27.171  13.658  1.00 62.17           C  
ATOM   1986  N   PHE C 105     -11.883  25.844  16.358  1.00 56.02           N  
ATOM   1987  CA  PHE C 105     -13.256  26.266  16.611  1.00 56.02           C  
ATOM   1988  C   PHE C 105     -13.317  27.761  16.903  1.00 56.02           C  
ATOM   1989  CB  PHE C 105     -13.855  25.478  17.781  1.00 56.02           C  
ATOM   1990  O   PHE C 105     -12.667  28.245  17.832  1.00 56.02           O  
ATOM   1991  CG  PHE C 105     -15.331  25.701  17.970  1.00 56.02           C  
ATOM   1992  CD1 PHE C 105     -15.804  26.440  19.047  1.00 56.02           C  
ATOM   1993  CD2 PHE C 105     -16.246  25.171  17.069  1.00 56.02           C  
ATOM   1994  CE1 PHE C 105     -17.170  26.648  19.225  1.00 56.02           C  
ATOM   1995  CE2 PHE C 105     -17.612  25.375  17.240  1.00 56.02           C  
ATOM   1996  CZ  PHE C 105     -18.072  26.112  18.319  1.00 56.02           C  
ATOM   1997  N   CYS C 106     -14.077  28.470  16.015  1.00 60.85           N  
ATOM   1998  CA  CYS C 106     -14.367  29.879  16.255  1.00 60.85           C  
ATOM   1999  C   CYS C 106     -15.550  30.039  17.201  1.00 60.85           C  
ATOM   2000  CB  CYS C 106     -14.656  30.598  14.937  1.00 60.85           C  
ATOM   2001  O   CYS C 106     -16.693  29.774  16.824  1.00 60.85           O  
ATOM   2002  SG  CYS C 106     -14.978  32.365  15.128  1.00 60.85           S  
ATOM   2003  N   LEU C 107     -15.265  30.476  18.403  1.00 54.06           N  
ATOM   2004  CA  LEU C 107     -16.313  30.645  19.404  1.00 54.06           C  
ATOM   2005  C   LEU C 107     -17.262  31.773  19.013  1.00 54.06           C  
ATOM   2006  CB  LEU C 107     -15.701  30.929  20.778  1.00 54.06           C  
ATOM   2007  O   LEU C 107     -18.470  31.682  19.244  1.00 54.06           O  
ATOM   2008  CG  LEU C 107     -16.296  30.159  21.958  1.00 54.06           C  
ATOM   2009  CD1 LEU C 107     -15.319  29.091  22.440  1.00 54.06           C  
ATOM   2010  CD2 LEU C 107     -16.658  31.112  23.092  1.00 54.06           C  
ATOM   2011  N   THR C 108     -16.785  32.722  18.369  1.00 59.54           N  
ATOM   2012  CA  THR C 108     -17.557  33.890  17.959  1.00 59.54           C  
ATOM   2013  C   THR C 108     -18.600  33.509  16.912  1.00 59.54           C  
ATOM   2014  CB  THR C 108     -16.643  34.995  17.399  1.00 59.54           C  
ATOM   2015  O   THR C 108     -19.768  33.886  17.027  1.00 59.54           O  
ATOM   2016  CG2 THR C 108     -17.416  36.292  17.185  1.00 59.54           C  
ATOM   2017  OG1 THR C 108     -15.574  35.236  18.322  1.00 59.54           O  
ATOM   2018  N   ASP C 109     -18.183  32.698  16.009  1.00 54.84           N  
ATOM   2019  CA  ASP C 109     -19.072  32.324  14.913  1.00 54.84           C  
ATOM   2020  C   ASP C 109     -19.654  30.929  15.129  1.00 54.84           C  
ATOM   2021  CB  ASP C 109     -18.329  32.382  13.576  1.00 54.84           C  
ATOM   2022  O   ASP C 109     -20.525  30.490  14.374  1.00 54.84           O  
ATOM   2023  CG  ASP C 109     -17.864  33.783  13.217  1.00 54.84           C  
ATOM   2024  OD1 ASP C 109     -18.539  34.765  13.592  1.00 54.84           O  
ATOM   2025  OD2 ASP C 109     -16.814  33.905  12.549  1.00 54.84           O  
ATOM   2026  N   MET C 110     -19.215  30.248  16.191  1.00 53.38           N  
ATOM   2027  CA  MET C 110     -19.648  28.897  16.535  1.00 53.38           C  
ATOM   2028  C   MET C 110     -19.501  27.958  15.342  1.00 53.38           C  
ATOM   2029  CB  MET C 110     -21.100  28.904  17.018  1.00 53.38           C  
ATOM   2030  O   MET C 110     -20.437  27.235  14.996  1.00 53.38           O  
ATOM   2031  CG  MET C 110     -21.318  29.708  18.289  1.00 53.38           C  
ATOM   2032  SD  MET C 110     -20.783  28.805  19.794  1.00 53.38           S  
ATOM   2033  CE  MET C 110     -22.014  27.473  19.823  1.00 53.38           C  
ATOM   2034  N   GLN C 111     -18.256  27.982  14.805  1.00 56.80           N  
ATOM   2035  CA  GLN C 111     -17.999  27.136  13.644  1.00 56.80           C  
ATOM   2036  C   GLN C 111     -16.557  26.638  13.634  1.00 56.80           C  
ATOM   2037  CB  GLN C 111     -18.301  27.894  12.350  1.00 56.80           C  
ATOM   2038  O   GLN C 111     -15.661  27.305  14.156  1.00 56.80           O  
ATOM   2039  CG  GLN C 111     -17.427  29.122  12.138  1.00 56.80           C  
ATOM   2040  CD  GLN C 111     -17.795  29.896  10.886  1.00 56.80           C  
ATOM   2041  NE2 GLN C 111     -17.519  31.196  10.890  1.00 56.80           N  
ATOM   2042  OE1 GLN C 111     -18.323  29.331   9.923  1.00 56.80           O  
ATOM   2043  N   LEU C 112     -16.376  25.515  12.929  1.00 60.18           N  
ATOM   2044  CA  LEU C 112     -15.029  25.014  12.680  1.00 60.18           C  
ATOM   2045  C   LEU C 112     -14.368  25.778  11.538  1.00 60.18           C  
ATOM   2046  CB  LEU C 112     -15.064  23.518  12.356  1.00 60.18           C  
ATOM   2047  O   LEU C 112     -15.005  26.052  10.518  1.00 60.18           O  
ATOM   2048  CG  LEU C 112     -15.443  22.584  13.506  1.00 60.18           C  
ATOM   2049  CD1 LEU C 112     -15.699  21.175  12.982  1.00 60.18           C  
ATOM   2050  CD2 LEU C 112     -14.349  22.574  14.569  1.00 60.18           C  
ATOM   2051  N   ILE C 113     -13.134  26.156  11.775  1.00 65.64           N  
ATOM   2052  CA  ILE C 113     -12.387  26.873  10.748  1.00 65.64           C  
ATOM   2053  C   ILE C 113     -10.983  26.285  10.626  1.00 65.64           C  
ATOM   2054  CB  ILE C 113     -12.310  28.385  11.057  1.00 65.64           C  
ATOM   2055  O   ILE C 113     -10.556  25.499  11.474  1.00 65.64           O  
ATOM   2056  CG1 ILE C 113     -11.603  28.621  12.397  1.00 65.64           C  
ATOM   2057  CG2 ILE C 113     -13.709  29.008  11.059  1.00 65.64           C  
ATOM   2058  CD1 ILE C 113     -11.272  30.081  12.674  1.00 65.64           C  
ATOM   2059  N   CYS C 114     -10.384  26.727   9.532  1.00 63.48           N  
ATOM   2060  CA  CYS C 114      -9.012  26.277   9.330  1.00 63.48           C  
ATOM   2061  C   CYS C 114      -8.017  27.334   9.793  1.00 63.48           C  
ATOM   2062  CB  CYS C 114      -8.768  25.943   7.859  1.00 63.48           C  
ATOM   2063  O   CYS C 114      -8.409  28.445  10.155  1.00 63.48           O  
ATOM   2064  SG  CYS C 114      -8.598  27.398   6.801  1.00 63.48           S  
ATOM   2065  N   GLY C 115      -6.766  26.940   9.926  1.00 71.79           N  
ATOM   2066  CA  GLY C 115      -5.725  27.862  10.352  1.00 71.79           C  
ATOM   2067  C   GLY C 115      -5.663  29.122   9.511  1.00 71.79           C  
ATOM   2068  O   GLY C 115      -5.445  30.216  10.036  1.00 71.79           O  
ATOM   2069  N   ILE C 116      -5.889  29.011   8.260  1.00 71.38           N  
ATOM   2070  CA  ILE C 116      -5.859  30.155   7.356  1.00 71.38           C  
ATOM   2071  C   ILE C 116      -7.075  31.045   7.608  1.00 71.38           C  
ATOM   2072  CB  ILE C 116      -5.821  29.707   5.877  1.00 71.38           C  
ATOM   2073  O   ILE C 116      -6.955  32.271   7.657  1.00 71.38           O  
ATOM   2074  CG1 ILE C 116      -4.565  28.872   5.605  1.00 71.38           C  
ATOM   2075  CG2 ILE C 116      -5.887  30.919   4.944  1.00 71.38           C  
ATOM   2076  CD1 ILE C 116      -4.459  28.361   4.174  1.00 71.38           C  
ATOM   2077  N   CYS C 117      -8.191  30.486   7.714  1.00 69.81           N  
ATOM   2078  CA  CYS C 117      -9.393  31.242   8.047  1.00 69.81           C  
ATOM   2079  C   CYS C 117      -9.201  32.035   9.334  1.00 69.81           C  
ATOM   2080  CB  CYS C 117     -10.594  30.307   8.188  1.00 69.81           C  
ATOM   2081  O   CYS C 117      -9.704  33.152   9.461  1.00 69.81           O  
ATOM   2082  SG  CYS C 117     -11.212  29.673   6.613  1.00 69.81           S  
ATOM   2083  N   ALA C 118      -8.460  31.486  10.329  1.00 72.10           N  
ATOM   2084  CA  ALA C 118      -8.252  32.085  11.645  1.00 72.10           C  
ATOM   2085  C   ALA C 118      -7.385  33.338  11.546  1.00 72.10           C  
ATOM   2086  CB  ALA C 118      -7.614  31.074  12.595  1.00 72.10           C  
ATOM   2087  O   ALA C 118      -7.477  34.232  12.391  1.00 72.10           O  
ATOM   2088  N   THR C 119      -6.551  33.318  10.561  1.00 70.81           N  
ATOM   2089  CA  THR C 119      -5.563  34.390  10.494  1.00 70.81           C  
ATOM   2090  C   THR C 119      -5.947  35.413   9.429  1.00 70.81           C  
ATOM   2091  CB  THR C 119      -4.158  33.836  10.194  1.00 70.81           C  
ATOM   2092  O   THR C 119      -5.274  36.433   9.269  1.00 70.81           O  
ATOM   2093  CG2 THR C 119      -3.655  32.962  11.339  1.00 70.81           C  
ATOM   2094  OG1 THR C 119      -4.205  33.053   8.995  1.00 70.81           O  
ATOM   2095  N   ARG C 120      -7.036  35.097   8.636  1.00 71.98           N  
ATOM   2096  CA  ARG C 120      -7.428  36.001   7.559  1.00 71.98           C  
ATOM   2097  C   ARG C 120      -8.903  36.375   7.668  1.00 71.98           C  
ATOM   2098  CB  ARG C 120      -7.148  35.366   6.196  1.00 71.98           C  
ATOM   2099  O   ARG C 120      -9.682  35.668   8.310  1.00 71.98           O  
ATOM   2100  CG  ARG C 120      -5.692  35.450   5.765  1.00 71.98           C  
ATOM   2101  CD  ARG C 120      -5.498  34.961   4.336  1.00 71.98           C  
ATOM   2102  NE  ARG C 120      -4.095  35.016   3.934  1.00 71.98           N  
ATOM   2103  NH1 ARG C 120      -4.417  33.937   1.916  1.00 71.98           N  
ATOM   2104  NH2 ARG C 120      -2.320  34.632   2.528  1.00 71.98           N  
ATOM   2105  CZ  ARG C 120      -3.614  34.528   2.793  1.00 71.98           C  
ATOM   2106  N   GLY C 121      -9.221  37.600   7.093  1.00 68.52           N  
ATOM   2107  CA  GLY C 121     -10.603  38.012   6.900  1.00 68.52           C  
ATOM   2108  C   GLY C 121     -11.283  38.442   8.186  1.00 68.52           C  
ATOM   2109  O   GLY C 121     -10.682  39.133   9.011  1.00 68.52           O  
ATOM   2110  N   GLU C 122     -12.584  37.923   8.319  1.00 67.51           N  
ATOM   2111  CA  GLU C 122     -13.515  38.371   9.350  1.00 67.51           C  
ATOM   2112  C   GLU C 122     -13.193  37.733  10.698  1.00 67.51           C  
ATOM   2113  CB  GLU C 122     -14.957  38.054   8.948  1.00 67.51           C  
ATOM   2114  O   GLU C 122     -13.539  38.279  11.748  1.00 67.51           O  
ATOM   2115  CG  GLU C 122     -15.578  39.085   8.017  1.00 67.51           C  
ATOM   2116  CD  GLU C 122     -17.092  38.979   7.928  1.00 67.51           C  
ATOM   2117  OE1 GLU C 122     -17.729  39.875   7.329  1.00 67.51           O  
ATOM   2118  OE2 GLU C 122     -17.645  37.992   8.461  1.00 67.51           O  
ATOM   2119  N   HIS C 123     -12.270  36.701  10.706  1.00 68.56           N  
ATOM   2120  CA  HIS C 123     -12.079  35.977  11.958  1.00 68.56           C  
ATOM   2121  C   HIS C 123     -10.897  36.536  12.743  1.00 68.56           C  
ATOM   2122  CB  HIS C 123     -11.872  34.486  11.688  1.00 68.56           C  
ATOM   2123  O   HIS C 123     -10.619  36.087  13.858  1.00 68.56           O  
ATOM   2124  CG  HIS C 123     -13.105  33.784  11.215  1.00 68.56           C  
ATOM   2125  CD2 HIS C 123     -13.436  33.292   9.998  1.00 68.56           C  
ATOM   2126  ND1 HIS C 123     -14.177  33.525  12.041  1.00 68.56           N  
ATOM   2127  CE1 HIS C 123     -15.116  32.900  11.350  1.00 68.56           C  
ATOM   2128  NE2 HIS C 123     -14.691  32.747  10.108  1.00 68.56           N  
ATOM   2129  N   THR C 124     -10.171  37.473  12.265  1.00 71.76           N  
ATOM   2130  CA  THR C 124      -8.933  37.980  12.846  1.00 71.76           C  
ATOM   2131  C   THR C 124      -9.175  38.505  14.259  1.00 71.76           C  
ATOM   2132  CB  THR C 124      -8.324  39.096  11.978  1.00 71.76           C  
ATOM   2133  O   THR C 124      -8.289  38.433  15.113  1.00 71.76           O  
ATOM   2134  CG2 THR C 124      -7.664  38.523  10.728  1.00 71.76           C  
ATOM   2135  OG1 THR C 124      -9.359  40.006  11.584  1.00 71.76           O  
ATOM   2136  N   LYS C 125     -10.366  38.881  14.643  1.00 70.34           N  
ATOM   2137  CA  LYS C 125     -10.667  39.423  15.965  1.00 70.34           C  
ATOM   2138  C   LYS C 125     -11.568  38.478  16.755  1.00 70.34           C  
ATOM   2139  CB  LYS C 125     -11.327  40.797  15.843  1.00 70.34           C  
ATOM   2140  O   LYS C 125     -12.095  38.849  17.805  1.00 70.34           O  
ATOM   2141  CG  LYS C 125     -10.427  41.866  15.240  1.00 70.34           C  
ATOM   2142  CD  LYS C 125     -11.114  43.225  15.211  1.00 70.34           C  
ATOM   2143  CE  LYS C 125     -10.249  44.275  14.528  1.00 70.34           C  
ATOM   2144  NZ  LYS C 125     -10.942  45.596  14.445  1.00 70.34           N  
ATOM   2145  N   HIS C 126     -11.680  37.257  16.248  1.00 65.24           N  
ATOM   2146  CA  HIS C 126     -12.569  36.303  16.902  1.00 65.24           C  
ATOM   2147  C   HIS C 126     -11.830  35.504  17.970  1.00 65.24           C  
ATOM   2148  CB  HIS C 126     -13.189  35.356  15.873  1.00 65.24           C  
ATOM   2149  O   HIS C 126     -10.597  35.489  17.999  1.00 65.24           O  
ATOM   2150  CG  HIS C 126     -14.234  36.000  15.018  1.00 65.24           C  
ATOM   2151  CD2 HIS C 126     -14.697  37.271  14.986  1.00 65.24           C  
ATOM   2152  ND1 HIS C 126     -14.935  35.309  14.053  1.00 65.24           N  
ATOM   2153  CE1 HIS C 126     -15.787  36.131  13.463  1.00 65.24           C  
ATOM   2154  NE2 HIS C 126     -15.662  37.328  14.011  1.00 65.24           N  
ATOM   2155  N   VAL C 127     -12.629  34.986  18.937  1.00 60.07           N  
ATOM   2156  CA  VAL C 127     -12.127  34.118  19.997  1.00 60.07           C  
ATOM   2157  C   VAL C 127     -12.147  32.665  19.528  1.00 60.07           C  
ATOM   2158  CB  VAL C 127     -12.952  34.271  21.295  1.00 60.07           C  
ATOM   2159  O   VAL C 127     -13.138  32.205  18.956  1.00 60.07           O  
ATOM   2160  CG1 VAL C 127     -12.352  33.428  22.419  1.00 60.07           C  
ATOM   2161  CG2 VAL C 127     -13.030  35.740  21.707  1.00 60.07           C  
ATOM   2162  N   PHE C 128     -10.907  32.019  19.703  1.00 60.67           N  
ATOM   2163  CA  PHE C 128     -10.785  30.648  19.220  1.00 60.67           C  
ATOM   2164  C   PHE C 128     -10.575  29.682  20.380  1.00 60.67           C  
ATOM   2165  CB  PHE C 128      -9.628  30.530  18.223  1.00 60.67           C  
ATOM   2166  O   PHE C 128     -10.082  30.075  21.440  1.00 60.67           O  
ATOM   2167  CG  PHE C 128      -9.687  31.534  17.104  1.00 60.67           C  
ATOM   2168  CD1 PHE C 128     -10.786  31.587  16.255  1.00 60.67           C  
ATOM   2169  CD2 PHE C 128      -8.642  32.427  16.900  1.00 60.67           C  
ATOM   2170  CE1 PHE C 128     -10.843  32.516  15.218  1.00 60.67           C  
ATOM   2171  CE2 PHE C 128      -8.692  33.358  15.867  1.00 60.67           C  
ATOM   2172  CZ  PHE C 128      -9.793  33.400  15.026  1.00 60.67           C  
ATOM   2173  N   CYS C 129     -11.058  28.491  20.218  1.00 49.11           N  
ATOM   2174  CA  CYS C 129     -10.807  27.413  21.168  1.00 49.11           C  
ATOM   2175  C   CYS C 129     -10.422  26.127  20.445  1.00 49.11           C  
ATOM   2176  CB  CYS C 129     -12.038  27.169  22.040  1.00 49.11           C  
ATOM   2177  O   CYS C 129     -10.732  25.958  19.264  1.00 49.11           O  
ATOM   2178  SG  CYS C 129     -12.753  25.522  21.846  1.00 49.11           S  
ATOM   2179  N   SER C 130      -9.629  25.405  21.177  1.00 51.02           N  
ATOM   2180  CA  SER C 130      -9.298  24.100  20.615  1.00 51.02           C  
ATOM   2181  C   SER C 130     -10.537  23.218  20.499  1.00 51.02           C  
ATOM   2182  CB  SER C 130      -8.242  23.399  21.470  1.00 51.02           C  
ATOM   2183  O   SER C 130     -11.489  23.371  21.267  1.00 51.02           O  
ATOM   2184  OG  SER C 130      -8.851  22.659  22.515  1.00 51.02           O  
ATOM   2185  N   ILE C 131     -10.578  22.382  19.433  1.00 45.64           N  
ATOM   2186  CA  ILE C 131     -11.703  21.473  19.241  1.00 45.64           C  
ATOM   2187  C   ILE C 131     -11.908  20.633  20.500  1.00 45.64           C  
ATOM   2188  CB  ILE C 131     -11.488  20.558  18.015  1.00 45.64           C  
ATOM   2189  O   ILE C 131     -13.044  20.372  20.902  1.00 45.64           O  
ATOM   2190  CG1 ILE C 131     -11.784  21.324  16.720  1.00 45.64           C  
ATOM   2191  CG2 ILE C 131     -12.358  19.302  18.119  1.00 45.64           C  
ATOM   2192  CD1 ILE C 131     -11.274  20.633  15.462  1.00 45.64           C  
ATOM   2193  N   GLU C 132     -10.856  20.225  21.047  1.00 43.59           N  
ATOM   2194  CA  GLU C 132     -10.945  19.428  22.267  1.00 43.59           C  
ATOM   2195  C   GLU C 132     -11.580  20.226  23.402  1.00 43.59           C  
ATOM   2196  CB  GLU C 132      -9.560  18.928  22.685  1.00 43.59           C  
ATOM   2197  O   GLU C 132     -12.406  19.700  24.151  1.00 43.59           O  
ATOM   2198  CG  GLU C 132      -9.008  17.827  21.791  1.00 43.59           C  
ATOM   2199  CD  GLU C 132      -7.531  17.996  21.473  1.00 43.59           C  
ATOM   2200  OE1 GLU C 132      -6.960  17.135  20.766  1.00 43.59           O  
ATOM   2201  OE2 GLU C 132      -6.940  18.997  21.936  1.00 43.59           O  
ATOM   2202  N   ASP C 133     -11.188  21.413  23.476  1.00 43.79           N  
ATOM   2203  CA  ASP C 133     -11.734  22.278  24.517  1.00 43.79           C  
ATOM   2204  C   ASP C 133     -13.206  22.590  24.257  1.00 43.79           C  
ATOM   2205  CB  ASP C 133     -10.930  23.577  24.612  1.00 43.79           C  
ATOM   2206  O   ASP C 133     -14.007  22.657  25.191  1.00 43.79           O  
ATOM   2207  CG  ASP C 133      -9.582  23.392  25.286  1.00 43.79           C  
ATOM   2208  OD1 ASP C 133      -9.387  22.379  25.993  1.00 43.79           O  
ATOM   2209  OD2 ASP C 133      -8.708  24.268  25.111  1.00 43.79           O  
ATOM   2210  N   ALA C 134     -13.601  22.740  23.021  1.00 38.85           N  
ATOM   2211  CA  ALA C 134     -14.987  23.004  22.643  1.00 38.85           C  
ATOM   2212  C   ALA C 134     -15.880  21.808  22.961  1.00 38.85           C  
ATOM   2213  CB  ALA C 134     -15.076  23.351  21.159  1.00 38.85           C  
ATOM   2214  O   ALA C 134     -17.001  21.975  23.448  1.00 38.85           O  
ATOM   2215  N   TYR C 135     -15.307  20.660  22.683  1.00 38.54           N  
ATOM   2216  CA  TYR C 135     -16.035  19.434  22.991  1.00 38.54           C  
ATOM   2217  C   TYR C 135     -16.255  19.293  24.492  1.00 38.54           C  
ATOM   2218  CB  TYR C 135     -15.281  18.212  22.457  1.00 38.54           C  
ATOM   2219  O   TYR C 135     -17.343  18.915  24.934  1.00 38.54           O  
ATOM   2220  CG  TYR C 135     -16.182  17.070  22.056  1.00 38.54           C  
ATOM   2221  CD1 TYR C 135     -16.468  16.037  22.945  1.00 38.54           C  
ATOM   2222  CD2 TYR C 135     -16.749  17.021  20.786  1.00 38.54           C  
ATOM   2223  CE1 TYR C 135     -17.297  14.981  22.579  1.00 38.54           C  
ATOM   2224  CE2 TYR C 135     -17.579  15.971  20.409  1.00 38.54           C  
ATOM   2225  OH  TYR C 135     -18.668  13.915  20.943  1.00 38.54           O  
ATOM   2226  CZ  TYR C 135     -17.847  14.957  21.311  1.00 38.54           C  
ATOM   2227  N   ALA C 136     -15.193  19.515  25.226  1.00 40.90           N  
ATOM   2228  CA  ALA C 136     -15.288  19.408  26.679  1.00 40.90           C  
ATOM   2229  C   ALA C 136     -16.289  20.414  27.239  1.00 40.90           C  
ATOM   2230  CB  ALA C 136     -13.917  19.614  27.318  1.00 40.90           C  
ATOM   2231  O   ALA C 136     -17.050  20.097  28.156  1.00 40.90           O  
ATOM   2232  N   GLN C 137     -16.362  21.604  26.662  1.00 37.17           N  
ATOM   2233  CA  GLN C 137     -17.274  22.641  27.135  1.00 37.17           C  
ATOM   2234  C   GLN C 137     -18.720  22.305  26.783  1.00 37.17           C  
ATOM   2235  CB  GLN C 137     -16.892  24.000  26.547  1.00 37.17           C  
ATOM   2236  O   GLN C 137     -19.625  22.509  27.594  1.00 37.17           O  
ATOM   2237  CG  GLN C 137     -16.180  24.918  27.532  1.00 37.17           C  
ATOM   2238  CD  GLN C 137     -15.552  26.125  26.861  1.00 37.17           C  
ATOM   2239  NE2 GLN C 137     -14.603  26.756  27.543  1.00 37.17           N  
ATOM   2240  OE1 GLN C 137     -15.917  26.487  25.737  1.00 37.17           O  
ATOM   2241  N   GLU C 138     -18.919  21.838  25.551  1.00 36.39           N  
ATOM   2242  CA  GLU C 138     -20.270  21.471  25.134  1.00 36.39           C  
ATOM   2243  C   GLU C 138     -20.792  20.285  25.939  1.00 36.39           C  
ATOM   2244  CB  GLU C 138     -20.302  21.148  23.639  1.00 36.39           C  
ATOM   2245  O   GLU C 138     -21.970  20.243  26.301  1.00 36.39           O  
ATOM   2246  CG  GLU C 138     -20.506  22.366  22.750  1.00 36.39           C  
ATOM   2247  CD  GLU C 138     -21.940  22.871  22.744  1.00 36.39           C  
ATOM   2248  OE1 GLU C 138     -22.154  24.089  22.548  1.00 36.39           O  
ATOM   2249  OE2 GLU C 138     -22.857  22.042  22.936  1.00 36.39           O  
ATOM   2250  N   ARG C 139     -19.948  19.300  26.221  1.00 38.30           N  
ATOM   2251  CA  ARG C 139     -20.313  18.154  27.047  1.00 38.30           C  
ATOM   2252  C   ARG C 139     -20.720  18.596  28.448  1.00 38.30           C  
ATOM   2253  CB  ARG C 139     -19.154  17.159  27.127  1.00 38.30           C  
ATOM   2254  O   ARG C 139     -21.709  18.106  28.997  1.00 38.30           O  
ATOM   2255  CG  ARG C 139     -19.579  15.747  27.500  1.00 38.30           C  
ATOM   2256  CD  ARG C 139     -18.395  14.791  27.527  1.00 38.30           C  
ATOM   2257  NE  ARG C 139     -17.421  15.168  28.548  1.00 38.30           N  
ATOM   2258  NH1 ARG C 139     -15.573  14.828  27.203  1.00 38.30           N  
ATOM   2259  NH2 ARG C 139     -15.307  15.537  29.367  1.00 38.30           N  
ATOM   2260  CZ  ARG C 139     -16.102  15.177  28.370  1.00 38.30           C  
ATOM   2261  N   ASP C 140     -19.967  19.474  28.994  1.00 36.88           N  
ATOM   2262  CA  ASP C 140     -20.281  19.950  30.338  1.00 36.88           C  
ATOM   2263  C   ASP C 140     -21.607  20.707  30.357  1.00 36.88           C  
ATOM   2264  CB  ASP C 140     -19.157  20.845  30.866  1.00 36.88           C  
ATOM   2265  O   ASP C 140     -22.394  20.567  31.296  1.00 36.88           O  
ATOM   2266  CG  ASP C 140     -18.007  20.058  31.469  1.00 36.88           C  
ATOM   2267  OD1 ASP C 140     -18.212  18.896  31.883  1.00 36.88           O  
ATOM   2268  OD2 ASP C 140     -16.885  20.605  31.533  1.00 36.88           O  
ATOM   2269  N   ALA C 141     -21.883  21.492  29.319  1.00 33.54           N  
ATOM   2270  CA  ALA C 141     -23.134  22.239  29.228  1.00 33.54           C  
ATOM   2271  C   ALA C 141     -24.325  21.298  29.071  1.00 33.54           C  
ATOM   2272  CB  ALA C 141     -23.082  23.224  28.063  1.00 33.54           C  
ATOM   2273  O   ALA C 141     -25.376  21.508  29.683  1.00 33.54           O  
ATOM   2274  N   PHE C 142     -24.086  20.311  28.235  1.00 31.01           N  
ATOM   2275  CA  PHE C 142     -25.141  19.325  28.034  1.00 31.01           C  
ATOM   2276  C   PHE C 142     -25.423  18.563  29.323  1.00 31.01           C  
ATOM   2277  CB  PHE C 142     -24.758  18.346  26.919  1.00 31.01           C  
ATOM   2278  O   PHE C 142     -26.583  18.357  29.688  1.00 31.01           O  
ATOM   2279  CG  PHE C 142     -25.866  17.404  26.532  1.00 31.01           C  
ATOM   2280  CD1 PHE C 142     -25.889  16.101  27.014  1.00 31.01           C  
ATOM   2281  CD2 PHE C 142     -26.885  17.821  25.686  1.00 31.01           C  
ATOM   2282  CE1 PHE C 142     -26.913  15.226  26.658  1.00 31.01           C  
ATOM   2283  CE2 PHE C 142     -27.912  16.953  25.326  1.00 31.01           C  
ATOM   2284  CZ  PHE C 142     -27.923  15.656  25.812  1.00 31.01           C  
ATOM   2285  N   GLU C 143     -24.472  18.158  30.049  1.00 33.84           N  
ATOM   2286  CA  GLU C 143     -24.639  17.417  31.295  1.00 33.84           C  
ATOM   2287  C   GLU C 143     -25.283  18.286  32.372  1.00 33.84           C  
ATOM   2288  CB  GLU C 143     -23.291  16.882  31.788  1.00 33.84           C  
ATOM   2289  O   GLU C 143     -26.099  17.803  33.160  1.00 33.84           O  
ATOM   2290  CG  GLU C 143     -23.187  15.364  31.765  1.00 33.84           C  
ATOM   2291  CD  GLU C 143     -21.791  14.854  32.085  1.00 33.84           C  
ATOM   2292  OE1 GLU C 143     -21.589  13.619  32.120  1.00 33.84           O  
ATOM   2293  OE2 GLU C 143     -20.891  15.696  32.303  1.00 33.84           O  
ATOM   2294  N   SER C 144     -24.995  19.547  32.429  1.00 33.95           N  
ATOM   2295  CA  SER C 144     -25.588  20.452  33.408  1.00 33.95           C  
ATOM   2296  C   SER C 144     -27.074  20.663  33.137  1.00 33.95           C  
ATOM   2297  CB  SER C 144     -24.864  21.799  33.402  1.00 33.95           C  
ATOM   2298  O   SER C 144     -27.859  20.857  34.068  1.00 33.95           O  
ATOM   2299  OG  SER C 144     -23.582  21.684  33.995  1.00 33.95           O  
ATOM   2300  N   LEU C 145     -27.455  20.721  31.878  1.00 28.37           N  
ATOM   2301  CA  LEU C 145     -28.863  20.871  31.528  1.00 28.37           C  
ATOM   2302  C   LEU C 145     -29.671  19.666  31.997  1.00 28.37           C  
ATOM   2303  CB  LEU C 145     -29.023  21.051  30.016  1.00 28.37           C  
ATOM   2304  O   LEU C 145     -30.792  19.818  32.489  1.00 28.37           O  
ATOM   2305  CG  LEU C 145     -28.859  22.475  29.482  1.00 28.37           C  
ATOM   2306  CD1 LEU C 145     -28.736  22.460  27.962  1.00 28.37           C  
ATOM   2307  CD2 LEU C 145     -30.030  23.349  29.920  1.00 28.37           C  
ATOM   2308  N   PHE C 146     -29.061  18.497  31.928  1.00 29.37           N  
ATOM   2309  CA  PHE C 146     -29.789  17.294  32.317  1.00 29.37           C  
ATOM   2310  C   PHE C 146     -29.948  17.223  33.831  1.00 29.37           C  
ATOM   2311  CB  PHE C 146     -29.071  16.041  31.805  1.00 29.37           C  
ATOM   2312  O   PHE C 146     -30.947  16.703  34.331  1.00 29.37           O  
ATOM   2313  CG  PHE C 146     -29.502  15.616  30.427  1.00 29.37           C  
ATOM   2314  CD1 PHE C 146     -30.666  14.881  30.244  1.00 29.37           C  
ATOM   2315  CD2 PHE C 146     -28.740  15.951  29.315  1.00 29.37           C  
ATOM   2316  CE1 PHE C 146     -31.067  14.485  28.970  1.00 29.37           C  
ATOM   2317  CE2 PHE C 146     -29.134  15.559  28.038  1.00 29.37           C  
ATOM   2318  CZ  PHE C 146     -30.297  14.825  27.868  1.00 29.37           C  
ATOM   2319  N   GLN C 147     -28.995  17.715  34.572  1.00 31.97           N  
ATOM   2320  CA  GLN C 147     -29.119  17.643  36.024  1.00 31.97           C  
ATOM   2321  C   GLN C 147     -30.189  18.605  36.533  1.00 31.97           C  
ATOM   2322  CB  GLN C 147     -27.778  17.948  36.694  1.00 31.97           C  
ATOM   2323  O   GLN C 147     -30.787  18.375  37.587  1.00 31.97           O  
ATOM   2324  CG  GLN C 147     -26.868  16.735  36.827  1.00 31.97           C  
ATOM   2325  CD  GLN C 147     -25.458  17.102  37.252  1.00 31.97           C  
ATOM   2326  NE2 GLN C 147     -24.689  16.106  37.680  1.00 31.97           N  
ATOM   2327  OE1 GLN C 147     -25.064  18.271  37.197  1.00 31.97           O  
ATOM   2328  N   SER C 148     -30.435  19.704  35.819  1.00 29.60           N  
ATOM   2329  CA  SER C 148     -31.462  20.629  36.289  1.00 29.60           C  
ATOM   2330  C   SER C 148     -32.861  20.080  36.027  1.00 29.60           C  
ATOM   2331  CB  SER C 148     -31.306  21.992  35.614  1.00 29.60           C  
ATOM   2332  O   SER C 148     -33.847  20.605  36.549  1.00 29.60           O  
ATOM   2333  OG  SER C 148     -29.975  22.465  35.738  1.00 29.60           O  
ATOM   2334  N   PHE C 149     -32.916  19.123  35.076  1.00 27.16           N  
ATOM   2335  CA  PHE C 149     -34.250  18.594  34.816  1.00 27.16           C  
ATOM   2336  C   PHE C 149     -34.607  17.505  35.821  1.00 27.16           C  
ATOM   2337  CB  PHE C 149     -34.343  18.043  33.389  1.00 27.16           C  
ATOM   2338  O   PHE C 149     -35.785  17.234  36.059  1.00 27.16           O  
ATOM   2339  CG  PHE C 149     -34.963  19.001  32.408  1.00 27.16           C  
ATOM   2340  CD1 PHE C 149     -36.344  19.084  32.275  1.00 27.16           C  
ATOM   2341  CD2 PHE C 149     -34.165  19.818  31.618  1.00 27.16           C  
ATOM   2342  CE1 PHE C 149     -36.921  19.969  31.368  1.00 27.16           C  
ATOM   2343  CE2 PHE C 149     -34.735  20.705  30.709  1.00 27.16           C  
ATOM   2344  CZ  PHE C 149     -36.113  20.779  30.585  1.00 27.16           C  
ATOM   2345  N   GLU C 150     -33.727  17.069  36.673  1.00 25.90           N  
ATOM   2346  CA  GLU C 150     -34.193  16.147  37.705  1.00 25.90           C  
ATOM   2347  C   GLU C 150     -34.620  16.898  38.963  1.00 25.90           C  
ATOM   2348  CB  GLU C 150     -33.104  15.127  38.047  1.00 25.90           C  
ATOM   2349  O   GLU C 150     -35.571  16.498  39.639  1.00 25.90           O  
ATOM   2350  CG  GLU C 150     -32.924  14.044  36.993  1.00 25.90           C  
ATOM   2351  CD  GLU C 150     -31.891  12.997  37.378  1.00 25.90           C  
ATOM   2352  OE1 GLU C 150     -32.273  11.835  37.643  1.00 25.90           O  
ATOM   2353  OE2 GLU C 150     -30.689  13.343  37.416  1.00 25.90           O  
TER    2354      GLU C 150                                                      
ENDMDL                                                                          
END                                                                             
