# Supplementary material for: Structure and activation of the RING E3 ubiquitin ligase TRIM72 on the membrane
Source: Nat Struct Mol Biol. 2023 Sep 28;30(11):1695–706. doi: 10.1038/s41594-023-01111-7 (PMC10643145; doi:10.1038/s41594-023-01111-7)
Supplement: Supplementary file 5 — Predicted structures of the RING domain of 60 TRIM proteins. [file 41594_2023_1111_MOESM5_ESM.zip › R17_962fe_unrelaxed_rank_1_model_2.pdb]

MODEL     1                                                                     
ATOM      1  N   MET B   1     -15.980   3.183  -4.972  1.00 48.74           N  
ATOM      2  CA  MET B   1     -15.582   1.816  -4.646  1.00 48.74           C  
ATOM      3  C   MET B   1     -16.188   1.375  -3.319  1.00 48.74           C  
ATOM      4  CB  MET B   1     -14.058   1.699  -4.589  1.00 48.74           C  
ATOM      5  O   MET B   1     -16.155   2.119  -2.337  1.00 48.74           O  
ATOM      6  CG  MET B   1     -13.534   0.323  -4.967  1.00 48.74           C  
ATOM      7  SD  MET B   1     -11.702   0.266  -5.051  1.00 48.74           S  
ATOM      8  CE  MET B   1     -11.462  -1.432  -5.643  1.00 48.74           C  
ATOM      9  N   GLU B   2     -16.917   0.390  -3.519  1.00 54.93           N  
ATOM     10  CA  GLU B   2     -17.482  -0.205  -2.312  1.00 54.93           C  
ATOM     11  C   GLU B   2     -16.385  -0.730  -1.389  1.00 54.93           C  
ATOM     12  CB  GLU B   2     -18.451  -1.334  -2.672  1.00 54.93           C  
ATOM     13  O   GLU B   2     -15.285  -1.048  -1.844  1.00 54.93           O  
ATOM     14  CG  GLU B   2     -19.745  -0.854  -3.313  1.00 54.93           C  
ATOM     15  CD  GLU B   2     -20.665  -0.134  -2.339  1.00 54.93           C  
ATOM     16  OE1 GLU B   2     -21.262   0.898  -2.719  1.00 54.93           O  
ATOM     17  OE2 GLU B   2     -20.788  -0.606  -1.187  1.00 54.93           O  
ATOM     18  N   ALA B   3     -16.546  -0.671  -0.135  1.00 57.80           N  
ATOM     19  CA  ALA B   3     -15.610  -1.133   0.887  1.00 57.80           C  
ATOM     20  C   ALA B   3     -15.048  -2.507   0.535  1.00 57.80           C  
ATOM     21  CB  ALA B   3     -16.292  -1.174   2.252  1.00 57.80           C  
ATOM     22  O   ALA B   3     -13.846  -2.747   0.673  1.00 57.80           O  
ATOM     23  N   VAL B   4     -15.934  -3.268  -0.025  1.00 61.30           N  
ATOM     24  CA  VAL B   4     -15.532  -4.630  -0.359  1.00 61.30           C  
ATOM     25  C   VAL B   4     -14.568  -4.609  -1.543  1.00 61.30           C  
ATOM     26  CB  VAL B   4     -16.753  -5.520  -0.680  1.00 61.30           C  
ATOM     27  O   VAL B   4     -13.593  -5.362  -1.572  1.00 61.30           O  
ATOM     28  CG1 VAL B   4     -16.304  -6.903  -1.151  1.00 61.30           C  
ATOM     29  CG2 VAL B   4     -17.664  -5.637   0.540  1.00 61.30           C  
ATOM     30  N   GLU B   5     -14.847  -3.751  -2.470  1.00 67.74           N  
ATOM     31  CA  GLU B   5     -13.987  -3.631  -3.644  1.00 67.74           C  
ATOM     32  C   GLU B   5     -12.610  -3.093  -3.266  1.00 67.74           C  
ATOM     33  CB  GLU B   5     -14.636  -2.726  -4.694  1.00 67.74           C  
ATOM     34  O   GLU B   5     -11.592  -3.564  -3.778  1.00 67.74           O  
ATOM     35  CG  GLU B   5     -13.891  -2.692  -6.021  1.00 67.74           C  
ATOM     36  CD  GLU B   5     -14.609  -1.886  -7.092  1.00 67.74           C  
ATOM     37  OE1 GLU B   5     -14.028  -1.669  -8.180  1.00 67.74           O  
ATOM     38  OE2 GLU B   5     -15.761  -1.467  -6.840  1.00 67.74           O  
ATOM     39  N   LEU B   6     -12.560  -2.108  -2.413  1.00 73.93           N  
ATOM     40  CA  LEU B   6     -11.297  -1.561  -1.927  1.00 73.93           C  
ATOM     41  C   LEU B   6     -10.475  -2.636  -1.223  1.00 73.93           C  
ATOM     42  CB  LEU B   6     -11.551  -0.390  -0.974  1.00 73.93           C  
ATOM     43  O   LEU B   6      -9.274  -2.764  -1.469  1.00 73.93           O  
ATOM     44  CG  LEU B   6     -10.312   0.289  -0.390  1.00 73.93           C  
ATOM     45  CD1 LEU B   6      -9.486   0.931  -1.501  1.00 73.93           C  
ATOM     46  CD2 LEU B   6     -10.712   1.327   0.653  1.00 73.93           C  
ATOM     47  N   ALA B   7     -11.140  -3.337  -0.419  1.00 72.38           N  
ATOM     48  CA  ALA B   7     -10.466  -4.405   0.316  1.00 72.38           C  
ATOM     49  C   ALA B   7      -9.877  -5.440  -0.637  1.00 72.38           C  
ATOM     50  CB  ALA B   7     -11.435  -5.073   1.289  1.00 72.38           C  
ATOM     51  O   ALA B   7      -8.752  -5.907  -0.439  1.00 72.38           O  
ATOM     52  N   ARG B   8     -10.602  -5.761  -1.656  1.00 73.13           N  
ATOM     53  CA  ARG B   8     -10.149  -6.737  -2.642  1.00 73.13           C  
ATOM     54  C   ARG B   8      -8.932  -6.223  -3.403  1.00 73.13           C  
ATOM     55  CB  ARG B   8     -11.275  -7.075  -3.621  1.00 73.13           C  
ATOM     56  O   ARG B   8      -7.970  -6.962  -3.619  1.00 73.13           O  
ATOM     57  CG  ARG B   8     -11.023  -8.332  -4.439  1.00 73.13           C  
ATOM     58  CD  ARG B   8     -12.146  -8.592  -5.434  1.00 73.13           C  
ATOM     59  NE  ARG B   8     -11.986  -7.794  -6.647  1.00 73.13           N  
ATOM     60  NH1 ARG B   8     -12.972  -9.347  -8.045  1.00 73.13           N  
ATOM     61  NH2 ARG B   8     -12.188  -7.367  -8.895  1.00 73.13           N  
ATOM     62  CZ  ARG B   8     -12.382  -8.171  -7.860  1.00 73.13           C  
ATOM     63  N   LYS B   9      -9.026  -5.044  -3.809  1.00 80.15           N  
ATOM     64  CA  LYS B   9      -7.902  -4.435  -4.515  1.00 80.15           C  
ATOM     65  C   LYS B   9      -6.668  -4.357  -3.620  1.00 80.15           C  
ATOM     66  CB  LYS B   9      -8.276  -3.038  -5.014  1.00 80.15           C  
ATOM     67  O   LYS B   9      -5.548  -4.597  -4.076  1.00 80.15           O  
ATOM     68  CG  LYS B   9      -9.197  -3.040  -6.225  1.00 80.15           C  
ATOM     69  CD  LYS B   9      -9.451  -1.628  -6.737  1.00 80.15           C  
ATOM     70  CE  LYS B   9     -10.379  -1.629  -7.944  1.00 80.15           C  
ATOM     71  NZ  LYS B   9     -10.625  -0.246  -8.454  1.00 80.15           N  
ATOM     72  N   LEU B  10      -6.907  -4.012  -2.389  1.00 84.78           N  
ATOM     73  CA  LEU B  10      -5.804  -3.958  -1.436  1.00 84.78           C  
ATOM     74  C   LEU B  10      -5.183  -5.338  -1.245  1.00 84.78           C  
ATOM     75  CB  LEU B  10      -6.286  -3.412  -0.089  1.00 84.78           C  
ATOM     76  O   LEU B  10      -3.959  -5.466  -1.164  1.00 84.78           O  
ATOM     77  CG  LEU B  10      -5.199  -2.963   0.889  1.00 84.78           C  
ATOM     78  CD1 LEU B  10      -4.373  -1.834   0.281  1.00 84.78           C  
ATOM     79  CD2 LEU B  10      -5.817  -2.528   2.213  1.00 84.78           C  
ATOM     80  N   GLN B  11      -6.003  -6.323  -1.244  1.00 83.15           N  
ATOM     81  CA  GLN B  11      -5.522  -7.694  -1.113  1.00 83.15           C  
ATOM     82  C   GLN B  11      -4.617  -8.074  -2.281  1.00 83.15           C  
ATOM     83  CB  GLN B  11      -6.697  -8.669  -1.020  1.00 83.15           C  
ATOM     84  O   GLN B  11      -3.557  -8.671  -2.083  1.00 83.15           O  
ATOM     85  CG  GLN B  11      -6.281 -10.113  -0.772  1.00 83.15           C  
ATOM     86  CD  GLN B  11      -7.464 -11.036  -0.554  1.00 83.15           C  
ATOM     87  NE2 GLN B  11      -7.333 -11.955   0.397  1.00 83.15           N  
ATOM     88  OE1 GLN B  11      -8.489 -10.924  -1.234  1.00 83.15           O  
ATOM     89  N   GLU B  12      -5.034  -7.718  -3.421  1.00 83.41           N  
ATOM     90  CA  GLU B  12      -4.247  -8.024  -4.612  1.00 83.41           C  
ATOM     91  C   GLU B  12      -2.874  -7.362  -4.551  1.00 83.41           C  
ATOM     92  CB  GLU B  12      -4.989  -7.581  -5.875  1.00 83.41           C  
ATOM     93  O   GLU B  12      -1.863  -7.986  -4.881  1.00 83.41           O  
ATOM     94  CG  GLU B  12      -6.116  -8.518  -6.287  1.00 83.41           C  
ATOM     95  CD  GLU B  12      -6.933  -7.994  -7.458  1.00 83.41           C  
ATOM     96  OE1 GLU B  12      -7.998  -8.577  -7.763  1.00 83.41           O  
ATOM     97  OE2 GLU B  12      -6.504  -6.994  -8.075  1.00 83.41           O  
ATOM     98  N   GLU B  13      -2.843  -6.145  -4.040  1.00 88.94           N  
ATOM     99  CA  GLU B  13      -1.600  -5.381  -4.005  1.00 88.94           C  
ATOM    100  C   GLU B  13      -0.730  -5.796  -2.822  1.00 88.94           C  
ATOM    101  CB  GLU B  13      -1.893  -3.880  -3.940  1.00 88.94           C  
ATOM    102  O   GLU B  13       0.478  -5.551  -2.816  1.00 88.94           O  
ATOM    103  CG  GLU B  13      -2.593  -3.336  -5.177  1.00 88.94           C  
ATOM    104  CD  GLU B  13      -1.806  -3.560  -6.459  1.00 88.94           C  
ATOM    105  OE1 GLU B  13      -2.426  -3.669  -7.541  1.00 88.94           O  
ATOM    106  OE2 GLU B  13      -0.559  -3.629  -6.380  1.00 88.94           O  
ATOM    107  N   ALA B  14      -1.288  -6.500  -1.854  1.00 91.22           N  
ATOM    108  CA  ALA B  14      -0.587  -6.830  -0.615  1.00 91.22           C  
ATOM    109  C   ALA B  14      -0.162  -8.295  -0.599  1.00 91.22           C  
ATOM    110  CB  ALA B  14      -1.468  -6.520   0.593  1.00 91.22           C  
ATOM    111  O   ALA B  14       0.260  -8.814   0.438  1.00 91.22           O  
ATOM    112  N   THR B  15      -0.334  -9.011  -1.692  1.00 90.44           N  
ATOM    113  CA  THR B  15      -0.015 -10.432  -1.773  1.00 90.44           C  
ATOM    114  C   THR B  15       1.281 -10.652  -2.549  1.00 90.44           C  
ATOM    115  CB  THR B  15      -1.155 -11.224  -2.439  1.00 90.44           C  
ATOM    116  O   THR B  15       1.487 -10.053  -3.606  1.00 90.44           O  
ATOM    117  CG2 THR B  15      -0.816 -12.708  -2.527  1.00 90.44           C  
ATOM    118  OG1 THR B  15      -2.353 -11.063  -1.669  1.00 90.44           O  
ATOM    119  N   CYS B  16       2.175 -11.428  -1.987  1.00 94.71           N  
ATOM    120  CA  CYS B  16       3.415 -11.813  -2.652  1.00 94.71           C  
ATOM    121  C   CYS B  16       3.137 -12.741  -3.829  1.00 94.71           C  
ATOM    122  CB  CYS B  16       4.363 -12.494  -1.667  1.00 94.71           C  
ATOM    123  O   CYS B  16       2.399 -13.719  -3.693  1.00 94.71           O  
ATOM    124  SG  CYS B  16       5.922 -13.028  -2.407  1.00 94.71           S  
ATOM    125  N   SER B  17       3.744 -12.444  -4.978  1.00 91.20           N  
ATOM    126  CA  SER B  17       3.481 -13.208  -6.193  1.00 91.20           C  
ATOM    127  C   SER B  17       4.184 -14.560  -6.160  1.00 91.20           C  
ATOM    128  CB  SER B  17       3.928 -12.422  -7.427  1.00 91.20           C  
ATOM    129  O   SER B  17       3.895 -15.437  -6.977  1.00 91.20           O  
ATOM    130  OG  SER B  17       5.314 -12.135  -7.365  1.00 91.20           O  
ATOM    131  N   ILE B  18       5.080 -14.739  -5.166  1.00 92.73           N  
ATOM    132  CA  ILE B  18       5.819 -15.993  -5.079  1.00 92.73           C  
ATOM    133  C   ILE B  18       5.111 -16.943  -4.115  1.00 92.73           C  
ATOM    134  CB  ILE B  18       7.278 -15.759  -4.626  1.00 92.73           C  
ATOM    135  O   ILE B  18       4.731 -18.053  -4.495  1.00 92.73           O  
ATOM    136  CG1 ILE B  18       8.020 -14.888  -5.646  1.00 92.73           C  
ATOM    137  CG2 ILE B  18       7.999 -17.094  -4.417  1.00 92.73           C  
ATOM    138  CD1 ILE B  18       9.452 -14.555  -5.250  1.00 92.73           C  
ATOM    139  N   CYS B  19       4.866 -16.581  -2.935  1.00 93.09           N  
ATOM    140  CA  CYS B  19       4.266 -17.473  -1.949  1.00 93.09           C  
ATOM    141  C   CYS B  19       2.748 -17.334  -1.939  1.00 93.09           C  
ATOM    142  CB  CYS B  19       4.823 -17.184  -0.556  1.00 93.09           C  
ATOM    143  O   CYS B  19       2.050 -18.144  -1.328  1.00 93.09           O  
ATOM    144  SG  CYS B  19       4.331 -15.577   0.106  1.00 93.09           S  
ATOM    145  N   LEU B  20       2.185 -16.335  -2.582  1.00 86.04           N  
ATOM    146  CA  LEU B  20       0.757 -16.100  -2.764  1.00 86.04           C  
ATOM    147  C   LEU B  20       0.082 -15.791  -1.432  1.00 86.04           C  
ATOM    148  CB  LEU B  20       0.092 -17.316  -3.416  1.00 86.04           C  
ATOM    149  O   LEU B  20      -1.128 -15.977  -1.286  1.00 86.04           O  
ATOM    150  CG  LEU B  20       0.603 -17.706  -4.803  1.00 86.04           C  
ATOM    151  CD1 LEU B  20      -0.129 -18.944  -5.310  1.00 86.04           C  
ATOM    152  CD2 LEU B  20       0.440 -16.545  -5.779  1.00 86.04           C  
ATOM    153  N   ASP B  21       0.828 -15.389  -0.469  1.00 86.74           N  
ATOM    154  CA  ASP B  21       0.336 -14.908   0.819  1.00 86.74           C  
ATOM    155  C   ASP B  21       0.621 -13.418   0.994  1.00 86.74           C  
ATOM    156  CB  ASP B  21       0.967 -15.702   1.965  1.00 86.74           C  
ATOM    157  O   ASP B  21       1.308 -12.811   0.169  1.00 86.74           O  
ATOM    158  CG  ASP B  21       0.265 -17.023   2.228  1.00 86.74           C  
ATOM    159  OD1 ASP B  21      -0.967 -17.107   2.037  1.00 86.74           O  
ATOM    160  OD2 ASP B  21       0.950 -17.987   2.631  1.00 86.74           O  
ATOM    161  N   TYR B  22      -0.047 -12.877   2.040  1.00 89.26           N  
ATOM    162  CA  TYR B  22       0.268 -11.485   2.338  1.00 89.26           C  
ATOM    163  C   TYR B  22       1.760 -11.306   2.594  1.00 89.26           C  
ATOM    164  CB  TYR B  22      -0.531 -11.000   3.552  1.00 89.26           C  
ATOM    165  O   TYR B  22       2.405 -12.180   3.177  1.00 89.26           O  
ATOM    166  CG  TYR B  22      -2.010 -10.852   3.285  1.00 89.26           C  
ATOM    167  CD1 TYR B  22      -2.491  -9.831   2.469  1.00 89.26           C  
ATOM    168  CD2 TYR B  22      -2.928 -11.732   3.849  1.00 89.26           C  
ATOM    169  CE1 TYR B  22      -3.853  -9.690   2.222  1.00 89.26           C  
ATOM    170  CE2 TYR B  22      -4.291 -11.600   3.609  1.00 89.26           C  
ATOM    171  OH  TYR B  22      -6.092 -10.442   2.554  1.00 89.26           O  
ATOM    172  CZ  TYR B  22      -4.744 -10.578   2.795  1.00 89.26           C  
ATOM    173  N   PHE B  23       2.266 -10.179   2.119  1.00 95.20           N  
ATOM    174  CA  PHE B  23       3.689  -9.886   2.240  1.00 95.20           C  
ATOM    175  C   PHE B  23       4.151 -10.032   3.685  1.00 95.20           C  
ATOM    176  CB  PHE B  23       3.993  -8.473   1.732  1.00 95.20           C  
ATOM    177  O   PHE B  23       3.447  -9.623   4.611  1.00 95.20           O  
ATOM    178  CG  PHE B  23       4.096  -8.376   0.234  1.00 95.20           C  
ATOM    179  CD1 PHE B  23       5.162  -8.956  -0.442  1.00 95.20           C  
ATOM    180  CD2 PHE B  23       3.127  -7.703  -0.498  1.00 95.20           C  
ATOM    181  CE1 PHE B  23       5.260  -8.867  -1.829  1.00 95.20           C  
ATOM    182  CE2 PHE B  23       3.218  -7.610  -1.884  1.00 95.20           C  
ATOM    183  CZ  PHE B  23       4.286  -8.192  -2.547  1.00 95.20           C  
ATOM    184  N   THR B  24       5.236 -10.736   3.861  1.00 95.53           N  
ATOM    185  CA  THR B  24       6.004 -10.753   5.101  1.00 95.53           C  
ATOM    186  C   THR B  24       7.412 -10.212   4.872  1.00 95.53           C  
ATOM    187  CB  THR B  24       6.086 -12.174   5.688  1.00 95.53           C  
ATOM    188  O   THR B  24       8.162 -10.745   4.050  1.00 95.53           O  
ATOM    189  CG2 THR B  24       6.741 -12.163   7.065  1.00 95.53           C  
ATOM    190  OG1 THR B  24       4.764 -12.714   5.803  1.00 95.53           O  
ATOM    191  N   ASP B  25       7.755  -9.218   5.626  1.00 96.56           N  
ATOM    192  CA  ASP B  25       9.058  -8.581   5.464  1.00 96.56           C  
ATOM    193  C   ASP B  25       9.340  -8.274   3.994  1.00 96.56           C  
ATOM    194  CB  ASP B  25      10.165  -9.467   6.038  1.00 96.56           C  
ATOM    195  O   ASP B  25      10.352  -8.716   3.446  1.00 96.56           O  
ATOM    196  CG  ASP B  25      11.484  -8.734   6.208  1.00 96.56           C  
ATOM    197  OD1 ASP B  25      11.479  -7.489   6.326  1.00 96.56           O  
ATOM    198  OD2 ASP B  25      12.537  -9.406   6.220  1.00 96.56           O  
ATOM    199  N   PRO B  26       8.520  -7.482   3.309  1.00 97.10           N  
ATOM    200  CA  PRO B  26       8.612  -7.202   1.874  1.00 97.10           C  
ATOM    201  C   PRO B  26       9.852  -6.389   1.510  1.00 97.10           C  
ATOM    202  CB  PRO B  26       7.335  -6.408   1.588  1.00 97.10           C  
ATOM    203  O   PRO B  26      10.275  -5.523   2.279  1.00 97.10           O  
ATOM    204  CG  PRO B  26       6.980  -5.771   2.893  1.00 97.10           C  
ATOM    205  CD  PRO B  26       7.458  -6.661   4.004  1.00 97.10           C  
ATOM    206  N   VAL B  27      10.416  -6.700   0.387  1.00 95.38           N  
ATOM    207  CA  VAL B  27      11.546  -5.970  -0.179  1.00 95.38           C  
ATOM    208  C   VAL B  27      11.237  -5.577  -1.622  1.00 95.38           C  
ATOM    209  CB  VAL B  27      12.846  -6.802  -0.120  1.00 95.38           C  
ATOM    210  O   VAL B  27      10.482  -6.267  -2.312  1.00 95.38           O  
ATOM    211  CG1 VAL B  27      13.258  -7.057   1.329  1.00 95.38           C  
ATOM    212  CG2 VAL B  27      12.669  -8.122  -0.869  1.00 95.38           C  
ATOM    213  N   MET B  28      11.723  -4.527  -2.083  1.00 94.12           N  
ATOM    214  CA  MET B  28      11.520  -4.018  -3.436  1.00 94.12           C  
ATOM    215  C   MET B  28      12.791  -4.157  -4.267  1.00 94.12           C  
ATOM    216  CB  MET B  28      11.076  -2.554  -3.399  1.00 94.12           C  
ATOM    217  O   MET B  28      13.886  -3.860  -3.787  1.00 94.12           O  
ATOM    218  CG  MET B  28      10.621  -2.017  -4.746  1.00 94.12           C  
ATOM    219  SD  MET B  28      10.063  -0.271  -4.655  1.00 94.12           S  
ATOM    220  CE  MET B  28       8.538  -0.473  -3.692  1.00 94.12           C  
ATOM    221  N   THR B  29      12.630  -4.734  -5.460  1.00 91.62           N  
ATOM    222  CA  THR B  29      13.740  -4.840  -6.401  1.00 91.62           C  
ATOM    223  C   THR B  29      13.913  -3.539  -7.180  1.00 91.62           C  
ATOM    224  CB  THR B  29      13.529  -6.006  -7.384  1.00 91.62           C  
ATOM    225  O   THR B  29      13.082  -2.634  -7.080  1.00 91.62           O  
ATOM    226  CG2 THR B  29      13.401  -7.333  -6.643  1.00 91.62           C  
ATOM    227  OG1 THR B  29      12.335  -5.776  -8.141  1.00 91.62           O  
ATOM    228  N   THR B  30      14.993  -3.448  -7.903  1.00 87.97           N  
ATOM    229  CA  THR B  30      15.305  -2.234  -8.650  1.00 87.97           C  
ATOM    230  C   THR B  30      14.262  -1.984  -9.735  1.00 87.97           C  
ATOM    231  CB  THR B  30      16.704  -2.315  -9.288  1.00 87.97           C  
ATOM    232  O   THR B  30      14.048  -0.842 -10.147  1.00 87.97           O  
ATOM    233  CG2 THR B  30      17.796  -2.292  -8.223  1.00 87.97           C  
ATOM    234  OG1 THR B  30      16.810  -3.530 -10.040  1.00 87.97           O  
ATOM    235  N   CYS B  31      13.625  -3.060 -10.200  1.00 89.92           N  
ATOM    236  CA  CYS B  31      12.611  -2.919 -11.239  1.00 89.92           C  
ATOM    237  C   CYS B  31      11.282  -2.466 -10.647  1.00 89.92           C  
ATOM    238  CB  CYS B  31      12.424  -4.238 -11.988  1.00 89.92           C  
ATOM    239  O   CYS B  31      10.337  -2.174 -11.382  1.00 89.92           O  
ATOM    240  SG  CYS B  31      11.699  -5.550 -10.980  1.00 89.92           S  
ATOM    241  N   GLY B  32      11.165  -2.447  -9.356  1.00 89.63           N  
ATOM    242  CA  GLY B  32       9.982  -1.890  -8.720  1.00 89.63           C  
ATOM    243  C   GLY B  32       9.002  -2.949  -8.252  1.00 89.63           C  
ATOM    244  O   GLY B  32       7.952  -2.626  -7.692  1.00 89.63           O  
ATOM    245  N   HIS B  33       9.358  -4.179  -8.395  1.00 93.48           N  
ATOM    246  CA  HIS B  33       8.491  -5.252  -7.921  1.00 93.48           C  
ATOM    247  C   HIS B  33       8.826  -5.636  -6.483  1.00 93.48           C  
ATOM    248  CB  HIS B  33       8.605  -6.475  -8.832  1.00 93.48           C  
ATOM    249  O   HIS B  33       9.964  -5.465  -6.040  1.00 93.48           O  
ATOM    250  CG  HIS B  33       7.996  -6.275 -10.183  1.00 93.48           C  
ATOM    251  CD2 HIS B  33       6.708  -6.106 -10.562  1.00 93.48           C  
ATOM    252  ND1 HIS B  33       8.747  -6.236 -11.339  1.00 93.48           N  
ATOM    253  CE1 HIS B  33       7.943  -6.050 -12.372  1.00 93.48           C  
ATOM    254  NE2 HIS B  33       6.701  -5.968 -11.928  1.00 93.48           N  
ATOM    255  N   ASN B  34       7.825  -6.107  -5.769  1.00 96.31           N  
ATOM    256  CA  ASN B  34       7.963  -6.427  -4.352  1.00 96.31           C  
ATOM    257  C   ASN B  34       7.745  -7.914  -4.089  1.00 96.31           C  
ATOM    258  CB  ASN B  34       6.990  -5.591  -3.517  1.00 96.31           C  
ATOM    259  O   ASN B  34       6.911  -8.548  -4.738  1.00 96.31           O  
ATOM    260  CG  ASN B  34       7.239  -4.102  -3.647  1.00 96.31           C  
ATOM    261  ND2 ASN B  34       6.528  -3.460  -4.566  1.00 96.31           N  
ATOM    262  OD1 ASN B  34       8.065  -3.532  -2.928  1.00 96.31           O  
ATOM    263  N   PHE B  35       8.499  -8.415  -3.172  1.00 96.70           N  
ATOM    264  CA  PHE B  35       8.406  -9.803  -2.736  1.00 96.70           C  
ATOM    265  C   PHE B  35       8.732  -9.929  -1.253  1.00 96.70           C  
ATOM    266  CB  PHE B  35       9.347 -10.690  -3.558  1.00 96.70           C  
ATOM    267  O   PHE B  35       9.355  -9.038  -0.672  1.00 96.70           O  
ATOM    268  CG  PHE B  35       9.213 -10.503  -5.045  1.00 96.70           C  
ATOM    269  CD1 PHE B  35       8.259 -11.211  -5.765  1.00 96.70           C  
ATOM    270  CD2 PHE B  35      10.042  -9.618  -5.723  1.00 96.70           C  
ATOM    271  CE1 PHE B  35       8.133 -11.040  -7.142  1.00 96.70           C  
ATOM    272  CE2 PHE B  35       9.922  -9.442  -7.099  1.00 96.70           C  
ATOM    273  CZ  PHE B  35       8.967 -10.155  -7.806  1.00 96.70           C  
ATOM    274  N   CYS B  36       8.222 -11.003  -0.678  1.00 97.51           N  
ATOM    275  CA  CYS B  36       8.782 -11.314   0.632  1.00 97.51           C  
ATOM    276  C   CYS B  36      10.289 -11.527   0.545  1.00 97.51           C  
ATOM    277  CB  CYS B  36       8.116 -12.559   1.218  1.00 97.51           C  
ATOM    278  O   CYS B  36      10.783 -12.111  -0.421  1.00 97.51           O  
ATOM    279  SG  CYS B  36       6.336 -12.381   1.471  1.00 97.51           S  
ATOM    280  N   ARG B  37      10.958 -11.071   1.504  1.00 95.85           N  
ATOM    281  CA  ARG B  37      12.407 -11.244   1.513  1.00 95.85           C  
ATOM    282  C   ARG B  37      12.784 -12.714   1.358  1.00 95.85           C  
ATOM    283  CB  ARG B  37      13.008 -10.682   2.803  1.00 95.85           C  
ATOM    284  O   ARG B  37      13.636 -13.058   0.536  1.00 95.85           O  
ATOM    285  CG  ARG B  37      14.527 -10.738   2.851  1.00 95.85           C  
ATOM    286  CD  ARG B  37      15.073 -10.143   4.141  1.00 95.85           C  
ATOM    287  NE  ARG B  37      14.658  -8.753   4.312  1.00 95.85           N  
ATOM    288  NH1 ARG B  37      16.340  -7.873   2.996  1.00 95.85           N  
ATOM    289  NH2 ARG B  37      14.807  -6.485   3.986  1.00 95.85           N  
ATOM    290  CZ  ARG B  37      15.270  -7.707   3.764  1.00 95.85           C  
ATOM    291  N   ALA B  38      12.125 -13.523   2.142  1.00 95.90           N  
ATOM    292  CA  ALA B  38      12.414 -14.954   2.103  1.00 95.90           C  
ATOM    293  C   ALA B  38      12.096 -15.541   0.731  1.00 95.90           C  
ATOM    294  CB  ALA B  38      11.627 -15.686   3.187  1.00 95.90           C  
ATOM    295  O   ALA B  38      12.849 -16.369   0.214  1.00 95.90           O  
ATOM    296  N   CYS B  39      10.998 -15.090   0.103  1.00 96.04           N  
ATOM    297  CA  CYS B  39      10.567 -15.602  -1.193  1.00 96.04           C  
ATOM    298  C   CYS B  39      11.567 -15.237  -2.284  1.00 96.04           C  
ATOM    299  CB  CYS B  39       9.186 -15.056  -1.552  1.00 96.04           C  
ATOM    300  O   CYS B  39      11.961 -16.089  -3.081  1.00 96.04           O  
ATOM    301  SG  CYS B  39       7.841 -15.794  -0.598  1.00 96.04           S  
ATOM    302  N   ILE B  40      12.019 -14.039  -2.344  1.00 94.18           N  
ATOM    303  CA  ILE B  40      12.928 -13.592  -3.394  1.00 94.18           C  
ATOM    304  C   ILE B  40      14.289 -14.260  -3.218  1.00 94.18           C  
ATOM    305  CB  ILE B  40      13.080 -12.054  -3.392  1.00 94.18           C  
ATOM    306  O   ILE B  40      14.929 -14.647  -4.199  1.00 94.18           O  
ATOM    307  CG1 ILE B  40      13.796 -11.586  -4.664  1.00 94.18           C  
ATOM    308  CG2 ILE B  40      13.829 -11.588  -2.139  1.00 94.18           C  
ATOM    309  CD1 ILE B  40      13.005 -11.827  -5.943  1.00 94.18           C  
ATOM    310  N   GLN B  41      14.760 -14.326  -2.009  1.00 91.17           N  
ATOM    311  CA  GLN B  41      16.043 -14.965  -1.735  1.00 91.17           C  
ATOM    312  C   GLN B  41      16.026 -16.433  -2.149  1.00 91.17           C  
ATOM    313  CB  GLN B  41      16.399 -14.842  -0.252  1.00 91.17           C  
ATOM    314  O   GLN B  41      16.983 -16.925  -2.751  1.00 91.17           O  
ATOM    315  CG  GLN B  41      16.823 -13.440   0.164  1.00 91.17           C  
ATOM    316  CD  GLN B  41      17.106 -13.329   1.650  1.00 91.17           C  
ATOM    317  NE2 GLN B  41      17.948 -12.372   2.024  1.00 91.17           N  
ATOM    318  OE1 GLN B  41      16.572 -14.098   2.456  1.00 91.17           O  
ATOM    319  N   LEU B  42      14.931 -17.107  -1.803  1.00 91.72           N  
ATOM    320  CA  LEU B  42      14.789 -18.508  -2.182  1.00 91.72           C  
ATOM    321  C   LEU B  42      14.715 -18.657  -3.698  1.00 91.72           C  
ATOM    322  CB  LEU B  42      13.539 -19.114  -1.537  1.00 91.72           C  
ATOM    323  O   LEU B  42      15.310 -19.576  -4.266  1.00 91.72           O  
ATOM    324  CG  LEU B  42      13.407 -20.636  -1.612  1.00 91.72           C  
ATOM    325  CD1 LEU B  42      14.471 -21.304  -0.747  1.00 91.72           C  
ATOM    326  CD2 LEU B  42      12.011 -21.074  -1.184  1.00 91.72           C  
ATOM    327  N   SER B  43      13.982 -17.796  -4.362  1.00 89.91           N  
ATOM    328  CA  SER B  43      13.875 -17.814  -5.817  1.00 89.91           C  
ATOM    329  C   SER B  43      15.242 -17.658  -6.475  1.00 89.91           C  
ATOM    330  CB  SER B  43      12.938 -16.706  -6.300  1.00 89.91           C  
ATOM    331  O   SER B  43      15.530 -18.310  -7.481  1.00 89.91           O  
ATOM    332  OG  SER B  43      12.890 -16.669  -7.715  1.00 89.91           O  
ATOM    333  N   TRP B  44      16.041 -16.833  -5.977  1.00 86.15           N  
ATOM    334  CA  TRP B  44      17.377 -16.580  -6.507  1.00 86.15           C  
ATOM    335  C   TRP B  44      18.293 -17.776  -6.268  1.00 86.15           C  
ATOM    336  CB  TRP B  44      17.979 -15.324  -5.871  1.00 86.15           C  
ATOM    337  O   TRP B  44      19.149 -18.085  -7.100  1.00 86.15           O  
ATOM    338  CG  TRP B  44      17.386 -14.042  -6.372  1.00 86.15           C  
ATOM    339  CD1 TRP B  44      16.572 -13.881  -7.460  1.00 86.15           C  
ATOM    340  CD2 TRP B  44      17.564 -12.740  -5.807  1.00 86.15           C  
ATOM    341  CE2 TRP B  44      16.828 -11.835  -6.604  1.00 86.15           C  
ATOM    342  CE3 TRP B  44      18.274 -12.250  -4.703  1.00 86.15           C  
ATOM    343  NE1 TRP B  44      16.234 -12.555  -7.604  1.00 86.15           N  
ATOM    344  CH2 TRP B  44      17.487 -10.013  -5.244  1.00 86.15           C  
ATOM    345  CZ2 TRP B  44      16.783 -10.465  -6.330  1.00 86.15           C  
ATOM    346  CZ3 TRP B  44      18.228 -10.887  -4.433  1.00 86.15           C  
ATOM    347  N   GLU B  45      18.162 -18.337  -5.073  1.00 84.75           N  
ATOM    348  CA  GLU B  45      18.952 -19.524  -4.763  1.00 84.75           C  
ATOM    349  C   GLU B  45      18.629 -20.667  -5.721  1.00 84.75           C  
ATOM    350  CB  GLU B  45      18.714 -19.967  -3.317  1.00 84.75           C  
ATOM    351  O   GLU B  45      19.526 -21.393  -6.155  1.00 84.75           O  
ATOM    352  CG  GLU B  45      19.449 -19.123  -2.286  1.00 84.75           C  
ATOM    353  CD  GLU B  45      19.172 -19.548  -0.853  1.00 84.75           C  
ATOM    354  OE1 GLU B  45      19.659 -18.877   0.085  1.00 84.75           O  
ATOM    355  OE2 GLU B  45      18.462 -20.562  -0.667  1.00 84.75           O  
ATOM    356  N   LYS B  46      17.374 -20.852  -6.021  1.00 83.41           N  
ATOM    357  CA  LYS B  46      16.928 -21.888  -6.948  1.00 83.41           C  
ATOM    358  C   LYS B  46      17.440 -21.619  -8.360  1.00 83.41           C  
ATOM    359  CB  LYS B  46      15.401 -21.982  -6.954  1.00 83.41           C  
ATOM    360  O   LYS B  46      17.760 -22.553  -9.098  1.00 83.41           O  
ATOM    361  CG  LYS B  46      14.818 -22.654  -5.719  1.00 83.41           C  
ATOM    362  CD  LYS B  46      13.304 -22.786  -5.817  1.00 83.41           C  
ATOM    363  CE  LYS B  46      12.711 -23.387  -4.550  1.00 83.41           C  
ATOM    364  NZ  LYS B  46      11.223 -23.488  -4.629  1.00 83.41           N  
ATOM    365  N   ALA B  47      17.506 -20.378  -8.732  1.00 75.94           N  
ATOM    366  CA  ALA B  47      18.006 -19.985 -10.047  1.00 75.94           C  
ATOM    367  C   ALA B  47      19.503 -20.255 -10.168  1.00 75.94           C  
ATOM    368  CB  ALA B  47      17.711 -18.511 -10.310  1.00 75.94           C  
ATOM    369  O   ALA B  47      20.007 -20.516 -11.263  1.00 75.94           O  
ATOM    370  N   ARG B  48      20.232 -20.148  -9.127  1.00 74.69           N  
ATOM    371  CA  ARG B  48      21.665 -20.418  -9.075  1.00 74.69           C  
ATOM    372  C   ARG B  48      21.955 -21.893  -9.337  1.00 74.69           C  
ATOM    373  CB  ARG B  48      22.242 -20.004  -7.720  1.00 74.69           C  
ATOM    374  O   ARG B  48      22.991 -22.235  -9.910  1.00 74.69           O  
ATOM    375  CG  ARG B  48      22.418 -18.502  -7.558  1.00 74.69           C  
ATOM    376  CD  ARG B  48      23.142 -18.155  -6.265  1.00 74.69           C  
ATOM    377  NE  ARG B  48      23.540 -16.751  -6.230  1.00 74.69           N  
ATOM    378  NH1 ARG B  48      24.863 -16.958  -4.348  1.00 74.69           N  
ATOM    379  NH2 ARG B  48      24.645 -14.924  -5.383  1.00 74.69           N  
ATOM    380  CZ  ARG B  48      24.348 -16.214  -5.320  1.00 74.69           C  
ATOM    381  N   GLY B  49      21.110 -22.764  -8.730  1.00 69.41           N  
ATOM    382  CA  GLY B  49      21.304 -24.201  -8.849  1.00 69.41           C  
ATOM    383  C   GLY B  49      21.048 -24.724 -10.250  1.00 69.41           C  
ATOM    384  O   GLY B  49      21.486 -25.822 -10.597  1.00 69.41           O  
ATOM    385  N   LYS B  50      20.217 -23.981 -11.002  1.00 62.81           N  
ATOM    386  CA  LYS B  50      19.924 -24.426 -12.362  1.00 62.81           C  
ATOM    387  C   LYS B  50      21.109 -24.173 -13.290  1.00 62.81           C  
ATOM    388  CB  LYS B  50      18.678 -23.723 -12.901  1.00 62.81           C  
ATOM    389  O   LYS B  50      21.677 -23.079 -13.295  1.00 62.81           O  
ATOM    390  CG  LYS B  50      17.545 -24.669 -13.270  1.00 62.81           C  
ATOM    391  CD  LYS B  50      16.289 -23.907 -13.672  1.00 62.81           C  
ATOM    392  CE  LYS B  50      15.140 -24.852 -13.998  1.00 62.81           C  
ATOM    393  NZ  LYS B  50      13.917 -24.110 -14.427  1.00 62.81           N  
ATOM    394  N   LYS B  51      22.131 -25.061 -13.401  1.00 57.03           N  
ATOM    395  CA  LYS B  51      23.343 -25.316 -14.173  1.00 57.03           C  
ATOM    396  C   LYS B  51      23.216 -24.770 -15.593  1.00 57.03           C  
ATOM    397  CB  LYS B  51      23.650 -26.813 -14.214  1.00 57.03           C  
ATOM    398  O   LYS B  51      22.173 -24.926 -16.232  1.00 57.03           O  
ATOM    399  CG  LYS B  51      24.705 -27.256 -13.211  1.00 57.03           C  
ATOM    400  CD  LYS B  51      24.968 -28.754 -13.301  1.00 57.03           C  
ATOM    401  CE  LYS B  51      25.962 -29.213 -12.242  1.00 57.03           C  
ATOM    402  NZ  LYS B  51      26.283 -30.665 -12.376  1.00 57.03           N  
ATOM    403  N   GLY B  52      23.916 -23.579 -15.893  1.00 56.84           N  
ATOM    404  CA  GLY B  52      24.197 -23.133 -17.248  1.00 56.84           C  
ATOM    405  C   GLY B  52      23.947 -21.650 -17.452  1.00 56.84           C  
ATOM    406  O   GLY B  52      24.220 -21.111 -18.526  1.00 56.84           O  
ATOM    407  N   ARG B  53      23.218 -21.065 -16.577  1.00 52.72           N  
ATOM    408  CA  ARG B  53      23.009 -19.654 -16.882  1.00 52.72           C  
ATOM    409  C   ARG B  53      24.107 -18.792 -16.268  1.00 52.72           C  
ATOM    410  CB  ARG B  53      21.639 -19.192 -16.381  1.00 52.72           C  
ATOM    411  O   ARG B  53      24.528 -19.029 -15.134  1.00 52.72           O  
ATOM    412  CG  ARG B  53      20.555 -19.208 -17.448  1.00 52.72           C  
ATOM    413  CD  ARG B  53      19.246 -18.630 -16.930  1.00 52.72           C  
ATOM    414  NE  ARG B  53      18.177 -18.748 -17.917  1.00 52.72           N  
ATOM    415  NH1 ARG B  53      16.717 -17.341 -16.810  1.00 52.72           N  
ATOM    416  NH2 ARG B  53      16.099 -18.310 -18.793  1.00 52.72           N  
ATOM    417  CZ  ARG B  53      17.000 -18.133 -17.838  1.00 52.72           C  
ATOM    418  N   ARG B  54      25.061 -18.401 -17.101  1.00 51.16           N  
ATOM    419  CA  ARG B  54      26.076 -17.394 -16.807  1.00 51.16           C  
ATOM    420  C   ARG B  54      25.566 -16.385 -15.784  1.00 51.16           C  
ATOM    421  CB  ARG B  54      26.504 -16.672 -18.087  1.00 51.16           C  
ATOM    422  O   ARG B  54      24.653 -15.609 -16.071  1.00 51.16           O  
ATOM    423  CG  ARG B  54      27.858 -17.112 -18.619  1.00 51.16           C  
ATOM    424  CD  ARG B  54      28.244 -16.349 -19.878  1.00 51.16           C  
ATOM    425  NE  ARG B  54      29.487 -16.854 -20.455  1.00 51.16           N  
ATOM    426  NH1 ARG B  54      29.562 -15.307 -22.169  1.00 51.16           N  
ATOM    427  NH2 ARG B  54      31.214 -16.885 -21.969  1.00 51.16           N  
ATOM    428  CZ  ARG B  54      30.085 -16.347 -21.530  1.00 51.16           C  
ATOM    429  N   LYS B  55      25.273 -16.835 -14.623  1.00 54.49           N  
ATOM    430  CA  LYS B  55      24.853 -15.984 -13.513  1.00 54.49           C  
ATOM    431  C   LYS B  55      25.776 -14.778 -13.366  1.00 54.49           C  
ATOM    432  CB  LYS B  55      24.819 -16.781 -12.208  1.00 54.49           C  
ATOM    433  O   LYS B  55      27.001 -14.924 -13.360  1.00 54.49           O  
ATOM    434  CG  LYS B  55      23.498 -17.489 -11.949  1.00 54.49           C  
ATOM    435  CD  LYS B  55      23.485 -18.167 -10.585  1.00 54.49           C  
ATOM    436  CE  LYS B  55      22.177 -18.908 -10.341  1.00 54.49           C  
ATOM    437  NZ  LYS B  55      22.167 -19.590  -9.012  1.00 54.49           N  
ATOM    438  N   ARG B  56      25.538 -13.629 -14.121  1.00 58.65           N  
ATOM    439  CA  ARG B  56      26.282 -12.421 -13.779  1.00 58.65           C  
ATOM    440  C   ARG B  56      26.399 -12.260 -12.267  1.00 58.65           C  
ATOM    441  CB  ARG B  56      25.612 -11.187 -14.387  1.00 58.65           C  
ATOM    442  O   ARG B  56      25.418 -12.435 -11.541  1.00 58.65           O  
ATOM    443  CG  ARG B  56      26.064 -10.877 -15.805  1.00 58.65           C  
ATOM    444  CD  ARG B  56      25.456  -9.580 -16.320  1.00 58.65           C  
ATOM    445  NE  ARG B  56      25.689  -9.406 -17.751  1.00 58.65           N  
ATOM    446  NH1 ARG B  56      25.004  -7.200 -17.804  1.00 58.65           N  
ATOM    447  NH2 ARG B  56      25.716  -8.231 -19.724  1.00 58.65           N  
ATOM    448  CZ  ARG B  56      25.469  -8.279 -18.423  1.00 58.65           C  
ATOM    449  N   LYS B  57      27.468 -12.513 -11.734  1.00 65.80           N  
ATOM    450  CA  LYS B  57      27.824 -12.446 -10.320  1.00 65.80           C  
ATOM    451  C   LYS B  57      27.133 -11.270  -9.635  1.00 65.80           C  
ATOM    452  CB  LYS B  57      29.340 -12.333 -10.153  1.00 65.80           C  
ATOM    453  O   LYS B  57      27.294 -10.121 -10.050  1.00 65.80           O  
ATOM    454  CG  LYS B  57      29.975 -13.522  -9.447  1.00 65.80           C  
ATOM    455  CD  LYS B  57      31.487 -13.368  -9.344  1.00 65.80           C  
ATOM    456  CE  LYS B  57      32.135 -14.602  -8.730  1.00 65.80           C  
ATOM    457  NZ  LYS B  57      33.621 -14.468  -8.654  1.00 65.80           N  
ATOM    458  N   GLY B  58      25.937 -11.427  -9.062  1.00 75.76           N  
ATOM    459  CA  GLY B  58      25.313 -10.532  -8.101  1.00 75.76           C  
ATOM    460  C   GLY B  58      23.966 -10.008  -8.561  1.00 75.76           C  
ATOM    461  O   GLY B  58      23.386  -9.126  -7.925  1.00 75.76           O  
ATOM    462  N   SER B  59      23.615 -10.369  -9.829  1.00 83.08           N  
ATOM    463  CA  SER B  59      22.310  -9.917 -10.302  1.00 83.08           C  
ATOM    464  C   SER B  59      21.386 -11.097 -10.586  1.00 83.08           C  
ATOM    465  CB  SER B  59      22.462  -9.064 -11.562  1.00 83.08           C  
ATOM    466  O   SER B  59      21.843 -12.165 -10.998  1.00 83.08           O  
ATOM    467  OG  SER B  59      22.959  -9.841 -12.639  1.00 83.08           O  
ATOM    468  N   PHE B  60      20.143 -10.916 -10.270  1.00 85.60           N  
ATOM    469  CA  PHE B  60      19.147 -11.969 -10.425  1.00 85.60           C  
ATOM    470  C   PHE B  60      17.903 -11.439 -11.128  1.00 85.60           C  
ATOM    471  CB  PHE B  60      18.769 -12.559  -9.063  1.00 85.60           C  
ATOM    472  O   PHE B  60      17.560 -10.262 -10.991  1.00 85.60           O  
ATOM    473  CG  PHE B  60      19.932 -13.150  -8.314  1.00 85.60           C  
ATOM    474  CD1 PHE B  60      20.292 -14.479  -8.498  1.00 85.60           C  
ATOM    475  CD2 PHE B  60      20.666 -12.376  -7.424  1.00 85.60           C  
ATOM    476  CE1 PHE B  60      21.368 -15.029  -7.805  1.00 85.60           C  
ATOM    477  CE2 PHE B  60      21.743 -12.918  -6.729  1.00 85.60           C  
ATOM    478  CZ  PHE B  60      22.092 -14.246  -6.920  1.00 85.60           C  
ATOM    479  N   PRO B  61      17.368 -12.365 -11.922  1.00 89.54           N  
ATOM    480  CA  PRO B  61      16.166 -11.928 -12.637  1.00 89.54           C  
ATOM    481  C   PRO B  61      14.963 -11.749 -11.714  1.00 89.54           C  
ATOM    482  CB  PRO B  61      15.922 -13.058 -13.639  1.00 89.54           C  
ATOM    483  O   PRO B  61      14.754 -12.554 -10.803  1.00 89.54           O  
ATOM    484  CG  PRO B  61      16.519 -14.271 -13.001  1.00 89.54           C  
ATOM    485  CD  PRO B  61      17.680 -13.840 -12.152  1.00 89.54           C  
ATOM    486  N   CYS B  62      14.180 -10.712 -11.948  1.00 91.98           N  
ATOM    487  CA  CYS B  62      12.930 -10.486 -11.232  1.00 91.98           C  
ATOM    488  C   CYS B  62      11.904 -11.560 -11.572  1.00 91.98           C  
ATOM    489  CB  CYS B  62      12.365  -9.105 -11.562  1.00 91.98           C  
ATOM    490  O   CYS B  62      11.648 -11.830 -12.747  1.00 91.98           O  
ATOM    491  SG  CYS B  62      10.729  -8.800 -10.859  1.00 91.98           S  
ATOM    492  N   PRO B  63      11.312 -12.175 -10.590  1.00 91.51           N  
ATOM    493  CA  PRO B  63      10.336 -13.243 -10.816  1.00 91.51           C  
ATOM    494  C   PRO B  63       9.122 -12.773 -11.616  1.00 91.51           C  
ATOM    495  CB  PRO B  63       9.929 -13.656  -9.399  1.00 91.51           C  
ATOM    496  O   PRO B  63       8.420 -13.591 -12.216  1.00 91.51           O  
ATOM    497  CG  PRO B  63      11.112 -13.319  -8.549  1.00 91.51           C  
ATOM    498  CD  PRO B  63      11.736 -12.059  -9.078  1.00 91.51           C  
ATOM    499  N   GLU B  64       8.934 -11.557 -11.673  1.00 90.33           N  
ATOM    500  CA  GLU B  64       7.746 -11.033 -12.340  1.00 90.33           C  
ATOM    501  C   GLU B  64       8.083 -10.498 -13.728  1.00 90.33           C  
ATOM    502  CB  GLU B  64       7.096  -9.933 -11.496  1.00 90.33           C  
ATOM    503  O   GLU B  64       7.464 -10.892 -14.719  1.00 90.33           O  
ATOM    504  CG  GLU B  64       6.375 -10.451 -10.260  1.00 90.33           C  
ATOM    505  CD  GLU B  64       4.999  -9.834 -10.066  1.00 90.33           C  
ATOM    506  OE1 GLU B  64       4.348 -10.114  -9.034  1.00 90.33           O  
ATOM    507  OE2 GLU B  64       4.567  -9.066 -10.954  1.00 90.33           O  
ATOM    508  N   CYS B  65       9.058  -9.676 -13.931  1.00 93.00           N  
ATOM    509  CA  CYS B  65       9.313  -9.016 -15.206  1.00 93.00           C  
ATOM    510  C   CYS B  65      10.593  -9.542 -15.845  1.00 93.00           C  
ATOM    511  CB  CYS B  65       9.412  -7.503 -15.017  1.00 93.00           C  
ATOM    512  O   CYS B  65      10.903  -9.209 -16.990  1.00 93.00           O  
ATOM    513  SG  CYS B  65      10.903  -6.973 -14.148  1.00 93.00           S  
ATOM    514  N   ARG B  66      11.450 -10.232 -15.126  1.00 90.73           N  
ATOM    515  CA  ARG B  66      12.655 -10.903 -15.604  1.00 90.73           C  
ATOM    516  C   ARG B  66      13.802  -9.913 -15.774  1.00 90.73           C  
ATOM    517  CB  ARG B  66      12.382 -11.621 -16.927  1.00 90.73           C  
ATOM    518  O   ARG B  66      14.864 -10.268 -16.290  1.00 90.73           O  
ATOM    519  CG  ARG B  66      11.411 -12.785 -16.807  1.00 90.73           C  
ATOM    520  CD  ARG B  66      11.211 -13.492 -18.141  1.00 90.73           C  
ATOM    521  NE  ARG B  66      10.126 -14.468 -18.076  1.00 90.73           N  
ATOM    522  NH1 ARG B  66       8.630 -13.193 -19.289  1.00 90.73           N  
ATOM    523  NH2 ARG B  66       8.012 -15.256 -18.503  1.00 90.73           N  
ATOM    524  CZ  ARG B  66       8.925 -14.303 -18.623  1.00 90.73           C  
ATOM    525  N   GLU B  67      13.589  -8.685 -15.435  1.00 90.28           N  
ATOM    526  CA  GLU B  67      14.695  -7.732 -15.428  1.00 90.28           C  
ATOM    527  C   GLU B  67      15.764  -8.134 -14.416  1.00 90.28           C  
ATOM    528  CB  GLU B  67      14.185  -6.320 -15.122  1.00 90.28           C  
ATOM    529  O   GLU B  67      15.445  -8.618 -13.328  1.00 90.28           O  
ATOM    530  CG  GLU B  67      15.224  -5.230 -15.346  1.00 90.28           C  
ATOM    531  CD  GLU B  67      14.659  -3.826 -15.203  1.00 90.28           C  
ATOM    532  OE1 GLU B  67      15.437  -2.884 -14.930  1.00 90.28           O  
ATOM    533  OE2 GLU B  67      13.429  -3.666 -15.364  1.00 90.28           O  
ATOM    534  N   MET B  68      16.893  -7.910 -14.753  1.00 87.08           N  
ATOM    535  CA  MET B  68      18.001  -8.252 -13.866  1.00 87.08           C  
ATOM    536  C   MET B  68      18.117  -7.243 -12.728  1.00 87.08           C  
ATOM    537  CB  MET B  68      19.315  -8.314 -14.646  1.00 87.08           C  
ATOM    538  O   MET B  68      18.067  -6.034 -12.957  1.00 87.08           O  
ATOM    539  CG  MET B  68      19.330  -9.370 -15.739  1.00 87.08           C  
ATOM    540  SD  MET B  68      19.181 -11.073 -15.073  1.00 87.08           S  
ATOM    541  CE  MET B  68      20.838 -11.286 -14.363  1.00 87.08           C  
ATOM    542  N   SER B  69      18.118  -7.726 -11.511  1.00 84.74           N  
ATOM    543  CA  SER B  69      18.254  -6.892 -10.321  1.00 84.74           C  
ATOM    544  C   SER B  69      19.412  -7.360  -9.447  1.00 84.74           C  
ATOM    545  CB  SER B  69      16.957  -6.898  -9.510  1.00 84.74           C  
ATOM    546  O   SER B  69      19.542  -8.554  -9.168  1.00 84.74           O  
ATOM    547  OG  SER B  69      17.074  -6.068  -8.367  1.00 84.74           O  
ATOM    548  N   PRO B  70      20.198  -6.353  -9.088  1.00 81.10           N  
ATOM    549  CA  PRO B  70      21.276  -6.748  -8.178  1.00 81.10           C  
ATOM    550  C   PRO B  70      20.766  -7.128  -6.790  1.00 81.10           C  
ATOM    551  CB  PRO B  70      22.158  -5.499  -8.113  1.00 81.10           C  
ATOM    552  O   PRO B  70      19.806  -6.532  -6.296  1.00 81.10           O  
ATOM    553  CG  PRO B  70      21.279  -4.386  -8.586  1.00 81.10           C  
ATOM    554  CD  PRO B  70      20.138  -4.976  -9.362  1.00 81.10           C  
ATOM    555  N   GLN B  71      21.294  -8.259  -6.185  1.00 73.62           N  
ATOM    556  CA  GLN B  71      20.903  -8.741  -4.865  1.00 73.62           C  
ATOM    557  C   GLN B  71      21.116  -7.667  -3.802  1.00 73.62           C  
ATOM    558  CB  GLN B  71      21.686 -10.003  -4.500  1.00 73.62           C  
ATOM    559  O   GLN B  71      20.349  -7.576  -2.841  1.00 73.62           O  
ATOM    560  CG  GLN B  71      20.960 -10.916  -3.521  1.00 73.62           C  
ATOM    561  CD  GLN B  71      21.715 -12.202  -3.247  1.00 73.62           C  
ATOM    562  NE2 GLN B  71      21.144 -13.058  -2.406  1.00 73.62           N  
ATOM    563  OE1 GLN B  71      22.803 -12.426  -3.787  1.00 73.62           O  
ATOM    564  N   ARG B  72      22.119  -6.803  -4.026  1.00 72.13           N  
ATOM    565  CA  ARG B  72      22.527  -5.816  -3.032  1.00 72.13           C  
ATOM    566  C   ARG B  72      21.571  -4.628  -3.014  1.00 72.13           C  
ATOM    567  CB  ARG B  72      23.954  -5.336  -3.304  1.00 72.13           C  
ATOM    568  O   ARG B  72      21.575  -3.835  -2.071  1.00 72.13           O  
ATOM    569  CG  ARG B  72      24.677  -6.131  -4.380  1.00 72.13           C  
ATOM    570  CD  ARG B  72      26.143  -5.737  -4.484  1.00 72.13           C  
ATOM    571  NE  ARG B  72      26.839  -6.513  -5.506  1.00 72.13           N  
ATOM    572  NH1 ARG B  72      28.893  -5.511  -5.162  1.00 72.13           N  
ATOM    573  NH2 ARG B  72      28.661  -7.145  -6.753  1.00 72.13           N  
ATOM    574  CZ  ARG B  72      28.129  -6.388  -5.805  1.00 72.13           C  
ATOM    575  N   ASN B  73      20.626  -4.723  -3.869  1.00 77.57           N  
ATOM    576  CA  ASN B  73      19.794  -3.528  -3.954  1.00 77.57           C  
ATOM    577  C   ASN B  73      18.352  -3.819  -3.546  1.00 77.57           C  
ATOM    578  CB  ASN B  73      19.838  -2.941  -5.366  1.00 77.57           C  
ATOM    579  O   ASN B  73      17.429  -3.123  -3.973  1.00 77.57           O  
ATOM    580  CG  ASN B  73      21.176  -2.306  -5.692  1.00 77.57           C  
ATOM    581  ND2 ASN B  73      21.411  -2.044  -6.973  1.00 77.57           N  
ATOM    582  OD1 ASN B  73      21.991  -2.053  -4.801  1.00 77.57           O  
ATOM    583  N   LEU B  74      18.233  -4.801  -2.684  1.00 88.16           N  
ATOM    584  CA  LEU B  74      16.889  -5.035  -2.167  1.00 88.16           C  
ATOM    585  C   LEU B  74      16.579  -4.088  -1.012  1.00 88.16           C  
ATOM    586  CB  LEU B  74      16.738  -6.487  -1.706  1.00 88.16           C  
ATOM    587  O   LEU B  74      17.287  -4.081  -0.002  1.00 88.16           O  
ATOM    588  CG  LEU B  74      16.945  -7.562  -2.774  1.00 88.16           C  
ATOM    589  CD1 LEU B  74      16.909  -8.950  -2.143  1.00 88.16           C  
ATOM    590  CD2 LEU B  74      15.890  -7.439  -3.869  1.00 88.16           C  
ATOM    591  N   LEU B  75      15.614  -3.273  -1.217  1.00 90.44           N  
ATOM    592  CA  LEU B  75      15.248  -2.305  -0.188  1.00 90.44           C  
ATOM    593  C   LEU B  75      13.981  -2.739   0.541  1.00 90.44           C  
ATOM    594  CB  LEU B  75      15.047  -0.918  -0.805  1.00 90.44           C  
ATOM    595  O   LEU B  75      12.996  -3.124  -0.093  1.00 90.44           O  
ATOM    596  CG  LEU B  75      16.271  -0.289  -1.473  1.00 90.44           C  
ATOM    597  CD1 LEU B  75      15.889   1.022  -2.152  1.00 90.44           C  
ATOM    598  CD2 LEU B  75      17.382  -0.066  -0.453  1.00 90.44           C  
ATOM    599  N   PRO B  76      14.088  -2.725   1.832  1.00 92.84           N  
ATOM    600  CA  PRO B  76      12.882  -3.043   2.600  1.00 92.84           C  
ATOM    601  C   PRO B  76      11.742  -2.060   2.343  1.00 92.84           C  
ATOM    602  CB  PRO B  76      13.357  -2.961   4.053  1.00 92.84           C  
ATOM    603  O   PRO B  76      11.967  -0.848   2.295  1.00 92.84           O  
ATOM    604  CG  PRO B  76      14.846  -3.063   3.974  1.00 92.84           C  
ATOM    605  CD  PRO B  76      15.289  -2.562   2.629  1.00 92.84           C  
ATOM    606  N   ASN B  77      10.554  -2.550   2.046  1.00 95.22           N  
ATOM    607  CA  ASN B  77       9.354  -1.748   1.833  1.00 95.22           C  
ATOM    608  C   ASN B  77       8.432  -1.783   3.048  1.00 95.22           C  
ATOM    609  CB  ASN B  77       8.606  -2.223   0.585  1.00 95.22           C  
ATOM    610  O   ASN B  77       7.442  -2.516   3.061  1.00 95.22           O  
ATOM    611  CG  ASN B  77       7.585  -1.214   0.096  1.00 95.22           C  
ATOM    612  ND2 ASN B  77       7.237  -1.294  -1.183  1.00 95.22           N  
ATOM    613  OD1 ASN B  77       7.114  -0.369   0.862  1.00 95.22           O  
ATOM    614  N   ARG B  78       8.749  -0.967   4.010  1.00 90.56           N  
ATOM    615  CA  ARG B  78       8.054  -0.969   5.293  1.00 90.56           C  
ATOM    616  C   ARG B  78       6.595  -0.559   5.126  1.00 90.56           C  
ATOM    617  CB  ARG B  78       8.751  -0.033   6.284  1.00 90.56           C  
ATOM    618  O   ARG B  78       5.722  -1.041   5.851  1.00 90.56           O  
ATOM    619  CG  ARG B  78      10.081  -0.561   6.798  1.00 90.56           C  
ATOM    620  CD  ARG B  78      10.696   0.372   7.832  1.00 90.56           C  
ATOM    621  NE  ARG B  78      12.084   0.020   8.117  1.00 90.56           N  
ATOM    622  NH1 ARG B  78      12.122   1.009  10.204  1.00 90.56           N  
ATOM    623  NH2 ARG B  78      13.993  -0.039   9.393  1.00 90.56           N  
ATOM    624  CZ  ARG B  78      12.730   0.331   9.237  1.00 90.56           C  
ATOM    625  N   LEU B  79       6.410   0.335   4.258  1.00 92.97           N  
ATOM    626  CA  LEU B  79       5.037   0.751   3.991  1.00 92.97           C  
ATOM    627  C   LEU B  79       4.187  -0.434   3.544  1.00 92.97           C  
ATOM    628  CB  LEU B  79       5.007   1.848   2.923  1.00 92.97           C  
ATOM    629  O   LEU B  79       3.031  -0.562   3.952  1.00 92.97           O  
ATOM    630  CG  LEU B  79       3.651   2.508   2.668  1.00 92.97           C  
ATOM    631  CD1 LEU B  79       3.827   4.005   2.433  1.00 92.97           C  
ATOM    632  CD2 LEU B  79       2.952   1.854   1.481  1.00 92.97           C  
ATOM    633  N   LEU B  80       4.744  -1.314   2.713  1.00 94.96           N  
ATOM    634  CA  LEU B  80       4.026  -2.482   2.213  1.00 94.96           C  
ATOM    635  C   LEU B  80       3.693  -3.442   3.350  1.00 94.96           C  
ATOM    636  CB  LEU B  80       4.852  -3.203   1.145  1.00 94.96           C  
ATOM    637  O   LEU B  80       2.689  -4.156   3.292  1.00 94.96           O  
ATOM    638  CG  LEU B  80       4.137  -4.311   0.369  1.00 94.96           C  
ATOM    639  CD1 LEU B  80       2.840  -3.783  -0.234  1.00 94.96           C  
ATOM    640  CD2 LEU B  80       5.047  -4.876  -0.716  1.00 94.96           C  
ATOM    641  N   THR B  81       4.542  -3.444   4.351  1.00 94.33           N  
ATOM    642  CA  THR B  81       4.231  -4.225   5.543  1.00 94.33           C  
ATOM    643  C   THR B  81       2.931  -3.742   6.181  1.00 94.33           C  
ATOM    644  CB  THR B  81       5.372  -4.148   6.575  1.00 94.33           C  
ATOM    645  O   THR B  81       2.068  -4.550   6.531  1.00 94.33           O  
ATOM    646  CG2 THR B  81       5.053  -4.983   7.810  1.00 94.33           C  
ATOM    647  OG1 THR B  81       6.580  -4.638   5.979  1.00 94.33           O  
ATOM    648  N   LYS B  82       2.807  -2.463   6.281  1.00 92.08           N  
ATOM    649  CA  LYS B  82       1.617  -1.865   6.880  1.00 92.08           C  
ATOM    650  C   LYS B  82       0.380  -2.126   6.025  1.00 92.08           C  
ATOM    651  CB  LYS B  82       1.812  -0.361   7.075  1.00 92.08           C  
ATOM    652  O   LYS B  82      -0.684  -2.462   6.548  1.00 92.08           O  
ATOM    653  CG  LYS B  82       2.873  -0.002   8.105  1.00 92.08           C  
ATOM    654  CD  LYS B  82       3.020   1.507   8.254  1.00 92.08           C  
ATOM    655  CE  LYS B  82       4.150   1.868   9.208  1.00 92.08           C  
ATOM    656  NZ  LYS B  82       4.301   3.347   9.354  1.00 92.08           N  
ATOM    657  N   VAL B  83       0.534  -1.979   4.766  1.00 91.44           N  
ATOM    658  CA  VAL B  83      -0.569  -2.218   3.841  1.00 91.44           C  
ATOM    659  C   VAL B  83      -1.015  -3.675   3.934  1.00 91.44           C  
ATOM    660  CB  VAL B  83      -0.177  -1.872   2.388  1.00 91.44           C  
ATOM    661  O   VAL B  83      -2.214  -3.964   3.960  1.00 91.44           O  
ATOM    662  CG1 VAL B  83      -1.270  -2.308   1.414  1.00 91.44           C  
ATOM    663  CG2 VAL B  83       0.098  -0.375   2.251  1.00 91.44           C  
ATOM    664  N   ALA B  84      -0.044  -4.588   3.952  1.00 91.99           N  
ATOM    665  CA  ALA B  84      -0.351  -6.010   4.087  1.00 91.99           C  
ATOM    666  C   ALA B  84      -1.094  -6.290   5.389  1.00 91.99           C  
ATOM    667  CB  ALA B  84       0.930  -6.839   4.020  1.00 91.99           C  
ATOM    668  O   ALA B  84      -2.055  -7.064   5.409  1.00 91.99           O  
ATOM    669  N   GLU B  85      -0.651  -5.687   6.421  1.00 89.42           N  
ATOM    670  CA  GLU B  85      -1.303  -5.845   7.717  1.00 89.42           C  
ATOM    671  C   GLU B  85      -2.739  -5.330   7.680  1.00 89.42           C  
ATOM    672  CB  GLU B  85      -0.512  -5.120   8.809  1.00 89.42           C  
ATOM    673  O   GLU B  85      -3.643  -5.955   8.238  1.00 89.42           O  
ATOM    674  CG  GLU B  85       0.791  -5.809   9.186  1.00 89.42           C  
ATOM    675  CD  GLU B  85       1.621  -5.019  10.185  1.00 89.42           C  
ATOM    676  OE1 GLU B  85       2.643  -5.548  10.678  1.00 89.42           O  
ATOM    677  OE2 GLU B  85       1.245  -3.862  10.479  1.00 89.42           O  
ATOM    678  N   MET B  86      -2.902  -4.200   7.068  1.00 85.49           N  
ATOM    679  CA  MET B  86      -4.237  -3.626   6.924  1.00 85.49           C  
ATOM    680  C   MET B  86      -5.156  -4.571   6.158  1.00 85.49           C  
ATOM    681  CB  MET B  86      -4.169  -2.273   6.214  1.00 85.49           C  
ATOM    682  O   MET B  86      -6.317  -4.754   6.530  1.00 85.49           O  
ATOM    683  CG  MET B  86      -3.521  -1.177   7.045  1.00 85.49           C  
ATOM    684  SD  MET B  86      -3.496   0.440   6.178  1.00 85.49           S  
ATOM    685  CE  MET B  86      -2.161   1.269   7.085  1.00 85.49           C  
ATOM    686  N   ALA B  87      -4.651  -5.099   5.076  1.00 84.08           N  
ATOM    687  CA  ALA B  87      -5.434  -6.025   4.261  1.00 84.08           C  
ATOM    688  C   ALA B  87      -5.806  -7.274   5.055  1.00 84.08           C  
ATOM    689  CB  ALA B  87      -4.661  -6.408   3.002  1.00 84.08           C  
ATOM    690  O   ALA B  87      -6.912  -7.800   4.914  1.00 84.08           O  
ATOM    691  N   GLN B  88      -4.941  -7.739   5.854  1.00 82.05           N  
ATOM    692  CA  GLN B  88      -5.139  -8.945   6.652  1.00 82.05           C  
ATOM    693  C   GLN B  88      -6.206  -8.727   7.721  1.00 82.05           C  
ATOM    694  CB  GLN B  88      -3.825  -9.381   7.302  1.00 82.05           C  
ATOM    695  O   GLN B  88      -6.922  -9.660   8.090  1.00 82.05           O  
ATOM    696  CG  GLN B  88      -3.773 -10.863   7.649  1.00 82.05           C  
ATOM    697  CD  GLN B  88      -2.363 -11.354   7.917  1.00 82.05           C  
ATOM    698  NE2 GLN B  88      -2.028 -12.519   7.375  1.00 82.05           N  
ATOM    699  OE1 GLN B  88      -1.581 -10.690   8.606  1.00 82.05           O  
ATOM    700  N   GLN B  89      -6.276  -7.555   8.249  1.00 76.68           N  
ATOM    701  CA  GLN B  89      -7.148  -7.234   9.374  1.00 76.68           C  
ATOM    702  C   GLN B  89      -8.571  -6.946   8.902  1.00 76.68           C  
ATOM    703  CB  GLN B  89      -6.602  -6.036  10.153  1.00 76.68           C  
ATOM    704  O   GLN B  89      -9.501  -6.897   9.710  1.00 76.68           O  
ATOM    705  CG  GLN B  89      -5.373  -6.358  10.993  1.00 76.68           C  
ATOM    706  CD  GLN B  89      -4.769  -5.128  11.644  1.00 76.68           C  
ATOM    707  NE2 GLN B  89      -3.557  -5.271  12.170  1.00 76.68           N  
ATOM    708  OE1 GLN B  89      -5.386  -4.059  11.674  1.00 76.68           O  
ATOM    709  N   HIS B  90      -8.767  -6.807   7.654  1.00 72.13           N  
ATOM    710  CA  HIS B  90     -10.115  -6.500   7.191  1.00 72.13           C  
ATOM    711  C   HIS B  90     -10.993  -7.747   7.184  1.00 72.13           C  
ATOM    712  CB  HIS B  90     -10.073  -5.879   5.793  1.00 72.13           C  
ATOM    713  O   HIS B  90     -10.626  -8.767   6.595  1.00 72.13           O  
ATOM    714  CG  HIS B  90     -11.338  -5.180   5.409  1.00 72.13           C  
ATOM    715  CD2 HIS B  90     -11.645  -3.862   5.357  1.00 72.13           C  
ATOM    716  ND1 HIS B  90     -12.475  -5.856   5.022  1.00 72.13           N  
ATOM    717  CE1 HIS B  90     -13.428  -4.982   4.746  1.00 72.13           C  
ATOM    718  NE2 HIS B  90     -12.950  -3.765   4.941  1.00 72.13           N  
ATOM    719  N   PRO B  91     -11.996  -7.776   7.980  1.00 60.92           N  
ATOM    720  CA  PRO B  91     -12.899  -8.914   8.159  1.00 60.92           C  
ATOM    721  C   PRO B  91     -13.460  -9.437   6.838  1.00 60.92           C  
ATOM    722  CB  PRO B  91     -14.015  -8.344   9.038  1.00 60.92           C  
ATOM    723  O   PRO B  91     -13.736 -10.633   6.710  1.00 60.92           O  
ATOM    724  CG  PRO B  91     -13.637  -6.914   9.255  1.00 60.92           C  
ATOM    725  CD  PRO B  91     -12.334  -6.654   8.555  1.00 60.92           C  
ATOM    726  N   GLY B  92     -13.696  -8.479   5.867  1.00 55.42           N  
ATOM    727  CA  GLY B  92     -14.263  -8.856   4.581  1.00 55.42           C  
ATOM    728  C   GLY B  92     -13.269  -9.554   3.672  1.00 55.42           C  
ATOM    729  O   GLY B  92     -13.653 -10.133   2.654  1.00 55.42           O  
ATOM    730  N   LEU B  93     -12.063  -9.423   4.016  1.00 55.58           N  
ATOM    731  CA  LEU B  93     -10.999  -9.988   3.192  1.00 55.58           C  
ATOM    732  C   LEU B  93     -10.530 -11.326   3.754  1.00 55.58           C  
ATOM    733  CB  LEU B  93      -9.819  -9.018   3.100  1.00 55.58           C  
ATOM    734  O   LEU B  93      -9.486 -11.843   3.349  1.00 55.58           O  
ATOM    735  CG  LEU B  93      -9.974  -7.852   2.122  1.00 55.58           C  
ATOM    736  CD1 LEU B  93      -9.121  -6.669   2.568  1.00 55.58           C  
ATOM    737  CD2 LEU B  93      -9.599  -8.286   0.709  1.00 55.58           C  
ATOM    738  N   GLN B  94     -11.260 -11.922   4.515  1.00 52.59           N  
ATOM    739  CA  GLN B  94     -10.821 -13.235   4.977  1.00 52.59           C  
ATOM    740  C   GLN B  94     -10.473 -14.144   3.802  1.00 52.59           C  
ATOM    741  CB  GLN B  94     -11.899 -13.887   5.845  1.00 52.59           C  
ATOM    742  O   GLN B  94     -11.004 -13.976   2.702  1.00 52.59           O  
ATOM    743  CG  GLN B  94     -12.056 -13.245   7.216  1.00 52.59           C  
ATOM    744  CD  GLN B  94     -13.033 -13.992   8.105  1.00 52.59           C  
ATOM    745  NE2 GLN B  94     -12.938 -13.766   9.411  1.00 52.59           N  
ATOM    746  OE1 GLN B  94     -13.867 -14.764   7.622  1.00 52.59           O  
ATOM    747  N   LYS B  95      -9.240 -14.672   3.817  1.00 53.97           N  
ATOM    748  CA  LYS B  95      -8.788 -15.642   2.823  1.00 53.97           C  
ATOM    749  C   LYS B  95      -9.967 -16.402   2.222  1.00 53.97           C  
ATOM    750  CB  LYS B  95      -7.794 -16.624   3.444  1.00 53.97           C  
ATOM    751  O   LYS B  95      -9.902 -16.855   1.077  1.00 53.97           O  
ATOM    752  CG  LYS B  95      -6.374 -16.086   3.545  1.00 53.97           C  
ATOM    753  CD  LYS B  95      -5.413 -17.141   4.078  1.00 53.97           C  
ATOM    754  CE  LYS B  95      -4.004 -16.586   4.236  1.00 53.97           C  
ATOM    755  NZ  LYS B  95      -3.035 -17.644   4.652  1.00 53.97           N  
ATOM    756  N   GLN B  96     -11.048 -16.323   2.905  1.00 54.53           N  
ATOM    757  CA  GLN B  96     -12.175 -17.164   2.517  1.00 54.53           C  
ATOM    758  C   GLN B  96     -12.911 -16.578   1.316  1.00 54.53           C  
ATOM    759  CB  GLN B  96     -13.141 -17.343   3.689  1.00 54.53           C  
ATOM    760  O   GLN B  96     -13.665 -17.281   0.639  1.00 54.53           O  
ATOM    761  CG  GLN B  96     -12.485 -17.897   4.947  1.00 54.53           C  
ATOM    762  CD  GLN B  96     -13.483 -18.171   6.057  1.00 54.53           C  
ATOM    763  NE2 GLN B  96     -13.009 -18.766   7.146  1.00 54.53           N  
ATOM    764  OE1 GLN B  96     -14.669 -17.850   5.936  1.00 54.53           O  
ATOM    765  N   ASP B  97     -12.432 -15.394   0.916  1.00 62.58           N  
ATOM    766  CA  ASP B  97     -13.125 -14.836  -0.241  1.00 62.58           C  
ATOM    767  C   ASP B  97     -12.289 -14.992  -1.510  1.00 62.58           C  
ATOM    768  CB  ASP B  97     -13.455 -13.360  -0.008  1.00 62.58           C  
ATOM    769  O   ASP B  97     -12.747 -14.662  -2.606  1.00 62.58           O  
ATOM    770  CG  ASP B  97     -14.580 -13.155   0.991  1.00 62.58           C  
ATOM    771  OD1 ASP B  97     -15.448 -14.045   1.124  1.00 62.58           O  
ATOM    772  OD2 ASP B  97     -14.602 -12.092   1.649  1.00 62.58           O  
ATOM    773  N   LEU B  98     -11.111 -15.511  -1.267  1.00 69.14           N  
ATOM    774  CA  LEU B  98     -10.262 -15.764  -2.426  1.00 69.14           C  
ATOM    775  C   LEU B  98     -10.208 -17.255  -2.744  1.00 69.14           C  
ATOM    776  CB  LEU B  98      -8.848 -15.231  -2.182  1.00 69.14           C  
ATOM    777  O   LEU B  98     -10.240 -18.089  -1.837  1.00 69.14           O  
ATOM    778  CG  LEU B  98      -8.717 -13.718  -1.995  1.00 69.14           C  
ATOM    779  CD1 LEU B  98      -7.304 -13.360  -1.548  1.00 69.14           C  
ATOM    780  CD2 LEU B  98      -9.077 -12.988  -3.284  1.00 69.14           C  
ATOM    781  N   CYS B  99     -10.298 -17.565  -4.067  1.00 74.82           N  
ATOM    782  CA  CYS B  99     -10.041 -18.931  -4.507  1.00 74.82           C  
ATOM    783  C   CYS B  99      -8.695 -19.426  -3.991  1.00 74.82           C  
ATOM    784  CB  CYS B  99     -10.076 -19.019  -6.032  1.00 74.82           C  
ATOM    785  O   CYS B  99      -7.661 -18.807  -4.249  1.00 74.82           O  
ATOM    786  SG  CYS B  99      -9.549 -20.620  -6.682  1.00 74.82           S  
ATOM    787  N   GLN B 100      -8.718 -20.437  -3.211  1.00 70.47           N  
ATOM    788  CA  GLN B 100      -7.500 -20.988  -2.625  1.00 70.47           C  
ATOM    789  C   GLN B 100      -6.491 -21.365  -3.706  1.00 70.47           C  
ATOM    790  CB  GLN B 100      -7.824 -22.207  -1.760  1.00 70.47           C  
ATOM    791  O   GLN B 100      -5.285 -21.180  -3.529  1.00 70.47           O  
ATOM    792  CG  GLN B 100      -6.881 -22.390  -0.578  1.00 70.47           C  
ATOM    793  CD  GLN B 100      -7.613 -22.709   0.712  1.00 70.47           C  
ATOM    794  NE2 GLN B 100      -6.872 -22.772   1.813  1.00 70.47           N  
ATOM    795  OE1 GLN B 100      -8.833 -22.897   0.719  1.00 70.47           O  
ATOM    796  N   GLU B 101      -7.078 -21.813  -4.858  1.00 73.05           N  
ATOM    797  CA  GLU B 101      -6.236 -22.330  -5.932  1.00 73.05           C  
ATOM    798  C   GLU B 101      -5.661 -21.196  -6.777  1.00 73.05           C  
ATOM    799  CB  GLU B 101      -7.025 -23.297  -6.817  1.00 73.05           C  
ATOM    800  O   GLU B 101      -4.483 -21.221  -7.140  1.00 73.05           O  
ATOM    801  CG  GLU B 101      -6.152 -24.271  -7.596  1.00 73.05           C  
ATOM    802  CD  GLU B 101      -6.952 -25.272  -8.414  1.00 73.05           C  
ATOM    803  OE1 GLU B 101      -6.348 -26.025  -9.212  1.00 73.05           O  
ATOM    804  OE2 GLU B 101      -8.193 -25.303  -8.257  1.00 73.05           O  
ATOM    805  N   HIS B 102      -6.388 -20.189  -7.085  1.00 75.92           N  
ATOM    806  CA  HIS B 102      -5.978 -19.187  -8.062  1.00 75.92           C  
ATOM    807  C   HIS B 102      -5.747 -17.833  -7.399  1.00 75.92           C  
ATOM    808  CB  HIS B 102      -7.025 -19.057  -9.169  1.00 75.92           C  
ATOM    809  O   HIS B 102      -5.287 -16.890  -8.047  1.00 75.92           O  
ATOM    810  CG  HIS B 102      -7.272 -20.330  -9.914  1.00 75.92           C  
ATOM    811  CD2 HIS B 102      -6.453 -21.081 -10.688  1.00 75.92           C  
ATOM    812  ND1 HIS B 102      -8.492 -20.970  -9.911  1.00 75.92           N  
ATOM    813  CE1 HIS B 102      -8.413 -22.062 -10.652  1.00 75.92           C  
ATOM    814  NE2 HIS B 102      -7.185 -22.152 -11.135  1.00 75.92           N  
ATOM    815  N   HIS B 103      -6.133 -17.693  -6.107  1.00 70.86           N  
ATOM    816  CA  HIS B 103      -5.979 -16.461  -5.341  1.00 70.86           C  
ATOM    817  C   HIS B 103      -6.697 -15.298  -6.018  1.00 70.86           C  
ATOM    818  CB  HIS B 103      -4.498 -16.127  -5.156  1.00 70.86           C  
ATOM    819  O   HIS B 103      -6.173 -14.183  -6.067  1.00 70.86           O  
ATOM    820  CG  HIS B 103      -3.760 -17.119  -4.315  1.00 70.86           C  
ATOM    821  CD2 HIS B 103      -3.537 -17.162  -2.980  1.00 70.86           C  
ATOM    822  ND1 HIS B 103      -3.144 -18.232  -4.845  1.00 70.86           N  
ATOM    823  CE1 HIS B 103      -2.574 -18.919  -3.870  1.00 70.86           C  
ATOM    824  NE2 HIS B 103      -2.798 -18.292  -2.728  1.00 70.86           N  
ATOM    825  N   GLU B 104      -7.728 -15.707  -6.759  1.00 71.84           N  
ATOM    826  CA  GLU B 104      -8.644 -14.742  -7.358  1.00 71.84           C  
ATOM    827  C   GLU B 104      -9.944 -14.649  -6.565  1.00 71.84           C  
ATOM    828  CB  GLU B 104      -8.942 -15.113  -8.813  1.00 71.84           C  
ATOM    829  O   GLU B 104     -10.356 -15.617  -5.921  1.00 71.84           O  
ATOM    830  CG  GLU B 104      -7.798 -14.813  -9.771  1.00 71.84           C  
ATOM    831  CD  GLU B 104      -7.860 -13.413 -10.360  1.00 71.84           C  
ATOM    832  OE1 GLU B 104      -6.794 -12.779 -10.532  1.00 71.84           O  
ATOM    833  OE2 GLU B 104      -8.983 -12.946 -10.651  1.00 71.84           O  
ATOM    834  N   PRO B 105     -10.547 -13.550  -6.674  1.00 71.32           N  
ATOM    835  CA  PRO B 105     -11.829 -13.417  -5.976  1.00 71.32           C  
ATOM    836  C   PRO B 105     -12.864 -14.436  -6.445  1.00 71.32           C  
ATOM    837  CB  PRO B 105     -12.270 -11.992  -6.319  1.00 71.32           C  
ATOM    838  O   PRO B 105     -12.923 -14.760  -7.634  1.00 71.32           O  
ATOM    839  CG  PRO B 105     -11.072 -11.362  -6.951  1.00 71.32           C  
ATOM    840  CD  PRO B 105     -10.103 -12.448  -7.324  1.00 71.32           C  
ATOM    841  N   LEU B 106     -13.519 -14.933  -5.445  1.00 78.51           N  
ATOM    842  CA  LEU B 106     -14.601 -15.869  -5.733  1.00 78.51           C  
ATOM    843  C   LEU B 106     -15.870 -15.126  -6.135  1.00 78.51           C  
ATOM    844  CB  LEU B 106     -14.879 -16.757  -4.517  1.00 78.51           C  
ATOM    845  O   LEU B 106     -16.791 -14.979  -5.328  1.00 78.51           O  
ATOM    846  CG  LEU B 106     -13.774 -17.741  -4.129  1.00 78.51           C  
ATOM    847  CD1 LEU B 106     -14.018 -18.286  -2.726  1.00 78.51           C  
ATOM    848  CD2 LEU B 106     -13.690 -18.877  -5.143  1.00 78.51           C  
ATOM    849  N   LYS B 107     -15.888 -14.693  -7.416  1.00 75.20           N  
ATOM    850  CA  LYS B 107     -16.974 -13.844  -7.896  1.00 75.20           C  
ATOM    851  C   LYS B 107     -18.087 -14.677  -8.525  1.00 75.20           C  
ATOM    852  CB  LYS B 107     -16.450 -12.822  -8.907  1.00 75.20           C  
ATOM    853  O   LYS B 107     -19.173 -14.164  -8.801  1.00 75.20           O  
ATOM    854  CG  LYS B 107     -15.514 -11.783  -8.308  1.00 75.20           C  
ATOM    855  CD  LYS B 107     -15.109 -10.736  -9.338  1.00 75.20           C  
ATOM    856  CE  LYS B 107     -14.177  -9.692  -8.738  1.00 75.20           C  
ATOM    857  NZ  LYS B 107     -13.771  -8.667  -9.747  1.00 75.20           N  
ATOM    858  N   LEU B 108     -17.861 -15.954  -8.730  1.00 84.30           N  
ATOM    859  CA  LEU B 108     -18.831 -16.814  -9.400  1.00 84.30           C  
ATOM    860  C   LEU B 108     -19.252 -17.967  -8.495  1.00 84.30           C  
ATOM    861  CB  LEU B 108     -18.251 -17.360 -10.707  1.00 84.30           C  
ATOM    862  O   LEU B 108     -18.578 -18.263  -7.506  1.00 84.30           O  
ATOM    863  CG  LEU B 108     -17.737 -16.323 -11.707  1.00 84.30           C  
ATOM    864  CD1 LEU B 108     -17.025 -17.012 -12.866  1.00 84.30           C  
ATOM    865  CD2 LEU B 108     -18.884 -15.457 -12.216  1.00 84.30           C  
ATOM    866  N   PHE B 109     -20.383 -18.413  -8.778  1.00 86.65           N  
ATOM    867  CA  PHE B 109     -20.914 -19.557  -8.045  1.00 86.65           C  
ATOM    868  C   PHE B 109     -21.239 -20.705  -8.995  1.00 86.65           C  
ATOM    869  CB  PHE B 109     -22.166 -19.158  -7.257  1.00 86.65           C  
ATOM    870  O   PHE B 109     -21.960 -20.520  -9.977  1.00 86.65           O  
ATOM    871  CG  PHE B 109     -22.664 -20.230  -6.326  1.00 86.65           C  
ATOM    872  CD1 PHE B 109     -23.659 -21.113  -6.728  1.00 86.65           C  
ATOM    873  CD2 PHE B 109     -22.136 -20.356  -5.047  1.00 86.65           C  
ATOM    874  CE1 PHE B 109     -24.122 -22.106  -5.868  1.00 86.65           C  
ATOM    875  CE2 PHE B 109     -22.594 -21.346  -4.182  1.00 86.65           C  
ATOM    876  CZ  PHE B 109     -23.587 -22.219  -4.594  1.00 86.65           C  
ATOM    877  N   CYS B 110     -20.659 -21.854  -8.787  1.00 92.47           N  
ATOM    878  CA  CYS B 110     -20.946 -23.053  -9.566  1.00 92.47           C  
ATOM    879  C   CYS B 110     -22.190 -23.759  -9.041  1.00 92.47           C  
ATOM    880  CB  CYS B 110     -19.755 -24.010  -9.536  1.00 92.47           C  
ATOM    881  O   CYS B 110     -22.195 -24.263  -7.917  1.00 92.47           O  
ATOM    882  SG  CYS B 110     -20.029 -25.543 -10.450  1.00 92.47           S  
ATOM    883  N   GLN B 111     -23.219 -23.821  -9.841  1.00 87.31           N  
ATOM    884  CA  GLN B 111     -24.497 -24.389  -9.423  1.00 87.31           C  
ATOM    885  C   GLN B 111     -24.386 -25.896  -9.211  1.00 87.31           C  
ATOM    886  CB  GLN B 111     -25.584 -24.082 -10.455  1.00 87.31           C  
ATOM    887  O   GLN B 111     -25.009 -26.448  -8.302  1.00 87.31           O  
ATOM    888  CG  GLN B 111     -26.112 -22.656 -10.386  1.00 87.31           C  
ATOM    889  CD  GLN B 111     -27.221 -22.392 -11.387  1.00 87.31           C  
ATOM    890  NE2 GLN B 111     -27.914 -21.270 -11.223  1.00 87.31           N  
ATOM    891  OE1 GLN B 111     -27.454 -23.189 -12.301  1.00 87.31           O  
ATOM    892  N   LYS B 112     -23.528 -26.556  -9.991  1.00 89.06           N  
ATOM    893  CA  LYS B 112     -23.340 -27.999  -9.869  1.00 89.06           C  
ATOM    894  C   LYS B 112     -22.612 -28.351  -8.575  1.00 89.06           C  
ATOM    895  CB  LYS B 112     -22.566 -28.543 -11.070  1.00 89.06           C  
ATOM    896  O   LYS B 112     -23.048 -29.233  -7.831  1.00 89.06           O  
ATOM    897  CG  LYS B 112     -22.417 -30.057 -11.076  1.00 89.06           C  
ATOM    898  CD  LYS B 112     -21.720 -30.546 -12.339  1.00 89.06           C  
ATOM    899  CE  LYS B 112     -21.541 -32.058 -12.331  1.00 89.06           C  
ATOM    900  NZ  LYS B 112     -20.882 -32.544 -13.580  1.00 89.06           N  
ATOM    901  N   ASP B 113     -21.516 -27.625  -8.304  1.00 87.33           N  
ATOM    902  CA  ASP B 113     -20.697 -27.909  -7.131  1.00 87.33           C  
ATOM    903  C   ASP B 113     -21.217 -27.163  -5.904  1.00 87.33           C  
ATOM    904  CB  ASP B 113     -19.236 -27.537  -7.393  1.00 87.33           C  
ATOM    905  O   ASP B 113     -20.789 -27.432  -4.780  1.00 87.33           O  
ATOM    906  CG  ASP B 113     -18.583 -28.409  -8.451  1.00 87.33           C  
ATOM    907  OD1 ASP B 113     -19.061 -29.539  -8.691  1.00 87.33           O  
ATOM    908  OD2 ASP B 113     -17.580 -27.962  -9.049  1.00 87.33           O  
ATOM    909  N   GLN B 114     -22.183 -26.334  -6.115  1.00 85.20           N  
ATOM    910  CA  GLN B 114     -22.751 -25.518  -5.047  1.00 85.20           C  
ATOM    911  C   GLN B 114     -21.655 -24.824  -4.243  1.00 85.20           C  
ATOM    912  CB  GLN B 114     -23.619 -26.372  -4.122  1.00 85.20           C  
ATOM    913  O   GLN B 114     -21.653 -24.878  -3.011  1.00 85.20           O  
ATOM    914  CG  GLN B 114     -25.105 -26.317  -4.451  1.00 85.20           C  
ATOM    915  CD  GLN B 114     -25.766 -27.682  -4.409  1.00 85.20           C  
ATOM    916  NE2 GLN B 114     -26.760 -27.886  -5.267  1.00 85.20           N  
ATOM    917  OE1 GLN B 114     -25.386 -28.547  -3.613  1.00 85.20           O  
ATOM    918  N   SER B 115     -20.737 -24.225  -4.879  1.00 83.21           N  
ATOM    919  CA  SER B 115     -19.627 -23.539  -4.226  1.00 83.21           C  
ATOM    920  C   SER B 115     -19.170 -22.330  -5.037  1.00 83.21           C  
ATOM    921  CB  SER B 115     -18.453 -24.496  -4.018  1.00 83.21           C  
ATOM    922  O   SER B 115     -19.310 -22.309  -6.261  1.00 83.21           O  
ATOM    923  OG  SER B 115     -17.907 -24.901  -5.262  1.00 83.21           O  
ATOM    924  N   PRO B 116     -18.637 -21.301  -4.307  1.00 85.05           N  
ATOM    925  CA  PRO B 116     -18.069 -20.161  -5.030  1.00 85.05           C  
ATOM    926  C   PRO B 116     -16.789 -20.518  -5.782  1.00 85.05           C  
ATOM    927  CB  PRO B 116     -17.786 -19.145  -3.921  1.00 85.05           C  
ATOM    928  O   PRO B 116     -16.007 -21.351  -5.317  1.00 85.05           O  
ATOM    929  CG  PRO B 116     -17.825 -19.940  -2.656  1.00 85.05           C  
ATOM    930  CD  PRO B 116     -18.564 -21.220  -2.920  1.00 85.05           C  
ATOM    931  N   ILE B 117     -16.636 -20.033  -7.018  1.00 87.51           N  
ATOM    932  CA  ILE B 117     -15.439 -20.255  -7.821  1.00 87.51           C  
ATOM    933  C   ILE B 117     -14.960 -18.930  -8.411  1.00 87.51           C  
ATOM    934  CB  ILE B 117     -15.695 -21.281  -8.947  1.00 87.51           C  
ATOM    935  O   ILE B 117     -15.709 -17.951  -8.443  1.00 87.51           O  
ATOM    936  CG1 ILE B 117     -16.830 -20.800  -9.859  1.00 87.51           C  
ATOM    937  CG2 ILE B 117     -16.012 -22.659  -8.360  1.00 87.51           C  
ATOM    938  CD1 ILE B 117     -17.051 -21.674 -11.086  1.00 87.51           C  
ATOM    939  N   CYS B 118     -13.712 -18.885  -8.770  1.00 83.21           N  
ATOM    940  CA  CYS B 118     -13.165 -17.689  -9.401  1.00 83.21           C  
ATOM    941  C   CYS B 118     -13.277 -17.773 -10.919  1.00 83.21           C  
ATOM    942  CB  CYS B 118     -11.704 -17.491  -8.999  1.00 83.21           C  
ATOM    943  O   CYS B 118     -13.715 -18.791 -11.457  1.00 83.21           O  
ATOM    944  SG  CYS B 118     -10.556 -18.585  -9.864  1.00 83.21           S  
ATOM    945  N   VAL B 119     -12.912 -16.737 -11.623  1.00 87.30           N  
ATOM    946  CA  VAL B 119     -13.063 -16.656 -13.072  1.00 87.30           C  
ATOM    947  C   VAL B 119     -12.122 -17.652 -13.746  1.00 87.30           C  
ATOM    948  CB  VAL B 119     -12.788 -15.228 -13.593  1.00 87.30           C  
ATOM    949  O   VAL B 119     -12.398 -18.128 -14.850  1.00 87.30           O  
ATOM    950  CG1 VAL B 119     -13.860 -14.258 -13.100  1.00 87.30           C  
ATOM    951  CG2 VAL B 119     -11.400 -14.760 -13.159  1.00 87.30           C  
ATOM    952  N   VAL B 120     -11.080 -17.938 -13.035  1.00 86.81           N  
ATOM    953  CA  VAL B 120     -10.132 -18.894 -13.598  1.00 86.81           C  
ATOM    954  C   VAL B 120     -10.683 -20.311 -13.462  1.00 86.81           C  
ATOM    955  CB  VAL B 120      -8.750 -18.792 -12.915  1.00 86.81           C  
ATOM    956  O   VAL B 120     -10.606 -21.107 -14.401  1.00 86.81           O  
ATOM    957  CG1 VAL B 120      -7.758 -19.762 -13.554  1.00 86.81           C  
ATOM    958  CG2 VAL B 120      -8.224 -17.359 -12.988  1.00 86.81           C  
ATOM    959  N   CYS B 121     -11.185 -20.691 -12.333  1.00 89.94           N  
ATOM    960  CA  CYS B 121     -11.832 -21.984 -12.137  1.00 89.94           C  
ATOM    961  C   CYS B 121     -12.915 -22.216 -13.183  1.00 89.94           C  
ATOM    962  CB  CYS B 121     -12.435 -22.075 -10.736  1.00 89.94           C  
ATOM    963  O   CYS B 121     -13.101 -23.340 -13.652  1.00 89.94           O  
ATOM    964  SG  CYS B 121     -11.204 -22.214  -9.421  1.00 89.94           S  
ATOM    965  N   ARG B 122     -13.667 -21.201 -13.601  1.00 89.48           N  
ATOM    966  CA  ARG B 122     -14.745 -21.286 -14.581  1.00 89.48           C  
ATOM    967  C   ARG B 122     -14.224 -21.781 -15.926  1.00 89.48           C  
ATOM    968  CB  ARG B 122     -15.427 -19.927 -14.751  1.00 89.48           C  
ATOM    969  O   ARG B 122     -14.916 -22.514 -16.635  1.00 89.48           O  
ATOM    970  CG  ARG B 122     -16.425 -19.878 -15.897  1.00 89.48           C  
ATOM    971  CD  ARG B 122     -17.535 -18.870 -15.635  1.00 89.48           C  
ATOM    972  NE  ARG B 122     -18.356 -18.650 -16.822  1.00 89.48           N  
ATOM    973  NH1 ARG B 122     -20.355 -19.180 -15.793  1.00 89.48           N  
ATOM    974  NH2 ARG B 122     -20.324 -18.577 -18.004  1.00 89.48           N  
ATOM    975  CZ  ARG B 122     -19.676 -18.803 -16.870  1.00 89.48           C  
ATOM    976  N   GLU B 123     -12.953 -21.384 -16.175  1.00 86.88           N  
ATOM    977  CA  GLU B 123     -12.382 -21.735 -17.471  1.00 86.88           C  
ATOM    978  C   GLU B 123     -11.724 -23.112 -17.429  1.00 86.88           C  
ATOM    979  CB  GLU B 123     -11.366 -20.680 -17.916  1.00 86.88           C  
ATOM    980  O   GLU B 123     -11.317 -23.642 -18.465  1.00 86.88           O  
ATOM    981  CG  GLU B 123     -11.978 -19.312 -18.183  1.00 86.88           C  
ATOM    982  CD  GLU B 123     -12.889 -19.289 -19.400  1.00 86.88           C  
ATOM    983  OE1 GLU B 123     -13.791 -18.424 -19.466  1.00 86.88           O  
ATOM    984  OE2 GLU B 123     -12.699 -20.144 -20.293  1.00 86.88           O  
ATOM    985  N   SER B 124     -11.667 -23.704 -16.257  1.00 87.48           N  
ATOM    986  CA  SER B 124     -11.039 -25.011 -16.097  1.00 87.48           C  
ATOM    987  C   SER B 124     -11.935 -26.124 -16.631  1.00 87.48           C  
ATOM    988  CB  SER B 124     -10.712 -25.272 -14.626  1.00 87.48           C  
ATOM    989  O   SER B 124     -13.146 -25.941 -16.768  1.00 87.48           O  
ATOM    990  OG  SER B 124     -11.891 -25.543 -13.888  1.00 87.48           O  
ATOM    991  N   ARG B 125     -11.377 -27.226 -16.944  1.00 86.34           N  
ATOM    992  CA  ARG B 125     -12.096 -28.391 -17.449  1.00 86.34           C  
ATOM    993  C   ARG B 125     -13.171 -28.841 -16.466  1.00 86.34           C  
ATOM    994  CB  ARG B 125     -11.127 -29.542 -17.729  1.00 86.34           C  
ATOM    995  O   ARG B 125     -14.248 -29.281 -16.873  1.00 86.34           O  
ATOM    996  CG  ARG B 125     -10.283 -29.347 -18.978  1.00 86.34           C  
ATOM    997  CD  ARG B 125      -9.247 -30.451 -19.136  1.00 86.34           C  
ATOM    998  NE  ARG B 125      -9.768 -31.572 -19.913  1.00 86.34           N  
ATOM    999  NH1 ARG B 125      -7.810 -32.797 -19.848  1.00 86.34           N  
ATOM   1000  NH2 ARG B 125      -9.648 -33.621 -20.944  1.00 86.34           N  
ATOM   1001  CZ  ARG B 125      -9.074 -32.661 -20.233  1.00 86.34           C  
ATOM   1002  N   GLU B 126     -12.910 -28.654 -15.200  1.00 86.20           N  
ATOM   1003  CA  GLU B 126     -13.804 -29.102 -14.136  1.00 86.20           C  
ATOM   1004  C   GLU B 126     -15.130 -28.347 -14.176  1.00 86.20           C  
ATOM   1005  CB  GLU B 126     -13.141 -28.928 -12.767  1.00 86.20           C  
ATOM   1006  O   GLU B 126     -16.189 -28.929 -13.928  1.00 86.20           O  
ATOM   1007  CG  GLU B 126     -13.812 -29.719 -11.654  1.00 86.20           C  
ATOM   1008  CD  GLU B 126     -13.110 -29.582 -10.313  1.00 86.20           C  
ATOM   1009  OE1 GLU B 126     -13.601 -30.146  -9.309  1.00 86.20           O  
ATOM   1010  OE2 GLU B 126     -12.059 -28.903 -10.265  1.00 86.20           O  
ATOM   1011  N   HIS B 127     -15.014 -26.990 -14.537  1.00 88.29           N  
ATOM   1012  CA  HIS B 127     -16.209 -26.171 -14.372  1.00 88.29           C  
ATOM   1013  C   HIS B 127     -16.697 -25.633 -15.713  1.00 88.29           C  
ATOM   1014  CB  HIS B 127     -15.937 -25.013 -13.409  1.00 88.29           C  
ATOM   1015  O   HIS B 127     -17.772 -25.033 -15.791  1.00 88.29           O  
ATOM   1016  CG  HIS B 127     -15.777 -25.442 -11.985  1.00 88.29           C  
ATOM   1017  CD2 HIS B 127     -14.678 -25.525 -11.200  1.00 88.29           C  
ATOM   1018  ND1 HIS B 127     -16.839 -25.855 -11.209  1.00 88.29           N  
ATOM   1019  CE1 HIS B 127     -16.397 -26.173 -10.003  1.00 88.29           C  
ATOM   1020  NE2 HIS B 127     -15.089 -25.981  -9.972  1.00 88.29           N  
ATOM   1021  N   ARG B 128     -16.012 -25.842 -16.770  1.00 88.45           N  
ATOM   1022  CA  ARG B 128     -16.250 -25.211 -18.064  1.00 88.45           C  
ATOM   1023  C   ARG B 128     -17.666 -25.492 -18.557  1.00 88.45           C  
ATOM   1024  CB  ARG B 128     -15.230 -25.699 -19.096  1.00 88.45           C  
ATOM   1025  O   ARG B 128     -18.273 -24.653 -19.227  1.00 88.45           O  
ATOM   1026  CG  ARG B 128     -15.029 -24.744 -20.262  1.00 88.45           C  
ATOM   1027  CD  ARG B 128     -13.996 -25.269 -21.249  1.00 88.45           C  
ATOM   1028  NE  ARG B 128     -13.102 -24.209 -21.707  1.00 88.45           N  
ATOM   1029  NH1 ARG B 128     -11.758 -25.605 -22.967  1.00 88.45           N  
ATOM   1030  NH2 ARG B 128     -11.311 -23.358 -22.868  1.00 88.45           N  
ATOM   1031  CZ  ARG B 128     -12.059 -24.393 -22.513  1.00 88.45           C  
ATOM   1032  N   LEU B 129     -18.197 -26.603 -18.161  1.00 90.11           N  
ATOM   1033  CA  LEU B 129     -19.519 -26.969 -18.657  1.00 90.11           C  
ATOM   1034  C   LEU B 129     -20.580 -26.759 -17.582  1.00 90.11           C  
ATOM   1035  CB  LEU B 129     -19.531 -28.427 -19.125  1.00 90.11           C  
ATOM   1036  O   LEU B 129     -21.758 -27.049 -17.802  1.00 90.11           O  
ATOM   1037  CG  LEU B 129     -18.615 -28.770 -20.300  1.00 90.11           C  
ATOM   1038  CD1 LEU B 129     -18.603 -30.275 -20.542  1.00 90.11           C  
ATOM   1039  CD2 LEU B 129     -19.055 -28.025 -21.556  1.00 90.11           C  
ATOM   1040  N   HIS B 130     -20.103 -26.356 -16.429  1.00 90.99           N  
ATOM   1041  CA  HIS B 130     -21.046 -26.114 -15.342  1.00 90.99           C  
ATOM   1042  C   HIS B 130     -21.732 -24.761 -15.499  1.00 90.99           C  
ATOM   1043  CB  HIS B 130     -20.335 -26.188 -13.990  1.00 90.99           C  
ATOM   1044  O   HIS B 130     -21.128 -23.808 -15.997  1.00 90.99           O  
ATOM   1045  CG  HIS B 130     -19.803 -27.548 -13.665  1.00 90.99           C  
ATOM   1046  CD2 HIS B 130     -19.872 -28.715 -14.348  1.00 90.99           C  
ATOM   1047  ND1 HIS B 130     -19.104 -27.817 -12.509  1.00 90.99           N  
ATOM   1048  CE1 HIS B 130     -18.764 -29.095 -12.494  1.00 90.99           C  
ATOM   1049  NE2 HIS B 130     -19.218 -29.662 -13.598  1.00 90.99           N  
ATOM   1050  N   ARG B 131     -22.974 -24.625 -15.155  1.00 89.78           N  
ATOM   1051  CA  ARG B 131     -23.667 -23.344 -15.067  1.00 89.78           C  
ATOM   1052  C   ARG B 131     -23.184 -22.542 -13.864  1.00 89.78           C  
ATOM   1053  CB  ARG B 131     -25.180 -23.556 -14.982  1.00 89.78           C  
ATOM   1054  O   ARG B 131     -23.026 -23.087 -12.770  1.00 89.78           O  
ATOM   1055  CG  ARG B 131     -25.857 -23.708 -16.335  1.00 89.78           C  
ATOM   1056  CD  ARG B 131     -27.374 -23.654 -16.215  1.00 89.78           C  
ATOM   1057  NE  ARG B 131     -28.028 -24.098 -17.443  1.00 89.78           N  
ATOM   1058  NH1 ARG B 131     -30.143 -23.420 -16.807  1.00 89.78           N  
ATOM   1059  NH2 ARG B 131     -29.818 -24.416 -18.846  1.00 89.78           N  
ATOM   1060  CZ  ARG B 131     -29.328 -23.977 -17.696  1.00 89.78           C  
ATOM   1061  N   VAL B 132     -22.873 -21.268 -14.090  1.00 90.35           N  
ATOM   1062  CA  VAL B 132     -22.373 -20.406 -13.024  1.00 90.35           C  
ATOM   1063  C   VAL B 132     -23.207 -19.128 -12.959  1.00 90.35           C  
ATOM   1064  CB  VAL B 132     -20.881 -20.059 -13.227  1.00 90.35           C  
ATOM   1065  O   VAL B 132     -23.865 -18.759 -13.935  1.00 90.35           O  
ATOM   1066  CG1 VAL B 132     -20.019 -21.318 -13.148  1.00 90.35           C  
ATOM   1067  CG2 VAL B 132     -20.676 -19.350 -14.564  1.00 90.35           C  
ATOM   1068  N   LEU B 133     -23.310 -18.587 -11.852  1.00 86.28           N  
ATOM   1069  CA  LEU B 133     -23.944 -17.290 -11.647  1.00 86.28           C  
ATOM   1070  C   LEU B 133     -23.093 -16.407 -10.740  1.00 86.28           C  
ATOM   1071  CB  LEU B 133     -25.340 -17.464 -11.045  1.00 86.28           C  
ATOM   1072  O   LEU B 133     -22.182 -16.896 -10.067  1.00 86.28           O  
ATOM   1073  CG  LEU B 133     -25.839 -18.902 -10.893  1.00 86.28           C  
ATOM   1074  CD1 LEU B 133     -26.782 -19.013  -9.700  1.00 86.28           C  
ATOM   1075  CD2 LEU B 133     -26.528 -19.367 -12.171  1.00 86.28           C  
ATOM   1076  N   PRO B 134     -23.363 -15.164 -10.872  1.00 83.99           N  
ATOM   1077  CA  PRO B 134     -22.647 -14.301  -9.930  1.00 83.99           C  
ATOM   1078  C   PRO B 134     -22.819 -14.742  -8.478  1.00 83.99           C  
ATOM   1079  CB  PRO B 134     -23.278 -12.926 -10.161  1.00 83.99           C  
ATOM   1080  O   PRO B 134     -23.928 -15.087  -8.061  1.00 83.99           O  
ATOM   1081  CG  PRO B 134     -23.822 -12.985 -11.553  1.00 83.99           C  
ATOM   1082  CD  PRO B 134     -24.245 -14.397 -11.840  1.00 83.99           C  
ATOM   1083  N   ALA B 135     -21.719 -14.838  -7.762  1.00 76.92           N  
ATOM   1084  CA  ALA B 135     -21.723 -15.321  -6.384  1.00 76.92           C  
ATOM   1085  C   ALA B 135     -22.745 -14.563  -5.541  1.00 76.92           C  
ATOM   1086  CB  ALA B 135     -20.331 -15.193  -5.771  1.00 76.92           C  
ATOM   1087  O   ALA B 135     -23.395 -15.146  -4.670  1.00 76.92           O  
ATOM   1088  N   GLU B 136     -22.967 -13.330  -5.847  1.00 66.65           N  
ATOM   1089  CA  GLU B 136     -23.898 -12.496  -5.093  1.00 66.65           C  
ATOM   1090  C   GLU B 136     -25.335 -12.976  -5.266  1.00 66.65           C  
ATOM   1091  CB  GLU B 136     -23.777 -11.031  -5.522  1.00 66.65           C  
ATOM   1092  O   GLU B 136     -26.154 -12.845  -4.354  1.00 66.65           O  
ATOM   1093  CG  GLU B 136     -22.426 -10.406  -5.204  1.00 66.65           C  
ATOM   1094  CD  GLU B 136     -22.018  -9.325  -6.192  1.00 66.65           C  
ATOM   1095  OE1 GLU B 136     -20.857  -8.860  -6.137  1.00 66.65           O  
ATOM   1096  OE2 GLU B 136     -22.867  -8.939  -7.027  1.00 66.65           O  
ATOM   1097  N   GLU B 137     -25.630 -13.456  -6.402  1.00 68.25           N  
ATOM   1098  CA  GLU B 137     -26.976 -13.933  -6.708  1.00 68.25           C  
ATOM   1099  C   GLU B 137     -27.242 -15.287  -6.057  1.00 68.25           C  
ATOM   1100  CB  GLU B 137     -27.182 -14.027  -8.222  1.00 68.25           C  
ATOM   1101  O   GLU B 137     -28.394 -15.638  -5.792  1.00 68.25           O  
ATOM   1102  CG  GLU B 137     -27.310 -12.675  -8.910  1.00 68.25           C  
ATOM   1103  CD  GLU B 137     -27.539 -12.785 -10.409  1.00 68.25           C  
ATOM   1104  OE1 GLU B 137     -27.414 -11.761 -11.119  1.00 68.25           O  
ATOM   1105  OE2 GLU B 137     -27.848 -13.903 -10.877  1.00 68.25           O  
ATOM   1106  N   ALA B 138     -26.185 -16.068  -5.878  1.00 64.07           N  
ATOM   1107  CA  ALA B 138     -26.315 -17.380  -5.249  1.00 64.07           C  
ATOM   1108  C   ALA B 138     -26.656 -17.247  -3.768  1.00 64.07           C  
ATOM   1109  CB  ALA B 138     -25.030 -18.185  -5.426  1.00 64.07           C  
ATOM   1110  O   ALA B 138     -27.410 -18.057  -3.223  1.00 64.07           O  
ATOM   1111  N   VAL B 139     -26.079 -16.392  -3.083  1.00 55.79           N  
ATOM   1112  CA  VAL B 139     -26.315 -16.149  -1.664  1.00 55.79           C  
ATOM   1113  C   VAL B 139     -27.758 -15.698  -1.450  1.00 55.79           C  
ATOM   1114  CB  VAL B 139     -25.337 -15.095  -1.098  1.00 55.79           C  
ATOM   1115  O   VAL B 139     -28.391 -16.070  -0.459  1.00 55.79           O  
ATOM   1116  CG1 VAL B 139     -25.631 -14.823   0.377  1.00 55.79           C  
ATOM   1117  CG2 VAL B 139     -23.892 -15.554  -1.282  1.00 55.79           C  
ATOM   1118  N   GLN B 140     -28.197 -14.840  -2.343  1.00 49.62           N  
ATOM   1119  CA  GLN B 140     -29.568 -14.360  -2.215  1.00 49.62           C  
ATOM   1120  C   GLN B 140     -30.565 -15.513  -2.291  1.00 49.62           C  
ATOM   1121  CB  GLN B 140     -29.879 -13.325  -3.298  1.00 49.62           C  
ATOM   1122  O   GLN B 140     -31.570 -15.520  -1.577  1.00 49.62           O  
ATOM   1123  CG  GLN B 140     -30.338 -11.981  -2.750  1.00 49.62           C  
ATOM   1124  CD  GLN B 140     -29.981 -10.823  -3.663  1.00 49.62           C  
ATOM   1125  NE2 GLN B 140     -29.327  -9.809  -3.107  1.00 49.62           N  
ATOM   1126  OE1 GLN B 140     -30.290 -10.839  -4.859  1.00 49.62           O  
ATOM   1127  N   GLY B 141     -30.256 -16.459  -3.132  1.00 45.12           N  
ATOM   1128  CA  GLY B 141     -31.159 -17.595  -3.223  1.00 45.12           C  
ATOM   1129  C   GLY B 141     -31.188 -18.436  -1.961  1.00 45.12           C  
ATOM   1130  O   GLY B 141     -32.231 -18.987  -1.600  1.00 45.12           O  
ATOM   1131  N   TYR B 142     -30.012 -18.610  -1.418  1.00 40.59           N  
ATOM   1132  CA  TYR B 142     -29.995 -19.386  -0.183  1.00 40.59           C  
ATOM   1133  C   TYR B 142     -30.715 -18.644   0.937  1.00 40.59           C  
ATOM   1134  CB  TYR B 142     -28.555 -19.695   0.237  1.00 40.59           C  
ATOM   1135  O   TYR B 142     -31.332 -19.265   1.805  1.00 40.59           O  
ATOM   1136  CG  TYR B 142     -28.095 -21.081  -0.147  1.00 40.59           C  
ATOM   1137  CD1 TYR B 142     -28.363 -22.176   0.671  1.00 40.59           C  
ATOM   1138  CD2 TYR B 142     -27.392 -21.297  -1.327  1.00 40.59           C  
ATOM   1139  CE1 TYR B 142     -27.939 -23.455   0.322  1.00 40.59           C  
ATOM   1140  CE2 TYR B 142     -26.963 -22.571  -1.685  1.00 40.59           C  
ATOM   1141  OH  TYR B 142     -26.820 -24.905  -1.206  1.00 40.59           O  
ATOM   1142  CZ  TYR B 142     -27.242 -23.642  -0.856  1.00 40.59           C  
ATOM   1143  N   LYS B 143     -30.524 -17.360   0.914  1.00 39.34           N  
ATOM   1144  CA  LYS B 143     -31.244 -16.593   1.926  1.00 39.34           C  
ATOM   1145  C   LYS B 143     -32.752 -16.658   1.696  1.00 39.34           C  
ATOM   1146  CB  LYS B 143     -30.777 -15.137   1.929  1.00 39.34           C  
ATOM   1147  O   LYS B 143     -33.529 -16.712   2.651  1.00 39.34           O  
ATOM   1148  CG  LYS B 143     -29.606 -14.865   2.862  1.00 39.34           C  
ATOM   1149  CD  LYS B 143     -29.247 -13.385   2.891  1.00 39.34           C  
ATOM   1150  CE  LYS B 143     -28.027 -13.122   3.763  1.00 39.34           C  
ATOM   1151  NZ  LYS B 143     -27.647 -11.677   3.763  1.00 39.34           N  
ATOM   1152  N   LEU B 144     -33.148 -16.583   0.488  1.00 40.99           N  
ATOM   1153  CA  LEU B 144     -34.586 -16.631   0.244  1.00 40.99           C  
ATOM   1154  C   LEU B 144     -35.152 -18.001   0.601  1.00 40.99           C  
ATOM   1155  CB  LEU B 144     -34.892 -16.305  -1.220  1.00 40.99           C  
ATOM   1156  O   LEU B 144     -36.292 -18.106   1.059  1.00 40.99           O  
ATOM   1157  CG  LEU B 144     -34.973 -14.821  -1.582  1.00 40.99           C  
ATOM   1158  CD1 LEU B 144     -34.662 -14.618  -3.061  1.00 40.99           C  
ATOM   1159  CD2 LEU B 144     -36.348 -14.260  -1.237  1.00 40.99           C  
ATOM   1160  N   LYS B 145     -34.374 -19.022   0.330  1.00 39.30           N  
ATOM   1161  CA  LYS B 145     -34.880 -20.357   0.637  1.00 39.30           C  
ATOM   1162  C   LYS B 145     -34.952 -20.584   2.144  1.00 39.30           C  
ATOM   1163  CB  LYS B 145     -34.000 -21.426  -0.013  1.00 39.30           C  
ATOM   1164  O   LYS B 145     -35.817 -21.318   2.625  1.00 39.30           O  
ATOM   1165  CG  LYS B 145     -34.518 -21.923  -1.355  1.00 39.30           C  
ATOM   1166  CD  LYS B 145     -33.605 -22.989  -1.946  1.00 39.30           C  
ATOM   1167  CE  LYS B 145     -34.087 -23.441  -3.318  1.00 39.30           C  
ATOM   1168  NZ  LYS B 145     -33.183 -24.470  -3.912  1.00 39.30           N  
ATOM   1169  N   LEU B 146     -34.047 -20.001   2.845  1.00 38.88           N  
ATOM   1170  CA  LEU B 146     -34.099 -20.170   4.293  1.00 38.88           C  
ATOM   1171  C   LEU B 146     -35.317 -19.462   4.879  1.00 38.88           C  
ATOM   1172  CB  LEU B 146     -32.821 -19.633   4.942  1.00 38.88           C  
ATOM   1173  O   LEU B 146     -35.885 -19.917   5.874  1.00 38.88           O  
ATOM   1174  CG  LEU B 146     -31.576 -20.512   4.817  1.00 38.88           C  
ATOM   1175  CD1 LEU B 146     -30.337 -19.744   5.265  1.00 38.88           C  
ATOM   1176  CD2 LEU B 146     -31.741 -21.791   5.631  1.00 38.88           C  
ATOM   1177  N   GLU B 147     -35.736 -18.339   4.380  1.00 42.30           N  
ATOM   1178  CA  GLU B 147     -36.881 -17.624   4.936  1.00 42.30           C  
ATOM   1179  C   GLU B 147     -38.187 -18.356   4.638  1.00 42.30           C  
ATOM   1180  CB  GLU B 147     -36.942 -16.196   4.387  1.00 42.30           C  
ATOM   1181  O   GLU B 147     -39.152 -18.249   5.398  1.00 42.30           O  
ATOM   1182  CG  GLU B 147     -36.075 -15.207   5.152  1.00 42.30           C  
ATOM   1183  CD  GLU B 147     -36.000 -13.839   4.491  1.00 42.30           C  
ATOM   1184  OE1 GLU B 147     -35.680 -12.847   5.184  1.00 42.30           O  
ATOM   1185  OE2 GLU B 147     -36.264 -13.760   3.271  1.00 42.30           O  
ATOM   1186  N   GLU B 148     -38.250 -18.970   3.545  1.00 42.59           N  
ATOM   1187  CA  GLU B 148     -39.494 -19.677   3.255  1.00 42.59           C  
ATOM   1188  C   GLU B 148     -39.639 -20.920   4.128  1.00 42.59           C  
ATOM   1189  CB  GLU B 148     -39.562 -20.062   1.775  1.00 42.59           C  
ATOM   1190  O   GLU B 148     -40.754 -21.310   4.482  1.00 42.59           O  
ATOM   1191  CG  GLU B 148     -40.534 -19.218   0.963  1.00 42.59           C  
ATOM   1192  CD  GLU B 148     -40.436 -19.464  -0.534  1.00 42.59           C  
ATOM   1193  OE1 GLU B 148     -41.137 -18.774  -1.309  1.00 42.59           O  
ATOM   1194  OE2 GLU B 148     -39.653 -20.354  -0.935  1.00 42.59           O  
ATOM   1195  N   ASP B 149     -38.553 -21.437   4.514  1.00 40.87           N  
ATOM   1196  CA  ASP B 149     -38.638 -22.631   5.350  1.00 40.87           C  
ATOM   1197  C   ASP B 149     -38.843 -22.260   6.817  1.00 40.87           C  
ATOM   1198  CB  ASP B 149     -37.380 -23.487   5.195  1.00 40.87           C  
ATOM   1199  O   ASP B 149     -39.223 -23.105   7.630  1.00 40.87           O  
ATOM   1200  CG  ASP B 149     -37.379 -24.313   3.921  1.00 40.87           C  
ATOM   1201  OD1 ASP B 149     -38.455 -24.500   3.313  1.00 40.87           O  
ATOM   1202  OD2 ASP B 149     -36.292 -24.785   3.522  1.00 40.87           O  
ATOM   1203  N   MET B 150     -38.644 -20.972   7.083  1.00 33.02           N  
ATOM   1204  CA  MET B 150     -38.971 -20.573   8.450  1.00 33.02           C  
ATOM   1205  C   MET B 150     -40.422 -20.114   8.550  1.00 33.02           C  
ATOM   1206  CB  MET B 150     -38.036 -19.460   8.924  1.00 33.02           C  
ATOM   1207  O   MET B 150     -41.061 -20.286   9.589  1.00 33.02           O  
ATOM   1208  CG  MET B 150     -36.622 -19.932   9.221  1.00 33.02           C  
ATOM   1209  SD  MET B 150     -35.557 -18.591   9.881  1.00 33.02           S  
ATOM   1210  CE  MET B 150     -36.210 -18.467  11.570  1.00 33.02           C  
TER    1211      MET B 150                                                      
ATOM   1212  N   MET C   1     -11.947  -4.050  11.346  1.00 49.05           N  
ATOM   1213  CA  MET C   1     -11.832  -2.661  10.912  1.00 49.05           C  
ATOM   1214  C   MET C   1     -12.988  -2.281   9.993  1.00 49.05           C  
ATOM   1215  CB  MET C   1     -10.499  -2.428  10.199  1.00 49.05           C  
ATOM   1216  O   MET C   1     -13.336  -3.035   9.082  1.00 49.05           O  
ATOM   1217  CG  MET C   1      -9.935  -1.030  10.397  1.00 49.05           C  
ATOM   1218  SD  MET C   1      -8.271  -0.831   9.648  1.00 49.05           S  
ATOM   1219  CE  MET C   1      -7.879   0.858  10.183  1.00 49.05           C  
ATOM   1220  N   GLU C   2     -13.618  -1.354  10.508  1.00 55.42           N  
ATOM   1221  CA  GLU C   2     -14.696  -0.819   9.682  1.00 55.42           C  
ATOM   1222  C   GLU C   2     -14.155  -0.226   8.384  1.00 55.42           C  
ATOM   1223  CB  GLU C   2     -15.489   0.239  10.453  1.00 55.42           C  
ATOM   1224  O   GLU C   2     -12.995   0.185   8.319  1.00 55.42           O  
ATOM   1225  CG  GLU C   2     -16.343  -0.330  11.578  1.00 55.42           C  
ATOM   1226  CD  GLU C   2     -17.542  -1.119  11.080  1.00 55.42           C  
ATOM   1227  OE1 GLU C   2     -17.851  -2.185  11.660  1.00 55.42           O  
ATOM   1228  OE2 GLU C   2     -18.179  -0.669  10.101  1.00 55.42           O  
ATOM   1229  N   ALA C   3     -14.843  -0.319   7.321  1.00 57.74           N  
ATOM   1230  CA  ALA C   3     -14.488   0.198   6.002  1.00 57.74           C  
ATOM   1231  C   ALA C   3     -13.932   1.616   6.100  1.00 57.74           C  
ATOM   1232  CB  ALA C   3     -15.700   0.168   5.074  1.00 57.74           C  
ATOM   1233  O   ALA C   3     -12.934   1.945   5.453  1.00 57.74           O  
ATOM   1234  N   VAL C   4     -14.536   2.311   7.015  1.00 61.27           N  
ATOM   1235  CA  VAL C   4     -14.133   3.705   7.166  1.00 61.27           C  
ATOM   1236  C   VAL C   4     -12.747   3.776   7.805  1.00 61.27           C  
ATOM   1237  CB  VAL C   4     -15.151   4.503   8.011  1.00 61.27           C  
ATOM   1238  O   VAL C   4     -11.920   4.604   7.417  1.00 61.27           O  
ATOM   1239  CG1 VAL C   4     -14.647   5.922   8.266  1.00 61.27           C  
ATOM   1240  CG2 VAL C   4     -16.512   4.532   7.319  1.00 61.27           C  
ATOM   1241  N   GLU C   5     -12.519   2.906   8.736  1.00 67.68           N  
ATOM   1242  CA  GLU C   5     -11.224   2.870   9.410  1.00 67.68           C  
ATOM   1243  C   GLU C   5     -10.116   2.437   8.454  1.00 67.68           C  
ATOM   1244  CB  GLU C   5     -11.273   1.933  10.619  1.00 67.68           C  
ATOM   1245  O   GLU C   5      -9.017   2.994   8.476  1.00 67.68           O  
ATOM   1246  CG  GLU C   5     -10.022   1.979  11.484  1.00 67.68           C  
ATOM   1247  CD  GLU C   5     -10.133   1.138  12.746  1.00 67.68           C  
ATOM   1248  OE1 GLU C   5      -9.121   0.989  13.467  1.00 67.68           O  
ATOM   1249  OE2 GLU C   5     -11.241   0.623  13.014  1.00 67.68           O  
ATOM   1250  N   LEU C   6     -10.365   1.447   7.649  1.00 73.97           N  
ATOM   1251  CA  LEU C   6      -9.408   0.993   6.646  1.00 73.97           C  
ATOM   1252  C   LEU C   6      -9.065   2.117   5.674  1.00 73.97           C  
ATOM   1253  CB  LEU C   6      -9.964  -0.209   5.879  1.00 73.97           C  
ATOM   1254  O   LEU C   6      -7.892   2.343   5.368  1.00 73.97           O  
ATOM   1255  CG  LEU C   6      -9.060  -0.801   4.797  1.00 73.97           C  
ATOM   1256  CD1 LEU C   6      -7.782  -1.356   5.419  1.00 73.97           C  
ATOM   1257  CD2 LEU C   6      -9.796  -1.885   4.018  1.00 73.97           C  
ATOM   1258  N   ALA C   7     -10.066   2.756   5.242  1.00 72.46           N  
ATOM   1259  CA  ALA C   7      -9.871   3.861   4.306  1.00 72.46           C  
ATOM   1260  C   ALA C   7      -9.004   4.955   4.923  1.00 72.46           C  
ATOM   1261  CB  ALA C   7     -11.217   4.435   3.872  1.00 72.46           C  
ATOM   1262  O   ALA C   7      -8.120   5.502   4.259  1.00 72.46           O  
ATOM   1263  N   ARG C   8      -9.223   5.233   6.165  1.00 73.01           N  
ATOM   1264  CA  ARG C   8      -8.459   6.256   6.870  1.00 73.01           C  
ATOM   1265  C   ARG C   8      -6.995   5.850   7.007  1.00 73.01           C  
ATOM   1266  CB  ARG C   8      -9.060   6.522   8.252  1.00 73.01           C  
ATOM   1267  O   ARG C   8      -6.096   6.665   6.791  1.00 73.01           O  
ATOM   1268  CG  ARG C   8      -8.582   7.814   8.895  1.00 73.01           C  
ATOM   1269  CD  ARG C   8      -9.175   8.007  10.283  1.00 73.01           C  
ATOM   1270  NE  ARG C   8      -8.363   7.361  11.311  1.00 73.01           N  
ATOM   1271  NH1 ARG C   8      -9.040   8.762  13.018  1.00 73.01           N  
ATOM   1272  NH2 ARG C   8      -7.544   7.076  13.438  1.00 73.01           N  
ATOM   1273  CZ  ARG C   8      -8.318   7.735  12.587  1.00 73.01           C  
ATOM   1274  N   LYS C   9      -6.815   4.672   7.391  1.00 80.07           N  
ATOM   1275  CA  LYS C   9      -5.452   4.163   7.519  1.00 80.07           C  
ATOM   1276  C   LYS C   9      -4.735   4.168   6.172  1.00 80.07           C  
ATOM   1277  CB  LYS C   9      -5.459   2.750   8.104  1.00 80.07           C  
ATOM   1278  O   LYS C   9      -3.551   4.503   6.094  1.00 80.07           O  
ATOM   1279  CG  LYS C   9      -5.761   2.699   9.594  1.00 80.07           C  
ATOM   1280  CD  LYS C   9      -5.665   1.278  10.135  1.00 80.07           C  
ATOM   1281  CE  LYS C   9      -5.975   1.224  11.625  1.00 80.07           C  
ATOM   1282  NZ  LYS C   9      -5.908  -0.171  12.154  1.00 80.07           N  
ATOM   1283  N   LEU C  10      -5.464   3.790   5.168  1.00 84.79           N  
ATOM   1284  CA  LEU C  10      -4.893   3.807   3.826  1.00 84.79           C  
ATOM   1285  C   LEU C  10      -4.527   5.228   3.409  1.00 84.79           C  
ATOM   1286  CB  LEU C  10      -5.874   3.204   2.818  1.00 84.79           C  
ATOM   1287  O   LEU C  10      -3.478   5.451   2.801  1.00 84.79           O  
ATOM   1288  CG  LEU C  10      -5.297   2.828   1.452  1.00 84.79           C  
ATOM   1289  CD1 LEU C  10      -4.198   1.783   1.610  1.00 84.79           C  
ATOM   1290  CD2 LEU C  10      -6.398   2.318   0.528  1.00 84.79           C  
ATOM   1291  N   GLN C  11      -5.342   6.149   3.789  1.00 83.15           N  
ATOM   1292  CA  GLN C  11      -5.076   7.552   3.488  1.00 83.15           C  
ATOM   1293  C   GLN C  11      -3.781   8.019   4.147  1.00 83.15           C  
ATOM   1294  CB  GLN C  11      -6.242   8.430   3.943  1.00 83.15           C  
ATOM   1295  O   GLN C  11      -2.965   8.694   3.515  1.00 83.15           O  
ATOM   1296  CG  GLN C  11      -6.086   9.900   3.576  1.00 83.15           C  
ATOM   1297  CD  GLN C  11      -7.301  10.730   3.944  1.00 83.15           C  
ATOM   1298  NE2 GLN C  11      -7.700  11.627   3.049  1.00 83.15           N  
ATOM   1299  OE1 GLN C  11      -7.877  10.566   5.024  1.00 83.15           O  
ATOM   1300  N   GLU C  12      -3.620   7.651   5.350  1.00 83.44           N  
ATOM   1301  CA  GLU C  12      -2.415   8.037   6.079  1.00 83.44           C  
ATOM   1302  C   GLU C  12      -1.162   7.482   5.408  1.00 83.44           C  
ATOM   1303  CB  GLU C  12      -2.490   7.559   7.532  1.00 83.44           C  
ATOM   1304  O   GLU C  12      -0.159   8.186   5.275  1.00 83.44           O  
ATOM   1305  CG  GLU C  12      -3.403   8.402   8.410  1.00 83.44           C  
ATOM   1306  CD  GLU C  12      -3.572   7.841   9.813  1.00 83.44           C  
ATOM   1307  OE1 GLU C  12      -4.433   8.345  10.569  1.00 83.44           O  
ATOM   1308  OE2 GLU C  12      -2.836   6.889  10.159  1.00 83.44           O  
ATOM   1309  N   GLU C  13      -1.261   6.261   4.918  1.00 88.91           N  
ATOM   1310  CA  GLU C  13      -0.106   5.594   4.326  1.00 88.91           C  
ATOM   1311  C   GLU C  13       0.122   6.055   2.889  1.00 88.91           C  
ATOM   1312  CB  GLU C  13      -0.282   4.074   4.369  1.00 88.91           C  
ATOM   1313  O   GLU C  13       1.218   5.898   2.348  1.00 88.91           O  
ATOM   1314  CG  GLU C  13      -0.337   3.501   5.778  1.00 88.91           C  
ATOM   1315  CD  GLU C  13       0.908   3.804   6.597  1.00 88.91           C  
ATOM   1316  OE1 GLU C  13       0.808   3.893   7.842  1.00 88.91           O  
ATOM   1317  OE2 GLU C  13       1.991   3.954   5.990  1.00 88.91           O  
ATOM   1318  N   ALA C  14      -0.851   6.702   2.272  1.00 91.28           N  
ATOM   1319  CA  ALA C  14      -0.793   7.064   0.858  1.00 91.28           C  
ATOM   1320  C   ALA C  14      -0.537   8.559   0.685  1.00 91.28           C  
ATOM   1321  CB  ALA C  14      -2.087   6.664   0.153  1.00 91.28           C  
ATOM   1322  O   ALA C  14      -0.663   9.093  -0.419  1.00 91.28           O  
ATOM   1323  N   THR C  15      -0.266   9.279   1.760  1.00 90.51           N  
ATOM   1324  CA  THR C  15      -0.056  10.722   1.720  1.00 90.51           C  
ATOM   1325  C   THR C  15       1.427  11.057   1.851  1.00 90.51           C  
ATOM   1326  CB  THR C  15      -0.846  11.433   2.834  1.00 90.51           C  
ATOM   1327  O   THR C  15       2.123  10.495   2.699  1.00 90.51           O  
ATOM   1328  CG2 THR C  15      -0.620  12.941   2.793  1.00 90.51           C  
ATOM   1329  OG1 THR C  15      -2.244  11.166   2.666  1.00 90.51           O  
ATOM   1330  N   CYS C  16       1.917  11.886   0.970  1.00 94.76           N  
ATOM   1331  CA  CYS C  16       3.289  12.377   1.029  1.00 94.76           C  
ATOM   1332  C   CYS C  16       3.486  13.303   2.223  1.00 94.76           C  
ATOM   1333  CB  CYS C  16       3.652  13.110  -0.262  1.00 94.76           C  
ATOM   1334  O   CYS C  16       2.691  14.219   2.442  1.00 94.76           O  
ATOM   1335  SG  CYS C  16       5.332  13.774  -0.275  1.00 94.76           S  
ATOM   1336  N   SER C  17       4.559  13.078   2.986  1.00 91.32           N  
ATOM   1337  CA  SER C  17       4.800  13.842   4.206  1.00 91.32           C  
ATOM   1338  C   SER C  17       5.308  15.245   3.888  1.00 91.32           C  
ATOM   1339  CB  SER C  17       5.805  13.118   5.103  1.00 91.32           C  
ATOM   1340  O   SER C  17       5.339  16.112   4.763  1.00 91.32           O  
ATOM   1341  OG  SER C  17       7.040  12.938   4.432  1.00 91.32           O  
ATOM   1342  N   ILE C  18       5.660  15.473   2.606  1.00 92.84           N  
ATOM   1343  CA  ILE C  18       6.185  16.779   2.223  1.00 92.84           C  
ATOM   1344  C   ILE C  18       5.053  17.653   1.687  1.00 92.84           C  
ATOM   1345  CB  ILE C  18       7.308  16.650   1.170  1.00 92.84           C  
ATOM   1346  O   ILE C  18       4.796  18.738   2.213  1.00 92.84           O  
ATOM   1347  CG1 ILE C  18       8.490  15.860   1.743  1.00 92.84           C  
ATOM   1348  CG2 ILE C  18       7.756  18.032   0.686  1.00 92.84           C  
ATOM   1349  CD1 ILE C  18       9.620  15.630   0.750  1.00 92.84           C  
ATOM   1350  N   CYS C  19       4.337  17.254   0.726  1.00 93.22           N  
ATOM   1351  CA  CYS C  19       3.297  18.080   0.122  1.00 93.22           C  
ATOM   1352  C   CYS C  19       1.946  17.820   0.777  1.00 93.22           C  
ATOM   1353  CB  CYS C  19       3.206  17.812  -1.380  1.00 93.22           C  
ATOM   1354  O   CYS C  19       0.988  18.561   0.547  1.00 93.22           O  
ATOM   1355  SG  CYS C  19       2.608  16.158  -1.790  1.00 93.22           S  
ATOM   1356  N   LEU C  20       1.801  16.786   1.581  1.00 86.04           N  
ATOM   1357  CA  LEU C  20       0.623  16.444   2.370  1.00 86.04           C  
ATOM   1358  C   LEU C  20      -0.543  16.059   1.465  1.00 86.04           C  
ATOM   1359  CB  LEU C  20       0.221  17.616   3.269  1.00 86.04           C  
ATOM   1360  O   LEU C  20      -1.704  16.146   1.871  1.00 86.04           O  
ATOM   1361  CG  LEU C  20       1.258  18.069   4.297  1.00 86.04           C  
ATOM   1362  CD1 LEU C  20       0.731  19.257   5.094  1.00 86.04           C  
ATOM   1363  CD2 LEU C  20       1.629  16.918   5.226  1.00 86.04           C  
ATOM   1364  N   ASP C  21      -0.271  15.701   0.257  1.00 86.74           N  
ATOM   1365  CA  ASP C  21      -1.240  15.160  -0.691  1.00 86.74           C  
ATOM   1366  C   ASP C  21      -0.947  13.693  -0.998  1.00 86.74           C  
ATOM   1367  CB  ASP C  21      -1.241  15.978  -1.984  1.00 86.74           C  
ATOM   1368  O   ASP C  21       0.076  13.156  -0.570  1.00 86.74           O  
ATOM   1369  CG  ASP C  21      -2.073  17.245  -1.884  1.00 86.74           C  
ATOM   1370  OD1 ASP C  21      -3.090  17.251  -1.157  1.00 86.74           O  
ATOM   1371  OD2 ASP C  21      -1.710  18.245  -2.539  1.00 86.74           O  
ATOM   1372  N   TYR C  22      -1.961  13.083  -1.659  1.00 89.19           N  
ATOM   1373  CA  TYR C  22      -1.702  11.714  -2.089  1.00 89.19           C  
ATOM   1374  C   TYR C  22      -0.465  11.645  -2.977  1.00 89.19           C  
ATOM   1375  CB  TYR C  22      -2.913  11.147  -2.837  1.00 89.19           C  
ATOM   1376  O   TYR C  22      -0.212  12.555  -3.770  1.00 89.19           O  
ATOM   1377  CG  TYR C  22      -4.108  10.889  -1.951  1.00 89.19           C  
ATOM   1378  CD1 TYR C  22      -4.100   9.849  -1.024  1.00 89.19           C  
ATOM   1379  CD2 TYR C  22      -5.245  11.684  -2.039  1.00 89.19           C  
ATOM   1380  CE1 TYR C  22      -5.199   9.606  -0.206  1.00 89.19           C  
ATOM   1381  CE2 TYR C  22      -6.350  11.450  -1.226  1.00 89.19           C  
ATOM   1382  OH  TYR C  22      -7.408  10.176   0.492  1.00 89.19           O  
ATOM   1383  CZ  TYR C  22      -6.318  10.411  -0.314  1.00 89.19           C  
ATOM   1384  N   PHE C  23       0.283  10.565  -2.783  1.00 95.14           N  
ATOM   1385  CA  PHE C  23       1.526  10.380  -3.524  1.00 95.14           C  
ATOM   1386  C   PHE C  23       1.292  10.533  -5.022  1.00 95.14           C  
ATOM   1387  CB  PHE C  23       2.131   9.004  -3.225  1.00 95.14           C  
ATOM   1388  O   PHE C  23       0.288  10.052  -5.551  1.00 95.14           O  
ATOM   1389  CG  PHE C  23       2.891   8.945  -1.927  1.00 95.14           C  
ATOM   1390  CD1 PHE C  23       4.097   9.618  -1.781  1.00 95.14           C  
ATOM   1391  CD2 PHE C  23       2.398   8.214  -0.854  1.00 95.14           C  
ATOM   1392  CE1 PHE C  23       4.803   9.565  -0.581  1.00 95.14           C  
ATOM   1393  CE2 PHE C  23       3.098   8.156   0.348  1.00 95.14           C  
ATOM   1394  CZ  PHE C  23       4.300   8.831   0.482  1.00 95.14           C  
ATOM   1395  N   THR C  24       2.127  11.322  -5.648  1.00 95.51           N  
ATOM   1396  CA  THR C  24       2.267  11.375  -7.099  1.00 95.51           C  
ATOM   1397  C   THR C  24       3.669  10.947  -7.523  1.00 95.51           C  
ATOM   1398  CB  THR C  24       1.974  12.788  -7.637  1.00 95.51           C  
ATOM   1399  O   THR C  24       4.660  11.552  -7.109  1.00 95.51           O  
ATOM   1400  CG2 THR C  24       1.955  12.802  -9.162  1.00 95.51           C  
ATOM   1401  OG1 THR C  24       0.699  13.223  -7.150  1.00 95.51           O  
ATOM   1402  N   ASP C  25       3.716   9.964  -8.362  1.00 96.58           N  
ATOM   1403  CA  ASP C  25       5.002   9.430  -8.800  1.00 96.58           C  
ATOM   1404  C   ASP C  25       5.924   9.173  -7.610  1.00 96.58           C  
ATOM   1405  CB  ASP C  25       5.672  10.386  -9.788  1.00 96.58           C  
ATOM   1406  O   ASP C  25       7.037   9.699  -7.557  1.00 96.58           O  
ATOM   1407  CG  ASP C  25       6.834   9.752 -10.533  1.00 96.58           C  
ATOM   1408  OD1 ASP C  25       6.871   8.509 -10.659  1.00 96.58           O  
ATOM   1409  OD2 ASP C  25       7.722  10.501 -10.994  1.00 96.58           O  
ATOM   1410  N   PRO C  26       5.557   8.331  -6.643  1.00 97.10           N  
ATOM   1411  CA  PRO C  26       6.292   8.086  -5.400  1.00 97.10           C  
ATOM   1412  C   PRO C  26       7.625   7.378  -5.633  1.00 97.10           C  
ATOM   1413  CB  PRO C  26       5.337   7.200  -4.595  1.00 97.10           C  
ATOM   1414  O   PRO C  26       7.732   6.533  -6.526  1.00 97.10           O  
ATOM   1415  CG  PRO C  26       4.494   6.515  -5.622  1.00 97.10           C  
ATOM   1416  CD  PRO C  26       4.366   7.419  -6.814  1.00 97.10           C  
ATOM   1417  N   VAL C  27       8.597   7.757  -4.874  1.00 95.38           N  
ATOM   1418  CA  VAL C  27       9.914   7.128  -4.877  1.00 95.38           C  
ATOM   1419  C   VAL C  27      10.305   6.740  -3.453  1.00 95.38           C  
ATOM   1420  CB  VAL C  27      10.986   8.057  -5.490  1.00 95.38           C  
ATOM   1421  O   VAL C  27       9.883   7.385  -2.489  1.00 95.38           O  
ATOM   1422  CG1 VAL C  27      10.704   8.304  -6.971  1.00 95.38           C  
ATOM   1423  CG2 VAL C  27      11.044   9.379  -4.726  1.00 95.38           C  
ATOM   1424  N   MET C  28      11.033   5.735  -3.273  1.00 94.13           N  
ATOM   1425  CA  MET C  28      11.486   5.236  -1.978  1.00 94.13           C  
ATOM   1426  C   MET C  28      12.978   5.490  -1.788  1.00 94.13           C  
ATOM   1427  CB  MET C  28      11.188   3.742  -1.843  1.00 94.13           C  
ATOM   1428  O   MET C  28      13.770   5.272  -2.706  1.00 94.13           O  
ATOM   1429  CG  MET C  28      11.412   3.196  -0.442  1.00 94.13           C  
ATOM   1430  SD  MET C  28      11.013   1.410  -0.311  1.00 94.13           S  
ATOM   1431  CE  MET C  28       9.212   1.469  -0.527  1.00 94.13           C  
ATOM   1432  N   THR C  29      13.307   6.078  -0.634  1.00 91.66           N  
ATOM   1433  CA  THR C  29      14.706   6.286  -0.276  1.00 91.66           C  
ATOM   1434  C   THR C  29      15.304   5.017   0.325  1.00 91.66           C  
ATOM   1435  CB  THR C  29      14.861   7.451   0.718  1.00 91.66           C  
ATOM   1436  O   THR C  29      14.586   4.051   0.590  1.00 91.66           O  
ATOM   1437  CG2 THR C  29      14.321   8.751   0.131  1.00 91.66           C  
ATOM   1438  OG1 THR C  29      14.139   7.147   1.918  1.00 91.66           O  
ATOM   1439  N   THR C  30      16.594   5.016   0.497  1.00 88.07           N  
ATOM   1440  CA  THR C  30      17.295   3.844   1.010  1.00 88.07           C  
ATOM   1441  C   THR C  30      16.861   3.536   2.440  1.00 88.07           C  
ATOM   1442  CB  THR C  30      18.822   4.043   0.966  1.00 88.07           C  
ATOM   1443  O   THR C  30      16.939   2.389   2.884  1.00 88.07           O  
ATOM   1444  CG2 THR C  30      19.330   4.087  -0.471  1.00 88.07           C  
ATOM   1445  OG1 THR C  30      19.156   5.275   1.617  1.00 88.07           O  
ATOM   1446  N   CYS C  31      16.415   4.579   3.153  1.00 90.06           N  
ATOM   1447  CA  CYS C  31      15.979   4.381   4.531  1.00 90.06           C  
ATOM   1448  C   CYS C  31      14.565   3.813   4.579  1.00 90.06           C  
ATOM   1449  CB  CYS C  31      16.036   5.696   5.306  1.00 90.06           C  
ATOM   1450  O   CYS C  31      14.068   3.462   5.651  1.00 90.06           O  
ATOM   1451  SG  CYS C  31      14.835   6.924   4.746  1.00 90.06           S  
ATOM   1452  N   GLY C  32      13.892   3.756   3.472  1.00 89.69           N  
ATOM   1453  CA  GLY C  32      12.596   3.098   3.415  1.00 89.69           C  
ATOM   1454  C   GLY C  32      11.432   4.070   3.439  1.00 89.69           C  
ATOM   1455  O   GLY C  32      10.271   3.658   3.382  1.00 89.69           O  
ATOM   1456  N   HIS C  33      11.712   5.329   3.434  1.00 93.55           N  
ATOM   1457  CA  HIS C  33      10.645   6.322   3.406  1.00 93.55           C  
ATOM   1458  C   HIS C  33      10.285   6.705   1.975  1.00 93.55           C  
ATOM   1459  CB  HIS C  33      11.051   7.568   4.196  1.00 93.55           C  
ATOM   1460  O   HIS C  33      11.123   6.613   1.074  1.00 93.55           O  
ATOM   1461  CG  HIS C  33      11.115   7.347   5.674  1.00 93.55           C  
ATOM   1462  CD2 HIS C  33      10.142   7.079   6.576  1.00 93.55           C  
ATOM   1463  ND1 HIS C  33      12.296   7.396   6.383  1.00 93.55           N  
ATOM   1464  CE1 HIS C  33      12.045   7.165   7.661  1.00 93.55           C  
ATOM   1465  NE2 HIS C  33      10.745   6.970   7.804  1.00 93.55           N  
ATOM   1466  N   ASN C  34       9.041   7.079   1.781  1.00 96.35           N  
ATOM   1467  CA  ASN C  34       8.515   7.383   0.454  1.00 96.35           C  
ATOM   1468  C   ASN C  34       8.093   8.845   0.340  1.00 96.35           C  
ATOM   1469  CB  ASN C  34       7.340   6.463   0.118  1.00 96.35           C  
ATOM   1470  O   ASN C  34       7.581   9.425   1.299  1.00 96.35           O  
ATOM   1471  CG  ASN C  34       7.734   5.000   0.087  1.00 96.35           C  
ATOM   1472  ND2 ASN C  34       7.566   4.316   1.212  1.00 96.35           N  
ATOM   1473  OD1 ASN C  34       8.188   4.488  -0.940  1.00 96.35           O  
ATOM   1474  N   PHE C  35       8.322   9.390  -0.805  1.00 96.75           N  
ATOM   1475  CA  PHE C  35       7.942  10.759  -1.132  1.00 96.75           C  
ATOM   1476  C   PHE C  35       7.572  10.882  -2.605  1.00 96.75           C  
ATOM   1477  CB  PHE C  35       9.079  11.729  -0.794  1.00 96.75           C  
ATOM   1478  O   PHE C  35       7.942  10.030  -3.416  1.00 96.75           O  
ATOM   1479  CG  PHE C  35       9.627  11.561   0.597  1.00 96.75           C  
ATOM   1480  CD1 PHE C  35       9.036  12.208   1.676  1.00 96.75           C  
ATOM   1481  CD2 PHE C  35      10.734  10.754   0.827  1.00 96.75           C  
ATOM   1482  CE1 PHE C  35       9.541  12.054   2.965  1.00 96.75           C  
ATOM   1483  CE2 PHE C  35      11.245  10.596   2.112  1.00 96.75           C  
ATOM   1484  CZ  PHE C  35      10.648  11.247   3.179  1.00 96.75           C  
ATOM   1485  N   CYS C  36       6.782  11.899  -2.876  1.00 97.51           N  
ATOM   1486  CA  CYS C  36       6.682  12.229  -4.294  1.00 97.51           C  
ATOM   1487  C   CYS C  36       8.052  12.557  -4.875  1.00 97.51           C  
ATOM   1488  CB  CYS C  36       5.733  13.408  -4.504  1.00 97.51           C  
ATOM   1489  O   CYS C  36       8.875  13.194  -4.215  1.00 97.51           O  
ATOM   1490  SG  CYS C  36       4.044  13.091  -3.949  1.00 97.51           S  
ATOM   1491  N   ARG C  37       8.259  12.135  -6.041  1.00 95.89           N  
ATOM   1492  CA  ARG C  37       9.538  12.418  -6.686  1.00 95.89           C  
ATOM   1493  C   ARG C  37       9.832  13.914  -6.687  1.00 95.89           C  
ATOM   1494  CB  ARG C  37       9.549  11.880  -8.118  1.00 95.89           C  
ATOM   1495  O   ARG C  37      10.929  14.337  -6.319  1.00 95.89           O  
ATOM   1496  CG  ARG C  37      10.882  12.049  -8.830  1.00 95.89           C  
ATOM   1497  CD  ARG C  37      10.847  11.472 -10.238  1.00 95.89           C  
ATOM   1498  NE  ARG C  37      10.511  10.052 -10.230  1.00 95.89           N  
ATOM   1499  NH1 ARG C  37      12.666   9.333  -9.809  1.00 95.89           N  
ATOM   1500  NH2 ARG C  37      10.969   7.809 -10.040  1.00 95.89           N  
ATOM   1501  CZ  ARG C  37      11.382   9.068 -10.027  1.00 95.89           C  
ATOM   1502  N   ALA C  38       8.840  14.663  -7.083  1.00 95.92           N  
ATOM   1503  CA  ALA C  38       9.008  16.112  -7.152  1.00 95.92           C  
ATOM   1504  C   ALA C  38       9.283  16.699  -5.770  1.00 95.92           C  
ATOM   1505  CB  ALA C  38       7.770  16.762  -7.766  1.00 95.92           C  
ATOM   1506  O   ALA C  38      10.123  17.590  -5.623  1.00 95.92           O  
ATOM   1507  N   CYS C  39       8.612  16.175  -4.729  1.00 96.15           N  
ATOM   1508  CA  CYS C  39       8.759  16.676  -3.367  1.00 96.15           C  
ATOM   1509  C   CYS C  39      10.161  16.407  -2.835  1.00 96.15           C  
ATOM   1510  CB  CYS C  39       7.721  16.036  -2.445  1.00 96.15           C  
ATOM   1511  O   CYS C  39      10.801  17.301  -2.278  1.00 96.15           O  
ATOM   1512  SG  CYS C  39       6.043  16.656  -2.696  1.00 96.15           S  
ATOM   1513  N   ILE C  40      10.682  15.245  -3.002  1.00 94.24           N  
ATOM   1514  CA  ILE C  40      11.990  14.885  -2.465  1.00 94.24           C  
ATOM   1515  C   ILE C  40      13.081  15.650  -3.210  1.00 94.24           C  
ATOM   1516  CB  ILE C  40      12.241  13.363  -2.562  1.00 94.24           C  
ATOM   1517  O   ILE C  40      14.057  16.100  -2.604  1.00 94.24           O  
ATOM   1518  CG1 ILE C  40      13.473  12.972  -1.738  1.00 94.24           C  
ATOM   1519  CG2 ILE C  40      12.400  12.934  -4.023  1.00 94.24           C  
ATOM   1520  CD1 ILE C  40      13.304  13.172  -0.238  1.00 94.24           C  
ATOM   1521  N   GLN C  41      12.964  15.734  -4.501  1.00 91.26           N  
ATOM   1522  CA  GLN C  41      13.944  16.463  -5.300  1.00 91.26           C  
ATOM   1523  C   GLN C  41      14.000  17.933  -4.896  1.00 91.26           C  
ATOM   1524  CB  GLN C  41      13.620  16.340  -6.790  1.00 91.26           C  
ATOM   1525  O   GLN C  41      15.084  18.507  -4.769  1.00 91.26           O  
ATOM   1526  CG  GLN C  41      13.921  14.966  -7.374  1.00 91.26           C  
ATOM   1527  CD  GLN C  41      13.527  14.849  -8.834  1.00 91.26           C  
ATOM   1528  NE2 GLN C  41      14.189  13.951  -9.557  1.00 91.26           N  
ATOM   1529  OE1 GLN C  41      12.636  15.560  -9.309  1.00 91.26           O  
ATOM   1530  N   LEU C  42      12.819  18.517  -4.714  1.00 91.81           N  
ATOM   1531  CA  LEU C  42      12.753  19.910  -4.286  1.00 91.81           C  
ATOM   1532  C   LEU C  42      13.344  20.078  -2.890  1.00 91.81           C  
ATOM   1533  CB  LEU C  42      11.305  20.408  -4.303  1.00 91.81           C  
ATOM   1534  O   LEU C  42      14.056  21.050  -2.626  1.00 91.81           O  
ATOM   1535  CG  LEU C  42      11.106  21.919  -4.171  1.00 91.81           C  
ATOM   1536  CD1 LEU C  42      11.627  22.632  -5.414  1.00 91.81           C  
ATOM   1537  CD2 LEU C  42       9.636  22.247  -3.937  1.00 91.81           C  
ATOM   1538  N   SER C  43      13.050  19.173  -1.987  1.00 90.06           N  
ATOM   1539  CA  SER C  43      13.595  19.208  -0.634  1.00 90.06           C  
ATOM   1540  C   SER C  43      15.120  19.167  -0.651  1.00 90.06           C  
ATOM   1541  CB  SER C  43      13.055  18.041   0.193  1.00 90.06           C  
ATOM   1542  O   SER C  43      15.773  19.857   0.134  1.00 90.06           O  
ATOM   1543  OG  SER C  43      13.629  18.033   1.489  1.00 90.06           O  
ATOM   1544  N   TRP C  44      15.677  18.390  -1.464  1.00 86.31           N  
ATOM   1545  CA  TRP C  44      17.124  18.248  -1.584  1.00 86.31           C  
ATOM   1546  C   TRP C  44      17.747  19.507  -2.177  1.00 86.31           C  
ATOM   1547  CB  TRP C  44      17.476  17.033  -2.448  1.00 86.31           C  
ATOM   1548  O   TRP C  44      18.856  19.895  -1.801  1.00 86.31           O  
ATOM   1549  CG  TRP C  44      17.260  15.717  -1.764  1.00 86.31           C  
ATOM   1550  CD1 TRP C  44      17.010  15.509  -0.436  1.00 86.31           C  
ATOM   1551  CD2 TRP C  44      17.281  14.423  -2.375  1.00 86.31           C  
ATOM   1552  CE2 TRP C  44      17.035  13.476  -1.357  1.00 86.31           C  
ATOM   1553  CE3 TRP C  44      17.483  13.973  -3.687  1.00 86.31           C  
ATOM   1554  NE1 TRP C  44      16.874  14.164  -0.185  1.00 86.31           N  
ATOM   1555  CH2 TRP C  44      17.186  11.689  -2.903  1.00 86.31           C  
ATOM   1556  CZ2 TRP C  44      16.985  12.103  -1.611  1.00 86.31           C  
ATOM   1557  CZ3 TRP C  44      17.433  12.607  -3.937  1.00 86.31           C  
ATOM   1558  N   GLU C  45      17.067  20.036  -3.178  1.00 84.90           N  
ATOM   1559  CA  GLU C  45      17.548  21.275  -3.782  1.00 84.90           C  
ATOM   1560  C   GLU C  45      17.594  22.406  -2.759  1.00 84.90           C  
ATOM   1561  CB  GLU C  45      16.666  21.674  -4.968  1.00 84.90           C  
ATOM   1562  O   GLU C  45      18.532  23.206  -2.751  1.00 84.90           O  
ATOM   1563  CG  GLU C  45      16.931  20.867  -6.230  1.00 84.90           C  
ATOM   1564  CD  GLU C  45      16.008  21.234  -7.382  1.00 84.90           C  
ATOM   1565  OE1 GLU C  45      16.065  20.569  -8.441  1.00 84.90           O  
ATOM   1566  OE2 GLU C  45      15.223  22.196  -7.224  1.00 84.90           O  
ATOM   1567  N   LYS C  46      16.590  22.502  -1.930  1.00 83.45           N  
ATOM   1568  CA  LYS C  46      16.522  23.515  -0.881  1.00 83.45           C  
ATOM   1569  C   LYS C  46      17.622  23.309   0.155  1.00 83.45           C  
ATOM   1570  CB  LYS C  46      15.151  23.493  -0.202  1.00 83.45           C  
ATOM   1571  O   LYS C  46      18.165  24.277   0.693  1.00 83.45           O  
ATOM   1572  CG  LYS C  46      14.033  24.090  -1.043  1.00 83.45           C  
ATOM   1573  CD  LYS C  46      12.712  24.109  -0.285  1.00 83.45           C  
ATOM   1574  CE  LYS C  46      11.576  24.633  -1.154  1.00 83.45           C  
ATOM   1575  NZ  LYS C  46      10.273  24.628  -0.424  1.00 83.45           N  
ATOM   1576  N   ALA C  47      17.946  22.075   0.433  1.00 76.09           N  
ATOM   1577  CA  ALA C  47      19.002  21.743   1.386  1.00 76.09           C  
ATOM   1578  C   ALA C  47      20.374  22.126   0.839  1.00 76.09           C  
ATOM   1579  CB  ALA C  47      18.964  20.255   1.725  1.00 76.09           C  
ATOM   1580  O   ALA C  47      21.288  22.442   1.604  1.00 76.09           O  
ATOM   1581  N   ARG C  48      20.569  22.055  -0.418  1.00 74.60           N  
ATOM   1582  CA  ARG C  48      21.808  22.430  -1.092  1.00 74.60           C  
ATOM   1583  C   ARG C  48      22.075  23.925  -0.954  1.00 74.60           C  
ATOM   1584  CB  ARG C  48      21.755  22.041  -2.571  1.00 74.60           C  
ATOM   1585  O   ARG C  48      23.229  24.351  -0.882  1.00 74.60           O  
ATOM   1586  CG  ARG C  48      21.967  20.558  -2.826  1.00 74.60           C  
ATOM   1587  CD  ARG C  48      22.066  20.250  -4.314  1.00 74.60           C  
ATOM   1588  NE  ARG C  48      22.389  18.846  -4.553  1.00 74.60           N  
ATOM   1589  NH1 ARG C  48      22.702  19.091  -6.829  1.00 74.60           N  
ATOM   1590  NH2 ARG C  48      22.962  17.037  -5.847  1.00 74.60           N  
ATOM   1591  CZ  ARG C  48      22.683  18.328  -5.742  1.00 74.60           C  
ATOM   1592  N   GLY C  49      20.991  24.733  -1.109  1.00 69.45           N  
ATOM   1593  CA  GLY C  49      21.114  26.182  -1.058  1.00 69.45           C  
ATOM   1594  C   GLY C  49      21.457  26.704   0.324  1.00 69.45           C  
ATOM   1595  O   GLY C  49      21.925  27.835   0.467  1.00 69.45           O  
ATOM   1596  N   LYS C  50      21.099  25.906   1.353  1.00 62.83           N  
ATOM   1597  CA  LYS C  50      21.396  26.348   2.712  1.00 62.83           C  
ATOM   1598  C   LYS C  50      22.882  26.202   3.025  1.00 62.83           C  
ATOM   1599  CB  LYS C  50      20.567  25.560   3.727  1.00 62.83           C  
ATOM   1600  O   LYS C  50      23.480  25.159   2.751  1.00 62.83           O  
ATOM   1601  CG  LYS C  50      19.478  26.378   4.406  1.00 62.83           C  
ATOM   1602  CD  LYS C  50      18.661  25.529   5.371  1.00 62.83           C  
ATOM   1603  CE  LYS C  50      17.512  26.322   5.980  1.00 62.83           C  
ATOM   1604  NZ  LYS C  50      16.735  25.507   6.961  1.00 62.83           N  
ATOM   1605  N   LYS C  51      23.780  27.176   2.703  1.00 57.13           N  
ATOM   1606  CA  LYS C  51      25.185  27.534   2.880  1.00 57.13           C  
ATOM   1607  C   LYS C  51      25.731  26.986   4.195  1.00 57.13           C  
ATOM   1608  CB  LYS C  51      25.362  29.053   2.831  1.00 57.13           C  
ATOM   1609  O   LYS C  51      25.061  27.053   5.228  1.00 57.13           O  
ATOM   1610  CG  LYS C  51      25.777  29.584   1.468  1.00 57.13           C  
ATOM   1611  CD  LYS C  51      25.960  31.096   1.489  1.00 57.13           C  
ATOM   1612  CE  LYS C  51      26.297  31.639   0.107  1.00 57.13           C  
ATOM   1613  NZ  LYS C  51      26.559  33.109   0.138  1.00 57.13           N  
ATOM   1614  N   GLY C  52      26.590  25.864   4.118  1.00 57.22           N  
ATOM   1615  CA  GLY C  52      27.465  25.443   5.201  1.00 57.22           C  
ATOM   1616  C   GLY C  52      27.432  23.947   5.447  1.00 57.22           C  
ATOM   1617  O   GLY C  52      28.184  23.432   6.277  1.00 57.22           O  
ATOM   1618  N   ARG C  53      26.432  23.305   4.970  1.00 52.91           N  
ATOM   1619  CA  ARG C  53      26.474  21.883   5.294  1.00 52.91           C  
ATOM   1620  C   ARG C  53      27.258  21.104   4.244  1.00 52.91           C  
ATOM   1621  CB  ARG C  53      25.057  21.317   5.416  1.00 52.91           C  
ATOM   1622  O   ARG C  53      27.131  21.366   3.046  1.00 52.91           O  
ATOM   1623  CG  ARG C  53      24.503  21.345   6.832  1.00 52.91           C  
ATOM   1624  CD  ARG C  53      23.164  20.627   6.927  1.00 52.91           C  
ATOM   1625  NE  ARG C  53      22.599  20.716   8.271  1.00 52.91           N  
ATOM   1626  NH1 ARG C  53      20.905  19.194   7.883  1.00 52.91           N  
ATOM   1627  NH2 ARG C  53      21.109  20.191   9.937  1.00 52.91           N  
ATOM   1628  CZ  ARG C  53      21.539  20.034   8.694  1.00 52.91           C  
ATOM   1629  N   ARG C  54      28.502  20.800   4.572  1.00 51.57           N  
ATOM   1630  CA  ARG C  54      29.361  19.877   3.838  1.00 51.57           C  
ATOM   1631  C   ARG C  54      28.536  18.821   3.111  1.00 51.57           C  
ATOM   1632  CB  ARG C  54      30.359  19.204   4.783  1.00 51.57           C  
ATOM   1633  O   ARG C  54      27.898  17.979   3.746  1.00 51.57           O  
ATOM   1634  CG  ARG C  54      31.772  19.757   4.683  1.00 51.57           C  
ATOM   1635  CD  ARG C  54      32.723  19.048   5.637  1.00 51.57           C  
ATOM   1636  NE  ARG C  54      34.056  19.644   5.611  1.00 51.57           N  
ATOM   1637  NH1 ARG C  54      34.969  18.175   7.142  1.00 51.57           N  
ATOM   1638  NH2 ARG C  54      36.261  19.832   6.225  1.00 51.57           N  
ATOM   1639  CZ  ARG C  54      35.092  19.216   6.326  1.00 51.57           C  
ATOM   1640  N   LYS C  55      27.735  19.232   2.206  1.00 54.47           N  
ATOM   1641  CA  LYS C  55      26.943  18.343   1.362  1.00 54.47           C  
ATOM   1642  C   LYS C  55      27.797  17.208   0.804  1.00 54.47           C  
ATOM   1643  CB  LYS C  55      26.297  19.125   0.216  1.00 54.47           C  
ATOM   1644  O   LYS C  55      28.872  17.448   0.251  1.00 54.47           O  
ATOM   1645  CG  LYS C  55      24.826  19.444   0.436  1.00 54.47           C  
ATOM   1646  CD  LYS C  55      24.218  20.142  -0.773  1.00 54.47           C  
ATOM   1647  CE  LYS C  55      22.751  20.481  -0.546  1.00 54.47           C  
ATOM   1648  NZ  LYS C  55      22.156  21.181  -1.723  1.00 54.47           N  
ATOM   1649  N   ARG C  56      27.997  16.049   1.577  1.00 58.77           N  
ATOM   1650  CA  ARG C  56      28.610  14.902   0.916  1.00 58.77           C  
ATOM   1651  C   ARG C  56      28.058  14.722  -0.494  1.00 58.77           C  
ATOM   1652  CB  ARG C  56      28.386  13.627   1.733  1.00 58.77           C  
ATOM   1653  O   ARG C  56      26.846  14.802  -0.706  1.00 58.77           O  
ATOM   1654  CG  ARG C  56      29.466  13.362   2.770  1.00 58.77           C  
ATOM   1655  CD  ARG C  56      29.265  12.022   3.464  1.00 58.77           C  
ATOM   1656  NE  ARG C  56      30.128  11.886   4.634  1.00 58.77           N  
ATOM   1657  NH1 ARG C  56      29.728   9.630   4.924  1.00 58.77           N  
ATOM   1658  NH2 ARG C  56      31.135  10.742   6.351  1.00 58.77           N  
ATOM   1659  CZ  ARG C  56      30.328  10.753   5.300  1.00 58.77           C  
ATOM   1660  N   LYS C  57      28.758  15.060  -1.437  1.00 65.86           N  
ATOM   1661  CA  LYS C  57      28.452  15.001  -2.863  1.00 65.86           C  
ATOM   1662  C   LYS C  57      27.621  13.766  -3.197  1.00 65.86           C  
ATOM   1663  CB  LYS C  57      29.740  15.005  -3.689  1.00 65.86           C  
ATOM   1664  O   LYS C  57      28.037  12.638  -2.924  1.00 65.86           O  
ATOM   1665  CG  LYS C  57      29.807  16.116  -4.727  1.00 65.86           C  
ATOM   1666  CD  LYS C  57      31.149  16.129  -5.446  1.00 65.86           C  
ATOM   1667  CE  LYS C  57      31.222  17.248  -6.475  1.00 65.86           C  
ATOM   1668  NZ  LYS C  57      32.539  17.268  -7.181  1.00 65.86           N  
ATOM   1669  N   GLY C  58      26.281  13.826  -3.159  1.00 75.82           N  
ATOM   1670  CA  GLY C  58      25.363  12.872  -3.760  1.00 75.82           C  
ATOM   1671  C   GLY C  58      24.403  12.256  -2.760  1.00 75.82           C  
ATOM   1672  O   GLY C  58      23.661  11.330  -3.093  1.00 75.82           O  
ATOM   1673  N   SER C  59      24.627  12.606  -1.460  1.00 83.28           N  
ATOM   1674  CA  SER C  59      23.706  12.065  -0.466  1.00 83.28           C  
ATOM   1675  C   SER C  59      22.921  13.177   0.223  1.00 83.28           C  
ATOM   1676  CB  SER C  59      24.464  11.243   0.577  1.00 83.28           C  
ATOM   1677  O   SER C  59      23.439  14.278   0.422  1.00 83.28           O  
ATOM   1678  OG  SER C  59      25.344  12.066   1.323  1.00 83.28           O  
ATOM   1679  N   PHE C  60      21.682  12.905   0.484  1.00 85.68           N  
ATOM   1680  CA  PHE C  60      20.784  13.884   1.085  1.00 85.68           C  
ATOM   1681  C   PHE C  60      20.017  13.272   2.251  1.00 85.68           C  
ATOM   1682  CB  PHE C  60      19.805  14.429   0.041  1.00 85.68           C  
ATOM   1683  O   PHE C  60      19.733  12.072   2.252  1.00 85.68           O  
ATOM   1684  CG  PHE C  60      20.475  15.092  -1.132  1.00 85.68           C  
ATOM   1685  CD1 PHE C  60      20.786  16.446  -1.099  1.00 85.68           C  
ATOM   1686  CD2 PHE C  60      20.795  14.361  -2.269  1.00 85.68           C  
ATOM   1687  CE1 PHE C  60      21.407  17.062  -2.183  1.00 85.68           C  
ATOM   1688  CE2 PHE C  60      21.415  14.970  -3.356  1.00 85.68           C  
ATOM   1689  CZ  PHE C  60      21.719  16.321  -3.311  1.00 85.68           C  
ATOM   1690  N   PRO C  61      19.815  14.162   3.212  1.00 89.55           N  
ATOM   1691  CA  PRO C  61      19.087  13.646   4.374  1.00 89.55           C  
ATOM   1692  C   PRO C  61      17.617  13.362   4.072  1.00 89.55           C  
ATOM   1693  CB  PRO C  61      19.225  14.769   5.405  1.00 89.55           C  
ATOM   1694  O   PRO C  61      16.971  14.132   3.356  1.00 89.55           O  
ATOM   1695  CG  PRO C  61      19.383  16.015   4.593  1.00 89.55           C  
ATOM   1696  CD  PRO C  61      20.083  15.664   3.312  1.00 89.55           C  
ATOM   1697  N   CYS C  62      17.097  12.273   4.612  1.00 91.96           N  
ATOM   1698  CA  CYS C  62      15.680  11.942   4.517  1.00 91.96           C  
ATOM   1699  C   CYS C  62      14.832  12.943   5.293  1.00 91.96           C  
ATOM   1700  CB  CYS C  62      15.423  10.529   5.040  1.00 91.96           C  
ATOM   1701  O   CYS C  62      15.101  13.213   6.465  1.00 91.96           O  
ATOM   1702  SG  CYS C  62      13.673  10.092   5.127  1.00 91.96           S  
ATOM   1703  N   PRO C  63      13.825  13.494   4.686  1.00 91.58           N  
ATOM   1704  CA  PRO C  63      12.972  14.490   5.338  1.00 91.58           C  
ATOM   1705  C   PRO C  63      12.275  13.946   6.583  1.00 91.58           C  
ATOM   1706  CB  PRO C  63      11.952  14.845   4.253  1.00 91.58           C  
ATOM   1707  O   PRO C  63      11.851  14.719   7.445  1.00 91.58           O  
ATOM   1708  CG  PRO C  63      12.658  14.579   2.963  1.00 91.58           C  
ATOM   1709  CD  PRO C  63      13.545  13.380   3.143  1.00 91.58           C  
ATOM   1710  N   GLU C  64      12.226  12.716   6.699  1.00 90.42           N  
ATOM   1711  CA  GLU C  64      11.498  12.117   7.814  1.00 90.42           C  
ATOM   1712  C   GLU C  64      12.453  11.635   8.901  1.00 90.42           C  
ATOM   1713  CB  GLU C  64      10.626  10.957   7.327  1.00 90.42           C  
ATOM   1714  O   GLU C  64      12.308  12.001  10.070  1.00 90.42           O  
ATOM   1715  CG  GLU C  64       9.403  11.397   6.535  1.00 90.42           C  
ATOM   1716  CD  GLU C  64       8.092  10.937   7.153  1.00 90.42           C  
ATOM   1717  OE1 GLU C  64       7.017  11.220   6.577  1.00 90.42           O  
ATOM   1718  OE2 GLU C  64       8.140  10.290   8.223  1.00 90.42           O  
ATOM   1719  N   CYS C  65      13.473  10.888   8.634  1.00 93.08           N  
ATOM   1720  CA  CYS C  65      14.315  10.272   9.654  1.00 93.08           C  
ATOM   1721  C   CYS C  65      15.702  10.904   9.671  1.00 93.08           C  
ATOM   1722  CB  CYS C  65      14.432   8.767   9.415  1.00 93.08           C  
ATOM   1723  O   CYS C  65      16.510  10.613  10.554  1.00 93.08           O  
ATOM   1724  SG  CYS C  65      15.419   8.335   7.966  1.00 93.08           S  
ATOM   1725  N   ARG C  66      16.100  11.643   8.657  1.00 90.74           N  
ATOM   1726  CA  ARG C  66      17.337  12.412   8.566  1.00 90.74           C  
ATOM   1727  C   ARG C  66      18.513  11.515   8.194  1.00 90.74           C  
ATOM   1728  CB  ARG C  66      17.622  13.130   9.887  1.00 90.74           C  
ATOM   1729  O   ARG C  66      19.661  11.962   8.182  1.00 90.74           O  
ATOM   1730  CG  ARG C  66      16.617  14.220  10.225  1.00 90.74           C  
ATOM   1731  CD  ARG C  66      16.963  14.920  11.532  1.00 90.74           C  
ATOM   1732  NE  ARG C  66      15.890  15.808  11.968  1.00 90.74           N  
ATOM   1733  NH1 ARG C  66      15.147  14.421  13.659  1.00 90.74           N  
ATOM   1734  NH2 ARG C  66      14.111  16.430  13.281  1.00 90.74           N  
ATOM   1735  CZ  ARG C  66      15.052  15.551  12.968  1.00 90.74           C  
ATOM   1736  N   GLU C  67      18.263  10.271   7.965  1.00 90.40           N  
ATOM   1737  CA  GLU C  67      19.320   9.404   7.454  1.00 90.40           C  
ATOM   1738  C   GLU C  67      19.798   9.867   6.081  1.00 90.40           C  
ATOM   1739  CB  GLU C  67      18.838   7.953   7.382  1.00 90.40           C  
ATOM   1740  O   GLU C  67      18.997  10.310   5.256  1.00 90.40           O  
ATOM   1741  CG  GLU C  67      19.949   6.948   7.113  1.00 90.40           C  
ATOM   1742  CD  GLU C  67      19.487   5.503   7.209  1.00 90.40           C  
ATOM   1743  OE1 GLU C  67      20.150   4.614   6.627  1.00 90.40           O  
ATOM   1744  OE2 GLU C  67      18.454   5.257   7.871  1.00 90.40           O  
ATOM   1745  N   MET C  68      20.980   9.732   5.876  1.00 87.11           N  
ATOM   1746  CA  MET C  68      21.554  10.140   4.597  1.00 87.11           C  
ATOM   1747  C   MET C  68      21.229   9.126   3.506  1.00 87.11           C  
ATOM   1748  CB  MET C  68      23.069  10.313   4.717  1.00 87.11           C  
ATOM   1749  O   MET C  68      21.377   7.920   3.710  1.00 87.11           O  
ATOM   1750  CG  MET C  68      23.487  11.387   5.708  1.00 87.11           C  
ATOM   1751  SD  MET C  68      22.933  13.062   5.204  1.00 87.11           S  
ATOM   1752  CE  MET C  68      24.092  13.388   3.847  1.00 87.11           C  
ATOM   1753  N   SER C  69      20.652   9.595   2.421  1.00 84.94           N  
ATOM   1754  CA  SER C  69      20.312   8.755   1.278  1.00 84.94           C  
ATOM   1755  C   SER C  69      20.925   9.298  -0.009  1.00 84.94           C  
ATOM   1756  CB  SER C  69      18.794   8.649   1.123  1.00 84.94           C  
ATOM   1757  O   SER C  69      20.824  10.493  -0.295  1.00 84.94           O  
ATOM   1758  OG  SER C  69      18.458   7.819   0.024  1.00 84.94           O  
ATOM   1759  N   PRO C  70      21.544   8.348  -0.695  1.00 81.22           N  
ATOM   1760  CA  PRO C  70      22.077   8.812  -1.979  1.00 81.22           C  
ATOM   1761  C   PRO C  70      20.980   9.124  -2.994  1.00 81.22           C  
ATOM   1762  CB  PRO C  70      22.937   7.636  -2.448  1.00 81.22           C  
ATOM   1763  O   PRO C  70      19.950   8.446  -3.024  1.00 81.22           O  
ATOM   1764  CG  PRO C  70      22.462   6.469  -1.644  1.00 81.22           C  
ATOM   1765  CD  PRO C  70      21.728   6.987  -0.440  1.00 81.22           C  
ATOM   1766  N   GLN C  71      21.093  10.273  -3.759  1.00 73.50           N  
ATOM   1767  CA  GLN C  71      20.126  10.696  -4.766  1.00 73.50           C  
ATOM   1768  C   GLN C  71      19.936   9.620  -5.832  1.00 73.50           C  
ATOM   1769  CB  GLN C  71      20.566  12.008  -5.416  1.00 73.50           C  
ATOM   1770  O   GLN C  71      18.835   9.447  -6.358  1.00 73.50           O  
ATOM   1771  CG  GLN C  71      19.420  12.811  -6.018  1.00 73.50           C  
ATOM   1772  CD  GLN C  71      19.867  14.154  -6.562  1.00 73.50           C  
ATOM   1773  NE2 GLN C  71      18.922  14.923  -7.094  1.00 73.50           N  
ATOM   1774  OE1 GLN C  71      21.052  14.499  -6.505  1.00 73.50           O  
ATOM   1775  N   ARG C  72      20.994   8.847  -6.075  1.00 71.80           N  
ATOM   1776  CA  ARG C  72      21.002   7.875  -7.163  1.00 71.80           C  
ATOM   1777  C   ARG C  72      20.233   6.615  -6.778  1.00 71.80           C  
ATOM   1778  CB  ARG C  72      22.437   7.514  -7.553  1.00 71.80           C  
ATOM   1779  O   ARG C  72      19.888   5.804  -7.641  1.00 71.80           O  
ATOM   1780  CG  ARG C  72      23.496   8.190  -6.697  1.00 71.80           C  
ATOM   1781  CD  ARG C  72      24.898   7.950  -7.240  1.00 71.80           C  
ATOM   1782  NE  ARG C  72      25.913   8.607  -6.421  1.00 71.80           N  
ATOM   1783  NH1 ARG C  72      27.694   7.955  -7.739  1.00 71.80           N  
ATOM   1784  NH2 ARG C  72      28.054   9.225  -5.865  1.00 71.80           N  
ATOM   1785  CZ  ARG C  72      27.218   8.594  -6.677  1.00 71.80           C  
ATOM   1786  N   ASN C  73      19.762   6.655  -5.598  1.00 77.52           N  
ATOM   1787  CA  ASN C  73      19.148   5.400  -5.178  1.00 77.52           C  
ATOM   1788  C   ASN C  73      17.657   5.571  -4.900  1.00 77.52           C  
ATOM   1789  CB  ASN C  73      19.857   4.843  -3.942  1.00 77.52           C  
ATOM   1790  O   ASN C  73      17.077   4.817  -4.116  1.00 77.52           O  
ATOM   1791  CG  ASN C  73      21.245   4.317  -4.253  1.00 77.52           C  
ATOM   1792  ND2 ASN C  73      22.042   4.096  -3.214  1.00 77.52           N  
ATOM   1793  OD1 ASN C  73      21.597   4.111  -5.417  1.00 77.52           O  
ATOM   1794  N   LEU C  74      17.086   6.519  -5.607  1.00 88.17           N  
ATOM   1795  CA  LEU C  74      15.639   6.639  -5.470  1.00 88.17           C  
ATOM   1796  C   LEU C  74      14.922   5.651  -6.384  1.00 88.17           C  
ATOM   1797  CB  LEU C  74      15.188   8.067  -5.788  1.00 88.17           C  
ATOM   1798  O   LEU C  74      15.106   5.681  -7.603  1.00 88.17           O  
ATOM   1799  CG  LEU C  74      15.763   9.173  -4.903  1.00 88.17           C  
ATOM   1800  CD1 LEU C  74      15.347  10.543  -5.428  1.00 88.17           C  
ATOM   1801  CD2 LEU C  74      15.312   8.990  -3.457  1.00 88.17           C  
ATOM   1802  N   LEU C  75      14.216   4.766  -5.791  1.00 90.40           N  
ATOM   1803  CA  LEU C  75      13.507   3.755  -6.567  1.00 90.40           C  
ATOM   1804  C   LEU C  75      12.019   4.079  -6.653  1.00 90.40           C  
ATOM   1805  CB  LEU C  75      13.704   2.368  -5.949  1.00 90.40           C  
ATOM   1806  O   LEU C  75      11.392   4.404  -5.642  1.00 90.40           O  
ATOM   1807  CG  LEU C  75      15.141   1.845  -5.901  1.00 90.40           C  
ATOM   1808  CD1 LEU C  75      15.199   0.524  -5.142  1.00 90.40           C  
ATOM   1809  CD2 LEU C  75      15.699   1.683  -7.311  1.00 90.40           C  
ATOM   1810  N   PRO C  76      11.543   4.042  -7.862  1.00 92.78           N  
ATOM   1811  CA  PRO C  76      10.102   4.254  -8.012  1.00 92.78           C  
ATOM   1812  C   PRO C  76       9.272   3.191  -7.296  1.00 92.78           C  
ATOM   1813  CB  PRO C  76       9.891   4.183  -9.526  1.00 92.78           C  
ATOM   1814  O   PRO C  76       9.588   2.001  -7.372  1.00 92.78           O  
ATOM   1815  CG  PRO C  76      11.249   4.397 -10.112  1.00 92.78           C  
ATOM   1816  CD  PRO C  76      12.276   3.949  -9.112  1.00 92.78           C  
ATOM   1817  N   ASN C  77       8.305   3.595  -6.498  1.00 95.26           N  
ATOM   1818  CA  ASN C  77       7.389   2.706  -5.791  1.00 95.26           C  
ATOM   1819  C   ASN C  77       6.026   2.647  -6.474  1.00 95.26           C  
ATOM   1820  CB  ASN C  77       7.233   3.145  -4.333  1.00 95.26           C  
ATOM   1821  O   ASN C  77       5.078   3.302  -6.037  1.00 95.26           O  
ATOM   1822  CG  ASN C  77       6.615   2.069  -3.462  1.00 95.26           C  
ATOM   1823  ND2 ASN C  77       6.866   2.143  -2.160  1.00 95.26           N  
ATOM   1824  OD1 ASN C  77       5.919   1.178  -3.956  1.00 95.26           O  
ATOM   1825  N   ARG C  78       5.944   1.834  -7.491  1.00 90.55           N  
ATOM   1826  CA  ARG C  78       4.756   1.759  -8.335  1.00 90.55           C  
ATOM   1827  C   ARG C  78       3.557   1.240  -7.548  1.00 90.55           C  
ATOM   1828  CB  ARG C  78       5.014   0.862  -9.548  1.00 90.55           C  
ATOM   1829  O   ARG C  78       2.420   1.640  -7.804  1.00 90.55           O  
ATOM   1830  CG  ARG C  78       5.936   1.481 -10.587  1.00 90.55           C  
ATOM   1831  CD  ARG C  78       6.098   0.582 -11.804  1.00 90.55           C  
ATOM   1832  NE  ARG C  78       7.199   1.023 -12.657  1.00 90.55           N  
ATOM   1833  NH1 ARG C  78       6.460  -0.093 -14.540  1.00 90.55           N  
ATOM   1834  NH2 ARG C  78       8.385   1.149 -14.619  1.00 90.55           N  
ATOM   1835  CZ  ARG C  78       7.346   0.692 -13.936  1.00 90.55           C  
ATOM   1836  N   LEU C  79       3.843   0.360  -6.704  1.00 92.94           N  
ATOM   1837  CA  LEU C  79       2.766  -0.155  -5.866  1.00 92.94           C  
ATOM   1838  C   LEU C  79       2.112   0.969  -5.069  1.00 92.94           C  
ATOM   1839  CB  LEU C  79       3.295  -1.230  -4.913  1.00 92.94           C  
ATOM   1840  O   LEU C  79       0.888   1.002  -4.924  1.00 92.94           O  
ATOM   1841  CG  LEU C  79       2.248  -1.979  -4.087  1.00 92.94           C  
ATOM   1842  CD1 LEU C  79       2.582  -3.466  -4.031  1.00 92.94           C  
ATOM   1843  CD2 LEU C  79       2.156  -1.393  -2.682  1.00 92.94           C  
ATOM   1844  N   LEU C  80       2.910   1.903  -4.555  1.00 95.01           N  
ATOM   1845  CA  LEU C  80       2.399   3.021  -3.770  1.00 95.01           C  
ATOM   1846  C   LEU C  80       1.528   3.933  -4.627  1.00 95.01           C  
ATOM   1847  CB  LEU C  80       3.554   3.822  -3.163  1.00 95.01           C  
ATOM   1848  O   LEU C  80       0.597   4.565  -4.121  1.00 95.01           O  
ATOM   1849  CG  LEU C  80       3.173   4.886  -2.132  1.00 95.01           C  
ATOM   1850  CD1 LEU C  80       2.319   4.271  -1.028  1.00 95.01           C  
ATOM   1851  CD2 LEU C  80       4.422   5.537  -1.548  1.00 95.01           C  
ATOM   1852  N   THR C  81       1.849   3.981  -5.899  1.00 94.31           N  
ATOM   1853  CA  THR C  81       0.986   4.714  -6.819  1.00 94.31           C  
ATOM   1854  C   THR C  81      -0.420   4.122  -6.831  1.00 94.31           C  
ATOM   1855  CB  THR C  81       1.560   4.708  -8.248  1.00 94.31           C  
ATOM   1856  O   THR C  81      -1.409   4.854  -6.751  1.00 94.31           O  
ATOM   1857  CG2 THR C  81       0.668   5.495  -9.203  1.00 94.31           C  
ATOM   1858  OG1 THR C  81       2.866   5.299  -8.235  1.00 94.31           O  
ATOM   1859  N   LYS C  82      -0.477   2.833  -6.888  1.00 92.07           N  
ATOM   1860  CA  LYS C  82      -1.759   2.136  -6.914  1.00 92.07           C  
ATOM   1861  C   LYS C  82      -2.510   2.317  -5.599  1.00 92.07           C  
ATOM   1862  CB  LYS C  82      -1.555   0.647  -7.200  1.00 92.07           C  
ATOM   1863  O   LYS C  82      -3.719   2.561  -5.596  1.00 92.07           O  
ATOM   1864  CG  LYS C  82      -1.028   0.352  -8.597  1.00 92.07           C  
ATOM   1865  CD  LYS C  82      -0.842  -1.144  -8.819  1.00 92.07           C  
ATOM   1866  CE  LYS C  82      -0.223  -1.435 -10.179  1.00 92.07           C  
ATOM   1867  NZ  LYS C  82      -0.030  -2.900 -10.398  1.00 92.07           N  
ATOM   1868  N   VAL C  83      -1.810   2.209  -4.542  1.00 91.51           N  
ATOM   1869  CA  VAL C  83      -2.409   2.381  -3.223  1.00 91.51           C  
ATOM   1870  C   VAL C  83      -2.961   3.798  -3.086  1.00 91.51           C  
ATOM   1871  CB  VAL C  83      -1.393   2.093  -2.096  1.00 91.51           C  
ATOM   1872  O   VAL C  83      -4.067   3.994  -2.577  1.00 91.51           O  
ATOM   1873  CG1 VAL C  83      -1.979   2.459  -0.733  1.00 91.51           C  
ATOM   1874  CG2 VAL C  83      -0.970   0.625  -2.121  1.00 91.51           C  
ATOM   1875  N   ALA C  84      -2.172   4.778  -3.513  1.00 91.97           N  
ATOM   1876  CA  ALA C  84      -2.614   6.170  -3.477  1.00 91.97           C  
ATOM   1877  C   ALA C  84      -3.873   6.367  -4.315  1.00 91.97           C  
ATOM   1878  CB  ALA C  84      -1.502   7.094  -3.966  1.00 91.97           C  
ATOM   1879  O   ALA C  84      -4.800   7.066  -3.899  1.00 91.97           O  
ATOM   1880  N   GLU C  85      -3.882   5.779  -5.446  1.00 89.40           N  
ATOM   1881  CA  GLU C  85      -5.047   5.863  -6.322  1.00 89.40           C  
ATOM   1882  C   GLU C  85      -6.277   5.241  -5.666  1.00 89.40           C  
ATOM   1883  CB  GLU C  85      -4.763   5.180  -7.662  1.00 89.40           C  
ATOM   1884  O   GLU C  85      -7.379   5.784  -5.761  1.00 89.40           O  
ATOM   1885  CG  GLU C  85      -3.813   5.959  -8.560  1.00 89.40           C  
ATOM   1886  CD  GLU C  85      -3.452   5.218  -9.838  1.00 89.40           C  
ATOM   1887  OE1 GLU C  85      -2.792   5.814 -10.719  1.00 89.40           O  
ATOM   1888  OE2 GLU C  85      -3.833   4.032  -9.959  1.00 89.40           O  
ATOM   1889  N   MET C  86      -6.066   4.113  -5.062  1.00 85.44           N  
ATOM   1890  CA  MET C  86      -7.154   3.441  -4.357  1.00 85.44           C  
ATOM   1891  C   MET C  86      -7.713   4.328  -3.249  1.00 85.44           C  
ATOM   1892  CB  MET C  86      -6.676   2.111  -3.772  1.00 85.44           C  
ATOM   1893  O   MET C  86      -8.929   4.413  -3.071  1.00 85.44           O  
ATOM   1894  CG  MET C  86      -6.377   1.052  -4.820  1.00 85.44           C  
ATOM   1895  SD  MET C  86      -5.887  -0.553  -4.078  1.00 85.44           S  
ATOM   1896  CE  MET C  86      -4.839  -1.212  -5.405  1.00 85.44           C  
ATOM   1897  N   ALA C  87      -6.828   4.914  -2.491  1.00 84.21           N  
ATOM   1898  CA  ALA C  87      -7.242   5.791  -1.399  1.00 84.21           C  
ATOM   1899  C   ALA C  87      -8.020   6.993  -1.925  1.00 84.21           C  
ATOM   1900  CB  ALA C  87      -6.026   6.256  -0.600  1.00 84.21           C  
ATOM   1901  O   ALA C  87      -8.987   7.436  -1.302  1.00 84.21           O  
ATOM   1902  N   GLN C  88      -7.636   7.510  -3.014  1.00 82.04           N  
ATOM   1903  CA  GLN C  88      -8.257   8.682  -3.622  1.00 82.04           C  
ATOM   1904  C   GLN C  88      -9.665   8.363  -4.116  1.00 82.04           C  
ATOM   1905  CB  GLN C  88      -7.402   9.206  -4.776  1.00 82.04           C  
ATOM   1906  O   GLN C  88     -10.540   9.232  -4.118  1.00 82.04           O  
ATOM   1907  CG  GLN C  88      -7.603  10.687  -5.068  1.00 82.04           C  
ATOM   1908  CD  GLN C  88      -6.503  11.270  -5.936  1.00 82.04           C  
ATOM   1909  NE2 GLN C  88      -6.100  12.499  -5.636  1.00 82.04           N  
ATOM   1910  OE1 GLN C  88      -6.020  10.619  -6.868  1.00 82.04           O  
ATOM   1911  N   GLN C  89      -9.867   7.177  -4.576  1.00 76.72           N  
ATOM   1912  CA  GLN C  89     -11.118   6.768  -5.205  1.00 76.72           C  
ATOM   1913  C   GLN C  89     -12.160   6.381  -4.159  1.00 76.72           C  
ATOM   1914  CB  GLN C  89     -10.880   5.602  -6.166  1.00 76.72           C  
ATOM   1915  O   GLN C  89     -13.343   6.242  -4.475  1.00 76.72           O  
ATOM   1916  CG  GLN C  89     -10.172   6.001  -7.453  1.00 76.72           C  
ATOM   1917  CD  GLN C  89      -9.840   4.811  -8.334  1.00 76.72           C  
ATOM   1918  NE2 GLN C  89      -8.977   5.025  -9.321  1.00 76.72           N  
ATOM   1919  OE1 GLN C  89     -10.354   3.707  -8.128  1.00 76.72           O  
ATOM   1920  N   HIS C  90     -11.772   6.251  -2.950  1.00 72.12           N  
ATOM   1921  CA  HIS C  90     -12.749   5.849  -1.945  1.00 72.12           C  
ATOM   1922  C   HIS C  90     -13.629   7.023  -1.531  1.00 72.12           C  
ATOM   1923  CB  HIS C  90     -12.046   5.261  -0.720  1.00 72.12           C  
ATOM   1924  O   HIS C  90     -13.121   8.080  -1.148  1.00 72.12           O  
ATOM   1925  CG  HIS C  90     -12.952   4.471   0.170  1.00 72.12           C  
ATOM   1926  CD2 HIS C  90     -13.095   3.135   0.333  1.00 72.12           C  
ATOM   1927  ND1 HIS C  90     -13.856   5.063   1.026  1.00 72.12           N  
ATOM   1928  CE1 HIS C  90     -14.516   4.121   1.680  1.00 72.12           C  
ATOM   1929  NE2 HIS C  90     -14.073   2.943   1.277  1.00 72.12           N  
ATOM   1930  N   PRO C  91     -14.878   6.967  -1.800  1.00 60.85           N  
ATOM   1931  CA  PRO C  91     -15.854   8.028  -1.543  1.00 60.85           C  
ATOM   1932  C   PRO C  91     -15.815   8.530  -0.101  1.00 60.85           C  
ATOM   1933  CB  PRO C  91     -17.195   7.355  -1.850  1.00 60.85           C  
ATOM   1934  O   PRO C  91     -16.100   9.702   0.156  1.00 60.85           O  
ATOM   1935  CG  PRO C  91     -16.839   5.961  -2.256  1.00 60.85           C  
ATOM   1936  CD  PRO C  91     -15.345   5.817  -2.207  1.00 60.85           C  
ATOM   1937  N   GLY C  92     -15.521   7.576   0.855  1.00 55.39           N  
ATOM   1938  CA  GLY C  92     -15.491   7.932   2.265  1.00 55.39           C  
ATOM   1939  C   GLY C  92     -14.261   8.731   2.652  1.00 55.39           C  
ATOM   1940  O   GLY C  92     -14.202   9.300   3.744  1.00 55.39           O  
ATOM   1941  N   LEU C  93     -13.324   8.690   1.818  1.00 55.64           N  
ATOM   1942  CA  LEU C  93     -12.056   9.356   2.096  1.00 55.64           C  
ATOM   1943  C   LEU C  93     -11.994  10.715   1.407  1.00 55.64           C  
ATOM   1944  CB  LEU C  93     -10.882   8.486   1.641  1.00 55.64           C  
ATOM   1945  O   LEU C  93     -10.921  11.313   1.300  1.00 55.64           O  
ATOM   1946  CG  LEU C  93     -10.517   7.311   2.550  1.00 55.64           C  
ATOM   1947  CD1 LEU C  93      -9.742   6.256   1.767  1.00 55.64           C  
ATOM   1948  CD2 LEU C  93      -9.710   7.794   3.750  1.00 55.64           C  
ATOM   1949  N   GLN C  94     -13.033  11.251   1.079  1.00 52.75           N  
ATOM   1950  CA  GLN C  94     -12.957  12.585   0.495  1.00 52.75           C  
ATOM   1951  C   GLN C  94     -12.192  13.542   1.406  1.00 52.75           C  
ATOM   1952  CB  GLN C  94     -14.359  13.131   0.219  1.00 52.75           C  
ATOM   1953  O   GLN C  94     -12.148  13.347   2.622  1.00 52.75           O  
ATOM   1954  CG  GLN C  94     -15.063  12.455  -0.950  1.00 52.75           C  
ATOM   1955  CD  GLN C  94     -16.399  13.094  -1.280  1.00 52.75           C  
ATOM   1956  NE2 GLN C  94     -16.870  12.885  -2.504  1.00 52.75           N  
ATOM   1957  OE1 GLN C  94     -17.003  13.770  -0.441  1.00 52.75           O  
ATOM   1958  N   LYS C  95     -11.160  14.182   0.839  1.00 54.07           N  
ATOM   1959  CA  LYS C  95     -10.395  15.205   1.546  1.00 54.07           C  
ATOM   1960  C   LYS C  95     -11.234  15.861   2.639  1.00 54.07           C  
ATOM   1961  CB  LYS C  95      -9.886  16.266   0.569  1.00 54.07           C  
ATOM   1962  O   LYS C  95     -10.697  16.317   3.651  1.00 54.07           O  
ATOM   1963  CG  LYS C  95      -8.652  15.844  -0.215  1.00 54.07           C  
ATOM   1964  CD  LYS C  95      -8.119  16.983  -1.074  1.00 54.07           C  
ATOM   1965  CE  LYS C  95      -6.910  16.549  -1.892  1.00 54.07           C  
ATOM   1966  NZ  LYS C  95      -6.305  17.694  -2.636  1.00 54.07           N  
ATOM   1967  N   GLN C  96     -12.500  15.690   2.509  1.00 54.48           N  
ATOM   1968  CA  GLN C  96     -13.399  16.430   3.389  1.00 54.48           C  
ATOM   1969  C   GLN C  96     -13.469  15.785   4.771  1.00 54.48           C  
ATOM   1970  CB  GLN C  96     -14.798  16.516   2.778  1.00 54.48           C  
ATOM   1971  O   GLN C  96     -13.894  16.422   5.738  1.00 54.48           O  
ATOM   1972  CG  GLN C  96     -14.827  17.154   1.396  1.00 54.48           C  
ATOM   1973  CD  GLN C  96     -16.234  17.305   0.849  1.00 54.48           C  
ATOM   1974  NE2 GLN C  96     -16.352  17.924  -0.321  1.00 54.48           N  
ATOM   1975  OE1 GLN C  96     -17.207  16.869   1.472  1.00 54.48           O  
ATOM   1976  N   ASP C  97     -12.763  14.645   4.863  1.00 62.32           N  
ATOM   1977  CA  ASP C  97     -12.819  14.033   6.187  1.00 62.32           C  
ATOM   1978  C   ASP C  97     -11.526  14.281   6.961  1.00 62.32           C  
ATOM   1979  CB  ASP C  97     -13.084  12.530   6.073  1.00 62.32           C  
ATOM   1980  O   ASP C  97     -11.424  13.928   8.138  1.00 62.32           O  
ATOM   1981  CG  ASP C  97     -14.512  12.209   5.669  1.00 62.32           C  
ATOM   1982  OD1 ASP C  97     -15.424  13.012   5.961  1.00 62.32           O  
ATOM   1983  OD2 ASP C  97     -14.728  11.142   5.055  1.00 62.32           O  
ATOM   1984  N   LEU C  98     -10.626  14.897   6.228  1.00 69.11           N  
ATOM   1985  CA  LEU C  98      -9.378  15.243   6.900  1.00 69.11           C  
ATOM   1986  C   LEU C  98      -9.319  16.737   7.203  1.00 69.11           C  
ATOM   1987  CB  LEU C  98      -8.177  14.837   6.041  1.00 69.11           C  
ATOM   1988  O   LEU C  98      -9.823  17.552   6.427  1.00 69.11           O  
ATOM   1989  CG  LEU C  98      -8.008  13.340   5.775  1.00 69.11           C  
ATOM   1990  CD1 LEU C  98      -6.915  13.106   4.738  1.00 69.11           C  
ATOM   1991  CD2 LEU C  98      -7.692  12.599   7.070  1.00 69.11           C  
ATOM   1992  N   CYS C  99      -8.846  17.061   8.435  1.00 74.71           N  
ATOM   1993  CA  CYS C  99      -8.545  18.452   8.754  1.00 74.71           C  
ATOM   1994  C   CYS C  99      -7.616  19.062   7.711  1.00 74.71           C  
ATOM   1995  CB  CYS C  99      -7.909  18.558  10.140  1.00 74.71           C  
ATOM   1996  O   CYS C  99      -6.523  18.548   7.470  1.00 74.71           O  
ATOM   1997  SG  CYS C  99      -7.300  20.211  10.537  1.00 74.71           S  
ATOM   1998  N   GLN C 100      -8.061  20.058   7.049  1.00 70.27           N  
ATOM   1999  CA  GLN C 100      -7.281  20.711   6.003  1.00 70.27           C  
ATOM   2000  C   GLN C 100      -5.937  21.196   6.539  1.00 70.27           C  
ATOM   2001  CB  GLN C 100      -8.061  21.883   5.404  1.00 70.27           C  
ATOM   2002  O   GLN C 100      -4.923  21.124   5.843  1.00 70.27           O  
ATOM   2003  CG  GLN C 100      -7.759  22.134   3.933  1.00 70.27           C  
ATOM   2004  CD  GLN C 100      -9.012  22.352   3.105  1.00 70.27           C  
ATOM   2005  NE2 GLN C 100      -8.850  22.409   1.787  1.00 70.27           N  
ATOM   2006  OE1 GLN C 100     -10.116  22.467   3.645  1.00 70.27           O  
ATOM   2007  N   GLU C 101      -5.991  21.611   7.845  1.00 72.73           N  
ATOM   2008  CA  GLU C 101      -4.811  22.219   8.454  1.00 72.73           C  
ATOM   2009  C   GLU C 101      -3.824  21.156   8.925  1.00 72.73           C  
ATOM   2010  CB  GLU C 101      -5.214  23.119   9.624  1.00 72.73           C  
ATOM   2011  O   GLU C 101      -2.614  21.295   8.732  1.00 72.73           O  
ATOM   2012  CG  GLU C 101      -4.179  24.181   9.968  1.00 72.73           C  
ATOM   2013  CD  GLU C 101      -4.621  25.111  11.086  1.00 72.73           C  
ATOM   2014  OE1 GLU C 101      -3.794  25.918  11.567  1.00 72.73           O  
ATOM   2015  OE2 GLU C 101      -5.804  25.030  11.486  1.00 72.73           O  
ATOM   2016  N   HIS C 102      -4.253  20.085   9.495  1.00 75.85           N  
ATOM   2017  CA  HIS C 102      -3.364  19.139  10.161  1.00 75.85           C  
ATOM   2018  C   HIS C 102      -3.331  17.803   9.426  1.00 75.85           C  
ATOM   2019  CB  HIS C 102      -3.796  18.930  11.613  1.00 75.85           C  
ATOM   2020  O   HIS C 102      -2.554  16.914   9.782  1.00 75.85           O  
ATOM   2021  CG  HIS C 102      -3.796  20.185  12.426  1.00 75.85           C  
ATOM   2022  CD2 HIS C 102      -2.785  21.011  12.785  1.00 75.85           C  
ATOM   2023  ND1 HIS C 102      -4.942  20.716  12.976  1.00 75.85           N  
ATOM   2024  CE1 HIS C 102      -4.636  21.819  13.638  1.00 75.85           C  
ATOM   2025  NE2 HIS C 102      -3.333  22.020  13.538  1.00 75.85           N  
ATOM   2026  N   HIS C 103      -4.233  17.609   8.428  1.00 70.79           N  
ATOM   2027  CA  HIS C 103      -4.325  16.386   7.640  1.00 70.79           C  
ATOM   2028  C   HIS C 103      -4.560  15.171   8.532  1.00 70.79           C  
ATOM   2029  CB  HIS C 103      -3.056  16.188   6.807  1.00 70.79           C  
ATOM   2030  O   HIS C 103      -3.967  14.112   8.315  1.00 70.79           O  
ATOM   2031  CG  HIS C 103      -2.863  17.230   5.752  1.00 70.79           C  
ATOM   2032  CD2 HIS C 103      -3.265  17.271   4.460  1.00 70.79           C  
ATOM   2033  ND1 HIS C 103      -2.177  18.403   5.981  1.00 70.79           N  
ATOM   2034  CE1 HIS C 103      -2.167  19.123   4.872  1.00 70.79           C  
ATOM   2035  NE2 HIS C 103      -2.820  18.458   3.934  1.00 70.79           N  
ATOM   2036  N   GLU C 104      -5.191  15.491   9.663  1.00 71.76           N  
ATOM   2037  CA  GLU C 104      -5.657  14.453  10.579  1.00 71.76           C  
ATOM   2038  C   GLU C 104      -7.160  14.230  10.442  1.00 71.76           C  
ATOM   2039  CB  GLU C 104      -5.308  14.816  12.024  1.00 71.76           C  
ATOM   2040  O   GLU C 104      -7.898  15.147  10.075  1.00 71.76           O  
ATOM   2041  CG  GLU C 104      -3.838  14.628  12.368  1.00 71.76           C  
ATOM   2042  CD  GLU C 104      -3.515  13.235  12.882  1.00 71.76           C  
ATOM   2043  OE1 GLU C 104      -2.426  12.706  12.562  1.00 71.76           O  
ATOM   2044  OE2 GLU C 104      -4.358  12.666  13.611  1.00 71.76           O  
ATOM   2045  N   PRO C 105      -7.556  13.088  10.780  1.00 71.28           N  
ATOM   2046  CA  PRO C 105      -8.996  12.827  10.717  1.00 71.28           C  
ATOM   2047  C   PRO C 105      -9.804  13.755  11.621  1.00 71.28           C  
ATOM   2048  CB  PRO C 105      -9.112  11.374  11.183  1.00 71.28           C  
ATOM   2049  O   PRO C 105      -9.361  14.090  12.723  1.00 71.28           O  
ATOM   2050  CG  PRO C 105      -7.705  10.870  11.214  1.00 71.28           C  
ATOM   2051  CD  PRO C 105      -6.775  12.047  11.144  1.00 71.28           C  
ATOM   2052  N   LEU C 106     -10.881  14.172  11.023  1.00 78.27           N  
ATOM   2053  CA  LEU C 106     -11.803  15.010  11.782  1.00 78.27           C  
ATOM   2054  C   LEU C 106     -12.692  14.160  12.684  1.00 78.27           C  
ATOM   2055  CB  LEU C 106     -12.668  15.848  10.838  1.00 78.27           C  
ATOM   2056  O   LEU C 106     -13.858  13.916  12.363  1.00 78.27           O  
ATOM   2057  CG  LEU C 106     -11.942  16.924  10.029  1.00 78.27           C  
ATOM   2058  CD1 LEU C 106     -12.829  17.424   8.894  1.00 78.27           C  
ATOM   2059  CD2 LEU C 106     -11.519  18.078  10.931  1.00 78.27           C  
ATOM   2060  N   LYS C 107     -12.098  13.741  13.832  1.00 75.12           N  
ATOM   2061  CA  LYS C 107     -12.778  12.801  14.719  1.00 75.12           C  
ATOM   2062  C   LYS C 107     -13.573  13.536  15.794  1.00 75.12           C  
ATOM   2063  CB  LYS C 107     -11.771  11.851  15.368  1.00 75.12           C  
ATOM   2064  O   LYS C 107     -14.375  12.927  16.505  1.00 75.12           O  
ATOM   2065  CG  LYS C 107     -11.104  10.893  14.391  1.00 75.12           C  
ATOM   2066  CD  LYS C 107     -10.190   9.908  15.110  1.00 75.12           C  
ATOM   2067  CE  LYS C 107      -9.527   8.946  14.134  1.00 75.12           C  
ATOM   2068  NZ  LYS C 107      -8.626   7.981  14.833  1.00 75.12           N  
ATOM   2069  N   LEU C 108     -13.400  14.832  15.913  1.00 84.07           N  
ATOM   2070  CA  LEU C 108     -14.049  15.607  16.965  1.00 84.07           C  
ATOM   2071  C   LEU C 108     -14.927  16.703  16.370  1.00 84.07           C  
ATOM   2072  CB  LEU C 108     -13.004  16.224  17.898  1.00 84.07           C  
ATOM   2073  O   LEU C 108     -14.784  17.049  15.195  1.00 84.07           O  
ATOM   2074  CG  LEU C 108     -12.011  15.254  18.540  1.00 84.07           C  
ATOM   2075  CD1 LEU C 108     -10.925  16.023  19.284  1.00 84.07           C  
ATOM   2076  CD2 LEU C 108     -12.732  14.293  19.478  1.00 84.07           C  
ATOM   2077  N   PHE C 109     -15.861  17.044  17.129  1.00 86.47           N  
ATOM   2078  CA  PHE C 109     -16.760  18.123  16.737  1.00 86.47           C  
ATOM   2079  C   PHE C 109     -16.735  19.249  17.763  1.00 86.47           C  
ATOM   2080  CB  PHE C 109     -18.189  17.599  16.567  1.00 86.47           C  
ATOM   2081  O   PHE C 109     -16.936  19.013  18.957  1.00 86.47           O  
ATOM   2082  CG  PHE C 109     -19.139  18.606  15.979  1.00 86.47           C  
ATOM   2083  CD1 PHE C 109     -19.928  19.401  16.801  1.00 86.47           C  
ATOM   2084  CD2 PHE C 109     -19.245  18.758  14.602  1.00 86.47           C  
ATOM   2085  CE1 PHE C 109     -20.809  20.335  16.260  1.00 86.47           C  
ATOM   2086  CE2 PHE C 109     -20.122  19.689  14.054  1.00 86.47           C  
ATOM   2087  CZ  PHE C 109     -20.904  20.475  14.884  1.00 86.47           C  
ATOM   2088  N   CYS C 110     -16.404  20.444  17.357  1.00 92.33           N  
ATOM   2089  CA  CYS C 110     -16.427  21.622  18.216  1.00 92.33           C  
ATOM   2090  C   CYS C 110     -17.834  22.201  18.310  1.00 92.33           C  
ATOM   2091  CB  CYS C 110     -15.462  22.686  17.694  1.00 92.33           C  
ATOM   2092  O   CYS C 110     -18.378  22.686  17.316  1.00 92.33           O  
ATOM   2093  SG  CYS C 110     -15.448  24.201  18.676  1.00 92.33           S  
ATOM   2094  N   GLN C 111     -18.407  22.177  19.484  1.00 87.21           N  
ATOM   2095  CA  GLN C 111     -19.783  22.618  19.685  1.00 87.21           C  
ATOM   2096  C   GLN C 111     -19.912  24.126  19.488  1.00 87.21           C  
ATOM   2097  CB  GLN C 111     -20.276  22.226  21.079  1.00 87.21           C  
ATOM   2098  O   GLN C 111     -20.919  24.605  18.962  1.00 87.21           O  
ATOM   2099  CG  GLN C 111     -20.644  20.754  21.209  1.00 87.21           C  
ATOM   2100  CD  GLN C 111     -21.174  20.402  22.587  1.00 87.21           C  
ATOM   2101  NE2 GLN C 111     -21.781  19.226  22.706  1.00 87.21           N  
ATOM   2102  OE1 GLN C 111     -21.038  21.180  23.537  1.00 87.21           O  
ATOM   2103  N   LYS C 112     -18.863  24.885  19.832  1.00 88.75           N  
ATOM   2104  CA  LYS C 112     -18.879  26.337  19.682  1.00 88.75           C  
ATOM   2105  C   LYS C 112     -18.829  26.738  18.211  1.00 88.75           C  
ATOM   2106  CB  LYS C 112     -17.709  26.968  20.438  1.00 88.75           C  
ATOM   2107  O   LYS C 112     -19.623  27.567  17.760  1.00 88.75           O  
ATOM   2108  CG  LYS C 112     -17.705  28.489  20.415  1.00 88.75           C  
ATOM   2109  CD  LYS C 112     -16.578  29.059  21.267  1.00 88.75           C  
ATOM   2110  CE  LYS C 112     -16.559  30.581  21.225  1.00 88.75           C  
ATOM   2111  NZ  LYS C 112     -15.482  31.145  22.093  1.00 88.75           N  
ATOM   2112  N   ASP C 113     -17.898  26.111  17.462  1.00 87.19           N  
ATOM   2113  CA  ASP C 113     -17.709  26.456  16.056  1.00 87.19           C  
ATOM   2114  C   ASP C 113     -18.645  25.647  15.161  1.00 87.19           C  
ATOM   2115  CB  ASP C 113     -16.254  26.228  15.639  1.00 87.19           C  
ATOM   2116  O   ASP C 113     -18.780  25.939  13.971  1.00 87.19           O  
ATOM   2117  CG  ASP C 113     -15.285  27.172  16.328  1.00 87.19           C  
ATOM   2118  OD1 ASP C 113     -15.708  28.258  16.780  1.00 87.19           O  
ATOM   2119  OD2 ASP C 113     -14.086  26.828  16.418  1.00 87.19           O  
ATOM   2120  N   GLN C 114     -19.348  24.736  15.752  1.00 84.82           N  
ATOM   2121  CA  GLN C 114     -20.253  23.856  15.020  1.00 84.82           C  
ATOM   2122  C   GLN C 114     -19.565  23.254  13.798  1.00 84.82           C  
ATOM   2123  CB  GLN C 114     -21.511  24.613  14.594  1.00 84.82           C  
ATOM   2124  O   GLN C 114     -20.108  23.292  12.692  1.00 84.82           O  
ATOM   2125  CG  GLN C 114     -22.724  24.332  15.470  1.00 84.82           C  
ATOM   2126  CD  GLN C 114     -23.302  25.589  16.093  1.00 84.82           C  
ATOM   2127  NE2 GLN C 114     -23.602  25.526  17.386  1.00 84.82           N  
ATOM   2128  OE1 GLN C 114     -23.477  26.608  15.418  1.00 84.82           O  
ATOM   2129  N   SER C 115     -18.414  22.749  13.954  1.00 82.84           N  
ATOM   2130  CA  SER C 115     -17.648  22.160  12.860  1.00 82.84           C  
ATOM   2131  C   SER C 115     -16.776  21.010  13.352  1.00 82.84           C  
ATOM   2132  CB  SER C 115     -16.776  23.219  12.185  1.00 82.84           C  
ATOM   2133  O   SER C 115     -16.367  20.987  14.515  1.00 82.84           O  
ATOM   2134  OG  SER C 115     -15.774  23.686  13.072  1.00 82.84           O  
ATOM   2135  N   PRO C 116     -16.522  20.024  12.432  1.00 84.76           N  
ATOM   2136  CA  PRO C 116     -15.595  18.951  12.800  1.00 84.76           C  
ATOM   2137  C   PRO C 116     -14.152  19.435  12.920  1.00 84.76           C  
ATOM   2138  CB  PRO C 116     -15.741  17.949  11.652  1.00 84.76           C  
ATOM   2139  O   PRO C 116     -13.733  20.330  12.181  1.00 84.76           O  
ATOM   2140  CG  PRO C 116     -16.402  18.720  10.554  1.00 84.76           C  
ATOM   2141  CD  PRO C 116     -17.049  19.937  11.149  1.00 84.76           C  
ATOM   2142  N   ILE C 117     -13.427  18.973  13.949  1.00 87.27           N  
ATOM   2143  CA  ILE C 117     -12.023  19.317  14.147  1.00 87.27           C  
ATOM   2144  C   ILE C 117     -11.216  18.051  14.426  1.00 87.27           C  
ATOM   2145  CB  ILE C 117     -11.847  20.330  15.301  1.00 87.27           C  
ATOM   2146  O   ILE C 117     -11.782  17.006  14.757  1.00 87.27           O  
ATOM   2147  CG1 ILE C 117     -12.411  19.757  16.606  1.00 87.27           C  
ATOM   2148  CG2 ILE C 117     -12.514  21.664  14.954  1.00 87.27           C  
ATOM   2149  CD1 ILE C 117     -12.146  20.625  17.828  1.00 87.27           C  
ATOM   2150  N   CYS C 118      -9.935  18.122  14.197  1.00 82.88           N  
ATOM   2151  CA  CYS C 118      -9.060  16.991  14.486  1.00 82.88           C  
ATOM   2152  C   CYS C 118      -8.496  17.086  15.899  1.00 82.88           C  
ATOM   2153  CB  CYS C 118      -7.917  16.924  13.474  1.00 82.88           C  
ATOM   2154  O   CYS C 118      -8.738  18.067  16.604  1.00 82.88           O  
ATOM   2155  SG  CYS C 118      -6.608  18.132  13.774  1.00 82.88           S  
ATOM   2156  N   VAL C 119      -7.761  16.094  16.348  1.00 87.21           N  
ATOM   2157  CA  VAL C 119      -7.247  16.020  17.712  1.00 87.21           C  
ATOM   2158  C   VAL C 119      -6.198  17.108  17.929  1.00 87.21           C  
ATOM   2159  CB  VAL C 119      -6.645  14.630  18.017  1.00 87.21           C  
ATOM   2160  O   VAL C 119      -5.998  17.571  19.054  1.00 87.21           O  
ATOM   2161  CG1 VAL C 119      -7.733  13.558  18.017  1.00 87.21           C  
ATOM   2162  CG2 VAL C 119      -5.553  14.288  17.005  1.00 87.21           C  
ATOM   2163  N   VAL C 120      -5.620  17.486  16.838  1.00 86.67           N  
ATOM   2164  CA  VAL C 120      -4.609  18.533  16.952  1.00 86.67           C  
ATOM   2165  C   VAL C 120      -5.288  19.891  17.112  1.00 86.67           C  
ATOM   2166  CB  VAL C 120      -3.667  18.548  15.728  1.00 86.67           C  
ATOM   2167  O   VAL C 120      -4.878  20.703  17.944  1.00 86.67           O  
ATOM   2168  CG1 VAL C 120      -2.587  19.616  15.890  1.00 86.67           C  
ATOM   2169  CG2 VAL C 120      -3.036  17.172  15.523  1.00 86.67           C  
ATOM   2170  N   CYS C 121      -6.274  20.212  16.331  1.00 89.83           N  
ATOM   2171  CA  CYS C 121      -7.053  21.436  16.477  1.00 89.83           C  
ATOM   2172  C   CYS C 121      -7.583  21.580  17.899  1.00 89.83           C  
ATOM   2173  CB  CYS C 121      -8.217  21.453  15.486  1.00 89.83           C  
ATOM   2174  O   CYS C 121      -7.645  22.688  18.434  1.00 89.83           O  
ATOM   2175  SG  CYS C 121      -7.707  21.686  13.769  1.00 89.83           S  
ATOM   2176  N   ARG C 122      -7.973  20.498  18.581  1.00 89.47           N  
ATOM   2177  CA  ARG C 122      -8.513  20.497  19.937  1.00 89.47           C  
ATOM   2178  C   ARG C 122      -7.500  21.057  20.930  1.00 89.47           C  
ATOM   2179  CB  ARG C 122      -8.925  19.083  20.351  1.00 89.47           C  
ATOM   2180  O   ARG C 122      -7.873  21.729  21.894  1.00 89.47           O  
ATOM   2181  CG  ARG C 122      -9.314  18.959  21.816  1.00 89.47           C  
ATOM   2182  CD  ARG C 122     -10.182  17.733  22.067  1.00 89.47           C  
ATOM   2183  NE  ARG C 122     -10.376  17.493  23.494  1.00 89.47           N  
ATOM   2184  NH1 ARG C 122     -12.669  17.252  23.352  1.00 89.47           N  
ATOM   2185  NH2 ARG C 122     -11.615  17.063  25.379  1.00 89.47           N  
ATOM   2186  CZ  ARG C 122     -11.553  17.270  24.072  1.00 89.47           C  
ATOM   2187  N   GLU C 123      -6.218  20.790  20.580  1.00 86.80           N  
ATOM   2188  CA  GLU C 123      -5.169  21.213  21.502  1.00 86.80           C  
ATOM   2189  C   GLU C 123      -4.726  22.645  21.213  1.00 86.80           C  
ATOM   2190  CB  GLU C 123      -3.969  20.266  21.423  1.00 86.80           C  
ATOM   2191  O   GLU C 123      -3.960  23.230  21.982  1.00 86.80           O  
ATOM   2192  CG  GLU C 123      -4.269  18.852  21.898  1.00 86.80           C  
ATOM   2193  CD  GLU C 123      -4.535  18.765  23.393  1.00 86.80           C  
ATOM   2194  OE1 GLU C 123      -5.227  17.819  23.832  1.00 86.80           O  
ATOM   2195  OE2 GLU C 123      -4.047  19.651  24.130  1.00 86.80           O  
ATOM   2196  N   SER C 124      -5.254  23.229  20.152  1.00 87.41           N  
ATOM   2197  CA  SER C 124      -4.885  24.588  19.769  1.00 87.41           C  
ATOM   2198  C   SER C 124      -5.553  25.618  20.673  1.00 87.41           C  
ATOM   2199  CB  SER C 124      -5.262  24.855  18.311  1.00 87.41           C  
ATOM   2200  O   SER C 124      -6.560  25.323  21.320  1.00 87.41           O  
ATOM   2201  OG  SER C 124      -6.665  25.001  18.173  1.00 87.41           O  
ATOM   2202  N   ARG C 125      -5.008  26.774  20.737  1.00 86.31           N  
ATOM   2203  CA  ARG C 125      -5.535  27.872  21.541  1.00 86.31           C  
ATOM   2204  C   ARG C 125      -6.969  28.203  21.143  1.00 86.31           C  
ATOM   2205  CB  ARG C 125      -4.652  29.114  21.399  1.00 86.31           C  
ATOM   2206  O   ARG C 125      -7.790  28.550  21.995  1.00 86.31           O  
ATOM   2207  CG  ARG C 125      -3.343  29.030  22.168  1.00 86.31           C  
ATOM   2208  CD  ARG C 125      -2.451  30.234  21.897  1.00 86.31           C  
ATOM   2209  NE  ARG C 125      -2.675  31.301  22.868  1.00 86.31           N  
ATOM   2210  NH1 ARG C 125      -1.045  32.700  22.017  1.00 86.31           N  
ATOM   2211  NH2 ARG C 125      -2.288  33.350  23.830  1.00 86.31           N  
ATOM   2212  CZ  ARG C 125      -2.002  32.448  22.903  1.00 86.31           C  
ATOM   2213  N   GLU C 126      -7.277  28.019  19.887  1.00 86.14           N  
ATOM   2214  CA  GLU C 126      -8.585  28.365  19.339  1.00 86.14           C  
ATOM   2215  C   GLU C 126      -9.682  27.488  19.934  1.00 86.14           C  
ATOM   2216  CB  GLU C 126      -8.579  28.237  17.813  1.00 86.14           C  
ATOM   2217  O   GLU C 126     -10.793  27.960  20.187  1.00 86.14           O  
ATOM   2218  CG  GLU C 126      -9.730  28.964  17.131  1.00 86.14           C  
ATOM   2219  CD  GLU C 126      -9.676  28.880  15.614  1.00 86.14           C  
ATOM   2220  OE1 GLU C 126     -10.599  29.399  14.945  1.00 86.14           O  
ATOM   2221  OE2 GLU C 126      -8.705  28.291  15.090  1.00 86.14           O  
ATOM   2222  N   HIS C 127      -9.290  26.151  20.173  1.00 88.29           N  
ATOM   2223  CA  HIS C 127     -10.356  25.221  20.526  1.00 88.29           C  
ATOM   2224  C   HIS C 127     -10.152  24.656  21.928  1.00 88.29           C  
ATOM   2225  CB  HIS C 127     -10.432  24.082  19.507  1.00 88.29           C  
ATOM   2226  O   HIS C 127     -11.023  23.958  22.453  1.00 88.29           O  
ATOM   2227  CG  HIS C 127     -10.956  24.505  18.172  1.00 88.29           C  
ATOM   2228  CD2 HIS C 127     -10.328  24.685  16.987  1.00 88.29           C  
ATOM   2229  ND1 HIS C 127     -12.284  24.800  17.954  1.00 88.29           N  
ATOM   2230  CE1 HIS C 127     -12.450  25.143  16.687  1.00 88.29           C  
ATOM   2231  NE2 HIS C 127     -11.278  25.082  16.079  1.00 88.29           N  
ATOM   2232  N   ARG C 128      -9.091  24.947  22.579  1.00 88.59           N  
ATOM   2233  CA  ARG C 128      -8.676  24.314  23.827  1.00 88.59           C  
ATOM   2234  C   ARG C 128      -9.749  24.464  24.900  1.00 88.59           C  
ATOM   2235  CB  ARG C 128      -7.356  24.910  24.319  1.00 88.59           C  
ATOM   2236  O   ARG C 128      -9.925  23.578  25.738  1.00 88.59           O  
ATOM   2237  CG  ARG C 128      -6.563  23.985  25.229  1.00 88.59           C  
ATOM   2238  CD  ARG C 128      -5.242  24.609  25.656  1.00 88.59           C  
ATOM   2239  NE  ARG C 128      -4.219  23.596  25.892  1.00 88.59           N  
ATOM   2240  NH1 ARG C 128      -2.506  25.108  26.234  1.00 88.59           N  
ATOM   2241  NH2 ARG C 128      -2.095  22.857  26.360  1.00 88.59           N  
ATOM   2242  CZ  ARG C 128      -2.942  23.856  26.162  1.00 88.59           C  
ATOM   2243  N   LEU C 129     -10.496  25.516  24.815  1.00 89.95           N  
ATOM   2244  CA  LEU C 129     -11.490  25.762  25.854  1.00 89.95           C  
ATOM   2245  C   LEU C 129     -12.893  25.440  25.352  1.00 89.95           C  
ATOM   2246  CB  LEU C 129     -11.425  27.218  26.324  1.00 89.95           C  
ATOM   2247  O   LEU C 129     -13.873  25.616  26.080  1.00 89.95           O  
ATOM   2248  CG  LEU C 129     -10.116  27.661  26.980  1.00 89.95           C  
ATOM   2249  CD1 LEU C 129     -10.138  29.162  27.244  1.00 89.95           C  
ATOM   2250  CD2 LEU C 129      -9.876  26.888  28.272  1.00 89.95           C  
ATOM   2251  N   HIS C 130     -12.944  25.068  24.096  1.00 90.98           N  
ATOM   2252  CA  HIS C 130     -14.244  24.725  23.530  1.00 90.98           C  
ATOM   2253  C   HIS C 130     -14.667  23.317  23.935  1.00 90.98           C  
ATOM   2254  CB  HIS C 130     -14.214  24.846  22.006  1.00 90.98           C  
ATOM   2255  O   HIS C 130     -13.824  22.431  24.090  1.00 90.98           O  
ATOM   2256  CG  HIS C 130     -14.002  26.245  21.519  1.00 90.98           C  
ATOM   2257  CD2 HIS C 130     -13.874  27.411  22.194  1.00 90.98           C  
ATOM   2258  ND1 HIS C 130     -13.902  26.560  20.181  1.00 90.98           N  
ATOM   2259  CE1 HIS C 130     -13.721  27.864  20.054  1.00 90.98           C  
ATOM   2260  NE2 HIS C 130     -13.700  28.403  21.261  1.00 90.98           N  
ATOM   2261  N   ARG C 131     -15.915  23.077  24.171  1.00 89.77           N  
ATOM   2262  CA  ARG C 131     -16.459  21.737  24.361  1.00 89.77           C  
ATOM   2263  C   ARG C 131     -16.486  20.964  23.047  1.00 89.77           C  
ATOM   2264  CB  ARG C 131     -17.867  21.808  24.956  1.00 89.77           C  
ATOM   2265  O   ARG C 131     -16.876  21.506  22.010  1.00 89.77           O  
ATOM   2266  CG  ARG C 131     -17.891  21.891  26.474  1.00 89.77           C  
ATOM   2267  CD  ARG C 131     -19.298  21.706  27.027  1.00 89.77           C  
ATOM   2268  NE  ARG C 131     -19.391  22.139  28.418  1.00 89.77           N  
ATOM   2269  NH1 ARG C 131     -21.499  21.260  28.767  1.00 89.77           N  
ATOM   2270  NH2 ARG C 131     -20.414  22.356  30.463  1.00 89.77           N  
ATOM   2271  CZ  ARG C 131     -20.435  21.918  29.213  1.00 89.77           C  
ATOM   2272  N   VAL C 132     -15.998  19.719  23.070  1.00 90.32           N  
ATOM   2273  CA  VAL C 132     -15.945  18.892  21.869  1.00 90.32           C  
ATOM   2274  C   VAL C 132     -16.600  17.540  22.142  1.00 90.32           C  
ATOM   2275  CB  VAL C 132     -14.493  18.692  21.381  1.00 90.32           C  
ATOM   2276  O   VAL C 132     -16.714  17.121  23.296  1.00 90.32           O  
ATOM   2277  CG1 VAL C 132     -13.877  20.025  20.958  1.00 90.32           C  
ATOM   2278  CG2 VAL C 132     -13.650  18.033  22.472  1.00 90.32           C  
ATOM   2279  N   LEU C 133     -17.132  16.982  21.180  1.00 86.19           N  
ATOM   2280  CA  LEU C 133     -17.669  15.627  21.239  1.00 86.19           C  
ATOM   2281  C   LEU C 133     -17.228  14.814  20.027  1.00 86.19           C  
ATOM   2282  CB  LEU C 133     -19.197  15.658  21.319  1.00 86.19           C  
ATOM   2283  O   LEU C 133     -16.750  15.375  19.038  1.00 86.19           O  
ATOM   2284  CG  LEU C 133     -19.874  16.945  20.844  1.00 86.19           C  
ATOM   2285  CD1 LEU C 133     -21.169  16.622  20.106  1.00 86.19           C  
ATOM   2286  CD2 LEU C 133     -20.142  17.875  22.022  1.00 86.19           C  
ATOM   2287  N   PRO C 134     -17.304  13.548  20.230  1.00 83.92           N  
ATOM   2288  CA  PRO C 134     -17.002  12.742  19.045  1.00 83.92           C  
ATOM   2289  C   PRO C 134     -17.836  13.143  17.830  1.00 83.92           C  
ATOM   2290  CB  PRO C 134     -17.338  11.317  19.492  1.00 83.92           C  
ATOM   2291  O   PRO C 134     -19.042  13.373  17.954  1.00 83.92           O  
ATOM   2292  CG  PRO C 134     -17.218  11.347  20.982  1.00 83.92           C  
ATOM   2293  CD  PRO C 134     -17.595  12.718  21.464  1.00 83.92           C  
ATOM   2294  N   ALA C 135     -17.174  13.334  16.704  1.00 76.49           N  
ATOM   2295  CA  ALA C 135     -17.830  13.793  15.483  1.00 76.49           C  
ATOM   2296  C   ALA C 135     -19.044  12.929  15.155  1.00 76.49           C  
ATOM   2297  CB  ALA C 135     -16.846  13.788  14.316  1.00 76.49           C  
ATOM   2298  O   ALA C 135     -20.063  13.435  14.677  1.00 76.49           O  
ATOM   2299  N   GLU C 136     -18.994  11.687  15.491  1.00 66.36           N  
ATOM   2300  CA  GLU C 136     -20.081  10.757  15.200  1.00 66.36           C  
ATOM   2301  C   GLU C 136     -21.332  11.102  16.004  1.00 66.36           C  
ATOM   2302  CB  GLU C 136     -19.650   9.317  15.491  1.00 66.36           C  
ATOM   2303  O   GLU C 136     -22.454  10.883  15.541  1.00 66.36           O  
ATOM   2304  CG  GLU C 136     -18.535   8.814  14.585  1.00 66.36           C  
ATOM   2305  CD  GLU C 136     -17.553   7.897  15.295  1.00 66.36           C  
ATOM   2306  OE1 GLU C 136     -16.489   7.582  14.715  1.00 66.36           O  
ATOM   2307  OE2 GLU C 136     -17.849   7.490  16.440  1.00 66.36           O  
ATOM   2308  N   GLU C 137     -21.140  11.571  17.167  1.00 67.97           N  
ATOM   2309  CA  GLU C 137     -22.251  11.923  18.047  1.00 67.97           C  
ATOM   2310  C   GLU C 137     -22.896  13.239  17.621  1.00 67.97           C  
ATOM   2311  CB  GLU C 137     -21.778  12.014  19.500  1.00 67.97           C  
ATOM   2312  O   GLU C 137     -24.073  13.476  17.897  1.00 67.97           O  
ATOM   2313  CG  GLU C 137     -21.480  10.664  20.136  1.00 67.97           C  
ATOM   2314  CD  GLU C 137     -21.029  10.769  21.584  1.00 67.97           C  
ATOM   2315  OE1 GLU C 137     -20.525   9.765  22.137  1.00 67.97           O  
ATOM   2316  OE2 GLU C 137     -21.181  11.864  22.170  1.00 67.97           O  
ATOM   2317  N   ALA C 138     -22.102  14.116  17.013  1.00 63.64           N  
ATOM   2318  CA  ALA C 138     -22.612  15.403  16.548  1.00 63.64           C  
ATOM   2319  C   ALA C 138     -23.557  15.223  15.364  1.00 63.64           C  
ATOM   2320  CB  ALA C 138     -21.457  16.327  16.168  1.00 63.64           C  
ATOM   2321  O   ALA C 138     -24.545  15.951  15.234  1.00 63.64           O  
ATOM   2322  N   VAL C 139     -23.266  14.421  14.453  1.00 55.37           N  
ATOM   2323  CA  VAL C 139     -24.080  14.143  13.275  1.00 55.37           C  
ATOM   2324  C   VAL C 139     -25.424  13.556  13.702  1.00 55.37           C  
ATOM   2325  CB  VAL C 139     -23.362  13.179  12.303  1.00 55.37           C  
ATOM   2326  O   VAL C 139     -26.458  13.854  13.101  1.00 55.37           O  
ATOM   2327  CG1 VAL C 139     -24.245  12.874  11.095  1.00 55.37           C  
ATOM   2328  CG2 VAL C 139     -22.026  13.770  11.857  1.00 55.37           C  
ATOM   2329  N   GLN C 140     -25.342  12.673  14.658  1.00 49.16           N  
ATOM   2330  CA  GLN C 140     -26.584  12.064  15.124  1.00 49.16           C  
ATOM   2331  C   GLN C 140     -27.548  13.119  15.658  1.00 49.16           C  
ATOM   2332  CB  GLN C 140     -26.298  11.019  16.204  1.00 49.16           C  
ATOM   2333  O   GLN C 140     -28.759  13.023  15.450  1.00 49.16           O  
ATOM   2334  CG  GLN C 140     -26.884   9.646  15.902  1.00 49.16           C  
ATOM   2335  CD  GLN C 140     -26.051   8.514  16.473  1.00 49.16           C  
ATOM   2336  NE2 GLN C 140     -25.780   7.505  15.653  1.00 49.16           N  
ATOM   2337  OE1 GLN C 140     -25.653   8.547  17.642  1.00 49.16           O  
ATOM   2338  N   GLY C 141     -27.002  14.106  16.300  1.00 44.57           N  
ATOM   2339  CA  GLY C 141     -27.878  15.152  16.804  1.00 44.57           C  
ATOM   2340  C   GLY C 141     -28.525  15.970  15.702  1.00 44.57           C  
ATOM   2341  O   GLY C 141     -29.679  16.386  15.827  1.00 44.57           O  
ATOM   2342  N   TYR C 142     -27.726  16.247  14.703  1.00 39.86           N  
ATOM   2343  CA  TYR C 142     -28.316  17.006  13.606  1.00 39.86           C  
ATOM   2344  C   TYR C 142     -29.375  16.183  12.882  1.00 39.86           C  
ATOM   2345  CB  TYR C 142     -27.235  17.451  12.617  1.00 39.86           C  
ATOM   2346  O   TYR C 142     -30.360  16.730  12.380  1.00 39.86           O  
ATOM   2347  CG  TYR C 142     -26.780  18.877  12.816  1.00 39.86           C  
ATOM   2348  CD1 TYR C 142     -27.475  19.937  12.239  1.00 39.86           C  
ATOM   2349  CD2 TYR C 142     -25.656  19.166  13.581  1.00 39.86           C  
ATOM   2350  CE1 TYR C 142     -27.058  21.252  12.418  1.00 39.86           C  
ATOM   2351  CE2 TYR C 142     -25.230  20.477  13.767  1.00 39.86           C  
ATOM   2352  OH  TYR C 142     -25.520  22.812  13.364  1.00 39.86           O  
ATOM   2353  CZ  TYR C 142     -25.937  21.512  13.183  1.00 39.86           C  
ATOM   2354  N   LYS C 143     -29.085  14.923  12.776  1.00 38.68           N  
ATOM   2355  CA  LYS C 143     -30.098  14.081  12.146  1.00 38.68           C  
ATOM   2356  C   LYS C 143     -31.359  14.005  13.002  1.00 38.68           C  
ATOM   2357  CB  LYS C 143     -29.548  12.676  11.896  1.00 38.68           C  
ATOM   2358  O   LYS C 143     -32.473  13.968  12.474  1.00 38.68           O  
ATOM   2359  CG  LYS C 143     -28.879  12.505  10.540  1.00 38.68           C  
ATOM   2360  CD  LYS C 143     -28.438  11.065  10.312  1.00 38.68           C  
ATOM   2361  CE  LYS C 143     -27.703  10.908   8.988  1.00 38.68           C  
ATOM   2362  NZ  LYS C 143     -27.231   9.506   8.779  1.00 38.68           N  
ATOM   2363  N   LEU C 144     -31.191  13.922  14.250  1.00 40.47           N  
ATOM   2364  CA  LEU C 144     -32.386  13.835  15.081  1.00 40.47           C  
ATOM   2365  C   LEU C 144     -33.177  15.139  15.034  1.00 40.47           C  
ATOM   2366  CB  LEU C 144     -32.010  13.505  16.528  1.00 40.47           C  
ATOM   2367  O   LEU C 144     -34.408  15.126  15.105  1.00 40.47           O  
ATOM   2368  CG  LEU C 144     -31.787  12.027  16.850  1.00 40.47           C  
ATOM   2369  CD1 LEU C 144     -30.843  11.880  18.039  1.00 40.47           C  
ATOM   2370  CD2 LEU C 144     -33.116  11.333  17.127  1.00 40.47           C  
ATOM   2371  N   LYS C 145     -32.464  16.232  14.967  1.00 38.62           N  
ATOM   2372  CA  LYS C 145     -33.180  17.504  14.939  1.00 38.62           C  
ATOM   2373  C   LYS C 145     -33.906  17.697  13.611  1.00 38.62           C  
ATOM   2374  CB  LYS C 145     -32.217  18.667  15.184  1.00 38.62           C  
ATOM   2375  O   LYS C 145     -34.947  18.355  13.556  1.00 38.62           O  
ATOM   2376  CG  LYS C 145     -32.270  19.227  16.598  1.00 38.62           C  
ATOM   2377  CD  LYS C 145     -31.273  20.363  16.787  1.00 38.62           C  
ATOM   2378  CE  LYS C 145     -31.263  20.865  18.224  1.00 38.62           C  
ATOM   2379  NZ  LYS C 145     -30.289  21.982  18.414  1.00 38.62           N  
ATOM   2380  N   LEU C 146     -33.327  17.187  12.576  1.00 38.01           N  
ATOM   2381  CA  LEU C 146     -34.005  17.335  11.293  1.00 38.01           C  
ATOM   2382  C   LEU C 146     -35.285  16.507  11.255  1.00 38.01           C  
ATOM   2383  CB  LEU C 146     -33.080  16.919  10.146  1.00 38.01           C  
ATOM   2384  O   LEU C 146     -36.245  16.872  10.573  1.00 38.01           O  
ATOM   2385  CG  LEU C 146     -31.980  17.912   9.768  1.00 38.01           C  
ATOM   2386  CD1 LEU C 146     -30.980  17.259   8.820  1.00 38.01           C  
ATOM   2387  CD2 LEU C 146     -32.583  19.163   9.138  1.00 38.01           C  
ATOM   2388  N   GLU C 147     -35.346  15.364  11.853  1.00 41.53           N  
ATOM   2389  CA  GLU C 147     -36.551  14.541  11.805  1.00 41.53           C  
ATOM   2390  C   GLU C 147     -37.675  15.158  12.633  1.00 41.53           C  
ATOM   2391  CB  GLU C 147     -36.253  13.122  12.296  1.00 41.53           C  
ATOM   2392  O   GLU C 147     -38.854  14.943  12.347  1.00 41.53           O  
ATOM   2393  CG  GLU C 147     -35.584  12.238  11.253  1.00 41.53           C  
ATOM   2394  CD  GLU C 147     -35.120  10.901  11.808  1.00 41.53           C  
ATOM   2395  OE1 GLU C 147     -34.710  10.024  11.015  1.00 41.53           O  
ATOM   2396  OE2 GLU C 147     -35.168  10.729  13.047  1.00 41.53           O  
ATOM   2397  N   GLU C 148     -37.343  15.794  13.655  1.00 41.89           N  
ATOM   2398  CA  GLU C 148     -38.418  16.391  14.442  1.00 41.89           C  
ATOM   2399  C   GLU C 148     -39.032  17.587  13.720  1.00 41.89           C  
ATOM   2400  CB  GLU C 148     -37.903  16.816  15.820  1.00 41.89           C  
ATOM   2401  O   GLU C 148     -40.225  17.859  13.863  1.00 41.89           O  
ATOM   2402  CG  GLU C 148     -38.371  15.916  16.955  1.00 41.89           C  
ATOM   2403  CD  GLU C 148     -37.683  16.213  18.278  1.00 41.89           C  
ATOM   2404  OE1 GLU C 148     -37.941  15.495  19.270  1.00 41.89           O  
ATOM   2405  OE2 GLU C 148     -36.881  17.173  18.323  1.00 41.89           O  
ATOM   2406  N   ASP C 149     -38.263  18.196  12.926  1.00 39.66           N  
ATOM   2407  CA  ASP C 149     -38.810  19.351  12.221  1.00 39.66           C  
ATOM   2408  C   ASP C 149     -39.563  18.921  10.964  1.00 39.66           C  
ATOM   2409  CB  ASP C 149     -37.696  20.334  11.856  1.00 39.66           C  
ATOM   2410  O   ASP C 149     -40.357  19.689  10.416  1.00 39.66           O  
ATOM   2411  CG  ASP C 149     -37.233  21.170  13.036  1.00 39.66           C  
ATOM   2412  OD1 ASP C 149     -37.984  21.294  14.028  1.00 39.66           O  
ATOM   2413  OD2 ASP C 149     -36.108  21.712  12.973  1.00 39.66           O  
ATOM   2414  N   MET C 150     -39.360  17.655  10.603  1.00 32.30           N  
ATOM   2415  CA  MET C 150     -40.185  17.194   9.490  1.00 32.30           C  
ATOM   2416  C   MET C 150     -41.489  16.585   9.995  1.00 32.30           C  
ATOM   2417  CB  MET C 150     -39.424  16.173   8.643  1.00 32.30           C  
ATOM   2418  O   MET C 150     -42.512  16.644   9.312  1.00 32.30           O  
ATOM   2419  CG  MET C 150     -38.317  16.781   7.798  1.00 32.30           C  
ATOM   2420  SD  MET C 150     -37.490  15.543   6.725  1.00 32.30           S  
ATOM   2421  CE  MET C 150     -38.794  15.265   5.494  1.00 32.30           C  
TER    2422      MET C 150                                                      
ENDMDL                                                                          
END                                                                             
