# Supplementary material for: Structure and activation of the RING E3 ubiquitin ligase TRIM72 on the membrane
Source: Nat Struct Mol Biol. 2023 Sep 28;30(11):1695–706. doi: 10.1038/s41594-023-01111-7 (PMC10643145; doi:10.1038/s41594-023-01111-7)
Supplement: Supplementary file 5 — Predicted structures of the RING domain of 60 TRIM proteins. [file 41594_2023_1111_MOESM5_ESM.zip › R18_a283c_unrelaxed_rank_1_model_1.pdb]

MODEL     1                                                                     
ATOM      1  N   MET B   1     -20.321   3.807 -13.354  1.00 41.70           N  
ATOM      2  CA  MET B   1     -20.255   3.866 -11.896  1.00 41.70           C  
ATOM      3  C   MET B   1     -19.208   2.896 -11.360  1.00 41.70           C  
ATOM      4  CB  MET B   1     -21.621   3.553 -11.282  1.00 41.70           C  
ATOM      5  O   MET B   1     -19.370   1.679 -11.466  1.00 41.70           O  
ATOM      6  CG  MET B   1     -22.389   4.786 -10.836  1.00 41.70           C  
ATOM      7  SD  MET B   1     -23.997   4.368 -10.055  1.00 41.70           S  
ATOM      8  CE  MET B   1     -24.324   5.908  -9.152  1.00 41.70           C  
ATOM      9  N   GLU B   2     -17.988   3.341 -11.335  1.00 62.58           N  
ATOM     10  CA  GLU B   2     -16.945   2.418 -10.898  1.00 62.58           C  
ATOM     11  C   GLU B   2     -17.230   1.887  -9.496  1.00 62.58           C  
ATOM     12  CB  GLU B   2     -15.575   3.100 -10.934  1.00 62.58           C  
ATOM     13  O   GLU B   2     -17.600   2.649  -8.601  1.00 62.58           O  
ATOM     14  CG  GLU B   2     -15.081   3.415 -12.338  1.00 62.58           C  
ATOM     15  CD  GLU B   2     -13.711   4.074 -12.359  1.00 62.58           C  
ATOM     16  OE1 GLU B   2     -13.108   4.187 -13.450  1.00 62.58           O  
ATOM     17  OE2 GLU B   2     -13.237   4.481 -11.275  1.00 62.58           O  
ATOM     18  N   THR B   3     -17.398   0.573  -9.391  1.00 80.17           N  
ATOM     19  CA  THR B   3     -17.753  -0.172  -8.188  1.00 80.17           C  
ATOM     20  C   THR B   3     -16.516  -0.453  -7.341  1.00 80.17           C  
ATOM     21  CB  THR B   3     -18.451  -1.499  -8.539  1.00 80.17           C  
ATOM     22  O   THR B   3     -15.387  -0.260  -7.798  1.00 80.17           O  
ATOM     23  CG2 THR B   3     -19.651  -1.266  -9.451  1.00 80.17           C  
ATOM     24  OG1 THR B   3     -17.519  -2.360  -9.206  1.00 80.17           O  
ATOM     25  N   LEU B   4     -16.652  -0.390  -6.125  1.00 89.33           N  
ATOM     26  CA  LEU B   4     -15.633  -0.831  -5.179  1.00 89.33           C  
ATOM     27  C   LEU B   4     -14.826  -1.991  -5.750  1.00 89.33           C  
ATOM     28  CB  LEU B   4     -16.277  -1.245  -3.853  1.00 89.33           C  
ATOM     29  O   LEU B   4     -13.619  -2.087  -5.518  1.00 89.33           O  
ATOM     30  CG  LEU B   4     -15.318  -1.597  -2.715  1.00 89.33           C  
ATOM     31  CD1 LEU B   4     -14.485  -0.380  -2.328  1.00 89.33           C  
ATOM     32  CD2 LEU B   4     -16.088  -2.129  -1.511  1.00 89.33           C  
ATOM     33  N   GLU B   5     -15.438  -2.719  -6.701  1.00 92.09           N  
ATOM     34  CA  GLU B   5     -14.808  -3.906  -7.272  1.00 92.09           C  
ATOM     35  C   GLU B   5     -13.630  -3.529  -8.166  1.00 92.09           C  
ATOM     36  CB  GLU B   5     -15.828  -4.727  -8.065  1.00 92.09           C  
ATOM     37  O   GLU B   5     -12.635  -4.255  -8.228  1.00 92.09           O  
ATOM     38  CG  GLU B   5     -15.360  -6.137  -8.395  1.00 92.09           C  
ATOM     39  CD  GLU B   5     -16.444  -6.997  -9.024  1.00 92.09           C  
ATOM     40  OE1 GLU B   5     -16.138  -8.124  -9.477  1.00 92.09           O  
ATOM     41  OE2 GLU B   5     -17.608  -6.542  -9.065  1.00 92.09           O  
ATOM     42  N   SER B   6     -13.692  -2.429  -8.785  1.00 92.04           N  
ATOM     43  CA  SER B   6     -12.625  -2.001  -9.682  1.00 92.04           C  
ATOM     44  C   SER B   6     -11.332  -1.739  -8.918  1.00 92.04           C  
ATOM     45  CB  SER B   6     -13.039  -0.742 -10.446  1.00 92.04           C  
ATOM     46  O   SER B   6     -10.239  -1.988  -9.432  1.00 92.04           O  
ATOM     47  OG  SER B   6     -13.238   0.343  -9.557  1.00 92.04           O  
ATOM     48  N   GLU B   7     -11.387  -1.320  -7.667  1.00 94.38           N  
ATOM     49  CA  GLU B   7     -10.209  -1.035  -6.853  1.00 94.38           C  
ATOM     50  C   GLU B   7      -9.614  -2.316  -6.276  1.00 94.38           C  
ATOM     51  CB  GLU B   7     -10.559  -0.063  -5.723  1.00 94.38           C  
ATOM     52  O   GLU B   7      -8.474  -2.321  -5.806  1.00 94.38           O  
ATOM     53  CG  GLU B   7     -11.032   1.299  -6.209  1.00 94.38           C  
ATOM     54  CD  GLU B   7     -10.000   2.026  -7.056  1.00 94.38           C  
ATOM     55  OE1 GLU B   7     -10.389   2.869  -7.897  1.00 94.38           O  
ATOM     56  OE2 GLU B   7      -8.792   1.750  -6.879  1.00 94.38           O  
ATOM     57  N   LEU B   8     -10.458  -3.341  -6.406  1.00 97.18           N  
ATOM     58  CA  LEU B   8     -10.054  -4.597  -5.785  1.00 97.18           C  
ATOM     59  C   LEU B   8      -9.620  -5.610  -6.840  1.00 97.18           C  
ATOM     60  CB  LEU B   8     -11.198  -5.174  -4.948  1.00 97.18           C  
ATOM     61  O   LEU B   8      -9.438  -6.791  -6.536  1.00 97.18           O  
ATOM     62  CG  LEU B   8     -11.782  -4.256  -3.873  1.00 97.18           C  
ATOM     63  CD1 LEU B   8     -12.908  -4.962  -3.126  1.00 97.18           C  
ATOM     64  CD2 LEU B   8     -10.692  -3.805  -2.906  1.00 97.18           C  
ATOM     65  N   THR B   9      -9.396  -5.140  -8.081  1.00 97.38           N  
ATOM     66  CA  THR B   9      -9.130  -6.033  -9.203  1.00 97.38           C  
ATOM     67  C   THR B   9      -7.697  -5.865  -9.701  1.00 97.38           C  
ATOM     68  CB  THR B   9     -10.112  -5.782 -10.362  1.00 97.38           C  
ATOM     69  O   THR B   9      -7.226  -4.740  -9.882  1.00 97.38           O  
ATOM     70  CG2 THR B   9      -9.795  -6.677 -11.556  1.00 97.38           C  
ATOM     71  OG1 THR B   9     -11.447  -6.052  -9.917  1.00 97.38           O  
ATOM     72  N   CYS B  10      -7.049  -6.991  -9.905  1.00 98.14           N  
ATOM     73  CA  CYS B  10      -5.708  -7.003 -10.478  1.00 98.14           C  
ATOM     74  C   CYS B  10      -5.738  -6.583 -11.943  1.00 98.14           C  
ATOM     75  CB  CYS B  10      -5.082  -8.391 -10.348  1.00 98.14           C  
ATOM     76  O   CYS B  10      -6.550  -7.086 -12.721  1.00 98.14           O  
ATOM     77  SG  CYS B  10      -3.417  -8.507 -11.040  1.00 98.14           S  
ATOM     78  N   PRO B  11      -4.840  -5.662 -12.384  1.00 94.99           N  
ATOM     79  CA  PRO B  11      -4.854  -5.178 -13.767  1.00 94.99           C  
ATOM     80  C   PRO B  11      -4.378  -6.231 -14.765  1.00 94.99           C  
ATOM     81  CB  PRO B  11      -3.896  -3.985 -13.733  1.00 94.99           C  
ATOM     82  O   PRO B  11      -4.576  -6.076 -15.973  1.00 94.99           O  
ATOM     83  CG  PRO B  11      -2.953  -4.284 -12.612  1.00 94.99           C  
ATOM     84  CD  PRO B  11      -3.714  -4.987 -11.524  1.00 94.99           C  
ATOM     85  N   ILE B  12      -3.826  -7.308 -14.282  1.00 98.02           N  
ATOM     86  CA  ILE B  12      -3.281  -8.323 -15.176  1.00 98.02           C  
ATOM     87  C   ILE B  12      -4.305  -9.438 -15.378  1.00 98.02           C  
ATOM     88  CB  ILE B  12      -1.957  -8.905 -14.631  1.00 98.02           C  
ATOM     89  O   ILE B  12      -4.732  -9.700 -16.505  1.00 98.02           O  
ATOM     90  CG1 ILE B  12      -0.907  -7.797 -14.487  1.00 98.02           C  
ATOM     91  CG2 ILE B  12      -1.447 -10.029 -15.537  1.00 98.02           C  
ATOM     92  CD1 ILE B  12      -0.434  -7.216 -15.812  1.00 98.02           C  
ATOM     93  N   CYS B  13      -4.795 -10.056 -14.319  1.00 98.01           N  
ATOM     94  CA  CYS B  13      -5.693 -11.196 -14.465  1.00 98.01           C  
ATOM     95  C   CYS B  13      -7.149 -10.746 -14.471  1.00 98.01           C  
ATOM     96  CB  CYS B  13      -5.467 -12.204 -13.339  1.00 98.01           C  
ATOM     97  O   CYS B  13      -8.040 -11.517 -14.831  1.00 98.01           O  
ATOM     98  SG  CYS B  13      -5.897 -11.576 -11.701  1.00 98.01           S  
ATOM     99  N   LEU B  14      -7.373  -9.498 -14.037  1.00 97.07           N  
ATOM    100  CA  LEU B  14      -8.678  -8.848 -14.055  1.00 97.07           C  
ATOM    101  C   LEU B  14      -9.641  -9.535 -13.092  1.00 97.07           C  
ATOM    102  CB  LEU B  14      -9.261  -8.855 -15.470  1.00 97.07           C  
ATOM    103  O   LEU B  14     -10.856  -9.518 -13.305  1.00 97.07           O  
ATOM    104  CG  LEU B  14      -8.447  -8.129 -16.542  1.00 97.07           C  
ATOM    105  CD1 LEU B  14      -9.136  -8.242 -17.898  1.00 97.07           C  
ATOM    106  CD2 LEU B  14      -8.244  -6.666 -16.161  1.00 97.07           C  
ATOM    107  N   GLU B  15      -9.117 -10.192 -12.057  1.00 97.56           N  
ATOM    108  CA  GLU B  15      -9.866 -10.774 -10.948  1.00 97.56           C  
ATOM    109  C   GLU B  15      -9.535 -10.076  -9.632  1.00 97.56           C  
ATOM    110  CB  GLU B  15      -9.581 -12.274 -10.834  1.00 97.56           C  
ATOM    111  O   GLU B  15      -8.591  -9.286  -9.562  1.00 97.56           O  
ATOM    112  CG  GLU B  15      -9.896 -13.057 -12.100  1.00 97.56           C  
ATOM    113  CD  GLU B  15     -11.387 -13.175 -12.377  1.00 97.56           C  
ATOM    114  OE1 GLU B  15     -11.784 -13.189 -13.565  1.00 97.56           O  
ATOM    115  OE2 GLU B  15     -12.163 -13.252 -11.399  1.00 97.56           O  
ATOM    116  N   LEU B  16     -10.414 -10.338  -8.654  1.00 97.98           N  
ATOM    117  CA  LEU B  16     -10.039  -9.829  -7.339  1.00 97.98           C  
ATOM    118  C   LEU B  16      -8.627 -10.271  -6.969  1.00 97.98           C  
ATOM    119  CB  LEU B  16     -11.031 -10.307  -6.276  1.00 97.98           C  
ATOM    120  O   LEU B  16      -8.236 -11.408  -7.241  1.00 97.98           O  
ATOM    121  CG  LEU B  16     -12.462  -9.783  -6.400  1.00 97.98           C  
ATOM    122  CD1 LEU B  16     -13.334 -10.353  -5.287  1.00 97.98           C  
ATOM    123  CD2 LEU B  16     -12.478  -8.258  -6.371  1.00 97.98           C  
ATOM    124  N   PHE B  17      -7.852  -9.365  -6.418  1.00 97.62           N  
ATOM    125  CA  PHE B  17      -6.475  -9.669  -6.049  1.00 97.62           C  
ATOM    126  C   PHE B  17      -6.404 -10.954  -5.234  1.00 97.62           C  
ATOM    127  CB  PHE B  17      -5.861  -8.510  -5.257  1.00 97.62           C  
ATOM    128  O   PHE B  17      -7.243 -11.190  -4.362  1.00 97.62           O  
ATOM    129  CG  PHE B  17      -5.494  -7.322  -6.105  1.00 97.62           C  
ATOM    130  CD1 PHE B  17      -4.398  -7.370  -6.957  1.00 97.62           C  
ATOM    131  CD2 PHE B  17      -6.247  -6.156  -6.049  1.00 97.62           C  
ATOM    132  CE1 PHE B  17      -4.056  -6.272  -7.743  1.00 97.62           C  
ATOM    133  CE2 PHE B  17      -5.912  -5.054  -6.831  1.00 97.62           C  
ATOM    134  CZ  PHE B  17      -4.815  -5.114  -7.677  1.00 97.62           C  
ATOM    135  N   GLU B  18      -5.531 -11.794  -5.578  1.00 97.68           N  
ATOM    136  CA  GLU B  18      -5.124 -12.938  -4.769  1.00 97.68           C  
ATOM    137  C   GLU B  18      -3.666 -12.815  -4.334  1.00 97.68           C  
ATOM    138  CB  GLU B  18      -5.335 -14.244  -5.538  1.00 97.68           C  
ATOM    139  O   GLU B  18      -2.768 -12.720  -5.174  1.00 97.68           O  
ATOM    140  CG  GLU B  18      -5.184 -15.493  -4.683  1.00 97.68           C  
ATOM    141  CD  GLU B  18      -5.482 -16.778  -5.439  1.00 97.68           C  
ATOM    142  OE1 GLU B  18      -5.250 -17.877  -4.885  1.00 97.68           O  
ATOM    143  OE2 GLU B  18      -5.951 -16.686  -6.596  1.00 97.68           O  
ATOM    144  N   ASP B  19      -3.409 -12.794  -3.049  1.00 96.01           N  
ATOM    145  CA  ASP B  19      -2.068 -12.598  -2.508  1.00 96.01           C  
ATOM    146  C   ASP B  19      -1.412 -11.354  -3.103  1.00 96.01           C  
ATOM    147  CB  ASP B  19      -1.197 -13.829  -2.772  1.00 96.01           C  
ATOM    148  O   ASP B  19      -0.360 -11.444  -3.739  1.00 96.01           O  
ATOM    149  CG  ASP B  19       0.076 -13.843  -1.944  1.00 96.01           C  
ATOM    150  OD1 ASP B  19       0.144 -13.134  -0.917  1.00 96.01           O  
ATOM    151  OD2 ASP B  19       1.021 -14.567  -2.325  1.00 96.01           O  
ATOM    152  N   PRO B  20      -2.014 -10.187  -2.880  1.00 97.78           N  
ATOM    153  CA  PRO B  20      -1.552  -8.947  -3.509  1.00 97.78           C  
ATOM    154  C   PRO B  20      -0.172  -8.514  -3.017  1.00 97.78           C  
ATOM    155  CB  PRO B  20      -2.620  -7.928  -3.105  1.00 97.78           C  
ATOM    156  O   PRO B  20       0.052  -8.413  -1.808  1.00 97.78           O  
ATOM    157  CG  PRO B  20      -3.219  -8.478  -1.851  1.00 97.78           C  
ATOM    158  CD  PRO B  20      -3.086  -9.973  -1.875  1.00 97.78           C  
ATOM    159  N   LEU B  21       0.691  -8.242  -3.956  1.00 97.70           N  
ATOM    160  CA  LEU B  21       2.000  -7.659  -3.688  1.00 97.70           C  
ATOM    161  C   LEU B  21       1.944  -6.137  -3.766  1.00 97.70           C  
ATOM    162  CB  LEU B  21       3.039  -8.195  -4.677  1.00 97.70           C  
ATOM    163  O   LEU B  21       1.291  -5.580  -4.652  1.00 97.70           O  
ATOM    164  CG  LEU B  21       3.473  -9.648  -4.483  1.00 97.70           C  
ATOM    165  CD1 LEU B  21       4.434 -10.067  -5.591  1.00 97.70           C  
ATOM    166  CD2 LEU B  21       4.114  -9.837  -3.113  1.00 97.70           C  
ATOM    167  N   LEU B  22       2.586  -5.500  -2.844  1.00 97.11           N  
ATOM    168  CA  LEU B  22       2.725  -4.048  -2.890  1.00 97.11           C  
ATOM    169  C   LEU B  22       4.054  -3.650  -3.522  1.00 97.11           C  
ATOM    170  CB  LEU B  22       2.617  -3.455  -1.483  1.00 97.11           C  
ATOM    171  O   LEU B  22       5.119  -3.934  -2.968  1.00 97.11           O  
ATOM    172  CG  LEU B  22       2.560  -1.929  -1.393  1.00 97.11           C  
ATOM    173  CD1 LEU B  22       1.313  -1.403  -2.096  1.00 97.11           C  
ATOM    174  CD2 LEU B  22       2.591  -1.477   0.063  1.00 97.11           C  
ATOM    175  N   LEU B  23       3.947  -2.920  -4.658  1.00 95.70           N  
ATOM    176  CA  LEU B  23       5.150  -2.472  -5.350  1.00 95.70           C  
ATOM    177  C   LEU B  23       5.629  -1.134  -4.796  1.00 95.70           C  
ATOM    178  CB  LEU B  23       4.890  -2.350  -6.854  1.00 95.70           C  
ATOM    179  O   LEU B  23       4.839  -0.371  -4.236  1.00 95.70           O  
ATOM    180  CG  LEU B  23       4.316  -3.589  -7.545  1.00 95.70           C  
ATOM    181  CD1 LEU B  23       4.139  -3.328  -9.037  1.00 95.70           C  
ATOM    182  CD2 LEU B  23       5.216  -4.797  -7.311  1.00 95.70           C  
ATOM    183  N   PRO B  24       6.890  -0.831  -4.915  1.00 90.86           N  
ATOM    184  CA  PRO B  24       7.438   0.426  -4.399  1.00 90.86           C  
ATOM    185  C   PRO B  24       6.748   1.656  -4.985  1.00 90.86           C  
ATOM    186  CB  PRO B  24       8.908   0.370  -4.825  1.00 90.86           C  
ATOM    187  O   PRO B  24       6.779   2.732  -4.383  1.00 90.86           O  
ATOM    188  CG  PRO B  24       9.235  -1.087  -4.880  1.00 90.86           C  
ATOM    189  CD  PRO B  24       8.034  -1.825  -5.399  1.00 90.86           C  
ATOM    190  N   CYS B  25       6.060   1.442  -6.046  1.00 90.94           N  
ATOM    191  CA  CYS B  25       5.351   2.550  -6.676  1.00 90.94           C  
ATOM    192  C   CYS B  25       3.932   2.669  -6.131  1.00 90.94           C  
ATOM    193  CB  CYS B  25       5.311   2.368  -8.192  1.00 90.94           C  
ATOM    194  O   CYS B  25       3.140   3.476  -6.622  1.00 90.94           O  
ATOM    195  SG  CYS B  25       4.421   0.890  -8.726  1.00 90.94           S  
ATOM    196  N   ALA B  26       3.547   1.819  -5.197  1.00 93.72           N  
ATOM    197  CA  ALA B  26       2.292   1.851  -4.450  1.00 93.72           C  
ATOM    198  C   ALA B  26       1.179   1.143  -5.217  1.00 93.72           C  
ATOM    199  CB  ALA B  26       1.890   3.293  -4.147  1.00 93.72           C  
ATOM    200  O   ALA B  26       0.037   1.085  -4.753  1.00 93.72           O  
ATOM    201  N   HIS B  27       1.456   0.567  -6.413  1.00 95.19           N  
ATOM    202  CA  HIS B  27       0.497  -0.285  -7.107  1.00 95.19           C  
ATOM    203  C   HIS B  27       0.626  -1.737  -6.660  1.00 95.19           C  
ATOM    204  CB  HIS B  27       0.688  -0.182  -8.622  1.00 95.19           C  
ATOM    205  O   HIS B  27       1.648  -2.127  -6.091  1.00 95.19           O  
ATOM    206  CG  HIS B  27       0.349   1.163  -9.179  1.00 95.19           C  
ATOM    207  CD2 HIS B  27      -0.809   1.865  -9.167  1.00 95.19           C  
ATOM    208  ND1 HIS B  27       1.267   1.943  -9.850  1.00 95.19           N  
ATOM    209  CE1 HIS B  27       0.686   3.070 -10.226  1.00 95.19           C  
ATOM    210  NE2 HIS B  27      -0.574   3.048  -9.825  1.00 95.19           N  
ATOM    211  N   SER B  28      -0.372  -2.489  -6.882  1.00 97.78           N  
ATOM    212  CA  SER B  28      -0.369  -3.886  -6.459  1.00 97.78           C  
ATOM    213  C   SER B  28      -0.586  -4.823  -7.642  1.00 97.78           C  
ATOM    214  CB  SER B  28      -1.447  -4.128  -5.402  1.00 97.78           C  
ATOM    215  O   SER B  28      -1.179  -4.432  -8.649  1.00 97.78           O  
ATOM    216  OG  SER B  28      -1.203  -3.345  -4.246  1.00 97.78           O  
ATOM    217  N   LEU B  29      -0.160  -6.015  -7.501  1.00 98.29           N  
ATOM    218  CA  LEU B  29      -0.364  -7.155  -8.388  1.00 98.29           C  
ATOM    219  C   LEU B  29      -0.521  -8.444  -7.588  1.00 98.29           C  
ATOM    220  CB  LEU B  29       0.804  -7.288  -9.368  1.00 98.29           C  
ATOM    221  O   LEU B  29       0.062  -8.587  -6.512  1.00 98.29           O  
ATOM    222  CG  LEU B  29       1.015  -6.120 -10.333  1.00 98.29           C  
ATOM    223  CD1 LEU B  29       2.337  -6.280 -11.077  1.00 98.29           C  
ATOM    224  CD2 LEU B  29      -0.148  -6.021 -11.315  1.00 98.29           C  
ATOM    225  N   CYS B  30      -1.309  -9.332  -8.184  1.00 98.40           N  
ATOM    226  CA  CYS B  30      -1.236 -10.663  -7.592  1.00 98.40           C  
ATOM    227  C   CYS B  30       0.194 -11.190  -7.608  1.00 98.40           C  
ATOM    228  CB  CYS B  30      -2.154 -11.632  -8.337  1.00 98.40           C  
ATOM    229  O   CYS B  30       0.947 -10.926  -8.547  1.00 98.40           O  
ATOM    230  SG  CYS B  30      -3.899 -11.169  -8.283  1.00 98.40           S  
ATOM    231  N   PHE B  31       0.550 -11.925  -6.590  1.00 97.59           N  
ATOM    232  CA  PHE B  31       1.866 -12.552  -6.582  1.00 97.59           C  
ATOM    233  C   PHE B  31       2.088 -13.360  -7.855  1.00 97.59           C  
ATOM    234  CB  PHE B  31       2.026 -13.454  -5.354  1.00 97.59           C  
ATOM    235  O   PHE B  31       3.118 -13.214  -8.517  1.00 97.59           O  
ATOM    236  CG  PHE B  31       3.399 -14.056  -5.218  1.00 97.59           C  
ATOM    237  CD1 PHE B  31       3.718 -15.245  -5.862  1.00 97.59           C  
ATOM    238  CD2 PHE B  31       4.370 -13.432  -4.446  1.00 97.59           C  
ATOM    239  CE1 PHE B  31       4.987 -15.805  -5.738  1.00 97.59           C  
ATOM    240  CE2 PHE B  31       5.641 -13.986  -4.317  1.00 97.59           C  
ATOM    241  CZ  PHE B  31       5.947 -15.173  -4.963  1.00 97.59           C  
ATOM    242  N   ASN B  32       1.075 -14.134  -8.265  1.00 98.04           N  
ATOM    243  CA  ASN B  32       1.210 -15.006  -9.427  1.00 98.04           C  
ATOM    244  C   ASN B  32       1.292 -14.206 -10.723  1.00 98.04           C  
ATOM    245  CB  ASN B  32       0.050 -16.001  -9.489  1.00 98.04           C  
ATOM    246  O   ASN B  32       1.996 -14.596 -11.656  1.00 98.04           O  
ATOM    247  CG  ASN B  32       0.145 -17.077  -8.425  1.00 98.04           C  
ATOM    248  ND2 ASN B  32      -1.003 -17.528  -7.934  1.00 98.04           N  
ATOM    249  OD1 ASN B  32       1.241 -17.498  -8.047  1.00 98.04           O  
ATOM    250  N   CYS B  33       0.538 -13.087 -10.740  1.00 98.14           N  
ATOM    251  CA  CYS B  33       0.631 -12.233 -11.919  1.00 98.14           C  
ATOM    252  C   CYS B  33       2.012 -11.599 -12.025  1.00 98.14           C  
ATOM    253  CB  CYS B  33      -0.439 -11.142 -11.877  1.00 98.14           C  
ATOM    254  O   CYS B  33       2.580 -11.517 -13.116  1.00 98.14           O  
ATOM    255  SG  CYS B  33      -2.116 -11.757 -12.144  1.00 98.14           S  
ATOM    256  N   ALA B  34       2.596 -11.200 -10.951  1.00 97.75           N  
ATOM    257  CA  ALA B  34       3.964 -10.688 -10.953  1.00 97.75           C  
ATOM    258  C   ALA B  34       4.953 -11.766 -11.387  1.00 97.75           C  
ATOM    259  CB  ALA B  34       4.334 -10.155  -9.572  1.00 97.75           C  
ATOM    260  O   ALA B  34       5.874 -11.496 -12.161  1.00 97.75           O  
ATOM    261  N   HIS B  35       4.749 -12.903 -10.864  1.00 96.42           N  
ATOM    262  CA  HIS B  35       5.601 -14.028 -11.232  1.00 96.42           C  
ATOM    263  C   HIS B  35       5.538 -14.300 -12.732  1.00 96.42           C  
ATOM    264  CB  HIS B  35       5.197 -15.282 -10.454  1.00 96.42           C  
ATOM    265  O   HIS B  35       6.567 -14.533 -13.368  1.00 96.42           O  
ATOM    266  CG  HIS B  35       6.106 -16.448 -10.681  1.00 96.42           C  
ATOM    267  CD2 HIS B  35       7.292 -16.774 -10.114  1.00 96.42           C  
ATOM    268  ND1 HIS B  35       5.827 -17.442 -11.594  1.00 96.42           N  
ATOM    269  CE1 HIS B  35       6.805 -18.333 -11.577  1.00 96.42           C  
ATOM    270  NE2 HIS B  35       7.706 -17.951 -10.688  1.00 96.42           N  
ATOM    271  N   ARG B  36       4.373 -14.239 -13.346  1.00 95.84           N  
ATOM    272  CA  ARG B  36       4.195 -14.461 -14.777  1.00 95.84           C  
ATOM    273  C   ARG B  36       4.944 -13.411 -15.591  1.00 95.84           C  
ATOM    274  CB  ARG B  36       2.710 -14.447 -15.143  1.00 95.84           C  
ATOM    275  O   ARG B  36       5.510 -13.720 -16.641  1.00 95.84           O  
ATOM    276  CG  ARG B  36       1.951 -15.683 -14.687  1.00 95.84           C  
ATOM    277  CD  ARG B  36       0.462 -15.572 -14.982  1.00 95.84           C  
ATOM    278  NE  ARG B  36       0.200 -15.506 -16.417  1.00 95.84           N  
ATOM    279  NH1 ARG B  36      -0.726 -13.390 -16.361  1.00 95.84           N  
ATOM    280  NH2 ARG B  36      -0.551 -14.518 -18.349  1.00 95.84           N  
ATOM    281  CZ  ARG B  36      -0.358 -14.472 -17.039  1.00 95.84           C  
ATOM    282  N   ILE B  37       4.942 -12.211 -15.137  1.00 95.47           N  
ATOM    283  CA  ILE B  37       5.689 -11.147 -15.799  1.00 95.47           C  
ATOM    284  C   ILE B  37       7.174 -11.502 -15.833  1.00 95.47           C  
ATOM    285  CB  ILE B  37       5.478  -9.787 -15.097  1.00 95.47           C  
ATOM    286  O   ILE B  37       7.832 -11.349 -16.864  1.00 95.47           O  
ATOM    287  CG1 ILE B  37       4.036  -9.304 -15.290  1.00 95.47           C  
ATOM    288  CG2 ILE B  37       6.478  -8.750 -15.616  1.00 95.47           C  
ATOM    289  CD1 ILE B  37       3.683  -8.068 -14.474  1.00 95.47           C  
ATOM    290  N   LEU B  38       7.685 -12.001 -14.717  1.00 94.06           N  
ATOM    291  CA  LEU B  38       9.101 -12.343 -14.626  1.00 94.06           C  
ATOM    292  C   LEU B  38       9.439 -13.509 -15.549  1.00 94.06           C  
ATOM    293  CB  LEU B  38       9.476 -12.693 -13.184  1.00 94.06           C  
ATOM    294  O   LEU B  38      10.453 -13.478 -16.249  1.00 94.06           O  
ATOM    295  CG  LEU B  38       9.424 -11.547 -12.172  1.00 94.06           C  
ATOM    296  CD1 LEU B  38       9.969 -12.005 -10.824  1.00 94.06           C  
ATOM    297  CD2 LEU B  38      10.203 -10.342 -12.689  1.00 94.06           C  
ATOM    298  N   VAL B  39       8.587 -14.506 -15.538  1.00 93.31           N  
ATOM    299  CA  VAL B  39       8.808 -15.695 -16.355  1.00 93.31           C  
ATOM    300  C   VAL B  39       8.802 -15.315 -17.834  1.00 93.31           C  
ATOM    301  CB  VAL B  39       7.742 -16.779 -16.079  1.00 93.31           C  
ATOM    302  O   VAL B  39       9.595 -15.840 -18.619  1.00 93.31           O  
ATOM    303  CG1 VAL B  39       7.853 -17.917 -17.093  1.00 93.31           C  
ATOM    304  CG2 VAL B  39       7.881 -17.313 -14.655  1.00 93.31           C  
ATOM    305  N   SER B  40       7.925 -14.384 -18.209  1.00 92.16           N  
ATOM    306  CA  SER B  40       7.811 -13.972 -19.604  1.00 92.16           C  
ATOM    307  C   SER B  40       9.066 -13.241 -20.070  1.00 92.16           C  
ATOM    308  CB  SER B  40       6.587 -13.076 -19.801  1.00 92.16           C  
ATOM    309  O   SER B  40       9.365 -13.211 -21.266  1.00 92.16           O  
ATOM    310  OG  SER B  40       6.773 -11.823 -19.164  1.00 92.16           O  
ATOM    311  N   HIS B  41       9.816 -12.657 -19.181  1.00 87.23           N  
ATOM    312  CA  HIS B  41      11.030 -11.915 -19.503  1.00 87.23           C  
ATOM    313  C   HIS B  41      12.246 -12.834 -19.535  1.00 87.23           C  
ATOM    314  CB  HIS B  41      11.251 -10.787 -18.493  1.00 87.23           C  
ATOM    315  O   HIS B  41      13.342 -12.407 -19.905  1.00 87.23           O  
ATOM    316  CG  HIS B  41      10.300  -9.643 -18.653  1.00 87.23           C  
ATOM    317  CD2 HIS B  41       9.223  -9.274 -17.922  1.00 87.23           C  
ATOM    318  ND1 HIS B  41      10.407  -8.724 -19.674  1.00 87.23           N  
ATOM    319  CE1 HIS B  41       9.434  -7.835 -19.562  1.00 87.23           C  
ATOM    320  NE2 HIS B  41       8.701  -8.147 -18.507  1.00 87.23           N  
ATOM    321  N   CYS B  42      12.003 -13.988 -19.084  1.00 85.60           N  
ATOM    322  CA  CYS B  42      13.117 -14.927 -19.012  1.00 85.60           C  
ATOM    323  C   CYS B  42      13.418 -15.522 -20.382  1.00 85.60           C  
ATOM    324  CB  CYS B  42      12.811 -16.045 -18.016  1.00 85.60           C  
ATOM    325  O   CYS B  42      12.510 -15.979 -21.078  1.00 85.60           O  
ATOM    326  SG  CYS B  42      13.180 -15.614 -16.301  1.00 85.60           S  
ATOM    327  N   ALA B  43      14.649 -15.241 -20.949  1.00 80.06           N  
ATOM    328  CA  ALA B  43      15.097 -15.903 -22.171  1.00 80.06           C  
ATOM    329  C   ALA B  43      15.248 -17.406 -21.957  1.00 80.06           C  
ATOM    330  CB  ALA B  43      16.417 -15.302 -22.649  1.00 80.06           C  
ATOM    331  O   ALA B  43      15.147 -17.892 -20.827  1.00 80.06           O  
ATOM    332  N   THR B  44      15.531 -18.053 -23.211  1.00 78.48           N  
ATOM    333  CA  THR B  44      15.733 -19.498 -23.179  1.00 78.48           C  
ATOM    334  C   THR B  44      16.975 -19.852 -22.366  1.00 78.48           C  
ATOM    335  CB  THR B  44      15.865 -20.076 -24.600  1.00 78.48           C  
ATOM    336  O   THR B  44      18.023 -19.221 -22.517  1.00 78.48           O  
ATOM    337  CG2 THR B  44      14.567 -19.909 -25.384  1.00 78.48           C  
ATOM    338  OG1 THR B  44      16.918 -19.394 -25.291  1.00 78.48           O  
ATOM    339  N   ASN B  45      16.862 -20.197 -21.157  1.00 76.63           N  
ATOM    340  CA  ASN B  45      17.940 -20.733 -20.333  1.00 76.63           C  
ATOM    341  C   ASN B  45      18.235 -19.830 -19.139  1.00 76.63           C  
ATOM    342  CB  ASN B  45      19.205 -20.938 -21.169  1.00 76.63           C  
ATOM    343  O   ASN B  45      19.260 -19.988 -18.473  1.00 76.63           O  
ATOM    344  CG  ASN B  45      19.103 -22.132 -22.099  1.00 76.63           C  
ATOM    345  ND2 ASN B  45      19.978 -22.183 -23.096  1.00 76.63           N  
ATOM    346  OD1 ASN B  45      18.244 -23.000 -21.923  1.00 76.63           O  
ATOM    347  N   GLU B  46      17.470 -18.746 -19.180  1.00 79.86           N  
ATOM    348  CA  GLU B  46      17.641 -17.883 -18.014  1.00 79.86           C  
ATOM    349  C   GLU B  46      16.691 -18.282 -16.889  1.00 79.86           C  
ATOM    350  CB  GLU B  46      17.420 -16.417 -18.394  1.00 79.86           C  
ATOM    351  O   GLU B  46      15.582 -18.757 -17.144  1.00 79.86           O  
ATOM    352  CG  GLU B  46      18.617 -15.772 -19.078  1.00 79.86           C  
ATOM    353  CD  GLU B  46      18.614 -14.254 -18.986  1.00 79.86           C  
ATOM    354  OE1 GLU B  46      19.678 -13.631 -19.204  1.00 79.86           O  
ATOM    355  OE2 GLU B  46      17.540 -13.684 -18.692  1.00 79.86           O  
ATOM    356  N   SER B  47      17.205 -18.291 -15.703  1.00 83.99           N  
ATOM    357  CA  SER B  47      16.361 -18.559 -14.544  1.00 83.99           C  
ATOM    358  C   SER B  47      15.611 -17.306 -14.104  1.00 83.99           C  
ATOM    359  CB  SER B  47      17.199 -19.095 -13.382  1.00 83.99           C  
ATOM    360  O   SER B  47      16.110 -16.190 -14.261  1.00 83.99           O  
ATOM    361  OG  SER B  47      18.027 -18.077 -12.848  1.00 83.99           O  
ATOM    362  N   VAL B  48      14.472 -17.510 -13.715  1.00 86.41           N  
ATOM    363  CA  VAL B  48      13.623 -16.422 -13.241  1.00 86.41           C  
ATOM    364  C   VAL B  48      14.339 -15.650 -12.136  1.00 86.41           C  
ATOM    365  CB  VAL B  48      12.262 -16.945 -12.730  1.00 86.41           C  
ATOM    366  O   VAL B  48      14.188 -14.432 -12.022  1.00 86.41           O  
ATOM    367  CG1 VAL B  48      11.443 -15.811 -12.117  1.00 86.41           C  
ATOM    368  CG2 VAL B  48      11.488 -17.615 -13.865  1.00 86.41           C  
ATOM    369  N   GLU B  49      15.231 -16.397 -11.456  1.00 86.34           N  
ATOM    370  CA  GLU B  49      15.945 -15.798 -10.332  1.00 86.34           C  
ATOM    371  C   GLU B  49      16.991 -14.796 -10.814  1.00 86.34           C  
ATOM    372  CB  GLU B  49      16.608 -16.881  -9.477  1.00 86.34           C  
ATOM    373  O   GLU B  49      17.470 -13.969 -10.036  1.00 86.34           O  
ATOM    374  CG  GLU B  49      15.621 -17.825  -8.807  1.00 86.34           C  
ATOM    375  CD  GLU B  49      15.269 -19.032  -9.662  1.00 86.34           C  
ATOM    376  OE1 GLU B  49      14.428 -19.854  -9.235  1.00 86.34           O  
ATOM    377  OE2 GLU B  49      15.841 -19.156 -10.768  1.00 86.34           O  
ATOM    378  N   SER B  50      17.219 -14.848 -12.067  1.00 87.63           N  
ATOM    379  CA  SER B  50      18.226 -13.953 -12.627  1.00 87.63           C  
ATOM    380  C   SER B  50      17.632 -12.585 -12.949  1.00 87.63           C  
ATOM    381  CB  SER B  50      18.842 -14.560 -13.889  1.00 87.63           C  
ATOM    382  O   SER B  50      18.365 -11.611 -13.127  1.00 87.63           O  
ATOM    383  OG  SER B  50      17.871 -14.683 -14.913  1.00 87.63           O  
ATOM    384  N   ILE B  51      16.355 -12.538 -12.918  1.00 90.08           N  
ATOM    385  CA  ILE B  51      15.685 -11.279 -13.223  1.00 90.08           C  
ATOM    386  C   ILE B  51      15.793 -10.334 -12.028  1.00 90.08           C  
ATOM    387  CB  ILE B  51      14.203 -11.503 -13.598  1.00 90.08           C  
ATOM    388  O   ILE B  51      15.485 -10.717 -10.897  1.00 90.08           O  
ATOM    389  CG1 ILE B  51      14.095 -12.397 -14.838  1.00 90.08           C  
ATOM    390  CG2 ILE B  51      13.495 -10.164 -13.825  1.00 90.08           C  
ATOM    391  CD1 ILE B  51      12.666 -12.766 -15.213  1.00 90.08           C  
ATOM    392  N   THR B  52      16.129  -9.058 -12.337  1.00 91.93           N  
ATOM    393  CA  THR B  52      16.405  -8.147 -11.231  1.00 91.93           C  
ATOM    394  C   THR B  52      15.442  -6.963 -11.253  1.00 91.93           C  
ATOM    395  CB  THR B  52      17.855  -7.633 -11.279  1.00 91.93           C  
ATOM    396  O   THR B  52      15.451  -6.132 -10.343  1.00 91.93           O  
ATOM    397  CG2 THR B  52      18.850  -8.778 -11.127  1.00 91.93           C  
ATOM    398  OG1 THR B  52      18.084  -6.979 -12.534  1.00 91.93           O  
ATOM    399  N   ALA B  53      14.690  -6.923 -12.309  1.00 94.36           N  
ATOM    400  CA  ALA B  53      13.771  -5.791 -12.391  1.00 94.36           C  
ATOM    401  C   ALA B  53      12.631  -6.080 -13.363  1.00 94.36           C  
ATOM    402  CB  ALA B  53      14.518  -4.528 -12.813  1.00 94.36           C  
ATOM    403  O   ALA B  53      12.762  -6.928 -14.250  1.00 94.36           O  
ATOM    404  N   PHE B  54      11.552  -5.412 -13.195  1.00 95.78           N  
ATOM    405  CA  PHE B  54      10.433  -5.399 -14.129  1.00 95.78           C  
ATOM    406  C   PHE B  54       9.675  -4.079 -14.048  1.00 95.78           C  
ATOM    407  CB  PHE B  54       9.483  -6.568 -13.849  1.00 95.78           C  
ATOM    408  O   PHE B  54       9.892  -3.289 -13.126  1.00 95.78           O  
ATOM    409  CG  PHE B  54       8.632  -6.378 -12.622  1.00 95.78           C  
ATOM    410  CD1 PHE B  54       9.151  -6.620 -11.356  1.00 95.78           C  
ATOM    411  CD2 PHE B  54       7.314  -5.958 -12.736  1.00 95.78           C  
ATOM    412  CE1 PHE B  54       8.365  -6.445 -10.219  1.00 95.78           C  
ATOM    413  CE2 PHE B  54       6.523  -5.781 -11.604  1.00 95.78           C  
ATOM    414  CZ  PHE B  54       7.050  -6.026 -10.347  1.00 95.78           C  
ATOM    415  N   GLN B  55       8.736  -3.877 -15.005  1.00 93.29           N  
ATOM    416  CA  GLN B  55       7.967  -2.637 -15.020  1.00 93.29           C  
ATOM    417  C   GLN B  55       6.562  -2.854 -14.465  1.00 93.29           C  
ATOM    418  CB  GLN B  55       7.889  -2.071 -16.439  1.00 93.29           C  
ATOM    419  O   GLN B  55       5.905  -3.844 -14.794  1.00 93.29           O  
ATOM    420  CG  GLN B  55       9.201  -1.483 -16.939  1.00 93.29           C  
ATOM    421  CD  GLN B  55       9.078  -0.861 -18.318  1.00 93.29           C  
ATOM    422  NE2 GLN B  55      10.166  -0.274 -18.803  1.00 93.29           N  
ATOM    423  OE1 GLN B  55       8.012  -0.908 -18.941  1.00 93.29           O  
ATOM    424  N   CYS B  56       6.208  -1.918 -13.607  1.00 92.60           N  
ATOM    425  CA  CYS B  56       4.826  -1.941 -13.142  1.00 92.60           C  
ATOM    426  C   CYS B  56       3.855  -1.803 -14.309  1.00 92.60           C  
ATOM    427  CB  CYS B  56       4.582  -0.823 -12.129  1.00 92.60           C  
ATOM    428  O   CYS B  56       3.941  -0.848 -15.084  1.00 92.60           O  
ATOM    429  SG  CYS B  56       2.864  -0.695 -11.586  1.00 92.60           S  
ATOM    430  N   PRO B  57       2.898  -2.722 -14.386  1.00 93.32           N  
ATOM    431  CA  PRO B  57       1.970  -2.668 -15.518  1.00 93.32           C  
ATOM    432  C   PRO B  57       1.048  -1.451 -15.467  1.00 93.32           C  
ATOM    433  CB  PRO B  57       1.170  -3.965 -15.379  1.00 93.32           C  
ATOM    434  O   PRO B  57       0.506  -1.040 -16.496  1.00 93.32           O  
ATOM    435  CG  PRO B  57       1.394  -4.404 -13.968  1.00 93.32           C  
ATOM    436  CD  PRO B  57       2.699  -3.832 -13.493  1.00 93.32           C  
ATOM    437  N   THR B  58       0.973  -0.875 -14.289  1.00 91.73           N  
ATOM    438  CA  THR B  58       0.043   0.236 -14.118  1.00 91.73           C  
ATOM    439  C   THR B  58       0.717   1.563 -14.455  1.00 91.73           C  
ATOM    440  CB  THR B  58      -0.508   0.287 -12.681  1.00 91.73           C  
ATOM    441  O   THR B  58       0.162   2.376 -15.197  1.00 91.73           O  
ATOM    442  CG2 THR B  58      -1.521   1.415 -12.521  1.00 91.73           C  
ATOM    443  OG1 THR B  58      -1.145  -0.960 -12.375  1.00 91.73           O  
ATOM    444  N   CYS B  59       1.989   1.757 -13.982  1.00 88.41           N  
ATOM    445  CA  CYS B  59       2.581   3.081 -14.134  1.00 88.41           C  
ATOM    446  C   CYS B  59       3.907   3.003 -14.882  1.00 88.41           C  
ATOM    447  CB  CYS B  59       2.792   3.734 -12.769  1.00 88.41           C  
ATOM    448  O   CYS B  59       4.526   4.030 -15.165  1.00 88.41           O  
ATOM    449  SG  CYS B  59       4.097   2.963 -11.787  1.00 88.41           S  
ATOM    450  N   ARG B  60       4.443   1.773 -15.108  1.00 88.47           N  
ATOM    451  CA  ARG B  60       5.645   1.497 -15.887  1.00 88.47           C  
ATOM    452  C   ARG B  60       6.902   1.848 -15.098  1.00 88.47           C  
ATOM    453  CB  ARG B  60       5.621   2.272 -17.206  1.00 88.47           C  
ATOM    454  O   ARG B  60       8.012   1.793 -15.632  1.00 88.47           O  
ATOM    455  CG  ARG B  60       4.512   1.842 -18.153  1.00 88.47           C  
ATOM    456  CD  ARG B  60       4.489   2.691 -19.417  1.00 88.47           C  
ATOM    457  NE  ARG B  60       3.209   2.589 -20.112  1.00 88.47           N  
ATOM    458  NH1 ARG B  60       2.680   4.828 -19.898  1.00 88.47           N  
ATOM    459  NH2 ARG B  60       1.239   3.402 -20.968  1.00 88.47           N  
ATOM    460  CZ  ARG B  60       2.379   3.606 -20.324  1.00 88.47           C  
ATOM    461  N   HIS B  61       6.754   2.184 -13.834  1.00 85.30           N  
ATOM    462  CA  HIS B  61       7.916   2.355 -12.970  1.00 85.30           C  
ATOM    463  C   HIS B  61       8.735   1.071 -12.886  1.00 85.30           C  
ATOM    464  CB  HIS B  61       7.483   2.794 -11.570  1.00 85.30           C  
ATOM    465  O   HIS B  61       8.174  -0.025 -12.838  1.00 85.30           O  
ATOM    466  CG  HIS B  61       8.624   3.169 -10.679  1.00 85.30           C  
ATOM    467  CD2 HIS B  61       9.229   2.492  -9.675  1.00 85.30           C  
ATOM    468  ND1 HIS B  61       9.274   4.381 -10.773  1.00 85.30           N  
ATOM    469  CE1 HIS B  61      10.232   4.432  -9.862  1.00 85.30           C  
ATOM    470  NE2 HIS B  61      10.226   3.298  -9.183  1.00 85.30           N  
ATOM    471  N   VAL B  62      10.022   1.213 -12.955  1.00 91.54           N  
ATOM    472  CA  VAL B  62      10.893   0.046 -12.862  1.00 91.54           C  
ATOM    473  C   VAL B  62      10.981  -0.419 -11.411  1.00 91.54           C  
ATOM    474  CB  VAL B  62      12.305   0.347 -13.413  1.00 91.54           C  
ATOM    475  O   VAL B  62      11.393   0.342 -10.532  1.00 91.54           O  
ATOM    476  CG1 VAL B  62      13.222  -0.862 -13.235  1.00 91.54           C  
ATOM    477  CG2 VAL B  62      12.229   0.752 -14.883  1.00 91.54           C  
ATOM    478  N   ILE B  63      10.581  -1.612 -11.220  1.00 93.95           N  
ATOM    479  CA  ILE B  63      10.666  -2.234  -9.903  1.00 93.95           C  
ATOM    480  C   ILE B  63      11.921  -3.100  -9.822  1.00 93.95           C  
ATOM    481  CB  ILE B  63       9.410  -3.079  -9.594  1.00 93.95           C  
ATOM    482  O   ILE B  63      12.042  -4.097 -10.538  1.00 93.95           O  
ATOM    483  CG1 ILE B  63       8.140  -2.262  -9.857  1.00 93.95           C  
ATOM    484  CG2 ILE B  63       9.445  -3.589  -8.151  1.00 93.95           C  
ATOM    485  CD1 ILE B  63       8.039  -0.990  -9.027  1.00 93.95           C  
ATOM    486  N   THR B  64      12.807  -2.737  -8.949  1.00 94.01           N  
ATOM    487  CA  THR B  64      14.034  -3.505  -8.766  1.00 94.01           C  
ATOM    488  C   THR B  64      13.854  -4.562  -7.681  1.00 94.01           C  
ATOM    489  CB  THR B  64      15.218  -2.589  -8.403  1.00 94.01           C  
ATOM    490  O   THR B  64      13.294  -4.281  -6.620  1.00 94.01           O  
ATOM    491  CG2 THR B  64      15.510  -1.597  -9.523  1.00 94.01           C  
ATOM    492  OG1 THR B  64      14.903  -1.864  -7.207  1.00 94.01           O  
ATOM    493  N   LEU B  65      14.323  -5.780  -7.980  1.00 93.36           N  
ATOM    494  CA  LEU B  65      14.163  -6.888  -7.044  1.00 93.36           C  
ATOM    495  C   LEU B  65      15.483  -7.210  -6.352  1.00 93.36           C  
ATOM    496  CB  LEU B  65      13.638  -8.130  -7.769  1.00 93.36           C  
ATOM    497  O   LEU B  65      16.550  -7.105  -6.961  1.00 93.36           O  
ATOM    498  CG  LEU B  65      12.282  -7.988  -8.462  1.00 93.36           C  
ATOM    499  CD1 LEU B  65      11.956  -9.250  -9.254  1.00 93.36           C  
ATOM    500  CD2 LEU B  65      11.188  -7.693  -7.441  1.00 93.36           C  
ATOM    501  N   SER B  66      15.362  -7.479  -5.086  1.00 88.81           N  
ATOM    502  CA  SER B  66      16.520  -7.988  -4.357  1.00 88.81           C  
ATOM    503  C   SER B  66      16.787  -9.451  -4.694  1.00 88.81           C  
ATOM    504  CB  SER B  66      16.314  -7.833  -2.849  1.00 88.81           C  
ATOM    505  O   SER B  66      16.140 -10.018  -5.577  1.00 88.81           O  
ATOM    506  OG  SER B  66      15.332  -8.740  -2.380  1.00 88.81           O  
ATOM    507  N   GLN B  67      17.722 -10.088  -4.018  1.00 87.28           N  
ATOM    508  CA  GLN B  67      18.075 -11.487  -4.233  1.00 87.28           C  
ATOM    509  C   GLN B  67      16.905 -12.408  -3.899  1.00 87.28           C  
ATOM    510  CB  GLN B  67      19.298 -11.868  -3.396  1.00 87.28           C  
ATOM    511  O   GLN B  67      16.799 -13.509  -4.443  1.00 87.28           O  
ATOM    512  CG  GLN B  67      19.893 -13.222  -3.757  1.00 87.28           C  
ATOM    513  CD  GLN B  67      21.274 -13.432  -3.166  1.00 87.28           C  
ATOM    514  NE2 GLN B  67      21.989 -14.433  -3.670  1.00 87.28           N  
ATOM    515  OE1 GLN B  67      21.696 -12.701  -2.265  1.00 87.28           O  
ATOM    516  N   ARG B  68      15.946 -11.834  -3.167  1.00 89.27           N  
ATOM    517  CA  ARG B  68      14.783 -12.620  -2.766  1.00 89.27           C  
ATOM    518  C   ARG B  68      13.698 -12.577  -3.837  1.00 89.27           C  
ATOM    519  CB  ARG B  68      14.225 -12.115  -1.434  1.00 89.27           C  
ATOM    520  O   ARG B  68      12.662 -13.233  -3.705  1.00 89.27           O  
ATOM    521  CG  ARG B  68      15.127 -12.396  -0.242  1.00 89.27           C  
ATOM    522  CD  ARG B  68      14.537 -11.853   1.052  1.00 89.27           C  
ATOM    523  NE  ARG B  68      13.411 -12.660   1.512  1.00 89.27           N  
ATOM    524  NH1 ARG B  68      13.181 -11.563   3.531  1.00 89.27           N  
ATOM    525  NH2 ARG B  68      11.778 -13.295   2.997  1.00 89.27           N  
ATOM    526  CZ  ARG B  68      12.792 -12.504   2.679  1.00 89.27           C  
ATOM    527  N   GLY B  69      13.930 -11.890  -4.836  1.00 90.89           N  
ATOM    528  CA  GLY B  69      12.941 -11.783  -5.896  1.00 90.89           C  
ATOM    529  C   GLY B  69      11.621 -11.203  -5.425  1.00 90.89           C  
ATOM    530  O   GLY B  69      11.599 -10.218  -4.684  1.00 90.89           O  
ATOM    531  N   LEU B  70      10.574 -11.789  -5.795  1.00 93.17           N  
ATOM    532  CA  LEU B  70       9.248 -11.294  -5.439  1.00 93.17           C  
ATOM    533  C   LEU B  70       9.001 -11.434  -3.940  1.00 93.17           C  
ATOM    534  CB  LEU B  70       8.167 -12.047  -6.219  1.00 93.17           C  
ATOM    535  O   LEU B  70       8.261 -10.641  -3.352  1.00 93.17           O  
ATOM    536  CG  LEU B  70       8.124 -11.800  -7.727  1.00 93.17           C  
ATOM    537  CD1 LEU B  70       6.994 -12.603  -8.364  1.00 93.17           C  
ATOM    538  CD2 LEU B  70       7.960 -10.313  -8.021  1.00 93.17           C  
ATOM    539  N   ASP B  71       9.676 -12.405  -3.358  1.00 88.64           N  
ATOM    540  CA  ASP B  71       9.510 -12.643  -1.928  1.00 88.64           C  
ATOM    541  C   ASP B  71      10.068 -11.481  -1.109  1.00 88.64           C  
ATOM    542  CB  ASP B  71      10.193 -13.950  -1.518  1.00 88.64           C  
ATOM    543  O   ASP B  71       9.751 -11.339   0.074  1.00 88.64           O  
ATOM    544  CG  ASP B  71       9.437 -15.184  -1.979  1.00 88.64           C  
ATOM    545  OD1 ASP B  71       8.259 -15.355  -1.598  1.00 88.64           O  
ATOM    546  OD2 ASP B  71      10.025 -15.993  -2.728  1.00 88.64           O  
ATOM    547  N   GLY B  72      10.845 -10.591  -1.771  1.00 88.18           N  
ATOM    548  CA  GLY B  72      11.395  -9.425  -1.098  1.00 88.18           C  
ATOM    549  C   GLY B  72      10.442  -8.245  -1.072  1.00 88.18           C  
ATOM    550  O   GLY B  72      10.667  -7.274  -0.347  1.00 88.18           O  
ATOM    551  N   LEU B  73       9.350  -8.366  -1.792  1.00 91.68           N  
ATOM    552  CA  LEU B  73       8.341  -7.312  -1.788  1.00 91.68           C  
ATOM    553  C   LEU B  73       7.327  -7.534  -0.671  1.00 91.68           C  
ATOM    554  CB  LEU B  73       7.624  -7.252  -3.140  1.00 91.68           C  
ATOM    555  O   LEU B  73       7.102  -8.670  -0.248  1.00 91.68           O  
ATOM    556  CG  LEU B  73       8.497  -6.944  -4.357  1.00 91.68           C  
ATOM    557  CD1 LEU B  73       7.652  -6.941  -5.627  1.00 91.68           C  
ATOM    558  CD2 LEU B  73       9.210  -5.608  -4.180  1.00 91.68           C  
ATOM    559  N   LYS B  74       6.695  -6.426  -0.186  1.00 90.03           N  
ATOM    560  CA  LYS B  74       5.689  -6.528   0.868  1.00 90.03           C  
ATOM    561  C   LYS B  74       4.361  -7.036   0.313  1.00 90.03           C  
ATOM    562  CB  LYS B  74       5.489  -5.176   1.552  1.00 90.03           C  
ATOM    563  O   LYS B  74       3.994  -6.719  -0.820  1.00 90.03           O  
ATOM    564  CG  LYS B  74       6.737  -4.638   2.238  1.00 90.03           C  
ATOM    565  CD  LYS B  74       7.108  -5.472   3.457  1.00 90.03           C  
ATOM    566  CE  LYS B  74       8.313  -4.893   4.186  1.00 90.03           C  
ATOM    567  NZ  LYS B  74       8.161  -4.986   5.669  1.00 90.03           N  
ATOM    568  N   ARG B  75       3.748  -7.836   1.160  1.00 92.30           N  
ATOM    569  CA  ARG B  75       2.365  -8.176   0.840  1.00 92.30           C  
ATOM    570  C   ARG B  75       1.419  -7.043   1.227  1.00 92.30           C  
ATOM    571  CB  ARG B  75       1.951  -9.468   1.548  1.00 92.30           C  
ATOM    572  O   ARG B  75       1.633  -6.366   2.235  1.00 92.30           O  
ATOM    573  CG  ARG B  75       2.760 -10.685   1.129  1.00 92.30           C  
ATOM    574  CD  ARG B  75       2.666 -10.938  -0.369  1.00 92.30           C  
ATOM    575  NE  ARG B  75       3.462 -12.093  -0.772  1.00 92.30           N  
ATOM    576  NH1 ARG B  75       3.509 -11.538  -3.014  1.00 92.30           N  
ATOM    577  NH2 ARG B  75       4.567 -13.432  -2.275  1.00 92.30           N  
ATOM    578  CZ  ARG B  75       3.844 -12.352  -2.020  1.00 92.30           C  
ATOM    579  N   ASN B  76       0.425  -6.776   0.397  1.00 94.96           N  
ATOM    580  CA  ASN B  76      -0.597  -5.791   0.735  1.00 94.96           C  
ATOM    581  C   ASN B  76      -1.708  -6.405   1.582  1.00 94.96           C  
ATOM    582  CB  ASN B  76      -1.179  -5.165  -0.533  1.00 94.96           C  
ATOM    583  O   ASN B  76      -2.798  -6.682   1.077  1.00 94.96           O  
ATOM    584  CG  ASN B  76      -1.939  -3.882  -0.255  1.00 94.96           C  
ATOM    585  ND2 ASN B  76      -2.012  -3.008  -1.252  1.00 94.96           N  
ATOM    586  OD1 ASN B  76      -2.455  -3.678   0.847  1.00 94.96           O  
ATOM    587  N   VAL B  77      -1.459  -6.530   2.899  1.00 92.78           N  
ATOM    588  CA  VAL B  77      -2.347  -7.231   3.821  1.00 92.78           C  
ATOM    589  C   VAL B  77      -3.666  -6.471   3.946  1.00 92.78           C  
ATOM    590  CB  VAL B  77      -1.698  -7.404   5.213  1.00 92.78           C  
ATOM    591  O   VAL B  77      -4.734  -7.081   4.045  1.00 92.78           O  
ATOM    592  CG1 VAL B  77      -2.690  -8.020   6.198  1.00 92.78           C  
ATOM    593  CG2 VAL B  77      -0.439  -8.262   5.110  1.00 92.78           C  
ATOM    594  N   THR B  78      -3.589  -5.184   3.940  1.00 93.22           N  
ATOM    595  CA  THR B  78      -4.798  -4.372   4.026  1.00 93.22           C  
ATOM    596  C   THR B  78      -5.728  -4.660   2.851  1.00 93.22           C  
ATOM    597  CB  THR B  78      -4.460  -2.870   4.061  1.00 93.22           C  
ATOM    598  O   THR B  78      -6.923  -4.894   3.041  1.00 93.22           O  
ATOM    599  CG2 THR B  78      -5.726  -2.023   4.140  1.00 93.22           C  
ATOM    600  OG1 THR B  78      -3.643  -2.596   5.206  1.00 93.22           O  
ATOM    601  N   LEU B  79      -5.166  -4.632   1.666  1.00 96.52           N  
ATOM    602  CA  LEU B  79      -5.962  -4.922   0.478  1.00 96.52           C  
ATOM    603  C   LEU B  79      -6.519  -6.340   0.530  1.00 96.52           C  
ATOM    604  CB  LEU B  79      -5.122  -4.736  -0.788  1.00 96.52           C  
ATOM    605  O   LEU B  79      -7.681  -6.568   0.185  1.00 96.52           O  
ATOM    606  CG  LEU B  79      -5.872  -4.826  -2.118  1.00 96.52           C  
ATOM    607  CD1 LEU B  79      -7.011  -3.813  -2.153  1.00 96.52           C  
ATOM    608  CD2 LEU B  79      -4.917  -4.605  -3.287  1.00 96.52           C  
ATOM    609  N   GLN B  80      -5.739  -7.279   0.992  1.00 94.79           N  
ATOM    610  CA  GLN B  80      -6.203  -8.653   1.154  1.00 94.79           C  
ATOM    611  C   GLN B  80      -7.376  -8.726   2.127  1.00 94.79           C  
ATOM    612  CB  GLN B  80      -5.063  -9.551   1.636  1.00 94.79           C  
ATOM    613  O   GLN B  80      -8.375  -9.394   1.854  1.00 94.79           O  
ATOM    614  CG  GLN B  80      -5.439 -11.024   1.730  1.00 94.79           C  
ATOM    615  CD  GLN B  80      -5.741 -11.640   0.377  1.00 94.79           C  
ATOM    616  NE2 GLN B  80      -6.944 -12.184   0.229  1.00 94.79           N  
ATOM    617  OE1 GLN B  80      -4.900 -11.627  -0.527  1.00 94.79           O  
ATOM    618  N   ASN B  81      -7.279  -8.034   3.237  1.00 91.66           N  
ATOM    619  CA  ASN B  81      -8.346  -8.028   4.231  1.00 91.66           C  
ATOM    620  C   ASN B  81      -9.619  -7.389   3.684  1.00 91.66           C  
ATOM    621  CB  ASN B  81      -7.893  -7.304   5.501  1.00 91.66           C  
ATOM    622  O   ASN B  81     -10.723  -7.868   3.950  1.00 91.66           O  
ATOM    623  CG  ASN B  81      -6.841  -8.079   6.271  1.00 91.66           C  
ATOM    624  ND2 ASN B  81      -6.102  -7.384   7.127  1.00 91.66           N  
ATOM    625  OD1 ASN B  81      -6.695  -9.291   6.097  1.00 91.66           O  
ATOM    626  N   ILE B  82      -9.438  -6.338   2.950  1.00 95.33           N  
ATOM    627  CA  ILE B  82     -10.590  -5.684   2.340  1.00 95.33           C  
ATOM    628  C   ILE B  82     -11.295  -6.656   1.396  1.00 95.33           C  
ATOM    629  CB  ILE B  82     -10.177  -4.403   1.581  1.00 95.33           C  
ATOM    630  O   ILE B  82     -12.521  -6.782   1.426  1.00 95.33           O  
ATOM    631  CG1 ILE B  82      -9.745  -3.313   2.568  1.00 95.33           C  
ATOM    632  CG2 ILE B  82     -11.321  -3.912   0.689  1.00 95.33           C  
ATOM    633  CD1 ILE B  82      -9.066  -2.119   1.913  1.00 95.33           C  
ATOM    634  N   ILE B  83     -10.548  -7.378   0.589  1.00 95.77           N  
ATOM    635  CA  ILE B  83     -11.096  -8.346  -0.355  1.00 95.77           C  
ATOM    636  C   ILE B  83     -11.815  -9.458   0.406  1.00 95.77           C  
ATOM    637  CB  ILE B  83      -9.993  -8.941  -1.259  1.00 95.77           C  
ATOM    638  O   ILE B  83     -12.927  -9.849   0.042  1.00 95.77           O  
ATOM    639  CG1 ILE B  83      -9.503  -7.893  -2.264  1.00 95.77           C  
ATOM    640  CG2 ILE B  83     -10.503 -10.194  -1.979  1.00 95.77           C  
ATOM    641  CD1 ILE B  83      -8.192  -8.256  -2.947  1.00 95.77           C  
ATOM    642  N   ASP B  84     -11.231  -9.929   1.452  1.00 91.18           N  
ATOM    643  CA  ASP B  84     -11.838 -10.986   2.255  1.00 91.18           C  
ATOM    644  C   ASP B  84     -13.182 -10.539   2.826  1.00 91.18           C  
ATOM    645  CB  ASP B  84     -10.899 -11.406   3.388  1.00 91.18           C  
ATOM    646  O   ASP B  84     -14.168 -11.275   2.755  1.00 91.18           O  
ATOM    647  CG  ASP B  84      -9.666 -12.142   2.894  1.00 91.18           C  
ATOM    648  OD1 ASP B  84      -9.651 -12.594   1.729  1.00 91.18           O  
ATOM    649  OD2 ASP B  84      -8.701 -12.273   3.678  1.00 91.18           O  
ATOM    650  N   ARG B  85     -13.260  -9.335   3.289  1.00 89.85           N  
ATOM    651  CA  ARG B  85     -14.490  -8.811   3.875  1.00 89.85           C  
ATOM    652  C   ARG B  85     -15.523  -8.504   2.797  1.00 89.85           C  
ATOM    653  CB  ARG B  85     -14.200  -7.552   4.697  1.00 89.85           C  
ATOM    654  O   ARG B  85     -16.723  -8.688   3.009  1.00 89.85           O  
ATOM    655  CG  ARG B  85     -13.347  -7.805   5.930  1.00 89.85           C  
ATOM    656  CD  ARG B  85     -13.088  -6.522   6.709  1.00 89.85           C  
ATOM    657  NE  ARG B  85     -12.249  -6.763   7.879  1.00 89.85           N  
ATOM    658  NH1 ARG B  85     -10.578  -5.302   7.237  1.00 89.85           N  
ATOM    659  NH2 ARG B  85     -10.394  -6.469   9.201  1.00 89.85           N  
ATOM    660  CZ  ARG B  85     -11.075  -6.177   8.103  1.00 89.85           C  
ATOM    661  N   PHE B  86     -15.041  -8.057   1.729  1.00 91.08           N  
ATOM    662  CA  PHE B  86     -15.908  -7.803   0.584  1.00 91.08           C  
ATOM    663  C   PHE B  86     -16.566  -9.093   0.108  1.00 91.08           C  
ATOM    664  CB  PHE B  86     -15.116  -7.163  -0.560  1.00 91.08           C  
ATOM    665  O   PHE B  86     -17.765  -9.114  -0.180  1.00 91.08           O  
ATOM    666  CG  PHE B  86     -15.943  -6.881  -1.786  1.00 91.08           C  
ATOM    667  CD1 PHE B  86     -15.908  -7.741  -2.878  1.00 91.08           C  
ATOM    668  CD2 PHE B  86     -16.754  -5.756  -1.847  1.00 91.08           C  
ATOM    669  CE1 PHE B  86     -16.672  -7.482  -4.013  1.00 91.08           C  
ATOM    670  CE2 PHE B  86     -17.520  -5.491  -2.979  1.00 91.08           C  
ATOM    671  CZ  PHE B  86     -17.477  -6.355  -4.061  1.00 91.08           C  
ATOM    672  N   GLN B  87     -15.846 -10.180   0.009  1.00 91.46           N  
ATOM    673  CA  GLN B  87     -16.338 -11.465  -0.474  1.00 91.46           C  
ATOM    674  C   GLN B  87     -17.296 -12.101   0.529  1.00 91.46           C  
ATOM    675  CB  GLN B  87     -15.172 -12.413  -0.760  1.00 91.46           C  
ATOM    676  O   GLN B  87     -18.275 -12.741   0.140  1.00 91.46           O  
ATOM    677  CG  GLN B  87     -14.373 -12.049  -2.004  1.00 91.46           C  
ATOM    678  CD  GLN B  87     -13.195 -12.976  -2.238  1.00 91.46           C  
ATOM    679  NE2 GLN B  87     -12.987 -13.366  -3.491  1.00 91.46           N  
ATOM    680  OE1 GLN B  87     -12.478 -13.339  -1.300  1.00 91.46           O  
ATOM    681  N   LYS B  88     -17.065 -11.850   1.770  1.00 89.27           N  
ATOM    682  CA  LYS B  88     -17.936 -12.386   2.812  1.00 89.27           C  
ATOM    683  C   LYS B  88     -19.296 -11.693   2.802  1.00 89.27           C  
ATOM    684  CB  LYS B  88     -17.283 -12.238   4.187  1.00 89.27           C  
ATOM    685  O   LYS B  88     -20.322 -12.324   3.060  1.00 89.27           O  
ATOM    686  CG  LYS B  88     -16.245 -13.306   4.497  1.00 89.27           C  
ATOM    687  CD  LYS B  88     -15.633 -13.107   5.878  1.00 89.27           C  
ATOM    688  CE  LYS B  88     -14.503 -14.094   6.137  1.00 89.27           C  
ATOM    689  NZ  LYS B  88     -13.836 -13.840   7.449  1.00 89.27           N  
ATOM    690  N   ALA B  89     -19.346 -10.452   2.558  1.00 82.36           N  
ATOM    691  CA  ALA B  89     -20.585  -9.679   2.528  1.00 82.36           C  
ATOM    692  C   ALA B  89     -21.421 -10.031   1.301  1.00 82.36           C  
ATOM    693  CB  ALA B  89     -20.280  -8.183   2.548  1.00 82.36           C  
ATOM    694  O   ALA B  89     -22.649  -9.920   1.326  1.00 82.36           O  
ATOM    695  N   SER B  90     -20.836 -10.455   0.265  1.00 75.67           N  
ATOM    696  CA  SER B  90     -21.526 -10.774  -0.981  1.00 75.67           C  
ATOM    697  C   SER B  90     -22.178 -12.151  -0.915  1.00 75.67           C  
ATOM    698  CB  SER B  90     -20.556 -10.716  -2.161  1.00 75.67           C  
ATOM    699  O   SER B  90     -23.205 -12.389  -1.553  1.00 75.67           O  
ATOM    700  OG  SER B  90     -20.092  -9.393  -2.366  1.00 75.67           O  
ATOM    701  N   VAL B  91     -21.758 -13.162  -0.250  1.00 65.32           N  
ATOM    702  CA  VAL B  91     -22.291 -14.518  -0.171  1.00 65.32           C  
ATOM    703  C   VAL B  91     -23.476 -14.551   0.793  1.00 65.32           C  
ATOM    704  CB  VAL B  91     -21.211 -15.528   0.277  1.00 65.32           C  
ATOM    705  O   VAL B  91     -24.390 -15.363   0.635  1.00 65.32           O  
ATOM    706  CG1 VAL B  91     -21.778 -16.946   0.307  1.00 65.32           C  
ATOM    707  CG2 VAL B  91     -19.996 -15.453  -0.646  1.00 65.32           C  
ATOM    708  N   SER B  92     -23.847 -13.562   1.696  1.00 56.59           N  
ATOM    709  CA  SER B  92     -24.978 -13.662   2.612  1.00 56.59           C  
ATOM    710  C   SER B  92     -26.298 -13.414   1.889  1.00 56.59           C  
ATOM    711  CB  SER B  92     -24.825 -12.670   3.765  1.00 56.59           C  
ATOM    712  O   SER B  92     -27.346 -13.286   2.526  1.00 56.59           O  
ATOM    713  OG  SER B  92     -23.466 -12.303   3.936  1.00 56.59           O  
ATOM    714  N   GLY B  93     -26.514 -13.149   0.560  1.00 48.68           N  
ATOM    715  CA  GLY B  93     -27.838 -13.155  -0.041  1.00 48.68           C  
ATOM    716  C   GLY B  93     -28.422 -14.548  -0.183  1.00 48.68           C  
ATOM    717  O   GLY B  93     -27.717 -15.544  -0.004  1.00 48.68           O  
ATOM    718  N   PRO B  94     -29.974 -14.721  -0.059  1.00 44.45           N  
ATOM    719  CA  PRO B  94     -30.610 -16.030   0.104  1.00 44.45           C  
ATOM    720  C   PRO B  94     -30.034 -17.087  -0.834  1.00 44.45           C  
ATOM    721  CB  PRO B  94     -32.079 -15.752  -0.222  1.00 44.45           C  
ATOM    722  O   PRO B  94     -30.050 -18.278  -0.513  1.00 44.45           O  
ATOM    723  CG  PRO B  94     -32.130 -14.293  -0.541  1.00 44.45           C  
ATOM    724  CD  PRO B  94     -30.728 -13.754  -0.538  1.00 44.45           C  
ATOM    725  N   ASN B  95     -30.304 -16.838  -2.178  1.00 39.71           N  
ATOM    726  CA  ASN B  95     -30.127 -17.897  -3.166  1.00 39.71           C  
ATOM    727  C   ASN B  95     -28.669 -18.335  -3.263  1.00 39.71           C  
ATOM    728  CB  ASN B  95     -30.639 -17.445  -4.535  1.00 39.71           C  
ATOM    729  O   ASN B  95     -28.195 -18.692  -4.343  1.00 39.71           O  
ATOM    730  CG  ASN B  95     -31.994 -18.032  -4.875  1.00 39.71           C  
ATOM    731  ND2 ASN B  95     -32.739 -17.347  -5.735  1.00 39.71           N  
ATOM    732  OD1 ASN B  95     -32.369 -19.093  -4.369  1.00 39.71           O  
ATOM    733  N   SER B  96     -27.876 -17.853  -2.389  1.00 39.49           N  
ATOM    734  CA  SER B  96     -26.477 -18.095  -2.728  1.00 39.49           C  
ATOM    735  C   SER B  96     -26.147 -19.583  -2.685  1.00 39.49           C  
ATOM    736  CB  SER B  96     -25.555 -17.331  -1.777  1.00 39.49           C  
ATOM    737  O   SER B  96     -26.502 -20.275  -1.729  1.00 39.49           O  
ATOM    738  OG  SER B  96     -26.156 -16.118  -1.359  1.00 39.49           O  
ATOM    739  N   PRO B  97     -26.216 -20.263  -3.915  1.00 33.44           N  
ATOM    740  CA  PRO B  97     -25.875 -21.688  -3.893  1.00 33.44           C  
ATOM    741  C   PRO B  97     -24.775 -22.016  -2.886  1.00 33.44           C  
ATOM    742  CB  PRO B  97     -25.403 -21.960  -5.324  1.00 33.44           C  
ATOM    743  O   PRO B  97     -24.051 -21.120  -2.443  1.00 33.44           O  
ATOM    744  CG  PRO B  97     -25.532 -20.646  -6.025  1.00 33.44           C  
ATOM    745  CD  PRO B  97     -25.941 -19.608  -5.020  1.00 33.44           C  
ATOM    746  N   SER B  98     -24.886 -23.261  -2.328  1.00 30.20           N  
ATOM    747  CA  SER B  98     -24.014 -23.988  -1.412  1.00 30.20           C  
ATOM    748  C   SER B  98     -22.545 -23.769  -1.755  1.00 30.20           C  
ATOM    749  CB  SER B  98     -24.335 -25.483  -1.439  1.00 30.20           C  
ATOM    750  O   SER B  98     -22.183 -23.682  -2.930  1.00 30.20           O  
ATOM    751  OG  SER B  98     -25.708 -25.708  -1.170  1.00 30.20           O  
ATOM    752  N   GLU B  99     -21.855 -23.024  -0.875  1.00 32.49           N  
ATOM    753  CA  GLU B  99     -20.418 -22.801  -0.744  1.00 32.49           C  
ATOM    754  C   GLU B  99     -19.635 -24.087  -0.994  1.00 32.49           C  
ATOM    755  CB  GLU B  99     -20.084 -22.242   0.641  1.00 32.49           C  
ATOM    756  O   GLU B  99     -19.816 -25.078  -0.283  1.00 32.49           O  
ATOM    757  CG  GLU B  99     -19.864 -20.736   0.660  1.00 32.49           C  
ATOM    758  CD  GLU B  99     -18.824 -20.295   1.677  1.00 32.49           C  
ATOM    759  OE1 GLU B  99     -18.122 -19.288   1.430  1.00 32.49           O  
ATOM    760  OE2 GLU B  99     -18.709 -20.962   2.729  1.00 32.49           O  
ATOM    761  N   THR B 100     -19.784 -24.611  -2.221  1.00 26.39           N  
ATOM    762  CA  THR B 100     -18.768 -25.645  -2.386  1.00 26.39           C  
ATOM    763  C   THR B 100     -17.434 -25.190  -1.802  1.00 26.39           C  
ATOM    764  CB  THR B 100     -18.583 -26.014  -3.869  1.00 26.39           C  
ATOM    765  O   THR B 100     -16.932 -24.118  -2.147  1.00 26.39           O  
ATOM    766  CG2 THR B 100     -19.783 -26.794  -4.396  1.00 26.39           C  
ATOM    767  OG1 THR B 100     -18.431 -24.815  -4.639  1.00 26.39           O  
ATOM    768  N   ARG B 101     -17.425 -25.337  -0.480  1.00 26.77           N  
ATOM    769  CA  ARG B 101     -16.187 -25.214   0.284  1.00 26.77           C  
ATOM    770  C   ARG B 101     -15.016 -25.836  -0.468  1.00 26.77           C  
ATOM    771  CB  ARG B 101     -16.336 -25.870   1.658  1.00 26.77           C  
ATOM    772  O   ARG B 101     -14.985 -27.049  -0.687  1.00 26.77           O  
ATOM    773  CG  ARG B 101     -16.134 -24.913   2.823  1.00 26.77           C  
ATOM    774  CD  ARG B 101     -16.196 -25.633   4.162  1.00 26.77           C  
ATOM    775  NE  ARG B 101     -17.570 -25.765   4.640  1.00 26.77           N  
ATOM    776  NH1 ARG B 101     -17.008 -26.903   6.570  1.00 26.77           N  
ATOM    777  NH2 ARG B 101     -19.203 -26.428   6.111  1.00 26.77           N  
ATOM    778  CZ  ARG B 101     -17.924 -26.365   5.773  1.00 26.77           C  
ATOM    779  N   ARG B 102     -14.845 -25.346  -1.678  1.00 23.94           N  
ATOM    780  CA  ARG B 102     -13.592 -25.863  -2.220  1.00 23.94           C  
ATOM    781  C   ARG B 102     -12.506 -25.900  -1.150  1.00 23.94           C  
ATOM    782  CB  ARG B 102     -13.129 -25.014  -3.407  1.00 23.94           C  
ATOM    783  O   ARG B 102     -12.183 -24.873  -0.550  1.00 23.94           O  
ATOM    784  CG  ARG B 102     -13.012 -25.790  -4.710  1.00 23.94           C  
ATOM    785  CD  ARG B 102     -12.563 -24.897  -5.858  1.00 23.94           C  
ATOM    786  NE  ARG B 102     -12.580 -25.610  -7.133  1.00 23.94           N  
ATOM    787  NH1 ARG B 102     -11.973 -23.777  -8.402  1.00 23.94           N  
ATOM    788  NH2 ARG B 102     -12.346 -25.802  -9.409  1.00 23.94           N  
ATOM    789  CZ  ARG B 102     -12.300 -25.061  -8.312  1.00 23.94           C  
ATOM    790  N   GLU B 103     -12.741 -26.853  -0.259  1.00 24.45           N  
ATOM    791  CA  GLU B 103     -11.662 -27.263   0.634  1.00 24.45           C  
ATOM    792  C   GLU B 103     -10.308 -27.189  -0.066  1.00 24.45           C  
ATOM    793  CB  GLU B 103     -11.907 -28.680   1.158  1.00 24.45           C  
ATOM    794  O   GLU B 103     -10.101 -27.830  -1.098  1.00 24.45           O  
ATOM    795  CG  GLU B 103     -13.064 -28.782   2.141  1.00 24.45           C  
ATOM    796  CD  GLU B 103     -12.880 -29.884   3.172  1.00 24.45           C  
ATOM    797  OE1 GLU B 103     -13.517 -29.820   4.248  1.00 24.45           O  
ATOM    798  OE2 GLU B 103     -12.092 -30.817   2.903  1.00 24.45           O  
ATOM    799  N   ARG B 104      -9.984 -25.976  -0.352  1.00 23.07           N  
ATOM    800  CA  ARG B 104      -8.576 -25.927  -0.731  1.00 23.07           C  
ATOM    801  C   ARG B 104      -7.754 -26.918   0.086  1.00 23.07           C  
ATOM    802  CB  ARG B 104      -8.020 -24.513  -0.553  1.00 23.07           C  
ATOM    803  O   ARG B 104      -7.769 -26.878   1.318  1.00 23.07           O  
ATOM    804  CG  ARG B 104      -6.814 -24.211  -1.429  1.00 23.07           C  
ATOM    805  CD  ARG B 104      -6.316 -22.786  -1.230  1.00 23.07           C  
ATOM    806  NE  ARG B 104      -7.218 -21.810  -1.836  1.00 23.07           N  
ATOM    807  NH1 ARG B 104      -6.013 -19.962  -1.150  1.00 23.07           N  
ATOM    808  NH2 ARG B 104      -7.935 -19.695  -2.371  1.00 23.07           N  
ATOM    809  CZ  ARG B 104      -7.053 -20.491  -1.784  1.00 23.07           C  
ATOM    810  N   ALA B 105      -8.028 -28.159  -0.295  1.00 22.62           N  
ATOM    811  CA  ALA B 105      -7.118 -29.165   0.245  1.00 22.62           C  
ATOM    812  C   ALA B 105      -5.714 -28.594   0.426  1.00 22.62           C  
ATOM    813  CB  ALA B 105      -7.077 -30.390  -0.665  1.00 22.62           C  
ATOM    814  O   ALA B 105      -5.144 -28.025  -0.508  1.00 22.62           O  
ATOM    815  N   PHE B 106      -5.672 -27.894   1.518  1.00 23.46           N  
ATOM    816  CA  PHE B 106      -4.289 -27.630   1.898  1.00 23.46           C  
ATOM    817  C   PHE B 106      -3.423 -28.865   1.680  1.00 23.46           C  
ATOM    818  CB  PHE B 106      -4.208 -27.184   3.361  1.00 23.46           C  
ATOM    819  O   PHE B 106      -3.721 -29.940   2.206  1.00 23.46           O  
ATOM    820  CG  PHE B 106      -4.213 -25.690   3.541  1.00 23.46           C  
ATOM    821  CD1 PHE B 106      -3.025 -24.970   3.526  1.00 23.46           C  
ATOM    822  CD2 PHE B 106      -5.407 -25.005   3.726  1.00 23.46           C  
ATOM    823  CE1 PHE B 106      -3.027 -23.587   3.692  1.00 23.46           C  
ATOM    824  CE2 PHE B 106      -5.417 -23.623   3.893  1.00 23.46           C  
ATOM    825  CZ  PHE B 106      -4.226 -22.916   3.877  1.00 23.46           C  
ATOM    826  N   ASP B 107      -3.391 -29.294   0.422  1.00 21.16           N  
ATOM    827  CA  ASP B 107      -2.391 -30.345   0.263  1.00 21.16           C  
ATOM    828  C   ASP B 107      -1.203 -30.119   1.197  1.00 21.16           C  
ATOM    829  CB  ASP B 107      -1.912 -30.416  -1.189  1.00 21.16           C  
ATOM    830  O   ASP B 107      -0.519 -29.098   1.103  1.00 21.16           O  
ATOM    831  CG  ASP B 107      -2.812 -31.265  -2.069  1.00 21.16           C  
ATOM    832  OD1 ASP B 107      -3.097 -32.428  -1.708  1.00 21.16           O  
ATOM    833  OD2 ASP B 107      -3.237 -30.769  -3.135  1.00 21.16           O  
ATOM    834  N   ALA B 108      -1.584 -30.318   2.441  1.00 24.14           N  
ATOM    835  CA  ALA B 108      -0.522 -30.252   3.442  1.00 24.14           C  
ATOM    836  C   ALA B 108       0.732 -30.976   2.959  1.00 24.14           C  
ATOM    837  CB  ALA B 108      -0.999 -30.846   4.765  1.00 24.14           C  
ATOM    838  O   ALA B 108       1.803 -30.839   3.554  1.00 24.14           O  
ATOM    839  N   ASN B 109       0.342 -32.089   2.192  1.00 21.92           N  
ATOM    840  CA  ASN B 109       1.450 -33.031   2.317  1.00 21.92           C  
ATOM    841  C   ASN B 109       2.749 -32.443   1.771  1.00 21.92           C  
ATOM    842  CB  ASN B 109       1.121 -34.344   1.604  1.00 21.92           C  
ATOM    843  O   ASN B 109       3.686 -33.181   1.461  1.00 21.92           O  
ATOM    844  CG  ASN B 109       1.810 -35.539   2.233  1.00 21.92           C  
ATOM    845  ND2 ASN B 109       1.566 -36.722   1.683  1.00 21.92           N  
ATOM    846  OD1 ASN B 109       2.556 -35.399   3.207  1.00 21.92           O  
ATOM    847  N   THR B 110       2.503 -31.355   0.965  1.00 22.20           N  
ATOM    848  CA  THR B 110       3.854 -31.117   0.471  1.00 22.20           C  
ATOM    849  C   THR B 110       4.827 -30.920   1.630  1.00 22.20           C  
ATOM    850  CB  THR B 110       3.901 -29.888  -0.457  1.00 22.20           C  
ATOM    851  O   THR B 110       4.680 -29.983   2.418  1.00 22.20           O  
ATOM    852  CG2 THR B 110       5.236 -29.802  -1.188  1.00 22.20           C  
ATOM    853  OG1 THR B 110       2.846 -29.985  -1.422  1.00 22.20           O  
ATOM    854  N   MET B 111       4.910 -31.935   2.362  1.00 21.54           N  
ATOM    855  CA  MET B 111       6.012 -31.933   3.320  1.00 21.54           C  
ATOM    856  C   MET B 111       7.263 -31.309   2.710  1.00 21.54           C  
ATOM    857  CB  MET B 111       6.315 -33.354   3.796  1.00 21.54           C  
ATOM    858  O   MET B 111       7.944 -31.940   1.900  1.00 21.54           O  
ATOM    859  CG  MET B 111       5.435 -33.817   4.946  1.00 21.54           C  
ATOM    860  SD  MET B 111       6.259 -33.641   6.576  1.00 21.54           S  
ATOM    861  CE  MET B 111       4.877 -33.007   7.566  1.00 21.54           C  
ATOM    862  N   THR B 112       7.116 -30.222   2.007  1.00 22.58           N  
ATOM    863  CA  THR B 112       8.478 -29.816   1.681  1.00 22.58           C  
ATOM    864  C   THR B 112       9.376 -29.895   2.913  1.00 22.58           C  
ATOM    865  CB  THR B 112       8.513 -28.386   1.109  1.00 22.58           C  
ATOM    866  O   THR B 112       8.885 -29.980   4.041  1.00 22.58           O  
ATOM    867  CG2 THR B 112       7.833 -28.323  -0.255  1.00 22.58           C  
ATOM    868  OG1 THR B 112       7.837 -27.501   2.010  1.00 22.58           O  
ATOM    869  N   SER B 113      10.573 -30.165   2.706  1.00 23.27           N  
ATOM    870  CA  SER B 113      11.693 -30.035   3.632  1.00 23.27           C  
ATOM    871  C   SER B 113      11.517 -28.829   4.548  1.00 23.27           C  
ATOM    872  CB  SER B 113      13.011 -29.915   2.865  1.00 23.27           C  
ATOM    873  O   SER B 113      10.704 -27.945   4.269  1.00 23.27           O  
ATOM    874  OG  SER B 113      13.397 -31.169   2.328  1.00 23.27           O  
ATOM    875  N   ALA B 114      11.808 -28.850   5.870  1.00 29.27           N  
ATOM    876  CA  ALA B 114      12.171 -27.765   6.777  1.00 29.27           C  
ATOM    877  C   ALA B 114      12.605 -26.524   6.003  1.00 29.27           C  
ATOM    878  CB  ALA B 114      13.282 -28.213   7.725  1.00 29.27           C  
ATOM    879  O   ALA B 114      13.797 -26.320   5.763  1.00 29.27           O  
ATOM    880  N   GLU B 115      11.934 -26.168   4.886  1.00 36.24           N  
ATOM    881  CA  GLU B 115      12.493 -24.954   4.297  1.00 36.24           C  
ATOM    882  C   GLU B 115      12.326 -23.760   5.232  1.00 36.24           C  
ATOM    883  CB  GLU B 115      11.837 -24.660   2.946  1.00 36.24           C  
ATOM    884  O   GLU B 115      11.298 -23.626   5.899  1.00 36.24           O  
ATOM    885  CG  GLU B 115      12.292 -25.587   1.827  1.00 36.24           C  
ATOM    886  CD  GLU B 115      11.910 -25.087   0.443  1.00 36.24           C  
ATOM    887  OE1 GLU B 115      12.523 -25.534  -0.554  1.00 36.24           O  
ATOM    888  OE2 GLU B 115      10.992 -24.242   0.354  1.00 36.24           O  
ATOM    889  N   LYS B 116      13.282 -23.242   5.790  1.00 46.17           N  
ATOM    890  CA  LYS B 116      13.497 -22.059   6.619  1.00 46.17           C  
ATOM    891  C   LYS B 116      12.764 -20.848   6.050  1.00 46.17           C  
ATOM    892  CB  LYS B 116      14.991 -21.756   6.743  1.00 46.17           C  
ATOM    893  O   LYS B 116      12.899 -20.534   4.866  1.00 46.17           O  
ATOM    894  CG  LYS B 116      15.732 -22.676   7.702  1.00 46.17           C  
ATOM    895  CD  LYS B 116      17.187 -22.257   7.867  1.00 46.17           C  
ATOM    896  CE  LYS B 116      17.951 -23.226   8.759  1.00 46.17           C  
ATOM    897  NZ  LYS B 116      19.406 -22.891   8.823  1.00 46.17           N  
ATOM    898  N   VAL B 117      11.462 -20.648   6.376  1.00 52.18           N  
ATOM    899  CA  VAL B 117      10.779 -19.398   6.059  1.00 52.18           C  
ATOM    900  C   VAL B 117      11.660 -18.214   6.448  1.00 52.18           C  
ATOM    901  CB  VAL B 117       9.411 -19.302   6.771  1.00 52.18           C  
ATOM    902  O   VAL B 117      12.124 -18.125   7.588  1.00 52.18           O  
ATOM    903  CG1 VAL B 117       8.720 -17.981   6.437  1.00 52.18           C  
ATOM    904  CG2 VAL B 117       8.524 -20.485   6.385  1.00 52.18           C  
ATOM    905  N   LEU B 118      12.039 -17.440   5.458  1.00 57.98           N  
ATOM    906  CA  LEU B 118      12.927 -16.305   5.686  1.00 57.98           C  
ATOM    907  C   LEU B 118      12.133 -15.067   6.092  1.00 57.98           C  
ATOM    908  CB  LEU B 118      13.751 -16.008   4.431  1.00 57.98           C  
ATOM    909  O   LEU B 118      10.975 -14.911   5.699  1.00 57.98           O  
ATOM    910  CG  LEU B 118      15.030 -16.827   4.251  1.00 57.98           C  
ATOM    911  CD1 LEU B 118      15.166 -17.286   2.802  1.00 57.98           C  
ATOM    912  CD2 LEU B 118      16.250 -16.016   4.676  1.00 57.98           C  
ATOM    913  N   CYS B 119      12.540 -14.252   7.028  1.00 61.36           N  
ATOM    914  CA  CYS B 119      11.995 -12.966   7.447  1.00 61.36           C  
ATOM    915  C   CYS B 119      11.760 -12.056   6.248  1.00 61.36           C  
ATOM    916  CB  CYS B 119      12.935 -12.283   8.440  1.00 61.36           C  
ATOM    917  O   CYS B 119      12.643 -11.893   5.404  1.00 61.36           O  
ATOM    918  SG  CYS B 119      12.340 -10.679   9.021  1.00 61.36           S  
ATOM    919  N   GLN B 120      10.564 -11.643   6.148  1.00 62.66           N  
ATOM    920  CA  GLN B 120      10.155 -10.812   5.020  1.00 62.66           C  
ATOM    921  C   GLN B 120      10.661  -9.381   5.180  1.00 62.66           C  
ATOM    922  CB  GLN B 120       8.633 -10.817   4.872  1.00 62.66           C  
ATOM    923  O   GLN B 120      10.591  -8.584   4.242  1.00 62.66           O  
ATOM    924  CG  GLN B 120       8.091 -12.036   4.139  1.00 62.66           C  
ATOM    925  CD  GLN B 120       6.574 -12.073   4.102  1.00 62.66           C  
ATOM    926  NE2 GLN B 120       6.021 -13.102   3.470  1.00 62.66           N  
ATOM    927  OE1 GLN B 120       5.906 -11.183   4.637  1.00 62.66           O  
ATOM    928  N   PHE B 121      11.308  -9.025   6.318  1.00 60.78           N  
ATOM    929  CA  PHE B 121      11.726  -7.656   6.600  1.00 60.78           C  
ATOM    930  C   PHE B 121      13.238  -7.576   6.772  1.00 60.78           C  
ATOM    931  CB  PHE B 121      11.026  -7.128   7.857  1.00 60.78           C  
ATOM    932  O   PHE B 121      13.788  -6.492   6.979  1.00 60.78           O  
ATOM    933  CG  PHE B 121       9.754  -6.376   7.572  1.00 60.78           C  
ATOM    934  CD1 PHE B 121       9.769  -4.998   7.397  1.00 60.78           C  
ATOM    935  CD2 PHE B 121       8.542  -7.048   7.480  1.00 60.78           C  
ATOM    936  CE1 PHE B 121       8.593  -4.299   7.133  1.00 60.78           C  
ATOM    937  CE2 PHE B 121       7.363  -6.357   7.217  1.00 60.78           C  
ATOM    938  CZ  PHE B 121       7.391  -4.982   7.045  1.00 60.78           C  
ATOM    939  N   CYS B 122      13.888  -8.725   6.737  1.00 59.68           N  
ATOM    940  CA  CYS B 122      15.314  -8.717   7.044  1.00 59.68           C  
ATOM    941  C   CYS B 122      16.111  -8.075   5.915  1.00 59.68           C  
ATOM    942  CB  CYS B 122      15.817 -10.139   7.292  1.00 59.68           C  
ATOM    943  O   CYS B 122      15.858  -8.345   4.740  1.00 59.68           O  
ATOM    944  SG  CYS B 122      15.541 -10.726   8.978  1.00 59.68           S  
ATOM    945  N   ASP B 123      16.931  -7.141   6.139  1.00 57.48           N  
ATOM    946  CA  ASP B 123      17.833  -6.512   5.180  1.00 57.48           C  
ATOM    947  C   ASP B 123      19.128  -7.309   5.039  1.00 57.48           C  
ATOM    948  CB  ASP B 123      18.144  -5.073   5.599  1.00 57.48           C  
ATOM    949  O   ASP B 123      20.032  -6.910   4.303  1.00 57.48           O  
ATOM    950  CG  ASP B 123      16.988  -4.120   5.352  1.00 57.48           C  
ATOM    951  OD1 ASP B 123      16.181  -4.366   4.430  1.00 57.48           O  
ATOM    952  OD2 ASP B 123      16.885  -3.113   6.084  1.00 57.48           O  
ATOM    953  N   GLN B 124      19.159  -8.470   5.776  1.00 57.35           N  
ATOM    954  CA  GLN B 124      20.386  -9.258   5.732  1.00 57.35           C  
ATOM    955  C   GLN B 124      20.336 -10.290   4.609  1.00 57.35           C  
ATOM    956  CB  GLN B 124      20.627  -9.953   7.073  1.00 57.35           C  
ATOM    957  O   GLN B 124      19.256 -10.742   4.221  1.00 57.35           O  
ATOM    958  CG  GLN B 124      20.947  -8.995   8.213  1.00 57.35           C  
ATOM    959  CD  GLN B 124      21.543  -9.697   9.419  1.00 57.35           C  
ATOM    960  NE2 GLN B 124      21.884  -8.925  10.445  1.00 57.35           N  
ATOM    961  OE1 GLN B 124      21.694 -10.923   9.429  1.00 57.35           O  
ATOM    962  N   ASP B 125      21.365 -10.514   3.697  1.00 55.38           N  
ATOM    963  CA  ASP B 125      21.483 -11.587   2.714  1.00 55.38           C  
ATOM    964  C   ASP B 125      22.447 -12.669   3.194  1.00 55.38           C  
ATOM    965  CB  ASP B 125      21.946 -11.030   1.366  1.00 55.38           C  
ATOM    966  O   ASP B 125      23.645 -12.418   3.345  1.00 55.38           O  
ATOM    967  CG  ASP B 125      21.359 -11.779   0.182  1.00 55.38           C  
ATOM    968  OD1 ASP B 125      20.717 -12.832   0.384  1.00 55.38           O  
ATOM    969  OD2 ASP B 125      21.543 -11.313  -0.963  1.00 55.38           O  
ATOM    970  N   PRO B 126      21.885 -13.716   3.508  1.00 59.51           N  
ATOM    971  CA  PRO B 126      20.514 -14.187   3.302  1.00 59.51           C  
ATOM    972  C   PRO B 126      19.574 -13.781   4.435  1.00 59.51           C  
ATOM    973  CB  PRO B 126      20.669 -15.709   3.241  1.00 59.51           C  
ATOM    974  O   PRO B 126      20.030 -13.457   5.535  1.00 59.51           O  
ATOM    975  CG  PRO B 126      22.030 -15.976   3.799  1.00 59.51           C  
ATOM    976  CD  PRO B 126      22.787 -14.681   3.852  1.00 59.51           C  
ATOM    977  N   ALA B 127      18.346 -13.550   4.189  1.00 59.29           N  
ATOM    978  CA  ALA B 127      17.386 -13.212   5.238  1.00 59.29           C  
ATOM    979  C   ALA B 127      17.371 -14.277   6.331  1.00 59.29           C  
ATOM    980  CB  ALA B 127      15.989 -13.042   4.646  1.00 59.29           C  
ATOM    981  O   ALA B 127      17.577 -15.461   6.056  1.00 59.29           O  
ATOM    982  N   GLN B 128      17.304 -13.746   7.496  1.00 64.57           N  
ATOM    983  CA  GLN B 128      17.190 -14.636   8.647  1.00 64.57           C  
ATOM    984  C   GLN B 128      15.895 -15.441   8.593  1.00 64.57           C  
ATOM    985  CB  GLN B 128      17.260 -13.839   9.951  1.00 64.57           C  
ATOM    986  O   GLN B 128      14.923 -15.021   7.963  1.00 64.57           O  
ATOM    987  CG  GLN B 128      18.667 -13.707  10.517  1.00 64.57           C  
ATOM    988  CD  GLN B 128      18.719 -12.850  11.767  1.00 64.57           C  
ATOM    989  NE2 GLN B 128      19.550 -13.247  12.725  1.00 64.57           N  
ATOM    990  OE1 GLN B 128      18.019 -11.838  11.871  1.00 64.57           O  
ATOM    991  N   ASP B 129      15.939 -16.624   9.075  1.00 62.35           N  
ATOM    992  CA  ASP B 129      14.748 -17.463   9.171  1.00 62.35           C  
ATOM    993  C   ASP B 129      13.651 -16.770   9.977  1.00 62.35           C  
ATOM    994  CB  ASP B 129      15.092 -18.813   9.803  1.00 62.35           C  
ATOM    995  O   ASP B 129      13.927 -16.157  11.010  1.00 62.35           O  
ATOM    996  CG  ASP B 129      15.934 -19.694   8.898  1.00 62.35           C  
ATOM    997  OD1 ASP B 129      15.887 -19.519   7.661  1.00 62.35           O  
ATOM    998  OD2 ASP B 129      16.648 -20.574   9.425  1.00 62.35           O  
ATOM    999  N   ALA B 130      12.440 -16.766   9.345  1.00 62.84           N  
ATOM   1000  CA  ALA B 130      11.314 -16.219  10.098  1.00 62.84           C  
ATOM   1001  C   ALA B 130      11.033 -17.051  11.346  1.00 62.84           C  
ATOM   1002  CB  ALA B 130      10.068 -16.150   9.218  1.00 62.84           C  
ATOM   1003  O   ALA B 130      11.127 -18.281  11.314  1.00 62.84           O  
ATOM   1004  N   VAL B 131      10.970 -16.316  12.418  1.00 57.28           N  
ATOM   1005  CA  VAL B 131      10.721 -17.021  13.672  1.00 57.28           C  
ATOM   1006  C   VAL B 131       9.259 -16.853  14.077  1.00 57.28           C  
ATOM   1007  CB  VAL B 131      11.649 -16.517  14.800  1.00 57.28           C  
ATOM   1008  O   VAL B 131       8.724 -17.660  14.842  1.00 57.28           O  
ATOM   1009  CG1 VAL B 131      13.049 -17.109  14.653  1.00 57.28           C  
ATOM   1010  CG2 VAL B 131      11.708 -14.991  14.800  1.00 57.28           C  
ATOM   1011  N   LYS B 132       8.633 -15.726  13.546  1.00 58.70           N  
ATOM   1012  CA  LYS B 132       7.246 -15.452  13.908  1.00 58.70           C  
ATOM   1013  C   LYS B 132       6.480 -14.849  12.733  1.00 58.70           C  
ATOM   1014  CB  LYS B 132       7.180 -14.514  15.113  1.00 58.70           C  
ATOM   1015  O   LYS B 132       7.071 -14.196  11.871  1.00 58.70           O  
ATOM   1016  CG  LYS B 132       7.409 -15.205  16.449  1.00 58.70           C  
ATOM   1017  CD  LYS B 132       7.091 -14.281  17.618  1.00 58.70           C  
ATOM   1018  CE  LYS B 132       7.385 -14.949  18.955  1.00 58.70           C  
ATOM   1019  NZ  LYS B 132       7.080 -14.045  20.104  1.00 58.70           N  
ATOM   1020  N   THR B 133       5.329 -15.228  12.580  1.00 53.98           N  
ATOM   1021  CA  THR B 133       4.431 -14.633  11.597  1.00 53.98           C  
ATOM   1022  C   THR B 133       3.316 -13.850  12.285  1.00 53.98           C  
ATOM   1023  CB  THR B 133       3.816 -15.708  10.680  1.00 53.98           C  
ATOM   1024  O   THR B 133       2.701 -14.341  13.234  1.00 53.98           O  
ATOM   1025  CG2 THR B 133       3.637 -15.182   9.260  1.00 53.98           C  
ATOM   1026  OG1 THR B 133       4.679 -16.852  10.650  1.00 53.98           O  
ATOM   1027  N   CYS B 134       3.348 -12.540  12.026  1.00 43.85           N  
ATOM   1028  CA  CYS B 134       2.273 -11.720  12.573  1.00 43.85           C  
ATOM   1029  C   CYS B 134       0.933 -12.089  11.949  1.00 43.85           C  
ATOM   1030  CB  CYS B 134       2.561 -10.236  12.343  1.00 43.85           C  
ATOM   1031  O   CYS B 134       0.793 -12.091  10.724  1.00 43.85           O  
ATOM   1032  SG  CYS B 134       1.262  -9.139  12.953  1.00 43.85           S  
ATOM   1033  N   VAL B 135       0.097 -12.667  12.900  1.00 47.47           N  
ATOM   1034  CA  VAL B 135      -1.224 -13.063  12.423  1.00 47.47           C  
ATOM   1035  C   VAL B 135      -1.927 -11.863  11.793  1.00 47.47           C  
ATOM   1036  CB  VAL B 135      -2.087 -13.648  13.563  1.00 47.47           C  
ATOM   1037  O   VAL B 135      -2.647 -12.008  10.802  1.00 47.47           O  
ATOM   1038  CG1 VAL B 135      -3.350 -14.300  13.004  1.00 47.47           C  
ATOM   1039  CG2 VAL B 135      -1.279 -14.655  14.381  1.00 47.47           C  
ATOM   1040  N   THR B 136      -1.563 -10.660  12.324  1.00 42.82           N  
ATOM   1041  CA  THR B 136      -2.206  -9.444  11.838  1.00 42.82           C  
ATOM   1042  C   THR B 136      -1.586  -8.996  10.517  1.00 42.82           C  
ATOM   1043  CB  THR B 136      -2.100  -8.305  12.870  1.00 42.82           C  
ATOM   1044  O   THR B 136      -2.300  -8.609   9.590  1.00 42.82           O  
ATOM   1045  CG2 THR B 136      -3.081  -8.512  14.019  1.00 42.82           C  
ATOM   1046  OG1 THR B 136      -0.768  -8.266  13.395  1.00 42.82           O  
ATOM   1047  N   CYS B 137      -0.241  -9.152  10.370  1.00 45.66           N  
ATOM   1048  CA  CYS B 137       0.473  -8.639   9.206  1.00 45.66           C  
ATOM   1049  C   CYS B 137       0.688  -9.737   8.171  1.00 45.66           C  
ATOM   1050  CB  CYS B 137       1.819  -8.047   9.621  1.00 45.66           C  
ATOM   1051  O   CYS B 137       1.004  -9.452   7.014  1.00 45.66           O  
ATOM   1052  SG  CYS B 137       1.684  -6.694  10.811  1.00 45.66           S  
ATOM   1053  N   GLU B 138       0.350 -10.949   8.585  1.00 50.12           N  
ATOM   1054  CA  GLU B 138       0.576 -12.145   7.780  1.00 50.12           C  
ATOM   1055  C   GLU B 138       1.967 -12.132   7.152  1.00 50.12           C  
ATOM   1056  CB  GLU B 138      -0.491 -12.270   6.690  1.00 50.12           C  
ATOM   1057  O   GLU B 138       2.135 -12.516   5.993  1.00 50.12           O  
ATOM   1058  CG  GLU B 138      -1.867 -12.652   7.217  1.00 50.12           C  
ATOM   1059  CD  GLU B 138      -2.913 -12.786   6.122  1.00 50.12           C  
ATOM   1060  OE1 GLU B 138      -4.063 -13.177   6.426  1.00 50.12           O  
ATOM   1061  OE2 GLU B 138      -2.580 -12.498   4.951  1.00 50.12           O  
ATOM   1062  N   VAL B 139       2.847 -11.531   7.919  1.00 57.33           N  
ATOM   1063  CA  VAL B 139       4.243 -11.484   7.498  1.00 57.33           C  
ATOM   1064  C   VAL B 139       5.107 -12.270   8.483  1.00 57.33           C  
ATOM   1065  CB  VAL B 139       4.754 -10.030   7.384  1.00 57.33           C  
ATOM   1066  O   VAL B 139       4.828 -12.289   9.684  1.00 57.33           O  
ATOM   1067  CG1 VAL B 139       6.201 -10.003   6.897  1.00 57.33           C  
ATOM   1068  CG2 VAL B 139       3.857  -9.222   6.448  1.00 57.33           C  
ATOM   1069  N   SER B 140       6.080 -13.091   8.007  1.00 61.42           N  
ATOM   1070  CA  SER B 140       7.014 -13.859   8.823  1.00 61.42           C  
ATOM   1071  C   SER B 140       8.254 -13.039   9.165  1.00 61.42           C  
ATOM   1072  CB  SER B 140       7.425 -15.144   8.103  1.00 61.42           C  
ATOM   1073  O   SER B 140       8.837 -12.393   8.292  1.00 61.42           O  
ATOM   1074  OG  SER B 140       6.284 -15.883   7.702  1.00 61.42           O  
ATOM   1075  N   TYR B 141       8.490 -12.804  10.426  1.00 63.90           N  
ATOM   1076  CA  TYR B 141       9.600 -12.002  10.926  1.00 63.90           C  
ATOM   1077  C   TYR B 141      10.694 -12.887  11.511  1.00 63.90           C  
ATOM   1078  CB  TYR B 141       9.112 -11.008  11.984  1.00 63.90           C  
ATOM   1079  O   TYR B 141      10.409 -13.950  12.068  1.00 63.90           O  
ATOM   1080  CG  TYR B 141       8.105 -10.012  11.462  1.00 63.90           C  
ATOM   1081  CD1 TYR B 141       8.516  -8.856  10.803  1.00 63.90           C  
ATOM   1082  CD2 TYR B 141       6.740 -10.224  11.628  1.00 63.90           C  
ATOM   1083  CE1 TYR B 141       7.592  -7.934  10.322  1.00 63.90           C  
ATOM   1084  CE2 TYR B 141       5.807  -9.309  11.152  1.00 63.90           C  
ATOM   1085  OH  TYR B 141       5.322  -7.261  10.026  1.00 63.90           O  
ATOM   1086  CZ  TYR B 141       6.242  -8.170  10.500  1.00 63.90           C  
ATOM   1087  N   CYS B 142      11.992 -12.526  11.118  1.00 60.76           N  
ATOM   1088  CA  CYS B 142      13.073 -13.065  11.936  1.00 60.76           C  
ATOM   1089  C   CYS B 142      13.103 -12.400  13.307  1.00 60.76           C  
ATOM   1090  CB  CYS B 142      14.419 -12.877  11.238  1.00 60.76           C  
ATOM   1091  O   CYS B 142      12.351 -11.458  13.561  1.00 60.76           O  
ATOM   1092  SG  CYS B 142      14.966 -11.157  11.162  1.00 60.76           S  
ATOM   1093  N   ASP B 143      13.824 -12.995  14.227  1.00 61.78           N  
ATOM   1094  CA  ASP B 143      13.900 -12.469  15.586  1.00 61.78           C  
ATOM   1095  C   ASP B 143      14.298 -10.994  15.583  1.00 61.78           C  
ATOM   1096  CB  ASP B 143      14.893 -13.280  16.422  1.00 61.78           C  
ATOM   1097  O   ASP B 143      13.740 -10.194  16.336  1.00 61.78           O  
ATOM   1098  CG  ASP B 143      14.218 -14.317  17.302  1.00 61.78           C  
ATOM   1099  OD1 ASP B 143      13.533 -13.939  18.276  1.00 61.78           O  
ATOM   1100  OD2 ASP B 143      14.376 -15.525  17.020  1.00 61.78           O  
ATOM   1101  N   GLU B 144      15.149 -10.681  14.651  1.00 62.80           N  
ATOM   1102  CA  GLU B 144      15.656  -9.313  14.607  1.00 62.80           C  
ATOM   1103  C   GLU B 144      14.602  -8.350  14.069  1.00 62.80           C  
ATOM   1104  CB  GLU B 144      16.924  -9.236  13.752  1.00 62.80           C  
ATOM   1105  O   GLU B 144      14.398  -7.269  14.626  1.00 62.80           O  
ATOM   1106  CG  GLU B 144      18.173  -9.742  14.459  1.00 62.80           C  
ATOM   1107  CD  GLU B 144      19.434  -9.606  13.619  1.00 62.80           C  
ATOM   1108  OE1 GLU B 144      20.518 -10.030  14.079  1.00 62.80           O  
ATOM   1109  OE2 GLU B 144      19.336  -9.071  12.492  1.00 62.80           O  
ATOM   1110  N   CYS B 145      14.010  -8.789  13.041  1.00 58.73           N  
ATOM   1111  CA  CYS B 145      13.006  -7.932  12.421  1.00 58.73           C  
ATOM   1112  C   CYS B 145      11.759  -7.834  13.291  1.00 58.73           C  
ATOM   1113  CB  CYS B 145      12.632  -8.460  11.036  1.00 58.73           C  
ATOM   1114  O   CYS B 145      11.100  -6.793  13.324  1.00 58.73           O  
ATOM   1115  SG  CYS B 145      13.940  -8.267   9.805  1.00 58.73           S  
ATOM   1116  N   LEU B 146      11.536  -8.962  14.008  1.00 57.54           N  
ATOM   1117  CA  LEU B 146      10.408  -8.959  14.932  1.00 57.54           C  
ATOM   1118  C   LEU B 146      10.625  -7.945  16.051  1.00 57.54           C  
ATOM   1119  CB  LEU B 146      10.198 -10.355  15.527  1.00 57.54           C  
ATOM   1120  O   LEU B 146       9.697  -7.228  16.432  1.00 57.54           O  
ATOM   1121  CG  LEU B 146       8.749 -10.767  15.794  1.00 57.54           C  
ATOM   1122  CD1 LEU B 146       8.438 -12.090  15.103  1.00 57.54           C  
ATOM   1123  CD2 LEU B 146       8.490 -10.867  17.293  1.00 57.54           C  
ATOM   1124  N   LYS B 147      11.854  -7.893  16.605  1.00 55.07           N  
ATOM   1125  CA  LYS B 147      12.186  -6.978  17.694  1.00 55.07           C  
ATOM   1126  C   LYS B 147      12.154  -5.527  17.222  1.00 55.07           C  
ATOM   1127  CB  LYS B 147      13.562  -7.310  18.274  1.00 55.07           C  
ATOM   1128  O   LYS B 147      11.748  -4.635  17.969  1.00 55.07           O  
ATOM   1129  CG  LYS B 147      13.542  -8.410  19.325  1.00 55.07           C  
ATOM   1130  CD  LYS B 147      14.943  -8.727  19.830  1.00 55.07           C  
ATOM   1131  CE  LYS B 147      14.949  -9.951  20.735  1.00 55.07           C  
ATOM   1132  NZ  LYS B 147      16.335 -10.337  21.136  1.00 55.07           N  
ATOM   1133  N   ALA B 148      12.519  -5.392  16.011  1.00 52.87           N  
ATOM   1134  CA  ALA B 148      12.591  -4.042  15.458  1.00 52.87           C  
ATOM   1135  C   ALA B 148      11.201  -3.516  15.111  1.00 52.87           C  
ATOM   1136  CB  ALA B 148      13.489  -4.020  14.223  1.00 52.87           C  
ATOM   1137  O   ALA B 148      10.957  -2.308  15.162  1.00 52.87           O  
ATOM   1138  N   THR B 149      10.356  -4.463  14.785  1.00 48.22           N  
ATOM   1139  CA  THR B 149       9.052  -4.035  14.292  1.00 48.22           C  
ATOM   1140  C   THR B 149       7.991  -4.172  15.381  1.00 48.22           C  
ATOM   1141  CB  THR B 149       8.628  -4.847  13.054  1.00 48.22           C  
ATOM   1142  O   THR B 149       7.029  -3.402  15.418  1.00 48.22           O  
ATOM   1143  CG2 THR B 149       9.517  -4.528  11.857  1.00 48.22           C  
ATOM   1144  OG1 THR B 149       8.728  -6.246  13.350  1.00 48.22           O  
ATOM   1145  N   HIS B 150       8.004  -5.290  16.191  1.00 40.37           N  
ATOM   1146  CA  HIS B 150       7.016  -5.527  17.238  1.00 40.37           C  
ATOM   1147  C   HIS B 150       7.630  -5.357  18.624  1.00 40.37           C  
ATOM   1148  CB  HIS B 150       6.413  -6.926  17.099  1.00 40.37           C  
ATOM   1149  O   HIS B 150       8.756  -5.796  18.867  1.00 40.37           O  
ATOM   1150  CG  HIS B 150       5.563  -7.094  15.880  1.00 40.37           C  
ATOM   1151  CD2 HIS B 150       4.223  -6.998  15.710  1.00 40.37           C  
ATOM   1152  ND1 HIS B 150       6.088  -7.405  14.644  1.00 40.37           N  
ATOM   1153  CE1 HIS B 150       5.105  -7.491  13.764  1.00 40.37           C  
ATOM   1154  NE2 HIS B 150       3.963  -7.249  14.385  1.00 40.37           N  
TER    1155      HIS B 150                                                      
ATOM   1156  N   MET C   1     -17.481  -9.037  14.563  1.00 41.64           N  
ATOM   1157  CA  MET C   1     -17.481  -9.121  13.106  1.00 41.64           C  
ATOM   1158  C   MET C   1     -16.783  -7.913  12.490  1.00 41.64           C  
ATOM   1159  CB  MET C   1     -18.911  -9.227  12.573  1.00 41.64           C  
ATOM   1160  O   MET C   1     -17.275  -6.787  12.594  1.00 41.64           O  
ATOM   1161  CG  MET C   1     -19.310 -10.635  12.163  1.00 41.64           C  
ATOM   1162  SD  MET C   1     -21.018 -10.715  11.495  1.00 41.64           S  
ATOM   1163  CE  MET C   1     -20.886 -12.198  10.458  1.00 41.64           C  
ATOM   1164  N   GLU C   2     -15.504  -8.012  12.381  1.00 62.21           N  
ATOM   1165  CA  GLU C   2     -14.795  -6.841  11.876  1.00 62.21           C  
ATOM   1166  C   GLU C   2     -15.316  -6.430  10.502  1.00 62.21           C  
ATOM   1167  CB  GLU C   2     -13.289  -7.111  11.808  1.00 62.21           C  
ATOM   1168  O   GLU C   2     -15.521  -7.278   9.631  1.00 62.21           O  
ATOM   1169  CG  GLU C   2     -12.633  -7.281  13.171  1.00 62.21           C  
ATOM   1170  CD  GLU C   2     -11.137  -7.536  13.088  1.00 62.21           C  
ATOM   1171  OE1 GLU C   2     -10.446  -7.439  14.128  1.00 62.21           O  
ATOM   1172  OE2 GLU C   2     -10.650  -7.833  11.974  1.00 62.21           O  
ATOM   1173  N   THR C   3     -15.859  -5.211  10.418  1.00 79.94           N  
ATOM   1174  CA  THR C   3     -16.491  -4.609   9.249  1.00 79.94           C  
ATOM   1175  C   THR C   3     -15.443  -4.014   8.313  1.00 79.94           C  
ATOM   1176  CB  THR C   3     -17.497  -3.518   9.659  1.00 79.94           C  
ATOM   1177  O   THR C   3     -14.273  -3.893   8.680  1.00 79.94           O  
ATOM   1178  CG2 THR C   3     -18.518  -4.056  10.656  1.00 79.94           C  
ATOM   1179  OG1 THR C   3     -16.790  -2.425  10.258  1.00 79.94           O  
ATOM   1180  N   LEU C   4     -15.644  -4.127   7.111  1.00 88.94           N  
ATOM   1181  CA  LEU C   4     -14.856  -3.439   6.094  1.00 88.94           C  
ATOM   1182  C   LEU C   4     -14.349  -2.098   6.614  1.00 88.94           C  
ATOM   1183  CB  LEU C   4     -15.686  -3.226   4.825  1.00 88.94           C  
ATOM   1184  O   LEU C   4     -13.233  -1.684   6.289  1.00 88.94           O  
ATOM   1185  CG  LEU C   4     -14.944  -2.654   3.616  1.00 88.94           C  
ATOM   1186  CD1 LEU C   4     -13.868  -3.628   3.146  1.00 88.94           C  
ATOM   1187  CD2 LEU C   4     -15.920  -2.341   2.487  1.00 88.94           C  
ATOM   1188  N   GLU C   5     -15.058  -1.548   7.617  1.00 91.92           N  
ATOM   1189  CA  GLU C   5     -14.727  -0.230   8.151  1.00 91.92           C  
ATOM   1190  C   GLU C   5     -13.427  -0.270   8.950  1.00 91.92           C  
ATOM   1191  CB  GLU C   5     -15.866   0.298   9.026  1.00 91.92           C  
ATOM   1192  O   GLU C   5     -12.659   0.695   8.945  1.00 91.92           O  
ATOM   1193  CG  GLU C   5     -15.772   1.787   9.326  1.00 91.92           C  
ATOM   1194  CD  GLU C   5     -16.996   2.333  10.043  1.00 91.92           C  
ATOM   1195  OE1 GLU C   5     -16.954   3.490  10.521  1.00 91.92           O  
ATOM   1196  OE2 GLU C   5     -18.005   1.599  10.129  1.00 91.92           O  
ATOM   1197  N   SER C   6     -13.158  -1.345   9.567  1.00 91.81           N  
ATOM   1198  CA  SER C   6     -11.950  -1.464  10.378  1.00 91.81           C  
ATOM   1199  C   SER C   6     -10.695  -1.382   9.516  1.00 91.81           C  
ATOM   1200  CB  SER C   6     -11.957  -2.778  11.160  1.00 91.81           C  
ATOM   1201  O   SER C   6      -9.672  -0.847   9.949  1.00 91.81           O  
ATOM   1202  OG  SER C   6     -11.919  -3.887  10.280  1.00 91.81           O  
ATOM   1203  N   GLU C   7     -10.730  -1.811   8.271  1.00 94.13           N  
ATOM   1204  CA  GLU C   7      -9.583  -1.783   7.369  1.00 94.13           C  
ATOM   1205  C   GLU C   7      -9.393  -0.396   6.761  1.00 94.13           C  
ATOM   1206  CB  GLU C   7      -9.745  -2.825   6.260  1.00 94.13           C  
ATOM   1207  O   GLU C   7      -8.336  -0.097   6.202  1.00 94.13           O  
ATOM   1208  CG  GLU C   7      -9.802  -4.259   6.767  1.00 94.13           C  
ATOM   1209  CD  GLU C   7      -8.551  -4.678   7.523  1.00 94.13           C  
ATOM   1210  OE1 GLU C   7      -8.636  -5.585   8.382  1.00 94.13           O  
ATOM   1211  OE2 GLU C   7      -7.478  -4.093   7.256  1.00 94.13           O  
ATOM   1212  N   LEU C   8     -10.464   0.370   6.964  1.00 97.15           N  
ATOM   1213  CA  LEU C   8     -10.455   1.682   6.328  1.00 97.15           C  
ATOM   1214  C   LEU C   8     -10.226   2.784   7.357  1.00 97.15           C  
ATOM   1215  CB  LEU C   8     -11.770   1.927   5.584  1.00 97.15           C  
ATOM   1216  O   LEU C   8     -10.382   3.968   7.050  1.00 97.15           O  
ATOM   1217  CG  LEU C   8     -12.170   0.875   4.549  1.00 97.15           C  
ATOM   1218  CD1 LEU C   8     -13.494   1.252   3.893  1.00 97.15           C  
ATOM   1219  CD2 LEU C   8     -11.075   0.713   3.500  1.00 97.15           C  
ATOM   1220  N   THR C   9      -9.794   2.403   8.571  1.00 97.31           N  
ATOM   1221  CA  THR C   9      -9.694   3.346   9.679  1.00 97.31           C  
ATOM   1222  C   THR C   9      -8.235   3.569  10.069  1.00 97.31           C  
ATOM   1223  CB  THR C   9     -10.486   2.855  10.905  1.00 97.31           C  
ATOM   1224  O   THR C   9      -7.470   2.612  10.204  1.00 97.31           O  
ATOM   1225  CG2 THR C   9     -10.326   3.811  12.082  1.00 97.31           C  
ATOM   1226  OG1 THR C   9     -11.875   2.763  10.563  1.00 97.31           O  
ATOM   1227  N   CYS C  10      -7.892   4.833  10.245  1.00 98.12           N  
ATOM   1228  CA  CYS C  10      -6.565   5.208  10.721  1.00 98.12           C  
ATOM   1229  C   CYS C  10      -6.375   4.808  12.179  1.00 98.12           C  
ATOM   1230  CB  CYS C  10      -6.343   6.711  10.562  1.00 98.12           C  
ATOM   1231  O   CYS C  10      -7.234   5.080  13.019  1.00 98.12           O  
ATOM   1232  SG  CYS C  10      -4.724   7.273  11.133  1.00 98.12           S  
ATOM   1233  N   PRO C  11      -5.237   4.161  12.546  1.00 94.75           N  
ATOM   1234  CA  PRO C  11      -5.021   3.703  13.920  1.00 94.75           C  
ATOM   1235  C   PRO C  11      -4.771   4.854  14.893  1.00 94.75           C  
ATOM   1236  CB  PRO C  11      -3.785   2.808  13.804  1.00 94.75           C  
ATOM   1237  O   PRO C  11      -4.827   4.661  16.110  1.00 94.75           O  
ATOM   1238  CG  PRO C  11      -3.041   3.335  12.620  1.00 94.75           C  
ATOM   1239  CD  PRO C  11      -4.039   3.800  11.598  1.00 94.75           C  
ATOM   1240  N   ILE C  12      -4.567   6.041  14.380  1.00 97.97           N  
ATOM   1241  CA  ILE C  12      -4.248   7.172  15.243  1.00 97.97           C  
ATOM   1242  C   ILE C  12      -5.514   7.976  15.529  1.00 97.97           C  
ATOM   1243  CB  ILE C  12      -3.168   8.079  14.611  1.00 97.97           C  
ATOM   1244  O   ILE C  12      -5.915   8.126  16.686  1.00 97.97           O  
ATOM   1245  CG1 ILE C  12      -1.875   7.289  14.381  1.00 97.97           C  
ATOM   1246  CG2 ILE C  12      -2.912   9.306  15.490  1.00 97.97           C  
ATOM   1247  CD1 ILE C  12      -1.169   6.871  15.664  1.00 97.97           C  
ATOM   1248  N   CYS C  13      -6.228   8.441  14.511  1.00 97.98           N  
ATOM   1249  CA  CYS C  13      -7.384   9.302  14.732  1.00 97.98           C  
ATOM   1250  C   CYS C  13      -8.663   8.480  14.840  1.00 97.98           C  
ATOM   1251  CB  CYS C  13      -7.517  10.322  13.602  1.00 97.98           C  
ATOM   1252  O   CYS C  13      -9.699   8.989  15.273  1.00 97.98           O  
ATOM   1253  SG  CYS C  13      -7.883   9.585  11.994  1.00 97.98           S  
ATOM   1254  N   LEU C  14      -8.578   7.210  14.414  1.00 96.98           N  
ATOM   1255  CA  LEU C  14      -9.657   6.235  14.522  1.00 96.98           C  
ATOM   1256  C   LEU C  14     -10.837   6.629  13.640  1.00 96.98           C  
ATOM   1257  CB  LEU C  14     -10.114   6.100  15.976  1.00 96.98           C  
ATOM   1258  O   LEU C  14     -11.983   6.288  13.940  1.00 96.98           O  
ATOM   1259  CG  LEU C  14      -9.059   5.630  16.979  1.00 96.98           C  
ATOM   1260  CD1 LEU C  14      -9.651   5.568  18.382  1.00 96.98           C  
ATOM   1261  CD2 LEU C  14      -8.498   4.273  16.568  1.00 96.98           C  
ATOM   1262  N   GLU C  15     -10.585   7.393  12.572  1.00 97.56           N  
ATOM   1263  CA  GLU C  15     -11.542   7.741  11.526  1.00 97.56           C  
ATOM   1264  C   GLU C  15     -11.133   7.143  10.183  1.00 97.56           C  
ATOM   1265  CB  GLU C  15     -11.678   9.261  11.405  1.00 97.56           C  
ATOM   1266  O   GLU C  15     -10.020   6.635  10.037  1.00 97.56           O  
ATOM   1267  CG  GLU C  15     -12.101   9.945  12.697  1.00 97.56           C  
ATOM   1268  CD  GLU C  15     -13.542   9.656  13.085  1.00 97.56           C  
ATOM   1269  OE1 GLU C  15     -13.840   9.580  14.299  1.00 97.56           O  
ATOM   1270  OE2 GLU C  15     -14.380   9.504  12.168  1.00 97.56           O  
ATOM   1271  N   LEU C  16     -12.119   7.158   9.276  1.00 98.00           N  
ATOM   1272  CA  LEU C  16     -11.720   6.753   7.933  1.00 98.00           C  
ATOM   1273  C   LEU C  16     -10.507   7.550   7.463  1.00 98.00           C  
ATOM   1274  CB  LEU C  16     -12.879   6.939   6.950  1.00 98.00           C  
ATOM   1275  O   LEU C  16     -10.414   8.753   7.716  1.00 98.00           O  
ATOM   1276  CG  LEU C  16     -14.107   6.056   7.176  1.00 98.00           C  
ATOM   1277  CD1 LEU C  16     -15.179   6.363   6.136  1.00 98.00           C  
ATOM   1278  CD2 LEU C  16     -13.722   4.581   7.136  1.00 98.00           C  
ATOM   1279  N   PHE C  17      -9.559   6.876   6.845  1.00 97.71           N  
ATOM   1280  CA  PHE C  17      -8.344   7.532   6.377  1.00 97.71           C  
ATOM   1281  C   PHE C  17      -8.679   8.780   5.570  1.00 97.71           C  
ATOM   1282  CB  PHE C  17      -7.503   6.570   5.532  1.00 97.71           C  
ATOM   1283  O   PHE C  17      -9.614   8.774   4.766  1.00 97.71           O  
ATOM   1284  CG  PHE C  17      -6.771   5.533   6.340  1.00 97.71           C  
ATOM   1285  CD1 PHE C  17      -5.678   5.886   7.122  1.00 97.71           C  
ATOM   1286  CD2 PHE C  17      -7.176   4.205   6.318  1.00 97.71           C  
ATOM   1287  CE1 PHE C  17      -4.998   4.928   7.871  1.00 97.71           C  
ATOM   1288  CE2 PHE C  17      -6.502   3.242   7.064  1.00 97.71           C  
ATOM   1289  CZ  PHE C  17      -5.413   3.606   7.839  1.00 97.71           C  
ATOM   1290  N   GLU C  18      -8.038   9.832   5.851  1.00 97.81           N  
ATOM   1291  CA  GLU C  18      -8.010  11.034   5.023  1.00 97.81           C  
ATOM   1292  C   GLU C  18      -6.609  11.300   4.481  1.00 97.81           C  
ATOM   1293  CB  GLU C  18      -8.505  12.246   5.818  1.00 97.81           C  
ATOM   1294  O   GLU C  18      -5.660  11.462   5.251  1.00 97.81           O  
ATOM   1295  CG  GLU C  18      -8.756  13.480   4.965  1.00 97.81           C  
ATOM   1296  CD  GLU C  18      -9.327  14.648   5.753  1.00 97.81           C  
ATOM   1297  OE1 GLU C  18      -9.453  15.758   5.188  1.00 97.81           O  
ATOM   1298  OE2 GLU C  18      -9.651  14.452   6.945  1.00 97.81           O  
ATOM   1299  N   ASP C  19      -6.446  11.331   3.183  1.00 96.35           N  
ATOM   1300  CA  ASP C  19      -5.145  11.495   2.541  1.00 96.35           C  
ATOM   1301  C   ASP C  19      -4.139  10.475   3.071  1.00 96.35           C  
ATOM   1302  CB  ASP C  19      -4.616  12.915   2.753  1.00 96.35           C  
ATOM   1303  O   ASP C  19      -3.105  10.848   3.629  1.00 96.35           O  
ATOM   1304  CG  ASP C  19      -3.459  13.260   1.833  1.00 96.35           C  
ATOM   1305  OD1 ASP C  19      -3.285  12.589   0.793  1.00 96.35           O  
ATOM   1306  OD2 ASP C  19      -2.712  14.210   2.152  1.00 96.35           O  
ATOM   1307  N   PRO C  20      -4.418   9.184   2.885  1.00 97.89           N  
ATOM   1308  CA  PRO C  20      -3.596   8.119   3.465  1.00 97.89           C  
ATOM   1309  C   PRO C  20      -2.192   8.066   2.868  1.00 97.89           C  
ATOM   1310  CB  PRO C  20      -4.380   6.848   3.131  1.00 97.89           C  
ATOM   1311  O   PRO C  20      -2.039   8.017   1.645  1.00 97.89           O  
ATOM   1312  CG  PRO C  20      -5.196   7.205   1.931  1.00 97.89           C  
ATOM   1313  CD  PRO C  20      -5.466   8.682   1.961  1.00 97.89           C  
ATOM   1314  N   LEU C  21      -1.223   8.039   3.741  1.00 97.82           N  
ATOM   1315  CA  LEU C  21       0.171   7.823   3.371  1.00 97.82           C  
ATOM   1316  C   LEU C  21       0.527   6.341   3.435  1.00 97.82           C  
ATOM   1317  CB  LEU C  21       1.100   8.623   4.289  1.00 97.82           C  
ATOM   1318  O   LEU C  21       0.112   5.638   4.359  1.00 97.82           O  
ATOM   1319  CG  LEU C  21       1.116  10.138   4.082  1.00 97.82           C  
ATOM   1320  CD1 LEU C  21       2.006  10.806   5.126  1.00 97.82           C  
ATOM   1321  CD2 LEU C  21       1.587  10.481   2.673  1.00 97.82           C  
ATOM   1322  N   LEU C  22       1.252   5.884   2.463  1.00 97.17           N  
ATOM   1323  CA  LEU C  22       1.775   4.522   2.482  1.00 97.17           C  
ATOM   1324  C   LEU C  22       3.205   4.496   3.011  1.00 97.17           C  
ATOM   1325  CB  LEU C  22       1.726   3.909   1.080  1.00 97.17           C  
ATOM   1326  O   LEU C  22       4.113   5.045   2.384  1.00 97.17           O  
ATOM   1327  CG  LEU C  22       2.074   2.423   0.977  1.00 97.17           C  
ATOM   1328  CD1 LEU C  22       1.070   1.588   1.765  1.00 97.17           C  
ATOM   1329  CD2 LEU C  22       2.114   1.983  -0.482  1.00 97.17           C  
ATOM   1330  N   LEU C  23       3.372   3.776   4.148  1.00 95.68           N  
ATOM   1331  CA  LEU C  23       4.698   3.671   4.747  1.00 95.68           C  
ATOM   1332  C   LEU C  23       5.472   2.501   4.149  1.00 95.68           C  
ATOM   1333  CB  LEU C  23       4.589   3.504   6.265  1.00 95.68           C  
ATOM   1334  O   LEU C  23       4.874   1.548   3.645  1.00 95.68           O  
ATOM   1335  CG  LEU C  23       3.755   4.551   7.004  1.00 95.68           C  
ATOM   1336  CD1 LEU C  23       3.762   4.273   8.503  1.00 95.68           C  
ATOM   1337  CD2 LEU C  23       4.278   5.954   6.713  1.00 95.68           C  
ATOM   1338  N   PRO C  24       6.779   2.541   4.171  1.00 90.77           N  
ATOM   1339  CA  PRO C  24       7.602   1.468   3.607  1.00 90.77           C  
ATOM   1340  C   PRO C  24       7.303   0.106   4.231  1.00 90.77           C  
ATOM   1341  CB  PRO C  24       9.031   1.914   3.927  1.00 90.77           C  
ATOM   1342  O   PRO C  24       7.573  -0.930   3.618  1.00 90.77           O  
ATOM   1343  CG  PRO C  24       8.964   3.406   3.970  1.00 90.77           C  
ATOM   1344  CD  PRO C  24       7.652   3.808   4.580  1.00 90.77           C  
ATOM   1345  N   CYS C  25       6.656   0.144   5.342  1.00 90.65           N  
ATOM   1346  CA  CYS C  25       6.311  -1.105   6.011  1.00 90.65           C  
ATOM   1347  C   CYS C  25       4.939  -1.599   5.568  1.00 90.65           C  
ATOM   1348  CB  CYS C  25       6.332  -0.925   7.528  1.00 90.65           C  
ATOM   1349  O   CYS C  25       4.424  -2.581   6.107  1.00 90.65           O  
ATOM   1350  SG  CYS C  25       5.125   0.272   8.137  1.00 90.65           S  
ATOM   1351  N   ALA C  26       4.276  -0.894   4.668  1.00 93.60           N  
ATOM   1352  CA  ALA C  26       3.024  -1.262   4.013  1.00 93.60           C  
ATOM   1353  C   ALA C  26       1.822  -0.869   4.866  1.00 93.60           C  
ATOM   1354  CB  ALA C  26       2.998  -2.761   3.721  1.00 93.60           C  
ATOM   1355  O   ALA C  26       0.675  -1.120   4.488  1.00 93.60           O  
ATOM   1356  N   HIS C  27       2.027  -0.221   6.050  1.00 95.02           N  
ATOM   1357  CA  HIS C  27       0.930   0.353   6.822  1.00 95.02           C  
ATOM   1358  C   HIS C  27       0.636   1.783   6.382  1.00 95.02           C  
ATOM   1359  CB  HIS C  27       1.252   0.319   8.317  1.00 95.02           C  
ATOM   1360  O   HIS C  27       1.472   2.425   5.744  1.00 95.02           O  
ATOM   1361  CG  HIS C  27       1.329  -1.064   8.883  1.00 95.02           C  
ATOM   1362  CD2 HIS C  27       0.405  -2.050   8.948  1.00 95.02           C  
ATOM   1363  ND1 HIS C  27       2.469  -1.562   9.475  1.00 95.02           N  
ATOM   1364  CE1 HIS C  27       2.242  -2.800   9.881  1.00 95.02           C  
ATOM   1365  NE2 HIS C  27       0.996  -3.120   9.573  1.00 95.02           N  
ATOM   1366  N   SER C  28      -0.511   2.246   6.687  1.00 97.76           N  
ATOM   1367  CA  SER C  28      -0.909   3.589   6.278  1.00 97.76           C  
ATOM   1368  C   SER C  28      -1.279   4.447   7.483  1.00 97.76           C  
ATOM   1369  CB  SER C  28      -2.087   3.526   5.305  1.00 97.76           C  
ATOM   1370  O   SER C  28      -1.674   3.923   8.527  1.00 97.76           O  
ATOM   1371  OG  SER C  28      -1.729   2.826   4.126  1.00 97.76           O  
ATOM   1372  N   LEU C  29      -1.195   5.710   7.324  1.00 98.29           N  
ATOM   1373  CA  LEU C  29      -1.629   6.764   8.234  1.00 98.29           C  
ATOM   1374  C   LEU C  29      -2.183   7.956   7.461  1.00 98.29           C  
ATOM   1375  CB  LEU C  29      -0.469   7.214   9.126  1.00 98.29           C  
ATOM   1376  O   LEU C  29      -1.741   8.236   6.344  1.00 98.29           O  
ATOM   1377  CG  LEU C  29       0.113   6.157  10.066  1.00 98.29           C  
ATOM   1378  CD1 LEU C  29       1.398   6.669  10.708  1.00 98.29           C  
ATOM   1379  CD2 LEU C  29      -0.906   5.770  11.132  1.00 98.29           C  
ATOM   1380  N   CYS C  30      -3.141   8.613   8.120  1.00 98.45           N  
ATOM   1381  CA  CYS C  30      -3.468   9.910   7.539  1.00 98.45           C  
ATOM   1382  C   CYS C  30      -2.232  10.798   7.457  1.00 98.45           C  
ATOM   1383  CB  CYS C  30      -4.554  10.606   8.358  1.00 98.45           C  
ATOM   1384  O   CYS C  30      -1.370  10.751   8.336  1.00 98.45           O  
ATOM   1385  SG  CYS C  30      -6.111   9.693   8.428  1.00 98.45           S  
ATOM   1386  N   PHE C  31      -2.157  11.588   6.423  1.00 97.77           N  
ATOM   1387  CA  PHE C  31      -1.059  12.542   6.325  1.00 97.77           C  
ATOM   1388  C   PHE C  31      -0.967  13.392   7.587  1.00 97.77           C  
ATOM   1389  CB  PHE C  31      -1.235  13.442   5.098  1.00 97.77           C  
ATOM   1390  O   PHE C  31       0.109  13.532   8.171  1.00 97.77           O  
ATOM   1391  CG  PHE C  31      -0.086  14.388   4.870  1.00 97.77           C  
ATOM   1392  CD1 PHE C  31      -0.050  15.625   5.501  1.00 97.77           C  
ATOM   1393  CD2 PHE C  31       0.958  14.039   4.023  1.00 97.77           C  
ATOM   1394  CE1 PHE C  31       1.011  16.502   5.291  1.00 97.77           C  
ATOM   1395  CE2 PHE C  31       2.022  14.910   3.808  1.00 97.77           C  
ATOM   1396  CZ  PHE C  31       2.046  16.142   4.442  1.00 97.77           C  
ATOM   1397  N   ASN C  32      -2.122  13.877   8.080  1.00 98.06           N  
ATOM   1398  CA  ASN C  32      -2.139  14.765   9.237  1.00 98.06           C  
ATOM   1399  C   ASN C  32      -1.752  14.028  10.516  1.00 98.06           C  
ATOM   1400  CB  ASN C  32      -3.515  15.416   9.395  1.00 98.06           C  
ATOM   1401  O   ASN C  32      -1.114  14.601  11.400  1.00 98.06           O  
ATOM   1402  CG  ASN C  32      -3.790  16.465   8.336  1.00 98.06           C  
ATOM   1403  ND2 ASN C  32      -5.046  16.571   7.918  1.00 98.06           N  
ATOM   1404  OD1 ASN C  32      -2.881  17.173   7.895  1.00 98.06           O  
ATOM   1405  N   CYS C  33      -2.169  12.744  10.578  1.00 98.13           N  
ATOM   1406  CA  CYS C  33      -1.766  11.957  11.738  1.00 98.13           C  
ATOM   1407  C   CYS C  33      -0.261  11.715  11.736  1.00 98.13           C  
ATOM   1408  CB  CYS C  33      -2.507  10.621  11.765  1.00 98.13           C  
ATOM   1409  O   CYS C  33       0.387  11.796  12.781  1.00 98.13           O  
ATOM   1410  SG  CYS C  33      -4.263  10.770  12.161  1.00 98.13           S  
ATOM   1411  N   ALA C  34       0.326  11.476  10.619  1.00 97.75           N  
ATOM   1412  CA  ALA C  34       1.777  11.347  10.515  1.00 97.75           C  
ATOM   1413  C   ALA C  34       2.472  12.655  10.885  1.00 97.75           C  
ATOM   1414  CB  ALA C  34       2.173  10.919   9.104  1.00 97.75           C  
ATOM   1415  O   ALA C  34       3.487  12.649  11.585  1.00 97.75           O  
ATOM   1416  N   HIS C  35       1.928  13.696  10.389  1.00 96.43           N  
ATOM   1417  CA  HIS C  35       2.473  15.012  10.704  1.00 96.43           C  
ATOM   1418  C   HIS C  35       2.451  15.272  12.207  1.00 96.43           C  
ATOM   1419  CB  HIS C  35       1.692  16.104   9.971  1.00 96.43           C  
ATOM   1420  O   HIS C  35       3.426  15.777  12.768  1.00 96.43           O  
ATOM   1421  CG  HIS C  35       2.270  17.473  10.143  1.00 96.43           C  
ATOM   1422  CD2 HIS C  35       3.286  18.096   9.502  1.00 96.43           C  
ATOM   1423  ND1 HIS C  35       1.795  18.369  11.077  1.00 96.43           N  
ATOM   1424  CE1 HIS C  35       2.496  19.487  11.000  1.00 96.43           C  
ATOM   1425  NE2 HIS C  35       3.407  19.348  10.053  1.00 96.43           N  
ATOM   1426  N   ARG C  36       1.395  14.902  12.906  1.00 95.75           N  
ATOM   1427  CA  ARG C  36       1.271  15.083  14.349  1.00 95.75           C  
ATOM   1428  C   ARG C  36       2.329  14.278  15.095  1.00 95.75           C  
ATOM   1429  CB  ARG C  36      -0.127  14.678  14.823  1.00 95.75           C  
ATOM   1430  O   ARG C  36       2.870  14.737  16.103  1.00 95.75           O  
ATOM   1431  CG  ARG C  36      -1.219  15.660  14.432  1.00 95.75           C  
ATOM   1432  CD  ARG C  36      -2.599  15.159  14.835  1.00 95.75           C  
ATOM   1433  NE  ARG C  36      -2.735  15.062  16.286  1.00 95.75           N  
ATOM   1434  NH1 ARG C  36      -3.212  12.802  16.297  1.00 95.75           N  
ATOM   1435  NH2 ARG C  36      -3.122  13.969  18.268  1.00 95.75           N  
ATOM   1436  CZ  ARG C  36      -3.023  13.944  16.947  1.00 95.75           C  
ATOM   1437  N   ILE C  37       2.613  13.108  14.624  1.00 95.35           N  
ATOM   1438  CA  ILE C  37       3.662  12.287  15.219  1.00 95.35           C  
ATOM   1439  C   ILE C  37       4.998  13.024  15.147  1.00 95.35           C  
ATOM   1440  CB  ILE C  37       3.770  10.913  14.519  1.00 95.35           C  
ATOM   1441  O   ILE C  37       5.748  13.059  16.125  1.00 95.35           O  
ATOM   1442  CG1 ILE C  37       2.527  10.066  14.813  1.00 95.35           C  
ATOM   1443  CG2 ILE C  37       5.045  10.185  14.953  1.00 95.35           C  
ATOM   1444  CD1 ILE C  37       2.455   8.774  14.011  1.00 95.35           C  
ATOM   1445  N   LEU C  38       5.270  13.636  14.005  1.00 93.98           N  
ATOM   1446  CA  LEU C  38       6.533  14.342  13.814  1.00 93.98           C  
ATOM   1447  C   LEU C  38       6.615  15.564  14.722  1.00 93.98           C  
ATOM   1448  CB  LEU C  38       6.694  14.765  12.352  1.00 93.98           C  
ATOM   1449  O   LEU C  38       7.650  15.811  15.345  1.00 93.98           O  
ATOM   1450  CG  LEU C  38       6.875  13.637  11.335  1.00 93.98           C  
ATOM   1451  CD1 LEU C  38       7.177  14.211   9.955  1.00 93.98           C  
ATOM   1452  CD2 LEU C  38       7.984  12.689  11.780  1.00 93.98           C  
ATOM   1453  N   VAL C  39       5.532  16.297  14.786  1.00 93.19           N  
ATOM   1454  CA  VAL C  39       5.489  17.510  15.597  1.00 93.19           C  
ATOM   1455  C   VAL C  39       5.691  17.155  17.068  1.00 93.19           C  
ATOM   1456  CB  VAL C  39       4.158  18.271  15.410  1.00 93.19           C  
ATOM   1457  O   VAL C  39       6.370  17.880  17.800  1.00 93.19           O  
ATOM   1458  CG1 VAL C  39       4.034  19.402  16.430  1.00 93.19           C  
ATOM   1459  CG2 VAL C  39       4.051  18.816  13.987  1.00 93.19           C  
ATOM   1460  N   SER C  40       5.123  16.020  17.497  1.00 91.99           N  
ATOM   1461  CA  SER C  40       5.223  15.605  18.892  1.00 91.99           C  
ATOM   1462  C   SER C  40       6.657  15.240  19.260  1.00 91.99           C  
ATOM   1463  CB  SER C  40       4.300  14.417  19.166  1.00 91.99           C  
ATOM   1464  O   SER C  40       7.038  15.299  20.431  1.00 91.99           O  
ATOM   1465  OG  SER C  40       4.769  13.253  18.508  1.00 91.99           O  
ATOM   1466  N   HIS C  41       7.476  14.876  18.316  1.00 86.96           N  
ATOM   1467  CA  HIS C  41       8.863  14.487  18.543  1.00 86.96           C  
ATOM   1468  C   HIS C  41       9.789  15.698  18.493  1.00 86.96           C  
ATOM   1469  CB  HIS C  41       9.303  13.446  17.513  1.00 86.96           C  
ATOM   1470  O   HIS C  41      10.984  15.582  18.775  1.00 86.96           O  
ATOM   1471  CG  HIS C  41       8.707  12.093  17.735  1.00 86.96           C  
ATOM   1472  CD2 HIS C  41       7.709  11.444  17.090  1.00 86.96           C  
ATOM   1473  ND1 HIS C  41       9.139  11.244  18.731  1.00 86.96           N  
ATOM   1474  CE1 HIS C  41       8.431  10.127  18.688  1.00 86.96           C  
ATOM   1475  NE2 HIS C  41       7.557  10.223  17.701  1.00 86.96           N  
ATOM   1476  N   CYS C  42       9.210  16.742  18.080  1.00 85.26           N  
ATOM   1477  CA  CYS C  42      10.026  17.943  17.934  1.00 85.26           C  
ATOM   1478  C   CYS C  42      10.257  18.613  19.283  1.00 85.26           C  
ATOM   1479  CB  CYS C  42       9.362  18.928  16.972  1.00 85.26           C  
ATOM   1480  O   CYS C  42       9.315  18.807  20.054  1.00 85.26           O  
ATOM   1481  SG  CYS C  42       9.625  18.533  15.229  1.00 85.26           S  
ATOM   1482  N   ALA C  43      11.552  18.664  19.746  1.00 79.76           N  
ATOM   1483  CA  ALA C  43      11.895  19.437  20.936  1.00 79.76           C  
ATOM   1484  C   ALA C  43      11.623  20.923  20.722  1.00 79.76           C  
ATOM   1485  CB  ALA C  43      13.359  19.217  21.310  1.00 79.76           C  
ATOM   1486  O   ALA C  43      11.314  21.350  19.607  1.00 79.76           O  
ATOM   1487  N   THR C  44      11.802  21.649  21.961  1.00 78.37           N  
ATOM   1488  CA  THR C  44      11.606  23.094  21.920  1.00 78.37           C  
ATOM   1489  C   THR C  44      12.645  23.756  21.019  1.00 78.37           C  
ATOM   1490  CB  THR C  44      11.681  23.708  23.331  1.00 78.37           C  
ATOM   1491  O   THR C  44      13.831  23.425  21.084  1.00 78.37           O  
ATOM   1492  CG2 THR C  44      10.538  23.209  24.209  1.00 78.37           C  
ATOM   1493  OG1 THR C  44      12.928  23.347  23.937  1.00 78.37           O  
ATOM   1494  N   ASN C  45      12.362  24.065  19.832  1.00 76.33           N  
ATOM   1495  CA  ASN C  45      13.194  24.859  18.934  1.00 76.33           C  
ATOM   1496  C   ASN C  45      13.635  24.052  17.717  1.00 76.33           C  
ATOM   1497  CB  ASN C  45      14.413  25.408  19.678  1.00 76.33           C  
ATOM   1498  O   ASN C  45      14.536  24.466  16.985  1.00 76.33           O  
ATOM   1499  CG  ASN C  45      14.062  26.546  20.616  1.00 76.33           C  
ATOM   1500  ND2 ASN C  45      14.955  26.838  21.555  1.00 76.33           N  
ATOM   1501  OD1 ASN C  45      12.997  27.157  20.498  1.00 76.33           O  
ATOM   1502  N   GLU C  46      13.193  22.797  17.792  1.00 79.85           N  
ATOM   1503  CA  GLU C  46      13.505  21.996  16.611  1.00 79.85           C  
ATOM   1504  C   GLU C  46      12.405  22.113  15.559  1.00 79.85           C  
ATOM   1505  CB  GLU C  46      13.711  20.529  16.996  1.00 79.85           C  
ATOM   1506  O   GLU C  46      11.231  22.279  15.897  1.00 79.85           O  
ATOM   1507  CG  GLU C  46      15.095  20.227  17.551  1.00 79.85           C  
ATOM   1508  CD  GLU C  46      15.456  18.751  17.494  1.00 79.85           C  
ATOM   1509  OE1 GLU C  46      16.656  18.415  17.617  1.00 79.85           O  
ATOM   1510  OE2 GLU C  46      14.532  17.925  17.324  1.00 79.85           O  
ATOM   1511  N   SER C  47      12.813  22.246  14.335  1.00 83.37           N  
ATOM   1512  CA  SER C  47      11.848  22.267  13.241  1.00 83.37           C  
ATOM   1513  C   SER C  47      11.432  20.855  12.844  1.00 83.37           C  
ATOM   1514  CB  SER C  47      12.429  22.996  12.028  1.00 83.37           C  
ATOM   1515  O   SER C  47      12.222  19.915  12.953  1.00 83.37           O  
ATOM   1516  OG  SER C  47      13.453  22.227  11.421  1.00 83.37           O  
ATOM   1517  N   VAL C  48      10.263  20.740  12.542  1.00 86.20           N  
ATOM   1518  CA  VAL C  48       9.703  19.460  12.120  1.00 86.20           C  
ATOM   1519  C   VAL C  48      10.518  18.897  10.958  1.00 86.20           C  
ATOM   1520  CB  VAL C  48       8.219  19.596  11.713  1.00 86.20           C  
ATOM   1521  O   VAL C  48      10.688  17.681  10.842  1.00 86.20           O  
ATOM   1522  CG1 VAL C  48       7.691  18.280  11.146  1.00 86.20           C  
ATOM   1523  CG2 VAL C  48       7.377  20.042  12.908  1.00 86.20           C  
ATOM   1524  N   GLU C  49      11.127  19.846  10.223  1.00 86.08           N  
ATOM   1525  CA  GLU C  49      11.893  19.448   9.046  1.00 86.08           C  
ATOM   1526  C   GLU C  49      13.199  18.766   9.443  1.00 86.08           C  
ATOM   1527  CB  GLU C  49      12.180  20.659   8.156  1.00 86.08           C  
ATOM   1528  O   GLU C  49      13.824  18.087   8.625  1.00 86.08           O  
ATOM   1529  CG  GLU C  49      10.932  21.298   7.564  1.00 86.08           C  
ATOM   1530  CD  GLU C  49      10.311  22.351   8.468  1.00 86.08           C  
ATOM   1531  OE1 GLU C  49       9.224  22.874   8.133  1.00 86.08           O  
ATOM   1532  OE2 GLU C  49      10.918  22.657   9.518  1.00 86.08           O  
ATOM   1533  N   SER C  50      13.491  18.887  10.679  1.00 87.30           N  
ATOM   1534  CA  SER C  50      14.737  18.299  11.158  1.00 87.30           C  
ATOM   1535  C   SER C  50      14.554  16.827  11.511  1.00 87.30           C  
ATOM   1536  CB  SER C  50      15.257  19.063  12.377  1.00 87.30           C  
ATOM   1537  O   SER C  50      15.532  16.084  11.625  1.00 87.30           O  
ATOM   1538  OG  SER C  50      14.363  18.937  13.469  1.00 87.30           O  
ATOM   1539  N   ILE C  51      13.330  16.446  11.567  1.00 89.90           N  
ATOM   1540  CA  ILE C  51      13.044  15.057  11.910  1.00 89.90           C  
ATOM   1541  C   ILE C  51      13.313  14.162  10.702  1.00 89.90           C  
ATOM   1542  CB  ILE C  51      11.587  14.883  12.393  1.00 89.90           C  
ATOM   1543  O   ILE C  51      12.831  14.435   9.600  1.00 89.90           O  
ATOM   1544  CG1 ILE C  51      11.336  15.726  13.648  1.00 89.90           C  
ATOM   1545  CG2 ILE C  51      11.278  13.406  12.654  1.00 89.90           C  
ATOM   1546  CD1 ILE C  51       9.893  15.701  14.132  1.00 89.90           C  
ATOM   1547  N   THR C  52      14.006  13.025  10.978  1.00 91.80           N  
ATOM   1548  CA  THR C  52      14.433  12.207   9.848  1.00 91.80           C  
ATOM   1549  C   THR C  52      13.822  10.811   9.929  1.00 91.80           C  
ATOM   1550  CB  THR C  52      15.967  12.096   9.786  1.00 91.80           C  
ATOM   1551  O   THR C  52      13.983  10.002   9.013  1.00 91.80           O  
ATOM   1552  CG2 THR C  52      16.610  13.462   9.573  1.00 91.80           C  
ATOM   1553  OG1 THR C  52      16.450  11.540  11.016  1.00 91.80           O  
ATOM   1554  N   ALA C  53      13.186  10.586  11.040  1.00 94.22           N  
ATOM   1555  CA  ALA C  53      12.609   9.252  11.178  1.00 94.22           C  
ATOM   1556  C   ALA C  53      11.506   9.237  12.233  1.00 94.22           C  
ATOM   1557  CB  ALA C  53      13.693   8.237  11.532  1.00 94.22           C  
ATOM   1558  O   ALA C  53      11.470  10.100  13.113  1.00 94.22           O  
ATOM   1559  N   PHE C  54      10.630   8.311  12.133  1.00 95.68           N  
ATOM   1560  CA  PHE C  54       9.626   8.008  13.146  1.00 95.68           C  
ATOM   1561  C   PHE C  54       9.243   6.534  13.105  1.00 95.68           C  
ATOM   1562  CB  PHE C  54       8.382   8.880  12.949  1.00 95.68           C  
ATOM   1563  O   PHE C  54       9.592   5.822  12.161  1.00 95.68           O  
ATOM   1564  CG  PHE C  54       7.525   8.459  11.786  1.00 95.68           C  
ATOM   1565  CD1 PHE C  54       7.861   8.827  10.488  1.00 95.68           C  
ATOM   1566  CD2 PHE C  54       6.382   7.697  11.990  1.00 95.68           C  
ATOM   1567  CE1 PHE C  54       7.069   8.439   9.410  1.00 95.68           C  
ATOM   1568  CE2 PHE C  54       5.586   7.306  10.917  1.00 95.68           C  
ATOM   1569  CZ  PHE C  54       5.931   7.679   9.628  1.00 95.68           C  
ATOM   1570  N   GLN C  55       8.467   6.091  14.125  1.00 93.00           N  
ATOM   1571  CA  GLN C  55       8.061   4.691  14.183  1.00 93.00           C  
ATOM   1572  C   GLN C  55       6.612   4.520  13.737  1.00 93.00           C  
ATOM   1573  CB  GLN C  55       8.245   4.136  15.596  1.00 93.00           C  
ATOM   1574  O   GLN C  55       5.742   5.304  14.121  1.00 93.00           O  
ATOM   1575  CG  GLN C  55       9.701   3.929  15.991  1.00 93.00           C  
ATOM   1576  CD  GLN C  55       9.853   3.320  17.372  1.00 93.00           C  
ATOM   1577  NE2 GLN C  55      11.093   3.059  17.772  1.00 93.00           N  
ATOM   1578  OE1 GLN C  55       8.864   3.087  18.075  1.00 93.00           O  
ATOM   1579  N   CYS C  56       6.457   3.506  12.906  1.00 92.22           N  
ATOM   1580  CA  CYS C  56       5.089   3.153  12.547  1.00 92.22           C  
ATOM   1581  C   CYS C  56       4.281   2.773  13.782  1.00 92.22           C  
ATOM   1582  CB  CYS C  56       5.078   1.999  11.545  1.00 92.22           C  
ATOM   1583  O   CYS C  56       4.677   1.885  14.539  1.00 92.22           O  
ATOM   1584  SG  CYS C  56       3.422   1.407  11.133  1.00 92.22           S  
ATOM   1585  N   PRO C  57       3.121   3.407  13.944  1.00 93.12           N  
ATOM   1586  CA  PRO C  57       2.326   3.119  15.140  1.00 93.12           C  
ATOM   1587  C   PRO C  57       1.762   1.700  15.145  1.00 93.12           C  
ATOM   1588  CB  PRO C  57       1.201   4.154  15.075  1.00 93.12           C  
ATOM   1589  O   PRO C  57       1.424   1.170  16.207  1.00 93.12           O  
ATOM   1590  CG  PRO C  57       1.200   4.628  13.657  1.00 93.12           C  
ATOM   1591  CD  PRO C  57       2.572   4.419  13.084  1.00 93.12           C  
ATOM   1592  N   THR C  58       1.761   1.109  13.969  1.00 91.41           N  
ATOM   1593  CA  THR C  58       1.152  -0.212  13.855  1.00 91.41           C  
ATOM   1594  C   THR C  58       2.181  -1.307  14.125  1.00 91.41           C  
ATOM   1595  CB  THR C  58       0.529  -0.422  12.463  1.00 91.41           C  
ATOM   1596  O   THR C  58       1.923  -2.231  14.899  1.00 91.41           O  
ATOM   1597  CG2 THR C  58      -0.154  -1.782  12.365  1.00 91.41           C  
ATOM   1598  OG1 THR C  58      -0.441   0.605  12.220  1.00 91.41           O  
ATOM   1599  N   CYS C  59       3.418  -1.161  13.548  1.00 87.88           N  
ATOM   1600  CA  CYS C  59       4.353  -2.277  13.642  1.00 87.88           C  
ATOM   1601  C   CYS C  59       5.661  -1.839  14.291  1.00 87.88           C  
ATOM   1602  CB  CYS C  59       4.631  -2.862  12.258  1.00 87.88           C  
ATOM   1603  O   CYS C  59       6.551  -2.659  14.518  1.00 87.88           O  
ATOM   1604  SG  CYS C  59       5.607  -1.778  11.192  1.00 87.88           S  
ATOM   1605  N   ARG C  60       5.865  -0.508  14.492  1.00 88.01           N  
ATOM   1606  CA  ARG C  60       7.002   0.087  15.186  1.00 88.01           C  
ATOM   1607  C   ARG C  60       8.247   0.080  14.305  1.00 88.01           C  
ATOM   1608  CB  ARG C  60       7.282  -0.655  16.495  1.00 88.01           C  
ATOM   1609  O   ARG C  60       9.336   0.438  14.758  1.00 88.01           O  
ATOM   1610  CG  ARG C  60       6.168  -0.532  17.523  1.00 88.01           C  
ATOM   1611  CD  ARG C  60       6.470  -1.336  18.780  1.00 88.01           C  
ATOM   1612  NE  ARG C  60       5.273  -1.539  19.590  1.00 88.01           N  
ATOM   1613  NH1 ARG C  60       5.265  -3.839  19.373  1.00 88.01           N  
ATOM   1614  NH2 ARG C  60       3.637  -2.794  20.603  1.00 88.01           N  
ATOM   1615  CZ  ARG C  60       4.727  -2.723  19.854  1.00 88.01           C  
ATOM   1616  N   HIS C  61       8.104  -0.291  13.053  1.00 84.78           N  
ATOM   1617  CA  HIS C  61       9.204  -0.153  12.106  1.00 84.78           C  
ATOM   1618  C   HIS C  61       9.641   1.303  11.976  1.00 84.78           C  
ATOM   1619  CB  HIS C  61       8.805  -0.705  10.736  1.00 84.78           C  
ATOM   1620  O   HIS C  61       8.804   2.209  11.980  1.00 84.78           O  
ATOM   1621  CG  HIS C  61       9.938  -0.770   9.762  1.00 84.78           C  
ATOM   1622  CD2 HIS C  61      10.261   0.029   8.719  1.00 84.78           C  
ATOM   1623  ND1 HIS C  61      10.899  -1.758   9.803  1.00 84.78           N  
ATOM   1624  CE1 HIS C  61      11.766  -1.561   8.825  1.00 84.78           C  
ATOM   1625  NE2 HIS C  61      11.402  -0.483   8.152  1.00 84.78           N  
ATOM   1626  N   VAL C  62      10.922   1.502  11.945  1.00 91.28           N  
ATOM   1627  CA  VAL C  62      11.439   2.859  11.800  1.00 91.28           C  
ATOM   1628  C   VAL C  62      11.292   3.316  10.350  1.00 91.28           C  
ATOM   1629  CB  VAL C  62      12.916   2.954  12.242  1.00 91.28           C  
ATOM   1630  O   VAL C  62      11.827   2.683   9.436  1.00 91.28           O  
ATOM   1631  CG1 VAL C  62      13.461   4.362  12.008  1.00 91.28           C  
ATOM   1632  CG2 VAL C  62      13.059   2.560  13.711  1.00 91.28           C  
ATOM   1633  N   ILE C  63      10.567   4.356  10.201  1.00 93.72           N  
ATOM   1634  CA  ILE C  63      10.388   4.965   8.888  1.00 93.72           C  
ATOM   1635  C   ILE C  63      11.358   6.132   8.723  1.00 93.72           C  
ATOM   1636  CB  ILE C  63       8.933   5.444   8.681  1.00 93.72           C  
ATOM   1637  O   ILE C  63      11.261   7.134   9.435  1.00 93.72           O  
ATOM   1638  CG1 ILE C  63       7.947   4.320   9.019  1.00 93.72           C  
ATOM   1639  CG2 ILE C  63       8.727   5.941   7.247  1.00 93.72           C  
ATOM   1640  CD1 ILE C  63       8.126   3.066   8.175  1.00 93.72           C  
ATOM   1641  N   THR C  64      12.239   6.004   7.781  1.00 93.90           N  
ATOM   1642  CA  THR C  64      13.201   7.068   7.516  1.00 93.90           C  
ATOM   1643  C   THR C  64      12.667   8.028   6.457  1.00 93.90           C  
ATOM   1644  CB  THR C  64      14.555   6.495   7.057  1.00 93.90           C  
ATOM   1645  O   THR C  64      12.130   7.598   5.435  1.00 93.90           O  
ATOM   1646  CG2 THR C  64      15.184   5.631   8.144  1.00 93.90           C  
ATOM   1647  OG1 THR C  64      14.356   5.696   5.883  1.00 93.90           O  
ATOM   1648  N   LEU C  65      12.818   9.333   6.736  1.00 93.39           N  
ATOM   1649  CA  LEU C  65      12.301  10.350   5.827  1.00 93.39           C  
ATOM   1650  C   LEU C  65      13.434  11.006   5.046  1.00 93.39           C  
ATOM   1651  CB  LEU C  65      11.516  11.412   6.601  1.00 93.39           C  
ATOM   1652  O   LEU C  65      14.532  11.194   5.575  1.00 93.39           O  
ATOM   1653  CG  LEU C  65      10.301  10.919   7.387  1.00 93.39           C  
ATOM   1654  CD1 LEU C  65       9.708  12.055   8.214  1.00 93.39           C  
ATOM   1655  CD2 LEU C  65       9.255  10.335   6.444  1.00 93.39           C  
ATOM   1656  N   SER C  66      13.159  11.230   3.800  1.00 89.12           N  
ATOM   1657  CA  SER C  66      14.082  12.023   2.995  1.00 89.12           C  
ATOM   1658  C   SER C  66      13.974  13.507   3.331  1.00 89.12           C  
ATOM   1659  CB  SER C  66      13.816  11.809   1.505  1.00 89.12           C  
ATOM   1660  O   SER C  66      13.264  13.887   4.265  1.00 89.12           O  
ATOM   1661  OG  SER C  66      12.597  12.420   1.119  1.00 89.12           O  
ATOM   1662  N   GLN C  67      14.653  14.362   2.588  1.00 87.51           N  
ATOM   1663  CA  GLN C  67      14.636  15.807   2.794  1.00 87.51           C  
ATOM   1664  C   GLN C  67      13.241  16.380   2.556  1.00 87.51           C  
ATOM   1665  CB  GLN C  67      15.649  16.492   1.875  1.00 87.51           C  
ATOM   1666  O   GLN C  67      12.886  17.416   3.122  1.00 87.51           O  
ATOM   1667  CG  GLN C  67      15.901  17.954   2.221  1.00 87.51           C  
ATOM   1668  CD  GLN C  67      17.152  18.505   1.563  1.00 87.51           C  
ATOM   1669  NE2 GLN C  67      17.588  19.678   2.007  1.00 87.51           N  
ATOM   1670  OE1 GLN C  67      17.723  17.880   0.663  1.00 87.51           O  
ATOM   1671  N   ARG C  68      12.422  15.565   1.885  1.00 89.75           N  
ATOM   1672  CA  ARG C  68      11.066  16.010   1.579  1.00 89.75           C  
ATOM   1673  C   ARG C  68      10.112  15.689   2.724  1.00 89.75           C  
ATOM   1674  CB  ARG C  68      10.568  15.363   0.285  1.00 89.75           C  
ATOM   1675  O   ARG C  68       8.934  16.049   2.677  1.00 89.75           O  
ATOM   1676  CG  ARG C  68      11.272  15.865  -0.966  1.00 89.75           C  
ATOM   1677  CD  ARG C  68      10.763  15.164  -2.218  1.00 89.75           C  
ATOM   1678  NE  ARG C  68       9.425  15.618  -2.584  1.00 89.75           N  
ATOM   1679  NH1 ARG C  68       9.341  14.436  -4.567  1.00 89.75           N  
ATOM   1680  NH2 ARG C  68       7.564  15.735  -3.926  1.00 89.75           N  
ATOM   1681  CZ  ARG C  68       8.780  15.262  -3.692  1.00 89.75           C  
ATOM   1682  N   GLY C  69      10.589  15.087   3.695  1.00 91.03           N  
ATOM   1683  CA  GLY C  69       9.744  14.729   4.824  1.00 91.03           C  
ATOM   1684  C   GLY C  69       8.594  13.816   4.442  1.00 91.03           C  
ATOM   1685  O   GLY C  69       8.781  12.855   3.693  1.00 91.03           O  
ATOM   1686  N   LEU C  70       7.456  14.111   4.892  1.00 93.42           N  
ATOM   1687  CA  LEU C  70       6.287  13.280   4.627  1.00 93.42           C  
ATOM   1688  C   LEU C  70       5.904  13.335   3.151  1.00 93.42           C  
ATOM   1689  CB  LEU C  70       5.104  13.726   5.490  1.00 93.42           C  
ATOM   1690  O   LEU C  70       5.363  12.369   2.609  1.00 93.42           O  
ATOM   1691  CG  LEU C  70       5.234  13.487   6.995  1.00 93.42           C  
ATOM   1692  CD1 LEU C  70       3.979  13.963   7.718  1.00 93.42           C  
ATOM   1693  CD2 LEU C  70       5.496  12.012   7.281  1.00 93.42           C  
ATOM   1694  N   ASP C  71       6.254  14.447   2.532  1.00 89.17           N  
ATOM   1695  CA  ASP C  71       5.929  14.619   1.120  1.00 89.17           C  
ATOM   1696  C   ASP C  71       6.717  13.641   0.252  1.00 89.17           C  
ATOM   1697  CB  ASP C  71       6.207  16.057   0.676  1.00 89.17           C  
ATOM   1698  O   ASP C  71       6.368  13.411  -0.908  1.00 89.17           O  
ATOM   1699  CG  ASP C  71       5.184  17.048   1.205  1.00 89.17           C  
ATOM   1700  OD1 ASP C  71       3.978  16.892   0.917  1.00 89.17           O  
ATOM   1701  OD2 ASP C  71       5.589  17.995   1.913  1.00 89.17           O  
ATOM   1702  N   GLY C  72       7.754  12.993   0.848  1.00 88.70           N  
ATOM   1703  CA  GLY C  72       8.546  12.010   0.126  1.00 88.70           C  
ATOM   1704  C   GLY C  72       7.941  10.619   0.155  1.00 88.70           C  
ATOM   1705  O   GLY C  72       8.366   9.736  -0.593  1.00 88.70           O  
ATOM   1706  N   LEU C  73       6.902  10.454   0.950  1.00 91.85           N  
ATOM   1707  CA  LEU C  73       6.212   9.170   1.008  1.00 91.85           C  
ATOM   1708  C   LEU C  73       5.099   9.104  -0.033  1.00 91.85           C  
ATOM   1709  CB  LEU C  73       5.635   8.933   2.406  1.00 91.85           C  
ATOM   1710  O   LEU C  73       4.548  10.135  -0.425  1.00 91.85           O  
ATOM   1711  CG  LEU C  73       6.643   8.882   3.555  1.00 91.85           C  
ATOM   1712  CD1 LEU C  73       5.922   8.667   4.882  1.00 91.85           C  
ATOM   1713  CD2 LEU C  73       7.672   7.783   3.316  1.00 91.85           C  
ATOM   1714  N   LYS C  74       4.755   7.857  -0.485  1.00 90.50           N  
ATOM   1715  CA  LYS C  74       3.685   7.678  -1.462  1.00 90.50           C  
ATOM   1716  C   LYS C  74       2.314   7.815  -0.807  1.00 90.50           C  
ATOM   1717  CB  LYS C  74       3.805   6.315  -2.146  1.00 90.50           C  
ATOM   1718  O   LYS C  74       2.129   7.423   0.347  1.00 90.50           O  
ATOM   1719  CG  LYS C  74       5.097   6.126  -2.926  1.00 90.50           C  
ATOM   1720  CD  LYS C  74       5.138   7.012  -4.164  1.00 90.50           C  
ATOM   1721  CE  LYS C  74       6.399   6.773  -4.984  1.00 90.50           C  
ATOM   1722  NZ  LYS C  74       6.148   6.932  -6.447  1.00 90.50           N  
ATOM   1723  N   ARG C  75       1.445   8.414  -1.599  1.00 92.59           N  
ATOM   1724  CA  ARG C  75       0.050   8.376  -1.173  1.00 92.59           C  
ATOM   1725  C   ARG C  75      -0.585   7.027  -1.496  1.00 92.59           C  
ATOM   1726  CB  ARG C  75      -0.746   9.502  -1.836  1.00 92.59           C  
ATOM   1727  O   ARG C  75      -0.271   6.417  -2.521  1.00 92.59           O  
ATOM   1728  CG  ARG C  75      -0.266  10.896  -1.467  1.00 92.59           C  
ATOM   1729  CD  ARG C  75      -0.295  11.122   0.038  1.00 92.59           C  
ATOM   1730  NE  ARG C  75       0.182  12.456   0.392  1.00 92.59           N  
ATOM   1731  NH1 ARG C  75      -0.156  12.200   2.663  1.00 92.59           N  
ATOM   1732  NH2 ARG C  75       0.688  14.166   1.840  1.00 92.59           N  
ATOM   1733  CZ  ARG C  75       0.237  12.938   1.631  1.00 92.59           C  
ATOM   1734  N   ASN C  76      -1.410   6.515  -0.597  1.00 95.38           N  
ATOM   1735  CA  ASN C  76      -2.153   5.289  -0.866  1.00 95.38           C  
ATOM   1736  C   ASN C  76      -3.448   5.572  -1.621  1.00 95.38           C  
ATOM   1737  CB  ASN C  76      -2.451   4.545   0.438  1.00 95.38           C  
ATOM   1738  O   ASN C  76      -4.531   5.558  -1.033  1.00 95.38           O  
ATOM   1739  CG  ASN C  76      -2.858   3.103   0.207  1.00 95.38           C  
ATOM   1740  ND2 ASN C  76      -2.615   2.253   1.198  1.00 95.38           N  
ATOM   1741  OD1 ASN C  76      -3.386   2.756  -0.852  1.00 95.38           O  
ATOM   1742  N   VAL C  77      -3.340   5.743  -2.956  1.00 93.43           N  
ATOM   1743  CA  VAL C  77      -4.448   6.170  -3.804  1.00 93.43           C  
ATOM   1744  C   VAL C  77      -5.521   5.084  -3.839  1.00 93.43           C  
ATOM   1745  CB  VAL C  77      -3.972   6.495  -5.238  1.00 93.43           C  
ATOM   1746  O   VAL C  77      -6.717   5.385  -3.854  1.00 93.43           O  
ATOM   1747  CG1 VAL C  77      -5.161   6.813  -6.143  1.00 93.43           C  
ATOM   1748  CG2 VAL C  77      -2.984   7.660  -5.220  1.00 93.43           C  
ATOM   1749  N   THR C  78      -5.103   3.864  -3.846  1.00 93.65           N  
ATOM   1750  CA  THR C  78      -6.053   2.757  -3.849  1.00 93.65           C  
ATOM   1751  C   THR C  78      -6.939   2.801  -2.607  1.00 93.65           C  
ATOM   1752  CB  THR C  78      -5.329   1.400  -3.919  1.00 93.65           C  
ATOM   1753  O   THR C  78      -8.164   2.706  -2.708  1.00 93.65           O  
ATOM   1754  CG2 THR C  78      -6.324   0.244  -3.913  1.00 93.65           C  
ATOM   1755  OG1 THR C  78      -4.553   1.340  -5.122  1.00 93.65           O  
ATOM   1756  N   LEU C  79      -6.311   2.935  -1.464  1.00 96.67           N  
ATOM   1757  CA  LEU C  79      -7.068   3.017  -0.220  1.00 96.67           C  
ATOM   1758  C   LEU C  79      -7.985   4.234  -0.220  1.00 96.67           C  
ATOM   1759  CB  LEU C  79      -6.119   3.077   0.981  1.00 96.67           C  
ATOM   1760  O   LEU C  79      -9.138   4.148   0.210  1.00 96.67           O  
ATOM   1761  CG  LEU C  79      -6.768   2.982   2.363  1.00 96.67           C  
ATOM   1762  CD1 LEU C  79      -7.588   1.701   2.476  1.00 96.67           C  
ATOM   1763  CD2 LEU C  79      -5.708   3.043   3.457  1.00 96.67           C  
ATOM   1764  N   GLN C  80      -7.519   5.346  -0.726  1.00 95.37           N  
ATOM   1765  CA  GLN C  80      -8.343   6.545  -0.842  1.00 95.37           C  
ATOM   1766  C   GLN C  80      -9.561   6.292  -1.726  1.00 95.37           C  
ATOM   1767  CB  GLN C  80      -7.522   7.709  -1.400  1.00 95.37           C  
ATOM   1768  O   GLN C  80     -10.679   6.674  -1.375  1.00 95.37           O  
ATOM   1769  CG  GLN C  80      -8.277   9.031  -1.437  1.00 95.37           C  
ATOM   1770  CD  GLN C  80      -8.611   9.556  -0.053  1.00 95.37           C  
ATOM   1771  NE2 GLN C  80      -9.891   9.819   0.189  1.00 95.37           N  
ATOM   1772  OE1 GLN C  80      -7.726   9.722   0.792  1.00 95.37           O  
ATOM   1773  N   ASN C  81      -9.363   5.643  -2.847  1.00 92.23           N  
ATOM   1774  CA  ASN C  81     -10.460   5.342  -3.760  1.00 92.23           C  
ATOM   1775  C   ASN C  81     -11.474   4.394  -3.126  1.00 92.23           C  
ATOM   1776  CB  ASN C  81      -9.924   4.750  -5.066  1.00 92.23           C  
ATOM   1777  O   ASN C  81     -12.681   4.560  -3.306  1.00 92.23           O  
ATOM   1778  CG  ASN C  81      -9.178   5.768  -5.906  1.00 92.23           C  
ATOM   1779  ND2 ASN C  81      -8.346   5.286  -6.822  1.00 92.23           N  
ATOM   1780  OD1 ASN C  81      -9.348   6.978  -5.733  1.00 92.23           O  
ATOM   1781  N   ILE C  82     -10.971   3.436  -2.419  1.00 95.47           N  
ATOM   1782  CA  ILE C  82     -11.860   2.505  -1.732  1.00 95.47           C  
ATOM   1783  C   ILE C  82     -12.726   3.264  -0.728  1.00 95.47           C  
ATOM   1784  CB  ILE C  82     -11.066   1.388  -1.018  1.00 95.47           C  
ATOM   1785  O   ILE C  82     -13.940   3.059  -0.667  1.00 95.47           O  
ATOM   1786  CG1 ILE C  82     -10.431   0.445  -2.046  1.00 95.47           C  
ATOM   1787  CG2 ILE C  82     -11.970   0.617  -0.051  1.00 95.47           C  
ATOM   1788  CD1 ILE C  82      -9.414  -0.522  -1.453  1.00 95.47           C  
ATOM   1789  N   ILE C  83     -12.132   4.167   0.032  1.00 95.96           N  
ATOM   1790  CA  ILE C  83     -12.847   4.964   1.022  1.00 95.96           C  
ATOM   1791  C   ILE C  83     -13.891   5.836   0.328  1.00 95.96           C  
ATOM   1792  CB  ILE C  83     -11.879   5.842   1.847  1.00 95.96           C  
ATOM   1793  O   ILE C  83     -15.037   5.919   0.776  1.00 95.96           O  
ATOM   1794  CG1 ILE C  83     -11.051   4.973   2.801  1.00 95.96           C  
ATOM   1795  CG2 ILE C  83     -12.648   6.920   2.615  1.00 95.96           C  
ATOM   1796  CD1 ILE C  83      -9.840   5.682   3.391  1.00 95.96           C  
ATOM   1797  N   ASP C  84     -13.536   6.438  -0.756  1.00 91.64           N  
ATOM   1798  CA  ASP C  84     -14.460   7.287  -1.502  1.00 91.64           C  
ATOM   1799  C   ASP C  84     -15.675   6.492  -1.976  1.00 91.64           C  
ATOM   1800  CB  ASP C  84     -13.753   7.929  -2.698  1.00 91.64           C  
ATOM   1801  O   ASP C  84     -16.813   6.940  -1.826  1.00 91.64           O  
ATOM   1802  CG  ASP C  84     -12.727   8.971  -2.290  1.00 91.64           C  
ATOM   1803  OD1 ASP C  84     -12.745   9.422  -1.124  1.00 91.64           O  
ATOM   1804  OD2 ASP C  84     -11.894   9.348  -3.143  1.00 91.64           O  
ATOM   1805  N   ARG C  85     -15.469   5.308  -2.444  1.00 90.32           N  
ATOM   1806  CA  ARG C  85     -16.554   4.469  -2.941  1.00 90.32           C  
ATOM   1807  C   ARG C  85     -17.387   3.912  -1.791  1.00 90.32           C  
ATOM   1808  CB  ARG C  85     -16.002   3.322  -3.791  1.00 90.32           C  
ATOM   1809  O   ARG C  85     -18.605   3.766  -1.913  1.00 90.32           O  
ATOM   1810  CG  ARG C  85     -15.346   3.776  -5.085  1.00 90.32           C  
ATOM   1811  CD  ARG C  85     -14.827   2.597  -5.897  1.00 90.32           C  
ATOM   1812  NE  ARG C  85     -14.136   3.038  -7.106  1.00 90.32           N  
ATOM   1813  NH1 ARG C  85     -12.206   1.838  -6.689  1.00 90.32           N  
ATOM   1814  NH2 ARG C  85     -12.374   3.129  -8.576  1.00 90.32           N  
ATOM   1815  CZ  ARG C  85     -12.907   2.667  -7.454  1.00 90.32           C  
ATOM   1816  N   PHE C  86     -16.724   3.619  -0.766  1.00 91.24           N  
ATOM   1817  CA  PHE C  86     -17.405   3.155   0.437  1.00 91.24           C  
ATOM   1818  C   PHE C  86     -18.346   4.227   0.974  1.00 91.24           C  
ATOM   1819  CB  PHE C  86     -16.389   2.762   1.514  1.00 91.24           C  
ATOM   1820  O   PHE C  86     -19.481   3.932   1.352  1.00 91.24           O  
ATOM   1821  CG  PHE C  86     -17.016   2.278   2.793  1.00 91.24           C  
ATOM   1822  CD1 PHE C  86     -17.132   3.123   3.890  1.00 91.24           C  
ATOM   1823  CD2 PHE C  86     -17.491   0.977   2.898  1.00 91.24           C  
ATOM   1824  CE1 PHE C  86     -17.713   2.677   5.075  1.00 91.24           C  
ATOM   1825  CE2 PHE C  86     -18.072   0.525   4.080  1.00 91.24           C  
ATOM   1826  CZ  PHE C  86     -18.181   1.376   5.167  1.00 91.24           C  
ATOM   1827  N   GLN C  87     -17.934   5.474   1.025  1.00 91.61           N  
ATOM   1828  CA  GLN C  87     -18.714   6.588   1.555  1.00 91.61           C  
ATOM   1829  C   GLN C  87     -19.879   6.933   0.631  1.00 91.61           C  
ATOM   1830  CB  GLN C  87     -17.826   7.816   1.761  1.00 91.61           C  
ATOM   1831  O   GLN C  87     -20.962   7.293   1.097  1.00 91.61           O  
ATOM   1832  CG  GLN C  87     -16.870   7.693   2.940  1.00 91.61           C  
ATOM   1833  CD  GLN C  87     -15.969   8.904   3.094  1.00 91.61           C  
ATOM   1834  NE2 GLN C  87     -15.778   9.346   4.332  1.00 91.61           N  
ATOM   1835  OE1 GLN C  87     -15.449   9.437   2.109  1.00 91.61           O  
ATOM   1836  N   LYS C  88     -19.675   6.737  -0.630  1.00 89.42           N  
ATOM   1837  CA  LYS C  88     -20.732   7.009  -1.600  1.00 89.42           C  
ATOM   1838  C   LYS C  88     -21.853   5.980  -1.495  1.00 89.42           C  
ATOM   1839  CB  LYS C  88     -20.166   7.024  -3.021  1.00 89.42           C  
ATOM   1840  O   LYS C  88     -23.027   6.311  -1.675  1.00 89.42           O  
ATOM   1841  CG  LYS C  88     -19.540   8.351  -3.425  1.00 89.42           C  
ATOM   1842  CD  LYS C  88     -18.977   8.296  -4.839  1.00 89.42           C  
ATOM   1843  CE  LYS C  88     -18.246   9.582  -5.201  1.00 89.42           C  
ATOM   1844  NZ  LYS C  88     -17.637   9.508  -6.562  1.00 89.42           N  
ATOM   1845  N   ALA C  89     -21.563   4.771  -1.253  1.00 82.28           N  
ATOM   1846  CA  ALA C  89     -22.546   3.697  -1.138  1.00 82.28           C  
ATOM   1847  C   ALA C  89     -23.356   3.830   0.148  1.00 82.28           C  
ATOM   1848  CB  ALA C  89     -21.855   2.336  -1.190  1.00 82.28           C  
ATOM   1849  O   ALA C  89     -24.507   3.392   0.213  1.00 82.28           O  
ATOM   1850  N   SER C  90     -22.834   4.410   1.136  1.00 75.86           N  
ATOM   1851  CA  SER C  90     -23.496   4.552   2.428  1.00 75.86           C  
ATOM   1852  C   SER C  90     -24.495   5.705   2.414  1.00 75.86           C  
ATOM   1853  CB  SER C  90     -22.466   4.773   3.537  1.00 75.86           C  
ATOM   1854  O   SER C  90     -25.501   5.670   3.126  1.00 75.86           O  
ATOM   1855  OG  SER C  90     -21.653   3.624   3.705  1.00 75.86           O  
ATOM   1856  N   VAL C  91     -24.393   6.773   1.721  1.00 65.42           N  
ATOM   1857  CA  VAL C  91     -25.272   7.938   1.685  1.00 65.42           C  
ATOM   1858  C   VAL C  91     -26.484   7.643   0.804  1.00 65.42           C  
ATOM   1859  CB  VAL C  91     -24.531   9.192   1.169  1.00 65.42           C  
ATOM   1860  O   VAL C  91     -27.554   8.226   0.995  1.00 65.42           O  
ATOM   1861  CG1 VAL C  91     -25.265  10.464   1.589  1.00 65.42           C  
ATOM   1862  CG2 VAL C  91     -23.092   9.208   1.680  1.00 65.42           C  
ATOM   1863  N   SER C  92     -26.641   6.576  -0.090  1.00 56.42           N  
ATOM   1864  CA  SER C  92     -27.816   6.358  -0.929  1.00 56.42           C  
ATOM   1865  C   SER C  92     -28.970   5.771  -0.122  1.00 56.42           C  
ATOM   1866  CB  SER C  92     -27.477   5.432  -2.097  1.00 56.42           C  
ATOM   1867  O   SER C  92     -29.989   5.371  -0.688  1.00 56.42           O  
ATOM   1868  OG  SER C  92     -26.074   5.291  -2.236  1.00 56.42           O  
ATOM   1869  N   GLY C  93     -29.029   5.474   1.217  1.00 48.44           N  
ATOM   1870  CA  GLY C  93     -30.267   5.136   1.901  1.00 48.44           C  
ATOM   1871  C   GLY C  93     -31.200   6.320   2.066  1.00 48.44           C  
ATOM   1872  O   GLY C  93     -30.812   7.463   1.815  1.00 48.44           O  
ATOM   1873  N   PRO C  94     -32.745   6.059   2.034  1.00 44.43           N  
ATOM   1874  CA  PRO C  94     -33.721   7.142   1.897  1.00 44.43           C  
ATOM   1875  C   PRO C  94     -33.396   8.345   2.779  1.00 44.43           C  
ATOM   1876  CB  PRO C  94     -35.036   6.488   2.329  1.00 44.43           C  
ATOM   1877  O   PRO C  94     -33.765   9.475   2.449  1.00 44.43           O  
ATOM   1878  CG  PRO C  94     -34.670   5.079   2.667  1.00 44.43           C  
ATOM   1879  CD  PRO C  94     -33.177   4.941   2.577  1.00 44.43           C  
ATOM   1880  N   ASN C  95     -33.505   8.076   4.144  1.00 39.57           N  
ATOM   1881  CA  ASN C  95     -33.566   9.176   5.100  1.00 39.57           C  
ATOM   1882  C   ASN C  95     -32.286  10.007   5.080  1.00 39.57           C  
ATOM   1883  CB  ASN C  95     -33.833   8.647   6.511  1.00 39.57           C  
ATOM   1884  O   ASN C  95     -31.887  10.565   6.104  1.00 39.57           O  
ATOM   1885  CG  ASN C  95     -35.269   8.858   6.951  1.00 39.57           C  
ATOM   1886  ND2 ASN C  95     -35.731   8.031   7.881  1.00 39.57           N  
ATOM   1887  OD1 ASN C  95     -35.956   9.756   6.459  1.00 39.57           O  
ATOM   1888  N   SER C  96     -31.448   9.726   4.165  1.00 39.53           N  
ATOM   1889  CA  SER C  96     -30.153  10.353   4.408  1.00 39.53           C  
ATOM   1890  C   SER C  96     -30.245  11.872   4.303  1.00 39.53           C  
ATOM   1891  CB  SER C  96     -29.109   9.828   3.422  1.00 39.53           C  
ATOM   1892  O   SER C  96     -30.830  12.399   3.354  1.00 39.53           O  
ATOM   1893  OG  SER C  96     -29.392   8.488   3.055  1.00 39.53           O  
ATOM   1894  N   PRO C  97     -30.414  12.568   5.518  1.00 33.73           N  
ATOM   1895  CA  PRO C  97     -30.482  14.029   5.445  1.00 33.73           C  
ATOM   1896  C   PRO C  97     -29.584  14.608   4.354  1.00 33.73           C  
ATOM   1897  CB  PRO C  97     -30.013  14.474   6.832  1.00 33.73           C  
ATOM   1898  O   PRO C  97     -28.672  13.929   3.875  1.00 33.73           O  
ATOM   1899  CG  PRO C  97     -29.723  13.203   7.563  1.00 33.73           C  
ATOM   1900  CD  PRO C  97     -29.893  12.055   6.610  1.00 33.73           C  
ATOM   1901  N   SER C  98     -30.066  15.755   3.787  1.00 30.56           N  
ATOM   1902  CA  SER C  98     -29.484  16.666   2.808  1.00 30.56           C  
ATOM   1903  C   SER C  98     -27.995  16.873   3.062  1.00 30.56           C  
ATOM   1904  CB  SER C  98     -30.206  18.013   2.833  1.00 30.56           C  
ATOM   1905  O   SER C  98     -27.572  17.035   4.209  1.00 30.56           O  
ATOM   1906  OG  SER C  98     -31.601  17.840   2.652  1.00 30.56           O  
ATOM   1907  N   GLU C  99     -27.179  16.186   2.264  1.00 32.81           N  
ATOM   1908  CA  GLU C  99     -25.735  16.344   2.115  1.00 32.81           C  
ATOM   1909  C   GLU C  99     -25.337  17.817   2.134  1.00 32.81           C  
ATOM   1910  CB  GLU C  99     -25.253  15.685   0.819  1.00 32.81           C  
ATOM   1911  O   GLU C  99     -25.802  18.602   1.305  1.00 32.81           O  
ATOM   1912  CG  GLU C  99     -24.664  14.296   1.018  1.00 32.81           C  
ATOM   1913  CD  GLU C  99     -23.537  13.979   0.049  1.00 32.81           C  
ATOM   1914  OE1 GLU C  99     -22.605  13.231   0.425  1.00 32.81           O  
ATOM   1915  OE2 GLU C  99     -23.585  14.482  -1.096  1.00 32.81           O  
ATOM   1916  N   THR C 100     -25.498  18.425   3.317  1.00 26.50           N  
ATOM   1917  CA  THR C 100     -24.802  19.707   3.331  1.00 26.50           C  
ATOM   1918  C   THR C 100     -23.449  19.596   2.635  1.00 26.50           C  
ATOM   1919  CB  THR C 100     -24.602  20.217   4.770  1.00 26.50           C  
ATOM   1920  O   THR C 100     -22.633  18.740   2.985  1.00 26.50           O  
ATOM   1921  CG2 THR C 100     -25.867  20.887   5.298  1.00 26.50           C  
ATOM   1922  OG1 THR C 100     -24.269  19.113   5.621  1.00 26.50           O  
ATOM   1923  N   ARG C 101     -23.578  19.683   1.312  1.00 26.82           N  
ATOM   1924  CA  ARG C 101     -22.419  19.861   0.443  1.00 26.82           C  
ATOM   1925  C   ARG C 101     -21.398  20.800   1.077  1.00 26.82           C  
ATOM   1926  CB  ARG C 101     -22.848  20.400  -0.923  1.00 26.82           C  
ATOM   1927  O   ARG C 101     -21.671  21.988   1.262  1.00 26.82           O  
ATOM   1928  CG  ARG C 101     -22.506  19.479  -2.084  1.00 26.82           C  
ATOM   1929  CD  ARG C 101     -22.859  20.107  -3.425  1.00 26.82           C  
ATOM   1930  NE  ARG C 101     -24.245  19.837  -3.798  1.00 26.82           N  
ATOM   1931  NH1 ARG C 101     -24.154  21.007  -5.788  1.00 26.82           N  
ATOM   1932  NH2 ARG C 101     -26.095  19.966  -5.153  1.00 26.82           N  
ATOM   1933  CZ  ARG C 101     -24.828  20.270  -4.912  1.00 26.82           C  
ATOM   1934  N   ARG C 102     -21.013  20.427   2.281  1.00 23.84           N  
ATOM   1935  CA  ARG C 102     -19.912  21.283   2.713  1.00 23.84           C  
ATOM   1936  C   ARG C 102     -18.944  21.552   1.565  1.00 23.84           C  
ATOM   1937  CB  ARG C 102     -19.166  20.647   3.888  1.00 23.84           C  
ATOM   1938  O   ARG C 102     -18.399  20.617   0.974  1.00 23.84           O  
ATOM   1939  CG  ARG C 102     -19.298  21.420   5.191  1.00 23.84           C  
ATOM   1940  CD  ARG C 102     -18.538  20.747   6.325  1.00 23.84           C  
ATOM   1941  NE  ARG C 102     -18.806  21.388   7.609  1.00 23.84           N  
ATOM   1942  NH1 ARG C 102     -17.527  19.915   8.847  1.00 23.84           N  
ATOM   1943  NH2 ARG C 102     -18.628  21.637   9.885  1.00 23.84           N  
ATOM   1944  CZ  ARG C 102     -18.320  20.979   8.777  1.00 23.84           C  
ATOM   1945  N   GLU C 103     -19.468  22.361   0.660  1.00 24.44           N  
ATOM   1946  CA  GLU C 103     -18.599  23.004  -0.321  1.00 24.44           C  
ATOM   1947  C   GLU C 103     -17.238  23.336   0.281  1.00 24.44           C  
ATOM   1948  CB  GLU C 103     -19.256  24.273  -0.871  1.00 24.44           C  
ATOM   1949  O   GLU C 103     -17.153  24.060   1.276  1.00 24.44           O  
ATOM   1950  CG  GLU C 103     -20.446  24.005  -1.780  1.00 24.44           C  
ATOM   1951  CD  GLU C 103     -20.493  24.920  -2.993  1.00 24.44           C  
ATOM   1952  OE1 GLU C 103     -21.127  24.552  -4.008  1.00 24.44           O  
ATOM   1953  OE2 GLU C 103     -19.889  26.014  -2.929  1.00 24.44           O  
ATOM   1954  N   ARG C 104     -16.563  22.281   0.568  1.00 23.14           N  
ATOM   1955  CA  ARG C 104     -15.177  22.636   0.855  1.00 23.14           C  
ATOM   1956  C   ARG C 104     -14.712  23.789  -0.029  1.00 23.14           C  
ATOM   1957  CB  ARG C 104     -14.260  21.426   0.663  1.00 23.14           C  
ATOM   1958  O   ARG C 104     -14.796  23.710  -1.256  1.00 23.14           O  
ATOM   1959  CG  ARG C 104     -12.988  21.478   1.494  1.00 23.14           C  
ATOM   1960  CD  ARG C 104     -12.127  20.241   1.286  1.00 23.14           C  
ATOM   1961  NE  ARG C 104     -12.698  19.069   1.945  1.00 23.14           N  
ATOM   1962  NH1 ARG C 104     -11.050  17.612   1.239  1.00 23.14           N  
ATOM   1963  NH2 ARG C 104     -12.776  16.854   2.543  1.00 23.14           N  
ATOM   1964  CZ  ARG C 104     -12.173  17.848   1.907  1.00 23.14           C  
ATOM   1965  N   ALA C 105     -15.263  24.924   0.368  1.00 22.55           N  
ATOM   1966  CA  ALA C 105     -14.700  26.128  -0.236  1.00 22.55           C  
ATOM   1967  C   ALA C 105     -13.215  25.949  -0.537  1.00 22.55           C  
ATOM   1968  CB  ALA C 105     -14.913  27.332   0.678  1.00 22.55           C  
ATOM   1969  O   ALA C 105     -12.438  25.572   0.344  1.00 22.55           O  
ATOM   1970  N   PHE C 106     -13.067  25.278  -1.636  1.00 23.31           N  
ATOM   1971  CA  PHE C 106     -11.699  25.411  -2.124  1.00 23.31           C  
ATOM   1972  C   PHE C 106     -11.204  26.844  -1.964  1.00 23.31           C  
ATOM   1973  CB  PHE C 106     -11.607  24.985  -3.592  1.00 23.31           C  
ATOM   1974  O   PHE C 106     -11.827  27.781  -2.466  1.00 23.31           O  
ATOM   1975  CG  PHE C 106     -11.152  23.563  -3.784  1.00 23.31           C  
ATOM   1976  CD1 PHE C 106      -9.801  23.259  -3.889  1.00 23.31           C  
ATOM   1977  CD2 PHE C 106     -12.077  22.530  -3.860  1.00 23.31           C  
ATOM   1978  CE1 PHE C 106      -9.377  21.944  -4.067  1.00 23.31           C  
ATOM   1979  CE2 PHE C 106     -11.662  21.214  -4.037  1.00 23.31           C  
ATOM   1980  CZ  PHE C 106     -10.311  20.923  -4.142  1.00 23.31           C  
ATOM   1981  N   ASP C 107     -11.207  27.285  -0.710  1.00 21.21           N  
ATOM   1982  CA  ASP C 107     -10.542  28.580  -0.601  1.00 21.21           C  
ATOM   1983  C   ASP C 107      -9.407  28.702  -1.614  1.00 21.21           C  
ATOM   1984  CB  ASP C 107     -10.006  28.790   0.817  1.00 21.21           C  
ATOM   1985  O   ASP C 107      -8.465  27.906  -1.599  1.00 21.21           O  
ATOM   1986  CG  ASP C 107     -11.052  29.339   1.771  1.00 21.21           C  
ATOM   1987  OD1 ASP C 107     -11.660  30.390   1.471  1.00 21.21           O  
ATOM   1988  OD2 ASP C 107     -11.269  28.718   2.834  1.00 21.21           O  
ATOM   1989  N   ALA C 108      -9.913  28.847  -2.819  1.00 24.05           N  
ATOM   1990  CA  ALA C 108      -8.962  29.088  -3.902  1.00 24.05           C  
ATOM   1991  C   ALA C 108      -7.889  30.086  -3.477  1.00 24.05           C  
ATOM   1992  CB  ALA C 108      -9.689  29.590  -5.147  1.00 24.05           C  
ATOM   1993  O   ALA C 108      -6.857  30.216  -4.140  1.00 24.05           O  
ATOM   1994  N   ASN C 109      -8.476  31.061  -2.658  1.00 21.88           N  
ATOM   1995  CA  ASN C 109      -7.671  32.263  -2.850  1.00 21.88           C  
ATOM   1996  C   ASN C 109      -6.224  32.044  -2.416  1.00 21.88           C  
ATOM   1997  CB  ASN C 109      -8.280  33.444  -2.093  1.00 21.88           C  
ATOM   1998  O   ASN C 109      -5.492  33.005  -2.173  1.00 21.88           O  
ATOM   1999  CG  ASN C 109      -7.983  34.777  -2.752  1.00 21.88           C  
ATOM   2000  ND2 ASN C 109      -8.478  35.856  -2.158  1.00 21.88           N  
ATOM   2001  OD1 ASN C 109      -7.314  34.835  -3.788  1.00 21.88           O  
ATOM   2002  N   THR C 110      -6.118  30.954  -1.582  1.00 22.21           N  
ATOM   2003  CA  THR C 110      -4.729  31.109  -1.166  1.00 22.21           C  
ATOM   2004  C   THR C 110      -3.802  31.149  -2.378  1.00 22.21           C  
ATOM   2005  CB  THR C 110      -4.297  29.970  -0.224  1.00 22.21           C  
ATOM   2006  O   THR C 110      -3.731  30.185  -3.143  1.00 22.21           O  
ATOM   2007  CG2 THR C 110      -2.953  30.276   0.430  1.00 22.21           C  
ATOM   2008  OG1 THR C 110      -5.286  29.803   0.799  1.00 22.21           O  
ATOM   2009  N   MET C 111      -3.999  32.148  -3.100  1.00 21.51           N  
ATOM   2010  CA  MET C 111      -2.995  32.424  -4.124  1.00 21.51           C  
ATOM   2011  C   MET C 111      -1.592  32.127  -3.606  1.00 21.51           C  
ATOM   2012  CB  MET C 111      -3.084  33.880  -4.586  1.00 21.51           C  
ATOM   2013  O   MET C 111      -1.021  32.922  -2.857  1.00 21.51           O  
ATOM   2014  CG  MET C 111      -4.161  34.127  -5.631  1.00 21.51           C  
ATOM   2015  SD  MET C 111      -3.556  33.850  -7.341  1.00 21.51           S  
ATOM   2016  CE  MET C 111      -4.999  33.016  -8.059  1.00 21.51           C  
ATOM   2017  N   THR C 112      -1.441  31.054  -2.868  1.00 22.75           N  
ATOM   2018  CA  THR C 112      -0.006  30.990  -2.612  1.00 22.75           C  
ATOM   2019  C   THR C 112       0.783  31.229  -3.896  1.00 22.75           C  
ATOM   2020  CB  THR C 112       0.392  29.631  -2.007  1.00 22.75           C  
ATOM   2021  O   THR C 112       0.233  31.137  -4.995  1.00 22.75           O  
ATOM   2022  CG2 THR C 112      -0.208  29.450  -0.617  1.00 22.75           C  
ATOM   2023  OG1 THR C 112      -0.077  28.579  -2.859  1.00 22.75           O  
ATOM   2024  N   SER C 113       1.873  31.811  -3.752  1.00 23.47           N  
ATOM   2025  CA  SER C 113       2.945  31.943  -4.734  1.00 23.47           C  
ATOM   2026  C   SER C 113       3.054  30.694  -5.603  1.00 23.47           C  
ATOM   2027  CB  SER C 113       4.280  32.208  -4.038  1.00 23.47           C  
ATOM   2028  O   SER C 113       2.525  29.638  -5.251  1.00 23.47           O  
ATOM   2029  OG  SER C 113       4.454  33.593  -3.794  1.00 23.47           O  
ATOM   2030  N   ALA C 114       3.240  30.744  -6.940  1.00 29.50           N  
ATOM   2031  CA  ALA C 114       3.813  29.766  -7.860  1.00 29.50           C  
ATOM   2032  C   ALA C 114       4.629  28.718  -7.108  1.00 29.50           C  
ATOM   2033  CB  ALA C 114       4.682  30.462  -8.905  1.00 29.50           C  
ATOM   2034  O   ALA C 114       5.845  28.859  -6.957  1.00 29.50           O  
ATOM   2035  N   GLU C 115       4.157  28.229  -5.941  1.00 36.56           N  
ATOM   2036  CA  GLU C 115       5.065  27.223  -5.400  1.00 36.56           C  
ATOM   2037  C   GLU C 115       5.165  26.015  -6.326  1.00 36.56           C  
ATOM   2038  CB  GLU C 115       4.610  26.781  -4.007  1.00 36.56           C  
ATOM   2039  O   GLU C 115       4.172  25.606  -6.933  1.00 36.56           O  
ATOM   2040  CG  GLU C 115       4.790  27.846  -2.934  1.00 36.56           C  
ATOM   2041  CD  GLU C 115       4.595  27.315  -1.523  1.00 36.56           C  
ATOM   2042  OE1 GLU C 115       5.135  27.917  -0.568  1.00 36.56           O  
ATOM   2043  OE2 GLU C 115       3.896  26.288  -1.372  1.00 36.56           O  
ATOM   2044  N   LYS C 116       6.188  25.776  -6.939  1.00 46.78           N  
ATOM   2045  CA  LYS C 116       6.655  24.680  -7.782  1.00 46.78           C  
ATOM   2046  C   LYS C 116       6.309  23.327  -7.166  1.00 46.78           C  
ATOM   2047  CB  LYS C 116       8.164  24.782  -8.008  1.00 46.78           C  
ATOM   2048  O   LYS C 116       6.599  23.080  -5.994  1.00 46.78           O  
ATOM   2049  CG  LYS C 116       8.570  25.855  -9.007  1.00 46.78           C  
ATOM   2050  CD  LYS C 116      10.070  25.837  -9.270  1.00 46.78           C  
ATOM   2051  CE  LYS C 116      10.483  26.937 -10.238  1.00 46.78           C  
ATOM   2052  NZ  LYS C 116      11.967  27.015 -10.388  1.00 46.78           N  
ATOM   2053  N   VAL C 117       5.096  22.786  -7.403  1.00 52.03           N  
ATOM   2054  CA  VAL C 117       4.790  21.406  -7.043  1.00 52.03           C  
ATOM   2055  C   VAL C 117       5.926  20.490  -7.495  1.00 52.03           C  
ATOM   2056  CB  VAL C 117       3.453  20.941  -7.661  1.00 52.03           C  
ATOM   2057  O   VAL C 117       6.314  20.504  -8.665  1.00 52.03           O  
ATOM   2058  CG1 VAL C 117       3.165  19.486  -7.295  1.00 52.03           C  
ATOM   2059  CG2 VAL C 117       2.311  21.846  -7.204  1.00 52.03           C  
ATOM   2060  N   LEU C 118       6.569  19.875  -6.537  1.00 57.83           N  
ATOM   2061  CA  LEU C 118       7.706  19.008  -6.830  1.00 57.83           C  
ATOM   2062  C   LEU C 118       7.240  17.596  -7.169  1.00 57.83           C  
ATOM   2063  CB  LEU C 118       8.670  18.969  -5.640  1.00 57.83           C  
ATOM   2064  O   LEU C 118       6.194  17.152  -6.691  1.00 57.83           O  
ATOM   2065  CG  LEU C 118       9.704  20.093  -5.568  1.00 57.83           C  
ATOM   2066  CD1 LEU C 118       9.831  20.606  -4.138  1.00 57.83           C  
ATOM   2067  CD2 LEU C 118      11.054  19.612  -6.091  1.00 57.83           C  
ATOM   2068  N   CYS C 119       7.781  16.893  -8.128  1.00 61.37           N  
ATOM   2069  CA  CYS C 119       7.568  15.499  -8.501  1.00 61.37           C  
ATOM   2070  C   CYS C 119       7.668  14.587  -7.284  1.00 61.37           C  
ATOM   2071  CB  CYS C 119       8.582  15.065  -9.559  1.00 61.37           C  
ATOM   2072  O   CYS C 119       8.621  14.682  -6.509  1.00 61.37           O  
ATOM   2073  SG  CYS C 119       8.392  13.349 -10.089  1.00 61.37           S  
ATOM   2074  N   GLN C 120       6.632  13.870  -7.090  1.00 62.77           N  
ATOM   2075  CA  GLN C 120       6.537  12.989  -5.930  1.00 62.77           C  
ATOM   2076  C   GLN C 120       7.391  11.739  -6.119  1.00 62.77           C  
ATOM   2077  CB  GLN C 120       5.082  12.597  -5.671  1.00 62.77           C  
ATOM   2078  O   GLN C 120       7.599  10.974  -5.174  1.00 62.77           O  
ATOM   2079  CG  GLN C 120       4.285  13.654  -4.918  1.00 62.77           C  
ATOM   2080  CD  GLN C 120       2.828  13.272  -4.737  1.00 62.77           C  
ATOM   2081  NE2 GLN C 120       2.086  14.095  -4.005  1.00 62.77           N  
ATOM   2082  OE1 GLN C 120       2.373  12.245  -5.252  1.00 62.77           O  
ATOM   2083  N   PHE C 121       8.022  11.538  -7.298  1.00 60.62           N  
ATOM   2084  CA  PHE C 121       8.763  10.320  -7.604  1.00 60.62           C  
ATOM   2085  C   PHE C 121      10.227  10.634  -7.890  1.00 60.62           C  
ATOM   2086  CB  PHE C 121       8.139   9.595  -8.800  1.00 60.62           C  
ATOM   2087  O   PHE C 121      11.024   9.728  -8.142  1.00 60.62           O  
ATOM   2088  CG  PHE C 121       7.138   8.539  -8.415  1.00 60.62           C  
ATOM   2089  CD1 PHE C 121       7.533   7.219  -8.237  1.00 60.62           C  
ATOM   2090  CD2 PHE C 121       5.801   8.867  -8.231  1.00 60.62           C  
ATOM   2091  CE1 PHE C 121       6.609   6.239  -7.880  1.00 60.62           C  
ATOM   2092  CE2 PHE C 121       4.872   7.894  -7.874  1.00 60.62           C  
ATOM   2093  CZ  PHE C 121       5.277   6.581  -7.701  1.00 60.62           C  
ATOM   2094  N   CYS C 122      10.558  11.921  -7.905  1.00 59.94           N  
ATOM   2095  CA  CYS C 122      11.910  12.279  -8.316  1.00 59.94           C  
ATOM   2096  C   CYS C 122      12.926  11.890  -7.249  1.00 59.94           C  
ATOM   2097  CB  CYS C 122      12.005  13.778  -8.600  1.00 59.94           C  
ATOM   2098  O   CYS C 122      12.694  12.102  -6.057  1.00 59.94           O  
ATOM   2099  SG  CYS C 122      11.474  14.239 -10.263  1.00 59.94           S  
ATOM   2100  N   ASP C 123      13.942  11.196  -7.538  1.00 57.61           N  
ATOM   2101  CA  ASP C 123      15.046  10.841  -6.650  1.00 57.61           C  
ATOM   2102  C   ASP C 123      16.090  11.954  -6.600  1.00 57.61           C  
ATOM   2103  CB  ASP C 123      15.695   9.530  -7.098  1.00 57.61           C  
ATOM   2104  O   ASP C 123      17.117  11.820  -5.931  1.00 57.61           O  
ATOM   2105  CG  ASP C 123      14.856   8.309  -6.767  1.00 57.61           C  
ATOM   2106  OD1 ASP C 123      14.077   8.351  -5.790  1.00 57.61           O  
ATOM   2107  OD2 ASP C 123      14.977   7.294  -7.487  1.00 57.61           O  
ATOM   2108  N   GLN C 124      15.763  13.068  -7.332  1.00 57.53           N  
ATOM   2109  CA  GLN C 124      16.734  14.156  -7.373  1.00 57.53           C  
ATOM   2110  C   GLN C 124      16.485  15.158  -6.249  1.00 57.53           C  
ATOM   2111  CB  GLN C 124      16.691  14.865  -8.727  1.00 57.53           C  
ATOM   2112  O   GLN C 124      15.351  15.318  -5.793  1.00 57.53           O  
ATOM   2113  CG  GLN C 124      17.187  14.009  -9.885  1.00 57.53           C  
ATOM   2114  CD  GLN C 124      17.492  14.823 -11.129  1.00 57.53           C  
ATOM   2115  NE2 GLN C 124      18.011  14.163 -12.158  1.00 57.53           N  
ATOM   2116  OE1 GLN C 124      17.260  16.036 -11.165  1.00 57.53           O  
ATOM   2117  N   ASP C 125      17.472  15.655  -5.411  1.00 55.26           N  
ATOM   2118  CA  ASP C 125      17.365  16.738  -4.438  1.00 55.26           C  
ATOM   2119  C   ASP C 125      17.980  18.027  -4.980  1.00 55.26           C  
ATOM   2120  CB  ASP C 125      18.042  16.347  -3.122  1.00 55.26           C  
ATOM   2121  O   ASP C 125      19.186  18.090  -5.227  1.00 55.26           O  
ATOM   2122  CG  ASP C 125      17.360  16.944  -1.904  1.00 55.26           C  
ATOM   2123  OD1 ASP C 125      16.292  17.577  -2.052  1.00 55.26           O  
ATOM   2124  OD2 ASP C 125      17.897  16.784  -0.787  1.00 55.26           O  
ATOM   2125  N   PRO C 126      17.137  18.889  -5.262  1.00 59.87           N  
ATOM   2126  CA  PRO C 126      15.706  18.987  -4.962  1.00 59.87           C  
ATOM   2127  C   PRO C 126      14.834  18.328  -6.027  1.00 59.87           C  
ATOM   2128  CB  PRO C 126      15.459  20.497  -4.911  1.00 59.87           C  
ATOM   2129  O   PRO C 126      15.287  18.110  -7.154  1.00 59.87           O  
ATOM   2130  CG  PRO C 126      16.654  21.102  -5.574  1.00 59.87           C  
ATOM   2131  CD  PRO C 126      17.727  20.055  -5.672  1.00 59.87           C  
ATOM   2132  N   ALA C 127      13.732  17.786  -5.706  1.00 59.92           N  
ATOM   2133  CA  ALA C 127      12.827  17.186  -6.683  1.00 59.92           C  
ATOM   2134  C   ALA C 127      12.454  18.188  -7.772  1.00 59.92           C  
ATOM   2135  CB  ALA C 127      11.570  16.663  -5.992  1.00 59.92           C  
ATOM   2136  O   ALA C 127      12.353  19.389  -7.511  1.00 59.92           O  
ATOM   2137  N   GLN C 128      12.456  17.644  -8.931  1.00 64.90           N  
ATOM   2138  CA  GLN C 128      12.034  18.449 -10.072  1.00 64.90           C  
ATOM   2139  C   GLN C 128      10.579  18.887  -9.929  1.00 64.90           C  
ATOM   2140  CB  GLN C 128      12.223  17.674 -11.377  1.00 64.90           C  
ATOM   2141  O   GLN C 128       9.798  18.242  -9.227  1.00 64.90           O  
ATOM   2142  CG  GLN C 128      13.592  17.869 -12.016  1.00 64.90           C  
ATOM   2143  CD  GLN C 128      13.775  17.044 -13.276  1.00 64.90           C  
ATOM   2144  NE2 GLN C 128      14.576  17.552 -14.206  1.00 64.90           N  
ATOM   2145  OE1 GLN C 128      13.201  15.959 -13.411  1.00 64.90           O  
ATOM   2146  N   ASP C 129      10.273  20.034 -10.427  1.00 62.78           N  
ATOM   2147  CA  ASP C 129       8.900  20.532 -10.441  1.00 62.78           C  
ATOM   2148  C   ASP C 129       7.971  19.558 -11.162  1.00 62.78           C  
ATOM   2149  CB  ASP C 129       8.835  21.909 -11.103  1.00 62.78           C  
ATOM   2150  O   ASP C 129       8.324  19.016 -12.211  1.00 62.78           O  
ATOM   2151  CG  ASP C 129       9.473  23.002 -10.263  1.00 62.78           C  
ATOM   2152  OD1 ASP C 129       9.560  22.848  -9.026  1.00 62.78           O  
ATOM   2153  OD2 ASP C 129       9.890  24.028 -10.844  1.00 62.78           O  
ATOM   2154  N   ALA C 130       6.846  19.251 -10.445  1.00 63.49           N  
ATOM   2155  CA  ALA C 130       5.852  18.413 -11.112  1.00 63.49           C  
ATOM   2156  C   ALA C 130       5.276  19.115 -12.338  1.00 63.49           C  
ATOM   2157  CB  ALA C 130       4.735  18.039 -10.141  1.00 63.49           C  
ATOM   2158  O   ALA C 130       5.040  20.325 -12.314  1.00 63.49           O  
ATOM   2159  N   VAL C 131       5.337  18.365 -13.404  1.00 58.28           N  
ATOM   2160  CA  VAL C 131       4.826  18.953 -14.638  1.00 58.28           C  
ATOM   2161  C   VAL C 131       3.436  18.398 -14.939  1.00 58.28           C  
ATOM   2162  CB  VAL C 131       5.775  18.689 -15.828  1.00 58.28           C  
ATOM   2163  O   VAL C 131       2.653  19.022 -15.659  1.00 58.28           O  
ATOM   2164  CG1 VAL C 131       6.943  19.673 -15.817  1.00 58.28           C  
ATOM   2165  CG2 VAL C 131       6.285  17.249 -15.794  1.00 58.28           C  
ATOM   2166  N   LYS C 132       3.163  17.161 -14.353  1.00 59.67           N  
ATOM   2167  CA  LYS C 132       1.876  16.523 -14.614  1.00 59.67           C  
ATOM   2168  C   LYS C 132       1.381  15.762 -13.387  1.00 59.67           C  
ATOM   2169  CB  LYS C 132       1.979  15.576 -15.811  1.00 59.67           C  
ATOM   2170  O   LYS C 132       2.182  15.305 -12.569  1.00 59.67           O  
ATOM   2171  CG  LYS C 132       1.891  16.273 -17.160  1.00 59.67           C  
ATOM   2172  CD  LYS C 132       1.750  15.271 -18.299  1.00 59.67           C  
ATOM   2173  CE  LYS C 132       1.736  15.962 -19.655  1.00 59.67           C  
ATOM   2174  NZ  LYS C 132       1.593  14.984 -20.775  1.00 59.67           N  
ATOM   2175  N   THR C 133       0.177  15.819 -13.155  1.00 54.61           N  
ATOM   2176  CA  THR C 133      -0.460  15.030 -12.106  1.00 54.61           C  
ATOM   2177  C   THR C 133      -1.369  13.963 -12.709  1.00 54.61           C  
ATOM   2178  CB  THR C 133      -1.273  15.923 -11.151  1.00 54.61           C  
ATOM   2179  O   THR C 133      -2.142  14.245 -13.627  1.00 54.61           O  
ATOM   2180  CG2 THR C 133      -1.032  15.535  -9.696  1.00 54.61           C  
ATOM   2181  OG1 THR C 133      -0.888  17.290 -11.340  1.00 54.61           O  
ATOM   2182  N   CYS C 134      -0.985  12.712 -12.438  1.00 44.23           N  
ATOM   2183  CA  CYS C 134      -1.836  11.622 -12.900  1.00 44.23           C  
ATOM   2184  C   CYS C 134      -3.178  11.633 -12.177  1.00 44.23           C  
ATOM   2185  CB  CYS C 134      -1.145  10.275 -12.689  1.00 44.23           C  
ATOM   2186  O   CYS C 134      -3.224  11.623 -10.946  1.00 44.23           O  
ATOM   2187  SG  CYS C 134      -2.143   8.857 -13.195  1.00 44.23           S  
ATOM   2188  N   VAL C 135      -4.212  11.942 -13.064  1.00 48.02           N  
ATOM   2189  CA  VAL C 135      -5.554  11.986 -12.492  1.00 48.02           C  
ATOM   2190  C   VAL C 135      -5.866  10.660 -11.803  1.00 48.02           C  
ATOM   2191  CB  VAL C 135      -6.620  12.292 -13.568  1.00 48.02           C  
ATOM   2192  O   VAL C 135      -6.520  10.635 -10.757  1.00 48.02           O  
ATOM   2193  CG1 VAL C 135      -7.982  12.542 -12.923  1.00 48.02           C  
ATOM   2194  CG2 VAL C 135      -6.196  13.493 -14.411  1.00 48.02           C  
ATOM   2195  N   THR C 136      -5.238   9.576 -12.349  1.00 42.99           N  
ATOM   2196  CA  THR C 136      -5.496   8.246 -11.809  1.00 42.99           C  
ATOM   2197  C   THR C 136      -4.682   8.010 -10.539  1.00 42.99           C  
ATOM   2198  CB  THR C 136      -5.170   7.151 -12.841  1.00 42.99           C  
ATOM   2199  O   THR C 136      -5.196   7.470  -9.558  1.00 42.99           O  
ATOM   2200  CG2 THR C 136      -6.255   7.061 -13.908  1.00 42.99           C  
ATOM   2201  OG1 THR C 136      -3.919   7.454 -13.472  1.00 42.99           O  
ATOM   2202  N   CYS C 137      -3.420   8.519 -10.490  1.00 45.76           N  
ATOM   2203  CA  CYS C 137      -2.509   8.242  -9.385  1.00 45.76           C  
ATOM   2204  C   CYS C 137      -2.526   9.376  -8.367  1.00 45.76           C  
ATOM   2205  CB  CYS C 137      -1.086   8.032  -9.903  1.00 45.76           C  
ATOM   2206  O   CYS C 137      -2.069   9.207  -7.235  1.00 45.76           O  
ATOM   2207  SG  CYS C 137      -0.934   6.670 -11.080  1.00 45.76           S  
ATOM   2208  N   GLU C 138      -3.196  10.445  -8.746  1.00 50.18           N  
ATOM   2209  CA  GLU C 138      -3.239  11.672  -7.957  1.00 50.18           C  
ATOM   2210  C   GLU C 138      -1.853  12.042  -7.437  1.00 50.18           C  
ATOM   2211  CB  GLU C 138      -4.217  11.526  -6.788  1.00 50.18           C  
ATOM   2212  O   GLU C 138      -1.709  12.478  -6.292  1.00 50.18           O  
ATOM   2213  CG  GLU C 138      -5.679  11.503  -7.209  1.00 50.18           C  
ATOM   2214  CD  GLU C 138      -6.639  11.366  -6.038  1.00 50.18           C  
ATOM   2215  OE1 GLU C 138      -7.871  11.418  -6.254  1.00 50.18           O  
ATOM   2216  OE2 GLU C 138      -6.155  11.207  -4.895  1.00 50.18           O  
ATOM   2217  N   VAL C 139      -0.899  11.694  -8.283  1.00 57.25           N  
ATOM   2218  CA  VAL C 139       0.486  12.026  -7.968  1.00 57.25           C  
ATOM   2219  C   VAL C 139       1.038  12.989  -9.017  1.00 57.25           C  
ATOM   2220  CB  VAL C 139       1.370  10.761  -7.889  1.00 57.25           C  
ATOM   2221  O   VAL C 139       0.684  12.903 -10.195  1.00 57.25           O  
ATOM   2222  CG1 VAL C 139       2.806  11.127  -7.518  1.00 57.25           C  
ATOM   2223  CG2 VAL C 139       0.790   9.768  -6.883  1.00 57.25           C  
ATOM   2224  N   SER C 140       1.798  14.049  -8.618  1.00 62.04           N  
ATOM   2225  CA  SER C 140       2.433  15.018  -9.504  1.00 62.04           C  
ATOM   2226  C   SER C 140       3.818  14.548  -9.936  1.00 62.04           C  
ATOM   2227  CB  SER C 140       2.539  16.382  -8.820  1.00 62.04           C  
ATOM   2228  O   SER C 140       4.615  14.102  -9.108  1.00 62.04           O  
ATOM   2229  OG  SER C 140       1.276  16.800  -8.334  1.00 62.04           O  
ATOM   2230  N   TYR C 141       4.025  14.355 -11.220  1.00 64.47           N  
ATOM   2231  CA  TYR C 141       5.270  13.861 -11.797  1.00 64.47           C  
ATOM   2232  C   TYR C 141       6.048  14.990 -12.463  1.00 64.47           C  
ATOM   2233  CB  TYR C 141       4.988  12.751 -12.814  1.00 64.47           C  
ATOM   2234  O   TYR C 141       5.454  15.927 -13.002  1.00 64.47           O  
ATOM   2235  CG  TYR C 141       4.326  11.534 -12.216  1.00 64.47           C  
ATOM   2236  CD1 TYR C 141       5.079  10.549 -11.581  1.00 64.47           C  
ATOM   2237  CD2 TYR C 141       2.947  11.366 -12.286  1.00 64.47           C  
ATOM   2238  CE1 TYR C 141       4.473   9.424 -11.031  1.00 64.47           C  
ATOM   2239  CE2 TYR C 141       2.331  10.245 -11.739  1.00 64.47           C  
ATOM   2240  OH  TYR C 141       2.496   8.170 -10.570  1.00 64.47           O  
ATOM   2241  CZ  TYR C 141       3.101   9.281 -11.114  1.00 64.47           C  
ATOM   2242  N   CYS C 142       7.425  14.988 -12.173  1.00 61.15           N  
ATOM   2243  CA  CYS C 142       8.267  15.770 -13.071  1.00 61.15           C  
ATOM   2244  C   CYS C 142       8.376  15.102 -14.436  1.00 61.15           C  
ATOM   2245  CB  CYS C 142       9.661  15.957 -12.472  1.00 61.15           C  
ATOM   2246  O   CYS C 142       7.882  13.990 -14.629  1.00 61.15           O  
ATOM   2247  SG  CYS C 142      10.641  14.441 -12.421  1.00 61.15           S  
ATOM   2248  N   ASP C 143       8.856  15.844 -15.406  1.00 62.45           N  
ATOM   2249  CA  ASP C 143       8.974  15.323 -16.764  1.00 62.45           C  
ATOM   2250  C   ASP C 143       9.746  14.006 -16.782  1.00 62.45           C  
ATOM   2251  CB  ASP C 143       9.657  16.346 -17.674  1.00 62.45           C  
ATOM   2252  O   ASP C 143       9.369  13.069 -17.489  1.00 62.45           O  
ATOM   2253  CG  ASP C 143       8.676  17.135 -18.522  1.00 62.45           C  
ATOM   2254  OD1 ASP C 143       8.062  16.555 -19.444  1.00 62.45           O  
ATOM   2255  OD2 ASP C 143       8.516  18.348 -18.268  1.00 62.45           O  
ATOM   2256  N   GLU C 144      10.708  13.949 -15.912  1.00 63.29           N  
ATOM   2257  CA  GLU C 144      11.563  12.765 -15.897  1.00 63.29           C  
ATOM   2258  C   GLU C 144      10.844  11.572 -15.275  1.00 63.29           C  
ATOM   2259  CB  GLU C 144      12.863  13.049 -15.140  1.00 63.29           C  
ATOM   2260  O   GLU C 144      10.893  10.463 -15.810  1.00 63.29           O  
ATOM   2261  CG  GLU C 144      13.880  13.847 -15.942  1.00 63.29           C  
ATOM   2262  CD  GLU C 144      15.185  14.078 -15.196  1.00 63.29           C  
ATOM   2263  OE1 GLU C 144      16.081  14.763 -15.738  1.00 63.29           O  
ATOM   2264  OE2 GLU C 144      15.311  13.570 -14.059  1.00 63.29           O  
ATOM   2265  N   CYS C 145      10.218  11.870 -14.211  1.00 59.24           N  
ATOM   2266  CA  CYS C 145       9.524  10.796 -13.510  1.00 59.24           C  
ATOM   2267  C   CYS C 145       8.290  10.348 -14.284  1.00 59.24           C  
ATOM   2268  CB  CYS C 145       9.121  11.244 -12.106  1.00 59.24           C  
ATOM   2269  O   CYS C 145       7.931   9.169 -14.260  1.00 59.24           O  
ATOM   2270  SG  CYS C 145      10.516  11.431 -10.973  1.00 59.24           S  
ATOM   2271  N   LEU C 146       7.729  11.357 -14.993  1.00 58.06           N  
ATOM   2272  CA  LEU C 146       6.579  11.032 -15.830  1.00 58.06           C  
ATOM   2273  C   LEU C 146       6.978  10.081 -16.954  1.00 58.06           C  
ATOM   2274  CB  LEU C 146       5.966  12.305 -16.417  1.00 58.06           C  
ATOM   2275  O   LEU C 146       6.249   9.134 -17.259  1.00 58.06           O  
ATOM   2276  CG  LEU C 146       4.445  12.313 -16.578  1.00 58.06           C  
ATOM   2277  CD1 LEU C 146       3.843  13.520 -15.866  1.00 58.06           C  
ATOM   2278  CD2 LEU C 146       4.062  12.311 -18.054  1.00 58.06           C  
ATOM   2279  N   LYS C 147       8.141  10.357 -17.594  1.00 55.67           N  
ATOM   2280  CA  LYS C 147       8.627   9.535 -18.698  1.00 55.67           C  
ATOM   2281  C   LYS C 147       9.013   8.139 -18.216  1.00 55.67           C  
ATOM   2282  CB  LYS C 147       9.823  10.203 -19.379  1.00 55.67           C  
ATOM   2283  O   LYS C 147       8.815   7.154 -18.930  1.00 55.67           O  
ATOM   2284  CG  LYS C 147       9.439  11.244 -20.421  1.00 55.67           C  
ATOM   2285  CD  LYS C 147      10.670  11.885 -21.049  1.00 55.67           C  
ATOM   2286  CE  LYS C 147      10.297  13.077 -21.921  1.00 55.67           C  
ATOM   2287  NZ  LYS C 147      11.506  13.790 -22.431  1.00 55.67           N  
ATOM   2288  N   ALA C 148       9.477   8.130 -17.030  1.00 53.39           N  
ATOM   2289  CA  ALA C 148       9.944   6.864 -16.473  1.00 53.39           C  
ATOM   2290  C   ALA C 148       8.772   5.998 -16.020  1.00 53.39           C  
ATOM   2291  CB  ALA C 148      10.897   7.115 -15.307  1.00 53.39           C  
ATOM   2292  O   ALA C 148       8.858   4.768 -16.035  1.00 53.39           O  
ATOM   2293  N   THR C 149       7.731   6.694 -15.640  1.00 48.40           N  
ATOM   2294  CA  THR C 149       6.623   5.951 -15.052  1.00 48.40           C  
ATOM   2295  C   THR C 149       5.495   5.770 -16.064  1.00 48.40           C  
ATOM   2296  CB  THR C 149       6.080   6.657 -13.796  1.00 48.40           C  
ATOM   2297  O   THR C 149       4.777   4.769 -16.030  1.00 48.40           O  
ATOM   2298  CG2 THR C 149       7.087   6.596 -12.652  1.00 48.40           C  
ATOM   2299  OG1 THR C 149       5.809   8.030 -14.106  1.00 48.40           O  
ATOM   2300  N   HIS C 150       5.160   6.822 -16.887  1.00 40.66           N  
ATOM   2301  CA  HIS C 150       4.079   6.763 -17.864  1.00 40.66           C  
ATOM   2302  C   HIS C 150       4.624   6.730 -19.288  1.00 40.66           C  
ATOM   2303  CB  HIS C 150       3.135   7.955 -17.692  1.00 40.66           C  
ATOM   2304  O   HIS C 150       5.571   7.451 -19.612  1.00 40.66           O  
ATOM   2305  CG  HIS C 150       2.349   7.919 -16.420  1.00 40.66           C  
ATOM   2306  CD2 HIS C 150       1.099   7.468 -16.160  1.00 40.66           C  
ATOM   2307  ND1 HIS C 150       2.846   8.391 -15.224  1.00 40.66           N  
ATOM   2308  CE1 HIS C 150       1.933   8.231 -14.281  1.00 40.66           C  
ATOM   2309  NE2 HIS C 150       0.864   7.673 -14.823  1.00 40.66           N  
TER    2310      HIS C 150                                                      
ENDMDL                                                                          
END                                                                             
