# Supplementary material for: Structure and activation of the RING E3 ubiquitin ligase TRIM72 on the membrane
Source: Nat Struct Mol Biol. 2023 Sep 28;30(11):1695–706. doi: 10.1038/s41594-023-01111-7 (PMC10643145; doi:10.1038/s41594-023-01111-7)
Supplement: Supplementary file 5 — Predicted structures of the RING domain of 60 TRIM proteins. [file 41594_2023_1111_MOESM5_ESM.zip › R19_125_c2e28_unrelaxed_rank_1_model_2.pdb]

MODEL     1                                                                     
ATOM      1  N   MET B   1      87.619  33.036   3.917  1.00 22.75           N  
ATOM      2  CA  MET B   1      88.867  32.300   3.737  1.00 22.75           C  
ATOM      3  C   MET B   1      89.050  31.887   2.280  1.00 22.75           C  
ATOM      4  CB  MET B   1      88.899  31.065   4.639  1.00 22.75           C  
ATOM      5  O   MET B   1      88.093  31.893   1.504  1.00 22.75           O  
ATOM      6  CG  MET B   1      90.138  30.979   5.517  1.00 22.75           C  
ATOM      7  SD  MET B   1      90.156  29.471   6.562  1.00 22.75           S  
ATOM      8  CE  MET B   1      91.187  30.048   7.938  1.00 22.75           C  
ATOM      9  N   GLU B   2      89.120  30.506   2.162  1.00 24.89           N  
ATOM     10  CA  GLU B   2      90.136  29.785   1.402  1.00 24.89           C  
ATOM     11  C   GLU B   2      89.713  29.604  -0.053  1.00 24.89           C  
ATOM     12  CB  GLU B   2      90.421  28.423   2.041  1.00 24.89           C  
ATOM     13  O   GLU B   2      88.543  29.794  -0.392  1.00 24.89           O  
ATOM     14  CG  GLU B   2      91.897  28.055   2.073  1.00 24.89           C  
ATOM     15  CD  GLU B   2      92.320  27.384   3.370  1.00 24.89           C  
ATOM     16  OE1 GLU B   2      92.286  26.135   3.447  1.00 24.89           O  
ATOM     17  OE2 GLU B   2      92.688  28.114   4.318  1.00 24.89           O  
ATOM     18  N   PRO B   3      89.436  28.287  -0.486  1.00 28.90           N  
ATOM     19  CA  PRO B   3      90.410  27.589  -1.329  1.00 28.90           C  
ATOM     20  C   PRO B   3      90.009  27.572  -2.802  1.00 28.90           C  
ATOM     21  CB  PRO B   3      90.426  26.172  -0.751  1.00 28.90           C  
ATOM     22  O   PRO B   3      90.712  28.138  -3.644  1.00 28.90           O  
ATOM     23  CG  PRO B   3      89.145  26.055   0.010  1.00 28.90           C  
ATOM     24  CD  PRO B   3      88.403  27.356  -0.103  1.00 28.90           C  
ATOM     25  N   ALA B   4      89.618  26.322  -3.397  1.00 32.91           N  
ATOM     26  CA  ALA B   4      90.587  25.431  -4.031  1.00 32.91           C  
ATOM     27  C   ALA B   4      90.406  25.413  -5.546  1.00 32.91           C  
ATOM     28  CB  ALA B   4      90.460  24.018  -3.466  1.00 32.91           C  
ATOM     29  O   ALA B   4      89.409  25.921  -6.064  1.00 32.91           O  
ATOM     30  N   PRO B   5      90.082  24.136  -6.115  1.00 31.64           N  
ATOM     31  CA  PRO B   5      91.055  23.436  -6.957  1.00 31.64           C  
ATOM     32  C   PRO B   5      90.860  23.718  -8.445  1.00 31.64           C  
ATOM     33  CB  PRO B   5      90.796  21.960  -6.642  1.00 31.64           C  
ATOM     34  O   PRO B   5      89.863  24.332  -8.835  1.00 31.64           O  
ATOM     35  CG  PRO B   5      89.343  21.892  -6.301  1.00 31.64           C  
ATOM     36  CD  PRO B   5      88.846  23.286  -6.046  1.00 31.64           C  
ATOM     37  N   ALA B   6      90.980  22.617  -9.212  1.00 32.34           N  
ATOM     38  CA  ALA B   6      91.949  22.231 -10.235  1.00 32.34           C  
ATOM     39  C   ALA B   6      91.358  22.381 -11.634  1.00 32.34           C  
ATOM     40  CB  ALA B   6      92.417  20.796 -10.010  1.00 32.34           C  
ATOM     41  O   ALA B   6      90.161  22.637 -11.786  1.00 32.34           O  
ATOM     42  N   ARG B   7      91.425  21.241 -12.390  1.00 32.53           N  
ATOM     43  CA  ARG B   7      92.271  21.043 -13.562  1.00 32.53           C  
ATOM     44  C   ARG B   7      91.469  21.201 -14.849  1.00 32.53           C  
ATOM     45  CB  ARG B   7      92.931  19.663 -13.522  1.00 32.53           C  
ATOM     46  O   ARG B   7      90.321  21.650 -14.821  1.00 32.53           O  
ATOM     47  CG  ARG B   7      94.343  19.672 -12.957  1.00 32.53           C  
ATOM     48  CD  ARG B   7      95.011  18.310 -13.089  1.00 32.53           C  
ATOM     49  NE  ARG B   7      95.865  18.016 -11.941  1.00 32.53           N  
ATOM     50  NH1 ARG B   7      96.913  16.207 -12.923  1.00 32.53           N  
ATOM     51  NH2 ARG B   7      97.475  16.846 -10.795  1.00 32.53           N  
ATOM     52  CZ  ARG B   7      96.749  17.024 -11.889  1.00 32.53           C  
ATOM     53  N   SER B   8      91.081  20.048 -15.478  1.00 31.67           N  
ATOM     54  CA  SER B   8      91.798  19.574 -16.657  1.00 31.67           C  
ATOM     55  C   SER B   8      91.031  19.891 -17.936  1.00 31.67           C  
ATOM     56  CB  SER B   8      92.048  18.068 -16.563  1.00 31.67           C  
ATOM     57  O   SER B   8      89.833  20.179 -17.892  1.00 31.67           O  
ATOM     58  OG  SER B   8      93.134  17.791 -15.696  1.00 31.67           O  
ATOM     59  N   PRO B   9      91.177  18.907 -19.039  1.00 30.79           N  
ATOM     60  CA  PRO B   9      91.684  19.106 -20.399  1.00 30.79           C  
ATOM     61  C   PRO B   9      90.569  19.180 -21.440  1.00 30.79           C  
ATOM     62  CB  PRO B   9      92.566  17.877 -20.630  1.00 30.79           C  
ATOM     63  O   PRO B   9      89.395  19.002 -21.106  1.00 30.79           O  
ATOM     64  CG  PRO B   9      91.981  16.816 -19.755  1.00 30.79           C  
ATOM     65  CD  PRO B   9      90.937  17.445 -18.876  1.00 30.79           C  
ATOM     66  N   ARG B  10      90.639  18.108 -22.358  1.00 33.19           N  
ATOM     67  CA  ARG B  10      90.841  18.076 -23.803  1.00 33.19           C  
ATOM     68  C   ARG B  10      89.524  17.847 -24.535  1.00 33.19           C  
ATOM     69  CB  ARG B  10      91.847  16.987 -24.181  1.00 33.19           C  
ATOM     70  O   ARG B  10      88.806  16.887 -24.247  1.00 33.19           O  
ATOM     71  CG  ARG B  10      92.841  17.411 -25.250  1.00 33.19           C  
ATOM     72  CD  ARG B  10      93.880  16.330 -25.516  1.00 33.19           C  
ATOM     73  NE  ARG B  10      94.944  16.809 -26.393  1.00 33.19           N  
ATOM     74  NH1 ARG B  10      96.369  15.040 -25.973  1.00 33.19           N  
ATOM     75  NH2 ARG B  10      97.001  16.710 -27.411  1.00 33.19           N  
ATOM     76  CZ  ARG B  10      96.102  16.185 -26.590  1.00 33.19           C  
ATOM     77  N   PRO B  11      89.081  18.713 -25.459  1.00 34.16           N  
ATOM     78  CA  PRO B  11      87.788  18.921 -26.115  1.00 34.16           C  
ATOM     79  C   PRO B  11      87.444  17.811 -27.106  1.00 34.16           C  
ATOM     80  CB  PRO B  11      87.970  20.259 -26.837  1.00 34.16           C  
ATOM     81  O   PRO B  11      86.431  17.895 -27.805  1.00 34.16           O  
ATOM     82  CG  PRO B  11      89.382  20.657 -26.553  1.00 34.16           C  
ATOM     83  CD  PRO B  11      90.064  19.523 -25.843  1.00 34.16           C  
ATOM     84  N   GLN B  12      88.230  16.639 -26.994  1.00 28.54           N  
ATOM     85  CA  GLN B  12      88.512  16.374 -28.401  1.00 28.54           C  
ATOM     86  C   GLN B  12      87.232  16.050 -29.167  1.00 28.54           C  
ATOM     87  CB  GLN B  12      89.513  15.227 -28.542  1.00 28.54           C  
ATOM     88  O   GLN B  12      86.222  15.677 -28.567  1.00 28.54           O  
ATOM     89  CG  GLN B  12      90.585  15.471 -29.596  1.00 28.54           C  
ATOM     90  CD  GLN B  12      91.938  14.913 -29.198  1.00 28.54           C  
ATOM     91  NE2 GLN B  12      92.993  15.679 -29.452  1.00 28.54           N  
ATOM     92  OE1 GLN B  12      92.034  13.803 -28.665  1.00 28.54           O  
ATOM     93  N   GLN B  13      87.462  15.326 -30.358  1.00 27.26           N  
ATOM     94  CA  GLN B  13      87.105  15.505 -31.761  1.00 27.26           C  
ATOM     95  C   GLN B  13      85.815  14.761 -32.099  1.00 27.26           C  
ATOM     96  CB  GLN B  13      88.239  15.028 -32.670  1.00 27.26           C  
ATOM     97  O   GLN B  13      85.321  13.969 -31.295  1.00 27.26           O  
ATOM     98  CG  GLN B  13      89.372  16.034 -32.818  1.00 27.26           C  
ATOM     99  CD  GLN B  13      90.319  15.689 -33.952  1.00 27.26           C  
ATOM    100  NE2 GLN B  13      91.342  16.515 -34.143  1.00 27.26           N  
ATOM    101  OE1 GLN B  13      90.134  14.687 -34.650  1.00 27.26           O  
ATOM    102  N   ASP B  14      85.886  13.892 -33.096  1.00 29.88           N  
ATOM    103  CA  ASP B  14      85.303  14.079 -34.422  1.00 29.88           C  
ATOM    104  C   ASP B  14      84.000  13.296 -34.565  1.00 29.88           C  
ATOM    105  CB  ASP B  14      86.294  13.657 -35.508  1.00 29.88           C  
ATOM    106  O   ASP B  14      83.664  12.478 -33.706  1.00 29.88           O  
ATOM    107  CG  ASP B  14      86.797  14.824 -36.339  1.00 29.88           C  
ATOM    108  OD1 ASP B  14      86.009  15.750 -36.630  1.00 29.88           O  
ATOM    109  OD2 ASP B  14      87.991  14.817 -36.708  1.00 29.88           O  
ATOM    110  N   PRO B  15      83.933  12.241 -35.546  1.00 31.56           N  
ATOM    111  CA  PRO B  15      83.215  12.304 -36.822  1.00 31.56           C  
ATOM    112  C   PRO B  15      82.030  11.344 -36.880  1.00 31.56           C  
ATOM    113  CB  PRO B  15      84.284  11.915 -37.847  1.00 31.56           C  
ATOM    114  O   PRO B  15      80.957  11.710 -37.368  1.00 31.56           O  
ATOM    115  CG  PRO B  15      85.295  11.138 -37.067  1.00 31.56           C  
ATOM    116  CD  PRO B  15      84.973  11.265 -35.606  1.00 31.56           C  
ATOM    117  N   ALA B  16      82.260   9.992 -36.733  1.00 33.13           N  
ATOM    118  CA  ALA B  16      82.112   9.152 -37.919  1.00 33.13           C  
ATOM    119  C   ALA B  16      80.669   8.681 -38.081  1.00 33.13           C  
ATOM    120  CB  ALA B  16      83.054   7.953 -37.844  1.00 33.13           C  
ATOM    121  O   ALA B  16      79.899   8.678 -37.118  1.00 33.13           O  
ATOM    122  N   ARG B  17      80.343   7.922 -39.198  1.00 34.43           N  
ATOM    123  CA  ARG B  17      79.439   7.825 -40.340  1.00 34.43           C  
ATOM    124  C   ARG B  17      78.298   6.855 -40.054  1.00 34.43           C  
ATOM    125  CB  ARG B  17      80.200   7.384 -41.592  1.00 34.43           C  
ATOM    126  O   ARG B  17      77.130   7.177 -40.283  1.00 34.43           O  
ATOM    127  CG  ARG B  17      80.916   8.518 -42.309  1.00 34.43           C  
ATOM    128  CD  ARG B  17      81.051   8.245 -43.801  1.00 34.43           C  
ATOM    129  NE  ARG B  17      82.365   8.635 -44.303  1.00 34.43           N  
ATOM    130  NH1 ARG B  17      81.563   9.645 -46.220  1.00 34.43           N  
ATOM    131  NH2 ARG B  17      83.817   9.595 -45.802  1.00 34.43           N  
ATOM    132  CZ  ARG B  17      82.579   9.290 -45.440  1.00 34.43           C  
ATOM    133  N   PRO B  18      78.475   5.431 -40.293  1.00 33.03           N  
ATOM    134  CA  PRO B  18      77.905   4.810 -41.491  1.00 33.03           C  
ATOM    135  C   PRO B  18      76.559   4.140 -41.225  1.00 33.03           C  
ATOM    136  CB  PRO B  18      78.961   3.776 -41.889  1.00 33.03           C  
ATOM    137  O   PRO B  18      76.188   3.930 -40.067  1.00 33.03           O  
ATOM    138  CG  PRO B  18      80.076   3.974 -40.914  1.00 33.03           C  
ATOM    139  CD  PRO B  18      79.595   4.881 -39.817  1.00 33.03           C  
ATOM    140  N   GLN B  19      76.361   2.745 -41.664  1.00 36.98           N  
ATOM    141  CA  GLN B  19      75.654   2.059 -42.741  1.00 36.98           C  
ATOM    142  C   GLN B  19      74.396   1.370 -42.221  1.00 36.98           C  
ATOM    143  CB  GLN B  19      76.569   1.039 -43.420  1.00 36.98           C  
ATOM    144  O   GLN B  19      74.224   1.211 -41.010  1.00 36.98           O  
ATOM    145  CG  GLN B  19      77.904   0.845 -42.715  1.00 36.98           C  
ATOM    146  CD  GLN B  19      79.029   0.496 -43.672  1.00 36.98           C  
ATOM    147  NE2 GLN B  19      80.206   0.210 -43.126  1.00 36.98           N  
ATOM    148  OE1 GLN B  19      78.841   0.483 -44.893  1.00 36.98           O  
ATOM    149  N   GLU B  20      73.708   0.587 -43.093  1.00 40.20           N  
ATOM    150  CA  GLU B  20      72.446   0.312 -43.772  1.00 40.20           C  
ATOM    151  C   GLU B  20      71.686  -0.821 -43.088  1.00 40.20           C  
ATOM    152  CB  GLU B  20      72.690  -0.032 -45.243  1.00 40.20           C  
ATOM    153  O   GLU B  20      70.465  -0.752 -42.932  1.00 40.20           O  
ATOM    154  CG  GLU B  20      71.595   0.458 -46.180  1.00 40.20           C  
ATOM    155  CD  GLU B  20      71.970   0.350 -47.649  1.00 40.20           C  
ATOM    156  OE1 GLU B  20      71.256  -0.345 -48.408  1.00 40.20           O  
ATOM    157  OE2 GLU B  20      72.985   0.965 -48.045  1.00 40.20           O  
ATOM    158  N   PRO B  21      72.311  -2.102 -42.938  1.00 35.06           N  
ATOM    159  CA  PRO B  21      71.693  -3.121 -43.790  1.00 35.06           C  
ATOM    160  C   PRO B  21      70.453  -3.747 -43.156  1.00 35.06           C  
ATOM    161  CB  PRO B  21      72.804  -4.161 -43.957  1.00 35.06           C  
ATOM    162  O   PRO B  21      69.422  -3.889 -43.819  1.00 35.06           O  
ATOM    163  CG  PRO B  21      73.664  -4.000 -42.745  1.00 35.06           C  
ATOM    164  CD  PRO B  21      73.229  -2.763 -42.012  1.00 35.06           C  
ATOM    165  N   THR B  22      70.612  -4.824 -42.326  1.00 36.21           N  
ATOM    166  CA  THR B  22      70.330  -6.190 -42.752  1.00 36.21           C  
ATOM    167  C   THR B  22      68.895  -6.578 -42.408  1.00 36.21           C  
ATOM    168  CB  THR B  22      71.305  -7.190 -42.104  1.00 36.21           C  
ATOM    169  O   THR B  22      68.251  -5.929 -41.581  1.00 36.21           O  
ATOM    170  CG2 THR B  22      71.512  -8.411 -42.993  1.00 36.21           C  
ATOM    171  OG1 THR B  22      72.568  -6.547 -41.891  1.00 36.21           O  
ATOM    172  N   MET B  23      68.660  -7.841 -42.319  1.00 35.18           N  
ATOM    173  CA  MET B  23      67.832  -8.900 -42.890  1.00 35.18           C  
ATOM    174  C   MET B  23      66.691  -9.265 -41.947  1.00 35.18           C  
ATOM    175  CB  MET B  23      68.677 -10.138 -43.194  1.00 35.18           C  
ATOM    176  O   MET B  23      65.566  -9.503 -42.390  1.00 35.18           O  
ATOM    177  CG  MET B  23      69.213 -10.181 -44.616  1.00 35.18           C  
ATOM    178  SD  MET B  23      69.636 -11.883 -45.157  1.00 35.18           S  
ATOM    179  CE  MET B  23      69.524 -11.683 -46.957  1.00 35.18           C  
ATOM    180  N   PRO B  24      66.955  -9.713 -40.701  1.00 34.15           N  
ATOM    181  CA  PRO B  24      66.667 -11.149 -40.710  1.00 34.15           C  
ATOM    182  C   PRO B  24      65.170 -11.450 -40.666  1.00 34.15           C  
ATOM    183  CB  PRO B  24      67.363 -11.657 -39.445  1.00 34.15           C  
ATOM    184  O   PRO B  24      64.362 -10.550 -40.421  1.00 34.15           O  
ATOM    185  CG  PRO B  24      67.412 -10.472 -38.534  1.00 34.15           C  
ATOM    186  CD  PRO B  24      67.033  -9.250 -39.320  1.00 34.15           C  
ATOM    187  N   PRO B  25      64.715 -12.365 -39.700  1.00 39.37           N  
ATOM    188  CA  PRO B  25      64.293 -13.760 -39.845  1.00 39.37           C  
ATOM    189  C   PRO B  25      62.785 -13.940 -39.683  1.00 39.37           C  
ATOM    190  CB  PRO B  25      65.052 -14.477 -38.725  1.00 39.37           C  
ATOM    191  O   PRO B  25      62.150 -14.619 -40.494  1.00 39.37           O  
ATOM    192  CG  PRO B  25      65.582 -13.379 -37.860  1.00 39.37           C  
ATOM    193  CD  PRO B  25      65.247 -12.063 -38.501  1.00 39.37           C  
ATOM    194  N   PRO B  26      62.282 -14.392 -38.469  1.00 35.10           N  
ATOM    195  CA  PRO B  26      61.655 -15.691 -38.215  1.00 35.10           C  
ATOM    196  C   PRO B  26      60.130 -15.633 -38.274  1.00 35.10           C  
ATOM    197  CB  PRO B  26      62.133 -16.043 -36.804  1.00 35.10           C  
ATOM    198  O   PRO B  26      59.537 -14.593 -37.978  1.00 35.10           O  
ATOM    199  CG  PRO B  26      62.561 -14.740 -36.209  1.00 35.10           C  
ATOM    200  CD  PRO B  26      62.589 -13.706 -37.298  1.00 35.10           C  
ATOM    201  N   GLU B  27      59.476 -16.656 -38.783  1.00 44.16           N  
ATOM    202  CA  GLU B  27      58.204 -17.011 -39.406  1.00 44.16           C  
ATOM    203  C   GLU B  27      57.101 -17.163 -38.362  1.00 44.16           C  
ATOM    204  CB  GLU B  27      58.343 -18.303 -40.215  1.00 44.16           C  
ATOM    205  O   GLU B  27      55.920 -16.990 -38.669  1.00 44.16           O  
ATOM    206  CG  GLU B  27      59.164 -18.146 -41.487  1.00 44.16           C  
ATOM    207  CD  GLU B  27      58.862 -19.210 -42.531  1.00 44.16           C  
ATOM    208  OE1 GLU B  27      58.194 -18.895 -43.542  1.00 44.16           O  
ATOM    209  OE2 GLU B  27      59.295 -20.367 -42.335  1.00 44.16           O  
ATOM    210  N   THR B  28      57.336 -17.770 -37.120  1.00 39.56           N  
ATOM    211  CA  THR B  28      56.628 -19.015 -36.845  1.00 39.56           C  
ATOM    212  C   THR B  28      55.142 -18.753 -36.615  1.00 39.56           C  
ATOM    213  CB  THR B  28      57.220 -19.736 -35.620  1.00 39.56           C  
ATOM    214  O   THR B  28      54.695 -17.605 -36.663  1.00 39.56           O  
ATOM    215  CG2 THR B  28      58.696 -20.056 -35.831  1.00 39.56           C  
ATOM    216  OG1 THR B  28      57.086 -18.895 -34.467  1.00 39.56           O  
ATOM    217  N   PRO B  29      54.661 -19.186 -35.356  1.00 38.68           N  
ATOM    218  CA  PRO B  29      53.672 -20.232 -35.088  1.00 38.68           C  
ATOM    219  C   PRO B  29      52.240 -19.701 -35.075  1.00 38.68           C  
ATOM    220  CB  PRO B  29      54.074 -20.752 -33.705  1.00 38.68           C  
ATOM    221  O   PRO B  29      52.026 -18.496 -34.926  1.00 38.68           O  
ATOM    222  CG  PRO B  29      55.177 -19.846 -33.263  1.00 38.68           C  
ATOM    223  CD  PRO B  29      55.370 -18.784 -34.307  1.00 38.68           C  
ATOM    224  N   SER B  30      51.290 -20.646 -35.144  1.00 43.05           N  
ATOM    225  CA  SER B  30      49.898 -20.886 -35.514  1.00 43.05           C  
ATOM    226  C   SER B  30      48.946 -20.392 -34.430  1.00 43.05           C  
ATOM    227  CB  SER B  30      49.661 -22.374 -35.774  1.00 43.05           C  
ATOM    228  O   SER B  30      48.862 -20.986 -33.353  1.00 43.05           O  
ATOM    229  OG  SER B  30      50.181 -22.753 -37.037  1.00 43.05           O  
ATOM    230  N   GLU B  31      48.918 -19.252 -33.955  1.00 41.06           N  
ATOM    231  CA  GLU B  31      48.158 -18.915 -32.755  1.00 41.06           C  
ATOM    232  C   GLU B  31      46.705 -19.364 -32.877  1.00 41.06           C  
ATOM    233  CB  GLU B  31      48.223 -17.410 -32.483  1.00 41.06           C  
ATOM    234  O   GLU B  31      46.037 -19.059 -33.867  1.00 41.06           O  
ATOM    235  CG  GLU B  31      49.543 -16.950 -31.882  1.00 41.06           C  
ATOM    236  CD  GLU B  31      49.527 -15.495 -31.441  1.00 41.06           C  
ATOM    237  OE1 GLU B  31      49.688 -15.227 -30.228  1.00 41.06           O  
ATOM    238  OE2 GLU B  31      49.351 -14.616 -32.314  1.00 41.06           O  
ATOM    239  N   GLY B  32      46.408 -20.471 -32.142  1.00 41.27           N  
ATOM    240  CA  GLY B  32      45.157 -21.198 -31.993  1.00 41.27           C  
ATOM    241  C   GLY B  32      43.966 -20.292 -31.747  1.00 41.27           C  
ATOM    242  O   GLY B  32      44.130 -19.135 -31.355  1.00 41.27           O  
ATOM    243  N   ARG B  33      42.939 -20.476 -32.537  1.00 39.97           N  
ATOM    244  CA  ARG B  33      41.644 -19.819 -32.680  1.00 39.97           C  
ATOM    245  C   ARG B  33      40.866 -19.850 -31.369  1.00 39.97           C  
ATOM    246  CB  ARG B  33      40.825 -20.481 -33.791  1.00 39.97           C  
ATOM    247  O   ARG B  33      40.625 -20.922 -30.809  1.00 39.97           O  
ATOM    248  CG  ARG B  33      40.042 -19.499 -34.648  1.00 39.97           C  
ATOM    249  CD  ARG B  33      39.372 -20.190 -35.827  1.00 39.97           C  
ATOM    250  NE  ARG B  33      38.885 -19.227 -36.810  1.00 39.97           N  
ATOM    251  NH1 ARG B  33      38.318 -20.813 -38.391  1.00 39.97           N  
ATOM    252  NH2 ARG B  33      37.980 -18.588 -38.822  1.00 39.97           N  
ATOM    253  CZ  ARG B  33      38.395 -19.545 -38.006  1.00 39.97           C  
ATOM    254  N   GLN B  34      40.999 -18.911 -30.438  1.00 39.69           N  
ATOM    255  CA  GLN B  34      40.303 -18.725 -29.170  1.00 39.69           C  
ATOM    256  C   GLN B  34      38.794 -18.878 -29.342  1.00 39.69           C  
ATOM    257  CB  GLN B  34      40.627 -17.354 -28.575  1.00 39.69           C  
ATOM    258  O   GLN B  34      38.190 -18.215 -30.188  1.00 39.69           O  
ATOM    259  CG  GLN B  34      41.897 -17.332 -27.735  1.00 39.69           C  
ATOM    260  CD  GLN B  34      41.670 -16.772 -26.344  1.00 39.69           C  
ATOM    261  NE2 GLN B  34      41.797 -17.625 -25.333  1.00 39.69           N  
ATOM    262  OE1 GLN B  34      41.385 -15.581 -26.178  1.00 39.69           O  
ATOM    263  N   PRO B  35      38.257 -20.065 -29.022  1.00 46.44           N  
ATOM    264  CA  PRO B  35      36.816 -20.319 -29.091  1.00 46.44           C  
ATOM    265  C   PRO B  35      35.990 -19.207 -28.449  1.00 46.44           C  
ATOM    266  CB  PRO B  35      36.653 -21.633 -28.323  1.00 46.44           C  
ATOM    267  O   PRO B  35      36.462 -18.534 -27.529  1.00 46.44           O  
ATOM    268  CG  PRO B  35      37.896 -21.754 -27.503  1.00 46.44           C  
ATOM    269  CD  PRO B  35      38.858 -20.684 -27.934  1.00 46.44           C  
ATOM    270  N   SER B  36      35.238 -18.486 -29.193  1.00 48.35           N  
ATOM    271  CA  SER B  36      34.298 -17.429 -28.834  1.00 48.35           C  
ATOM    272  C   SER B  36      33.346 -17.886 -27.734  1.00 48.35           C  
ATOM    273  CB  SER B  36      33.499 -16.984 -30.060  1.00 48.35           C  
ATOM    274  O   SER B  36      32.696 -18.926 -27.861  1.00 48.35           O  
ATOM    275  OG  SER B  36      34.309 -16.225 -30.940  1.00 48.35           O  
ATOM    276  N   PRO B  37      33.587 -17.611 -26.444  1.00 45.58           N  
ATOM    277  CA  PRO B  37      32.668 -17.966 -25.360  1.00 45.58           C  
ATOM    278  C   PRO B  37      31.215 -17.623 -25.683  1.00 45.58           C  
ATOM    279  CB  PRO B  37      33.176 -17.133 -24.180  1.00 45.58           C  
ATOM    280  O   PRO B  37      30.947 -16.626 -26.358  1.00 45.58           O  
ATOM    281  CG  PRO B  37      33.951 -16.018 -24.804  1.00 45.58           C  
ATOM    282  CD  PRO B  37      34.224 -16.372 -26.238  1.00 45.58           C  
ATOM    283  N   SER B  38      30.341 -18.561 -26.031  1.00 48.61           N  
ATOM    284  CA  SER B  38      28.894 -18.471 -26.196  1.00 48.61           C  
ATOM    285  C   SER B  38      28.256 -17.681 -25.058  1.00 48.61           C  
ATOM    286  CB  SER B  38      28.275 -19.867 -26.269  1.00 48.61           C  
ATOM    287  O   SER B  38      28.668 -17.804 -23.903  1.00 48.61           O  
ATOM    288  OG  SER B  38      28.599 -20.498 -27.496  1.00 48.61           O  
ATOM    289  N   PRO B  39      27.625 -16.576 -25.306  1.00 46.10           N  
ATOM    290  CA  PRO B  39      26.896 -15.776 -24.319  1.00 46.10           C  
ATOM    291  C   PRO B  39      26.044 -16.629 -23.381  1.00 46.10           C  
ATOM    292  CB  PRO B  39      26.016 -14.868 -25.181  1.00 46.10           C  
ATOM    293  O   PRO B  39      25.491 -17.649 -23.800  1.00 46.10           O  
ATOM    294  CG  PRO B  39      25.926 -15.564 -26.500  1.00 46.10           C  
ATOM    295  CD  PRO B  39      26.956 -16.656 -26.535  1.00 46.10           C  
ATOM    296  N   SER B  40      26.455 -17.001 -22.211  1.00 47.31           N  
ATOM    297  CA  SER B  40      25.653 -17.644 -21.175  1.00 47.31           C  
ATOM    298  C   SER B  40      24.253 -17.043 -21.109  1.00 47.31           C  
ATOM    299  CB  SER B  40      26.336 -17.518 -19.813  1.00 47.31           C  
ATOM    300  O   SER B  40      24.092 -15.822 -21.165  1.00 47.31           O  
ATOM    301  OG  SER B  40      27.592 -18.175 -19.817  1.00 47.31           O  
ATOM    302  N   PRO B  41      23.151 -17.679 -21.490  1.00 42.55           N  
ATOM    303  CA  PRO B  41      21.770 -17.235 -21.293  1.00 42.55           C  
ATOM    304  C   PRO B  41      21.550 -16.574 -19.933  1.00 42.55           C  
ATOM    305  CB  PRO B  41      20.963 -18.530 -21.406  1.00 42.55           C  
ATOM    306  O   PRO B  41      22.079 -17.044 -18.922  1.00 42.55           O  
ATOM    307  CG  PRO B  41      21.984 -19.597 -21.639  1.00 42.55           C  
ATOM    308  CD  PRO B  41      23.349 -18.992 -21.482  1.00 42.55           C  
ATOM    309  N   THR B  42      21.595 -15.301 -19.828  1.00 45.26           N  
ATOM    310  CA  THR B  42      21.112 -14.559 -18.669  1.00 45.26           C  
ATOM    311  C   THR B  42      19.947 -15.289 -18.007  1.00 45.26           C  
ATOM    312  CB  THR B  42      20.674 -13.135 -19.058  1.00 45.26           C  
ATOM    313  O   THR B  42      18.951 -15.603 -18.662  1.00 45.26           O  
ATOM    314  CG2 THR B  42      20.564 -12.238 -17.830  1.00 45.26           C  
ATOM    315  OG1 THR B  42      21.637 -12.576 -19.960  1.00 45.26           O  
ATOM    316  N   GLU B  43      20.094 -16.205 -17.138  1.00 45.30           N  
ATOM    317  CA  GLU B  43      19.115 -16.814 -16.243  1.00 45.30           C  
ATOM    318  C   GLU B  43      18.039 -15.811 -15.838  1.00 45.30           C  
ATOM    319  CB  GLU B  43      19.803 -17.379 -14.998  1.00 45.30           C  
ATOM    320  O   GLU B  43      18.341 -14.777 -15.238  1.00 45.30           O  
ATOM    321  CG  GLU B  43      18.912 -18.287 -14.161  1.00 45.30           C  
ATOM    322  CD  GLU B  43      19.662 -19.006 -13.052  1.00 45.30           C  
ATOM    323  OE1 GLU B  43      19.042 -19.337 -12.015  1.00 45.30           O  
ATOM    324  OE2 GLU B  43      20.880 -19.241 -13.219  1.00 45.30           O  
ATOM    325  N   ARG B  44      17.036 -15.427 -16.657  1.00 42.92           N  
ATOM    326  CA  ARG B  44      15.817 -14.689 -16.344  1.00 42.92           C  
ATOM    327  C   ARG B  44      15.361 -14.966 -14.916  1.00 42.92           C  
ATOM    328  CB  ARG B  44      14.703 -15.049 -17.329  1.00 42.92           C  
ATOM    329  O   ARG B  44      15.358 -16.116 -14.471  1.00 42.92           O  
ATOM    330  CG  ARG B  44      14.644 -14.144 -18.550  1.00 42.92           C  
ATOM    331  CD  ARG B  44      13.475 -14.499 -19.459  1.00 42.92           C  
ATOM    332  NE  ARG B  44      13.756 -14.168 -20.852  1.00 42.92           N  
ATOM    333  NH1 ARG B  44      12.584 -12.177 -20.832  1.00 42.92           N  
ATOM    334  NH2 ARG B  44      13.642 -12.870 -22.744  1.00 42.92           N  
ATOM    335  CZ  ARG B  44      13.327 -13.072 -21.473  1.00 42.92           C  
ATOM    336  N   ALA B  45      15.684 -14.165 -13.924  1.00 49.79           N  
ATOM    337  CA  ALA B  45      15.071 -14.303 -12.606  1.00 49.79           C  
ATOM    338  C   ALA B  45      13.672 -14.902 -12.711  1.00 49.79           C  
ATOM    339  CB  ALA B  45      15.016 -12.950 -11.901  1.00 49.79           C  
ATOM    340  O   ALA B  45      12.934 -14.609 -13.655  1.00 49.79           O  
ATOM    341  N   PRO B  46      13.372 -15.922 -11.994  1.00 49.94           N  
ATOM    342  CA  PRO B  46      12.029 -16.502 -12.070  1.00 49.94           C  
ATOM    343  C   PRO B  46      10.925 -15.453 -11.961  1.00 49.94           C  
ATOM    344  CB  PRO B  46      11.991 -17.461 -10.878  1.00 49.94           C  
ATOM    345  O   PRO B  46      11.131 -14.396 -11.358  1.00 49.94           O  
ATOM    346  CG  PRO B  46      13.252 -17.184 -10.125  1.00 49.94           C  
ATOM    347  CD  PRO B  46      14.067 -16.194 -10.907  1.00 49.94           C  
ATOM    348  N   ALA B  47       9.990 -15.320 -12.906  1.00 50.28           N  
ATOM    349  CA  ALA B  47       8.743 -14.559 -12.941  1.00 50.28           C  
ATOM    350  C   ALA B  47       8.289 -14.187 -11.532  1.00 50.28           C  
ATOM    351  CB  ALA B  47       7.654 -15.355 -13.655  1.00 50.28           C  
ATOM    352  O   ALA B  47       7.819 -13.071 -11.299  1.00 50.28           O  
ATOM    353  N   SER B  48       8.587 -15.055 -10.508  1.00 55.53           N  
ATOM    354  CA  SER B  48       8.081 -14.807  -9.161  1.00 55.53           C  
ATOM    355  C   SER B  48       8.862 -13.692  -8.474  1.00 55.53           C  
ATOM    356  CB  SER B  48       8.149 -16.082  -8.320  1.00 55.53           C  
ATOM    357  O   SER B  48       8.291 -12.899  -7.723  1.00 55.53           O  
ATOM    358  OG  SER B  48       9.485 -16.543  -8.211  1.00 55.53           O  
ATOM    359  N   GLU B  49      10.219 -13.583  -8.770  1.00 58.30           N  
ATOM    360  CA  GLU B  49      11.034 -12.566  -8.113  1.00 58.30           C  
ATOM    361  C   GLU B  49      10.688 -11.169  -8.622  1.00 58.30           C  
ATOM    362  CB  GLU B  49      12.523 -12.849  -8.328  1.00 58.30           C  
ATOM    363  O   GLU B  49      10.619 -10.218  -7.840  1.00 58.30           O  
ATOM    364  CG  GLU B  49      13.405 -12.414  -7.166  1.00 58.30           C  
ATOM    365  CD  GLU B  49      14.061 -13.579  -6.442  1.00 58.30           C  
ATOM    366  OE1 GLU B  49      14.685 -13.359  -5.379  1.00 58.30           O  
ATOM    367  OE2 GLU B  49      13.950 -14.721  -6.941  1.00 58.30           O  
ATOM    368  N   GLU B  50      10.463 -11.143  -9.871  1.00 62.24           N  
ATOM    369  CA  GLU B  50      10.111  -9.852 -10.455  1.00 62.24           C  
ATOM    370  C   GLU B  50       8.728  -9.398  -9.995  1.00 62.24           C  
ATOM    371  CB  GLU B  50      10.160  -9.921 -11.983  1.00 62.24           C  
ATOM    372  O   GLU B  50       8.485  -8.200  -9.831  1.00 62.24           O  
ATOM    373  CG  GLU B  50      11.534  -9.625 -12.568  1.00 62.24           C  
ATOM    374  CD  GLU B  50      11.568  -9.698 -14.086  1.00 62.24           C  
ATOM    375  OE1 GLU B  50      12.661  -9.545 -14.677  1.00 62.24           O  
ATOM    376  OE2 GLU B  50      10.492  -9.908 -14.690  1.00 62.24           O  
ATOM    377  N   GLU B  51       8.027 -10.409  -9.564  1.00 64.10           N  
ATOM    378  CA  GLU B  51       6.629 -10.144  -9.238  1.00 64.10           C  
ATOM    379  C   GLU B  51       6.500  -9.449  -7.885  1.00 64.10           C  
ATOM    380  CB  GLU B  51       5.821 -11.444  -9.239  1.00 64.10           C  
ATOM    381  O   GLU B  51       5.573  -8.664  -7.671  1.00 64.10           O  
ATOM    382  CG  GLU B  51       5.649 -12.059 -10.621  1.00 64.10           C  
ATOM    383  CD  GLU B  51       4.739 -13.277 -10.626  1.00 64.10           C  
ATOM    384  OE1 GLU B  51       4.156 -13.595 -11.687  1.00 64.10           O  
ATOM    385  OE2 GLU B  51       4.607 -13.919  -9.559  1.00 64.10           O  
ATOM    386  N   PHE B  52       7.523  -9.406  -7.055  1.00 71.57           N  
ATOM    387  CA  PHE B  52       7.344  -8.854  -5.717  1.00 71.57           C  
ATOM    388  C   PHE B  52       8.395  -7.788  -5.427  1.00 71.57           C  
ATOM    389  CB  PHE B  52       7.415  -9.962  -4.662  1.00 71.57           C  
ATOM    390  O   PHE B  52       8.686  -7.497  -4.265  1.00 71.57           O  
ATOM    391  CG  PHE B  52       6.343 -11.008  -4.809  1.00 71.57           C  
ATOM    392  CD1 PHE B  52       5.031 -10.736  -4.443  1.00 71.57           C  
ATOM    393  CD2 PHE B  52       6.649 -12.266  -5.314  1.00 71.57           C  
ATOM    394  CE1 PHE B  52       4.037 -11.703  -4.577  1.00 71.57           C  
ATOM    395  CE2 PHE B  52       5.661 -13.237  -5.451  1.00 71.57           C  
ATOM    396  CZ  PHE B  52       4.356 -12.954  -5.081  1.00 71.57           C  
ATOM    397  N   GLN B  53       8.920  -7.213  -6.503  1.00 79.22           N  
ATOM    398  CA  GLN B  53       9.901  -6.140  -6.381  1.00 79.22           C  
ATOM    399  C   GLN B  53       9.316  -4.942  -5.640  1.00 79.22           C  
ATOM    400  CB  GLN B  53      10.402  -5.711  -7.761  1.00 79.22           C  
ATOM    401  O   GLN B  53      10.052  -4.157  -5.038  1.00 79.22           O  
ATOM    402  CG  GLN B  53      11.187  -6.790  -8.494  1.00 79.22           C  
ATOM    403  CD  GLN B  53      11.798  -6.293  -9.791  1.00 79.22           C  
ATOM    404  NE2 GLN B  53      11.276  -6.772 -10.914  1.00 79.22           N  
ATOM    405  OE1 GLN B  53      12.732  -5.485  -9.782  1.00 79.22           O  
ATOM    406  N   PHE B  54       8.015  -4.874  -5.606  1.00 78.28           N  
ATOM    407  CA  PHE B  54       7.359  -3.759  -4.933  1.00 78.28           C  
ATOM    408  C   PHE B  54       7.499  -3.882  -3.421  1.00 78.28           C  
ATOM    409  CB  PHE B  54       5.879  -3.692  -5.320  1.00 78.28           C  
ATOM    410  O   PHE B  54       7.205  -2.936  -2.686  1.00 78.28           O  
ATOM    411  CG  PHE B  54       5.126  -4.971  -5.067  1.00 78.28           C  
ATOM    412  CD1 PHE B  54       5.032  -5.945  -6.053  1.00 78.28           C  
ATOM    413  CD2 PHE B  54       4.513  -5.198  -3.842  1.00 78.28           C  
ATOM    414  CE1 PHE B  54       4.336  -7.129  -5.822  1.00 78.28           C  
ATOM    415  CE2 PHE B  54       3.817  -6.380  -3.603  1.00 78.28           C  
ATOM    416  CZ  PHE B  54       3.729  -7.343  -4.595  1.00 78.28           C  
ATOM    417  N   LEU B  55       7.956  -5.019  -2.967  1.00 86.17           N  
ATOM    418  CA  LEU B  55       8.151  -5.229  -1.537  1.00 86.17           C  
ATOM    419  C   LEU B  55       9.618  -5.062  -1.157  1.00 86.17           C  
ATOM    420  CB  LEU B  55       7.661  -6.621  -1.128  1.00 86.17           C  
ATOM    421  O   LEU B  55      10.069  -5.608  -0.148  1.00 86.17           O  
ATOM    422  CG  LEU B  55       6.145  -6.819  -1.080  1.00 86.17           C  
ATOM    423  CD1 LEU B  55       5.809  -8.299  -0.927  1.00 86.17           C  
ATOM    424  CD2 LEU B  55       5.535  -6.007   0.057  1.00 86.17           C  
ATOM    425  N   ARG B  56      10.357  -4.425  -2.012  1.00 90.73           N  
ATOM    426  CA  ARG B  56      11.757  -4.104  -1.756  1.00 90.73           C  
ATOM    427  C   ARG B  56      11.926  -2.630  -1.406  1.00 90.73           C  
ATOM    428  CB  ARG B  56      12.620  -4.456  -2.970  1.00 90.73           C  
ATOM    429  O   ARG B  56      11.043  -1.815  -1.683  1.00 90.73           O  
ATOM    430  CG  ARG B  56      12.655  -5.942  -3.291  1.00 90.73           C  
ATOM    431  CD  ARG B  56      13.625  -6.252  -4.422  1.00 90.73           C  
ATOM    432  NE  ARG B  56      13.647  -7.678  -4.738  1.00 90.73           N  
ATOM    433  NH1 ARG B  56      15.942  -7.803  -4.967  1.00 90.73           N  
ATOM    434  NH2 ARG B  56      14.652  -9.674  -5.266  1.00 90.73           N  
ATOM    435  CZ  ARG B  56      14.747  -8.382  -4.990  1.00 90.73           C  
ATOM    436  N   CYS B  57      12.980  -2.426  -0.749  1.00 94.36           N  
ATOM    437  CA  CYS B  57      13.370  -1.032  -0.573  1.00 94.36           C  
ATOM    438  C   CYS B  57      13.460  -0.317  -1.916  1.00 94.36           C  
ATOM    439  CB  CYS B  57      14.710  -0.938   0.156  1.00 94.36           C  
ATOM    440  O   CYS B  57      14.092  -0.817  -2.849  1.00 94.36           O  
ATOM    441  SG  CYS B  57      15.364   0.742   0.264  1.00 94.36           S  
ATOM    442  N   GLN B  58      12.860   0.934  -1.966  1.00 92.94           N  
ATOM    443  CA  GLN B  58      12.772   1.632  -3.244  1.00 92.94           C  
ATOM    444  C   GLN B  58      14.092   2.316  -3.589  1.00 92.94           C  
ATOM    445  CB  GLN B  58      11.640   2.660  -3.218  1.00 92.94           C  
ATOM    446  O   GLN B  58      14.281   2.782  -4.714  1.00 92.94           O  
ATOM    447  CG  GLN B  58      10.252   2.050  -3.363  1.00 92.94           C  
ATOM    448  CD  GLN B  58       9.464   2.069  -2.066  1.00 92.94           C  
ATOM    449  NE2 GLN B  58       8.175   1.761  -2.152  1.00 92.94           N  
ATOM    450  OE1 GLN B  58      10.010   2.358  -0.997  1.00 92.94           O  
ATOM    451  N   GLN B  59      14.991   2.299  -2.688  1.00 94.96           N  
ATOM    452  CA  GLN B  59      16.306   2.879  -2.945  1.00 94.96           C  
ATOM    453  C   GLN B  59      17.324   1.798  -3.296  1.00 94.96           C  
ATOM    454  CB  GLN B  59      16.786   3.679  -1.733  1.00 94.96           C  
ATOM    455  O   GLN B  59      17.965   1.861  -4.348  1.00 94.96           O  
ATOM    456  CG  GLN B  59      18.176   4.278  -1.904  1.00 94.96           C  
ATOM    457  CD  GLN B  59      18.238   5.309  -3.015  1.00 94.96           C  
ATOM    458  NE2 GLN B  59      19.446   5.756  -3.343  1.00 94.96           N  
ATOM    459  OE1 GLN B  59      17.209   5.702  -3.574  1.00 94.96           O  
ATOM    460  N   CYS B  60      17.499   0.795  -2.540  1.00 96.06           N  
ATOM    461  CA  CYS B  60      18.547  -0.196  -2.761  1.00 96.06           C  
ATOM    462  C   CYS B  60      17.998  -1.417  -3.491  1.00 96.06           C  
ATOM    463  CB  CYS B  60      19.170  -0.623  -1.432  1.00 96.06           C  
ATOM    464  O   CYS B  60      18.762  -2.281  -3.925  1.00 96.06           O  
ATOM    465  SG  CYS B  60      18.028  -1.497  -0.340  1.00 96.06           S  
ATOM    466  N   GLN B  61      16.748  -1.558  -3.558  1.00 92.83           N  
ATOM    467  CA  GLN B  61      16.051  -2.605  -4.298  1.00 92.83           C  
ATOM    468  C   GLN B  61      16.253  -3.969  -3.644  1.00 92.83           C  
ATOM    469  CB  GLN B  61      16.526  -2.644  -5.751  1.00 92.83           C  
ATOM    470  O   GLN B  61      15.926  -5.001  -4.234  1.00 92.83           O  
ATOM    471  CG  GLN B  61      16.201  -1.382  -6.539  1.00 92.83           C  
ATOM    472  CD  GLN B  61      14.712  -1.099  -6.605  1.00 92.83           C  
ATOM    473  NE2 GLN B  61      14.333   0.150  -6.355  1.00 92.83           N  
ATOM    474  OE1 GLN B  61      13.907  -1.996  -6.879  1.00 92.83           O  
ATOM    475  N   ALA B  62      16.744  -3.984  -2.473  1.00 93.37           N  
ATOM    476  CA  ALA B  62      16.842  -5.198  -1.668  1.00 93.37           C  
ATOM    477  C   ALA B  62      15.631  -5.348  -0.751  1.00 93.37           C  
ATOM    478  CB  ALA B  62      18.129  -5.189  -0.846  1.00 93.37           C  
ATOM    479  O   ALA B  62      14.815  -4.430  -0.636  1.00 93.37           O  
ATOM    480  N   GLU B  63      15.498  -6.519  -0.238  1.00 91.95           N  
ATOM    481  CA  GLU B  63      14.483  -6.676   0.799  1.00 91.95           C  
ATOM    482  C   GLU B  63      14.668  -5.648   1.912  1.00 91.95           C  
ATOM    483  CB  GLU B  63      14.522  -8.092   1.380  1.00 91.95           C  
ATOM    484  O   GLU B  63      15.772  -5.485   2.436  1.00 91.95           O  
ATOM    485  CG  GLU B  63      13.394  -8.387   2.358  1.00 91.95           C  
ATOM    486  CD  GLU B  63      13.403  -9.818   2.871  1.00 91.95           C  
ATOM    487  OE1 GLU B  63      12.647 -10.128   3.819  1.00 91.95           O  
ATOM    488  OE2 GLU B  63      14.174 -10.636   2.320  1.00 91.95           O  
ATOM    489  N   ALA B  64      13.616  -4.977   2.244  1.00 95.00           N  
ATOM    490  CA  ALA B  64      13.706  -3.882   3.207  1.00 95.00           C  
ATOM    491  C   ALA B  64      13.765  -4.413   4.636  1.00 95.00           C  
ATOM    492  CB  ALA B  64      12.522  -2.933   3.044  1.00 95.00           C  
ATOM    493  O   ALA B  64      12.769  -4.918   5.160  1.00 95.00           O  
ATOM    494  N   LYS B  65      14.918  -4.286   5.165  1.00 95.34           N  
ATOM    495  CA  LYS B  65      15.039  -4.563   6.593  1.00 95.34           C  
ATOM    496  C   LYS B  65      14.536  -3.388   7.426  1.00 95.34           C  
ATOM    497  CB  LYS B  65      16.490  -4.880   6.958  1.00 95.34           C  
ATOM    498  O   LYS B  65      14.983  -2.254   7.242  1.00 95.34           O  
ATOM    499  CG  LYS B  65      17.018  -6.166   6.337  1.00 95.34           C  
ATOM    500  CD  LYS B  65      18.376  -6.547   6.911  1.00 95.34           C  
ATOM    501  CE  LYS B  65      18.919  -7.816   6.269  1.00 95.34           C  
ATOM    502  NZ  LYS B  65      20.280  -8.158   6.780  1.00 95.34           N  
ATOM    503  N   CYS B  66      13.564  -3.719   8.329  1.00 95.32           N  
ATOM    504  CA  CYS B  66      12.952  -2.656   9.118  1.00 95.32           C  
ATOM    505  C   CYS B  66      12.430  -1.541   8.219  1.00 95.32           C  
ATOM    506  CB  CYS B  66      13.956  -2.087  10.120  1.00 95.32           C  
ATOM    507  O   CYS B  66      12.890  -0.401   8.307  1.00 95.32           O  
ATOM    508  SG  CYS B  66      14.545  -3.296  11.326  1.00 95.32           S  
ATOM    509  N   PRO B  67      11.523  -1.752   7.366  1.00 96.10           N  
ATOM    510  CA  PRO B  67      10.983  -0.784   6.409  1.00 96.10           C  
ATOM    511  C   PRO B  67      10.406   0.457   7.087  1.00 96.10           C  
ATOM    512  CB  PRO B  67       9.887  -1.573   5.690  1.00 96.10           C  
ATOM    513  O   PRO B  67       9.678   0.342   8.076  1.00 96.10           O  
ATOM    514  CG  PRO B  67       9.650  -2.771   6.552  1.00 96.10           C  
ATOM    515  CD  PRO B  67      10.826  -2.937   7.472  1.00 96.10           C  
ATOM    516  N   LYS B  68      10.742   1.549   6.564  1.00 94.30           N  
ATOM    517  CA  LYS B  68      10.281   2.843   7.061  1.00 94.30           C  
ATOM    518  C   LYS B  68       9.440   3.566   6.012  1.00 94.30           C  
ATOM    519  CB  LYS B  68      11.468   3.714   7.473  1.00 94.30           C  
ATOM    520  O   LYS B  68       9.825   3.640   4.844  1.00 94.30           O  
ATOM    521  CG  LYS B  68      12.332   3.106   8.568  1.00 94.30           C  
ATOM    522  CD  LYS B  68      11.599   3.070   9.903  1.00 94.30           C  
ATOM    523  CE  LYS B  68      12.518   2.631  11.034  1.00 94.30           C  
ATOM    524  NZ  LYS B  68      11.777   2.479  12.322  1.00 94.30           N  
ATOM    525  N   LEU B  69       8.331   4.057   6.345  1.00 91.97           N  
ATOM    526  CA  LEU B  69       7.451   4.818   5.466  1.00 91.97           C  
ATOM    527  C   LEU B  69       7.709   6.315   5.601  1.00 91.97           C  
ATOM    528  CB  LEU B  69       5.984   4.512   5.779  1.00 91.97           C  
ATOM    529  O   LEU B  69       7.564   6.879   6.688  1.00 91.97           O  
ATOM    530  CG  LEU B  69       4.947   5.111   4.827  1.00 91.97           C  
ATOM    531  CD1 LEU B  69       5.072   4.482   3.444  1.00 91.97           C  
ATOM    532  CD2 LEU B  69       3.539   4.922   5.382  1.00 91.97           C  
ATOM    533  N   LEU B  70       8.005   6.915   4.513  1.00 88.43           N  
ATOM    534  CA  LEU B  70       8.262   8.351   4.488  1.00 88.43           C  
ATOM    535  C   LEU B  70       6.969   9.131   4.280  1.00 88.43           C  
ATOM    536  CB  LEU B  70       9.264   8.697   3.383  1.00 88.43           C  
ATOM    537  O   LEU B  70       5.967   8.571   3.827  1.00 88.43           O  
ATOM    538  CG  LEU B  70      10.741   8.469   3.711  1.00 88.43           C  
ATOM    539  CD1 LEU B  70      11.095   6.993   3.560  1.00 88.43           C  
ATOM    540  CD2 LEU B  70      11.626   9.331   2.818  1.00 88.43           C  
ATOM    541  N   PRO B  71       6.977  10.381   4.624  1.00 85.19           N  
ATOM    542  CA  PRO B  71       5.776  11.197   4.432  1.00 85.19           C  
ATOM    543  C   PRO B  71       5.284  11.192   2.987  1.00 85.19           C  
ATOM    544  CB  PRO B  71       6.231  12.598   4.850  1.00 85.19           C  
ATOM    545  O   PRO B  71       4.088  11.363   2.737  1.00 85.19           O  
ATOM    546  CG  PRO B  71       7.365  12.365   5.795  1.00 85.19           C  
ATOM    547  CD  PRO B  71       8.098  11.127   5.365  1.00 85.19           C  
ATOM    548  N   CYS B  72       6.216  11.006   2.030  1.00 84.71           N  
ATOM    549  CA  CYS B  72       5.857  10.963   0.617  1.00 84.71           C  
ATOM    550  C   CYS B  72       5.328   9.587   0.230  1.00 84.71           C  
ATOM    551  CB  CYS B  72       7.061  11.320  -0.254  1.00 84.71           C  
ATOM    552  O   CYS B  72       4.936   9.368  -0.917  1.00 84.71           O  
ATOM    553  SG  CYS B  72       8.398  10.107  -0.179  1.00 84.71           S  
ATOM    554  N   LEU B  73       5.338   8.660   1.171  1.00 88.58           N  
ATOM    555  CA  LEU B  73       4.747   7.330   1.072  1.00 88.58           C  
ATOM    556  C   LEU B  73       5.706   6.358   0.394  1.00 88.58           C  
ATOM    557  CB  LEU B  73       3.427   7.386   0.299  1.00 88.58           C  
ATOM    558  O   LEU B  73       5.341   5.215   0.111  1.00 88.58           O  
ATOM    559  CG  LEU B  73       2.288   8.167   0.958  1.00 88.58           C  
ATOM    560  CD1 LEU B  73       1.020   8.065   0.116  1.00 88.58           C  
ATOM    561  CD2 LEU B  73       2.039   7.656   2.373  1.00 88.58           C  
ATOM    562  N   HIS B  74       6.876   6.773   0.136  1.00 90.55           N  
ATOM    563  CA  HIS B  74       7.912   5.821  -0.250  1.00 90.55           C  
ATOM    564  C   HIS B  74       8.448   5.067   0.962  1.00 90.55           C  
ATOM    565  CB  HIS B  74       9.055   6.537  -0.972  1.00 90.55           C  
ATOM    566  O   HIS B  74       8.518   5.622   2.062  1.00 90.55           O  
ATOM    567  CG  HIS B  74       8.696   7.009  -2.345  1.00 90.55           C  
ATOM    568  CD2 HIS B  74       8.349   6.322  -3.459  1.00 90.55           C  
ATOM    569  ND1 HIS B  74       8.673   8.343  -2.690  1.00 90.55           N  
ATOM    570  CE1 HIS B  74       8.324   8.456  -3.961  1.00 90.55           C  
ATOM    571  NE2 HIS B  74       8.122   7.244  -4.450  1.00 90.55           N  
ATOM    572  N   THR B  75       8.853   3.838   0.620  1.00 93.51           N  
ATOM    573  CA  THR B  75       9.382   2.996   1.688  1.00 93.51           C  
ATOM    574  C   THR B  75      10.877   2.756   1.498  1.00 93.51           C  
ATOM    575  CB  THR B  75       8.646   1.645   1.750  1.00 93.51           C  
ATOM    576  O   THR B  75      11.322   2.421   0.399  1.00 93.51           O  
ATOM    577  CG2 THR B  75       9.218   0.758   2.851  1.00 93.51           C  
ATOM    578  OG1 THR B  75       7.256   1.876   2.011  1.00 93.51           O  
ATOM    579  N   LEU B  76      11.620   2.953   2.561  1.00 95.47           N  
ATOM    580  CA  LEU B  76      13.052   2.681   2.618  1.00 95.47           C  
ATOM    581  C   LEU B  76      13.375   1.708   3.747  1.00 95.47           C  
ATOM    582  CB  LEU B  76      13.838   3.981   2.808  1.00 95.47           C  
ATOM    583  O   LEU B  76      12.665   1.660   4.754  1.00 95.47           O  
ATOM    584  CG  LEU B  76      13.654   5.048   1.728  1.00 95.47           C  
ATOM    585  CD1 LEU B  76      14.529   6.261   2.028  1.00 95.47           C  
ATOM    586  CD2 LEU B  76      13.976   4.477   0.352  1.00 95.47           C  
ATOM    587  N   CYS B  77      14.353   0.904   3.464  1.00 96.27           N  
ATOM    588  CA  CYS B  77      14.912   0.190   4.606  1.00 96.27           C  
ATOM    589  C   CYS B  77      15.589   1.154   5.574  1.00 96.27           C  
ATOM    590  CB  CYS B  77      15.914  -0.866   4.140  1.00 96.27           C  
ATOM    591  O   CYS B  77      15.905   2.287   5.208  1.00 96.27           O  
ATOM    592  SG  CYS B  77      17.432  -0.174   3.448  1.00 96.27           S  
ATOM    593  N   SER B  78      15.794   0.668   6.744  1.00 95.27           N  
ATOM    594  CA  SER B  78      16.395   1.523   7.763  1.00 95.27           C  
ATOM    595  C   SER B  78      17.779   2.002   7.336  1.00 95.27           C  
ATOM    596  CB  SER B  78      16.492   0.781   9.096  1.00 95.27           C  
ATOM    597  O   SER B  78      18.164   3.137   7.622  1.00 95.27           O  
ATOM    598  OG  SER B  78      17.250  -0.408   8.957  1.00 95.27           O  
ATOM    599  N   GLY B  79      18.534   1.168   6.673  1.00 95.08           N  
ATOM    600  CA  GLY B  79      19.854   1.535   6.186  1.00 95.08           C  
ATOM    601  C   GLY B  79      19.827   2.680   5.191  1.00 95.08           C  
ATOM    602  O   GLY B  79      20.569   3.653   5.335  1.00 95.08           O  
ATOM    603  N   CYS B  80      18.980   2.549   4.218  1.00 95.84           N  
ATOM    604  CA  CYS B  80      18.857   3.593   3.207  1.00 95.84           C  
ATOM    605  C   CYS B  80      18.316   4.881   3.816  1.00 95.84           C  
ATOM    606  CB  CYS B  80      17.945   3.133   2.070  1.00 95.84           C  
ATOM    607  O   CYS B  80      18.668   5.977   3.376  1.00 95.84           O  
ATOM    608  SG  CYS B  80      18.710   1.924   0.968  1.00 95.84           S  
ATOM    609  N   LEU B  81      17.407   4.825   4.804  1.00 93.27           N  
ATOM    610  CA  LEU B  81      16.888   6.013   5.472  1.00 93.27           C  
ATOM    611  C   LEU B  81      18.004   6.762   6.193  1.00 93.27           C  
ATOM    612  CB  LEU B  81      15.789   5.632   6.467  1.00 93.27           C  
ATOM    613  O   LEU B  81      18.056   7.994   6.155  1.00 93.27           O  
ATOM    614  CG  LEU B  81      15.137   6.784   7.233  1.00 93.27           C  
ATOM    615  CD1 LEU B  81      14.479   7.760   6.263  1.00 93.27           C  
ATOM    616  CD2 LEU B  81      14.121   6.253   8.237  1.00 93.27           C  
ATOM    617  N   GLU B  82      18.784   5.985   6.871  1.00 91.71           N  
ATOM    618  CA  GLU B  82      19.894   6.587   7.604  1.00 91.71           C  
ATOM    619  C   GLU B  82      20.847   7.316   6.661  1.00 91.71           C  
ATOM    620  CB  GLU B  82      20.654   5.523   8.400  1.00 91.71           C  
ATOM    621  O   GLU B  82      21.413   8.351   7.019  1.00 91.71           O  
ATOM    622  CG  GLU B  82      20.004   5.170   9.730  1.00 91.71           C  
ATOM    623  CD  GLU B  82      20.637   3.964  10.405  1.00 91.71           C  
ATOM    624  OE1 GLU B  82      20.101   3.493  11.434  1.00 91.71           O  
ATOM    625  OE2 GLU B  82      21.679   3.486   9.902  1.00 91.71           O  
ATOM    626  N   ALA B  83      20.927   6.683   5.555  1.00 91.61           N  
ATOM    627  CA  ALA B  83      21.841   7.240   4.561  1.00 91.61           C  
ATOM    628  C   ALA B  83      21.198   8.409   3.820  1.00 91.61           C  
ATOM    629  CB  ALA B  83      22.274   6.161   3.572  1.00 91.61           C  
ATOM    630  O   ALA B  83      21.885   9.173   3.138  1.00 91.61           O  
ATOM    631  N   SER B  84      19.802   8.417   4.087  1.00 84.01           N  
ATOM    632  CA  SER B  84      19.030   9.405   3.341  1.00 84.01           C  
ATOM    633  C   SER B  84      19.021  10.753   4.055  1.00 84.01           C  
ATOM    634  CB  SER B  84      17.595   8.920   3.132  1.00 84.01           C  
ATOM    635  O   SER B  84      19.117  10.811   5.282  1.00 84.01           O  
ATOM    636  OG  SER B  84      16.947   8.717   4.376  1.00 84.01           O  
ATOM    637  N   GLY B  85      19.870  11.721   3.771  1.00 77.89           N  
ATOM    638  CA  GLY B  85      19.806  13.075   4.298  1.00 77.89           C  
ATOM    639  C   GLY B  85      18.405  13.493   4.702  1.00 77.89           C  
ATOM    640  O   GLY B  85      17.655  12.698   5.273  1.00 77.89           O  
ATOM    641  N   MET B  86      17.905  14.676   4.566  1.00 80.58           N  
ATOM    642  CA  MET B  86      16.631  15.268   4.966  1.00 80.58           C  
ATOM    643  C   MET B  86      15.644  15.272   3.804  1.00 80.58           C  
ATOM    644  CB  MET B  86      16.838  16.694   5.481  1.00 80.58           C  
ATOM    645  O   MET B  86      14.744  16.112   3.751  1.00 80.58           O  
ATOM    646  CG  MET B  86      17.571  16.765   6.811  1.00 80.58           C  
ATOM    647  SD  MET B  86      17.169  18.286   7.755  1.00 80.58           S  
ATOM    648  CE  MET B  86      17.467  17.702   9.447  1.00 80.58           C  
ATOM    649  N   GLN B  87      15.912  14.297   2.841  1.00 87.96           N  
ATOM    650  CA  GLN B  87      15.001  14.211   1.705  1.00 87.96           C  
ATOM    651  C   GLN B  87      14.826  12.766   1.247  1.00 87.96           C  
ATOM    652  CB  GLN B  87      15.504  15.072   0.545  1.00 87.96           C  
ATOM    653  O   GLN B  87      15.714  11.935   1.447  1.00 87.96           O  
ATOM    654  CG  GLN B  87      16.815  14.585  -0.058  1.00 87.96           C  
ATOM    655  CD  GLN B  87      17.332  15.498  -1.154  1.00 87.96           C  
ATOM    656  NE2 GLN B  87      18.049  14.924  -2.114  1.00 87.96           N  
ATOM    657  OE1 GLN B  87      17.088  16.708  -1.139  1.00 87.96           O  
ATOM    658  N   CYS B  88      13.676  12.571   0.611  1.00 91.79           N  
ATOM    659  CA  CYS B  88      13.458  11.269  -0.007  1.00 91.79           C  
ATOM    660  C   CYS B  88      14.359  11.084  -1.223  1.00 91.79           C  
ATOM    661  CB  CYS B  88      11.994  11.108  -0.417  1.00 91.79           C  
ATOM    662  O   CYS B  88      14.332  11.895  -2.150  1.00 91.79           O  
ATOM    663  SG  CYS B  88      11.658   9.591  -1.337  1.00 91.79           S  
ATOM    664  N   PRO B  89      15.176  10.030  -1.237  1.00 93.82           N  
ATOM    665  CA  PRO B  89      16.096   9.802  -2.354  1.00 93.82           C  
ATOM    666  C   PRO B  89      15.375   9.406  -3.640  1.00 93.82           C  
ATOM    667  CB  PRO B  89      16.985   8.661  -1.852  1.00 93.82           C  
ATOM    668  O   PRO B  89      15.972   9.434  -4.720  1.00 93.82           O  
ATOM    669  CG  PRO B  89      16.140   7.925  -0.863  1.00 93.82           C  
ATOM    670  CD  PRO B  89      15.216   8.907  -0.201  1.00 93.82           C  
ATOM    671  N   ILE B  90      14.154   9.126  -3.488  1.00 91.82           N  
ATOM    672  CA  ILE B  90      13.401   8.641  -4.639  1.00 91.82           C  
ATOM    673  C   ILE B  90      12.696   9.809  -5.325  1.00 91.82           C  
ATOM    674  CB  ILE B  90      12.373   7.562  -4.227  1.00 91.82           C  
ATOM    675  O   ILE B  90      12.837  10.003  -6.534  1.00 91.82           O  
ATOM    676  CG1 ILE B  90      13.086   6.357  -3.603  1.00 91.82           C  
ATOM    677  CG2 ILE B  90      11.526   7.136  -5.429  1.00 91.82           C  
ATOM    678  CD1 ILE B  90      12.326   5.718  -2.448  1.00 91.82           C  
ATOM    679  N   CYS B  91      11.997  10.687  -4.619  1.00 92.21           N  
ATOM    680  CA  CYS B  91      11.190  11.736  -5.232  1.00 92.21           C  
ATOM    681  C   CYS B  91      11.738  13.117  -4.890  1.00 92.21           C  
ATOM    682  CB  CYS B  91       9.735  11.628  -4.777  1.00 92.21           C  
ATOM    683  O   CYS B  91      11.242  14.128  -5.390  1.00 92.21           O  
ATOM    684  SG  CYS B  91       9.490  11.997  -3.026  1.00 92.21           S  
ATOM    685  N   GLN B  92      12.662  13.211  -3.921  1.00 91.61           N  
ATOM    686  CA  GLN B  92      13.346  14.444  -3.546  1.00 91.61           C  
ATOM    687  C   GLN B  92      12.464  15.313  -2.654  1.00 91.61           C  
ATOM    688  CB  GLN B  92      13.763  15.227  -4.792  1.00 91.61           C  
ATOM    689  O   GLN B  92      12.796  16.468  -2.379  1.00 91.61           O  
ATOM    690  CG  GLN B  92      14.839  14.537  -5.620  1.00 91.61           C  
ATOM    691  CD  GLN B  92      15.110  15.242  -6.936  1.00 91.61           C  
ATOM    692  NE2 GLN B  92      15.302  14.465  -7.996  1.00 91.61           N  
ATOM    693  OE1 GLN B  92      15.145  16.475  -6.999  1.00 91.61           O  
ATOM    694  N   ALA B  93      11.345  14.788  -2.241  1.00 89.36           N  
ATOM    695  CA  ALA B  93      10.519  15.519  -1.283  1.00 89.36           C  
ATOM    696  C   ALA B  93      11.285  15.787   0.009  1.00 89.36           C  
ATOM    697  CB  ALA B  93       9.237  14.745  -0.987  1.00 89.36           C  
ATOM    698  O   ALA B  93      12.003  14.916   0.505  1.00 89.36           O  
ATOM    699  N   PRO B  94      11.157  17.015   0.504  1.00 86.44           N  
ATOM    700  CA  PRO B  94      11.852  17.338   1.753  1.00 86.44           C  
ATOM    701  C   PRO B  94      11.223  16.662   2.969  1.00 86.44           C  
ATOM    702  CB  PRO B  94      11.721  18.860   1.846  1.00 86.44           C  
ATOM    703  O   PRO B  94      10.019  16.393   2.977  1.00 86.44           O  
ATOM    704  CG  PRO B  94      10.567  19.199   0.959  1.00 86.44           C  
ATOM    705  CD  PRO B  94      10.403  18.101  -0.052  1.00 86.44           C  
ATOM    706  N   TRP B  95      12.074  16.398   3.814  1.00 78.76           N  
ATOM    707  CA  TRP B  95      11.569  15.963   5.112  1.00 78.76           C  
ATOM    708  C   TRP B  95      10.921  17.123   5.861  1.00 78.76           C  
ATOM    709  CB  TRP B  95      12.697  15.362   5.954  1.00 78.76           C  
ATOM    710  O   TRP B  95      11.476  18.224   5.912  1.00 78.76           O  
ATOM    711  CG  TRP B  95      12.224  14.429   7.029  1.00 78.76           C  
ATOM    712  CD1 TRP B  95      11.700  14.771   8.244  1.00 78.76           C  
ATOM    713  CD2 TRP B  95      12.237  12.999   6.985  1.00 78.76           C  
ATOM    714  CE2 TRP B  95      11.705  12.538   8.210  1.00 78.76           C  
ATOM    715  CE3 TRP B  95      12.647  12.061   6.028  1.00 78.76           C  
ATOM    716  NE1 TRP B  95      11.386  13.638   8.959  1.00 78.76           N  
ATOM    717  CH2 TRP B  95      11.981  10.283   7.548  1.00 78.76           C  
ATOM    718  CZ2 TRP B  95      11.572  11.179   8.502  1.00 78.76           C  
ATOM    719  CZ3 TRP B  95      12.514  10.709   6.320  1.00 78.76           C  
ATOM    720  N   PRO B  96       9.661  16.983   6.205  1.00 70.21           N  
ATOM    721  CA  PRO B  96       9.090  18.124   6.925  1.00 70.21           C  
ATOM    722  C   PRO B  96      10.011  18.650   8.023  1.00 70.21           C  
ATOM    723  CB  PRO B  96       7.800  17.554   7.521  1.00 70.21           C  
ATOM    724  O   PRO B  96      10.637  17.864   8.739  1.00 70.21           O  
ATOM    725  CG  PRO B  96       7.659  16.200   6.903  1.00 70.21           C  
ATOM    726  CD  PRO B  96       8.947  15.856   6.210  1.00 70.21           C  
ATOM    727  N   LEU B  97      10.409  19.899   7.930  1.00 61.80           N  
ATOM    728  CA  LEU B  97      11.244  20.623   8.882  1.00 61.80           C  
ATOM    729  C   LEU B  97      10.595  20.654  10.261  1.00 61.80           C  
ATOM    730  CB  LEU B  97      11.500  22.051   8.393  1.00 61.80           C  
ATOM    731  O   LEU B  97       9.380  20.829  10.376  1.00 61.80           O  
ATOM    732  CG  LEU B  97      12.852  22.308   7.726  1.00 61.80           C  
ATOM    733  CD1 LEU B  97      12.764  22.035   6.228  1.00 61.80           C  
ATOM    734  CD2 LEU B  97      13.316  23.736   7.988  1.00 61.80           C  
ATOM    735  N   GLY B  98      11.488  20.390  11.419  1.00 57.11           N  
ATOM    736  CA  GLY B  98      11.025  20.517  12.792  1.00 57.11           C  
ATOM    737  C   GLY B  98      10.231  19.315  13.267  1.00 57.11           C  
ATOM    738  O   GLY B  98       9.832  19.249  14.432  1.00 57.11           O  
ATOM    739  N   ALA B  99       9.706  18.703  12.317  1.00 51.01           N  
ATOM    740  CA  ALA B  99       8.892  17.568  12.743  1.00 51.01           C  
ATOM    741  C   ALA B  99       9.768  16.381  13.133  1.00 51.01           C  
ATOM    742  CB  ALA B  99       7.919  17.166  11.637  1.00 51.01           C  
ATOM    743  O   ALA B  99      10.643  15.969  12.368  1.00 51.01           O  
ATOM    744  N   ASP B 100      10.451  16.615  14.101  1.00 52.94           N  
ATOM    745  CA  ASP B 100      10.988  15.373  14.648  1.00 52.94           C  
ATOM    746  C   ASP B 100      10.090  14.188  14.304  1.00 52.94           C  
ATOM    747  CB  ASP B 100      11.156  15.483  16.165  1.00 52.94           C  
ATOM    748  O   ASP B 100       9.913  13.279  15.118  1.00 52.94           O  
ATOM    749  CG  ASP B 100      12.358  16.319  16.570  1.00 52.94           C  
ATOM    750  OD1 ASP B 100      13.332  16.404  15.791  1.00 52.94           O  
ATOM    751  OD2 ASP B 100      12.332  16.895  17.679  1.00 52.94           O  
ATOM    752  N   THR B 101       9.308  14.427  13.186  1.00 60.89           N  
ATOM    753  CA  THR B 101       8.493  13.231  13.009  1.00 60.89           C  
ATOM    754  C   THR B 101       9.266  12.157  12.249  1.00 60.89           C  
ATOM    755  CB  THR B 101       7.185  13.551  12.262  1.00 60.89           C  
ATOM    756  O   THR B 101       9.621  12.347  11.084  1.00 60.89           O  
ATOM    757  CG2 THR B 101       6.133  12.474  12.508  1.00 60.89           C  
ATOM    758  OG1 THR B 101       6.678  14.811  12.718  1.00 60.89           O  
ATOM    759  N   PRO B 102       9.737  11.279  12.906  1.00 70.73           N  
ATOM    760  CA  PRO B 102      10.502  10.181  12.310  1.00 70.73           C  
ATOM    761  C   PRO B 102       9.686   9.371  11.305  1.00 70.73           C  
ATOM    762  CB  PRO B 102      10.888   9.324  13.517  1.00 70.73           C  
ATOM    763  O   PRO B 102       8.455   9.446  11.301  1.00 70.73           O  
ATOM    764  CG  PRO B 102       9.989   9.786  14.618  1.00 70.73           C  
ATOM    765  CD  PRO B 102       9.404  11.114  14.230  1.00 70.73           C  
ATOM    766  N   ALA B 103      10.357   8.955  10.247  1.00 83.47           N  
ATOM    767  CA  ALA B 103       9.718   7.929   9.426  1.00 83.47           C  
ATOM    768  C   ALA B 103       9.003   6.898  10.295  1.00 83.47           C  
ATOM    769  CB  ALA B 103      10.748   7.245   8.532  1.00 83.47           C  
ATOM    770  O   ALA B 103       9.460   6.581  11.396  1.00 83.47           O  
ATOM    771  N   LEU B 104       7.860   6.495   9.770  1.00 88.24           N  
ATOM    772  CA  LEU B 104       7.081   5.490  10.486  1.00 88.24           C  
ATOM    773  C   LEU B 104       7.525   4.083  10.101  1.00 88.24           C  
ATOM    774  CB  LEU B 104       5.588   5.663  10.197  1.00 88.24           C  
ATOM    775  O   LEU B 104       7.874   3.831   8.945  1.00 88.24           O  
ATOM    776  CG  LEU B 104       4.958   6.982  10.647  1.00 88.24           C  
ATOM    777  CD1 LEU B 104       3.532   7.096  10.119  1.00 88.24           C  
ATOM    778  CD2 LEU B 104       4.982   7.095  12.167  1.00 88.24           C  
ATOM    779  N   ASP B 105       7.495   3.243  11.160  1.00 90.87           N  
ATOM    780  CA  ASP B 105       7.657   1.834  10.816  1.00 90.87           C  
ATOM    781  C   ASP B 105       6.516   1.352   9.923  1.00 90.87           C  
ATOM    782  CB  ASP B 105       7.732   0.978  12.082  1.00 90.87           C  
ATOM    783  O   ASP B 105       5.343   1.520  10.261  1.00 90.87           O  
ATOM    784  CG  ASP B 105       8.990   1.231  12.895  1.00 90.87           C  
ATOM    785  OD1 ASP B 105      10.049   1.530  12.303  1.00 90.87           O  
ATOM    786  OD2 ASP B 105       8.922   1.126  14.139  1.00 90.87           O  
ATOM    787  N   ASN B 106       6.876   0.869   8.747  1.00 92.42           N  
ATOM    788  CA  ASN B 106       5.876   0.353   7.818  1.00 92.42           C  
ATOM    789  C   ASN B 106       5.533  -1.104   8.117  1.00 92.42           C  
ATOM    790  CB  ASN B 106       6.358   0.500   6.374  1.00 92.42           C  
ATOM    791  O   ASN B 106       5.956  -2.007   7.392  1.00 92.42           O  
ATOM    792  CG  ASN B 106       5.224   0.431   5.370  1.00 92.42           C  
ATOM    793  ND2 ASN B 106       5.459   0.954   4.172  1.00 92.42           N  
ATOM    794  OD1 ASN B 106       4.144  -0.086   5.669  1.00 92.42           O  
ATOM    795  N   VAL B 107       4.722  -1.341   9.146  1.00 87.02           N  
ATOM    796  CA  VAL B 107       4.409  -2.672   9.656  1.00 87.02           C  
ATOM    797  C   VAL B 107       3.636  -3.460   8.603  1.00 87.02           C  
ATOM    798  CB  VAL B 107       3.599  -2.600  10.970  1.00 87.02           C  
ATOM    799  O   VAL B 107       3.762  -4.684   8.517  1.00 87.02           O  
ATOM    800  CG1 VAL B 107       3.795  -3.870  11.796  1.00 87.02           C  
ATOM    801  CG2 VAL B 107       4.000  -1.367  11.777  1.00 87.02           C  
ATOM    802  N   PHE B 108       2.832  -2.749   7.856  1.00 83.53           N  
ATOM    803  CA  PHE B 108       2.105  -3.387   6.765  1.00 83.53           C  
ATOM    804  C   PHE B 108       3.070  -3.977   5.744  1.00 83.53           C  
ATOM    805  CB  PHE B 108       1.168  -2.386   6.083  1.00 83.53           C  
ATOM    806  O   PHE B 108       2.924  -5.132   5.338  1.00 83.53           O  
ATOM    807  CG  PHE B 108       0.336  -2.985   4.982  1.00 83.53           C  
ATOM    808  CD1 PHE B 108       0.625  -2.719   3.649  1.00 83.53           C  
ATOM    809  CD2 PHE B 108      -0.737  -3.816   5.280  1.00 83.53           C  
ATOM    810  CE1 PHE B 108      -0.143  -3.273   2.628  1.00 83.53           C  
ATOM    811  CE2 PHE B 108      -1.509  -4.373   4.264  1.00 83.53           C  
ATOM    812  CZ  PHE B 108      -1.211  -4.099   2.939  1.00 83.53           C  
ATOM    813  N   PHE B 109       3.994  -3.161   5.337  1.00 89.04           N  
ATOM    814  CA  PHE B 109       5.027  -3.573   4.395  1.00 89.04           C  
ATOM    815  C   PHE B 109       5.801  -4.772   4.931  1.00 89.04           C  
ATOM    816  CB  PHE B 109       5.987  -2.415   4.107  1.00 89.04           C  
ATOM    817  O   PHE B 109       6.044  -5.737   4.203  1.00 89.04           O  
ATOM    818  CG  PHE B 109       6.709  -2.538   2.792  1.00 89.04           C  
ATOM    819  CD1 PHE B 109       7.953  -3.153   2.720  1.00 89.04           C  
ATOM    820  CD2 PHE B 109       6.143  -2.037   1.627  1.00 89.04           C  
ATOM    821  CE1 PHE B 109       8.623  -3.268   1.505  1.00 89.04           C  
ATOM    822  CE2 PHE B 109       6.807  -2.148   0.408  1.00 89.04           C  
ATOM    823  CZ  PHE B 109       8.047  -2.763   0.349  1.00 89.04           C  
ATOM    824  N   GLU B 110       6.204  -4.733   6.155  1.00 89.77           N  
ATOM    825  CA  GLU B 110       6.913  -5.826   6.815  1.00 89.77           C  
ATOM    826  C   GLU B 110       6.079  -7.104   6.815  1.00 89.77           C  
ATOM    827  CB  GLU B 110       7.282  -5.439   8.249  1.00 89.77           C  
ATOM    828  O   GLU B 110       6.604  -8.194   6.576  1.00 89.77           O  
ATOM    829  CG  GLU B 110       8.586  -6.055   8.736  1.00 89.77           C  
ATOM    830  CD  GLU B 110       8.905  -5.717  10.184  1.00 89.77           C  
ATOM    831  OE1 GLU B 110       9.955  -6.169  10.695  1.00 89.77           O  
ATOM    832  OE2 GLU B 110       8.100  -4.994  10.811  1.00 89.77           O  
ATOM    833  N   SER B 111       4.877  -7.039   7.129  1.00 84.40           N  
ATOM    834  CA  SER B 111       3.975  -8.186   7.134  1.00 84.40           C  
ATOM    835  C   SER B 111       3.879  -8.820   5.750  1.00 84.40           C  
ATOM    836  CB  SER B 111       2.582  -7.770   7.610  1.00 84.40           C  
ATOM    837  O   SER B 111       3.863 -10.047   5.624  1.00 84.40           O  
ATOM    838  OG  SER B 111       1.696  -8.876   7.600  1.00 84.40           O  
ATOM    839  N   LEU B 112       3.800  -8.004   4.754  1.00 83.88           N  
ATOM    840  CA  LEU B 112       3.758  -8.505   3.385  1.00 83.88           C  
ATOM    841  C   LEU B 112       5.039  -9.259   3.042  1.00 83.88           C  
ATOM    842  CB  LEU B 112       3.550  -7.353   2.399  1.00 83.88           C  
ATOM    843  O   LEU B 112       4.991 -10.321   2.418  1.00 83.88           O  
ATOM    844  CG  LEU B 112       2.118  -6.839   2.249  1.00 83.88           C  
ATOM    845  CD1 LEU B 112       2.104  -5.528   1.470  1.00 83.88           C  
ATOM    846  CD2 LEU B 112       1.243  -7.883   1.563  1.00 83.88           C  
ATOM    847  N   GLN B 113       6.123  -8.695   3.454  1.00 86.82           N  
ATOM    848  CA  GLN B 113       7.398  -9.368   3.231  1.00 86.82           C  
ATOM    849  C   GLN B 113       7.425 -10.735   3.908  1.00 86.82           C  
ATOM    850  CB  GLN B 113       8.556  -8.507   3.739  1.00 86.82           C  
ATOM    851  O   GLN B 113       7.928 -11.706   3.339  1.00 86.82           O  
ATOM    852  CG  GLN B 113       8.904  -7.342   2.823  1.00 86.82           C  
ATOM    853  CD  GLN B 113      10.170  -6.620   3.247  1.00 86.82           C  
ATOM    854  NE2 GLN B 113      10.028  -5.364   3.657  1.00 86.82           N  
ATOM    855  OE1 GLN B 113      11.267  -7.187   3.207  1.00 86.82           O  
ATOM    856  N   ARG B 114       6.989 -10.847   5.109  1.00 84.64           N  
ATOM    857  CA  ARG B 114       6.952 -12.101   5.854  1.00 84.64           C  
ATOM    858  C   ARG B 114       6.083 -13.134   5.146  1.00 84.64           C  
ATOM    859  CB  ARG B 114       6.436 -11.867   7.276  1.00 84.64           C  
ATOM    860  O   ARG B 114       6.460 -14.303   5.040  1.00 84.64           O  
ATOM    861  CG  ARG B 114       7.525 -11.877   8.336  1.00 84.64           C  
ATOM    862  CD  ARG B 114       6.956 -11.659   9.731  1.00 84.64           C  
ATOM    863  NE  ARG B 114       7.703 -10.641  10.465  1.00 84.64           N  
ATOM    864  NH1 ARG B 114       5.906  -9.212  10.722  1.00 84.64           N  
ATOM    865  NH2 ARG B 114       7.957  -8.646  11.575  1.00 84.64           N  
ATOM    866  CZ  ARG B 114       7.187  -9.502  10.919  1.00 84.64           C  
ATOM    867  N   ARG B 115       4.986 -12.762   4.687  1.00 77.59           N  
ATOM    868  CA  ARG B 115       4.074 -13.656   3.982  1.00 77.59           C  
ATOM    869  C   ARG B 115       4.691 -14.152   2.678  1.00 77.59           C  
ATOM    870  CB  ARG B 115       2.744 -12.954   3.698  1.00 77.59           C  
ATOM    871  O   ARG B 115       4.539 -15.321   2.318  1.00 77.59           O  
ATOM    872  CG  ARG B 115       1.807 -12.904   4.894  1.00 77.59           C  
ATOM    873  CD  ARG B 115       0.529 -12.140   4.577  1.00 77.59           C  
ATOM    874  NE  ARG B 115      -0.314 -11.985   5.760  1.00 77.59           N  
ATOM    875  NH1 ARG B 115      -2.070 -13.234   4.927  1.00 77.59           N  
ATOM    876  NH2 ARG B 115      -2.209 -12.305   7.017  1.00 77.59           N  
ATOM    877  CZ  ARG B 115      -1.529 -12.508   5.899  1.00 77.59           C  
ATOM    878  N   LEU B 116       5.275 -13.237   1.998  1.00 79.41           N  
ATOM    879  CA  LEU B 116       5.953 -13.616   0.764  1.00 79.41           C  
ATOM    880  C   LEU B 116       7.068 -14.619   1.042  1.00 79.41           C  
ATOM    881  CB  LEU B 116       6.526 -12.380   0.065  1.00 79.41           C  
ATOM    882  O   LEU B 116       7.312 -15.522   0.238  1.00 79.41           O  
ATOM    883  CG  LEU B 116       5.613 -11.693  -0.952  1.00 79.41           C  
ATOM    884  CD1 LEU B 116       6.206 -10.353  -1.376  1.00 79.41           C  
ATOM    885  CD2 LEU B 116       5.389 -12.592  -2.163  1.00 79.41           C  
ATOM    886  N   SER B 117       7.792 -14.355   2.118  1.00 83.39           N  
ATOM    887  CA  SER B 117       8.859 -15.275   2.497  1.00 83.39           C  
ATOM    888  C   SER B 117       8.315 -16.676   2.757  1.00 83.39           C  
ATOM    889  CB  SER B 117       9.592 -14.765   3.738  1.00 83.39           C  
ATOM    890  O   SER B 117       8.915 -17.668   2.340  1.00 83.39           O  
ATOM    891  OG  SER B 117      10.463 -15.759   4.252  1.00 83.39           O  
ATOM    892  N   VAL B 118       7.220 -16.787   3.395  1.00 77.19           N  
ATOM    893  CA  VAL B 118       6.573 -18.065   3.672  1.00 77.19           C  
ATOM    894  C   VAL B 118       6.126 -18.712   2.364  1.00 77.19           C  
ATOM    895  CB  VAL B 118       5.366 -17.895   4.622  1.00 77.19           C  
ATOM    896  O   VAL B 118       6.280 -19.921   2.178  1.00 77.19           O  
ATOM    897  CG1 VAL B 118       4.587 -19.204   4.745  1.00 77.19           C  
ATOM    898  CG2 VAL B 118       5.832 -17.416   5.996  1.00 77.19           C  
ATOM    899  N   TYR B 119       5.546 -17.880   1.559  1.00 71.05           N  
ATOM    900  CA  TYR B 119       5.120 -18.351   0.246  1.00 71.05           C  
ATOM    901  C   TYR B 119       6.293 -18.943  -0.527  1.00 71.05           C  
ATOM    902  CB  TYR B 119       4.488 -17.210  -0.556  1.00 71.05           C  
ATOM    903  O   TYR B 119       6.176 -20.021  -1.115  1.00 71.05           O  
ATOM    904  CG  TYR B 119       4.049 -17.613  -1.943  1.00 71.05           C  
ATOM    905  CD1 TYR B 119       4.810 -17.280  -3.061  1.00 71.05           C  
ATOM    906  CD2 TYR B 119       2.871 -18.327  -2.137  1.00 71.05           C  
ATOM    907  CE1 TYR B 119       4.408 -17.648  -4.340  1.00 71.05           C  
ATOM    908  CE2 TYR B 119       2.459 -18.700  -3.413  1.00 71.05           C  
ATOM    909  OH  TYR B 119       2.830 -18.724  -5.770  1.00 71.05           O  
ATOM    910  CZ  TYR B 119       3.233 -18.357  -4.506  1.00 71.05           C  
ATOM    911  N   ARG B 120       7.357 -18.334  -0.571  1.00 74.67           N  
ATOM    912  CA  ARG B 120       8.548 -18.780  -1.286  1.00 74.67           C  
ATOM    913  C   ARG B 120       9.071 -20.094  -0.713  1.00 74.67           C  
ATOM    914  CB  ARG B 120       9.642 -17.712  -1.228  1.00 74.67           C  
ATOM    915  O   ARG B 120       9.596 -20.932  -1.448  1.00 74.67           O  
ATOM    916  CG  ARG B 120       9.504 -16.631  -2.289  1.00 74.67           C  
ATOM    917  CD  ARG B 120      10.550 -15.538  -2.120  1.00 74.67           C  
ATOM    918  NE  ARG B 120      11.023 -15.041  -3.409  1.00 74.67           N  
ATOM    919  NH1 ARG B 120      11.830 -13.043  -2.576  1.00 74.67           N  
ATOM    920  NH2 ARG B 120      12.010 -13.514  -4.812  1.00 74.67           N  
ATOM    921  CZ  ARG B 120      11.620 -13.867  -3.596  1.00 74.67           C  
ATOM    922  N   GLN B 121       8.980 -20.214   0.476  1.00 76.16           N  
ATOM    923  CA  GLN B 121       9.422 -21.443   1.126  1.00 76.16           C  
ATOM    924  C   GLN B 121       8.546 -22.625   0.721  1.00 76.16           C  
ATOM    925  CB  GLN B 121       9.414 -21.280   2.646  1.00 76.16           C  
ATOM    926  O   GLN B 121       9.031 -23.752   0.600  1.00 76.16           O  
ATOM    927  CG  GLN B 121      10.576 -20.456   3.183  1.00 76.16           C  
ATOM    928  CD  GLN B 121      10.543 -20.309   4.693  1.00 76.16           C  
ATOM    929  NE2 GLN B 121      10.418 -19.073   5.165  1.00 76.16           N  
ATOM    930  OE1 GLN B 121      10.630 -21.297   5.429  1.00 76.16           O  
ATOM    931  N   ILE B 122       7.317 -22.380   0.478  1.00 69.84           N  
ATOM    932  CA  ILE B 122       6.364 -23.423   0.114  1.00 69.84           C  
ATOM    933  C   ILE B 122       6.537 -23.788  -1.358  1.00 69.84           C  
ATOM    934  CB  ILE B 122       4.910 -22.981   0.390  1.00 69.84           C  
ATOM    935  O   ILE B 122       6.480 -24.964  -1.724  1.00 69.84           O  
ATOM    936  CG1 ILE B 122       4.704 -22.725   1.888  1.00 69.84           C  
ATOM    937  CG2 ILE B 122       3.920 -24.028  -0.128  1.00 69.84           C  
ATOM    938  CD1 ILE B 122       3.407 -22.000   2.219  1.00 69.84           C  
ATOM    939  N   VAL B 123       6.686 -22.863  -2.166  1.00 65.50           N  
ATOM    940  CA  VAL B 123       6.760 -23.096  -3.605  1.00 65.50           C  
ATOM    941  C   VAL B 123       8.114 -23.706  -3.961  1.00 65.50           C  
ATOM    942  CB  VAL B 123       6.537 -21.792  -4.403  1.00 65.50           C  
ATOM    943  O   VAL B 123       8.227 -24.455  -4.934  1.00 65.50           O  
ATOM    944  CG1 VAL B 123       5.094 -21.700  -4.896  1.00 65.50           C  
ATOM    945  CG2 VAL B 123       6.890 -20.576  -3.548  1.00 65.50           C  
ATOM    946  N   ASP B 124       9.111 -23.309  -3.285  1.00 62.96           N  
ATOM    947  CA  ASP B 124      10.449 -23.822  -3.564  1.00 62.96           C  
ATOM    948  C   ASP B 124      10.636 -25.218  -2.973  1.00 62.96           C  
ATOM    949  CB  ASP B 124      11.513 -22.871  -3.013  1.00 62.96           C  
ATOM    950  O   ASP B 124      11.595 -25.916  -3.308  1.00 62.96           O  
ATOM    951  CG  ASP B 124      11.595 -21.564  -3.781  1.00 62.96           C  
ATOM    952  OD1 ASP B 124      11.193 -21.525  -4.963  1.00 62.96           O  
ATOM    953  OD2 ASP B 124      12.070 -20.564  -3.199  1.00 62.96           O  
ATOM    954  N   ALA B 125       9.735 -25.706  -2.251  1.00 56.33           N  
ATOM    955  CA  ALA B 125       9.818 -27.064  -1.721  1.00 56.33           C  
ATOM    956  C   ALA B 125       9.275 -28.079  -2.724  1.00 56.33           C  
ATOM    957  CB  ALA B 125       9.059 -27.168  -0.401  1.00 56.33           C  
ATOM    958  O   ALA B 125       9.791 -29.194  -2.829  1.00 56.33           O  
TER     959      ALA B 125                                                      
ATOM    960  N   MET C   1     -90.826  24.234  -1.256  1.00 24.28           N  
ATOM    961  CA  MET C   1     -90.668  24.329  -2.704  1.00 24.28           C  
ATOM    962  C   MET C   1     -90.685  22.945  -3.345  1.00 24.28           C  
ATOM    963  CB  MET C   1     -89.367  25.052  -3.058  1.00 24.28           C  
ATOM    964  O   MET C   1     -90.569  21.933  -2.652  1.00 24.28           O  
ATOM    965  CG  MET C   1     -89.494  25.999  -4.240  1.00 24.28           C  
ATOM    966  SD  MET C   1     -87.904  26.810  -4.666  1.00 24.28           S  
ATOM    967  CE  MET C   1     -88.514  28.392  -5.311  1.00 24.28           C  
ATOM    968  N   GLU C   2     -89.445  22.497  -3.717  1.00 27.80           N  
ATOM    969  CA  GLU C   2     -89.160  21.882  -5.009  1.00 27.80           C  
ATOM    970  C   GLU C   2     -89.685  20.450  -5.067  1.00 27.80           C  
ATOM    971  CB  GLU C   2     -87.656  21.903  -5.295  1.00 27.80           C  
ATOM    972  O   GLU C   2     -89.609  19.715  -4.080  1.00 27.80           O  
ATOM    973  CG  GLU C   2     -87.310  22.224  -6.742  1.00 27.80           C  
ATOM    974  CD  GLU C   2     -86.117  23.156  -6.881  1.00 27.80           C  
ATOM    975  OE1 GLU C   2     -85.039  22.701  -7.325  1.00 27.80           O  
ATOM    976  OE2 GLU C   2     -86.262  24.352  -6.541  1.00 27.80           O  
ATOM    977  N   PRO C   3     -89.764  19.869  -6.242  1.00 38.11           N  
ATOM    978  CA  PRO C   3     -90.552  19.062  -7.175  1.00 38.11           C  
ATOM    979  C   PRO C   3     -90.008  17.644  -7.334  1.00 38.11           C  
ATOM    980  CB  PRO C   3     -90.446  19.838  -8.490  1.00 38.11           C  
ATOM    981  O   PRO C   3     -90.783  16.686  -7.409  1.00 38.11           O  
ATOM    982  CG  PRO C   3     -89.267  20.739  -8.307  1.00 38.11           C  
ATOM    983  CD  PRO C   3     -88.715  20.527  -6.927  1.00 38.11           C  
ATOM    984  N   ALA C   4     -88.665  17.564  -7.609  1.00 36.98           N  
ATOM    985  CA  ALA C   4     -88.261  17.160  -8.954  1.00 36.98           C  
ATOM    986  C   ALA C   4     -88.493  15.667  -9.171  1.00 36.98           C  
ATOM    987  CB  ALA C   4     -86.794  17.507  -9.196  1.00 36.98           C  
ATOM    988  O   ALA C   4     -88.596  14.902  -8.209  1.00 36.98           O  
ATOM    989  N   PRO C   5     -88.010  15.106 -10.329  1.00 35.95           N  
ATOM    990  CA  PRO C   5     -88.436  14.374 -11.524  1.00 35.95           C  
ATOM    991  C   PRO C   5     -87.967  12.921 -11.524  1.00 35.95           C  
ATOM    992  CB  PRO C   5     -87.785  15.157 -12.667  1.00 35.95           C  
ATOM    993  O   PRO C   5     -88.700  12.032 -11.967  1.00 35.95           O  
ATOM    994  CG  PRO C   5     -86.547  15.746 -12.071  1.00 35.95           C  
ATOM    995  CD  PRO C   5     -86.640  15.636 -10.576  1.00 35.95           C  
ATOM    996  N   ALA C   6     -86.666  12.712 -11.409  1.00 33.90           N  
ATOM    997  CA  ALA C   6     -85.895  12.278 -12.571  1.00 33.90           C  
ATOM    998  C   ALA C   6     -86.135  10.800 -12.867  1.00 33.90           C  
ATOM    999  CB  ALA C   6     -84.407  12.538 -12.351  1.00 33.90           C  
ATOM   1000  O   ALA C   6     -86.388  10.010 -11.954  1.00 33.90           O  
ATOM   1001  N   ARG C   7     -85.923  10.399 -14.107  1.00 35.01           N  
ATOM   1002  CA  ARG C   7     -86.291   9.550 -15.235  1.00 35.01           C  
ATOM   1003  C   ARG C   7     -85.577   8.204 -15.164  1.00 35.01           C  
ATOM   1004  CB  ARG C   7     -85.967  10.245 -16.559  1.00 35.01           C  
ATOM   1005  O   ARG C   7     -86.204   7.154 -15.318  1.00 35.01           O  
ATOM   1006  CG  ARG C   7     -87.163  10.925 -17.207  1.00 35.01           C  
ATOM   1007  CD  ARG C   7     -86.825  11.464 -18.590  1.00 35.01           C  
ATOM   1008  NE  ARG C   7     -87.469  12.751 -18.839  1.00 35.01           N  
ATOM   1009  NH1 ARG C   7     -87.130  12.713 -21.123  1.00 35.01           N  
ATOM   1010  NH2 ARG C   7     -88.203  14.489 -20.149  1.00 35.01           N  
ATOM   1011  CZ  ARG C   7     -87.599  13.314 -20.036  1.00 35.01           C  
ATOM   1012  N   SER C   8     -84.301   8.131 -15.569  1.00 33.81           N  
ATOM   1013  CA  SER C   8     -84.018   7.533 -16.869  1.00 33.81           C  
ATOM   1014  C   SER C   8     -83.885   6.018 -16.765  1.00 33.81           C  
ATOM   1015  CB  SER C   8     -82.739   8.126 -17.465  1.00 33.81           C  
ATOM   1016  O   SER C   8     -83.627   5.485 -15.683  1.00 33.81           O  
ATOM   1017  OG  SER C   8     -82.992   9.401 -18.030  1.00 33.81           O  
ATOM   1018  N   PRO C   9     -83.212   5.286 -17.882  1.00 32.09           N  
ATOM   1019  CA  PRO C   9     -83.562   4.269 -18.876  1.00 32.09           C  
ATOM   1020  C   PRO C   9     -82.936   2.910 -18.575  1.00 32.09           C  
ATOM   1021  CB  PRO C   9     -83.009   4.848 -20.181  1.00 32.09           C  
ATOM   1022  O   PRO C   9     -83.646   1.904 -18.490  1.00 32.09           O  
ATOM   1023  CG  PRO C   9     -81.880   5.732 -19.759  1.00 32.09           C  
ATOM   1024  CD  PRO C   9     -81.955   5.924 -18.272  1.00 32.09           C  
ATOM   1025  N   ARG C  10     -81.745   2.547 -19.275  1.00 33.17           N  
ATOM   1026  CA  ARG C  10     -81.571   1.706 -20.455  1.00 33.17           C  
ATOM   1027  C   ARG C  10     -81.035   0.331 -20.073  1.00 33.17           C  
ATOM   1028  CB  ARG C  10     -80.628   2.376 -21.458  1.00 33.17           C  
ATOM   1029  O   ARG C  10     -81.559  -0.691 -20.521  1.00 33.17           O  
ATOM   1030  CG  ARG C  10     -81.077   2.249 -22.905  1.00 33.17           C  
ATOM   1031  CD  ARG C  10     -80.164   3.020 -23.848  1.00 33.17           C  
ATOM   1032  NE  ARG C  10     -80.709   3.072 -25.202  1.00 33.17           N  
ATOM   1033  NH1 ARG C  10     -79.223   4.670 -25.960  1.00 33.17           N  
ATOM   1034  NH2 ARG C  10     -80.820   3.823 -27.370  1.00 33.17           N  
ATOM   1035  CZ  ARG C  10     -80.249   3.855 -26.174  1.00 33.17           C  
ATOM   1036  N   PRO C  11     -79.684   0.075 -20.341  1.00 30.15           N  
ATOM   1037  CA  PRO C  11     -79.293  -0.733 -21.498  1.00 30.15           C  
ATOM   1038  C   PRO C  11     -79.123  -2.212 -21.155  1.00 30.15           C  
ATOM   1039  CB  PRO C  11     -77.959  -0.115 -21.925  1.00 30.15           C  
ATOM   1040  O   PRO C  11     -79.078  -2.575 -19.977  1.00 30.15           O  
ATOM   1041  CG  PRO C  11     -77.710   0.977 -20.935  1.00 30.15           C  
ATOM   1042  CD  PRO C  11     -78.762   0.901 -19.866  1.00 30.15           C  
ATOM   1043  N   GLN C  12     -77.958  -2.850 -21.620  1.00 28.87           N  
ATOM   1044  CA  GLN C  12     -77.632  -3.755 -22.717  1.00 28.87           C  
ATOM   1045  C   GLN C  12     -77.386  -5.172 -22.207  1.00 28.87           C  
ATOM   1046  CB  GLN C  12     -76.407  -3.253 -23.483  1.00 28.87           C  
ATOM   1047  O   GLN C  12     -77.953  -6.134 -22.730  1.00 28.87           O  
ATOM   1048  CG  GLN C  12     -76.514  -3.419 -24.992  1.00 28.87           C  
ATOM   1049  CD  GLN C  12     -75.756  -2.350 -25.756  1.00 28.87           C  
ATOM   1050  NE2 GLN C  12     -76.320  -1.907 -26.875  1.00 28.87           N  
ATOM   1051  OE1 GLN C  12     -74.672  -1.924 -25.344  1.00 28.87           O  
ATOM   1052  N   GLN C  13     -76.057  -5.595 -22.207  1.00 28.34           N  
ATOM   1053  CA  GLN C  13     -75.384  -6.571 -23.059  1.00 28.34           C  
ATOM   1054  C   GLN C  13     -75.432  -7.966 -22.442  1.00 28.34           C  
ATOM   1055  CB  GLN C  13     -73.932  -6.156 -23.306  1.00 28.34           C  
ATOM   1056  O   GLN C  13     -75.566  -8.108 -21.225  1.00 28.34           O  
ATOM   1057  CG  GLN C  13     -73.774  -5.070 -24.361  1.00 28.34           C  
ATOM   1058  CD  GLN C  13     -72.329  -4.853 -24.768  1.00 28.34           C  
ATOM   1059  NE2 GLN C  13     -72.100  -3.889 -25.654  1.00 28.34           N  
ATOM   1060  OE1 GLN C  13     -71.425  -5.546 -24.290  1.00 28.34           O  
ATOM   1061  N   ASP C  14     -75.074  -8.974 -23.266  1.00 31.10           N  
ATOM   1062  CA  ASP C  14     -75.556 -10.261 -23.757  1.00 31.10           C  
ATOM   1063  C   ASP C  14     -75.190 -11.388 -22.794  1.00 31.10           C  
ATOM   1064  CB  ASP C  14     -74.988 -10.552 -25.148  1.00 31.10           C  
ATOM   1065  O   ASP C  14     -74.387 -11.194 -21.879  1.00 31.10           O  
ATOM   1066  CG  ASP C  14     -76.043 -10.515 -26.239  1.00 31.10           C  
ATOM   1067  OD1 ASP C  14     -77.178 -10.983 -26.005  1.00 31.10           O  
ATOM   1068  OD2 ASP C  14     -75.735 -10.018 -27.344  1.00 31.10           O  
ATOM   1069  N   PRO C  15     -74.923 -12.624 -23.367  1.00 30.07           N  
ATOM   1070  CA  PRO C  15     -75.417 -14.003 -23.334  1.00 30.07           C  
ATOM   1071  C   PRO C  15     -74.501 -14.939 -22.549  1.00 30.07           C  
ATOM   1072  CB  PRO C  15     -75.463 -14.397 -24.812  1.00 30.07           C  
ATOM   1073  O   PRO C  15     -74.971 -15.702 -21.701  1.00 30.07           O  
ATOM   1074  CG  PRO C  15     -74.510 -13.464 -25.486  1.00 30.07           C  
ATOM   1075  CD  PRO C  15     -74.112 -12.398 -24.506  1.00 30.07           C  
ATOM   1076  N   ALA C  16     -73.239 -15.219 -23.111  1.00 34.31           N  
ATOM   1077  CA  ALA C  16     -72.845 -16.512 -23.663  1.00 34.31           C  
ATOM   1078  C   ALA C  16     -72.198 -17.390 -22.596  1.00 34.31           C  
ATOM   1079  CB  ALA C  16     -71.891 -16.319 -24.840  1.00 34.31           C  
ATOM   1080  O   ALA C  16     -71.337 -16.929 -21.843  1.00 34.31           O  
ATOM   1081  N   ARG C  17     -72.862 -18.490 -22.200  1.00 37.24           N  
ATOM   1082  CA  ARG C  17     -72.630 -19.567 -21.242  1.00 37.24           C  
ATOM   1083  C   ARG C  17     -71.392 -20.375 -21.616  1.00 37.24           C  
ATOM   1084  CB  ARG C  17     -73.850 -20.486 -21.160  1.00 37.24           C  
ATOM   1085  O   ARG C  17     -71.456 -21.256 -22.476  1.00 37.24           O  
ATOM   1086  CG  ARG C  17     -75.006 -19.906 -20.359  1.00 37.24           C  
ATOM   1087  CD  ARG C  17     -75.908 -20.997 -19.800  1.00 37.24           C  
ATOM   1088  NE  ARG C  17     -77.320 -20.651 -19.938  1.00 37.24           N  
ATOM   1089  NH1 ARG C  17     -77.920 -21.392 -17.833  1.00 37.24           N  
ATOM   1090  NH2 ARG C  17     -79.500 -20.495 -19.231  1.00 37.24           N  
ATOM   1091  CZ  ARG C  17     -78.243 -20.847 -19.000  1.00 37.24           C  
ATOM   1092  N   PRO C  18     -70.201 -19.702 -21.709  1.00 30.14           N  
ATOM   1093  CA  PRO C  18     -69.230 -20.346 -22.598  1.00 30.14           C  
ATOM   1094  C   PRO C  18     -69.021 -21.823 -22.271  1.00 30.14           C  
ATOM   1095  CB  PRO C  18     -67.947 -19.546 -22.357  1.00 30.14           C  
ATOM   1096  O   PRO C  18     -69.240 -22.244 -21.133  1.00 30.14           O  
ATOM   1097  CG  PRO C  18     -68.353 -18.441 -21.436  1.00 30.14           C  
ATOM   1098  CD  PRO C  18     -69.738 -18.725 -20.931  1.00 30.14           C  
ATOM   1099  N   GLN C  19     -68.322 -22.644 -23.219  1.00 35.12           N  
ATOM   1100  CA  GLN C  19     -68.293 -23.944 -23.882  1.00 35.12           C  
ATOM   1101  C   GLN C  19     -67.591 -24.987 -23.016  1.00 35.12           C  
ATOM   1102  CB  GLN C  19     -67.601 -23.838 -25.241  1.00 35.12           C  
ATOM   1103  O   GLN C  19     -67.013 -24.653 -21.980  1.00 35.12           O  
ATOM   1104  CG  GLN C  19     -67.014 -22.462 -25.528  1.00 35.12           C  
ATOM   1105  CD  GLN C  19     -67.049 -22.104 -27.002  1.00 35.12           C  
ATOM   1106  NE2 GLN C  19     -66.510 -20.938 -27.341  1.00 35.12           N  
ATOM   1107  OE1 GLN C  19     -67.556 -22.870 -27.828  1.00 35.12           O  
ATOM   1108  N   GLU C  20     -66.485 -25.541 -23.556  1.00 34.87           N  
ATOM   1109  CA  GLU C  20     -66.274 -26.884 -24.089  1.00 34.87           C  
ATOM   1110  C   GLU C  20     -65.648 -27.801 -23.042  1.00 34.87           C  
ATOM   1111  CB  GLU C  20     -65.393 -26.834 -25.339  1.00 34.87           C  
ATOM   1112  O   GLU C  20     -65.113 -27.329 -22.036  1.00 34.87           O  
ATOM   1113  CG  GLU C  20     -65.763 -27.866 -26.394  1.00 34.87           C  
ATOM   1114  CD  GLU C  20     -65.035 -27.664 -27.713  1.00 34.87           C  
ATOM   1115  OE1 GLU C  20     -64.294 -28.577 -28.144  1.00 34.87           O  
ATOM   1116  OE2 GLU C  20     -65.206 -26.583 -28.321  1.00 34.87           O  
ATOM   1117  N   PRO C  21     -64.793 -28.753 -23.470  1.00 36.24           N  
ATOM   1118  CA  PRO C  21     -64.727 -30.216 -23.509  1.00 36.24           C  
ATOM   1119  C   PRO C  21     -63.794 -30.793 -22.446  1.00 36.24           C  
ATOM   1120  CB  PRO C  21     -64.200 -30.508 -24.915  1.00 36.24           C  
ATOM   1121  O   PRO C  21     -64.164 -31.735 -21.740  1.00 36.24           O  
ATOM   1122  CG  PRO C  21     -63.440 -29.280 -25.301  1.00 36.24           C  
ATOM   1123  CD  PRO C  21     -63.664 -28.231 -24.250  1.00 36.24           C  
ATOM   1124  N   THR C  22     -62.442 -30.683 -22.664  1.00 38.61           N  
ATOM   1125  CA  THR C  22     -61.660 -31.839 -23.086  1.00 38.61           C  
ATOM   1126  C   THR C  22     -61.095 -32.580 -21.878  1.00 38.61           C  
ATOM   1127  CB  THR C  22     -60.509 -31.424 -24.021  1.00 38.61           C  
ATOM   1128  O   THR C  22     -61.129 -32.068 -20.757  1.00 38.61           O  
ATOM   1129  CG2 THR C  22     -60.062 -32.591 -24.896  1.00 38.61           C  
ATOM   1130  OG1 THR C  22     -60.949 -30.351 -24.863  1.00 38.61           O  
ATOM   1131  N   MET C  23     -59.875 -33.093 -22.053  1.00 36.71           N  
ATOM   1132  CA  MET C  23     -59.199 -34.379 -21.907  1.00 36.71           C  
ATOM   1133  C   MET C  23     -58.556 -34.502 -20.530  1.00 36.71           C  
ATOM   1134  CB  MET C  23     -58.141 -34.559 -22.996  1.00 36.71           C  
ATOM   1135  O   MET C  23     -57.896 -33.572 -20.063  1.00 36.71           O  
ATOM   1136  CG  MET C  23     -58.666 -35.226 -24.257  1.00 36.71           C  
ATOM   1137  SD  MET C  23     -57.323 -35.925 -25.294  1.00 36.71           S  
ATOM   1138  CE  MET C  23     -58.204 -37.311 -26.066  1.00 36.71           C  
ATOM   1139  N   PRO C  24     -58.992 -35.404 -19.695  1.00 45.48           N  
ATOM   1140  CA  PRO C  24     -58.542 -35.497 -18.304  1.00 45.48           C  
ATOM   1141  C   PRO C  24     -57.048 -35.791 -18.186  1.00 45.48           C  
ATOM   1142  CB  PRO C  24     -59.372 -36.655 -17.742  1.00 45.48           C  
ATOM   1143  O   PRO C  24     -56.556 -36.075 -17.091  1.00 45.48           O  
ATOM   1144  CG  PRO C  24     -59.781 -37.448 -18.940  1.00 45.48           C  
ATOM   1145  CD  PRO C  24     -59.464 -36.650 -20.172  1.00 45.48           C  
ATOM   1146  N   PRO C  25     -56.127 -35.090 -18.893  1.00 42.67           N  
ATOM   1147  CA  PRO C  25     -54.987 -35.962 -19.187  1.00 42.67           C  
ATOM   1148  C   PRO C  25     -54.426 -36.641 -17.940  1.00 42.67           C  
ATOM   1149  CB  PRO C  25     -53.959 -35.005 -19.797  1.00 42.67           C  
ATOM   1150  O   PRO C  25     -54.664 -36.179 -16.821  1.00 42.67           O  
ATOM   1151  CG  PRO C  25     -54.495 -33.638 -19.514  1.00 42.67           C  
ATOM   1152  CD  PRO C  25     -55.859 -33.778 -18.902  1.00 42.67           C  
ATOM   1153  N   PRO C  26     -53.587 -37.649 -18.226  1.00 43.50           N  
ATOM   1154  CA  PRO C  26     -53.081 -38.820 -17.506  1.00 43.50           C  
ATOM   1155  C   PRO C  26     -52.224 -38.445 -16.299  1.00 43.50           C  
ATOM   1156  CB  PRO C  26     -52.248 -39.551 -18.561  1.00 43.50           C  
ATOM   1157  O   PRO C  26     -51.769 -37.303 -16.191  1.00 43.50           O  
ATOM   1158  CG  PRO C  26     -51.962 -38.519 -19.605  1.00 43.50           C  
ATOM   1159  CD  PRO C  26     -52.810 -37.311 -19.325  1.00 43.50           C  
ATOM   1160  N   GLU C  27     -52.139 -39.367 -15.426  1.00 43.65           N  
ATOM   1161  CA  GLU C  27     -51.688 -39.569 -14.052  1.00 43.65           C  
ATOM   1162  C   GLU C  27     -50.187 -39.321 -13.923  1.00 43.65           C  
ATOM   1163  CB  GLU C  27     -52.031 -40.982 -13.576  1.00 43.65           C  
ATOM   1164  O   GLU C  27     -49.391 -39.906 -14.660  1.00 43.65           O  
ATOM   1165  CG  GLU C  27     -53.515 -41.202 -13.320  1.00 43.65           C  
ATOM   1166  CD  GLU C  27     -53.795 -42.352 -12.366  1.00 43.65           C  
ATOM   1167  OE1 GLU C  27     -54.198 -42.097 -11.209  1.00 43.65           O  
ATOM   1168  OE2 GLU C  27     -53.610 -43.519 -12.780  1.00 43.65           O  
ATOM   1169  N   THR C  28     -49.718 -38.088 -13.816  1.00 41.02           N  
ATOM   1170  CA  THR C  28     -48.289 -37.798 -13.803  1.00 41.02           C  
ATOM   1171  C   THR C  28     -47.581 -38.613 -12.724  1.00 41.02           C  
ATOM   1172  CB  THR C  28     -48.025 -36.299 -13.572  1.00 41.02           C  
ATOM   1173  O   THR C  28     -48.143 -38.858 -11.655  1.00 41.02           O  
ATOM   1174  CG2 THR C  28     -48.688 -35.451 -14.654  1.00 41.02           C  
ATOM   1175  OG1 THR C  28     -48.550 -35.918 -12.294  1.00 41.02           O  
ATOM   1176  N   PRO C  29     -46.624 -39.362 -13.190  1.00 41.66           N  
ATOM   1177  CA  PRO C  29     -45.772 -40.367 -12.550  1.00 41.66           C  
ATOM   1178  C   PRO C  29     -45.139 -39.865 -11.254  1.00 41.66           C  
ATOM   1179  CB  PRO C  29     -44.701 -40.646 -13.608  1.00 41.66           C  
ATOM   1180  O   PRO C  29     -45.141 -38.660 -10.988  1.00 41.66           O  
ATOM   1181  CG  PRO C  29     -44.981 -39.669 -14.703  1.00 41.66           C  
ATOM   1182  CD  PRO C  29     -46.126 -38.794 -14.280  1.00 41.66           C  
ATOM   1183  N   SER C  30     -44.516 -40.809 -10.617  1.00 42.54           N  
ATOM   1184  CA  SER C  30     -43.960 -41.159  -9.314  1.00 42.54           C  
ATOM   1185  C   SER C  30     -42.863 -40.184  -8.901  1.00 42.54           C  
ATOM   1186  CB  SER C  30     -43.405 -42.584  -9.334  1.00 42.54           C  
ATOM   1187  O   SER C  30     -42.135 -39.664  -9.749  1.00 42.54           O  
ATOM   1188  OG  SER C  30     -44.457 -43.534  -9.297  1.00 42.54           O  
ATOM   1189  N   GLU C  31     -42.996 -39.660  -7.709  1.00 42.57           N  
ATOM   1190  CA  GLU C  31     -42.238 -38.689  -6.926  1.00 42.57           C  
ATOM   1191  C   GLU C  31     -40.771 -39.094  -6.816  1.00 42.57           C  
ATOM   1192  CB  GLU C  31     -42.846 -38.531  -5.530  1.00 42.57           C  
ATOM   1193  O   GLU C  31     -40.454 -40.163  -6.290  1.00 42.57           O  
ATOM   1194  CG  GLU C  31     -44.130 -37.715  -5.507  1.00 42.57           C  
ATOM   1195  CD  GLU C  31     -44.579 -37.342  -4.103  1.00 42.57           C  
ATOM   1196  OE1 GLU C  31     -44.653 -36.132  -3.790  1.00 42.57           O  
ATOM   1197  OE2 GLU C  31     -44.859 -38.268  -3.309  1.00 42.57           O  
ATOM   1198  N   GLY C  32     -40.045 -38.923  -7.909  1.00 39.93           N  
ATOM   1199  CA  GLY C  32     -38.625 -39.236  -7.941  1.00 39.93           C  
ATOM   1200  C   GLY C  32     -37.875 -38.730  -6.724  1.00 39.93           C  
ATOM   1201  O   GLY C  32     -38.354 -37.839  -6.019  1.00 39.93           O  
ATOM   1202  N   ARG C  33     -37.302 -39.716  -5.974  1.00 40.06           N  
ATOM   1203  CA  ARG C  33     -36.406 -39.648  -4.824  1.00 40.06           C  
ATOM   1204  C   ARG C  33     -35.354 -38.561  -5.014  1.00 40.06           C  
ATOM   1205  CB  ARG C  33     -35.727 -41.000  -4.592  1.00 40.06           C  
ATOM   1206  O   ARG C  33     -34.630 -38.557  -6.012  1.00 40.06           O  
ATOM   1207  CG  ARG C  33     -35.567 -41.364  -3.124  1.00 40.06           C  
ATOM   1208  CD  ARG C  33     -35.050 -42.785  -2.949  1.00 40.06           C  
ATOM   1209  NE  ARG C  33     -35.051 -43.190  -1.546  1.00 40.06           N  
ATOM   1210  NH1 ARG C  33     -34.455 -45.382  -1.964  1.00 40.06           N  
ATOM   1211  NH2 ARG C  33     -34.800 -44.674   0.189  1.00 40.06           N  
ATOM   1212  CZ  ARG C  33     -34.769 -44.414  -1.110  1.00 40.06           C  
ATOM   1213  N   GLN C  34     -35.599 -37.370  -4.573  1.00 40.04           N  
ATOM   1214  CA  GLN C  34     -34.692 -36.234  -4.695  1.00 40.04           C  
ATOM   1215  C   GLN C  34     -33.309 -36.573  -4.146  1.00 40.04           C  
ATOM   1216  CB  GLN C  34     -35.259 -35.013  -3.969  1.00 40.04           C  
ATOM   1217  O   GLN C  34     -33.186 -37.086  -3.032  1.00 40.04           O  
ATOM   1218  CG  GLN C  34     -36.261 -34.217  -4.795  1.00 40.04           C  
ATOM   1219  CD  GLN C  34     -35.870 -32.759  -4.947  1.00 40.04           C  
ATOM   1220  NE2 GLN C  34     -35.569 -32.350  -6.175  1.00 40.04           N  
ATOM   1221  OE1 GLN C  34     -35.838 -32.006  -3.968  1.00 40.04           O  
ATOM   1222  N   PRO C  35     -32.384 -36.922  -5.073  1.00 44.06           N  
ATOM   1223  CA  PRO C  35     -30.989 -37.148  -4.688  1.00 44.06           C  
ATOM   1224  C   PRO C  35     -30.486 -36.128  -3.669  1.00 44.06           C  
ATOM   1225  CB  PRO C  35     -30.232 -37.016  -6.012  1.00 44.06           C  
ATOM   1226  O   PRO C  35     -30.992 -35.005  -3.613  1.00 44.06           O  
ATOM   1227  CG  PRO C  35     -31.153 -36.246  -6.904  1.00 44.06           C  
ATOM   1228  CD  PRO C  35     -32.496 -36.156  -6.238  1.00 44.06           C  
ATOM   1229  N   SER C  36     -30.341 -36.577  -2.457  1.00 46.30           N  
ATOM   1230  CA  SER C  36     -29.724 -35.785  -1.397  1.00 46.30           C  
ATOM   1231  C   SER C  36     -28.522 -35.005  -1.918  1.00 46.30           C  
ATOM   1232  CB  SER C  36     -29.295 -36.684  -0.237  1.00 46.30           C  
ATOM   1233  O   SER C  36     -27.648 -35.570  -2.578  1.00 46.30           O  
ATOM   1234  OG  SER C  36     -30.420 -37.110   0.513  1.00 46.30           O  
ATOM   1235  N   PRO C  37     -28.640 -33.708  -2.164  1.00 43.52           N  
ATOM   1236  CA  PRO C  37     -27.492 -32.916  -2.612  1.00 43.52           C  
ATOM   1237  C   PRO C  37     -26.232 -33.190  -1.794  1.00 43.52           C  
ATOM   1238  CB  PRO C  37     -27.964 -31.473  -2.422  1.00 43.52           C  
ATOM   1239  O   PRO C  37     -26.316 -33.444  -0.590  1.00 43.52           O  
ATOM   1240  CG  PRO C  37     -29.066 -31.560  -1.416  1.00 43.52           C  
ATOM   1241  CD  PRO C  37     -29.482 -32.998  -1.288  1.00 43.52           C  
ATOM   1242  N   SER C  38     -25.337 -34.051  -2.222  1.00 47.03           N  
ATOM   1243  CA  SER C  38     -23.995 -34.179  -1.664  1.00 47.03           C  
ATOM   1244  C   SER C  38     -23.438 -32.822  -1.246  1.00 47.03           C  
ATOM   1245  CB  SER C  38     -23.054 -34.837  -2.674  1.00 47.03           C  
ATOM   1246  O   SER C  38     -23.722 -31.806  -1.883  1.00 47.03           O  
ATOM   1247  OG  SER C  38     -23.355 -36.214  -2.819  1.00 47.03           O  
ATOM   1248  N   PRO C  39     -23.138 -32.650  -0.001  1.00 44.67           N  
ATOM   1249  CA  PRO C  39     -22.488 -31.408   0.426  1.00 44.67           C  
ATOM   1250  C   PRO C  39     -21.467 -30.898  -0.587  1.00 44.67           C  
ATOM   1251  CB  PRO C  39     -21.806 -31.801   1.739  1.00 44.67           C  
ATOM   1252  O   PRO C  39     -20.804 -31.695  -1.256  1.00 44.67           O  
ATOM   1253  CG  PRO C  39     -21.686 -33.290   1.677  1.00 44.67           C  
ATOM   1254  CD  PRO C  39     -22.571 -33.794   0.573  1.00 44.67           C  
ATOM   1255  N   SER C  40     -21.801 -29.965  -1.445  1.00 45.79           N  
ATOM   1256  CA  SER C  40     -20.835 -29.308  -2.320  1.00 45.79           C  
ATOM   1257  C   SER C  40     -19.516 -29.057  -1.597  1.00 45.79           C  
ATOM   1258  CB  SER C  40     -21.399 -27.986  -2.843  1.00 45.79           C  
ATOM   1259  O   SER C  40     -19.507 -28.609  -0.448  1.00 45.79           O  
ATOM   1260  OG  SER C  40     -22.564 -28.207  -3.619  1.00 45.79           O  
ATOM   1261  N   PRO C  41     -18.435 -29.735  -1.800  1.00 41.28           N  
ATOM   1262  CA  PRO C  41     -17.139 -29.327  -1.252  1.00 41.28           C  
ATOM   1263  C   PRO C  41     -16.965 -27.810  -1.219  1.00 41.28           C  
ATOM   1264  CB  PRO C  41     -16.133 -29.971  -2.209  1.00 41.28           C  
ATOM   1265  O   PRO C  41     -17.429 -27.111  -2.123  1.00 41.28           O  
ATOM   1266  CG  PRO C  41     -16.971 -30.659  -3.238  1.00 41.28           C  
ATOM   1267  CD  PRO C  41     -18.409 -30.296  -3.003  1.00 41.28           C  
ATOM   1268  N   THR C  42     -17.168 -27.161  -0.087  1.00 44.30           N  
ATOM   1269  CA  THR C  42     -16.704 -25.790   0.102  1.00 44.30           C  
ATOM   1270  C   THR C  42     -15.493 -25.502  -0.780  1.00 44.30           C  
ATOM   1271  CB  THR C  42     -16.346 -25.520   1.575  1.00 44.30           C  
ATOM   1272  O   THR C  42     -14.483 -26.205  -0.705  1.00 44.30           O  
ATOM   1273  CG2 THR C  42     -16.178 -24.027   1.835  1.00 44.30           C  
ATOM   1274  OG1 THR C  42     -17.391 -26.025   2.415  1.00 44.30           O  
ATOM   1275  N   GLU C  43     -15.606 -25.189  -1.994  1.00 44.58           N  
ATOM   1276  CA  GLU C  43     -14.579 -24.671  -2.893  1.00 44.58           C  
ATOM   1277  C   GLU C  43     -13.565 -23.816  -2.138  1.00 44.58           C  
ATOM   1278  CB  GLU C  43     -15.214 -23.859  -4.024  1.00 44.58           C  
ATOM   1279  O   GLU C  43     -13.927 -22.806  -1.531  1.00 44.58           O  
ATOM   1280  CG  GLU C  43     -14.252 -23.522  -5.154  1.00 44.58           C  
ATOM   1281  CD  GLU C  43     -14.943 -22.937  -6.376  1.00 44.58           C  
ATOM   1282  OE1 GLU C  43     -14.286 -22.211  -7.156  1.00 44.58           O  
ATOM   1283  OE2 GLU C  43     -16.152 -23.206  -6.554  1.00 44.58           O  
ATOM   1284  N   ARG C  44     -12.623 -24.322  -1.321  1.00 42.53           N  
ATOM   1285  CA  ARG C  44     -11.451 -23.627  -0.800  1.00 42.53           C  
ATOM   1286  C   ARG C  44     -10.992 -22.533  -1.758  1.00 42.53           C  
ATOM   1287  CB  ARG C  44     -10.309 -24.613  -0.546  1.00 42.53           C  
ATOM   1288  O   ARG C  44     -10.939 -22.745  -2.971  1.00 42.53           O  
ATOM   1289  CG  ARG C  44     -10.363 -25.281   0.819  1.00 42.53           C  
ATOM   1290  CD  ARG C  44      -9.162 -26.186   1.052  1.00 42.53           C  
ATOM   1291  NE  ARG C  44      -9.462 -27.243   2.014  1.00 42.53           N  
ATOM   1292  NH1 ARG C  44      -8.430 -26.199   3.797  1.00 42.53           N  
ATOM   1293  NH2 ARG C  44      -9.433 -28.240   4.083  1.00 42.53           N  
ATOM   1294  CZ  ARG C  44      -9.107 -27.225   3.296  1.00 42.53           C  
ATOM   1295  N   ALA C  45     -11.447 -21.289  -1.570  1.00 49.02           N  
ATOM   1296  CA  ALA C  45     -10.837 -20.225  -2.362  1.00 49.02           C  
ATOM   1297  C   ALA C  45      -9.422 -20.602  -2.790  1.00 49.02           C  
ATOM   1298  CB  ALA C  45     -10.820 -18.918  -1.574  1.00 49.02           C  
ATOM   1299  O   ALA C  45      -8.688 -21.245  -2.035  1.00 49.02           O  
ATOM   1300  N   PRO C  46      -9.138 -20.575  -4.004  1.00 48.93           N  
ATOM   1301  CA  PRO C  46      -7.774 -20.909  -4.419  1.00 48.93           C  
ATOM   1302  C   PRO C  46      -6.712 -20.230  -3.557  1.00 48.93           C  
ATOM   1303  CB  PRO C  46      -7.710 -20.403  -5.862  1.00 48.93           C  
ATOM   1304  O   PRO C  46      -6.961 -19.163  -2.990  1.00 48.93           O  
ATOM   1305  CG  PRO C  46      -8.991 -19.657  -6.062  1.00 48.93           C  
ATOM   1306  CD  PRO C  46      -9.834 -19.818  -4.830  1.00 48.93           C  
ATOM   1307  N   ALA C  47      -5.820 -20.969  -2.858  1.00 49.87           N  
ATOM   1308  CA  ALA C  47      -4.599 -20.550  -2.175  1.00 49.87           C  
ATOM   1309  C   ALA C  47      -4.173 -19.154  -2.620  1.00 49.87           C  
ATOM   1310  CB  ALA C  47      -3.475 -21.552  -2.429  1.00 49.87           C  
ATOM   1311  O   ALA C  47      -3.736 -18.341  -1.803  1.00 49.87           O  
ATOM   1312  N   SER C  48      -4.514 -18.785  -3.897  1.00 55.22           N  
ATOM   1313  CA  SER C  48      -4.031 -17.507  -4.408  1.00 55.22           C  
ATOM   1314  C   SER C  48      -4.847 -16.345  -3.852  1.00 55.22           C  
ATOM   1315  CB  SER C  48      -4.077 -17.488  -5.937  1.00 55.22           C  
ATOM   1316  O   SER C  48      -4.304 -15.270  -3.585  1.00 55.22           O  
ATOM   1317  OG  SER C  48      -5.402 -17.684  -6.402  1.00 55.22           O  
ATOM   1318  N   GLU C  49      -6.211 -16.580  -3.619  1.00 58.09           N  
ATOM   1319  CA  GLU C  49      -7.053 -15.493  -3.129  1.00 58.09           C  
ATOM   1320  C   GLU C  49      -6.730 -15.157  -1.676  1.00 58.09           C  
ATOM   1321  CB  GLU C  49      -8.534 -15.856  -3.268  1.00 58.09           C  
ATOM   1322  O   GLU C  49      -6.699 -13.984  -1.297  1.00 58.09           O  
ATOM   1323  CG  GLU C  49      -9.432 -14.668  -3.579  1.00 58.09           C  
ATOM   1324  CD  GLU C  49     -10.367 -14.914  -4.752  1.00 58.09           C  
ATOM   1325  OE1 GLU C  49     -11.071 -13.969  -5.176  1.00 58.09           O  
ATOM   1326  OE2 GLU C  49     -10.397 -16.061  -5.251  1.00 58.09           O  
ATOM   1327  N   GLU C  50      -6.512 -16.199  -0.967  1.00 62.00           N  
ATOM   1328  CA  GLU C  50      -6.177 -15.981   0.437  1.00 62.00           C  
ATOM   1329  C   GLU C  50      -4.810 -15.319   0.583  1.00 62.00           C  
ATOM   1330  CB  GLU C  50      -6.206 -17.304   1.208  1.00 62.00           C  
ATOM   1331  O   GLU C  50      -4.592 -14.530   1.504  1.00 62.00           O  
ATOM   1332  CG  GLU C  50      -7.579 -17.668   1.753  1.00 62.00           C  
ATOM   1333  CD  GLU C  50      -7.590 -18.978   2.524  1.00 62.00           C  
ATOM   1334  OE1 GLU C  50      -8.677 -19.411   2.971  1.00 62.00           O  
ATOM   1335  OE2 GLU C  50      -6.503 -19.577   2.685  1.00 62.00           O  
ATOM   1336  N   GLU C  51      -4.091 -15.485  -0.508  1.00 63.87           N  
ATOM   1337  CA  GLU C  51      -2.702 -15.041  -0.454  1.00 63.87           C  
ATOM   1338  C   GLU C  51      -2.601 -13.524  -0.591  1.00 63.87           C  
ATOM   1339  CB  GLU C  51      -1.877 -15.724  -1.548  1.00 63.87           C  
ATOM   1340  O   GLU C  51      -1.690 -12.905  -0.038  1.00 63.87           O  
ATOM   1341  CG  GLU C  51      -1.665 -17.214  -1.319  1.00 63.87           C  
ATOM   1342  CD  GLU C  51      -0.754 -17.856  -2.353  1.00 63.87           C  
ATOM   1343  OE1 GLU C  51      -0.160 -18.919  -2.061  1.00 63.87           O  
ATOM   1344  OE2 GLU C  51      -0.633 -17.292  -3.463  1.00 63.87           O  
ATOM   1345  N   PHE C  52      -3.677 -12.831  -0.979  1.00 71.42           N  
ATOM   1346  CA  PHE C  52      -3.522 -11.403  -1.226  1.00 71.42           C  
ATOM   1347  C   PHE C  52      -4.594 -10.606  -0.493  1.00 71.42           C  
ATOM   1348  CB  PHE C  52      -3.582 -11.106  -2.728  1.00 71.42           C  
ATOM   1349  O   PHE C  52      -4.907  -9.477  -0.875  1.00 71.42           O  
ATOM   1350  CG  PHE C  52      -2.488 -11.768  -3.522  1.00 71.42           C  
ATOM   1351  CD1 PHE C  52      -1.187 -11.284  -3.476  1.00 71.42           C  
ATOM   1352  CD2 PHE C  52      -2.762 -12.875  -4.315  1.00 71.42           C  
ATOM   1353  CE1 PHE C  52      -0.172 -11.895  -4.210  1.00 71.42           C  
ATOM   1354  CE2 PHE C  52      -1.754 -13.490  -5.051  1.00 71.42           C  
ATOM   1355  CZ  PHE C  52      -0.460 -12.998  -4.998  1.00 71.42           C  
ATOM   1356  N   GLN C  53      -5.093 -11.220   0.554  1.00 79.25           N  
ATOM   1357  CA  GLN C  53      -6.096 -10.562   1.386  1.00 79.25           C  
ATOM   1358  C   GLN C  53      -5.545  -9.279   2.000  1.00 79.25           C  
ATOM   1359  CB  GLN C  53      -6.582 -11.505   2.487  1.00 79.25           C  
ATOM   1360  O   GLN C  53      -6.304  -8.361   2.319  1.00 79.25           O  
ATOM   1361  CG  GLN C  53      -7.342 -12.718   1.968  1.00 79.25           C  
ATOM   1362  CD  GLN C  53      -7.955 -13.547   3.080  1.00 79.25           C  
ATOM   1363  NE2 GLN C  53      -7.419 -14.744   3.292  1.00 79.25           N  
ATOM   1364  OE1 GLN C  53      -8.903 -13.116   3.744  1.00 79.25           O  
ATOM   1365  N   PHE C  54      -4.269  -9.197   2.053  1.00 78.16           N  
ATOM   1366  CA  PHE C  54      -3.640  -8.018   2.637  1.00 78.16           C  
ATOM   1367  C   PHE C  54      -3.792  -6.813   1.717  1.00 78.16           C  
ATOM   1368  CB  PHE C  54      -2.158  -8.281   2.917  1.00 78.16           C  
ATOM   1369  O   PHE C  54      -3.527  -5.679   2.122  1.00 78.16           O  
ATOM   1370  CG  PHE C  54      -1.386  -8.751   1.713  1.00 78.16           C  
ATOM   1371  CD1 PHE C  54      -1.265 -10.107   1.434  1.00 78.16           C  
ATOM   1372  CD2 PHE C  54      -0.783  -7.836   0.860  1.00 78.16           C  
ATOM   1373  CE1 PHE C  54      -0.551 -10.545   0.321  1.00 78.16           C  
ATOM   1374  CE2 PHE C  54      -0.068  -8.266  -0.254  1.00 78.16           C  
ATOM   1375  CZ  PHE C  54       0.047  -9.621  -0.522  1.00 78.16           C  
ATOM   1376  N   LEU C  55      -4.221  -7.046   0.501  1.00 86.01           N  
ATOM   1377  CA  LEU C  55      -4.425  -5.956  -0.448  1.00 86.01           C  
ATOM   1378  C   LEU C  55      -5.898  -5.571  -0.525  1.00 86.01           C  
ATOM   1379  CB  LEU C  55      -3.915  -6.352  -1.836  1.00 86.01           C  
ATOM   1380  O   LEU C  55      -6.346  -5.012  -1.529  1.00 86.01           O  
ATOM   1381  CG  LEU C  55      -2.396  -6.395  -2.014  1.00 86.01           C  
ATOM   1382  CD1 LEU C  55      -2.036  -7.064  -3.336  1.00 86.01           C  
ATOM   1383  CD2 LEU C  55      -1.809  -4.990  -1.942  1.00 86.01           C  
ATOM   1384  N   ARG C  56      -6.644  -5.968   0.469  1.00 90.75           N  
ATOM   1385  CA  ARG C  56      -8.053  -5.609   0.585  1.00 90.75           C  
ATOM   1386  C   ARG C  56      -8.256  -4.521   1.635  1.00 90.75           C  
ATOM   1387  CB  ARG C  56      -8.895  -6.838   0.934  1.00 90.75           C  
ATOM   1388  O   ARG C  56      -7.389  -4.301   2.483  1.00 90.75           O  
ATOM   1389  CG  ARG C  56      -8.893  -7.912  -0.142  1.00 90.75           C  
ATOM   1390  CD  ARG C  56      -9.844  -9.051   0.196  1.00 90.75           C  
ATOM   1391  NE  ARG C  56      -9.837 -10.084  -0.836  1.00 90.75           N  
ATOM   1392  NH1 ARG C  56     -12.125 -10.401  -0.827  1.00 90.75           N  
ATOM   1393  NH2 ARG C  56     -10.799 -11.627  -2.239  1.00 90.75           N  
ATOM   1394  CZ  ARG C  56     -10.920 -10.702  -1.298  1.00 90.75           C  
ATOM   1395  N   CYS C  57      -9.319  -3.908   1.432  1.00 94.33           N  
ATOM   1396  CA  CYS C  57      -9.733  -3.011   2.505  1.00 94.33           C  
ATOM   1397  C   CYS C  57      -9.819  -3.754   3.834  1.00 94.33           C  
ATOM   1398  CB  CYS C  57     -11.082  -2.372   2.180  1.00 94.33           C  
ATOM   1399  O   CYS C  57     -10.427  -4.822   3.914  1.00 94.33           O  
ATOM   1400  SG  CYS C  57     -11.764  -1.383   3.529  1.00 94.33           S  
ATOM   1401  N   GLN C  58      -9.241  -3.086   4.907  1.00 92.92           N  
ATOM   1402  CA  GLN C  58      -9.148  -3.780   6.187  1.00 92.92           C  
ATOM   1403  C   GLN C  58     -10.475  -3.729   6.938  1.00 92.92           C  
ATOM   1404  CB  GLN C  58      -8.035  -3.178   7.046  1.00 92.92           C  
ATOM   1405  O   GLN C  58     -10.657  -4.429   7.937  1.00 92.92           O  
ATOM   1406  CG  GLN C  58      -6.635  -3.600   6.622  1.00 92.92           C  
ATOM   1407  CD  GLN C  58      -5.840  -2.463   6.007  1.00 92.92           C  
ATOM   1408  NE2 GLN C  58      -4.530  -2.651   5.888  1.00 92.92           N  
ATOM   1409  OE1 GLN C  58      -6.399  -1.424   5.641  1.00 92.92           O  
ATOM   1410  N   GLN C  59     -11.386  -3.030   6.421  1.00 94.98           N  
ATOM   1411  CA  GLN C  59     -12.710  -2.959   7.030  1.00 94.98           C  
ATOM   1412  C   GLN C  59     -13.703  -3.856   6.297  1.00 94.98           C  
ATOM   1413  CB  GLN C  59     -13.217  -1.516   7.046  1.00 94.98           C  
ATOM   1414  O   GLN C  59     -14.338  -4.717   6.908  1.00 94.98           O  
ATOM   1415  CG  GLN C  59     -14.619  -1.363   7.621  1.00 94.98           C  
ATOM   1416  CD  GLN C  59     -14.693  -1.730   9.091  1.00 94.98           C  
ATOM   1417  NE2 GLN C  59     -15.909  -1.813   9.621  1.00 94.98           N  
ATOM   1418  OE1 GLN C  59     -13.666  -1.939   9.745  1.00 94.98           O  
ATOM   1419  N   CYS C  60     -13.867  -3.753   5.058  1.00 95.95           N  
ATOM   1420  CA  CYS C  60     -14.892  -4.491   4.328  1.00 95.95           C  
ATOM   1421  C   CYS C  60     -14.312  -5.752   3.699  1.00 95.95           C  
ATOM   1422  CB  CYS C  60     -15.518  -3.612   3.246  1.00 95.95           C  
ATOM   1423  O   CYS C  60     -15.053  -6.597   3.195  1.00 95.95           O  
ATOM   1424  SG  CYS C  60     -14.368  -3.142   1.935  1.00 95.95           S  
ATOM   1425  N   GLN C  61     -13.071  -5.854   3.604  1.00 92.77           N  
ATOM   1426  CA  GLN C  61     -12.345  -7.026   3.125  1.00 92.77           C  
ATOM   1427  C   GLN C  61     -12.527  -7.210   1.621  1.00 92.77           C  
ATOM   1428  CB  GLN C  61     -12.805  -8.283   3.866  1.00 92.77           C  
ATOM   1429  O   GLN C  61     -12.161  -8.249   1.068  1.00 92.77           O  
ATOM   1430  CG  GLN C  61     -12.500  -8.263   5.358  1.00 92.77           C  
ATOM   1431  CD  GLN C  61     -11.015  -8.158   5.652  1.00 92.77           C  
ATOM   1432  NE2 GLN C  61     -10.670  -7.427   6.707  1.00 92.77           N  
ATOM   1433  OE1 GLN C  61     -10.186  -8.731   4.938  1.00 92.77           O  
ATOM   1434  N   ALA C  62     -13.048  -6.240   1.001  1.00 93.26           N  
ATOM   1435  CA  ALA C  62     -13.131  -6.215  -0.457  1.00 93.26           C  
ATOM   1436  C   ALA C  62     -11.925  -5.501  -1.062  1.00 93.26           C  
ATOM   1437  CB  ALA C  62     -14.425  -5.540  -0.905  1.00 93.26           C  
ATOM   1438  O   ALA C  62     -11.127  -4.898  -0.341  1.00 93.26           O  
ATOM   1439  N   GLU C  63     -11.767  -5.696  -2.340  1.00 91.84           N  
ATOM   1440  CA  GLU C  63     -10.759  -4.888  -3.020  1.00 91.84           C  
ATOM   1441  C   GLU C  63     -10.971  -3.401  -2.753  1.00 91.84           C  
ATOM   1442  CB  GLU C  63     -10.777  -5.160  -4.526  1.00 91.84           C  
ATOM   1443  O   GLU C  63     -12.084  -2.891  -2.901  1.00 91.84           O  
ATOM   1444  CG  GLU C  63      -9.654  -4.474  -5.289  1.00 91.84           C  
ATOM   1445  CD  GLU C  63      -9.638  -4.817  -6.770  1.00 91.84           C  
ATOM   1446  OE1 GLU C  63      -8.873  -4.182  -7.532  1.00 91.84           O  
ATOM   1447  OE2 GLU C  63     -10.396  -5.727  -7.173  1.00 91.84           O  
ATOM   1448  N   ALA C  64      -9.947  -2.741  -2.332  1.00 94.97           N  
ATOM   1449  CA  ALA C  64     -10.061  -1.342  -1.929  1.00 94.97           C  
ATOM   1450  C   ALA C  64     -10.120  -0.424  -3.147  1.00 94.97           C  
ATOM   1451  CB  ALA C  64      -8.892  -0.950  -1.028  1.00 94.97           C  
ATOM   1452  O   ALA C  64      -9.117  -0.236  -3.840  1.00 94.97           O  
ATOM   1453  N   LYS C  65     -11.270   0.066  -3.325  1.00 95.27           N  
ATOM   1454  CA  LYS C  65     -11.399   1.118  -4.329  1.00 95.27           C  
ATOM   1455  C   LYS C  65     -10.923   2.461  -3.783  1.00 95.27           C  
ATOM   1456  CB  LYS C  65     -12.848   1.230  -4.806  1.00 95.27           C  
ATOM   1457  O   LYS C  65     -11.380   2.904  -2.727  1.00 95.27           O  
ATOM   1458  CG  LYS C  65     -13.343   0.013  -5.573  1.00 95.27           C  
ATOM   1459  CD  LYS C  65     -14.621   0.320  -6.344  1.00 95.27           C  
ATOM   1460  CE  LYS C  65     -15.132  -0.905  -7.091  1.00 95.27           C  
ATOM   1461  NZ  LYS C  65     -16.416  -0.625  -7.801  1.00 95.27           N  
ATOM   1462  N   CYS C  66      -9.972   3.058  -4.552  1.00 95.31           N  
ATOM   1463  CA  CYS C  66      -9.389   4.306  -4.074  1.00 95.31           C  
ATOM   1464  C   CYS C  66      -8.877   4.158  -2.646  1.00 95.31           C  
ATOM   1465  CB  CYS C  66     -10.413   5.438  -4.144  1.00 95.31           C  
ATOM   1466  O   CYS C  66      -9.356   4.839  -1.737  1.00 95.31           O  
ATOM   1467  SG  CYS C  66     -10.986   5.800  -5.818  1.00 95.31           S  
ATOM   1468  N   PRO C  67      -7.954   3.351  -2.361  1.00 96.13           N  
ATOM   1469  CA  PRO C  67      -7.422   3.076  -1.024  1.00 96.13           C  
ATOM   1470  C   PRO C  67      -6.874   4.325  -0.338  1.00 96.13           C  
ATOM   1471  CB  PRO C  67      -6.305   2.064  -1.291  1.00 96.13           C  
ATOM   1472  O   PRO C  67      -6.151   5.108  -0.960  1.00 96.13           O  
ATOM   1473  CG  PRO C  67      -6.070   2.134  -2.765  1.00 96.13           C  
ATOM   1474  CD  PRO C  67      -7.248   2.812  -3.404  1.00 96.13           C  
ATOM   1475  N   LYS C  68      -7.218   4.463   0.884  1.00 94.23           N  
ATOM   1476  CA  LYS C  68      -6.791   5.587   1.712  1.00 94.23           C  
ATOM   1477  C   LYS C  68      -5.951   5.112   2.894  1.00 94.23           C  
ATOM   1478  CB  LYS C  68      -8.002   6.375   2.214  1.00 94.23           C  
ATOM   1479  O   LYS C  68      -6.319   4.155   3.579  1.00 94.23           O  
ATOM   1480  CG  LYS C  68      -8.866   6.956   1.104  1.00 94.23           C  
ATOM   1481  CD  LYS C  68      -8.151   8.087   0.374  1.00 94.23           C  
ATOM   1482  CE  LYS C  68      -9.076   8.791  -0.610  1.00 94.23           C  
ATOM   1483  NZ  LYS C  68      -8.338   9.778  -1.454  1.00 94.23           N  
ATOM   1484  N   LEU C  69      -4.832   5.689   3.110  1.00 92.01           N  
ATOM   1485  CA  LEU C  69      -3.956   5.376   4.234  1.00 92.01           C  
ATOM   1486  C   LEU C  69      -4.245   6.292   5.419  1.00 92.01           C  
ATOM   1487  CB  LEU C  69      -2.487   5.504   3.822  1.00 92.01           C  
ATOM   1488  O   LEU C  69      -4.129   7.515   5.307  1.00 92.01           O  
ATOM   1489  CG  LEU C  69      -1.452   5.047   4.851  1.00 92.01           C  
ATOM   1490  CD1 LEU C  69      -1.544   3.539   5.062  1.00 92.01           C  
ATOM   1491  CD2 LEU C  69      -0.048   5.446   4.411  1.00 92.01           C  
ATOM   1492  N   LEU C  70      -4.595   5.667   6.549  1.00 88.36           N  
ATOM   1493  CA  LEU C  70      -4.874   6.418   7.768  1.00 88.36           C  
ATOM   1494  C   LEU C  70      -3.591   6.687   8.547  1.00 88.36           C  
ATOM   1495  CB  LEU C  70      -5.871   5.660   8.649  1.00 88.36           C  
ATOM   1496  O   LEU C  70      -2.576   6.021   8.328  1.00 88.36           O  
ATOM   1497  CG  LEU C  70      -7.347   5.791   8.270  1.00 88.36           C  
ATOM   1498  CD1 LEU C  70      -7.668   4.902   7.074  1.00 88.36           C  
ATOM   1499  CD2 LEU C  70      -8.237   5.441   9.458  1.00 88.36           C  
ATOM   1500  N   PRO C  71      -3.580   7.653   9.371  1.00 85.24           N  
ATOM   1501  CA  PRO C  71      -2.397   7.954  10.180  1.00 85.24           C  
ATOM   1502  C   PRO C  71      -1.892   6.743  10.961  1.00 85.24           C  
ATOM   1503  CB  PRO C  71      -2.889   9.050  11.130  1.00 85.24           C  
ATOM   1504  O   PRO C  71      -0.698   6.650  11.260  1.00 85.24           O  
ATOM   1505  CG  PRO C  71      -4.029   9.695  10.410  1.00 85.24           C  
ATOM   1506  CD  PRO C  71      -4.725   8.650   9.586  1.00 85.24           C  
ATOM   1507  N   CYS C  72      -2.805   5.819  11.314  1.00 84.78           N  
ATOM   1508  CA  CYS C  72      -2.435   4.611  12.043  1.00 84.78           C  
ATOM   1509  C   CYS C  72      -1.873   3.555  11.100  1.00 84.78           C  
ATOM   1510  CB  CYS C  72      -3.642   4.048  12.794  1.00 84.78           C  
ATOM   1511  O   CYS C  72      -1.467   2.477  11.539  1.00 84.78           O  
ATOM   1512  SG  CYS C  72      -4.954   3.442  11.711  1.00 84.78           S  
ATOM   1513  N   LEU C  73      -1.908   3.865   9.804  1.00 88.44           N  
ATOM   1514  CA  LEU C  73      -1.293   3.076   8.742  1.00 88.44           C  
ATOM   1515  C   LEU C  73      -2.231   1.966   8.278  1.00 88.44           C  
ATOM   1516  CB  LEU C  73       0.032   2.475   9.219  1.00 88.44           C  
ATOM   1517  O   LEU C  73      -1.845   1.121   7.466  1.00 88.44           O  
ATOM   1518  CG  LEU C  73       1.152   3.468   9.534  1.00 88.44           C  
ATOM   1519  CD1 LEU C  73       2.426   2.724   9.921  1.00 88.44           C  
ATOM   1520  CD2 LEU C  73       1.404   4.386   8.343  1.00 88.44           C  
ATOM   1521  N   HIS C  74      -3.368   1.932   8.775  1.00 90.52           N  
ATOM   1522  CA  HIS C  74      -4.380   1.073   8.170  1.00 90.52           C  
ATOM   1523  C   HIS C  74      -4.913   1.678   6.875  1.00 90.52           C  
ATOM   1524  CB  HIS C  74      -5.530   0.829   9.148  1.00 90.52           C  
ATOM   1525  O   HIS C  74      -5.006   2.901   6.749  1.00 90.52           O  
ATOM   1526  CG  HIS C  74      -5.166  -0.067  10.290  1.00 90.52           C  
ATOM   1527  CD2 HIS C  74      -4.791  -1.367  10.315  1.00 90.52           C  
ATOM   1528  ND1 HIS C  74      -5.170   0.359  11.600  1.00 90.52           N  
ATOM   1529  CE1 HIS C  74      -4.810  -0.643  12.384  1.00 90.52           C  
ATOM   1530  NE2 HIS C  74      -4.574  -1.703  11.629  1.00 90.52           N  
ATOM   1531  N   THR C  75      -5.330   0.731   6.006  1.00 93.47           N  
ATOM   1532  CA  THR C  75      -5.852   1.165   4.715  1.00 93.47           C  
ATOM   1533  C   THR C  75      -7.340   0.848   4.600  1.00 93.47           C  
ATOM   1534  CB  THR C  75      -5.091   0.500   3.553  1.00 93.47           C  
ATOM   1535  O   THR C  75      -7.768  -0.267   4.904  1.00 93.47           O  
ATOM   1536  CG2 THR C  75      -5.656   0.937   2.205  1.00 93.47           C  
ATOM   1537  OG1 THR C  75      -3.708   0.869   3.622  1.00 93.47           O  
ATOM   1538  N   LEU C  76      -8.082   1.826   4.198  1.00 95.44           N  
ATOM   1539  CA  LEU C  76      -9.510   1.704   3.924  1.00 95.44           C  
ATOM   1540  C   LEU C  76      -9.826   2.126   2.493  1.00 95.44           C  
ATOM   1541  CB  LEU C  76     -10.319   2.552   4.910  1.00 95.44           C  
ATOM   1542  O   LEU C  76      -9.125   2.962   1.919  1.00 95.44           O  
ATOM   1543  CG  LEU C  76     -10.147   2.218   6.392  1.00 95.44           C  
ATOM   1544  CD1 LEU C  76     -11.039   3.114   7.245  1.00 95.44           C  
ATOM   1545  CD2 LEU C  76     -10.456   0.747   6.648  1.00 95.44           C  
ATOM   1546  N   CYS C  77     -10.802   1.436   1.949  1.00 96.18           N  
ATOM   1547  CA  CYS C  77     -11.360   2.002   0.726  1.00 96.18           C  
ATOM   1548  C   CYS C  77     -12.063   3.324   1.008  1.00 96.18           C  
ATOM   1549  CB  CYS C  77     -12.337   1.021   0.079  1.00 96.18           C  
ATOM   1550  O   CYS C  77     -12.394   3.623   2.156  1.00 96.18           O  
ATOM   1551  SG  CYS C  77     -13.861   0.786   1.019  1.00 96.18           S  
ATOM   1552  N   SER C  78     -12.269   4.051  -0.024  1.00 95.16           N  
ATOM   1553  CA  SER C  78     -12.896   5.359   0.137  1.00 95.16           C  
ATOM   1554  C   SER C  78     -14.285   5.233   0.755  1.00 95.16           C  
ATOM   1555  CB  SER C  78     -12.991   6.078  -1.209  1.00 95.16           C  
ATOM   1556  O   SER C  78     -14.695   6.082   1.550  1.00 95.16           O  
ATOM   1557  OG  SER C  78     -13.729   5.306  -2.141  1.00 95.16           O  
ATOM   1558  N   GLY C  79     -15.008   4.193   0.410  1.00 94.94           N  
ATOM   1559  CA  GLY C  79     -16.330   3.954   0.967  1.00 94.94           C  
ATOM   1560  C   GLY C  79     -16.313   3.733   2.468  1.00 94.94           C  
ATOM   1561  O   GLY C  79     -17.081   4.359   3.201  1.00 94.94           O  
ATOM   1562  N   CYS C  80     -15.463   2.860   2.868  1.00 95.82           N  
ATOM   1563  CA  CYS C  80     -15.346   2.572   4.293  1.00 95.82           C  
ATOM   1564  C   CYS C  80     -14.838   3.791   5.055  1.00 95.82           C  
ATOM   1565  CB  CYS C  80     -14.410   1.387   4.526  1.00 95.82           C  
ATOM   1566  O   CYS C  80     -15.206   4.002   6.212  1.00 95.82           O  
ATOM   1567  SG  CYS C  80     -15.138  -0.210   4.102  1.00 95.82           S  
ATOM   1568  N   LEU C  81     -13.929   4.612   4.491  1.00 93.15           N  
ATOM   1569  CA  LEU C  81     -13.441   5.826   5.137  1.00 93.15           C  
ATOM   1570  C   LEU C  81     -14.579   6.815   5.366  1.00 93.15           C  
ATOM   1571  CB  LEU C  81     -12.345   6.479   4.291  1.00 93.15           C  
ATOM   1572  O   LEU C  81     -14.654   7.448   6.421  1.00 93.15           O  
ATOM   1573  CG  LEU C  81     -11.719   7.754   4.860  1.00 93.15           C  
ATOM   1574  CD1 LEU C  81     -11.047   7.463   6.198  1.00 93.15           C  
ATOM   1575  CD2 LEU C  81     -10.720   8.347   3.872  1.00 93.15           C  
ATOM   1576  N   GLU C  82     -15.359   6.944   4.358  1.00 91.58           N  
ATOM   1577  CA  GLU C  82     -16.489   7.862   4.457  1.00 91.58           C  
ATOM   1578  C   GLU C  82     -17.444   7.444   5.571  1.00 91.58           C  
ATOM   1579  CB  GLU C  82     -17.237   7.941   3.124  1.00 91.58           C  
ATOM   1580  O   GLU C  82     -18.037   8.293   6.239  1.00 91.58           O  
ATOM   1581  CG  GLU C  82     -16.601   8.888   2.117  1.00 91.58           C  
ATOM   1582  CD  GLU C  82     -17.217   8.790   0.730  1.00 91.58           C  
ATOM   1583  OE1 GLU C  82     -16.691   9.423  -0.214  1.00 91.58           O  
ATOM   1584  OE2 GLU C  82     -18.235   8.077   0.587  1.00 91.58           O  
ATOM   1585  N   ALA C  83     -17.495   6.175   5.622  1.00 91.56           N  
ATOM   1586  CA  ALA C  83     -18.405   5.619   6.621  1.00 91.56           C  
ATOM   1587  C   ALA C  83     -17.773   5.639   8.010  1.00 91.56           C  
ATOM   1588  CB  ALA C  83     -18.806   4.196   6.242  1.00 91.56           C  
ATOM   1589  O   ALA C  83     -18.464   5.459   9.015  1.00 91.56           O  
ATOM   1590  N   SER C  84     -16.364   5.878   7.875  1.00 83.84           N  
ATOM   1591  CA  SER C  84     -15.597   5.797   9.114  1.00 83.84           C  
ATOM   1592  C   SER C  84     -15.620   7.124   9.866  1.00 83.84           C  
ATOM   1593  CB  SER C  84     -14.152   5.390   8.825  1.00 83.84           C  
ATOM   1594  O   SER C  84     -15.725   8.189   9.253  1.00 83.84           O  
ATOM   1595  OG  SER C  84     -13.519   6.343   7.989  1.00 83.84           O  
ATOM   1596  N   GLY C  85     -16.503   7.402  10.825  1.00 77.79           N  
ATOM   1597  CA  GLY C  85     -16.472   8.572  11.688  1.00 77.79           C  
ATOM   1598  C   GLY C  85     -15.085   9.166  11.839  1.00 77.79           C  
ATOM   1599  O   GLY C  85     -14.323   9.230  10.872  1.00 77.79           O  
ATOM   1600  N   MET C  86     -14.608   9.718  12.896  1.00 80.27           N  
ATOM   1601  CA  MET C  86     -13.351  10.396  13.198  1.00 80.27           C  
ATOM   1602  C   MET C  86     -12.355   9.437  13.840  1.00 80.27           C  
ATOM   1603  CB  MET C  86     -13.594  11.593  14.120  1.00 80.27           C  
ATOM   1604  O   MET C  86     -11.473   9.860  14.588  1.00 80.27           O  
ATOM   1605  CG  MET C  86     -14.370  12.724  13.465  1.00 80.27           C  
ATOM   1606  SD  MET C  86     -13.826  14.378  14.045  1.00 80.27           S  
ATOM   1607  CE  MET C  86     -14.793  15.439  12.937  1.00 80.27           C  
ATOM   1608  N   GLN C  87     -12.587   8.078  13.546  1.00 87.92           N  
ATOM   1609  CA  GLN C  87     -11.668   7.089  14.099  1.00 87.92           C  
ATOM   1610  C   GLN C  87     -11.461   5.928  13.131  1.00 87.92           C  
ATOM   1611  CB  GLN C  87     -12.184   6.567  15.442  1.00 87.92           C  
ATOM   1612  O   GLN C  87     -12.336   5.628  12.316  1.00 87.92           O  
ATOM   1613  CG  GLN C  87     -13.477   5.771  15.336  1.00 87.92           C  
ATOM   1614  CD  GLN C  87     -14.001   5.320  16.686  1.00 87.92           C  
ATOM   1615  NE2 GLN C  87     -14.622   4.146  16.720  1.00 87.92           N  
ATOM   1616  OE1 GLN C  87     -13.848   6.021  17.692  1.00 87.92           O  
ATOM   1617  N   CYS C  88     -10.319   5.319  13.303  1.00 91.73           N  
ATOM   1618  CA  CYS C  88     -10.069   4.099  12.544  1.00 91.73           C  
ATOM   1619  C   CYS C  88     -10.954   2.960  13.034  1.00 91.73           C  
ATOM   1620  CB  CYS C  88      -8.598   3.695  12.648  1.00 91.73           C  
ATOM   1621  O   CYS C  88     -10.933   2.617  14.217  1.00 91.73           O  
ATOM   1622  SG  CYS C  88      -8.223   2.107  11.872  1.00 91.73           S  
ATOM   1623  N   PRO C  89     -11.722   2.361  12.173  1.00 93.80           N  
ATOM   1624  CA  PRO C  89     -12.624   1.278  12.571  1.00 93.80           C  
ATOM   1625  C   PRO C  89     -11.881  -0.004  12.939  1.00 93.80           C  
ATOM   1626  CB  PRO C  89     -13.493   1.068  11.328  1.00 93.80           C  
ATOM   1627  O   PRO C  89     -12.465  -0.909  13.540  1.00 93.80           O  
ATOM   1628  CG  PRO C  89     -12.643   1.525  10.186  1.00 93.80           C  
ATOM   1629  CD  PRO C  89     -11.747   2.629  10.671  1.00 93.80           C  
ATOM   1630  N   ILE C  90     -10.661   0.007  12.619  1.00 91.83           N  
ATOM   1631  CA  ILE C  90      -9.881  -1.206  12.841  1.00 91.83           C  
ATOM   1632  C   ILE C  90      -9.195  -1.136  14.203  1.00 91.83           C  
ATOM   1633  CB  ILE C  90      -8.834  -1.417  11.724  1.00 91.83           C  
ATOM   1634  O   ILE C  90      -9.321  -2.054  15.017  1.00 91.83           O  
ATOM   1635  CG1 ILE C  90      -9.527  -1.561  10.364  1.00 91.83           C  
ATOM   1636  CG2 ILE C  90      -7.961  -2.638  12.026  1.00 91.83           C  
ATOM   1637  CD1 ILE C  90      -8.794  -0.875   9.220  1.00 91.83           C  
ATOM   1638  N   CYS C  91      -8.526  -0.070  14.572  1.00 92.36           N  
ATOM   1639  CA  CYS C  91      -7.733  -0.002  15.795  1.00 92.36           C  
ATOM   1640  C   CYS C  91      -8.310   1.023  16.763  1.00 92.36           C  
ATOM   1641  CB  CYS C  91      -6.280   0.348  15.472  1.00 92.36           C  
ATOM   1642  O   CYS C  91      -7.832   1.156  17.891  1.00 92.36           O  
ATOM   1643  SG  CYS C  91      -6.059   2.027  14.843  1.00 92.36           S  
ATOM   1644  N   GLN C  92      -9.242   1.877  16.316  1.00 91.61           N  
ATOM   1645  CA  GLN C  92      -9.951   2.846  17.144  1.00 91.61           C  
ATOM   1646  C   GLN C  92      -9.095   4.083  17.399  1.00 91.61           C  
ATOM   1647  CB  GLN C  92     -10.370   2.214  18.472  1.00 91.61           C  
ATOM   1648  O   GLN C  92      -9.450   4.932  18.219  1.00 91.61           O  
ATOM   1649  CG  GLN C  92     -11.429   1.130  18.331  1.00 91.61           C  
ATOM   1650  CD  GLN C  92     -11.709   0.409  19.636  1.00 91.61           C  
ATOM   1651  NE2 GLN C  92     -11.842  -0.911  19.569  1.00 91.61           N  
ATOM   1652  OE1 GLN C  92     -11.806   1.034  20.697  1.00 91.61           O  
ATOM   1653  N   ALA C  93      -7.967   4.159  16.740  1.00 89.36           N  
ATOM   1654  CA  ALA C  93      -7.164   5.375  16.845  1.00 89.36           C  
ATOM   1655  C   ALA C  93      -7.948   6.593  16.365  1.00 89.36           C  
ATOM   1656  CB  ALA C  93      -5.871   5.230  16.047  1.00 89.36           C  
ATOM   1657  O   ALA C  93      -8.656   6.526  15.358  1.00 89.36           O  
ATOM   1658  N   PRO C  94      -7.852   7.688  17.140  1.00 86.28           N  
ATOM   1659  CA  PRO C  94      -8.565   8.901  16.736  1.00 86.28           C  
ATOM   1660  C   PRO C  94      -7.944   9.571  15.513  1.00 86.28           C  
ATOM   1661  CB  PRO C  94      -8.453   9.803  17.968  1.00 86.28           C  
ATOM   1662  O   PRO C  94      -6.736   9.456  15.288  1.00 86.28           O  
ATOM   1663  CG  PRO C  94      -7.307   9.244  18.748  1.00 86.28           C  
ATOM   1664  CD  PRO C  94      -7.118   7.807  18.353  1.00 86.28           C  
ATOM   1665  N   TRP C  95      -8.795  10.117  14.817  1.00 78.57           N  
ATOM   1666  CA  TRP C  95      -8.305  10.983  13.750  1.00 78.57           C  
ATOM   1667  C   TRP C  95      -7.690  12.256  14.321  1.00 78.57           C  
ATOM   1668  CB  TRP C  95      -9.438  11.339  12.782  1.00 78.57           C  
ATOM   1669  O   TRP C  95      -8.254  12.874  15.227  1.00 78.57           O  
ATOM   1670  CG  TRP C  95      -8.976  11.634  11.387  1.00 78.57           C  
ATOM   1671  CD1 TRP C  95      -8.435  12.803  10.928  1.00 78.57           C  
ATOM   1672  CD2 TRP C  95      -9.020  10.746  10.267  1.00 78.57           C  
ATOM   1673  CE2 TRP C  95      -8.488  11.443   9.159  1.00 78.57           C  
ATOM   1674  CE3 TRP C  95      -9.457   9.426  10.091  1.00 78.57           C  
ATOM   1675  NE1 TRP C  95      -8.139  12.695   9.589  1.00 78.57           N  
ATOM   1676  CH2 TRP C  95      -8.816   9.570   7.749  1.00 78.57           C  
ATOM   1677  CZ2 TRP C  95      -8.382  10.863   7.893  1.00 78.57           C  
ATOM   1678  CZ3 TRP C  95      -9.350   8.850   8.830  1.00 78.57           C  
ATOM   1679  N   PRO C  96      -6.431  12.498  14.039  1.00 69.73           N  
ATOM   1680  CA  PRO C  96      -5.889  13.734  14.609  1.00 69.73           C  
ATOM   1681  C   PRO C  96      -6.835  14.922  14.449  1.00 69.73           C  
ATOM   1682  CB  PRO C  96      -4.599  13.953  13.814  1.00 69.73           C  
ATOM   1683  O   PRO C  96      -7.456  15.084  13.396  1.00 69.73           O  
ATOM   1684  CG  PRO C  96      -4.430  12.704  13.009  1.00 69.73           C  
ATOM   1685  CD  PRO C  96      -5.701  11.908  13.091  1.00 69.73           C  
ATOM   1686  N   LEU C  97      -7.254  15.509  15.541  1.00 61.46           N  
ATOM   1687  CA  LEU C  97      -8.116  16.682  15.632  1.00 61.46           C  
ATOM   1688  C   LEU C  97      -7.484  17.877  14.926  1.00 61.46           C  
ATOM   1689  CB  LEU C  97      -8.397  17.029  17.096  1.00 61.46           C  
ATOM   1690  O   LEU C  97      -6.275  18.094  15.027  1.00 61.46           O  
ATOM   1691  CG  LEU C  97      -9.749  16.578  17.652  1.00 61.46           C  
ATOM   1692  CD1 LEU C  97      -9.648  15.163  18.210  1.00 61.46           C  
ATOM   1693  CD2 LEU C  97     -10.236  17.547  18.724  1.00 61.46           C  
ATOM   1694  N   GLY C  98      -8.383  18.688  14.071  1.00 56.89           N  
ATOM   1695  CA  GLY C  98      -7.936  19.925  13.450  1.00 56.89           C  
ATOM   1696  C   GLY C  98      -7.119  19.700  12.192  1.00 56.89           C  
ATOM   1697  O   GLY C  98      -6.739  20.656  11.512  1.00 56.89           O  
ATOM   1698  N   ALA C  99      -6.583  18.599  12.200  1.00 50.94           N  
ATOM   1699  CA  ALA C  99      -5.743  18.366  11.027  1.00 50.94           C  
ATOM   1700  C   ALA C  99      -6.591  18.043   9.801  1.00 50.94           C  
ATOM   1701  CB  ALA C  99      -4.752  17.237  11.298  1.00 50.94           C  
ATOM   1702  O   ALA C  99      -7.449  17.158   9.847  1.00 50.94           O  
ATOM   1703  N   ASP C 100      -7.281  18.981   9.485  1.00 52.96           N  
ATOM   1704  CA  ASP C 100      -7.786  18.766   8.132  1.00 52.96           C  
ATOM   1705  C   ASP C 100      -6.857  17.851   7.338  1.00 52.96           C  
ATOM   1706  CB  ASP C 100      -7.958  20.101   7.405  1.00 52.96           C  
ATOM   1707  O   ASP C 100      -6.660  18.049   6.138  1.00 52.96           O  
ATOM   1708  CG  ASP C 100      -9.174  20.880   7.875  1.00 52.96           C  
ATOM   1709  OD1 ASP C 100     -10.149  20.260   8.350  1.00 52.96           O  
ATOM   1710  OD2 ASP C 100      -9.157  22.125   7.766  1.00 52.96           O  
ATOM   1711  N   THR C 101      -6.103  17.052   8.145  1.00 60.69           N  
ATOM   1712  CA  THR C 101      -5.253  16.267   7.255  1.00 60.69           C  
ATOM   1713  C   THR C 101      -5.996  15.036   6.744  1.00 60.69           C  
ATOM   1714  CB  THR C 101      -3.956  15.831   7.963  1.00 60.69           C  
ATOM   1715  O   THR C 101      -6.355  14.153   7.526  1.00 60.69           O  
ATOM   1716  CG2 THR C 101      -2.901  15.390   6.954  1.00 60.69           C  
ATOM   1717  OG1 THR C 101      -3.442  16.930   8.725  1.00 60.69           O  
ATOM   1718  N   PRO C 102      -6.428  15.107   5.640  1.00 70.87           N  
ATOM   1719  CA  PRO C 102      -7.163  14.002   5.021  1.00 70.87           C  
ATOM   1720  C   PRO C 102      -6.324  12.732   4.895  1.00 70.87           C  
ATOM   1721  CB  PRO C 102      -7.532  14.552   3.641  1.00 70.87           C  
ATOM   1722  O   PRO C 102      -5.095  12.789   4.978  1.00 70.87           O  
ATOM   1723  CG  PRO C 102      -6.644  15.740   3.454  1.00 70.87           C  
ATOM   1724  CD  PRO C 102      -6.098  16.142   4.794  1.00 70.87           C  
ATOM   1725  N   ALA C 103      -7.011  11.591   5.103  1.00 83.36           N  
ATOM   1726  CA  ALA C 103      -6.349  10.355   4.693  1.00 83.36           C  
ATOM   1727  C   ALA C 103      -5.620  10.539   3.365  1.00 83.36           C  
ATOM   1728  CB  ALA C 103      -7.362   9.218   4.588  1.00 83.36           C  
ATOM   1729  O   ALA C 103      -6.079  11.282   2.495  1.00 83.36           O  
ATOM   1730  N   LEU C 104      -4.442   9.900   3.318  1.00 88.10           N  
ATOM   1731  CA  LEU C 104      -3.650   9.968   2.095  1.00 88.10           C  
ATOM   1732  C   LEU C 104      -4.070   8.879   1.114  1.00 88.10           C  
ATOM   1733  CB  LEU C 104      -2.159   9.837   2.414  1.00 88.10           C  
ATOM   1734  O   LEU C 104      -4.404   7.764   1.523  1.00 88.10           O  
ATOM   1735  CG  LEU C 104      -1.545  10.956   3.257  1.00 88.10           C  
ATOM   1736  CD1 LEU C 104      -0.137  10.574   3.700  1.00 88.10           C  
ATOM   1737  CD2 LEU C 104      -1.528  12.266   2.477  1.00 88.10           C  
ATOM   1738  N   ASP C 105      -4.037   9.321  -0.142  1.00 90.85           N  
ATOM   1739  CA  ASP C 105      -4.166   8.273  -1.149  1.00 90.85           C  
ATOM   1740  C   ASP C 105      -3.010   7.279  -1.058  1.00 90.85           C  
ATOM   1741  CB  ASP C 105      -4.228   8.880  -2.552  1.00 90.85           C  
ATOM   1742  O   ASP C 105      -1.842   7.673  -1.081  1.00 90.85           O  
ATOM   1743  CG  ASP C 105      -5.498   9.675  -2.799  1.00 90.85           C  
ATOM   1744  OD1 ASP C 105      -6.561   9.313  -2.250  1.00 90.85           O  
ATOM   1745  OD2 ASP C 105      -5.436  10.672  -3.551  1.00 90.85           O  
ATOM   1746  N   ASN C 106      -3.375   6.016  -0.833  1.00 92.54           N  
ATOM   1747  CA  ASN C 106      -2.354   4.976  -0.757  1.00 92.54           C  
ATOM   1748  C   ASN C 106      -1.985   4.450  -2.141  1.00 92.54           C  
ATOM   1749  CB  ASN C 106      -2.824   3.828   0.139  1.00 92.54           C  
ATOM   1750  O   ASN C 106      -2.375   3.342  -2.513  1.00 92.54           O  
ATOM   1751  CG  ASN C 106      -1.678   2.966   0.632  1.00 92.54           C  
ATOM   1752  ND2 ASN C 106      -1.913   2.226   1.709  1.00 92.54           N  
ATOM   1753  OD1 ASN C 106      -0.591   2.965   0.050  1.00 92.54           O  
ATOM   1754  N   VAL C 107      -1.164   5.219  -2.884  1.00 86.89           N  
ATOM   1755  CA  VAL C 107      -0.829   4.941  -4.277  1.00 86.89           C  
ATOM   1756  C   VAL C 107      -0.030   3.643  -4.368  1.00 86.89           C  
ATOM   1757  CB  VAL C 107      -0.033   6.103  -4.912  1.00 86.89           C  
ATOM   1758  O   VAL C 107      -0.135   2.910  -5.354  1.00 86.89           O  
ATOM   1759  CG1 VAL C 107      -0.080   6.021  -6.436  1.00 86.89           C  
ATOM   1760  CG2 VAL C 107      -0.576   7.447  -4.429  1.00 86.89           C  
ATOM   1761  N   PHE C 108       0.764   3.412  -3.355  1.00 83.58           N  
ATOM   1762  CA  PHE C 108       1.513   2.162  -3.299  1.00 83.58           C  
ATOM   1763  C   PHE C 108       0.568   0.967  -3.255  1.00 83.58           C  
ATOM   1764  CB  PHE C 108       2.440   2.143  -2.080  1.00 83.58           C  
ATOM   1765  O   PHE C 108       0.740   0.005  -4.006  1.00 83.58           O  
ATOM   1766  CG  PHE C 108       3.312   0.919  -2.000  1.00 83.58           C  
ATOM   1767  CD1 PHE C 108       3.040  -0.086  -1.080  1.00 83.58           C  
ATOM   1768  CD2 PHE C 108       4.405   0.774  -2.845  1.00 83.58           C  
ATOM   1769  CE1 PHE C 108       3.846  -1.220  -1.003  1.00 83.58           C  
ATOM   1770  CE2 PHE C 108       5.214  -0.357  -2.774  1.00 83.58           C  
ATOM   1771  CZ  PHE C 108       4.933  -1.352  -1.852  1.00 83.58           C  
ATOM   1772  N   PHE C 109      -0.379   1.017  -2.371  1.00 89.18           N  
ATOM   1773  CA  PHE C 109      -1.396  -0.018  -2.224  1.00 89.18           C  
ATOM   1774  C   PHE C 109      -2.153  -0.223  -3.531  1.00 89.18           C  
ATOM   1775  CB  PHE C 109      -2.374   0.343  -1.102  1.00 89.18           C  
ATOM   1776  O   PHE C 109      -2.372  -1.359  -3.956  1.00 89.18           O  
ATOM   1777  CG  PHE C 109      -3.076  -0.846  -0.503  1.00 89.18           C  
ATOM   1778  CD1 PHE C 109      -4.307  -1.264  -0.993  1.00 89.18           C  
ATOM   1779  CD2 PHE C 109      -2.504  -1.545   0.552  1.00 89.18           C  
ATOM   1780  CE1 PHE C 109      -4.959  -2.363  -0.441  1.00 89.18           C  
ATOM   1781  CE2 PHE C 109      -3.150  -2.645   1.109  1.00 89.18           C  
ATOM   1782  CZ  PHE C 109      -4.377  -3.052   0.612  1.00 89.18           C  
ATOM   1783  N   GLU C 110      -2.562   0.833  -4.149  1.00 89.75           N  
ATOM   1784  CA  GLU C 110      -3.256   0.789  -5.433  1.00 89.75           C  
ATOM   1785  C   GLU C 110      -2.399   0.118  -6.502  1.00 89.75           C  
ATOM   1786  CB  GLU C 110      -3.646   2.200  -5.881  1.00 89.75           C  
ATOM   1787  O   GLU C 110      -2.901  -0.677  -7.299  1.00 89.75           O  
ATOM   1788  CG  GLU C 110      -4.946   2.258  -6.671  1.00 89.75           C  
ATOM   1789  CD  GLU C 110      -5.300   3.659  -7.143  1.00 89.75           C  
ATOM   1790  OE1 GLU C 110      -6.367   3.836  -7.773  1.00 89.75           O  
ATOM   1791  OE2 GLU C 110      -4.503   4.588  -6.881  1.00 89.75           O  
ATOM   1792  N   SER C 111      -1.193   0.445  -6.607  1.00 84.29           N  
ATOM   1793  CA  SER C 111      -0.267  -0.154  -7.563  1.00 84.29           C  
ATOM   1794  C   SER C 111      -0.151  -1.660  -7.350  1.00 84.29           C  
ATOM   1795  CB  SER C 111       1.114   0.493  -7.451  1.00 84.29           C  
ATOM   1796  O   SER C 111      -0.102  -2.427  -8.314  1.00 84.29           O  
ATOM   1797  OG  SER C 111       2.053  -0.179  -8.272  1.00 84.29           O  
ATOM   1798  N   LEU C 112      -0.085  -2.054  -6.115  1.00 83.86           N  
ATOM   1799  CA  LEU C 112      -0.022  -3.477  -5.799  1.00 83.86           C  
ATOM   1800  C   LEU C 112      -1.286  -4.193  -6.264  1.00 83.86           C  
ATOM   1801  CB  LEU C 112       0.172  -3.684  -4.294  1.00 83.86           C  
ATOM   1802  O   LEU C 112      -1.212  -5.292  -6.818  1.00 83.86           O  
ATOM   1803  CG  LEU C 112       1.607  -3.582  -3.775  1.00 83.86           C  
ATOM   1804  CD1 LEU C 112       1.613  -3.460  -2.255  1.00 83.86           C  
ATOM   1805  CD2 LEU C 112       2.424  -4.789  -4.223  1.00 83.86           C  
ATOM   1806  N   GLN C 113      -2.388  -3.583  -6.036  1.00 86.88           N  
ATOM   1807  CA  GLN C 113      -3.650  -4.154  -6.496  1.00 86.88           C  
ATOM   1808  C   GLN C 113      -3.658  -4.319  -8.013  1.00 86.88           C  
ATOM   1809  CB  GLN C 113      -4.827  -3.281  -6.056  1.00 86.88           C  
ATOM   1810  O   GLN C 113      -4.137  -5.330  -8.530  1.00 86.88           O  
ATOM   1811  CG  GLN C 113      -5.188  -3.432  -4.585  1.00 86.88           C  
ATOM   1812  CD  GLN C 113      -6.472  -2.711  -4.219  1.00 86.88           C  
ATOM   1813  NE2 GLN C 113      -6.373  -1.750  -3.307  1.00 86.88           N  
ATOM   1814  OE1 GLN C 113      -7.544  -3.014  -4.753  1.00 86.88           O  
ATOM   1815  N   ARG C 114      -3.232  -3.365  -8.740  1.00 84.64           N  
ATOM   1816  CA  ARG C 114      -3.173  -3.407 -10.198  1.00 84.64           C  
ATOM   1817  C   ARG C 114      -2.277  -4.544 -10.676  1.00 84.64           C  
ATOM   1818  CB  ARG C 114      -2.670  -2.073 -10.754  1.00 84.64           C  
ATOM   1819  O   ARG C 114      -2.629  -5.267 -11.611  1.00 84.64           O  
ATOM   1820  CG  ARG C 114      -3.741  -1.257 -11.459  1.00 84.64           C  
ATOM   1821  CD  ARG C 114      -3.197   0.073 -11.963  1.00 84.64           C  
ATOM   1822  NE  ARG C 114      -4.102   1.177 -11.658  1.00 84.64           N  
ATOM   1823  NH1 ARG C 114      -2.622   2.280 -10.270  1.00 84.64           N  
ATOM   1824  NH2 ARG C 114      -4.708   3.151 -10.652  1.00 84.64           N  
ATOM   1825  CZ  ARG C 114      -3.809   2.200 -10.861  1.00 84.64           C  
ATOM   1826  N   ARG C 115      -1.201  -4.703 -10.116  1.00 77.58           N  
ATOM   1827  CA  ARG C 115      -0.264  -5.761 -10.479  1.00 77.58           C  
ATOM   1828  C   ARG C 115      -0.858  -7.137 -10.201  1.00 77.58           C  
ATOM   1829  CB  ARG C 115       1.054  -5.596  -9.718  1.00 77.58           C  
ATOM   1830  O   ARG C 115      -0.673  -8.069 -10.986  1.00 77.58           O  
ATOM   1831  CG  ARG C 115       1.998  -4.577 -10.336  1.00 77.58           C  
ATOM   1832  CD  ARG C 115       3.261  -4.401  -9.505  1.00 77.58           C  
ATOM   1833  NE  ARG C 115       4.110  -3.336 -10.032  1.00 77.58           N  
ATOM   1834  NH1 ARG C 115       5.867  -4.729 -10.588  1.00 77.58           N  
ATOM   1835  NH2 ARG C 115       6.014  -2.477 -10.986  1.00 77.58           N  
ATOM   1836  CZ  ARG C 115       5.328  -3.516 -10.534  1.00 77.58           C  
ATOM   1837  N   LEU C 116      -1.431  -7.241  -9.065  1.00 79.44           N  
ATOM   1838  CA  LEU C 116      -2.090  -8.498  -8.727  1.00 79.44           C  
ATOM   1839  C   LEU C 116      -3.190  -8.822  -9.733  1.00 79.44           C  
ATOM   1840  CB  LEU C 116      -2.677  -8.434  -7.315  1.00 79.44           C  
ATOM   1841  O   LEU C 116      -3.412  -9.990 -10.061  1.00 79.44           O  
ATOM   1842  CG  LEU C 116      -1.796  -8.980  -6.189  1.00 79.44           C  
ATOM   1843  CD1 LEU C 116      -2.365  -8.582  -4.831  1.00 79.44           C  
ATOM   1844  CD2 LEU C 116      -1.668 -10.495  -6.298  1.00 79.44           C  
ATOM   1845  N   SER C 117      -3.939  -7.785 -10.096  1.00 83.25           N  
ATOM   1846  CA  SER C 117      -4.993  -7.978 -11.088  1.00 83.25           C  
ATOM   1847  C   SER C 117      -4.426  -8.502 -12.403  1.00 83.25           C  
ATOM   1848  CB  SER C 117      -5.745  -6.669 -11.333  1.00 83.25           C  
ATOM   1849  O   SER C 117      -5.007  -9.394 -13.024  1.00 83.25           O  
ATOM   1850  OG  SER C 117      -6.574  -6.771 -12.477  1.00 83.25           O  
ATOM   1851  N   VAL C 118      -3.345  -8.014 -12.829  1.00 76.99           N  
ATOM   1852  CA  VAL C 118      -2.675  -8.457 -14.048  1.00 76.99           C  
ATOM   1853  C   VAL C 118      -2.203  -9.900 -13.883  1.00 76.99           C  
ATOM   1854  CB  VAL C 118      -1.481  -7.543 -14.403  1.00 76.99           C  
ATOM   1855  O   VAL C 118      -2.326 -10.709 -14.805  1.00 76.99           O  
ATOM   1856  CG1 VAL C 118      -0.671  -8.135 -15.555  1.00 76.99           C  
ATOM   1857  CG2 VAL C 118      -1.970  -6.139 -14.755  1.00 76.99           C  
ATOM   1858  N   TYR C 119      -1.633 -10.106 -12.753  1.00 71.04           N  
ATOM   1859  CA  TYR C 119      -1.183 -11.457 -12.440  1.00 71.04           C  
ATOM   1860  C   TYR C 119      -2.335 -12.451 -12.533  1.00 71.04           C  
ATOM   1861  CB  TYR C 119      -0.562 -11.507 -11.041  1.00 71.04           C  
ATOM   1862  O   TYR C 119      -2.189 -13.528 -13.116  1.00 71.04           O  
ATOM   1863  CG  TYR C 119      -0.065 -12.877 -10.646  1.00 71.04           C  
ATOM   1864  CD1 TYR C 119      -0.803 -13.685  -9.784  1.00 71.04           C  
ATOM   1865  CD2 TYR C 119       1.142 -13.366 -11.133  1.00 71.04           C  
ATOM   1866  CE1 TYR C 119      -0.349 -14.947  -9.415  1.00 71.04           C  
ATOM   1867  CE2 TYR C 119       1.606 -14.626 -10.772  1.00 71.04           C  
ATOM   1868  OH  TYR C 119       1.310 -16.657  -9.552  1.00 71.04           O  
ATOM   1869  CZ  TYR C 119       0.855 -15.408  -9.914  1.00 71.04           C  
ATOM   1870  N   ARG C 120      -3.396 -12.195 -11.998  1.00 74.73           N  
ATOM   1871  CA  ARG C 120      -4.573 -13.057 -12.004  1.00 74.73           C  
ATOM   1872  C   ARG C 120      -5.077 -13.288 -13.424  1.00 74.73           C  
ATOM   1873  CB  ARG C 120      -5.687 -12.453 -11.145  1.00 74.73           C  
ATOM   1874  O   ARG C 120      -5.581 -14.367 -13.743  1.00 74.73           O  
ATOM   1875  CG  ARG C 120      -5.567 -12.776  -9.664  1.00 74.73           C  
ATOM   1876  CD  ARG C 120      -6.632 -12.063  -8.843  1.00 74.73           C  
ATOM   1877  NE  ARG C 120      -7.138 -12.909  -7.766  1.00 74.73           N  
ATOM   1878  NH1 ARG C 120      -7.953 -11.160  -6.496  1.00 74.73           N  
ATOM   1879  NH2 ARG C 120      -8.175 -13.319  -5.758  1.00 74.73           N  
ATOM   1880  CZ  ARG C 120      -7.754 -12.461  -6.676  1.00 74.73           C  
ATOM   1881  N   GLN C 121      -5.017 -12.347 -14.157  1.00 76.13           N  
ATOM   1882  CA  GLN C 121      -5.439 -12.465 -15.549  1.00 76.13           C  
ATOM   1883  C   GLN C 121      -4.537 -13.428 -16.317  1.00 76.13           C  
ATOM   1884  CB  GLN C 121      -5.442 -11.095 -16.228  1.00 76.13           C  
ATOM   1885  O   GLN C 121      -5.000 -14.141 -17.210  1.00 76.13           O  
ATOM   1886  CG  GLN C 121      -6.640 -10.229 -15.860  1.00 76.13           C  
ATOM   1887  CD  GLN C 121      -6.612  -8.871 -16.535  1.00 76.13           C  
ATOM   1888  NE2 GLN C 121      -6.607  -7.810 -15.734  1.00 76.13           N  
ATOM   1889  OE1 GLN C 121      -6.594  -8.775 -17.766  1.00 76.13           O  
ATOM   1890  N   ILE C 122      -3.301 -13.481 -15.974  1.00 69.68           N  
ATOM   1891  CA  ILE C 122      -2.324 -14.332 -16.645  1.00 69.68           C  
ATOM   1892  C   ILE C 122      -2.476 -15.772 -16.161  1.00 69.68           C  
ATOM   1893  CB  ILE C 122      -0.881 -13.835 -16.403  1.00 69.68           C  
ATOM   1894  O   ILE C 122      -2.392 -16.712 -16.955  1.00 69.68           O  
ATOM   1895  CG1 ILE C 122      -0.695 -12.431 -16.990  1.00 69.68           C  
ATOM   1896  CG2 ILE C 122       0.134 -14.816 -16.996  1.00 69.68           C  
ATOM   1897  CD1 ILE C 122       0.586 -11.739 -16.545  1.00 69.68           C  
ATOM   1898  N   VAL C 123      -2.646 -15.954 -14.946  1.00 65.70           N  
ATOM   1899  CA  VAL C 123      -2.703 -17.293 -14.368  1.00 65.70           C  
ATOM   1900  C   VAL C 123      -4.041 -17.945 -14.706  1.00 65.70           C  
ATOM   1901  CB  VAL C 123      -2.498 -17.259 -12.837  1.00 65.70           C  
ATOM   1902  O   VAL C 123      -4.129 -19.169 -14.830  1.00 65.70           O  
ATOM   1903  CG1 VAL C 123      -1.323 -18.146 -12.430  1.00 65.70           C  
ATOM   1904  CG2 VAL C 123      -2.280 -15.825 -12.359  1.00 65.70           C  
ATOM   1905  N   ASP C 124      -5.053 -17.184 -14.739  1.00 63.22           N  
ATOM   1906  CA  ASP C 124      -6.378 -17.716 -15.041  1.00 63.22           C  
ATOM   1907  C   ASP C 124      -6.537 -17.975 -16.538  1.00 63.22           C  
ATOM   1908  CB  ASP C 124      -7.466 -16.756 -14.555  1.00 63.22           C  
ATOM   1909  O   ASP C 124      -7.480 -18.649 -16.960  1.00 63.22           O  
ATOM   1910  CG  ASP C 124      -7.573 -16.699 -13.041  1.00 63.22           C  
ATOM   1911  OD1 ASP C 124      -7.152 -17.662 -12.363  1.00 63.22           O  
ATOM   1912  OD2 ASP C 124      -8.085 -15.684 -12.522  1.00 63.22           O  
ATOM   1913  N   ALA C 125      -5.642 -17.595 -17.330  1.00 56.29           N  
ATOM   1914  CA  ALA C 125      -5.698 -17.884 -18.761  1.00 56.29           C  
ATOM   1915  C   ALA C 125      -5.127 -19.267 -19.064  1.00 56.29           C  
ATOM   1916  CB  ALA C 125      -4.943 -16.816 -19.549  1.00 56.29           C  
ATOM   1917  O   ALA C 125      -5.621 -19.969 -19.949  1.00 56.29           O  
TER    1918      ALA C 125                                                      
ENDMDL                                                                          
END                                                                             
