# Supplementary material for: Structure and activation of the RING E3 ubiquitin ligase TRIM72 on the membrane
Source: Nat Struct Mol Biol. 2023 Sep 28;30(11):1695–706. doi: 10.1038/s41594-023-01111-7 (PMC10643145; doi:10.1038/s41594-023-01111-7)
Supplement: Supplementary file 5 — Predicted structures of the RING domain of 60 TRIM proteins. [file 41594_2023_1111_MOESM5_ESM.zip › R1_4ba34_unrelaxed_rank_1_model_5.pdb]

MODEL     1                                                                     
ATOM      1  N   MET B   1     -57.972 -24.078  -9.423  1.00 33.76           N  
ATOM      2  CA  MET B   1     -57.268 -24.137  -8.145  1.00 33.76           C  
ATOM      3  C   MET B   1     -55.851 -23.591  -8.278  1.00 33.76           C  
ATOM      4  CB  MET B   1     -57.229 -25.573  -7.618  1.00 33.76           C  
ATOM      5  O   MET B   1     -54.968 -24.267  -8.809  1.00 33.76           O  
ATOM      6  CG  MET B   1     -57.728 -25.715  -6.189  1.00 33.76           C  
ATOM      7  SD  MET B   1     -57.839 -27.467  -5.655  1.00 33.76           S  
ATOM      8  CE  MET B   1     -58.300 -27.242  -3.914  1.00 33.76           C  
ATOM      9  N   GLY B   2     -55.614 -22.379  -8.976  1.00 35.69           N  
ATOM     10  CA  GLY B   2     -54.488 -21.823  -9.710  1.00 35.69           C  
ATOM     11  C   GLY B   2     -53.343 -21.396  -8.812  1.00 35.69           C  
ATOM     12  O   GLY B   2     -53.565 -20.812  -7.749  1.00 35.69           O  
ATOM     13  N   GLU B   3     -52.365 -22.324  -8.652  1.00 38.65           N  
ATOM     14  CA  GLU B   3     -51.144 -22.231  -7.858  1.00 38.65           C  
ATOM     15  C   GLU B   3     -50.404 -20.925  -8.132  1.00 38.65           C  
ATOM     16  CB  GLU B   3     -50.227 -23.424  -8.141  1.00 38.65           C  
ATOM     17  O   GLU B   3     -50.181 -20.563  -9.289  1.00 38.65           O  
ATOM     18  CG  GLU B   3     -50.641 -24.702  -7.426  1.00 38.65           C  
ATOM     19  CD  GLU B   3     -49.722 -25.877  -7.716  1.00 38.65           C  
ATOM     20  OE1 GLU B   3     -49.059 -26.376  -6.779  1.00 38.65           O  
ATOM     21  OE2 GLU B   3     -49.664 -26.302  -8.892  1.00 38.65           O  
ATOM     22  N   SER B   4     -50.657 -19.899  -7.267  1.00 46.91           N  
ATOM     23  CA  SER B   4     -50.098 -18.552  -7.311  1.00 46.91           C  
ATOM     24  C   SER B   4     -48.573 -18.586  -7.325  1.00 46.91           C  
ATOM     25  CB  SER B   4     -50.587 -17.730  -6.117  1.00 46.91           C  
ATOM     26  O   SER B   4     -47.956 -19.304  -6.535  1.00 46.91           O  
ATOM     27  OG  SER B   4     -51.986 -17.518  -6.192  1.00 46.91           O  
ATOM     28  N   PRO B   5     -47.954 -18.303  -8.481  1.00 41.11           N  
ATOM     29  CA  PRO B   5     -46.499 -18.284  -8.653  1.00 41.11           C  
ATOM     30  C   PRO B   5     -45.788 -17.480  -7.568  1.00 41.11           C  
ATOM     31  CB  PRO B   5     -46.315 -17.633 -10.026  1.00 41.11           C  
ATOM     32  O   PRO B   5     -46.337 -16.498  -7.061  1.00 41.11           O  
ATOM     33  CG  PRO B   5     -47.597 -16.908 -10.281  1.00 41.11           C  
ATOM     34  CD  PRO B   5     -48.597 -17.330  -9.243  1.00 41.11           C  
ATOM     35  N   ALA B   6     -45.194 -18.115  -6.567  1.00 42.77           N  
ATOM     36  CA  ALA B   6     -44.332 -17.600  -5.506  1.00 42.77           C  
ATOM     37  C   ALA B   6     -43.338 -16.579  -6.054  1.00 42.77           C  
ATOM     38  CB  ALA B   6     -43.590 -18.744  -4.820  1.00 42.77           C  
ATOM     39  O   ALA B   6     -42.686 -16.823  -7.072  1.00 42.77           O  
ATOM     40  N   SER B   7     -43.705 -15.298  -6.018  1.00 43.25           N  
ATOM     41  CA  SER B   7     -42.881 -14.154  -6.399  1.00 43.25           C  
ATOM     42  C   SER B   7     -41.515 -14.208  -5.724  1.00 43.25           C  
ATOM     43  CB  SER B   7     -43.584 -12.844  -6.042  1.00 43.25           C  
ATOM     44  O   SER B   7     -41.425 -14.250  -4.495  1.00 43.25           O  
ATOM     45  OG  SER B   7     -43.690 -12.004  -7.178  1.00 43.25           O  
ATOM     46  N   VAL B   8     -40.572 -14.908  -6.285  1.00 38.29           N  
ATOM     47  CA  VAL B   8     -39.178 -14.925  -5.856  1.00 38.29           C  
ATOM     48  C   VAL B   8     -38.687 -13.496  -5.637  1.00 38.29           C  
ATOM     49  CB  VAL B   8     -38.277 -15.646  -6.883  1.00 38.29           C  
ATOM     50  O   VAL B   8     -38.661 -12.692  -6.571  1.00 38.29           O  
ATOM     51  CG1 VAL B   8     -36.870 -15.845  -6.322  1.00 38.29           C  
ATOM     52  CG2 VAL B   8     -38.890 -16.987  -7.282  1.00 38.29           C  
ATOM     53  N   VAL B   9     -39.076 -12.758  -4.586  1.00 39.58           N  
ATOM     54  CA  VAL B   9     -38.493 -11.470  -4.227  1.00 39.58           C  
ATOM     55  C   VAL B   9     -36.982 -11.614  -4.064  1.00 39.58           C  
ATOM     56  CB  VAL B   9     -39.117 -10.906  -2.930  1.00 39.58           C  
ATOM     57  O   VAL B   9     -36.512 -12.321  -3.170  1.00 39.58           O  
ATOM     58  CG1 VAL B   9     -38.478  -9.569  -2.560  1.00 39.58           C  
ATOM     59  CG2 VAL B   9     -40.629 -10.754  -3.088  1.00 39.58           C  
ATOM     60  N   LEU B  10     -36.198 -11.756  -5.185  1.00 35.58           N  
ATOM     61  CA  LEU B  10     -34.741 -11.684  -5.139  1.00 35.58           C  
ATOM     62  C   LEU B  10     -34.282 -10.462  -4.351  1.00 35.58           C  
ATOM     63  CB  LEU B  10     -34.162 -11.639  -6.556  1.00 35.58           C  
ATOM     64  O   LEU B  10     -34.794  -9.358  -4.554  1.00 35.58           O  
ATOM     65  CG  LEU B  10     -33.966 -12.988  -7.251  1.00 35.58           C  
ATOM     66  CD1 LEU B  10     -34.391 -12.897  -8.713  1.00 35.58           C  
ATOM     67  CD2 LEU B  10     -32.515 -13.442  -7.138  1.00 35.58           C  
ATOM     68  N   ASN B  11     -33.985 -10.550  -3.067  1.00 36.61           N  
ATOM     69  CA  ASN B  11     -33.396  -9.518  -2.220  1.00 36.61           C  
ATOM     70  C   ASN B  11     -32.285  -8.765  -2.945  1.00 36.61           C  
ATOM     71  CB  ASN B  11     -32.865 -10.128  -0.922  1.00 36.61           C  
ATOM     72  O   ASN B  11     -31.217  -9.322  -3.204  1.00 36.61           O  
ATOM     73  CG  ASN B  11     -32.725  -9.106   0.189  1.00 36.61           C  
ATOM     74  ND2 ASN B  11     -32.301  -9.560   1.363  1.00 36.61           N  
ATOM     75  OD1 ASN B  11     -32.997  -7.919  -0.005  1.00 36.61           O  
ATOM     76  N   ALA B  12     -32.545  -7.786  -3.893  1.00 38.84           N  
ATOM     77  CA  ALA B  12     -31.680  -6.834  -4.585  1.00 38.84           C  
ATOM     78  C   ALA B  12     -30.605  -6.288  -3.649  1.00 38.84           C  
ATOM     79  CB  ALA B  12     -32.507  -5.689  -5.166  1.00 38.84           C  
ATOM     80  O   ALA B  12     -29.586  -5.763  -4.104  1.00 38.84           O  
ATOM     81  N   SER B  13     -30.963  -6.190  -2.338  1.00 42.91           N  
ATOM     82  CA  SER B  13     -29.969  -5.579  -1.461  1.00 42.91           C  
ATOM     83  C   SER B  13     -28.697  -6.418  -1.399  1.00 42.91           C  
ATOM     84  CB  SER B  13     -30.538  -5.396  -0.053  1.00 42.91           C  
ATOM     85  O   SER B  13     -27.595  -5.876  -1.292  1.00 42.91           O  
ATOM     86  OG  SER B  13     -31.733  -4.635  -0.088  1.00 42.91           O  
ATOM     87  N   GLY B  14     -28.830  -7.717  -1.359  1.00 43.91           N  
ATOM     88  CA  GLY B  14     -27.705  -8.638  -1.354  1.00 43.91           C  
ATOM     89  C   GLY B  14     -26.937  -8.649  -2.662  1.00 43.91           C  
ATOM     90  O   GLY B  14     -25.716  -8.819  -2.670  1.00 43.91           O  
ATOM     91  N   GLY B  15     -27.658  -8.391  -3.822  1.00 47.43           N  
ATOM     92  CA  GLY B  15     -27.031  -8.418  -5.133  1.00 47.43           C  
ATOM     93  C   GLY B  15     -26.086  -7.254  -5.367  1.00 47.43           C  
ATOM     94  O   GLY B  15     -24.985  -7.437  -5.890  1.00 47.43           O  
ATOM     95  N   LEU B  16     -26.518  -6.027  -4.923  1.00 45.54           N  
ATOM     96  CA  LEU B  16     -25.703  -4.830  -5.103  1.00 45.54           C  
ATOM     97  C   LEU B  16     -24.457  -4.884  -4.224  1.00 45.54           C  
ATOM     98  CB  LEU B  16     -26.516  -3.574  -4.779  1.00 45.54           C  
ATOM     99  O   LEU B  16     -23.381  -4.447  -4.638  1.00 45.54           O  
ATOM    100  CG  LEU B  16     -26.149  -2.310  -5.558  1.00 45.54           C  
ATOM    101  CD1 LEU B  16     -26.571  -2.446  -7.018  1.00 45.54           C  
ATOM    102  CD2 LEU B  16     -26.794  -1.084  -4.922  1.00 45.54           C  
ATOM    103  N   PHE B  17     -24.716  -5.293  -2.960  1.00 49.97           N  
ATOM    104  CA  PHE B  17     -23.567  -5.486  -2.082  1.00 49.97           C  
ATOM    105  C   PHE B  17     -22.591  -6.492  -2.680  1.00 49.97           C  
ATOM    106  CB  PHE B  17     -24.021  -5.955  -0.696  1.00 49.97           C  
ATOM    107  O   PHE B  17     -21.376  -6.294  -2.624  1.00 49.97           O  
ATOM    108  CG  PHE B  17     -22.957  -5.838   0.362  1.00 49.97           C  
ATOM    109  CD1 PHE B  17     -22.199  -6.943   0.729  1.00 49.97           C  
ATOM    110  CD2 PHE B  17     -22.716  -4.623   0.990  1.00 49.97           C  
ATOM    111  CE1 PHE B  17     -21.213  -6.838   1.708  1.00 49.97           C  
ATOM    112  CE2 PHE B  17     -21.734  -4.511   1.970  1.00 49.97           C  
ATOM    113  CZ  PHE B  17     -20.984  -5.619   2.328  1.00 49.97           C  
ATOM    114  N   SER B  18     -23.196  -7.481  -3.289  1.00 55.09           N  
ATOM    115  CA  SER B  18     -22.390  -8.530  -3.906  1.00 55.09           C  
ATOM    116  C   SER B  18     -21.602  -7.994  -5.096  1.00 55.09           C  
ATOM    117  CB  SER B  18     -23.275  -9.695  -4.352  1.00 55.09           C  
ATOM    118  O   SER B  18     -20.426  -8.321  -5.267  1.00 55.09           O  
ATOM    119  OG  SER B  18     -22.662 -10.936  -4.050  1.00 55.09           O  
ATOM    120  N   LEU B  19     -22.212  -7.102  -5.867  1.00 51.64           N  
ATOM    121  CA  LEU B  19     -21.548  -6.509  -7.023  1.00 51.64           C  
ATOM    122  C   LEU B  19     -20.458  -5.537  -6.584  1.00 51.64           C  
ATOM    123  CB  LEU B  19     -22.563  -5.788  -7.913  1.00 51.64           C  
ATOM    124  O   LEU B  19     -19.363  -5.529  -7.150  1.00 51.64           O  
ATOM    125  CG  LEU B  19     -23.414  -6.672  -8.826  1.00 51.64           C  
ATOM    126  CD1 LEU B  19     -24.548  -5.861  -9.443  1.00 51.64           C  
ATOM    127  CD2 LEU B  19     -22.551  -7.306  -9.912  1.00 51.64           C  
ATOM    128  N   LYS B  20     -20.808  -4.740  -5.519  1.00 56.31           N  
ATOM    129  CA  LYS B  20     -19.872  -3.732  -5.027  1.00 56.31           C  
ATOM    130  C   LYS B  20     -18.625  -4.383  -4.437  1.00 56.31           C  
ATOM    131  CB  LYS B  20     -20.544  -2.842  -3.980  1.00 56.31           C  
ATOM    132  O   LYS B  20     -17.506  -3.927  -4.681  1.00 56.31           O  
ATOM    133  CG  LYS B  20     -21.526  -1.836  -4.562  1.00 56.31           C  
ATOM    134  CD  LYS B  20     -22.000  -0.843  -3.508  1.00 56.31           C  
ATOM    135  CE  LYS B  20     -22.956   0.185  -4.097  1.00 56.31           C  
ATOM    136  NZ  LYS B  20     -23.464   1.129  -3.057  1.00 56.31           N  
ATOM    137  N   MET B  21     -18.784  -5.472  -3.838  1.00 59.99           N  
ATOM    138  CA  MET B  21     -17.662  -6.241  -3.309  1.00 59.99           C  
ATOM    139  C   MET B  21     -16.879  -6.908  -4.435  1.00 59.99           C  
ATOM    140  CB  MET B  21     -18.153  -7.297  -2.317  1.00 59.99           C  
ATOM    141  O   MET B  21     -15.677  -7.143  -4.307  1.00 59.99           O  
ATOM    142  CG  MET B  21     -18.211  -6.808  -0.879  1.00 59.99           C  
ATOM    143  SD  MET B  21     -16.550  -6.418  -0.202  1.00 59.99           S  
ATOM    144  CE  MET B  21     -17.016  -5.366   1.201  1.00 59.99           C  
ATOM    145  N   GLU B  22     -17.499  -7.036  -5.660  1.00 63.58           N  
ATOM    146  CA  GLU B  22     -16.826  -7.601  -6.826  1.00 63.58           C  
ATOM    147  C   GLU B  22     -15.827  -6.612  -7.420  1.00 63.58           C  
ATOM    148  CB  GLU B  22     -17.848  -8.018  -7.887  1.00 63.58           C  
ATOM    149  O   GLU B  22     -14.733  -7.001  -7.834  1.00 63.58           O  
ATOM    150  CG  GLU B  22     -18.587  -9.306  -7.556  1.00 63.58           C  
ATOM    151  CD  GLU B  22     -19.380  -9.861  -8.729  1.00 63.58           C  
ATOM    152  OE1 GLU B  22     -19.901 -10.994  -8.627  1.00 63.58           O  
ATOM    153  OE2 GLU B  22     -19.481  -9.155  -9.758  1.00 63.58           O  
ATOM    154  N   THR B  23     -16.118  -5.348  -7.253  1.00 76.44           N  
ATOM    155  CA  THR B  23     -15.217  -4.340  -7.802  1.00 76.44           C  
ATOM    156  C   THR B  23     -13.999  -4.155  -6.902  1.00 76.44           C  
ATOM    157  CB  THR B  23     -15.935  -2.989  -7.982  1.00 76.44           C  
ATOM    158  O   THR B  23     -12.888  -3.937  -7.389  1.00 76.44           O  
ATOM    159  CG2 THR B  23     -17.060  -3.097  -9.006  1.00 76.44           C  
ATOM    160  OG1 THR B  23     -16.485  -2.575  -6.726  1.00 76.44           O  
ATOM    161  N   LEU B  24     -14.140  -4.378  -5.588  1.00 84.99           N  
ATOM    162  CA  LEU B  24     -13.049  -4.275  -4.626  1.00 84.99           C  
ATOM    163  C   LEU B  24     -12.063  -5.425  -4.798  1.00 84.99           C  
ATOM    164  CB  LEU B  24     -13.594  -4.263  -3.196  1.00 84.99           C  
ATOM    165  O   LEU B  24     -10.857  -5.249  -4.609  1.00 84.99           O  
ATOM    166  CG  LEU B  24     -12.580  -3.983  -2.086  1.00 84.99           C  
ATOM    167  CD1 LEU B  24     -11.961  -2.601  -2.269  1.00 84.99           C  
ATOM    168  CD2 LEU B  24     -13.239  -4.103  -0.716  1.00 84.99           C  
ATOM    169  N   GLU B  25     -12.560  -6.480  -5.332  1.00 88.04           N  
ATOM    170  CA  GLU B  25     -11.753  -7.687  -5.482  1.00 88.04           C  
ATOM    171  C   GLU B  25     -10.635  -7.480  -6.500  1.00 88.04           C  
ATOM    172  CB  GLU B  25     -12.630  -8.871  -5.898  1.00 88.04           C  
ATOM    173  O   GLU B  25      -9.542  -8.030  -6.349  1.00 88.04           O  
ATOM    174  CG  GLU B  25     -11.956 -10.225  -5.726  1.00 88.04           C  
ATOM    175  CD  GLU B  25     -12.879 -11.396  -6.023  1.00 88.04           C  
ATOM    176  OE1 GLU B  25     -12.413 -12.558  -5.999  1.00 88.04           O  
ATOM    177  OE2 GLU B  25     -14.078 -11.150  -6.284  1.00 88.04           O  
ATOM    178  N   SER B  26     -10.881  -6.702  -7.475  1.00 91.45           N  
ATOM    179  CA  SER B  26      -9.864  -6.465  -8.494  1.00 91.45           C  
ATOM    180  C   SER B  26      -8.636  -5.781  -7.901  1.00 91.45           C  
ATOM    181  CB  SER B  26     -10.431  -5.614  -9.631  1.00 91.45           C  
ATOM    182  O   SER B  26      -7.507  -6.053  -8.315  1.00 91.45           O  
ATOM    183  OG  SER B  26     -10.825  -4.338  -9.157  1.00 91.45           O  
ATOM    184  N   GLU B  27      -8.769  -4.981  -6.875  1.00 94.41           N  
ATOM    185  CA  GLU B  27      -7.655  -4.289  -6.235  1.00 94.41           C  
ATOM    186  C   GLU B  27      -6.909  -5.212  -5.275  1.00 94.41           C  
ATOM    187  CB  GLU B  27      -8.150  -3.046  -5.492  1.00 94.41           C  
ATOM    188  O   GLU B  27      -5.794  -4.903  -4.849  1.00 94.41           O  
ATOM    189  CG  GLU B  27      -8.785  -2.000  -6.397  1.00 94.41           C  
ATOM    190  CD  GLU B  27      -7.843  -1.485  -7.472  1.00 94.41           C  
ATOM    191  OE1 GLU B  27      -8.311  -1.168  -8.589  1.00 94.41           O  
ATOM    192  OE2 GLU B  27      -6.625  -1.397  -7.196  1.00 94.41           O  
ATOM    193  N   LEU B  28      -7.484  -6.281  -5.026  1.00 96.61           N  
ATOM    194  CA  LEU B  28      -6.940  -7.187  -4.020  1.00 96.61           C  
ATOM    195  C   LEU B  28      -6.374  -8.445  -4.670  1.00 96.61           C  
ATOM    196  CB  LEU B  28      -8.019  -7.567  -3.002  1.00 96.61           C  
ATOM    197  O   LEU B  28      -6.053  -9.415  -3.980  1.00 96.61           O  
ATOM    198  CG  LEU B  28      -8.719  -6.407  -2.292  1.00 96.61           C  
ATOM    199  CD1 LEU B  28      -9.748  -6.937  -1.299  1.00 96.61           C  
ATOM    200  CD2 LEU B  28      -7.701  -5.515  -1.590  1.00 96.61           C  
ATOM    201  N   THR B  29      -6.265  -8.402  -6.008  1.00 97.58           N  
ATOM    202  CA  THR B  29      -5.853  -9.582  -6.761  1.00 97.58           C  
ATOM    203  C   THR B  29      -4.459  -9.387  -7.351  1.00 97.58           C  
ATOM    204  CB  THR B  29      -6.851  -9.902  -7.889  1.00 97.58           C  
ATOM    205  O   THR B  29      -4.164  -8.337  -7.926  1.00 97.58           O  
ATOM    206  CG2 THR B  29      -6.393 -11.108  -8.703  1.00 97.58           C  
ATOM    207  OG1 THR B  29      -8.134 -10.185  -7.317  1.00 97.58           O  
ATOM    208  N   CYS B  30      -3.620 -10.414  -7.168  1.00 98.53           N  
ATOM    209  CA  CYS B  30      -2.290 -10.434  -7.767  1.00 98.53           C  
ATOM    210  C   CYS B  30      -2.377 -10.544  -9.284  1.00 98.53           C  
ATOM    211  CB  CYS B  30      -1.468 -11.596  -7.209  1.00 98.53           C  
ATOM    212  O   CYS B  30      -3.128 -11.368  -9.810  1.00 98.53           O  
ATOM    213  SG  CYS B  30       0.183 -11.731  -7.928  1.00 98.53           S  
ATOM    214  N   PRO B  31      -1.624  -9.704 -10.033  1.00 98.10           N  
ATOM    215  CA  PRO B  31      -1.703  -9.704 -11.495  1.00 98.10           C  
ATOM    216  C   PRO B  31      -1.097 -10.960 -12.119  1.00 98.10           C  
ATOM    217  CB  PRO B  31      -0.905  -8.459 -11.891  1.00 98.10           C  
ATOM    218  O   PRO B  31      -1.287 -11.215 -13.311  1.00 98.10           O  
ATOM    219  CG  PRO B  31       0.085  -8.272 -10.787  1.00 98.10           C  
ATOM    220  CD  PRO B  31      -0.568  -8.659  -9.491  1.00 98.10           C  
ATOM    221  N   ILE B  32      -0.422 -11.723 -11.355  1.00 98.20           N  
ATOM    222  CA  ILE B  32       0.245 -12.905 -11.890  1.00 98.20           C  
ATOM    223  C   ILE B  32      -0.613 -14.142 -11.634  1.00 98.20           C  
ATOM    224  CB  ILE B  32       1.649 -13.089 -11.271  1.00 98.20           C  
ATOM    225  O   ILE B  32      -1.055 -14.804 -12.576  1.00 98.20           O  
ATOM    226  CG1 ILE B  32       2.560 -11.918 -11.656  1.00 98.20           C  
ATOM    227  CG2 ILE B  32       2.260 -14.425 -11.707  1.00 98.20           C  
ATOM    228  CD1 ILE B  32       3.984 -12.043 -11.130  1.00 98.20           C  
ATOM    229  N   CYS B  33      -0.993 -14.491 -10.412  1.00 98.36           N  
ATOM    230  CA  CYS B  33      -1.723 -15.717 -10.108  1.00 98.36           C  
ATOM    231  C   CYS B  33      -3.228 -15.487 -10.179  1.00 98.36           C  
ATOM    232  CB  CYS B  33      -1.343 -16.238  -8.723  1.00 98.36           C  
ATOM    233  O   CYS B  33      -4.008 -16.440 -10.145  1.00 98.36           O  
ATOM    234  SG  CYS B  33      -1.841 -15.147  -7.373  1.00 98.36           S  
ATOM    235  N   LEU B  34      -3.636 -14.198 -10.227  1.00 97.25           N  
ATOM    236  CA  LEU B  34      -5.016 -13.766 -10.413  1.00 97.25           C  
ATOM    237  C   LEU B  34      -5.885 -14.200  -9.238  1.00 97.25           C  
ATOM    238  CB  LEU B  34      -5.584 -14.330 -11.718  1.00 97.25           C  
ATOM    239  O   LEU B  34      -7.090 -14.409  -9.395  1.00 97.25           O  
ATOM    240  CG  LEU B  34      -4.863 -13.920 -13.004  1.00 97.25           C  
ATOM    241  CD1 LEU B  34      -5.508 -14.595 -14.211  1.00 97.25           C  
ATOM    242  CD2 LEU B  34      -4.874 -12.404 -13.163  1.00 97.25           C  
ATOM    243  N   GLU B  35      -5.330 -14.441  -8.055  1.00 97.49           N  
ATOM    244  CA  GLU B  35      -5.989 -14.699  -6.778  1.00 97.49           C  
ATOM    245  C   GLU B  35      -5.744 -13.561  -5.791  1.00 97.49           C  
ATOM    246  CB  GLU B  35      -5.508 -16.024  -6.182  1.00 97.49           C  
ATOM    247  O   GLU B  35      -4.921 -12.679  -6.044  1.00 97.49           O  
ATOM    248  CG  GLU B  35      -5.723 -17.223  -7.096  1.00 97.49           C  
ATOM    249  CD  GLU B  35      -7.189 -17.582  -7.280  1.00 97.49           C  
ATOM    250  OE1 GLU B  35      -7.585 -17.954  -8.407  1.00 97.49           O  
ATOM    251  OE2 GLU B  35      -7.947 -17.489  -6.289  1.00 97.49           O  
ATOM    252  N   LEU B  36      -6.513 -13.585  -4.752  1.00 97.21           N  
ATOM    253  CA  LEU B  36      -6.223 -12.605  -3.711  1.00 97.21           C  
ATOM    254  C   LEU B  36      -4.766 -12.696  -3.270  1.00 97.21           C  
ATOM    255  CB  LEU B  36      -7.146 -12.813  -2.507  1.00 97.21           C  
ATOM    256  O   LEU B  36      -4.223 -13.794  -3.127  1.00 97.21           O  
ATOM    257  CG  LEU B  36      -8.631 -12.524  -2.734  1.00 97.21           C  
ATOM    258  CD1 LEU B  36      -9.425 -12.799  -1.461  1.00 97.21           C  
ATOM    259  CD2 LEU B  36      -8.831 -11.084  -3.194  1.00 97.21           C  
ATOM    260  N   PHE B  37      -4.143 -11.513  -3.069  1.00 98.35           N  
ATOM    261  CA  PHE B  37      -2.741 -11.475  -2.669  1.00 98.35           C  
ATOM    262  C   PHE B  37      -2.506 -12.344  -1.439  1.00 98.35           C  
ATOM    263  CB  PHE B  37      -2.299 -10.036  -2.387  1.00 98.35           C  
ATOM    264  O   PHE B  37      -3.332 -12.372  -0.525  1.00 98.35           O  
ATOM    265  CG  PHE B  37      -1.989  -9.242  -3.627  1.00 98.35           C  
ATOM    266  CD1 PHE B  37      -0.803  -9.447  -4.321  1.00 98.35           C  
ATOM    267  CD2 PHE B  37      -2.884  -8.291  -4.099  1.00 98.35           C  
ATOM    268  CE1 PHE B  37      -0.513  -8.714  -5.470  1.00 98.35           C  
ATOM    269  CE2 PHE B  37      -2.601  -7.554  -5.246  1.00 98.35           C  
ATOM    270  CZ  PHE B  37      -1.414  -7.767  -5.929  1.00 98.35           C  
ATOM    271  N   GLU B  38      -1.517 -13.110  -1.507  1.00 98.10           N  
ATOM    272  CA  GLU B  38      -0.964 -13.812  -0.352  1.00 98.10           C  
ATOM    273  C   GLU B  38       0.475 -13.382  -0.082  1.00 98.10           C  
ATOM    274  CB  GLU B  38      -1.031 -15.327  -0.560  1.00 98.10           C  
ATOM    275  O   GLU B  38       1.332 -13.477  -0.963  1.00 98.10           O  
ATOM    276  CG  GLU B  38      -0.801 -16.133   0.709  1.00 98.10           C  
ATOM    277  CD  GLU B  38      -1.017 -17.626   0.520  1.00 98.10           C  
ATOM    278  OE1 GLU B  38      -0.893 -18.388   1.506  1.00 98.10           O  
ATOM    279  OE2 GLU B  38      -1.313 -18.038  -0.624  1.00 98.10           O  
ATOM    280  N   ASP B  39       0.735 -12.901   1.102  1.00 98.56           N  
ATOM    281  CA  ASP B  39       2.056 -12.388   1.451  1.00 98.56           C  
ATOM    282  C   ASP B  39       2.543 -11.375   0.417  1.00 98.56           C  
ATOM    283  CB  ASP B  39       3.061 -13.535   1.576  1.00 98.56           C  
ATOM    284  O   ASP B  39       3.606 -11.552  -0.180  1.00 98.56           O  
ATOM    285  CG  ASP B  39       4.335 -13.132   2.298  1.00 98.56           C  
ATOM    286  OD1 ASP B  39       4.318 -12.137   3.055  1.00 98.56           O  
ATOM    287  OD2 ASP B  39       5.365 -13.813   2.107  1.00 98.56           O  
ATOM    288  N   PRO B  40       1.819 -10.286   0.207  1.00 98.85           N  
ATOM    289  CA  PRO B  40       2.107  -9.306  -0.843  1.00 98.85           C  
ATOM    290  C   PRO B  40       3.402  -8.537  -0.593  1.00 98.85           C  
ATOM    291  CB  PRO B  40       0.897  -8.370  -0.793  1.00 98.85           C  
ATOM    292  O   PRO B  40       3.600  -7.991   0.496  1.00 98.85           O  
ATOM    293  CG  PRO B  40       0.361  -8.511   0.595  1.00 98.85           C  
ATOM    294  CD  PRO B  40       0.716  -9.878   1.106  1.00 98.85           C  
ATOM    295  N   LEU B  41       4.228  -8.530  -1.566  1.00 98.84           N  
ATOM    296  CA  LEU B  41       5.434  -7.708  -1.561  1.00 98.84           C  
ATOM    297  C   LEU B  41       5.141  -6.312  -2.099  1.00 98.84           C  
ATOM    298  CB  LEU B  41       6.536  -8.368  -2.394  1.00 98.84           C  
ATOM    299  O   LEU B  41       4.407  -6.160  -3.078  1.00 98.84           O  
ATOM    300  CG  LEU B  41       7.151  -9.644  -1.816  1.00 98.84           C  
ATOM    301  CD1 LEU B  41       8.088 -10.288  -2.832  1.00 98.84           C  
ATOM    302  CD2 LEU B  41       7.890  -9.339  -0.517  1.00 98.84           C  
ATOM    303  N   LEU B  42       5.693  -5.339  -1.410  1.00 98.86           N  
ATOM    304  CA  LEU B  42       5.621  -3.970  -1.909  1.00 98.86           C  
ATOM    305  C   LEU B  42       6.853  -3.629  -2.741  1.00 98.86           C  
ATOM    306  CB  LEU B  42       5.485  -2.982  -0.748  1.00 98.86           C  
ATOM    307  O   LEU B  42       7.973  -3.624  -2.226  1.00 98.86           O  
ATOM    308  CG  LEU B  42       5.310  -1.510  -1.127  1.00 98.86           C  
ATOM    309  CD1 LEU B  42       4.005  -1.311  -1.891  1.00 98.86           C  
ATOM    310  CD2 LEU B  42       5.347  -0.630   0.118  1.00 98.86           C  
ATOM    311  N   LEU B  43       6.580  -3.229  -4.004  1.00 98.43           N  
ATOM    312  CA  LEU B  43       7.674  -2.924  -4.919  1.00 98.43           C  
ATOM    313  C   LEU B  43       8.004  -1.435  -4.893  1.00 98.43           C  
ATOM    314  CB  LEU B  43       7.317  -3.355  -6.344  1.00 98.43           C  
ATOM    315  O   LEU B  43       7.171  -0.617  -4.497  1.00 98.43           O  
ATOM    316  CG  LEU B  43       6.896  -4.815  -6.525  1.00 98.43           C  
ATOM    317  CD1 LEU B  43       6.561  -5.092  -7.986  1.00 98.43           C  
ATOM    318  CD2 LEU B  43       7.994  -5.753  -6.035  1.00 98.43           C  
ATOM    319  N   PRO B  44       9.205  -1.088  -5.221  1.00 96.86           N  
ATOM    320  CA  PRO B  44       9.621   0.316  -5.199  1.00 96.86           C  
ATOM    321  C   PRO B  44       8.734   1.208  -6.064  1.00 96.86           C  
ATOM    322  CB  PRO B  44      11.049   0.269  -5.747  1.00 96.86           C  
ATOM    323  O   PRO B  44       8.657   2.417  -5.833  1.00 96.86           O  
ATOM    324  CG  PRO B  44      11.558  -1.086  -5.375  1.00 96.86           C  
ATOM    325  CD  PRO B  44      10.427  -2.068  -5.490  1.00 96.86           C  
ATOM    326  N   CYS B  45       8.023   0.628  -6.973  1.00 97.92           N  
ATOM    327  CA  CYS B  45       7.119   1.385  -7.832  1.00 97.92           C  
ATOM    328  C   CYS B  45       5.733   1.490  -7.207  1.00 97.92           C  
ATOM    329  CB  CYS B  45       7.020   0.735  -9.211  1.00 97.92           C  
ATOM    330  O   CYS B  45       4.800   1.993  -7.837  1.00 97.92           O  
ATOM    331  SG  CYS B  45       6.321  -0.930  -9.182  1.00 97.92           S  
ATOM    332  N   ALA B  46       5.539   0.908  -6.042  1.00 98.40           N  
ATOM    333  CA  ALA B  46       4.340   1.022  -5.215  1.00 98.40           C  
ATOM    334  C   ALA B  46       3.288  -0.002  -5.631  1.00 98.40           C  
ATOM    335  CB  ALA B  46       3.767   2.434  -5.301  1.00 98.40           C  
ATOM    336  O   ALA B  46       2.179  -0.016  -5.091  1.00 98.40           O  
ATOM    337  N   HIS B  47       3.640  -0.851  -6.633  1.00 98.54           N  
ATOM    338  CA  HIS B  47       2.772  -1.985  -6.930  1.00 98.54           C  
ATOM    339  C   HIS B  47       3.131  -3.193  -6.072  1.00 98.54           C  
ATOM    340  CB  HIS B  47       2.858  -2.351  -8.413  1.00 98.54           C  
ATOM    341  O   HIS B  47       4.184  -3.213  -5.430  1.00 98.54           O  
ATOM    342  CG  HIS B  47       2.306  -1.300  -9.323  1.00 98.54           C  
ATOM    343  CD2 HIS B  47       1.046  -0.828  -9.475  1.00 98.54           C  
ATOM    344  ND1 HIS B  47       3.089  -0.607 -10.221  1.00 98.54           N  
ATOM    345  CE1 HIS B  47       2.332   0.250 -10.886  1.00 98.54           C  
ATOM    346  NE2 HIS B  47       1.089   0.135 -10.453  1.00 98.54           N  
ATOM    347  N   SER B  48       2.255  -4.185  -6.001  1.00 98.75           N  
ATOM    348  CA  SER B  48       2.473  -5.365  -5.170  1.00 98.75           C  
ATOM    349  C   SER B  48       2.360  -6.646  -5.989  1.00 98.75           C  
ATOM    350  CB  SER B  48       1.473  -5.399  -4.014  1.00 98.75           C  
ATOM    351  O   SER B  48       1.714  -6.664  -7.039  1.00 98.75           O  
ATOM    352  OG  SER B  48       1.631  -4.265  -3.179  1.00 98.75           O  
ATOM    353  N   LEU B  49       2.996  -7.617  -5.521  1.00 98.33           N  
ATOM    354  CA  LEU B  49       2.975  -8.974  -6.055  1.00 98.33           C  
ATOM    355  C   LEU B  49       3.154 -10.000  -4.941  1.00 98.33           C  
ATOM    356  CB  LEU B  49       4.070  -9.152  -7.110  1.00 98.33           C  
ATOM    357  O   LEU B  49       3.824  -9.727  -3.943  1.00 98.33           O  
ATOM    358  CG  LEU B  49       5.512  -9.122  -6.602  1.00 98.33           C  
ATOM    359  CD1 LEU B  49       6.341 -10.198  -7.295  1.00 98.33           C  
ATOM    360  CD2 LEU B  49       6.127  -7.744  -6.817  1.00 98.33           C  
ATOM    361  N   CYS B  50       2.482 -11.144  -5.095  1.00 98.80           N  
ATOM    362  CA  CYS B  50       2.709 -12.189  -4.103  1.00 98.80           C  
ATOM    363  C   CYS B  50       4.187 -12.553  -4.023  1.00 98.80           C  
ATOM    364  CB  CYS B  50       1.885 -13.432  -4.437  1.00 98.80           C  
ATOM    365  O   CYS B  50       4.878 -12.590  -5.043  1.00 98.80           O  
ATOM    366  SG  CYS B  50       0.101 -13.155  -4.398  1.00 98.80           S  
ATOM    367  N   PHE B  51       4.653 -12.822  -2.861  1.00 98.54           N  
ATOM    368  CA  PHE B  51       6.023 -13.291  -2.695  1.00 98.54           C  
ATOM    369  C   PHE B  51       6.294 -14.498  -3.585  1.00 98.54           C  
ATOM    370  CB  PHE B  51       6.297 -13.648  -1.230  1.00 98.54           C  
ATOM    371  O   PHE B  51       7.301 -14.539  -4.295  1.00 98.54           O  
ATOM    372  CG  PHE B  51       7.721 -14.051  -0.959  1.00 98.54           C  
ATOM    373  CD1 PHE B  51       8.122 -15.374  -1.096  1.00 98.54           C  
ATOM    374  CD2 PHE B  51       8.660 -13.105  -0.568  1.00 98.54           C  
ATOM    375  CE1 PHE B  51       9.439 -15.750  -0.846  1.00 98.54           C  
ATOM    376  CE2 PHE B  51       9.979 -13.473  -0.317  1.00 98.54           C  
ATOM    377  CZ  PHE B  51      10.366 -14.797  -0.455  1.00 98.54           C  
ATOM    378  N   SER B  52       5.408 -15.440  -3.653  1.00 98.34           N  
ATOM    379  CA  SER B  52       5.585 -16.666  -4.424  1.00 98.34           C  
ATOM    380  C   SER B  52       5.618 -16.378  -5.921  1.00 98.34           C  
ATOM    381  CB  SER B  52       4.467 -17.662  -4.113  1.00 98.34           C  
ATOM    382  O   SER B  52       6.379 -17.003  -6.663  1.00 98.34           O  
ATOM    383  OG  SER B  52       3.199 -17.105  -4.417  1.00 98.34           O  
ATOM    384  N   CYS B  53       4.748 -15.441  -6.305  1.00 98.22           N  
ATOM    385  CA  CYS B  53       4.744 -15.056  -7.712  1.00 98.22           C  
ATOM    386  C   CYS B  53       6.042 -14.351  -8.089  1.00 98.22           C  
ATOM    387  CB  CYS B  53       3.553 -14.147  -8.016  1.00 98.22           C  
ATOM    388  O   CYS B  53       6.600 -14.599  -9.159  1.00 98.22           O  
ATOM    389  SG  CYS B  53       1.958 -14.991  -7.948  1.00 98.22           S  
ATOM    390  N   ALA B  54       6.549 -13.489  -7.233  1.00 97.42           N  
ATOM    391  CA  ALA B  54       7.842 -12.852  -7.470  1.00 97.42           C  
ATOM    392  C   ALA B  54       8.959 -13.890  -7.545  1.00 97.42           C  
ATOM    393  CB  ALA B  54       8.142 -11.832  -6.375  1.00 97.42           C  
ATOM    394  O   ALA B  54       9.847 -13.794  -8.396  1.00 97.42           O  
ATOM    395  N   HIS B  55       8.934 -14.794  -6.641  1.00 95.77           N  
ATOM    396  CA  HIS B  55       9.913 -15.875  -6.627  1.00 95.77           C  
ATOM    397  C   HIS B  55       9.891 -16.655  -7.938  1.00 95.77           C  
ATOM    398  CB  HIS B  55       9.655 -16.818  -5.451  1.00 95.77           C  
ATOM    399  O   HIS B  55      10.944 -16.943  -8.511  1.00 95.77           O  
ATOM    400  CG  HIS B  55      10.694 -17.882  -5.295  1.00 95.77           C  
ATOM    401  CD2 HIS B  55      11.905 -17.861  -4.690  1.00 95.77           C  
ATOM    402  ND1 HIS B  55      10.538 -19.154  -5.803  1.00 95.77           N  
ATOM    403  CE1 HIS B  55      11.612 -19.871  -5.515  1.00 95.77           C  
ATOM    404  NE2 HIS B  55      12.456 -19.109  -4.840  1.00 95.77           N  
ATOM    405  N   ARG B  56       8.728 -16.969  -8.475  1.00 94.86           N  
ATOM    406  CA  ARG B  56       8.574 -17.691  -9.734  1.00 94.86           C  
ATOM    407  C   ARG B  56       9.174 -16.903 -10.894  1.00 94.86           C  
ATOM    408  CB  ARG B  56       7.097 -17.984 -10.008  1.00 94.86           C  
ATOM    409  O   ARG B  56       9.816 -17.479 -11.775  1.00 94.86           O  
ATOM    410  CG  ARG B  56       6.507 -19.063  -9.114  1.00 94.86           C  
ATOM    411  CD  ARG B  56       5.027 -19.281  -9.396  1.00 94.86           C  
ATOM    412  NE  ARG B  56       4.812 -19.900 -10.700  1.00 94.86           N  
ATOM    413  NH1 ARG B  56       2.634 -19.162 -10.922  1.00 94.86           N  
ATOM    414  NH2 ARG B  56       3.593 -20.431 -12.573  1.00 94.86           N  
ATOM    415  CZ  ARG B  56       3.680 -19.829 -11.396  1.00 94.86           C  
ATOM    416  N   ILE B  57       9.003 -15.621 -10.925  1.00 93.35           N  
ATOM    417  CA  ILE B  57       9.567 -14.759 -11.958  1.00 93.35           C  
ATOM    418  C   ILE B  57      11.090 -14.863 -11.943  1.00 93.35           C  
ATOM    419  CB  ILE B  57       9.128 -13.289 -11.769  1.00 93.35           C  
ATOM    420  O   ILE B  57      11.723 -14.954 -12.998  1.00 93.35           O  
ATOM    421  CG1 ILE B  57       7.626 -13.142 -12.034  1.00 93.35           C  
ATOM    422  CG2 ILE B  57       9.939 -12.363 -12.680  1.00 93.35           C  
ATOM    423  CD1 ILE B  57       7.070 -11.764 -11.701  1.00 93.35           C  
ATOM    424  N   LEU B  58      11.643 -14.878 -10.768  1.00 90.77           N  
ATOM    425  CA  LEU B  58      13.095 -14.883 -10.619  1.00 90.77           C  
ATOM    426  C   LEU B  58      13.680 -16.226 -11.045  1.00 90.77           C  
ATOM    427  CB  LEU B  58      13.487 -14.579  -9.171  1.00 90.77           C  
ATOM    428  O   LEU B  58      14.732 -16.274 -11.685  1.00 90.77           O  
ATOM    429  CG  LEU B  58      13.367 -13.120  -8.728  1.00 90.77           C  
ATOM    430  CD1 LEU B  58      13.613 -12.999  -7.228  1.00 90.77           C  
ATOM    431  CD2 LEU B  58      14.340 -12.243  -9.507  1.00 90.77           C  
ATOM    432  N   VAL B  59      13.085 -17.316 -10.666  1.00 87.61           N  
ATOM    433  CA  VAL B  59      13.570 -18.660 -10.961  1.00 87.61           C  
ATOM    434  C   VAL B  59      13.453 -18.934 -12.459  1.00 87.61           C  
ATOM    435  CB  VAL B  59      12.797 -19.732 -10.161  1.00 87.61           C  
ATOM    436  O   VAL B  59      14.324 -19.578 -13.049  1.00 87.61           O  
ATOM    437  CG1 VAL B  59      13.134 -21.133 -10.668  1.00 87.61           C  
ATOM    438  CG2 VAL B  59      13.108 -19.611  -8.670  1.00 87.61           C  
ATOM    439  N   SER B  60      12.352 -18.529 -13.056  1.00 85.55           N  
ATOM    440  CA  SER B  60      12.136 -18.739 -14.484  1.00 85.55           C  
ATOM    441  C   SER B  60      13.162 -17.976 -15.316  1.00 85.55           C  
ATOM    442  CB  SER B  60      10.724 -18.309 -14.882  1.00 85.55           C  
ATOM    443  O   SER B  60      13.521 -18.405 -16.414  1.00 85.55           O  
ATOM    444  OG  SER B  60       9.752 -19.103 -14.223  1.00 85.55           O  
ATOM    445  N   SER B  61      13.705 -16.922 -14.879  1.00 76.54           N  
ATOM    446  CA  SER B  61      14.705 -16.116 -15.573  1.00 76.54           C  
ATOM    447  C   SER B  61      16.087 -16.754 -15.484  1.00 76.54           C  
ATOM    448  CB  SER B  61      14.749 -14.701 -14.995  1.00 76.54           C  
ATOM    449  O   SER B  61      16.947 -16.507 -16.333  1.00 76.54           O  
ATOM    450  OG  SER B  61      13.825 -14.564 -13.929  1.00 76.54           O  
ATOM    451  N   CYS B  62      16.423 -17.437 -14.453  1.00 69.54           N  
ATOM    452  CA  CYS B  62      17.703 -18.104 -14.244  1.00 69.54           C  
ATOM    453  C   CYS B  62      17.843 -19.315 -15.159  1.00 69.54           C  
ATOM    454  CB  CYS B  62      17.851 -18.536 -12.786  1.00 69.54           C  
ATOM    455  O   CYS B  62      18.954 -19.683 -15.543  1.00 69.54           O  
ATOM    456  SG  CYS B  62      18.245 -17.178 -11.661  1.00 69.54           S  
ATOM    457  N   SER B  63      16.772 -20.076 -15.336  1.00 62.15           N  
ATOM    458  CA  SER B  63      16.808 -21.293 -16.140  1.00 62.15           C  
ATOM    459  C   SER B  63      17.112 -20.982 -17.602  1.00 62.15           C  
ATOM    460  CB  SER B  63      15.480 -22.044 -16.035  1.00 62.15           C  
ATOM    461  O   SER B  63      17.418 -21.884 -18.383  1.00 62.15           O  
ATOM    462  OG  SER B  63      14.402 -21.139 -15.865  1.00 62.15           O  
ATOM    463  N   SER B  64      16.972 -19.802 -17.875  1.00 56.68           N  
ATOM    464  CA  SER B  64      17.351 -19.480 -19.248  1.00 56.68           C  
ATOM    465  C   SER B  64      18.851 -19.232 -19.364  1.00 56.68           C  
ATOM    466  CB  SER B  64      16.583 -18.253 -19.742  1.00 56.68           C  
ATOM    467  O   SER B  64      19.409 -18.413 -18.631  1.00 56.68           O  
ATOM    468  OG  SER B  64      16.212 -17.421 -18.656  1.00 56.68           O  
ATOM    469  N   GLY B  65      19.519 -20.359 -19.258  1.00 55.07           N  
ATOM    470  CA  GLY B  65      20.857 -20.848 -19.553  1.00 55.07           C  
ATOM    471  C   GLY B  65      21.936 -19.808 -19.320  1.00 55.07           C  
ATOM    472  O   GLY B  65      23.125 -20.134 -19.296  1.00 55.07           O  
ATOM    473  N   GLU B  66      21.967 -18.663 -19.854  1.00 54.58           N  
ATOM    474  CA  GLU B  66      23.237 -18.040 -20.214  1.00 54.58           C  
ATOM    475  C   GLU B  66      23.911 -17.415 -18.996  1.00 54.58           C  
ATOM    476  CB  GLU B  66      23.028 -16.982 -21.301  1.00 54.58           C  
ATOM    477  O   GLU B  66      25.138 -17.305 -18.947  1.00 54.58           O  
ATOM    478  CG  GLU B  66      24.110 -16.978 -22.371  1.00 54.58           C  
ATOM    479  CD  GLU B  66      23.784 -16.074 -23.550  1.00 54.58           C  
ATOM    480  OE1 GLU B  66      24.697 -15.767 -24.350  1.00 54.58           O  
ATOM    481  OE2 GLU B  66      22.607 -15.669 -23.674  1.00 54.58           O  
ATOM    482  N   SER B  67      23.151 -17.000 -17.988  1.00 55.99           N  
ATOM    483  CA  SER B  67      23.925 -16.197 -17.047  1.00 55.99           C  
ATOM    484  C   SER B  67      24.047 -16.894 -15.696  1.00 55.99           C  
ATOM    485  CB  SER B  67      23.284 -14.820 -16.863  1.00 55.99           C  
ATOM    486  O   SER B  67      23.097 -17.524 -15.228  1.00 55.99           O  
ATOM    487  OG  SER B  67      21.986 -14.940 -16.307  1.00 55.99           O  
ATOM    488  N   ILE B  68      25.190 -17.457 -15.379  1.00 56.42           N  
ATOM    489  CA  ILE B  68      25.698 -18.041 -14.142  1.00 56.42           C  
ATOM    490  C   ILE B  68      25.408 -17.103 -12.972  1.00 56.42           C  
ATOM    491  CB  ILE B  68      27.213 -18.332 -14.233  1.00 56.42           C  
ATOM    492  O   ILE B  68      25.448 -17.518 -11.811  1.00 56.42           O  
ATOM    493  CG1 ILE B  68      27.514 -19.214 -15.450  1.00 56.42           C  
ATOM    494  CG2 ILE B  68      27.716 -18.986 -12.944  1.00 56.42           C  
ATOM    495  CD1 ILE B  68      28.979 -19.217 -15.865  1.00 56.42           C  
ATOM    496  N   GLU B  69      25.024 -15.797 -13.229  1.00 59.32           N  
ATOM    497  CA  GLU B  69      24.869 -14.917 -12.075  1.00 59.32           C  
ATOM    498  C   GLU B  69      23.427 -14.913 -11.574  1.00 59.32           C  
ATOM    499  CB  GLU B  69      25.310 -13.493 -12.421  1.00 59.32           C  
ATOM    500  O   GLU B  69      22.488 -14.943 -12.371  1.00 59.32           O  
ATOM    501  CG  GLU B  69      26.818 -13.323 -12.523  1.00 59.32           C  
ATOM    502  CD  GLU B  69      27.484 -13.046 -11.185  1.00 59.32           C  
ATOM    503  OE1 GLU B  69      28.483 -13.722 -10.851  1.00 59.32           O  
ATOM    504  OE2 GLU B  69      27.001 -12.144 -10.463  1.00 59.32           O  
ATOM    505  N   PRO B  70      23.343 -15.145 -10.298  1.00 62.35           N  
ATOM    506  CA  PRO B  70      21.983 -15.082  -9.758  1.00 62.35           C  
ATOM    507  C   PRO B  70      21.220 -13.844 -10.224  1.00 62.35           C  
ATOM    508  CB  PRO B  70      22.207 -15.047  -8.244  1.00 62.35           C  
ATOM    509  O   PRO B  70      21.820 -12.787 -10.435  1.00 62.35           O  
ATOM    510  CG  PRO B  70      23.666 -14.767  -8.080  1.00 62.35           C  
ATOM    511  CD  PRO B  70      24.342 -14.963  -9.406  1.00 62.35           C  
ATOM    512  N   ILE B  71      20.123 -14.017 -10.834  1.00 62.74           N  
ATOM    513  CA  ILE B  71      19.253 -12.916 -11.234  1.00 62.74           C  
ATOM    514  C   ILE B  71      19.038 -11.972 -10.054  1.00 62.74           C  
ATOM    515  CB  ILE B  71      17.895 -13.431 -11.762  1.00 62.74           C  
ATOM    516  O   ILE B  71      18.617 -12.400  -8.977  1.00 62.74           O  
ATOM    517  CG1 ILE B  71      18.100 -14.283 -13.020  1.00 62.74           C  
ATOM    518  CG2 ILE B  71      16.946 -12.263 -12.041  1.00 62.74           C  
ATOM    519  CD1 ILE B  71      16.861 -15.054 -13.454  1.00 62.74           C  
ATOM    520  N   THR B  72      19.400 -10.695 -10.246  1.00 82.98           N  
ATOM    521  CA  THR B  72      19.342  -9.700  -9.181  1.00 82.98           C  
ATOM    522  C   THR B  72      18.352  -8.592  -9.530  1.00 82.98           C  
ATOM    523  CB  THR B  72      20.729  -9.087  -8.913  1.00 82.98           C  
ATOM    524  O   THR B  72      18.421  -7.494  -8.974  1.00 82.98           O  
ATOM    525  CG2 THR B  72      21.716 -10.148  -8.437  1.00 82.98           C  
ATOM    526  OG1 THR B  72      21.225  -8.497 -10.121  1.00 82.98           O  
ATOM    527  N   ALA B  73      17.459  -8.921 -10.581  1.00 92.73           N  
ATOM    528  CA  ALA B  73      16.477  -7.904 -10.950  1.00 92.73           C  
ATOM    529  C   ALA B  73      15.298  -8.525 -11.693  1.00 92.73           C  
ATOM    530  CB  ALA B  73      17.128  -6.820 -11.804  1.00 92.73           C  
ATOM    531  O   ALA B  73      15.428  -9.595 -12.293  1.00 92.73           O  
ATOM    532  N   PHE B  74      14.147  -7.964 -11.631  1.00 94.47           N  
ATOM    533  CA  PHE B  74      12.972  -8.328 -12.413  1.00 94.47           C  
ATOM    534  C   PHE B  74      12.100  -7.108 -12.682  1.00 94.47           C  
ATOM    535  CB  PHE B  74      12.158  -9.407 -11.692  1.00 94.47           C  
ATOM    536  O   PHE B  74      12.328  -6.038 -12.113  1.00 94.47           O  
ATOM    537  CG  PHE B  74      11.428  -8.905 -10.476  1.00 94.47           C  
ATOM    538  CD1 PHE B  74      12.080  -8.791  -9.254  1.00 94.47           C  
ATOM    539  CD2 PHE B  74      10.089  -8.546 -10.554  1.00 94.47           C  
ATOM    540  CE1 PHE B  74      11.407  -8.327  -8.126  1.00 94.47           C  
ATOM    541  CE2 PHE B  74       9.409  -8.081  -9.432  1.00 94.47           C  
ATOM    542  CZ  PHE B  74      10.070  -7.973  -8.219  1.00 94.47           C  
ATOM    543  N   GLN B  75      11.132  -7.244 -13.558  1.00 95.29           N  
ATOM    544  CA  GLN B  75      10.254  -6.134 -13.911  1.00 95.29           C  
ATOM    545  C   GLN B  75       8.883  -6.288 -13.258  1.00 95.29           C  
ATOM    546  CB  GLN B  75      10.103  -6.029 -15.429  1.00 95.29           C  
ATOM    547  O   GLN B  75       8.341  -7.393 -13.193  1.00 95.29           O  
ATOM    548  CG  GLN B  75      11.366  -5.565 -16.142  1.00 95.29           C  
ATOM    549  CD  GLN B  75      11.184  -5.452 -17.644  1.00 95.29           C  
ATOM    550  NE2 GLN B  75      12.176  -4.883 -18.320  1.00 95.29           N  
ATOM    551  OE1 GLN B  75      10.161  -5.873 -18.192  1.00 95.29           O  
ATOM    552  N   CYS B  76       8.414  -5.154 -12.779  1.00 97.96           N  
ATOM    553  CA  CYS B  76       7.049  -5.144 -12.265  1.00 97.96           C  
ATOM    554  C   CYS B  76       6.056  -5.547 -13.348  1.00 97.96           C  
ATOM    555  CB  CYS B  76       6.691  -3.761 -11.721  1.00 97.96           C  
ATOM    556  O   CYS B  76       6.051  -4.971 -14.438  1.00 97.96           O  
ATOM    557  SG  CYS B  76       4.970  -3.610 -11.193  1.00 97.96           S  
ATOM    558  N   PRO B  77       5.186  -6.490 -13.083  1.00 97.52           N  
ATOM    559  CA  PRO B  77       4.242  -6.959 -14.101  1.00 97.52           C  
ATOM    560  C   PRO B  77       3.184  -5.915 -14.450  1.00 97.52           C  
ATOM    561  CB  PRO B  77       3.603  -8.187 -13.449  1.00 97.52           C  
ATOM    562  O   PRO B  77       2.523  -6.024 -15.486  1.00 97.52           O  
ATOM    563  CG  PRO B  77       3.793  -7.984 -11.981  1.00 97.52           C  
ATOM    564  CD  PRO B  77       5.083  -7.246 -11.764  1.00 97.52           C  
ATOM    565  N   THR B  78       3.041  -4.870 -13.569  1.00 97.83           N  
ATOM    566  CA  THR B  78       1.990  -3.875 -13.754  1.00 97.83           C  
ATOM    567  C   THR B  78       2.504  -2.690 -14.566  1.00 97.83           C  
ATOM    568  CB  THR B  78       1.448  -3.377 -12.402  1.00 97.83           C  
ATOM    569  O   THR B  78       1.862  -2.265 -15.529  1.00 97.83           O  
ATOM    570  CG2 THR B  78       0.297  -2.396 -12.598  1.00 97.83           C  
ATOM    571  OG1 THR B  78       0.981  -4.497 -11.639  1.00 97.83           O  
ATOM    572  N   CYS B  79       3.770  -2.242 -14.209  1.00 98.27           N  
ATOM    573  CA  CYS B  79       4.224  -1.015 -14.853  1.00 98.27           C  
ATOM    574  C   CYS B  79       5.545  -1.239 -15.580  1.00 98.27           C  
ATOM    575  CB  CYS B  79       4.381   0.104 -13.825  1.00 98.27           C  
ATOM    576  O   CYS B  79       6.054  -0.333 -16.244  1.00 98.27           O  
ATOM    577  SG  CYS B  79       5.736  -0.161 -12.660  1.00 98.27           S  
ATOM    578  N   ARG B  80       6.192  -2.369 -15.394  1.00 97.56           N  
ATOM    579  CA  ARG B  80       7.406  -2.792 -16.085  1.00 97.56           C  
ATOM    580  C   ARG B  80       8.635  -2.099 -15.506  1.00 97.56           C  
ATOM    581  CB  ARG B  80       7.300  -2.504 -17.584  1.00 97.56           C  
ATOM    582  O   ARG B  80       9.724  -2.174 -16.079  1.00 97.56           O  
ATOM    583  CG  ARG B  80       6.168  -3.247 -18.275  1.00 97.56           C  
ATOM    584  CD  ARG B  80       6.076  -2.888 -19.752  1.00 97.56           C  
ATOM    585  NE  ARG B  80       4.874  -3.442 -20.368  1.00 97.56           N  
ATOM    586  NH1 ARG B  80       4.148  -1.433 -21.246  1.00 97.56           N  
ATOM    587  NH2 ARG B  80       2.926  -3.343 -21.581  1.00 97.56           N  
ATOM    588  CZ  ARG B  80       3.985  -2.738 -21.064  1.00 97.56           C  
ATOM    589  N   TYR B  81       8.491  -1.379 -14.395  1.00 97.57           N  
ATOM    590  CA  TYR B  81       9.639  -0.826 -13.685  1.00 97.57           C  
ATOM    591  C   TYR B  81      10.625  -1.924 -13.305  1.00 97.57           C  
ATOM    592  CB  TYR B  81       9.184  -0.075 -12.430  1.00 97.57           C  
ATOM    593  O   TYR B  81      10.224  -2.999 -12.853  1.00 97.57           O  
ATOM    594  CG  TYR B  81      10.308   0.612 -11.694  1.00 97.57           C  
ATOM    595  CD1 TYR B  81      10.897   0.024 -10.577  1.00 97.57           C  
ATOM    596  CD2 TYR B  81      10.781   1.851 -12.112  1.00 97.57           C  
ATOM    597  CE1 TYR B  81      11.932   0.655  -9.894  1.00 97.57           C  
ATOM    598  CE2 TYR B  81      11.815   2.491 -11.436  1.00 97.57           C  
ATOM    599  OH  TYR B  81      13.407   2.515  -9.658  1.00 97.57           O  
ATOM    600  CZ  TYR B  81      12.384   1.886 -10.330  1.00 97.57           C  
ATOM    601  N   VAL B  82      11.879  -1.660 -13.501  1.00 96.91           N  
ATOM    602  CA  VAL B  82      12.909  -2.643 -13.179  1.00 96.91           C  
ATOM    603  C   VAL B  82      13.235  -2.581 -11.689  1.00 96.91           C  
ATOM    604  CB  VAL B  82      14.189  -2.419 -14.015  1.00 96.91           C  
ATOM    605  O   VAL B  82      13.638  -1.534 -11.178  1.00 96.91           O  
ATOM    606  CG1 VAL B  82      15.284  -3.399 -13.598  1.00 96.91           C  
ATOM    607  CG2 VAL B  82      13.884  -2.555 -15.505  1.00 96.91           C  
ATOM    608  N   ILE B  83      13.079  -3.715 -11.078  1.00 96.82           N  
ATOM    609  CA  ILE B  83      13.347  -3.829  -9.649  1.00 96.82           C  
ATOM    610  C   ILE B  83      14.670  -4.559  -9.429  1.00 96.82           C  
ATOM    611  CB  ILE B  83      12.201  -4.563  -8.916  1.00 96.82           C  
ATOM    612  O   ILE B  83      14.797  -5.740  -9.761  1.00 96.82           O  
ATOM    613  CG1 ILE B  83      10.880  -3.807  -9.099  1.00 96.82           C  
ATOM    614  CG2 ILE B  83      12.533  -4.736  -7.431  1.00 96.82           C  
ATOM    615  CD1 ILE B  83      10.139  -4.156 -10.382  1.00 96.82           C  
ATOM    616  N   SER B  84      15.565  -3.834  -8.811  1.00 95.92           N  
ATOM    617  CA  SER B  84      16.855  -4.426  -8.472  1.00 95.92           C  
ATOM    618  C   SER B  84      16.868  -4.941  -7.037  1.00 95.92           C  
ATOM    619  CB  SER B  84      17.980  -3.408  -8.667  1.00 95.92           C  
ATOM    620  O   SER B  84      16.403  -4.258  -6.123  1.00 95.92           O  
ATOM    621  OG  SER B  84      18.027  -2.961 -10.012  1.00 95.92           O  
ATOM    622  N   LEU B  85      17.403  -6.149  -6.866  1.00 95.07           N  
ATOM    623  CA  LEU B  85      17.429  -6.773  -5.547  1.00 95.07           C  
ATOM    624  C   LEU B  85      18.836  -6.744  -4.959  1.00 95.07           C  
ATOM    625  CB  LEU B  85      16.926  -8.216  -5.626  1.00 95.07           C  
ATOM    626  O   LEU B  85      19.820  -6.905  -5.685  1.00 95.07           O  
ATOM    627  CG  LEU B  85      15.516  -8.413  -6.186  1.00 95.07           C  
ATOM    628  CD1 LEU B  85      15.204  -9.899  -6.325  1.00 95.07           C  
ATOM    629  CD2 LEU B  85      14.486  -7.726  -5.295  1.00 95.07           C  
ATOM    630  N   ASN B  86      18.830  -6.397  -3.707  1.00 93.18           N  
ATOM    631  CA  ASN B  86      20.116  -6.485  -3.024  1.00 93.18           C  
ATOM    632  C   ASN B  86      20.451  -7.924  -2.643  1.00 93.18           C  
ATOM    633  CB  ASN B  86      20.128  -5.591  -1.783  1.00 93.18           C  
ATOM    634  O   ASN B  86      19.857  -8.866  -3.172  1.00 93.18           O  
ATOM    635  CG  ASN B  86      19.103  -6.013  -0.749  1.00 93.18           C  
ATOM    636  ND2 ASN B  86      18.734  -5.090   0.132  1.00 93.18           N  
ATOM    637  OD1 ASN B  86      18.647  -7.160  -0.741  1.00 93.18           O  
ATOM    638  N   HIS B  87      21.427  -8.162  -1.728  1.00 91.96           N  
ATOM    639  CA  HIS B  87      21.943  -9.484  -1.390  1.00 91.96           C  
ATOM    640  C   HIS B  87      20.890 -10.319  -0.669  1.00 91.96           C  
ATOM    641  CB  HIS B  87      23.199  -9.363  -0.525  1.00 91.96           C  
ATOM    642  O   HIS B  87      21.007 -11.544  -0.597  1.00 91.96           O  
ATOM    643  CG  HIS B  87      22.954  -8.720   0.803  1.00 91.96           C  
ATOM    644  CD2 HIS B  87      22.843  -9.254   2.042  1.00 91.96           C  
ATOM    645  ND1 HIS B  87      22.790  -7.360   0.952  1.00 91.96           N  
ATOM    646  CE1 HIS B  87      22.588  -7.085   2.230  1.00 91.96           C  
ATOM    647  NE2 HIS B  87      22.616  -8.217   2.913  1.00 91.96           N  
ATOM    648  N   ARG B  88      19.857  -9.669  -0.242  1.00 93.78           N  
ATOM    649  CA  ARG B  88      18.805 -10.374   0.483  1.00 93.78           C  
ATOM    650  C   ARG B  88      17.721 -10.868  -0.470  1.00 93.78           C  
ATOM    651  CB  ARG B  88      18.189  -9.469   1.552  1.00 93.78           C  
ATOM    652  O   ARG B  88      16.756 -11.506  -0.043  1.00 93.78           O  
ATOM    653  CG  ARG B  88      19.120  -9.172   2.717  1.00 93.78           C  
ATOM    654  CD  ARG B  88      18.384  -8.503   3.870  1.00 93.78           C  
ATOM    655  NE  ARG B  88      18.095  -7.101   3.585  1.00 93.78           N  
ATOM    656  NH1 ARG B  88      16.760  -6.783   5.443  1.00 93.78           N  
ATOM    657  NH2 ARG B  88      17.133  -5.054   3.985  1.00 93.78           N  
ATOM    658  CZ  ARG B  88      17.330  -6.316   4.338  1.00 93.78           C  
ATOM    659  N   GLY B  89      17.845 -10.555  -1.726  1.00 94.12           N  
ATOM    660  CA  GLY B  89      16.839 -10.970  -2.691  1.00 94.12           C  
ATOM    661  C   GLY B  89      15.459 -10.419  -2.387  1.00 94.12           C  
ATOM    662  O   GLY B  89      15.314  -9.242  -2.052  1.00 94.12           O  
ATOM    663  N   LEU B  90      14.495 -11.248  -2.478  1.00 95.84           N  
ATOM    664  CA  LEU B  90      13.117 -10.818  -2.265  1.00 95.84           C  
ATOM    665  C   LEU B  90      12.886 -10.435  -0.807  1.00 95.84           C  
ATOM    666  CB  LEU B  90      12.141 -11.923  -2.677  1.00 95.84           C  
ATOM    667  O   LEU B  90      12.052  -9.576  -0.511  1.00 95.84           O  
ATOM    668  CG  LEU B  90      12.052 -12.226  -4.173  1.00 95.84           C  
ATOM    669  CD1 LEU B  90      11.029 -13.327  -4.430  1.00 95.84           C  
ATOM    670  CD2 LEU B  90      11.697 -10.966  -4.955  1.00 95.84           C  
ATOM    671  N   ASP B  91      13.636 -11.048   0.107  1.00 96.33           N  
ATOM    672  CA  ASP B  91      13.505 -10.764   1.533  1.00 96.33           C  
ATOM    673  C   ASP B  91      13.920  -9.329   1.848  1.00 96.33           C  
ATOM    674  CB  ASP B  91      14.342 -11.746   2.354  1.00 96.33           C  
ATOM    675  O   ASP B  91      13.626  -8.815   2.929  1.00 96.33           O  
ATOM    676  CG  ASP B  91      13.743 -13.141   2.401  1.00 96.33           C  
ATOM    677  OD1 ASP B  91      12.612 -13.303   2.909  1.00 96.33           O  
ATOM    678  OD2 ASP B  91      14.409 -14.088   1.929  1.00 96.33           O  
ATOM    679  N   GLY B  92      14.600  -8.678   0.874  1.00 96.05           N  
ATOM    680  CA  GLY B  92      14.983  -7.284   1.031  1.00 96.05           C  
ATOM    681  C   GLY B  92      13.851  -6.317   0.737  1.00 96.05           C  
ATOM    682  O   GLY B  92      13.941  -5.131   1.059  1.00 96.05           O  
ATOM    683  N   LEU B  93      12.806  -6.761   0.205  1.00 97.26           N  
ATOM    684  CA  LEU B  93      11.630  -5.941  -0.067  1.00 97.26           C  
ATOM    685  C   LEU B  93      10.666  -5.964   1.114  1.00 97.26           C  
ATOM    686  CB  LEU B  93      10.917  -6.429  -1.331  1.00 97.26           C  
ATOM    687  O   LEU B  93      10.577  -6.965   1.829  1.00 97.26           O  
ATOM    688  CG  LEU B  93      11.729  -6.384  -2.627  1.00 97.26           C  
ATOM    689  CD1 LEU B  93      10.901  -6.921  -3.790  1.00 97.26           C  
ATOM    690  CD2 LEU B  93      12.202  -4.963  -2.913  1.00 97.26           C  
ATOM    691  N   LYS B  94       9.889  -4.873   1.263  1.00 97.98           N  
ATOM    692  CA  LYS B  94       8.903  -4.799   2.337  1.00 97.98           C  
ATOM    693  C   LYS B  94       7.636  -5.568   1.975  1.00 97.98           C  
ATOM    694  CB  LYS B  94       8.559  -3.342   2.651  1.00 97.98           C  
ATOM    695  O   LYS B  94       7.287  -5.680   0.798  1.00 97.98           O  
ATOM    696  CG  LYS B  94       9.741  -2.519   3.143  1.00 97.98           C  
ATOM    697  CD  LYS B  94      10.187  -2.956   4.533  1.00 97.98           C  
ATOM    698  CE  LYS B  94      11.375  -2.139   5.022  1.00 97.98           C  
ATOM    699  NZ  LYS B  94      11.962  -2.710   6.272  1.00 97.98           N  
ATOM    700  N   ARG B  95       7.074  -6.064   3.016  1.00 98.32           N  
ATOM    701  CA  ARG B  95       5.742  -6.635   2.839  1.00 98.32           C  
ATOM    702  C   ARG B  95       4.672  -5.549   2.870  1.00 98.32           C  
ATOM    703  CB  ARG B  95       5.458  -7.681   3.919  1.00 98.32           C  
ATOM    704  O   ARG B  95       4.804  -4.561   3.595  1.00 98.32           O  
ATOM    705  CG  ARG B  95       6.409  -8.868   3.893  1.00 98.32           C  
ATOM    706  CD  ARG B  95       6.303  -9.647   2.589  1.00 98.32           C  
ATOM    707  NE  ARG B  95       7.162 -10.827   2.595  1.00 98.32           N  
ATOM    708  NH1 ARG B  95       6.044 -11.904   0.884  1.00 98.32           N  
ATOM    709  NH2 ARG B  95       7.858 -12.894   1.876  1.00 98.32           N  
ATOM    710  CZ  ARG B  95       7.019 -11.873   1.785  1.00 98.32           C  
ATOM    711  N   ASN B  96       3.686  -5.652   1.981  1.00 98.75           N  
ATOM    712  CA  ASN B  96       2.544  -4.745   2.024  1.00 98.75           C  
ATOM    713  C   ASN B  96       1.524  -5.178   3.073  1.00 98.75           C  
ATOM    714  CB  ASN B  96       1.883  -4.648   0.648  1.00 98.75           C  
ATOM    715  O   ASN B  96       0.480  -5.739   2.735  1.00 98.75           O  
ATOM    716  CG  ASN B  96       0.942  -3.465   0.533  1.00 98.75           C  
ATOM    717  ND2 ASN B  96       0.705  -3.013  -0.692  1.00 98.75           N  
ATOM    718  OD1 ASN B  96       0.434  -2.961   1.538  1.00 98.75           O  
ATOM    719  N   VAL B  97       1.758  -4.877   4.391  1.00 98.15           N  
ATOM    720  CA  VAL B  97       0.991  -5.355   5.537  1.00 98.15           C  
ATOM    721  C   VAL B  97      -0.423  -4.781   5.487  1.00 98.15           C  
ATOM    722  CB  VAL B  97       1.671  -4.980   6.872  1.00 98.15           C  
ATOM    723  O   VAL B  97      -1.391  -5.468   5.822  1.00 98.15           O  
ATOM    724  CG1 VAL B  97       0.808  -5.409   8.057  1.00 98.15           C  
ATOM    725  CG2 VAL B  97       3.058  -5.615   6.960  1.00 98.15           C  
ATOM    726  N   THR B  98      -0.522  -3.578   5.026  1.00 97.13           N  
ATOM    727  CA  THR B  98      -1.836  -2.956   4.915  1.00 97.13           C  
ATOM    728  C   THR B  98      -2.724  -3.737   3.951  1.00 97.13           C  
ATOM    729  CB  THR B  98      -1.725  -1.494   4.443  1.00 97.13           C  
ATOM    730  O   THR B  98      -3.870  -4.058   4.275  1.00 97.13           O  
ATOM    731  CG2 THR B  98      -3.101  -0.847   4.326  1.00 97.13           C  
ATOM    732  OG1 THR B  98      -0.939  -0.753   5.385  1.00 97.13           O  
ATOM    733  N   LEU B  99      -2.182  -4.013   2.778  1.00 97.93           N  
ATOM    734  CA  LEU B  99      -2.925  -4.790   1.792  1.00 97.93           C  
ATOM    735  C   LEU B  99      -3.276  -6.169   2.340  1.00 97.93           C  
ATOM    736  CB  LEU B  99      -2.116  -4.931   0.500  1.00 97.93           C  
ATOM    737  O   LEU B  99      -4.401  -6.643   2.166  1.00 97.93           O  
ATOM    738  CG  LEU B  99      -2.824  -5.611  -0.672  1.00 97.93           C  
ATOM    739  CD1 LEU B  99      -4.145  -4.910  -0.972  1.00 97.93           C  
ATOM    740  CD2 LEU B  99      -1.927  -5.622  -1.905  1.00 97.93           C  
ATOM    741  N   GLN B 100      -2.376  -6.761   3.029  1.00 97.73           N  
ATOM    742  CA  GLN B 100      -2.628  -8.056   3.653  1.00 97.73           C  
ATOM    743  C   GLN B 100      -3.772  -7.969   4.659  1.00 97.73           C  
ATOM    744  CB  GLN B 100      -1.364  -8.576   4.340  1.00 97.73           C  
ATOM    745  O   GLN B 100      -4.656  -8.828   4.678  1.00 97.73           O  
ATOM    746  CG  GLN B 100      -1.514  -9.972   4.928  1.00 97.73           C  
ATOM    747  CD  GLN B 100      -1.723 -11.037   3.868  1.00 97.73           C  
ATOM    748  NE2 GLN B 100      -2.821 -11.777   3.978  1.00 97.73           N  
ATOM    749  OE1 GLN B 100      -0.904 -11.194   2.957  1.00 97.73           O  
ATOM    750  N   ASN B 101      -3.750  -6.993   5.500  1.00 95.94           N  
ATOM    751  CA  ASN B 101      -4.798  -6.811   6.499  1.00 95.94           C  
ATOM    752  C   ASN B 101      -6.157  -6.568   5.848  1.00 95.94           C  
ATOM    753  CB  ASN B 101      -4.447  -5.657   7.441  1.00 95.94           C  
ATOM    754  O   ASN B 101      -7.174  -7.085   6.314  1.00 95.94           O  
ATOM    755  CG  ASN B 101      -3.269  -5.975   8.341  1.00 95.94           C  
ATOM    756  ND2 ASN B 101      -2.623  -4.938   8.861  1.00 95.94           N  
ATOM    757  OD1 ASN B 101      -2.942  -7.143   8.566  1.00 95.94           O  
ATOM    758  N   ILE B 102      -6.143  -5.789   4.806  1.00 94.58           N  
ATOM    759  CA  ILE B 102      -7.382  -5.537   4.077  1.00 94.58           C  
ATOM    760  C   ILE B 102      -7.939  -6.851   3.536  1.00 94.58           C  
ATOM    761  CB  ILE B 102      -7.165  -4.532   2.924  1.00 94.58           C  
ATOM    762  O   ILE B 102      -9.130  -7.135   3.682  1.00 94.58           O  
ATOM    763  CG1 ILE B 102      -6.884  -3.131   3.482  1.00 94.58           C  
ATOM    764  CG2 ILE B 102      -8.376  -4.515   1.987  1.00 94.58           C  
ATOM    765  CD1 ILE B 102      -6.419  -2.130   2.434  1.00 94.58           C  
ATOM    766  N   ILE B 103      -7.084  -7.668   2.953  1.00 94.06           N  
ATOM    767  CA  ILE B 103      -7.482  -8.956   2.396  1.00 94.06           C  
ATOM    768  C   ILE B 103      -8.020  -9.855   3.506  1.00 94.06           C  
ATOM    769  CB  ILE B 103      -6.305  -9.646   1.671  1.00 94.06           C  
ATOM    770  O   ILE B 103      -9.060 -10.499   3.344  1.00 94.06           O  
ATOM    771  CG1 ILE B 103      -5.981  -8.916   0.362  1.00 94.06           C  
ATOM    772  CG2 ILE B 103      -6.620 -11.122   1.412  1.00 94.06           C  
ATOM    773  CD1 ILE B 103      -4.615  -9.258  -0.216  1.00 94.06           C  
ATOM    774  N   ASP B 104      -7.351  -9.879   4.639  1.00 92.91           N  
ATOM    775  CA  ASP B 104      -7.784 -10.692   5.771  1.00 92.91           C  
ATOM    776  C   ASP B 104      -9.182 -10.289   6.234  1.00 92.91           C  
ATOM    777  CB  ASP B 104      -6.791 -10.571   6.929  1.00 92.91           C  
ATOM    778  O   ASP B 104     -10.037 -11.147   6.465  1.00 92.91           O  
ATOM    779  CG  ASP B 104      -5.459 -11.241   6.642  1.00 92.91           C  
ATOM    780  OD1 ASP B 104      -5.374 -12.044   5.687  1.00 92.91           O  
ATOM    781  OD2 ASP B 104      -4.487 -10.967   7.378  1.00 92.91           O  
ATOM    782  N   ARG B 105      -9.471  -9.016   6.272  1.00 88.89           N  
ATOM    783  CA  ARG B 105     -10.770  -8.519   6.714  1.00 88.89           C  
ATOM    784  C   ARG B 105     -11.836  -8.750   5.649  1.00 88.89           C  
ATOM    785  CB  ARG B 105     -10.687  -7.030   7.058  1.00 88.89           C  
ATOM    786  O   ARG B 105     -12.990  -9.039   5.971  1.00 88.89           O  
ATOM    787  CG  ARG B 105      -9.792  -6.722   8.248  1.00 88.89           C  
ATOM    788  CD  ARG B 105      -9.793  -5.237   8.585  1.00 88.89           C  
ATOM    789  NE  ARG B 105      -8.761  -4.905   9.563  1.00 88.89           N  
ATOM    790  NH1 ARG B 105     -10.225  -4.665  11.334  1.00 88.89           N  
ATOM    791  NH2 ARG B 105      -7.976  -4.351  11.649  1.00 88.89           N  
ATOM    792  CZ  ARG B 105      -8.989  -4.641  10.846  1.00 88.89           C  
ATOM    793  N   PHE B 106     -11.427  -8.610   4.445  1.00 86.77           N  
ATOM    794  CA  PHE B 106     -12.321  -8.877   3.325  1.00 86.77           C  
ATOM    795  C   PHE B 106     -12.768 -10.334   3.324  1.00 86.77           C  
ATOM    796  CB  PHE B 106     -11.638  -8.537   1.997  1.00 86.77           C  
ATOM    797  O   PHE B 106     -13.951 -10.625   3.134  1.00 86.77           O  
ATOM    798  CG  PHE B 106     -12.490  -8.811   0.787  1.00 86.77           C  
ATOM    799  CD1 PHE B 106     -12.296  -9.959   0.029  1.00 86.77           C  
ATOM    800  CD2 PHE B 106     -13.487  -7.921   0.409  1.00 86.77           C  
ATOM    801  CE1 PHE B 106     -13.084 -10.216  -1.091  1.00 86.77           C  
ATOM    802  CE2 PHE B 106     -14.278  -8.171  -0.709  1.00 86.77           C  
ATOM    803  CZ  PHE B 106     -14.074  -9.318  -1.458  1.00 86.77           C  
ATOM    804  N   GLN B 107     -11.876 -11.263   3.503  1.00 86.18           N  
ATOM    805  CA  GLN B 107     -12.160 -12.694   3.501  1.00 86.18           C  
ATOM    806  C   GLN B 107     -13.016 -13.087   4.702  1.00 86.18           C  
ATOM    807  CB  GLN B 107     -10.860 -13.500   3.497  1.00 86.18           C  
ATOM    808  O   GLN B 107     -13.891 -13.948   4.592  1.00 86.18           O  
ATOM    809  CG  GLN B 107     -10.114 -13.456   2.170  1.00 86.18           C  
ATOM    810  CD  GLN B 107      -8.783 -14.183   2.221  1.00 86.18           C  
ATOM    811  NE2 GLN B 107      -8.398 -14.795   1.106  1.00 86.18           N  
ATOM    812  OE1 GLN B 107      -8.106 -14.195   3.254  1.00 86.18           O  
ATOM    813  N   LYS B 108     -12.836 -12.488   5.842  1.00 83.17           N  
ATOM    814  CA  LYS B 108     -13.618 -12.766   7.043  1.00 83.17           C  
ATOM    815  C   LYS B 108     -15.065 -12.311   6.875  1.00 83.17           C  
ATOM    816  CB  LYS B 108     -12.992 -12.085   8.261  1.00 83.17           C  
ATOM    817  O   LYS B 108     -15.987 -12.955   7.380  1.00 83.17           O  
ATOM    818  CG  LYS B 108     -11.766 -12.801   8.809  1.00 83.17           C  
ATOM    819  CD  LYS B 108     -11.205 -12.091  10.034  1.00 83.17           C  
ATOM    820  CE  LYS B 108      -9.910 -12.735  10.511  1.00 83.17           C  
ATOM    821  NZ  LYS B 108      -9.221 -11.899  11.538  1.00 83.17           N  
ATOM    822  N   ALA B 109     -15.279 -11.281   6.191  1.00 74.22           N  
ATOM    823  CA  ALA B 109     -16.616 -10.743   5.958  1.00 74.22           C  
ATOM    824  C   ALA B 109     -17.380 -11.592   4.946  1.00 74.22           C  
ATOM    825  CB  ALA B 109     -16.531  -9.296   5.477  1.00 74.22           C  
ATOM    826  O   ALA B 109     -18.612 -11.635   4.967  1.00 74.22           O  
ATOM    827  N   SER B 110     -16.751 -12.185   4.038  1.00 71.15           N  
ATOM    828  CA  SER B 110     -17.372 -12.977   2.981  1.00 71.15           C  
ATOM    829  C   SER B 110     -17.763 -14.362   3.484  1.00 71.15           C  
ATOM    830  CB  SER B 110     -16.427 -13.108   1.785  1.00 71.15           C  
ATOM    831  O   SER B 110     -18.704 -14.972   2.971  1.00 71.15           O  
ATOM    832  OG  SER B 110     -16.178 -11.842   1.200  1.00 71.15           O  
ATOM    833  N   VAL B 111     -17.117 -15.021   4.392  1.00 63.49           N  
ATOM    834  CA  VAL B 111     -17.365 -16.368   4.896  1.00 63.49           C  
ATOM    835  C   VAL B 111     -18.471 -16.331   5.948  1.00 63.49           C  
ATOM    836  CB  VAL B 111     -16.085 -16.996   5.491  1.00 63.49           C  
ATOM    837  O   VAL B 111     -19.128 -17.343   6.203  1.00 63.49           O  
ATOM    838  CG1 VAL B 111     -15.095 -17.356   4.385  1.00 63.49           C  
ATOM    839  CG2 VAL B 111     -15.442 -16.043   6.498  1.00 63.49           C  
ATOM    840  N   SER B 112     -18.770 -15.281   6.685  1.00 55.65           N  
ATOM    841  CA  SER B 112     -19.763 -15.219   7.753  1.00 55.65           C  
ATOM    842  C   SER B 112     -21.150 -14.905   7.201  1.00 55.65           C  
ATOM    843  CB  SER B 112     -19.369 -14.169   8.792  1.00 55.65           C  
ATOM    844  O   SER B 112     -22.113 -14.786   7.961  1.00 55.65           O  
ATOM    845  OG  SER B 112     -18.133 -14.503   9.400  1.00 55.65           O  
ATOM    846  N   GLY B 113     -21.400 -14.818   5.880  1.00 51.27           N  
ATOM    847  CA  GLY B 113     -22.770 -14.673   5.413  1.00 51.27           C  
ATOM    848  C   GLY B 113     -23.547 -15.976   5.429  1.00 51.27           C  
ATOM    849  O   GLY B 113     -22.962 -17.052   5.566  1.00 51.27           O  
ATOM    850  N   PRO B 114     -24.860 -16.004   6.019  1.00 46.25           N  
ATOM    851  CA  PRO B 114     -25.697 -17.176   6.284  1.00 46.25           C  
ATOM    852  C   PRO B 114     -25.580 -18.242   5.197  1.00 46.25           C  
ATOM    853  CB  PRO B 114     -27.112 -16.596   6.330  1.00 46.25           C  
ATOM    854  O   PRO B 114     -25.857 -19.418   5.447  1.00 46.25           O  
ATOM    855  CG  PRO B 114     -26.972 -15.204   5.805  1.00 46.25           C  
ATOM    856  CD  PRO B 114     -25.510 -14.866   5.734  1.00 46.25           C  
ATOM    857  N   ASN B 115     -25.547 -17.869   3.969  1.00 40.98           N  
ATOM    858  CA  ASN B 115     -25.604 -18.879   2.918  1.00 40.98           C  
ATOM    859  C   ASN B 115     -24.239 -19.517   2.679  1.00 40.98           C  
ATOM    860  CB  ASN B 115     -26.143 -18.275   1.620  1.00 40.98           C  
ATOM    861  O   ASN B 115     -23.891 -19.840   1.542  1.00 40.98           O  
ATOM    862  CG  ASN B 115     -27.603 -18.607   1.383  1.00 40.98           C  
ATOM    863  ND2 ASN B 115     -28.256 -17.832   0.525  1.00 40.98           N  
ATOM    864  OD1 ASN B 115     -28.140 -19.553   1.965  1.00 40.98           O  
ATOM    865  N   SER B 116     -23.372 -19.369   3.622  1.00 43.05           N  
ATOM    866  CA  SER B 116     -22.114 -20.023   3.273  1.00 43.05           C  
ATOM    867  C   SER B 116     -22.274 -21.539   3.228  1.00 43.05           C  
ATOM    868  CB  SER B 116     -21.019 -19.647   4.272  1.00 43.05           C  
ATOM    869  O   SER B 116     -22.765 -22.146   4.182  1.00 43.05           O  
ATOM    870  OG  SER B 116     -20.013 -18.869   3.647  1.00 43.05           O  
ATOM    871  N   PRO B 117     -22.559 -22.171   2.033  1.00 36.86           N  
ATOM    872  CA  PRO B 117     -22.681 -23.631   2.009  1.00 36.86           C  
ATOM    873  C   PRO B 117     -21.641 -24.324   2.886  1.00 36.86           C  
ATOM    874  CB  PRO B 117     -22.468 -23.977   0.533  1.00 36.86           C  
ATOM    875  O   PRO B 117     -20.539 -23.802   3.074  1.00 36.86           O  
ATOM    876  CG  PRO B 117     -22.201 -22.666  -0.133  1.00 36.86           C  
ATOM    877  CD  PRO B 117     -22.161 -21.596   0.920  1.00 36.86           C  
ATOM    878  N   SER B 118     -21.970 -25.004   3.931  1.00 35.05           N  
ATOM    879  CA  SER B 118     -21.159 -25.979   4.653  1.00 35.05           C  
ATOM    880  C   SER B 118     -20.242 -26.745   3.707  1.00 35.05           C  
ATOM    881  CB  SER B 118     -22.052 -26.959   5.416  1.00 35.05           C  
ATOM    882  O   SER B 118     -20.596 -26.988   2.551  1.00 35.05           O  
ATOM    883  OG  SER B 118     -22.976 -26.265   6.236  1.00 35.05           O  
ATOM    884  N   GLU B 119     -18.984 -26.666   3.917  1.00 36.93           N  
ATOM    885  CA  GLU B 119     -17.889 -27.417   3.310  1.00 36.93           C  
ATOM    886  C   GLU B 119     -18.227 -28.902   3.211  1.00 36.93           C  
ATOM    887  CB  GLU B 119     -16.597 -27.223   4.106  1.00 36.93           C  
ATOM    888  O   GLU B 119     -17.348 -29.729   2.962  1.00 36.93           O  
ATOM    889  CG  GLU B 119     -15.812 -25.980   3.714  1.00 36.93           C  
ATOM    890  CD  GLU B 119     -14.439 -26.292   3.141  1.00 36.93           C  
ATOM    891  OE1 GLU B 119     -14.117 -25.802   2.034  1.00 36.93           O  
ATOM    892  OE2 GLU B 119     -13.680 -27.034   3.803  1.00 36.93           O  
ATOM    893  N   SER B 120     -19.492 -29.311   3.394  1.00 32.90           N  
ATOM    894  CA  SER B 120     -19.501 -30.770   3.371  1.00 32.90           C  
ATOM    895  C   SER B 120     -18.815 -31.308   2.120  1.00 32.90           C  
ATOM    896  CB  SER B 120     -20.934 -31.299   3.444  1.00 32.90           C  
ATOM    897  O   SER B 120     -18.512 -32.500   2.036  1.00 32.90           O  
ATOM    898  OG  SER B 120     -21.254 -32.046   2.283  1.00 32.90           O  
ATOM    899  N   ARG B 121     -19.159 -30.690   1.021  1.00 30.27           N  
ATOM    900  CA  ARG B 121     -19.056 -31.549  -0.154  1.00 30.27           C  
ATOM    901  C   ARG B 121     -17.609 -31.959  -0.408  1.00 30.27           C  
ATOM    902  CB  ARG B 121     -19.625 -30.845  -1.387  1.00 30.27           C  
ATOM    903  O   ARG B 121     -17.328 -32.719  -1.336  1.00 30.27           O  
ATOM    904  CG  ARG B 121     -20.688 -31.648  -2.120  1.00 30.27           C  
ATOM    905  CD  ARG B 121     -21.188 -30.921  -3.361  1.00 30.27           C  
ATOM    906  NE  ARG B 121     -22.642 -30.987  -3.475  1.00 30.27           N  
ATOM    907  NH1 ARG B 121     -22.719 -30.144  -5.624  1.00 30.27           N  
ATOM    908  NH2 ARG B 121     -24.657 -30.719  -4.543  1.00 30.27           N  
ATOM    909  CZ  ARG B 121     -23.336 -30.617  -4.547  1.00 30.27           C  
ATOM    910  N   ARG B 122     -16.703 -31.134   0.088  1.00 28.34           N  
ATOM    911  CA  ARG B 122     -15.503 -31.419  -0.693  1.00 28.34           C  
ATOM    912  C   ARG B 122     -14.979 -32.821  -0.398  1.00 28.34           C  
ATOM    913  CB  ARG B 122     -14.415 -30.382  -0.406  1.00 28.34           C  
ATOM    914  O   ARG B 122     -14.220 -33.018   0.553  1.00 28.34           O  
ATOM    915  CG  ARG B 122     -14.578 -29.087  -1.185  1.00 28.34           C  
ATOM    916  CD  ARG B 122     -13.379 -28.166  -1.006  1.00 28.34           C  
ATOM    917  NE  ARG B 122     -13.488 -26.971  -1.837  1.00 28.34           N  
ATOM    918  NH1 ARG B 122     -11.541 -26.000  -1.059  1.00 28.34           N  
ATOM    919  NH2 ARG B 122     -12.809 -24.929  -2.640  1.00 28.34           N  
ATOM    920  CZ  ARG B 122     -12.612 -25.969  -1.844  1.00 28.34           C  
ATOM    921  N   GLU B 123     -15.880 -33.697   0.072  1.00 31.36           N  
ATOM    922  CA  GLU B 123     -15.190 -34.964   0.298  1.00 31.36           C  
ATOM    923  C   GLU B 123     -14.498 -35.450  -0.972  1.00 31.36           C  
ATOM    924  CB  GLU B 123     -16.169 -36.027   0.804  1.00 31.36           C  
ATOM    925  O   GLU B 123     -15.154 -35.932  -1.897  1.00 31.36           O  
ATOM    926  CG  GLU B 123     -15.697 -36.751   2.056  1.00 31.36           C  
ATOM    927  CD  GLU B 123     -16.722 -37.732   2.604  1.00 31.36           C  
ATOM    928  OE1 GLU B 123     -16.355 -38.591   3.438  1.00 31.36           O  
ATOM    929  OE2 GLU B 123     -17.901 -37.641   2.196  1.00 31.36           O  
ATOM    930  N   ARG B 124     -14.020 -34.640  -1.836  1.00 26.72           N  
ATOM    931  CA  ARG B 124     -13.416 -35.312  -2.982  1.00 26.72           C  
ATOM    932  C   ARG B 124     -12.446 -36.399  -2.532  1.00 26.72           C  
ATOM    933  CB  ARG B 124     -12.694 -34.303  -3.878  1.00 26.72           C  
ATOM    934  O   ARG B 124     -11.564 -36.148  -1.708  1.00 26.72           O  
ATOM    935  CG  ARG B 124     -12.892 -34.547  -5.365  1.00 26.72           C  
ATOM    936  CD  ARG B 124     -12.187 -33.494  -6.208  1.00 26.72           C  
ATOM    937  NE  ARG B 124     -12.782 -33.380  -7.537  1.00 26.72           N  
ATOM    938  NH1 ARG B 124     -11.071 -32.103  -8.420  1.00 26.72           N  
ATOM    939  NH2 ARG B 124     -12.866 -32.681  -9.723  1.00 26.72           N  
ATOM    940  CZ  ARG B 124     -12.238 -32.721  -8.557  1.00 26.72           C  
ATOM    941  N   THR B 125     -12.952 -37.649  -2.530  1.00 26.54           N  
ATOM    942  CA  THR B 125     -12.236 -38.906  -2.341  1.00 26.54           C  
ATOM    943  C   THR B 125     -10.967 -38.937  -3.188  1.00 26.54           C  
ATOM    944  CB  THR B 125     -13.123 -40.114  -2.696  1.00 26.54           C  
ATOM    945  O   THR B 125     -11.022 -38.749  -4.405  1.00 26.54           O  
ATOM    946  CG2 THR B 125     -12.465 -41.423  -2.273  1.00 26.54           C  
ATOM    947  OG1 THR B 125     -14.383 -39.987  -2.026  1.00 26.54           O  
ATOM    948  N   TYR B 126      -9.923 -38.501  -2.659  1.00 25.75           N  
ATOM    949  CA  TYR B 126      -8.604 -38.599  -3.273  1.00 25.75           C  
ATOM    950  C   TYR B 126      -8.336 -40.017  -3.765  1.00 25.75           C  
ATOM    951  CB  TYR B 126      -7.516 -38.177  -2.281  1.00 25.75           C  
ATOM    952  O   TYR B 126      -8.408 -40.974  -2.991  1.00 25.75           O  
ATOM    953  CG  TYR B 126      -6.351 -37.466  -2.924  1.00 25.75           C  
ATOM    954  CD1 TYR B 126      -5.202 -38.163  -3.293  1.00 25.75           C  
ATOM    955  CD2 TYR B 126      -6.395 -36.097  -3.164  1.00 25.75           C  
ATOM    956  CE1 TYR B 126      -4.124 -37.511  -3.884  1.00 25.75           C  
ATOM    957  CE2 TYR B 126      -5.324 -35.435  -3.755  1.00 25.75           C  
ATOM    958  OH  TYR B 126      -3.131 -35.500  -4.697  1.00 25.75           O  
ATOM    959  CZ  TYR B 126      -4.195 -36.150  -4.112  1.00 25.75           C  
ATOM    960  N   ARG B 127      -8.958 -40.390  -4.889  1.00 28.70           N  
ATOM    961  CA  ARG B 127      -8.624 -41.703  -5.431  1.00 28.70           C  
ATOM    962  C   ARG B 127      -7.115 -41.924  -5.438  1.00 28.70           C  
ATOM    963  CB  ARG B 127      -9.183 -41.859  -6.846  1.00 28.70           C  
ATOM    964  O   ARG B 127      -6.361 -41.077  -5.920  1.00 28.70           O  
ATOM    965  CG  ARG B 127      -9.541 -43.291  -7.213  1.00 28.70           C  
ATOM    966  CD  ARG B 127     -10.548 -43.347  -8.353  1.00 28.70           C  
ATOM    967  NE  ARG B 127     -10.662 -44.693  -8.907  1.00 28.70           N  
ATOM    968  NH1 ARG B 127     -12.248 -44.131 -10.490  1.00 28.70           N  
ATOM    969  NH2 ARG B 127     -11.490 -46.289 -10.335  1.00 28.70           N  
ATOM    970  CZ  ARG B 127     -11.466 -45.035  -9.909  1.00 28.70           C  
ATOM    971  N   PRO B 128      -6.683 -42.812  -4.573  1.00 30.04           N  
ATOM    972  CA  PRO B 128      -5.266 -43.181  -4.538  1.00 30.04           C  
ATOM    973  C   PRO B 128      -4.722 -43.567  -5.911  1.00 30.04           C  
ATOM    974  CB  PRO B 128      -5.237 -44.378  -3.584  1.00 30.04           C  
ATOM    975  O   PRO B 128      -5.379 -44.299  -6.657  1.00 30.04           O  
ATOM    976  CG  PRO B 128      -6.675 -44.684  -3.311  1.00 30.04           C  
ATOM    977  CD  PRO B 128      -7.523 -43.707  -4.074  1.00 30.04           C  
ATOM    978  N   THR B 129      -4.249 -42.619  -6.678  1.00 27.48           N  
ATOM    979  CA  THR B 129      -3.637 -42.892  -7.973  1.00 27.48           C  
ATOM    980  C   THR B 129      -2.730 -44.117  -7.895  1.00 27.48           C  
ATOM    981  CB  THR B 129      -2.827 -41.682  -8.475  1.00 27.48           C  
ATOM    982  O   THR B 129      -2.017 -44.306  -6.908  1.00 27.48           O  
ATOM    983  CG2 THR B 129      -3.731 -40.477  -8.715  1.00 27.48           C  
ATOM    984  OG1 THR B 129      -1.839 -41.336  -7.496  1.00 27.48           O  
ATOM    985  N   THR B 130      -3.187 -45.243  -8.450  1.00 25.73           N  
ATOM    986  CA  THR B 130      -2.584 -46.566  -8.553  1.00 25.73           C  
ATOM    987  C   THR B 130      -1.101 -46.459  -8.897  1.00 25.73           C  
ATOM    988  CB  THR B 130      -3.298 -47.425  -9.614  1.00 25.73           C  
ATOM    989  O   THR B 130      -0.604 -45.371  -9.195  1.00 25.73           O  
ATOM    990  CG2 THR B 130      -4.735 -47.726  -9.200  1.00 25.73           C  
ATOM    991  OG1 THR B 130      -3.310 -46.720 -10.862  1.00 25.73           O  
ATOM    992  N   ALA B 131      -0.651 -47.402  -9.814  1.00 28.19           N  
ATOM    993  CA  ALA B 131       0.414 -48.392  -9.953  1.00 28.19           C  
ATOM    994  C   ALA B 131       1.598 -47.819 -10.727  1.00 28.19           C  
ATOM    995  CB  ALA B 131      -0.112 -49.647 -10.643  1.00 28.19           C  
ATOM    996  O   ALA B 131       2.527 -48.548 -11.081  1.00 28.19           O  
ATOM    997  N   MET B 132       1.587 -46.535 -11.083  1.00 26.48           N  
ATOM    998  CA  MET B 132       2.417 -46.508 -12.284  1.00 26.48           C  
ATOM    999  C   MET B 132       3.783 -47.130 -12.015  1.00 26.48           C  
ATOM   1000  CB  MET B 132       2.584 -45.075 -12.791  1.00 26.48           C  
ATOM   1001  O   MET B 132       4.422 -46.822 -11.006  1.00 26.48           O  
ATOM   1002  CG  MET B 132       1.322 -44.489 -13.403  1.00 26.48           C  
ATOM   1003  SD  MET B 132       0.912 -45.244 -15.025  1.00 26.48           S  
ATOM   1004  CE  MET B 132       2.278 -44.600 -16.031  1.00 26.48           C  
ATOM   1005  N   SER B 133       4.034 -48.339 -12.557  1.00 28.92           N  
ATOM   1006  CA  SER B 133       5.226 -49.175 -12.658  1.00 28.92           C  
ATOM   1007  C   SER B 133       6.426 -48.369 -13.143  1.00 28.92           C  
ATOM   1008  CB  SER B 133       4.977 -50.351 -13.603  1.00 28.92           C  
ATOM   1009  O   SER B 133       6.312 -47.577 -14.081  1.00 28.92           O  
ATOM   1010  OG  SER B 133       6.098 -51.218 -13.632  1.00 28.92           O  
ATOM   1011  N   SER B 134       7.331 -48.066 -12.229  1.00 29.05           N  
ATOM   1012  CA  SER B 134       8.563 -47.299 -12.373  1.00 29.05           C  
ATOM   1013  C   SER B 134       9.426 -47.846 -13.506  1.00 29.05           C  
ATOM   1014  CB  SER B 134       9.357 -47.309 -11.066  1.00 29.05           C  
ATOM   1015  O   SER B 134       9.970 -48.947 -13.402  1.00 29.05           O  
ATOM   1016  OG  SER B 134       8.752 -46.462 -10.104  1.00 29.05           O  
ATOM   1017  N   GLU B 135       8.788 -47.837 -14.749  1.00 27.54           N  
ATOM   1018  CA  GLU B 135       9.582 -48.425 -15.824  1.00 27.54           C  
ATOM   1019  C   GLU B 135      10.997 -47.855 -15.840  1.00 27.54           C  
ATOM   1020  CB  GLU B 135       8.907 -48.195 -17.179  1.00 27.54           C  
ATOM   1021  O   GLU B 135      11.190 -46.651 -15.654  1.00 27.54           O  
ATOM   1022  CG  GLU B 135       7.556 -48.882 -17.318  1.00 27.54           C  
ATOM   1023  CD  GLU B 135       7.101 -49.023 -18.761  1.00 27.54           C  
ATOM   1024  OE1 GLU B 135       6.902 -50.169 -19.226  1.00 27.54           O  
ATOM   1025  OE2 GLU B 135       6.943 -47.980 -19.434  1.00 27.54           O  
ATOM   1026  N   ARG B 136      11.927 -48.726 -15.351  1.00 28.25           N  
ATOM   1027  CA  ARG B 136      13.372 -48.570 -15.216  1.00 28.25           C  
ATOM   1028  C   ARG B 136      13.992 -48.061 -16.513  1.00 28.25           C  
ATOM   1029  CB  ARG B 136      14.021 -49.895 -14.810  1.00 28.25           C  
ATOM   1030  O   ARG B 136      13.779 -48.642 -17.579  1.00 28.25           O  
ATOM   1031  CG  ARG B 136      13.800 -50.269 -13.353  1.00 28.25           C  
ATOM   1032  CD  ARG B 136      14.573 -51.523 -12.969  1.00 28.25           C  
ATOM   1033  NE  ARG B 136      14.206 -51.996 -11.637  1.00 28.25           N  
ATOM   1034  NH1 ARG B 136      15.273 -54.035 -11.841  1.00 28.25           N  
ATOM   1035  NH2 ARG B 136      14.159 -53.507  -9.909  1.00 28.25           N  
ATOM   1036  CZ  ARG B 136      14.547 -53.178 -11.132  1.00 28.25           C  
ATOM   1037  N   ILE B 137      13.757 -46.788 -16.753  1.00 27.00           N  
ATOM   1038  CA  ILE B 137      14.262 -46.292 -18.028  1.00 27.00           C  
ATOM   1039  C   ILE B 137      15.744 -46.636 -18.166  1.00 27.00           C  
ATOM   1040  CB  ILE B 137      14.050 -44.768 -18.167  1.00 27.00           C  
ATOM   1041  O   ILE B 137      16.564 -46.209 -17.350  1.00 27.00           O  
ATOM   1042  CG1 ILE B 137      12.564 -44.420 -18.025  1.00 27.00           C  
ATOM   1043  CG2 ILE B 137      14.606 -44.264 -19.502  1.00 27.00           C  
ATOM   1044  CD1 ILE B 137      12.292 -42.935 -17.826  1.00 27.00           C  
ATOM   1045  N   ALA B 138      16.007 -47.909 -18.500  1.00 30.22           N  
ATOM   1046  CA  ALA B 138      17.371 -48.404 -18.670  1.00 30.22           C  
ATOM   1047  C   ALA B 138      18.184 -47.475 -19.568  1.00 30.22           C  
ATOM   1048  CB  ALA B 138      17.356 -49.818 -19.247  1.00 30.22           C  
ATOM   1049  O   ALA B 138      17.685 -46.996 -20.589  1.00 30.22           O  
ATOM   1050  N   CYS B 139      18.808 -46.564 -18.941  1.00 33.76           N  
ATOM   1051  CA  CYS B 139      19.623 -45.586 -19.653  1.00 33.76           C  
ATOM   1052  C   CYS B 139      20.555 -46.272 -20.645  1.00 33.76           C  
ATOM   1053  CB  CYS B 139      20.439 -44.750 -18.668  1.00 33.76           C  
ATOM   1054  O   CYS B 139      21.408 -47.070 -20.253  1.00 33.76           O  
ATOM   1055  SG  CYS B 139      21.228 -43.308 -19.417  1.00 33.76           S  
ATOM   1056  N   GLN B 140      19.938 -46.758 -21.745  1.00 28.35           N  
ATOM   1057  CA  GLN B 140      20.601 -47.657 -22.684  1.00 28.35           C  
ATOM   1058  C   GLN B 140      21.938 -47.084 -23.144  1.00 28.35           C  
ATOM   1059  CB  GLN B 140      19.703 -47.931 -23.891  1.00 28.35           C  
ATOM   1060  O   GLN B 140      22.862 -47.833 -23.467  1.00 28.35           O  
ATOM   1061  CG  GLN B 140      18.880 -49.206 -23.770  1.00 28.35           C  
ATOM   1062  CD  GLN B 140      17.957 -49.424 -24.954  1.00 28.35           C  
ATOM   1063  NE2 GLN B 140      16.797 -50.021 -24.700  1.00 28.35           N  
ATOM   1064  OE1 GLN B 140      18.283 -49.058 -26.087  1.00 28.35           O  
ATOM   1065  N   PHE B 141      21.944 -45.788 -23.440  1.00 29.16           N  
ATOM   1066  CA  PHE B 141      22.713 -45.492 -24.643  1.00 29.16           C  
ATOM   1067  C   PHE B 141      24.208 -45.615 -24.374  1.00 29.16           C  
ATOM   1068  CB  PHE B 141      22.387 -44.087 -25.160  1.00 29.16           C  
ATOM   1069  O   PHE B 141      25.026 -45.095 -25.135  1.00 29.16           O  
ATOM   1070  CG  PHE B 141      22.786 -43.859 -26.593  1.00 29.16           C  
ATOM   1071  CD1 PHE B 141      23.929 -43.132 -26.903  1.00 29.16           C  
ATOM   1072  CD2 PHE B 141      22.018 -44.372 -27.629  1.00 29.16           C  
ATOM   1073  CE1 PHE B 141      24.301 -42.920 -28.229  1.00 29.16           C  
ATOM   1074  CE2 PHE B 141      22.383 -44.164 -28.957  1.00 29.16           C  
ATOM   1075  CZ  PHE B 141      23.524 -43.437 -29.254  1.00 29.16           C  
ATOM   1076  N   CYS B 142      24.613 -46.197 -23.196  1.00 36.65           N  
ATOM   1077  CA  CYS B 142      26.043 -45.986 -23.002  1.00 36.65           C  
ATOM   1078  C   CYS B 142      26.844 -46.590 -24.149  1.00 36.65           C  
ATOM   1079  CB  CYS B 142      26.498 -46.592 -21.675  1.00 36.65           C  
ATOM   1080  O   CYS B 142      26.765 -47.794 -24.401  1.00 36.65           O  
ATOM   1081  SG  CYS B 142      25.903 -45.696 -20.224  1.00 36.65           S  
ATOM   1082  N   GLU B 143      26.843 -45.910 -25.262  1.00 33.34           N  
ATOM   1083  CA  GLU B 143      27.394 -46.352 -26.539  1.00 33.34           C  
ATOM   1084  C   GLU B 143      28.848 -46.792 -26.390  1.00 33.34           C  
ATOM   1085  CB  GLU B 143      27.287 -45.239 -27.585  1.00 33.34           C  
ATOM   1086  O   GLU B 143      29.382 -47.491 -27.254  1.00 33.34           O  
ATOM   1087  CG  GLU B 143      25.900 -45.102 -28.197  1.00 33.34           C  
ATOM   1088  CD  GLU B 143      25.807 -43.989 -29.229  1.00 33.34           C  
ATOM   1089  OE1 GLU B 143      25.190 -44.202 -30.298  1.00 33.34           O  
ATOM   1090  OE2 GLU B 143      26.356 -42.896 -28.967  1.00 33.34           O  
ATOM   1091  N   GLN B 144      29.710 -46.141 -25.550  1.00 32.00           N  
ATOM   1092  CA  GLN B 144      30.938 -45.878 -26.294  1.00 32.00           C  
ATOM   1093  C   GLN B 144      31.697 -47.172 -26.576  1.00 32.00           C  
ATOM   1094  CB  GLN B 144      31.832 -44.902 -25.528  1.00 32.00           C  
ATOM   1095  O   GLN B 144      32.040 -47.911 -25.652  1.00 32.00           O  
ATOM   1096  CG  GLN B 144      31.858 -43.499 -26.119  1.00 32.00           C  
ATOM   1097  CD  GLN B 144      32.227 -42.438 -25.099  1.00 32.00           C  
ATOM   1098  NE2 GLN B 144      31.647 -41.251 -25.241  1.00 32.00           N  
ATOM   1099  OE1 GLN B 144      33.027 -42.684 -24.190  1.00 32.00           O  
ATOM   1100  N   ASP B 145      31.352 -47.840 -27.638  1.00 37.92           N  
ATOM   1101  CA  ASP B 145      31.981 -49.120 -27.948  1.00 37.92           C  
ATOM   1102  C   ASP B 145      33.503 -49.010 -27.898  1.00 37.92           C  
ATOM   1103  CB  ASP B 145      31.534 -49.617 -29.325  1.00 37.92           C  
ATOM   1104  O   ASP B 145      34.066 -47.962 -28.221  1.00 37.92           O  
ATOM   1105  CG  ASP B 145      31.373 -51.126 -29.387  1.00 37.92           C  
ATOM   1106  OD1 ASP B 145      32.343 -51.829 -29.743  1.00 37.92           O  
ATOM   1107  OD2 ASP B 145      30.265 -51.616 -29.079  1.00 37.92           O  
ATOM   1108  N   PRO B 146      34.155 -49.955 -27.356  1.00 39.85           N  
ATOM   1109  CA  PRO B 146      35.602 -50.079 -27.167  1.00 39.85           C  
ATOM   1110  C   PRO B 146      36.380 -49.962 -28.476  1.00 39.85           C  
ATOM   1111  CB  PRO B 146      35.760 -51.476 -26.562  1.00 39.85           C  
ATOM   1112  O   PRO B 146      36.096 -50.685 -29.434  1.00 39.85           O  
ATOM   1113  CG  PRO B 146      34.415 -52.111 -26.711  1.00 39.85           C  
ATOM   1114  CD  PRO B 146      33.467 -51.093 -27.277  1.00 39.85           C  
ATOM   1115  N   PRO B 147      36.686 -48.705 -28.910  1.00 39.18           N  
ATOM   1116  CA  PRO B 147      37.227 -48.794 -30.269  1.00 39.18           C  
ATOM   1117  C   PRO B 147      38.236 -49.929 -30.429  1.00 39.18           C  
ATOM   1118  CB  PRO B 147      37.898 -47.433 -30.471  1.00 39.18           C  
ATOM   1119  O   PRO B 147      38.490 -50.673 -29.478  1.00 39.18           O  
ATOM   1120  CG  PRO B 147      37.978 -46.840 -29.102  1.00 39.18           C  
ATOM   1121  CD  PRO B 147      37.208 -47.716 -28.156  1.00 39.18           C  
ATOM   1122  N   ARG B 148      39.547 -49.544 -30.876  1.00 33.29           N  
ATOM   1123  CA  ARG B 148      40.533 -49.843 -31.908  1.00 33.29           C  
ATOM   1124  C   ARG B 148      41.522 -50.901 -31.431  1.00 33.29           C  
ATOM   1125  CB  ARG B 148      41.282 -48.574 -32.320  1.00 33.29           C  
ATOM   1126  O   ARG B 148      41.696 -51.098 -30.226  1.00 33.29           O  
ATOM   1127  CG  ARG B 148      41.164 -47.436 -31.319  1.00 33.29           C  
ATOM   1128  CD  ARG B 148      41.850 -46.172 -31.817  1.00 33.29           C  
ATOM   1129  NE  ARG B 148      40.885 -45.192 -32.307  1.00 33.29           N  
ATOM   1130  NH1 ARG B 148      41.631 -43.474 -30.954  1.00 33.29           N  
ATOM   1131  NH2 ARG B 148      39.886 -43.126 -32.399  1.00 33.29           N  
ATOM   1132  CZ  ARG B 148      40.803 -43.933 -31.886  1.00 33.29           C  
ATOM   1133  N   ASP B 149      42.135 -51.696 -32.309  1.00 38.04           N  
ATOM   1134  CA  ASP B 149      43.142 -52.717 -32.579  1.00 38.04           C  
ATOM   1135  C   ASP B 149      44.516 -52.281 -32.074  1.00 38.04           C  
ATOM   1136  CB  ASP B 149      43.206 -53.025 -34.077  1.00 38.04           C  
ATOM   1137  O   ASP B 149      45.254 -53.083 -31.497  1.00 38.04           O  
ATOM   1138  CG  ASP B 149      43.877 -54.353 -34.381  1.00 38.04           C  
ATOM   1139  OD1 ASP B 149      45.035 -54.357 -34.853  1.00 38.04           O  
ATOM   1140  OD2 ASP B 149      43.242 -55.404 -34.149  1.00 38.04           O  
ATOM   1141  N   ALA B 150      45.191 -51.161 -32.649  1.00 36.30           N  
ATOM   1142  CA  ALA B 150      46.487 -50.786 -32.088  1.00 36.30           C  
ATOM   1143  C   ALA B 150      46.320 -50.069 -30.752  1.00 36.30           C  
ATOM   1144  CB  ALA B 150      47.256 -49.904 -33.069  1.00 36.30           C  
ATOM   1145  O   ALA B 150      45.353 -49.329 -30.554  1.00 36.30           O  
TER    1146      ALA B 150                                                      
ATOM   1147  N   MET C   1     -58.832  -6.752  22.702  1.00 33.57           N  
ATOM   1148  CA  MET C   1     -58.624  -6.597  21.265  1.00 33.57           C  
ATOM   1149  C   MET C   1     -57.149  -6.375  20.950  1.00 33.57           C  
ATOM   1150  CB  MET C   1     -59.455  -5.432  20.724  1.00 33.57           C  
ATOM   1151  O   MET C   1     -56.585  -5.335  21.296  1.00 33.57           O  
ATOM   1152  CG  MET C   1     -60.345  -5.808  19.550  1.00 33.57           C  
ATOM   1153  SD  MET C   1     -61.472  -4.446  19.057  1.00 33.57           S  
ATOM   1154  CE  MET C   1     -62.262  -5.194  17.605  1.00 33.57           C  
ATOM   1155  N   GLY C   2     -56.169  -7.341  21.356  1.00 35.26           N  
ATOM   1156  CA  GLY C   2     -54.773  -7.272  21.756  1.00 35.26           C  
ATOM   1157  C   GLY C   2     -53.833  -7.000  20.596  1.00 35.26           C  
ATOM   1158  O   GLY C   2     -54.009  -7.548  19.506  1.00 35.26           O  
ATOM   1159  N   GLU C   3     -53.488  -5.696  20.415  1.00 38.42           N  
ATOM   1160  CA  GLU C   3     -52.593  -5.119  19.417  1.00 38.42           C  
ATOM   1161  C   GLU C   3     -51.287  -5.903  19.328  1.00 38.42           C  
ATOM   1162  CB  GLU C   3     -52.304  -3.650  19.739  1.00 38.42           C  
ATOM   1163  O   GLU C   3     -50.653  -6.181  20.347  1.00 38.42           O  
ATOM   1164  CG  GLU C   3     -53.423  -2.701  19.337  1.00 38.42           C  
ATOM   1165  CD  GLU C   3     -53.124  -1.247  19.667  1.00 38.42           C  
ATOM   1166  OE1 GLU C   3     -53.014  -0.422  18.731  1.00 38.42           O  
ATOM   1167  OE2 GLU C   3     -52.998  -0.930  20.871  1.00 38.42           O  
ATOM   1168  N   SER C   4     -51.234  -6.871  18.377  1.00 46.28           N  
ATOM   1169  CA  SER C   4     -50.114  -7.766  18.100  1.00 46.28           C  
ATOM   1170  C   SER C   4     -48.832  -6.983  17.840  1.00 46.28           C  
ATOM   1171  CB  SER C   4     -50.427  -8.661  16.901  1.00 46.28           C  
ATOM   1172  O   SER C   4     -48.824  -6.041  17.045  1.00 46.28           O  
ATOM   1173  OG  SER C   4     -51.472  -9.568  17.208  1.00 46.28           O  
ATOM   1174  N   PRO C   5     -47.925  -6.913  18.826  1.00 41.04           N  
ATOM   1175  CA  PRO C   5     -46.641  -6.218  18.705  1.00 41.04           C  
ATOM   1176  C   PRO C   5     -45.887  -6.588  17.429  1.00 41.04           C  
ATOM   1177  CB  PRO C   5     -45.872  -6.680  19.946  1.00 41.04           C  
ATOM   1178  O   PRO C   5     -46.004  -7.715  16.944  1.00 41.04           O  
ATOM   1179  CG  PRO C   5     -46.546  -7.948  20.362  1.00 41.04           C  
ATOM   1180  CD  PRO C   5     -47.811  -8.099  19.568  1.00 41.04           C  
ATOM   1181  N   ALA C   6     -45.888  -5.745  16.409  1.00 42.68           N  
ATOM   1182  CA  ALA C   6     -45.136  -5.785  15.157  1.00 42.68           C  
ATOM   1183  C   ALA C   6     -43.686  -6.191  15.402  1.00 42.68           C  
ATOM   1184  CB  ALA C   6     -45.196  -4.429  14.457  1.00 42.68           C  
ATOM   1185  O   ALA C   6     -43.025  -5.652  16.293  1.00 42.68           O  
ATOM   1186  N   SER C   7     -43.400  -7.495  15.337  1.00 42.99           N  
ATOM   1187  CA  SER C   7     -42.071  -8.088  15.436  1.00 42.99           C  
ATOM   1188  C   SER C   7     -41.087  -7.402  14.494  1.00 42.99           C  
ATOM   1189  CB  SER C   7     -42.127  -9.585  15.126  1.00 42.99           C  
ATOM   1190  O   SER C   7     -41.292  -7.386  13.279  1.00 42.99           O  
ATOM   1191  OG  SER C   7     -41.656 -10.345  16.225  1.00 42.99           O  
ATOM   1192  N   VAL C   8     -40.529  -6.295  14.867  1.00 37.72           N  
ATOM   1193  CA  VAL C   8     -39.449  -5.635  14.140  1.00 37.72           C  
ATOM   1194  C   VAL C   8     -38.377  -6.656  13.768  1.00 37.72           C  
ATOM   1195  CB  VAL C   8     -38.828  -4.486  14.965  1.00 37.72           C  
ATOM   1196  O   VAL C   8     -37.770  -7.275  14.644  1.00 37.72           O  
ATOM   1197  CG1 VAL C   8     -37.901  -3.637  14.097  1.00 37.72           C  
ATOM   1198  CG2 VAL C   8     -39.924  -3.622  15.585  1.00 37.72           C  
ATOM   1199  N   VAL C   9     -38.573  -7.555  12.802  1.00 38.45           N  
ATOM   1200  CA  VAL C   9     -37.522  -8.425  12.287  1.00 38.45           C  
ATOM   1201  C   VAL C   9     -36.335  -7.584  11.822  1.00 38.45           C  
ATOM   1202  CB  VAL C   9     -38.034  -9.310  11.128  1.00 38.45           C  
ATOM   1203  O   VAL C   9     -36.456  -6.794  10.883  1.00 38.45           O  
ATOM   1204  CG1 VAL C   9     -36.918 -10.211  10.602  1.00 38.45           C  
ATOM   1205  CG2 VAL C   9     -39.230 -10.145  11.583  1.00 38.45           C  
ATOM   1206  N   LEU C  10     -35.538  -6.983  12.742  1.00 35.20           N  
ATOM   1207  CA  LEU C  10     -34.265  -6.364  12.390  1.00 35.20           C  
ATOM   1208  C   LEU C  10     -33.444  -7.283  11.491  1.00 35.20           C  
ATOM   1209  CB  LEU C  10     -33.469  -6.022  13.652  1.00 35.20           C  
ATOM   1210  O   LEU C  10     -33.314  -8.477  11.769  1.00 35.20           O  
ATOM   1211  CG  LEU C  10     -33.865  -4.734  14.375  1.00 35.20           C  
ATOM   1212  CD1 LEU C  10     -33.599  -4.862  15.871  1.00 35.20           C  
ATOM   1213  CD2 LEU C  10     -33.113  -3.541  13.794  1.00 35.20           C  
ATOM   1214  N   ASN C  11     -33.472  -7.151  10.173  1.00 36.41           N  
ATOM   1215  CA  ASN C  11     -32.649  -7.846   9.190  1.00 36.41           C  
ATOM   1216  C   ASN C  11     -31.190  -7.921   9.632  1.00 36.41           C  
ATOM   1217  CB  ASN C  11     -32.755  -7.166   7.823  1.00 36.41           C  
ATOM   1218  O   ASN C  11     -30.496  -6.903   9.671  1.00 36.41           O  
ATOM   1219  CG  ASN C  11     -32.399  -8.095   6.679  1.00 36.41           C  
ATOM   1220  ND2 ASN C  11     -32.559  -7.614   5.452  1.00 36.41           N  
ATOM   1221  OD1 ASN C  11     -31.985  -9.237   6.897  1.00 36.41           O  
ATOM   1222  N   ALA C  12     -30.758  -8.813  10.568  1.00 38.36           N  
ATOM   1223  CA  ALA C  12     -29.417  -9.176  11.018  1.00 38.36           C  
ATOM   1224  C   ALA C  12     -28.438  -9.218   9.848  1.00 38.36           C  
ATOM   1225  CB  ALA C  12     -29.442 -10.524  11.735  1.00 38.36           C  
ATOM   1226  O   ALA C  12     -27.221  -9.190  10.046  1.00 38.36           O  
ATOM   1227  N   SER C  13     -28.969  -9.539   8.652  1.00 42.09           N  
ATOM   1228  CA  SER C  13     -28.008  -9.675   7.563  1.00 42.09           C  
ATOM   1229  C   SER C  13     -27.318  -8.348   7.266  1.00 42.09           C  
ATOM   1230  CB  SER C  13     -28.697 -10.194   6.301  1.00 42.09           C  
ATOM   1231  O   SER C  13     -26.138  -8.322   6.909  1.00 42.09           O  
ATOM   1232  OG  SER C  13     -29.325 -11.441   6.547  1.00 42.09           O  
ATOM   1233  N   GLY C  14     -28.091  -7.257   7.285  1.00 44.14           N  
ATOM   1234  CA  GLY C  14     -27.547  -5.923   7.086  1.00 44.14           C  
ATOM   1235  C   GLY C  14     -26.622  -5.483   8.206  1.00 44.14           C  
ATOM   1236  O   GLY C  14     -25.690  -4.709   7.980  1.00 44.14           O  
ATOM   1237  N   GLY C  15     -26.820  -5.984   9.450  1.00 45.96           N  
ATOM   1238  CA  GLY C  15     -26.012  -5.639  10.609  1.00 45.96           C  
ATOM   1239  C   GLY C  15     -24.621  -6.243  10.567  1.00 45.96           C  
ATOM   1240  O   GLY C  15     -23.635  -5.565  10.863  1.00 45.96           O  
ATOM   1241  N   LEU C  16     -24.531  -7.517  10.120  1.00 46.15           N  
ATOM   1242  CA  LEU C  16     -23.230  -8.175  10.058  1.00 46.15           C  
ATOM   1243  C   LEU C  16     -22.376  -7.586   8.940  1.00 46.15           C  
ATOM   1244  CB  LEU C  16     -23.402  -9.681   9.846  1.00 46.15           C  
ATOM   1245  O   LEU C  16     -21.165  -7.421   9.100  1.00 46.15           O  
ATOM   1246  CG  LEU C  16     -22.267 -10.571  10.356  1.00 46.15           C  
ATOM   1247  CD1 LEU C  16     -22.241 -10.573  11.881  1.00 46.15           C  
ATOM   1248  CD2 LEU C  16     -22.416 -11.990   9.817  1.00 46.15           C  
ATOM   1249  N   PHE C  17     -23.049  -7.411   7.821  1.00 49.87           N  
ATOM   1250  CA  PHE C  17     -22.334  -6.748   6.738  1.00 49.87           C  
ATOM   1251  C   PHE C  17     -21.858  -5.366   7.169  1.00 49.87           C  
ATOM   1252  CB  PHE C  17     -23.224  -6.632   5.496  1.00 49.87           C  
ATOM   1253  O   PHE C  17     -20.738  -4.962   6.851  1.00 49.87           O  
ATOM   1254  CG  PHE C  17     -22.466  -6.327   4.232  1.00 49.87           C  
ATOM   1255  CD1 PHE C  17     -22.391  -5.028   3.747  1.00 49.87           C  
ATOM   1256  CD2 PHE C  17     -21.827  -7.341   3.530  1.00 49.87           C  
ATOM   1257  CE1 PHE C  17     -21.690  -4.742   2.577  1.00 49.87           C  
ATOM   1258  CE2 PHE C  17     -21.125  -7.064   2.360  1.00 49.87           C  
ATOM   1259  CZ  PHE C  17     -21.059  -5.764   1.885  1.00 49.87           C  
ATOM   1260  N   SER C  18     -22.691  -4.753   7.973  1.00 55.44           N  
ATOM   1261  CA  SER C  18     -22.362  -3.419   8.465  1.00 55.44           C  
ATOM   1262  C   SER C  18     -21.182  -3.461   9.430  1.00 55.44           C  
ATOM   1263  CB  SER C  18     -23.573  -2.788   9.154  1.00 55.44           C  
ATOM   1264  O   SER C  18     -20.291  -2.612   9.367  1.00 55.44           O  
ATOM   1265  OG  SER C  18     -23.603  -1.388   8.934  1.00 55.44           O  
ATOM   1266  N   LEU C  19     -21.120  -4.504  10.252  1.00 51.49           N  
ATOM   1267  CA  LEU C  19     -20.030  -4.657  11.210  1.00 51.49           C  
ATOM   1268  C   LEU C  19     -18.729  -5.015  10.500  1.00 51.49           C  
ATOM   1269  CB  LEU C  19     -20.373  -5.731  12.245  1.00 51.49           C  
ATOM   1270  O   LEU C  19     -17.669  -4.477  10.828  1.00 51.49           O  
ATOM   1271  CG  LEU C  19     -21.331  -5.314  13.363  1.00 51.49           C  
ATOM   1272  CD1 LEU C  19     -21.789  -6.537  14.151  1.00 51.49           C  
ATOM   1273  CD2 LEU C  19     -20.668  -4.295  14.283  1.00 51.49           C  
ATOM   1274  N   LYS C  20     -18.876  -5.953   9.487  1.00 56.30           N  
ATOM   1275  CA  LYS C  20     -17.703  -6.420   8.754  1.00 56.30           C  
ATOM   1276  C   LYS C  20     -17.063  -5.285   7.960  1.00 56.30           C  
ATOM   1277  CB  LYS C  20     -18.078  -7.569   7.817  1.00 56.30           C  
ATOM   1278  O   LYS C  20     -15.838  -5.146   7.944  1.00 56.30           O  
ATOM   1279  CG  LYS C  20     -18.314  -8.895   8.526  1.00 56.30           C  
ATOM   1280  CD  LYS C  20     -18.476 -10.039   7.533  1.00 56.30           C  
ATOM   1281  CE  LYS C  20     -18.686 -11.370   8.242  1.00 56.30           C  
ATOM   1282  NZ  LYS C  20     -18.883 -12.489   7.272  1.00 56.30           N  
ATOM   1283  N   MET C  21     -17.833  -4.433   7.471  1.00 60.18           N  
ATOM   1284  CA  MET C  21     -17.344  -3.253   6.764  1.00 60.18           C  
ATOM   1285  C   MET C  21     -16.757  -2.239   7.740  1.00 60.18           C  
ATOM   1286  CB  MET C  21     -18.469  -2.607   5.953  1.00 60.18           C  
ATOM   1287  O   MET C  21     -15.864  -1.469   7.380  1.00 60.18           O  
ATOM   1288  CG  MET C  21     -18.601  -3.157   4.542  1.00 60.18           C  
ATOM   1289  SD  MET C  21     -17.142  -2.772   3.499  1.00 60.18           S  
ATOM   1290  CE  MET C  21     -17.419  -3.924   2.124  1.00 60.18           C  
ATOM   1291  N   GLU C  22     -17.093  -2.367   9.067  1.00 63.56           N  
ATOM   1292  CA  GLU C  22     -16.541  -1.494  10.100  1.00 63.56           C  
ATOM   1293  C   GLU C  22     -15.095  -1.863  10.419  1.00 63.56           C  
ATOM   1294  CB  GLU C  22     -17.393  -1.558  11.370  1.00 63.56           C  
ATOM   1295  O   GLU C  22     -14.255  -0.984  10.620  1.00 63.56           O  
ATOM   1296  CG  GLU C  22     -18.706  -0.795  11.269  1.00 63.56           C  
ATOM   1297  CD  GLU C  22     -19.360  -0.547  12.619  1.00 63.56           C  
ATOM   1298  OE1 GLU C  22     -20.348   0.221  12.683  1.00 63.56           O  
ATOM   1299  OE2 GLU C  22     -18.882  -1.123  13.621  1.00 63.56           O  
ATOM   1300  N   THR C  23     -14.778  -3.119  10.242  1.00 76.46           N  
ATOM   1301  CA  THR C  23     -13.418  -3.554  10.539  1.00 76.46           C  
ATOM   1302  C   THR C  23     -12.472  -3.186   9.400  1.00 76.46           C  
ATOM   1303  CB  THR C  23     -13.359  -5.072  10.789  1.00 76.46           C  
ATOM   1304  O   THR C  23     -11.316  -2.827   9.636  1.00 76.46           O  
ATOM   1305  CG2 THR C  23     -14.173  -5.458  12.020  1.00 76.46           C  
ATOM   1306  OG1 THR C  23     -13.884  -5.759   9.647  1.00 76.46           O  
ATOM   1307  N   LEU C  24     -12.976  -3.123   8.153  1.00 84.96           N  
ATOM   1308  CA  LEU C  24     -12.189  -2.746   6.984  1.00 84.96           C  
ATOM   1309  C   LEU C  24     -11.852  -1.259   7.011  1.00 84.96           C  
ATOM   1310  CB  LEU C  24     -12.944  -3.086   5.697  1.00 84.96           C  
ATOM   1311  O   LEU C  24     -10.776  -0.853   6.567  1.00 84.96           O  
ATOM   1312  CG  LEU C  24     -12.169  -2.915   4.390  1.00 84.96           C  
ATOM   1313  CD1 LEU C  24     -10.946  -3.827   4.375  1.00 84.96           C  
ATOM   1314  CD2 LEU C  24     -13.069  -3.200   3.192  1.00 84.96           C  
ATOM   1315  N   GLU C  25     -12.665  -0.539   7.701  1.00 88.02           N  
ATOM   1316  CA  GLU C  25     -12.514   0.912   7.747  1.00 88.02           C  
ATOM   1317  C   GLU C  25     -11.249   1.312   8.502  1.00 88.02           C  
ATOM   1318  CB  GLU C  25     -13.740   1.560   8.395  1.00 88.02           C  
ATOM   1319  O   GLU C  25     -10.603   2.305   8.160  1.00 88.02           O  
ATOM   1320  CG  GLU C  25     -13.842   3.060   8.156  1.00 88.02           C  
ATOM   1321  CD  GLU C  25     -15.125   3.669   8.699  1.00 88.02           C  
ATOM   1322  OE1 GLU C  25     -15.283   4.909   8.635  1.00 88.02           O  
ATOM   1323  OE2 GLU C  25     -15.978   2.899   9.194  1.00 88.02           O  
ATOM   1324  N   SER C  26     -10.893   0.566   9.464  1.00 91.44           N  
ATOM   1325  CA  SER C  26      -9.700   0.893  10.239  1.00 91.44           C  
ATOM   1326  C   SER C  26      -8.446   0.841   9.373  1.00 91.44           C  
ATOM   1327  CB  SER C  26      -9.552  -0.063  11.424  1.00 91.44           C  
ATOM   1328  O   SER C  26      -7.522   1.634   9.562  1.00 91.44           O  
ATOM   1329  OG  SER C  26      -9.381  -1.396  10.976  1.00 91.44           O  
ATOM   1330  N   GLU C  27      -8.389   0.020   8.357  1.00 94.40           N  
ATOM   1331  CA  GLU C  27      -7.237  -0.097   7.468  1.00 94.40           C  
ATOM   1332  C   GLU C  27      -7.231   1.017   6.424  1.00 94.40           C  
ATOM   1333  CB  GLU C  27      -7.226  -1.464   6.779  1.00 94.40           C  
ATOM   1334  O   GLU C  27      -6.218   1.247   5.761  1.00 94.40           O  
ATOM   1335  CG  GLU C  27      -7.095  -2.636   7.740  1.00 94.40           C  
ATOM   1336  CD  GLU C  27      -5.826  -2.586   8.577  1.00 94.40           C  
ATOM   1337  OE1 GLU C  27      -5.858  -3.013   9.754  1.00 94.40           O  
ATOM   1338  OE2 GLU C  27      -4.793  -2.115   8.053  1.00 94.40           O  
ATOM   1339  N   LEU C  28      -8.286   1.682   6.349  1.00 96.59           N  
ATOM   1340  CA  LEU C  28      -8.456   2.683   5.301  1.00 96.59           C  
ATOM   1341  C   LEU C  28      -8.433   4.091   5.886  1.00 96.59           C  
ATOM   1342  CB  LEU C  28      -9.768   2.452   4.547  1.00 96.59           C  
ATOM   1343  O   LEU C  28      -8.760   5.060   5.196  1.00 96.59           O  
ATOM   1344  CG  LEU C  28      -9.963   1.063   3.937  1.00 96.59           C  
ATOM   1345  CD1 LEU C  28     -11.299   0.990   3.203  1.00 96.59           C  
ATOM   1346  CD2 LEU C  28      -8.812   0.725   2.996  1.00 96.59           C  
ATOM   1347  N   THR C  29      -8.036   4.174   7.172  1.00 97.53           N  
ATOM   1348  CA  THR C  29      -8.090   5.447   7.883  1.00 97.53           C  
ATOM   1349  C   THR C  29      -6.683   5.965   8.170  1.00 97.53           C  
ATOM   1350  CB  THR C  29      -8.872   5.317   9.203  1.00 97.53           C  
ATOM   1351  O   THR C  29      -5.816   5.210   8.614  1.00 97.53           O  
ATOM   1352  CG2 THR C  29      -8.884   6.637   9.967  1.00 97.53           C  
ATOM   1353  OG1 THR C  29     -10.221   4.931   8.916  1.00 97.53           O  
ATOM   1354  N   CYS C  30      -6.490   7.261   7.882  1.00 98.53           N  
ATOM   1355  CA  CYS C  30      -5.238   7.938   8.200  1.00 98.53           C  
ATOM   1356  C   CYS C  30      -5.059   8.072   9.708  1.00 98.53           C  
ATOM   1357  CB  CYS C  30      -5.195   9.319   7.547  1.00 98.53           C  
ATOM   1358  O   CYS C  30      -5.987   8.468  10.415  1.00 98.53           O  
ATOM   1359  SG  CYS C  30      -3.698  10.256   7.925  1.00 98.53           S  
ATOM   1360  N   PRO C  31      -3.863   7.727  10.247  1.00 98.05           N  
ATOM   1361  CA  PRO C  31      -3.635   7.767  11.694  1.00 98.05           C  
ATOM   1362  C   PRO C  31      -3.585   9.191  12.244  1.00 98.05           C  
ATOM   1363  CB  PRO C  31      -2.281   7.071  11.857  1.00 98.05           C  
ATOM   1364  O   PRO C  31      -3.628   9.388  13.461  1.00 98.05           O  
ATOM   1365  CG  PRO C  31      -1.566   7.319  10.568  1.00 98.05           C  
ATOM   1366  CD  PRO C  31      -2.569   7.282   9.451  1.00 98.05           C  
ATOM   1367  N   ILE C  32      -3.519  10.141  11.400  1.00 98.17           N  
ATOM   1368  CA  ILE C  32      -3.401  11.524  11.846  1.00 98.17           C  
ATOM   1369  C   ILE C  32      -4.775  12.191  11.831  1.00 98.17           C  
ATOM   1370  CB  ILE C  32      -2.410  12.319  10.967  1.00 98.17           C  
ATOM   1371  O   ILE C  32      -5.278  12.615  12.874  1.00 98.17           O  
ATOM   1372  CG1 ILE C  32      -0.996  11.740  11.098  1.00 98.17           C  
ATOM   1373  CG2 ILE C  32      -2.429  13.805  11.338  1.00 98.17           C  
ATOM   1374  CD1 ILE C  32       0.060  12.501  10.309  1.00 98.17           C  
ATOM   1375  N   CYS C  33      -5.511  12.251  10.732  1.00 98.35           N  
ATOM   1376  CA  CYS C  33      -6.779  12.966  10.642  1.00 98.35           C  
ATOM   1377  C   CYS C  33      -7.945  12.055  11.005  1.00 98.35           C  
ATOM   1378  CB  CYS C  33      -6.978  13.529   9.236  1.00 98.35           C  
ATOM   1379  O   CYS C  33      -9.071  12.523  11.184  1.00 98.35           O  
ATOM   1380  SG  CYS C  33      -7.161  12.261   7.963  1.00 98.35           S  
ATOM   1381  N   LEU C  34      -7.673  10.731  11.075  1.00 97.16           N  
ATOM   1382  CA  LEU C  34      -8.615   9.707  11.514  1.00 97.16           C  
ATOM   1383  C   LEU C  34      -9.803   9.617  10.561  1.00 97.16           C  
ATOM   1384  CB  LEU C  34      -9.106  10.003  12.933  1.00 97.16           C  
ATOM   1385  O   LEU C  34     -10.903   9.237  10.968  1.00 97.16           O  
ATOM   1386  CG  LEU C  34      -8.034  10.056  14.024  1.00 97.16           C  
ATOM   1387  CD1 LEU C  34      -8.668  10.372  15.374  1.00 97.16           C  
ATOM   1388  CD2 LEU C  34      -7.265   8.741  14.082  1.00 97.16           C  
ATOM   1389  N   GLU C  35      -9.679  10.036   9.299  1.00 97.43           N  
ATOM   1390  CA  GLU C  35     -10.625   9.886   8.198  1.00 97.43           C  
ATOM   1391  C   GLU C  35     -10.079   8.948   7.125  1.00 97.43           C  
ATOM   1392  CB  GLU C  35     -10.958  11.249   7.586  1.00 97.43           C  
ATOM   1393  O   GLU C  35      -8.906   8.573   7.160  1.00 97.43           O  
ATOM   1394  CG  GLU C  35     -11.521  12.251   8.583  1.00 97.43           C  
ATOM   1395  CD  GLU C  35     -12.910  11.885   9.081  1.00 97.43           C  
ATOM   1396  OE1 GLU C  35     -13.194  12.080  10.285  1.00 97.43           O  
ATOM   1397  OE2 GLU C  35     -13.720  11.398   8.262  1.00 97.43           O  
ATOM   1398  N   LEU C  36     -10.968   8.551   6.267  1.00 97.14           N  
ATOM   1399  CA  LEU C  36     -10.468   7.774   5.138  1.00 97.14           C  
ATOM   1400  C   LEU C  36      -9.352   8.521   4.416  1.00 97.14           C  
ATOM   1401  CB  LEU C  36     -11.603   7.458   4.160  1.00 97.14           C  
ATOM   1402  O   LEU C  36      -9.436   9.736   4.223  1.00 97.14           O  
ATOM   1403  CG  LEU C  36     -12.691   6.510   4.668  1.00 97.14           C  
ATOM   1404  CD1 LEU C  36     -13.762   6.313   3.600  1.00 97.14           C  
ATOM   1405  CD2 LEU C  36     -12.086   5.172   5.079  1.00 97.14           C  
ATOM   1406  N   PHE C  37      -8.295   7.763   4.034  1.00 98.32           N  
ATOM   1407  CA  PHE C  37      -7.156   8.373   3.358  1.00 98.32           C  
ATOM   1408  C   PHE C  37      -7.613   9.186   2.153  1.00 98.32           C  
ATOM   1409  CB  PHE C  37      -6.153   7.301   2.918  1.00 98.32           C  
ATOM   1410  O   PHE C  37      -8.519   8.772   1.426  1.00 98.32           O  
ATOM   1411  CG  PHE C  37      -5.264   6.810   4.028  1.00 98.32           C  
ATOM   1412  CD1 PHE C  37      -4.203   7.584   4.482  1.00 98.32           C  
ATOM   1413  CD2 PHE C  37      -5.488   5.573   4.619  1.00 98.32           C  
ATOM   1414  CE1 PHE C  37      -3.377   7.132   5.509  1.00 98.32           C  
ATOM   1415  CE2 PHE C  37      -4.668   5.115   5.645  1.00 98.32           C  
ATOM   1416  CZ  PHE C  37      -3.612   5.895   6.088  1.00 98.32           C  
ATOM   1417  N   GLU C  38      -7.118  10.338   2.057  1.00 98.09           N  
ATOM   1418  CA  GLU C  38      -7.208  11.158   0.853  1.00 98.09           C  
ATOM   1419  C   GLU C  38      -5.825  11.447   0.278  1.00 98.09           C  
ATOM   1420  CB  GLU C  38      -7.939  12.470   1.149  1.00 98.09           C  
ATOM   1421  O   GLU C  38      -4.958  11.984   0.971  1.00 98.09           O  
ATOM   1422  CG  GLU C  38      -8.384  13.221  -0.097  1.00 98.09           C  
ATOM   1423  CD  GLU C  38      -9.248  14.434   0.210  1.00 98.09           C  
ATOM   1424  OE1 GLU C  38      -9.715  15.103  -0.740  1.00 98.09           O  
ATOM   1425  OE2 GLU C  38      -9.459  14.719   1.410  1.00 98.09           O  
ATOM   1426  N   ASP C  39      -5.610  11.088  -0.959  1.00 98.56           N  
ATOM   1427  CA  ASP C  39      -4.305  11.245  -1.594  1.00 98.56           C  
ATOM   1428  C   ASP C  39      -3.199  10.638  -0.733  1.00 98.56           C  
ATOM   1429  CB  ASP C  39      -4.012  12.723  -1.861  1.00 98.56           C  
ATOM   1430  O   ASP C  39      -2.250  11.328  -0.355  1.00 98.56           O  
ATOM   1431  CG  ASP C  39      -2.879  12.934  -2.850  1.00 98.56           C  
ATOM   1432  OD1 ASP C  39      -2.580  12.013  -3.640  1.00 98.56           O  
ATOM   1433  OD2 ASP C  39      -2.278  14.030  -2.836  1.00 98.56           O  
ATOM   1434  N   PRO C  40      -3.255   9.349  -0.439  1.00 98.84           N  
ATOM   1435  CA  PRO C  40      -2.330   8.680   0.479  1.00 98.84           C  
ATOM   1436  C   PRO C  40      -0.906   8.605  -0.069  1.00 98.84           C  
ATOM   1437  CB  PRO C  40      -2.932   7.280   0.627  1.00 98.84           C  
ATOM   1438  O   PRO C  40      -0.700   8.170  -1.205  1.00 98.84           O  
ATOM   1439  CG  PRO C  40      -3.741   7.079  -0.613  1.00 98.84           C  
ATOM   1440  CD  PRO C  40      -4.190   8.422  -1.114  1.00 98.84           C  
ATOM   1441  N   LEU C  41       0.003   9.037   0.725  1.00 98.84           N  
ATOM   1442  CA  LEU C  41       1.425   8.888   0.432  1.00 98.84           C  
ATOM   1443  C   LEU C  41       1.949   7.553   0.950  1.00 98.84           C  
ATOM   1444  CB  LEU C  41       2.223  10.038   1.051  1.00 98.84           C  
ATOM   1445  O   LEU C  41       1.602   7.132   2.056  1.00 98.84           O  
ATOM   1446  CG  LEU C  41       2.029  11.416   0.416  1.00 98.84           C  
ATOM   1447  CD1 LEU C  41       2.731  12.486   1.247  1.00 98.84           C  
ATOM   1448  CD2 LEU C  41       2.546  11.422  -1.019  1.00 98.84           C  
ATOM   1449  N   LEU C  42       2.739   6.914   0.105  1.00 98.86           N  
ATOM   1450  CA  LEU C  42       3.424   5.701   0.538  1.00 98.86           C  
ATOM   1451  C   LEU C  42       4.811   6.026   1.083  1.00 98.86           C  
ATOM   1452  CB  LEU C  42       3.538   4.707  -0.621  1.00 98.86           C  
ATOM   1453  O   LEU C  42       5.671   6.520   0.350  1.00 98.86           O  
ATOM   1454  CG  LEU C  42       4.159   3.349  -0.290  1.00 98.86           C  
ATOM   1455  CD1 LEU C  42       3.289   2.599   0.714  1.00 98.86           C  
ATOM   1456  CD2 LEU C  42       4.350   2.525  -1.559  1.00 98.86           C  
ATOM   1457  N   LEU C  43       5.020   5.622   2.354  1.00 98.41           N  
ATOM   1458  CA  LEU C  43       6.289   5.917   3.010  1.00 98.41           C  
ATOM   1459  C   LEU C  43       7.269   4.761   2.841  1.00 98.41           C  
ATOM   1460  CB  LEU C  43       6.069   6.201   4.498  1.00 98.41           C  
ATOM   1461  O   LEU C  43       6.860   3.627   2.582  1.00 98.41           O  
ATOM   1462  CG  LEU C  43       5.057   7.297   4.837  1.00 98.41           C  
ATOM   1463  CD1 LEU C  43       4.937   7.458   6.349  1.00 98.41           C  
ATOM   1464  CD2 LEU C  43       5.458   8.615   4.184  1.00 98.41           C  
ATOM   1465  N   PRO C  44       8.532   5.035   2.900  1.00 96.85           N  
ATOM   1466  CA  PRO C  44       9.548   3.996   2.719  1.00 96.85           C  
ATOM   1467  C   PRO C  44       9.386   2.835   3.698  1.00 96.85           C  
ATOM   1468  CB  PRO C  44      10.862   4.740   2.968  1.00 96.85           C  
ATOM   1469  O   PRO C  44       9.844   1.723   3.424  1.00 96.85           O  
ATOM   1470  CG  PRO C  44      10.582   6.154   2.572  1.00 96.85           C  
ATOM   1471  CD  PRO C  44       9.171   6.488   2.964  1.00 96.85           C  
ATOM   1472  N   CYS C  45       8.681   3.063   4.765  1.00 97.90           N  
ATOM   1473  CA  CYS C  45       8.440   2.014   5.748  1.00 97.90           C  
ATOM   1474  C   CYS C  45       7.175   1.232   5.413  1.00 97.90           C  
ATOM   1475  CB  CYS C  45       8.325   2.609   7.151  1.00 97.90           C  
ATOM   1476  O   CYS C  45       6.741   0.382   6.192  1.00 97.90           O  
ATOM   1477  SG  CYS C  45       6.934   3.744   7.349  1.00 97.90           S  
ATOM   1478  N   ALA C  46       6.495   1.582   4.336  1.00 98.41           N  
ATOM   1479  CA  ALA C  46       5.353   0.872   3.764  1.00 98.41           C  
ATOM   1480  C   ALA C  46       4.051   1.297   4.437  1.00 98.41           C  
ATOM   1481  CB  ALA C  46       5.546  -0.637   3.890  1.00 98.41           C  
ATOM   1482  O   ALA C  46       2.984   0.757   4.134  1.00 98.41           O  
ATOM   1483  N   HIS C  47       4.156   2.263   5.392  1.00 98.54           N  
ATOM   1484  CA  HIS C  47       2.937   2.866   5.919  1.00 98.54           C  
ATOM   1485  C   HIS C  47       2.500   4.056   5.071  1.00 98.54           C  
ATOM   1486  CB  HIS C  47       3.139   3.301   7.371  1.00 98.54           C  
ATOM   1487  O   HIS C  47       3.265   4.542   4.235  1.00 98.54           O  
ATOM   1488  CG  HIS C  47       3.347   2.161   8.316  1.00 98.54           C  
ATOM   1489  CD2 HIS C  47       2.528   1.146   8.679  1.00 98.54           C  
ATOM   1490  ND1 HIS C  47       4.521   1.978   9.014  1.00 98.54           N  
ATOM   1491  CE1 HIS C  47       4.415   0.896   9.767  1.00 98.54           C  
ATOM   1492  NE2 HIS C  47       3.215   0.373   9.582  1.00 98.54           N  
ATOM   1493  N   SER C  48       1.258   4.507   5.234  1.00 98.75           N  
ATOM   1494  CA  SER C  48       0.720   5.605   4.438  1.00 98.75           C  
ATOM   1495  C   SER C  48       0.181   6.721   5.327  1.00 98.75           C  
ATOM   1496  CB  SER C  48      -0.387   5.102   3.510  1.00 98.75           C  
ATOM   1497  O   SER C  48      -0.169   6.485   6.485  1.00 98.75           O  
ATOM   1498  OG  SER C  48       0.116   4.136   2.604  1.00 98.75           O  
ATOM   1499  N   LEU C  49       0.171   7.847   4.793  1.00 98.30           N  
ATOM   1500  CA  LEU C  49      -0.387   9.057   5.388  1.00 98.30           C  
ATOM   1501  C   LEU C  49      -0.938   9.987   4.312  1.00 98.30           C  
ATOM   1502  CB  LEU C  49       0.675   9.787   6.215  1.00 98.30           C  
ATOM   1503  O   LEU C  49      -0.433  10.010   3.187  1.00 98.30           O  
ATOM   1504  CG  LEU C  49       1.828  10.417   5.433  1.00 98.30           C  
ATOM   1505  CD1 LEU C  49       2.140  11.807   5.977  1.00 98.30           C  
ATOM   1506  CD2 LEU C  49       3.064   9.525   5.490  1.00 98.30           C  
ATOM   1507  N   CYS C  50      -2.026  10.681   4.653  1.00 98.80           N  
ATOM   1508  CA  CYS C  50      -2.524  11.656   3.690  1.00 98.80           C  
ATOM   1509  C   CYS C  50      -1.445  12.671   3.332  1.00 98.80           C  
ATOM   1510  CB  CYS C  50      -3.752  12.378   4.244  1.00 98.80           C  
ATOM   1511  O   CYS C  50      -0.665  13.084   4.193  1.00 98.80           O  
ATOM   1512  SG  CYS C  50      -5.161  11.289   4.549  1.00 98.80           S  
ATOM   1513  N   PHE C  51      -1.407  13.074   2.115  1.00 98.53           N  
ATOM   1514  CA  PHE C  51      -0.487  14.125   1.699  1.00 98.53           C  
ATOM   1515  C   PHE C  51      -0.644  15.361   2.577  1.00 98.53           C  
ATOM   1516  CB  PHE C  51      -0.717  14.493   0.230  1.00 98.53           C  
ATOM   1517  O   PHE C  51       0.345  15.908   3.071  1.00 98.53           O  
ATOM   1518  CG  PHE C  51       0.259  15.508  -0.302  1.00 98.53           C  
ATOM   1519  CD1 PHE C  51       0.004  16.868  -0.181  1.00 98.53           C  
ATOM   1520  CD2 PHE C  51       1.433  15.100  -0.923  1.00 98.53           C  
ATOM   1521  CE1 PHE C  51       0.905  17.810  -0.672  1.00 98.53           C  
ATOM   1522  CE2 PHE C  51       2.338  16.035  -1.417  1.00 98.53           C  
ATOM   1523  CZ  PHE C  51       2.072  17.389  -1.291  1.00 98.53           C  
ATOM   1524  N   SER C  52      -1.830  15.772   2.869  1.00 98.34           N  
ATOM   1525  CA  SER C  52      -2.101  16.975   3.650  1.00 98.34           C  
ATOM   1526  C   SER C  52      -1.636  16.813   5.093  1.00 98.34           C  
ATOM   1527  CB  SER C  52      -3.593  17.308   3.620  1.00 98.34           C  
ATOM   1528  O   SER C  52      -1.130  17.761   5.697  1.00 98.34           O  
ATOM   1529  OG  SER C  52      -4.359  16.237   4.144  1.00 98.34           O  
ATOM   1530  N   CYS C  53      -1.863  15.601   5.597  1.00 98.20           N  
ATOM   1531  CA  CYS C  53      -1.403  15.334   6.955  1.00 98.20           C  
ATOM   1532  C   CYS C  53       0.120  15.345   7.027  1.00 98.20           C  
ATOM   1533  CB  CYS C  53      -1.936  13.988   7.446  1.00 98.20           C  
ATOM   1534  O   CYS C  53       0.696  15.878   7.976  1.00 98.20           O  
ATOM   1535  SG  CYS C  53      -3.718  13.973   7.737  1.00 98.20           S  
ATOM   1536  N   ALA C  54       0.789  14.778   6.042  1.00 97.38           N  
ATOM   1537  CA  ALA C  54       2.247  14.841   5.981  1.00 97.38           C  
ATOM   1538  C   ALA C  54       2.730  16.285   5.884  1.00 97.38           C  
ATOM   1539  CB  ALA C  54       2.765  14.029   4.796  1.00 97.38           C  
ATOM   1540  O   ALA C  54       3.708  16.663   6.534  1.00 97.38           O  
ATOM   1541  N   HIS C  55       2.098  17.025   5.049  1.00 95.73           N  
ATOM   1542  CA  HIS C  55       2.425  18.438   4.895  1.00 95.73           C  
ATOM   1543  C   HIS C  55       2.300  19.181   6.222  1.00 95.73           C  
ATOM   1544  CB  HIS C  55       1.522  19.086   3.844  1.00 95.73           C  
ATOM   1545  O   HIS C  55       3.182  19.960   6.587  1.00 95.73           O  
ATOM   1546  CG  HIS C  55       1.879  20.506   3.540  1.00 95.73           C  
ATOM   1547  CD2 HIS C  55       2.803  21.031   2.701  1.00 95.73           C  
ATOM   1548  ND1 HIS C  55       1.249  21.576   4.138  1.00 95.73           N  
ATOM   1549  CE1 HIS C  55       1.772  22.700   3.678  1.00 95.73           C  
ATOM   1550  NE2 HIS C  55       2.717  22.397   2.805  1.00 95.73           N  
ATOM   1551  N   ARG C  56       1.263  18.937   7.001  1.00 94.85           N  
ATOM   1552  CA  ARG C  56       1.043  19.564   8.300  1.00 94.85           C  
ATOM   1553  C   ARG C  56       2.165  19.216   9.273  1.00 94.85           C  
ATOM   1554  CB  ARG C  56      -0.306  19.138   8.882  1.00 94.85           C  
ATOM   1555  O   ARG C  56       2.621  20.071  10.035  1.00 94.85           O  
ATOM   1556  CG  ARG C  56      -1.503  19.759   8.179  1.00 94.85           C  
ATOM   1557  CD  ARG C  56      -2.819  19.274   8.772  1.00 94.85           C  
ATOM   1558  NE  ARG C  56      -3.029  19.796  10.119  1.00 94.85           N  
ATOM   1559  NH1 ARG C  56      -4.486  18.123  10.764  1.00 94.85           N  
ATOM   1560  NH2 ARG C  56      -3.934  19.797  12.230  1.00 94.85           N  
ATOM   1561  CZ  ARG C  56      -3.816  19.237  11.034  1.00 94.85           C  
ATOM   1562  N   ILE C  57       2.631  18.006   9.276  1.00 93.28           N  
ATOM   1563  CA  ILE C  57       3.730  17.567  10.130  1.00 93.28           C  
ATOM   1564  C   ILE C  57       4.985  18.377   9.814  1.00 93.28           C  
ATOM   1565  CB  ILE C  57       4.009  16.057   9.958  1.00 93.28           C  
ATOM   1566  O   ILE C  57       5.699  18.807  10.723  1.00 93.28           O  
ATOM   1567  CG1 ILE C  57       2.841  15.231  10.509  1.00 93.28           C  
ATOM   1568  CG2 ILE C  57       5.323  15.670  10.643  1.00 93.28           C  
ATOM   1569  CD1 ILE C  57       2.948  13.740  10.223  1.00 93.28           C  
ATOM   1570  N   LEU C  58       5.213  18.589   8.544  1.00 90.66           N  
ATOM   1571  CA  LEU C  58       6.425  19.273   8.106  1.00 90.66           C  
ATOM   1572  C   LEU C  58       6.377  20.752   8.474  1.00 90.66           C  
ATOM   1573  CB  LEU C  58       6.612  19.116   6.595  1.00 90.66           C  
ATOM   1574  O   LEU C  58       7.386  21.325   8.892  1.00 90.66           O  
ATOM   1575  CG  LEU C  58       7.110  17.753   6.111  1.00 90.66           C  
ATOM   1576  CD1 LEU C  58       7.075  17.686   4.588  1.00 90.66           C  
ATOM   1577  CD2 LEU C  58       8.518  17.483   6.631  1.00 90.66           C  
ATOM   1578  N   VAL C  59       5.272  21.408   8.279  1.00 87.59           N  
ATOM   1579  CA  VAL C  59       5.113  22.835   8.539  1.00 87.59           C  
ATOM   1580  C   VAL C  59       5.184  23.097  10.042  1.00 87.59           C  
ATOM   1581  CB  VAL C  59       3.781  23.371   7.967  1.00 87.59           C  
ATOM   1582  O   VAL C  59       5.744  24.105  10.477  1.00 87.59           O  
ATOM   1583  CG1 VAL C  59       3.512  24.790   8.465  1.00 87.59           C  
ATOM   1584  CG2 VAL C  59       3.803  23.331   6.440  1.00 87.59           C  
ATOM   1585  N   SER C  60       4.560  22.251  10.830  1.00 85.50           N  
ATOM   1586  CA  SER C  60       4.565  22.405  12.281  1.00 85.50           C  
ATOM   1587  C   SER C  60       5.974  22.263  12.847  1.00 85.50           C  
ATOM   1588  CB  SER C  60       3.639  21.377  12.933  1.00 85.50           C  
ATOM   1589  O   SER C  60       6.303  22.873  13.867  1.00 85.50           O  
ATOM   1590  OG  SER C  60       2.296  21.586  12.533  1.00 85.50           O  
ATOM   1591  N   SER C  61       6.845  21.567  12.258  1.00 76.50           N  
ATOM   1592  CA  SER C  61       8.224  21.369  12.692  1.00 76.50           C  
ATOM   1593  C   SER C  61       9.089  22.579  12.357  1.00 76.50           C  
ATOM   1594  CB  SER C  61       8.815  20.115  12.046  1.00 76.50           C  
ATOM   1595  O   SER C  61      10.116  22.811  12.998  1.00 76.50           O  
ATOM   1596  OG  SER C  61       7.792  19.196  11.704  1.00 76.50           O  
ATOM   1597  N   CYS C  62       8.843  23.290  11.321  1.00 69.33           N  
ATOM   1598  CA  CYS C  62       9.581  24.473  10.891  1.00 69.33           C  
ATOM   1599  C   CYS C  62       9.312  25.651  11.820  1.00 69.33           C  
ATOM   1600  CB  CYS C  62       9.206  24.847   9.457  1.00 69.33           C  
ATOM   1601  O   CYS C  62      10.164  26.526  11.982  1.00 69.33           O  
ATOM   1602  SG  CYS C  62       9.923  23.755   8.210  1.00 69.33           S  
ATOM   1603  N   SER C  63       8.065  25.810  12.246  1.00 62.06           N  
ATOM   1604  CA  SER C  63       7.680  26.937  13.089  1.00 62.06           C  
ATOM   1605  C   SER C  63       8.379  26.879  14.444  1.00 62.06           C  
ATOM   1606  CB  SER C  63       6.164  26.964  13.289  1.00 62.06           C  
ATOM   1607  O   SER C  63       8.378  27.859  15.191  1.00 62.06           O  
ATOM   1608  OG  SER C  63       5.677  25.673  13.611  1.00 62.06           O  
ATOM   1609  N   SER C  64       8.869  25.779  14.690  1.00 56.59           N  
ATOM   1610  CA  SER C  64       9.617  25.744  15.942  1.00 56.59           C  
ATOM   1611  C   SER C  64      11.047  26.238  15.747  1.00 56.59           C  
ATOM   1612  CB  SER C  64       9.634  24.326  16.517  1.00 56.59           C  
ATOM   1613  O   SER C  64      11.769  25.739  14.881  1.00 56.59           O  
ATOM   1614  OG  SER C  64       9.273  23.378  15.527  1.00 56.59           O  
ATOM   1615  N   GLY C  65      11.058  27.528  15.574  1.00 54.84           N  
ATOM   1616  CA  GLY C  65      12.036  28.603  15.622  1.00 54.84           C  
ATOM   1617  C   GLY C  65      13.415  28.176  15.156  1.00 54.84           C  
ATOM   1618  O   GLY C  65      14.287  29.017  14.928  1.00 54.84           O  
ATOM   1619  N   GLU C  66      14.051  27.179  15.596  1.00 54.52           N  
ATOM   1620  CA  GLU C  66      15.507  27.231  15.677  1.00 54.52           C  
ATOM   1621  C   GLU C  66      16.146  26.969  14.316  1.00 54.52           C  
ATOM   1622  CB  GLU C  66      16.025  26.220  16.703  1.00 54.52           C  
ATOM   1623  O   GLU C  66      17.233  27.474  14.027  1.00 54.52           O  
ATOM   1624  CG  GLU C  66      17.164  26.746  17.564  1.00 54.52           C  
ATOM   1625  CD  GLU C  66      17.540  25.808  18.700  1.00 54.52           C  
ATOM   1626  OE1 GLU C  66      18.692  25.875  19.186  1.00 54.52           O  
ATOM   1627  OE2 GLU C  66      16.676  24.999  19.107  1.00 54.52           O  
ATOM   1628  N   SER C  67      15.521  26.179  13.447  1.00 55.90           N  
ATOM   1629  CA  SER C  67      16.386  25.807  12.332  1.00 55.90           C  
ATOM   1630  C   SER C  67      15.891  26.411  11.022  1.00 55.90           C  
ATOM   1631  CB  SER C  67      16.471  24.286  12.203  1.00 55.90           C  
ATOM   1632  O   SER C  67      14.684  26.477  10.781  1.00 55.90           O  
ATOM   1633  OG  SER C  67      15.195  23.733  11.931  1.00 55.90           O  
ATOM   1634  N   ILE C  68      16.536  27.447  10.525  1.00 56.03           N  
ATOM   1635  CA  ILE C  68      16.453  28.145   9.247  1.00 56.03           C  
ATOM   1636  C   ILE C  68      16.421  27.132   8.106  1.00 56.03           C  
ATOM   1637  CB  ILE C  68      17.633  29.125   9.061  1.00 56.03           C  
ATOM   1638  O   ILE C  68      16.031  27.463   6.984  1.00 56.03           O  
ATOM   1639  CG1 ILE C  68      17.720  30.089  10.250  1.00 56.03           C  
ATOM   1640  CG2 ILE C  68      17.496  29.892   7.743  1.00 56.03           C  
ATOM   1641  CD1 ILE C  68      19.066  30.787  10.385  1.00 56.03           C  
ATOM   1642  N   GLU C  69      16.758  25.816   8.354  1.00 59.38           N  
ATOM   1643  CA  GLU C  69      16.811  24.919   7.204  1.00 59.38           C  
ATOM   1644  C   GLU C  69      15.474  24.214   6.993  1.00 59.38           C  
ATOM   1645  CB  GLU C  69      17.928  23.887   7.377  1.00 59.38           C  
ATOM   1646  O   GLU C  69      14.808  23.833   7.957  1.00 59.38           O  
ATOM   1647  CG  GLU C  69      19.324  24.448   7.150  1.00 59.38           C  
ATOM   1648  CD  GLU C  69      19.722  24.491   5.683  1.00 59.38           C  
ATOM   1649  OE1 GLU C  69      20.151  25.564   5.202  1.00 59.38           O  
ATOM   1650  OE2 GLU C  69      19.603  23.443   5.010  1.00 59.38           O  
ATOM   1651  N   PRO C  70      15.030  24.334   5.770  1.00 62.22           N  
ATOM   1652  CA  PRO C  70      13.784  23.612   5.501  1.00 62.22           C  
ATOM   1653  C   PRO C  70      13.804  22.182   6.038  1.00 62.22           C  
ATOM   1654  CB  PRO C  70      13.694  23.621   3.973  1.00 62.22           C  
ATOM   1655  O   PRO C  70      14.860  21.546   6.071  1.00 62.22           O  
ATOM   1656  CG  PRO C  70      15.048  24.055   3.513  1.00 62.22           C  
ATOM   1657  CD  PRO C  70      15.791  24.624   4.688  1.00 62.22           C  
ATOM   1658  N   ILE C  71      12.908  21.850   6.874  1.00 62.62           N  
ATOM   1659  CA  ILE C  71      12.763  20.489   7.377  1.00 62.62           C  
ATOM   1660  C   ILE C  71      12.776  19.503   6.211  1.00 62.62           C  
ATOM   1661  CB  ILE C  71      11.465  20.326   8.201  1.00 62.62           C  
ATOM   1662  O   ILE C  71      11.992  19.636   5.269  1.00 62.62           O  
ATOM   1663  CG1 ILE C  71      11.511  21.215   9.450  1.00 62.62           C  
ATOM   1664  CG2 ILE C  71      11.247  18.859   8.581  1.00 62.62           C  
ATOM   1665  CD1 ILE C  71      10.175  21.342  10.168  1.00 62.62           C  
ATOM   1666  N   THR C  72      13.736  18.554   6.253  1.00 82.86           N  
ATOM   1667  CA  THR C  72      13.930  17.597   5.170  1.00 82.86           C  
ATOM   1668  C   THR C  72      13.674  16.173   5.654  1.00 82.86           C  
ATOM   1669  CB  THR C  72      15.351  17.696   4.585  1.00 82.86           C  
ATOM   1670  O   THR C  72      14.134  15.210   5.037  1.00 82.86           O  
ATOM   1671  CG2 THR C  72      15.598  19.070   3.970  1.00 82.86           C  
ATOM   1672  OG1 THR C  72      16.307  17.474   5.629  1.00 82.86           O  
ATOM   1673  N   ALA C  73      12.981  16.103   6.886  1.00 92.68           N  
ATOM   1674  CA  ALA C  73      12.695  14.764   7.395  1.00 92.68           C  
ATOM   1675  C   ALA C  73      11.539  14.791   8.391  1.00 92.68           C  
ATOM   1676  CB  ALA C  73      13.939  14.164   8.044  1.00 92.68           C  
ATOM   1677  O   ALA C  73      11.266  15.824   9.007  1.00 92.68           O  
ATOM   1678  N   PHE C  74      10.804  13.746   8.533  1.00 94.39           N  
ATOM   1679  CA  PHE C  74       9.780  13.554   9.553  1.00 94.39           C  
ATOM   1680  C   PHE C  74       9.661  12.082   9.930  1.00 94.39           C  
ATOM   1681  CB  PHE C  74       8.427  14.082   9.064  1.00 94.39           C  
ATOM   1682  O   PHE C  74      10.247  11.218   9.274  1.00 94.39           O  
ATOM   1683  CG  PHE C  74       7.793  13.231   7.997  1.00 94.39           C  
ATOM   1684  CD1 PHE C  74       8.165  13.371   6.666  1.00 94.39           C  
ATOM   1685  CD2 PHE C  74       6.824  12.292   8.325  1.00 94.39           C  
ATOM   1686  CE1 PHE C  74       7.580  12.585   5.675  1.00 94.39           C  
ATOM   1687  CE2 PHE C  74       6.235  11.503   7.342  1.00 94.39           C  
ATOM   1688  CZ  PHE C  74       6.614  11.652   6.017  1.00 94.39           C  
ATOM   1689  N   GLN C  75       8.947  11.795  10.994  1.00 95.23           N  
ATOM   1690  CA  GLN C  75       8.788  10.422  11.462  1.00 95.23           C  
ATOM   1691  C   GLN C  75       7.408   9.876  11.106  1.00 95.23           C  
ATOM   1692  CB  GLN C  75       9.011  10.340  12.973  1.00 95.23           C  
ATOM   1693  O   GLN C  75       6.407  10.588  11.209  1.00 95.23           O  
ATOM   1694  CG  GLN C  75      10.457  10.564  13.393  1.00 95.23           C  
ATOM   1695  CD  GLN C  75      10.655  10.458  14.894  1.00 95.23           C  
ATOM   1696  NE2 GLN C  75      11.910  10.476  15.329  1.00 95.23           N  
ATOM   1697  OE1 GLN C  75       9.688  10.361  15.656  1.00 95.23           O  
ATOM   1698  N   CYS C  76       7.450   8.624  10.678  1.00 97.93           N  
ATOM   1699  CA  CYS C  76       6.181   7.943  10.447  1.00 97.93           C  
ATOM   1700  C   CYS C  76       5.354   7.883  11.726  1.00 97.93           C  
ATOM   1701  CB  CYS C  76       6.420   6.530   9.917  1.00 97.93           C  
ATOM   1702  O   CYS C  76       5.841   7.432  12.764  1.00 97.93           O  
ATOM   1703  SG  CYS C  76       4.909   5.557   9.729  1.00 97.93           S  
ATOM   1704  N   PRO C  77       4.106   8.292  11.693  1.00 97.49           N  
ATOM   1705  CA  PRO C  77       3.279   8.312  12.902  1.00 97.49           C  
ATOM   1706  C   PRO C  77       2.933   6.912  13.402  1.00 97.49           C  
ATOM   1707  CB  PRO C  77       2.019   9.059  12.455  1.00 97.49           C  
ATOM   1708  O   PRO C  77       2.518   6.748  14.553  1.00 97.49           O  
ATOM   1709  CG  PRO C  77       1.982   8.890  10.971  1.00 97.49           C  
ATOM   1710  CD  PRO C  77       3.393   8.843  10.460  1.00 97.49           C  
ATOM   1711  N   THR C  78       3.130   5.883  12.515  1.00 97.82           N  
ATOM   1712  CA  THR C  78       2.738   4.520  12.856  1.00 97.82           C  
ATOM   1713  C   THR C  78       3.903   3.763  13.487  1.00 97.82           C  
ATOM   1714  CB  THR C  78       2.238   3.756  11.616  1.00 97.82           C  
ATOM   1715  O   THR C  78       3.748   3.139  14.538  1.00 97.82           O  
ATOM   1716  CG2 THR C  78       1.758   2.357  11.988  1.00 97.82           C  
ATOM   1717  OG1 THR C  78       1.152   4.479  11.022  1.00 97.82           O  
ATOM   1718  N   CYS C  79       5.135   3.946  12.859  1.00 98.27           N  
ATOM   1719  CA  CYS C  79       6.236   3.117  13.336  1.00 98.27           C  
ATOM   1720  C   CYS C  79       7.408   3.978  13.794  1.00 98.27           C  
ATOM   1721  CB  CYS C  79       6.696   2.155  12.241  1.00 98.27           C  
ATOM   1722  O   CYS C  79       8.405   3.459  14.298  1.00 98.27           O  
ATOM   1723  SG  CYS C  79       7.501   2.970  10.845  1.00 98.27           S  
ATOM   1724  N   ARG C  80       7.390   5.264  13.535  1.00 97.49           N  
ATOM   1725  CA  ARG C  80       8.369   6.248  13.986  1.00 97.49           C  
ATOM   1726  C   ARG C  80       9.636   6.188  13.139  1.00 97.49           C  
ATOM   1727  CB  ARG C  80       8.714   6.026  15.461  1.00 97.49           C  
ATOM   1728  O   ARG C  80      10.650   6.797  13.485  1.00 97.49           O  
ATOM   1729  CG  ARG C  80       7.528   6.178  16.400  1.00 97.49           C  
ATOM   1730  CD  ARG C  80       7.904   5.855  17.840  1.00 97.49           C  
ATOM   1731  NE  ARG C  80       6.727   5.775  18.699  1.00 97.49           N  
ATOM   1732  NH1 ARG C  80       7.156   3.629  19.439  1.00 97.49           N  
ATOM   1733  NH2 ARG C  80       5.304   4.755  20.186  1.00 97.49           N  
ATOM   1734  CZ  ARG C  80       6.398   4.720  19.439  1.00 97.49           C  
ATOM   1735  N   TYR C  81       9.625   5.425  12.051  1.00 97.53           N  
ATOM   1736  CA  TYR C  81      10.728   5.443  11.096  1.00 97.53           C  
ATOM   1737  C   TYR C  81      10.980   6.855  10.582  1.00 97.53           C  
ATOM   1738  CB  TYR C  81      10.438   4.504   9.921  1.00 97.53           C  
ATOM   1739  O   TYR C  81      10.037   7.588  10.273  1.00 97.53           O  
ATOM   1740  CG  TYR C  81      11.577   4.393   8.937  1.00 97.53           C  
ATOM   1741  CD1 TYR C  81      11.577   5.132   7.756  1.00 97.53           C  
ATOM   1742  CD2 TYR C  81      12.654   3.550   9.186  1.00 97.53           C  
ATOM   1743  CE1 TYR C  81      12.623   5.032   6.845  1.00 97.53           C  
ATOM   1744  CE2 TYR C  81      13.706   3.442   8.282  1.00 97.53           C  
ATOM   1745  OH  TYR C  81      14.721   4.083   6.218  1.00 97.53           O  
ATOM   1746  CZ  TYR C  81      13.682   4.186   7.117  1.00 97.53           C  
ATOM   1747  N   VAL C  82      12.220   7.226  10.507  1.00 96.82           N  
ATOM   1748  CA  VAL C  82      12.573   8.562  10.038  1.00 96.82           C  
ATOM   1749  C   VAL C  82      12.587   8.587   8.512  1.00 96.82           C  
ATOM   1750  CB  VAL C  82      13.943   9.015  10.591  1.00 96.82           C  
ATOM   1751  O   VAL C  82      13.328   7.831   7.879  1.00 96.82           O  
ATOM   1752  CG1 VAL C  82      14.335  10.374  10.016  1.00 96.82           C  
ATOM   1753  CG2 VAL C  82      13.911   9.066  12.118  1.00 96.82           C  
ATOM   1754  N   ILE C  83      11.794   9.489   7.999  1.00 96.73           N  
ATOM   1755  CA  ILE C  83      11.682   9.641   6.552  1.00 96.73           C  
ATOM   1756  C   ILE C  83      12.426  10.898   6.106  1.00 96.73           C  
ATOM   1757  CB  ILE C  83      10.206   9.704   6.103  1.00 96.73           C  
ATOM   1758  O   ILE C  83      12.046  12.013   6.470  1.00 96.73           O  
ATOM   1759  CG1 ILE C  83       9.467   8.425   6.513  1.00 96.73           C  
ATOM   1760  CG2 ILE C  83      10.110   9.930   4.591  1.00 96.73           C  
ATOM   1761  CD1 ILE C  83       8.919   8.455   7.933  1.00 96.73           C  
ATOM   1762  N   SER C  84      13.415  10.651   5.280  1.00 95.79           N  
ATOM   1763  CA  SER C  84      14.173  11.764   4.716  1.00 95.79           C  
ATOM   1764  C   SER C  84      13.652  12.144   3.334  1.00 95.79           C  
ATOM   1765  CB  SER C  84      15.659  11.414   4.631  1.00 95.79           C  
ATOM   1766  O   SER C  84      13.392  11.272   2.502  1.00 95.79           O  
ATOM   1767  OG  SER C  84      16.177  11.106   5.914  1.00 95.79           O  
ATOM   1768  N   LEU C  85      13.495  13.449   3.115  1.00 94.96           N  
ATOM   1769  CA  LEU C  85      12.958  13.937   1.849  1.00 94.96           C  
ATOM   1770  C   LEU C  85      14.061  14.545   0.989  1.00 94.96           C  
ATOM   1771  CB  LEU C  85      11.858  14.972   2.097  1.00 94.96           C  
ATOM   1772  O   LEU C  85      14.973  15.193   1.509  1.00 94.96           O  
ATOM   1773  CG  LEU C  85      10.666  14.507   2.935  1.00 94.96           C  
ATOM   1774  CD1 LEU C  85       9.717  15.672   3.198  1.00 94.96           C  
ATOM   1775  CD2 LEU C  85       9.937  13.363   2.240  1.00 94.96           C  
ATOM   1776  N   ASN C  86      13.973  14.174  -0.248  1.00 93.12           N  
ATOM   1777  CA  ASN C  86      14.898  14.823  -1.172  1.00 93.12           C  
ATOM   1778  C   ASN C  86      14.429  16.227  -1.542  1.00 93.12           C  
ATOM   1779  CB  ASN C  86      15.081  13.975  -2.432  1.00 93.12           C  
ATOM   1780  O   ASN C  86      13.581  16.803  -0.858  1.00 93.12           O  
ATOM   1781  CG  ASN C  86      13.792  13.800  -3.211  1.00 93.12           C  
ATOM   1782  ND2 ASN C  86      13.735  12.763  -4.038  1.00 93.12           N  
ATOM   1783  OD1 ASN C  86      12.856  14.592  -3.071  1.00 93.12           O  
ATOM   1784  N   HIS C  87      14.970  16.843  -2.626  1.00 91.99           N  
ATOM   1785  CA  HIS C  87      14.721  18.231  -2.998  1.00 91.99           C  
ATOM   1786  C   HIS C  87      13.278  18.432  -3.446  1.00 91.99           C  
ATOM   1787  CB  HIS C  87      15.681  18.669  -4.106  1.00 91.99           C  
ATOM   1788  O   HIS C  87      12.786  19.562  -3.483  1.00 91.99           O  
ATOM   1789  CG  HIS C  87      15.503  17.916  -5.385  1.00 91.99           C  
ATOM   1790  CD2 HIS C  87      14.905  18.267  -6.548  1.00 91.99           C  
ATOM   1791  ND1 HIS C  87      15.971  16.632  -5.564  1.00 91.99           N  
ATOM   1792  CE1 HIS C  87      15.669  16.225  -6.786  1.00 91.99           C  
ATOM   1793  NE2 HIS C  87      15.022  17.199  -7.403  1.00 91.99           N  
ATOM   1794  N   ARG C  88      12.614  17.356  -3.685  1.00 93.80           N  
ATOM   1795  CA  ARG C  88      11.231  17.441  -4.145  1.00 93.80           C  
ATOM   1796  C   ARG C  88      10.261  17.417  -2.969  1.00 93.80           C  
ATOM   1797  CB  ARG C  88      10.914  16.297  -5.110  1.00 93.80           C  
ATOM   1798  O   ARG C  88       9.046  17.502  -3.158  1.00 93.80           O  
ATOM   1799  CG  ARG C  88      11.622  16.408  -6.451  1.00 93.80           C  
ATOM   1800  CD  ARG C  88      11.074  15.410  -7.462  1.00 93.80           C  
ATOM   1801  NE  ARG C  88      11.546  14.055  -7.192  1.00 93.80           N  
ATOM   1802  NH1 ARG C  88      10.267  13.059  -8.838  1.00 93.80           N  
ATOM   1803  NH2 ARG C  88      11.645  11.785  -7.522  1.00 93.80           N  
ATOM   1804  CZ  ARG C  88      11.152  12.969  -7.851  1.00 93.80           C  
ATOM   1805  N   GLY C  89      10.768  17.264  -1.777  1.00 94.14           N  
ATOM   1806  CA  GLY C  89       9.903  17.206  -0.610  1.00 94.14           C  
ATOM   1807  C   GLY C  89       8.916  16.054  -0.655  1.00 94.14           C  
ATOM   1808  O   GLY C  89       9.280  14.933  -1.016  1.00 94.14           O  
ATOM   1809  N   LEU C  90       7.709  16.335  -0.333  1.00 95.77           N  
ATOM   1810  CA  LEU C  90       6.688  15.295  -0.284  1.00 95.77           C  
ATOM   1811  C   LEU C  90       6.375  14.773  -1.682  1.00 95.77           C  
ATOM   1812  CB  LEU C  90       5.411  15.828   0.372  1.00 95.77           C  
ATOM   1813  O   LEU C  90       6.003  13.609  -1.846  1.00 95.77           O  
ATOM   1814  CG  LEU C  90       5.493  16.131   1.869  1.00 95.77           C  
ATOM   1815  CD1 LEU C  90       4.146  16.627   2.384  1.00 95.77           C  
ATOM   1816  CD2 LEU C  90       5.944  14.895   2.640  1.00 95.77           C  
ATOM   1817  N   ASP C  91       6.555  15.617  -2.694  1.00 96.32           N  
ATOM   1818  CA  ASP C  91       6.289  15.231  -4.077  1.00 96.32           C  
ATOM   1819  C   ASP C  91       7.258  14.146  -4.541  1.00 96.32           C  
ATOM   1820  CB  ASP C  91       6.380  16.447  -5.001  1.00 96.32           C  
ATOM   1821  O   ASP C  91       7.031  13.501  -5.566  1.00 96.32           O  
ATOM   1822  CG  ASP C  91       5.205  17.398  -4.848  1.00 96.32           C  
ATOM   1823  OD1 ASP C  91       4.050  16.983  -5.086  1.00 96.32           O  
ATOM   1824  OD2 ASP C  91       5.437  18.572  -4.488  1.00 96.32           O  
ATOM   1825  N   GLY C  92       8.343  13.946  -3.755  1.00 96.03           N  
ATOM   1826  CA  GLY C  92       9.297  12.891  -4.056  1.00 96.03           C  
ATOM   1827  C   GLY C  92       8.840  11.522  -3.589  1.00 96.03           C  
ATOM   1828  O   GLY C  92       9.413  10.503  -3.981  1.00 96.03           O  
ATOM   1829  N   LEU C  93       7.837  11.444  -2.843  1.00 97.20           N  
ATOM   1830  CA  LEU C  93       7.270  10.182  -2.380  1.00 97.20           C  
ATOM   1831  C   LEU C  93       6.194   9.686  -3.340  1.00 97.20           C  
ATOM   1832  CB  LEU C  93       6.684  10.340  -0.975  1.00 97.20           C  
ATOM   1833  O   LEU C  93       5.503  10.488  -3.973  1.00 97.20           O  
ATOM   1834  CG  LEU C  93       7.664  10.748   0.126  1.00 97.20           C  
ATOM   1835  CD1 LEU C  93       6.935  10.892   1.458  1.00 97.20           C  
ATOM   1836  CD2 LEU C  93       8.796   9.733   0.238  1.00 97.20           C  
ATOM   1837  N   LYS C  94       6.020   8.350  -3.382  1.00 97.95           N  
ATOM   1838  CA  LYS C  94       4.994   7.763  -4.238  1.00 97.95           C  
ATOM   1839  C   LYS C  94       3.616   7.857  -3.589  1.00 97.95           C  
ATOM   1840  CB  LYS C  94       5.327   6.304  -4.553  1.00 97.95           C  
ATOM   1841  O   LYS C  94       3.501   7.840  -2.361  1.00 97.95           O  
ATOM   1842  CG  LYS C  94       6.629   6.118  -5.319  1.00 97.95           C  
ATOM   1843  CD  LYS C  94       6.521   6.649  -6.742  1.00 97.95           C  
ATOM   1844  CE  LYS C  94       7.830   6.483  -7.502  1.00 97.95           C  
ATOM   1845  NZ  LYS C  94       7.804   7.198  -8.813  1.00 97.95           N  
ATOM   1846  N   ARG C  95       2.684   7.980  -4.465  1.00 98.31           N  
ATOM   1847  CA  ARG C  95       1.308   7.862  -3.995  1.00 98.31           C  
ATOM   1848  C   ARG C  95       0.899   6.399  -3.863  1.00 98.31           C  
ATOM   1849  CB  ARG C  95       0.351   8.589  -4.942  1.00 98.31           C  
ATOM   1850  O   ARG C  95       1.336   5.553  -4.646  1.00 98.31           O  
ATOM   1851  CG  ARG C  95       0.627  10.079  -5.072  1.00 98.31           C  
ATOM   1852  CD  ARG C  95       0.444  10.804  -3.746  1.00 98.31           C  
ATOM   1853  NE  ARG C  95       0.642  12.244  -3.886  1.00 98.31           N  
ATOM   1854  NH1 ARG C  95      -0.954  12.826  -2.322  1.00 98.31           N  
ATOM   1855  NH2 ARG C  95       0.234  14.454  -3.413  1.00 98.31           N  
ATOM   1856  CZ  ARG C  95      -0.026  13.171  -3.207  1.00 98.31           C  
ATOM   1857  N   ASN C  96       0.182   6.068  -2.795  1.00 98.75           N  
ATOM   1858  CA  ASN C  96      -0.375   4.727  -2.652  1.00 98.75           C  
ATOM   1859  C   ASN C  96      -1.667   4.568  -3.449  1.00 98.75           C  
ATOM   1860  CB  ASN C  96      -0.619   4.402  -1.176  1.00 98.75           C  
ATOM   1861  O   ASN C  96      -2.759   4.581  -2.879  1.00 98.75           O  
ATOM   1862  CG  ASN C  96      -0.838   2.922  -0.933  1.00 98.75           C  
ATOM   1863  ND2 ASN C  96      -0.582   2.478   0.292  1.00 98.75           N  
ATOM   1864  OD1 ASN C  96      -1.234   2.183  -1.838  1.00 98.75           O  
ATOM   1865  N   VAL C  97      -1.587   4.347  -4.804  1.00 98.15           N  
ATOM   1866  CA  VAL C  97      -2.701   4.346  -5.746  1.00 98.15           C  
ATOM   1867  C   VAL C  97      -3.633   3.175  -5.442  1.00 98.15           C  
ATOM   1868  CB  VAL C  97      -2.208   4.269  -7.208  1.00 98.15           C  
ATOM   1869  O   VAL C  97      -4.856   3.304  -5.542  1.00 98.15           O  
ATOM   1870  CG1 VAL C  97      -3.389   4.174  -8.173  1.00 98.15           C  
ATOM   1871  CG2 VAL C  97      -1.337   5.479  -7.542  1.00 98.15           C  
ATOM   1872  N   THR C  98      -3.053   2.096  -5.030  1.00 97.15           N  
ATOM   1873  CA  THR C  98      -3.864   0.933  -4.689  1.00 97.15           C  
ATOM   1874  C   THR C  98      -4.801   1.249  -3.527  1.00 97.15           C  
ATOM   1875  CB  THR C  98      -2.982  -0.276  -4.326  1.00 97.15           C  
ATOM   1876  O   THR C  98      -6.001   0.974  -3.598  1.00 97.15           O  
ATOM   1877  CG2 THR C  98      -3.834  -1.489  -3.964  1.00 97.15           C  
ATOM   1878  OG1 THR C  98      -2.151  -0.608  -5.446  1.00 97.15           O  
ATOM   1879  N   LEU C  99      -4.235   1.802  -2.478  1.00 97.90           N  
ATOM   1880  CA  LEU C  99      -5.041   2.182  -1.322  1.00 97.90           C  
ATOM   1881  C   LEU C  99      -6.105   3.202  -1.714  1.00 97.90           C  
ATOM   1882  CB  LEU C  99      -4.152   2.753  -0.214  1.00 97.90           C  
ATOM   1883  O   LEU C  99      -7.258   3.096  -1.290  1.00 97.90           O  
ATOM   1884  CG  LEU C  99      -4.844   3.074   1.112  1.00 97.90           C  
ATOM   1885  CD1 LEU C  99      -5.587   1.847   1.632  1.00 97.90           C  
ATOM   1886  CD2 LEU C  99      -3.830   3.566   2.139  1.00 97.90           C  
ATOM   1887  N   GLN C 100      -5.759   4.111  -2.540  1.00 97.69           N  
ATOM   1888  CA  GLN C 100      -6.714   5.099  -3.031  1.00 97.69           C  
ATOM   1889  C   GLN C 100      -7.857   4.431  -3.789  1.00 97.69           C  
ATOM   1890  CB  GLN C 100      -6.015   6.122  -3.929  1.00 97.69           C  
ATOM   1891  O   GLN C 100      -9.025   4.768  -3.585  1.00 97.69           O  
ATOM   1892  CG  GLN C 100      -6.924   7.250  -4.399  1.00 97.69           C  
ATOM   1893  CD  GLN C 100      -7.394   8.137  -3.262  1.00 97.69           C  
ATOM   1894  NE2 GLN C 100      -8.708   8.267  -3.115  1.00 97.69           N  
ATOM   1895  OE1 GLN C 100      -6.582   8.701  -2.521  1.00 97.69           O  
ATOM   1896  N   ASN C 101      -7.538   3.546  -4.665  1.00 95.89           N  
ATOM   1897  CA  ASN C 101      -8.552   2.840  -5.439  1.00 95.89           C  
ATOM   1898  C   ASN C 101      -9.472   2.017  -4.541  1.00 95.89           C  
ATOM   1899  CB  ASN C 101      -7.897   1.943  -6.492  1.00 95.89           C  
ATOM   1900  O   ASN C 101     -10.683   1.968  -4.764  1.00 95.89           O  
ATOM   1901  CG  ASN C 101      -7.218   2.735  -7.592  1.00 95.89           C  
ATOM   1902  ND2 ASN C 101      -6.284   2.100  -8.290  1.00 95.89           N  
ATOM   1903  OD1 ASN C 101      -7.530   3.908  -7.813  1.00 95.89           O  
ATOM   1904  N   ILE C 102      -8.882   1.383  -3.570  1.00 94.59           N  
ATOM   1905  CA  ILE C 102      -9.678   0.612  -2.621  1.00 94.59           C  
ATOM   1906  C   ILE C 102     -10.669   1.531  -1.911  1.00 94.59           C  
ATOM   1907  CB  ILE C 102      -8.784  -0.110  -1.589  1.00 94.59           C  
ATOM   1908  O   ILE C 102     -11.854   1.209  -1.799  1.00 94.59           O  
ATOM   1909  CG1 ILE C 102      -7.994  -1.238  -2.263  1.00 94.59           C  
ATOM   1910  CG2 ILE C 102      -9.625  -0.649  -0.428  1.00 94.59           C  
ATOM   1911  CD1 ILE C 102      -6.903  -1.839  -1.387  1.00 94.59           C  
ATOM   1912  N   ILE C 103     -10.211   2.680  -1.468  1.00 94.06           N  
ATOM   1913  CA  ILE C 103     -11.048   3.653  -0.775  1.00 94.06           C  
ATOM   1914  C   ILE C 103     -12.158   4.134  -1.706  1.00 94.06           C  
ATOM   1915  CB  ILE C 103     -10.217   4.852  -0.266  1.00 94.06           C  
ATOM   1916  O   ILE C 103     -13.321   4.220  -1.304  1.00 94.06           O  
ATOM   1917  CG1 ILE C 103      -9.332   4.428   0.911  1.00 94.06           C  
ATOM   1918  CG2 ILE C 103     -11.133   6.014   0.129  1.00 94.06           C  
ATOM   1919  CD1 ILE C 103      -8.205   5.404   1.222  1.00 94.06           C  
ATOM   1920  N   ASP C 104     -11.823   4.420  -2.947  1.00 92.90           N  
ATOM   1921  CA  ASP C 104     -12.807   4.874  -3.925  1.00 92.90           C  
ATOM   1922  C   ASP C 104     -13.909   3.835  -4.118  1.00 92.90           C  
ATOM   1923  CB  ASP C 104     -12.132   5.180  -5.264  1.00 92.90           C  
ATOM   1924  O   ASP C 104     -15.094   4.174  -4.127  1.00 92.90           O  
ATOM   1925  CG  ASP C 104     -11.249   6.414  -5.214  1.00 92.90           C  
ATOM   1926  OD1 ASP C 104     -11.361   7.206  -4.253  1.00 92.90           O  
ATOM   1927  OD2 ASP C 104     -10.437   6.599  -6.146  1.00 92.90           O  
ATOM   1928  N   ARG C 105     -13.564   2.573  -4.159  1.00 88.80           N  
ATOM   1929  CA  ARG C 105     -14.532   1.499  -4.356  1.00 88.80           C  
ATOM   1930  C   ARG C 105     -15.341   1.251  -3.088  1.00 88.80           C  
ATOM   1931  CB  ARG C 105     -13.826   0.211  -4.787  1.00 88.80           C  
ATOM   1932  O   ARG C 105     -16.533   0.944  -3.155  1.00 88.80           O  
ATOM   1933  CG  ARG C 105     -13.149   0.305  -6.145  1.00 88.80           C  
ATOM   1934  CD  ARG C 105     -12.508  -1.016  -6.548  1.00 88.80           C  
ATOM   1935  NE  ARG C 105     -11.660  -0.866  -7.727  1.00 88.80           N  
ATOM   1936  NH1 ARG C 105     -13.192  -1.772  -9.200  1.00 88.80           N  
ATOM   1937  NH2 ARG C 105     -11.155  -1.047  -9.960  1.00 88.80           N  
ATOM   1938  CZ  ARG C 105     -12.004  -1.229  -8.960  1.00 88.80           C  
ATOM   1939  N   PHE C 106     -14.674   1.386  -2.000  1.00 86.66           N  
ATOM   1940  CA  PHE C 106     -15.341   1.254  -0.710  1.00 86.66           C  
ATOM   1941  C   PHE C 106     -16.414   2.324  -0.544  1.00 86.66           C  
ATOM   1942  CB  PHE C 106     -14.326   1.346   0.433  1.00 86.66           C  
ATOM   1943  O   PHE C 106     -17.526   2.031  -0.101  1.00 86.66           O  
ATOM   1944  CG  PHE C 106     -14.942   1.242   1.802  1.00 86.66           C  
ATOM   1945  CD1 PHE C 106     -15.165   2.380   2.567  1.00 86.66           C  
ATOM   1946  CD2 PHE C 106     -15.299   0.005   2.324  1.00 86.66           C  
ATOM   1947  CE1 PHE C 106     -15.735   2.287   3.834  1.00 86.66           C  
ATOM   1948  CE2 PHE C 106     -15.869  -0.095   3.590  1.00 86.66           C  
ATOM   1949  CZ  PHE C 106     -16.086   1.047   4.344  1.00 86.66           C  
ATOM   1950  N   GLN C 107     -16.120   3.546  -0.856  1.00 86.08           N  
ATOM   1951  CA  GLN C 107     -17.039   4.671  -0.720  1.00 86.08           C  
ATOM   1952  C   GLN C 107     -18.202   4.553  -1.701  1.00 86.08           C  
ATOM   1953  CB  GLN C 107     -16.304   5.995  -0.936  1.00 86.08           C  
ATOM   1954  O   GLN C 107     -19.337   4.903  -1.372  1.00 86.08           O  
ATOM   1955  CG  GLN C 107     -15.375   6.376   0.209  1.00 86.08           C  
ATOM   1956  CD  GLN C 107     -14.587   7.642  -0.071  1.00 86.08           C  
ATOM   1957  NE2 GLN C 107     -14.320   8.417   0.974  1.00 86.08           N  
ATOM   1958  OE1 GLN C 107     -14.220   7.920  -1.217  1.00 86.08           O  
ATOM   1959  N   LYS C 108     -17.993   4.051  -2.884  1.00 83.21           N  
ATOM   1960  CA  LYS C 108     -19.039   3.867  -3.886  1.00 83.21           C  
ATOM   1961  C   LYS C 108     -20.031   2.791  -3.454  1.00 83.21           C  
ATOM   1962  CB  LYS C 108     -18.427   3.503  -5.240  1.00 83.21           C  
ATOM   1963  O   LYS C 108     -21.227   2.894  -3.732  1.00 83.21           O  
ATOM   1964  CG  LYS C 108     -17.826   4.685  -5.985  1.00 83.21           C  
ATOM   1965  CD  LYS C 108     -17.256   4.264  -7.334  1.00 83.21           C  
ATOM   1966  CE  LYS C 108     -16.547   5.420  -8.027  1.00 83.21           C  
ATOM   1967  NZ  LYS C 108     -15.741   4.954  -9.195  1.00 83.21           N  
ATOM   1968  N   ALA C 109     -19.593   1.824  -2.790  1.00 74.24           N  
ATOM   1969  CA  ALA C 109     -20.438   0.730  -2.319  1.00 74.24           C  
ATOM   1970  C   ALA C 109     -21.290   1.168  -1.131  1.00 74.24           C  
ATOM   1971  CB  ALA C 109     -19.584  -0.477  -1.941  1.00 74.24           C  
ATOM   1972  O   ALA C 109     -22.372   0.622  -0.901  1.00 74.24           O  
ATOM   1973  N   SER C 110     -20.844   2.042  -0.335  1.00 71.03           N  
ATOM   1974  CA  SER C 110     -21.536   2.499   0.866  1.00 71.03           C  
ATOM   1975  C   SER C 110     -22.630   3.505   0.524  1.00 71.03           C  
ATOM   1976  CB  SER C 110     -20.547   3.124   1.850  1.00 71.03           C  
ATOM   1977  O   SER C 110     -23.622   3.621   1.247  1.00 71.03           O  
ATOM   1978  OG  SER C 110     -19.610   2.162   2.302  1.00 71.03           O  
ATOM   1979  N   VAL C 111     -22.570   4.332  -0.471  1.00 63.30           N  
ATOM   1980  CA  VAL C 111     -23.524   5.371  -0.846  1.00 63.30           C  
ATOM   1981  C   VAL C 111     -24.666   4.758  -1.652  1.00 63.30           C  
ATOM   1982  CB  VAL C 111     -22.845   6.499  -1.655  1.00 63.30           C  
ATOM   1983  O   VAL C 111     -25.759   5.325  -1.723  1.00 63.30           O  
ATOM   1984  CG1 VAL C 111     -21.939   7.338  -0.756  1.00 63.30           C  
ATOM   1985  CG2 VAL C 111     -22.053   5.915  -2.823  1.00 63.30           C  
ATOM   1986  N   SER C 112     -24.564   3.658  -2.354  1.00 55.33           N  
ATOM   1987  CA  SER C 112     -25.601   3.076  -3.200  1.00 55.33           C  
ATOM   1988  C   SER C 112     -26.538   2.184  -2.391  1.00 55.33           C  
ATOM   1989  CB  SER C 112     -24.975   2.270  -4.339  1.00 55.33           C  
ATOM   1990  O   SER C 112     -27.463   1.585  -2.943  1.00 55.33           O  
ATOM   1991  OG  SER C 112     -24.193   3.105  -5.175  1.00 55.33           O  
ATOM   1992  N   GLY C 113     -26.452   2.082  -1.055  1.00 51.13           N  
ATOM   1993  CA  GLY C 113     -27.477   1.352  -0.326  1.00 51.13           C  
ATOM   1994  C   GLY C 113     -28.757   2.146  -0.141  1.00 51.13           C  
ATOM   1995  O   GLY C 113     -28.776   3.360  -0.350  1.00 51.13           O  
ATOM   1996  N   PRO C 114     -30.014   1.529  -0.453  1.00 46.07           N  
ATOM   1997  CA  PRO C 114     -31.331   2.168  -0.505  1.00 46.07           C  
ATOM   1998  C   PRO C 114     -31.517   3.225   0.581  1.00 46.07           C  
ATOM   1999  CB  PRO C 114     -32.298   0.999  -0.300  1.00 46.07           C  
ATOM   2000  O   PRO C 114     -32.338   4.134   0.429  1.00 46.07           O  
ATOM   2001  CG  PRO C 114     -31.434  -0.142   0.128  1.00 46.07           C  
ATOM   2002  CD  PRO C 114     -29.998   0.239  -0.092  1.00 46.07           C  
ATOM   2003  N   ASN C 115     -31.082   2.966   1.762  1.00 41.01           N  
ATOM   2004  CA  ASN C 115     -31.419   3.884   2.845  1.00 41.01           C  
ATOM   2005  C   ASN C 115     -30.494   5.097   2.860  1.00 41.01           C  
ATOM   2006  CB  ASN C 115     -31.372   3.163   4.194  1.00 41.01           C  
ATOM   2007  O   ASN C 115     -29.927   5.438   3.900  1.00 41.01           O  
ATOM   2008  CG  ASN C 115     -32.740   2.709   4.662  1.00 41.01           C  
ATOM   2009  ND2 ASN C 115     -32.765   1.803   5.632  1.00 41.01           N  
ATOM   2010  OD1 ASN C 115     -33.767   3.168   4.154  1.00 41.01           O  
ATOM   2011  N   SER C 116     -29.837   5.323   1.779  1.00 42.93           N  
ATOM   2012  CA  SER C 116     -28.999   6.507   1.940  1.00 42.93           C  
ATOM   2013  C   SER C 116     -29.845   7.764   2.110  1.00 42.93           C  
ATOM   2014  CB  SER C 116     -28.065   6.669   0.740  1.00 42.93           C  
ATOM   2015  O   SER C 116     -30.734   8.034   1.301  1.00 42.93           O  
ATOM   2016  OG  SER C 116     -26.920   5.846   0.879  1.00 42.93           O  
ATOM   2017  N   PRO C 117     -30.162   8.183   3.383  1.00 36.52           N  
ATOM   2018  CA  PRO C 117     -30.949   9.410   3.530  1.00 36.52           C  
ATOM   2019  C   PRO C 117     -30.526  10.503   2.551  1.00 36.52           C  
ATOM   2020  CB  PRO C 117     -30.673   9.834   4.975  1.00 36.52           C  
ATOM   2021  O   PRO C 117     -29.362  10.558   2.147  1.00 36.52           O  
ATOM   2022  CG  PRO C 117     -29.706   8.820   5.494  1.00 36.52           C  
ATOM   2023  CD  PRO C 117     -29.364   7.873   4.379  1.00 36.52           C  
ATOM   2024  N   SER C 118     -31.305  10.909   1.620  1.00 34.83           N  
ATOM   2025  CA  SER C 118     -31.189  12.150   0.861  1.00 34.83           C  
ATOM   2026  C   SER C 118     -30.618  13.273   1.721  1.00 34.83           C  
ATOM   2027  CB  SER C 118     -32.551  12.567   0.304  1.00 34.83           C  
ATOM   2028  O   SER C 118     -30.926  13.369   2.911  1.00 34.83           O  
ATOM   2029  OG  SER C 118     -33.097  11.542  -0.508  1.00 34.83           O  
ATOM   2030  N   GLU C 119     -29.451  13.703   1.421  1.00 36.61           N  
ATOM   2031  CA  GLU C 119     -28.765  14.877   1.952  1.00 36.61           C  
ATOM   2032  C   GLU C 119     -29.717  16.063   2.076  1.00 36.61           C  
ATOM   2033  CB  GLU C 119     -27.573  15.249   1.066  1.00 36.61           C  
ATOM   2034  O   GLU C 119     -29.277  17.209   2.195  1.00 36.61           O  
ATOM   2035  CG  GLU C 119     -26.301  14.480   1.391  1.00 36.61           C  
ATOM   2036  CD  GLU C 119     -25.139  15.380   1.783  1.00 36.61           C  
ATOM   2037  OE1 GLU C 119     -24.578  15.200   2.887  1.00 36.61           O  
ATOM   2038  OE2 GLU C 119     -24.789  16.272   0.979  1.00 36.61           O  
ATOM   2039  N   SER C 120     -31.035  15.836   2.129  1.00 32.71           N  
ATOM   2040  CA  SER C 120     -31.714  17.127   2.181  1.00 32.71           C  
ATOM   2041  C   SER C 120     -31.170  17.992   3.313  1.00 32.71           C  
ATOM   2042  CB  SER C 120     -33.221  16.934   2.355  1.00 32.71           C  
ATOM   2043  O   SER C 120     -31.450  19.191   3.375  1.00 32.71           O  
ATOM   2044  OG  SER C 120     -33.618  17.240   3.681  1.00 32.71           O  
ATOM   2045  N   ARG C 121     -30.993  17.331   4.433  1.00 29.95           N  
ATOM   2046  CA  ARG C 121     -31.154  18.198   5.595  1.00 29.95           C  
ATOM   2047  C   ARG C 121     -30.069  19.268   5.635  1.00 29.95           C  
ATOM   2048  CB  ARG C 121     -31.127  17.376   6.886  1.00 29.95           C  
ATOM   2049  O   ARG C 121     -30.103  20.163   6.482  1.00 29.95           O  
ATOM   2050  CG  ARG C 121     -32.329  17.607   7.789  1.00 29.95           C  
ATOM   2051  CD  ARG C 121     -32.230  16.803   9.077  1.00 29.95           C  
ATOM   2052  NE  ARG C 121     -33.471  16.088   9.363  1.00 29.95           N  
ATOM   2053  NH1 ARG C 121     -32.849  15.440  11.492  1.00 29.95           N  
ATOM   2054  NH2 ARG C 121     -34.898  14.838  10.657  1.00 29.95           N  
ATOM   2055  CZ  ARG C 121     -33.736  15.457  10.503  1.00 29.95           C  
ATOM   2056  N   ARG C 122     -28.920  18.911   5.087  1.00 28.27           N  
ATOM   2057  CA  ARG C 122     -27.928  19.765   5.733  1.00 28.27           C  
ATOM   2058  C   ARG C 122     -28.138  21.228   5.360  1.00 28.27           C  
ATOM   2059  CB  ARG C 122     -26.512  19.325   5.354  1.00 28.27           C  
ATOM   2060  O   ARG C 122     -27.740  21.662   4.277  1.00 28.27           O  
ATOM   2061  CG  ARG C 122     -25.994  18.147   6.164  1.00 28.27           C  
ATOM   2062  CD  ARG C 122     -24.527  17.865   5.875  1.00 28.27           C  
ATOM   2063  NE  ARG C 122     -23.907  17.087   6.944  1.00 28.27           N  
ATOM   2064  NH1 ARG C 122     -21.855  16.899   5.899  1.00 28.27           N  
ATOM   2065  NH2 ARG C 122     -22.190  15.947   7.958  1.00 28.27           N  
ATOM   2066  CZ  ARG C 122     -22.652  16.647   6.931  1.00 28.27           C  
ATOM   2067  N   GLU C 123     -29.383  21.585   5.073  1.00 31.31           N  
ATOM   2068  CA  GLU C 123     -29.399  23.012   4.765  1.00 31.31           C  
ATOM   2069  C   GLU C 123     -28.799  23.829   5.907  1.00 31.31           C  
ATOM   2070  CB  GLU C 123     -30.826  23.483   4.474  1.00 31.31           C  
ATOM   2071  O   GLU C 123     -29.429  23.999   6.953  1.00 31.31           O  
ATOM   2072  CG  GLU C 123     -30.966  24.242   3.162  1.00 31.31           C  
ATOM   2073  CD  GLU C 123     -32.402  24.629   2.844  1.00 31.31           C  
ATOM   2074  OE1 GLU C 123     -32.617  25.480   1.951  1.00 31.31           O  
ATOM   2075  OE2 GLU C 123     -33.318  24.078   3.493  1.00 31.31           O  
ATOM   2076  N   ARG C 124     -27.827  23.381   6.596  1.00 26.73           N  
ATOM   2077  CA  ARG C 124     -27.394  24.307   7.638  1.00 26.73           C  
ATOM   2078  C   ARG C 124     -27.182  25.707   7.072  1.00 26.73           C  
ATOM   2079  CB  ARG C 124     -26.108  23.808   8.299  1.00 26.73           C  
ATOM   2080  O   ARG C 124     -26.504  25.876   6.057  1.00 26.73           O  
ATOM   2081  CG  ARG C 124     -26.099  23.950   9.813  1.00 26.73           C  
ATOM   2082  CD  ARG C 124     -24.814  23.407  10.423  1.00 26.73           C  
ATOM   2083  NE  ARG C 124     -24.995  23.039  11.824  1.00 26.73           N  
ATOM   2084  NH1 ARG C 124     -22.745  22.743  12.253  1.00 26.73           N  
ATOM   2085  NH2 ARG C 124     -24.286  22.412  13.917  1.00 26.73           N  
ATOM   2086  CZ  ARG C 124     -24.008  22.732  12.661  1.00 26.73           C  
ATOM   2087  N   THR C 125     -28.174  26.566   7.335  1.00 26.42           N  
ATOM   2088  CA  THR C 125     -28.219  28.004   7.092  1.00 26.42           C  
ATOM   2089  C   THR C 125     -26.947  28.678   7.598  1.00 26.42           C  
ATOM   2090  CB  THR C 125     -29.446  28.646   7.766  1.00 26.42           C  
ATOM   2091  O   THR C 125     -26.598  28.553   8.774  1.00 26.42           O  
ATOM   2092  CG2 THR C 125     -29.637  30.087   7.303  1.00 26.42           C  
ATOM   2093  OG1 THR C 125     -30.617  27.890   7.433  1.00 26.42           O  
ATOM   2094  N   TYR C 126     -25.980  28.717   6.816  1.00 25.61           N  
ATOM   2095  CA  TYR C 126     -24.752  29.446   7.115  1.00 25.61           C  
ATOM   2096  C   TYR C 126     -25.059  30.869   7.567  1.00 25.61           C  
ATOM   2097  CB  TYR C 126     -23.832  29.474   5.892  1.00 25.61           C  
ATOM   2098  O   TYR C 126     -25.738  31.618   6.860  1.00 25.61           O  
ATOM   2099  CG  TYR C 126     -22.372  29.285   6.226  1.00 25.61           C  
ATOM   2100  CD1 TYR C 126     -21.527  30.381   6.389  1.00 25.61           C  
ATOM   2101  CD2 TYR C 126     -21.834  28.012   6.378  1.00 25.61           C  
ATOM   2102  CE1 TYR C 126     -20.181  30.212   6.695  1.00 25.61           C  
ATOM   2103  CE2 TYR C 126     -20.489  27.831   6.684  1.00 25.61           C  
ATOM   2104  OH  TYR C 126     -18.340  28.762   7.143  1.00 25.61           O  
ATOM   2105  CZ  TYR C 126     -19.672  28.935   6.840  1.00 25.61           C  
ATOM   2106  N   ARG C 127     -25.461  31.015   8.823  1.00 28.57           N  
ATOM   2107  CA  ARG C 127     -25.651  32.378   9.308  1.00 28.57           C  
ATOM   2108  C   ARG C 127     -24.470  33.265   8.927  1.00 28.57           C  
ATOM   2109  CB  ARG C 127     -25.844  32.387  10.826  1.00 28.57           C  
ATOM   2110  O   ARG C 127     -23.315  32.906   9.167  1.00 28.57           O  
ATOM   2111  CG  ARG C 127     -26.986  33.273  11.297  1.00 28.57           C  
ATOM   2112  CD  ARG C 127     -27.349  33.001  12.750  1.00 28.57           C  
ATOM   2113  NE  ARG C 127     -28.166  34.073  13.312  1.00 28.57           N  
ATOM   2114  NH1 ARG C 127     -28.072  33.288  15.482  1.00 28.57           N  
ATOM   2115  NH2 ARG C 127     -29.239  35.201  15.000  1.00 28.57           N  
ATOM   2116  CZ  ARG C 127     -28.491  34.185  14.597  1.00 28.57           C  
ATOM   2117  N   PRO C 128     -24.739  34.195   8.048  1.00 29.00           N  
ATOM   2118  CA  PRO C 128     -23.715  35.149   7.615  1.00 29.00           C  
ATOM   2119  C   PRO C 128     -23.053  35.875   8.784  1.00 29.00           C  
ATOM   2120  CB  PRO C 128     -24.496  36.128   6.735  1.00 29.00           C  
ATOM   2121  O   PRO C 128     -23.742  36.344   9.694  1.00 29.00           O  
ATOM   2122  CG  PRO C 128     -25.931  35.767   6.941  1.00 29.00           C  
ATOM   2123  CD  PRO C 128     -25.995  34.550   7.819  1.00 29.00           C  
ATOM   2124  N   THR C 129     -22.090  35.297   9.409  1.00 27.81           N  
ATOM   2125  CA  THR C 129     -21.385  35.993  10.480  1.00 27.81           C  
ATOM   2126  C   THR C 129     -21.066  37.429  10.075  1.00 27.81           C  
ATOM   2127  CB  THR C 129     -20.084  35.262  10.859  1.00 27.81           C  
ATOM   2128  O   THR C 129     -20.618  37.678   8.953  1.00 27.81           O  
ATOM   2129  CG2 THR C 129     -20.375  33.873  11.418  1.00 27.81           C  
ATOM   2130  OG1 THR C 129     -19.259  35.132   9.694  1.00 27.81           O  
ATOM   2131  N   THR C 130     -21.916  38.357  10.510  1.00 25.83           N  
ATOM   2132  CA  THR C 130     -21.764  39.786  10.260  1.00 25.83           C  
ATOM   2133  C   THR C 130     -20.310  40.214  10.436  1.00 25.83           C  
ATOM   2134  CB  THR C 130     -22.663  40.616  11.195  1.00 25.83           C  
ATOM   2135  O   THR C 130     -19.483  39.438  10.919  1.00 25.83           O  
ATOM   2136  CG2 THR C 130     -24.138  40.313  10.950  1.00 25.83           C  
ATOM   2137  OG1 THR C 130     -22.342  40.305  12.556  1.00 25.83           O  
ATOM   2138  N   ALA C 131     -20.132  41.568  10.750  1.00 28.80           N  
ATOM   2139  CA  ALA C 131     -19.339  42.743  10.398  1.00 28.80           C  
ATOM   2140  C   ALA C 131     -18.135  42.890  11.324  1.00 28.80           C  
ATOM   2141  CB  ALA C 131     -20.202  44.002  10.449  1.00 28.80           C  
ATOM   2142  O   ALA C 131     -17.474  43.931  11.333  1.00 28.80           O  
ATOM   2143  N   MET C 132     -17.661  41.852  11.893  1.00 26.71           N  
ATOM   2144  CA  MET C 132     -16.879  42.383  13.006  1.00 26.71           C  
ATOM   2145  C   MET C 132     -15.920  43.468  12.528  1.00 26.71           C  
ATOM   2146  CB  MET C 132     -16.099  41.263  13.697  1.00 26.71           C  
ATOM   2147  O   MET C 132     -15.388  43.389  11.419  1.00 26.71           O  
ATOM   2148  CG  MET C 132     -16.977  40.289  14.465  1.00 26.71           C  
ATOM   2149  SD  MET C 132     -17.695  41.034  15.980  1.00 26.71           S  
ATOM   2150  CE  MET C 132     -16.192  41.256  16.972  1.00 26.71           C  
ATOM   2151  N   SER C 133     -15.996  44.683  13.139  1.00 28.64           N  
ATOM   2152  CA  SER C 133     -15.316  45.974  13.140  1.00 28.64           C  
ATOM   2153  C   SER C 133     -13.817  45.809  13.362  1.00 28.64           C  
ATOM   2154  CB  SER C 133     -15.902  46.888  14.217  1.00 28.64           C  
ATOM   2155  O   SER C 133     -13.390  45.303  14.402  1.00 28.64           O  
ATOM   2156  OG  SER C 133     -15.309  48.174  14.163  1.00 28.64           O  
ATOM   2157  N   SER C 134     -13.133  45.404  12.360  1.00 28.87           N  
ATOM   2158  CA  SER C 134     -11.706  45.129  12.490  1.00 28.87           C  
ATOM   2159  C   SER C 134     -10.963  46.326  13.075  1.00 28.87           C  
ATOM   2160  CB  SER C 134     -11.105  44.760  11.133  1.00 28.87           C  
ATOM   2161  O   SER C 134     -10.971  47.413  12.494  1.00 28.87           O  
ATOM   2162  OG  SER C 134     -11.530  43.470  10.729  1.00 28.87           O  
ATOM   2163  N   GLU C 135     -11.177  46.478  14.422  1.00 28.21           N  
ATOM   2164  CA  GLU C 135     -10.489  47.575  15.096  1.00 28.21           C  
ATOM   2165  C   GLU C 135      -9.011  47.616  14.716  1.00 28.21           C  
ATOM   2166  CB  GLU C 135     -10.637  47.451  16.615  1.00 28.21           C  
ATOM   2167  O   GLU C 135      -8.374  46.572  14.567  1.00 28.21           O  
ATOM   2168  CG  GLU C 135     -12.069  47.608  17.107  1.00 28.21           C  
ATOM   2169  CD  GLU C 135     -12.160  47.944  18.587  1.00 28.21           C  
ATOM   2170  OE1 GLU C 135     -12.703  49.018  18.933  1.00 28.21           O  
ATOM   2171  OE2 GLU C 135     -11.685  47.127  19.407  1.00 28.21           O  
ATOM   2172  N   ARG C 136      -8.696  48.694  13.938  1.00 27.62           N  
ATOM   2173  CA  ARG C 136      -7.430  49.090  13.329  1.00 27.62           C  
ATOM   2174  C   ARG C 136      -6.308  49.111  14.362  1.00 27.62           C  
ATOM   2175  CB  ARG C 136      -7.559  50.463  12.666  1.00 27.62           C  
ATOM   2176  O   ARG C 136      -6.423  49.771  15.397  1.00 27.62           O  
ATOM   2177  CG  ARG C 136      -8.307  50.441  11.343  1.00 27.62           C  
ATOM   2178  CD  ARG C 136      -8.293  51.803  10.664  1.00 27.62           C  
ATOM   2179  NE  ARG C 136      -9.146  51.825   9.480  1.00 27.62           N  
ATOM   2180  NH1 ARG C 136      -9.100  54.121   9.233  1.00 27.62           N  
ATOM   2181  NH2 ARG C 136     -10.291  52.829   7.760  1.00 27.62           N  
ATOM   2182  CZ  ARG C 136      -9.510  52.925   8.827  1.00 27.62           C  
ATOM   2183  N   ILE C 137      -5.933  47.936  14.798  1.00 27.40           N  
ATOM   2184  CA  ILE C 137      -4.915  48.006  15.841  1.00 27.40           C  
ATOM   2185  C   ILE C 137      -3.732  48.839  15.351  1.00 27.40           C  
ATOM   2186  CB  ILE C 137      -4.441  46.598  16.264  1.00 27.40           C  
ATOM   2187  O   ILE C 137      -3.090  48.492  14.358  1.00 27.40           O  
ATOM   2188  CG1 ILE C 137      -5.628  45.758  16.749  1.00 27.40           C  
ATOM   2189  CG2 ILE C 137      -3.361  46.694  17.345  1.00 27.40           C  
ATOM   2190  CD1 ILE C 137      -5.321  44.273  16.884  1.00 27.40           C  
ATOM   2191  N   ALA C 138      -3.934  50.159  15.374  1.00 29.38           N  
ATOM   2192  CA  ALA C 138      -2.940  51.119  14.901  1.00 29.38           C  
ATOM   2193  C   ALA C 138      -1.582  50.868  15.549  1.00 29.38           C  
ATOM   2194  CB  ALA C 138      -3.405  52.546  15.181  1.00 29.38           C  
ATOM   2195  O   ALA C 138      -1.448  50.945  16.773  1.00 29.38           O  
ATOM   2196  N   CYS C 139      -1.111  49.747  15.478  1.00 33.64           N  
ATOM   2197  CA  CYS C 139       0.078  49.608  16.311  1.00 33.64           C  
ATOM   2198  C   CYS C 139       1.142  50.625  15.917  1.00 33.64           C  
ATOM   2199  CB  CYS C 139       0.647  48.193  16.200  1.00 33.64           C  
ATOM   2200  O   CYS C 139       1.618  50.623  14.780  1.00 33.64           O  
ATOM   2201  SG  CYS C 139       1.931  47.828  17.418  1.00 33.64           S  
ATOM   2202  N   GLN C 140       0.859  51.835  16.345  1.00 28.65           N  
ATOM   2203  CA  GLN C 140       1.586  53.040  15.960  1.00 28.65           C  
ATOM   2204  C   GLN C 140       3.077  52.899  16.249  1.00 28.65           C  
ATOM   2205  CB  GLN C 140       1.023  54.262  16.689  1.00 28.65           C  
ATOM   2206  O   GLN C 140       3.850  53.832  16.020  1.00 28.65           O  
ATOM   2207  CG  GLN C 140      -0.057  54.999  15.909  1.00 28.65           C  
ATOM   2208  CD  GLN C 140      -0.638  56.172  16.677  1.00 28.65           C  
ATOM   2209  NE2 GLN C 140      -1.945  56.375  16.550  1.00 28.65           N  
ATOM   2210  OE1 GLN C 140       0.083  56.890  17.378  1.00 28.65           O  
ATOM   2211  N   PHE C 141       3.428  51.860  16.928  1.00 29.80           N  
ATOM   2212  CA  PHE C 141       4.528  52.215  17.817  1.00 29.80           C  
ATOM   2213  C   PHE C 141       5.802  52.477  17.022  1.00 29.80           C  
ATOM   2214  CB  PHE C 141       4.770  51.106  18.845  1.00 29.80           C  
ATOM   2215  O   PHE C 141       6.808  52.921  17.580  1.00 29.80           O  
ATOM   2216  CG  PHE C 141       5.591  51.544  20.028  1.00 29.80           C  
ATOM   2217  CD1 PHE C 141       6.934  51.200  20.125  1.00 29.80           C  
ATOM   2218  CD2 PHE C 141       5.019  52.298  21.044  1.00 29.80           C  
ATOM   2219  CE1 PHE C 141       7.696  51.604  21.219  1.00 29.80           C  
ATOM   2220  CE2 PHE C 141       5.774  52.705  22.140  1.00 29.80           C  
ATOM   2221  CZ  PHE C 141       7.112  52.356  22.226  1.00 29.80           C  
ATOM   2222  N   CYS C 142       5.771  52.058  15.711  1.00 29.56           N  
ATOM   2223  CA  CYS C 142       7.136  51.620  15.441  1.00 29.56           C  
ATOM   2224  C   CYS C 142       8.101  52.800  15.462  1.00 29.56           C  
ATOM   2225  CB  CYS C 142       7.214  50.911  14.089  1.00 29.56           C  
ATOM   2226  O   CYS C 142       9.283  52.635  15.770  1.00 29.56           O  
ATOM   2227  SG  CYS C 142       6.457  49.271  14.084  1.00 29.56           S  
ATOM   2228  N   GLU C 143       7.714  53.876  14.726  1.00 32.09           N  
ATOM   2229  CA  GLU C 143       8.785  54.380  13.871  1.00 32.09           C  
ATOM   2230  C   GLU C 143       9.798  55.190  14.676  1.00 32.09           C  
ATOM   2231  CB  GLU C 143       8.210  55.234  12.738  1.00 32.09           C  
ATOM   2232  O   GLU C 143       9.446  56.197  15.293  1.00 32.09           O  
ATOM   2233  CG  GLU C 143       7.620  54.422  11.595  1.00 32.09           C  
ATOM   2234  CD  GLU C 143       7.018  55.283  10.495  1.00 32.09           C  
ATOM   2235  OE1 GLU C 143       7.217  54.967   9.300  1.00 32.09           O  
ATOM   2236  OE2 GLU C 143       6.344  56.282  10.831  1.00 32.09           O  
ATOM   2237  N   GLN C 144      10.755  54.572  15.189  1.00 31.23           N  
ATOM   2238  CA  GLN C 144      11.744  55.236  16.031  1.00 31.23           C  
ATOM   2239  C   GLN C 144      12.560  56.247  15.229  1.00 31.23           C  
ATOM   2240  CB  GLN C 144      12.674  54.209  16.680  1.00 31.23           C  
ATOM   2241  O   GLN C 144      13.732  56.484  15.528  1.00 31.23           O  
ATOM   2242  CG  GLN C 144      12.420  54.005  18.168  1.00 31.23           C  
ATOM   2243  CD  GLN C 144      12.800  52.615  18.642  1.00 31.23           C  
ATOM   2244  NE2 GLN C 144      12.049  52.091  19.605  1.00 31.23           N  
ATOM   2245  OE1 GLN C 144      13.760  52.016  18.147  1.00 31.23           O  
ATOM   2246  N   ASP C 145      11.942  56.915  14.183  1.00 32.20           N  
ATOM   2247  CA  ASP C 145      13.026  57.356  13.310  1.00 32.20           C  
ATOM   2248  C   ASP C 145      14.013  58.242  14.066  1.00 32.20           C  
ATOM   2249  CB  ASP C 145      12.469  58.104  12.098  1.00 32.20           C  
ATOM   2250  O   ASP C 145      13.666  58.835  15.089  1.00 32.20           O  
ATOM   2251  CG  ASP C 145      13.313  57.922  10.849  1.00 32.20           C  
ATOM   2252  OD1 ASP C 145      14.104  58.829  10.509  1.00 32.20           O  
ATOM   2253  OD2 ASP C 145      13.186  56.863  10.197  1.00 32.20           O  
ATOM   2254  N   PRO C 146      14.958  58.985  13.284  1.00 35.74           N  
ATOM   2255  CA  PRO C 146      16.351  59.422  13.398  1.00 35.74           C  
ATOM   2256  C   PRO C 146      16.510  60.668  14.266  1.00 35.74           C  
ATOM   2257  CB  PRO C 146      16.749  59.711  11.949  1.00 35.74           C  
ATOM   2258  O   PRO C 146      15.516  61.304  14.626  1.00 35.74           O  
ATOM   2259  CG  PRO C 146      15.461  59.711  11.191  1.00 35.74           C  
ATOM   2260  CD  PRO C 146      14.360  59.290  12.122  1.00 35.74           C  
ATOM   2261  N   PRO C 147      17.614  61.566  14.062  1.00 40.60           N  
ATOM   2262  CA  PRO C 147      18.748  62.267  14.669  1.00 40.60           C  
ATOM   2263  C   PRO C 147      18.425  63.717  15.021  1.00 40.60           C  
ATOM   2264  CB  PRO C 147      19.827  62.196  13.585  1.00 40.60           C  
ATOM   2265  O   PRO C 147      18.699  64.160  16.140  1.00 40.60           O  
ATOM   2266  CG  PRO C 147      19.104  61.758  12.353  1.00 40.60           C  
ATOM   2267  CD  PRO C 147      17.704  61.369  12.735  1.00 40.60           C  
ATOM   2268  N   ARG C 148      18.555  64.760  14.010  1.00 37.39           N  
ATOM   2269  CA  ARG C 148      19.590  65.785  13.925  1.00 37.39           C  
ATOM   2270  C   ARG C 148      19.093  67.114  14.485  1.00 37.39           C  
ATOM   2271  CB  ARG C 148      20.051  65.966  12.477  1.00 37.39           C  
ATOM   2272  O   ARG C 148      19.775  67.747  15.292  1.00 37.39           O  
ATOM   2273  CG  ARG C 148      18.997  65.597  11.445  1.00 37.39           C  
ATOM   2274  CD  ARG C 148      19.534  65.710  10.025  1.00 37.39           C  
ATOM   2275  NE  ARG C 148      18.921  64.726   9.137  1.00 37.39           N  
ATOM   2276  NH1 ARG C 148      18.393  66.245   7.479  1.00 37.39           N  
ATOM   2277  NH2 ARG C 148      17.862  64.030   7.222  1.00 37.39           N  
ATOM   2278  CZ  ARG C 148      18.393  65.002   7.948  1.00 37.39           C  
ATOM   2279  N   ASP C 149      18.305  68.002  13.649  1.00 40.00           N  
ATOM   2280  CA  ASP C 149      18.770  69.385  13.683  1.00 40.00           C  
ATOM   2281  C   ASP C 149      18.342  70.077  14.975  1.00 40.00           C  
ATOM   2282  CB  ASP C 149      18.242  70.158  12.473  1.00 40.00           C  
ATOM   2283  O   ASP C 149      19.156  70.723  15.638  1.00 40.00           O  
ATOM   2284  CG  ASP C 149      18.969  71.472  12.245  1.00 40.00           C  
ATOM   2285  OD1 ASP C 149      18.388  72.545  12.515  1.00 40.00           O  
ATOM   2286  OD2 ASP C 149      20.133  71.433  11.789  1.00 40.00           O  
ATOM   2287  N   ALA C 150      17.511  71.275  14.723  1.00 33.50           N  
ATOM   2288  CA  ALA C 150      17.229  72.288  15.737  1.00 33.50           C  
ATOM   2289  C   ALA C 150      16.250  71.762  16.782  1.00 33.50           C  
ATOM   2290  CB  ALA C 150      16.678  73.554  15.086  1.00 33.50           C  
ATOM   2291  O   ALA C 150      15.352  70.979  16.462  1.00 33.50           O  
TER    2292      ALA C 150                                                      
ENDMDL                                                                          
END                                                                             
