# Supplementary material for: Structure and activation of the RING E3 ubiquitin ligase TRIM72 on the membrane
Source: Nat Struct Mol Biol. 2023 Sep 28;30(11):1695–706. doi: 10.1038/s41594-023-01111-7 (PMC10643145; doi:10.1038/s41594-023-01111-7)
Supplement: Supplementary file 5 — Predicted structures of the RING domain of 60 TRIM proteins. [file 41594_2023_1111_MOESM5_ESM.zip › R22_4eaa4_unrelaxed_rank_1_model_2.pdb]

MODEL     1                                                                     
ATOM      1  N   MET B   1      14.439   4.671  -2.093  1.00 49.21           N  
ATOM      2  CA  MET B   1      13.208   5.429  -2.299  1.00 49.21           C  
ATOM      3  C   MET B   1      13.400   6.893  -1.917  1.00 49.21           C  
ATOM      4  CB  MET B   1      12.061   4.822  -1.490  1.00 49.21           C  
ATOM      5  O   MET B   1      14.037   7.197  -0.907  1.00 49.21           O  
ATOM      6  CG  MET B   1      11.500   3.542  -2.087  1.00 49.21           C  
ATOM      7  SD  MET B   1      10.009   2.947  -1.197  1.00 49.21           S  
ATOM      8  CE  MET B   1       9.584   1.505  -2.214  1.00 49.21           C  
ATOM      9  N   ASP B   2      13.093   7.604  -2.938  1.00 57.89           N  
ATOM     10  CA  ASP B   2      13.178   9.051  -2.760  1.00 57.89           C  
ATOM     11  C   ASP B   2      12.238   9.525  -1.654  1.00 57.89           C  
ATOM     12  CB  ASP B   2      12.855   9.772  -4.070  1.00 57.89           C  
ATOM     13  O   ASP B   2      11.212   8.893  -1.391  1.00 57.89           O  
ATOM     14  CG  ASP B   2      14.086  10.342  -4.753  1.00 57.89           C  
ATOM     15  OD1 ASP B   2      15.179  10.333  -4.146  1.00 57.89           O  
ATOM     16  OD2 ASP B   2      13.962  10.806  -5.907  1.00 57.89           O  
ATOM     17  N   PHE B   3      12.829  10.246  -0.775  1.00 60.25           N  
ATOM     18  CA  PHE B   3      12.089  10.869   0.315  1.00 60.25           C  
ATOM     19  C   PHE B   3      10.667  11.207  -0.120  1.00 60.25           C  
ATOM     20  CB  PHE B   3      12.804  12.135   0.799  1.00 60.25           C  
ATOM     21  O   PHE B   3       9.716  10.999   0.636  1.00 60.25           O  
ATOM     22  CG  PHE B   3      12.117  12.818   1.950  1.00 60.25           C  
ATOM     23  CD1 PHE B   3      11.360  13.965   1.745  1.00 60.25           C  
ATOM     24  CD2 PHE B   3      12.228  12.313   3.239  1.00 60.25           C  
ATOM     25  CE1 PHE B   3      10.723  14.599   2.809  1.00 60.25           C  
ATOM     26  CE2 PHE B   3      11.595  12.941   4.307  1.00 60.25           C  
ATOM     27  CZ  PHE B   3      10.843  14.085   4.090  1.00 60.25           C  
ATOM     28  N   SER B   4      10.467  11.606  -1.328  1.00 65.23           N  
ATOM     29  CA  SER B   4       9.155  12.001  -1.830  1.00 65.23           C  
ATOM     30  C   SER B   4       8.214  10.804  -1.919  1.00 65.23           C  
ATOM     31  CB  SER B   4       9.282  12.663  -3.202  1.00 65.23           C  
ATOM     32  O   SER B   4       7.039  10.903  -1.561  1.00 65.23           O  
ATOM     33  OG  SER B   4       9.758  11.737  -4.165  1.00 65.23           O  
ATOM     34  N   VAL B   5       8.781   9.755  -2.308  1.00 71.63           N  
ATOM     35  CA  VAL B   5       7.975   8.546  -2.437  1.00 71.63           C  
ATOM     36  C   VAL B   5       7.577   8.039  -1.053  1.00 71.63           C  
ATOM     37  CB  VAL B   5       8.729   7.442  -3.212  1.00 71.63           C  
ATOM     38  O   VAL B   5       6.444   7.597  -0.849  1.00 71.63           O  
ATOM     39  CG1 VAL B   5       7.920   6.146  -3.231  1.00 71.63           C  
ATOM     40  CG2 VAL B   5       9.036   7.904  -4.635  1.00 71.63           C  
ATOM     41  N   LYS B   6       8.484   8.219  -0.177  1.00 74.29           N  
ATOM     42  CA  LYS B   6       8.209   7.801   1.195  1.00 74.29           C  
ATOM     43  C   LYS B   6       7.049   8.594   1.790  1.00 74.29           C  
ATOM     44  CB  LYS B   6       9.456   7.963   2.066  1.00 74.29           C  
ATOM     45  O   LYS B   6       6.165   8.024   2.432  1.00 74.29           O  
ATOM     46  CG  LYS B   6       9.284   7.463   3.492  1.00 74.29           C  
ATOM     47  CD  LYS B   6      10.538   7.703   4.324  1.00 74.29           C  
ATOM     48  CE  LYS B   6      10.324   7.323   5.783  1.00 74.29           C  
ATOM     49  NZ  LYS B   6      11.469   7.752   6.641  1.00 74.29           N  
ATOM     50  N   VAL B   7       7.022   9.836   1.553  1.00 74.06           N  
ATOM     51  CA  VAL B   7       5.975  10.703   2.083  1.00 74.06           C  
ATOM     52  C   VAL B   7       4.629  10.323   1.470  1.00 74.06           C  
ATOM     53  CB  VAL B   7       6.282  12.194   1.812  1.00 74.06           C  
ATOM     54  O   VAL B   7       3.617  10.258   2.171  1.00 74.06           O  
ATOM     55  CG1 VAL B   7       5.104  13.072   2.229  1.00 74.06           C  
ATOM     56  CG2 VAL B   7       7.554  12.617   2.545  1.00 74.06           C  
ATOM     57  N   ASP B   8       4.676  10.014   0.242  1.00 80.77           N  
ATOM     58  CA  ASP B   8       3.449   9.669  -0.469  1.00 80.77           C  
ATOM     59  C   ASP B   8       2.887   8.336   0.020  1.00 80.77           C  
ATOM     60  CB  ASP B   8       3.700   9.612  -1.977  1.00 80.77           C  
ATOM     61  O   ASP B   8       1.674   8.190   0.184  1.00 80.77           O  
ATOM     62  CG  ASP B   8       3.895  10.984  -2.598  1.00 80.77           C  
ATOM     63  OD1 ASP B   8       3.504  11.996  -1.976  1.00 80.77           O  
ATOM     64  OD2 ASP B   8       4.441  11.054  -3.720  1.00 80.77           O  
ATOM     65  N   ILE B   9       3.789   7.406   0.254  1.00 85.56           N  
ATOM     66  CA  ILE B   9       3.352   6.099   0.733  1.00 85.56           C  
ATOM     67  C   ILE B   9       2.815   6.225   2.157  1.00 85.56           C  
ATOM     68  CB  ILE B   9       4.500   5.066   0.683  1.00 85.56           C  
ATOM     69  O   ILE B   9       1.801   5.612   2.502  1.00 85.56           O  
ATOM     70  CG1 ILE B   9       4.882   4.763  -0.770  1.00 85.56           C  
ATOM     71  CG2 ILE B   9       4.106   3.784   1.424  1.00 85.56           C  
ATOM     72  CD1 ILE B   9       6.070   3.821  -0.915  1.00 85.56           C  
ATOM     73  N   GLU B  10       3.462   7.035   2.900  1.00 84.70           N  
ATOM     74  CA  GLU B  10       3.011   7.250   4.272  1.00 84.70           C  
ATOM     75  C   GLU B  10       1.608   7.848   4.304  1.00 84.70           C  
ATOM     76  CB  GLU B  10       3.988   8.158   5.023  1.00 84.70           C  
ATOM     77  O   GLU B  10       0.786   7.473   5.144  1.00 84.70           O  
ATOM     78  CG  GLU B  10       4.450   7.594   6.359  1.00 84.70           C  
ATOM     79  CD  GLU B  10       5.541   8.424   7.016  1.00 84.70           C  
ATOM     80  OE1 GLU B  10       5.797   8.241   8.227  1.00 84.70           O  
ATOM     81  OE2 GLU B  10       6.145   9.265   6.313  1.00 84.70           O  
ATOM     82  N   LYS B  11       1.401   8.734   3.431  1.00 85.95           N  
ATOM     83  CA  LYS B  11       0.072   9.331   3.331  1.00 85.95           C  
ATOM     84  C   LYS B  11      -0.985   8.273   3.029  1.00 85.95           C  
ATOM     85  CB  LYS B  11       0.050  10.416   2.254  1.00 85.95           C  
ATOM     86  O   LYS B  11      -2.089   8.317   3.576  1.00 85.95           O  
ATOM     87  CG  LYS B  11       0.413  11.803   2.764  1.00 85.95           C  
ATOM     88  CD  LYS B  11       0.372  12.838   1.648  1.00 85.95           C  
ATOM     89  CE  LYS B  11       0.799  14.213   2.143  1.00 85.95           C  
ATOM     90  NZ  LYS B  11       0.818  15.219   1.039  1.00 85.95           N  
ATOM     91  N   GLU B  12      -0.633   7.292   2.190  1.00 89.40           N  
ATOM     92  CA  GLU B  12      -1.575   6.265   1.754  1.00 89.40           C  
ATOM     93  C   GLU B  12      -1.879   5.280   2.880  1.00 89.40           C  
ATOM     94  CB  GLU B  12      -1.030   5.518   0.534  1.00 89.40           C  
ATOM     95  O   GLU B  12      -2.927   4.632   2.879  1.00 89.40           O  
ATOM     96  CG  GLU B  12      -1.075   6.327  -0.754  1.00 89.40           C  
ATOM     97  CD  GLU B  12      -2.482   6.746  -1.150  1.00 89.40           C  
ATOM     98  OE1 GLU B  12      -2.645   7.832  -1.751  1.00 89.40           O  
ATOM     99  OE2 GLU B  12      -3.428   5.982  -0.856  1.00 89.40           O  
ATOM    100  N   VAL B  13      -0.962   5.208   3.861  1.00 92.25           N  
ATOM    101  CA  VAL B  13      -1.150   4.208   4.907  1.00 92.25           C  
ATOM    102  C   VAL B  13      -1.408   4.900   6.243  1.00 92.25           C  
ATOM    103  CB  VAL B  13       0.072   3.269   5.020  1.00 92.25           C  
ATOM    104  O   VAL B  13      -1.050   4.375   7.300  1.00 92.25           O  
ATOM    105  CG1 VAL B  13       0.218   2.419   3.759  1.00 92.25           C  
ATOM    106  CG2 VAL B  13       1.343   4.076   5.274  1.00 92.25           C  
ATOM    107  N   THR B  14      -1.885   6.125   6.224  1.00 92.43           N  
ATOM    108  CA  THR B  14      -2.257   6.908   7.397  1.00 92.43           C  
ATOM    109  C   THR B  14      -3.769   6.891   7.602  1.00 92.43           C  
ATOM    110  CB  THR B  14      -1.769   8.363   7.276  1.00 92.43           C  
ATOM    111  O   THR B  14      -4.532   7.017   6.642  1.00 92.43           O  
ATOM    112  CG2 THR B  14      -2.268   9.210   8.442  1.00 92.43           C  
ATOM    113  OG1 THR B  14      -0.336   8.381   7.265  1.00 92.43           O  
ATOM    114  N   CYS B  15      -4.177   6.614   8.802  1.00 95.58           N  
ATOM    115  CA  CYS B  15      -5.593   6.641   9.150  1.00 95.58           C  
ATOM    116  C   CYS B  15      -6.145   8.060   9.080  1.00 95.58           C  
ATOM    117  CB  CYS B  15      -5.812   6.067  10.549  1.00 95.58           C  
ATOM    118  O   CYS B  15      -5.638   8.962   9.750  1.00 95.58           O  
ATOM    119  SG  CYS B  15      -7.542   6.057  11.069  1.00 95.58           S  
ATOM    120  N   PRO B  16      -7.193   8.291   8.239  1.00 92.92           N  
ATOM    121  CA  PRO B  16      -7.768   9.633   8.119  1.00 92.92           C  
ATOM    122  C   PRO B  16      -8.418  10.114   9.415  1.00 92.92           C  
ATOM    123  CB  PRO B  16      -8.812   9.472   7.012  1.00 92.92           C  
ATOM    124  O   PRO B  16      -8.673  11.310   9.575  1.00 92.92           O  
ATOM    125  CG  PRO B  16      -8.382   8.256   6.256  1.00 92.92           C  
ATOM    126  CD  PRO B  16      -7.669   7.333   7.203  1.00 92.92           C  
ATOM    127  N   ILE B  17      -8.679   9.266  10.366  1.00 93.39           N  
ATOM    128  CA  ILE B  17      -9.358   9.636  11.603  1.00 93.39           C  
ATOM    129  C   ILE B  17      -8.329  10.049  12.653  1.00 93.39           C  
ATOM    130  CB  ILE B  17     -10.232   8.478  12.137  1.00 93.39           C  
ATOM    131  O   ILE B  17      -8.374  11.169  13.169  1.00 93.39           O  
ATOM    132  CG1 ILE B  17     -11.362   8.164  11.150  1.00 93.39           C  
ATOM    133  CG2 ILE B  17     -10.792   8.818  13.521  1.00 93.39           C  
ATOM    134  CD1 ILE B  17     -12.208   6.961  11.541  1.00 93.39           C  
ATOM    135  N   CYS B  18      -7.369   9.224  12.965  1.00 93.39           N  
ATOM    136  CA  CYS B  18      -6.418   9.534  14.026  1.00 93.39           C  
ATOM    137  C   CYS B  18      -5.151  10.163  13.457  1.00 93.39           C  
ATOM    138  CB  CYS B  18      -6.063   8.272  14.813  1.00 93.39           C  
ATOM    139  O   CYS B  18      -4.318  10.677  14.206  1.00 93.39           O  
ATOM    140  SG  CYS B  18      -5.139   7.052  13.853  1.00 93.39           S  
ATOM    141  N   LEU B  19      -4.912  10.076  12.154  1.00 88.35           N  
ATOM    142  CA  LEU B  19      -3.826  10.712  11.418  1.00 88.35           C  
ATOM    143  C   LEU B  19      -2.487  10.064  11.756  1.00 88.35           C  
ATOM    144  CB  LEU B  19      -3.773  12.210  11.728  1.00 88.35           C  
ATOM    145  O   LEU B  19      -1.437  10.699  11.636  1.00 88.35           O  
ATOM    146  CG  LEU B  19      -5.002  13.029  11.329  1.00 88.35           C  
ATOM    147  CD1 LEU B  19      -4.808  14.494  11.706  1.00 88.35           C  
ATOM    148  CD2 LEU B  19      -5.277  12.888   9.835  1.00 88.35           C  
ATOM    149  N   GLU B  20      -2.536   8.848  12.243  1.00 88.72           N  
ATOM    150  CA  GLU B  20      -1.357   8.016  12.462  1.00 88.72           C  
ATOM    151  C   GLU B  20      -1.300   6.863  11.463  1.00 88.72           C  
ATOM    152  CB  GLU B  20      -1.341   7.472  13.893  1.00 88.72           C  
ATOM    153  O   GLU B  20      -2.275   6.599  10.756  1.00 88.72           O  
ATOM    154  CG  GLU B  20      -1.360   8.555  14.963  1.00 88.72           C  
ATOM    155  CD  GLU B  20      -0.069   9.354  15.030  1.00 88.72           C  
ATOM    156  OE1 GLU B  20      -0.123  10.573  15.310  1.00 88.72           O  
ATOM    157  OE2 GLU B  20       1.007   8.757  14.800  1.00 88.72           O  
ATOM    158  N   LEU B  21      -0.109   6.241  11.416  1.00 91.35           N  
ATOM    159  CA  LEU B  21      -0.031   5.056  10.568  1.00 91.35           C  
ATOM    160  C   LEU B  21      -1.093   4.035  10.963  1.00 91.35           C  
ATOM    161  CB  LEU B  21       1.360   4.424  10.658  1.00 91.35           C  
ATOM    162  O   LEU B  21      -1.357   3.835  12.151  1.00 91.35           O  
ATOM    163  CG  LEU B  21       2.501   5.200   9.998  1.00 91.35           C  
ATOM    164  CD1 LEU B  21       3.834   4.505  10.256  1.00 91.35           C  
ATOM    165  CD2 LEU B  21       2.251   5.350   8.501  1.00 91.35           C  
ATOM    166  N   LEU B  22      -1.685   3.453   9.961  1.00 96.48           N  
ATOM    167  CA  LEU B  22      -2.797   2.528  10.153  1.00 96.48           C  
ATOM    168  C   LEU B  22      -2.408   1.400  11.103  1.00 96.48           C  
ATOM    169  CB  LEU B  22      -3.250   1.948   8.811  1.00 96.48           C  
ATOM    170  O   LEU B  22      -1.285   0.894  11.045  1.00 96.48           O  
ATOM    171  CG  LEU B  22      -4.051   2.883   7.904  1.00 96.48           C  
ATOM    172  CD1 LEU B  22      -4.016   2.383   6.463  1.00 96.48           C  
ATOM    173  CD2 LEU B  22      -5.489   3.004   8.398  1.00 96.48           C  
ATOM    174  N   THR B  23      -3.291   1.096  12.062  1.00 96.65           N  
ATOM    175  CA  THR B  23      -3.187  -0.065  12.939  1.00 96.65           C  
ATOM    176  C   THR B  23      -4.364  -1.013  12.723  1.00 96.65           C  
ATOM    177  CB  THR B  23      -3.127   0.355  14.419  1.00 96.65           C  
ATOM    178  O   THR B  23      -5.522  -0.611  12.852  1.00 96.65           O  
ATOM    179  CG2 THR B  23      -2.833  -0.841  15.319  1.00 96.65           C  
ATOM    180  OG1 THR B  23      -2.094   1.334  14.590  1.00 96.65           O  
ATOM    181  N   GLU B  24      -4.033  -2.274  12.416  1.00 96.33           N  
ATOM    182  CA  GLU B  24      -5.088  -3.226  12.087  1.00 96.33           C  
ATOM    183  C   GLU B  24      -6.106  -2.613  11.129  1.00 96.33           C  
ATOM    184  CB  GLU B  24      -5.789  -3.714  13.358  1.00 96.33           C  
ATOM    185  O   GLU B  24      -7.289  -2.505  11.459  1.00 96.33           O  
ATOM    186  CG  GLU B  24      -4.871  -4.453  14.321  1.00 96.33           C  
ATOM    187  CD  GLU B  24      -5.613  -5.095  15.483  1.00 96.33           C  
ATOM    188  OE1 GLU B  24      -5.622  -6.343  15.582  1.00 96.33           O  
ATOM    189  OE2 GLU B  24      -6.190  -4.344  16.300  1.00 96.33           O  
ATOM    190  N   PRO B  25      -5.689  -2.258   9.949  1.00 96.66           N  
ATOM    191  CA  PRO B  25      -6.508  -1.535   8.973  1.00 96.66           C  
ATOM    192  C   PRO B  25      -7.752  -2.314   8.553  1.00 96.66           C  
ATOM    193  CB  PRO B  25      -5.558  -1.343   7.789  1.00 96.66           C  
ATOM    194  O   PRO B  25      -7.673  -3.518   8.297  1.00 96.66           O  
ATOM    195  CG  PRO B  25      -4.527  -2.413   7.949  1.00 96.66           C  
ATOM    196  CD  PRO B  25      -4.438  -2.776   9.403  1.00 96.66           C  
ATOM    197  N   LEU B  26      -8.874  -1.646   8.502  1.00 95.18           N  
ATOM    198  CA  LEU B  26     -10.131  -2.152   7.962  1.00 95.18           C  
ATOM    199  C   LEU B  26     -10.611  -1.286   6.802  1.00 95.18           C  
ATOM    200  CB  LEU B  26     -11.202  -2.202   9.054  1.00 95.18           C  
ATOM    201  O   LEU B  26     -10.509  -0.058   6.854  1.00 95.18           O  
ATOM    202  CG  LEU B  26     -10.949  -3.174  10.208  1.00 95.18           C  
ATOM    203  CD1 LEU B  26     -12.089  -3.106  11.218  1.00 95.18           C  
ATOM    204  CD2 LEU B  26     -10.777  -4.595   9.683  1.00 95.18           C  
ATOM    205  N   SER B  27     -11.109  -1.899   5.733  1.00 93.45           N  
ATOM    206  CA  SER B  27     -11.565  -1.168   4.555  1.00 93.45           C  
ATOM    207  C   SER B  27     -13.080  -1.253   4.404  1.00 93.45           C  
ATOM    208  CB  SER B  27     -10.887  -1.707   3.294  1.00 93.45           C  
ATOM    209  O   SER B  27     -13.681  -2.290   4.692  1.00 93.45           O  
ATOM    210  OG  SER B  27      -9.488  -1.488   3.343  1.00 93.45           O  
ATOM    211  N   LEU B  28     -13.624  -0.099   4.020  1.00 90.51           N  
ATOM    212  CA  LEU B  28     -15.033  -0.028   3.649  1.00 90.51           C  
ATOM    213  C   LEU B  28     -15.227  -0.383   2.178  1.00 90.51           C  
ATOM    214  CB  LEU B  28     -15.591   1.370   3.926  1.00 90.51           C  
ATOM    215  O   LEU B  28     -14.257  -0.449   1.419  1.00 90.51           O  
ATOM    216  CG  LEU B  28     -15.482   1.871   5.367  1.00 90.51           C  
ATOM    217  CD1 LEU B  28     -15.936   3.324   5.459  1.00 90.51           C  
ATOM    218  CD2 LEU B  28     -16.301   0.989   6.303  1.00 90.51           C  
ATOM    219  N   ASP B  29     -16.431  -0.573   1.797  1.00 87.97           N  
ATOM    220  CA  ASP B  29     -16.740  -0.905   0.410  1.00 87.97           C  
ATOM    221  C   ASP B  29     -16.368   0.243  -0.526  1.00 87.97           C  
ATOM    222  CB  ASP B  29     -18.223  -1.248   0.258  1.00 87.97           C  
ATOM    223  O   ASP B  29     -16.067   0.022  -1.700  1.00 87.97           O  
ATOM    224  CG  ASP B  29     -18.601  -2.556   0.930  1.00 87.97           C  
ATOM    225  OD1 ASP B  29     -17.738  -3.452   1.050  1.00 87.97           O  
ATOM    226  OD2 ASP B  29     -19.774  -2.694   1.340  1.00 87.97           O  
ATOM    227  N   CYS B  30     -16.386   1.458   0.034  1.00 89.52           N  
ATOM    228  CA  CYS B  30     -16.050   2.621  -0.780  1.00 89.52           C  
ATOM    229  C   CYS B  30     -14.558   2.657  -1.089  1.00 89.52           C  
ATOM    230  CB  CYS B  30     -16.464   3.910  -0.070  1.00 89.52           C  
ATOM    231  O   CYS B  30     -14.121   3.393  -1.976  1.00 89.52           O  
ATOM    232  SG  CYS B  30     -15.449   4.306   1.371  1.00 89.52           S  
ATOM    233  N   GLY B  31     -13.822   1.899  -0.366  1.00 88.16           N  
ATOM    234  CA  GLY B  31     -12.404   1.801  -0.676  1.00 88.16           C  
ATOM    235  C   GLY B  31     -11.521   2.491   0.347  1.00 88.16           C  
ATOM    236  O   GLY B  31     -10.305   2.287   0.363  1.00 88.16           O  
ATOM    237  N   HIS B  32     -12.082   3.174   1.297  1.00 93.06           N  
ATOM    238  CA  HIS B  32     -11.294   3.855   2.318  1.00 93.06           C  
ATOM    239  C   HIS B  32     -11.010   2.935   3.500  1.00 93.06           C  
ATOM    240  CB  HIS B  32     -12.013   5.118   2.796  1.00 93.06           C  
ATOM    241  O   HIS B  32     -11.839   2.091   3.848  1.00 93.06           O  
ATOM    242  CG  HIS B  32     -12.118   6.182   1.751  1.00 93.06           C  
ATOM    243  CD2 HIS B  32     -11.167   6.935   1.150  1.00 93.06           C  
ATOM    244  ND1 HIS B  32     -13.323   6.576   1.209  1.00 93.06           N  
ATOM    245  CE1 HIS B  32     -13.106   7.529   0.317  1.00 93.06           C  
ATOM    246  NE2 HIS B  32     -11.807   7.765   0.262  1.00 93.06           N  
ATOM    247  N   SER B  33      -9.815   3.117   4.100  1.00 95.91           N  
ATOM    248  CA  SER B  33      -9.389   2.269   5.208  1.00 95.91           C  
ATOM    249  C   SER B  33      -9.089   3.096   6.453  1.00 95.91           C  
ATOM    250  CB  SER B  33      -8.154   1.456   4.816  1.00 95.91           C  
ATOM    251  O   SER B  33      -8.701   4.261   6.353  1.00 95.91           O  
ATOM    252  OG  SER B  33      -8.439   0.604   3.720  1.00 95.91           O  
ATOM    253  N   PHE B  34      -9.322   2.497   7.554  1.00 97.15           N  
ATOM    254  CA  PHE B  34      -9.131   3.118   8.859  1.00 97.15           C  
ATOM    255  C   PHE B  34      -8.584   2.111   9.863  1.00 97.15           C  
ATOM    256  CB  PHE B  34     -10.448   3.709   9.373  1.00 97.15           C  
ATOM    257  O   PHE B  34      -8.609   0.904   9.616  1.00 97.15           O  
ATOM    258  CG  PHE B  34     -11.143   4.598   8.378  1.00 97.15           C  
ATOM    259  CD1 PHE B  34     -10.886   5.963   8.346  1.00 97.15           C  
ATOM    260  CD2 PHE B  34     -12.055   4.069   7.473  1.00 97.15           C  
ATOM    261  CE1 PHE B  34     -11.528   6.789   7.426  1.00 97.15           C  
ATOM    262  CE2 PHE B  34     -12.701   4.888   6.551  1.00 97.15           C  
ATOM    263  CZ  PHE B  34     -12.436   6.248   6.530  1.00 97.15           C  
ATOM    264  N   CYS B  35      -8.063   2.638  10.928  1.00 98.15           N  
ATOM    265  CA  CYS B  35      -7.760   1.747  12.042  1.00 98.15           C  
ATOM    266  C   CYS B  35      -9.021   1.060  12.550  1.00 98.15           C  
ATOM    267  CB  CYS B  35      -7.094   2.519  13.181  1.00 98.15           C  
ATOM    268  O   CYS B  35     -10.091   1.670  12.592  1.00 98.15           O  
ATOM    269  SG  CYS B  35      -5.524   3.284  12.721  1.00 98.15           S  
ATOM    270  N   GLN B  36      -8.872  -0.134  12.913  1.00 97.32           N  
ATOM    271  CA  GLN B  36     -10.004  -0.846  13.497  1.00 97.32           C  
ATOM    272  C   GLN B  36     -10.596  -0.070  14.670  1.00 97.32           C  
ATOM    273  CB  GLN B  36      -9.583  -2.244  13.952  1.00 97.32           C  
ATOM    274  O   GLN B  36     -11.814   0.102  14.756  1.00 97.32           O  
ATOM    275  CG  GLN B  36     -10.719  -3.064  14.550  1.00 97.32           C  
ATOM    276  CD  GLN B  36     -10.283  -4.458  14.961  1.00 97.32           C  
ATOM    277  NE2 GLN B  36     -11.074  -5.099  15.814  1.00 97.32           N  
ATOM    278  OE1 GLN B  36      -9.243  -4.955  14.515  1.00 97.32           O  
ATOM    279  N   ALA B  37      -9.695   0.426  15.552  1.00 97.49           N  
ATOM    280  CA  ALA B  37     -10.138   1.157  16.737  1.00 97.49           C  
ATOM    281  C   ALA B  37     -10.864   2.442  16.349  1.00 97.49           C  
ATOM    282  CB  ALA B  37      -8.950   1.473  17.643  1.00 97.49           C  
ATOM    283  O   ALA B  37     -11.892   2.783  16.939  1.00 97.49           O  
ATOM    284  N   CYS B  38     -10.384   3.155  15.329  1.00 97.40           N  
ATOM    285  CA  CYS B  38     -10.957   4.427  14.901  1.00 97.40           C  
ATOM    286  C   CYS B  38     -12.331   4.223  14.275  1.00 97.40           C  
ATOM    287  CB  CYS B  38     -10.031   5.124  13.906  1.00 97.40           C  
ATOM    288  O   CYS B  38     -13.285   4.924  14.618  1.00 97.40           O  
ATOM    289  SG  CYS B  38      -8.503   5.743  14.643  1.00 97.40           S  
ATOM    290  N   ILE B  39     -12.421   3.294  13.396  1.00 96.74           N  
ATOM    291  CA  ILE B  39     -13.675   3.092  12.678  1.00 96.74           C  
ATOM    292  C   ILE B  39     -14.726   2.517  13.625  1.00 96.74           C  
ATOM    293  CB  ILE B  39     -13.486   2.161  11.459  1.00 96.74           C  
ATOM    294  O   ILE B  39     -15.908   2.856  13.531  1.00 96.74           O  
ATOM    295  CG1 ILE B  39     -14.698   2.251  10.525  1.00 96.74           C  
ATOM    296  CG2 ILE B  39     -13.250   0.718  11.914  1.00 96.74           C  
ATOM    297  CD1 ILE B  39     -14.917   3.633   9.927  1.00 96.74           C  
ATOM    298  N   THR B  40     -14.321   1.607  14.490  1.00 95.59           N  
ATOM    299  CA  THR B  40     -15.233   1.047  15.482  1.00 95.59           C  
ATOM    300  C   THR B  40     -15.796   2.145  16.380  1.00 95.59           C  
ATOM    301  CB  THR B  40     -14.532  -0.017  16.347  1.00 95.59           C  
ATOM    302  O   THR B  40     -16.991   2.154  16.683  1.00 95.59           O  
ATOM    303  CG2 THR B  40     -15.493  -0.614  17.370  1.00 95.59           C  
ATOM    304  OG1 THR B  40     -14.041  -1.065  15.501  1.00 95.59           O  
ATOM    305  N   ALA B  41     -14.962   3.045  16.841  1.00 94.97           N  
ATOM    306  CA  ALA B  41     -15.390   4.170  17.668  1.00 94.97           C  
ATOM    307  C   ALA B  41     -16.392   5.048  16.924  1.00 94.97           C  
ATOM    308  CB  ALA B  41     -14.185   4.998  18.107  1.00 94.97           C  
ATOM    309  O   ALA B  41     -17.378   5.507  17.506  1.00 94.97           O  
ATOM    310  N   LYS B  42     -16.159   5.261  15.641  1.00 92.86           N  
ATOM    311  CA  LYS B  42     -17.061   6.065  14.821  1.00 92.86           C  
ATOM    312  C   LYS B  42     -18.426   5.396  14.688  1.00 92.86           C  
ATOM    313  CB  LYS B  42     -16.458   6.306  13.437  1.00 92.86           C  
ATOM    314  O   LYS B  42     -19.458   6.071  14.696  1.00 92.86           O  
ATOM    315  CG  LYS B  42     -17.104   7.451  12.671  1.00 92.86           C  
ATOM    316  CD  LYS B  42     -16.765   8.800  13.291  1.00 92.86           C  
ATOM    317  CE  LYS B  42     -17.368   9.950  12.496  1.00 92.86           C  
ATOM    318  NZ  LYS B  42     -17.127  11.267  13.157  1.00 92.86           N  
ATOM    319  N   ILE B  43     -18.406   4.090  14.500  1.00 92.83           N  
ATOM    320  CA  ILE B  43     -19.638   3.322  14.356  1.00 92.83           C  
ATOM    321  C   ILE B  43     -20.448   3.398  15.648  1.00 92.83           C  
ATOM    322  CB  ILE B  43     -19.347   1.849  13.992  1.00 92.83           C  
ATOM    323  O   ILE B  43     -21.671   3.551  15.613  1.00 92.83           O  
ATOM    324  CG1 ILE B  43     -18.766   1.753  12.576  1.00 92.83           C  
ATOM    325  CG2 ILE B  43     -20.614   0.999  14.123  1.00 92.83           C  
ATOM    326  CD1 ILE B  43     -18.233   0.373  12.218  1.00 92.83           C  
ATOM    327  N   LYS B  44     -19.799   3.233  16.791  1.00 91.61           N  
ATOM    328  CA  LYS B  44     -20.465   3.303  18.089  1.00 91.61           C  
ATOM    329  C   LYS B  44     -21.112   4.668  18.302  1.00 91.61           C  
ATOM    330  CB  LYS B  44     -19.475   3.011  19.217  1.00 91.61           C  
ATOM    331  O   LYS B  44     -22.230   4.758  18.814  1.00 91.61           O  
ATOM    332  CG  LYS B  44     -19.082   1.545  19.331  1.00 91.61           C  
ATOM    333  CD  LYS B  44     -18.123   1.312  20.492  1.00 91.61           C  
ATOM    334  CE  LYS B  44     -17.630  -0.128  20.531  1.00 91.61           C  
ATOM    335  NZ  LYS B  44     -16.635  -0.344  21.624  1.00 91.61           N  
ATOM    336  N   GLU B  45     -20.481   5.679  17.877  1.00 87.49           N  
ATOM    337  CA  GLU B  45     -21.003   7.038  17.995  1.00 87.49           C  
ATOM    338  C   GLU B  45     -22.237   7.233  17.119  1.00 87.49           C  
ATOM    339  CB  GLU B  45     -19.927   8.061  17.623  1.00 87.49           C  
ATOM    340  O   GLU B  45     -23.172   7.939  17.503  1.00 87.49           O  
ATOM    341  CG  GLU B  45     -20.330   9.503  17.895  1.00 87.49           C  
ATOM    342  CD  GLU B  45     -19.230  10.504  17.579  1.00 87.49           C  
ATOM    343  OE1 GLU B  45     -19.439  11.721  17.783  1.00 87.49           O  
ATOM    344  OE2 GLU B  45     -18.149  10.067  17.124  1.00 87.49           O  
ATOM    345  N   SER B  46     -22.266   6.667  15.958  1.00 84.80           N  
ATOM    346  CA  SER B  46     -23.367   6.785  15.008  1.00 84.80           C  
ATOM    347  C   SER B  46     -24.610   6.059  15.511  1.00 84.80           C  
ATOM    348  CB  SER B  46     -22.959   6.231  13.643  1.00 84.80           C  
ATOM    349  O   SER B  46     -25.736   6.485  15.242  1.00 84.80           O  
ATOM    350  OG  SER B  46     -22.805   4.823  13.697  1.00 84.80           O  
ATOM    351  N   VAL B  47     -24.410   4.898  16.058  1.00 79.19           N  
ATOM    352  CA  VAL B  47     -25.521   4.130  16.611  1.00 79.19           C  
ATOM    353  C   VAL B  47     -26.260   4.966  17.653  1.00 79.19           C  
ATOM    354  CB  VAL B  47     -25.037   2.804  17.238  1.00 79.19           C  
ATOM    355  O   VAL B  47     -27.491   4.927  17.730  1.00 79.19           O  
ATOM    356  CG1 VAL B  47     -26.188   2.087  17.942  1.00 79.19           C  
ATOM    357  CG2 VAL B  47     -24.416   1.904  16.171  1.00 79.19           C  
ATOM    358  N   ILE B  48     -25.585   5.825  18.324  1.00 71.23           N  
ATOM    359  CA  ILE B  48     -26.157   6.650  19.382  1.00 71.23           C  
ATOM    360  C   ILE B  48     -26.875   7.850  18.769  1.00 71.23           C  
ATOM    361  CB  ILE B  48     -25.074   7.125  20.376  1.00 71.23           C  
ATOM    362  O   ILE B  48     -27.956   8.232  19.223  1.00 71.23           O  
ATOM    363  CG1 ILE B  48     -24.373   5.922  21.018  1.00 71.23           C  
ATOM    364  CG2 ILE B  48     -25.684   8.037  21.444  1.00 71.23           C  
ATOM    365  CD1 ILE B  48     -23.142   6.287  21.836  1.00 71.23           C  
ATOM    366  N   ILE B  49     -26.369   8.238  17.534  1.00 68.53           N  
ATOM    367  CA  ILE B  49     -26.850   9.501  16.985  1.00 68.53           C  
ATOM    368  C   ILE B  49     -27.833   9.229  15.849  1.00 68.53           C  
ATOM    369  CB  ILE B  49     -25.682  10.380  16.483  1.00 68.53           C  
ATOM    370  O   ILE B  49     -28.826   9.944  15.694  1.00 68.53           O  
ATOM    371  CG1 ILE B  49     -24.710  10.681  17.629  1.00 68.53           C  
ATOM    372  CG2 ILE B  49     -26.211  11.675  15.858  1.00 68.53           C  
ATOM    373  CD1 ILE B  49     -23.384  11.277  17.176  1.00 68.53           C  
ATOM    374  N   SER B  50     -27.498   8.372  14.893  1.00 66.53           N  
ATOM    375  CA  SER B  50     -28.205   8.306  13.618  1.00 66.53           C  
ATOM    376  C   SER B  50     -28.828   6.931  13.402  1.00 66.53           C  
ATOM    377  CB  SER B  50     -27.259   8.634  12.462  1.00 66.53           C  
ATOM    378  O   SER B  50     -29.059   6.521  12.262  1.00 66.53           O  
ATOM    379  OG  SER B  50     -26.090   7.835  12.526  1.00 66.53           O  
ATOM    380  N   ARG B  51     -29.548   6.314  14.353  1.00 65.92           N  
ATOM    381  CA  ARG B  51     -30.300   5.069  14.240  1.00 65.92           C  
ATOM    382  C   ARG B  51     -29.491   4.006  13.504  1.00 65.92           C  
ATOM    383  CB  ARG B  51     -31.630   5.307  13.520  1.00 65.92           C  
ATOM    384  O   ARG B  51     -30.034   3.263  12.683  1.00 65.92           O  
ATOM    385  CG  ARG B  51     -32.836   4.740  14.252  1.00 65.92           C  
ATOM    386  CD  ARG B  51     -34.134   5.037  13.515  1.00 65.92           C  
ATOM    387  NE  ARG B  51     -35.298   4.574  14.264  1.00 65.92           N  
ATOM    388  NH1 ARG B  51     -36.832   5.141  12.633  1.00 65.92           N  
ATOM    389  NH2 ARG B  51     -37.537   4.183  14.593  1.00 65.92           N  
ATOM    390  CZ  ARG B  51     -36.553   4.634  13.828  1.00 65.92           C  
ATOM    391  N   GLY B  52     -28.173   3.991  13.546  1.00 65.12           N  
ATOM    392  CA  GLY B  52     -27.382   2.848  13.117  1.00 65.12           C  
ATOM    393  C   GLY B  52     -26.804   3.012  11.724  1.00 65.12           C  
ATOM    394  O   GLY B  52     -26.296   2.052  11.140  1.00 65.12           O  
ATOM    395  N   GLU B  53     -27.069   4.259  11.043  1.00 79.31           N  
ATOM    396  CA  GLU B  53     -26.475   4.423   9.720  1.00 79.31           C  
ATOM    397  C   GLU B  53     -25.062   4.991   9.816  1.00 79.31           C  
ATOM    398  CB  GLU B  53     -27.347   5.329   8.847  1.00 79.31           C  
ATOM    399  O   GLU B  53     -24.815   5.933  10.573  1.00 79.31           O  
ATOM    400  CG  GLU B  53     -28.711   4.739   8.519  1.00 79.31           C  
ATOM    401  CD  GLU B  53     -29.539   5.618   7.595  1.00 79.31           C  
ATOM    402  OE1 GLU B  53     -30.398   5.083   6.858  1.00 79.31           O  
ATOM    403  OE2 GLU B  53     -29.326   6.851   7.608  1.00 79.31           O  
ATOM    404  N   SER B  54     -24.105   4.203   9.369  1.00 89.26           N  
ATOM    405  CA  SER B  54     -22.718   4.656   9.404  1.00 89.26           C  
ATOM    406  C   SER B  54     -22.258   5.133   8.031  1.00 89.26           C  
ATOM    407  CB  SER B  54     -21.801   3.538   9.899  1.00 89.26           C  
ATOM    408  O   SER B  54     -22.698   4.609   7.006  1.00 89.26           O  
ATOM    409  OG  SER B  54     -22.207   3.081  11.177  1.00 89.26           O  
ATOM    410  N   SER B  55     -21.517   6.231   8.030  1.00 93.01           N  
ATOM    411  CA  SER B  55     -20.978   6.780   6.790  1.00 93.01           C  
ATOM    412  C   SER B  55     -19.458   6.880   6.844  1.00 93.01           C  
ATOM    413  CB  SER B  55     -21.578   8.158   6.508  1.00 93.01           C  
ATOM    414  O   SER B  55     -18.878   7.028   7.921  1.00 93.01           O  
ATOM    415  OG  SER B  55     -21.323   9.047   7.582  1.00 93.01           O  
ATOM    416  N   CYS B  56     -18.848   6.755   5.703  1.00 95.07           N  
ATOM    417  CA  CYS B  56     -17.397   6.864   5.599  1.00 95.07           C  
ATOM    418  C   CYS B  56     -16.925   8.259   5.994  1.00 95.07           C  
ATOM    419  CB  CYS B  56     -16.936   6.544   4.178  1.00 95.07           C  
ATOM    420  O   CYS B  56     -17.442   9.259   5.492  1.00 95.07           O  
ATOM    421  SG  CYS B  56     -15.175   6.838   3.899  1.00 95.07           S  
ATOM    422  N   PRO B  57     -15.914   8.374   6.871  1.00 92.98           N  
ATOM    423  CA  PRO B  57     -15.397   9.665   7.332  1.00 92.98           C  
ATOM    424  C   PRO B  57     -14.733  10.467   6.214  1.00 92.98           C  
ATOM    425  CB  PRO B  57     -14.376   9.274   8.403  1.00 92.98           C  
ATOM    426  O   PRO B  57     -14.533  11.676   6.353  1.00 92.98           O  
ATOM    427  CG  PRO B  57     -14.828   7.935   8.891  1.00 92.98           C  
ATOM    428  CD  PRO B  57     -15.437   7.189   7.739  1.00 92.98           C  
ATOM    429  N   VAL B  58     -14.508   9.866   5.119  1.00 89.93           N  
ATOM    430  CA  VAL B  58     -13.774  10.530   4.047  1.00 89.93           C  
ATOM    431  C   VAL B  58     -14.734  10.917   2.925  1.00 89.93           C  
ATOM    432  CB  VAL B  58     -12.642   9.635   3.495  1.00 89.93           C  
ATOM    433  O   VAL B  58     -14.842  12.094   2.570  1.00 89.93           O  
ATOM    434  CG1 VAL B  58     -11.943  10.312   2.317  1.00 89.93           C  
ATOM    435  CG2 VAL B  58     -11.637   9.305   4.598  1.00 89.93           C  
ATOM    436  N   CYS B  59     -15.598  10.026   2.462  1.00 92.03           N  
ATOM    437  CA  CYS B  59     -16.405  10.309   1.280  1.00 92.03           C  
ATOM    438  C   CYS B  59     -17.885  10.380   1.635  1.00 92.03           C  
ATOM    439  CB  CYS B  59     -16.178   9.242   0.209  1.00 92.03           C  
ATOM    440  O   CYS B  59     -18.715  10.716   0.788  1.00 92.03           O  
ATOM    441  SG  CYS B  59     -16.834   7.618   0.649  1.00 92.03           S  
ATOM    442  N   GLN B  60     -18.243   9.929   2.814  1.00 92.47           N  
ATOM    443  CA  GLN B  60     -19.591  10.053   3.357  1.00 92.47           C  
ATOM    444  C   GLN B  60     -20.523   9.001   2.763  1.00 92.47           C  
ATOM    445  CB  GLN B  60     -20.148  11.454   3.098  1.00 92.47           C  
ATOM    446  O   GLN B  60     -21.739   9.063   2.954  1.00 92.47           O  
ATOM    447  CG  GLN B  60     -19.366  12.564   3.788  1.00 92.47           C  
ATOM    448  CD  GLN B  60     -19.398  12.452   5.300  1.00 92.47           C  
ATOM    449  NE2 GLN B  60     -18.235  12.586   5.929  1.00 92.47           N  
ATOM    450  OE1 GLN B  60     -20.459  12.247   5.899  1.00 92.47           O  
ATOM    451  N   THR B  61     -20.003   8.039   2.050  1.00 91.51           N  
ATOM    452  CA  THR B  61     -20.814   6.935   1.549  1.00 91.51           C  
ATOM    453  C   THR B  61     -21.306   6.060   2.698  1.00 91.51           C  
ATOM    454  CB  THR B  61     -20.025   6.074   0.546  1.00 91.51           C  
ATOM    455  O   THR B  61     -20.548   5.751   3.619  1.00 91.51           O  
ATOM    456  CG2 THR B  61     -20.882   4.933   0.006  1.00 91.51           C  
ATOM    457  OG1 THR B  61     -19.598   6.895  -0.549  1.00 91.51           O  
ATOM    458  N   ARG B  62     -22.512   5.775   2.603  1.00 91.53           N  
ATOM    459  CA  ARG B  62     -23.089   4.906   3.623  1.00 91.53           C  
ATOM    460  C   ARG B  62     -22.519   3.495   3.528  1.00 91.53           C  
ATOM    461  CB  ARG B  62     -24.614   4.864   3.494  1.00 91.53           C  
ATOM    462  O   ARG B  62     -22.258   2.998   2.430  1.00 91.53           O  
ATOM    463  CG  ARG B  62     -25.295   6.187   3.808  1.00 91.53           C  
ATOM    464  CD  ARG B  62     -26.809   6.082   3.694  1.00 91.53           C  
ATOM    465  NE  ARG B  62     -27.456   7.375   3.901  1.00 91.53           N  
ATOM    466  NH1 ARG B  62     -29.599   6.594   3.534  1.00 91.53           N  
ATOM    467  NH2 ARG B  62     -29.248   8.805   4.027  1.00 91.53           N  
ATOM    468  CZ  ARG B  62     -28.766   7.589   3.820  1.00 91.53           C  
ATOM    469  N   PHE B  63     -22.279   2.958   4.693  1.00 91.47           N  
ATOM    470  CA  PHE B  63     -21.790   1.584   4.686  1.00 91.47           C  
ATOM    471  C   PHE B  63     -22.383   0.792   5.845  1.00 91.47           C  
ATOM    472  CB  PHE B  63     -20.260   1.556   4.759  1.00 91.47           C  
ATOM    473  O   PHE B  63     -22.901   1.374   6.801  1.00 91.47           O  
ATOM    474  CG  PHE B  63     -19.709   1.954   6.101  1.00 91.47           C  
ATOM    475  CD1 PHE B  63     -19.452   3.288   6.395  1.00 91.47           C  
ATOM    476  CD2 PHE B  63     -19.448   0.994   7.070  1.00 91.47           C  
ATOM    477  CE1 PHE B  63     -18.942   3.660   7.636  1.00 91.47           C  
ATOM    478  CE2 PHE B  63     -18.938   1.358   8.313  1.00 91.47           C  
ATOM    479  CZ  PHE B  63     -18.685   2.691   8.594  1.00 91.47           C  
ATOM    480  N   GLN B  64     -22.265  -0.558   5.673  1.00 88.11           N  
ATOM    481  CA  GLN B  64     -22.683  -1.467   6.735  1.00 88.11           C  
ATOM    482  C   GLN B  64     -21.483  -1.977   7.527  1.00 88.11           C  
ATOM    483  CB  GLN B  64     -23.469  -2.644   6.156  1.00 88.11           C  
ATOM    484  O   GLN B  64     -20.567  -2.575   6.960  1.00 88.11           O  
ATOM    485  CG  GLN B  64     -24.765  -2.240   5.468  1.00 88.11           C  
ATOM    486  CD  GLN B  64     -25.776  -1.640   6.426  1.00 88.11           C  
ATOM    487  NE2 GLN B  64     -26.866  -2.361   6.667  1.00 88.11           N  
ATOM    488  OE1 GLN B  64     -25.580  -0.537   6.947  1.00 88.11           O  
ATOM    489  N   PRO B  65     -21.569  -1.834   8.832  1.00 88.30           N  
ATOM    490  CA  PRO B  65     -20.453  -2.254   9.683  1.00 88.30           C  
ATOM    491  C   PRO B  65     -20.056  -3.711   9.459  1.00 88.30           C  
ATOM    492  CB  PRO B  65     -20.994  -2.048  11.100  1.00 88.30           C  
ATOM    493  O   PRO B  65     -18.878  -4.058   9.573  1.00 88.30           O  
ATOM    494  CG  PRO B  65     -22.008  -0.958  10.967  1.00 88.30           C  
ATOM    495  CD  PRO B  65     -22.674  -1.087   9.628  1.00 88.30           C  
ATOM    496  N   GLY B  66     -20.972  -4.507   9.091  1.00 84.65           N  
ATOM    497  CA  GLY B  66     -20.718  -5.919   8.851  1.00 84.65           C  
ATOM    498  C   GLY B  66     -19.894  -6.173   7.603  1.00 84.65           C  
ATOM    499  O   GLY B  66     -19.366  -7.271   7.415  1.00 84.65           O  
ATOM    500  N   ASN B  67     -19.689  -5.098   6.826  1.00 84.26           N  
ATOM    501  CA  ASN B  67     -18.990  -5.261   5.556  1.00 84.26           C  
ATOM    502  C   ASN B  67     -17.537  -4.804   5.655  1.00 84.26           C  
ATOM    503  CB  ASN B  67     -19.712  -4.498   4.444  1.00 84.26           C  
ATOM    504  O   ASN B  67     -16.824  -4.766   4.650  1.00 84.26           O  
ATOM    505  CG  ASN B  67     -21.031  -5.138   4.058  1.00 84.26           C  
ATOM    506  ND2 ASN B  67     -21.868  -4.391   3.348  1.00 84.26           N  
ATOM    507  OD1 ASN B  67     -21.297  -6.294   4.397  1.00 84.26           O  
ATOM    508  N   LEU B  68     -17.062  -4.499   6.887  1.00 90.18           N  
ATOM    509  CA  LEU B  68     -15.668  -4.118   7.085  1.00 90.18           C  
ATOM    510  C   LEU B  68     -14.744  -5.314   6.884  1.00 90.18           C  
ATOM    511  CB  LEU B  68     -15.466  -3.531   8.484  1.00 90.18           C  
ATOM    512  O   LEU B  68     -15.031  -6.413   7.363  1.00 90.18           O  
ATOM    513  CG  LEU B  68     -16.161  -2.199   8.768  1.00 90.18           C  
ATOM    514  CD1 LEU B  68     -16.439  -2.053  10.260  1.00 90.18           C  
ATOM    515  CD2 LEU B  68     -15.316  -1.036   8.259  1.00 90.18           C  
ATOM    516  N   ARG B  69     -13.717  -5.100   6.105  1.00 89.64           N  
ATOM    517  CA  ARG B  69     -12.780  -6.181   5.821  1.00 89.64           C  
ATOM    518  C   ARG B  69     -11.352  -5.774   6.170  1.00 89.64           C  
ATOM    519  CB  ARG B  69     -12.862  -6.591   4.349  1.00 89.64           C  
ATOM    520  O   ARG B  69     -10.946  -4.638   5.919  1.00 89.64           O  
ATOM    521  CG  ARG B  69     -14.232  -7.097   3.926  1.00 89.64           C  
ATOM    522  CD  ARG B  69     -14.285  -7.403   2.436  1.00 89.64           C  
ATOM    523  NE  ARG B  69     -15.592  -7.920   2.038  1.00 89.64           N  
ATOM    524  NH1 ARG B  69     -15.125  -7.940  -0.225  1.00 89.64           N  
ATOM    525  NH2 ARG B  69     -17.174  -8.632   0.534  1.00 89.64           N  
ATOM    526  CZ  ARG B  69     -15.961  -8.163   0.783  1.00 89.64           C  
ATOM    527  N   PRO B  70     -10.664  -6.666   6.704  1.00 91.14           N  
ATOM    528  CA  PRO B  70      -9.247  -6.385   6.945  1.00 91.14           C  
ATOM    529  C   PRO B  70      -8.462  -6.160   5.655  1.00 91.14           C  
ATOM    530  CB  PRO B  70      -8.757  -7.641   7.671  1.00 91.14           C  
ATOM    531  O   PRO B  70      -8.764  -6.775   4.629  1.00 91.14           O  
ATOM    532  CG  PRO B  70     -10.002  -8.312   8.155  1.00 91.14           C  
ATOM    533  CD  PRO B  70     -11.149  -7.870   7.292  1.00 91.14           C  
ATOM    534  N   ASN B  71      -7.578  -5.189   5.724  1.00 92.70           N  
ATOM    535  CA  ASN B  71      -6.707  -4.906   4.589  1.00 92.70           C  
ATOM    536  C   ASN B  71      -5.269  -5.336   4.865  1.00 92.70           C  
ATOM    537  CB  ASN B  71      -6.757  -3.419   4.231  1.00 92.70           C  
ATOM    538  O   ASN B  71      -4.454  -4.534   5.324  1.00 92.70           O  
ATOM    539  CG  ASN B  71      -6.210  -3.133   2.846  1.00 92.70           C  
ATOM    540  ND2 ASN B  71      -6.705  -2.070   2.221  1.00 92.70           N  
ATOM    541  OD1 ASN B  71      -5.351  -3.861   2.342  1.00 92.70           O  
ATOM    542  N   ARG B  72      -4.986  -6.566   4.497  1.00 86.52           N  
ATOM    543  CA  ARG B  72      -3.702  -7.178   4.822  1.00 86.52           C  
ATOM    544  C   ARG B  72      -2.560  -6.473   4.098  1.00 86.52           C  
ATOM    545  CB  ARG B  72      -3.709  -8.666   4.466  1.00 86.52           C  
ATOM    546  O   ARG B  72      -1.463  -6.336   4.643  1.00 86.52           O  
ATOM    547  CG  ARG B  72      -4.502  -9.528   5.435  1.00 86.52           C  
ATOM    548  CD  ARG B  72      -4.339 -11.011   5.134  1.00 86.52           C  
ATOM    549  NE  ARG B  72      -4.951 -11.841   6.168  1.00 86.52           N  
ATOM    550  NH1 ARG B  72      -4.463 -13.849   5.134  1.00 86.52           N  
ATOM    551  NH2 ARG B  72      -5.578 -13.827   7.137  1.00 86.52           N  
ATOM    552  CZ  ARG B  72      -4.996 -13.171   6.144  1.00 86.52           C  
ATOM    553  N   HIS B  73      -2.841  -6.116   2.907  1.00 91.04           N  
ATOM    554  CA  HIS B  73      -1.814  -5.407   2.152  1.00 91.04           C  
ATOM    555  C   HIS B  73      -1.387  -4.130   2.867  1.00 91.04           C  
ATOM    556  CB  HIS B  73      -2.314  -5.079   0.744  1.00 91.04           C  
ATOM    557  O   HIS B  73      -0.194  -3.904   3.084  1.00 91.04           O  
ATOM    558  CG  HIS B  73      -2.454  -6.278  -0.138  1.00 91.04           C  
ATOM    559  CD2 HIS B  73      -3.552  -6.880  -0.653  1.00 91.04           C  
ATOM    560  ND1 HIS B  73      -1.371  -7.004  -0.585  1.00 91.04           N  
ATOM    561  CE1 HIS B  73      -1.799  -8.002  -1.340  1.00 91.04           C  
ATOM    562  NE2 HIS B  73      -3.119  -7.949  -1.397  1.00 91.04           N  
ATOM    563  N   LEU B  74      -2.331  -3.329   3.257  1.00 93.26           N  
ATOM    564  CA  LEU B  74      -2.030  -2.083   3.952  1.00 93.26           C  
ATOM    565  C   LEU B  74      -1.308  -2.354   5.267  1.00 93.26           C  
ATOM    566  CB  LEU B  74      -3.315  -1.292   4.214  1.00 93.26           C  
ATOM    567  O   LEU B  74      -0.384  -1.626   5.635  1.00 93.26           O  
ATOM    568  CG  LEU B  74      -3.926  -0.572   3.011  1.00 93.26           C  
ATOM    569  CD1 LEU B  74      -5.110   0.283   3.450  1.00 93.26           C  
ATOM    570  CD2 LEU B  74      -2.876   0.280   2.307  1.00 93.26           C  
ATOM    571  N   ALA B  75      -1.730  -3.431   5.909  1.00 93.53           N  
ATOM    572  CA  ALA B  75      -1.081  -3.800   7.165  1.00 93.53           C  
ATOM    573  C   ALA B  75       0.394  -4.123   6.946  1.00 93.53           C  
ATOM    574  CB  ALA B  75      -1.794  -4.990   7.802  1.00 93.53           C  
ATOM    575  O   ALA B  75       1.253  -3.685   7.715  1.00 93.53           O  
ATOM    576  N   ASN B  76       0.690  -4.824   5.919  1.00 91.73           N  
ATOM    577  CA  ASN B  76       2.063  -5.198   5.599  1.00 91.73           C  
ATOM    578  C   ASN B  76       2.896  -3.984   5.198  1.00 91.73           C  
ATOM    579  CB  ASN B  76       2.089  -6.250   4.487  1.00 91.73           C  
ATOM    580  O   ASN B  76       4.057  -3.864   5.594  1.00 91.73           O  
ATOM    581  CG  ASN B  76       1.542  -7.590   4.939  1.00 91.73           C  
ATOM    582  ND2 ASN B  76       1.165  -8.429   3.982  1.00 91.73           N  
ATOM    583  OD1 ASN B  76       1.460  -7.868   6.138  1.00 91.73           O  
ATOM    584  N   ILE B  77       2.326  -3.148   4.402  1.00 92.00           N  
ATOM    585  CA  ILE B  77       3.024  -1.953   3.940  1.00 92.00           C  
ATOM    586  C   ILE B  77       3.352  -1.054   5.130  1.00 92.00           C  
ATOM    587  CB  ILE B  77       2.189  -1.178   2.897  1.00 92.00           C  
ATOM    588  O   ILE B  77       4.449  -0.496   5.212  1.00 92.00           O  
ATOM    589  CG1 ILE B  77       2.054  -1.995   1.607  1.00 92.00           C  
ATOM    590  CG2 ILE B  77       2.813   0.192   2.615  1.00 92.00           C  
ATOM    591  CD1 ILE B  77       1.066  -1.412   0.606  1.00 92.00           C  
ATOM    592  N   VAL B  78       2.404  -0.916   6.020  1.00 92.16           N  
ATOM    593  CA  VAL B  78       2.602  -0.102   7.215  1.00 92.16           C  
ATOM    594  C   VAL B  78       3.813  -0.611   7.993  1.00 92.16           C  
ATOM    595  CB  VAL B  78       1.348  -0.105   8.118  1.00 92.16           C  
ATOM    596  O   VAL B  78       4.634   0.180   8.462  1.00 92.16           O  
ATOM    597  CG1 VAL B  78       1.672   0.470   9.495  1.00 92.16           C  
ATOM    598  CG2 VAL B  78       0.215   0.681   7.460  1.00 92.16           C  
ATOM    599  N   GLU B  79       3.903  -1.890   8.118  1.00 87.92           N  
ATOM    600  CA  GLU B  79       5.009  -2.486   8.862  1.00 87.92           C  
ATOM    601  C   GLU B  79       6.351  -2.151   8.219  1.00 87.92           C  
ATOM    602  CB  GLU B  79       4.836  -4.004   8.959  1.00 87.92           C  
ATOM    603  O   GLU B  79       7.332  -1.885   8.917  1.00 87.92           O  
ATOM    604  CG  GLU B  79       3.686  -4.436   9.857  1.00 87.92           C  
ATOM    605  CD  GLU B  79       3.794  -3.893  11.273  1.00 87.92           C  
ATOM    606  OE1 GLU B  79       2.814  -3.291  11.768  1.00 87.92           O  
ATOM    607  OE2 GLU B  79       4.867  -4.069  11.891  1.00 87.92           O  
ATOM    608  N   ARG B  80       6.359  -2.097   6.939  1.00 83.43           N  
ATOM    609  CA  ARG B  80       7.592  -1.804   6.216  1.00 83.43           C  
ATOM    610  C   ARG B  80       7.950  -0.325   6.320  1.00 83.43           C  
ATOM    611  CB  ARG B  80       7.462  -2.209   4.746  1.00 83.43           C  
ATOM    612  O   ARG B  80       9.124   0.027   6.447  1.00 83.43           O  
ATOM    613  CG  ARG B  80       7.174  -3.688   4.538  1.00 83.43           C  
ATOM    614  CD  ARG B  80       8.293  -4.563   5.085  1.00 83.43           C  
ATOM    615  NE  ARG B  80       8.040  -5.979   4.838  1.00 83.43           N  
ATOM    616  NH1 ARG B  80       9.308  -6.729   6.617  1.00 83.43           N  
ATOM    617  NH2 ARG B  80       8.233  -8.229   5.257  1.00 83.43           N  
ATOM    618  CZ  ARG B  80       8.528  -6.976   5.571  1.00 83.43           C  
ATOM    619  N   VAL B  81       6.952   0.481   6.266  1.00 83.09           N  
ATOM    620  CA  VAL B  81       7.151   1.924   6.354  1.00 83.09           C  
ATOM    621  C   VAL B  81       7.696   2.287   7.734  1.00 83.09           C  
ATOM    622  CB  VAL B  81       5.842   2.696   6.077  1.00 83.09           C  
ATOM    623  O   VAL B  81       8.509   3.204   7.865  1.00 83.09           O  
ATOM    624  CG1 VAL B  81       5.997   4.171   6.444  1.00 83.09           C  
ATOM    625  CG2 VAL B  81       5.434   2.546   4.613  1.00 83.09           C  
ATOM    626  N   LYS B  82       7.235   1.532   8.711  1.00 80.34           N  
ATOM    627  CA  LYS B  82       7.668   1.782  10.082  1.00 80.34           C  
ATOM    628  C   LYS B  82       9.149   1.461  10.259  1.00 80.34           C  
ATOM    629  CB  LYS B  82       6.833   0.961  11.067  1.00 80.34           C  
ATOM    630  O   LYS B  82       9.826   2.067  11.093  1.00 80.34           O  
ATOM    631  CG  LYS B  82       5.421   1.489  11.272  1.00 80.34           C  
ATOM    632  CD  LYS B  82       4.646   0.639  12.270  1.00 80.34           C  
ATOM    633  CE  LYS B  82       3.215   1.133  12.434  1.00 80.34           C  
ATOM    634  NZ  LYS B  82       2.442   0.286  13.390  1.00 80.34           N  
ATOM    635  N   GLU B  83       9.605   0.502   9.480  1.00 72.82           N  
ATOM    636  CA  GLU B  83      10.981   0.028   9.592  1.00 72.82           C  
ATOM    637  C   GLU B  83      11.961   1.031   8.989  1.00 72.82           C  
ATOM    638  CB  GLU B  83      11.138  -1.334   8.912  1.00 72.82           C  
ATOM    639  O   GLU B  83      13.160   0.980   9.269  1.00 72.82           O  
ATOM    640  CG  GLU B  83      10.448  -2.473   9.649  1.00 72.82           C  
ATOM    641  CD  GLU B  83      10.470  -3.785   8.881  1.00 72.82           C  
ATOM    642  OE1 GLU B  83       9.871  -4.776   9.356  1.00 72.82           O  
ATOM    643  OE2 GLU B  83      11.092  -3.822   7.796  1.00 72.82           O  
ATOM    644  N   VAL B  84      11.419   1.795   8.177  1.00 63.36           N  
ATOM    645  CA  VAL B  84      12.292   2.769   7.532  1.00 63.36           C  
ATOM    646  C   VAL B  84      12.695   3.847   8.536  1.00 63.36           C  
ATOM    647  CB  VAL B  84      11.614   3.413   6.302  1.00 63.36           C  
ATOM    648  O   VAL B  84      11.839   4.437   9.200  1.00 63.36           O  
ATOM    649  CG1 VAL B  84      12.508   4.494   5.697  1.00 63.36           C  
ATOM    650  CG2 VAL B  84      11.277   2.348   5.260  1.00 63.36           C  
ATOM    651  N   LYS B  85      13.938   3.582   9.068  1.00 52.87           N  
ATOM    652  CA  LYS B  85      14.504   4.565   9.987  1.00 52.87           C  
ATOM    653  C   LYS B  85      14.577   5.945   9.339  1.00 52.87           C  
ATOM    654  CB  LYS B  85      15.895   4.129  10.450  1.00 52.87           C  
ATOM    655  O   LYS B  85      14.988   6.072   8.183  1.00 52.87           O  
ATOM    656  CG  LYS B  85      15.891   2.903  11.351  1.00 52.87           C  
ATOM    657  CD  LYS B  85      17.292   2.572  11.850  1.00 52.87           C  
ATOM    658  CE  LYS B  85      17.298   1.313  12.706  1.00 52.87           C  
ATOM    659  NZ  LYS B  85      18.674   0.966  13.171  1.00 52.87           N  
ATOM    660  N   MET B  86      13.586   6.684   9.719  1.00 48.14           N  
ATOM    661  CA  MET B  86      13.826   8.042   9.237  1.00 48.14           C  
ATOM    662  C   MET B  86      15.146   8.584   9.775  1.00 48.14           C  
ATOM    663  CB  MET B  86      12.677   8.967   9.641  1.00 48.14           C  
ATOM    664  O   MET B  86      15.568   8.224  10.876  1.00 48.14           O  
ATOM    665  CG  MET B  86      11.350   8.618   8.987  1.00 48.14           C  
ATOM    666  SD  MET B  86      10.625  10.032   8.070  1.00 48.14           S  
ATOM    667  CE  MET B  86       9.889   9.157   6.661  1.00 48.14           C  
ATOM    668  N   SER B  87      16.152   8.463   8.893  1.00 43.87           N  
ATOM    669  CA  SER B  87      17.385   9.069   9.384  1.00 43.87           C  
ATOM    670  C   SER B  87      17.097  10.115  10.457  1.00 43.87           C  
ATOM    671  CB  SER B  87      18.164   9.708   8.234  1.00 43.87           C  
ATOM    672  O   SER B  87      16.027  10.726  10.464  1.00 43.87           O  
ATOM    673  OG  SER B  87      17.486  10.851   7.741  1.00 43.87           O  
ATOM    674  N   PRO B  88      17.577   9.837  11.685  1.00 38.52           N  
ATOM    675  CA  PRO B  88      17.485  10.900  12.688  1.00 38.52           C  
ATOM    676  C   PRO B  88      17.725  12.289  12.100  1.00 38.52           C  
ATOM    677  CB  PRO B  88      18.583  10.535  13.691  1.00 38.52           C  
ATOM    678  O   PRO B  88      17.947  13.248  12.843  1.00 38.52           O  
ATOM    679  CG  PRO B  88      19.208   9.295  13.138  1.00 38.52           C  
ATOM    680  CD  PRO B  88      18.531   8.957  11.841  1.00 38.52           C  
ATOM    681  N   GLN B  89      17.716  12.467  10.883  1.00 39.14           N  
ATOM    682  CA  GLN B  89      17.925  13.911  10.881  1.00 39.14           C  
ATOM    683  C   GLN B  89      17.081  14.591  11.954  1.00 39.14           C  
ATOM    684  CB  GLN B  89      17.601  14.499   9.506  1.00 39.14           C  
ATOM    685  O   GLN B  89      15.891  14.840  11.750  1.00 39.14           O  
ATOM    686  CG  GLN B  89      18.756  14.425   8.518  1.00 39.14           C  
ATOM    687  CD  GLN B  89      18.369  13.760   7.210  1.00 39.14           C  
ATOM    688  NE2 GLN B  89      19.356  13.215   6.507  1.00 39.14           N  
ATOM    689  OE1 GLN B  89      17.192  13.735   6.836  1.00 39.14           O  
ATOM    690  N   GLU B  90      16.960  13.832  13.111  1.00 40.76           N  
ATOM    691  CA  GLU B  90      16.307  14.346  14.311  1.00 40.76           C  
ATOM    692  C   GLU B  90      16.709  15.793  14.582  1.00 40.76           C  
ATOM    693  CB  GLU B  90      16.642  13.472  15.522  1.00 40.76           C  
ATOM    694  O   GLU B  90      16.553  16.287  15.701  1.00 40.76           O  
ATOM    695  CG  GLU B  90      15.483  12.607  15.996  1.00 40.76           C  
ATOM    696  CD  GLU B  90      15.926  11.410  16.822  1.00 40.76           C  
ATOM    697  OE1 GLU B  90      15.055  10.666  17.329  1.00 40.76           O  
ATOM    698  OE2 GLU B  90      17.153  11.214  16.965  1.00 40.76           O  
ATOM    699  N   GLY B  91      17.749  16.157  14.064  1.00 39.62           N  
ATOM    700  CA  GLY B  91      18.310  17.175  14.938  1.00 39.62           C  
ATOM    701  C   GLY B  91      17.256  18.059  15.578  1.00 39.62           C  
ATOM    702  O   GLY B  91      17.239  18.228  16.799  1.00 39.62           O  
ATOM    703  N   GLN B  92      16.822  19.294  15.074  1.00 44.19           N  
ATOM    704  CA  GLN B  92      16.317  20.406  15.871  1.00 44.19           C  
ATOM    705  C   GLN B  92      14.793  20.390  15.936  1.00 44.19           C  
ATOM    706  CB  GLN B  92      16.804  21.740  15.302  1.00 44.19           C  
ATOM    707  O   GLN B  92      14.125  20.206  14.916  1.00 44.19           O  
ATOM    708  CG  GLN B  92      17.897  22.400  16.132  1.00 44.19           C  
ATOM    709  CD  GLN B  92      18.722  23.393  15.333  1.00 44.19           C  
ATOM    710  NE2 GLN B  92      19.689  24.023  15.990  1.00 44.19           N  
ATOM    711  OE1 GLN B  92      18.491  23.590  14.136  1.00 44.19           O  
ATOM    712  N   LYS B  93      14.166  19.910  17.079  1.00 51.32           N  
ATOM    713  CA  LYS B  93      12.775  20.205  17.412  1.00 51.32           C  
ATOM    714  C   LYS B  93      12.206  21.280  16.492  1.00 51.32           C  
ATOM    715  CB  LYS B  93      12.656  20.647  18.872  1.00 51.32           C  
ATOM    716  O   LYS B  93      11.023  21.245  16.145  1.00 51.32           O  
ATOM    717  CG  LYS B  93      12.636  19.497  19.868  1.00 51.32           C  
ATOM    718  CD  LYS B  93      12.418  19.994  21.291  1.00 51.32           C  
ATOM    719  CE  LYS B  93      12.468  18.852  22.297  1.00 51.32           C  
ATOM    720  NZ  LYS B  93      12.233  19.331  23.692  1.00 51.32           N  
ATOM    721  N   ARG B  94      13.079  22.123  15.876  1.00 56.01           N  
ATOM    722  CA  ARG B  94      12.638  23.263  15.078  1.00 56.01           C  
ATOM    723  C   ARG B  94      12.257  22.828  13.666  1.00 56.01           C  
ATOM    724  CB  ARG B  94      13.730  24.333  15.019  1.00 56.01           C  
ATOM    725  O   ARG B  94      11.665  23.602  12.912  1.00 56.01           O  
ATOM    726  CG  ARG B  94      14.522  24.476  16.309  1.00 56.01           C  
ATOM    727  CD  ARG B  94      15.471  25.666  16.260  1.00 56.01           C  
ATOM    728  NE  ARG B  94      16.309  25.736  17.453  1.00 56.01           N  
ATOM    729  NH1 ARG B  94      17.634  27.461  16.672  1.00 56.01           N  
ATOM    730  NH2 ARG B  94      18.015  26.565  18.748  1.00 56.01           N  
ATOM    731  CZ  ARG B  94      17.318  26.587  17.622  1.00 56.01           C  
ATOM    732  N   ASP B  95      12.117  21.473  13.453  1.00 71.08           N  
ATOM    733  CA  ASP B  95      11.820  21.096  12.074  1.00 71.08           C  
ATOM    734  C   ASP B  95      10.563  20.232  11.999  1.00 71.08           C  
ATOM    735  CB  ASP B  95      13.006  20.355  11.453  1.00 71.08           C  
ATOM    736  O   ASP B  95      10.383  19.470  11.047  1.00 71.08           O  
ATOM    737  CG  ASP B  95      14.170  21.271  11.122  1.00 71.08           C  
ATOM    738  OD1 ASP B  95      13.955  22.488  10.936  1.00 71.08           O  
ATOM    739  OD2 ASP B  95      15.314  20.771  11.045  1.00 71.08           O  
ATOM    740  N   VAL B  96       9.867  20.210  13.083  1.00 81.16           N  
ATOM    741  CA  VAL B  96       8.640  19.421  13.056  1.00 81.16           C  
ATOM    742  C   VAL B  96       7.429  20.344  13.172  1.00 81.16           C  
ATOM    743  CB  VAL B  96       8.618  18.367  14.185  1.00 81.16           C  
ATOM    744  O   VAL B  96       7.522  21.430  13.748  1.00 81.16           O  
ATOM    745  CG1 VAL B  96       9.710  17.320  13.969  1.00 81.16           C  
ATOM    746  CG2 VAL B  96       8.781  19.040  15.546  1.00 81.16           C  
ATOM    747  N   CYS B  97       6.344  19.994  12.521  1.00 88.03           N  
ATOM    748  CA  CYS B  97       5.073  20.703  12.618  1.00 88.03           C  
ATOM    749  C   CYS B  97       4.600  20.780  14.065  1.00 88.03           C  
ATOM    750  CB  CYS B  97       4.010  20.018  11.760  1.00 88.03           C  
ATOM    751  O   CYS B  97       4.445  19.752  14.727  1.00 88.03           O  
ATOM    752  SG  CYS B  97       2.360  20.729  11.939  1.00 88.03           S  
ATOM    753  N   GLU B  98       4.416  21.968  14.586  1.00 84.52           N  
ATOM    754  CA  GLU B  98       3.982  22.168  15.965  1.00 84.52           C  
ATOM    755  C   GLU B  98       2.622  21.524  16.215  1.00 84.52           C  
ATOM    756  CB  GLU B  98       3.926  23.661  16.300  1.00 84.52           C  
ATOM    757  O   GLU B  98       2.338  21.071  17.326  1.00 84.52           O  
ATOM    758  CG  GLU B  98       5.287  24.344  16.296  1.00 84.52           C  
ATOM    759  CD  GLU B  98       5.211  25.835  16.582  1.00 84.52           C  
ATOM    760  OE1 GLU B  98       6.274  26.481  16.720  1.00 84.52           O  
ATOM    761  OE2 GLU B  98       4.079  26.361  16.671  1.00 84.52           O  
ATOM    762  N   HIS B  99       1.811  21.410  15.175  1.00 84.43           N  
ATOM    763  CA  HIS B  99       0.446  20.910  15.302  1.00 84.43           C  
ATOM    764  C   HIS B  99       0.412  19.386  15.268  1.00 84.43           C  
ATOM    765  CB  HIS B  99      -0.439  21.481  14.192  1.00 84.43           C  
ATOM    766  O   HIS B  99      -0.330  18.761  16.029  1.00 84.43           O  
ATOM    767  CG  HIS B  99      -0.616  22.964  14.268  1.00 84.43           C  
ATOM    768  CD2 HIS B  99      -0.156  23.956  13.469  1.00 84.43           C  
ATOM    769  ND1 HIS B  99      -1.342  23.576  15.266  1.00 84.43           N  
ATOM    770  CE1 HIS B  99      -1.323  24.885  15.076  1.00 84.43           C  
ATOM    771  NE2 HIS B  99      -0.610  25.142  13.993  1.00 84.43           N  
ATOM    772  N   HIS B 100       1.287  18.726  14.373  1.00 83.65           N  
ATOM    773  CA  HIS B 100       1.137  17.296  14.127  1.00 83.65           C  
ATOM    774  C   HIS B 100       2.373  16.526  14.578  1.00 83.65           C  
ATOM    775  CB  HIS B 100       0.866  17.034  12.644  1.00 83.65           C  
ATOM    776  O   HIS B 100       2.328  15.302  14.724  1.00 83.65           O  
ATOM    777  CG  HIS B 100      -0.340  17.744  12.119  1.00 83.65           C  
ATOM    778  CD2 HIS B 100      -1.654  17.600  12.412  1.00 83.65           C  
ATOM    779  ND1 HIS B 100      -0.263  18.738  11.168  1.00 83.65           N  
ATOM    780  CE1 HIS B 100      -1.482  19.177  10.899  1.00 83.65           C  
ATOM    781  NE2 HIS B 100      -2.344  18.503  11.640  1.00 83.65           N  
ATOM    782  N   GLY B 101       3.496  17.246  14.850  1.00 80.57           N  
ATOM    783  CA  GLY B 101       4.723  16.591  15.276  1.00 80.57           C  
ATOM    784  C   GLY B 101       5.434  15.866  14.149  1.00 80.57           C  
ATOM    785  O   GLY B 101       6.281  15.005  14.395  1.00 80.57           O  
ATOM    786  N   LYS B 102       5.007  16.098  12.866  1.00 79.60           N  
ATOM    787  CA  LYS B 102       5.631  15.485  11.697  1.00 79.60           C  
ATOM    788  C   LYS B 102       6.671  16.415  11.079  1.00 79.60           C  
ATOM    789  CB  LYS B 102       4.573  15.116  10.656  1.00 79.60           C  
ATOM    790  O   LYS B 102       6.614  17.632  11.268  1.00 79.60           O  
ATOM    791  CG  LYS B 102       3.462  14.226  11.191  1.00 79.60           C  
ATOM    792  CD  LYS B 102       3.995  12.867  11.628  1.00 79.60           C  
ATOM    793  CE  LYS B 102       2.880  11.967  12.143  1.00 79.60           C  
ATOM    794  NZ  LYS B 102       3.418  10.740  12.803  1.00 79.60           N  
ATOM    795  N   LYS B 103       7.588  15.897  10.370  1.00 77.20           N  
ATOM    796  CA  LYS B 103       8.653  16.672   9.740  1.00 77.20           C  
ATOM    797  C   LYS B 103       8.089  17.634   8.698  1.00 77.20           C  
ATOM    798  CB  LYS B 103       9.683  15.745   9.094  1.00 77.20           C  
ATOM    799  O   LYS B 103       7.189  17.275   7.937  1.00 77.20           O  
ATOM    800  CG  LYS B 103      10.746  15.235  10.057  1.00 77.20           C  
ATOM    801  CD  LYS B 103      11.813  14.425   9.332  1.00 77.20           C  
ATOM    802  CE  LYS B 103      12.830  13.842  10.304  1.00 77.20           C  
ATOM    803  NZ  LYS B 103      13.868  13.031   9.600  1.00 77.20           N  
ATOM    804  N   LEU B 104       8.630  18.841   8.761  1.00 81.05           N  
ATOM    805  CA  LEU B 104       8.255  19.866   7.794  1.00 81.05           C  
ATOM    806  C   LEU B 104       9.011  19.679   6.482  1.00 81.05           C  
ATOM    807  CB  LEU B 104       8.529  21.262   8.359  1.00 81.05           C  
ATOM    808  O   LEU B 104      10.185  20.043   6.380  1.00 81.05           O  
ATOM    809  CG  LEU B 104       7.689  21.681   9.566  1.00 81.05           C  
ATOM    810  CD1 LEU B 104       8.275  22.932  10.212  1.00 81.05           C  
ATOM    811  CD2 LEU B 104       6.239  21.915   9.154  1.00 81.05           C  
ATOM    812  N   GLN B 105       8.267  19.105   5.550  1.00 76.34           N  
ATOM    813  CA  GLN B 105       8.972  18.756   4.321  1.00 76.34           C  
ATOM    814  C   GLN B 105       8.175  19.181   3.090  1.00 76.34           C  
ATOM    815  CB  GLN B 105       9.254  17.254   4.271  1.00 76.34           C  
ATOM    816  O   GLN B 105       8.577  18.906   1.958  1.00 76.34           O  
ATOM    817  CG  GLN B 105      10.137  16.756   5.407  1.00 76.34           C  
ATOM    818  CD  GLN B 105      10.370  15.257   5.355  1.00 76.34           C  
ATOM    819  NE2 GLN B 105      11.570  14.831   5.736  1.00 76.34           N  
ATOM    820  OE1 GLN B 105       9.480  14.490   4.977  1.00 76.34           O  
ATOM    821  N   ILE B 106       7.150  19.881   3.275  1.00 81.03           N  
ATOM    822  CA  ILE B 106       6.285  20.280   2.170  1.00 81.03           C  
ATOM    823  C   ILE B 106       6.101  21.796   2.180  1.00 81.03           C  
ATOM    824  CB  ILE B 106       4.913  19.573   2.244  1.00 81.03           C  
ATOM    825  O   ILE B 106       5.915  22.398   3.240  1.00 81.03           O  
ATOM    826  CG1 ILE B 106       5.094  18.051   2.219  1.00 81.03           C  
ATOM    827  CG2 ILE B 106       4.006  20.034   1.099  1.00 81.03           C  
ATOM    828  CD1 ILE B 106       3.847  17.272   2.613  1.00 81.03           C  
ATOM    829  N   PHE B 107       6.258  22.417   1.024  1.00 81.53           N  
ATOM    830  CA  PHE B 107       6.081  23.859   0.900  1.00 81.53           C  
ATOM    831  C   PHE B 107       4.719  24.188   0.302  1.00 81.53           C  
ATOM    832  CB  PHE B 107       7.193  24.466   0.039  1.00 81.53           C  
ATOM    833  O   PHE B 107       4.358  23.670  -0.757  1.00 81.53           O  
ATOM    834  CG  PHE B 107       7.080  25.957  -0.135  1.00 81.53           C  
ATOM    835  CD1 PHE B 107       6.665  26.500  -1.345  1.00 81.53           C  
ATOM    836  CD2 PHE B 107       7.390  26.815   0.912  1.00 81.53           C  
ATOM    837  CE1 PHE B 107       6.559  27.879  -1.509  1.00 81.53           C  
ATOM    838  CE2 PHE B 107       7.288  28.194   0.755  1.00 81.53           C  
ATOM    839  CZ  PHE B 107       6.873  28.724  -0.456  1.00 81.53           C  
ATOM    840  N   CYS B 108       3.958  24.954   1.024  1.00 87.73           N  
ATOM    841  CA  CYS B 108       2.688  25.477   0.531  1.00 87.73           C  
ATOM    842  C   CYS B 108       2.879  26.833  -0.137  1.00 87.73           C  
ATOM    843  CB  CYS B 108       1.679  25.597   1.672  1.00 87.73           C  
ATOM    844  O   CYS B 108       3.175  27.824   0.534  1.00 87.73           O  
ATOM    845  SG  CYS B 108       0.074  26.249   1.159  1.00 87.73           S  
ATOM    846  N   LYS B 109       2.604  26.838  -1.417  1.00 79.08           N  
ATOM    847  CA  LYS B 109       2.831  28.054  -2.193  1.00 79.08           C  
ATOM    848  C   LYS B 109       1.898  29.175  -1.743  1.00 79.08           C  
ATOM    849  CB  LYS B 109       2.641  27.782  -3.686  1.00 79.08           C  
ATOM    850  O   LYS B 109       2.335  30.310  -1.542  1.00 79.08           O  
ATOM    851  CG  LYS B 109       3.010  28.955  -4.581  1.00 79.08           C  
ATOM    852  CD  LYS B 109       2.889  28.593  -6.056  1.00 79.08           C  
ATOM    853  CE  LYS B 109       3.236  29.774  -6.953  1.00 79.08           C  
ATOM    854  NZ  LYS B 109       3.119  29.424  -8.400  1.00 79.08           N  
ATOM    855  N   GLU B 110       0.671  28.935  -1.542  1.00 85.73           N  
ATOM    856  CA  GLU B 110      -0.337  29.933  -1.195  1.00 85.73           C  
ATOM    857  C   GLU B 110      -0.062  30.543   0.176  1.00 85.73           C  
ATOM    858  CB  GLU B 110      -1.737  29.315  -1.224  1.00 85.73           C  
ATOM    859  O   GLU B 110      -0.224  31.750   0.368  1.00 85.73           O  
ATOM    860  CG  GLU B 110      -2.242  29.000  -2.625  1.00 85.73           C  
ATOM    861  CD  GLU B 110      -1.788  27.642  -3.135  1.00 85.73           C  
ATOM    862  OE1 GLU B 110      -2.324  27.169  -4.163  1.00 85.73           O  
ATOM    863  OE2 GLU B 110      -0.889  27.044  -2.501  1.00 85.73           O  
ATOM    864  N   ASP B 111       0.411  29.749   1.111  1.00 86.56           N  
ATOM    865  CA  ASP B 111       0.657  30.219   2.471  1.00 86.56           C  
ATOM    866  C   ASP B 111       2.112  30.645   2.650  1.00 86.56           C  
ATOM    867  CB  ASP B 111       0.297  29.133   3.487  1.00 86.56           C  
ATOM    868  O   ASP B 111       2.453  31.314   3.629  1.00 86.56           O  
ATOM    869  CG  ASP B 111      -1.190  28.828   3.529  1.00 86.56           C  
ATOM    870  OD1 ASP B 111      -2.001  29.694   3.136  1.00 86.56           O  
ATOM    871  OD2 ASP B 111      -1.554  27.713   3.961  1.00 86.56           O  
ATOM    872  N   GLY B 112       2.959  30.264   1.705  1.00 77.71           N  
ATOM    873  CA  GLY B 112       4.374  30.587   1.790  1.00 77.71           C  
ATOM    874  C   GLY B 112       5.054  29.976   3.000  1.00 77.71           C  
ATOM    875  O   GLY B 112       5.938  30.592   3.599  1.00 77.71           O  
ATOM    876  N   LYS B 113       4.611  28.804   3.386  1.00 83.08           N  
ATOM    877  CA  LYS B 113       5.197  28.178   4.568  1.00 83.08           C  
ATOM    878  C   LYS B 113       5.482  26.700   4.323  1.00 83.08           C  
ATOM    879  CB  LYS B 113       4.273  28.340   5.776  1.00 83.08           C  
ATOM    880  O   LYS B 113       4.910  26.094   3.414  1.00 83.08           O  
ATOM    881  CG  LYS B 113       2.912  27.680   5.606  1.00 83.08           C  
ATOM    882  CD  LYS B 113       2.003  27.961   6.796  1.00 83.08           C  
ATOM    883  CE  LYS B 113       0.641  27.301   6.628  1.00 83.08           C  
ATOM    884  NZ  LYS B 113      -0.257  27.581   7.787  1.00 83.08           N  
ATOM    885  N   VAL B 114       6.393  26.212   5.093  1.00 82.43           N  
ATOM    886  CA  VAL B 114       6.703  24.786   5.070  1.00 82.43           C  
ATOM    887  C   VAL B 114       5.786  24.042   6.038  1.00 82.43           C  
ATOM    888  CB  VAL B 114       8.182  24.521   5.427  1.00 82.43           C  
ATOM    889  O   VAL B 114       5.614  24.460   7.186  1.00 82.43           O  
ATOM    890  CG1 VAL B 114       8.496  23.027   5.356  1.00 82.43           C  
ATOM    891  CG2 VAL B 114       9.105  25.308   4.498  1.00 82.43           C  
ATOM    892  N   ILE B 115       5.134  22.990   5.544  1.00 86.59           N  
ATOM    893  CA  ILE B 115       4.150  22.266   6.341  1.00 86.59           C  
ATOM    894  C   ILE B 115       4.480  20.775   6.336  1.00 86.59           C  
ATOM    895  CB  ILE B 115       2.715  22.499   5.818  1.00 86.59           C  
ATOM    896  O   ILE B 115       5.349  20.327   5.585  1.00 86.59           O  
ATOM    897  CG1 ILE B 115       2.598  22.043   4.359  1.00 86.59           C  
ATOM    898  CG2 ILE B 115       2.320  23.972   5.964  1.00 86.59           C  
ATOM    899  CD1 ILE B 115       1.186  22.128   3.795  1.00 86.59           C  
ATOM    900  N   CYS B 116       3.867  20.088   7.259  1.00 83.96           N  
ATOM    901  CA  CYS B 116       4.006  18.636   7.283  1.00 83.96           C  
ATOM    902  C   CYS B 116       2.972  17.975   6.379  1.00 83.96           C  
ATOM    903  CB  CYS B 116       3.863  18.107   8.710  1.00 83.96           C  
ATOM    904  O   CYS B 116       2.050  18.635   5.898  1.00 83.96           O  
ATOM    905  SG  CYS B 116       2.159  18.080   9.308  1.00 83.96           S  
ATOM    906  N   TRP B 117       3.161  16.745   6.137  1.00 81.94           N  
ATOM    907  CA  TRP B 117       2.276  16.058   5.202  1.00 81.94           C  
ATOM    908  C   TRP B 117       0.852  15.998   5.744  1.00 81.94           C  
ATOM    909  CB  TRP B 117       2.787  14.643   4.918  1.00 81.94           C  
ATOM    910  O   TRP B 117      -0.112  15.972   4.974  1.00 81.94           O  
ATOM    911  CG  TRP B 117       2.660  13.705   6.081  1.00 81.94           C  
ATOM    912  CD1 TRP B 117       3.608  13.432   7.027  1.00 81.94           C  
ATOM    913  CD2 TRP B 117       1.517  12.912   6.417  1.00 81.94           C  
ATOM    914  CE2 TRP B 117       1.843  12.182   7.581  1.00 81.94           C  
ATOM    915  CE3 TRP B 117       0.247  12.749   5.847  1.00 81.94           C  
ATOM    916  NE1 TRP B 117       3.123  12.516   7.932  1.00 81.94           N  
ATOM    917  CH2 TRP B 117      -0.291  11.160   7.608  1.00 81.94           C  
ATOM    918  CZ2 TRP B 117       0.944  11.300   8.186  1.00 81.94           C  
ATOM    919  CZ3 TRP B 117      -0.646  11.872   6.451  1.00 81.94           C  
ATOM    920  N   VAL B 118       0.706  16.074   7.112  1.00 85.11           N  
ATOM    921  CA  VAL B 118      -0.629  16.049   7.699  1.00 85.11           C  
ATOM    922  C   VAL B 118      -1.330  17.382   7.445  1.00 85.11           C  
ATOM    923  CB  VAL B 118      -0.577  15.755   9.215  1.00 85.11           C  
ATOM    924  O   VAL B 118      -2.518  17.413   7.115  1.00 85.11           O  
ATOM    925  CG1 VAL B 118      -1.987  15.669   9.797  1.00 85.11           C  
ATOM    926  CG2 VAL B 118       0.194  14.463   9.481  1.00 85.11           C  
ATOM    927  N   CYS B 119      -0.642  18.426   7.557  1.00 88.43           N  
ATOM    928  CA  CYS B 119      -1.180  19.747   7.252  1.00 88.43           C  
ATOM    929  C   CYS B 119      -1.639  19.829   5.801  1.00 88.43           C  
ATOM    930  CB  CYS B 119      -0.135  20.828   7.528  1.00 88.43           C  
ATOM    931  O   CYS B 119      -2.647  20.469   5.500  1.00 88.43           O  
ATOM    932  SG  CYS B 119       0.187  21.099   9.284  1.00 88.43           S  
ATOM    933  N   GLU B 120      -0.880  19.192   4.982  1.00 86.01           N  
ATOM    934  CA  GLU B 120      -1.217  19.195   3.562  1.00 86.01           C  
ATOM    935  C   GLU B 120      -2.594  18.584   3.319  1.00 86.01           C  
ATOM    936  CB  GLU B 120      -0.157  18.439   2.756  1.00 86.01           C  
ATOM    937  O   GLU B 120      -3.327  19.025   2.431  1.00 86.01           O  
ATOM    938  CG  GLU B 120      -0.455  18.363   1.266  1.00 86.01           C  
ATOM    939  CD  GLU B 120       0.489  17.440   0.512  1.00 86.01           C  
ATOM    940  OE1 GLU B 120       0.998  17.837  -0.560  1.00 86.01           O  
ATOM    941  OE2 GLU B 120       0.719  16.309   0.996  1.00 86.01           O  
ATOM    942  N   LEU B 121      -2.923  17.531   4.182  1.00 80.81           N  
ATOM    943  CA  LEU B 121      -4.181  16.810   4.016  1.00 80.81           C  
ATOM    944  C   LEU B 121      -5.324  17.545   4.709  1.00 80.81           C  
ATOM    945  CB  LEU B 121      -4.061  15.389   4.572  1.00 80.81           C  
ATOM    946  O   LEU B 121      -6.496  17.257   4.456  1.00 80.81           O  
ATOM    947  CG  LEU B 121      -3.197  14.417   3.767  1.00 80.81           C  
ATOM    948  CD1 LEU B 121      -2.617  13.342   4.681  1.00 80.81           C  
ATOM    949  CD2 LEU B 121      -4.009  13.787   2.640  1.00 80.81           C  
ATOM    950  N   SER B 122      -4.994  18.641   5.547  1.00 82.22           N  
ATOM    951  CA  SER B 122      -5.997  19.351   6.334  1.00 82.22           C  
ATOM    952  C   SER B 122      -6.784  20.331   5.470  1.00 82.22           C  
ATOM    953  CB  SER B 122      -5.339  20.096   7.495  1.00 82.22           C  
ATOM    954  O   SER B 122      -6.339  20.705   4.383  1.00 82.22           O  
ATOM    955  OG  SER B 122      -4.639  21.237   7.029  1.00 82.22           O  
ATOM    956  N   GLN B 123      -7.907  20.684   5.935  1.00 81.69           N  
ATOM    957  CA  GLN B 123      -8.789  21.634   5.264  1.00 81.69           C  
ATOM    958  C   GLN B 123      -8.098  22.981   5.067  1.00 81.69           C  
ATOM    959  CB  GLN B 123     -10.082  21.819   6.059  1.00 81.69           C  
ATOM    960  O   GLN B 123      -8.337  23.667   4.071  1.00 81.69           O  
ATOM    961  CG  GLN B 123     -11.311  22.050   5.189  1.00 81.69           C  
ATOM    962  CD  GLN B 123     -12.611  21.862   5.948  1.00 81.69           C  
ATOM    963  NE2 GLN B 123     -13.243  20.707   5.764  1.00 81.69           N  
ATOM    964  OE1 GLN B 123     -13.044  22.747   6.693  1.00 81.69           O  
ATOM    965  N   GLU B 124      -7.180  23.371   5.919  1.00 84.52           N  
ATOM    966  CA  GLU B 124      -6.474  24.649   5.910  1.00 84.52           C  
ATOM    967  C   GLU B 124      -5.689  24.836   4.615  1.00 84.52           C  
ATOM    968  CB  GLU B 124      -5.535  24.753   7.114  1.00 84.52           C  
ATOM    969  O   GLU B 124      -5.547  25.959   4.125  1.00 84.52           O  
ATOM    970  CG  GLU B 124      -4.936  26.139   7.308  1.00 84.52           C  
ATOM    971  CD  GLU B 124      -4.037  26.238   8.531  1.00 84.52           C  
ATOM    972  OE1 GLU B 124      -3.391  27.293   8.726  1.00 84.52           O  
ATOM    973  OE2 GLU B 124      -3.977  25.252   9.299  1.00 84.52           O  
ATOM    974  N   HIS B 125      -5.269  23.636   3.985  1.00 85.90           N  
ATOM    975  CA  HIS B 125      -4.427  23.730   2.798  1.00 85.90           C  
ATOM    976  C   HIS B 125      -5.081  23.044   1.603  1.00 85.90           C  
ATOM    977  CB  HIS B 125      -3.052  23.117   3.067  1.00 85.90           C  
ATOM    978  O   HIS B 125      -4.414  22.756   0.607  1.00 85.90           O  
ATOM    979  CG  HIS B 125      -2.285  23.814   4.146  1.00 85.90           C  
ATOM    980  CD2 HIS B 125      -2.086  23.492   5.446  1.00 85.90           C  
ATOM    981  ND1 HIS B 125      -1.615  25.000   3.935  1.00 85.90           N  
ATOM    982  CE1 HIS B 125      -1.034  25.377   5.062  1.00 85.90           C  
ATOM    983  NE2 HIS B 125      -1.305  24.479   5.994  1.00 85.90           N  
ATOM    984  N   GLN B 126      -6.268  22.776   1.814  1.00 85.00           N  
ATOM    985  CA  GLN B 126      -7.019  22.145   0.734  1.00 85.00           C  
ATOM    986  C   GLN B 126      -7.009  23.012  -0.522  1.00 85.00           C  
ATOM    987  CB  GLN B 126      -8.459  21.869   1.170  1.00 85.00           C  
ATOM    988  O   GLN B 126      -7.329  24.201  -0.464  1.00 85.00           O  
ATOM    989  CG  GLN B 126      -9.201  20.897   0.263  1.00 85.00           C  
ATOM    990  CD  GLN B 126     -10.601  20.585   0.757  1.00 85.00           C  
ATOM    991  NE2 GLN B 126     -11.268  19.646   0.095  1.00 85.00           N  
ATOM    992  OE1 GLN B 126     -11.079  21.183   1.726  1.00 85.00           O  
ATOM    993  N   GLY B 127      -6.613  22.557  -1.640  1.00 84.16           N  
ATOM    994  CA  GLY B 127      -6.580  23.281  -2.900  1.00 84.16           C  
ATOM    995  C   GLY B 127      -5.291  24.053  -3.111  1.00 84.16           C  
ATOM    996  O   GLY B 127      -5.080  24.640  -4.175  1.00 84.16           O  
ATOM    997  N   HIS B 128      -4.468  24.075  -2.088  1.00 86.99           N  
ATOM    998  CA  HIS B 128      -3.184  24.757  -2.210  1.00 86.99           C  
ATOM    999  C   HIS B 128      -2.193  23.926  -3.018  1.00 86.99           C  
ATOM   1000  CB  HIS B 128      -2.607  25.064  -0.827  1.00 86.99           C  
ATOM   1001  O   HIS B 128      -2.262  22.694  -3.015  1.00 86.99           O  
ATOM   1002  CG  HIS B 128      -3.386  26.088  -0.065  1.00 86.99           C  
ATOM   1003  CD2 HIS B 128      -4.589  26.656  -0.315  1.00 86.99           C  
ATOM   1004  ND1 HIS B 128      -2.932  26.645   1.111  1.00 86.99           N  
ATOM   1005  CE1 HIS B 128      -3.826  27.514   1.553  1.00 86.99           C  
ATOM   1006  NE2 HIS B 128      -4.841  27.540   0.706  1.00 86.99           N  
ATOM   1007  N   GLN B 129      -1.372  24.631  -3.784  1.00 80.13           N  
ATOM   1008  CA  GLN B 129      -0.264  23.959  -4.455  1.00 80.13           C  
ATOM   1009  C   GLN B 129       0.871  23.662  -3.480  1.00 80.13           C  
ATOM   1010  CB  GLN B 129       0.252  24.806  -5.619  1.00 80.13           C  
ATOM   1011  O   GLN B 129       1.361  24.563  -2.795  1.00 80.13           O  
ATOM   1012  CG  GLN B 129       1.096  24.028  -6.619  1.00 80.13           C  
ATOM   1013  CD  GLN B 129       1.441  24.840  -7.854  1.00 80.13           C  
ATOM   1014  NE2 GLN B 129       1.575  24.164  -8.990  1.00 80.13           N  
ATOM   1015  OE1 GLN B 129       1.586  26.065  -7.787  1.00 80.13           O  
ATOM   1016  N   THR B 130       1.261  22.390  -3.376  1.00 82.79           N  
ATOM   1017  CA  THR B 130       2.315  21.983  -2.453  1.00 82.79           C  
ATOM   1018  C   THR B 130       3.452  21.293  -3.202  1.00 82.79           C  
ATOM   1019  CB  THR B 130       1.770  21.042  -1.363  1.00 82.79           C  
ATOM   1020  O   THR B 130       3.232  20.681  -4.249  1.00 82.79           O  
ATOM   1021  CG2 THR B 130       0.698  21.733  -0.526  1.00 82.79           C  
ATOM   1022  OG1 THR B 130       1.202  19.881  -1.982  1.00 82.79           O  
ATOM   1023  N   PHE B 131       4.633  21.611  -2.707  1.00 74.13           N  
ATOM   1024  CA  PHE B 131       5.837  21.029  -3.288  1.00 74.13           C  
ATOM   1025  C   PHE B 131       6.710  20.401  -2.209  1.00 74.13           C  
ATOM   1026  CB  PHE B 131       6.632  22.091  -4.055  1.00 74.13           C  
ATOM   1027  O   PHE B 131       6.835  20.945  -1.109  1.00 74.13           O  
ATOM   1028  CG  PHE B 131       5.826  22.821  -5.094  1.00 74.13           C  
ATOM   1029  CD1 PHE B 131       5.674  22.295  -6.372  1.00 74.13           C  
ATOM   1030  CD2 PHE B 131       5.219  24.033  -4.794  1.00 74.13           C  
ATOM   1031  CE1 PHE B 131       4.928  22.969  -7.336  1.00 74.13           C  
ATOM   1032  CE2 PHE B 131       4.472  24.712  -5.752  1.00 74.13           C  
ATOM   1033  CZ  PHE B 131       4.328  24.179  -7.023  1.00 74.13           C  
ATOM   1034  N   ARG B 132       7.243  19.197  -2.576  1.00 73.99           N  
ATOM   1035  CA  ARG B 132       8.183  18.568  -1.654  1.00 73.99           C  
ATOM   1036  C   ARG B 132       9.532  19.279  -1.678  1.00 73.99           C  
ATOM   1037  CB  ARG B 132       8.365  17.088  -1.999  1.00 73.99           C  
ATOM   1038  O   ARG B 132      10.090  19.528  -2.749  1.00 73.99           O  
ATOM   1039  CG  ARG B 132       7.100  16.259  -1.841  1.00 73.99           C  
ATOM   1040  CD  ARG B 132       7.343  15.015  -0.998  1.00 73.99           C  
ATOM   1041  NE  ARG B 132       6.125  14.225  -0.840  1.00 73.99           N  
ATOM   1042  NH1 ARG B 132       7.218  12.201  -0.630  1.00 73.99           N  
ATOM   1043  NH2 ARG B 132       4.930  12.288  -0.534  1.00 73.99           N  
ATOM   1044  CZ  ARG B 132       6.094  12.906  -0.668  1.00 73.99           C  
ATOM   1045  N   ILE B 133      10.093  19.683  -0.486  1.00 65.18           N  
ATOM   1046  CA  ILE B 133      11.320  20.464  -0.369  1.00 65.18           C  
ATOM   1047  C   ILE B 133      12.509  19.631  -0.845  1.00 65.18           C  
ATOM   1048  CB  ILE B 133      11.548  20.944   1.082  1.00 65.18           C  
ATOM   1049  O   ILE B 133      13.399  20.143  -1.528  1.00 65.18           O  
ATOM   1050  CG1 ILE B 133      10.422  21.889   1.514  1.00 65.18           C  
ATOM   1051  CG2 ILE B 133      12.915  21.621   1.217  1.00 65.18           C  
ATOM   1052  CD1 ILE B 133      10.535  22.368   2.955  1.00 65.18           C  
ATOM   1053  N   ASN B 134      12.558  18.321  -0.476  1.00 57.16           N  
ATOM   1054  CA  ASN B 134      13.709  17.502  -0.841  1.00 57.16           C  
ATOM   1055  C   ASN B 134      13.733  17.204  -2.338  1.00 57.16           C  
ATOM   1056  CB  ASN B 134      13.717  16.199  -0.040  1.00 57.16           C  
ATOM   1057  O   ASN B 134      14.803  17.025  -2.922  1.00 57.16           O  
ATOM   1058  CG  ASN B 134      14.043  16.416   1.425  1.00 57.16           C  
ATOM   1059  ND2 ASN B 134      13.650  15.468   2.267  1.00 57.16           N  
ATOM   1060  OD1 ASN B 134      14.643  17.428   1.796  1.00 57.16           O  
ATOM   1061  N   GLU B 135      12.603  17.142  -2.937  1.00 52.77           N  
ATOM   1062  CA  GLU B 135      12.574  16.934  -4.382  1.00 52.77           C  
ATOM   1063  C   GLU B 135      13.183  18.122  -5.122  1.00 52.77           C  
ATOM   1064  CB  GLU B 135      11.141  16.692  -4.862  1.00 52.77           C  
ATOM   1065  O   GLU B 135      13.865  17.946  -6.134  1.00 52.77           O  
ATOM   1066  CG  GLU B 135      10.631  15.285  -4.591  1.00 52.77           C  
ATOM   1067  CD  GLU B 135       9.246  15.028  -5.165  1.00 52.77           C  
ATOM   1068  OE1 GLU B 135       8.818  13.852  -5.213  1.00 52.77           O  
ATOM   1069  OE2 GLU B 135       8.585  16.009  -5.570  1.00 52.77           O  
ATOM   1070  N   VAL B 136      13.019  19.323  -4.591  1.00 47.49           N  
ATOM   1071  CA  VAL B 136      13.531  20.544  -5.203  1.00 47.49           C  
ATOM   1072  C   VAL B 136      15.048  20.610  -5.033  1.00 47.49           C  
ATOM   1073  CB  VAL B 136      12.872  21.803  -4.596  1.00 47.49           C  
ATOM   1074  O   VAL B 136      15.765  21.009  -5.954  1.00 47.49           O  
ATOM   1075  CG1 VAL B 136      13.498  23.071  -5.174  1.00 47.49           C  
ATOM   1076  CG2 VAL B 136      11.365  21.786  -4.843  1.00 47.49           C  
ATOM   1077  N   VAL B 137      15.472  20.156  -3.932  1.00 47.45           N  
ATOM   1078  CA  VAL B 137      16.902  20.194  -3.645  1.00 47.45           C  
ATOM   1079  C   VAL B 137      17.635  19.196  -4.540  1.00 47.45           C  
ATOM   1080  CB  VAL B 137      17.192  19.890  -2.158  1.00 47.45           C  
ATOM   1081  O   VAL B 137      18.683  19.514  -5.106  1.00 47.45           O  
ATOM   1082  CG1 VAL B 137      18.695  19.774  -1.914  1.00 47.45           C  
ATOM   1083  CG2 VAL B 137      16.584  20.969  -1.265  1.00 47.45           C  
ATOM   1084  N   LYS B 138      16.991  17.999  -4.617  1.00 47.76           N  
ATOM   1085  CA  LYS B 138      17.623  16.984  -5.455  1.00 47.76           C  
ATOM   1086  C   LYS B 138      17.690  17.437  -6.910  1.00 47.76           C  
ATOM   1087  CB  LYS B 138      16.868  15.658  -5.353  1.00 47.76           C  
ATOM   1088  O   LYS B 138      18.701  17.230  -7.584  1.00 47.76           O  
ATOM   1089  CG  LYS B 138      17.564  14.614  -4.492  1.00 47.76           C  
ATOM   1090  CD  LYS B 138      16.750  13.330  -4.403  1.00 47.76           C  
ATOM   1091  CE  LYS B 138      17.358  12.349  -3.409  1.00 47.76           C  
ATOM   1092  NZ  LYS B 138      16.599  11.064  -3.364  1.00 47.76           N  
ATOM   1093  N   GLU B 139      16.596  17.996  -7.363  1.00 45.68           N  
ATOM   1094  CA  GLU B 139      16.574  18.495  -8.735  1.00 45.68           C  
ATOM   1095  C   GLU B 139      17.625  19.581  -8.944  1.00 45.68           C  
ATOM   1096  CB  GLU B 139      15.185  19.032  -9.090  1.00 45.68           C  
ATOM   1097  O   GLU B 139      18.302  19.606  -9.974  1.00 45.68           O  
ATOM   1098  CG  GLU B 139      14.944  19.175 -10.586  1.00 45.68           C  
ATOM   1099  CD  GLU B 139      13.542  19.654 -10.925  1.00 45.68           C  
ATOM   1100  OE1 GLU B 139      13.258  19.903 -12.119  1.00 45.68           O  
ATOM   1101  OE2 GLU B 139      12.721  19.784  -9.989  1.00 45.68           O  
ATOM   1102  N   CYS B 140      17.624  20.456  -7.975  1.00 46.77           N  
ATOM   1103  CA  CYS B 140      18.608  21.529  -8.066  1.00 46.77           C  
ATOM   1104  C   CYS B 140      20.027  20.973  -8.030  1.00 46.77           C  
ATOM   1105  CB  CYS B 140      18.415  22.531  -6.928  1.00 46.77           C  
ATOM   1106  O   CYS B 140      20.901  21.442  -8.761  1.00 46.77           O  
ATOM   1107  SG  CYS B 140      18.336  24.250  -7.477  1.00 46.77           S  
ATOM   1108  N   GLN B 141      20.141  19.940  -7.152  1.00 43.48           N  
ATOM   1109  CA  GLN B 141      21.448  19.303  -7.031  1.00 43.48           C  
ATOM   1110  C   GLN B 141      21.837  18.595  -8.326  1.00 43.48           C  
ATOM   1111  CB  GLN B 141      21.456  18.310  -5.867  1.00 43.48           C  
ATOM   1112  O   GLN B 141      22.992  18.659  -8.751  1.00 43.48           O  
ATOM   1113  CG  GLN B 141      21.649  18.962  -4.504  1.00 43.48           C  
ATOM   1114  CD  GLN B 141      21.620  17.960  -3.365  1.00 43.48           C  
ATOM   1115  NE2 GLN B 141      22.124  18.367  -2.205  1.00 43.48           N  
ATOM   1116  OE1 GLN B 141      21.147  16.831  -3.526  1.00 43.48           O  
ATOM   1117  N   GLU B 142      20.950  17.929  -8.924  1.00 46.46           N  
ATOM   1118  CA  GLU B 142      21.205  17.222 -10.176  1.00 46.46           C  
ATOM   1119  C   GLU B 142      21.535  18.197 -11.303  1.00 46.46           C  
ATOM   1120  CB  GLU B 142      20.001  16.360 -10.562  1.00 46.46           C  
ATOM   1121  O   GLU B 142      22.428  17.939 -12.113  1.00 46.46           O  
ATOM   1122  CG  GLU B 142      19.925  15.038  -9.813  1.00 46.46           C  
ATOM   1123  CD  GLU B 142      18.632  14.279 -10.064  1.00 46.46           C  
ATOM   1124  OE1 GLU B 142      18.424  13.212  -9.442  1.00 46.46           O  
ATOM   1125  OE2 GLU B 142      17.820  14.755 -10.889  1.00 46.46           O  
ATOM   1126  N   LYS B 143      20.786  19.266 -11.293  1.00 44.72           N  
ATOM   1127  CA  LYS B 143      21.047  20.293 -12.297  1.00 44.72           C  
ATOM   1128  C   LYS B 143      22.432  20.905 -12.110  1.00 44.72           C  
ATOM   1129  CB  LYS B 143      19.979  21.387 -12.236  1.00 44.72           C  
ATOM   1130  O   LYS B 143      23.123  21.200 -13.088  1.00 44.72           O  
ATOM   1131  CG  LYS B 143      18.664  21.005 -12.901  1.00 44.72           C  
ATOM   1132  CD  LYS B 143      17.674  22.163 -12.886  1.00 44.72           C  
ATOM   1133  CE  LYS B 143      16.334  21.762 -13.489  1.00 44.72           C  
ATOM   1134  NZ  LYS B 143      15.349  22.883 -13.444  1.00 44.72           N  
ATOM   1135  N   LEU B 144      22.758  21.124 -10.879  1.00 46.37           N  
ATOM   1136  CA  LEU B 144      24.072  21.674 -10.565  1.00 46.37           C  
ATOM   1137  C   LEU B 144      25.177  20.696 -10.950  1.00 46.37           C  
ATOM   1138  CB  LEU B 144      24.170  22.012  -9.075  1.00 46.37           C  
ATOM   1139  O   LEU B 144      26.222  21.103 -11.462  1.00 46.37           O  
ATOM   1140  CG  LEU B 144      24.104  23.496  -8.711  1.00 46.37           C  
ATOM   1141  CD1 LEU B 144      23.291  23.693  -7.436  1.00 46.37           C  
ATOM   1142  CD2 LEU B 144      25.507  24.070  -8.550  1.00 46.37           C  
ATOM   1143  N   GLN B 145      24.993  19.431 -10.654  1.00 46.33           N  
ATOM   1144  CA  GLN B 145      25.980  18.407 -10.983  1.00 46.33           C  
ATOM   1145  C   GLN B 145      26.201  18.320 -12.490  1.00 46.33           C  
ATOM   1146  CB  GLN B 145      25.544  17.046 -10.437  1.00 46.33           C  
ATOM   1147  O   GLN B 145      27.331  18.138 -12.948  1.00 46.33           O  
ATOM   1148  CG  GLN B 145      26.013  16.776  -9.013  1.00 46.33           C  
ATOM   1149  CD  GLN B 145      25.882  15.317  -8.619  1.00 46.33           C  
ATOM   1150  NE2 GLN B 145      26.603  14.917  -7.577  1.00 46.33           N  
ATOM   1151  OE1 GLN B 145      25.137  14.556  -9.244  1.00 46.33           O  
ATOM   1152  N   VAL B 146      25.241  18.498 -13.290  1.00 48.41           N  
ATOM   1153  CA  VAL B 146      25.332  18.484 -14.746  1.00 48.41           C  
ATOM   1154  C   VAL B 146      26.064  19.734 -15.230  1.00 48.41           C  
ATOM   1155  CB  VAL B 146      23.936  18.397 -15.401  1.00 48.41           C  
ATOM   1156  O   VAL B 146      26.881  19.665 -16.151  1.00 48.41           O  
ATOM   1157  CG1 VAL B 146      24.037  18.579 -16.915  1.00 48.41           C  
ATOM   1158  CG2 VAL B 146      23.271  17.064 -15.063  1.00 48.41           C  
ATOM   1159  N   ALA B 147      25.739  20.825 -14.565  1.00 48.47           N  
ATOM   1160  CA  ALA B 147      26.378  22.083 -14.944  1.00 48.47           C  
ATOM   1161  C   ALA B 147      27.869  22.058 -14.623  1.00 48.47           C  
ATOM   1162  CB  ALA B 147      25.704  23.256 -14.237  1.00 48.47           C  
ATOM   1163  O   ALA B 147      28.676  22.651 -15.343  1.00 48.47           O  
ATOM   1164  N   LEU B 148      28.193  21.358 -13.599  1.00 52.56           N  
ATOM   1165  CA  LEU B 148      29.592  21.295 -13.193  1.00 52.56           C  
ATOM   1166  C   LEU B 148      30.371  20.325 -14.075  1.00 52.56           C  
ATOM   1167  CB  LEU B 148      29.707  20.874 -11.726  1.00 52.56           C  
ATOM   1168  O   LEU B 148      31.585  20.468 -14.241  1.00 52.56           O  
ATOM   1169  CG  LEU B 148      29.289  21.915 -10.686  1.00 52.56           C  
ATOM   1170  CD1 LEU B 148      29.280  21.298  -9.292  1.00 52.56           C  
ATOM   1171  CD2 LEU B 148      30.219  23.123 -10.736  1.00 52.56           C  
ATOM   1172  N   GLN B 149      29.714  19.417 -14.641  1.00 55.97           N  
ATOM   1173  CA  GLN B 149      30.369  18.449 -15.514  1.00 55.97           C  
ATOM   1174  C   GLN B 149      30.560  19.014 -16.919  1.00 55.97           C  
ATOM   1175  CB  GLN B 149      29.564  17.150 -15.576  1.00 55.97           C  
ATOM   1176  O   GLN B 149      31.378  18.510 -17.691  1.00 55.97           O  
ATOM   1177  CG  GLN B 149      29.894  16.168 -14.461  1.00 55.97           C  
ATOM   1178  CD  GLN B 149      29.086  14.887 -14.548  1.00 55.97           C  
ATOM   1179  NE2 GLN B 149      29.418  13.917 -13.703  1.00 55.97           N  
ATOM   1180  OE1 GLN B 149      28.170  14.770 -15.368  1.00 55.97           O  
ATOM   1181  N   ARG B 150      30.084  20.279 -17.056  1.00 39.07           N  
ATOM   1182  CA  ARG B 150      30.356  20.973 -18.310  1.00 39.07           C  
ATOM   1183  C   ARG B 150      31.504  21.964 -18.150  1.00 39.07           C  
ATOM   1184  CB  ARG B 150      29.103  21.699 -18.806  1.00 39.07           C  
ATOM   1185  O   ARG B 150      32.309  22.143 -19.067  1.00 39.07           O  
ATOM   1186  CG  ARG B 150      28.142  20.810 -19.581  1.00 39.07           C  
ATOM   1187  CD  ARG B 150      26.974  21.603 -20.149  1.00 39.07           C  
ATOM   1188  NE  ARG B 150      26.087  20.760 -20.945  1.00 39.07           N  
ATOM   1189  NH1 ARG B 150      24.523  22.416 -21.334  1.00 39.07           N  
ATOM   1190  NH2 ARG B 150      24.213  20.315 -22.196  1.00 39.07           N  
ATOM   1191  CZ  ARG B 150      24.943  21.166 -21.490  1.00 39.07           C  
TER    1192      ARG B 150                                                      
ATOM   1193  N   MET C   1      14.030   6.037   1.339  1.00 49.12           N  
ATOM   1194  CA  MET C   1      13.662   4.648   1.600  1.00 49.12           C  
ATOM   1195  C   MET C   1      14.775   3.699   1.169  1.00 49.12           C  
ATOM   1196  CB  MET C   1      12.362   4.291   0.876  1.00 49.12           C  
ATOM   1197  O   MET C   1      15.384   3.888   0.114  1.00 49.12           O  
ATOM   1198  CG  MET C   1      11.119   4.882   1.522  1.00 49.12           C  
ATOM   1199  SD  MET C   1       9.569   4.272   0.752  1.00 49.12           S  
ATOM   1200  CE  MET C   1       8.343   5.090   1.809  1.00 49.12           C  
ATOM   1201  N   ASP C   2      15.099   3.006   2.191  1.00 58.02           N  
ATOM   1202  CA  ASP C   2      16.134   2.002   1.966  1.00 58.02           C  
ATOM   1203  C   ASP C   2      15.700   0.993   0.905  1.00 58.02           C  
ATOM   1204  CB  ASP C   2      16.473   1.279   3.271  1.00 58.02           C  
ATOM   1205  O   ASP C   2      14.504   0.757   0.718  1.00 58.02           O  
ATOM   1206  CG  ASP C   2      17.873   1.587   3.773  1.00 58.02           C  
ATOM   1207  OD1 ASP C   2      18.653   2.237   3.045  1.00 58.02           O  
ATOM   1208  OD2 ASP C   2      18.200   1.173   4.907  1.00 58.02           O  
ATOM   1209  N   PHE C   3      16.567   0.837  -0.017  1.00 60.57           N  
ATOM   1210  CA  PHE C   3      16.379  -0.146  -1.077  1.00 60.57           C  
ATOM   1211  C   PHE C   3      15.591  -1.348  -0.568  1.00 60.57           C  
ATOM   1212  CB  PHE C   3      17.731  -0.603  -1.634  1.00 60.57           C  
ATOM   1213  O   PHE C   3      14.706  -1.855  -1.261  1.00 60.57           O  
ATOM   1214  CG  PHE C   3      17.620  -1.591  -2.764  1.00 60.57           C  
ATOM   1215  CD1 PHE C   3      17.842  -2.945  -2.547  1.00 60.57           C  
ATOM   1216  CD2 PHE C   3      17.293  -1.164  -4.045  1.00 60.57           C  
ATOM   1217  CE1 PHE C   3      17.740  -3.861  -3.591  1.00 60.57           C  
ATOM   1218  CE2 PHE C   3      17.189  -2.074  -5.093  1.00 60.57           C  
ATOM   1219  CZ  PHE C   3      17.414  -3.422  -4.864  1.00 60.57           C  
ATOM   1220  N   SER C   4      15.791  -1.756   0.636  1.00 65.27           N  
ATOM   1221  CA  SER C   4      15.126  -2.924   1.205  1.00 65.27           C  
ATOM   1222  C   SER C   4      13.631  -2.678   1.378  1.00 65.27           C  
ATOM   1223  CB  SER C   4      15.749  -3.294   2.551  1.00 65.27           C  
ATOM   1224  O   SER C   4      12.815  -3.556   1.089  1.00 65.27           O  
ATOM   1225  OG  SER C   4      15.517  -2.277   3.510  1.00 65.27           O  
ATOM   1226  N   VAL C   5      13.358  -1.509   1.753  1.00 71.57           N  
ATOM   1227  CA  VAL C   5      11.956  -1.162   1.960  1.00 71.57           C  
ATOM   1228  C   VAL C   5      11.237  -1.093   0.614  1.00 71.57           C  
ATOM   1229  CB  VAL C   5      11.808   0.179   2.713  1.00 71.57           C  
ATOM   1230  O   VAL C   5      10.094  -1.540   0.490  1.00 71.57           O  
ATOM   1231  CG1 VAL C   5      10.338   0.584   2.810  1.00 71.57           C  
ATOM   1232  CG2 VAL C   5      12.432   0.081   4.104  1.00 71.57           C  
ATOM   1233  N   LYS C   6      11.965  -0.636  -0.325  1.00 74.36           N  
ATOM   1234  CA  LYS C   6      11.396  -0.547  -1.667  1.00 74.36           C  
ATOM   1235  C   LYS C   6      11.047  -1.930  -2.209  1.00 74.36           C  
ATOM   1236  CB  LYS C   6      12.367   0.158  -2.615  1.00 74.36           C  
ATOM   1237  O   LYS C   6       9.973  -2.126  -2.781  1.00 74.36           O  
ATOM   1238  CG  LYS C   6      11.814   0.377  -4.016  1.00 74.36           C  
ATOM   1239  CD  LYS C   6      12.848   1.021  -4.931  1.00 74.36           C  
ATOM   1240  CE  LYS C   6      12.346   1.115  -6.365  1.00 74.36           C  
ATOM   1241  NZ  LYS C   6      13.417   1.578  -7.298  1.00 74.36           N  
ATOM   1242  N   VAL C   7      11.883  -2.851  -2.002  1.00 73.99           N  
ATOM   1243  CA  VAL C   7      11.671  -4.210  -2.489  1.00 73.99           C  
ATOM   1244  C   VAL C   7      10.465  -4.829  -1.787  1.00 73.99           C  
ATOM   1245  CB  VAL C   7      12.923  -5.091  -2.274  1.00 73.99           C  
ATOM   1246  O   VAL C   7       9.636  -5.483  -2.425  1.00 73.99           O  
ATOM   1247  CG1 VAL C   7      12.629  -6.545  -2.639  1.00 73.99           C  
ATOM   1248  CG2 VAL C   7      14.097  -4.558  -3.093  1.00 73.99           C  
ATOM   1249  N   ASP C   8      10.360  -4.540  -0.559  1.00 80.67           N  
ATOM   1250  CA  ASP C   8       9.269  -5.101   0.233  1.00 80.67           C  
ATOM   1251  C   ASP C   8       7.925  -4.514  -0.190  1.00 80.67           C  
ATOM   1252  CB  ASP C   8       9.506  -4.851   1.724  1.00 80.67           C  
ATOM   1253  O   ASP C   8       6.928  -5.234  -0.280  1.00 80.67           O  
ATOM   1254  CG  ASP C   8      10.614  -5.715   2.301  1.00 80.67           C  
ATOM   1255  OD1 ASP C   8      10.983  -6.732   1.676  1.00 80.67           O  
ATOM   1256  OD2 ASP C   8      11.120  -5.376   3.393  1.00 80.67           O  
ATOM   1257  N   ILE C   9       7.942  -3.230  -0.455  1.00 85.46           N  
ATOM   1258  CA  ILE C   9       6.707  -2.577  -0.876  1.00 85.46           C  
ATOM   1259  C   ILE C   9       6.312  -3.069  -2.266  1.00 85.46           C  
ATOM   1260  CB  ILE C   9       6.852  -1.039  -0.872  1.00 85.46           C  
ATOM   1261  O   ILE C   9       5.133  -3.314  -2.533  1.00 85.46           O  
ATOM   1262  CG1 ILE C   9       7.009  -0.520   0.562  1.00 85.46           C  
ATOM   1263  CG2 ILE C   9       5.653  -0.382  -1.564  1.00 85.46           C  
ATOM   1264  CD1 ILE C   9       7.235   0.983   0.655  1.00 85.46           C  
ATOM   1265  N   GLU C  10       7.287  -3.244  -3.070  1.00 84.86           N  
ATOM   1266  CA  GLU C  10       7.017  -3.740  -4.416  1.00 84.86           C  
ATOM   1267  C   GLU C  10       6.395  -5.133  -4.377  1.00 84.86           C  
ATOM   1268  CB  GLU C  10       8.302  -3.760  -5.249  1.00 84.86           C  
ATOM   1269  O   GLU C  10       5.490  -5.436  -5.157  1.00 84.86           O  
ATOM   1270  CG  GLU C  10       8.275  -2.819  -6.444  1.00 84.86           C  
ATOM   1271  CD  GLU C  10       9.597  -2.763  -7.193  1.00 84.86           C  
ATOM   1272  OE1 GLU C  10       9.644  -2.177  -8.299  1.00 84.86           O  
ATOM   1273  OE2 GLU C  10      10.594  -3.310  -6.671  1.00 84.86           O  
ATOM   1274  N   LYS C  11       6.898  -5.904  -3.520  1.00 85.98           N  
ATOM   1275  CA  LYS C  11       6.335  -7.242  -3.355  1.00 85.98           C  
ATOM   1276  C   LYS C  11       4.862  -7.174  -2.964  1.00 85.98           C  
ATOM   1277  CB  LYS C  11       7.121  -8.029  -2.306  1.00 85.98           C  
ATOM   1278  O   LYS C  11       4.049  -7.965  -3.446  1.00 85.98           O  
ATOM   1279  CG  LYS C  11       6.739  -9.499  -2.221  1.00 85.98           C  
ATOM   1280  CD  LYS C  11       7.582 -10.237  -1.188  1.00 85.98           C  
ATOM   1281  CE  LYS C  11       7.116 -11.676  -1.010  1.00 85.98           C  
ATOM   1282  NZ  LYS C  11       7.936 -12.401   0.006  1.00 85.98           N  
ATOM   1283  N   GLU C  12       4.506  -6.196  -2.125  1.00 89.36           N  
ATOM   1284  CA  GLU C  12       3.147  -6.070  -1.608  1.00 89.36           C  
ATOM   1285  C   GLU C  12       2.188  -5.580  -2.690  1.00 89.36           C  
ATOM   1286  CB  GLU C  12       3.114  -5.122  -0.407  1.00 89.36           C  
ATOM   1287  O   GLU C  12       0.981  -5.814  -2.609  1.00 89.36           O  
ATOM   1288  CG  GLU C  12       3.704  -5.717   0.863  1.00 89.36           C  
ATOM   1289  CD  GLU C  12       2.977  -6.965   1.335  1.00 89.36           C  
ATOM   1290  OE1 GLU C  12       3.625  -7.860   1.923  1.00 89.36           O  
ATOM   1291  OE2 GLU C  12       1.748  -7.050   1.115  1.00 89.36           O  
ATOM   1292  N   VAL C  13       2.748  -4.930  -3.727  1.00 92.30           N  
ATOM   1293  CA  VAL C  13       1.868  -4.347  -4.734  1.00 92.30           C  
ATOM   1294  C   VAL C  13       2.065  -5.062  -6.069  1.00 92.30           C  
ATOM   1295  CB  VAL C  13       2.119  -2.831  -4.898  1.00 92.30           C  
ATOM   1296  O   VAL C  13       1.902  -4.459  -7.133  1.00 92.30           O  
ATOM   1297  CG1 VAL C  13       1.727  -2.078  -3.628  1.00 92.30           C  
ATOM   1298  CG2 VAL C  13       3.582  -2.568  -5.249  1.00 92.30           C  
ATOM   1299  N   THR C  14       2.551  -6.289  -6.047  1.00 92.47           N  
ATOM   1300  CA  THR C  14       2.735  -7.143  -7.215  1.00 92.47           C  
ATOM   1301  C   THR C  14       1.602  -8.160  -7.325  1.00 92.47           C  
ATOM   1302  CB  THR C  14       4.086  -7.881  -7.159  1.00 92.47           C  
ATOM   1303  O   THR C  14       1.188  -8.747  -6.324  1.00 92.47           O  
ATOM   1304  CG2 THR C  14       4.221  -8.869  -8.313  1.00 92.47           C  
ATOM   1305  OG1 THR C  14       5.150  -6.923  -7.238  1.00 92.47           O  
ATOM   1306  N   CYS C  15       1.046  -8.259  -8.497  1.00 95.51           N  
ATOM   1307  CA  CYS C  15       0.006  -9.247  -8.757  1.00 95.51           C  
ATOM   1308  C   CYS C  15       0.567 -10.662  -8.687  1.00 95.51           C  
ATOM   1309  CB  CYS C  15      -0.630  -9.009 -10.127  1.00 95.51           C  
ATOM   1310  O   CYS C  15       1.508 -10.998  -9.409  1.00 95.51           O  
ATOM   1311  SG  CYS C  15      -1.938 -10.185 -10.537  1.00 95.51           S  
ATOM   1312  N   PRO C  16       0.000 -11.525  -7.787  1.00 92.84           N  
ATOM   1313  CA  PRO C  16       0.496 -12.898  -7.663  1.00 92.84           C  
ATOM   1314  C   PRO C  16       0.268 -13.724  -8.927  1.00 92.84           C  
ATOM   1315  CB  PRO C  16      -0.311 -13.460  -6.490  1.00 92.84           C  
ATOM   1316  O   PRO C  16       0.883 -14.779  -9.098  1.00 92.84           O  
ATOM   1317  CG  PRO C  16      -0.777 -12.256  -5.736  1.00 92.84           C  
ATOM   1318  CD  PRO C  16      -0.939 -11.120  -6.703  1.00 92.84           C  
ATOM   1319  N   ILE C  17      -0.552 -13.295  -9.844  1.00 93.29           N  
ATOM   1320  CA  ILE C  17      -0.873 -14.057 -11.046  1.00 93.29           C  
ATOM   1321  C   ILE C  17       0.097 -13.688 -12.166  1.00 93.29           C  
ATOM   1322  CB  ILE C  17      -2.331 -13.814 -11.497  1.00 93.29           C  
ATOM   1323  O   ILE C  17       0.790 -14.554 -12.705  1.00 93.29           O  
ATOM   1324  CG1 ILE C  17      -3.311 -14.332 -10.438  1.00 93.29           C  
ATOM   1325  CG2 ILE C  17      -2.593 -14.472 -12.855  1.00 93.29           C  
ATOM   1326  CD1 ILE C  17      -4.772 -14.035 -10.749  1.00 93.29           C  
ATOM   1327  N   CYS C  18       0.219 -12.436 -12.515  1.00 93.26           N  
ATOM   1328  CA  CYS C  18       1.060 -12.044 -13.641  1.00 93.26           C  
ATOM   1329  C   CYS C  18       2.449 -11.633 -13.167  1.00 93.26           C  
ATOM   1330  CB  CYS C  18       0.415 -10.896 -14.417  1.00 93.26           C  
ATOM   1331  O   CYS C  18       3.361 -11.465 -13.978  1.00 93.26           O  
ATOM   1332  SG  CYS C  18       0.331  -9.348 -13.491  1.00 93.26           S  
ATOM   1333  N   LEU C  19       2.651 -11.375 -11.876  1.00 88.30           N  
ATOM   1334  CA  LEU C  19       3.924 -11.089 -11.224  1.00 88.30           C  
ATOM   1335  C   LEU C  19       4.443  -9.713 -11.626  1.00 88.30           C  
ATOM   1336  CB  LEU C  19       4.959 -12.161 -11.575  1.00 88.30           C  
ATOM   1337  O   LEU C  19       5.650  -9.462 -11.580  1.00 88.30           O  
ATOM   1338  CG  LEU C  19       4.640 -13.586 -11.122  1.00 88.30           C  
ATOM   1339  CD1 LEU C  19       5.749 -14.540 -11.553  1.00 88.30           C  
ATOM   1340  CD2 LEU C  19       4.443 -13.636  -9.610  1.00 88.30           C  
ATOM   1341  N   GLU C  20       3.549  -8.865 -12.081  1.00 88.63           N  
ATOM   1342  CA  GLU C  20       3.836  -7.459 -12.351  1.00 88.63           C  
ATOM   1343  C   GLU C  20       3.156  -6.551 -11.330  1.00 88.63           C  
ATOM   1344  CB  GLU C  20       3.393  -7.082 -13.767  1.00 88.63           C  
ATOM   1345  O   GLU C  20       2.307  -7.003 -10.558  1.00 88.63           O  
ATOM   1346  CG  GLU C  20       4.050  -7.915 -14.859  1.00 88.63           C  
ATOM   1347  CD  GLU C  20       5.533  -7.623 -15.024  1.00 88.63           C  
ATOM   1348  OE1 GLU C  20       6.304  -8.558 -15.340  1.00 88.63           O  
ATOM   1349  OE2 GLU C  20       5.928  -6.451 -14.835  1.00 88.63           O  
ATOM   1350  N   LEU C  21       3.609  -5.287 -11.341  1.00 91.28           N  
ATOM   1351  CA  LEU C  21       2.914  -4.344 -10.472  1.00 91.28           C  
ATOM   1352  C   LEU C  21       1.420  -4.323 -10.775  1.00 91.28           C  
ATOM   1353  CB  LEU C  21       3.498  -2.937 -10.631  1.00 91.28           C  
ATOM   1354  O   LEU C  21       1.018  -4.380 -11.940  1.00 91.28           O  
ATOM   1355  CG  LEU C  21       4.899  -2.717 -10.059  1.00 91.28           C  
ATOM   1356  CD1 LEU C  21       5.389  -1.310 -10.385  1.00 91.28           C  
ATOM   1357  CD2 LEU C  21       4.905  -2.955  -8.552  1.00 91.28           C  
ATOM   1358  N   LEU C  22       0.648  -4.274  -9.738  1.00 96.40           N  
ATOM   1359  CA  LEU C  22      -0.805  -4.355  -9.840  1.00 96.40           C  
ATOM   1360  C   LEU C  22      -1.345  -3.284 -10.781  1.00 96.40           C  
ATOM   1361  CB  LEU C  22      -1.448  -4.208  -8.458  1.00 96.40           C  
ATOM   1362  O   LEU C  22      -0.864  -2.148 -10.777  1.00 96.40           O  
ATOM   1363  CG  LEU C  22      -1.346  -5.420  -7.531  1.00 96.40           C  
ATOM   1364  CD1 LEU C  22      -1.570  -4.999  -6.082  1.00 96.40           C  
ATOM   1365  CD2 LEU C  22      -2.348  -6.494  -7.942  1.00 96.40           C  
ATOM   1366  N   THR C  23      -2.253  -3.685 -11.672  1.00 96.67           N  
ATOM   1367  CA  THR C  23      -3.020  -2.781 -12.523  1.00 96.67           C  
ATOM   1368  C   THR C  23      -4.511  -2.880 -12.212  1.00 96.67           C  
ATOM   1369  CB  THR C  23      -2.783  -3.082 -14.014  1.00 96.67           C  
ATOM   1370  O   THR C  23      -5.094  -3.964 -12.282  1.00 96.67           O  
ATOM   1371  CG2 THR C  23      -3.437  -2.026 -14.899  1.00 96.67           C  
ATOM   1372  OG1 THR C  23      -1.374  -3.100 -14.274  1.00 96.67           O  
ATOM   1373  N   GLU C  24      -5.102  -1.723 -11.894  1.00 96.34           N  
ATOM   1374  CA  GLU C  24      -6.501  -1.732 -11.478  1.00 96.34           C  
ATOM   1375  C   GLU C  24      -6.772  -2.851 -10.477  1.00 96.34           C  
ATOM   1376  CB  GLU C  24      -7.422  -1.878 -12.693  1.00 96.34           C  
ATOM   1377  O   GLU C  24      -7.586  -3.739 -10.737  1.00 96.34           O  
ATOM   1378  CG  GLU C  24      -7.309  -0.735 -13.691  1.00 96.34           C  
ATOM   1379  CD  GLU C  24      -8.365  -0.786 -14.784  1.00 96.34           C  
ATOM   1380  OE1 GLU C  24      -9.222   0.124 -14.843  1.00 96.34           O  
ATOM   1381  OE2 GLU C  24      -8.335  -1.745 -15.587  1.00 96.34           O  
ATOM   1382  N   PRO C  25      -6.154  -2.805  -9.331  1.00 96.65           N  
ATOM   1383  CA  PRO C  25      -6.203  -3.871  -8.327  1.00 96.65           C  
ATOM   1384  C   PRO C  25      -7.617  -4.131  -7.812  1.00 96.65           C  
ATOM   1385  CB  PRO C  25      -5.303  -3.342  -7.207  1.00 96.65           C  
ATOM   1386  O   PRO C  25      -8.359  -3.187  -7.531  1.00 96.65           O  
ATOM   1387  CG  PRO C  25      -5.284  -1.860  -7.400  1.00 96.65           C  
ATOM   1388  CD  PRO C  25      -5.551  -1.564  -8.848  1.00 96.65           C  
ATOM   1389  N   LEU C  26      -7.983  -5.380  -7.710  1.00 95.22           N  
ATOM   1390  CA  LEU C  26      -9.213  -5.847  -7.081  1.00 95.22           C  
ATOM   1391  C   LEU C  26      -8.907  -6.782  -5.915  1.00 95.22           C  
ATOM   1392  CB  LEU C  26     -10.101  -6.561  -8.103  1.00 95.22           C  
ATOM   1393  O   LEU C  26      -8.002  -7.615  -6.004  1.00 95.22           O  
ATOM   1394  CG  LEU C  26     -10.648  -5.702  -9.244  1.00 95.22           C  
ATOM   1395  CD1 LEU C  26     -11.495  -6.549 -10.187  1.00 95.22           C  
ATOM   1396  CD2 LEU C  26     -11.459  -4.534  -8.692  1.00 95.22           C  
ATOM   1397  N   SER C  27      -9.617  -6.644  -4.797  1.00 93.49           N  
ATOM   1398  CA  SER C  27      -9.382  -7.461  -3.611  1.00 93.49           C  
ATOM   1399  C   SER C  27     -10.539  -8.425  -3.367  1.00 93.49           C  
ATOM   1400  CB  SER C  27      -9.177  -6.576  -2.381  1.00 93.49           C  
ATOM   1401  O   SER C  27     -11.700  -8.081  -3.598  1.00 93.49           O  
ATOM   1402  OG  SER C  27      -8.012  -5.782  -2.521  1.00 93.49           O  
ATOM   1403  N   LEU C  28     -10.131  -9.628  -2.978  1.00 90.54           N  
ATOM   1404  CA  LEU C  28     -11.090 -10.629  -2.524  1.00 90.54           C  
ATOM   1405  C   LEU C  28     -11.382 -10.466  -1.036  1.00 90.54           C  
ATOM   1406  CB  LEU C  28     -10.565 -12.040  -2.802  1.00 90.54           C  
ATOM   1407  O   LEU C  28     -10.672  -9.740  -0.336  1.00 90.54           O  
ATOM   1408  CG  LEU C  28     -10.238 -12.366  -4.260  1.00 90.54           C  
ATOM   1409  CD1 LEU C  28      -9.586 -13.741  -4.362  1.00 90.54           C  
ATOM   1410  CD2 LEU C  28     -11.497 -12.301  -5.118  1.00 90.54           C  
ATOM   1411  N   ASP C  29     -12.365 -11.137  -0.578  1.00 87.92           N  
ATOM   1412  CA  ASP C  29     -12.731 -11.072   0.834  1.00 87.92           C  
ATOM   1413  C   ASP C  29     -11.622 -11.642   1.715  1.00 87.92           C  
ATOM   1414  CB  ASP C  29     -14.041 -11.823   1.084  1.00 87.92           C  
ATOM   1415  O   ASP C  29     -11.480 -11.249   2.875  1.00 87.92           O  
ATOM   1416  CG  ASP C  29     -15.246 -11.133   0.470  1.00 87.92           C  
ATOM   1417  OD1 ASP C  29     -15.232  -9.891   0.328  1.00 87.92           O  
ATOM   1418  OD2 ASP C  29     -16.221 -11.837   0.128  1.00 87.92           O  
ATOM   1419  N   CYS C  30     -10.845 -12.555   1.127  1.00 89.51           N  
ATOM   1420  CA  CYS C  30      -9.760 -13.163   1.889  1.00 89.51           C  
ATOM   1421  C   CYS C  30      -8.624 -12.170   2.108  1.00 89.51           C  
ATOM   1422  CB  CYS C  30      -9.233 -14.406   1.173  1.00 89.51           C  
ATOM   1423  O   CYS C  30      -7.750 -12.395   2.947  1.00 89.51           O  
ATOM   1424  SG  CYS C  30      -8.309 -14.040  -0.335  1.00 89.51           S  
ATOM   1425  N   GLY C  31      -8.646 -11.129   1.365  1.00 88.19           N  
ATOM   1426  CA  GLY C  31      -7.655 -10.089   1.590  1.00 88.19           C  
ATOM   1427  C   GLY C  31      -6.603 -10.020   0.499  1.00 88.19           C  
ATOM   1428  O   GLY C  31      -5.849  -9.048   0.417  1.00 88.19           O  
ATOM   1429  N   HIS C  32      -6.613 -10.924  -0.437  1.00 93.12           N  
ATOM   1430  CA  HIS C  32      -5.637 -10.913  -1.521  1.00 93.12           C  
ATOM   1431  C   HIS C  32      -6.127 -10.073  -2.695  1.00 93.12           C  
ATOM   1432  CB  HIS C  32      -5.335 -12.339  -1.985  1.00 93.12           C  
ATOM   1433  O   HIS C  32      -7.328 -10.024  -2.970  1.00 93.12           O  
ATOM   1434  CG  HIS C  32      -4.627 -13.166  -0.960  1.00 93.12           C  
ATOM   1435  CD2 HIS C  32      -3.385 -13.057  -0.432  1.00 93.12           C  
ATOM   1436  ND1 HIS C  32      -5.206 -14.263  -0.359  1.00 93.12           N  
ATOM   1437  CE1 HIS C  32      -4.348 -14.793   0.496  1.00 93.12           C  
ATOM   1438  NE2 HIS C  32      -3.235 -14.080   0.471  1.00 93.12           N  
ATOM   1439  N   SER C  33      -5.167  -9.411  -3.373  1.00 95.94           N  
ATOM   1440  CA  SER C  33      -5.499  -8.526  -4.484  1.00 95.94           C  
ATOM   1441  C   SER C  33      -4.795  -8.959  -5.766  1.00 95.94           C  
ATOM   1442  CB  SER C  33      -5.123  -7.081  -4.150  1.00 95.94           C  
ATOM   1443  O   SER C  33      -3.714  -9.550  -5.718  1.00 95.94           O  
ATOM   1444  OG  SER C  33      -5.841  -6.624  -3.017  1.00 95.94           O  
ATOM   1445  N   PHE C  34      -5.434  -8.701  -6.840  1.00 97.16           N  
ATOM   1446  CA  PHE C  34      -4.951  -9.058  -8.169  1.00 97.16           C  
ATOM   1447  C   PHE C  34      -5.297  -7.972  -9.180  1.00 97.16           C  
ATOM   1448  CB  PHE C  34      -5.544 -10.399  -8.615  1.00 97.16           C  
ATOM   1449  O   PHE C  34      -6.121  -7.098  -8.903  1.00 97.16           O  
ATOM   1450  CG  PHE C  34      -5.381 -11.501  -7.604  1.00 97.16           C  
ATOM   1451  CD1 PHE C  34      -4.259 -12.319  -7.621  1.00 97.16           C  
ATOM   1452  CD2 PHE C  34      -6.352 -11.719  -6.635  1.00 97.16           C  
ATOM   1453  CE1 PHE C  34      -4.106 -13.341  -6.686  1.00 97.16           C  
ATOM   1454  CE2 PHE C  34      -6.207 -12.737  -5.697  1.00 97.16           C  
ATOM   1455  CZ  PHE C  34      -5.083 -13.547  -5.725  1.00 97.16           C  
ATOM   1456  N   CYS C  35      -4.629  -8.037 -10.285  1.00 98.16           N  
ATOM   1457  CA  CYS C  35      -5.079  -7.203 -11.394  1.00 98.16           C  
ATOM   1458  C   CYS C  35      -6.500  -7.567 -11.808  1.00 98.16           C  
ATOM   1459  CB  CYS C  35      -4.138  -7.345 -12.589  1.00 98.16           C  
ATOM   1460  O   CYS C  35      -6.872  -8.741 -11.799  1.00 98.16           O  
ATOM   1461  SG  CYS C  35      -2.441  -6.830 -12.245  1.00 98.16           S  
ATOM   1462  N   GLN C  36      -7.227  -6.598 -12.155  1.00 97.32           N  
ATOM   1463  CA  GLN C  36      -8.574  -6.858 -12.652  1.00 97.32           C  
ATOM   1464  C   GLN C  36      -8.552  -7.857 -13.805  1.00 97.32           C  
ATOM   1465  CB  GLN C  36      -9.243  -5.557 -13.097  1.00 97.32           C  
ATOM   1466  O   GLN C  36      -9.331  -8.812 -13.822  1.00 97.32           O  
ATOM   1467  CG  GLN C  36     -10.667  -5.740 -13.605  1.00 97.32           C  
ATOM   1468  CD  GLN C  36     -11.317  -4.432 -14.014  1.00 97.32           C  
ATOM   1469  NE2 GLN C  36     -12.401  -4.521 -14.778  1.00 97.32           N  
ATOM   1470  OE1 GLN C  36     -10.849  -3.349 -13.646  1.00 97.32           O  
ATOM   1471  N   ALA C  37      -7.608  -7.629 -14.747  1.00 97.46           N  
ATOM   1472  CA  ALA C  37      -7.508  -8.494 -15.920  1.00 97.46           C  
ATOM   1473  C   ALA C  37      -7.146  -9.921 -15.520  1.00 97.46           C  
ATOM   1474  CB  ALA C  37      -6.478  -7.941 -16.902  1.00 97.46           C  
ATOM   1475  O   ALA C  37      -7.702 -10.883 -16.055  1.00 97.46           O  
ATOM   1476  N   CYS C  38      -6.244 -10.096 -14.549  1.00 97.39           N  
ATOM   1477  CA  CYS C  38      -5.774 -11.408 -14.119  1.00 97.39           C  
ATOM   1478  C   CYS C  38      -6.881 -12.176 -13.405  1.00 97.39           C  
ATOM   1479  CB  CYS C  38      -4.562 -11.269 -13.198  1.00 97.39           C  
ATOM   1480  O   CYS C  38      -7.125 -13.346 -13.707  1.00 97.39           O  
ATOM   1481  SG  CYS C  38      -3.069 -10.703 -14.042  1.00 97.39           S  
ATOM   1482  N   ILE C  39      -7.524 -11.534 -12.501  1.00 96.73           N  
ATOM   1483  CA  ILE C  39      -8.535 -12.221 -11.704  1.00 96.73           C  
ATOM   1484  C   ILE C  39      -9.751 -12.535 -12.572  1.00 96.73           C  
ATOM   1485  CB  ILE C  39      -8.954 -11.380 -10.477  1.00 96.73           C  
ATOM   1486  O   ILE C  39     -10.380 -13.584 -12.414  1.00 96.73           O  
ATOM   1487  CG1 ILE C  39      -9.731 -12.244  -9.478  1.00 96.73           C  
ATOM   1488  CG2 ILE C  39      -9.782 -10.166 -10.912  1.00 96.73           C  
ATOM   1489  CD1 ILE C  39      -8.920 -13.389  -8.888  1.00 96.73           C  
ATOM   1490  N   THR C  40     -10.126 -11.612 -13.438  1.00 95.61           N  
ATOM   1491  CA  THR C  40     -11.232 -11.845 -14.359  1.00 95.61           C  
ATOM   1492  C   THR C  40     -10.954 -13.056 -15.245  1.00 95.61           C  
ATOM   1493  CB  THR C  40     -11.493 -10.610 -15.242  1.00 95.61           C  
ATOM   1494  O   THR C  40     -11.841 -13.881 -15.474  1.00 95.61           O  
ATOM   1495  CG2 THR C  40     -12.662 -10.850 -16.192  1.00 95.61           C  
ATOM   1496  OG1 THR C  40     -11.796  -9.487 -14.404  1.00 95.61           O  
ATOM   1497  N   ALA C  41      -9.758 -13.162 -15.775  1.00 94.98           N  
ATOM   1498  CA  ALA C  41      -9.358 -14.300 -16.599  1.00 94.98           C  
ATOM   1499  C   ALA C  41      -9.452 -15.606 -15.815  1.00 94.98           C  
ATOM   1500  CB  ALA C  41      -7.939 -14.102 -17.128  1.00 94.98           C  
ATOM   1501  O   ALA C  41      -9.898 -16.626 -16.346  1.00 94.98           O  
ATOM   1502  N   LYS C  42      -9.062 -15.572 -14.553  1.00 92.81           N  
ATOM   1503  CA  LYS C  42      -9.128 -16.755 -13.700  1.00 92.81           C  
ATOM   1504  C   LYS C  42     -10.573 -17.186 -13.468  1.00 92.81           C  
ATOM   1505  CB  LYS C  42      -8.439 -16.490 -12.361  1.00 92.81           C  
ATOM   1506  O   LYS C  42     -10.871 -18.381 -13.427  1.00 92.81           O  
ATOM   1507  CG  LYS C  42      -8.095 -17.751 -11.581  1.00 92.81           C  
ATOM   1508  CD  LYS C  42      -6.949 -18.515 -12.232  1.00 92.81           C  
ATOM   1509  CE  LYS C  42      -6.574 -19.752 -11.427  1.00 92.81           C  
ATOM   1510  NZ  LYS C  42      -5.502 -20.546 -12.099  1.00 92.81           N  
ATOM   1511  N   ILE C  43     -11.430 -16.208 -13.256  1.00 92.82           N  
ATOM   1512  CA  ILE C  43     -12.845 -16.476 -13.020  1.00 92.82           C  
ATOM   1513  C   ILE C  43     -13.463 -17.116 -14.261  1.00 92.82           C  
ATOM   1514  CB  ILE C  43     -13.609 -15.187 -12.644  1.00 92.82           C  
ATOM   1515  O   ILE C  43     -14.251 -18.058 -14.154  1.00 92.82           O  
ATOM   1516  CG1 ILE C  43     -13.164 -14.685 -11.266  1.00 92.82           C  
ATOM   1517  CG2 ILE C  43     -15.121 -15.427 -12.678  1.00 92.82           C  
ATOM   1518  CD1 ILE C  43     -13.683 -13.297 -10.916  1.00 92.82           C  
ATOM   1519  N   LYS C  44     -13.173 -16.580 -15.437  1.00 91.51           N  
ATOM   1520  CA  LYS C  44     -13.691 -17.117 -16.692  1.00 91.51           C  
ATOM   1521  C   LYS C  44     -13.249 -18.563 -16.894  1.00 91.51           C  
ATOM   1522  CB  LYS C  44     -13.234 -16.259 -17.872  1.00 91.51           C  
ATOM   1523  O   LYS C  44     -14.036 -19.402 -17.339  1.00 91.51           O  
ATOM   1524  CG  LYS C  44     -13.949 -14.920 -17.979  1.00 91.51           C  
ATOM   1525  CD  LYS C  44     -13.475 -14.128 -19.190  1.00 91.51           C  
ATOM   1526  CE  LYS C  44     -14.097 -12.738 -19.229  1.00 91.51           C  
ATOM   1527  NZ  LYS C  44     -13.583 -11.933 -20.377  1.00 91.51           N  
ATOM   1528  N   GLU C  45     -12.070 -18.866 -16.528  1.00 87.50           N  
ATOM   1529  CA  GLU C  45     -11.536 -20.220 -16.644  1.00 87.50           C  
ATOM   1530  C   GLU C  45     -12.253 -21.179 -15.698  1.00 87.50           C  
ATOM   1531  CB  GLU C  45     -10.031 -20.230 -16.362  1.00 87.50           C  
ATOM   1532  O   GLU C  45     -12.479 -22.342 -16.039  1.00 87.50           O  
ATOM   1533  CG  GLU C  45      -9.362 -21.568 -16.641  1.00 87.50           C  
ATOM   1534  CD  GLU C  45      -7.857 -21.541 -16.430  1.00 87.50           C  
ATOM   1535  OE1 GLU C  45      -7.194 -22.579 -16.657  1.00 87.50           O  
ATOM   1536  OE2 GLU C  45      -7.336 -20.475 -16.034  1.00 87.50           O  
ATOM   1537  N   SER C  46     -12.589 -20.749 -14.528  1.00 84.66           N  
ATOM   1538  CA  SER C  46     -13.256 -21.560 -13.513  1.00 84.66           C  
ATOM   1539  C   SER C  46     -14.689 -21.884 -13.920  1.00 84.66           C  
ATOM   1540  CB  SER C  46     -13.250 -20.841 -12.163  1.00 84.66           C  
ATOM   1541  O   SER C  46     -15.209 -22.950 -13.583  1.00 84.66           O  
ATOM   1542  OG  SER C  46     -14.098 -19.706 -12.194  1.00 84.66           O  
ATOM   1543  N   VAL C  47     -15.362 -20.909 -14.450  1.00 78.93           N  
ATOM   1544  CA  VAL C  47     -16.730 -21.115 -14.913  1.00 78.93           C  
ATOM   1545  C   VAL C  47     -16.767 -22.257 -15.926  1.00 78.93           C  
ATOM   1546  CB  VAL C  47     -17.317 -19.829 -15.537  1.00 78.93           C  
ATOM   1547  O   VAL C  47     -17.700 -23.063 -15.928  1.00 78.93           O  
ATOM   1548  CG1 VAL C  47     -18.691 -20.104 -16.147  1.00 78.93           C  
ATOM   1549  CG2 VAL C  47     -17.407 -18.721 -14.490  1.00 78.93           C  
ATOM   1550  N   ILE C  48     -15.735 -22.445 -16.657  1.00 70.95           N  
ATOM   1551  CA  ILE C  48     -15.658 -23.468 -17.695  1.00 70.95           C  
ATOM   1552  C   ILE C  48     -15.334 -24.819 -17.063  1.00 70.95           C  
ATOM   1553  CB  ILE C  48     -14.602 -23.109 -18.765  1.00 70.95           C  
ATOM   1554  O   ILE C  48     -15.889 -25.846 -17.461  1.00 70.95           O  
ATOM   1555  CG1 ILE C  48     -14.937 -21.762 -19.415  1.00 70.95           C  
ATOM   1556  CG2 ILE C  48     -14.504 -24.216 -19.818  1.00 70.95           C  
ATOM   1557  CD1 ILE C  48     -13.832 -21.213 -20.307  1.00 70.95           C  
ATOM   1558  N   ILE C  49     -14.623 -24.721 -15.869  1.00 68.37           N  
ATOM   1559  CA  ILE C  49     -14.088 -25.960 -15.316  1.00 68.37           C  
ATOM   1560  C   ILE C  49     -14.927 -26.395 -14.116  1.00 68.37           C  
ATOM   1561  CB  ILE C  49     -12.607 -25.802 -14.904  1.00 68.37           C  
ATOM   1562  O   ILE C  49     -15.158 -27.589 -13.912  1.00 68.37           O  
ATOM   1563  CG1 ILE C  49     -11.759 -25.385 -16.112  1.00 68.37           C  
ATOM   1564  CG2 ILE C  49     -12.077 -27.098 -14.284  1.00 68.37           C  
ATOM   1565  CD1 ILE C  49     -10.365 -24.892 -15.748  1.00 68.37           C  
ATOM   1566  N   SER C  50     -15.207 -25.510 -13.168  1.00 66.26           N  
ATOM   1567  CA  SER C  50     -15.691 -25.906 -11.849  1.00 66.26           C  
ATOM   1568  C   SER C  50     -17.065 -25.310 -11.562  1.00 66.26           C  
ATOM   1569  CB  SER C  50     -14.703 -25.476 -10.764  1.00 66.26           C  
ATOM   1570  O   SER C  50     -17.446 -25.146 -10.401  1.00 66.26           O  
ATOM   1571  OG  SER C  50     -14.421 -24.091 -10.861  1.00 66.26           O  
ATOM   1572  N   ARG C  51     -18.076 -25.380 -12.444  1.00 65.77           N  
ATOM   1573  CA  ARG C  51     -19.465 -24.977 -12.254  1.00 65.77           C  
ATOM   1574  C   ARG C  51     -19.552 -23.634 -11.536  1.00 65.77           C  
ATOM   1575  CB  ARG C  51     -20.233 -26.042 -11.469  1.00 65.77           C  
ATOM   1576  O   ARG C  51     -20.405 -23.444 -10.666  1.00 65.77           O  
ATOM   1577  CG  ARG C  51     -21.507 -26.512 -12.152  1.00 65.77           C  
ATOM   1578  CD  ARG C  51     -22.214 -27.593 -11.346  1.00 65.77           C  
ATOM   1579  NE  ARG C  51     -23.384 -28.111 -12.048  1.00 65.77           N  
ATOM   1580  NH1 ARG C  51     -24.101 -29.441 -10.300  1.00 65.77           N  
ATOM   1581  NH2 ARG C  51     -25.285 -29.382 -12.263  1.00 65.77           N  
ATOM   1582  CZ  ARG C  51     -24.254 -28.977 -11.535  1.00 65.77           C  
ATOM   1583  N   GLY C  52     -18.609 -22.719 -11.663  1.00 64.96           N  
ATOM   1584  CA  GLY C  52     -18.789 -21.337 -11.249  1.00 64.96           C  
ATOM   1585  C   GLY C  52     -18.160 -21.029  -9.904  1.00 64.96           C  
ATOM   1586  O   GLY C  52     -18.402 -19.967  -9.328  1.00 64.96           O  
ATOM   1587  N   GLU C  53     -17.458 -22.106  -9.250  1.00 79.21           N  
ATOM   1588  CA  GLU C  53     -16.824 -21.791  -7.973  1.00 79.21           C  
ATOM   1589  C   GLU C  53     -15.410 -21.254  -8.177  1.00 79.21           C  
ATOM   1590  CB  GLU C  53     -16.792 -23.027  -7.070  1.00 79.21           C  
ATOM   1591  O   GLU C  53     -14.642 -21.799  -8.972  1.00 79.21           O  
ATOM   1592  CG  GLU C  53     -18.169 -23.511  -6.640  1.00 79.21           C  
ATOM   1593  CD  GLU C  53     -18.119 -24.696  -5.689  1.00 79.21           C  
ATOM   1594  OE1 GLU C  53     -19.074 -24.883  -4.902  1.00 79.21           O  
ATOM   1595  OE2 GLU C  53     -17.116 -25.443  -5.732  1.00 79.21           O  
ATOM   1596  N   SER C  54     -15.217 -20.015  -7.766  1.00 89.21           N  
ATOM   1597  CA  SER C  54     -13.895 -19.412  -7.902  1.00 89.21           C  
ATOM   1598  C   SER C  54     -13.145 -19.419  -6.574  1.00 89.21           C  
ATOM   1599  CB  SER C  54     -14.010 -17.980  -8.425  1.00 89.21           C  
ATOM   1600  O   SER C  54     -13.757 -19.307  -5.509  1.00 89.21           O  
ATOM   1601  OG  SER C  54     -14.693 -17.951  -9.667  1.00 89.21           O  
ATOM   1602  N   SER C  55     -11.856 -19.725  -6.648  1.00 93.05           N  
ATOM   1603  CA  SER C  55     -11.011 -19.736  -5.458  1.00 93.05           C  
ATOM   1604  C   SER C  55      -9.832 -18.781  -5.608  1.00 93.05           C  
ATOM   1605  CB  SER C  55     -10.500 -21.150  -5.176  1.00 93.05           C  
ATOM   1606  O   SER C  55      -9.370 -18.528  -6.723  1.00 93.05           O  
ATOM   1607  OG  SER C  55      -9.797 -21.663  -6.295  1.00 93.05           O  
ATOM   1608  N   CYS C  56      -9.409 -18.246  -4.509  1.00 95.08           N  
ATOM   1609  CA  CYS C  56      -8.266 -17.340  -4.497  1.00 95.08           C  
ATOM   1610  C   CYS C  56      -6.999 -18.054  -4.953  1.00 95.08           C  
ATOM   1611  CB  CYS C  56      -8.059 -16.758  -3.099  1.00 95.08           C  
ATOM   1612  O   CYS C  56      -6.667 -19.126  -4.443  1.00 95.08           O  
ATOM   1613  SG  CYS C  56      -6.551 -15.778  -2.934  1.00 95.08           S  
ATOM   1614  N   PRO C  57      -6.235 -17.480  -5.891  1.00 92.97           N  
ATOM   1615  CA  PRO C  57      -5.009 -18.089  -6.413  1.00 92.97           C  
ATOM   1616  C   PRO C  57      -3.911 -18.202  -5.357  1.00 92.97           C  
ATOM   1617  CB  PRO C  57      -4.591 -17.134  -7.534  1.00 92.97           C  
ATOM   1618  O   PRO C  57      -2.953 -18.958  -5.537  1.00 92.97           O  
ATOM   1619  CG  PRO C  57      -5.859 -16.470  -7.963  1.00 92.97           C  
ATOM   1620  CD  PRO C  57      -6.742 -16.304  -6.759  1.00 92.97           C  
ATOM   1621  N   VAL C  58      -4.089 -17.583  -4.260  1.00 89.94           N  
ATOM   1622  CA  VAL C  58      -3.035 -17.548  -3.251  1.00 89.94           C  
ATOM   1623  C   VAL C  58      -3.406 -18.458  -2.083  1.00 89.94           C  
ATOM   1624  CB  VAL C  58      -2.781 -16.110  -2.746  1.00 89.94           C  
ATOM   1625  O   VAL C  58      -2.665 -19.388  -1.753  1.00 89.94           O  
ATOM   1626  CG1 VAL C  58      -1.742 -16.106  -1.626  1.00 89.94           C  
ATOM   1627  CG2 VAL C  58      -2.332 -15.212  -3.898  1.00 89.94           C  
ATOM   1628  N   CYS C  59      -4.617 -18.374  -1.551  1.00 92.05           N  
ATOM   1629  CA  CYS C  59      -4.943 -19.102  -0.329  1.00 92.05           C  
ATOM   1630  C   CYS C  59      -6.003 -20.164  -0.593  1.00 92.05           C  
ATOM   1631  CB  CYS C  59      -5.430 -18.140   0.754  1.00 92.05           C  
ATOM   1632  O   CYS C  59      -6.333 -20.952   0.295  1.00 92.05           O  
ATOM   1633  SG  CYS C  59      -7.037 -17.396   0.398  1.00 92.05           S  
ATOM   1634  N   GLN C  60      -6.636 -20.102  -1.733  1.00 92.48           N  
ATOM   1635  CA  GLN C  60      -7.576 -21.118  -2.195  1.00 92.48           C  
ATOM   1636  C   GLN C  60      -8.935 -20.959  -1.519  1.00 92.48           C  
ATOM   1637  CB  GLN C  60      -7.022 -22.520  -1.936  1.00 92.48           C  
ATOM   1638  O   GLN C  60      -9.798 -21.831  -1.636  1.00 92.48           O  
ATOM   1639  CG  GLN C  60      -5.743 -22.828  -2.704  1.00 92.48           C  
ATOM   1640  CD  GLN C  60      -5.943 -22.810  -4.208  1.00 92.48           C  
ATOM   1641  NE2 GLN C  60      -5.019 -22.177  -4.922  1.00 92.48           N  
ATOM   1642  OE1 GLN C  60      -6.920 -23.362  -4.724  1.00 92.48           O  
ATOM   1643  N   THR C  61      -9.165 -19.888  -0.813  1.00 91.49           N  
ATOM   1644  CA  THR C  61     -10.476 -19.609  -0.236  1.00 91.49           C  
ATOM   1645  C   THR C  61     -11.500 -19.327  -1.332  1.00 91.49           C  
ATOM   1646  CB  THR C  61     -10.417 -18.415   0.735  1.00 91.49           C  
ATOM   1647  O   THR C  61     -11.208 -18.611  -2.292  1.00 91.49           O  
ATOM   1648  CG2 THR C  61     -11.784 -18.141   1.352  1.00 91.49           C  
ATOM   1649  OG1 THR C  61      -9.482 -18.704   1.781  1.00 91.49           O  
ATOM   1650  N   ARG C  62     -12.574 -19.922  -1.166  1.00 91.51           N  
ATOM   1651  CA  ARG C  62     -13.648 -19.700  -2.128  1.00 91.51           C  
ATOM   1652  C   ARG C  62     -14.182 -18.274  -2.035  1.00 91.51           C  
ATOM   1653  CB  ARG C  62     -14.785 -20.700  -1.906  1.00 91.51           C  
ATOM   1654  O   ARG C  62     -14.261 -17.706  -0.945  1.00 91.51           O  
ATOM   1655  CG  ARG C  62     -14.405 -22.141  -2.207  1.00 91.51           C  
ATOM   1656  CD  ARG C  62     -15.577 -23.090  -1.995  1.00 91.51           C  
ATOM   1657  NE  ARG C  62     -15.182 -24.483  -2.176  1.00 91.51           N  
ATOM   1658  NH1 ARG C  62     -17.257 -25.355  -1.654  1.00 91.51           N  
ATOM   1659  NH2 ARG C  62     -15.526 -26.754  -2.202  1.00 91.51           N  
ATOM   1660  CZ  ARG C  62     -15.989 -25.528  -2.010  1.00 91.51           C  
ATOM   1661  N   PHE C  63     -14.441 -17.751  -3.198  1.00 91.52           N  
ATOM   1662  CA  PHE C  63     -15.014 -16.410  -3.189  1.00 91.52           C  
ATOM   1663  C   PHE C  63     -16.057 -16.261  -4.291  1.00 91.52           C  
ATOM   1664  CB  PHE C  63     -13.918 -15.354  -3.357  1.00 91.52           C  
ATOM   1665  O   PHE C  63     -16.104 -17.067  -5.222  1.00 91.52           O  
ATOM   1666  CG  PHE C  63     -13.316 -15.318  -4.736  1.00 91.52           C  
ATOM   1667  CD1 PHE C  63     -12.226 -16.119  -5.054  1.00 91.52           C  
ATOM   1668  CD2 PHE C  63     -13.840 -14.483  -5.714  1.00 91.52           C  
ATOM   1669  CE1 PHE C  63     -11.666 -16.088  -6.329  1.00 91.52           C  
ATOM   1670  CE2 PHE C  63     -13.286 -14.446  -6.991  1.00 91.52           C  
ATOM   1671  CZ  PHE C  63     -12.198 -15.249  -7.296  1.00 91.52           C  
ATOM   1672  N   GLN C  64     -16.874 -15.184  -4.095  1.00 88.13           N  
ATOM   1673  CA  GLN C  64     -17.863 -14.826  -5.106  1.00 88.13           C  
ATOM   1674  C   GLN C  64     -17.378 -13.659  -5.961  1.00 88.13           C  
ATOM   1675  CB  GLN C  64     -19.200 -14.477  -4.450  1.00 88.13           C  
ATOM   1676  O   GLN C  64     -17.080 -12.582  -5.439  1.00 88.13           O  
ATOM   1677  CG  GLN C  64     -19.831 -15.633  -3.687  1.00 88.13           C  
ATOM   1678  CD  GLN C  64     -20.225 -16.787  -4.589  1.00 88.13           C  
ATOM   1679  NE2 GLN C  64     -21.435 -17.303  -4.400  1.00 88.13           N  
ATOM   1680  OE1 GLN C  64     -19.448 -17.212  -5.451  1.00 88.13           O  
ATOM   1681  N   PRO C  65     -17.418 -13.857  -7.265  1.00 88.36           N  
ATOM   1682  CA  PRO C  65     -16.937 -12.815  -8.175  1.00 88.36           C  
ATOM   1683  C   PRO C  65     -17.621 -11.469  -7.946  1.00 88.36           C  
ATOM   1684  CB  PRO C  65     -17.276 -13.371  -9.560  1.00 88.36           C  
ATOM   1685  O   PRO C  65     -17.001 -10.418  -8.125  1.00 88.36           O  
ATOM   1686  CG  PRO C  65     -17.278 -14.856  -9.385  1.00 88.36           C  
ATOM   1687  CD  PRO C  65     -17.769 -15.173  -8.001  1.00 88.36           C  
ATOM   1688  N   GLY C  66     -18.812 -11.490  -7.505  1.00 84.72           N  
ATOM   1689  CA  GLY C  66     -19.569 -10.275  -7.251  1.00 84.72           C  
ATOM   1690  C   GLY C  66     -19.066  -9.499  -6.048  1.00 84.72           C  
ATOM   1691  O   GLY C  66     -19.413  -8.330  -5.867  1.00 84.72           O  
ATOM   1692  N   ASN C  67     -18.141 -10.134  -5.309  1.00 84.27           N  
ATOM   1693  CA  ASN C  67     -17.666  -9.511  -4.078  1.00 84.27           C  
ATOM   1694  C   ASN C  67     -16.296  -8.865  -4.269  1.00 84.27           C  
ATOM   1695  CB  ASN C  67     -17.617 -10.534  -2.942  1.00 84.27           C  
ATOM   1696  O   ASN C  67     -15.689  -8.391  -3.308  1.00 84.27           O  
ATOM   1697  CG  ASN C  67     -18.996 -10.946  -2.467  1.00 84.27           C  
ATOM   1698  ND2 ASN C  67     -19.065 -12.045  -1.726  1.00 84.27           N  
ATOM   1699  OD1 ASN C  67     -19.992 -10.281  -2.764  1.00 84.27           O  
ATOM   1700  N   LEU C  68     -15.818  -8.791  -5.533  1.00 90.18           N  
ATOM   1701  CA  LEU C  68     -14.548  -8.132  -5.818  1.00 90.18           C  
ATOM   1702  C   LEU C  68     -14.668  -6.622  -5.647  1.00 90.18           C  
ATOM   1703  CB  LEU C  68     -14.081  -8.460  -7.239  1.00 90.18           C  
ATOM   1704  O   LEU C  68     -15.651  -6.019  -6.084  1.00 90.18           O  
ATOM   1705  CG  LEU C  68     -13.709  -9.919  -7.511  1.00 90.18           C  
ATOM   1706  CD1 LEU C  68     -13.873 -10.241  -8.992  1.00 90.18           C  
ATOM   1707  CD2 LEU C  68     -12.283 -10.201  -7.052  1.00 90.18           C  
ATOM   1708  N   ARG C  69     -13.724  -6.062  -4.936  1.00 89.68           N  
ATOM   1709  CA  ARG C  69     -13.752  -4.624  -4.685  1.00 89.68           C  
ATOM   1710  C   ARG C  69     -12.450  -3.966  -5.128  1.00 89.68           C  
ATOM   1711  CB  ARG C  69     -14.004  -4.342  -3.203  1.00 89.68           C  
ATOM   1712  O   ARG C  69     -11.368  -4.523  -4.932  1.00 89.68           O  
ATOM   1713  CG  ARG C  69     -15.327  -4.887  -2.688  1.00 89.68           C  
ATOM   1714  CD  ARG C  69     -15.499  -4.635  -1.197  1.00 89.68           C  
ATOM   1715  NE  ARG C  69     -16.779  -5.141  -0.709  1.00 89.68           N  
ATOM   1716  NH1 ARG C  69     -16.284  -4.830   1.526  1.00 89.68           N  
ATOM   1717  NH2 ARG C  69     -18.313  -5.698   0.907  1.00 89.68           N  
ATOM   1718  CZ  ARG C  69     -17.123  -5.222   0.574  1.00 89.68           C  
ATOM   1719  N   PRO C  70     -12.585  -2.856  -5.676  1.00 91.13           N  
ATOM   1720  CA  PRO C  70     -11.370  -2.108  -6.009  1.00 91.13           C  
ATOM   1721  C   PRO C  70     -10.563  -1.713  -4.775  1.00 91.13           C  
ATOM   1722  CB  PRO C  70     -11.906  -0.869  -6.731  1.00 91.13           C  
ATOM   1723  O   PRO C  70     -11.137  -1.444  -3.717  1.00 91.13           O  
ATOM   1724  CG  PRO C  70     -13.305  -1.226  -7.116  1.00 91.13           C  
ATOM   1725  CD  PRO C  70     -13.791  -2.311  -6.198  1.00 91.13           C  
ATOM   1726  N   ASN C  71      -9.261  -1.831  -4.920  1.00 92.83           N  
ATOM   1727  CA  ASN C  71      -8.361  -1.422  -3.847  1.00 92.83           C  
ATOM   1728  C   ASN C  71      -7.620  -0.135  -4.198  1.00 92.83           C  
ATOM   1729  CB  ASN C  71      -7.364  -2.539  -3.528  1.00 92.83           C  
ATOM   1730  O   ASN C  71      -6.506  -0.178  -4.723  1.00 92.83           O  
ATOM   1731  CG  ASN C  71      -6.681  -2.346  -2.188  1.00 92.83           C  
ATOM   1732  ND2 ASN C  71      -6.277  -3.447  -1.565  1.00 92.83           N  
ATOM   1733  OD1 ASN C  71      -6.519  -1.218  -1.717  1.00 92.83           O  
ATOM   1734  N   ARG C  72      -8.229   0.971  -3.819  1.00 86.64           N  
ATOM   1735  CA  ARG C  72      -7.729   2.286  -4.206  1.00 86.64           C  
ATOM   1736  C   ARG C  72      -6.370   2.564  -3.573  1.00 86.64           C  
ATOM   1737  CB  ARG C  72      -8.725   3.379  -3.809  1.00 86.64           C  
ATOM   1738  O   ARG C  72      -5.508   3.192  -4.191  1.00 86.64           O  
ATOM   1739  CG  ARG C  72      -9.938   3.468  -4.721  1.00 86.64           C  
ATOM   1740  CD  ARG C  72     -10.819   4.660  -4.373  1.00 86.64           C  
ATOM   1741  NE  ARG C  72     -11.841   4.890  -5.389  1.00 86.64           N  
ATOM   1742  NH1 ARG C  72     -12.874   6.617  -4.256  1.00 86.64           N  
ATOM   1743  NH2 ARG C  72     -13.674   5.937  -6.293  1.00 86.64           N  
ATOM   1744  CZ  ARG C  72     -12.794   5.814  -5.311  1.00 86.64           C  
ATOM   1745  N   HIS C  73      -6.257   2.142  -2.383  1.00 91.10           N  
ATOM   1746  CA  HIS C  73      -4.978   2.341  -1.711  1.00 91.10           C  
ATOM   1747  C   HIS C  73      -3.842   1.674  -2.480  1.00 91.10           C  
ATOM   1748  CB  HIS C  73      -5.033   1.798  -0.282  1.00 91.10           C  
ATOM   1749  O   HIS C  73      -2.827   2.312  -2.773  1.00 91.10           O  
ATOM   1750  CG  HIS C  73      -5.900   2.603   0.633  1.00 91.10           C  
ATOM   1751  CD2 HIS C  73      -7.082   2.310   1.225  1.00 91.10           C  
ATOM   1752  ND1 HIS C  73      -5.577   3.883   1.030  1.00 91.10           N  
ATOM   1753  CE1 HIS C  73      -6.525   4.342   1.830  1.00 91.10           C  
ATOM   1754  NE2 HIS C  73      -7.449   3.407   1.965  1.00 91.10           N  
ATOM   1755  N   LEU C  74      -4.012   0.437  -2.832  1.00 93.32           N  
ATOM   1756  CA  LEU C  74      -2.988  -0.291  -3.574  1.00 93.32           C  
ATOM   1757  C   LEU C  74      -2.726   0.365  -4.925  1.00 93.32           C  
ATOM   1758  CB  LEU C  74      -3.407  -1.750  -3.775  1.00 93.32           C  
ATOM   1759  O   LEU C  74      -1.577   0.452  -5.365  1.00 93.32           O  
ATOM   1760  CG  LEU C  74      -3.291  -2.663  -2.553  1.00 93.32           C  
ATOM   1761  CD1 LEU C  74      -3.610  -4.104  -2.936  1.00 93.32           C  
ATOM   1762  CD2 LEU C  74      -1.899  -2.562  -1.940  1.00 93.32           C  
ATOM   1763  N   ALA C  75      -3.808   0.851  -5.517  1.00 93.57           N  
ATOM   1764  CA  ALA C  75      -3.662   1.532  -6.800  1.00 93.57           C  
ATOM   1765  C   ALA C  75      -2.788   2.775  -6.665  1.00 93.57           C  
ATOM   1766  CB  ALA C  75      -5.031   1.906  -7.363  1.00 93.57           C  
ATOM   1767  O   ALA C  75      -1.910   3.017  -7.497  1.00 93.57           O  
ATOM   1768  N   ASN C  76      -2.980   3.518  -5.638  1.00 91.78           N  
ATOM   1769  CA  ASN C  76      -2.209   4.732  -5.395  1.00 91.78           C  
ATOM   1770  C   ASN C  76      -0.751   4.414  -5.073  1.00 91.78           C  
ATOM   1771  CB  ASN C  76      -2.836   5.549  -4.263  1.00 91.78           C  
ATOM   1772  O   ASN C  76       0.157   5.104  -5.542  1.00 91.78           O  
ATOM   1773  CG  ASN C  76      -4.172   6.151  -4.650  1.00 91.78           C  
ATOM   1774  ND2 ASN C  76      -4.963   6.529  -3.652  1.00 91.78           N  
ATOM   1775  OD1 ASN C  76      -4.491   6.276  -5.835  1.00 91.78           O  
ATOM   1776  N   ILE C  77      -0.548   3.431  -4.266  1.00 92.07           N  
ATOM   1777  CA  ILE C  77       0.802   3.038  -3.877  1.00 92.07           C  
ATOM   1778  C   ILE C  77       1.578   2.571  -5.106  1.00 92.07           C  
ATOM   1779  CB  ILE C  77       0.780   1.927  -2.803  1.00 92.07           C  
ATOM   1780  O   ILE C  77       2.754   2.905  -5.270  1.00 92.07           O  
ATOM   1781  CG1 ILE C  77       0.209   2.467  -1.487  1.00 92.07           C  
ATOM   1782  CG2 ILE C  77       2.183   1.349  -2.595  1.00 92.07           C  
ATOM   1783  CD1 ILE C  77      -0.057   1.394  -0.441  1.00 92.07           C  
ATOM   1784  N   VAL C  78       0.921   1.807  -5.938  1.00 92.25           N  
ATOM   1785  CA  VAL C  78       1.544   1.313  -7.161  1.00 92.25           C  
ATOM   1786  C   VAL C  78       2.035   2.489  -8.003  1.00 92.25           C  
ATOM   1787  CB  VAL C  78       0.568   0.441  -7.983  1.00 92.25           C  
ATOM   1788  O   VAL C  78       3.144   2.454  -8.541  1.00 92.25           O  
ATOM   1789  CG1 VAL C  78       1.110   0.204  -9.391  1.00 92.25           C  
ATOM   1790  CG2 VAL C  78       0.315  -0.889  -7.274  1.00 92.25           C  
ATOM   1791  N   GLU C  79       1.221   3.485  -8.106  1.00 87.96           N  
ATOM   1792  CA  GLU C  79       1.580   4.655  -8.902  1.00 87.96           C  
ATOM   1793  C   GLU C  79       2.829   5.336  -8.351  1.00 87.96           C  
ATOM   1794  CB  GLU C  79       0.417   5.649  -8.952  1.00 87.96           C  
ATOM   1795  O   GLU C  79       3.683   5.790  -9.115  1.00 87.96           O  
ATOM   1796  CG  GLU C  79      -0.776   5.161  -9.762  1.00 87.96           C  
ATOM   1797  CD  GLU C  79      -0.418   4.791 -11.193  1.00 87.96           C  
ATOM   1798  OE1 GLU C  79      -0.749   3.665 -11.630  1.00 87.96           O  
ATOM   1799  OE2 GLU C  79       0.199   5.633 -11.883  1.00 87.96           O  
ATOM   1800  N   ARG C  80       2.952   5.336  -7.077  1.00 83.41           N  
ATOM   1801  CA  ARG C  80       4.098   5.975  -6.438  1.00 83.41           C  
ATOM   1802  C   ARG C  80       5.357   5.130  -6.600  1.00 83.41           C  
ATOM   1803  CB  ARG C  80       3.819   6.221  -4.954  1.00 83.41           C  
ATOM   1804  O   ARG C  80       6.448   5.666  -6.809  1.00 83.41           O  
ATOM   1805  CG  ARG C  80       2.618   7.116  -4.693  1.00 83.41           C  
ATOM   1806  CD  ARG C  80       2.799   8.496  -5.309  1.00 83.41           C  
ATOM   1807  NE  ARG C  80       1.659   9.365  -5.030  1.00 83.41           N  
ATOM   1808  NH1 ARG C  80       2.272  11.002  -6.541  1.00 83.41           N  
ATOM   1809  NH2 ARG C  80       0.365  11.245  -5.292  1.00 83.41           N  
ATOM   1810  CZ  ARG C  80       1.435  10.535  -5.622  1.00 83.41           C  
ATOM   1811  N   VAL C  81       5.185   3.861  -6.499  1.00 83.13           N  
ATOM   1812  CA  VAL C  81       6.305   2.935  -6.635  1.00 83.13           C  
ATOM   1813  C   VAL C  81       6.863   3.003  -8.054  1.00 83.13           C  
ATOM   1814  CB  VAL C  81       5.888   1.487  -6.295  1.00 83.13           C  
ATOM   1815  O   VAL C  81       8.073   2.883  -8.258  1.00 83.13           O  
ATOM   1816  CG1 VAL C  81       6.978   0.500  -6.709  1.00 83.13           C  
ATOM   1817  CG2 VAL C  81       5.582   1.356  -4.804  1.00 83.13           C  
ATOM   1818  N   LYS C  82       5.953   3.216  -8.983  1.00 80.53           N  
ATOM   1819  CA  LYS C  82       6.352   3.292 -10.386  1.00 80.53           C  
ATOM   1820  C   LYS C  82       7.206   4.529 -10.648  1.00 80.53           C  
ATOM   1821  CB  LYS C  82       5.122   3.302 -11.294  1.00 80.53           C  
ATOM   1822  O   LYS C  82       8.059   4.523 -11.538  1.00 80.53           O  
ATOM   1823  CG  LYS C  82       4.433   1.951 -11.420  1.00 80.53           C  
ATOM   1824  CD  LYS C  82       3.226   2.023 -12.346  1.00 80.53           C  
ATOM   1825  CE  LYS C  82       2.525   0.676 -12.457  1.00 80.53           C  
ATOM   1826  NZ  LYS C  82       1.321   0.749 -13.338  1.00 80.53           N  
ATOM   1827  N   GLU C  83       6.939   5.560  -9.871  1.00 72.84           N  
ATOM   1828  CA  GLU C  83       7.617   6.838 -10.060  1.00 72.84           C  
ATOM   1829  C   GLU C  83       9.051   6.785  -9.541  1.00 72.84           C  
ATOM   1830  CB  GLU C  83       6.847   7.964  -9.364  1.00 72.84           C  
ATOM   1831  O   GLU C  83       9.874   7.636  -9.886  1.00 72.84           O  
ATOM   1832  CG  GLU C  83       5.522   8.306 -10.029  1.00 72.84           C  
ATOM   1833  CD  GLU C  83       4.698   9.313  -9.242  1.00 72.84           C  
ATOM   1834  OE1 GLU C  83       3.562   9.629  -9.664  1.00 72.84           O  
ATOM   1835  OE2 GLU C  83       5.193   9.790  -8.197  1.00 72.84           O  
ATOM   1836  N   VAL C  84       9.244   5.878  -8.715  1.00 63.35           N  
ATOM   1837  CA  VAL C  84      10.584   5.773  -8.147  1.00 63.35           C  
ATOM   1838  C   VAL C  84      11.549   5.226  -9.196  1.00 63.35           C  
ATOM   1839  CB  VAL C  84      10.599   4.876  -6.889  1.00 63.35           C  
ATOM   1840  O   VAL C  84      11.284   4.192  -9.813  1.00 63.35           O  
ATOM   1841  CG1 VAL C  84      12.024   4.706  -6.364  1.00 63.35           C  
ATOM   1842  CG2 VAL C  84       9.693   5.460  -5.807  1.00 63.35           C  
ATOM   1843  N   LYS C  85      12.257   6.249  -9.799  1.00 52.98           N  
ATOM   1844  CA  LYS C  85      13.282   5.889 -10.775  1.00 52.98           C  
ATOM   1845  C   LYS C  85      14.317   4.949 -10.164  1.00 52.98           C  
ATOM   1846  CB  LYS C  85      13.968   7.143 -11.319  1.00 52.98           C  
ATOM   1847  O   LYS C  85      14.765   5.160  -9.035  1.00 52.98           O  
ATOM   1848  CG  LYS C  85      13.076   8.004 -12.200  1.00 52.98           C  
ATOM   1849  CD  LYS C  85      13.838   9.191 -12.776  1.00 52.98           C  
ATOM   1850  CE  LYS C  85      12.928  10.096 -13.596  1.00 52.98           C  
ATOM   1851  NZ  LYS C  85      13.666  11.271 -14.148  1.00 52.98           N  
ATOM   1852  N   MET C  86      14.112   3.727 -10.521  1.00 48.45           N  
ATOM   1853  CA  MET C  86      15.240   2.909 -10.085  1.00 48.45           C  
ATOM   1854  C   MET C  86      16.545   3.410 -10.696  1.00 48.45           C  
ATOM   1855  CB  MET C  86      15.017   1.442 -10.458  1.00 48.45           C  
ATOM   1856  O   MET C  86      16.547   3.962 -11.797  1.00 48.45           O  
ATOM   1857  CG  MET C  86      13.834   0.803  -9.750  1.00 48.45           C  
ATOM   1858  SD  MET C  86      14.310  -0.686  -8.789  1.00 48.45           S  
ATOM   1859  CE  MET C  86      12.958  -0.733  -7.581  1.00 48.45           C  
ATOM   1860  N   SER C  87      17.289   4.150  -9.858  1.00 44.18           N  
ATOM   1861  CA  SER C  87      18.577   4.557 -10.409  1.00 44.18           C  
ATOM   1862  C   SER C  87      19.018   3.623 -11.531  1.00 44.18           C  
ATOM   1863  CB  SER C  87      19.643   4.589  -9.313  1.00 44.18           C  
ATOM   1864  O   SER C  87      18.620   2.457 -11.568  1.00 44.18           O  
ATOM   1865  OG  SER C  87      19.951   3.278  -8.873  1.00 44.18           O  
ATOM   1866  N   PRO C  88      19.195   4.173 -12.741  1.00 38.96           N  
ATOM   1867  CA  PRO C  88      19.777   3.377 -13.824  1.00 38.96           C  
ATOM   1868  C   PRO C  88      20.894   2.453 -13.343  1.00 38.96           C  
ATOM   1869  CB  PRO C  88      20.321   4.435 -14.787  1.00 38.96           C  
ATOM   1870  O   PRO C  88      21.610   1.867 -14.159  1.00 38.96           O  
ATOM   1871  CG  PRO C  88      20.022   5.742 -14.126  1.00 38.96           C  
ATOM   1872  CD  PRO C  88      19.347   5.469 -12.812  1.00 38.96           C  
ATOM   1873  N   GLN C  89      21.202   2.404 -12.155  1.00 39.75           N  
ATOM   1874  CA  GLN C  89      22.287   1.428 -12.182  1.00 39.75           C  
ATOM   1875  C   GLN C  89      21.935   0.239 -13.072  1.00 39.75           C  
ATOM   1876  CB  GLN C  89      22.613   0.947 -10.767  1.00 39.75           C  
ATOM   1877  O   GLN C  89      21.538  -0.817 -12.576  1.00 39.75           O  
ATOM   1878  CG  GLN C  89      23.541   1.879 -10.000  1.00 39.75           C  
ATOM   1879  CD  GLN C  89      22.912   2.418  -8.729  1.00 39.75           C  
ATOM   1880  NE2 GLN C  89      23.409   3.556  -8.257  1.00 39.75           N  
ATOM   1881  OE1 GLN C  89      21.985   1.817  -8.176  1.00 39.75           O  
ATOM   1882  N   GLU C  90      20.974   0.532 -13.986  1.00 42.88           N  
ATOM   1883  CA  GLU C  90      20.566  -0.433 -15.002  1.00 42.88           C  
ATOM   1884  C   GLU C  90      21.775  -1.005 -15.737  1.00 42.88           C  
ATOM   1885  CB  GLU C  90      19.601   0.212 -16.000  1.00 42.88           C  
ATOM   1886  O   GLU C  90      21.639  -1.559 -16.830  1.00 42.88           O  
ATOM   1887  CG  GLU C  90      18.162  -0.261 -15.858  1.00 42.88           C  
ATOM   1888  CD  GLU C  90      17.152   0.702 -16.461  1.00 42.88           C  
ATOM   1889  OE1 GLU C  90      15.946   0.367 -16.506  1.00 42.88           O  
ATOM   1890  OE2 GLU C  90      17.569   1.799 -16.894  1.00 42.88           O  
ATOM   1891  N   GLY C  91      22.833  -0.382 -15.587  1.00 39.97           N  
ATOM   1892  CA  GLY C  91      23.768  -0.630 -16.673  1.00 39.97           C  
ATOM   1893  C   GLY C  91      23.822  -2.087 -17.094  1.00 39.97           C  
ATOM   1894  O   GLY C  91      23.871  -2.393 -18.287  1.00 39.97           O  
ATOM   1895  N   GLN C  92      24.335  -3.148 -16.314  1.00 44.99           N  
ATOM   1896  CA  GLN C  92      24.791  -4.339 -17.023  1.00 44.99           C  
ATOM   1897  C   GLN C  92      23.713  -5.418 -17.036  1.00 44.99           C  
ATOM   1898  CB  GLN C  92      26.072  -4.884 -16.388  1.00 44.99           C  
ATOM   1899  O   GLN C  92      23.130  -5.734 -15.996  1.00 44.99           O  
ATOM   1900  CG  GLN C  92      27.332  -4.582 -17.188  1.00 44.99           C  
ATOM   1901  CD  GLN C  92      28.593  -4.658 -16.347  1.00 44.99           C  
ATOM   1902  NE2 GLN C  92      29.740  -4.430 -16.978  1.00 44.99           N  
ATOM   1903  OE1 GLN C  92      28.536  -4.918 -15.141  1.00 44.99           O  
ATOM   1904  N   LYS C  93      22.929  -5.573 -18.150  1.00 51.55           N  
ATOM   1905  CA  LYS C  93      22.113  -6.750 -18.429  1.00 51.55           C  
ATOM   1906  C   LYS C  93      22.500  -7.915 -17.523  1.00 51.55           C  
ATOM   1907  CB  LYS C  93      22.246  -7.160 -19.896  1.00 51.55           C  
ATOM   1908  O   LYS C  93      21.644  -8.703 -17.116  1.00 51.55           O  
ATOM   1909  CG  LYS C  93      21.337  -6.387 -20.840  1.00 51.55           C  
ATOM   1910  CD  LYS C  93      21.453  -6.897 -22.271  1.00 51.55           C  
ATOM   1911  CE  LYS C  93      20.614  -6.065 -23.232  1.00 51.55           C  
ATOM   1912  NZ  LYS C  93      20.696  -6.583 -24.630  1.00 51.55           N  
ATOM   1913  N   ARG C  94      23.753  -7.942 -16.997  1.00 56.28           N  
ATOM   1914  CA  ARG C  94      24.266  -9.066 -16.221  1.00 56.28           C  
ATOM   1915  C   ARG C  94      23.787  -8.996 -14.775  1.00 56.28           C  
ATOM   1916  CB  ARG C  94      25.796  -9.097 -16.265  1.00 56.28           C  
ATOM   1917  O   ARG C  94      23.934  -9.959 -14.019  1.00 56.28           O  
ATOM   1918  CG  ARG C  94      26.377  -8.847 -17.647  1.00 56.28           C  
ATOM   1919  CD  ARG C  94      27.886  -9.045 -17.669  1.00 56.28           C  
ATOM   1920  NE  ARG C  94      28.460  -8.678 -18.960  1.00 56.28           N  
ATOM   1921  NH1 ARG C  94      30.656  -8.937 -18.292  1.00 56.28           N  
ATOM   1922  NH2 ARG C  94      30.175  -8.289 -20.437  1.00 56.28           N  
ATOM   1923  CZ  ARG C  94      29.762  -8.636 -19.227  1.00 56.28           C  
ATOM   1924  N   ASP C  95      22.786  -8.112 -14.506  1.00 71.11           N  
ATOM   1925  CA  ASP C  95      22.402  -8.019 -13.101  1.00 71.11           C  
ATOM   1926  C   ASP C  95      20.901  -8.235 -12.926  1.00 71.11           C  
ATOM   1927  CB  ASP C  95      22.810  -6.662 -12.523  1.00 71.11           C  
ATOM   1928  O   ASP C  95      20.314  -7.780 -11.942  1.00 71.11           O  
ATOM   1929  CG  ASP C  95      24.302  -6.551 -12.265  1.00 71.11           C  
ATOM   1930  OD1 ASP C  95      24.975  -7.594 -12.117  1.00 71.11           O  
ATOM   1931  OD2 ASP C  95      24.809  -5.410 -12.205  1.00 71.11           O  
ATOM   1932  N   VAL C  96      20.315  -8.729 -13.984  1.00 81.00           N  
ATOM   1933  CA  VAL C  96      18.882  -8.976 -13.859  1.00 81.00           C  
ATOM   1934  C   VAL C  96      18.607 -10.476 -13.937  1.00 81.00           C  
ATOM   1935  CB  VAL C  96      18.080  -8.230 -14.949  1.00 81.00           C  
ATOM   1936  O   VAL C  96      19.374 -11.223 -14.550  1.00 81.00           O  
ATOM   1937  CG1 VAL C  96      18.189  -6.718 -14.760  1.00 81.00           C  
ATOM   1938  CG2 VAL C  96      18.567  -8.634 -16.339  1.00 81.00           C  
ATOM   1939  N   CYS C  97      17.613 -10.954 -13.225  1.00 87.98           N  
ATOM   1940  CA  CYS C  97      17.150 -12.337 -13.272  1.00 87.98           C  
ATOM   1941  C   CYS C  97      16.767 -12.735 -14.692  1.00 87.98           C  
ATOM   1942  CB  CYS C  97      15.958 -12.535 -12.336  1.00 87.98           C  
ATOM   1943  O   CYS C  97      15.919 -12.093 -15.314  1.00 87.98           O  
ATOM   1944  SG  CYS C  97      15.213 -14.177 -12.446  1.00 87.98           S  
ATOM   1945  N   GLU C  98      17.396 -13.745 -15.241  1.00 84.32           N  
ATOM   1946  CA  GLU C  98      17.125 -14.208 -16.598  1.00 84.32           C  
ATOM   1947  C   GLU C  98      15.675 -14.658 -16.749  1.00 84.32           C  
ATOM   1948  CB  GLU C  98      18.072 -15.350 -16.976  1.00 84.32           C  
ATOM   1949  O   GLU C  98      15.092 -14.542 -17.829  1.00 84.32           O  
ATOM   1950  CG  GLU C  98      19.535 -14.937 -17.053  1.00 84.32           C  
ATOM   1951  CD  GLU C  98      20.469 -16.093 -17.371  1.00 84.32           C  
ATOM   1952  OE1 GLU C  98      21.680 -15.854 -17.584  1.00 84.32           O  
ATOM   1953  OE2 GLU C  98      19.987 -17.247 -17.409  1.00 84.32           O  
ATOM   1954  N   HIS C  99      15.071 -15.100 -15.663  1.00 84.39           N  
ATOM   1955  CA  HIS C  99      13.722 -15.655 -15.698  1.00 84.39           C  
ATOM   1956  C   HIS C  99      12.671 -14.553 -15.617  1.00 84.39           C  
ATOM   1957  CB  HIS C  99      13.524 -16.654 -14.556  1.00 84.39           C  
ATOM   1958  O   HIS C  99      11.656 -14.605 -16.315  1.00 84.39           O  
ATOM   1959  CG  HIS C  99      14.382 -17.874 -14.671  1.00 84.39           C  
ATOM   1960  CD2 HIS C  99      15.455 -18.277 -13.950  1.00 84.39           C  
ATOM   1961  ND1 HIS C  99      14.171 -18.844 -15.626  1.00 84.39           N  
ATOM   1962  CE1 HIS C  99      15.079 -19.795 -15.487  1.00 84.39           C  
ATOM   1963  NE2 HIS C  99      15.870 -19.475 -14.477  1.00 84.39           N  
ATOM   1964  N   HIS C 100      12.927 -13.461 -14.751  1.00 83.41           N  
ATOM   1965  CA  HIS C 100      11.868 -12.504 -14.455  1.00 83.41           C  
ATOM   1966  C   HIS C 100      12.231 -11.108 -14.952  1.00 83.41           C  
ATOM   1967  CB  HIS C 100      11.582 -12.469 -12.953  1.00 83.41           C  
ATOM   1968  O   HIS C 100      11.364 -10.238 -15.060  1.00 83.41           O  
ATOM   1969  CG  HIS C 100      11.193 -13.796 -12.385  1.00 83.41           C  
ATOM   1970  CD2 HIS C 100      10.104 -14.571 -12.601  1.00 83.41           C  
ATOM   1971  ND1 HIS C 100      11.972 -14.472 -11.470  1.00 83.41           N  
ATOM   1972  CE1 HIS C 100      11.377 -15.608 -11.149  1.00 83.41           C  
ATOM   1973  NE2 HIS C 100      10.242 -15.693 -11.821  1.00 83.41           N  
ATOM   1974  N   GLY C 101      13.525 -10.882 -15.311  1.00 80.50           N  
ATOM   1975  CA  GLY C 101      13.961  -9.579 -15.787  1.00 80.50           C  
ATOM   1976  C   GLY C 101      14.067  -8.546 -14.681  1.00 80.50           C  
ATOM   1977  O   GLY C 101      14.104  -7.343 -14.950  1.00 80.50           O  
ATOM   1978  N   LYS C 102      13.992  -8.986 -13.379  1.00 79.49           N  
ATOM   1979  CA  LYS C 102      14.110  -8.092 -12.231  1.00 79.49           C  
ATOM   1980  C   LYS C 102      15.540  -8.065 -11.700  1.00 79.49           C  
ATOM   1981  CB  LYS C 102      13.147  -8.514 -11.120  1.00 79.49           C  
ATOM   1982  O   LYS C 102      16.307  -9.005 -11.919  1.00 79.49           O  
ATOM   1983  CG  LYS C 102      11.695  -8.617 -11.566  1.00 79.49           C  
ATOM   1984  CD  LYS C 102      11.147  -7.264 -12.000  1.00 79.49           C  
ATOM   1985  CE  LYS C 102       9.686  -7.361 -12.421  1.00 79.49           C  
ATOM   1986  NZ  LYS C 102       9.270  -6.192 -13.252  1.00 79.49           N  
ATOM   1987  N   LYS C 103      15.908  -7.050 -11.028  1.00 76.95           N  
ATOM   1988  CA  LYS C 103      17.253  -6.895 -10.481  1.00 76.95           C  
ATOM   1989  C   LYS C 103      17.550  -7.969  -9.439  1.00 76.95           C  
ATOM   1990  CB  LYS C 103      17.425  -5.505  -9.865  1.00 76.95           C  
ATOM   1991  O   LYS C 103      16.692  -8.299  -8.618  1.00 76.95           O  
ATOM   1992  CG  LYS C 103      17.790  -4.423 -10.871  1.00 76.95           C  
ATOM   1993  CD  LYS C 103      18.078  -3.095 -10.183  1.00 76.95           C  
ATOM   1994  CE  LYS C 103      18.359  -1.991 -11.193  1.00 76.95           C  
ATOM   1995  NZ  LYS C 103      18.624  -0.682 -10.524  1.00 76.95           N  
ATOM   1996  N   LEU C 104      18.756  -8.499  -9.569  1.00 80.72           N  
ATOM   1997  CA  LEU C 104      19.229  -9.496  -8.615  1.00 80.72           C  
ATOM   1998  C   LEU C 104      19.743  -8.831  -7.343  1.00 80.72           C  
ATOM   1999  CB  LEU C 104      20.334 -10.353  -9.239  1.00 80.72           C  
ATOM   2000  O   LEU C 104      20.859  -8.308  -7.318  1.00 80.72           O  
ATOM   2001  CG  LEU C 104      19.919 -11.247 -10.409  1.00 80.72           C  
ATOM   2002  CD1 LEU C 104      21.152 -11.790 -11.123  1.00 80.72           C  
ATOM   2003  CD2 LEU C 104      19.030 -12.387  -9.923  1.00 80.72           C  
ATOM   2004  N   GLN C 105      18.866  -8.894  -6.353  1.00 75.92           N  
ATOM   2005  CA  GLN C 105      19.230  -8.146  -5.154  1.00 75.92           C  
ATOM   2006  C   GLN C 105      19.003  -8.979  -3.896  1.00 75.92           C  
ATOM   2007  CB  GLN C 105      18.434  -6.843  -5.072  1.00 75.92           C  
ATOM   2008  O   GLN C 105      19.189  -8.491  -2.780  1.00 75.92           O  
ATOM   2009  CG  GLN C 105      18.677  -5.898  -6.241  1.00 75.92           C  
ATOM   2010  CD  GLN C 105      17.853  -4.628  -6.150  1.00 75.92           C  
ATOM   2011  NE2 GLN C 105      18.441  -3.509  -6.558  1.00 75.92           N  
ATOM   2012  OE1 GLN C 105      16.696  -4.652  -5.718  1.00 75.92           O  
ATOM   2013  N   ILE C 106      18.707 -10.188  -4.038  1.00 80.80           N  
ATOM   2014  CA  ILE C 106      18.407 -11.050  -2.900  1.00 80.80           C  
ATOM   2015  C   ILE C 106      19.292 -12.293  -2.946  1.00 80.80           C  
ATOM   2016  CB  ILE C 106      16.916 -11.454  -2.874  1.00 80.80           C  
ATOM   2017  O   ILE C 106      19.489 -12.883  -4.012  1.00 80.80           O  
ATOM   2018  CG1 ILE C 106      16.026 -10.207  -2.807  1.00 80.80           C  
ATOM   2019  CG2 ILE C 106      16.631 -12.394  -1.700  1.00 80.80           C  
ATOM   2020  CD1 ILE C 106      14.557 -10.478  -3.103  1.00 80.80           C  
ATOM   2021  N   PHE C 107      19.901 -12.623  -1.816  1.00 81.33           N  
ATOM   2022  CA  PHE C 107      20.750 -13.804  -1.729  1.00 81.33           C  
ATOM   2023  C   PHE C 107      20.007 -14.958  -1.066  1.00 81.33           C  
ATOM   2024  CB  PHE C 107      22.032 -13.490  -0.951  1.00 81.33           C  
ATOM   2025  O   PHE C 107      19.460 -14.805   0.028  1.00 81.33           O  
ATOM   2026  CG  PHE C 107      22.965 -14.664  -0.819  1.00 81.33           C  
ATOM   2027  CD1 PHE C 107      23.106 -15.325   0.395  1.00 81.33           C  
ATOM   2028  CD2 PHE C 107      23.702 -15.106  -1.910  1.00 81.33           C  
ATOM   2029  CE1 PHE C 107      23.969 -16.411   0.520  1.00 81.33           C  
ATOM   2030  CE2 PHE C 107      24.566 -16.191  -1.793  1.00 81.33           C  
ATOM   2031  CZ  PHE C 107      24.699 -16.841  -0.577  1.00 81.33           C  
ATOM   2032  N   CYS C 108      19.919 -16.053  -1.776  1.00 87.52           N  
ATOM   2033  CA  CYS C 108      19.367 -17.288  -1.229  1.00 87.52           C  
ATOM   2034  C   CYS C 108      20.464 -18.152  -0.619  1.00 87.52           C  
ATOM   2035  CB  CYS C 108      18.632 -18.073  -2.315  1.00 87.52           C  
ATOM   2036  O   CYS C 108      21.307 -18.693  -1.337  1.00 87.52           O  
ATOM   2037  SG  CYS C 108      17.919 -19.627  -1.732  1.00 87.52           S  
ATOM   2038  N   LYS C 109      20.344 -18.323   0.673  1.00 79.02           N  
ATOM   2039  CA  LYS C 109      21.379 -19.056   1.395  1.00 79.02           C  
ATOM   2040  C   LYS C 109      21.420 -20.520   0.964  1.00 79.02           C  
ATOM   2041  CB  LYS C 109      21.151 -18.961   2.904  1.00 79.02           C  
ATOM   2042  O   LYS C 109      22.494 -21.067   0.705  1.00 79.02           O  
ATOM   2043  CG  LYS C 109      22.275 -19.558   3.739  1.00 79.02           C  
ATOM   2044  CD  LYS C 109      22.035 -19.350   5.229  1.00 79.02           C  
ATOM   2045  CE  LYS C 109      23.147 -19.967   6.067  1.00 79.02           C  
ATOM   2046  NZ  LYS C 109      22.910 -19.777   7.529  1.00 79.02           N  
ATOM   2047  N   GLU C 110      20.341 -21.181   0.843  1.00 85.47           N  
ATOM   2048  CA  GLU C 110      20.250 -22.602   0.521  1.00 85.47           C  
ATOM   2049  C   GLU C 110      20.780 -22.885  -0.882  1.00 85.47           C  
ATOM   2050  CB  GLU C 110      18.804 -23.090   0.645  1.00 85.47           C  
ATOM   2051  O   GLU C 110      21.465 -23.886  -1.102  1.00 85.47           O  
ATOM   2052  CG  GLU C 110      18.307 -23.181   2.081  1.00 85.47           C  
ATOM   2053  CD  GLU C 110      17.759 -21.865   2.610  1.00 85.47           C  
ATOM   2054  OE1 GLU C 110      17.122 -21.863   3.688  1.00 85.47           O  
ATOM   2055  OE2 GLU C 110      17.967 -20.828   1.941  1.00 85.47           O  
ATOM   2056  N   ASP C 111      20.527 -21.996  -1.818  1.00 86.41           N  
ATOM   2057  CA  ASP C 111      20.941 -22.196  -3.204  1.00 86.41           C  
ATOM   2058  C   ASP C 111      22.289 -21.533  -3.476  1.00 86.41           C  
ATOM   2059  CB  ASP C 111      19.883 -21.650  -4.165  1.00 86.41           C  
ATOM   2060  O   ASP C 111      22.934 -21.817  -4.487  1.00 86.41           O  
ATOM   2061  CG  ASP C 111      18.581 -22.430  -4.118  1.00 86.41           C  
ATOM   2062  OD1 ASP C 111      18.591 -23.610  -3.707  1.00 86.41           O  
ATOM   2063  OD2 ASP C 111      17.535 -21.859  -4.499  1.00 86.41           O  
ATOM   2064  N   GLY C 112      22.724 -20.662  -2.569  1.00 77.54           N  
ATOM   2065  CA  GLY C 112      23.979 -19.947  -2.742  1.00 77.54           C  
ATOM   2066  C   GLY C 112      23.993 -19.054  -3.969  1.00 77.54           C  
ATOM   2067  O   GLY C 112      25.022 -18.920  -4.634  1.00 77.54           O  
ATOM   2068  N   LYS C 113      22.853 -18.495  -4.291  1.00 82.82           N  
ATOM   2069  CA  LYS C 113      22.790 -17.654  -5.483  1.00 82.82           C  
ATOM   2070  C   LYS C 113      22.018 -16.367  -5.208  1.00 82.82           C  
ATOM   2071  CB  LYS C 113      22.146 -18.414  -6.644  1.00 82.82           C  
ATOM   2072  O   LYS C 113      21.247 -16.293  -4.249  1.00 82.82           O  
ATOM   2073  CG  LYS C 113      20.710 -18.843  -6.382  1.00 82.82           C  
ATOM   2074  CD  LYS C 113      20.158 -19.680  -7.528  1.00 82.82           C  
ATOM   2075  CE  LYS C 113      18.721 -20.110  -7.267  1.00 82.82           C  
ATOM   2076  NZ  LYS C 113      18.179 -20.938  -8.385  1.00 82.82           N  
ATOM   2077  N   VAL C 114      22.306 -15.401  -6.014  1.00 82.24           N  
ATOM   2078  CA  VAL C 114      21.573 -14.140  -5.963  1.00 82.24           C  
ATOM   2079  C   VAL C 114      20.337 -14.224  -6.855  1.00 82.24           C  
ATOM   2080  CB  VAL C 114      22.460 -12.950  -6.392  1.00 82.24           C  
ATOM   2081  O   VAL C 114      20.421 -14.665  -8.003  1.00 82.24           O  
ATOM   2082  CG1 VAL C 114      21.692 -11.635  -6.276  1.00 82.24           C  
ATOM   2083  CG2 VAL C 114      23.734 -12.905  -5.550  1.00 82.24           C  
ATOM   2084  N   ILE C 115      19.180 -13.883  -6.294  1.00 86.37           N  
ATOM   2085  CA  ILE C 115      17.917 -14.022  -7.011  1.00 86.37           C  
ATOM   2086  C   ILE C 115      17.155 -12.700  -6.977  1.00 86.37           C  
ATOM   2087  CB  ILE C 115      17.052 -15.156  -6.416  1.00 86.37           C  
ATOM   2088  O   ILE C 115      17.537 -11.775  -6.256  1.00 86.37           O  
ATOM   2089  CG1 ILE C 115      16.752 -14.879  -4.938  1.00 86.37           C  
ATOM   2090  CG2 ILE C 115      17.742 -16.511  -6.591  1.00 86.37           C  
ATOM   2091  CD1 ILE C 115      15.804 -15.885  -4.300  1.00 86.37           C  
ATOM   2092  N   CYS C 116      16.195 -12.619  -7.843  1.00 83.69           N  
ATOM   2093  CA  CYS C 116      15.318 -11.453  -7.827  1.00 83.69           C  
ATOM   2094  C   CYS C 116      14.169 -11.648  -6.845  1.00 83.69           C  
ATOM   2095  CB  CYS C 116      14.766 -11.179  -9.225  1.00 83.69           C  
ATOM   2096  O   CYS C 116      13.968 -12.749  -6.330  1.00 83.69           O  
ATOM   2097  SG  CYS C 116      13.460 -12.321  -9.729  1.00 83.69           S  
ATOM   2098  N   TRP C 117      13.489 -10.612  -6.576  1.00 81.83           N  
ATOM   2099  CA  TRP C 117      12.436 -10.688  -5.570  1.00 81.83           C  
ATOM   2100  C   TRP C 117      11.311 -11.610  -6.027  1.00 81.83           C  
ATOM   2101  CB  TRP C 117      11.879  -9.294  -5.268  1.00 81.83           C  
ATOM   2102  O   TRP C 117      10.633 -12.228  -5.203  1.00 81.83           O  
ATOM   2103  CG  TRP C 117      11.083  -8.699  -6.391  1.00 81.83           C  
ATOM   2104  CD1 TRP C 117      11.543  -7.872  -7.378  1.00 81.83           C  
ATOM   2105  CD2 TRP C 117       9.686  -8.883  -6.639  1.00 81.83           C  
ATOM   2106  CE2 TRP C 117       9.365  -8.138  -7.795  1.00 81.83           C  
ATOM   2107  CE3 TRP C 117       8.674  -9.607  -5.995  1.00 81.83           C  
ATOM   2108  NE1 TRP C 117      10.514  -7.531  -8.226  1.00 81.83           N  
ATOM   2109  CH2 TRP C 117       7.100  -8.813  -7.672  1.00 81.83           C  
ATOM   2110  CZ2 TRP C 117       8.072  -8.096  -8.321  1.00 81.83           C  
ATOM   2111  CZ3 TRP C 117       7.387  -9.564  -6.521  1.00 81.83           C  
ATOM   2112  N   VAL C 118      11.167 -11.774  -7.394  1.00 85.00           N  
ATOM   2113  CA  VAL C 118      10.129 -12.664  -7.902  1.00 85.00           C  
ATOM   2114  C   VAL C 118      10.527 -14.117  -7.653  1.00 85.00           C  
ATOM   2115  CB  VAL C 118       9.869 -12.433  -9.408  1.00 85.00           C  
ATOM   2116  O   VAL C 118       9.694 -14.937  -7.259  1.00 85.00           O  
ATOM   2117  CG1 VAL C 118       8.737 -13.330  -9.904  1.00 85.00           C  
ATOM   2118  CG2 VAL C 118       9.548 -10.964  -9.674  1.00 85.00           C  
ATOM   2119  N   CYS C 119      11.729 -14.430  -7.832  1.00 88.34           N  
ATOM   2120  CA  CYS C 119      12.242 -15.764  -7.541  1.00 88.34           C  
ATOM   2121  C   CYS C 119      12.046 -16.115  -6.071  1.00 88.34           C  
ATOM   2122  CB  CYS C 119      13.724 -15.860  -7.904  1.00 88.34           C  
ATOM   2123  O   CYS C 119      11.750 -17.264  -5.737  1.00 88.34           O  
ATOM   2124  SG  CYS C 119      14.039 -15.853  -9.682  1.00 88.34           S  
ATOM   2125  N   GLU C 120      12.227 -15.126  -5.271  1.00 85.91           N  
ATOM   2126  CA  GLU C 120      12.070 -15.337  -3.836  1.00 85.91           C  
ATOM   2127  C   GLU C 120      10.660 -15.812  -3.499  1.00 85.91           C  
ATOM   2128  CB  GLU C 120      12.392 -14.054  -3.065  1.00 85.91           C  
ATOM   2129  O   GLU C 120      10.473 -16.622  -2.588  1.00 85.91           O  
ATOM   2130  CG  GLU C 120      12.215 -14.181  -1.559  1.00 85.91           C  
ATOM   2131  CD  GLU C 120      12.338 -12.854  -0.826  1.00 85.91           C  
ATOM   2132  OE1 GLU C 120      13.059 -12.790   0.196  1.00 85.91           O  
ATOM   2133  OE2 GLU C 120      11.709 -11.872  -1.277  1.00 85.91           O  
ATOM   2134  N   LEU C 121       9.650 -15.266  -4.314  1.00 80.69           N  
ATOM   2135  CA  LEU C 121       8.249 -15.581  -4.057  1.00 80.69           C  
ATOM   2136  C   LEU C 121       7.862 -16.904  -4.709  1.00 80.69           C  
ATOM   2137  CB  LEU C 121       7.344 -14.460  -4.572  1.00 80.69           C  
ATOM   2138  O   LEU C 121       6.826 -17.485  -4.378  1.00 80.69           O  
ATOM   2139  CG  LEU C 121       7.322 -13.172  -3.747  1.00 80.69           C  
ATOM   2140  CD1 LEU C 121       7.187 -11.959  -4.661  1.00 80.69           C  
ATOM   2141  CD2 LEU C 121       6.189 -13.209  -2.727  1.00 80.69           C  
ATOM   2142  N   SER C 122       8.785 -17.502  -5.598  1.00 81.95           N  
ATOM   2143  CA  SER C 122       8.477 -18.713  -6.351  1.00 81.95           C  
ATOM   2144  C   SER C 122       8.618 -19.957  -5.479  1.00 81.95           C  
ATOM   2145  CB  SER C 122       9.389 -18.832  -7.573  1.00 81.95           C  
ATOM   2146  O   SER C 122       9.260 -19.915  -4.428  1.00 81.95           O  
ATOM   2147  OG  SER C 122      10.706 -19.185  -7.186  1.00 81.95           O  
ATOM   2148  N   GLN C 123       8.004 -20.983  -5.894  1.00 81.60           N  
ATOM   2149  CA  GLN C 123       8.040 -22.270  -5.207  1.00 81.60           C  
ATOM   2150  C   GLN C 123       9.470 -22.790  -5.090  1.00 81.60           C  
ATOM   2151  CB  GLN C 123       7.168 -23.293  -5.936  1.00 81.60           C  
ATOM   2152  O   GLN C 123       9.821 -23.439  -4.102  1.00 81.60           O  
ATOM   2153  CG  GLN C 123       6.556 -24.344  -5.019  1.00 81.60           C  
ATOM   2154  CD  GLN C 123       5.421 -25.107  -5.676  1.00 81.60           C  
ATOM   2155  NE2 GLN C 123       4.191 -24.786  -5.291  1.00 81.60           N  
ATOM   2156  OE1 GLN C 123       5.649 -25.977  -6.523  1.00 81.60           O  
ATOM   2157  N   GLU C 124      10.353 -22.467  -6.000  1.00 84.39           N  
ATOM   2158  CA  GLU C 124      11.736 -22.931  -6.070  1.00 84.39           C  
ATOM   2159  C   GLU C 124      12.519 -22.521  -4.826  1.00 84.39           C  
ATOM   2160  CB  GLU C 124      12.422 -22.389  -7.326  1.00 84.39           C  
ATOM   2161  O   GLU C 124      13.411 -23.245  -4.381  1.00 84.39           O  
ATOM   2162  CG  GLU C 124      13.785 -23.009  -7.598  1.00 84.39           C  
ATOM   2163  CD  GLU C 124      14.434 -22.495  -8.873  1.00 84.39           C  
ATOM   2164  OE1 GLU C 124      15.608 -22.841  -9.139  1.00 84.39           O  
ATOM   2165  OE2 GLU C 124      13.764 -21.740  -9.612  1.00 84.39           O  
ATOM   2166  N   HIS C 125      12.057 -21.350  -4.175  1.00 85.67           N  
ATOM   2167  CA  HIS C 125      12.813 -20.834  -3.039  1.00 85.67           C  
ATOM   2168  C   HIS C 125      11.943 -20.756  -1.789  1.00 85.67           C  
ATOM   2169  CB  HIS C 125      13.392 -19.456  -3.363  1.00 85.67           C  
ATOM   2170  O   HIS C 125      12.296 -20.075  -0.824  1.00 85.67           O  
ATOM   2171  CG  HIS C 125      14.362 -19.465  -4.501  1.00 85.67           C  
ATOM   2172  CD2 HIS C 125      14.214 -19.107  -5.799  1.00 85.67           C  
ATOM   2173  ND1 HIS C 125      15.667 -19.886  -4.363  1.00 85.67           N  
ATOM   2174  CE1 HIS C 125      16.282 -19.785  -5.530  1.00 85.67           C  
ATOM   2175  NE2 HIS C 125      15.422 -19.315  -6.418  1.00 85.67           N  
ATOM   2176  N   GLN C 126      10.874 -21.367  -1.924  1.00 84.97           N  
ATOM   2177  CA  GLN C 126       9.964 -21.397  -0.784  1.00 84.97           C  
ATOM   2178  C   GLN C 126      10.636 -22.012   0.441  1.00 84.97           C  
ATOM   2179  CB  GLN C 126       8.693 -22.174  -1.131  1.00 84.97           C  
ATOM   2180  O   GLN C 126      11.200 -23.106   0.362  1.00 84.97           O  
ATOM   2181  CG  GLN C 126       7.551 -21.955  -0.147  1.00 84.97           C  
ATOM   2182  CD  GLN C 126       6.274 -22.661  -0.564  1.00 84.97           C  
ATOM   2183  NE2 GLN C 126       5.196 -22.422   0.175  1.00 84.97           N  
ATOM   2184  OE1 GLN C 126       6.256 -23.413  -1.543  1.00 84.97           O  
ATOM   2185  N   GLY C 127      10.692 -21.391   1.549  1.00 84.13           N  
ATOM   2186  CA  GLY C 127      11.285 -21.885   2.781  1.00 84.13           C  
ATOM   2187  C   GLY C 127      12.767 -21.581   2.894  1.00 84.13           C  
ATOM   2188  O   GLY C 127      13.386 -21.860   3.922  1.00 84.13           O  
ATOM   2189  N   HIS C 128      13.330 -21.056   1.826  1.00 86.98           N  
ATOM   2190  CA  HIS C 128      14.742 -20.690   1.855  1.00 86.98           C  
ATOM   2191  C   HIS C 128      14.961 -19.399   2.637  1.00 86.98           C  
ATOM   2192  CB  HIS C 128      15.285 -20.542   0.433  1.00 86.98           C  
ATOM   2193  O   HIS C 128      14.079 -18.539   2.682  1.00 86.98           O  
ATOM   2194  CG  HIS C 128      15.358 -21.832  -0.320  1.00 86.98           C  
ATOM   2195  CD2 HIS C 128      14.878 -23.063  -0.023  1.00 86.98           C  
ATOM   2196  ND1 HIS C 128      15.992 -21.948  -1.538  1.00 86.98           N  
ATOM   2197  CE1 HIS C 128      15.897 -23.198  -1.959  1.00 86.98           C  
ATOM   2198  NE2 HIS C 128      15.226 -23.895  -1.058  1.00 86.98           N  
ATOM   2199  N   GLN C 129      16.097 -19.352   3.327  1.00 79.76           N  
ATOM   2200  CA  GLN C 129      16.502 -18.100   3.958  1.00 79.76           C  
ATOM   2201  C   GLN C 129      17.075 -17.127   2.932  1.00 79.76           C  
ATOM   2202  CB  GLN C 129      17.526 -18.362   5.063  1.00 79.76           C  
ATOM   2203  O   GLN C 129      18.004 -17.467   2.197  1.00 79.76           O  
ATOM   2204  CG  GLN C 129      17.690 -17.203   6.038  1.00 79.76           C  
ATOM   2205  CD  GLN C 129      18.577 -17.550   7.218  1.00 79.76           C  
ATOM   2206  NE2 GLN C 129      18.198 -17.083   8.403  1.00 79.76           N  
ATOM   2207  OE1 GLN C 129      19.596 -18.232   7.067  1.00 79.76           O  
ATOM   2208  N   THR C 130      16.494 -15.931   2.844  1.00 82.55           N  
ATOM   2209  CA  THR C 130      16.936 -14.930   1.879  1.00 82.55           C  
ATOM   2210  C   THR C 130      17.352 -13.644   2.586  1.00 82.55           C  
ATOM   2211  CB  THR C 130      15.833 -14.620   0.850  1.00 82.55           C  
ATOM   2212  O   THR C 130      16.842 -13.328   3.662  1.00 82.55           O  
ATOM   2213  CG2 THR C 130      15.458 -15.866   0.053  1.00 82.55           C  
ATOM   2214  OG1 THR C 130      14.670 -14.138   1.536  1.00 82.55           O  
ATOM   2215  N   PHE C 131      18.404 -13.079   2.015  1.00 74.11           N  
ATOM   2216  CA  PHE C 131      18.931 -11.827   2.546  1.00 74.11           C  
ATOM   2217  C   PHE C 131      19.084 -10.791   1.439  1.00 74.11           C  
ATOM   2218  CB  PHE C 131      20.279 -12.060   3.236  1.00 74.11           C  
ATOM   2219  O   PHE C 131      19.475 -11.124   0.319  1.00 74.11           O  
ATOM   2220  CG  PHE C 131      20.242 -13.129   4.295  1.00 74.11           C  
ATOM   2221  CD1 PHE C 131      19.850 -12.828   5.593  1.00 74.11           C  
ATOM   2222  CD2 PHE C 131      20.599 -14.436   3.990  1.00 74.11           C  
ATOM   2223  CE1 PHE C 131      19.815 -13.816   6.575  1.00 74.11           C  
ATOM   2224  CE2 PHE C 131      20.567 -15.429   4.966  1.00 74.11           C  
ATOM   2225  CZ  PHE C 131      20.175 -15.116   6.258  1.00 74.11           C  
ATOM   2226  N   ARG C 132      18.686  -9.535   1.812  1.00 73.71           N  
ATOM   2227  CA  ARG C 132      18.894  -8.451   0.857  1.00 73.71           C  
ATOM   2228  C   ARG C 132      20.367  -8.063   0.783  1.00 73.71           C  
ATOM   2229  CB  ARG C 132      18.049  -7.232   1.235  1.00 73.71           C  
ATOM   2230  O   ARG C 132      21.011  -7.852   1.813  1.00 73.71           O  
ATOM   2231  CG  ARG C 132      16.550  -7.483   1.187  1.00 73.71           C  
ATOM   2232  CD  ARG C 132      15.874  -6.654   0.105  1.00 73.71           C  
ATOM   2233  NE  ARG C 132      14.434  -6.891   0.065  1.00 73.71           N  
ATOM   2234  NH1 ARG C 132      13.917  -4.858  -0.903  1.00 73.71           N  
ATOM   2235  NH2 ARG C 132      12.251  -6.349  -0.400  1.00 73.71           N  
ATOM   2236  CZ  ARG C 132      13.537  -6.032  -0.413  1.00 73.71           C  
ATOM   2237  N   ILE C 133      20.967  -7.991  -0.442  1.00 64.96           N  
ATOM   2238  CA  ILE C 133      22.388  -7.735  -0.651  1.00 64.96           C  
ATOM   2239  C   ILE C 133      22.725  -6.310  -0.217  1.00 64.96           C  
ATOM   2240  CB  ILE C 133      22.791  -7.955  -2.126  1.00 64.96           C  
ATOM   2241  O   ILE C 133      23.769  -6.071   0.394  1.00 64.96           O  
ATOM   2242  CG1 ILE C 133      22.585  -9.421  -2.523  1.00 64.96           C  
ATOM   2243  CG2 ILE C 133      24.241  -7.522  -2.360  1.00 64.96           C  
ATOM   2244  CD1 ILE C 133      22.871  -9.712  -3.990  1.00 64.96           C  
ATOM   2245  N   ASN C 134      21.849  -5.316  -0.539  1.00 56.91           N  
ATOM   2246  CA  ASN C 134      22.158  -3.928  -0.210  1.00 56.91           C  
ATOM   2247  C   ASN C 134      22.075  -3.677   1.293  1.00 56.91           C  
ATOM   2248  CB  ASN C 134      21.223  -2.977  -0.960  1.00 56.91           C  
ATOM   2249  O   ASN C 134      22.775  -2.811   1.821  1.00 56.91           O  
ATOM   2250  CG  ASN C 134      21.514  -2.925  -2.447  1.00 56.91           C  
ATOM   2251  ND2 ASN C 134      20.522  -2.522  -3.232  1.00 56.91           N  
ATOM   2252  OD1 ASN C 134      22.622  -3.244  -2.887  1.00 56.91           O  
ATOM   2253  N   GLU C 135      21.237  -4.389   1.960  1.00 52.65           N  
ATOM   2254  CA  GLU C 135      21.168  -4.236   3.410  1.00 52.65           C  
ATOM   2255  C   GLU C 135      22.461  -4.697   4.076  1.00 52.65           C  
ATOM   2256  CB  GLU C 135      19.978  -5.016   3.977  1.00 52.65           C  
ATOM   2257  O   GLU C 135      22.909  -4.099   5.056  1.00 52.65           O  
ATOM   2258  CG  GLU C 135      18.639  -4.319   3.785  1.00 52.65           C  
ATOM   2259  CD  GLU C 135      17.480  -5.058   4.434  1.00 52.65           C  
ATOM   2260  OE1 GLU C 135      16.372  -4.482   4.533  1.00 52.65           O  
ATOM   2261  OE2 GLU C 135      17.681  -6.222   4.847  1.00 52.65           O  
ATOM   2262  N   VAL C 136      23.121  -5.708   3.517  1.00 47.37           N  
ATOM   2263  CA  VAL C 136      24.359  -6.258   4.058  1.00 47.37           C  
ATOM   2264  C   VAL C 136      25.510  -5.285   3.809  1.00 47.37           C  
ATOM   2265  CB  VAL C 136      24.685  -7.637   3.442  1.00 47.37           C  
ATOM   2266  O   VAL C 136      26.366  -5.092   4.675  1.00 47.37           O  
ATOM   2267  CG1 VAL C 136      26.025  -8.157   3.960  1.00 47.37           C  
ATOM   2268  CG2 VAL C 136      23.568  -8.634   3.747  1.00 47.37           C  
ATOM   2269  N   VAL C 137      25.447  -4.672   2.705  1.00 47.44           N  
ATOM   2270  CA  VAL C 137      26.508  -3.737   2.346  1.00 47.44           C  
ATOM   2271  C   VAL C 137      26.431  -2.501   3.239  1.00 47.44           C  
ATOM   2272  CB  VAL C 137      26.423  -3.326   0.859  1.00 47.44           C  
ATOM   2273  O   VAL C 137      27.453  -2.024   3.739  1.00 47.44           O  
ATOM   2274  CG1 VAL C 137      27.438  -2.229   0.543  1.00 47.44           C  
ATOM   2275  CG2 VAL C 137      26.646  -4.540  -0.042  1.00 47.44           C  
ATOM   2276  N   LYS C 138      25.147  -2.052   3.397  1.00 47.64           N  
ATOM   2277  CA  LYS C 138      24.985  -0.870   4.239  1.00 47.64           C  
ATOM   2278  C   LYS C 138      25.438  -1.148   5.670  1.00 47.64           C  
ATOM   2279  CB  LYS C 138      23.529  -0.403   4.233  1.00 47.64           C  
ATOM   2280  O   LYS C 138      26.088  -0.308   6.295  1.00 47.64           O  
ATOM   2281  CG  LYS C 138      23.281   0.838   3.388  1.00 47.64           C  
ATOM   2282  CD  LYS C 138      21.810   1.234   3.394  1.00 47.64           C  
ATOM   2283  CE  LYS C 138      21.531   2.369   2.418  1.00 47.64           C  
ATOM   2284  NZ  LYS C 138      20.103   2.805   2.468  1.00 47.64           N  
ATOM   2285  N   GLU C 139      25.045  -2.291   6.165  1.00 45.59           N  
ATOM   2286  CA  GLU C 139      25.455  -2.661   7.517  1.00 45.59           C  
ATOM   2287  C   GLU C 139      26.974  -2.752   7.626  1.00 45.59           C  
ATOM   2288  CB  GLU C 139      24.817  -3.990   7.928  1.00 45.59           C  
ATOM   2289  O   GLU C 139      27.559  -2.305   8.616  1.00 45.59           O  
ATOM   2290  CG  GLU C 139      24.842  -4.246   9.428  1.00 45.59           C  
ATOM   2291  CD  GLU C 139      24.155  -5.543   9.827  1.00 45.59           C  
ATOM   2292  OE1 GLU C 139      24.198  -5.909  11.023  1.00 45.59           O  
ATOM   2293  OE2 GLU C 139      23.572  -6.198   8.935  1.00 45.59           O  
ATOM   2294  N   CYS C 140      27.498  -3.410   6.621  1.00 46.65           N  
ATOM   2295  CA  CYS C 140      28.951  -3.537   6.617  1.00 46.65           C  
ATOM   2296  C   CYS C 140      29.618  -2.170   6.524  1.00 46.65           C  
ATOM   2297  CB  CYS C 140      29.409  -4.419   5.456  1.00 46.65           C  
ATOM   2298  O   CYS C 140      30.626  -1.920   7.188  1.00 46.65           O  
ATOM   2299  SG  CYS C 140      30.566  -5.718   5.940  1.00 46.65           S  
ATOM   2300  N   GLN C 141      28.948  -1.343   5.679  1.00 43.12           N  
ATOM   2301  CA  GLN C 141      29.474   0.007   5.510  1.00 43.12           C  
ATOM   2302  C   GLN C 141      29.368   0.806   6.806  1.00 43.12           C  
ATOM   2303  CB  GLN C 141      28.737   0.734   4.383  1.00 43.12           C  
ATOM   2304  O   GLN C 141      30.289   1.543   7.164  1.00 43.12           O  
ATOM   2305  CG  GLN C 141      29.220   0.356   2.989  1.00 43.12           C  
ATOM   2306  CD  GLN C 141      28.453   1.068   1.890  1.00 43.12           C  
ATOM   2307  NE2 GLN C 141      29.032   1.110   0.695  1.00 43.12           N  
ATOM   2308  OE1 GLN C 141      27.350   1.577   2.114  1.00 43.12           O  
ATOM   2309  N   GLU C 142      28.310   0.711   7.483  1.00 46.41           N  
ATOM   2310  CA  GLU C 142      28.104   1.418   8.744  1.00 46.41           C  
ATOM   2311  C   GLU C 142      29.077   0.933   9.814  1.00 46.41           C  
ATOM   2312  CB  GLU C 142      26.662   1.247   9.227  1.00 46.41           C  
ATOM   2313  O   GLU C 142      29.615   1.735  10.581  1.00 46.41           O  
ATOM   2314  CG  GLU C 142      25.668   2.171   8.537  1.00 46.41           C  
ATOM   2315  CD  GLU C 142      24.221   1.862   8.885  1.00 46.41           C  
ATOM   2316  OE1 GLU C 142      23.309   2.503   8.314  1.00 46.41           O  
ATOM   2317  OE2 GLU C 142      23.996   0.973   9.736  1.00 46.41           O  
ATOM   2318  N   LYS C 143      29.248  -0.361   9.804  1.00 44.81           N  
ATOM   2319  CA  LYS C 143      30.198  -0.932  10.754  1.00 44.81           C  
ATOM   2320  C   LYS C 143      31.618  -0.452  10.468  1.00 44.81           C  
ATOM   2321  CB  LYS C 143      30.144  -2.460  10.714  1.00 44.81           C  
ATOM   2322  O   LYS C 143      32.389  -0.191  11.394  1.00 44.81           O  
ATOM   2323  CG  LYS C 143      28.969  -3.058  11.473  1.00 44.81           C  
ATOM   2324  CD  LYS C 143      29.018  -4.581  11.471  1.00 44.81           C  
ATOM   2325  CE  LYS C 143      27.805  -5.181  12.169  1.00 44.81           C  
ATOM   2326  NZ  LYS C 143      27.827  -6.674  12.132  1.00 44.81           N  
ATOM   2327  N   LEU C 144      31.922  -0.414   9.209  1.00 46.48           N  
ATOM   2328  CA  LEU C 144      33.240   0.063   8.804  1.00 46.48           C  
ATOM   2329  C   LEU C 144      33.419   1.535   9.162  1.00 46.48           C  
ATOM   2330  CB  LEU C 144      33.443  -0.136   7.300  1.00 46.48           C  
ATOM   2331  O   LEU C 144      34.496   1.944   9.601  1.00 46.48           O  
ATOM   2332  CG  LEU C 144      34.245  -1.370   6.882  1.00 46.48           C  
ATOM   2333  CD1 LEU C 144      33.742  -1.900   5.543  1.00 46.48           C  
ATOM   2334  CD2 LEU C 144      35.732  -1.042   6.808  1.00 46.48           C  
ATOM   2335  N   GLN C 145      32.409   2.347   8.923  1.00 46.10           N  
ATOM   2336  CA  GLN C 145      32.467   3.772   9.232  1.00 46.10           C  
ATOM   2337  C   GLN C 145      32.672   4.002  10.727  1.00 46.10           C  
ATOM   2338  CB  GLN C 145      31.194   4.476   8.762  1.00 46.10           C  
ATOM   2339  O   GLN C 145      33.412   4.903  11.126  1.00 46.10           O  
ATOM   2340  CG  GLN C 145      31.261   4.970   7.323  1.00 46.10           C  
ATOM   2341  CD  GLN C 145      30.150   5.948   6.986  1.00 46.10           C  
ATOM   2342  NE2 GLN C 145      30.314   6.675   5.886  1.00 46.10           N  
ATOM   2343  OE1 GLN C 145      29.153   6.048   7.708  1.00 46.10           O  
ATOM   2344  N   VAL C 146      32.141   3.237  11.575  1.00 48.47           N  
ATOM   2345  CA  VAL C 146      32.294   3.326  13.023  1.00 48.47           C  
ATOM   2346  C   VAL C 146      33.706   2.902  13.421  1.00 48.47           C  
ATOM   2347  CB  VAL C 146      31.250   2.457  13.760  1.00 48.47           C  
ATOM   2348  O   VAL C 146      34.322   3.514  14.297  1.00 48.47           O  
ATOM   2349  CG1 VAL C 146      31.554   2.400  15.256  1.00 48.47           C  
ATOM   2350  CG2 VAL C 146      29.842   2.998  13.518  1.00 48.47           C  
ATOM   2351  N   ALA C 147      34.167   1.870  12.737  1.00 48.38           N  
ATOM   2352  CA  ALA C 147      35.510   1.378  13.035  1.00 48.38           C  
ATOM   2353  C   ALA C 147      36.570   2.399  12.630  1.00 48.38           C  
ATOM   2354  CB  ALA C 147      35.759   0.048  12.328  1.00 48.38           C  
ATOM   2355  O   ALA C 147      37.609   2.516  13.283  1.00 48.38           O  
ATOM   2356  N   LEU C 148      36.264   3.115  11.613  1.00 52.62           N  
ATOM   2357  CA  LEU C 148      37.227   4.100  11.132  1.00 52.62           C  
ATOM   2358  C   LEU C 148      37.203   5.353  12.000  1.00 52.62           C  
ATOM   2359  CB  LEU C 148      36.935   4.469   9.675  1.00 52.62           C  
ATOM   2360  O   LEU C 148      38.201   6.072  12.088  1.00 52.62           O  
ATOM   2361  CG  LEU C 148      37.261   3.404   8.627  1.00 52.62           C  
ATOM   2362  CD1 LEU C 148      36.746   3.833   7.257  1.00 52.62           C  
ATOM   2363  CD2 LEU C 148      38.762   3.140   8.582  1.00 52.62           C  
ATOM   2364  N   GLN C 149      36.136   5.592  12.635  1.00 55.95           N  
ATOM   2365  CA  GLN C 149      36.024   6.759  13.503  1.00 55.95           C  
ATOM   2366  C   GLN C 149      36.640   6.488  14.873  1.00 55.95           C  
ATOM   2367  CB  GLN C 149      34.560   7.175  13.659  1.00 55.95           C  
ATOM   2368  O   GLN C 149      36.957   7.421  15.613  1.00 55.95           O  
ATOM   2369  CG  GLN C 149      34.068   8.113  12.565  1.00 55.95           C  
ATOM   2370  CD  GLN C 149      32.610   8.498  12.735  1.00 55.95           C  
ATOM   2371  NE2 GLN C 149      32.148   9.441  11.921  1.00 55.95           N  
ATOM   2372  OE1 GLN C 149      31.906   7.953  13.590  1.00 55.95           O  
ATOM   2373  N   ARG C 150      37.156   5.237  14.992  1.00 38.48           N  
ATOM   2374  CA  ARG C 150      37.910   4.927  16.202  1.00 38.48           C  
ATOM   2375  C   ARG C 150      39.412   4.965  15.936  1.00 38.48           C  
ATOM   2376  CB  ARG C 150      37.510   3.555  16.749  1.00 38.48           C  
ATOM   2377  O   ARG C 150      40.189   5.388  16.795  1.00 38.48           O  
ATOM   2378  CG  ARG C 150      36.259   3.578  17.613  1.00 38.48           C  
ATOM   2379  CD  ARG C 150      35.973   2.214  18.227  1.00 38.48           C  
ATOM   2380  NE  ARG C 150      34.803   2.251  19.100  1.00 38.48           N  
ATOM   2381  NH1 ARG C 150      34.786  -0.021  19.516  1.00 38.48           N  
ATOM   2382  NH2 ARG C 150      33.201   1.335  20.467  1.00 38.48           N  
ATOM   2383  CZ  ARG C 150      34.266   1.188  19.692  1.00 38.48           C  
TER    2384      ARG C 150                                                      
ENDMDL                                                                          
END                                                                             
