# Supplementary material for: Structure and activation of the RING E3 ubiquitin ligase TRIM72 on the membrane
Source: Nat Struct Mol Biol. 2023 Sep 28;30(11):1695–706. doi: 10.1038/s41594-023-01111-7 (PMC10643145; doi:10.1038/s41594-023-01111-7)
Supplement: Supplementary file 5 — Predicted structures of the RING domain of 60 TRIM proteins. [file 41594_2023_1111_MOESM5_ESM.zip › R23_3068d_unrelaxed_rank_1_model_2.pdb]

MODEL     1                                                                     
ATOM      1  N   MET B   1     -65.936  46.384 -23.852  1.00 20.04           N  
ATOM      2  CA  MET B   1     -65.261  45.748 -24.980  1.00 20.04           C  
ATOM      3  C   MET B   1     -65.568  44.255 -25.025  1.00 20.04           C  
ATOM      4  CB  MET B   1     -63.750  45.968 -24.897  1.00 20.04           C  
ATOM      5  O   MET B   1     -65.919  43.657 -24.006  1.00 20.04           O  
ATOM      6  CG  MET B   1     -63.291  47.296 -25.479  1.00 20.04           C  
ATOM      7  SD  MET B   1     -61.789  47.125 -26.519  1.00 20.04           S  
ATOM      8  CE  MET B   1     -61.725  48.779 -27.262  1.00 20.04           C  
ATOM      9  N   ALA B   2     -65.026  43.498 -26.015  1.00 19.88           N  
ATOM     10  CA  ALA B   2     -65.573  42.233 -26.500  1.00 19.88           C  
ATOM     11  C   ALA B   2     -65.344  41.113 -25.490  1.00 19.88           C  
ATOM     12  CB  ALA B   2     -64.953  41.867 -27.847  1.00 19.88           C  
ATOM     13  O   ALA B   2     -64.567  41.269 -24.546  1.00 19.88           O  
ATOM     14  N   THR B   3     -65.090  39.807 -25.982  1.00 23.16           N  
ATOM     15  CA  THR B   3     -65.750  38.507 -25.929  1.00 23.16           C  
ATOM     16  C   THR B   3     -64.925  37.514 -25.116  1.00 23.16           C  
ATOM     17  CB  THR B   3     -65.989  37.944 -27.342  1.00 23.16           C  
ATOM     18  O   THR B   3     -65.448  36.502 -24.646  1.00 23.16           O  
ATOM     19  CG2 THR B   3     -67.277  37.131 -27.400  1.00 23.16           C  
ATOM     20  OG1 THR B   3     -66.080  39.030 -28.273  1.00 23.16           O  
ATOM     21  N   LEU B   4     -63.627  37.586 -25.070  1.00 21.19           N  
ATOM     22  CA  LEU B   4     -62.956  36.424 -25.641  1.00 21.19           C  
ATOM     23  C   LEU B   4     -63.133  35.200 -24.748  1.00 21.19           C  
ATOM     24  CB  LEU B   4     -61.466  36.711 -25.843  1.00 21.19           C  
ATOM     25  O   LEU B   4     -63.335  35.333 -23.539  1.00 21.19           O  
ATOM     26  CG  LEU B   4     -61.090  37.485 -27.108  1.00 21.19           C  
ATOM     27  CD1 LEU B   4     -59.648  37.975 -27.021  1.00 21.19           C  
ATOM     28  CD2 LEU B   4     -61.292  36.617 -28.346  1.00 21.19           C  
ATOM     29  N   VAL B   5     -62.470  34.036 -25.100  1.00 22.02           N  
ATOM     30  CA  VAL B   5     -62.923  32.693 -25.447  1.00 22.02           C  
ATOM     31  C   VAL B   5     -62.728  31.758 -24.255  1.00 22.02           C  
ATOM     32  CB  VAL B   5     -62.177  32.144 -26.683  1.00 22.02           C  
ATOM     33  O   VAL B   5     -62.025  32.098 -23.300  1.00 22.02           O  
ATOM     34  CG1 VAL B   5     -63.003  31.060 -27.374  1.00 22.02           C  
ATOM     35  CG2 VAL B   5     -61.853  33.275 -27.657  1.00 22.02           C  
ATOM     36  N   VAL B   6     -61.790  30.703 -24.425  1.00 20.49           N  
ATOM     37  CA  VAL B   6     -62.129  29.305 -24.672  1.00 20.49           C  
ATOM     38  C   VAL B   6     -61.972  28.500 -23.384  1.00 20.49           C  
ATOM     39  CB  VAL B   6     -61.253  28.697 -25.790  1.00 20.49           C  
ATOM     40  O   VAL B   6     -62.878  27.761 -22.992  1.00 20.49           O  
ATOM     41  CG1 VAL B   6     -61.361  27.173 -25.792  1.00 20.49           C  
ATOM     42  CG2 VAL B   6     -61.655  29.266 -27.150  1.00 20.49           C  
ATOM     43  N   ASN B   7     -60.815  27.697 -23.332  1.00 20.61           N  
ATOM     44  CA  ASN B   7     -60.756  26.241 -23.386  1.00 20.61           C  
ATOM     45  C   ASN B   7     -60.776  25.626 -21.989  1.00 20.61           C  
ATOM     46  CB  ASN B   7     -59.513  25.781 -24.151  1.00 20.61           C  
ATOM     47  O   ASN B   7     -60.292  26.234 -21.033  1.00 20.61           O  
ATOM     48  CG  ASN B   7     -59.811  25.442 -25.598  1.00 20.61           C  
ATOM     49  ND2 ASN B   7     -58.787  25.498 -26.443  1.00 20.61           N  
ATOM     50  OD1 ASN B   7     -60.950  25.132 -25.955  1.00 20.61           O  
ATOM     51  N   LYS B   8     -61.073  24.337 -21.961  1.00 21.19           N  
ATOM     52  CA  LYS B   8     -61.761  23.452 -21.025  1.00 21.19           C  
ATOM     53  C   LYS B   8     -60.804  22.932 -19.956  1.00 21.19           C  
ATOM     54  CB  LYS B   8     -62.404  22.279 -21.768  1.00 21.19           C  
ATOM     55  O   LYS B   8     -61.111  22.984 -18.763  1.00 21.19           O  
ATOM     56  CG  LYS B   8     -63.885  22.097 -21.473  1.00 21.19           C  
ATOM     57  CD  LYS B   8     -64.495  20.998 -22.333  1.00 21.19           C  
ATOM     58  CE  LYS B   8     -65.953  20.748 -21.971  1.00 21.19           C  
ATOM     59  NZ  LYS B   8     -66.625  19.856 -22.963  1.00 21.19           N  
ATOM     60  N   LEU B   9     -60.118  21.683 -20.177  1.00 21.67           N  
ATOM     61  CA  LEU B   9     -60.449  20.405 -19.555  1.00 21.67           C  
ATOM     62  C   LEU B   9     -59.543  20.133 -18.359  1.00 21.67           C  
ATOM     63  CB  LEU B   9     -60.327  19.267 -20.572  1.00 21.67           C  
ATOM     64  O   LEU B   9     -58.531  20.812 -18.174  1.00 21.67           O  
ATOM     65  CG  LEU B   9     -61.486  19.113 -21.559  1.00 21.67           C  
ATOM     66  CD1 LEU B   9     -61.013  18.406 -22.825  1.00 21.67           C  
ATOM     67  CD2 LEU B   9     -62.640  18.353 -20.915  1.00 21.67           C  
ATOM     68  N   GLY B  10     -59.013  18.770 -18.181  1.00 22.58           N  
ATOM     69  CA  GLY B  10     -59.312  17.661 -17.289  1.00 22.58           C  
ATOM     70  C   GLY B  10     -58.232  17.424 -16.250  1.00 22.58           C  
ATOM     71  O   GLY B  10     -58.514  17.387 -15.051  1.00 22.58           O  
ATOM     72  N   ALA B  11     -57.094  16.651 -16.623  1.00 23.27           N  
ATOM     73  CA  ALA B  11     -56.762  15.315 -16.134  1.00 23.27           C  
ATOM     74  C   ALA B  11     -55.883  15.389 -14.888  1.00 23.27           C  
ATOM     75  CB  ALA B  11     -56.065  14.507 -17.225  1.00 23.27           C  
ATOM     76  O   ALA B  11     -55.283  16.429 -14.605  1.00 23.27           O  
ATOM     77  N   GLY B  12     -55.554  14.159 -14.214  1.00 24.32           N  
ATOM     78  CA  GLY B  12     -55.409  13.462 -12.946  1.00 24.32           C  
ATOM     79  C   GLY B  12     -53.977  13.418 -12.449  1.00 24.32           C  
ATOM     80  O   GLY B  12     -53.705  12.892 -11.367  1.00 24.32           O  
ATOM     81  N   VAL B  13     -52.901  13.712 -13.299  1.00 24.12           N  
ATOM     82  CA  VAL B  13     -51.824  12.728 -13.273  1.00 24.12           C  
ATOM     83  C   VAL B  13     -51.188  12.695 -11.885  1.00 24.12           C  
ATOM     84  CB  VAL B  13     -50.752  13.032 -14.343  1.00 24.12           C  
ATOM     85  O   VAL B  13     -51.335  13.639 -11.105  1.00 24.12           O  
ATOM     86  CG1 VAL B  13     -49.568  12.075 -14.209  1.00 24.12           C  
ATOM     87  CG2 VAL B  13     -51.357  12.945 -15.743  1.00 24.12           C  
ATOM     88  N   ASP B  14     -50.138  11.775 -11.722  1.00 24.38           N  
ATOM     89  CA  ASP B  14     -49.485  10.682 -11.008  1.00 24.38           C  
ATOM     90  C   ASP B  14     -48.332  11.198 -10.150  1.00 24.38           C  
ATOM     91  CB  ASP B  14     -48.978   9.625 -11.991  1.00 24.38           C  
ATOM     92  O   ASP B  14     -47.201  11.315 -10.627  1.00 24.38           O  
ATOM     93  CG  ASP B  14     -50.039   8.605 -12.364  1.00 24.38           C  
ATOM     94  OD1 ASP B  14     -50.479   7.833 -11.485  1.00 24.38           O  
ATOM     95  OD2 ASP B  14     -50.437   8.570 -13.549  1.00 24.38           O  
ATOM     96  N   SER B  15     -48.390  12.247  -9.483  1.00 24.92           N  
ATOM     97  CA  SER B  15     -47.080  12.776  -9.118  1.00 24.92           C  
ATOM     98  C   SER B  15     -46.294  11.774  -8.279  1.00 24.92           C  
ATOM     99  CB  SER B  15     -47.227  14.091  -8.352  1.00 24.92           C  
ATOM    100  O   SER B  15     -46.810  11.239  -7.296  1.00 24.92           O  
ATOM    101  OG  SER B  15     -47.610  15.141  -9.223  1.00 24.92           O  
ATOM    102  N   GLY B  16     -45.214  11.135  -8.883  1.00 25.82           N  
ATOM    103  CA  GLY B  16     -44.238  10.099  -8.585  1.00 25.82           C  
ATOM    104  C   GLY B  16     -43.454  10.364  -7.314  1.00 25.82           C  
ATOM    105  O   GLY B  16     -43.158  11.516  -6.990  1.00 25.82           O  
ATOM    106  N   ARG B  17     -43.727   9.692  -6.207  1.00 23.92           N  
ATOM    107  CA  ARG B  17     -43.120   9.566  -4.885  1.00 23.92           C  
ATOM    108  C   ARG B  17     -41.631   9.252  -4.994  1.00 23.92           C  
ATOM    109  CB  ARG B  17     -43.826   8.481  -4.070  1.00 23.92           C  
ATOM    110  O   ARG B  17     -41.247   8.237  -5.579  1.00 23.92           O  
ATOM    111  CG  ARG B  17     -44.108   8.878  -2.630  1.00 23.92           C  
ATOM    112  CD  ARG B  17     -44.924   7.819  -1.902  1.00 23.92           C  
ATOM    113  NE  ARG B  17     -45.155   8.181  -0.507  1.00 23.92           N  
ATOM    114  NH1 ARG B  17     -46.365   6.279   0.002  1.00 23.92           N  
ATOM    115  NH2 ARG B  17     -45.985   7.866   1.612  1.00 23.92           N  
ATOM    116  CZ  ARG B  17     -45.834   7.441   0.366  1.00 23.92           C  
ATOM    117  N   GLN B  18     -40.828  10.270  -5.187  1.00 24.26           N  
ATOM    118  CA  GLN B  18     -39.376  10.170  -5.295  1.00 24.26           C  
ATOM    119  C   GLN B  18     -38.800   9.295  -4.186  1.00 24.26           C  
ATOM    120  CB  GLN B  18     -38.737  11.559  -5.253  1.00 24.26           C  
ATOM    121  O   GLN B  18     -39.084   9.513  -3.006  1.00 24.26           O  
ATOM    122  CG  GLN B  18     -37.687  11.786  -6.332  1.00 24.26           C  
ATOM    123  CD  GLN B  18     -37.494  13.254  -6.664  1.00 24.26           C  
ATOM    124  NE2 GLN B  18     -36.287  13.612  -7.087  1.00 24.26           N  
ATOM    125  OE1 GLN B  18     -38.423  14.059  -6.542  1.00 24.26           O  
ATOM    126  N   GLY B  19     -38.508   7.954  -4.395  1.00 26.07           N  
ATOM    127  CA  GLY B  19     -37.855   6.853  -3.705  1.00 26.07           C  
ATOM    128  C   GLY B  19     -36.548   7.253  -3.047  1.00 26.07           C  
ATOM    129  O   GLY B  19     -35.906   8.219  -3.465  1.00 26.07           O  
ATOM    130  N   SER B  20     -36.458   7.312  -1.720  1.00 28.33           N  
ATOM    131  CA  SER B  20     -35.336   7.454  -0.798  1.00 28.33           C  
ATOM    132  C   SER B  20     -34.171   6.557  -1.203  1.00 28.33           C  
ATOM    133  CB  SER B  20     -35.770   7.127   0.631  1.00 28.33           C  
ATOM    134  O   SER B  20     -34.329   5.339  -1.315  1.00 28.33           O  
ATOM    135  OG  SER B  20     -36.892   7.906   1.007  1.00 28.33           O  
ATOM    136  N   ARG B  21     -33.372   6.877  -2.272  1.00 24.92           N  
ATOM    137  CA  ARG B  21     -32.189   6.135  -2.695  1.00 24.92           C  
ATOM    138  C   ARG B  21     -31.289   5.815  -1.506  1.00 24.92           C  
ATOM    139  CB  ARG B  21     -31.406   6.924  -3.747  1.00 24.92           C  
ATOM    140  O   ARG B  21     -30.908   6.712  -0.751  1.00 24.92           O  
ATOM    141  CG  ARG B  21     -32.010   6.859  -5.141  1.00 24.92           C  
ATOM    142  CD  ARG B  21     -31.120   7.537  -6.174  1.00 24.92           C  
ATOM    143  NE  ARG B  21     -31.821   7.744  -7.437  1.00 24.92           N  
ATOM    144  NH1 ARG B  21     -29.989   8.602  -8.552  1.00 24.92           N  
ATOM    145  NH2 ARG B  21     -31.999   8.391  -9.634  1.00 24.92           N  
ATOM    146  CZ  ARG B  21     -31.268   8.245  -8.538  1.00 24.92           C  
ATOM    147  N   GLY B  22     -31.423   4.803  -0.680  1.00 31.31           N  
ATOM    148  CA  GLY B  22     -30.516   4.165   0.261  1.00 31.31           C  
ATOM    149  C   GLY B  22     -29.070   4.186  -0.198  1.00 31.31           C  
ATOM    150  O   GLY B  22     -28.759   3.755  -1.310  1.00 31.31           O  
ATOM    151  N   THR B  23     -28.359   5.370  -0.089  1.00 33.77           N  
ATOM    152  CA  THR B  23     -26.939   5.521  -0.391  1.00 33.77           C  
ATOM    153  C   THR B  23     -26.143   4.334   0.143  1.00 33.77           C  
ATOM    154  CB  THR B  23     -26.378   6.827   0.203  1.00 33.77           C  
ATOM    155  O   THR B  23     -26.422   3.832   1.234  1.00 33.77           O  
ATOM    156  CG2 THR B  23     -27.092   8.045  -0.375  1.00 33.77           C  
ATOM    157  OG1 THR B  23     -26.555   6.813   1.625  1.00 33.77           O  
ATOM    158  N   ALA B  24     -25.909   3.326  -0.549  1.00 36.36           N  
ATOM    159  CA  ALA B  24     -24.932   2.273  -0.284  1.00 36.36           C  
ATOM    160  C   ALA B  24     -23.744   2.813   0.506  1.00 36.36           C  
ATOM    161  CB  ALA B  24     -24.457   1.646  -1.592  1.00 36.36           C  
ATOM    162  O   ALA B  24     -23.244   3.904   0.220  1.00 36.36           O  
ATOM    163  N   VAL B  25     -23.775   2.872   1.831  1.00 43.72           N  
ATOM    164  CA  VAL B  25     -22.664   3.163   2.733  1.00 43.72           C  
ATOM    165  C   VAL B  25     -21.347   2.747   2.082  1.00 43.72           C  
ATOM    166  CB  VAL B  25     -22.836   2.450   4.093  1.00 43.72           C  
ATOM    167  O   VAL B  25     -21.141   1.568   1.783  1.00 43.72           O  
ATOM    168  CG1 VAL B  25     -21.640   2.727   5.002  1.00 43.72           C  
ATOM    169  CG2 VAL B  25     -24.135   2.889   4.765  1.00 43.72           C  
ATOM    170  N   VAL B  26     -20.962   3.421   0.971  1.00 50.15           N  
ATOM    171  CA  VAL B  26     -19.622   3.172   0.448  1.00 50.15           C  
ATOM    172  C   VAL B  26     -18.628   3.070   1.602  1.00 50.15           C  
ATOM    173  CB  VAL B  26     -19.184   4.277  -0.538  1.00 50.15           C  
ATOM    174  O   VAL B  26     -18.574   3.952   2.463  1.00 50.15           O  
ATOM    175  CG1 VAL B  26     -18.100   3.760  -1.482  1.00 50.15           C  
ATOM    176  CG2 VAL B  26     -20.384   4.793  -1.330  1.00 50.15           C  
ATOM    177  N   LYS B  27     -18.383   1.795   2.085  1.00 58.48           N  
ATOM    178  CA  LYS B  27     -17.358   1.556   3.097  1.00 58.48           C  
ATOM    179  C   LYS B  27     -16.050   2.249   2.729  1.00 58.48           C  
ATOM    180  CB  LYS B  27     -17.123   0.055   3.279  1.00 58.48           C  
ATOM    181  O   LYS B  27     -15.349   1.817   1.811  1.00 58.48           O  
ATOM    182  CG  LYS B  27     -18.218  -0.652   4.064  1.00 58.48           C  
ATOM    183  CD  LYS B  27     -17.859  -2.107   4.336  1.00 58.48           C  
ATOM    184  CE  LYS B  27     -18.984  -2.835   5.059  1.00 58.48           C  
ATOM    185  NZ  LYS B  27     -18.650  -4.271   5.301  1.00 58.48           N  
ATOM    186  N   VAL B  28     -15.901   3.633   3.121  1.00 69.23           N  
ATOM    187  CA  VAL B  28     -14.775   4.507   2.811  1.00 69.23           C  
ATOM    188  C   VAL B  28     -13.675   4.323   3.854  1.00 69.23           C  
ATOM    189  CB  VAL B  28     -15.207   5.990   2.748  1.00 69.23           C  
ATOM    190  O   VAL B  28     -13.960   4.125   5.038  1.00 69.23           O  
ATOM    191  CG1 VAL B  28     -14.061   6.865   2.244  1.00 69.23           C  
ATOM    192  CG2 VAL B  28     -16.437   6.149   1.857  1.00 69.23           C  
ATOM    193  N   LEU B  29     -12.428   4.118   3.305  1.00 86.10           N  
ATOM    194  CA  LEU B  29     -11.264   4.032   4.181  1.00 86.10           C  
ATOM    195  C   LEU B  29     -10.713   5.420   4.491  1.00 86.10           C  
ATOM    196  CB  LEU B  29     -10.173   3.169   3.540  1.00 86.10           C  
ATOM    197  O   LEU B  29     -10.596   6.260   3.596  1.00 86.10           O  
ATOM    198  CG  LEU B  29      -9.037   2.719   4.460  1.00 86.10           C  
ATOM    199  CD1 LEU B  29      -9.529   1.640   5.420  1.00 86.10           C  
ATOM    200  CD2 LEU B  29      -7.854   2.214   3.641  1.00 86.10           C  
ATOM    201  N   GLU B  30     -10.425   5.641   5.778  1.00 91.09           N  
ATOM    202  CA  GLU B  30      -9.919   6.922   6.261  1.00 91.09           C  
ATOM    203  C   GLU B  30      -8.438   6.832   6.617  1.00 91.09           C  
ATOM    204  CB  GLU B  30     -10.724   7.396   7.474  1.00 91.09           C  
ATOM    205  O   GLU B  30      -7.936   5.754   6.942  1.00 91.09           O  
ATOM    206  CG  GLU B  30     -12.211   7.561   7.199  1.00 91.09           C  
ATOM    207  CD  GLU B  30     -13.041   7.725   8.462  1.00 91.09           C  
ATOM    208  OE1 GLU B  30     -14.271   7.929   8.358  1.00 91.09           O  
ATOM    209  OE2 GLU B  30     -12.455   7.650   9.565  1.00 91.09           O  
ATOM    210  N   CYS B  31      -7.778   7.955   6.515  1.00 95.50           N  
ATOM    211  CA  CYS B  31      -6.425   8.067   7.048  1.00 95.50           C  
ATOM    212  C   CYS B  31      -6.418   7.885   8.561  1.00 95.50           C  
ATOM    213  CB  CYS B  31      -5.817   9.421   6.685  1.00 95.50           C  
ATOM    214  O   CYS B  31      -7.230   8.486   9.267  1.00 95.50           O  
ATOM    215  SG  CYS B  31      -4.150   9.668   7.337  1.00 95.50           S  
ATOM    216  N   GLY B  32      -5.541   7.122   9.045  1.00 94.32           N  
ATOM    217  CA  GLY B  32      -5.467   6.839  10.470  1.00 94.32           C  
ATOM    218  C   GLY B  32      -4.942   8.007  11.283  1.00 94.32           C  
ATOM    219  O   GLY B  32      -5.057   8.016  12.511  1.00 94.32           O  
ATOM    220  N   VAL B  33      -4.397   9.022  10.690  1.00 96.09           N  
ATOM    221  CA  VAL B  33      -3.826  10.171  11.384  1.00 96.09           C  
ATOM    222  C   VAL B  33      -4.864  11.288  11.476  1.00 96.09           C  
ATOM    223  CB  VAL B  33      -2.551  10.685  10.677  1.00 96.09           C  
ATOM    224  O   VAL B  33      -5.206  11.737  12.572  1.00 96.09           O  
ATOM    225  CG1 VAL B  33      -1.986  11.904  11.403  1.00 96.09           C  
ATOM    226  CG2 VAL B  33      -1.504   9.576  10.594  1.00 96.09           C  
ATOM    227  N   CYS B  34      -5.516  11.714  10.391  1.00 97.33           N  
ATOM    228  CA  CYS B  34      -6.442  12.840  10.382  1.00 97.33           C  
ATOM    229  C   CYS B  34      -7.888  12.357  10.405  1.00 97.33           C  
ATOM    230  CB  CYS B  34      -6.207  13.717   9.153  1.00 97.33           C  
ATOM    231  O   CYS B  34      -8.806  13.146  10.636  1.00 97.33           O  
ATOM    232  SG  CYS B  34      -6.650  12.920   7.594  1.00 97.33           S  
ATOM    233  N   GLU B  35      -8.093  11.186  10.076  1.00 93.29           N  
ATOM    234  CA  GLU B  35      -9.397  10.529  10.105  1.00 93.29           C  
ATOM    235  C   GLU B  35     -10.296  11.036   8.981  1.00 93.29           C  
ATOM    236  CB  GLU B  35     -10.077  10.743  11.460  1.00 93.29           C  
ATOM    237  O   GLU B  35     -11.516  10.863   9.029  1.00 93.29           O  
ATOM    238  CG  GLU B  35      -9.347  10.088  12.624  1.00 93.29           C  
ATOM    239  CD  GLU B  35     -10.004  10.355  13.970  1.00 93.29           C  
ATOM    240  OE1 GLU B  35      -9.440   9.949  15.011  1.00 93.29           O  
ATOM    241  OE2 GLU B  35     -11.091  10.974  13.982  1.00 93.29           O  
ATOM    242  N   ASP B  36      -9.719  11.687   8.015  1.00 94.10           N  
ATOM    243  CA  ASP B  36     -10.431  12.037   6.790  1.00 94.10           C  
ATOM    244  C   ASP B  36     -10.402  10.885   5.789  1.00 94.10           C  
ATOM    245  CB  ASP B  36      -9.829  13.296   6.160  1.00 94.10           C  
ATOM    246  O   ASP B  36      -9.473  10.074   5.795  1.00 94.10           O  
ATOM    247  CG  ASP B  36     -10.103  14.552   6.969  1.00 94.10           C  
ATOM    248  OD1 ASP B  36     -10.971  14.522   7.867  1.00 94.10           O  
ATOM    249  OD2 ASP B  36      -9.446  15.582   6.702  1.00 94.10           O  
ATOM    250  N   VAL B  37     -11.343  10.884   4.918  1.00 92.27           N  
ATOM    251  CA  VAL B  37     -11.435   9.847   3.895  1.00 92.27           C  
ATOM    252  C   VAL B  37     -10.347  10.060   2.845  1.00 92.27           C  
ATOM    253  CB  VAL B  37     -12.827   9.833   3.225  1.00 92.27           C  
ATOM    254  O   VAL B  37     -10.072  11.194   2.447  1.00 92.27           O  
ATOM    255  CG1 VAL B  37     -12.868   8.816   2.085  1.00 92.27           C  
ATOM    256  CG2 VAL B  37     -13.912   9.528   4.256  1.00 92.27           C  
ATOM    257  N   PHE B  38      -9.684   8.936   2.442  1.00 93.23           N  
ATOM    258  CA  PHE B  38      -8.717   9.011   1.353  1.00 93.23           C  
ATOM    259  C   PHE B  38      -9.390   9.458   0.061  1.00 93.23           C  
ATOM    260  CB  PHE B  38      -8.031   7.657   1.147  1.00 93.23           C  
ATOM    261  O   PHE B  38     -10.579   9.205  -0.145  1.00 93.23           O  
ATOM    262  CG  PHE B  38      -7.041   7.307   2.224  1.00 93.23           C  
ATOM    263  CD1 PHE B  38      -5.936   8.116   2.462  1.00 93.23           C  
ATOM    264  CD2 PHE B  38      -7.214   6.169   3.000  1.00 93.23           C  
ATOM    265  CE1 PHE B  38      -5.018   7.795   3.459  1.00 93.23           C  
ATOM    266  CE2 PHE B  38      -6.301   5.841   3.998  1.00 93.23           C  
ATOM    267  CZ  PHE B  38      -5.203   6.655   4.225  1.00 93.23           C  
ATOM    268  N   SER B  39      -8.614  10.146  -0.761  1.00 87.86           N  
ATOM    269  CA  SER B  39      -9.058  10.542  -2.094  1.00 87.86           C  
ATOM    270  C   SER B  39      -8.136   9.982  -3.172  1.00 87.86           C  
ATOM    271  CB  SER B  39      -9.122  12.066  -2.208  1.00 87.86           C  
ATOM    272  O   SER B  39      -7.039   9.505  -2.872  1.00 87.86           O  
ATOM    273  OG  SER B  39      -7.826  12.632  -2.113  1.00 87.86           O  
ATOM    274  N   LEU B  40      -8.579  10.002  -4.380  1.00 84.22           N  
ATOM    275  CA  LEU B  40      -7.849   9.417  -5.500  1.00 84.22           C  
ATOM    276  C   LEU B  40      -6.668  10.296  -5.897  1.00 84.22           C  
ATOM    277  CB  LEU B  40      -8.779   9.218  -6.700  1.00 84.22           C  
ATOM    278  O   LEU B  40      -5.730   9.827  -6.546  1.00 84.22           O  
ATOM    279  CG  LEU B  40      -9.926   8.224  -6.512  1.00 84.22           C  
ATOM    280  CD1 LEU B  40     -10.784   8.160  -7.771  1.00 84.22           C  
ATOM    281  CD2 LEU B  40      -9.384   6.844  -6.157  1.00 84.22           C  
ATOM    282  N   GLN B  41      -6.767  11.546  -5.492  1.00 84.65           N  
ATOM    283  CA  GLN B  41      -5.718  12.505  -5.821  1.00 84.65           C  
ATOM    284  C   GLN B  41      -5.674  13.643  -4.806  1.00 84.65           C  
ATOM    285  CB  GLN B  41      -5.926  13.066  -7.229  1.00 84.65           C  
ATOM    286  O   GLN B  41      -6.545  13.743  -3.939  1.00 84.65           O  
ATOM    287  CG  GLN B  41      -7.205  13.877  -7.385  1.00 84.65           C  
ATOM    288  CD  GLN B  41      -7.454  14.310  -8.818  1.00 84.65           C  
ATOM    289  NE2 GLN B  41      -7.853  15.565  -8.997  1.00 84.65           N  
ATOM    290  OE1 GLN B  41      -7.287  13.524  -9.756  1.00 84.65           O  
ATOM    291  N   GLY B  42      -4.537  14.385  -4.863  1.00 86.96           N  
ATOM    292  CA  GLY B  42      -4.433  15.574  -4.032  1.00 86.96           C  
ATOM    293  C   GLY B  42      -3.935  15.279  -2.629  1.00 86.96           C  
ATOM    294  O   GLY B  42      -3.109  14.386  -2.433  1.00 86.96           O  
ATOM    295  N   ASP B  43      -4.414  16.074  -1.643  1.00 93.88           N  
ATOM    296  CA  ASP B  43      -3.885  16.092  -0.283  1.00 93.88           C  
ATOM    297  C   ASP B  43      -4.271  14.822   0.473  1.00 93.88           C  
ATOM    298  CB  ASP B  43      -4.386  17.326   0.471  1.00 93.88           C  
ATOM    299  O   ASP B  43      -3.579  14.415   1.408  1.00 93.88           O  
ATOM    300  CG  ASP B  43      -3.736  18.614  -0.002  1.00 93.88           C  
ATOM    301  OD1 ASP B  43      -2.686  18.555  -0.677  1.00 93.88           O  
ATOM    302  OD2 ASP B  43      -4.278  19.698   0.305  1.00 93.88           O  
ATOM    303  N   LYS B  44      -5.366  14.156   0.060  1.00 95.81           N  
ATOM    304  CA  LYS B  44      -5.844  12.993   0.802  1.00 95.81           C  
ATOM    305  C   LYS B  44      -5.503  11.697   0.072  1.00 95.81           C  
ATOM    306  CB  LYS B  44      -7.354  13.084   1.028  1.00 95.81           C  
ATOM    307  O   LYS B  44      -6.085  10.648   0.353  1.00 95.81           O  
ATOM    308  CG  LYS B  44      -7.780  14.261   1.894  1.00 95.81           C  
ATOM    309  CD  LYS B  44      -7.097  14.229   3.256  1.00 95.81           C  
ATOM    310  CE  LYS B  44      -7.489  15.429   4.107  1.00 95.81           C  
ATOM    311  NZ  LYS B  44      -6.690  15.499   5.367  1.00 95.81           N  
ATOM    312  N   VAL B  45      -4.564  11.843  -0.876  1.00 95.51           N  
ATOM    313  CA  VAL B  45      -4.124  10.649  -1.590  1.00 95.51           C  
ATOM    314  C   VAL B  45      -3.312   9.757  -0.655  1.00 95.51           C  
ATOM    315  CB  VAL B  45      -3.290  11.011  -2.839  1.00 95.51           C  
ATOM    316  O   VAL B  45      -2.462  10.243   0.095  1.00 95.51           O  
ATOM    317  CG1 VAL B  45      -1.952  11.628  -2.436  1.00 95.51           C  
ATOM    318  CG2 VAL B  45      -3.071   9.775  -3.710  1.00 95.51           C  
ATOM    319  N   PRO B  46      -3.595   8.470  -0.559  1.00 96.46           N  
ATOM    320  CA  PRO B  46      -2.889   7.538   0.324  1.00 96.46           C  
ATOM    321  C   PRO B  46      -1.489   7.194  -0.180  1.00 96.46           C  
ATOM    322  CB  PRO B  46      -3.789   6.300   0.323  1.00 96.46           C  
ATOM    323  O   PRO B  46      -1.329   6.770  -1.328  1.00 96.46           O  
ATOM    324  CG  PRO B  46      -4.465   6.320  -1.010  1.00 96.46           C  
ATOM    325  CD  PRO B  46      -4.697   7.750  -1.406  1.00 96.46           C  
ATOM    326  N   ARG B  47      -0.494   7.301   0.685  1.00 97.96           N  
ATOM    327  CA  ARG B  47       0.893   7.004   0.341  1.00 97.96           C  
ATOM    328  C   ARG B  47       1.488   5.980   1.303  1.00 97.96           C  
ATOM    329  CB  ARG B  47       1.735   8.282   0.350  1.00 97.96           C  
ATOM    330  O   ARG B  47       1.073   5.894   2.460  1.00 97.96           O  
ATOM    331  CG  ARG B  47       1.363   9.272  -0.742  1.00 97.96           C  
ATOM    332  CD  ARG B  47       2.213  10.533  -0.673  1.00 97.96           C  
ATOM    333  NE  ARG B  47       1.874  11.470  -1.740  1.00 97.96           N  
ATOM    334  NH1 ARG B  47       3.207  10.459  -3.333  1.00 97.96           N  
ATOM    335  NH2 ARG B  47       1.979  12.318  -3.872  1.00 97.96           N  
ATOM    336  CZ  ARG B  47       2.354  11.414  -2.979  1.00 97.96           C  
ATOM    337  N   LEU B  48       2.486   5.284   0.775  1.00 97.67           N  
ATOM    338  CA  LEU B  48       3.059   4.150   1.493  1.00 97.67           C  
ATOM    339  C   LEU B  48       4.311   4.568   2.256  1.00 97.67           C  
ATOM    340  CB  LEU B  48       3.393   3.015   0.522  1.00 97.67           C  
ATOM    341  O   LEU B  48       5.171   5.265   1.714  1.00 97.67           O  
ATOM    342  CG  LEU B  48       2.204   2.302  -0.123  1.00 97.67           C  
ATOM    343  CD1 LEU B  48       2.653   1.540  -1.365  1.00 97.67           C  
ATOM    344  CD2 LEU B  48       1.538   1.362   0.875  1.00 97.67           C  
ATOM    345  N   LEU B  49       4.317   4.132   3.532  1.00 96.70           N  
ATOM    346  CA  LEU B  49       5.559   4.150   4.297  1.00 96.70           C  
ATOM    347  C   LEU B  49       6.304   2.827   4.155  1.00 96.70           C  
ATOM    348  CB  LEU B  49       5.276   4.434   5.774  1.00 96.70           C  
ATOM    349  O   LEU B  49       5.710   1.812   3.784  1.00 96.70           O  
ATOM    350  CG  LEU B  49       4.648   5.791   6.095  1.00 96.70           C  
ATOM    351  CD1 LEU B  49       4.165   5.822   7.541  1.00 96.70           C  
ATOM    352  CD2 LEU B  49       5.643   6.916   5.833  1.00 96.70           C  
ATOM    353  N   LEU B  50       7.567   2.827   4.460  1.00 94.93           N  
ATOM    354  CA  LEU B  50       8.384   1.625   4.328  1.00 94.93           C  
ATOM    355  C   LEU B  50       7.837   0.498   5.197  1.00 94.93           C  
ATOM    356  CB  LEU B  50       9.837   1.921   4.709  1.00 94.93           C  
ATOM    357  O   LEU B  50       7.934  -0.676   4.833  1.00 94.93           O  
ATOM    358  CG  LEU B  50      10.846   0.800   4.454  1.00 94.93           C  
ATOM    359  CD1 LEU B  50      11.063   0.614   2.956  1.00 94.93           C  
ATOM    360  CD2 LEU B  50      12.166   1.098   5.157  1.00 94.93           C  
ATOM    361  N   CYS B  51       7.184   0.823   6.211  1.00 92.68           N  
ATOM    362  CA  CYS B  51       6.684  -0.163   7.163  1.00 92.68           C  
ATOM    363  C   CYS B  51       5.390  -0.796   6.663  1.00 92.68           C  
ATOM    364  CB  CYS B  51       6.453   0.480   8.530  1.00 92.68           C  
ATOM    365  O   CYS B  51       4.909  -1.773   7.240  1.00 92.68           O  
ATOM    366  SG  CYS B  51       5.049   1.615   8.573  1.00 92.68           S  
ATOM    367  N   GLY B  52       4.886  -0.199   5.588  1.00 95.09           N  
ATOM    368  CA  GLY B  52       3.689  -0.783   5.005  1.00 95.09           C  
ATOM    369  C   GLY B  52       2.420  -0.038   5.374  1.00 95.09           C  
ATOM    370  O   GLY B  52       1.378  -0.224   4.743  1.00 95.09           O  
ATOM    371  N   HIS B  53       2.444   0.871   6.319  1.00 94.99           N  
ATOM    372  CA  HIS B  53       1.277   1.675   6.664  1.00 94.99           C  
ATOM    373  C   HIS B  53       1.026   2.758   5.621  1.00 94.99           C  
ATOM    374  CB  HIS B  53       1.452   2.307   8.046  1.00 94.99           C  
ATOM    375  O   HIS B  53       1.963   3.237   4.979  1.00 94.99           O  
ATOM    376  CG  HIS B  53       1.338   1.330   9.172  1.00 94.99           C  
ATOM    377  CD2 HIS B  53       0.286   0.599   9.611  1.00 94.99           C  
ATOM    378  ND1 HIS B  53       2.397   1.017   9.997  1.00 94.99           N  
ATOM    379  CE1 HIS B  53       2.001   0.132  10.896  1.00 94.99           C  
ATOM    380  NE2 HIS B  53       0.724  -0.138  10.684  1.00 94.99           N  
ATOM    381  N   THR B  54      -0.235   3.063   5.512  1.00 97.14           N  
ATOM    382  CA  THR B  54      -0.692   4.059   4.549  1.00 97.14           C  
ATOM    383  C   THR B  54      -1.187   5.314   5.263  1.00 97.14           C  
ATOM    384  CB  THR B  54      -1.812   3.498   3.654  1.00 97.14           C  
ATOM    385  O   THR B  54      -1.970   5.226   6.211  1.00 97.14           O  
ATOM    386  CG2 THR B  54      -2.286   4.541   2.647  1.00 97.14           C  
ATOM    387  OG1 THR B  54      -1.322   2.354   2.945  1.00 97.14           O  
ATOM    388  N   VAL B  55      -0.649   6.437   4.839  1.00 98.29           N  
ATOM    389  CA  VAL B  55      -1.000   7.746   5.380  1.00 98.29           C  
ATOM    390  C   VAL B  55      -1.263   8.725   4.238  1.00 98.29           C  
ATOM    391  CB  VAL B  55       0.109   8.294   6.307  1.00 98.29           C  
ATOM    392  O   VAL B  55      -0.654   8.620   3.170  1.00 98.29           O  
ATOM    393  CG1 VAL B  55      -0.307   9.632   6.914  1.00 98.29           C  
ATOM    394  CG2 VAL B  55       0.433   7.283   7.405  1.00 98.29           C  
ATOM    395  N   CYS B  56      -2.255   9.596   4.382  1.00 97.75           N  
ATOM    396  CA  CYS B  56      -2.529  10.541   3.306  1.00 97.75           C  
ATOM    397  C   CYS B  56      -1.362  11.502   3.113  1.00 97.75           C  
ATOM    398  CB  CYS B  56      -3.807  11.328   3.597  1.00 97.75           C  
ATOM    399  O   CYS B  56      -0.561  11.704   4.027  1.00 97.75           O  
ATOM    400  SG  CYS B  56      -3.626  12.548   4.917  1.00 97.75           S  
ATOM    401  N   HIS B  57      -1.291  12.052   1.955  1.00 97.52           N  
ATOM    402  CA  HIS B  57      -0.220  12.964   1.570  1.00 97.52           C  
ATOM    403  C   HIS B  57      -0.113  14.131   2.546  1.00 97.52           C  
ATOM    404  CB  HIS B  57      -0.445  13.486   0.150  1.00 97.52           C  
ATOM    405  O   HIS B  57       0.981  14.457   3.014  1.00 97.52           O  
ATOM    406  CG  HIS B  57       0.660  14.362  -0.349  1.00 97.52           C  
ATOM    407  CD2 HIS B  57       0.826  15.705  -0.290  1.00 97.52           C  
ATOM    408  ND1 HIS B  57       1.765  13.865  -1.006  1.00 97.52           N  
ATOM    409  CE1 HIS B  57       2.565  14.867  -1.328  1.00 97.52           C  
ATOM    410  NE2 HIS B  57       2.019  15.994  -0.905  1.00 97.52           N  
ATOM    411  N   ASP B  58      -1.202  14.713   2.870  1.00 98.42           N  
ATOM    412  CA  ASP B  58      -1.236  15.889   3.733  1.00 98.42           C  
ATOM    413  C   ASP B  58      -0.681  15.569   5.119  1.00 98.42           C  
ATOM    414  CB  ASP B  58      -2.664  16.427   3.850  1.00 98.42           C  
ATOM    415  O   ASP B  58       0.163  16.301   5.640  1.00 98.42           O  
ATOM    416  CG  ASP B  58      -2.736  17.765   4.565  1.00 98.42           C  
ATOM    417  OD1 ASP B  58      -1.920  18.663   4.263  1.00 98.42           O  
ATOM    418  OD2 ASP B  58      -3.615  17.923   5.440  1.00 98.42           O  
ATOM    419  N   CYS B  59      -1.086  14.482   5.766  1.00 98.70           N  
ATOM    420  CA  CYS B  59      -0.595  14.090   7.083  1.00 98.70           C  
ATOM    421  C   CYS B  59       0.900  13.797   7.043  1.00 98.70           C  
ATOM    422  CB  CYS B  59      -1.351  12.863   7.593  1.00 98.70           C  
ATOM    423  O   CYS B  59       1.625  14.121   7.985  1.00 98.70           O  
ATOM    424  SG  CYS B  59      -3.028  13.224   8.159  1.00 98.70           S  
ATOM    425  N   LEU B  60       1.407  13.214   5.986  1.00 98.64           N  
ATOM    426  CA  LEU B  60       2.829  12.916   5.858  1.00 98.64           C  
ATOM    427  C   LEU B  60       3.654  14.198   5.838  1.00 98.64           C  
ATOM    428  CB  LEU B  60       3.094  12.105   4.586  1.00 98.64           C  
ATOM    429  O   LEU B  60       4.754  14.243   6.393  1.00 98.64           O  
ATOM    430  CG  LEU B  60       2.666  10.637   4.617  1.00 98.64           C  
ATOM    431  CD1 LEU B  60       2.706  10.044   3.213  1.00 98.64           C  
ATOM    432  CD2 LEU B  60       3.555   9.840   5.565  1.00 98.64           C  
ATOM    433  N   THR B  61       3.154  15.216   5.222  1.00 98.00           N  
ATOM    434  CA  THR B  61       3.873  16.481   5.112  1.00 98.00           C  
ATOM    435  C   THR B  61       3.955  17.176   6.469  1.00 98.00           C  
ATOM    436  CB  THR B  61       3.201  17.419   4.092  1.00 98.00           C  
ATOM    437  O   THR B  61       4.788  18.062   6.668  1.00 98.00           O  
ATOM    438  CG2 THR B  61       3.169  16.789   2.704  1.00 98.00           C  
ATOM    439  OG1 THR B  61       1.858  17.689   4.513  1.00 98.00           O  
ATOM    440  N   ARG B  62       3.146  16.770   7.373  1.00 98.14           N  
ATOM    441  CA  ARG B  62       3.069  17.439   8.668  1.00 98.14           C  
ATOM    442  C   ARG B  62       3.874  16.685   9.722  1.00 98.14           C  
ATOM    443  CB  ARG B  62       1.613  17.574   9.118  1.00 98.14           C  
ATOM    444  O   ARG B  62       4.061  17.178  10.836  1.00 98.14           O  
ATOM    445  CG  ARG B  62       0.786  18.515   8.257  1.00 98.14           C  
ATOM    446  CD  ARG B  62      -0.662  18.578   8.720  1.00 98.14           C  
ATOM    447  NE  ARG B  62      -1.515  19.237   7.734  1.00 98.14           N  
ATOM    448  NH1 ARG B  62      -1.185  21.367   8.567  1.00 98.14           N  
ATOM    449  NH2 ARG B  62      -2.537  21.040   6.745  1.00 98.14           N  
ATOM    450  CZ  ARG B  62      -1.744  20.546   7.684  1.00 98.14           C  
ATOM    451  N   LEU B  63       4.355  15.491   9.419  1.00 97.92           N  
ATOM    452  CA  LEU B  63       5.169  14.730  10.360  1.00 97.92           C  
ATOM    453  C   LEU B  63       6.530  15.389  10.558  1.00 97.92           C  
ATOM    454  CB  LEU B  63       5.352  13.291   9.869  1.00 97.92           C  
ATOM    455  O   LEU B  63       7.102  15.938   9.614  1.00 97.92           O  
ATOM    456  CG  LEU B  63       4.106  12.404   9.890  1.00 97.92           C  
ATOM    457  CD1 LEU B  63       4.417  11.039   9.284  1.00 97.92           C  
ATOM    458  CD2 LEU B  63       3.579  12.255  11.314  1.00 97.92           C  
ATOM    459  N   PRO B  64       7.042  15.317  11.804  1.00 96.97           N  
ATOM    460  CA  PRO B  64       8.379  15.866  12.044  1.00 96.97           C  
ATOM    461  C   PRO B  64       9.467  15.129  11.265  1.00 96.97           C  
ATOM    462  CB  PRO B  64       8.569  15.684  13.552  1.00 96.97           C  
ATOM    463  O   PRO B  64       9.447  13.899  11.184  1.00 96.97           O  
ATOM    464  CG  PRO B  64       7.579  14.634  13.938  1.00 96.97           C  
ATOM    465  CD  PRO B  64       6.498  14.591  12.897  1.00 96.97           C  
ATOM    466  N   LEU B  65      10.355  15.935  10.763  1.00 96.13           N  
ATOM    467  CA  LEU B  65      11.496  15.362  10.057  1.00 96.13           C  
ATOM    468  C   LEU B  65      12.640  15.068  11.022  1.00 96.13           C  
ATOM    469  CB  LEU B  65      11.974  16.309   8.954  1.00 96.13           C  
ATOM    470  O   LEU B  65      12.889  15.840  11.951  1.00 96.13           O  
ATOM    471  CG  LEU B  65      11.039  16.483   7.756  1.00 96.13           C  
ATOM    472  CD1 LEU B  65      11.608  17.509   6.783  1.00 96.13           C  
ATOM    473  CD2 LEU B  65      10.809  15.146   7.059  1.00 96.13           C  
ATOM    474  N   HIS B  66      13.180  13.925  10.882  1.00 95.83           N  
ATOM    475  CA  HIS B  66      14.441  13.545  11.508  1.00 95.83           C  
ATOM    476  C   HIS B  66      15.524  13.300  10.462  1.00 95.83           C  
ATOM    477  CB  HIS B  66      14.255  12.296  12.372  1.00 95.83           C  
ATOM    478  O   HIS B  66      15.709  12.169  10.007  1.00 95.83           O  
ATOM    479  CG  HIS B  66      13.141  12.414  13.363  1.00 95.83           C  
ATOM    480  CD2 HIS B  66      11.882  11.916  13.348  1.00 95.83           C  
ATOM    481  ND1 HIS B  66      13.264  13.119  14.540  1.00 95.83           N  
ATOM    482  CE1 HIS B  66      12.125  13.049  15.209  1.00 95.83           C  
ATOM    483  NE2 HIS B  66      11.270  12.325  14.507  1.00 95.83           N  
ATOM    484  N   GLY B  67      16.360  14.441  10.173  1.00 95.72           N  
ATOM    485  CA  GLY B  67      17.174  14.390   8.970  1.00 95.72           C  
ATOM    486  C   GLY B  67      16.353  14.343   7.695  1.00 95.72           C  
ATOM    487  O   GLY B  67      15.535  15.230   7.444  1.00 95.72           O  
ATOM    488  N   ARG B  68      16.570  13.268   6.912  1.00 96.67           N  
ATOM    489  CA  ARG B  68      15.801  13.070   5.688  1.00 96.67           C  
ATOM    490  C   ARG B  68      14.857  11.880   5.821  1.00 96.67           C  
ATOM    491  CB  ARG B  68      16.735  12.867   4.493  1.00 96.67           C  
ATOM    492  O   ARG B  68      14.724  11.080   4.892  1.00 96.67           O  
ATOM    493  CG  ARG B  68      17.529  14.107   4.113  1.00 96.67           C  
ATOM    494  CD  ARG B  68      18.236  13.937   2.776  1.00 96.67           C  
ATOM    495  NE  ARG B  68      19.342  12.988   2.868  1.00 96.67           N  
ATOM    496  NH1 ARG B  68      19.707  12.878   0.589  1.00 96.67           N  
ATOM    497  NH2 ARG B  68      21.005  11.648   2.024  1.00 96.67           N  
ATOM    498  CZ  ARG B  68      20.015  12.507   1.827  1.00 96.67           C  
ATOM    499  N   ALA B  69      14.368  11.845   7.020  1.00 98.30           N  
ATOM    500  CA  ALA B  69      13.513  10.689   7.276  1.00 98.30           C  
ATOM    501  C   ALA B  69      12.306  11.076   8.125  1.00 98.30           C  
ATOM    502  CB  ALA B  69      14.309   9.581   7.962  1.00 98.30           C  
ATOM    503  O   ALA B  69      12.323  12.103   8.808  1.00 98.30           O  
ATOM    504  N   ILE B  70      11.232  10.298   8.017  1.00 98.20           N  
ATOM    505  CA  ILE B  70      10.061  10.426   8.876  1.00 98.20           C  
ATOM    506  C   ILE B  70       9.829   9.119   9.631  1.00 98.20           C  
ATOM    507  CB  ILE B  70       8.802  10.807   8.064  1.00 98.20           C  
ATOM    508  O   ILE B  70      10.249   8.051   9.179  1.00 98.20           O  
ATOM    509  CG1 ILE B  70       8.539   9.766   6.969  1.00 98.20           C  
ATOM    510  CG2 ILE B  70       8.951  12.208   7.464  1.00 98.20           C  
ATOM    511  CD1 ILE B  70       7.249   9.997   6.194  1.00 98.20           C  
ATOM    512  N   ARG B  71       9.186   9.248  10.784  1.00 96.91           N  
ATOM    513  CA  ARG B  71       8.794   8.081  11.568  1.00 96.91           C  
ATOM    514  C   ARG B  71       7.303   7.797  11.419  1.00 96.91           C  
ATOM    515  CB  ARG B  71       9.144   8.283  13.044  1.00 96.91           C  
ATOM    516  O   ARG B  71       6.480   8.711  11.501  1.00 96.91           O  
ATOM    517  CG  ARG B  71      10.639   8.319  13.323  1.00 96.91           C  
ATOM    518  CD  ARG B  71      10.931   8.459  14.810  1.00 96.91           C  
ATOM    519  NE  ARG B  71      12.358   8.639  15.065  1.00 96.91           N  
ATOM    520  NH1 ARG B  71      12.812   6.385  15.288  1.00 96.91           N  
ATOM    521  NH2 ARG B  71      14.496   7.925  15.506  1.00 96.91           N  
ATOM    522  CZ  ARG B  71      13.219   7.649  15.286  1.00 96.91           C  
ATOM    523  N   CYS B  72       7.002   6.550  11.189  1.00 93.36           N  
ATOM    524  CA  CYS B  72       5.607   6.136  11.084  1.00 93.36           C  
ATOM    525  C   CYS B  72       4.844   6.463  12.362  1.00 93.36           C  
ATOM    526  CB  CYS B  72       5.512   4.639  10.791  1.00 93.36           C  
ATOM    527  O   CYS B  72       5.309   6.161  13.462  1.00 93.36           O  
ATOM    528  SG  CYS B  72       3.827   3.992  10.849  1.00 93.36           S  
ATOM    529  N   PRO B  73       3.656   7.058  12.271  1.00 93.97           N  
ATOM    530  CA  PRO B  73       2.872   7.425  13.453  1.00 93.97           C  
ATOM    531  C   PRO B  73       2.272   6.213  14.162  1.00 93.97           C  
ATOM    532  CB  PRO B  73       1.771   8.322  12.880  1.00 93.97           C  
ATOM    533  O   PRO B  73       1.783   6.331  15.289  1.00 93.97           O  
ATOM    534  CG  PRO B  73       1.609   7.872  11.464  1.00 93.97           C  
ATOM    535  CD  PRO B  73       2.951   7.441  10.944  1.00 93.97           C  
ATOM    536  N   PHE B  74       2.379   5.027  13.598  1.00 87.06           N  
ATOM    537  CA  PHE B  74       1.699   3.868  14.165  1.00 87.06           C  
ATOM    538  C   PHE B  74       2.701   2.906  14.792  1.00 87.06           C  
ATOM    539  CB  PHE B  74       0.879   3.146  13.091  1.00 87.06           C  
ATOM    540  O   PHE B  74       2.399   2.254  15.794  1.00 87.06           O  
ATOM    541  CG  PHE B  74      -0.075   4.043  12.351  1.00 87.06           C  
ATOM    542  CD1 PHE B  74      -1.150   4.630  13.007  1.00 87.06           C  
ATOM    543  CD2 PHE B  74       0.103   4.300  10.997  1.00 87.06           C  
ATOM    544  CE1 PHE B  74      -2.035   5.461  12.324  1.00 87.06           C  
ATOM    545  CE2 PHE B  74      -0.778   5.129  10.308  1.00 87.06           C  
ATOM    546  CZ  PHE B  74      -1.846   5.708  10.973  1.00 87.06           C  
ATOM    547  N   ASP B  75       3.989   2.869  14.155  1.00 87.54           N  
ATOM    548  CA  ASP B  75       4.918   1.870  14.675  1.00 87.54           C  
ATOM    549  C   ASP B  75       6.311   2.464  14.870  1.00 87.54           C  
ATOM    550  CB  ASP B  75       4.987   0.663  13.737  1.00 87.54           C  
ATOM    551  O   ASP B  75       7.242   1.759  15.264  1.00 87.54           O  
ATOM    552  CG  ASP B  75       5.493   1.017  12.350  1.00 87.54           C  
ATOM    553  OD1 ASP B  75       5.982   2.150  12.151  1.00 87.54           O  
ATOM    554  OD2 ASP B  75       5.400   0.157  11.448  1.00 87.54           O  
ATOM    555  N   ARG B  76       6.502   3.708  14.433  1.00 90.59           N  
ATOM    556  CA  ARG B  76       7.705   4.501  14.663  1.00 90.59           C  
ATOM    557  C   ARG B  76       8.844   4.043  13.759  1.00 90.59           C  
ATOM    558  CB  ARG B  76       8.133   4.416  16.130  1.00 90.59           C  
ATOM    559  O   ARG B  76       9.955   4.572  13.834  1.00 90.59           O  
ATOM    560  CG  ARG B  76       7.136   5.031  17.099  1.00 90.59           C  
ATOM    561  CD  ARG B  76       7.656   5.014  18.529  1.00 90.59           C  
ATOM    562  NE  ARG B  76       7.754   3.653  19.050  1.00 90.59           N  
ATOM    563  NH1 ARG B  76       5.670   3.663  20.048  1.00 90.59           N  
ATOM    564  NH2 ARG B  76       7.003   1.803  20.184  1.00 90.59           N  
ATOM    565  CZ  ARG B  76       6.809   3.043  19.760  1.00 90.59           C  
ATOM    566  N   GLN B  77       8.625   3.089  12.880  1.00 90.87           N  
ATOM    567  CA  GLN B  77       9.652   2.703  11.918  1.00 90.87           C  
ATOM    568  C   GLN B  77       9.997   3.861  10.987  1.00 90.87           C  
ATOM    569  CB  GLN B  77       9.197   1.491  11.104  1.00 90.87           C  
ATOM    570  O   GLN B  77       9.119   4.636  10.600  1.00 90.87           O  
ATOM    571  CG  GLN B  77       9.182   0.190  11.894  1.00 90.87           C  
ATOM    572  CD  GLN B  77       8.833  -1.013  11.037  1.00 90.87           C  
ATOM    573  NE2 GLN B  77       8.410  -2.096  11.680  1.00 90.87           N  
ATOM    574  OE1 GLN B  77       8.940  -0.968   9.808  1.00 90.87           O  
ATOM    575  N   VAL B  78      11.218   3.880  10.587  1.00 96.02           N  
ATOM    576  CA  VAL B  78      11.760   5.011   9.840  1.00 96.02           C  
ATOM    577  C   VAL B  78      11.592   4.768   8.342  1.00 96.02           C  
ATOM    578  CB  VAL B  78      13.248   5.254  10.178  1.00 96.02           C  
ATOM    579  O   VAL B  78      11.785   3.648   7.863  1.00 96.02           O  
ATOM    580  CG1 VAL B  78      13.835   6.340   9.278  1.00 96.02           C  
ATOM    581  CG2 VAL B  78      13.406   5.632  11.649  1.00 96.02           C  
ATOM    582  N   THR B  79      11.102   5.759   7.663  1.00 97.67           N  
ATOM    583  CA  THR B  79      11.082   5.815   6.206  1.00 97.67           C  
ATOM    584  C   THR B  79      11.956   6.959   5.697  1.00 97.67           C  
ATOM    585  CB  THR B  79       9.648   5.985   5.673  1.00 97.67           C  
ATOM    586  O   THR B  79      11.675   8.128   5.966  1.00 97.67           O  
ATOM    587  CG2 THR B  79       9.625   5.997   4.148  1.00 97.67           C  
ATOM    588  OG1 THR B  79       8.838   4.900   6.143  1.00 97.67           O  
ATOM    589  N   ASP B  80      12.955   6.671   4.971  1.00 97.52           N  
ATOM    590  CA  ASP B  80      13.835   7.685   4.397  1.00 97.52           C  
ATOM    591  C   ASP B  80      13.152   8.414   3.242  1.00 97.52           C  
ATOM    592  CB  ASP B  80      15.143   7.052   3.919  1.00 97.52           C  
ATOM    593  O   ASP B  80      12.450   7.795   2.439  1.00 97.52           O  
ATOM    594  CG  ASP B  80      16.023   6.575   5.061  1.00 97.52           C  
ATOM    595  OD1 ASP B  80      16.055   7.234   6.123  1.00 97.52           O  
ATOM    596  OD2 ASP B  80      16.693   5.532   4.897  1.00 97.52           O  
ATOM    597  N   LEU B  81      13.398   9.718   3.251  1.00 96.45           N  
ATOM    598  CA  LEU B  81      12.859  10.532   2.167  1.00 96.45           C  
ATOM    599  C   LEU B  81      13.961  10.937   1.193  1.00 96.45           C  
ATOM    600  CB  LEU B  81      12.170  11.780   2.724  1.00 96.45           C  
ATOM    601  O   LEU B  81      15.076  11.260   1.610  1.00 96.45           O  
ATOM    602  CG  LEU B  81      11.008  11.539   3.689  1.00 96.45           C  
ATOM    603  CD1 LEU B  81      10.486  12.866   4.231  1.00 96.45           C  
ATOM    604  CD2 LEU B  81       9.893  10.762   2.999  1.00 96.45           C  
ATOM    605  N   GLY B  82      13.792  10.637  -0.068  1.00 92.33           N  
ATOM    606  CA  GLY B  82      14.719  11.134  -1.072  1.00 92.33           C  
ATOM    607  C   GLY B  82      14.616  12.632  -1.288  1.00 92.33           C  
ATOM    608  O   GLY B  82      14.087  13.353  -0.439  1.00 92.33           O  
ATOM    609  N   ASP B  83      15.056  13.084  -2.396  1.00 90.53           N  
ATOM    610  CA  ASP B  83      15.121  14.502  -2.737  1.00 90.53           C  
ATOM    611  C   ASP B  83      13.723  15.085  -2.927  1.00 90.53           C  
ATOM    612  CB  ASP B  83      15.955  14.712  -4.002  1.00 90.53           C  
ATOM    613  O   ASP B  83      13.500  16.272  -2.677  1.00 90.53           O  
ATOM    614  CG  ASP B  83      17.438  14.472  -3.781  1.00 90.53           C  
ATOM    615  OD1 ASP B  83      17.899  14.526  -2.620  1.00 90.53           O  
ATOM    616  OD2 ASP B  83      18.154  14.230  -4.777  1.00 90.53           O  
ATOM    617  N   SER B  84      12.852  14.256  -3.294  1.00 90.64           N  
ATOM    618  CA  SER B  84      11.496  14.721  -3.569  1.00 90.64           C  
ATOM    619  C   SER B  84      10.662  14.778  -2.294  1.00 90.64           C  
ATOM    620  CB  SER B  84      10.816  13.813  -4.594  1.00 90.64           C  
ATOM    621  O   SER B  84       9.491  15.162  -2.329  1.00 90.64           O  
ATOM    622  OG  SER B  84      11.519  13.826  -5.824  1.00 90.64           O  
ATOM    623  N   GLY B  85      11.272  14.406  -1.184  1.00 93.75           N  
ATOM    624  CA  GLY B  85      10.520  14.415   0.061  1.00 93.75           C  
ATOM    625  C   GLY B  85       9.288  13.531   0.019  1.00 93.75           C  
ATOM    626  O   GLY B  85       9.334  12.417  -0.507  1.00 93.75           O  
ATOM    627  N   VAL B  86       8.182  13.933   0.589  1.00 94.95           N  
ATOM    628  CA  VAL B  86       6.935  13.182   0.696  1.00 94.95           C  
ATOM    629  C   VAL B  86       6.391  12.883  -0.698  1.00 94.95           C  
ATOM    630  CB  VAL B  86       5.881  13.946   1.528  1.00 94.95           C  
ATOM    631  O   VAL B  86       5.772  11.840  -0.920  1.00 94.95           O  
ATOM    632  CG1 VAL B  86       4.523  13.252   1.447  1.00 94.95           C  
ATOM    633  CG2 VAL B  86       6.336  14.070   2.981  1.00 94.95           C  
ATOM    634  N   TRP B  87       6.650  13.759  -1.626  1.00 91.66           N  
ATOM    635  CA  TRP B  87       6.191  13.559  -2.996  1.00 91.66           C  
ATOM    636  C   TRP B  87       6.842  12.326  -3.614  1.00 91.66           C  
ATOM    637  CB  TRP B  87       6.492  14.793  -3.851  1.00 91.66           C  
ATOM    638  O   TRP B  87       6.337  11.775  -4.595  1.00 91.66           O  
ATOM    639  CG  TRP B  87       5.552  15.938  -3.621  1.00 91.66           C  
ATOM    640  CD1 TRP B  87       5.763  17.031  -2.827  1.00 91.66           C  
ATOM    641  CD2 TRP B  87       4.248  16.099  -4.188  1.00 91.66           C  
ATOM    642  CE2 TRP B  87       3.726  17.315  -3.695  1.00 91.66           C  
ATOM    643  CE3 TRP B  87       3.471  15.334  -5.068  1.00 91.66           C  
ATOM    644  NE1 TRP B  87       4.668  17.863  -2.868  1.00 91.66           N  
ATOM    645  CH2 TRP B  87       1.720  17.015  -4.915  1.00 91.66           C  
ATOM    646  CZ2 TRP B  87       2.459  17.783  -4.053  1.00 91.66           C  
ATOM    647  CZ3 TRP B  87       2.211  15.801  -5.423  1.00 91.66           C  
ATOM    648  N   GLY B  88       7.960  11.902  -3.028  1.00 91.54           N  
ATOM    649  CA  GLY B  88       8.677  10.742  -3.531  1.00 91.54           C  
ATOM    650  C   GLY B  88       8.149   9.430  -2.983  1.00 91.54           C  
ATOM    651  O   GLY B  88       8.490   8.358  -3.487  1.00 91.54           O  
ATOM    652  N   LEU B  89       7.250   9.534  -2.047  1.00 94.87           N  
ATOM    653  CA  LEU B  89       6.639   8.321  -1.512  1.00 94.87           C  
ATOM    654  C   LEU B  89       5.598   7.767  -2.478  1.00 94.87           C  
ATOM    655  CB  LEU B  89       5.994   8.601  -0.153  1.00 94.87           C  
ATOM    656  O   LEU B  89       4.836   8.527  -3.081  1.00 94.87           O  
ATOM    657  CG  LEU B  89       6.939   9.028   0.972  1.00 94.87           C  
ATOM    658  CD1 LEU B  89       6.148   9.348   2.236  1.00 94.87           C  
ATOM    659  CD2 LEU B  89       7.973   7.940   1.243  1.00 94.87           C  
ATOM    660  N   LYS B  90       5.542   6.419  -2.644  1.00 95.48           N  
ATOM    661  CA  LYS B  90       4.636   5.787  -3.600  1.00 95.48           C  
ATOM    662  C   LYS B  90       3.193   5.842  -3.108  1.00 95.48           C  
ATOM    663  CB  LYS B  90       5.050   4.337  -3.853  1.00 95.48           C  
ATOM    664  O   LYS B  90       2.932   5.678  -1.914  1.00 95.48           O  
ATOM    665  CG  LYS B  90       6.499   4.172  -4.284  1.00 95.48           C  
ATOM    666  CD  LYS B  90       6.796   4.953  -5.558  1.00 95.48           C  
ATOM    667  CE  LYS B  90       8.284   4.958  -5.879  1.00 95.48           C  
ATOM    668  NZ  LYS B  90       8.598   5.846  -7.038  1.00 95.48           N  
ATOM    669  N   LYS B  91       2.354   6.120  -4.025  1.00 95.06           N  
ATOM    670  CA  LYS B  91       0.936   5.964  -3.714  1.00 95.06           C  
ATOM    671  C   LYS B  91       0.588   4.501  -3.454  1.00 95.06           C  
ATOM    672  CB  LYS B  91       0.073   6.514  -4.850  1.00 95.06           C  
ATOM    673  O   LYS B  91       1.294   3.599  -3.909  1.00 95.06           O  
ATOM    674  CG  LYS B  91       0.213   8.014  -5.064  1.00 95.06           C  
ATOM    675  CD  LYS B  91      -0.618   8.490  -6.248  1.00 95.06           C  
ATOM    676  CE  LYS B  91      -0.434   9.981  -6.499  1.00 95.06           C  
ATOM    677  NZ  LYS B  91      -1.180  10.435  -7.710  1.00 95.06           N  
ATOM    678  N   ASN B  92      -0.380   4.286  -2.602  1.00 95.40           N  
ATOM    679  CA  ASN B  92      -0.940   2.945  -2.474  1.00 95.40           C  
ATOM    680  C   ASN B  92      -1.829   2.592  -3.664  1.00 95.40           C  
ATOM    681  CB  ASN B  92      -1.725   2.813  -1.168  1.00 95.40           C  
ATOM    682  O   ASN B  92      -3.052   2.727  -3.591  1.00 95.40           O  
ATOM    683  CG  ASN B  92      -2.016   1.370  -0.804  1.00 95.40           C  
ATOM    684  ND2 ASN B  92      -2.123   1.094   0.490  1.00 95.40           N  
ATOM    685  OD1 ASN B  92      -2.144   0.510  -1.680  1.00 95.40           O  
ATOM    686  N   PHE B  93      -1.237   2.111  -4.795  1.00 93.94           N  
ATOM    687  CA  PHE B  93      -1.871   1.925  -6.095  1.00 93.94           C  
ATOM    688  C   PHE B  93      -3.059   0.976  -5.987  1.00 93.94           C  
ATOM    689  CB  PHE B  93      -0.862   1.388  -7.115  1.00 93.94           C  
ATOM    690  O   PHE B  93      -4.118   1.232  -6.563  1.00 93.94           O  
ATOM    691  CG  PHE B  93       0.283   2.326  -7.388  1.00 93.94           C  
ATOM    692  CD1 PHE B  93       0.047   3.628  -7.813  1.00 93.94           C  
ATOM    693  CD2 PHE B  93       1.596   1.906  -7.218  1.00 93.94           C  
ATOM    694  CE1 PHE B  93       1.105   4.498  -8.066  1.00 93.94           C  
ATOM    695  CE2 PHE B  93       2.658   2.769  -7.469  1.00 93.94           C  
ATOM    696  CZ  PHE B  93       2.411   4.065  -7.894  1.00 93.94           C  
ATOM    697  N   ALA B  94      -2.809  -0.093  -5.238  1.00 93.19           N  
ATOM    698  CA  ALA B  94      -3.879  -1.080  -5.111  1.00 93.19           C  
ATOM    699  C   ALA B  94      -5.088  -0.490  -4.391  1.00 93.19           C  
ATOM    700  CB  ALA B  94      -3.376  -2.318  -4.373  1.00 93.19           C  
ATOM    701  O   ALA B  94      -6.231  -0.723  -4.790  1.00 93.19           O  
ATOM    702  N   LEU B  95      -4.863   0.212  -3.284  1.00 92.46           N  
ATOM    703  CA  LEU B  95      -5.945   0.878  -2.567  1.00 92.46           C  
ATOM    704  C   LEU B  95      -6.673   1.864  -3.474  1.00 92.46           C  
ATOM    705  CB  LEU B  95      -5.401   1.607  -1.335  1.00 92.46           C  
ATOM    706  O   LEU B  95      -7.906   1.915  -3.480  1.00 92.46           O  
ATOM    707  CG  LEU B  95      -6.427   2.356  -0.482  1.00 92.46           C  
ATOM    708  CD1 LEU B  95      -7.489   1.392   0.037  1.00 92.46           C  
ATOM    709  CD2 LEU B  95      -5.740   3.076   0.673  1.00 92.46           C  
ATOM    710  N   LEU B  96      -5.947   2.638  -4.216  1.00 90.38           N  
ATOM    711  CA  LEU B  96      -6.530   3.609  -5.135  1.00 90.38           C  
ATOM    712  C   LEU B  96      -7.397   2.916  -6.180  1.00 90.38           C  
ATOM    713  CB  LEU B  96      -5.430   4.421  -5.824  1.00 90.38           C  
ATOM    714  O   LEU B  96      -8.483   3.399  -6.511  1.00 90.38           O  
ATOM    715  CG  LEU B  96      -4.694   5.441  -4.955  1.00 90.38           C  
ATOM    716  CD1 LEU B  96      -3.548   6.076  -5.736  1.00 90.38           C  
ATOM    717  CD2 LEU B  96      -5.658   6.508  -4.448  1.00 90.38           C  
ATOM    718  N   GLU B  97      -6.870   1.860  -6.726  1.00 87.52           N  
ATOM    719  CA  GLU B  97      -7.641   1.096  -7.702  1.00 87.52           C  
ATOM    720  C   GLU B  97      -8.970   0.631  -7.115  1.00 87.52           C  
ATOM    721  CB  GLU B  97      -6.836  -0.108  -8.199  1.00 87.52           C  
ATOM    722  O   GLU B  97     -10.016   0.755  -7.757  1.00 87.52           O  
ATOM    723  CG  GLU B  97      -7.564  -0.948  -9.238  1.00 87.52           C  
ATOM    724  CD  GLU B  97      -6.731  -2.106  -9.764  1.00 87.52           C  
ATOM    725  OE1 GLU B  97      -7.268  -2.944 -10.525  1.00 87.52           O  
ATOM    726  OE2 GLU B  97      -5.533  -2.178  -9.412  1.00 87.52           O  
ATOM    727  N   LEU B  98      -8.912   0.078  -5.934  1.00 88.34           N  
ATOM    728  CA  LEU B  98     -10.126  -0.414  -5.293  1.00 88.34           C  
ATOM    729  C   LEU B  98     -11.084   0.733  -4.989  1.00 88.34           C  
ATOM    730  CB  LEU B  98      -9.786  -1.166  -4.004  1.00 88.34           C  
ATOM    731  O   LEU B  98     -12.292   0.613  -5.206  1.00 88.34           O  
ATOM    732  CG  LEU B  98     -10.959  -1.811  -3.265  1.00 88.34           C  
ATOM    733  CD1 LEU B  98     -11.748  -2.713  -4.209  1.00 88.34           C  
ATOM    734  CD2 LEU B  98     -10.463  -2.598  -2.056  1.00 88.34           C  
ATOM    735  N   LEU B  99     -10.638   1.809  -4.475  1.00 86.01           N  
ATOM    736  CA  LEU B  99     -11.462   2.980  -4.196  1.00 86.01           C  
ATOM    737  C   LEU B  99     -12.150   3.474  -5.464  1.00 86.01           C  
ATOM    738  CB  LEU B  99     -10.614   4.102  -3.591  1.00 86.01           C  
ATOM    739  O   LEU B  99     -13.320   3.862  -5.430  1.00 86.01           O  
ATOM    740  CG  LEU B  99     -10.132   3.889  -2.156  1.00 86.01           C  
ATOM    741  CD1 LEU B  99      -9.214   5.030  -1.729  1.00 86.01           C  
ATOM    742  CD2 LEU B  99     -11.319   3.767  -1.206  1.00 86.01           C  
ATOM    743  N   GLU B 100     -11.378   3.540  -6.515  1.00 81.47           N  
ATOM    744  CA  GLU B 100     -11.940   3.957  -7.796  1.00 81.47           C  
ATOM    745  C   GLU B 100     -13.080   3.037  -8.224  1.00 81.47           C  
ATOM    746  CB  GLU B 100     -10.855   3.986  -8.875  1.00 81.47           C  
ATOM    747  O   GLU B 100     -14.118   3.505  -8.696  1.00 81.47           O  
ATOM    748  CG  GLU B 100     -11.312   4.602 -10.190  1.00 81.47           C  
ATOM    749  CD  GLU B 100     -10.180   4.798 -11.186  1.00 81.47           C  
ATOM    750  OE1 GLU B 100     -10.300   5.670 -12.077  1.00 81.47           O  
ATOM    751  OE2 GLU B 100      -9.166   4.074 -11.075  1.00 81.47           O  
ATOM    752  N   ARG B 101     -12.888   1.761  -8.112  1.00 79.13           N  
ATOM    753  CA  ARG B 101     -13.901   0.777  -8.480  1.00 79.13           C  
ATOM    754  C   ARG B 101     -15.153   0.932  -7.624  1.00 79.13           C  
ATOM    755  CB  ARG B 101     -13.346  -0.643  -8.345  1.00 79.13           C  
ATOM    756  O   ARG B 101     -16.271   0.748  -8.110  1.00 79.13           O  
ATOM    757  CG  ARG B 101     -12.315  -1.005  -9.402  1.00 79.13           C  
ATOM    758  CD  ARG B 101     -11.868  -2.455  -9.280  1.00 79.13           C  
ATOM    759  NE  ARG B 101     -10.803  -2.772 -10.227  1.00 79.13           N  
ATOM    760  NH1 ARG B 101     -10.713  -5.018  -9.692  1.00 79.13           N  
ATOM    761  NH2 ARG B 101      -9.313  -4.159 -11.291  1.00 79.13           N  
ATOM    762  CZ  ARG B 101     -10.279  -3.982 -10.401  1.00 79.13           C  
ATOM    763  N   LEU B 102     -14.961   1.159  -6.338  1.00 78.85           N  
ATOM    764  CA  LEU B 102     -16.079   1.310  -5.413  1.00 78.85           C  
ATOM    765  C   LEU B 102     -16.878   2.570  -5.726  1.00 78.85           C  
ATOM    766  CB  LEU B 102     -15.576   1.356  -3.967  1.00 78.85           C  
ATOM    767  O   LEU B 102     -18.092   2.609  -5.513  1.00 78.85           O  
ATOM    768  CG  LEU B 102     -14.999   0.055  -3.408  1.00 78.85           C  
ATOM    769  CD1 LEU B 102     -14.423   0.286  -2.015  1.00 78.85           C  
ATOM    770  CD2 LEU B 102     -16.067  -1.034  -3.376  1.00 78.85           C  
ATOM    771  N   GLN B 103     -16.299   3.604  -6.112  1.00 70.43           N  
ATOM    772  CA  GLN B 103     -16.953   4.873  -6.414  1.00 70.43           C  
ATOM    773  C   GLN B 103     -17.689   4.809  -7.749  1.00 70.43           C  
ATOM    774  CB  GLN B 103     -15.932   6.012  -6.432  1.00 70.43           C  
ATOM    775  O   GLN B 103     -18.707   5.478  -7.935  1.00 70.43           O  
ATOM    776  CG  GLN B 103     -15.349   6.337  -5.064  1.00 70.43           C  
ATOM    777  CD  GLN B 103     -14.278   7.410  -5.121  1.00 70.43           C  
ATOM    778  NE2 GLN B 103     -13.686   7.720  -3.973  1.00 70.43           N  
ATOM    779  OE1 GLN B 103     -13.984   7.956  -6.190  1.00 70.43           O  
ATOM    780  N   ASN B 104     -17.118   4.240  -8.769  1.00 61.99           N  
ATOM    781  CA  ASN B 104     -17.656   4.279 -10.124  1.00 61.99           C  
ATOM    782  C   ASN B 104     -18.558   3.080 -10.404  1.00 61.99           C  
ATOM    783  CB  ASN B 104     -16.523   4.341 -11.150  1.00 61.99           C  
ATOM    784  O   ASN B 104     -19.229   3.030 -11.435  1.00 61.99           O  
ATOM    785  CG  ASN B 104     -15.768   5.656 -11.108  1.00 61.99           C  
ATOM    786  ND2 ASN B 104     -14.526   5.642 -11.576  1.00 61.99           N  
ATOM    787  OD1 ASN B 104     -16.297   6.675 -10.656  1.00 61.99           O  
ATOM    788  N   GLY B 105     -19.284   2.338  -9.275  1.00 47.40           N  
ATOM    789  CA  GLY B 105     -20.083   1.166  -9.596  1.00 47.40           C  
ATOM    790  C   GLY B 105     -19.515   0.353 -10.744  1.00 47.40           C  
ATOM    791  O   GLY B 105     -18.441   0.665 -11.261  1.00 47.40           O  
ATOM    792  N   PRO B 106     -20.109  -1.006 -11.050  1.00 37.69           N  
ATOM    793  CA  PRO B 106     -19.609  -1.756 -12.205  1.00 37.69           C  
ATOM    794  C   PRO B 106     -19.519  -0.903 -13.468  1.00 37.69           C  
ATOM    795  CB  PRO B 106     -20.642  -2.874 -12.373  1.00 37.69           C  
ATOM    796  O   PRO B 106     -19.255  -1.427 -14.554  1.00 37.69           O  
ATOM    797  CG  PRO B 106     -21.761  -2.501 -11.456  1.00 37.69           C  
ATOM    798  CD  PRO B 106     -21.345  -1.298 -10.659  1.00 37.69           C  
ATOM    799  N   ILE B 107     -19.919   0.294 -13.419  1.00 31.87           N  
ATOM    800  CA  ILE B 107     -19.990   0.987 -14.701  1.00 31.87           C  
ATOM    801  C   ILE B 107     -18.638   0.905 -15.407  1.00 31.87           C  
ATOM    802  CB  ILE B 107     -20.414   2.462 -14.525  1.00 31.87           C  
ATOM    803  O   ILE B 107     -17.610   1.276 -14.837  1.00 31.87           O  
ATOM    804  CG1 ILE B 107     -21.766   2.546 -13.807  1.00 31.87           C  
ATOM    805  CG2 ILE B 107     -20.467   3.175 -15.879  1.00 31.87           C  
ATOM    806  CD1 ILE B 107     -22.169   3.960 -13.411  1.00 31.87           C  
ATOM    807  N   GLY B 108     -18.459  -0.250 -16.157  1.00 31.38           N  
ATOM    808  CA  GLY B 108     -17.452  -0.392 -17.197  1.00 31.38           C  
ATOM    809  C   GLY B 108     -17.137   0.912 -17.905  1.00 31.38           C  
ATOM    810  O   GLY B 108     -16.323   0.941 -18.830  1.00 31.38           O  
ATOM    811  N   GLN B 109     -18.289   1.636 -18.017  1.00 27.26           N  
ATOM    812  CA  GLN B 109     -18.132   2.550 -19.144  1.00 27.26           C  
ATOM    813  C   GLN B 109     -17.042   3.583 -18.867  1.00 27.26           C  
ATOM    814  CB  GLN B 109     -19.454   3.253 -19.454  1.00 27.26           C  
ATOM    815  O   GLN B 109     -17.205   4.449 -18.006  1.00 27.26           O  
ATOM    816  CG  GLN B 109     -20.337   2.495 -20.437  1.00 27.26           C  
ATOM    817  CD  GLN B 109     -21.561   3.287 -20.857  1.00 27.26           C  
ATOM    818  NE2 GLN B 109     -22.654   2.586 -21.139  1.00 27.26           N  
ATOM    819  OE1 GLN B 109     -21.525   4.520 -20.928  1.00 27.26           O  
ATOM    820  N   TYR B 110     -15.925   3.093 -18.370  1.00 26.89           N  
ATOM    821  CA  TYR B 110     -14.984   4.202 -18.477  1.00 26.89           C  
ATOM    822  C   TYR B 110     -15.129   4.913 -19.818  1.00 26.89           C  
ATOM    823  CB  TYR B 110     -13.546   3.706 -18.303  1.00 26.89           C  
ATOM    824  O   TYR B 110     -14.959   4.300 -20.874  1.00 26.89           O  
ATOM    825  CG  TYR B 110     -13.069   3.717 -16.871  1.00 26.89           C  
ATOM    826  CD1 TYR B 110     -12.471   4.850 -16.324  1.00 26.89           C  
ATOM    827  CD2 TYR B 110     -13.216   2.595 -16.062  1.00 26.89           C  
ATOM    828  CE1 TYR B 110     -12.028   4.864 -15.005  1.00 26.89           C  
ATOM    829  CE2 TYR B 110     -12.777   2.598 -14.742  1.00 26.89           C  
ATOM    830  OH  TYR B 110     -11.750   3.744 -12.917  1.00 26.89           O  
ATOM    831  CZ  TYR B 110     -12.186   3.735 -14.223  1.00 26.89           C  
ATOM    832  N   GLY B 111     -16.373   5.496 -19.990  1.00 25.42           N  
ATOM    833  CA  GLY B 111     -16.399   6.293 -21.205  1.00 25.42           C  
ATOM    834  C   GLY B 111     -15.061   6.931 -21.529  1.00 25.42           C  
ATOM    835  O   GLY B 111     -14.203   7.065 -20.654  1.00 25.42           O  
ATOM    836  N   ALA B 112     -14.598   6.380 -22.630  1.00 25.61           N  
ATOM    837  CA  ALA B 112     -13.510   6.970 -23.406  1.00 25.61           C  
ATOM    838  C   ALA B 112     -13.633   8.490 -23.455  1.00 25.61           C  
ATOM    839  CB  ALA B 112     -13.493   6.395 -24.820  1.00 25.61           C  
ATOM    840  O   ALA B 112     -14.476   9.028 -24.177  1.00 25.61           O  
ATOM    841  N   ALA B 113     -14.206   9.069 -22.464  1.00 25.30           N  
ATOM    842  CA  ALA B 113     -14.125  10.481 -22.828  1.00 25.30           C  
ATOM    843  C   ALA B 113     -12.738  10.833 -23.357  1.00 25.30           C  
ATOM    844  CB  ALA B 113     -14.472  11.360 -21.628  1.00 25.30           C  
ATOM    845  O   ALA B 113     -11.753  10.780 -22.618  1.00 25.30           O  
ATOM    846  N   GLU B 114     -12.431   9.981 -24.308  1.00 25.86           N  
ATOM    847  CA  GLU B 114     -11.330  10.532 -25.092  1.00 25.86           C  
ATOM    848  C   GLU B 114     -11.608  11.979 -25.492  1.00 25.86           C  
ATOM    849  CB  GLU B 114     -11.078   9.681 -26.339  1.00 25.86           C  
ATOM    850  O   GLU B 114     -12.554  12.253 -26.233  1.00 25.86           O  
ATOM    851  CG  GLU B 114     -10.527   8.295 -26.036  1.00 25.86           C  
ATOM    852  CD  GLU B 114      -9.565   7.786 -27.098  1.00 25.86           C  
ATOM    853  OE1 GLU B 114      -8.765   6.870 -26.803  1.00 25.86           O  
ATOM    854  OE2 GLU B 114      -9.612   8.309 -28.234  1.00 25.86           O  
ATOM    855  N   GLU B 115     -11.891  12.803 -24.530  1.00 25.30           N  
ATOM    856  CA  GLU B 115     -11.864  14.177 -25.022  1.00 25.30           C  
ATOM    857  C   GLU B 115     -10.837  14.343 -26.139  1.00 25.30           C  
ATOM    858  CB  GLU B 115     -11.560  15.151 -23.880  1.00 25.30           C  
ATOM    859  O   GLU B 115      -9.776  13.716 -26.112  1.00 25.30           O  
ATOM    860  CG  GLU B 115     -12.803  15.697 -23.191  1.00 25.30           C  
ATOM    861  CD  GLU B 115     -12.487  16.671 -22.067  1.00 25.30           C  
ATOM    862  OE1 GLU B 115     -13.431  17.224 -21.460  1.00 25.30           O  
ATOM    863  OE2 GLU B 115     -11.284  16.883 -21.792  1.00 25.30           O  
ATOM    864  N   SER B 116     -11.437  14.358 -27.298  1.00 27.00           N  
ATOM    865  CA  SER B 116     -10.714  14.863 -28.460  1.00 27.00           C  
ATOM    866  C   SER B 116      -9.657  15.885 -28.053  1.00 27.00           C  
ATOM    867  CB  SER B 116     -11.682  15.492 -29.463  1.00 27.00           C  
ATOM    868  O   SER B 116      -9.961  16.855 -27.355  1.00 27.00           O  
ATOM    869  OG  SER B 116     -12.625  16.318 -28.802  1.00 27.00           O  
ATOM    870  N   ILE B 117      -8.586  15.338 -27.561  1.00 27.15           N  
ATOM    871  CA  ILE B 117      -7.477  16.284 -27.518  1.00 27.15           C  
ATOM    872  C   ILE B 117      -7.458  17.116 -28.799  1.00 27.15           C  
ATOM    873  CB  ILE B 117      -6.124  15.561 -27.328  1.00 27.15           C  
ATOM    874  O   ILE B 117      -7.315  16.573 -29.897  1.00 27.15           O  
ATOM    875  CG1 ILE B 117      -6.116  14.782 -26.008  1.00 27.15           C  
ATOM    876  CG2 ILE B 117      -4.966  16.561 -27.380  1.00 27.15           C  
ATOM    877  CD1 ILE B 117      -5.002  13.749 -25.906  1.00 27.15           C  
ATOM    878  N   GLY B 118      -8.563  17.813 -29.063  1.00 27.44           N  
ATOM    879  CA  GLY B 118      -8.323  18.801 -30.103  1.00 27.44           C  
ATOM    880  C   GLY B 118      -6.888  19.293 -30.138  1.00 27.44           C  
ATOM    881  O   GLY B 118      -6.185  19.245 -29.126  1.00 27.44           O  
ATOM    882  N   ILE B 119      -6.147  18.902 -31.084  1.00 28.86           N  
ATOM    883  CA  ILE B 119      -4.782  19.281 -31.434  1.00 28.86           C  
ATOM    884  C   ILE B 119      -4.564  20.762 -31.132  1.00 28.86           C  
ATOM    885  CB  ILE B 119      -4.476  18.987 -32.920  1.00 28.86           C  
ATOM    886  O   ILE B 119      -3.554  21.342 -31.535  1.00 28.86           O  
ATOM    887  CG1 ILE B 119      -4.839  17.537 -33.262  1.00 28.86           C  
ATOM    888  CG2 ILE B 119      -3.005  19.273 -33.235  1.00 28.86           C  
ATOM    889  CD1 ILE B 119      -4.742  17.209 -34.746  1.00 28.86           C  
ATOM    890  N   SER B 120      -5.670  21.472 -30.897  1.00 29.96           N  
ATOM    891  CA  SER B 120      -5.164  22.832 -31.052  1.00 29.96           C  
ATOM    892  C   SER B 120      -4.002  23.101 -30.101  1.00 29.96           C  
ATOM    893  CB  SER B 120      -6.278  23.851 -30.808  1.00 29.96           C  
ATOM    894  O   SER B 120      -2.855  23.229 -30.535  1.00 29.96           O  
ATOM    895  OG  SER B 120      -7.548  23.279 -31.071  1.00 29.96           O  
ATOM    896  N   GLY B 121      -4.252  23.900 -29.006  1.00 31.56           N  
ATOM    897  CA  GLY B 121      -3.186  24.353 -28.127  1.00 31.56           C  
ATOM    898  C   GLY B 121      -2.599  23.241 -27.279  1.00 31.56           C  
ATOM    899  O   GLY B 121      -3.147  22.139 -27.224  1.00 31.56           O  
ATOM    900  N   GLU B 122      -1.281  22.906 -27.221  1.00 35.69           N  
ATOM    901  CA  GLU B 122      -0.423  22.073 -26.384  1.00 35.69           C  
ATOM    902  C   GLU B 122      -1.035  21.864 -25.002  1.00 35.69           C  
ATOM    903  CB  GLU B 122       0.970  22.695 -26.254  1.00 35.69           C  
ATOM    904  O   GLU B 122      -1.062  22.786 -24.184  1.00 35.69           O  
ATOM    905  CG  GLU B 122       2.091  21.672 -26.133  1.00 35.69           C  
ATOM    906  CD  GLU B 122       2.757  21.352 -27.461  1.00 35.69           C  
ATOM    907  OE1 GLU B 122       3.388  20.277 -27.580  1.00 35.69           O  
ATOM    908  OE2 GLU B 122       2.648  22.183 -28.391  1.00 35.69           O  
ATOM    909  N   SER B 123      -2.188  21.275 -24.806  1.00 45.86           N  
ATOM    910  CA  SER B 123      -2.699  21.086 -23.452  1.00 45.86           C  
ATOM    911  C   SER B 123      -1.674  20.384 -22.568  1.00 45.86           C  
ATOM    912  CB  SER B 123      -3.999  20.281 -23.477  1.00 45.86           C  
ATOM    913  O   SER B 123      -1.119  19.352 -22.951  1.00 45.86           O  
ATOM    914  OG  SER B 123      -3.827  19.070 -24.193  1.00 45.86           O  
ATOM    915  N   ILE B 124      -0.867  20.983 -21.855  1.00 54.80           N  
ATOM    916  CA  ILE B 124       0.114  20.573 -20.856  1.00 54.80           C  
ATOM    917  C   ILE B 124      -0.564  19.721 -19.786  1.00 54.80           C  
ATOM    918  CB  ILE B 124       0.806  21.794 -20.209  1.00 54.80           C  
ATOM    919  O   ILE B 124      -1.619  20.090 -19.265  1.00 54.80           O  
ATOM    920  CG1 ILE B 124       1.223  22.803 -21.285  1.00 54.80           C  
ATOM    921  CG2 ILE B 124       2.012  21.352 -19.375  1.00 54.80           C  
ATOM    922  CD1 ILE B 124       1.663  24.152 -20.732  1.00 54.80           C  
ATOM    923  N   ILE B 125      -0.400  18.396 -19.891  1.00 61.19           N  
ATOM    924  CA  ILE B 125      -0.867  17.475 -18.859  1.00 61.19           C  
ATOM    925  C   ILE B 125       0.118  17.466 -17.692  1.00 61.19           C  
ATOM    926  CB  ILE B 125      -1.051  16.046 -19.418  1.00 61.19           C  
ATOM    927  O   ILE B 125       1.310  17.213 -17.880  1.00 61.19           O  
ATOM    928  CG1 ILE B 125      -2.030  16.056 -20.597  1.00 61.19           C  
ATOM    929  CG2 ILE B 125      -1.527  15.094 -18.317  1.00 61.19           C  
ATOM    930  CD1 ILE B 125      -2.128  14.725 -21.331  1.00 61.19           C  
ATOM    931  N   ARG B 126      -0.391  17.844 -16.526  1.00 67.67           N  
ATOM    932  CA  ARG B 126       0.456  17.891 -15.339  1.00 67.67           C  
ATOM    933  C   ARG B 126       0.666  16.496 -14.760  1.00 67.67           C  
ATOM    934  CB  ARG B 126      -0.153  18.812 -14.280  1.00 67.67           C  
ATOM    935  O   ARG B 126      -0.148  15.597 -14.983  1.00 67.67           O  
ATOM    936  CG  ARG B 126      -0.239  20.269 -14.706  1.00 67.67           C  
ATOM    937  CD  ARG B 126       0.766  21.135 -13.960  1.00 67.67           C  
ATOM    938  NE  ARG B 126       0.585  22.552 -14.261  1.00 67.67           N  
ATOM    939  NH1 ARG B 126       2.208  23.285 -12.789  1.00 67.67           N  
ATOM    940  NH2 ARG B 126       1.027  24.796 -14.046  1.00 67.67           N  
ATOM    941  CZ  ARG B 126       1.274  23.541 -13.698  1.00 67.67           C  
ATOM    942  N   CYS B 127       1.926  16.253 -14.183  1.00 65.61           N  
ATOM    943  CA  CYS B 127       2.282  15.026 -13.480  1.00 65.61           C  
ATOM    944  C   CYS B 127       1.343  14.777 -12.306  1.00 65.61           C  
ATOM    945  CB  CYS B 127       3.726  15.092 -12.984  1.00 65.61           C  
ATOM    946  O   CYS B 127       1.064  15.688 -11.524  1.00 65.61           O  
ATOM    947  SG  CYS B 127       4.238  13.641 -12.038  1.00 65.61           S  
ATOM    948  N   ASP B 128       0.784  13.548 -12.236  1.00 65.60           N  
ATOM    949  CA  ASP B 128      -0.146  13.187 -11.171  1.00 65.60           C  
ATOM    950  C   ASP B 128       0.555  13.164  -9.814  1.00 65.60           C  
ATOM    951  CB  ASP B 128      -0.786  11.827 -11.455  1.00 65.60           C  
ATOM    952  O   ASP B 128      -0.091  13.303  -8.773  1.00 65.60           O  
ATOM    953  CG  ASP B 128      -1.789  11.870 -12.595  1.00 65.60           C  
ATOM    954  OD1 ASP B 128      -2.426  12.924 -12.807  1.00 65.60           O  
ATOM    955  OD2 ASP B 128      -1.945  10.839 -13.285  1.00 65.60           O  
ATOM    956  N   GLU B 129       1.829  13.091  -9.749  1.00 64.26           N  
ATOM    957  CA  GLU B 129       2.607  13.014  -8.517  1.00 64.26           C  
ATOM    958  C   GLU B 129       3.096  14.395  -8.086  1.00 64.26           C  
ATOM    959  CB  GLU B 129       3.796  12.066  -8.689  1.00 64.26           C  
ATOM    960  O   GLU B 129       3.324  14.635  -6.899  1.00 64.26           O  
ATOM    961  CG  GLU B 129       3.403  10.599  -8.787  1.00 64.26           C  
ATOM    962  CD  GLU B 129       2.996   9.996  -7.451  1.00 64.26           C  
ATOM    963  OE1 GLU B 129       2.071   9.153  -7.423  1.00 64.26           O  
ATOM    964  OE2 GLU B 129       3.605  10.372  -6.425  1.00 64.26           O  
ATOM    965  N   ASP B 130       3.377  15.307  -8.977  1.00 63.53           N  
ATOM    966  CA  ASP B 130       3.859  16.670  -8.774  1.00 63.53           C  
ATOM    967  C   ASP B 130       3.238  17.629  -9.786  1.00 63.53           C  
ATOM    968  CB  ASP B 130       5.386  16.719  -8.870  1.00 63.53           C  
ATOM    969  O   ASP B 130       3.567  17.587 -10.973  1.00 63.53           O  
ATOM    970  CG  ASP B 130       5.966  18.045  -8.410  1.00 63.53           C  
ATOM    971  OD1 ASP B 130       5.265  19.077  -8.486  1.00 63.53           O  
ATOM    972  OD2 ASP B 130       7.136  18.058  -7.969  1.00 63.53           O  
ATOM    973  N   GLU B 131       2.398  18.505  -9.332  1.00 66.49           N  
ATOM    974  CA  GLU B 131       1.624  19.382 -10.206  1.00 66.49           C  
ATOM    975  C   GLU B 131       2.518  20.420 -10.877  1.00 66.49           C  
ATOM    976  CB  GLU B 131       0.509  20.077  -9.419  1.00 66.49           C  
ATOM    977  O   GLU B 131       2.129  21.029 -11.876  1.00 66.49           O  
ATOM    978  CG  GLU B 131      -0.781  20.252 -10.206  1.00 66.49           C  
ATOM    979  CD  GLU B 131      -1.955  20.691  -9.345  1.00 66.49           C  
ATOM    980  OE1 GLU B 131      -3.067  20.884  -9.886  1.00 66.49           O  
ATOM    981  OE2 GLU B 131      -1.760  20.844  -8.118  1.00 66.49           O  
ATOM    982  N   ALA B 132       3.697  20.630 -10.341  1.00 67.81           N  
ATOM    983  CA  ALA B 132       4.641  21.560 -10.954  1.00 67.81           C  
ATOM    984  C   ALA B 132       5.309  20.938 -12.177  1.00 67.81           C  
ATOM    985  CB  ALA B 132       5.696  21.994  -9.939  1.00 67.81           C  
ATOM    986  O   ALA B 132       6.014  21.622 -12.922  1.00 67.81           O  
ATOM    987  N   HIS B 133       5.092  19.599 -12.267  1.00 70.34           N  
ATOM    988  CA  HIS B 133       5.712  18.891 -13.382  1.00 70.34           C  
ATOM    989  C   HIS B 133       4.721  18.685 -14.523  1.00 70.34           C  
ATOM    990  CB  HIS B 133       6.266  17.543 -12.918  1.00 70.34           C  
ATOM    991  O   HIS B 133       3.508  18.681 -14.304  1.00 70.34           O  
ATOM    992  CG  HIS B 133       7.402  17.661 -11.952  1.00 70.34           C  
ATOM    993  CD2 HIS B 133       8.168  18.722 -11.606  1.00 70.34           C  
ATOM    994  ND1 HIS B 133       7.865  16.593 -11.214  1.00 70.34           N  
ATOM    995  CE1 HIS B 133       8.870  16.994 -10.454  1.00 70.34           C  
ATOM    996  NE2 HIS B 133       9.074  18.282 -10.673  1.00 70.34           N  
ATOM    997  N   LEU B 134       5.290  18.652 -15.694  1.00 69.41           N  
ATOM    998  CA  LEU B 134       4.524  18.185 -16.844  1.00 69.41           C  
ATOM    999  C   LEU B 134       4.622  16.670 -16.983  1.00 69.41           C  
ATOM   1000  CB  LEU B 134       5.016  18.861 -18.126  1.00 69.41           C  
ATOM   1001  O   LEU B 134       5.712  16.102 -16.878  1.00 69.41           O  
ATOM   1002  CG  LEU B 134       4.790  20.370 -18.227  1.00 69.41           C  
ATOM   1003  CD1 LEU B 134       5.464  20.924 -19.478  1.00 69.41           C  
ATOM   1004  CD2 LEU B 134       3.299  20.689 -18.231  1.00 69.41           C  
ATOM   1005  N   ALA B 135       3.428  16.046 -17.106  1.00 65.53           N  
ATOM   1006  CA  ALA B 135       3.421  14.597 -17.288  1.00 65.53           C  
ATOM   1007  C   ALA B 135       4.075  14.207 -18.611  1.00 65.53           C  
ATOM   1008  CB  ALA B 135       1.993  14.060 -17.225  1.00 65.53           C  
ATOM   1009  O   ALA B 135       3.874  14.872 -19.630  1.00 65.53           O  
ATOM   1010  N   SER B 136       5.058  13.335 -18.454  1.00 58.87           N  
ATOM   1011  CA  SER B 136       5.711  12.864 -19.671  1.00 58.87           C  
ATOM   1012  C   SER B 136       5.421  11.386 -19.916  1.00 58.87           C  
ATOM   1013  CB  SER B 136       7.221  13.089 -19.591  1.00 58.87           C  
ATOM   1014  O   SER B 136       5.729  10.858 -20.987  1.00 58.87           O  
ATOM   1015  OG  SER B 136       7.730  12.651 -18.344  1.00 58.87           O  
ATOM   1016  N   VAL B 137       4.892  10.705 -18.717  1.00 58.04           N  
ATOM   1017  CA  VAL B 137       4.582   9.283 -18.820  1.00 58.04           C  
ATOM   1018  C   VAL B 137       3.184   9.017 -18.266  1.00 58.04           C  
ATOM   1019  CB  VAL B 137       5.624   8.419 -18.075  1.00 58.04           C  
ATOM   1020  O   VAL B 137       2.749   9.677 -17.320  1.00 58.04           O  
ATOM   1021  CG1 VAL B 137       5.354   6.932 -18.301  1.00 58.04           C  
ATOM   1022  CG2 VAL B 137       7.038   8.783 -18.524  1.00 58.04           C  
ATOM   1023  N   TYR B 138       2.308   8.126 -18.818  1.00 54.65           N  
ATOM   1024  CA  TYR B 138       1.070   7.577 -18.277  1.00 54.65           C  
ATOM   1025  C   TYR B 138       1.279   6.153 -17.776  1.00 54.65           C  
ATOM   1026  CB  TYR B 138      -0.037   7.600 -19.336  1.00 54.65           C  
ATOM   1027  O   TYR B 138       1.763   5.292 -18.514  1.00 54.65           O  
ATOM   1028  CG  TYR B 138      -1.354   7.047 -18.850  1.00 54.65           C  
ATOM   1029  CD1 TYR B 138      -1.770   5.767 -19.210  1.00 54.65           C  
ATOM   1030  CD2 TYR B 138      -2.186   7.803 -18.030  1.00 54.65           C  
ATOM   1031  CE1 TYR B 138      -2.984   5.254 -18.765  1.00 54.65           C  
ATOM   1032  CE2 TYR B 138      -3.402   7.300 -17.580  1.00 54.65           C  
ATOM   1033  OH  TYR B 138      -4.995   5.524 -17.509  1.00 54.65           O  
ATOM   1034  CZ  TYR B 138      -3.792   6.027 -17.952  1.00 54.65           C  
ATOM   1035  N   CYS B 139       1.141   5.960 -16.446  1.00 47.26           N  
ATOM   1036  CA  CYS B 139       1.227   4.618 -15.880  1.00 47.26           C  
ATOM   1037  C   CYS B 139      -0.100   3.881 -16.019  1.00 47.26           C  
ATOM   1038  CB  CYS B 139       1.632   4.683 -14.408  1.00 47.26           C  
ATOM   1039  O   CYS B 139      -1.104   4.285 -15.431  1.00 47.26           O  
ATOM   1040  SG  CYS B 139       1.688   3.071 -13.596  1.00 47.26           S  
ATOM   1041  N   THR B 140      -0.197   2.961 -16.913  1.00 44.73           N  
ATOM   1042  CA  THR B 140      -1.423   2.215 -17.176  1.00 44.73           C  
ATOM   1043  C   THR B 140      -1.831   1.397 -15.954  1.00 44.73           C  
ATOM   1044  CB  THR B 140      -1.259   1.282 -18.390  1.00 44.73           C  
ATOM   1045  O   THR B 140      -3.009   1.079 -15.779  1.00 44.73           O  
ATOM   1046  CG2 THR B 140      -1.028   2.080 -19.669  1.00 44.73           C  
ATOM   1047  OG1 THR B 140      -0.138   0.416 -18.172  1.00 44.73           O  
ATOM   1048  N   VAL B 141      -0.865   1.126 -15.111  1.00 43.53           N  
ATOM   1049  CA  VAL B 141      -1.167   0.371 -13.899  1.00 43.53           C  
ATOM   1050  C   VAL B 141      -1.805   1.292 -12.861  1.00 43.53           C  
ATOM   1051  CB  VAL B 141       0.099  -0.295 -13.315  1.00 43.53           C  
ATOM   1052  O   VAL B 141      -2.813   0.939 -12.245  1.00 43.53           O  
ATOM   1053  CG1 VAL B 141      -0.242  -1.094 -12.058  1.00 43.53           C  
ATOM   1054  CG2 VAL B 141       0.759  -1.193 -14.360  1.00 43.53           C  
ATOM   1055  N   CYS B 142      -1.199   2.507 -12.670  1.00 48.77           N  
ATOM   1056  CA  CYS B 142      -1.612   3.471 -11.656  1.00 48.77           C  
ATOM   1057  C   CYS B 142      -2.720   4.376 -12.182  1.00 48.77           C  
ATOM   1058  CB  CYS B 142      -0.421   4.317 -11.205  1.00 48.77           C  
ATOM   1059  O   CYS B 142      -3.348   5.107 -11.414  1.00 48.77           O  
ATOM   1060  SG  CYS B 142       0.991   3.343 -10.639  1.00 48.77           S  
ATOM   1061  N   ALA B 143      -2.961   4.207 -13.519  1.00 55.55           N  
ATOM   1062  CA  ALA B 143      -3.873   5.080 -14.254  1.00 55.55           C  
ATOM   1063  C   ALA B 143      -3.625   6.546 -13.910  1.00 55.55           C  
ATOM   1064  CB  ALA B 143      -5.323   4.705 -13.959  1.00 55.55           C  
ATOM   1065  O   ALA B 143      -4.568   7.294 -13.639  1.00 55.55           O  
ATOM   1066  N   THR B 144      -2.224   6.832 -13.836  1.00 61.04           N  
ATOM   1067  CA  THR B 144      -1.835   8.200 -13.510  1.00 61.04           C  
ATOM   1068  C   THR B 144      -0.839   8.737 -14.534  1.00 61.04           C  
ATOM   1069  CB  THR B 144      -1.223   8.286 -12.100  1.00 61.04           C  
ATOM   1070  O   THR B 144      -0.117   7.966 -15.168  1.00 61.04           O  
ATOM   1071  CG2 THR B 144      -2.279   8.046 -11.026  1.00 61.04           C  
ATOM   1072  OG1 THR B 144      -0.194   7.298 -11.971  1.00 61.04           O  
ATOM   1073  N   HIS B 145      -0.979  10.006 -14.930  1.00 63.06           N  
ATOM   1074  CA  HIS B 145       0.001  10.743 -15.720  1.00 63.06           C  
ATOM   1075  C   HIS B 145       1.206  11.138 -14.873  1.00 63.06           C  
ATOM   1076  CB  HIS B 145      -0.636  11.988 -16.339  1.00 63.06           C  
ATOM   1077  O   HIS B 145       1.054  11.773 -13.827  1.00 63.06           O  
ATOM   1078  CG  HIS B 145      -1.758  11.683 -17.281  1.00 63.06           C  
ATOM   1079  CD2 HIS B 145      -3.098  11.815 -17.139  1.00 63.06           C  
ATOM   1080  ND1 HIS B 145      -1.551  11.174 -18.544  1.00 63.06           N  
ATOM   1081  CE1 HIS B 145      -2.719  11.005 -19.141  1.00 63.06           C  
ATOM   1082  NE2 HIS B 145      -3.674  11.386 -18.310  1.00 63.06           N  
ATOM   1083  N   LEU B 146       2.423  10.583 -15.125  1.00 65.37           N  
ATOM   1084  CA  LEU B 146       3.625  10.843 -14.341  1.00 65.37           C  
ATOM   1085  C   LEU B 146       4.666  11.586 -15.172  1.00 65.37           C  
ATOM   1086  CB  LEU B 146       4.216   9.532 -13.815  1.00 65.37           C  
ATOM   1087  O   LEU B 146       4.597  11.588 -16.404  1.00 65.37           O  
ATOM   1088  CG  LEU B 146       3.308   8.691 -12.917  1.00 65.37           C  
ATOM   1089  CD1 LEU B 146       3.923   7.316 -12.681  1.00 65.37           C  
ATOM   1090  CD2 LEU B 146       3.056   9.404 -11.593  1.00 65.37           C  
ATOM   1091  N   CYS B 147       5.433  12.440 -14.538  1.00 60.33           N  
ATOM   1092  CA  CYS B 147       6.631  13.012 -15.143  1.00 60.33           C  
ATOM   1093  C   CYS B 147       7.825  12.080 -14.973  1.00 60.33           C  
ATOM   1094  CB  CYS B 147       6.944  14.375 -14.528  1.00 60.33           C  
ATOM   1095  O   CYS B 147       7.739  11.078 -14.261  1.00 60.33           O  
ATOM   1096  SG  CYS B 147       7.618  14.282 -12.855  1.00 60.33           S  
ATOM   1097  N   SER B 148       8.929  12.237 -15.792  1.00 59.05           N  
ATOM   1098  CA  SER B 148      10.116  11.389 -15.762  1.00 59.05           C  
ATOM   1099  C   SER B 148      10.768  11.400 -14.384  1.00 59.05           C  
ATOM   1100  CB  SER B 148      11.126  11.843 -16.817  1.00 59.05           C  
ATOM   1101  O   SER B 148      11.490  10.467 -14.025  1.00 59.05           O  
ATOM   1102  OG  SER B 148      11.473  13.204 -16.628  1.00 59.05           O  
ATOM   1103  N   GLU B 149      10.421  12.375 -13.606  1.00 56.33           N  
ATOM   1104  CA  GLU B 149      11.048  12.500 -12.294  1.00 56.33           C  
ATOM   1105  C   GLU B 149      10.243  11.765 -11.226  1.00 56.33           C  
ATOM   1106  CB  GLU B 149      11.206  13.974 -11.912  1.00 56.33           C  
ATOM   1107  O   GLU B 149      10.767  11.447 -10.156  1.00 56.33           O  
ATOM   1108  CG  GLU B 149      12.118  14.757 -12.846  1.00 56.33           C  
ATOM   1109  CD  GLU B 149      13.587  14.402 -12.687  1.00 56.33           C  
ATOM   1110  OE1 GLU B 149      14.374  14.638 -13.631  1.00 56.33           O  
ATOM   1111  OE2 GLU B 149      13.955  13.883 -11.609  1.00 56.33           O  
ATOM   1112  N   CYS B 150       8.954  11.563 -11.514  1.00 55.52           N  
ATOM   1113  CA  CYS B 150       8.061  10.864 -10.597  1.00 55.52           C  
ATOM   1114  C   CYS B 150       7.772   9.450 -11.089  1.00 55.52           C  
ATOM   1115  CB  CYS B 150       6.751  11.634 -10.433  1.00 55.52           C  
ATOM   1116  O   CYS B 150       7.752   9.200 -12.295  1.00 55.52           O  
ATOM   1117  SG  CYS B 150       6.969  13.319  -9.821  1.00 55.52           S  
TER    1118      CYS B 150                                                      
ATOM   1119  N   MET C   1     -42.415 -63.113 -10.832  1.00 19.55           N  
ATOM   1120  CA  MET C   1     -43.052 -62.265 -11.836  1.00 19.55           C  
ATOM   1121  C   MET C   1     -43.997 -61.263 -11.182  1.00 19.55           C  
ATOM   1122  CB  MET C   1     -43.814 -63.116 -12.853  1.00 19.55           C  
ATOM   1123  O   MET C   1     -44.405 -61.446 -10.033  1.00 19.55           O  
ATOM   1124  CG  MET C   1     -42.946 -63.643 -13.985  1.00 19.55           C  
ATOM   1125  SD  MET C   1     -43.762 -63.497 -15.622  1.00 19.55           S  
ATOM   1126  CE  MET C   1     -42.370 -63.912 -16.710  1.00 19.55           C  
ATOM   1127  N   ALA C   2     -45.071 -60.491 -11.871  1.00 18.74           N  
ATOM   1128  CA  ALA C   2     -44.902 -59.241 -12.607  1.00 18.74           C  
ATOM   1129  C   ALA C   2     -45.473 -58.062 -11.825  1.00 18.74           C  
ATOM   1130  CB  ALA C   2     -45.565 -59.337 -13.979  1.00 18.74           C  
ATOM   1131  O   ALA C   2     -44.859 -56.995 -11.761  1.00 18.74           O  
ATOM   1132  N   THR C   3     -46.788 -57.936 -11.505  1.00 20.38           N  
ATOM   1133  CA  THR C   3     -47.478 -56.859 -12.207  1.00 20.38           C  
ATOM   1134  C   THR C   3     -47.419 -55.564 -11.403  1.00 20.38           C  
ATOM   1135  CB  THR C   3     -48.947 -57.226 -12.488  1.00 20.38           C  
ATOM   1136  O   THR C   3     -47.176 -54.492 -11.960  1.00 20.38           O  
ATOM   1137  CG2 THR C   3     -49.432 -56.598 -13.790  1.00 20.38           C  
ATOM   1138  OG1 THR C   3     -49.067 -58.651 -12.584  1.00 20.38           O  
ATOM   1139  N   LEU C   4     -48.210 -55.396 -10.344  1.00 21.56           N  
ATOM   1140  CA  LEU C   4     -49.267 -54.423 -10.093  1.00 21.56           C  
ATOM   1141  C   LEU C   4     -48.705 -53.163  -9.443  1.00 21.56           C  
ATOM   1142  CB  LEU C   4     -50.354 -55.030  -9.202  1.00 21.56           C  
ATOM   1143  O   LEU C   4     -47.925 -53.246  -8.491  1.00 21.56           O  
ATOM   1144  CG  LEU C   4     -51.393 -55.907  -9.901  1.00 21.56           C  
ATOM   1145  CD1 LEU C   4     -52.197 -56.697  -8.874  1.00 21.56           C  
ATOM   1146  CD2 LEU C   4     -52.314 -55.057 -10.770  1.00 21.56           C  
ATOM   1147  N   VAL C   5     -48.999 -51.920 -10.041  1.00 23.15           N  
ATOM   1148  CA  VAL C   5     -48.497 -50.586 -10.352  1.00 23.15           C  
ATOM   1149  C   VAL C   5     -48.868 -49.620  -9.229  1.00 23.15           C  
ATOM   1150  CB  VAL C   5     -49.048 -50.071 -11.700  1.00 23.15           C  
ATOM   1151  O   VAL C   5     -50.046 -49.322  -9.020  1.00 23.15           O  
ATOM   1152  CG1 VAL C   5     -48.215 -48.898 -12.212  1.00 23.15           C  
ATOM   1153  CG2 VAL C   5     -49.077 -51.200 -12.730  1.00 23.15           C  
ATOM   1154  N   VAL C   6     -48.557 -49.758  -8.041  1.00 22.12           N  
ATOM   1155  CA  VAL C   6     -49.304 -49.034  -7.018  1.00 22.12           C  
ATOM   1156  C   VAL C   6     -49.028 -47.537  -7.138  1.00 22.12           C  
ATOM   1157  CB  VAL C   6     -48.947 -49.529  -5.598  1.00 22.12           C  
ATOM   1158  O   VAL C   6     -47.890 -47.093  -6.964  1.00 22.12           O  
ATOM   1159  CG1 VAL C   6     -49.522 -48.590  -4.539  1.00 22.12           C  
ATOM   1160  CG2 VAL C   6     -49.456 -50.954  -5.387  1.00 22.12           C  
ATOM   1161  N   ASN C   7     -49.581 -46.881  -8.248  1.00 21.46           N  
ATOM   1162  CA  ASN C   7     -49.163 -45.634  -8.880  1.00 21.46           C  
ATOM   1163  C   ASN C   7     -49.416 -44.433  -7.974  1.00 21.46           C  
ATOM   1164  CB  ASN C   7     -49.876 -45.447 -10.221  1.00 21.46           C  
ATOM   1165  O   ASN C   7     -48.987 -43.319  -8.278  1.00 21.46           O  
ATOM   1166  CG  ASN C   7     -49.024 -45.875 -11.400  1.00 21.46           C  
ATOM   1167  ND2 ASN C   7     -49.659 -46.074 -12.549  1.00 21.46           N  
ATOM   1168  OD1 ASN C   7     -47.805 -46.027 -11.279  1.00 21.46           O  
ATOM   1169  N   LYS C   8     -50.460 -44.469  -7.040  1.00 20.99           N  
ATOM   1170  CA  LYS C   8     -51.253 -43.265  -7.272  1.00 20.99           C  
ATOM   1171  C   LYS C   8     -50.436 -42.007  -6.993  1.00 20.99           C  
ATOM   1172  CB  LYS C   8     -52.512 -43.276  -6.404  1.00 20.99           C  
ATOM   1173  O   LYS C   8     -49.440 -42.055  -6.269  1.00 20.99           O  
ATOM   1174  CG  LYS C   8     -53.810 -43.289  -7.197  1.00 20.99           C  
ATOM   1175  CD  LYS C   8     -55.021 -43.434  -6.285  1.00 20.99           C  
ATOM   1176  CE  LYS C   8     -56.324 -43.388  -7.071  1.00 20.99           C  
ATOM   1177  NZ  LYS C   8     -57.503 -43.707  -6.211  1.00 20.99           N  
ATOM   1178  N   LEU C   9     -51.042 -40.791  -7.095  1.00 21.48           N  
ATOM   1179  CA  LEU C   9     -51.078 -39.449  -7.667  1.00 21.48           C  
ATOM   1180  C   LEU C   9     -50.673 -38.406  -6.632  1.00 21.48           C  
ATOM   1181  CB  LEU C   9     -52.476 -39.134  -8.206  1.00 21.48           C  
ATOM   1182  O   LEU C   9     -50.745 -37.203  -6.895  1.00 21.48           O  
ATOM   1183  CG  LEU C   9     -52.835 -39.747  -9.561  1.00 21.48           C  
ATOM   1184  CD1 LEU C   9     -54.349 -39.850  -9.712  1.00 21.48           C  
ATOM   1185  CD2 LEU C   9     -52.234 -38.924 -10.696  1.00 21.48           C  
ATOM   1186  N   GLY C  10     -50.365 -38.810  -5.427  1.00 21.39           N  
ATOM   1187  CA  GLY C  10     -50.919 -37.758  -4.590  1.00 21.39           C  
ATOM   1188  C   GLY C  10     -50.358 -36.385  -4.908  1.00 21.39           C  
ATOM   1189  O   GLY C  10     -49.466 -36.253  -5.748  1.00 21.39           O  
ATOM   1190  N   ALA C  11     -50.075 -35.629  -3.966  1.00 21.35           N  
ATOM   1191  CA  ALA C  11     -50.454 -34.254  -3.655  1.00 21.35           C  
ATOM   1192  C   ALA C  11     -49.518 -33.259  -4.336  1.00 21.35           C  
ATOM   1193  CB  ALA C  11     -50.454 -34.031  -2.144  1.00 21.35           C  
ATOM   1194  O   ALA C  11     -48.467 -33.643  -4.856  1.00 21.35           O  
ATOM   1195  N   GLY C  12     -49.295 -32.062  -3.734  1.00 22.84           N  
ATOM   1196  CA  GLY C  12     -49.570 -30.644  -3.898  1.00 22.84           C  
ATOM   1197  C   GLY C  12     -48.387 -29.866  -4.442  1.00 22.84           C  
ATOM   1198  O   GLY C  12     -47.311 -30.429  -4.653  1.00 22.84           O  
ATOM   1199  N   VAL C  13     -48.246 -28.619  -3.951  1.00 24.36           N  
ATOM   1200  CA  VAL C  13     -48.113 -27.299  -4.559  1.00 24.36           C  
ATOM   1201  C   VAL C  13     -46.645 -27.025  -4.881  1.00 24.36           C  
ATOM   1202  CB  VAL C  13     -48.673 -26.191  -3.639  1.00 24.36           C  
ATOM   1203  O   VAL C  13     -45.755 -27.722  -4.390  1.00 24.36           O  
ATOM   1204  CG1 VAL C  13     -48.485 -24.815  -4.275  1.00 24.36           C  
ATOM   1205  CG2 VAL C  13     -50.148 -26.446  -3.335  1.00 24.36           C  
ATOM   1206  N   ASP C  14     -46.409 -25.783  -5.238  1.00 25.42           N  
ATOM   1207  CA  ASP C  14     -45.664 -24.904  -6.134  1.00 25.42           C  
ATOM   1208  C   ASP C  14     -44.256 -24.645  -5.603  1.00 25.42           C  
ATOM   1209  CB  ASP C  14     -46.406 -23.580  -6.326  1.00 25.42           C  
ATOM   1210  O   ASP C  14     -43.977 -24.885  -4.426  1.00 25.42           O  
ATOM   1211  CG  ASP C  14     -47.427 -23.630  -7.449  1.00 25.42           C  
ATOM   1212  OD1 ASP C  14     -47.034 -23.792  -8.624  1.00 25.42           O  
ATOM   1213  OD2 ASP C  14     -48.636 -23.503  -7.155  1.00 25.42           O  
ATOM   1214  N   SER C  15     -43.439 -24.119  -6.459  1.00 23.98           N  
ATOM   1215  CA  SER C  15     -42.074 -23.838  -6.891  1.00 23.98           C  
ATOM   1216  C   SER C  15     -41.474 -22.675  -6.109  1.00 23.98           C  
ATOM   1217  CB  SER C  15     -42.038 -23.529  -8.388  1.00 23.98           C  
ATOM   1218  O   SER C  15     -41.927 -21.535  -6.236  1.00 23.98           O  
ATOM   1219  OG  SER C  15     -42.266 -24.702  -9.150  1.00 23.98           O  
ATOM   1220  N   GLY C  16     -41.429 -22.760  -4.831  1.00 24.63           N  
ATOM   1221  CA  GLY C  16     -40.962 -21.553  -4.167  1.00 24.63           C  
ATOM   1222  C   GLY C  16     -39.725 -20.958  -4.811  1.00 24.63           C  
ATOM   1223  O   GLY C  16     -38.822 -21.687  -5.226  1.00 24.63           O  
ATOM   1224  N   ARG C  17     -39.914 -19.951  -5.667  1.00 23.28           N  
ATOM   1225  CA  ARG C  17     -38.980 -19.135  -6.436  1.00 23.28           C  
ATOM   1226  C   ARG C  17     -37.871 -18.586  -5.545  1.00 23.28           C  
ATOM   1227  CB  ARG C  17     -39.714 -17.984  -7.128  1.00 23.28           C  
ATOM   1228  O   ARG C  17     -38.139 -17.849  -4.593  1.00 23.28           O  
ATOM   1229  CG  ARG C  17     -39.289 -17.762  -8.571  1.00 23.28           C  
ATOM   1230  CD  ARG C  17     -40.141 -16.699  -9.252  1.00 23.28           C  
ATOM   1231  NE  ARG C  17     -39.711 -16.465 -10.628  1.00 23.28           N  
ATOM   1232  NH1 ARG C  17     -41.297 -14.843 -11.065  1.00 23.28           N  
ATOM   1233  NH2 ARG C  17     -39.800 -15.457 -12.689  1.00 23.28           N  
ATOM   1234  CZ  ARG C  17     -40.270 -15.589 -11.457  1.00 23.28           C  
ATOM   1235  N   GLN C  18     -36.986 -19.431  -5.199  1.00 23.84           N  
ATOM   1236  CA  GLN C  18     -35.833 -18.986  -4.424  1.00 23.84           C  
ATOM   1237  C   GLN C  18     -35.262 -17.687  -4.984  1.00 23.84           C  
ATOM   1238  CB  GLN C  18     -34.752 -20.068  -4.401  1.00 23.84           C  
ATOM   1239  O   GLN C  18     -35.027 -17.574  -6.189  1.00 23.84           O  
ATOM   1240  CG  GLN C  18     -34.062 -20.219  -3.052  1.00 23.84           C  
ATOM   1241  CD  GLN C  18     -33.540 -21.624  -2.813  1.00 23.84           C  
ATOM   1242  NE2 GLN C  18     -32.493 -21.738  -2.004  1.00 23.84           N  
ATOM   1243  OE1 GLN C  18     -34.075 -22.598  -3.351  1.00 23.84           O  
ATOM   1244  N   GLY C  19     -35.593 -16.482  -4.426  1.00 25.73           N  
ATOM   1245  CA  GLY C  19     -35.147 -15.109  -4.605  1.00 25.73           C  
ATOM   1246  C   GLY C  19     -33.648 -14.989  -4.803  1.00 25.73           C  
ATOM   1247  O   GLY C  19     -32.884 -15.829  -4.323  1.00 25.73           O  
ATOM   1248  N   SER C  20     -33.202 -14.765  -6.018  1.00 28.60           N  
ATOM   1249  CA  SER C  20     -31.872 -14.410  -6.502  1.00 28.60           C  
ATOM   1250  C   SER C  20     -31.215 -13.370  -5.601  1.00 28.60           C  
ATOM   1251  CB  SER C  20     -31.948 -13.880  -7.935  1.00 28.60           C  
ATOM   1252  O   SER C  20     -31.777 -12.297  -5.370  1.00 28.60           O  
ATOM   1253  OG  SER C  20     -32.775 -14.707  -8.734  1.00 28.60           O  
ATOM   1254  N   ARG C  21     -30.777 -13.717  -4.393  1.00 25.01           N  
ATOM   1255  CA  ARG C  21     -29.990 -12.782  -3.596  1.00 25.01           C  
ATOM   1256  C   ARG C  21     -28.961 -12.058  -4.458  1.00 25.01           C  
ATOM   1257  CB  ARG C  21     -29.291 -13.510  -2.446  1.00 25.01           C  
ATOM   1258  O   ARG C  21     -28.208 -12.692  -5.199  1.00 25.01           O  
ATOM   1259  CG  ARG C  21     -30.203 -13.827  -1.272  1.00 25.01           C  
ATOM   1260  CD  ARG C  21     -29.431 -14.422  -0.102  1.00 25.01           C  
ATOM   1261  NE  ARG C  21     -30.324 -15.036   0.876  1.00 25.01           N  
ATOM   1262  NH1 ARG C  21     -28.654 -15.539   2.391  1.00 25.01           N  
ATOM   1263  NH2 ARG C  21     -30.831 -16.088   2.854  1.00 25.01           N  
ATOM   1264  CZ  ARG C  21     -29.934 -15.553   2.038  1.00 25.01           C  
ATOM   1265  N   GLY C  22     -29.261 -11.002  -5.135  1.00 30.95           N  
ATOM   1266  CA  GLY C  22     -28.382 -10.033  -5.768  1.00 30.95           C  
ATOM   1267  C   GLY C  22     -27.074  -9.839  -5.025  1.00 30.95           C  
ATOM   1268  O   GLY C  22     -27.071  -9.496  -3.841  1.00 30.95           O  
ATOM   1269  N   THR C  23     -26.169 -10.886  -5.011  1.00 34.12           N  
ATOM   1270  CA  THR C  23     -24.820 -10.759  -4.469  1.00 34.12           C  
ATOM   1271  C   THR C  23     -24.227  -9.395  -4.808  1.00 34.12           C  
ATOM   1272  CB  THR C  23     -23.897 -11.870  -5.003  1.00 34.12           C  
ATOM   1273  O   THR C  23     -24.436  -8.877  -5.907  1.00 34.12           O  
ATOM   1274  CG2 THR C  23     -24.434 -13.252  -4.644  1.00 34.12           C  
ATOM   1275  OG1 THR C  23     -23.805 -11.762  -6.429  1.00 34.12           O  
ATOM   1276  N   ALA C  24     -24.408  -8.450  -3.998  1.00 36.90           N  
ATOM   1277  CA  ALA C  24     -23.622  -7.221  -4.074  1.00 36.90           C  
ATOM   1278  C   ALA C  24     -22.246  -7.486  -4.679  1.00 36.90           C  
ATOM   1279  CB  ALA C  24     -23.478  -6.594  -2.689  1.00 36.90           C  
ATOM   1280  O   ALA C  24     -21.602  -8.488  -4.358  1.00 36.90           O  
ATOM   1281  N   VAL C  25     -22.129  -7.521  -6.006  1.00 43.65           N  
ATOM   1282  CA  VAL C  25     -20.863  -7.564  -6.731  1.00 43.65           C  
ATOM   1283  C   VAL C  25     -19.752  -6.975  -5.865  1.00 43.65           C  
ATOM   1284  CB  VAL C  25     -20.952  -6.805  -8.074  1.00 43.65           C  
ATOM   1285  O   VAL C  25     -19.797  -5.797  -5.503  1.00 43.65           O  
ATOM   1286  CG1 VAL C  25     -19.604  -6.820  -8.793  1.00 43.65           C  
ATOM   1287  CG2 VAL C  25     -22.040  -7.412  -8.958  1.00 43.65           C  
ATOM   1288  N   VAL C  26     -19.460  -7.640  -4.680  1.00 50.55           N  
ATOM   1289  CA  VAL C  26     -18.268  -7.201  -3.963  1.00 50.55           C  
ATOM   1290  C   VAL C  26     -17.143  -6.916  -4.956  1.00 50.55           C  
ATOM   1291  CB  VAL C  26     -17.810  -8.251  -2.927  1.00 50.55           C  
ATOM   1292  O   VAL C  26     -16.831  -7.751  -5.807  1.00 50.55           O  
ATOM   1293  CG1 VAL C  26     -17.169  -7.573  -1.717  1.00 50.55           C  
ATOM   1294  CG2 VAL C  26     -18.989  -9.121  -2.493  1.00 50.55           C  
ATOM   1295  N   LYS C  27     -17.102  -5.629  -5.407  1.00 57.99           N  
ATOM   1296  CA  LYS C  27     -15.978  -5.210  -6.239  1.00 57.99           C  
ATOM   1297  C   LYS C  27     -14.652  -5.682  -5.650  1.00 57.99           C  
ATOM   1298  CB  LYS C  27     -15.968  -3.689  -6.401  1.00 57.99           C  
ATOM   1299  O   LYS C  27     -14.207  -5.170  -4.620  1.00 57.99           O  
ATOM   1300  CG  LYS C  27     -17.062  -3.156  -7.315  1.00 57.99           C  
ATOM   1301  CD  LYS C  27     -16.899  -1.664  -7.571  1.00 57.99           C  
ATOM   1302  CE  LYS C  27     -18.009  -1.124  -8.462  1.00 57.99           C  
ATOM   1303  NZ  LYS C  27     -17.862   0.343  -8.703  1.00 57.99           N  
ATOM   1304  N   VAL C  28     -14.203  -7.013  -5.997  1.00 69.38           N  
ATOM   1305  CA  VAL C  28     -13.017  -7.696  -5.490  1.00 69.38           C  
ATOM   1306  C   VAL C  28     -11.802  -7.316  -6.332  1.00 69.38           C  
ATOM   1307  CB  VAL C  28     -13.204  -9.229  -5.485  1.00 69.38           C  
ATOM   1308  O   VAL C  28     -11.919  -7.104  -7.541  1.00 69.38           O  
ATOM   1309  CG1 VAL C  28     -12.032  -9.914  -4.785  1.00 69.38           C  
ATOM   1310  CG2 VAL C  28     -14.525  -9.604  -4.814  1.00 69.38           C  
ATOM   1311  N   LEU C  29     -10.710  -6.966  -5.568  1.00 87.16           N  
ATOM   1312  CA  LEU C  29      -9.445  -6.687  -6.238  1.00 87.16           C  
ATOM   1313  C   LEU C  29      -8.639  -7.967  -6.431  1.00 87.16           C  
ATOM   1314  CB  LEU C  29      -8.626  -5.671  -5.438  1.00 87.16           C  
ATOM   1315  O   LEU C  29      -8.541  -8.788  -5.515  1.00 87.16           O  
ATOM   1316  CG  LEU C  29      -7.442  -5.031  -6.164  1.00 87.16           C  
ATOM   1317  CD1 LEU C  29      -7.936  -4.037  -7.210  1.00 87.16           C  
ATOM   1318  CD2 LEU C  29      -6.509  -4.349  -5.169  1.00 87.16           C  
ATOM   1319  N   GLU C  30      -8.127  -8.115  -7.654  1.00 92.13           N  
ATOM   1320  CA  GLU C  30      -7.350  -9.293  -8.025  1.00 92.13           C  
ATOM   1321  C   GLU C  30      -5.864  -8.963  -8.132  1.00 92.13           C  
ATOM   1322  CB  GLU C  30      -7.855  -9.878  -9.346  1.00 92.13           C  
ATOM   1323  O   GLU C  30      -5.494  -7.815  -8.387  1.00 92.13           O  
ATOM   1324  CG  GLU C  30      -9.321 -10.288  -9.317  1.00 92.13           C  
ATOM   1325  CD  GLU C  30      -9.890 -10.579 -10.696  1.00 92.13           C  
ATOM   1326  OE1 GLU C  30     -11.072 -10.979 -10.792  1.00 92.13           O  
ATOM   1327  OE2 GLU C  30      -9.148 -10.405 -11.688  1.00 92.13           O  
ATOM   1328  N   CYS C  31      -5.055  -9.971  -7.909  1.00 96.39           N  
ATOM   1329  CA  CYS C  31      -3.632  -9.857  -8.208  1.00 96.39           C  
ATOM   1330  C   CYS C  31      -3.403  -9.658  -9.702  1.00 96.39           C  
ATOM   1331  CB  CYS C  31      -2.882 -11.099  -7.729  1.00 96.39           C  
ATOM   1332  O   CYS C  31      -3.974 -10.378 -10.523  1.00 96.39           O  
ATOM   1333  SG  CYS C  31      -1.113 -11.068  -8.093  1.00 96.39           S  
ATOM   1334  N   GLY C  32      -2.601  -8.765 -10.035  1.00 95.12           N  
ATOM   1335  CA  GLY C  32      -2.338  -8.456 -11.432  1.00 95.12           C  
ATOM   1336  C   GLY C  32      -1.506  -9.514 -12.131  1.00 95.12           C  
ATOM   1337  O   GLY C  32      -1.418  -9.530 -13.360  1.00 95.12           O  
ATOM   1338  N   VAL C  33      -0.916 -10.431 -11.438  1.00 97.22           N  
ATOM   1339  CA  VAL C  33      -0.059 -11.464 -12.011  1.00 97.22           C  
ATOM   1340  C   VAL C  33      -0.872 -12.733 -12.258  1.00 97.22           C  
ATOM   1341  CB  VAL C  33       1.146 -11.774 -11.094  1.00 97.22           C  
ATOM   1342  O   VAL C  33      -0.946 -13.220 -13.389  1.00 97.22           O  
ATOM   1343  CG1 VAL C  33       2.015 -12.875 -11.699  1.00 97.22           C  
ATOM   1344  CG2 VAL C  33       1.970 -10.511 -10.852  1.00 97.22           C  
ATOM   1345  N   CYS C  34      -1.606 -13.267 -11.299  1.00 97.73           N  
ATOM   1346  CA  CYS C  34      -2.327 -14.528 -11.429  1.00 97.73           C  
ATOM   1347  C   CYS C  34      -3.808 -14.286 -11.696  1.00 97.73           C  
ATOM   1348  CB  CYS C  34      -2.159 -15.374 -10.167  1.00 97.73           C  
ATOM   1349  O   CYS C  34      -4.535 -15.208 -12.068  1.00 97.73           O  
ATOM   1350  SG  CYS C  34      -2.982 -14.686  -8.714  1.00 97.73           S  
ATOM   1351  N   GLU C  35      -4.239 -13.163 -11.428  1.00 94.37           N  
ATOM   1352  CA  GLU C  35      -5.609 -12.724 -11.679  1.00 94.37           C  
ATOM   1353  C   GLU C  35      -6.587 -13.388 -10.714  1.00 94.37           C  
ATOM   1354  CB  GLU C  35      -6.012 -13.022 -13.125  1.00 94.37           C  
ATOM   1355  O   GLU C  35      -7.793 -13.418 -10.967  1.00 94.37           O  
ATOM   1356  CG  GLU C  35      -5.214 -12.241 -14.159  1.00 94.37           C  
ATOM   1357  CD  GLU C  35      -5.586 -12.588 -15.592  1.00 94.37           C  
ATOM   1358  OE1 GLU C  35      -4.926 -12.087 -16.530  1.00 94.37           O  
ATOM   1359  OE2 GLU C  35      -6.547 -13.368 -15.778  1.00 94.37           O  
ATOM   1360  N   ASP C  36      -6.089 -13.944  -9.656  1.00 94.79           N  
ATOM   1361  CA  ASP C  36      -6.926 -14.424  -8.561  1.00 94.79           C  
ATOM   1362  C   ASP C  36      -7.255 -13.296  -7.586  1.00 94.79           C  
ATOM   1363  CB  ASP C  36      -6.238 -15.574  -7.823  1.00 94.79           C  
ATOM   1364  O   ASP C  36      -6.483 -12.345  -7.446  1.00 94.79           O  
ATOM   1365  CG  ASP C  36      -6.166 -16.848  -8.646  1.00 94.79           C  
ATOM   1366  OD1 ASP C  36      -6.862 -16.947  -9.680  1.00 94.79           O  
ATOM   1367  OD2 ASP C  36      -5.407 -17.762  -8.257  1.00 94.79           O  
ATOM   1368  N   VAL C  37      -8.316 -13.452  -6.895  1.00 93.30           N  
ATOM   1369  CA  VAL C  37      -8.746 -12.460  -5.915  1.00 93.30           C  
ATOM   1370  C   VAL C  37      -7.830 -12.508  -4.695  1.00 93.30           C  
ATOM   1371  CB  VAL C  37     -10.214 -12.682  -5.489  1.00 93.30           C  
ATOM   1372  O   VAL C  37      -7.448 -13.589  -4.240  1.00 93.30           O  
ATOM   1373  CG1 VAL C  37     -10.611 -11.702  -4.387  1.00 93.30           C  
ATOM   1374  CG2 VAL C  37     -11.146 -12.544  -6.692  1.00 93.30           C  
ATOM   1375  N   PHE C  38      -7.432 -11.300  -4.205  1.00 93.83           N  
ATOM   1376  CA  PHE C  38      -6.665 -11.235  -2.967  1.00 93.83           C  
ATOM   1377  C   PHE C  38      -7.468 -11.801  -1.802  1.00 93.83           C  
ATOM   1378  CB  PHE C  38      -6.249  -9.791  -2.666  1.00 93.83           C  
ATOM   1379  O   PHE C  38      -8.700 -11.742  -1.804  1.00 93.83           O  
ATOM   1380  CG  PHE C  38      -5.156  -9.275  -3.561  1.00 93.83           C  
ATOM   1381  CD1 PHE C  38      -3.912  -9.893  -3.590  1.00 93.83           C  
ATOM   1382  CD2 PHE C  38      -5.373  -8.170  -4.375  1.00 93.83           C  
ATOM   1383  CE1 PHE C  38      -2.898  -9.417  -4.419  1.00 93.83           C  
ATOM   1384  CE2 PHE C  38      -4.364  -7.689  -5.206  1.00 93.83           C  
ATOM   1385  CZ  PHE C  38      -3.128  -8.313  -5.225  1.00 93.83           C  
ATOM   1386  N   SER C  39      -6.726 -12.375  -0.852  1.00 88.57           N  
ATOM   1387  CA  SER C  39      -7.322 -12.859   0.389  1.00 88.57           C  
ATOM   1388  C   SER C  39      -6.704 -12.173   1.603  1.00 88.57           C  
ATOM   1389  CB  SER C  39      -7.155 -14.374   0.509  1.00 88.57           C  
ATOM   1390  O   SER C  39      -5.663 -11.522   1.492  1.00 88.57           O  
ATOM   1391  OG  SER C  39      -5.788 -14.720   0.651  1.00 88.57           O  
ATOM   1392  N   LEU C  40      -7.338 -12.261   2.710  1.00 84.94           N  
ATOM   1393  CA  LEU C  40      -6.915 -11.587   3.933  1.00 84.94           C  
ATOM   1394  C   LEU C  40      -5.694 -12.272   4.537  1.00 84.94           C  
ATOM   1395  CB  LEU C  40      -8.057 -11.560   4.952  1.00 84.94           C  
ATOM   1396  O   LEU C  40      -4.970 -11.670   5.333  1.00 84.94           O  
ATOM   1397  CG  LEU C  40      -9.299 -10.759   4.558  1.00 84.94           C  
ATOM   1398  CD1 LEU C  40     -10.358 -10.851   5.652  1.00 84.94           C  
ATOM   1399  CD2 LEU C  40      -8.933  -9.305   4.281  1.00 84.94           C  
ATOM   1400  N   GLN C  41      -5.511 -13.520   4.155  1.00 84.95           N  
ATOM   1401  CA  GLN C  41      -4.391 -14.304   4.664  1.00 84.95           C  
ATOM   1402  C   GLN C  41      -3.998 -15.404   3.682  1.00 84.95           C  
ATOM   1403  CB  GLN C  41      -4.736 -14.914   6.024  1.00 84.95           C  
ATOM   1404  O   GLN C  41      -4.687 -15.628   2.684  1.00 84.95           O  
ATOM   1405  CG  GLN C  41      -5.877 -15.922   5.974  1.00 84.95           C  
ATOM   1406  CD  GLN C  41      -6.314 -16.382   7.352  1.00 84.95           C  
ATOM   1407  NE2 GLN C  41      -6.550 -17.682   7.496  1.00 84.95           N  
ATOM   1408  OE1 GLN C  41      -6.438 -15.576   8.280  1.00 84.95           O  
ATOM   1409  N   GLY C  42      -2.803 -15.973   3.943  1.00 86.81           N  
ATOM   1410  CA  GLY C  42      -2.372 -17.115   3.151  1.00 86.81           C  
ATOM   1411  C   GLY C  42      -1.694 -16.718   1.854  1.00 86.81           C  
ATOM   1412  O   GLY C  42      -1.000 -15.701   1.795  1.00 86.81           O  
ATOM   1413  N   ASP C  43      -1.874 -17.569   0.797  1.00 94.05           N  
ATOM   1414  CA  ASP C  43      -1.121 -17.479  -0.450  1.00 94.05           C  
ATOM   1415  C   ASP C  43      -1.569 -16.276  -1.277  1.00 94.05           C  
ATOM   1416  CB  ASP C  43      -1.276 -18.765  -1.265  1.00 94.05           C  
ATOM   1417  O   ASP C  43      -0.802 -15.754  -2.089  1.00 94.05           O  
ATOM   1418  CG  ASP C  43      -0.524 -19.940  -0.668  1.00 94.05           C  
ATOM   1419  OD1 ASP C  43       0.369 -19.726   0.180  1.00 94.05           O  
ATOM   1420  OD2 ASP C  43      -0.824 -21.092  -1.050  1.00 94.05           O  
ATOM   1421  N   LYS C  44      -2.796 -15.798  -1.064  1.00 96.21           N  
ATOM   1422  CA  LYS C  44      -3.320 -14.715  -1.890  1.00 96.21           C  
ATOM   1423  C   LYS C  44      -3.318 -13.392  -1.128  1.00 96.21           C  
ATOM   1424  CB  LYS C  44      -4.735 -15.041  -2.370  1.00 96.21           C  
ATOM   1425  O   LYS C  44      -4.005 -12.445  -1.517  1.00 96.21           O  
ATOM   1426  CG  LYS C  44      -4.815 -16.258  -3.280  1.00 96.21           C  
ATOM   1427  CD  LYS C  44      -3.927 -16.097  -4.507  1.00 96.21           C  
ATOM   1428  CE  LYS C  44      -3.976 -17.330  -5.399  1.00 96.21           C  
ATOM   1429  NZ  LYS C  44      -2.980 -17.250  -6.509  1.00 96.21           N  
ATOM   1430  N   VAL C  45      -2.537 -13.400  -0.035  1.00 94.92           N  
ATOM   1431  CA  VAL C  45      -2.420 -12.163   0.730  1.00 94.92           C  
ATOM   1432  C   VAL C  45      -1.620 -11.135  -0.066  1.00 94.92           C  
ATOM   1433  CB  VAL C  45      -1.757 -12.406   2.105  1.00 94.92           C  
ATOM   1434  O   VAL C  45      -0.589 -11.465  -0.659  1.00 94.92           O  
ATOM   1435  CG1 VAL C  45      -0.287 -12.788   1.935  1.00 94.92           C  
ATOM   1436  CG2 VAL C  45      -1.892 -11.168   2.988  1.00 94.92           C  
ATOM   1437  N   PRO C  46      -2.105  -9.914  -0.219  1.00 96.35           N  
ATOM   1438  CA  PRO C  46      -1.422  -8.867  -0.982  1.00 96.35           C  
ATOM   1439  C   PRO C  46      -0.200  -8.309  -0.254  1.00 96.35           C  
ATOM   1440  CB  PRO C  46      -2.498  -7.791  -1.146  1.00 96.35           C  
ATOM   1441  O   PRO C  46      -0.306  -7.881   0.898  1.00 96.35           O  
ATOM   1442  CG  PRO C  46      -3.376  -7.943   0.054  1.00 96.35           C  
ATOM   1443  CD  PRO C  46      -3.436  -9.398   0.420  1.00 96.35           C  
ATOM   1444  N   ARG C  47       0.940  -8.237  -0.951  1.00 97.70           N  
ATOM   1445  CA  ARG C  47       2.184  -7.725  -0.384  1.00 97.70           C  
ATOM   1446  C   ARG C  47       2.758  -6.606  -1.246  1.00 97.70           C  
ATOM   1447  CB  ARG C  47       3.210  -8.850  -0.234  1.00 97.70           C  
ATOM   1448  O   ARG C  47       2.539  -6.574  -2.459  1.00 97.70           O  
ATOM   1449  CG  ARG C  47       2.827  -9.900   0.796  1.00 97.70           C  
ATOM   1450  CD  ARG C  47       3.869 -11.005   0.890  1.00 97.70           C  
ATOM   1451  NE  ARG C  47       3.515 -11.996   1.903  1.00 97.70           N  
ATOM   1452  NH1 ARG C  47       4.394 -10.802   3.675  1.00 97.70           N  
ATOM   1453  NH2 ARG C  47       3.407 -12.839   4.036  1.00 97.70           N  
ATOM   1454  CZ  ARG C  47       3.773 -11.876   3.202  1.00 97.70           C  
ATOM   1455  N   LEU C  48       3.524  -5.759  -0.562  1.00 97.69           N  
ATOM   1456  CA  LEU C  48       4.018  -4.538  -1.190  1.00 97.69           C  
ATOM   1457  C   LEU C  48       5.430  -4.738  -1.730  1.00 97.69           C  
ATOM   1458  CB  LEU C  48       4.000  -3.377  -0.192  1.00 97.69           C  
ATOM   1459  O   LEU C  48       6.288  -5.298  -1.044  1.00 97.69           O  
ATOM   1460  CG  LEU C  48       2.621  -2.872   0.236  1.00 97.69           C  
ATOM   1461  CD1 LEU C  48       2.729  -2.064   1.525  1.00 97.69           C  
ATOM   1462  CD2 LEU C  48       1.988  -2.038  -0.873  1.00 97.69           C  
ATOM   1463  N   LEU C  49       5.579  -4.295  -2.986  1.00 97.31           N  
ATOM   1464  CA  LEU C  49       6.918  -4.104  -3.532  1.00 97.31           C  
ATOM   1465  C   LEU C  49       7.407  -2.680  -3.288  1.00 97.31           C  
ATOM   1466  CB  LEU C  49       6.935  -4.412  -5.032  1.00 97.31           C  
ATOM   1467  O   LEU C  49       6.604  -1.779  -3.035  1.00 97.31           O  
ATOM   1468  CG  LEU C  49       6.587  -5.847  -5.433  1.00 97.31           C  
ATOM   1469  CD1 LEU C  49       6.368  -5.937  -6.939  1.00 97.31           C  
ATOM   1470  CD2 LEU C  49       7.685  -6.807  -4.989  1.00 97.31           C  
ATOM   1471  N   LEU C  50       8.675  -2.489  -3.350  1.00 95.87           N  
ATOM   1472  CA  LEU C  50       9.255  -1.175  -3.097  1.00 95.87           C  
ATOM   1473  C   LEU C  50       8.689  -0.136  -4.059  1.00 95.87           C  
ATOM   1474  CB  LEU C  50      10.780  -1.228  -3.224  1.00 95.87           C  
ATOM   1475  O   LEU C  50       8.535   1.033  -3.698  1.00 95.87           O  
ATOM   1476  CG  LEU C  50      11.538   0.040  -2.828  1.00 95.87           C  
ATOM   1477  CD1 LEU C  50      11.462   0.253  -1.320  1.00 95.87           C  
ATOM   1478  CD2 LEU C  50      12.989  -0.038  -3.290  1.00 95.87           C  
ATOM   1479  N   CYS C  51       8.275  -0.532  -5.202  1.00 93.93           N  
ATOM   1480  CA  CYS C  51       7.788   0.375  -6.236  1.00 93.93           C  
ATOM   1481  C   CYS C  51       6.343   0.781  -5.969  1.00 93.93           C  
ATOM   1482  CB  CYS C  51       7.898  -0.275  -7.615  1.00 93.93           C  
ATOM   1483  O   CYS C  51       5.810   1.669  -6.636  1.00 93.93           O  
ATOM   1484  SG  CYS C  51       6.725  -1.622  -7.881  1.00 93.93           S  
ATOM   1485  N   GLY C  52       5.767   0.090  -4.994  1.00 95.83           N  
ATOM   1486  CA  GLY C  52       4.411   0.465  -4.626  1.00 95.83           C  
ATOM   1487  C   GLY C  52       3.358  -0.469  -5.191  1.00 95.83           C  
ATOM   1488  O   GLY C  52       2.208  -0.460  -4.747  1.00 95.83           O  
ATOM   1489  N   HIS C  53       3.688  -1.345  -6.092  1.00 95.74           N  
ATOM   1490  CA  HIS C  53       2.739  -2.320  -6.617  1.00 95.74           C  
ATOM   1491  C   HIS C  53       2.492  -3.443  -5.616  1.00 95.74           C  
ATOM   1492  CB  HIS C  53       3.243  -2.899  -7.941  1.00 95.74           C  
ATOM   1493  O   HIS C  53       3.372  -3.774  -4.819  1.00 95.74           O  
ATOM   1494  CG  HIS C  53       3.161  -1.939  -9.085  1.00 95.74           C  
ATOM   1495  CD2 HIS C  53       2.094  -1.381  -9.704  1.00 95.74           C  
ATOM   1496  ND1 HIS C  53       4.279  -1.449  -9.726  1.00 95.74           N  
ATOM   1497  CE1 HIS C  53       3.901  -0.629 -10.692  1.00 95.74           C  
ATOM   1498  NE2 HIS C  53       2.580  -0.570 -10.699  1.00 95.74           N  
ATOM   1499  N   THR C  54       1.295  -3.943  -5.716  1.00 97.40           N  
ATOM   1500  CA  THR C  54       0.851  -5.015  -4.832  1.00 97.40           C  
ATOM   1501  C   THR C  54       0.697  -6.323  -5.603  1.00 97.40           C  
ATOM   1502  CB  THR C  54      -0.482  -4.659  -4.149  1.00 97.40           C  
ATOM   1503  O   THR C  54       0.078  -6.352  -6.669  1.00 97.40           O  
ATOM   1504  CG2 THR C  54      -0.950  -5.787  -3.234  1.00 97.40           C  
ATOM   1505  OG1 THR C  54      -0.311  -3.468  -3.370  1.00 97.40           O  
ATOM   1506  N   VAL C  55       1.341  -7.357  -5.079  1.00 98.37           N  
ATOM   1507  CA  VAL C  55       1.305  -8.698  -5.655  1.00 98.37           C  
ATOM   1508  C   VAL C  55       1.016  -9.723  -4.560  1.00 98.37           C  
ATOM   1509  CB  VAL C  55       2.628  -9.043  -6.373  1.00 98.37           C  
ATOM   1510  O   VAL C  55       1.411  -9.536  -3.407  1.00 98.37           O  
ATOM   1511  CG1 VAL C  55       2.548 -10.426  -7.017  1.00 98.37           C  
ATOM   1512  CG2 VAL C  55       2.959  -7.981  -7.420  1.00 98.37           C  
ATOM   1513  N   CYS C  56       0.224 -10.735  -4.856  1.00 98.04           N  
ATOM   1514  CA  CYS C  56      -0.073 -11.726  -3.828  1.00 98.04           C  
ATOM   1515  C   CYS C  56       1.183 -12.490  -3.428  1.00 98.04           C  
ATOM   1516  CB  CYS C  56      -1.141 -12.703  -4.319  1.00 98.04           C  
ATOM   1517  O   CYS C  56       2.148 -12.551  -4.192  1.00 98.04           O  
ATOM   1518  SG  CYS C  56      -0.548 -13.859  -5.574  1.00 98.04           S  
ATOM   1519  N   HIS C  57       1.156 -13.030  -2.265  1.00 97.19           N  
ATOM   1520  CA  HIS C  57       2.278 -13.766  -1.693  1.00 97.19           C  
ATOM   1521  C   HIS C  57       2.732 -14.887  -2.622  1.00 97.19           C  
ATOM   1522  CB  HIS C  57       1.903 -14.338  -0.325  1.00 97.19           C  
ATOM   1523  O   HIS C  57       3.927 -15.029  -2.893  1.00 97.19           O  
ATOM   1524  CG  HIS C  57       3.034 -15.031   0.366  1.00 97.19           C  
ATOM   1525  CD2 HIS C  57       3.426 -16.326   0.350  1.00 97.19           C  
ATOM   1526  ND1 HIS C  57       3.913 -14.372   1.198  1.00 97.19           N  
ATOM   1527  CE1 HIS C  57       4.800 -15.235   1.664  1.00 97.19           C  
ATOM   1528  NE2 HIS C  57       4.526 -16.428   1.165  1.00 97.19           N  
ATOM   1529  N   ASP C  58       1.813 -15.631  -3.133  1.00 98.48           N  
ATOM   1530  CA  ASP C  58       2.111 -16.784  -3.978  1.00 98.48           C  
ATOM   1531  C   ASP C  58       2.839 -16.358  -5.251  1.00 98.48           C  
ATOM   1532  CB  ASP C  58       0.827 -17.536  -4.332  1.00 98.48           C  
ATOM   1533  O   ASP C  58       3.865 -16.938  -5.609  1.00 98.48           O  
ATOM   1534  CG  ASP C  58       1.088 -18.854  -5.040  1.00 98.48           C  
ATOM   1535  OD1 ASP C  58       1.974 -19.618  -4.599  1.00 98.48           O  
ATOM   1536  OD2 ASP C  58       0.404 -19.130  -6.049  1.00 98.48           O  
ATOM   1537  N   CYS C  59       2.357 -15.354  -5.970  1.00 98.76           N  
ATOM   1538  CA  CYS C  59       2.996 -14.871  -7.189  1.00 98.76           C  
ATOM   1539  C   CYS C  59       4.396 -14.342  -6.898  1.00 98.76           C  
ATOM   1540  CB  CYS C  59       2.152 -13.775  -7.839  1.00 98.76           C  
ATOM   1541  O   CYS C  59       5.315 -14.534  -7.697  1.00 98.76           O  
ATOM   1542  SG  CYS C  59       0.679 -14.394  -8.680  1.00 98.76           S  
ATOM   1543  N   LEU C  60       4.632 -13.692  -5.788  1.00 98.66           N  
ATOM   1544  CA  LEU C  60       5.944 -13.171  -5.424  1.00 98.66           C  
ATOM   1545  C   LEU C  60       6.950 -14.304  -5.247  1.00 98.66           C  
ATOM   1546  CB  LEU C  60       5.855 -12.347  -4.136  1.00 98.66           C  
ATOM   1547  O   LEU C  60       8.121 -14.161  -5.604  1.00 98.66           O  
ATOM   1548  CG  LEU C  60       5.209 -10.966  -4.258  1.00 98.66           C  
ATOM   1549  CD1 LEU C  60       4.918 -10.393  -2.875  1.00 98.66           C  
ATOM   1550  CD2 LEU C  60       6.105 -10.025  -5.056  1.00 98.66           C  
ATOM   1551  N   THR C  61       6.519 -15.397  -4.700  1.00 97.96           N  
ATOM   1552  CA  THR C  61       7.404 -16.530  -4.453  1.00 97.96           C  
ATOM   1553  C   THR C  61       7.826 -17.183  -5.766  1.00 97.96           C  
ATOM   1554  CB  THR C  61       6.729 -17.579  -3.549  1.00 97.96           C  
ATOM   1555  O   THR C  61       8.812 -17.921  -5.809  1.00 97.96           O  
ATOM   1556  CG2 THR C  61       6.370 -16.985  -2.191  1.00 97.96           C  
ATOM   1557  OG1 THR C  61       5.534 -18.050  -4.184  1.00 97.96           O  
ATOM   1558  N   ARG C  62       7.117 -16.906  -6.803  1.00 98.18           N  
ATOM   1559  CA  ARG C  62       7.371 -17.557  -8.084  1.00 98.18           C  
ATOM   1560  C   ARG C  62       8.208 -16.666  -8.995  1.00 98.18           C  
ATOM   1561  CB  ARG C  62       6.054 -17.921  -8.773  1.00 98.18           C  
ATOM   1562  O   ARG C  62       8.660 -17.104 -10.056  1.00 98.18           O  
ATOM   1563  CG  ARG C  62       5.262 -19.003  -8.056  1.00 98.18           C  
ATOM   1564  CD  ARG C  62       3.949 -19.305  -8.766  1.00 98.18           C  
ATOM   1565  NE  ARG C  62       3.024 -20.032  -7.902  1.00 98.18           N  
ATOM   1566  NH1 ARG C  62       3.791 -22.128  -8.497  1.00 98.18           N  
ATOM   1567  NH2 ARG C  62       2.089 -21.914  -6.976  1.00 98.18           N  
ATOM   1568  CZ  ARG C  62       2.970 -21.357  -7.794  1.00 98.18           C  
ATOM   1569  N   LEU C  63       8.428 -15.416  -8.624  1.00 98.11           N  
ATOM   1570  CA  LEU C  63       9.254 -14.518  -9.424  1.00 98.11           C  
ATOM   1571  C   LEU C  63      10.717 -14.944  -9.381  1.00 98.11           C  
ATOM   1572  CB  LEU C  63       9.115 -13.077  -8.927  1.00 98.11           C  
ATOM   1573  O   LEU C  63      11.205 -15.404  -8.346  1.00 98.11           O  
ATOM   1574  CG  LEU C  63       7.761 -12.405  -9.166  1.00 98.11           C  
ATOM   1575  CD1 LEU C  63       7.743 -11.014  -8.541  1.00 98.11           C  
ATOM   1576  CD2 LEU C  63       7.457 -12.330 -10.658  1.00 98.11           C  
ATOM   1577  N   PRO C  64      11.404 -14.782 -10.527  1.00 97.08           N  
ATOM   1578  CA  PRO C  64      12.833 -15.104 -10.533  1.00 97.08           C  
ATOM   1579  C   PRO C  64      13.642 -14.213  -9.593  1.00 97.08           C  
ATOM   1580  CB  PRO C  64      13.240 -14.873 -11.991  1.00 97.08           C  
ATOM   1581  O   PRO C  64      13.410 -13.003  -9.531  1.00 97.08           O  
ATOM   1582  CG  PRO C  64      12.168 -13.996 -12.552  1.00 97.08           C  
ATOM   1583  CD  PRO C  64      10.941 -14.136 -11.697  1.00 97.08           C  
ATOM   1584  N   LEU C  65      14.582 -14.854  -8.928  1.00 96.26           N  
ATOM   1585  CA  LEU C  65      15.480 -14.112  -8.051  1.00 96.26           C  
ATOM   1586  C   LEU C  65      16.708 -13.628  -8.815  1.00 96.26           C  
ATOM   1587  CB  LEU C  65      15.912 -14.982  -6.867  1.00 96.26           C  
ATOM   1588  O   LEU C  65      17.230 -14.339  -9.676  1.00 96.26           O  
ATOM   1589  CG  LEU C  65      14.828 -15.316  -5.841  1.00 96.26           C  
ATOM   1590  CD1 LEU C  65      15.385 -16.244  -4.765  1.00 96.26           C  
ATOM   1591  CD2 LEU C  65      14.270 -14.041  -5.217  1.00 96.26           C  
ATOM   1592  N   HIS C  66      17.031 -12.444  -8.624  1.00 96.17           N  
ATOM   1593  CA  HIS C  66      18.301 -11.857  -9.037  1.00 96.17           C  
ATOM   1594  C   HIS C  66      19.143 -11.458  -7.829  1.00 96.17           C  
ATOM   1595  CB  HIS C  66      18.064 -10.643  -9.936  1.00 96.17           C  
ATOM   1596  O   HIS C  66      19.082 -10.313  -7.376  1.00 96.17           O  
ATOM   1597  CG  HIS C  66      17.148 -10.917 -11.086  1.00 96.17           C  
ATOM   1598  CD2 HIS C  66      15.841 -10.617 -11.272  1.00 96.17           C  
ATOM   1599  ND1 HIS C  66      17.557 -11.583 -12.220  1.00 96.17           N  
ATOM   1600  CE1 HIS C  66      16.539 -11.680 -13.058  1.00 96.17           C  
ATOM   1601  NE2 HIS C  66      15.485 -11.102 -12.507  1.00 96.17           N  
ATOM   1602  N   GLY C  67      20.076 -12.456  -7.352  1.00 95.89           N  
ATOM   1603  CA  GLY C  67      20.657 -12.288  -6.029  1.00 95.89           C  
ATOM   1604  C   GLY C  67      19.636 -12.386  -4.912  1.00 95.89           C  
ATOM   1605  O   GLY C  67      18.935 -13.393  -4.792  1.00 95.89           O  
ATOM   1606  N   ARG C  68      19.552 -11.306  -4.116  1.00 96.66           N  
ATOM   1607  CA  ARG C  68      18.568 -11.250  -3.041  1.00 96.66           C  
ATOM   1608  C   ARG C  68      17.482 -10.222  -3.345  1.00 96.66           C  
ATOM   1609  CB  ARG C  68      19.244 -10.918  -1.709  1.00 96.66           C  
ATOM   1610  O   ARG C  68      17.070  -9.467  -2.462  1.00 96.66           O  
ATOM   1611  CG  ARG C  68      20.155 -12.019  -1.190  1.00 96.66           C  
ATOM   1612  CD  ARG C  68      20.588 -11.762   0.247  1.00 96.66           C  
ATOM   1613  NE  ARG C  68      21.514 -10.638   0.338  1.00 96.66           N  
ATOM   1614  NH1 ARG C  68      21.468 -10.519   2.645  1.00 96.66           N  
ATOM   1615  NH2 ARG C  68      22.758  -9.054   1.443  1.00 96.66           N  
ATOM   1616  CZ  ARG C  68      21.911 -10.073   1.475  1.00 96.66           C  
ATOM   1617  N   ALA C  69      17.189 -10.230  -4.617  1.00 98.35           N  
ATOM   1618  CA  ALA C  69      16.213  -9.225  -5.030  1.00 98.35           C  
ATOM   1619  C   ALA C  69      15.245  -9.793  -6.064  1.00 98.35           C  
ATOM   1620  CB  ALA C  69      16.922  -7.994  -5.590  1.00 98.35           C  
ATOM   1621  O   ALA C  69      15.544 -10.795  -6.719  1.00 98.35           O  
ATOM   1622  N   ILE C  70      14.060  -9.206  -6.153  1.00 98.30           N  
ATOM   1623  CA  ILE C  70      13.087  -9.510  -7.197  1.00 98.30           C  
ATOM   1624  C   ILE C  70      12.778  -8.247  -7.997  1.00 98.30           C  
ATOM   1625  CB  ILE C  70      11.788 -10.101  -6.605  1.00 98.30           C  
ATOM   1626  O   ILE C  70      12.941  -7.131  -7.496  1.00 98.30           O  
ATOM   1627  CG1 ILE C  70      11.182  -9.136  -5.579  1.00 98.30           C  
ATOM   1628  CG2 ILE C  70      12.056 -11.471  -5.976  1.00 98.30           C  
ATOM   1629  CD1 ILE C  70       9.831  -9.581  -5.034  1.00 98.30           C  
ATOM   1630  N   ARG C  71      12.355  -8.484  -9.245  1.00 98.01           N  
ATOM   1631  CA  ARG C  71      11.917  -7.386 -10.101  1.00 98.01           C  
ATOM   1632  C   ARG C  71      10.396  -7.352 -10.213  1.00 98.01           C  
ATOM   1633  CB  ARG C  71      12.542  -7.505 -11.492  1.00 98.01           C  
ATOM   1634  O   ARG C  71       9.761  -8.388 -10.421  1.00 98.01           O  
ATOM   1635  CG  ARG C  71      14.048  -7.293 -11.510  1.00 98.01           C  
ATOM   1636  CD  ARG C  71      14.610  -7.365 -12.923  1.00 98.01           C  
ATOM   1637  NE  ARG C  71      16.069  -7.309 -12.926  1.00 98.01           N  
ATOM   1638  NH1 ARG C  71      16.187  -5.007 -13.073  1.00 98.01           N  
ATOM   1639  NH2 ARG C  71      18.108  -6.254 -12.992  1.00 98.01           N  
ATOM   1640  CZ  ARG C  71      16.785  -6.190 -12.997  1.00 98.01           C  
ATOM   1641  N   CYS C  72       9.856  -6.168 -10.044  1.00 95.79           N  
ATOM   1642  CA  CYS C  72       8.414  -5.991 -10.177  1.00 95.79           C  
ATOM   1643  C   CYS C  72       7.938  -6.418 -11.561  1.00 95.79           C  
ATOM   1644  CB  CYS C  72       8.027  -4.535  -9.922  1.00 95.79           C  
ATOM   1645  O   CYS C  72       8.525  -6.029 -12.572  1.00 95.79           O  
ATOM   1646  SG  CYS C  72       6.291  -4.173 -10.266  1.00 95.79           S  
ATOM   1647  N   PRO C  73       6.876  -7.182 -11.670  1.00 95.64           N  
ATOM   1648  CA  PRO C  73       6.370  -7.653 -12.962  1.00 95.64           C  
ATOM   1649  C   PRO C  73       5.709  -6.544 -13.777  1.00 95.64           C  
ATOM   1650  CB  PRO C  73       5.349  -8.725 -12.570  1.00 95.64           C  
ATOM   1651  O   PRO C  73       5.442  -6.723 -14.967  1.00 95.64           O  
ATOM   1652  CG  PRO C  73       4.885  -8.330 -11.205  1.00 95.64           C  
ATOM   1653  CD  PRO C  73       6.034  -7.695 -10.476  1.00 95.64           C  
ATOM   1654  N   PHE C  74       5.514  -5.381 -13.230  1.00 90.52           N  
ATOM   1655  CA  PHE C  74       4.759  -4.340 -13.918  1.00 90.52           C  
ATOM   1656  C   PHE C  74       5.682  -3.219 -14.380  1.00 90.52           C  
ATOM   1657  CB  PHE C  74       3.664  -3.777 -13.006  1.00 90.52           C  
ATOM   1658  O   PHE C  74       5.448  -2.606 -15.424  1.00 90.52           O  
ATOM   1659  CG  PHE C  74       2.758  -4.829 -12.426  1.00 90.52           C  
ATOM   1660  CD1 PHE C  74       1.909  -5.564 -13.244  1.00 90.52           C  
ATOM   1661  CD2 PHE C  74       2.754  -5.082 -11.060  1.00 90.52           C  
ATOM   1662  CE1 PHE C  74       1.069  -6.538 -12.709  1.00 90.52           C  
ATOM   1663  CE2 PHE C  74       1.918  -6.053 -10.518  1.00 90.52           C  
ATOM   1664  CZ  PHE C  74       1.075  -6.780 -11.344  1.00 90.52           C  
ATOM   1665  N   ASP C  75       6.812  -2.971 -13.549  1.00 91.07           N  
ATOM   1666  CA  ASP C  75       7.640  -1.827 -13.919  1.00 91.07           C  
ATOM   1667  C   ASP C  75       9.124  -2.186 -13.876  1.00 91.07           C  
ATOM   1668  CB  ASP C  75       7.359  -0.640 -12.995  1.00 91.07           C  
ATOM   1669  O   ASP C  75       9.981  -1.333 -14.117  1.00 91.07           O  
ATOM   1670  CG  ASP C  75       7.677  -0.933 -11.540  1.00 91.07           C  
ATOM   1671  OD1 ASP C  75       8.302  -1.976 -11.250  1.00 91.07           O  
ATOM   1672  OD2 ASP C  75       7.296  -0.115 -10.674  1.00 91.07           O  
ATOM   1673  N   ARG C  76       9.425  -3.385 -13.387  1.00 93.89           N  
ATOM   1674  CA  ARG C  76      10.762  -3.968 -13.406  1.00 93.89           C  
ATOM   1675  C   ARG C  76      11.645  -3.349 -12.327  1.00 93.89           C  
ATOM   1676  CB  ARG C  76      11.409  -3.786 -14.780  1.00 93.89           C  
ATOM   1677  O   ARG C  76      12.823  -3.691 -12.209  1.00 93.89           O  
ATOM   1678  CG  ARG C  76      10.707  -4.542 -15.897  1.00 93.89           C  
ATOM   1679  CD  ARG C  76      11.456  -4.423 -17.217  1.00 93.89           C  
ATOM   1680  NE  ARG C  76      11.423  -3.057 -17.734  1.00 93.89           N  
ATOM   1681  NH1 ARG C  76       9.559  -3.384 -19.059  1.00 93.89           N  
ATOM   1682  NH2 ARG C  76      10.586  -1.335 -19.001  1.00 93.89           N  
ATOM   1683  CZ  ARG C  76      10.523  -2.595 -18.597  1.00 93.89           C  
ATOM   1684  N   GLN C  77      11.135  -2.438 -11.504  1.00 94.05           N  
ATOM   1685  CA  GLN C  77      11.911  -1.907 -10.388  1.00 94.05           C  
ATOM   1686  C   GLN C  77      12.282  -3.010  -9.401  1.00 94.05           C  
ATOM   1687  CB  GLN C  77      11.133  -0.802  -9.671  1.00 94.05           C  
ATOM   1688  O   GLN C  77      11.492  -3.924  -9.157  1.00 94.05           O  
ATOM   1689  CG  GLN C  77      11.039   0.496 -10.463  1.00 94.05           C  
ATOM   1690  CD  GLN C  77      10.363   1.610  -9.685  1.00 94.05           C  
ATOM   1691  NE2 GLN C  77       9.862   2.612 -10.399  1.00 94.05           N  
ATOM   1692  OE1 GLN C  77      10.291   1.569  -8.453  1.00 94.05           O  
ATOM   1693  N   VAL C  78      13.410  -2.843  -8.787  1.00 97.30           N  
ATOM   1694  CA  VAL C  78      13.997  -3.884  -7.950  1.00 97.30           C  
ATOM   1695  C   VAL C  78      13.546  -3.700  -6.503  1.00 97.30           C  
ATOM   1696  CB  VAL C  78      15.540  -3.874  -8.032  1.00 97.30           C  
ATOM   1697  O   VAL C  78      13.477  -2.573  -6.006  1.00 97.30           O  
ATOM   1698  CG1 VAL C  78      16.140  -4.866  -7.037  1.00 97.30           C  
ATOM   1699  CG2 VAL C  78      16.001  -4.194  -9.453  1.00 97.30           C  
ATOM   1700  N   THR C  79      13.132  -4.770  -5.885  1.00 98.01           N  
ATOM   1701  CA  THR C  79      12.881  -4.850  -4.451  1.00 98.01           C  
ATOM   1702  C   THR C  79      13.836  -5.839  -3.789  1.00 98.01           C  
ATOM   1703  CB  THR C  79      11.426  -5.264  -4.161  1.00 98.01           C  
ATOM   1704  O   THR C  79      13.804  -7.035  -4.086  1.00 98.01           O  
ATOM   1705  CG2 THR C  79      11.155  -5.304  -2.660  1.00 98.01           C  
ATOM   1706  OG1 THR C  79      10.536  -4.321  -4.771  1.00 98.01           O  
ATOM   1707  N   ASP C  80      14.639  -5.378  -2.927  1.00 97.63           N  
ATOM   1708  CA  ASP C  80      15.566  -6.240  -2.200  1.00 97.63           C  
ATOM   1709  C   ASP C  80      14.831  -7.087  -1.163  1.00 97.63           C  
ATOM   1710  CB  ASP C  80      16.655  -5.406  -1.522  1.00 97.63           C  
ATOM   1711  O   ASP C  80      13.913  -6.603  -0.497  1.00 97.63           O  
ATOM   1712  CG  ASP C  80      17.621  -4.776  -2.510  1.00 97.63           C  
ATOM   1713  OD1 ASP C  80      17.921  -5.398  -3.551  1.00 97.63           O  
ATOM   1714  OD2 ASP C  80      18.089  -3.648  -2.243  1.00 97.63           O  
ATOM   1715  N   LEU C  81      15.280  -8.330  -1.109  1.00 96.10           N  
ATOM   1716  CA  LEU C  81      14.709  -9.237  -0.119  1.00 96.10           C  
ATOM   1717  C   LEU C  81      15.684  -9.469   1.031  1.00 96.10           C  
ATOM   1718  CB  LEU C  81      14.339 -10.573  -0.767  1.00 96.10           C  
ATOM   1719  O   LEU C  81      16.890  -9.601   0.811  1.00 96.10           O  
ATOM   1720  CG  LEU C  81      13.336 -10.513  -1.921  1.00 96.10           C  
ATOM   1721  CD1 LEU C  81      13.133 -11.901  -2.519  1.00 96.10           C  
ATOM   1722  CD2 LEU C  81      12.010  -9.930  -1.447  1.00 96.10           C  
ATOM   1723  N   GLY C  82      15.263  -9.204   2.262  1.00 91.78           N  
ATOM   1724  CA  GLY C  82      16.079  -9.557   3.413  1.00 91.78           C  
ATOM   1725  C   GLY C  82      16.184 -11.055   3.632  1.00 91.78           C  
ATOM   1726  O   GLY C  82      15.926 -11.841   2.719  1.00 91.78           O  
ATOM   1727  N   ASP C  83      16.514 -11.447   4.811  1.00 90.00           N  
ATOM   1728  CA  ASP C  83      16.748 -12.840   5.179  1.00 90.00           C  
ATOM   1729  C   ASP C  83      15.451 -13.644   5.142  1.00 90.00           C  
ATOM   1730  CB  ASP C  83      17.384 -12.929   6.568  1.00 90.00           C  
ATOM   1731  O   ASP C  83      15.467 -14.847   4.874  1.00 90.00           O  
ATOM   1732  CG  ASP C  83      18.826 -12.453   6.592  1.00 90.00           C  
ATOM   1733  OD1 ASP C  83      19.474 -12.418   5.524  1.00 90.00           O  
ATOM   1734  OD2 ASP C  83      19.319 -12.113   7.689  1.00 90.00           O  
ATOM   1735  N   SER C  84      14.383 -12.976   5.349  1.00 89.55           N  
ATOM   1736  CA  SER C  84      13.093 -13.658   5.400  1.00 89.55           C  
ATOM   1737  C   SER C  84      12.507 -13.836   4.003  1.00 89.55           C  
ATOM   1738  CB  SER C  84      12.111 -12.883   6.279  1.00 89.55           C  
ATOM   1739  O   SER C  84      11.423 -14.401   3.847  1.00 89.55           O  
ATOM   1740  OG  SER C  84      12.587 -12.798   7.611  1.00 89.55           O  
ATOM   1741  N   GLY C  85      13.233 -13.366   2.988  1.00 92.59           N  
ATOM   1742  CA  GLY C  85      12.713 -13.486   1.635  1.00 92.59           C  
ATOM   1743  C   GLY C  85      11.361 -12.822   1.455  1.00 92.59           C  
ATOM   1744  O   GLY C  85      11.129 -11.725   1.967  1.00 92.59           O  
ATOM   1745  N   VAL C  86      10.453 -13.390   0.712  1.00 93.90           N  
ATOM   1746  CA  VAL C  86       9.136 -12.854   0.383  1.00 93.90           C  
ATOM   1747  C   VAL C  86       8.320 -12.668   1.660  1.00 93.90           C  
ATOM   1748  CB  VAL C  86       8.381 -13.770  -0.605  1.00 93.90           C  
ATOM   1749  O   VAL C  86       7.513 -11.741   1.759  1.00 93.90           O  
ATOM   1750  CG1 VAL C  86       6.933 -13.311  -0.768  1.00 93.90           C  
ATOM   1751  CG2 VAL C  86       9.092 -13.798  -1.957  1.00 93.90           C  
ATOM   1752  N   TRP C  87       8.560 -13.501   2.652  1.00 89.78           N  
ATOM   1753  CA  TRP C  87       7.848 -13.397   3.921  1.00 89.78           C  
ATOM   1754  C   TRP C  87       8.176 -12.083   4.624  1.00 89.78           C  
ATOM   1755  CB  TRP C  87       8.194 -14.578   4.832  1.00 89.78           C  
ATOM   1756  O   TRP C  87       7.427 -11.633   5.494  1.00 89.78           O  
ATOM   1757  CG  TRP C  87       7.499 -15.854   4.465  1.00 89.78           C  
ATOM   1758  CD1 TRP C  87       8.012 -16.893   3.739  1.00 89.78           C  
ATOM   1759  CD2 TRP C  87       6.159 -16.225   4.804  1.00 89.78           C  
ATOM   1760  CE2 TRP C  87       5.926 -17.503   4.250  1.00 89.78           C  
ATOM   1761  CE3 TRP C  87       5.132 -15.599   5.523  1.00 89.78           C  
ATOM   1762  NE1 TRP C  87       7.071 -17.888   3.606  1.00 89.78           N  
ATOM   1763  CH2 TRP C  87       3.718 -17.534   5.102  1.00 89.78           C  
ATOM   1764  CZ2 TRP C  87       4.706 -18.168   4.394  1.00 89.78           C  
ATOM   1765  CZ3 TRP C  87       3.918 -16.263   5.665  1.00 89.78           C  
ATOM   1766  N   GLY C  88       9.296 -11.484   4.237  1.00 89.71           N  
ATOM   1767  CA  GLY C  88       9.718 -10.229   4.838  1.00 89.71           C  
ATOM   1768  C   GLY C  88       9.087  -9.013   4.188  1.00 89.71           C  
ATOM   1769  O   GLY C  88       9.155  -7.907   4.729  1.00 89.71           O  
ATOM   1770  N   LEU C  89       8.387  -9.246   3.104  1.00 93.23           N  
ATOM   1771  CA  LEU C  89       7.687  -8.142   2.456  1.00 93.23           C  
ATOM   1772  C   LEU C  89       6.422  -7.775   3.223  1.00 93.23           C  
ATOM   1773  CB  LEU C  89       7.335  -8.505   1.011  1.00 93.23           C  
ATOM   1774  O   LEU C  89       5.705  -8.655   3.705  1.00 93.23           O  
ATOM   1775  CG  LEU C  89       8.512  -8.757   0.068  1.00 93.23           C  
ATOM   1776  CD1 LEU C  89       8.009  -9.185  -1.306  1.00 93.23           C  
ATOM   1777  CD2 LEU C  89       9.386  -7.512  -0.041  1.00 93.23           C  
ATOM   1778  N   LYS C  90       6.109  -6.458   3.349  1.00 94.81           N  
ATOM   1779  CA  LYS C  90       4.964  -5.993   4.127  1.00 94.81           C  
ATOM   1780  C   LYS C  90       3.653  -6.275   3.399  1.00 94.81           C  
ATOM   1781  CB  LYS C  90       5.088  -4.498   4.423  1.00 94.81           C  
ATOM   1782  O   LYS C  90       3.577  -6.149   2.175  1.00 94.81           O  
ATOM   1783  CG  LYS C  90       6.396  -4.106   5.094  1.00 94.81           C  
ATOM   1784  CD  LYS C  90       6.594  -4.847   6.409  1.00 94.81           C  
ATOM   1785  CE  LYS C  90       8.004  -4.658   6.952  1.00 94.81           C  
ATOM   1786  NZ  LYS C  90       8.256  -5.512   8.151  1.00 94.81           N  
ATOM   1787  N   LYS C  91       2.740  -6.678   4.168  1.00 94.63           N  
ATOM   1788  CA  LYS C  91       1.388  -6.751   3.620  1.00 94.63           C  
ATOM   1789  C   LYS C  91       0.856  -5.361   3.284  1.00 94.63           C  
ATOM   1790  CB  LYS C  91       0.447  -7.450   4.603  1.00 94.63           C  
ATOM   1791  O   LYS C  91       1.326  -4.362   3.830  1.00 94.63           O  
ATOM   1792  CG  LYS C  91       0.794  -8.908   4.862  1.00 94.63           C  
ATOM   1793  CD  LYS C  91      -0.133  -9.528   5.900  1.00 94.63           C  
ATOM   1794  CE  LYS C  91       0.248 -10.971   6.200  1.00 94.63           C  
ATOM   1795  NZ  LYS C  91      -0.600 -11.554   7.283  1.00 94.63           N  
ATOM   1796  N   ASN C  92       0.000  -5.287   2.267  1.00 95.32           N  
ATOM   1797  CA  ASN C  92      -0.741  -4.054   2.027  1.00 95.32           C  
ATOM   1798  C   ASN C  92      -1.867  -3.870   3.041  1.00 95.32           C  
ATOM   1799  CB  ASN C  92      -1.300  -4.032   0.603  1.00 95.32           C  
ATOM   1800  O   ASN C  92      -3.020  -4.201   2.760  1.00 95.32           O  
ATOM   1801  CG  ASN C  92      -1.753  -2.650   0.175  1.00 95.32           C  
ATOM   1802  ND2 ASN C  92      -1.677  -2.376  -1.123  1.00 95.32           N  
ATOM   1803  OD1 ASN C  92      -2.167  -1.834   1.003  1.00 95.32           O  
ATOM   1804  N   PHE C  93      -1.563  -3.325   4.257  1.00 93.61           N  
ATOM   1805  CA  PHE C  93      -2.433  -3.264   5.425  1.00 93.61           C  
ATOM   1806  C   PHE C  93      -3.722  -2.518   5.102  1.00 93.61           C  
ATOM   1807  CB  PHE C  93      -1.715  -2.586   6.597  1.00 93.61           C  
ATOM   1808  O   PHE C  93      -4.810  -2.950   5.491  1.00 93.61           O  
ATOM   1809  CG  PHE C  93      -0.495  -3.328   7.072  1.00 93.61           C  
ATOM   1810  CD1 PHE C  93      -0.581  -4.659   7.460  1.00 93.61           C  
ATOM   1811  CD2 PHE C  93       0.739  -2.694   7.130  1.00 93.61           C  
ATOM   1812  CE1 PHE C  93       0.546  -5.349   7.901  1.00 93.61           C  
ATOM   1813  CE2 PHE C  93       1.871  -3.376   7.569  1.00 93.61           C  
ATOM   1814  CZ  PHE C  93       1.771  -4.703   7.954  1.00 93.61           C  
ATOM   1815  N   ALA C  94      -3.540  -1.402   4.393  1.00 93.00           N  
ATOM   1816  CA  ALA C  94      -4.719  -0.600   4.074  1.00 93.00           C  
ATOM   1817  C   ALA C  94      -5.675  -1.369   3.168  1.00 93.00           C  
ATOM   1818  CB  ALA C  94      -4.306   0.714   3.415  1.00 93.00           C  
ATOM   1819  O   ALA C  94      -6.892  -1.332   3.365  1.00 93.00           O  
ATOM   1820  N   LEU C  95      -5.131  -2.009   2.115  1.00 92.29           N  
ATOM   1821  CA  LEU C  95      -5.952  -2.831   1.233  1.00 92.29           C  
ATOM   1822  C   LEU C  95      -6.658  -3.932   2.018  1.00 92.29           C  
ATOM   1823  CB  LEU C  95      -5.096  -3.448   0.124  1.00 92.29           C  
ATOM   1824  O   LEU C  95      -7.849  -4.180   1.813  1.00 92.29           O  
ATOM   1825  CG  LEU C  95      -5.828  -4.340  -0.880  1.00 92.29           C  
ATOM   1826  CD1 LEU C  95      -6.922  -3.551  -1.592  1.00 92.29           C  
ATOM   1827  CD2 LEU C  95      -4.846  -4.930  -1.887  1.00 92.29           C  
ATOM   1828  N   LEU C  96      -5.951  -4.600   2.891  1.00 90.61           N  
ATOM   1829  CA  LEU C  96      -6.516  -5.664   3.713  1.00 90.61           C  
ATOM   1830  C   LEU C  96      -7.649  -5.134   4.586  1.00 90.61           C  
ATOM   1831  CB  LEU C  96      -5.433  -6.297   4.590  1.00 90.61           C  
ATOM   1832  O   LEU C  96      -8.684  -5.788   4.733  1.00 90.61           O  
ATOM   1833  CG  LEU C  96      -4.406  -7.174   3.872  1.00 90.61           C  
ATOM   1834  CD1 LEU C  96      -3.324  -7.629   4.846  1.00 90.61           C  
ATOM   1835  CD2 LEU C  96      -5.087  -8.375   3.224  1.00 90.61           C  
ATOM   1836  N   GLU C  97      -7.412  -4.007   5.195  1.00 87.97           N  
ATOM   1837  CA  GLU C  97      -8.450  -3.391   6.017  1.00 87.97           C  
ATOM   1838  C   GLU C  97      -9.718  -3.139   5.207  1.00 87.97           C  
ATOM   1839  CB  GLU C  97      -7.946  -2.081   6.627  1.00 87.97           C  
ATOM   1840  O   GLU C  97     -10.824  -3.435   5.666  1.00 87.97           O  
ATOM   1841  CG  GLU C  97      -8.965  -1.384   7.517  1.00 87.97           C  
ATOM   1842  CD  GLU C  97      -8.427  -0.122   8.172  1.00 87.97           C  
ATOM   1843  OE1 GLU C  97      -9.208   0.598   8.835  1.00 87.97           O  
ATOM   1844  OE2 GLU C  97      -7.215   0.149   8.021  1.00 87.97           O  
ATOM   1845  N   LEU C  98      -9.538  -2.563   4.052  1.00 87.84           N  
ATOM   1846  CA  LEU C  98     -10.691  -2.265   3.210  1.00 87.84           C  
ATOM   1847  C   LEU C  98     -11.386  -3.547   2.765  1.00 87.84           C  
ATOM   1848  CB  LEU C  98     -10.264  -1.451   1.985  1.00 87.84           C  
ATOM   1849  O   LEU C  98     -12.616  -3.626   2.772  1.00 87.84           O  
ATOM   1850  CG  LEU C  98     -11.385  -0.991   1.052  1.00 87.84           C  
ATOM   1851  CD1 LEU C  98     -12.455  -0.241   1.838  1.00 87.84           C  
ATOM   1852  CD2 LEU C  98     -10.825  -0.118  -0.066  1.00 87.84           C  
ATOM   1853  N   LEU C  99     -10.690  -4.537   2.343  1.00 86.44           N  
ATOM   1854  CA  LEU C  99     -11.255  -5.823   1.947  1.00 86.44           C  
ATOM   1855  C   LEU C  99     -12.059  -6.437   3.088  1.00 86.44           C  
ATOM   1856  CB  LEU C  99     -10.146  -6.784   1.513  1.00 86.44           C  
ATOM   1857  O   LEU C  99     -13.128  -7.009   2.862  1.00 86.44           O  
ATOM   1858  CG  LEU C  99      -9.473  -6.483   0.173  1.00 86.44           C  
ATOM   1859  CD1 LEU C  99      -8.322  -7.452  -0.073  1.00 86.44           C  
ATOM   1860  CD2 LEU C  99     -10.488  -6.551  -0.963  1.00 86.44           C  
ATOM   1861  N   GLU C 100     -11.474  -6.400   4.253  1.00 82.70           N  
ATOM   1862  CA  GLU C 100     -12.170  -6.919   5.427  1.00 82.70           C  
ATOM   1863  C   GLU C 100     -13.499  -6.201   5.643  1.00 82.70           C  
ATOM   1864  CB  GLU C 100     -11.292  -6.787   6.674  1.00 82.70           C  
ATOM   1865  O   GLU C 100     -14.512  -6.836   5.942  1.00 82.70           O  
ATOM   1866  CG  GLU C 100     -11.857  -7.488   7.901  1.00 82.70           C  
ATOM   1867  CD  GLU C 100     -10.901  -7.492   9.083  1.00 82.70           C  
ATOM   1868  OE1 GLU C 100     -11.034  -8.368   9.968  1.00 82.70           O  
ATOM   1869  OE2 GLU C 100     -10.014  -6.611   9.126  1.00 82.70           O  
ATOM   1870  N   ARG C 101     -13.504  -4.910   5.551  1.00 79.52           N  
ATOM   1871  CA  ARG C 101     -14.710  -4.109   5.728  1.00 79.52           C  
ATOM   1872  C   ARG C 101     -15.757  -4.454   4.674  1.00 79.52           C  
ATOM   1873  CB  ARG C 101     -14.379  -2.616   5.668  1.00 79.52           C  
ATOM   1874  O   ARG C 101     -16.956  -4.458   4.960  1.00 79.52           O  
ATOM   1875  CG  ARG C 101     -13.615  -2.105   6.879  1.00 79.52           C  
ATOM   1876  CD  ARG C 101     -13.394  -0.600   6.814  1.00 79.52           C  
ATOM   1877  NE  ARG C 101     -12.567  -0.128   7.920  1.00 79.52           N  
ATOM   1878  NH1 ARG C 101     -12.754   2.109   7.377  1.00 79.52           N  
ATOM   1879  NH2 ARG C 101     -11.519   1.467   9.198  1.00 79.52           N  
ATOM   1880  CZ  ARG C 101     -12.282   1.148   8.162  1.00 79.52           C  
ATOM   1881  N   LEU C 102     -15.302  -4.630   3.448  1.00 79.15           N  
ATOM   1882  CA  LEU C 102     -16.208  -4.949   2.351  1.00 79.15           C  
ATOM   1883  C   LEU C 102     -16.837  -6.325   2.548  1.00 79.15           C  
ATOM   1884  CB  LEU C 102     -15.466  -4.901   1.012  1.00 79.15           C  
ATOM   1885  O   LEU C 102     -17.976  -6.556   2.137  1.00 79.15           O  
ATOM   1886  CG  LEU C 102     -15.023  -3.519   0.532  1.00 79.15           C  
ATOM   1887  CD1 LEU C 102     -14.190  -3.641  -0.740  1.00 79.15           C  
ATOM   1888  CD2 LEU C 102     -16.233  -2.620   0.299  1.00 79.15           C  
ATOM   1889  N   GLN C 103     -16.153  -7.261   3.034  1.00 71.34           N  
ATOM   1890  CA  GLN C 103     -16.632  -8.622   3.245  1.00 71.34           C  
ATOM   1891  C   GLN C 103     -17.579  -8.693   4.440  1.00 71.34           C  
ATOM   1892  CB  GLN C 103     -15.458  -9.580   3.448  1.00 71.34           C  
ATOM   1893  O   GLN C 103     -18.496  -9.517   4.464  1.00 71.34           O  
ATOM   1894  CG  GLN C 103     -14.611  -9.788   2.200  1.00 71.34           C  
ATOM   1895  CD  GLN C 103     -13.413 -10.686   2.446  1.00 71.34           C  
ATOM   1896  NE2 GLN C 103     -12.595 -10.879   1.417  1.00 71.34           N  
ATOM   1897  OE1 GLN C 103     -13.224 -11.202   3.552  1.00 71.34           O  
ATOM   1898  N   ASN C 104     -17.269  -8.063   5.519  1.00 64.00           N  
ATOM   1899  CA  ASN C 104     -18.003  -8.218   6.771  1.00 64.00           C  
ATOM   1900  C   ASN C 104     -19.090  -7.157   6.919  1.00 64.00           C  
ATOM   1901  CB  ASN C 104     -17.046  -8.168   7.964  1.00 64.00           C  
ATOM   1902  O   ASN C 104     -19.922  -7.237   7.824  1.00 64.00           O  
ATOM   1903  CG  ASN C 104     -16.122  -9.368   8.022  1.00 64.00           C  
ATOM   1904  ND2 ASN C 104     -14.964  -9.195   8.649  1.00 64.00           N  
ATOM   1905  OD1 ASN C 104     -16.445 -10.441   7.507  1.00 64.00           O  
ATOM   1906  N   GLY C 105     -19.685  -6.445   5.693  1.00 48.64           N  
ATOM   1907  CA  GLY C 105     -20.635  -5.370   5.932  1.00 48.64           C  
ATOM   1908  C   GLY C 105     -20.266  -4.500   7.118  1.00 48.64           C  
ATOM   1909  O   GLY C 105     -19.208  -4.683   7.724  1.00 48.64           O  
ATOM   1910  N   PRO C 106     -20.967  -3.233   7.336  1.00 39.45           N  
ATOM   1911  CA  PRO C 106     -20.625  -2.408   8.496  1.00 39.45           C  
ATOM   1912  C   PRO C 106     -20.439  -3.229   9.770  1.00 39.45           C  
ATOM   1913  CB  PRO C 106     -21.825  -1.465   8.624  1.00 39.45           C  
ATOM   1914  O   PRO C 106     -20.268  -2.664  10.854  1.00 39.45           O  
ATOM   1915  CG  PRO C 106     -22.840  -2.008   7.671  1.00 39.45           C  
ATOM   1916  CD  PRO C 106     -22.218  -3.140   6.904  1.00 39.45           C  
ATOM   1917  N   ILE C 107     -20.604  -4.480   9.669  1.00 33.94           N  
ATOM   1918  CA  ILE C 107     -20.584  -5.134  10.972  1.00 33.94           C  
ATOM   1919  C   ILE C 107     -19.219  -4.938  11.627  1.00 33.94           C  
ATOM   1920  CB  ILE C 107     -20.910  -6.640  10.854  1.00 33.94           C  
ATOM   1921  O   ILE C 107     -18.184  -5.212  11.015  1.00 33.94           O  
ATOM   1922  CG1 ILE C 107     -22.278  -6.840  10.191  1.00 33.94           C  
ATOM   1923  CG2 ILE C 107     -20.865  -7.313  12.229  1.00 33.94           C  
ATOM   1924  CD1 ILE C 107     -22.598  -8.290   9.856  1.00 33.94           C  
ATOM   1925  N   GLY C 108     -19.090  -3.833  12.427  1.00 33.23           N  
ATOM   1926  CA  GLY C 108     -18.061  -3.619  13.432  1.00 33.23           C  
ATOM   1927  C   GLY C 108     -17.538  -4.909  14.035  1.00 33.23           C  
ATOM   1928  O   GLY C 108     -16.843  -4.888  15.053  1.00 33.23           O  
ATOM   1929  N   GLN C 109     -18.393  -5.934  13.826  1.00 29.80           N  
ATOM   1930  CA  GLN C 109     -18.114  -6.922  14.863  1.00 29.80           C  
ATOM   1931  C   GLN C 109     -16.731  -7.540  14.675  1.00 29.80           C  
ATOM   1932  CB  GLN C 109     -19.182  -8.016  14.864  1.00 29.80           C  
ATOM   1933  O   GLN C 109     -16.452  -8.146  13.638  1.00 29.80           O  
ATOM   1934  CG  GLN C 109     -20.386  -7.700  15.741  1.00 29.80           C  
ATOM   1935  CD  GLN C 109     -21.314  -8.887  15.915  1.00 29.80           C  
ATOM   1936  NE2 GLN C 109     -22.603  -8.612  16.086  1.00 29.80           N  
ATOM   1937  OE1 GLN C 109     -20.876 -10.042  15.895  1.00 29.80           O  
ATOM   1938  N   TYR C 110     -15.694  -6.724  14.871  1.00 30.51           N  
ATOM   1939  CA  TYR C 110     -14.479  -7.481  15.154  1.00 30.51           C  
ATOM   1940  C   TYR C 110     -14.796  -8.743  15.946  1.00 30.51           C  
ATOM   1941  CB  TYR C 110     -13.475  -6.618  15.925  1.00 30.51           C  
ATOM   1942  O   TYR C 110     -15.321  -8.670  17.059  1.00 30.51           O  
ATOM   1943  CG  TYR C 110     -12.507  -5.874  15.038  1.00 30.51           C  
ATOM   1944  CD1 TYR C 110     -11.298  -6.450  14.656  1.00 30.51           C  
ATOM   1945  CD2 TYR C 110     -12.799  -4.593  14.582  1.00 30.51           C  
ATOM   1946  CE1 TYR C 110     -10.401  -5.767  13.841  1.00 30.51           C  
ATOM   1947  CE2 TYR C 110     -11.910  -3.900  13.766  1.00 30.51           C  
ATOM   1948  OH  TYR C 110      -9.833  -3.814  12.594  1.00 30.51           O  
ATOM   1949  CZ  TYR C 110     -10.716  -4.495  13.401  1.00 30.51           C  
ATOM   1950  N   GLY C 111     -15.625  -9.590  15.341  1.00 29.54           N  
ATOM   1951  CA  GLY C 111     -15.865 -10.768  16.160  1.00 29.54           C  
ATOM   1952  C   GLY C 111     -14.653 -11.189  16.969  1.00 29.54           C  
ATOM   1953  O   GLY C 111     -13.514 -10.953  16.560  1.00 29.54           O  
ATOM   1954  N   ALA C 112     -14.825 -10.867  18.233  1.00 29.05           N  
ATOM   1955  CA  ALA C 112     -14.038 -11.436  19.324  1.00 29.05           C  
ATOM   1956  C   ALA C 112     -13.824 -12.934  19.124  1.00 29.05           C  
ATOM   1957  CB  ALA C 112     -14.719 -11.173  20.665  1.00 29.05           C  
ATOM   1958  O   ALA C 112     -14.759 -13.725  19.267  1.00 29.05           O  
ATOM   1959  N   ALA C 113     -13.654 -13.380  17.946  1.00 29.52           N  
ATOM   1960  CA  ALA C 113     -13.361 -14.801  18.114  1.00 29.52           C  
ATOM   1961  C   ALA C 113     -12.425 -15.032  19.297  1.00 29.52           C  
ATOM   1962  CB  ALA C 113     -12.750 -15.373  16.837  1.00 29.52           C  
ATOM   1963  O   ALA C 113     -11.288 -14.556  19.299  1.00 29.52           O  
ATOM   1964  N   GLU C 114     -13.039 -14.745  20.444  1.00 29.09           N  
ATOM   1965  CA  GLU C 114     -12.529 -15.239  21.720  1.00 29.09           C  
ATOM   1966  C   GLU C 114     -12.253 -16.739  21.660  1.00 29.09           C  
ATOM   1967  CB  GLU C 114     -13.514 -14.930  22.850  1.00 29.09           C  
ATOM   1968  O   GLU C 114     -13.181 -17.548  21.714  1.00 29.09           O  
ATOM   1969  CG  GLU C 114     -13.649 -13.446  23.159  1.00 29.09           C  
ATOM   1970  CD  GLU C 114     -14.048 -13.167  24.600  1.00 29.09           C  
ATOM   1971  OE1 GLU C 114     -13.856 -12.024  25.072  1.00 29.09           O  
ATOM   1972  OE2 GLU C 114     -14.556 -14.100  25.261  1.00 29.09           O  
ATOM   1973  N   GLU C 115     -11.945 -17.224  20.489  1.00 28.59           N  
ATOM   1974  CA  GLU C 115     -11.572 -18.602  20.796  1.00 28.59           C  
ATOM   1975  C   GLU C 115     -10.751 -18.678  22.080  1.00 28.59           C  
ATOM   1976  CB  GLU C 115     -10.789 -19.219  19.634  1.00 28.59           C  
ATOM   1977  O   GLU C 115      -9.878 -17.840  22.316  1.00 28.59           O  
ATOM   1978  CG  GLU C 115     -11.670 -19.775  18.525  1.00 28.59           C  
ATOM   1979  CD  GLU C 115     -10.880 -20.414  17.394  1.00 28.59           C  
ATOM   1980  OE1 GLU C 115     -11.498 -21.003  16.479  1.00 28.59           O  
ATOM   1981  OE2 GLU C 115      -9.632 -20.325  17.424  1.00 28.59           O  
ATOM   1982  N   SER C 116     -11.473 -19.046  23.086  1.00 29.81           N  
ATOM   1983  CA  SER C 116     -10.941 -19.516  24.360  1.00 29.81           C  
ATOM   1984  C   SER C 116      -9.611 -20.239  24.171  1.00 29.81           C  
ATOM   1985  CB  SER C 116     -11.941 -20.444  25.050  1.00 29.81           C  
ATOM   1986  O   SER C 116      -9.532 -21.218  23.425  1.00 29.81           O  
ATOM   1987  OG  SER C 116     -12.438 -21.413  24.142  1.00 29.81           O  
ATOM   1988  N   ILE C 117      -8.607 -19.505  23.812  1.00 30.08           N  
ATOM   1989  CA  ILE C 117      -7.354 -20.226  24.000  1.00 30.08           C  
ATOM   1990  C   ILE C 117      -7.420 -21.051  25.284  1.00 30.08           C  
ATOM   1991  CB  ILE C 117      -6.148 -19.261  24.045  1.00 30.08           C  
ATOM   1992  O   ILE C 117      -7.692 -20.514  26.360  1.00 30.08           O  
ATOM   1993  CG1 ILE C 117      -6.029 -18.493  22.723  1.00 30.08           C  
ATOM   1994  CG2 ILE C 117      -4.856 -20.025  24.353  1.00 30.08           C  
ATOM   1995  CD1 ILE C 117      -5.127 -17.269  22.798  1.00 30.08           C  
ATOM   1996  N   GLY C 118      -8.139 -22.163  25.235  1.00 30.81           N  
ATOM   1997  CA  GLY C 118      -7.993 -23.117  26.323  1.00 30.81           C  
ATOM   1998  C   GLY C 118      -6.663 -23.000  27.044  1.00 30.81           C  
ATOM   1999  O   GLY C 118      -5.666 -22.580  26.455  1.00 30.81           O  
ATOM   2000  N   ILE C 119      -6.683 -22.487  28.244  1.00 30.89           N  
ATOM   2001  CA  ILE C 119      -5.596 -22.341  29.206  1.00 30.89           C  
ATOM   2002  C   ILE C 119      -4.761 -23.619  29.240  1.00 30.89           C  
ATOM   2003  CB  ILE C 119      -6.132 -22.014  30.618  1.00 30.89           C  
ATOM   2004  O   ILE C 119      -5.071 -24.551  29.987  1.00 30.89           O  
ATOM   2005  CG1 ILE C 119      -7.091 -20.819  30.561  1.00 30.89           C  
ATOM   2006  CG2 ILE C 119      -4.976 -21.743  31.585  1.00 30.89           C  
ATOM   2007  CD1 ILE C 119      -7.793 -20.526  31.880  1.00 30.89           C  
ATOM   2008  N   SER C 120      -4.834 -24.503  28.351  1.00 31.74           N  
ATOM   2009  CA  SER C 120      -3.859 -25.426  28.921  1.00 31.74           C  
ATOM   2010  C   SER C 120      -2.588 -24.697  29.342  1.00 31.74           C  
ATOM   2011  CB  SER C 120      -3.516 -26.529  27.919  1.00 31.74           C  
ATOM   2012  O   SER C 120      -2.462 -23.488  29.136  1.00 31.74           O  
ATOM   2013  OG  SER C 120      -4.407 -26.504  26.818  1.00 31.74           O  
ATOM   2014  N   GLY C 121      -1.377 -25.107  29.161  1.00 34.30           N  
ATOM   2015  CA  GLY C 121      -0.148 -24.388  29.457  1.00 34.30           C  
ATOM   2016  C   GLY C 121      -0.062 -23.042  28.763  1.00 34.30           C  
ATOM   2017  O   GLY C 121      -0.279 -22.946  27.553  1.00 34.30           O  
ATOM   2018  N   GLU C 122      -0.869 -21.878  29.186  1.00 38.78           N  
ATOM   2019  CA  GLU C 122      -1.154 -20.512  28.756  1.00 38.78           C  
ATOM   2020  C   GLU C 122       0.047 -19.895  28.044  1.00 38.78           C  
ATOM   2021  CB  GLU C 122      -1.558 -19.645  29.952  1.00 38.78           C  
ATOM   2022  O   GLU C 122       1.072 -19.618  28.671  1.00 38.78           O  
ATOM   2023  CG  GLU C 122      -2.617 -18.602  29.625  1.00 38.78           C  
ATOM   2024  CD  GLU C 122      -4.005 -18.982  30.116  1.00 38.78           C  
ATOM   2025  OE1 GLU C 122      -4.997 -18.355  29.680  1.00 38.78           O  
ATOM   2026  OE2 GLU C 122      -4.102 -19.915  30.946  1.00 38.78           O  
ATOM   2027  N   SER C 123       0.430 -20.262  26.921  1.00 45.94           N  
ATOM   2028  CA  SER C 123       1.530 -19.568  26.258  1.00 45.94           C  
ATOM   2029  C   SER C 123       1.222 -18.085  26.082  1.00 45.94           C  
ATOM   2030  CB  SER C 123       1.822 -20.202  24.897  1.00 45.94           C  
ATOM   2031  O   SER C 123       0.131 -17.721  25.638  1.00 45.94           O  
ATOM   2032  OG  SER C 123       0.650 -20.245  24.101  1.00 45.94           O  
ATOM   2033  N   ILE C 124       1.397 -17.174  27.022  1.00 55.17           N  
ATOM   2034  CA  ILE C 124       1.397 -15.715  27.013  1.00 55.17           C  
ATOM   2035  C   ILE C 124       2.007 -15.207  25.709  1.00 55.17           C  
ATOM   2036  CB  ILE C 124       2.168 -15.142  28.224  1.00 55.17           C  
ATOM   2037  O   ILE C 124       3.073 -15.668  25.294  1.00 55.17           O  
ATOM   2038  CG1 ILE C 124       2.076 -16.100  29.417  1.00 55.17           C  
ATOM   2039  CG2 ILE C 124       1.637 -13.754  28.594  1.00 55.17           C  
ATOM   2040  CD1 ILE C 124       3.045 -15.778  30.546  1.00 55.17           C  
ATOM   2041  N   ILE C 125       1.111 -14.720  24.827  1.00 63.41           N  
ATOM   2042  CA  ILE C 125       1.603 -14.108  23.598  1.00 63.41           C  
ATOM   2043  C   ILE C 125       1.903 -12.631  23.840  1.00 63.41           C  
ATOM   2044  CB  ILE C 125       0.590 -14.267  22.442  1.00 63.41           C  
ATOM   2045  O   ILE C 125       1.035 -11.881  24.293  1.00 63.41           O  
ATOM   2046  CG1 ILE C 125       0.273 -15.749  22.210  1.00 63.41           C  
ATOM   2047  CG2 ILE C 125       1.122 -13.614  21.163  1.00 63.41           C  
ATOM   2048  CD1 ILE C 125      -0.856 -15.992  21.217  1.00 63.41           C  
ATOM   2049  N   ARG C 126       3.061 -12.235  23.697  1.00 66.85           N  
ATOM   2050  CA  ARG C 126       3.516 -10.861  23.886  1.00 66.85           C  
ATOM   2051  C   ARG C 126       3.144  -9.992  22.689  1.00 66.85           C  
ATOM   2052  CB  ARG C 126       5.029 -10.822  24.112  1.00 66.85           C  
ATOM   2053  O   ARG C 126       2.960 -10.498  21.580  1.00 66.85           O  
ATOM   2054  CG  ARG C 126       5.481 -11.532  25.377  1.00 66.85           C  
ATOM   2055  CD  ARG C 126       5.674 -10.560  26.532  1.00 66.85           C  
ATOM   2056  NE  ARG C 126       6.297 -11.207  27.684  1.00 66.85           N  
ATOM   2057  NH1 ARG C 126       6.675  -9.245  28.843  1.00 66.85           N  
ATOM   2058  NH2 ARG C 126       7.306 -11.255  29.746  1.00 66.85           N  
ATOM   2059  CZ  ARG C 126       6.758 -10.567  28.755  1.00 66.85           C  
ATOM   2060  N   CYS C 127       2.813  -8.629  22.953  1.00 63.43           N  
ATOM   2061  CA  CYS C 127       2.579  -7.611  21.935  1.00 63.43           C  
ATOM   2062  C   CYS C 127       3.775  -7.492  20.998  1.00 63.43           C  
ATOM   2063  CB  CYS C 127       2.293  -6.258  22.585  1.00 63.43           C  
ATOM   2064  O   CYS C 127       4.920  -7.442  21.450  1.00 63.43           O  
ATOM   2065  SG  CYS C 127       2.066  -4.914  21.400  1.00 63.43           S  
ATOM   2066  N   ASP C 128       3.573  -7.535  19.704  1.00 66.57           N  
ATOM   2067  CA  ASP C 128       4.641  -7.427  18.715  1.00 66.57           C  
ATOM   2068  C   ASP C 128       5.292  -6.047  18.757  1.00 66.57           C  
ATOM   2069  CB  ASP C 128       4.102  -7.712  17.311  1.00 66.57           C  
ATOM   2070  O   ASP C 128       6.439  -5.883  18.336  1.00 66.57           O  
ATOM   2071  CG  ASP C 128       3.754  -9.175  17.095  1.00 66.57           C  
ATOM   2072  OD1 ASP C 128       4.442 -10.054  17.656  1.00 66.57           O  
ATOM   2073  OD2 ASP C 128       2.785  -9.449  16.355  1.00 66.57           O  
ATOM   2074  N   GLU C 129       4.674  -5.028  19.227  1.00 64.12           N  
ATOM   2075  CA  GLU C 129       5.202  -3.668  19.281  1.00 64.12           C  
ATOM   2076  C   GLU C 129       5.910  -3.403  20.607  1.00 64.12           C  
ATOM   2077  CB  GLU C 129       4.080  -2.648  19.070  1.00 64.12           C  
ATOM   2078  O   GLU C 129       6.825  -2.580  20.674  1.00 64.12           O  
ATOM   2079  CG  GLU C 129       3.599  -2.553  17.630  1.00 64.12           C  
ATOM   2080  CD  GLU C 129       4.556  -1.793  16.726  1.00 64.12           C  
ATOM   2081  OE1 GLU C 129       4.703  -2.172  15.542  1.00 64.12           O  
ATOM   2082  OE2 GLU C 129       5.165  -0.810  17.206  1.00 64.12           O  
ATOM   2083  N   ASP C 130       5.399  -3.945  21.717  1.00 62.88           N  
ATOM   2084  CA  ASP C 130       5.958  -3.810  23.059  1.00 62.88           C  
ATOM   2085  C   ASP C 130       5.961  -5.151  23.790  1.00 62.88           C  
ATOM   2086  CB  ASP C 130       5.174  -2.773  23.865  1.00 62.88           C  
ATOM   2087  O   ASP C 130       4.904  -5.657  24.174  1.00 62.88           O  
ATOM   2088  CG  ASP C 130       5.860  -2.390  25.165  1.00 62.88           C  
ATOM   2089  OD1 ASP C 130       6.646  -3.201  25.702  1.00 62.88           O  
ATOM   2090  OD2 ASP C 130       5.611  -1.269  25.658  1.00 62.88           O  
ATOM   2091  N   GLU C 131       7.115  -5.693  23.998  1.00 66.16           N  
ATOM   2092  CA  GLU C 131       7.286  -7.037  24.542  1.00 66.16           C  
ATOM   2093  C   GLU C 131       6.845  -7.102  26.001  1.00 66.16           C  
ATOM   2094  CB  GLU C 131       8.743  -7.488  24.412  1.00 66.16           C  
ATOM   2095  O   GLU C 131       6.595  -8.187  26.531  1.00 66.16           O  
ATOM   2096  CG  GLU C 131       8.906  -8.983  24.175  1.00 66.16           C  
ATOM   2097  CD  GLU C 131      10.314  -9.374  23.756  1.00 66.16           C  
ATOM   2098  OE1 GLU C 131      10.569 -10.581  23.539  1.00 66.16           O  
ATOM   2099  OE2 GLU C 131      11.169  -8.468  23.645  1.00 66.16           O  
ATOM   2100  N   ALA C 132       6.729  -5.964  26.677  1.00 70.31           N  
ATOM   2101  CA  ALA C 132       6.265  -5.918  28.061  1.00 70.31           C  
ATOM   2102  C   ALA C 132       4.748  -6.071  28.136  1.00 70.31           C  
ATOM   2103  CB  ALA C 132       6.699  -4.614  28.726  1.00 70.31           C  
ATOM   2104  O   ALA C 132       4.187  -6.232  29.222  1.00 70.31           O  
ATOM   2105  N   HIS C 133       4.129  -5.899  26.985  1.00 71.48           N  
ATOM   2106  CA  HIS C 133       2.674  -5.985  26.940  1.00 71.48           C  
ATOM   2107  C   HIS C 133       2.217  -7.381  26.528  1.00 71.48           C  
ATOM   2108  CB  HIS C 133       2.104  -4.942  25.977  1.00 71.48           C  
ATOM   2109  O   HIS C 133       2.958  -8.111  25.865  1.00 71.48           O  
ATOM   2110  CG  HIS C 133       2.318  -3.531  26.426  1.00 71.48           C  
ATOM   2111  CD2 HIS C 133       2.700  -3.028  27.623  1.00 71.48           C  
ATOM   2112  ND1 HIS C 133       2.133  -2.449  25.593  1.00 71.48           N  
ATOM   2113  CE1 HIS C 133       2.393  -1.338  26.261  1.00 71.48           C  
ATOM   2114  NE2 HIS C 133       2.739  -1.661  27.495  1.00 71.48           N  
ATOM   2115  N   LEU C 134       1.051  -7.715  27.088  1.00 71.38           N  
ATOM   2116  CA  LEU C 134       0.353  -8.889  26.574  1.00 71.38           C  
ATOM   2117  C   LEU C 134      -0.533  -8.519  25.389  1.00 71.38           C  
ATOM   2118  CB  LEU C 134      -0.491  -9.535  27.676  1.00 71.38           C  
ATOM   2119  O   LEU C 134      -1.244  -7.512  25.431  1.00 71.38           O  
ATOM   2120  CG  LEU C 134       0.278 -10.148  28.847  1.00 71.38           C  
ATOM   2121  CD1 LEU C 134      -0.689 -10.616  29.929  1.00 71.38           C  
ATOM   2122  CD2 LEU C 134       1.152 -11.302  28.368  1.00 71.38           C  
ATOM   2123  N   ALA C 135      -0.342  -9.307  24.344  1.00 66.39           N  
ATOM   2124  CA  ALA C 135      -1.173  -9.052  23.170  1.00 66.39           C  
ATOM   2125  C   ALA C 135      -2.646  -9.309  23.475  1.00 66.39           C  
ATOM   2126  CB  ALA C 135      -0.717  -9.915  21.997  1.00 66.39           C  
ATOM   2127  O   ALA C 135      -2.984 -10.268  24.174  1.00 66.39           O  
ATOM   2128  N   SER C 136      -3.523  -8.228  23.248  1.00 62.14           N  
ATOM   2129  CA  SER C 136      -4.959  -8.379  23.466  1.00 62.14           C  
ATOM   2130  C   SER C 136      -5.721  -8.375  22.146  1.00 62.14           C  
ATOM   2131  CB  SER C 136      -5.484  -7.263  24.370  1.00 62.14           C  
ATOM   2132  O   SER C 136      -6.912  -8.692  22.110  1.00 62.14           O  
ATOM   2133  OG  SER C 136      -4.863  -6.028  24.058  1.00 62.14           O  
ATOM   2134  N   VAL C 137      -4.995  -7.825  21.108  1.00 58.07           N  
ATOM   2135  CA  VAL C 137      -5.604  -7.761  19.783  1.00 58.07           C  
ATOM   2136  C   VAL C 137      -4.654  -8.359  18.748  1.00 58.07           C  
ATOM   2137  CB  VAL C 137      -5.970  -6.311  19.396  1.00 58.07           C  
ATOM   2138  O   VAL C 137      -3.434  -8.230  18.869  1.00 58.07           O  
ATOM   2139  CG1 VAL C 137      -6.782  -6.286  18.102  1.00 58.07           C  
ATOM   2140  CG2 VAL C 137      -6.743  -5.636  20.528  1.00 58.07           C  
ATOM   2141  N   TYR C 138      -5.197  -9.146  17.811  1.00 54.40           N  
ATOM   2142  CA  TYR C 138      -4.490  -9.538  16.597  1.00 54.40           C  
ATOM   2143  C   TYR C 138      -4.943  -8.700  15.407  1.00 54.40           C  
ATOM   2144  CB  TYR C 138      -4.710 -11.025  16.302  1.00 54.40           C  
ATOM   2145  O   TYR C 138      -6.140  -8.614  15.120  1.00 54.40           O  
ATOM   2146  CG  TYR C 138      -4.006 -11.508  15.057  1.00 54.40           C  
ATOM   2147  CD1 TYR C 138      -4.708 -11.712  13.871  1.00 54.40           C  
ATOM   2148  CD2 TYR C 138      -2.639 -11.762  15.064  1.00 54.40           C  
ATOM   2149  CE1 TYR C 138      -4.064 -12.159  12.722  1.00 54.40           C  
ATOM   2150  CE2 TYR C 138      -1.985 -12.209  13.921  1.00 54.40           C  
ATOM   2151  OH  TYR C 138      -2.062 -12.846  11.622  1.00 54.40           O  
ATOM   2152  CZ  TYR C 138      -2.705 -12.404  12.757  1.00 54.40           C  
ATOM   2153  N   CYS C 139      -4.013  -7.811  14.965  1.00 48.67           N  
ATOM   2154  CA  CYS C 139      -4.295  -7.057  13.749  1.00 48.67           C  
ATOM   2155  C   CYS C 139      -4.212  -7.954  12.519  1.00 48.67           C  
ATOM   2156  CB  CYS C 139      -3.322  -5.887  13.604  1.00 48.67           C  
ATOM   2157  O   CYS C 139      -3.136  -8.451  12.180  1.00 48.67           O  
ATOM   2158  SG  CYS C 139      -3.531  -4.950  12.074  1.00 48.67           S  
ATOM   2159  N   THR C 140      -5.337  -8.368  12.006  1.00 47.73           N  
ATOM   2160  CA  THR C 140      -5.370  -9.272  10.862  1.00 47.73           C  
ATOM   2161  C   THR C 140      -4.693  -8.638   9.651  1.00 47.73           C  
ATOM   2162  CB  THR C 140      -6.815  -9.662  10.500  1.00 47.73           C  
ATOM   2163  O   THR C 140      -4.218  -9.343   8.758  1.00 47.73           O  
ATOM   2164  CG2 THR C 140      -7.464 -10.471  11.619  1.00 47.73           C  
ATOM   2165  OG1 THR C 140      -7.583  -8.473  10.278  1.00 47.73           O  
ATOM   2166  N   VAL C 141      -4.489  -7.298   9.713  1.00 47.76           N  
ATOM   2167  CA  VAL C 141      -3.849  -6.587   8.610  1.00 47.76           C  
ATOM   2168  C   VAL C 141      -2.332  -6.641   8.772  1.00 47.76           C  
ATOM   2169  CB  VAL C 141      -4.325  -5.119   8.530  1.00 47.76           C  
ATOM   2170  O   VAL C 141      -1.610  -6.932   7.815  1.00 47.76           O  
ATOM   2171  CG1 VAL C 141      -3.638  -4.391   7.376  1.00 47.76           C  
ATOM   2172  CG2 VAL C 141      -5.843  -5.058   8.375  1.00 47.76           C  
ATOM   2173  N   CYS C 142      -1.845  -6.454   9.929  1.00 50.92           N  
ATOM   2174  CA  CYS C 142      -0.419  -6.370  10.225  1.00 50.92           C  
ATOM   2175  C   CYS C 142       0.144  -7.739  10.590  1.00 50.92           C  
ATOM   2176  CB  CYS C 142      -0.165  -5.384  11.364  1.00 50.92           C  
ATOM   2177  O   CYS C 142       1.361  -7.920  10.644  1.00 50.92           O  
ATOM   2178  SG  CYS C 142      -0.839  -3.735  11.063  1.00 50.92           S  
ATOM   2179  N   ALA C 143      -0.803  -8.746  10.670  1.00 55.68           N  
ATOM   2180  CA  ALA C 143      -0.473 -10.081  11.165  1.00 55.68           C  
ATOM   2181  C   ALA C 143       0.408 -10.003  12.408  1.00 55.68           C  
ATOM   2182  CB  ALA C 143       0.219 -10.896  10.075  1.00 55.68           C  
ATOM   2183  O   ALA C 143       1.421 -10.701  12.503  1.00 55.68           O  
ATOM   2184  N   THR C 144       0.077  -9.008  13.220  1.00 59.08           N  
ATOM   2185  CA  THR C 144       0.816  -8.814  14.462  1.00 59.08           C  
ATOM   2186  C   THR C 144      -0.120  -8.888  15.666  1.00 59.08           C  
ATOM   2187  CB  THR C 144       1.556  -7.464  14.467  1.00 59.08           C  
ATOM   2188  O   THR C 144      -1.312  -8.598  15.550  1.00 59.08           O  
ATOM   2189  CG2 THR C 144       2.739  -7.482  13.504  1.00 59.08           C  
ATOM   2190  OG1 THR C 144       0.649  -6.427  14.072  1.00 59.08           O  
ATOM   2191  N   HIS C 145       0.341  -9.542  16.691  1.00 62.23           N  
ATOM   2192  CA  HIS C 145      -0.327  -9.506  17.987  1.00 62.23           C  
ATOM   2193  C   HIS C 145      -0.094  -8.173  18.690  1.00 62.23           C  
ATOM   2194  CB  HIS C 145       0.155 -10.657  18.871  1.00 62.23           C  
ATOM   2195  O   HIS C 145       1.052  -7.753  18.868  1.00 62.23           O  
ATOM   2196  CG  HIS C 145      -0.184 -12.010  18.331  1.00 62.23           C  
ATOM   2197  CD2 HIS C 145       0.591 -12.953  17.745  1.00 62.23           C  
ATOM   2198  ND1 HIS C 145      -1.462 -12.525  18.361  1.00 62.23           N  
ATOM   2199  CE1 HIS C 145      -1.457 -13.730  17.815  1.00 62.23           C  
ATOM   2200  NE2 HIS C 145      -0.224 -14.013  17.433  1.00 62.23           N  
ATOM   2201  N   LEU C 146      -1.178  -7.381  18.819  1.00 66.24           N  
ATOM   2202  CA  LEU C 146      -1.064  -6.070  19.448  1.00 66.24           C  
ATOM   2203  C   LEU C 146      -1.809  -6.039  20.778  1.00 66.24           C  
ATOM   2204  CB  LEU C 146      -1.608  -4.981  18.519  1.00 66.24           C  
ATOM   2205  O   LEU C 146      -2.657  -6.895  21.040  1.00 66.24           O  
ATOM   2206  CG  LEU C 146      -0.940  -4.863  17.148  1.00 66.24           C  
ATOM   2207  CD1 LEU C 146      -1.765  -3.965  16.232  1.00 66.24           C  
ATOM   2208  CD2 LEU C 146       0.482  -4.329  17.290  1.00 66.24           C  
ATOM   2209  N   CYS C 147      -1.344  -5.275  21.738  1.00 59.93           N  
ATOM   2210  CA  CYS C 147      -2.086  -4.957  22.953  1.00 59.93           C  
ATOM   2211  C   CYS C 147      -2.995  -3.753  22.737  1.00 59.93           C  
ATOM   2212  CB  CYS C 147      -1.127  -4.682  24.111  1.00 59.93           C  
ATOM   2213  O   CYS C 147      -2.904  -3.077  21.710  1.00 59.93           O  
ATOM   2214  SG  CYS C 147      -0.275  -3.094  23.989  1.00 59.93           S  
ATOM   2215  N   SER C 148      -4.091  -3.565  23.576  1.00 60.74           N  
ATOM   2216  CA  SER C 148      -5.047  -2.468  23.475  1.00 60.74           C  
ATOM   2217  C   SER C 148      -4.348  -1.115  23.556  1.00 60.74           C  
ATOM   2218  CB  SER C 148      -6.102  -2.572  24.578  1.00 60.74           C  
ATOM   2219  O   SER C 148      -4.875  -0.108  23.080  1.00 60.74           O  
ATOM   2220  OG  SER C 148      -5.491  -2.598  25.857  1.00 60.74           O  
ATOM   2221  N   GLU C 149      -3.155  -1.126  23.996  1.00 57.19           N  
ATOM   2222  CA  GLU C 149      -2.414   0.123  24.153  1.00 57.19           C  
ATOM   2223  C   GLU C 149      -1.596   0.441  22.905  1.00 57.19           C  
ATOM   2224  CB  GLU C 149      -1.500   0.055  25.379  1.00 57.19           C  
ATOM   2225  O   GLU C 149      -1.233   1.595  22.672  1.00 57.19           O  
ATOM   2226  CG  GLU C 149      -2.245  -0.118  26.694  1.00 57.19           C  
ATOM   2227  CD  GLU C 149      -2.484   1.194  27.425  1.00 57.19           C  
ATOM   2228  OE1 GLU C 149      -3.364   1.242  28.314  1.00 57.19           O  
ATOM   2229  OE2 GLU C 149      -1.786   2.182  27.105  1.00 57.19           O  
ATOM   2230  N   CYS C 150      -1.268  -0.592  22.095  1.00 50.32           N  
ATOM   2231  CA  CYS C 150      -0.524  -0.446  20.848  1.00 50.32           C  
ATOM   2232  C   CYS C 150      -1.449  -0.568  19.644  1.00 50.32           C  
ATOM   2233  CB  CYS C 150       0.585  -1.494  20.760  1.00 50.32           C  
ATOM   2234  O   CYS C 150      -2.433  -1.309  19.684  1.00 50.32           O  
ATOM   2235  SG  CYS C 150       1.772  -1.415  22.119  1.00 50.32           S  
TER    2236      CYS C 150                                                      
ENDMDL                                                                          
END                                                                             
