# Supplementary material for: Structure and activation of the RING E3 ubiquitin ligase TRIM72 on the membrane
Source: Nat Struct Mol Biol. 2023 Sep 28;30(11):1695–706. doi: 10.1038/s41594-023-01111-7 (PMC10643145; doi:10.1038/s41594-023-01111-7)
Supplement: Supplementary file 5 — Predicted structures of the RING domain of 60 TRIM proteins. [file 41594_2023_1111_MOESM5_ESM.zip › R26_c55ad_unrelaxed_rank_1_model_2.pdb]

MODEL     1                                                                     
ATOM      1  N   MET B   1      19.982  18.731   0.882  1.00 25.73           N  
ATOM      2  CA  MET B   1      20.342  17.374   0.483  1.00 25.73           C  
ATOM      3  C   MET B   1      19.169  16.677  -0.198  1.00 25.73           C  
ATOM      4  CB  MET B   1      20.801  16.561   1.695  1.00 25.73           C  
ATOM      5  O   MET B   1      18.095  16.541   0.391  1.00 25.73           O  
ATOM      6  CG  MET B   1      22.260  16.780   2.063  1.00 25.73           C  
ATOM      7  SD  MET B   1      22.915  15.458   3.154  1.00 25.73           S  
ATOM      8  CE  MET B   1      24.650  15.435   2.621  1.00 25.73           C  
ATOM      9  N   ALA B   2      19.123  16.713  -1.480  1.00 30.87           N  
ATOM     10  CA  ALA B   2      18.017  16.245  -2.311  1.00 30.87           C  
ATOM     11  C   ALA B   2      17.778  14.751  -2.116  1.00 30.87           C  
ATOM     12  CB  ALA B   2      18.292  16.549  -3.782  1.00 30.87           C  
ATOM     13  O   ALA B   2      18.728  13.967  -2.047  1.00 30.87           O  
ATOM     14  N   THR B   3      16.926  14.323  -1.256  1.00 43.15           N  
ATOM     15  CA  THR B   3      16.503  12.929  -1.180  1.00 43.15           C  
ATOM     16  C   THR B   3      16.577  12.266  -2.552  1.00 43.15           C  
ATOM     17  CB  THR B   3      15.072  12.810  -0.625  1.00 43.15           C  
ATOM     18  O   THR B   3      16.238  12.882  -3.564  1.00 43.15           O  
ATOM     19  CG2 THR B   3      14.699  11.352  -0.374  1.00 43.15           C  
ATOM     20  OG1 THR B   3      14.982  13.533   0.609  1.00 43.15           O  
ATOM     21  N   SER B   4      17.276  11.150  -2.605  1.00 54.80           N  
ATOM     22  CA  SER B   4      17.362  10.399  -3.853  1.00 54.80           C  
ATOM     23  C   SER B   4      15.984  10.202  -4.475  1.00 54.80           C  
ATOM     24  CB  SER B   4      18.024   9.041  -3.617  1.00 54.80           C  
ATOM     25  O   SER B   4      14.975  10.180  -3.768  1.00 54.80           O  
ATOM     26  OG  SER B   4      17.237   8.242  -2.751  1.00 54.80           O  
ATOM     27  N   ALA B   5      15.790  10.385  -5.762  1.00 55.63           N  
ATOM     28  CA  ALA B   5      14.572  10.235  -6.555  1.00 55.63           C  
ATOM     29  C   ALA B   5      13.806   8.979  -6.151  1.00 55.63           C  
ATOM     30  CB  ALA B   5      14.909  10.193  -8.043  1.00 55.63           C  
ATOM     31  O   ALA B   5      12.589   9.023  -5.956  1.00 55.63           O  
ATOM     32  N   PRO B   6      14.521   7.952  -5.824  1.00 62.18           N  
ATOM     33  CA  PRO B   6      13.778   6.753  -5.429  1.00 62.18           C  
ATOM     34  C   PRO B   6      13.162   6.874  -4.037  1.00 62.18           C  
ATOM     35  CB  PRO B   6      14.841   5.652  -5.462  1.00 62.18           C  
ATOM     36  O   PRO B   6      12.057   6.378  -3.802  1.00 62.18           O  
ATOM     37  CG  PRO B   6      15.935   6.203  -6.319  1.00 62.18           C  
ATOM     38  CD  PRO B   6      15.873   7.702  -6.266  1.00 62.18           C  
ATOM     39  N   LEU B   7      13.821   7.508  -3.173  1.00 68.19           N  
ATOM     40  CA  LEU B   7      13.287   7.679  -1.826  1.00 68.19           C  
ATOM     41  C   LEU B   7      12.083   8.615  -1.834  1.00 68.19           C  
ATOM     42  CB  LEU B   7      14.366   8.224  -0.887  1.00 68.19           C  
ATOM     43  O   LEU B   7      11.114   8.393  -1.105  1.00 68.19           O  
ATOM     44  CG  LEU B   7      14.062   8.151   0.610  1.00 68.19           C  
ATOM     45  CD1 LEU B   7      13.992   6.698   1.067  1.00 68.19           C  
ATOM     46  CD2 LEU B   7      15.112   8.918   1.407  1.00 68.19           C  
ATOM     47  N   ARG B   8      12.108   9.623  -2.598  1.00 67.89           N  
ATOM     48  CA  ARG B   8      10.983  10.542  -2.737  1.00 67.89           C  
ATOM     49  C   ARG B   8       9.748   9.819  -3.264  1.00 67.89           C  
ATOM     50  CB  ARG B   8      11.347  11.702  -3.665  1.00 67.89           C  
ATOM     51  O   ARG B   8       8.630  10.080  -2.815  1.00 67.89           O  
ATOM     52  CG  ARG B   8      12.239  12.751  -3.019  1.00 67.89           C  
ATOM     53  CD  ARG B   8      12.397  13.980  -3.904  1.00 67.89           C  
ATOM     54  NE  ARG B   8      13.207  15.008  -3.259  1.00 67.89           N  
ATOM     55  NH1 ARG B   8      13.439  16.308  -5.155  1.00 67.89           N  
ATOM     56  NH2 ARG B   8      14.410  16.963  -3.185  1.00 67.89           N  
ATOM     57  CZ  ARG B   8      13.684  16.091  -3.868  1.00 67.89           C  
ATOM     58  N   SER B   9      10.004   8.980  -4.131  1.00 75.03           N  
ATOM     59  CA  SER B   9       8.917   8.187  -4.694  1.00 75.03           C  
ATOM     60  C   SER B   9       8.316   7.252  -3.650  1.00 75.03           C  
ATOM     61  CB  SER B   9       9.409   7.377  -5.894  1.00 75.03           C  
ATOM     62  O   SER B   9       7.100   7.051  -3.614  1.00 75.03           O  
ATOM     63  OG  SER B   9      10.276   6.337  -5.476  1.00 75.03           O  
ATOM     64  N   LEU B  10       9.222   6.784  -2.769  1.00 81.23           N  
ATOM     65  CA  LEU B  10       8.754   5.915  -1.695  1.00 81.23           C  
ATOM     66  C   LEU B  10       7.887   6.690  -0.707  1.00 81.23           C  
ATOM     67  CB  LEU B  10       9.940   5.281  -0.963  1.00 81.23           C  
ATOM     68  O   LEU B  10       6.836   6.204  -0.284  1.00 81.23           O  
ATOM     69  CG  LEU B  10      10.677   4.166  -1.705  1.00 81.23           C  
ATOM     70  CD1 LEU B  10      11.929   3.755  -0.937  1.00 81.23           C  
ATOM     71  CD2 LEU B  10       9.758   2.968  -1.920  1.00 81.23           C  
ATOM     72  N   GLU B  11       8.281   7.919  -0.441  1.00 81.83           N  
ATOM     73  CA  GLU B  11       7.539   8.765   0.489  1.00 81.83           C  
ATOM     74  C   GLU B  11       6.160   9.114  -0.063  1.00 81.83           C  
ATOM     75  CB  GLU B  11       8.323  10.044   0.795  1.00 81.83           C  
ATOM     76  O   GLU B  11       5.175   9.133   0.679  1.00 81.83           O  
ATOM     77  CG  GLU B  11       9.531   9.825   1.694  1.00 81.83           C  
ATOM     78  CD  GLU B  11      10.243  11.115   2.067  1.00 81.83           C  
ATOM     79  OE1 GLU B  11      10.669  11.257   3.236  1.00 81.83           O  
ATOM     80  OE2 GLU B  11      10.376  11.992   1.184  1.00 81.83           O  
ATOM     81  N   GLU B  12       6.073   9.371  -1.254  1.00 80.89           N  
ATOM     82  CA  GLU B  12       4.806   9.703  -1.899  1.00 80.89           C  
ATOM     83  C   GLU B  12       3.822   8.539  -1.814  1.00 80.89           C  
ATOM     84  CB  GLU B  12       5.033  10.095  -3.361  1.00 80.89           C  
ATOM     85  O   GLU B  12       2.623   8.746  -1.620  1.00 80.89           O  
ATOM     86  CG  GLU B  12       5.664  11.468  -3.539  1.00 80.89           C  
ATOM     87  CD  GLU B  12       6.022  11.782  -4.983  1.00 80.89           C  
ATOM     88  OE1 GLU B  12       6.619  12.851  -5.242  1.00 80.89           O  
ATOM     89  OE2 GLU B  12       5.702  10.951  -5.863  1.00 80.89           O  
ATOM     90  N   GLU B  13       4.335   7.375  -1.873  1.00 84.84           N  
ATOM     91  CA  GLU B  13       3.493   6.184  -1.895  1.00 84.84           C  
ATOM     92  C   GLU B  13       2.916   5.889  -0.513  1.00 84.84           C  
ATOM     93  CB  GLU B  13       4.283   4.975  -2.404  1.00 84.84           C  
ATOM     94  O   GLU B  13       1.899   5.204  -0.392  1.00 84.84           O  
ATOM     95  CG  GLU B  13       4.637   5.050  -3.882  1.00 84.84           C  
ATOM     96  CD  GLU B  13       3.421   4.994  -4.793  1.00 84.84           C  
ATOM     97  OE1 GLU B  13       3.538   5.364  -5.984  1.00 84.84           O  
ATOM     98  OE2 GLU B  13       2.343   4.579  -4.313  1.00 84.84           O  
ATOM     99  N   VAL B  14       3.531   6.471   0.492  1.00 89.85           N  
ATOM    100  CA  VAL B  14       3.060   6.172   1.841  1.00 89.85           C  
ATOM    101  C   VAL B  14       2.443   7.424   2.461  1.00 89.85           C  
ATOM    102  CB  VAL B  14       4.202   5.641   2.736  1.00 89.85           C  
ATOM    103  O   VAL B  14       2.399   7.560   3.686  1.00 89.85           O  
ATOM    104  CG1 VAL B  14       4.662   4.263   2.264  1.00 89.85           C  
ATOM    105  CG2 VAL B  14       5.371   6.624   2.748  1.00 89.85           C  
ATOM    106  N   THR B  15       2.131   8.411   1.686  1.00 86.82           N  
ATOM    107  CA  THR B  15       1.455   9.634   2.104  1.00 86.82           C  
ATOM    108  C   THR B  15      -0.046   9.538   1.845  1.00 86.82           C  
ATOM    109  CB  THR B  15       2.026  10.865   1.375  1.00 86.82           C  
ATOM    110  O   THR B  15      -0.470   9.133   0.761  1.00 86.82           O  
ATOM    111  CG2 THR B  15       1.293  12.137   1.788  1.00 86.82           C  
ATOM    112  OG1 THR B  15       3.416  11.001   1.697  1.00 86.82           O  
ATOM    113  N   CYS B  16      -0.814   9.793   2.890  1.00 89.10           N  
ATOM    114  CA  CYS B  16      -2.265   9.836   2.747  1.00 89.10           C  
ATOM    115  C   CYS B  16      -2.692  11.003   1.865  1.00 89.10           C  
ATOM    116  CB  CYS B  16      -2.935   9.946   4.116  1.00 89.10           C  
ATOM    117  O   CYS B  16      -2.292  12.144   2.103  1.00 89.10           O  
ATOM    118  SG  CYS B  16      -4.740   9.987   4.041  1.00 89.10           S  
ATOM    119  N   SER B  17      -3.542  10.714   0.830  1.00 86.59           N  
ATOM    120  CA  SER B  17      -3.944  11.744  -0.122  1.00 86.59           C  
ATOM    121  C   SER B  17      -4.991  12.675   0.481  1.00 86.59           C  
ATOM    122  CB  SER B  17      -4.492  11.108  -1.401  1.00 86.59           C  
ATOM    123  O   SER B  17      -5.330  13.702  -0.110  1.00 86.59           O  
ATOM    124  OG  SER B  17      -5.594  10.266  -1.111  1.00 86.59           O  
ATOM    125  N   ILE B  18      -5.504  12.345   1.667  1.00 86.92           N  
ATOM    126  CA  ILE B  18      -6.521  13.167   2.315  1.00 86.92           C  
ATOM    127  C   ILE B  18      -5.859  14.118   3.309  1.00 86.92           C  
ATOM    128  CB  ILE B  18      -7.580  12.297   3.029  1.00 86.92           C  
ATOM    129  O   ILE B  18      -6.018  15.337   3.212  1.00 86.92           O  
ATOM    130  CG1 ILE B  18      -8.318  11.415   2.015  1.00 86.92           C  
ATOM    131  CG2 ILE B  18      -8.563  13.176   3.809  1.00 86.92           C  
ATOM    132  CD1 ILE B  18      -9.337  10.473   2.641  1.00 86.92           C  
ATOM    133  N   CYS B  19      -5.071  13.656   4.238  1.00 87.65           N  
ATOM    134  CA  CYS B  19      -4.474  14.509   5.260  1.00 87.65           C  
ATOM    135  C   CYS B  19      -3.080  14.963   4.844  1.00 87.65           C  
ATOM    136  CB  CYS B  19      -4.402  13.773   6.598  1.00 87.65           C  
ATOM    137  O   CYS B  19      -2.496  15.846   5.476  1.00 87.65           O  
ATOM    138  SG  CYS B  19      -3.211  12.416   6.619  1.00 87.65           S  
ATOM    139  N   LEU B  20      -2.486  14.402   3.838  1.00 83.12           N  
ATOM    140  CA  LEU B  20      -1.222  14.781   3.216  1.00 83.12           C  
ATOM    141  C   LEU B  20      -0.050  14.493   4.148  1.00 83.12           C  
ATOM    142  CB  LEU B  20      -1.235  16.265   2.837  1.00 83.12           C  
ATOM    143  O   LEU B  20       1.030  15.068   3.991  1.00 83.12           O  
ATOM    144  CG  LEU B  20      -2.307  16.699   1.837  1.00 83.12           C  
ATOM    145  CD1 LEU B  20      -2.225  18.202   1.592  1.00 83.12           C  
ATOM    146  CD2 LEU B  20      -2.162  15.930   0.529  1.00 83.12           C  
ATOM    147  N   ASP B  21      -0.298  13.615   5.128  1.00 84.58           N  
ATOM    148  CA  ASP B  21       0.754  13.111   6.005  1.00 84.58           C  
ATOM    149  C   ASP B  21       1.029  11.632   5.739  1.00 84.58           C  
ATOM    150  CB  ASP B  21       0.376  13.320   7.472  1.00 84.58           C  
ATOM    151  O   ASP B  21       0.318  10.994   4.960  1.00 84.58           O  
ATOM    152  CG  ASP B  21       1.579  13.559   8.367  1.00 84.58           C  
ATOM    153  OD1 ASP B  21       2.712  13.206   7.973  1.00 84.58           O  
ATOM    154  OD2 ASP B  21       1.393  14.103   9.477  1.00 84.58           O  
ATOM    155  N   TYR B  22       2.130  11.142   6.342  1.00 85.73           N  
ATOM    156  CA  TYR B  22       2.375   9.707   6.254  1.00 85.73           C  
ATOM    157  C   TYR B  22       1.181   8.916   6.776  1.00 85.73           C  
ATOM    158  CB  TYR B  22       3.635   9.327   7.039  1.00 85.73           C  
ATOM    159  O   TYR B  22       0.543   9.316   7.753  1.00 85.73           O  
ATOM    160  CG  TYR B  22       4.919   9.740   6.361  1.00 85.73           C  
ATOM    161  CD1 TYR B  22       4.981   9.897   4.978  1.00 85.73           C  
ATOM    162  CD2 TYR B  22       6.073   9.973   7.101  1.00 85.73           C  
ATOM    163  CE1 TYR B  22       6.162  10.275   4.349  1.00 85.73           C  
ATOM    164  CE2 TYR B  22       7.260  10.351   6.483  1.00 85.73           C  
ATOM    165  OH  TYR B  22       8.467  10.875   4.491  1.00 85.73           O  
ATOM    166  CZ  TYR B  22       7.295  10.500   5.109  1.00 85.73           C  
ATOM    167  N   LEU B  23       0.905   7.877   6.045  1.00 91.28           N  
ATOM    168  CA  LEU B  23      -0.226   7.026   6.400  1.00 91.28           C  
ATOM    169  C   LEU B  23      -0.161   6.620   7.868  1.00 91.28           C  
ATOM    170  CB  LEU B  23      -0.256   5.777   5.514  1.00 91.28           C  
ATOM    171  O   LEU B  23       0.900   6.234   8.364  1.00 91.28           O  
ATOM    172  CG  LEU B  23      -0.696   5.985   4.064  1.00 91.28           C  
ATOM    173  CD1 LEU B  23      -0.229   4.821   3.196  1.00 91.28           C  
ATOM    174  CD2 LEU B  23      -2.210   6.145   3.983  1.00 91.28           C  
ATOM    175  N   ARG B  24      -1.245   6.853   8.606  1.00 88.85           N  
ATOM    176  CA  ARG B  24      -1.465   6.351   9.959  1.00 88.85           C  
ATOM    177  C   ARG B  24      -2.626   5.363   9.994  1.00 88.85           C  
ATOM    178  CB  ARG B  24      -1.732   7.508  10.925  1.00 88.85           C  
ATOM    179  O   ARG B  24      -3.732   5.680   9.553  1.00 88.85           O  
ATOM    180  CG  ARG B  24      -0.517   8.382  11.190  1.00 88.85           C  
ATOM    181  CD  ARG B  24      -0.784   9.399  12.291  1.00 88.85           C  
ATOM    182  NE  ARG B  24      -1.610  10.504  11.814  1.00 88.85           N  
ATOM    183  NH1 ARG B  24      -0.133  12.159  12.460  1.00 88.85           N  
ATOM    184  NH2 ARG B  24      -2.108  12.715  11.439  1.00 88.85           N  
ATOM    185  CZ  ARG B  24      -1.282  11.790  11.905  1.00 88.85           C  
ATOM    186  N   ASP B  25      -2.368   4.202  10.578  1.00 89.67           N  
ATOM    187  CA  ASP B  25      -3.399   3.169  10.568  1.00 89.67           C  
ATOM    188  C   ASP B  25      -4.005   3.011   9.175  1.00 89.67           C  
ATOM    189  CB  ASP B  25      -4.496   3.497  11.584  1.00 89.67           C  
ATOM    190  O   ASP B  25      -5.209   3.199   8.991  1.00 89.67           O  
ATOM    191  CG  ASP B  25      -5.397   2.312  11.886  1.00 89.67           C  
ATOM    192  OD1 ASP B  25      -4.992   1.157  11.633  1.00 89.67           O  
ATOM    193  OD2 ASP B  25      -6.524   2.537  12.379  1.00 89.67           O  
ATOM    194  N   PRO B  26      -3.220   2.636   8.147  1.00 94.58           N  
ATOM    195  CA  PRO B  26      -3.626   2.569   6.742  1.00 94.58           C  
ATOM    196  C   PRO B  26      -4.747   1.561   6.498  1.00 94.58           C  
ATOM    197  CB  PRO B  26      -2.343   2.142   6.024  1.00 94.58           C  
ATOM    198  O   PRO B  26      -4.716   0.455   7.043  1.00 94.58           O  
ATOM    199  CG  PRO B  26      -1.253   2.373   7.020  1.00 94.58           C  
ATOM    200  CD  PRO B  26      -1.858   2.387   8.394  1.00 94.58           C  
ATOM    201  N   VAL B  27      -5.677   1.967   5.715  1.00 94.61           N  
ATOM    202  CA  VAL B  27      -6.782   1.100   5.322  1.00 94.61           C  
ATOM    203  C   VAL B  27      -7.028   1.225   3.820  1.00 94.61           C  
ATOM    204  CB  VAL B  27      -8.072   1.435   6.103  1.00 94.61           C  
ATOM    205  O   VAL B  27      -6.801   2.287   3.234  1.00 94.61           O  
ATOM    206  CG1 VAL B  27      -7.879   1.183   7.598  1.00 94.61           C  
ATOM    207  CG2 VAL B  27      -8.487   2.883   5.851  1.00 94.61           C  
ATOM    208  N   THR B  28      -7.403   0.183   3.219  1.00 93.96           N  
ATOM    209  CA  THR B  28      -7.803   0.173   1.817  1.00 93.96           C  
ATOM    210  C   THR B  28      -9.323   0.143   1.688  1.00 93.96           C  
ATOM    211  CB  THR B  28      -7.198  -1.031   1.071  1.00 93.96           C  
ATOM    212  O   THR B  28     -10.014  -0.400   2.553  1.00 93.96           O  
ATOM    213  CG2 THR B  28      -7.806  -2.341   1.558  1.00 93.96           C  
ATOM    214  OG1 THR B  28      -7.450  -0.892  -0.332  1.00 93.96           O  
ATOM    215  N   ILE B  29      -9.855   0.804   0.587  1.00 93.10           N  
ATOM    216  CA  ILE B  29     -11.287   0.795   0.309  1.00 93.10           C  
ATOM    217  C   ILE B  29     -11.564  -0.031  -0.945  1.00 93.10           C  
ATOM    218  CB  ILE B  29     -11.838   2.229   0.139  1.00 93.10           C  
ATOM    219  O   ILE B  29     -10.670  -0.705  -1.462  1.00 93.10           O  
ATOM    220  CG1 ILE B  29     -11.107   2.950  -0.999  1.00 93.10           C  
ATOM    221  CG2 ILE B  29     -11.720   3.012   1.449  1.00 93.10           C  
ATOM    222  CD1 ILE B  29     -11.609   4.364  -1.260  1.00 93.10           C  
ATOM    223  N   ASP B  30     -12.787  -0.016  -1.437  1.00 90.79           N  
ATOM    224  CA  ASP B  30     -13.256  -0.922  -2.480  1.00 90.79           C  
ATOM    225  C   ASP B  30     -12.416  -0.782  -3.748  1.00 90.79           C  
ATOM    226  CB  ASP B  30     -14.730  -0.660  -2.795  1.00 90.79           C  
ATOM    227  O   ASP B  30     -12.072  -1.781  -4.384  1.00 90.79           O  
ATOM    228  CG  ASP B  30     -15.657  -1.043  -1.654  1.00 90.79           C  
ATOM    229  OD1 ASP B  30     -15.853  -2.252  -1.407  1.00 90.79           O  
ATOM    230  OD2 ASP B  30     -16.199  -0.127  -0.999  1.00 90.79           O  
ATOM    231  N   CYS B  31     -12.000   0.493  -4.026  1.00 84.94           N  
ATOM    232  CA  CYS B  31     -11.312   0.759  -5.284  1.00 84.94           C  
ATOM    233  C   CYS B  31      -9.825   0.448  -5.169  1.00 84.94           C  
ATOM    234  CB  CYS B  31     -11.507   2.216  -5.704  1.00 84.94           C  
ATOM    235  O   CYS B  31      -9.105   0.457  -6.170  1.00 84.94           O  
ATOM    236  SG  CYS B  31     -10.669   3.401  -4.629  1.00 84.94           S  
ATOM    237  N   GLY B  32      -9.333   0.164  -3.975  1.00 89.99           N  
ATOM    238  CA  GLY B  32      -7.940  -0.219  -3.812  1.00 89.99           C  
ATOM    239  C   GLY B  32      -7.061   0.917  -3.324  1.00 89.99           C  
ATOM    240  O   GLY B  32      -5.906   0.700  -2.953  1.00 89.99           O  
ATOM    241  N   HIS B  33      -7.634   2.125  -3.224  1.00 89.52           N  
ATOM    242  CA  HIS B  33      -6.854   3.242  -2.702  1.00 89.52           C  
ATOM    243  C   HIS B  33      -6.755   3.183  -1.182  1.00 89.52           C  
ATOM    244  CB  HIS B  33      -7.470   4.574  -3.136  1.00 89.52           C  
ATOM    245  O   HIS B  33      -7.670   2.696  -0.514  1.00 89.52           O  
ATOM    246  CG  HIS B  33      -7.304   4.865  -4.594  1.00 89.52           C  
ATOM    247  CD2 HIS B  33      -6.194   5.106  -5.331  1.00 89.52           C  
ATOM    248  ND1 HIS B  33      -8.369   4.936  -5.465  1.00 89.52           N  
ATOM    249  CE1 HIS B  33      -7.921   5.208  -6.679  1.00 89.52           C  
ATOM    250  NE2 HIS B  33      -6.604   5.316  -6.625  1.00 89.52           N  
ATOM    251  N   VAL B  34      -5.599   3.640  -0.684  1.00 93.86           N  
ATOM    252  CA  VAL B  34      -5.297   3.537   0.739  1.00 93.86           C  
ATOM    253  C   VAL B  34      -5.265   4.930   1.364  1.00 93.86           C  
ATOM    254  CB  VAL B  34      -3.955   2.812   0.984  1.00 93.86           C  
ATOM    255  O   VAL B  34      -4.733   5.871   0.771  1.00 93.86           O  
ATOM    256  CG1 VAL B  34      -3.628   2.769   2.475  1.00 93.86           C  
ATOM    257  CG2 VAL B  34      -3.997   1.400   0.402  1.00 93.86           C  
ATOM    258  N   PHE B  35      -5.871   5.069   2.513  1.00 94.70           N  
ATOM    259  CA  PHE B  35      -5.910   6.286   3.314  1.00 94.70           C  
ATOM    260  C   PHE B  35      -5.721   5.967   4.793  1.00 94.70           C  
ATOM    261  CB  PHE B  35      -7.232   7.029   3.103  1.00 94.70           C  
ATOM    262  O   PHE B  35      -5.684   4.798   5.181  1.00 94.70           O  
ATOM    263  CG  PHE B  35      -7.590   7.231   1.655  1.00 94.70           C  
ATOM    264  CD1 PHE B  35      -7.014   8.259   0.919  1.00 94.70           C  
ATOM    265  CD2 PHE B  35      -8.504   6.392   1.030  1.00 94.70           C  
ATOM    266  CE1 PHE B  35      -7.343   8.448  -0.422  1.00 94.70           C  
ATOM    267  CE2 PHE B  35      -8.838   6.574  -0.309  1.00 94.70           C  
ATOM    268  CZ  PHE B  35      -8.257   7.603  -1.033  1.00 94.70           C  
ATOM    269  N   CYS B  36      -5.519   6.967   5.580  1.00 93.53           N  
ATOM    270  CA  CYS B  36      -5.632   6.762   7.020  1.00 93.53           C  
ATOM    271  C   CYS B  36      -7.047   6.345   7.402  1.00 93.53           C  
ATOM    272  CB  CYS B  36      -5.243   8.033   7.775  1.00 93.53           C  
ATOM    273  O   CYS B  36      -8.019   6.819   6.811  1.00 93.53           O  
ATOM    274  SG  CYS B  36      -3.566   8.603   7.425  1.00 93.53           S  
ATOM    275  N   ARG B  37      -7.138   5.459   8.342  1.00 92.56           N  
ATOM    276  CA  ARG B  37      -8.463   5.072   8.817  1.00 92.56           C  
ATOM    277  C   ARG B  37      -9.279   6.296   9.219  1.00 92.56           C  
ATOM    278  CB  ARG B  37      -8.349   4.106   9.999  1.00 92.56           C  
ATOM    279  O   ARG B  37     -10.445   6.423   8.837  1.00 92.56           O  
ATOM    280  CG  ARG B  37      -9.683   3.544  10.465  1.00 92.56           C  
ATOM    281  CD  ARG B  37      -9.508   2.546  11.601  1.00 92.56           C  
ATOM    282  NE  ARG B  37      -8.762   1.366  11.172  1.00 92.56           N  
ATOM    283  NH1 ARG B  37     -10.597   0.267  10.300  1.00 92.56           N  
ATOM    284  NH2 ARG B  37      -8.525  -0.709  10.217  1.00 92.56           N  
ATOM    285  CZ  ARG B  37      -9.296   0.311  10.564  1.00 92.56           C  
ATOM    286  N   SER B  38      -8.684   7.202   9.948  1.00 92.19           N  
ATOM    287  CA  SER B  38      -9.376   8.396  10.423  1.00 92.19           C  
ATOM    288  C   SER B  38      -9.823   9.275   9.260  1.00 92.19           C  
ATOM    289  CB  SER B  38      -8.477   9.198  11.364  1.00 92.19           C  
ATOM    290  O   SER B  38     -10.883   9.901   9.320  1.00 92.19           O  
ATOM    291  OG  SER B  38      -7.287   9.597  10.705  1.00 92.19           O  
ATOM    292  N   CYS B  39      -9.020   9.317   8.180  1.00 92.15           N  
ATOM    293  CA  CYS B  39      -9.353  10.110   7.003  1.00 92.15           C  
ATOM    294  C   CYS B  39     -10.508   9.483   6.231  1.00 92.15           C  
ATOM    295  CB  CYS B  39      -8.135  10.251   6.090  1.00 92.15           C  
ATOM    296  O   CYS B  39     -11.316  10.193   5.629  1.00 92.15           O  
ATOM    297  SG  CYS B  39      -6.842  11.319   6.761  1.00 92.15           S  
ATOM    298  N   THR B  40     -10.640   8.161   6.210  1.00 92.55           N  
ATOM    299  CA  THR B  40     -11.721   7.473   5.514  1.00 92.55           C  
ATOM    300  C   THR B  40     -13.046   7.668   6.245  1.00 92.55           C  
ATOM    301  CB  THR B  40     -11.427   5.968   5.374  1.00 92.55           C  
ATOM    302  O   THR B  40     -14.101   7.768   5.614  1.00 92.55           O  
ATOM    303  CG2 THR B  40     -12.427   5.296   4.439  1.00 92.55           C  
ATOM    304  OG1 THR B  40     -10.106   5.792   4.847  1.00 92.55           O  
ATOM    305  N   THR B  41     -12.943   7.668   7.529  1.00 86.58           N  
ATOM    306  CA  THR B  41     -14.140   7.819   8.348  1.00 86.58           C  
ATOM    307  C   THR B  41     -14.781   9.185   8.125  1.00 86.58           C  
ATOM    308  CB  THR B  41     -13.820   7.637   9.844  1.00 86.58           C  
ATOM    309  O   THR B  41     -16.001   9.330   8.228  1.00 86.58           O  
ATOM    310  CG2 THR B  41     -15.090   7.688  10.688  1.00 86.58           C  
ATOM    311  OG1 THR B  41     -13.180   6.370  10.039  1.00 86.58           O  
ATOM    312  N   ASP B  42     -14.013  10.138   7.698  1.00 82.66           N  
ATOM    313  CA  ASP B  42     -14.476  11.515   7.553  1.00 82.66           C  
ATOM    314  C   ASP B  42     -15.033  11.762   6.152  1.00 82.66           C  
ATOM    315  CB  ASP B  42     -13.341  12.497   7.847  1.00 82.66           C  
ATOM    316  O   ASP B  42     -15.562  12.839   5.870  1.00 82.66           O  
ATOM    317  CG  ASP B  42     -13.021  12.607   9.328  1.00 82.66           C  
ATOM    318  OD1 ASP B  42     -13.853  12.193  10.164  1.00 82.66           O  
ATOM    319  OD2 ASP B  42     -11.928  13.114   9.661  1.00 82.66           O  
ATOM    320  N   VAL B  43     -14.938  10.726   5.289  1.00 86.30           N  
ATOM    321  CA  VAL B  43     -15.475  10.864   3.940  1.00 86.30           C  
ATOM    322  C   VAL B  43     -16.997  10.743   3.974  1.00 86.30           C  
ATOM    323  CB  VAL B  43     -14.878   9.811   2.981  1.00 86.30           C  
ATOM    324  O   VAL B  43     -17.535   9.722   4.410  1.00 86.30           O  
ATOM    325  CG1 VAL B  43     -15.465   9.963   1.578  1.00 86.30           C  
ATOM    326  CG2 VAL B  43     -13.355   9.928   2.941  1.00 86.30           C  
ATOM    327  N   ARG B  44     -17.704  11.828   3.770  1.00 77.11           N  
ATOM    328  CA  ARG B  44     -19.156  11.896   3.897  1.00 77.11           C  
ATOM    329  C   ARG B  44     -19.839  11.489   2.596  1.00 77.11           C  
ATOM    330  CB  ARG B  44     -19.595  13.305   4.302  1.00 77.11           C  
ATOM    331  O   ARG B  44     -19.349  11.799   1.508  1.00 77.11           O  
ATOM    332  CG  ARG B  44     -19.124  13.724   5.685  1.00 77.11           C  
ATOM    333  CD  ARG B  44     -19.663  15.093   6.074  1.00 77.11           C  
ATOM    334  NE  ARG B  44     -19.100  15.555   7.340  1.00 77.11           N  
ATOM    335  NH1 ARG B  44     -19.940  17.700   7.169  1.00 77.11           N  
ATOM    336  NH2 ARG B  44     -18.690  17.095   8.993  1.00 77.11           N  
ATOM    337  CZ  ARG B  44     -19.244  16.782   7.831  1.00 77.11           C  
ATOM    338  N   PRO B  45     -20.931  10.640   2.734  1.00 74.25           N  
ATOM    339  CA  PRO B  45     -21.747  10.334   1.557  1.00 74.25           C  
ATOM    340  C   PRO B  45     -22.440  11.567   0.983  1.00 74.25           C  
ATOM    341  CB  PRO B  45     -22.772   9.330   2.090  1.00 74.25           C  
ATOM    342  O   PRO B  45     -22.689  12.534   1.708  1.00 74.25           O  
ATOM    343  CG  PRO B  45     -22.523   9.275   3.563  1.00 74.25           C  
ATOM    344  CD  PRO B  45     -21.360  10.169   3.884  1.00 74.25           C  
ATOM    345  N   ILE B  46     -22.404  11.655  -0.302  1.00 64.55           N  
ATOM    346  CA  ILE B  46     -23.221  12.677  -0.948  1.00 64.55           C  
ATOM    347  C   ILE B  46     -24.688  12.253  -0.928  1.00 64.55           C  
ATOM    348  CB  ILE B  46     -22.758  12.936  -2.399  1.00 64.55           C  
ATOM    349  O   ILE B  46     -25.039  11.183  -1.432  1.00 64.55           O  
ATOM    350  CG1 ILE B  46     -21.277  13.331  -2.424  1.00 64.55           C  
ATOM    351  CG2 ILE B  46     -23.623  14.015  -3.058  1.00 64.55           C  
ATOM    352  CD1 ILE B  46     -20.663  13.346  -3.817  1.00 64.55           C  
ATOM    353  N   SER B  47     -25.624  13.061  -0.189  1.00 66.70           N  
ATOM    354  CA  SER B  47     -27.079  12.955  -0.197  1.00 66.70           C  
ATOM    355  C   SER B  47     -27.529  11.502  -0.093  1.00 66.70           C  
ATOM    356  CB  SER B  47     -27.656  13.586  -1.466  1.00 66.70           C  
ATOM    357  O   SER B  47     -28.058  10.939  -1.054  1.00 66.70           O  
ATOM    358  OG  SER B  47     -29.071  13.628  -1.408  1.00 66.70           O  
ATOM    359  N   GLY B  48     -27.296  10.717   1.012  1.00 69.40           N  
ATOM    360  CA  GLY B  48     -27.780   9.357   1.187  1.00 69.40           C  
ATOM    361  C   GLY B  48     -27.046   8.347   0.325  1.00 69.40           C  
ATOM    362  O   GLY B  48     -27.423   7.175   0.274  1.00 69.40           O  
ATOM    363  N   SER B  49     -26.065   8.839  -0.405  1.00 76.91           N  
ATOM    364  CA  SER B  49     -25.293   7.957  -1.273  1.00 76.91           C  
ATOM    365  C   SER B  49     -24.070   7.401  -0.550  1.00 76.91           C  
ATOM    366  CB  SER B  49     -24.854   8.698  -2.537  1.00 76.91           C  
ATOM    367  O   SER B  49     -23.772   7.804   0.576  1.00 76.91           O  
ATOM    368  OG  SER B  49     -23.989   9.774  -2.215  1.00 76.91           O  
ATOM    369  N   ARG B  50     -23.564   6.396  -1.058  1.00 86.65           N  
ATOM    370  CA  ARG B  50     -22.316   5.794  -0.601  1.00 86.65           C  
ATOM    371  C   ARG B  50     -21.161   6.785  -0.700  1.00 86.65           C  
ATOM    372  CB  ARG B  50     -21.997   4.536  -1.412  1.00 86.65           C  
ATOM    373  O   ARG B  50     -21.145   7.641  -1.587  1.00 86.65           O  
ATOM    374  CG  ARG B  50     -22.952   3.381  -1.158  1.00 86.65           C  
ATOM    375  CD  ARG B  50     -22.503   2.111  -1.868  1.00 86.65           C  
ATOM    376  NE  ARG B  50     -22.835   2.142  -3.289  1.00 86.65           N  
ATOM    377  NH1 ARG B  50     -21.865   0.101  -3.771  1.00 86.65           N  
ATOM    378  NH2 ARG B  50     -22.876   1.316  -5.432  1.00 86.65           N  
ATOM    379  CZ  ARG B  50     -22.525   1.186  -4.161  1.00 86.65           C  
ATOM    380  N   PRO B  51     -20.292   6.829   0.335  1.00 92.70           N  
ATOM    381  CA  PRO B  51     -19.087   7.647   0.173  1.00 92.70           C  
ATOM    382  C   PRO B  51     -18.295   7.289  -1.082  1.00 92.70           C  
ATOM    383  CB  PRO B  51     -18.279   7.337   1.436  1.00 92.70           C  
ATOM    384  O   PRO B  51     -18.372   6.155  -1.563  1.00 92.70           O  
ATOM    385  CG  PRO B  51     -18.710   5.964   1.838  1.00 92.70           C  
ATOM    386  CD  PRO B  51     -20.143   5.775   1.431  1.00 92.70           C  
ATOM    387  N   VAL B  52     -17.584   8.272  -1.593  1.00 88.85           N  
ATOM    388  CA  VAL B  52     -16.800   8.040  -2.802  1.00 88.85           C  
ATOM    389  C   VAL B  52     -15.316   8.245  -2.502  1.00 88.85           C  
ATOM    390  CB  VAL B  52     -17.244   8.968  -3.954  1.00 88.85           C  
ATOM    391  O   VAL B  52     -14.958   9.007  -1.601  1.00 88.85           O  
ATOM    392  CG1 VAL B  52     -18.698   8.695  -4.337  1.00 88.85           C  
ATOM    393  CG2 VAL B  52     -17.058  10.433  -3.561  1.00 88.85           C  
ATOM    394  N   CYS B  53     -14.460   7.517  -3.171  1.00 87.50           N  
ATOM    395  CA  CYS B  53     -13.012   7.650  -3.049  1.00 87.50           C  
ATOM    396  C   CYS B  53     -12.561   9.056  -3.428  1.00 87.50           C  
ATOM    397  CB  CYS B  53     -12.303   6.622  -3.930  1.00 87.50           C  
ATOM    398  O   CYS B  53     -12.888   9.547  -4.510  1.00 87.50           O  
ATOM    399  SG  CYS B  53     -10.508   6.811  -3.968  1.00 87.50           S  
ATOM    400  N   PRO B  54     -11.812   9.713  -2.546  1.00 84.67           N  
ATOM    401  CA  PRO B  54     -11.355  11.078  -2.814  1.00 84.67           C  
ATOM    402  C   PRO B  54     -10.393  11.157  -3.998  1.00 84.67           C  
ATOM    403  CB  PRO B  54     -10.654  11.478  -1.514  1.00 84.67           C  
ATOM    404  O   PRO B  54     -10.174  12.238  -4.549  1.00 84.67           O  
ATOM    405  CG  PRO B  54     -11.224  10.565  -0.476  1.00 84.67           C  
ATOM    406  CD  PRO B  54     -11.610   9.273  -1.138  1.00 84.67           C  
ATOM    407  N   LEU B  55      -9.935   9.989  -4.378  1.00 78.45           N  
ATOM    408  CA  LEU B  55      -8.950   9.980  -5.454  1.00 78.45           C  
ATOM    409  C   LEU B  55      -9.603   9.627  -6.786  1.00 78.45           C  
ATOM    410  CB  LEU B  55      -7.826   8.988  -5.144  1.00 78.45           C  
ATOM    411  O   LEU B  55      -9.541  10.408  -7.739  1.00 78.45           O  
ATOM    412  CG  LEU B  55      -6.738   9.474  -4.186  1.00 78.45           C  
ATOM    413  CD1 LEU B  55      -5.803   8.326  -3.819  1.00 78.45           C  
ATOM    414  CD2 LEU B  55      -5.957  10.629  -4.804  1.00 78.45           C  
ATOM    415  N   CYS B  56     -10.343   8.512  -6.897  1.00 76.83           N  
ATOM    416  CA  CYS B  56     -10.859   8.051  -8.181  1.00 76.83           C  
ATOM    417  C   CYS B  56     -12.362   8.282  -8.280  1.00 76.83           C  
ATOM    418  CB  CYS B  56     -10.547   6.569  -8.383  1.00 76.83           C  
ATOM    419  O   CYS B  56     -12.959   8.071  -9.337  1.00 76.83           O  
ATOM    420  SG  CYS B  56     -11.531   5.469  -7.341  1.00 76.83           S  
ATOM    421  N   LYS B  57     -13.027   8.629  -7.215  1.00 80.96           N  
ATOM    422  CA  LYS B  57     -14.431   9.024  -7.163  1.00 80.96           C  
ATOM    423  C   LYS B  57     -15.348   7.810  -7.275  1.00 80.96           C  
ATOM    424  CB  LYS B  57     -14.749  10.026  -8.273  1.00 80.96           C  
ATOM    425  O   LYS B  57     -16.560   7.955  -7.448  1.00 80.96           O  
ATOM    426  CG  LYS B  57     -13.876  11.272  -8.252  1.00 80.96           C  
ATOM    427  CD  LYS B  57     -13.941  11.977  -6.902  1.00 80.96           C  
ATOM    428  CE  LYS B  57     -12.994  13.168  -6.846  1.00 80.96           C  
ATOM    429  NZ  LYS B  57     -12.798  13.654  -5.448  1.00 80.96           N  
ATOM    430  N   LYS B  58     -14.830   6.598  -7.229  1.00 83.38           N  
ATOM    431  CA  LYS B  58     -15.666   5.402  -7.179  1.00 83.38           C  
ATOM    432  C   LYS B  58     -16.319   5.245  -5.809  1.00 83.38           C  
ATOM    433  CB  LYS B  58     -14.843   4.158  -7.514  1.00 83.38           C  
ATOM    434  O   LYS B  58     -15.694   5.521  -4.782  1.00 83.38           O  
ATOM    435  CG  LYS B  58     -14.481   4.032  -8.986  1.00 83.38           C  
ATOM    436  CD  LYS B  58     -13.743   2.731  -9.271  1.00 83.38           C  
ATOM    437  CE  LYS B  58     -13.302   2.644 -10.727  1.00 83.38           C  
ATOM    438  NZ  LYS B  58     -12.550   1.383 -11.004  1.00 83.38           N  
ATOM    439  N   PRO B  59     -17.571   4.888  -5.845  1.00 89.81           N  
ATOM    440  CA  PRO B  59     -18.244   4.655  -4.565  1.00 89.81           C  
ATOM    441  C   PRO B  59     -17.643   3.488  -3.785  1.00 89.81           C  
ATOM    442  CB  PRO B  59     -19.687   4.352  -4.976  1.00 89.81           C  
ATOM    443  O   PRO B  59     -17.091   2.561  -4.383  1.00 89.81           O  
ATOM    444  CG  PRO B  59     -19.586   3.833  -6.374  1.00 89.81           C  
ATOM    445  CD  PRO B  59     -18.382   4.451  -7.025  1.00 89.81           C  
ATOM    446  N   PHE B  60     -17.625   3.563  -2.473  1.00 92.59           N  
ATOM    447  CA  PHE B  60     -17.199   2.443  -1.641  1.00 92.59           C  
ATOM    448  C   PHE B  60     -18.091   2.312  -0.412  1.00 92.59           C  
ATOM    449  CB  PHE B  60     -15.738   2.613  -1.215  1.00 92.59           C  
ATOM    450  O   PHE B  60     -18.803   3.252  -0.053  1.00 92.59           O  
ATOM    451  CG  PHE B  60     -15.523   3.714  -0.212  1.00 92.59           C  
ATOM    452  CD1 PHE B  60     -15.363   5.030  -0.627  1.00 92.59           C  
ATOM    453  CD2 PHE B  60     -15.480   3.432   1.148  1.00 92.59           C  
ATOM    454  CE1 PHE B  60     -15.163   6.051   0.299  1.00 92.59           C  
ATOM    455  CE2 PHE B  60     -15.281   4.448   2.079  1.00 92.59           C  
ATOM    456  CZ  PHE B  60     -15.122   5.756   1.653  1.00 92.59           C  
ATOM    457  N   LYS B  61     -18.051   1.078   0.178  1.00 91.58           N  
ATOM    458  CA  LYS B  61     -18.783   0.796   1.409  1.00 91.58           C  
ATOM    459  C   LYS B  61     -17.853   0.809   2.619  1.00 91.58           C  
ATOM    460  CB  LYS B  61     -19.496  -0.554   1.312  1.00 91.58           C  
ATOM    461  O   LYS B  61     -16.787   0.190   2.596  1.00 91.58           O  
ATOM    462  CG  LYS B  61     -20.528  -0.630   0.196  1.00 91.58           C  
ATOM    463  CD  LYS B  61     -21.176  -2.007   0.127  1.00 91.58           C  
ATOM    464  CE  LYS B  61     -22.147  -2.111  -1.041  1.00 91.58           C  
ATOM    465  NZ  LYS B  61     -22.741  -3.477  -1.148  1.00 91.58           N  
ATOM    466  N   LYS B  62     -18.303   1.518   3.654  1.00 90.28           N  
ATOM    467  CA  LYS B  62     -17.495   1.613   4.866  1.00 90.28           C  
ATOM    468  C   LYS B  62     -17.197   0.230   5.438  1.00 90.28           C  
ATOM    469  CB  LYS B  62     -18.201   2.473   5.915  1.00 90.28           C  
ATOM    470  O   LYS B  62     -16.140   0.013   6.034  1.00 90.28           O  
ATOM    471  CG  LYS B  62     -18.209   3.960   5.593  1.00 90.28           C  
ATOM    472  CD  LYS B  62     -18.732   4.783   6.764  1.00 90.28           C  
ATOM    473  CE  LYS B  62     -18.697   6.274   6.460  1.00 90.28           C  
ATOM    474  NZ  LYS B  62     -19.251   7.083   7.587  1.00 90.28           N  
ATOM    475  N   GLU B  63     -18.048  -0.778   5.254  1.00 89.51           N  
ATOM    476  CA  GLU B  63     -17.901  -2.139   5.761  1.00 89.51           C  
ATOM    477  C   GLU B  63     -16.781  -2.880   5.037  1.00 89.51           C  
ATOM    478  CB  GLU B  63     -19.217  -2.909   5.623  1.00 89.51           C  
ATOM    479  O   GLU B  63     -16.339  -3.939   5.486  1.00 89.51           O  
ATOM    480  CG  GLU B  63     -19.774  -2.925   4.207  1.00 89.51           C  
ATOM    481  CD  GLU B  63     -20.824  -1.853   3.963  1.00 89.51           C  
ATOM    482  OE1 GLU B  63     -21.831  -2.135   3.275  1.00 89.51           O  
ATOM    483  OE2 GLU B  63     -20.637  -0.721   4.463  1.00 89.51           O  
ATOM    484  N   ASN B  64     -16.415  -2.268   3.917  1.00 91.58           N  
ATOM    485  CA  ASN B  64     -15.406  -2.943   3.108  1.00 91.58           C  
ATOM    486  C   ASN B  64     -14.010  -2.385   3.372  1.00 91.58           C  
ATOM    487  CB  ASN B  64     -15.749  -2.833   1.620  1.00 91.58           C  
ATOM    488  O   ASN B  64     -13.042  -2.791   2.726  1.00 91.58           O  
ATOM    489  CG  ASN B  64     -16.963  -3.657   1.239  1.00 91.58           C  
ATOM    490  ND2 ASN B  64     -17.487  -3.422   0.041  1.00 91.58           N  
ATOM    491  OD1 ASN B  64     -17.428  -4.496   2.015  1.00 91.58           O  
ATOM    492  N   ILE B  65     -13.942  -1.510   4.304  1.00 93.46           N  
ATOM    493  CA  ILE B  65     -12.643  -0.956   4.671  1.00 93.46           C  
ATOM    494  C   ILE B  65     -11.809  -2.022   5.378  1.00 93.46           C  
ATOM    495  CB  ILE B  65     -12.794   0.291   5.571  1.00 93.46           C  
ATOM    496  O   ILE B  65     -12.284  -2.674   6.310  1.00 93.46           O  
ATOM    497  CG1 ILE B  65     -13.472   1.428   4.799  1.00 93.46           C  
ATOM    498  CG2 ILE B  65     -11.432   0.733   6.113  1.00 93.46           C  
ATOM    499  CD1 ILE B  65     -13.797   2.647   5.651  1.00 93.46           C  
ATOM    500  N   ARG B  66     -10.573  -2.223   4.901  1.00 91.91           N  
ATOM    501  CA  ARG B  66      -9.681  -3.241   5.446  1.00 91.91           C  
ATOM    502  C   ARG B  66      -8.328  -2.643   5.814  1.00 91.91           C  
ATOM    503  CB  ARG B  66      -9.494  -4.385   4.446  1.00 91.91           C  
ATOM    504  O   ARG B  66      -7.806  -1.787   5.097  1.00 91.91           O  
ATOM    505  CG  ARG B  66     -10.787  -5.092   4.071  1.00 91.91           C  
ATOM    506  CD  ARG B  66     -11.370  -5.863   5.247  1.00 91.91           C  
ATOM    507  NE  ARG B  66     -12.601  -6.557   4.880  1.00 91.91           N  
ATOM    508  NH1 ARG B  66     -14.012  -4.924   5.703  1.00 91.91           N  
ATOM    509  NH2 ARG B  66     -14.879  -6.809   4.729  1.00 91.91           N  
ATOM    510  CZ  ARG B  66     -13.828  -6.095   5.105  1.00 91.91           C  
ATOM    511  N   PRO B  67      -7.814  -3.093   6.947  1.00 89.72           N  
ATOM    512  CA  PRO B  67      -6.485  -2.615   7.334  1.00 89.72           C  
ATOM    513  C   PRO B  67      -5.382  -3.124   6.408  1.00 89.72           C  
ATOM    514  CB  PRO B  67      -6.309  -3.172   8.750  1.00 89.72           C  
ATOM    515  O   PRO B  67      -5.528  -4.183   5.792  1.00 89.72           O  
ATOM    516  CG  PRO B  67      -7.208  -4.364   8.806  1.00 89.72           C  
ATOM    517  CD  PRO B  67      -8.373  -4.127   7.888  1.00 89.72           C  
ATOM    518  N   VAL B  68      -4.362  -2.305   6.180  1.00 92.91           N  
ATOM    519  CA  VAL B  68      -3.146  -2.701   5.478  1.00 92.91           C  
ATOM    520  C   VAL B  68      -1.932  -2.468   6.375  1.00 92.91           C  
ATOM    521  CB  VAL B  68      -2.981  -1.931   4.149  1.00 92.91           C  
ATOM    522  O   VAL B  68      -1.213  -1.480   6.213  1.00 92.91           O  
ATOM    523  CG1 VAL B  68      -1.829  -2.508   3.329  1.00 92.91           C  
ATOM    524  CG2 VAL B  68      -4.281  -1.967   3.348  1.00 92.91           C  
ATOM    525  N   TRP B  69      -1.607  -3.457   7.203  1.00 81.59           N  
ATOM    526  CA  TRP B  69      -0.600  -3.329   8.251  1.00 81.59           C  
ATOM    527  C   TRP B  69       0.794  -3.175   7.651  1.00 81.59           C  
ATOM    528  CB  TRP B  69      -0.637  -4.542   9.184  1.00 81.59           C  
ATOM    529  O   TRP B  69       1.647  -2.487   8.217  1.00 81.59           O  
ATOM    530  CG  TRP B  69      -1.961  -4.757   9.852  1.00 81.59           C  
ATOM    531  CD1 TRP B  69      -2.852  -5.765   9.611  1.00 81.59           C  
ATOM    532  CD2 TRP B  69      -2.547  -3.939  10.870  1.00 81.59           C  
ATOM    533  CE2 TRP B  69      -3.795  -4.512  11.200  1.00 81.59           C  
ATOM    534  CE3 TRP B  69      -2.136  -2.777  11.536  1.00 81.59           C  
ATOM    535  NE1 TRP B  69      -3.957  -5.624  10.419  1.00 81.59           N  
ATOM    536  CH2 TRP B  69      -4.211  -2.823  12.805  1.00 81.59           C  
ATOM    537  CZ2 TRP B  69      -4.637  -3.961  12.169  1.00 81.59           C  
ATOM    538  CZ3 TRP B  69      -2.976  -2.229  12.500  1.00 81.59           C  
ATOM    539  N   GLN B  70       0.915  -3.776   6.538  1.00 83.87           N  
ATOM    540  CA  GLN B  70       2.224  -3.744   5.895  1.00 83.87           C  
ATOM    541  C   GLN B  70       2.623  -2.317   5.529  1.00 83.87           C  
ATOM    542  CB  GLN B  70       2.231  -4.628   4.647  1.00 83.87           C  
ATOM    543  O   GLN B  70       3.802  -1.963   5.588  1.00 83.87           O  
ATOM    544  CG  GLN B  70       2.293  -6.119   4.949  1.00 83.87           C  
ATOM    545  CD  GLN B  70       1.944  -6.976   3.747  1.00 83.87           C  
ATOM    546  NE2 GLN B  70       2.772  -7.979   3.473  1.00 83.87           N  
ATOM    547  OE1 GLN B  70       0.938  -6.740   3.070  1.00 83.87           O  
ATOM    548  N   LEU B  71       1.640  -1.509   5.163  1.00 90.51           N  
ATOM    549  CA  LEU B  71       1.931  -0.120   4.826  1.00 90.51           C  
ATOM    550  C   LEU B  71       2.342   0.666   6.066  1.00 90.51           C  
ATOM    551  CB  LEU B  71       0.715   0.539   4.169  1.00 90.51           C  
ATOM    552  O   LEU B  71       3.162   1.583   5.982  1.00 90.51           O  
ATOM    553  CG  LEU B  71       0.467   0.192   2.700  1.00 90.51           C  
ATOM    554  CD1 LEU B  71      -0.767   0.925   2.184  1.00 90.51           C  
ATOM    555  CD2 LEU B  71       1.690   0.533   1.856  1.00 90.51           C  
ATOM    556  N   ALA B  72       1.796   0.295   7.183  1.00 85.08           N  
ATOM    557  CA  ALA B  72       2.211   0.928   8.432  1.00 85.08           C  
ATOM    558  C   ALA B  72       3.682   0.647   8.728  1.00 85.08           C  
ATOM    559  CB  ALA B  72       1.337   0.447   9.588  1.00 85.08           C  
ATOM    560  O   ALA B  72       4.424   1.546   9.130  1.00 85.08           O  
ATOM    561  N   SER B  73       4.053  -0.559   8.518  1.00 82.51           N  
ATOM    562  CA  SER B  73       5.445  -0.953   8.709  1.00 82.51           C  
ATOM    563  C   SER B  73       6.363  -0.231   7.729  1.00 82.51           C  
ATOM    564  CB  SER B  73       5.602  -2.465   8.548  1.00 82.51           C  
ATOM    565  O   SER B  73       7.453   0.210   8.101  1.00 82.51           O  
ATOM    566  OG  SER B  73       6.944  -2.859   8.775  1.00 82.51           O  
ATOM    567  N   LEU B  74       5.920  -0.083   6.521  1.00 89.21           N  
ATOM    568  CA  LEU B  74       6.702   0.603   5.498  1.00 89.21           C  
ATOM    569  C   LEU B  74       6.917   2.066   5.869  1.00 89.21           C  
ATOM    570  CB  LEU B  74       6.007   0.507   4.137  1.00 89.21           C  
ATOM    571  O   LEU B  74       8.000   2.614   5.651  1.00 89.21           O  
ATOM    572  CG  LEU B  74       6.196  -0.803   3.370  1.00 89.21           C  
ATOM    573  CD1 LEU B  74       5.171  -0.912   2.246  1.00 89.21           C  
ATOM    574  CD2 LEU B  74       7.614  -0.900   2.819  1.00 89.21           C  
ATOM    575  N   VAL B  75       5.901   2.665   6.381  1.00 88.40           N  
ATOM    576  CA  VAL B  75       6.023   4.046   6.837  1.00 88.40           C  
ATOM    577  C   VAL B  75       7.137   4.150   7.876  1.00 88.40           C  
ATOM    578  CB  VAL B  75       4.694   4.569   7.426  1.00 88.40           C  
ATOM    579  O   VAL B  75       7.987   5.040   7.797  1.00 88.40           O  
ATOM    580  CG1 VAL B  75       4.905   5.910   8.127  1.00 88.40           C  
ATOM    581  CG2 VAL B  75       3.639   4.697   6.328  1.00 88.40           C  
ATOM    582  N   GLU B  76       7.171   3.214   8.777  1.00 80.04           N  
ATOM    583  CA  GLU B  76       8.187   3.208   9.826  1.00 80.04           C  
ATOM    584  C   GLU B  76       9.584   3.022   9.241  1.00 80.04           C  
ATOM    585  CB  GLU B  76       7.894   2.110  10.851  1.00 80.04           C  
ATOM    586  O   GLU B  76      10.525   3.712   9.637  1.00 80.04           O  
ATOM    587  CG  GLU B  76       6.709   2.412  11.756  1.00 80.04           C  
ATOM    588  CD  GLU B  76       6.368   1.270  12.700  1.00 80.04           C  
ATOM    589  OE1 GLU B  76       5.339   1.355  13.409  1.00 80.04           O  
ATOM    590  OE2 GLU B  76       7.136   0.283  12.732  1.00 80.04           O  
ATOM    591  N   ASN B  77       9.690   2.131   8.362  1.00 78.52           N  
ATOM    592  CA  ASN B  77      10.974   1.848   7.730  1.00 78.52           C  
ATOM    593  C   ASN B  77      11.472   3.039   6.915  1.00 78.52           C  
ATOM    594  CB  ASN B  77      10.874   0.604   6.844  1.00 78.52           C  
ATOM    595  O   ASN B  77      12.662   3.357   6.936  1.00 78.52           O  
ATOM    596  CG  ASN B  77      10.787  -0.679   7.648  1.00 78.52           C  
ATOM    597  ND2 ASN B  77       9.887  -1.569   7.248  1.00 78.52           N  
ATOM    598  OD1 ASN B  77      11.523  -0.868   8.620  1.00 78.52           O  
ATOM    599  N   ILE B  78      10.609   3.644   6.173  1.00 83.89           N  
ATOM    600  CA  ILE B  78      10.960   4.803   5.360  1.00 83.89           C  
ATOM    601  C   ILE B  78      11.424   5.945   6.262  1.00 83.89           C  
ATOM    602  CB  ILE B  78       9.771   5.261   4.485  1.00 83.89           C  
ATOM    603  O   ILE B  78      12.393   6.639   5.946  1.00 83.89           O  
ATOM    604  CG1 ILE B  78       9.501   4.239   3.374  1.00 83.89           C  
ATOM    605  CG2 ILE B  78      10.035   6.650   3.899  1.00 83.89           C  
ATOM    606  CD1 ILE B  78       8.181   4.450   2.647  1.00 83.89           C  
ATOM    607  N   GLU B  79      10.766   6.114   7.363  1.00 80.78           N  
ATOM    608  CA  GLU B  79      11.154   7.137   8.329  1.00 80.78           C  
ATOM    609  C   GLU B  79      12.549   6.870   8.887  1.00 80.78           C  
ATOM    610  CB  GLU B  79      10.137   7.212   9.471  1.00 80.78           C  
ATOM    611  O   GLU B  79      13.329   7.801   9.094  1.00 80.78           O  
ATOM    612  CG  GLU B  79       8.821   7.868   9.081  1.00 80.78           C  
ATOM    613  CD  GLU B  79       7.862   8.031  10.250  1.00 80.78           C  
ATOM    614  OE1 GLU B  79       7.481   9.181  10.566  1.00 80.78           O  
ATOM    615  OE2 GLU B  79       7.489   7.000  10.854  1.00 80.78           O  
ATOM    616  N   ARG B  80      12.861   5.650   9.102  1.00 73.26           N  
ATOM    617  CA  ARG B  80      14.168   5.258   9.617  1.00 73.26           C  
ATOM    618  C   ARG B  80      15.263   5.513   8.586  1.00 73.26           C  
ATOM    619  CB  ARG B  80      14.166   3.783  10.024  1.00 73.26           C  
ATOM    620  O   ARG B  80      16.386   5.874   8.942  1.00 73.26           O  
ATOM    621  CG  ARG B  80      13.426   3.503  11.323  1.00 73.26           C  
ATOM    622  CD  ARG B  80      13.650   2.077  11.804  1.00 73.26           C  
ATOM    623  NE  ARG B  80      12.935   1.110  10.976  1.00 73.26           N  
ATOM    624  NH1 ARG B  80      11.023   1.101  12.274  1.00 73.26           N  
ATOM    625  NH2 ARG B  80      11.147  -0.211  10.398  1.00 73.26           N  
ATOM    626  CZ  ARG B  80      11.703   0.669  11.218  1.00 73.26           C  
ATOM    627  N   LEU B  81      14.937   5.247   7.346  1.00 74.10           N  
ATOM    628  CA  LEU B  81      15.887   5.487   6.264  1.00 74.10           C  
ATOM    629  C   LEU B  81      16.244   6.967   6.173  1.00 74.10           C  
ATOM    630  CB  LEU B  81      15.312   5.005   4.929  1.00 74.10           C  
ATOM    631  O   LEU B  81      17.374   7.316   5.824  1.00 74.10           O  
ATOM    632  CG  LEU B  81      15.385   3.501   4.663  1.00 74.10           C  
ATOM    633  CD1 LEU B  81      14.582   3.144   3.417  1.00 74.10           C  
ATOM    634  CD2 LEU B  81      16.835   3.053   4.518  1.00 74.10           C  
ATOM    635  N   LYS B  82      15.347   7.787   6.384  1.00 71.88           N  
ATOM    636  CA  LYS B  82      15.560   9.231   6.341  1.00 71.88           C  
ATOM    637  C   LYS B  82      16.502   9.681   7.454  1.00 71.88           C  
ATOM    638  CB  LYS B  82      14.227   9.974   6.450  1.00 71.88           C  
ATOM    639  O   LYS B  82      17.307  10.595   7.262  1.00 71.88           O  
ATOM    640  CG  LYS B  82      13.404   9.959   5.170  1.00 71.88           C  
ATOM    641  CD  LYS B  82      12.116  10.758   5.325  1.00 71.88           C  
ATOM    642  CE  LYS B  82      12.349  12.245   5.092  1.00 71.88           C  
ATOM    643  NZ  LYS B  82      11.080  13.026   5.191  1.00 71.88           N  
ATOM    644  N   VAL B  83      16.356   9.119   8.660  1.00 63.56           N  
ATOM    645  CA  VAL B  83      17.185   9.462   9.812  1.00 63.56           C  
ATOM    646  C   VAL B  83      18.626   9.024   9.561  1.00 63.56           C  
ATOM    647  CB  VAL B  83      16.649   8.815  11.109  1.00 63.56           C  
ATOM    648  O   VAL B  83      19.568   9.736   9.916  1.00 63.56           O  
ATOM    649  CG1 VAL B  83      17.616   9.050  12.268  1.00 63.56           C  
ATOM    650  CG2 VAL B  83      15.264   9.364  11.445  1.00 63.56           C  
ATOM    651  N   ASP B  84      18.783   7.871   8.958  1.00 60.83           N  
ATOM    652  CA  ASP B  84      20.107   7.314   8.698  1.00 60.83           C  
ATOM    653  C   ASP B  84      20.847   8.128   7.639  1.00 60.83           C  
ATOM    654  CB  ASP B  84      19.999   5.853   8.258  1.00 60.83           C  
ATOM    655  O   ASP B  84      22.064   8.305   7.723  1.00 60.83           O  
ATOM    656  CG  ASP B  84      19.839   4.892   9.423  1.00 60.83           C  
ATOM    657  OD1 ASP B  84      20.046   5.304  10.585  1.00 60.83           O  
ATOM    658  OD2 ASP B  84      19.506   3.713   9.177  1.00 60.83           O  
ATOM    659  N   LYS B  85      20.220   8.537   6.610  1.00 55.55           N  
ATOM    660  CA  LYS B  85      20.858   9.337   5.568  1.00 55.55           C  
ATOM    661  C   LYS B  85      21.199  10.734   6.079  1.00 55.55           C  
ATOM    662  CB  LYS B  85      19.954   9.435   4.338  1.00 55.55           C  
ATOM    663  O   LYS B  85      22.089  11.397   5.543  1.00 55.55           O  
ATOM    664  CG  LYS B  85      19.917   8.169   3.495  1.00 55.55           C  
ATOM    665  CD  LYS B  85      19.271   8.420   2.138  1.00 55.55           C  
ATOM    666  CE  LYS B  85      19.231   7.153   1.294  1.00 55.55           C  
ATOM    667  NZ  LYS B  85      18.618   7.399  -0.045  1.00 55.55           N  
ATOM    668  N   GLY B  86      20.402  11.330   6.944  1.00 47.39           N  
ATOM    669  CA  GLY B  86      20.691  12.614   7.561  1.00 47.39           C  
ATOM    670  C   GLY B  86      21.768  12.536   8.626  1.00 47.39           C  
ATOM    671  O   GLY B  86      22.145  13.553   9.212  1.00 47.39           O  
ATOM    672  N   ARG B  87      22.233  11.327   9.157  1.00 42.34           N  
ATOM    673  CA  ARG B  87      23.277  11.232  10.172  1.00 42.34           C  
ATOM    674  C   ARG B  87      24.653  11.499   9.569  1.00 42.34           C  
ATOM    675  CB  ARG B  87      23.256   9.855  10.840  1.00 42.34           C  
ATOM    676  O   ARG B  87      25.430  10.568   9.347  1.00 42.34           O  
ATOM    677  CG  ARG B  87      22.374   9.784  12.076  1.00 42.34           C  
ATOM    678  CD  ARG B  87      22.378   8.392  12.693  1.00 42.34           C  
ATOM    679  NE  ARG B  87      21.983   8.423  14.098  1.00 42.34           N  
ATOM    680  NH1 ARG B  87      21.413   6.187  14.202  1.00 42.34           N  
ATOM    681  NH2 ARG B  87      21.202   7.516  16.058  1.00 42.34           N  
ATOM    682  CZ  ARG B  87      21.534   7.375  14.783  1.00 42.34           C  
ATOM    683  N   GLN B  88      25.096  12.271   8.575  1.00 40.83           N  
ATOM    684  CA  GLN B  88      26.478  12.738   8.594  1.00 40.83           C  
ATOM    685  C   GLN B  88      26.858  13.275   9.971  1.00 40.83           C  
ATOM    686  CB  GLN B  88      26.696  13.816   7.531  1.00 40.83           C  
ATOM    687  O   GLN B  88      25.989  13.684  10.745  1.00 40.83           O  
ATOM    688  CG  GLN B  88      27.034  13.262   6.154  1.00 40.83           C  
ATOM    689  CD  GLN B  88      28.015  14.136   5.395  1.00 40.83           C  
ATOM    690  NE2 GLN B  88      27.861  14.193   4.076  1.00 40.83           N  
ATOM    691  OE1 GLN B  88      28.903  14.756   5.989  1.00 40.83           O  
ATOM    692  N   PRO B  89      28.329  13.143  10.505  1.00 35.35           N  
ATOM    693  CA  PRO B  89      28.687  13.410  11.900  1.00 35.35           C  
ATOM    694  C   PRO B  89      28.029  14.675  12.446  1.00 35.35           C  
ATOM    695  CB  PRO B  89      30.209  13.562  11.851  1.00 35.35           C  
ATOM    696  O   PRO B  89      27.606  14.705  13.604  1.00 35.35           O  
ATOM    697  CG  PRO B  89      30.578  13.258  10.435  1.00 35.35           C  
ATOM    698  CD  PRO B  89      29.316  13.117   9.633  1.00 35.35           C  
ATOM    699  N   GLY B  90      28.694  15.818  11.963  1.00 34.92           N  
ATOM    700  CA  GLY B  90      28.616  17.034  12.756  1.00 34.92           C  
ATOM    701  C   GLY B  90      27.198  17.545  12.926  1.00 34.92           C  
ATOM    702  O   GLY B  90      26.973  18.553  13.600  1.00 34.92           O  
ATOM    703  N   GLU B  91      26.574  17.599  11.740  1.00 33.27           N  
ATOM    704  CA  GLU B  91      25.427  18.493  11.861  1.00 33.27           C  
ATOM    705  C   GLU B  91      24.471  18.020  12.953  1.00 33.27           C  
ATOM    706  CB  GLU B  91      24.687  18.601  10.525  1.00 33.27           C  
ATOM    707  O   GLU B  91      24.449  16.836  13.296  1.00 33.27           O  
ATOM    708  CG  GLU B  91      24.606  20.020   9.980  1.00 33.27           C  
ATOM    709  CD  GLU B  91      24.000  20.094   8.588  1.00 33.27           C  
ATOM    710  OE1 GLU B  91      23.833  21.216   8.058  1.00 33.27           O  
ATOM    711  OE2 GLU B  91      23.690  19.022   8.023  1.00 33.27           O  
ATOM    712  N   VAL B  92      23.742  19.055  13.553  1.00 29.44           N  
ATOM    713  CA  VAL B  92      22.876  19.219  14.717  1.00 29.44           C  
ATOM    714  C   VAL B  92      21.805  18.131  14.722  1.00 29.44           C  
ATOM    715  CB  VAL B  92      22.217  20.616  14.742  1.00 29.44           C  
ATOM    716  O   VAL B  92      21.149  17.893  13.705  1.00 29.44           O  
ATOM    717  CG1 VAL B  92      21.319  20.768  15.968  1.00 29.44           C  
ATOM    718  CG2 VAL B  92      23.284  21.710  14.718  1.00 29.44           C  
ATOM    719  N   THR B  93      22.050  17.094  15.418  1.00 32.23           N  
ATOM    720  CA  THR B  93      21.052  16.190  15.980  1.00 32.23           C  
ATOM    721  C   THR B  93      19.756  16.937  16.284  1.00 32.23           C  
ATOM    722  CB  THR B  93      21.571  15.514  17.262  1.00 32.23           C  
ATOM    723  O   THR B  93      19.670  17.664  17.276  1.00 32.23           O  
ATOM    724  CG2 THR B  93      22.460  14.319  16.933  1.00 32.23           C  
ATOM    725  OG1 THR B  93      22.328  16.463  18.023  1.00 32.23           O  
ATOM    726  N   ARG B  94      19.436  17.849  15.405  1.00 29.24           N  
ATOM    727  CA  ARG B  94      18.308  18.623  15.914  1.00 29.24           C  
ATOM    728  C   ARG B  94      17.262  17.713  16.549  1.00 29.24           C  
ATOM    729  CB  ARG B  94      17.673  19.449  14.793  1.00 29.24           C  
ATOM    730  O   ARG B  94      17.312  16.492  16.385  1.00 29.24           O  
ATOM    731  CG  ARG B  94      17.591  20.937  15.096  1.00 29.24           C  
ATOM    732  CD  ARG B  94      17.008  21.719  13.926  1.00 29.24           C  
ATOM    733  NE  ARG B  94      16.600  23.063  14.326  1.00 29.24           N  
ATOM    734  NH1 ARG B  94      15.630  23.595  12.299  1.00 29.24           N  
ATOM    735  NH2 ARG B  94      15.633  25.121  14.009  1.00 29.24           N  
ATOM    736  CZ  ARG B  94      15.955  23.923  13.544  1.00 29.24           C  
ATOM    737  N   GLU B  95      15.919  18.164  16.459  1.00 29.24           N  
ATOM    738  CA  GLU B  95      14.790  17.910  17.350  1.00 29.24           C  
ATOM    739  C   GLU B  95      14.237  16.502  17.150  1.00 29.24           C  
ATOM    740  CB  GLU B  95      13.685  18.946  17.128  1.00 29.24           C  
ATOM    741  O   GLU B  95      13.636  16.206  16.115  1.00 29.24           O  
ATOM    742  CG  GLU B  95      14.066  20.354  17.562  1.00 29.24           C  
ATOM    743  CD  GLU B  95      12.894  21.321  17.556  1.00 29.24           C  
ATOM    744  OE1 GLU B  95      13.012  22.422  18.141  1.00 29.24           O  
ATOM    745  OE2 GLU B  95      11.848  20.976  16.962  1.00 29.24           O  
ATOM    746  N   GLN B  96      15.092  15.549  16.868  1.00 31.33           N  
ATOM    747  CA  GLN B  96      14.265  14.353  16.991  1.00 31.33           C  
ATOM    748  C   GLN B  96      13.406  14.405  18.251  1.00 31.33           C  
ATOM    749  CB  GLN B  96      15.136  13.096  17.001  1.00 31.33           C  
ATOM    750  O   GLN B  96      13.929  14.361  19.367  1.00 31.33           O  
ATOM    751  CG  GLN B  96      15.309  12.457  15.629  1.00 31.33           C  
ATOM    752  CD  GLN B  96      16.285  11.295  15.642  1.00 31.33           C  
ATOM    753  NE2 GLN B  96      15.764  10.082  15.491  1.00 31.33           N  
ATOM    754  OE1 GLN B  96      17.496  11.486  15.786  1.00 31.33           O  
ATOM    755  N   GLN B  97      12.686  15.396  18.323  1.00 30.74           N  
ATOM    756  CA  GLN B  97      11.774  15.391  19.463  1.00 30.74           C  
ATOM    757  C   GLN B  97      11.180  14.004  19.685  1.00 30.74           C  
ATOM    758  CB  GLN B  97      10.656  16.415  19.261  1.00 30.74           C  
ATOM    759  O   GLN B  97      10.747  13.348  18.735  1.00 30.74           O  
ATOM    760  CG  GLN B  97      10.906  17.744  19.961  1.00 30.74           C  
ATOM    761  CD  GLN B  97       9.834  18.776  19.661  1.00 30.74           C  
ATOM    762  NE2 GLN B  97       9.574  19.657  20.621  1.00 30.74           N  
ATOM    763  OE1 GLN B  97       9.246  18.782  18.575  1.00 30.74           O  
ATOM    764  N   ASP B  98      11.869  13.179  20.424  1.00 34.43           N  
ATOM    765  CA  ASP B  98      11.143  12.042  20.981  1.00 34.43           C  
ATOM    766  C   ASP B  98       9.633  12.257  20.893  1.00 34.43           C  
ATOM    767  CB  ASP B  98      11.556  11.801  22.435  1.00 34.43           C  
ATOM    768  O   ASP B  98       9.090  13.152  21.544  1.00 34.43           O  
ATOM    769  CG  ASP B  98      12.718  10.832  22.568  1.00 34.43           C  
ATOM    770  OD1 ASP B  98      12.951  10.028  21.640  1.00 34.43           O  
ATOM    771  OD2 ASP B  98      13.405  10.872  23.611  1.00 34.43           O  
ATOM    772  N   ALA B  99       9.201  12.298  19.680  1.00 41.85           N  
ATOM    773  CA  ALA B  99       7.755  12.492  19.612  1.00 41.85           C  
ATOM    774  C   ALA B  99       7.047  11.744  20.738  1.00 41.85           C  
ATOM    775  CB  ALA B  99       7.221  12.035  18.256  1.00 41.85           C  
ATOM    776  O   ALA B  99       7.268  10.546  20.931  1.00 41.85           O  
ATOM    777  N   LYS B 100       6.983  12.270  21.890  1.00 52.58           N  
ATOM    778  CA  LYS B 100       6.143  11.733  22.955  1.00 52.58           C  
ATOM    779  C   LYS B 100       4.848  11.152  22.394  1.00 52.58           C  
ATOM    780  CB  LYS B 100       5.827  12.815  23.989  1.00 52.58           C  
ATOM    781  O   LYS B 100       4.215  11.757  21.526  1.00 52.58           O  
ATOM    782  CG  LYS B 100       6.915  13.009  25.034  1.00 52.58           C  
ATOM    783  CD  LYS B 100       6.501  14.025  26.091  1.00 52.58           C  
ATOM    784  CE  LYS B 100       7.621  14.282  27.090  1.00 52.58           C  
ATOM    785  NZ  LYS B 100       7.224  15.289  28.120  1.00 52.58           N  
ATOM    786  N   LEU B 101       4.985   9.893  22.235  1.00 57.48           N  
ATOM    787  CA  LEU B 101       3.747   9.215  21.866  1.00 57.48           C  
ATOM    788  C   LEU B 101       2.713   9.327  22.982  1.00 57.48           C  
ATOM    789  CB  LEU B 101       4.016   7.742  21.550  1.00 57.48           C  
ATOM    790  O   LEU B 101       3.070   9.487  24.151  1.00 57.48           O  
ATOM    791  CG  LEU B 101       4.934   7.461  20.359  1.00 57.48           C  
ATOM    792  CD1 LEU B 101       5.232   5.968  20.260  1.00 57.48           C  
ATOM    793  CD2 LEU B 101       4.306   7.973  19.067  1.00 57.48           C  
ATOM    794  N   CYS B 102       1.587   9.489  22.486  1.00 67.79           N  
ATOM    795  CA  CYS B 102       0.487   9.399  23.439  1.00 67.79           C  
ATOM    796  C   CYS B 102       0.574   8.114  24.252  1.00 67.79           C  
ATOM    797  CB  CYS B 102      -0.857   9.465  22.713  1.00 67.79           C  
ATOM    798  O   CYS B 102       0.632   7.020  23.688  1.00 67.79           O  
ATOM    799  SG  CYS B 102      -2.277   9.146  23.782  1.00 67.79           S  
ATOM    800  N   GLU B 103       0.754   8.203  25.559  1.00 71.74           N  
ATOM    801  CA  GLU B 103       0.826   7.043  26.442  1.00 71.74           C  
ATOM    802  C   GLU B 103      -0.392   6.141  26.268  1.00 71.74           C  
ATOM    803  CB  GLU B 103       0.948   7.486  27.903  1.00 71.74           C  
ATOM    804  O   GLU B 103      -0.280   4.915  26.345  1.00 71.74           O  
ATOM    805  CG  GLU B 103       2.292   8.113  28.245  1.00 71.74           C  
ATOM    806  CD  GLU B 103       2.382   8.590  29.686  1.00 71.74           C  
ATOM    807  OE1 GLU B 103       3.443   9.122  30.084  1.00 71.74           O  
ATOM    808  OE2 GLU B 103       1.383   8.431  30.422  1.00 71.74           O  
ATOM    809  N   ARG B 104      -1.491   6.827  25.840  1.00 68.21           N  
ATOM    810  CA  ARG B 104      -2.757   6.107  25.747  1.00 68.21           C  
ATOM    811  C   ARG B 104      -2.876   5.379  24.412  1.00 68.21           C  
ATOM    812  CB  ARG B 104      -3.935   7.066  25.927  1.00 68.21           C  
ATOM    813  O   ARG B 104      -3.347   4.241  24.359  1.00 68.21           O  
ATOM    814  CG  ARG B 104      -5.255   6.372  26.224  1.00 68.21           C  
ATOM    815  CD  ARG B 104      -6.380   7.372  26.451  1.00 68.21           C  
ATOM    816  NE  ARG B 104      -7.641   6.703  26.760  1.00 68.21           N  
ATOM    817  NH1 ARG B 104      -8.775   8.643  27.298  1.00 68.21           N  
ATOM    818  NH2 ARG B 104      -9.842   6.617  27.411  1.00 68.21           N  
ATOM    819  CZ  ARG B 104      -8.750   7.322  27.156  1.00 68.21           C  
ATOM    820  N   HIS B 105      -2.463   6.026  23.263  1.00 65.37           N  
ATOM    821  CA  HIS B 105      -2.758   5.482  21.943  1.00 65.37           C  
ATOM    822  C   HIS B 105      -1.479   5.075  21.217  1.00 65.37           C  
ATOM    823  CB  HIS B 105      -3.536   6.498  21.105  1.00 65.37           C  
ATOM    824  O   HIS B 105      -1.535   4.506  20.125  1.00 65.37           O  
ATOM    825  CG  HIS B 105      -4.836   6.912  21.719  1.00 65.37           C  
ATOM    826  CD2 HIS B 105      -5.949   6.198  22.010  1.00 65.37           C  
ATOM    827  ND1 HIS B 105      -5.096   8.208  22.107  1.00 65.37           N  
ATOM    828  CE1 HIS B 105      -6.317   8.274  22.611  1.00 65.37           C  
ATOM    829  NE2 HIS B 105      -6.856   7.067  22.563  1.00 65.37           N  
ATOM    830  N   ARG B 106      -0.292   5.413  21.849  1.00 58.42           N  
ATOM    831  CA  ARG B 106       1.005   5.120  21.248  1.00 58.42           C  
ATOM    832  C   ARG B 106       1.104   5.708  19.844  1.00 58.42           C  
ATOM    833  CB  ARG B 106       1.247   3.610  21.201  1.00 58.42           C  
ATOM    834  O   ARG B 106       1.652   5.078  18.938  1.00 58.42           O  
ATOM    835  CG  ARG B 106       1.451   2.976  22.567  1.00 58.42           C  
ATOM    836  CD  ARG B 106       2.665   2.058  22.588  1.00 58.42           C  
ATOM    837  NE  ARG B 106       2.779   1.343  23.856  1.00 58.42           N  
ATOM    838  NH1 ARG B 106       3.541  -0.625  22.916  1.00 58.42           N  
ATOM    839  NH2 ARG B 106       3.258  -0.468  25.185  1.00 58.42           N  
ATOM    840  CZ  ARG B 106       3.192   0.085  23.983  1.00 58.42           C  
ATOM    841  N   GLU B 107       0.470   6.802  19.686  1.00 57.43           N  
ATOM    842  CA  GLU B 107       0.521   7.570  18.445  1.00 57.43           C  
ATOM    843  C   GLU B 107       1.278   8.881  18.638  1.00 57.43           C  
ATOM    844  CB  GLU B 107      -0.892   7.849  17.928  1.00 57.43           C  
ATOM    845  O   GLU B 107       1.416   9.365  19.763  1.00 57.43           O  
ATOM    846  CG  GLU B 107      -1.609   6.615  17.400  1.00 57.43           C  
ATOM    847  CD  GLU B 107      -1.103   6.162  16.040  1.00 57.43           C  
ATOM    848  OE1 GLU B 107      -1.223   4.959  15.717  1.00 57.43           O  
ATOM    849  OE2 GLU B 107      -0.580   7.018  15.291  1.00 57.43           O  
ATOM    850  N   LYS B 108       1.694   9.498  17.604  1.00 59.79           N  
ATOM    851  CA  LYS B 108       2.410  10.770  17.640  1.00 59.79           C  
ATOM    852  C   LYS B 108       1.508  11.894  18.141  1.00 59.79           C  
ATOM    853  CB  LYS B 108       2.959  11.117  16.255  1.00 59.79           C  
ATOM    854  O   LYS B 108       0.317  11.930  17.825  1.00 59.79           O  
ATOM    855  CG  LYS B 108       4.448  10.846  16.094  1.00 59.79           C  
ATOM    856  CD  LYS B 108       4.928  11.182  14.688  1.00 59.79           C  
ATOM    857  CE  LYS B 108       6.388  10.799  14.488  1.00 59.79           C  
ATOM    858  NZ  LYS B 108       6.853  11.094  13.100  1.00 59.79           N  
ATOM    859  N   LEU B 109       2.129  12.765  18.991  1.00 65.62           N  
ATOM    860  CA  LEU B 109       1.420  13.921  19.529  1.00 65.62           C  
ATOM    861  C   LEU B 109       1.464  15.089  18.549  1.00 65.62           C  
ATOM    862  CB  LEU B 109       2.023  14.343  20.871  1.00 65.62           C  
ATOM    863  O   LEU B 109       2.540  15.604  18.238  1.00 65.62           O  
ATOM    864  CG  LEU B 109       1.840  13.367  22.034  1.00 65.62           C  
ATOM    865  CD1 LEU B 109       2.784  13.722  23.178  1.00 65.62           C  
ATOM    866  CD2 LEU B 109       0.391  13.366  22.509  1.00 65.62           C  
ATOM    867  N   HIS B 110       0.322  15.410  17.927  1.00 62.72           N  
ATOM    868  CA  HIS B 110       0.241  16.412  16.870  1.00 62.72           C  
ATOM    869  C   HIS B 110      -0.399  17.699  17.379  1.00 62.72           C  
ATOM    870  CB  HIS B 110      -0.548  15.869  15.677  1.00 62.72           C  
ATOM    871  O   HIS B 110      -0.202  18.768  16.796  1.00 62.72           O  
ATOM    872  CG  HIS B 110       0.086  14.680  15.029  1.00 62.72           C  
ATOM    873  CD2 HIS B 110      -0.295  13.381  14.989  1.00 62.72           C  
ATOM    874  ND1 HIS B 110       1.264  14.759  14.319  1.00 62.72           N  
ATOM    875  CE1 HIS B 110       1.581  13.557  13.867  1.00 62.72           C  
ATOM    876  NE2 HIS B 110       0.651  12.703  14.260  1.00 62.72           N  
ATOM    877  N   TYR B 111      -1.182  17.572  18.348  1.00 70.73           N  
ATOM    878  CA  TYR B 111      -2.037  18.685  18.743  1.00 70.73           C  
ATOM    879  C   TYR B 111      -1.703  19.157  20.153  1.00 70.73           C  
ATOM    880  CB  TYR B 111      -3.513  18.284  18.663  1.00 70.73           C  
ATOM    881  O   TYR B 111      -1.179  18.389  20.963  1.00 70.73           O  
ATOM    882  CG  TYR B 111      -3.971  17.929  17.269  1.00 70.73           C  
ATOM    883  CD1 TYR B 111      -4.430  18.911  16.394  1.00 70.73           C  
ATOM    884  CD2 TYR B 111      -3.947  16.611  16.825  1.00 70.73           C  
ATOM    885  CE1 TYR B 111      -4.855  18.588  15.110  1.00 70.73           C  
ATOM    886  CE2 TYR B 111      -4.370  16.276  15.543  1.00 70.73           C  
ATOM    887  OH  TYR B 111      -5.240  16.945  13.423  1.00 70.73           O  
ATOM    888  CZ  TYR B 111      -4.821  17.270  14.694  1.00 70.73           C  
ATOM    889  N   TYR B 112      -1.806  20.450  20.391  1.00 78.90           N  
ATOM    890  CA  TYR B 112      -1.805  21.033  21.728  1.00 78.90           C  
ATOM    891  C   TYR B 112      -3.199  21.514  22.114  1.00 78.90           C  
ATOM    892  CB  TYR B 112      -0.811  22.195  21.808  1.00 78.90           C  
ATOM    893  O   TYR B 112      -3.797  22.332  21.410  1.00 78.90           O  
ATOM    894  CG  TYR B 112      -0.759  22.857  23.164  1.00 78.90           C  
ATOM    895  CD1 TYR B 112      -1.386  24.080  23.388  1.00 78.90           C  
ATOM    896  CD2 TYR B 112      -0.082  22.261  24.223  1.00 78.90           C  
ATOM    897  CE1 TYR B 112      -1.339  24.695  24.635  1.00 78.90           C  
ATOM    898  CE2 TYR B 112      -0.029  22.867  25.474  1.00 78.90           C  
ATOM    899  OH  TYR B 112      -0.610  24.685  26.907  1.00 78.90           O  
ATOM    900  CZ  TYR B 112      -0.659  24.081  25.670  1.00 78.90           C  
ATOM    901  N   CYS B 113      -3.794  20.913  23.106  1.00 85.72           N  
ATOM    902  CA  CYS B 113      -5.083  21.338  23.640  1.00 85.72           C  
ATOM    903  C   CYS B 113      -4.923  22.544  24.558  1.00 85.72           C  
ATOM    904  CB  CYS B 113      -5.752  20.193  24.399  1.00 85.72           C  
ATOM    905  O   CYS B 113      -4.355  22.430  25.646  1.00 85.72           O  
ATOM    906  SG  CYS B 113      -7.358  20.627  25.104  1.00 85.72           S  
ATOM    907  N   GLU B 114      -5.339  23.676  24.172  1.00 81.20           N  
ATOM    908  CA  GLU B 114      -5.193  24.924  24.917  1.00 81.20           C  
ATOM    909  C   GLU B 114      -5.978  24.881  26.224  1.00 81.20           C  
ATOM    910  CB  GLU B 114      -5.649  26.113  24.068  1.00 81.20           C  
ATOM    911  O   GLU B 114      -5.546  25.444  27.233  1.00 81.20           O  
ATOM    912  CG  GLU B 114      -4.737  26.411  22.886  1.00 81.20           C  
ATOM    913  CD  GLU B 114      -5.143  27.657  22.115  1.00 81.20           C  
ATOM    914  OE1 GLU B 114      -4.303  28.210  21.370  1.00 81.20           O  
ATOM    915  OE2 GLU B 114      -6.311  28.083  22.257  1.00 81.20           O  
ATOM    916  N   ASP B 115      -7.073  24.159  26.212  1.00 82.96           N  
ATOM    917  CA  ASP B 115      -7.936  24.098  27.389  1.00 82.96           C  
ATOM    918  C   ASP B 115      -7.292  23.269  28.498  1.00 82.96           C  
ATOM    919  CB  ASP B 115      -9.302  23.516  27.023  1.00 82.96           C  
ATOM    920  O   ASP B 115      -7.368  23.632  29.674  1.00 82.96           O  
ATOM    921  CG  ASP B 115     -10.031  24.331  25.969  1.00 82.96           C  
ATOM    922  OD1 ASP B 115     -10.986  25.060  26.313  1.00 82.96           O  
ATOM    923  OD2 ASP B 115      -9.648  24.240  24.782  1.00 82.96           O  
ATOM    924  N   ASP B 116      -6.596  22.171  28.233  1.00 86.03           N  
ATOM    925  CA  ASP B 116      -6.013  21.247  29.201  1.00 86.03           C  
ATOM    926  C   ASP B 116      -4.503  21.443  29.307  1.00 86.03           C  
ATOM    927  CB  ASP B 116      -6.331  19.800  28.820  1.00 86.03           C  
ATOM    928  O   ASP B 116      -3.864  20.907  30.215  1.00 86.03           O  
ATOM    929  CG  ASP B 116      -7.819  19.499  28.820  1.00 86.03           C  
ATOM    930  OD1 ASP B 116      -8.573  20.150  29.576  1.00 86.03           O  
ATOM    931  OD2 ASP B 116      -8.242  18.601  28.060  1.00 86.03           O  
ATOM    932  N   GLY B 117      -3.851  22.272  28.504  1.00 82.59           N  
ATOM    933  CA  GLY B 117      -2.405  22.414  28.451  1.00 82.59           C  
ATOM    934  C   GLY B 117      -1.686  21.107  28.180  1.00 82.59           C  
ATOM    935  O   GLY B 117      -0.600  20.867  28.712  1.00 82.59           O  
ATOM    936  N   LYS B 118      -2.370  20.234  27.362  1.00 83.36           N  
ATOM    937  CA  LYS B 118      -1.803  18.913  27.112  1.00 83.36           C  
ATOM    938  C   LYS B 118      -1.576  18.685  25.621  1.00 83.36           C  
ATOM    939  CB  LYS B 118      -2.714  17.822  27.677  1.00 83.36           C  
ATOM    940  O   LYS B 118      -2.307  19.223  24.787  1.00 83.36           O  
ATOM    941  CG  LYS B 118      -2.840  17.843  29.193  1.00 83.36           C  
ATOM    942  CD  LYS B 118      -3.702  16.694  29.698  1.00 83.36           C  
ATOM    943  CE  LYS B 118      -3.837  16.719  31.215  1.00 83.36           C  
ATOM    944  NZ  LYS B 118      -4.692  15.601  31.715  1.00 83.36           N  
ATOM    945  N   LEU B 119      -0.532  17.864  25.376  1.00 81.42           N  
ATOM    946  CA  LEU B 119      -0.316  17.405  24.009  1.00 81.42           C  
ATOM    947  C   LEU B 119      -1.197  16.201  23.693  1.00 81.42           C  
ATOM    948  CB  LEU B 119       1.156  17.046  23.790  1.00 81.42           C  
ATOM    949  O   LEU B 119      -1.395  15.331  24.545  1.00 81.42           O  
ATOM    950  CG  LEU B 119       2.143  18.214  23.765  1.00 81.42           C  
ATOM    951  CD1 LEU B 119       3.572  17.704  23.910  1.00 81.42           C  
ATOM    952  CD2 LEU B 119       1.985  19.021  22.481  1.00 81.42           C  
ATOM    953  N   LEU B 120      -1.816  16.236  22.431  1.00 77.67           N  
ATOM    954  CA  LEU B 120      -2.757  15.189  22.050  1.00 77.67           C  
ATOM    955  C   LEU B 120      -2.321  14.511  20.755  1.00 77.67           C  
ATOM    956  CB  LEU B 120      -4.165  15.767  21.887  1.00 77.67           C  
ATOM    957  O   LEU B 120      -1.752  15.157  19.872  1.00 77.67           O  
ATOM    958  CG  LEU B 120      -4.697  16.596  23.058  1.00 77.67           C  
ATOM    959  CD1 LEU B 120      -6.050  17.204  22.705  1.00 77.67           C  
ATOM    960  CD2 LEU B 120      -4.801  15.741  24.316  1.00 77.67           C  
ATOM    961  N   CYS B 121      -2.551  13.204  20.794  1.00 67.04           N  
ATOM    962  CA  CYS B 121      -2.517  12.526  19.503  1.00 67.04           C  
ATOM    963  C   CYS B 121      -3.839  12.691  18.765  1.00 67.04           C  
ATOM    964  CB  CYS B 121      -2.206  11.041  19.686  1.00 67.04           C  
ATOM    965  O   CYS B 121      -4.777  13.295  19.289  1.00 67.04           O  
ATOM    966  SG  CYS B 121      -3.608  10.072  20.286  1.00 67.04           S  
ATOM    967  N   VAL B 122      -3.874  12.199  17.552  1.00 66.59           N  
ATOM    968  CA  VAL B 122      -5.066  12.357  16.725  1.00 66.59           C  
ATOM    969  C   VAL B 122      -6.261  11.699  17.410  1.00 66.59           C  
ATOM    970  CB  VAL B 122      -4.862  11.758  15.316  1.00 66.59           C  
ATOM    971  O   VAL B 122      -7.369  12.241  17.396  1.00 66.59           O  
ATOM    972  CG1 VAL B 122      -6.189  11.693  14.560  1.00 66.59           C  
ATOM    973  CG2 VAL B 122      -3.837  12.576  14.532  1.00 66.59           C  
ATOM    974  N   MET B 123      -5.987  10.616  18.109  1.00 69.31           N  
ATOM    975  CA  MET B 123      -7.067   9.891  18.772  1.00 69.31           C  
ATOM    976  C   MET B 123      -7.569  10.658  19.990  1.00 69.31           C  
ATOM    977  CB  MET B 123      -6.601   8.495  19.188  1.00 69.31           C  
ATOM    978  O   MET B 123      -8.777  10.745  20.220  1.00 69.31           O  
ATOM    979  CG  MET B 123      -6.143   7.629  18.026  1.00 69.31           C  
ATOM    980  SD  MET B 123      -7.519   7.179  16.899  1.00 69.31           S  
ATOM    981  CE  MET B 123      -8.311   5.867  17.871  1.00 69.31           C  
ATOM    982  N   CYS B 124      -6.696  11.116  20.815  1.00 77.53           N  
ATOM    983  CA  CYS B 124      -7.072  11.925  21.969  1.00 77.53           C  
ATOM    984  C   CYS B 124      -7.865  13.153  21.540  1.00 77.53           C  
ATOM    985  CB  CYS B 124      -5.831  12.355  22.750  1.00 77.53           C  
ATOM    986  O   CYS B 124      -8.844  13.524  22.190  1.00 77.53           O  
ATOM    987  SG  CYS B 124      -4.986  10.993  23.582  1.00 77.53           S  
ATOM    988  N   ARG B 125      -7.576  13.831  20.371  1.00 75.81           N  
ATOM    989  CA  ARG B 125      -8.244  15.025  19.862  1.00 75.81           C  
ATOM    990  C   ARG B 125      -9.694  14.727  19.495  1.00 75.81           C  
ATOM    991  CB  ARG B 125      -7.499  15.580  18.645  1.00 75.81           C  
ATOM    992  O   ARG B 125     -10.580  15.552  19.728  1.00 75.81           O  
ATOM    993  CG  ARG B 125      -8.216  16.730  17.956  1.00 75.81           C  
ATOM    994  CD  ARG B 125      -7.486  18.050  18.156  1.00 75.81           C  
ATOM    995  NE  ARG B 125      -8.162  19.149  17.472  1.00 75.81           N  
ATOM    996  NH1 ARG B 125      -6.630  20.759  18.104  1.00 75.81           N  
ATOM    997  NH2 ARG B 125      -8.432  21.331  16.807  1.00 75.81           N  
ATOM    998  CZ  ARG B 125      -7.740  20.410  17.463  1.00 75.81           C  
ATOM    999  N   GLU B 126      -9.854  13.526  19.051  1.00 70.58           N  
ATOM   1000  CA  GLU B 126     -11.184  13.170  18.565  1.00 70.58           C  
ATOM   1001  C   GLU B 126     -12.035  12.566  19.678  1.00 70.58           C  
ATOM   1002  CB  GLU B 126     -11.084  12.194  17.390  1.00 70.58           C  
ATOM   1003  O   GLU B 126     -13.236  12.353  19.502  1.00 70.58           O  
ATOM   1004  CG  GLU B 126     -10.632  12.841  16.089  1.00 70.58           C  
ATOM   1005  CD  GLU B 126     -11.767  13.059  15.101  1.00 70.58           C  
ATOM   1006  OE1 GLU B 126     -11.579  13.810  14.117  1.00 70.58           O  
ATOM   1007  OE2 GLU B 126     -12.853  12.474  15.313  1.00 70.58           O  
ATOM   1008  N   SER B 127     -11.478  12.423  20.867  1.00 75.85           N  
ATOM   1009  CA  SER B 127     -12.192  11.830  21.993  1.00 75.85           C  
ATOM   1010  C   SER B 127     -13.250  12.782  22.540  1.00 75.85           C  
ATOM   1011  CB  SER B 127     -11.215  11.447  23.105  1.00 75.85           C  
ATOM   1012  O   SER B 127     -13.185  13.991  22.308  1.00 75.85           O  
ATOM   1013  OG  SER B 127     -10.739  12.601  23.776  1.00 75.85           O  
ATOM   1014  N   ARG B 128     -14.260  12.172  23.114  1.00 77.07           N  
ATOM   1015  CA  ARG B 128     -15.350  12.927  23.723  1.00 77.07           C  
ATOM   1016  C   ARG B 128     -14.815  13.981  24.686  1.00 77.07           C  
ATOM   1017  CB  ARG B 128     -16.311  11.988  24.455  1.00 77.07           C  
ATOM   1018  O   ARG B 128     -15.374  15.075  24.791  1.00 77.07           O  
ATOM   1019  CG  ARG B 128     -17.208  11.181  23.530  1.00 77.07           C  
ATOM   1020  CD  ARG B 128     -18.116  10.237  24.306  1.00 77.07           C  
ATOM   1021  NE  ARG B 128     -19.472  10.765  24.421  1.00 77.07           N  
ATOM   1022  NH1 ARG B 128     -20.253   9.042  25.747  1.00 77.07           N  
ATOM   1023  NH2 ARG B 128     -21.653  10.753  25.140  1.00 77.07           N  
ATOM   1024  CZ  ARG B 128     -20.456  10.186  25.102  1.00 77.07           C  
ATOM   1025  N   GLU B 129     -13.651  13.705  25.386  1.00 83.13           N  
ATOM   1026  CA  GLU B 129     -13.045  14.567  26.396  1.00 83.13           C  
ATOM   1027  C   GLU B 129     -12.489  15.843  25.771  1.00 83.13           C  
ATOM   1028  CB  GLU B 129     -11.937  13.822  27.145  1.00 83.13           C  
ATOM   1029  O   GLU B 129     -12.672  16.936  26.311  1.00 83.13           O  
ATOM   1030  CG  GLU B 129     -11.339  14.610  28.301  1.00 83.13           C  
ATOM   1031  CD  GLU B 129     -10.197  13.885  28.994  1.00 83.13           C  
ATOM   1032  OE1 GLU B 129      -9.535  14.489  29.868  1.00 83.13           O  
ATOM   1033  OE2 GLU B 129      -9.961  12.702  28.660  1.00 83.13           O  
ATOM   1034  N   HIS B 130     -11.798  15.698  24.569  1.00 84.48           N  
ATOM   1035  CA  HIS B 130     -11.057  16.834  24.033  1.00 84.48           C  
ATOM   1036  C   HIS B 130     -11.766  17.433  22.823  1.00 84.48           C  
ATOM   1037  CB  HIS B 130      -9.635  16.416  23.654  1.00 84.48           C  
ATOM   1038  O   HIS B 130     -11.472  18.561  22.422  1.00 84.48           O  
ATOM   1039  CG  HIS B 130      -8.744  16.183  24.832  1.00 84.48           C  
ATOM   1040  CD2 HIS B 130      -8.200  15.045  25.325  1.00 84.48           C  
ATOM   1041  ND1 HIS B 130      -8.319  17.203  25.657  1.00 84.48           N  
ATOM   1042  CE1 HIS B 130      -7.550  16.700  26.608  1.00 84.48           C  
ATOM   1043  NE2 HIS B 130      -7.462  15.393  26.429  1.00 84.48           N  
ATOM   1044  N   ARG B 131     -12.743  16.824  22.235  1.00 81.59           N  
ATOM   1045  CA  ARG B 131     -13.426  17.250  21.018  1.00 81.59           C  
ATOM   1046  C   ARG B 131     -13.962  18.671  21.159  1.00 81.59           C  
ATOM   1047  CB  ARG B 131     -14.568  16.291  20.678  1.00 81.59           C  
ATOM   1048  O   ARG B 131     -13.863  19.473  20.228  1.00 81.59           O  
ATOM   1049  CG  ARG B 131     -14.854  16.176  19.189  1.00 81.59           C  
ATOM   1050  CD  ARG B 131     -15.934  15.144  18.899  1.00 81.59           C  
ATOM   1051  NE  ARG B 131     -16.692  15.478  17.697  1.00 81.59           N  
ATOM   1052  NH1 ARG B 131     -17.595  13.369  17.429  1.00 81.59           N  
ATOM   1053  NH2 ARG B 131     -18.109  15.039  15.944  1.00 81.59           N  
ATOM   1054  CZ  ARG B 131     -17.463  14.628  17.026  1.00 81.59           C  
ATOM   1055  N   PRO B 132     -14.435  18.944  22.339  1.00 80.31           N  
ATOM   1056  CA  PRO B 132     -14.965  20.301  22.496  1.00 80.31           C  
ATOM   1057  C   PRO B 132     -13.880  21.325  22.820  1.00 80.31           C  
ATOM   1058  CB  PRO B 132     -15.950  20.162  23.659  1.00 80.31           C  
ATOM   1059  O   PRO B 132     -14.161  22.524  22.899  1.00 80.31           O  
ATOM   1060  CG  PRO B 132     -15.634  18.835  24.271  1.00 80.31           C  
ATOM   1061  CD  PRO B 132     -14.757  18.069  23.323  1.00 80.31           C  
ATOM   1062  N   HIS B 133     -12.617  20.924  23.010  1.00 84.82           N  
ATOM   1063  CA  HIS B 133     -11.503  21.788  23.384  1.00 84.82           C  
ATOM   1064  C   HIS B 133     -10.888  22.456  22.159  1.00 84.82           C  
ATOM   1065  CB  HIS B 133     -10.437  20.991  24.138  1.00 84.82           C  
ATOM   1066  O   HIS B 133     -11.064  21.982  21.034  1.00 84.82           O  
ATOM   1067  CG  HIS B 133     -10.889  20.500  25.476  1.00 84.82           C  
ATOM   1068  CD2 HIS B 133     -12.087  20.595  26.100  1.00 84.82           C  
ATOM   1069  ND1 HIS B 133     -10.058  19.820  26.339  1.00 84.82           N  
ATOM   1070  CE1 HIS B 133     -10.728  19.516  27.438  1.00 84.82           C  
ATOM   1071  NE2 HIS B 133     -11.961  19.975  27.318  1.00 84.82           N  
ATOM   1072  N   THR B 134     -10.274  23.628  22.374  1.00 79.13           N  
ATOM   1073  CA  THR B 134      -9.479  24.301  21.353  1.00 79.13           C  
ATOM   1074  C   THR B 134      -8.093  23.671  21.245  1.00 79.13           C  
ATOM   1075  CB  THR B 134      -9.339  25.805  21.655  1.00 79.13           C  
ATOM   1076  O   THR B 134      -7.340  23.644  22.220  1.00 79.13           O  
ATOM   1077  CG2 THR B 134      -8.660  26.537  20.502  1.00 79.13           C  
ATOM   1078  OG1 THR B 134     -10.641  26.367  21.863  1.00 79.13           O  
ATOM   1079  N   ALA B 135      -7.802  23.039  20.158  1.00 79.03           N  
ATOM   1080  CA  ALA B 135      -6.508  22.401  19.932  1.00 79.03           C  
ATOM   1081  C   ALA B 135      -5.815  22.984  18.704  1.00 79.03           C  
ATOM   1082  CB  ALA B 135      -6.679  20.892  19.775  1.00 79.03           C  
ATOM   1083  O   ALA B 135      -6.475  23.366  17.734  1.00 79.03           O  
ATOM   1084  N   VAL B 136      -4.500  23.204  18.867  1.00 70.52           N  
ATOM   1085  CA  VAL B 136      -3.724  23.750  17.758  1.00 70.52           C  
ATOM   1086  C   VAL B 136      -2.701  22.719  17.286  1.00 70.52           C  
ATOM   1087  CB  VAL B 136      -3.014  25.063  18.155  1.00 70.52           C  
ATOM   1088  O   VAL B 136      -2.206  21.917  18.081  1.00 70.52           O  
ATOM   1089  CG1 VAL B 136      -4.034  26.156  18.467  1.00 70.52           C  
ATOM   1090  CG2 VAL B 136      -2.092  24.831  19.351  1.00 70.52           C  
ATOM   1091  N   LEU B 137      -2.521  22.630  16.000  1.00 64.82           N  
ATOM   1092  CA  LEU B 137      -1.515  21.738  15.433  1.00 64.82           C  
ATOM   1093  C   LEU B 137      -0.108  22.237  15.745  1.00 64.82           C  
ATOM   1094  CB  LEU B 137      -1.702  21.615  13.918  1.00 64.82           C  
ATOM   1095  O   LEU B 137       0.174  23.431  15.619  1.00 64.82           O  
ATOM   1096  CG  LEU B 137      -2.711  20.568  13.443  1.00 64.82           C  
ATOM   1097  CD1 LEU B 137      -3.012  20.758  11.960  1.00 64.82           C  
ATOM   1098  CD2 LEU B 137      -2.189  19.161  13.711  1.00 64.82           C  
ATOM   1099  N   MET B 138       0.682  21.405  16.449  1.00 48.79           N  
ATOM   1100  CA  MET B 138       2.058  21.780  16.760  1.00 48.79           C  
ATOM   1101  C   MET B 138       2.923  21.766  15.504  1.00 48.79           C  
ATOM   1102  CB  MET B 138       2.648  20.837  17.811  1.00 48.79           C  
ATOM   1103  O   MET B 138       2.944  20.777  14.770  1.00 48.79           O  
ATOM   1104  CG  MET B 138       1.987  20.950  19.175  1.00 48.79           C  
ATOM   1105  SD  MET B 138       2.768  19.859  20.427  1.00 48.79           S  
ATOM   1106  CE  MET B 138       4.420  20.602  20.514  1.00 48.79           C  
ATOM   1107  N   GLU B 139       2.890  22.704  14.668  1.00 40.22           N  
ATOM   1108  CA  GLU B 139       3.657  22.736  13.426  1.00 40.22           C  
ATOM   1109  C   GLU B 139       5.152  22.596  13.697  1.00 40.22           C  
ATOM   1110  CB  GLU B 139       3.380  24.030  12.656  1.00 40.22           C  
ATOM   1111  O   GLU B 139       5.657  23.106  14.698  1.00 40.22           O  
ATOM   1112  CG  GLU B 139       2.725  23.812  11.300  1.00 40.22           C  
ATOM   1113  CD  GLU B 139       2.058  25.061  10.748  1.00 40.22           C  
ATOM   1114  OE1 GLU B 139       1.560  25.026   9.600  1.00 40.22           O  
ATOM   1115  OE2 GLU B 139       2.034  26.084  11.469  1.00 40.22           O  
ATOM   1116  N   LYS B 140       5.815  21.710  13.173  1.00 36.94           N  
ATOM   1117  CA  LYS B 140       7.274  21.745  13.188  1.00 36.94           C  
ATOM   1118  C   LYS B 140       7.795  23.121  12.784  1.00 36.94           C  
ATOM   1119  CB  LYS B 140       7.847  20.674  12.257  1.00 36.94           C  
ATOM   1120  O   LYS B 140       7.431  23.644  11.729  1.00 36.94           O  
ATOM   1121  CG  LYS B 140       8.295  19.408  12.972  1.00 36.94           C  
ATOM   1122  CD  LYS B 140       8.871  18.389  11.997  1.00 36.94           C  
ATOM   1123  CE  LYS B 140       9.208  17.077  12.693  1.00 36.94           C  
ATOM   1124  NZ  LYS B 140       9.761  16.070  11.738  1.00 36.94           N  
ATOM   1125  N   ALA B 141       7.705  24.171  13.719  1.00 29.50           N  
ATOM   1126  CA  ALA B 141       8.231  25.491  13.379  1.00 29.50           C  
ATOM   1127  C   ALA B 141       9.616  25.383  12.746  1.00 29.50           C  
ATOM   1128  CB  ALA B 141       8.285  26.377  14.621  1.00 29.50           C  
ATOM   1129  O   ALA B 141      10.533  24.810  13.338  1.00 29.50           O  
ATOM   1130  N   ALA B 142       9.720  24.959  11.478  1.00 29.80           N  
ATOM   1131  CA  ALA B 142      10.991  25.309  10.849  1.00 29.80           C  
ATOM   1132  C   ALA B 142      11.385  26.747  11.170  1.00 29.80           C  
ATOM   1133  CB  ALA B 142      10.909  25.107   9.338  1.00 29.80           C  
ATOM   1134  O   ALA B 142      10.569  27.664  11.045  1.00 29.80           O  
ATOM   1135  N   GLN B 143      12.104  26.934  12.283  1.00 27.86           N  
ATOM   1136  CA  GLN B 143      12.610  28.243  12.682  1.00 27.86           C  
ATOM   1137  C   GLN B 143      13.224  28.980  11.495  1.00 27.86           C  
ATOM   1138  CB  GLN B 143      13.641  28.103  13.802  1.00 27.86           C  
ATOM   1139  O   GLN B 143      14.081  28.436  10.795  1.00 27.86           O  
ATOM   1140  CG  GLN B 143      13.048  28.212  15.201  1.00 27.86           C  
ATOM   1141  CD  GLN B 143      14.096  28.100  16.293  1.00 27.86           C  
ATOM   1142  NE2 GLN B 143      13.750  27.417  17.378  1.00 27.86           N  
ATOM   1143  OE1 GLN B 143      15.207  28.623  16.161  1.00 27.86           O  
ATOM   1144  N   PRO B 144      12.422  29.717  10.847  1.00 28.13           N  
ATOM   1145  CA  PRO B 144      13.116  30.547   9.860  1.00 28.13           C  
ATOM   1146  C   PRO B 144      14.373  31.206  10.423  1.00 28.13           C  
ATOM   1147  CB  PRO B 144      12.069  31.599   9.485  1.00 28.13           C  
ATOM   1148  O   PRO B 144      14.400  31.592  11.594  1.00 28.13           O  
ATOM   1149  CG  PRO B 144      10.958  31.398  10.464  1.00 28.13           C  
ATOM   1150  CD  PRO B 144      11.270  30.188  11.298  1.00 28.13           C  
ATOM   1151  N   HIS B 145      15.552  30.522  10.241  1.00 28.77           N  
ATOM   1152  CA  HIS B 145      16.820  31.173  10.552  1.00 28.77           C  
ATOM   1153  C   HIS B 145      16.817  32.629  10.099  1.00 28.77           C  
ATOM   1154  CB  HIS B 145      17.982  30.422   9.900  1.00 28.77           C  
ATOM   1155  O   HIS B 145      16.554  32.919   8.930  1.00 28.77           O  
ATOM   1156  CG  HIS B 145      18.162  29.030  10.416  1.00 28.77           C  
ATOM   1157  CD2 HIS B 145      18.007  27.830   9.809  1.00 28.77           C  
ATOM   1158  ND1 HIS B 145      18.547  28.760  11.711  1.00 28.77           N  
ATOM   1159  CE1 HIS B 145      18.621  27.451  11.879  1.00 28.77           C  
ATOM   1160  NE2 HIS B 145      18.299  26.863  10.739  1.00 28.77           N  
ATOM   1161  N   ARG B 146      16.206  33.520  10.902  1.00 23.78           N  
ATOM   1162  CA  ARG B 146      16.288  34.945  10.602  1.00 23.78           C  
ATOM   1163  C   ARG B 146      17.739  35.390  10.448  1.00 23.78           C  
ATOM   1164  CB  ARG B 146      15.603  35.765  11.697  1.00 23.78           C  
ATOM   1165  O   ARG B 146      18.579  35.090  11.298  1.00 23.78           O  
ATOM   1166  CG  ARG B 146      14.109  35.950  11.484  1.00 23.78           C  
ATOM   1167  CD  ARG B 146      13.504  36.892  12.516  1.00 23.78           C  
ATOM   1168  NE  ARG B 146      12.045  36.878  12.469  1.00 23.78           N  
ATOM   1169  NH1 ARG B 146      11.822  39.171  12.290  1.00 23.78           N  
ATOM   1170  NH2 ARG B 146       9.961  37.833  12.329  1.00 23.78           N  
ATOM   1171  CZ  ARG B 146      11.279  37.961  12.363  1.00 23.78           C  
ATOM   1172  N   GLU B 147      18.307  35.369   9.205  1.00 24.60           N  
ATOM   1173  CA  GLU B 147      19.562  35.994   8.798  1.00 24.60           C  
ATOM   1174  C   GLU B 147      19.636  37.443   9.271  1.00 24.60           C  
ATOM   1175  CB  GLU B 147      19.727  35.927   7.278  1.00 24.60           C  
ATOM   1176  O   GLU B 147      18.792  38.264   8.907  1.00 24.60           O  
ATOM   1177  CG  GLU B 147      20.185  34.569   6.768  1.00 24.60           C  
ATOM   1178  CD  GLU B 147      20.347  34.518   5.257  1.00 24.60           C  
ATOM   1179  OE1 GLU B 147      20.758  33.462   4.725  1.00 24.60           O  
ATOM   1180  OE2 GLU B 147      20.062  35.544   4.599  1.00 24.60           O  
ATOM   1181  N   LYS B 148      19.644  37.688  10.579  1.00 21.16           N  
ATOM   1182  CA  LYS B 148      19.953  39.075  10.917  1.00 21.16           C  
ATOM   1183  C   LYS B 148      21.273  39.513  10.290  1.00 21.16           C  
ATOM   1184  CB  LYS B 148      20.007  39.259  12.435  1.00 21.16           C  
ATOM   1185  O   LYS B 148      22.299  38.853  10.467  1.00 21.16           O  
ATOM   1186  CG  LYS B 148      18.663  39.589  13.067  1.00 21.16           C  
ATOM   1187  CD  LYS B 148      18.798  39.857  14.560  1.00 21.16           C  
ATOM   1188  CE  LYS B 148      17.444  40.111  15.208  1.00 21.16           C  
ATOM   1189  NZ  LYS B 148      17.570  40.353  16.677  1.00 21.16           N  
ATOM   1190  N   ILE B 149      21.142  40.114   9.104  1.00 21.22           N  
ATOM   1191  CA  ILE B 149      22.160  40.840   8.353  1.00 21.22           C  
ATOM   1192  C   ILE B 149      22.768  41.932   9.231  1.00 21.22           C  
ATOM   1193  CB  ILE B 149      21.578  41.455   7.060  1.00 21.22           C  
ATOM   1194  O   ILE B 149      23.661  42.662   8.795  1.00 21.22           O  
ATOM   1195  CG1 ILE B 149      21.061  40.351   6.130  1.00 21.22           C  
ATOM   1196  CG2 ILE B 149      22.626  42.320   6.354  1.00 21.22           C  
ATOM   1197  CD1 ILE B 149      20.242  40.865   4.955  1.00 21.22           C  
ATOM   1198  N   LEU B 150      23.125  41.824  10.608  1.00 19.68           N  
ATOM   1199  CA  LEU B 150      24.245  42.744  10.773  1.00 19.68           C  
ATOM   1200  C   LEU B 150      25.547  42.106  10.300  1.00 19.68           C  
ATOM   1201  CB  LEU B 150      24.376  43.173  12.237  1.00 19.68           C  
ATOM   1202  O   LEU B 150      25.724  40.891  10.410  1.00 19.68           O  
ATOM   1203  CG  LEU B 150      23.270  44.079  12.780  1.00 19.68           C  
ATOM   1204  CD1 LEU B 150      23.210  43.989  14.301  1.00 19.68           C  
ATOM   1205  CD2 LEU B 150      23.490  45.520  12.332  1.00 19.68           C  
TER    1206      LEU B 150                                                      
ATOM   1207  N   MET C   1      27.751  -6.823  -0.892  1.00 27.59           N  
ATOM   1208  CA  MET C   1      27.374  -5.462  -0.518  1.00 27.59           C  
ATOM   1209  C   MET C   1      26.161  -5.469   0.406  1.00 27.59           C  
ATOM   1210  CB  MET C   1      27.078  -4.625  -1.764  1.00 27.59           C  
ATOM   1211  O   MET C   1      25.101  -5.981   0.043  1.00 27.59           O  
ATOM   1212  CG  MET C   1      28.317  -4.027  -2.410  1.00 27.59           C  
ATOM   1213  SD  MET C   1      27.919  -2.648  -3.552  1.00 27.59           S  
ATOM   1214  CE  MET C   1      29.327  -1.550  -3.232  1.00 27.59           C  
ATOM   1215  N   ALA C   2      26.334  -5.428   1.717  1.00 31.28           N  
ATOM   1216  CA  ALA C   2      25.301  -5.612   2.733  1.00 31.28           C  
ATOM   1217  C   ALA C   2      24.230  -4.529   2.630  1.00 31.28           C  
ATOM   1218  CB  ALA C   2      25.920  -5.612   4.129  1.00 31.28           C  
ATOM   1219  O   ALA C   2      24.547  -3.347   2.479  1.00 31.28           O  
ATOM   1220  N   THR C   3      23.133  -4.699   1.941  1.00 45.48           N  
ATOM   1221  CA  THR C   3      21.985  -3.799   1.940  1.00 45.48           C  
ATOM   1222  C   THR C   3      21.778  -3.184   3.321  1.00 45.48           C  
ATOM   1223  CB  THR C   3      20.702  -4.532   1.504  1.00 45.48           C  
ATOM   1224  O   THR C   3      21.944  -3.860   4.339  1.00 45.48           O  
ATOM   1225  CG2 THR C   3      19.539  -3.558   1.350  1.00 45.48           C  
ATOM   1226  OG1 THR C   3      20.935  -5.184   0.249  1.00 45.48           O  
ATOM   1227  N   SER C   4      21.717  -1.873   3.385  1.00 57.99           N  
ATOM   1228  CA  SER C   4      21.446  -1.180   4.640  1.00 57.99           C  
ATOM   1229  C   SER C   4      20.259  -1.800   5.369  1.00 57.99           C  
ATOM   1230  CB  SER C   4      21.182   0.304   4.388  1.00 57.99           C  
ATOM   1231  O   SER C   4      19.375  -2.386   4.740  1.00 57.99           O  
ATOM   1232  OG  SER C   4      20.017   0.481   3.601  1.00 57.99           O  
ATOM   1233  N   ALA C   5      20.303  -2.007   6.674  1.00 56.50           N  
ATOM   1234  CA  ALA C   5      19.291  -2.578   7.559  1.00 56.50           C  
ATOM   1235  C   ALA C   5      17.907  -2.018   7.243  1.00 56.50           C  
ATOM   1236  CB  ALA C   5      19.649  -2.310   9.019  1.00 56.50           C  
ATOM   1237  O   ALA C   5      16.937  -2.771   7.133  1.00 56.50           O  
ATOM   1238  N   PRO C   6      17.824  -0.749   6.894  1.00 63.21           N  
ATOM   1239  CA  PRO C   6      16.495  -0.220   6.582  1.00 63.21           C  
ATOM   1240  C   PRO C   6      15.966  -0.710   5.235  1.00 63.21           C  
ATOM   1241  CB  PRO C   6      16.714   1.295   6.564  1.00 63.21           C  
ATOM   1242  O   PRO C   6      14.767  -0.963   5.094  1.00 63.21           O  
ATOM   1243  CG  PRO C   6      17.982   1.507   7.326  1.00 63.21           C  
ATOM   1244  CD  PRO C   6      18.803   0.252   7.244  1.00 63.21           C  
ATOM   1245  N   LEU C   7      16.804  -0.869   4.309  1.00 69.14           N  
ATOM   1246  CA  LEU C   7      16.380  -1.359   3.002  1.00 69.14           C  
ATOM   1247  C   LEU C   7      15.957  -2.822   3.080  1.00 69.14           C  
ATOM   1248  CB  LEU C   7      17.506  -1.195   1.977  1.00 69.14           C  
ATOM   1249  O   LEU C   7      14.993  -3.229   2.427  1.00 69.14           O  
ATOM   1250  CG  LEU C   7      17.114  -1.351   0.507  1.00 69.14           C  
ATOM   1251  CD1 LEU C   7      16.275  -0.161   0.054  1.00 69.14           C  
ATOM   1252  CD2 LEU C   7      18.356  -1.500  -0.365  1.00 69.14           C  
ATOM   1253  N   ARG C   8      16.650  -3.622   3.841  1.00 68.54           N  
ATOM   1254  CA  ARG C   8      16.286  -5.021   4.044  1.00 68.54           C  
ATOM   1255  C   ARG C   8      14.901  -5.140   4.673  1.00 68.54           C  
ATOM   1256  CB  ARG C   8      17.322  -5.725   4.923  1.00 68.54           C  
ATOM   1257  O   ARG C   8      14.118  -6.016   4.300  1.00 68.54           O  
ATOM   1258  CG  ARG C   8      18.607  -6.083   4.193  1.00 68.54           C  
ATOM   1259  CD  ARG C   8      19.517  -6.953   5.048  1.00 68.54           C  
ATOM   1260  NE  ARG C   8      20.720  -7.352   4.321  1.00 68.54           N  
ATOM   1261  NH1 ARG C   8      21.845  -8.116   6.189  1.00 68.54           N  
ATOM   1262  NH2 ARG C   8      22.837  -8.219   4.125  1.00 68.54           N  
ATOM   1263  CZ  ARG C   8      21.798  -7.895   4.880  1.00 68.54           C  
ATOM   1264  N   SER C   9      14.665  -4.268   5.535  1.00 74.10           N  
ATOM   1265  CA  SER C   9      13.362  -4.249   6.192  1.00 74.10           C  
ATOM   1266  C   SER C   9      12.255  -3.868   5.214  1.00 74.10           C  
ATOM   1267  CB  SER C   9      13.370  -3.274   7.370  1.00 74.10           C  
ATOM   1268  O   SER C   9      11.156  -4.423   5.267  1.00 74.10           O  
ATOM   1269  OG  SER C   9      13.445  -1.934   6.914  1.00 74.10           O  
ATOM   1270  N   LEU C  10      12.630  -2.965   4.281  1.00 82.46           N  
ATOM   1271  CA  LEU C  10      11.670  -2.564   3.259  1.00 82.46           C  
ATOM   1272  C   LEU C  10      11.358  -3.725   2.320  1.00 82.46           C  
ATOM   1273  CB  LEU C  10      12.205  -1.375   2.457  1.00 82.46           C  
ATOM   1274  O   LEU C  10      10.196  -3.959   1.980  1.00 82.46           O  
ATOM   1275  CG  LEU C  10      12.188  -0.018   3.164  1.00 82.46           C  
ATOM   1276  CD1 LEU C  10      12.904   1.029   2.318  1.00 82.46           C  
ATOM   1277  CD2 LEU C  10      10.756   0.413   3.459  1.00 82.46           C  
ATOM   1278  N   GLU C  11      12.396  -4.501   2.030  1.00 81.91           N  
ATOM   1279  CA  GLU C  11      12.230  -5.644   1.138  1.00 81.91           C  
ATOM   1280  C   GLU C  11      11.356  -6.720   1.777  1.00 81.91           C  
ATOM   1281  CB  GLU C  11      13.592  -6.231   0.757  1.00 81.91           C  
ATOM   1282  O   GLU C  11      10.522  -7.330   1.104  1.00 81.91           O  
ATOM   1283  CG  GLU C  11      14.377  -5.375  -0.225  1.00 81.91           C  
ATOM   1284  CD  GLU C  11      15.695  -6.004  -0.649  1.00 81.91           C  
ATOM   1285  OE1 GLU C  11      16.134  -5.776  -1.799  1.00 81.91           O  
ATOM   1286  OE2 GLU C  11      16.293  -6.731   0.175  1.00 81.91           O  
ATOM   1287  N   GLU C  12      11.504  -6.948   2.979  1.00 78.95           N  
ATOM   1288  CA  GLU C  12      10.715  -7.943   3.698  1.00 78.95           C  
ATOM   1289  C   GLU C  12       9.234  -7.573   3.706  1.00 78.95           C  
ATOM   1290  CB  GLU C  12      11.225  -8.101   5.133  1.00 78.95           C  
ATOM   1291  O   GLU C  12       8.371  -8.444   3.585  1.00 78.95           O  
ATOM   1292  CG  GLU C  12      12.545  -8.851   5.237  1.00 78.95           C  
ATOM   1293  CD  GLU C  12      13.108  -8.882   6.648  1.00 78.95           C  
ATOM   1294  OE1 GLU C  12      14.225  -9.413   6.845  1.00 78.95           O  
ATOM   1295  OE2 GLU C  12      12.428  -8.371   7.565  1.00 78.95           O  
ATOM   1296  N   GLU C  13       8.950  -6.311   3.744  1.00 84.24           N  
ATOM   1297  CA  GLU C  13       7.575  -5.833   3.851  1.00 84.24           C  
ATOM   1298  C   GLU C  13       6.841  -5.960   2.519  1.00 84.24           C  
ATOM   1299  CB  GLU C  13       7.547  -4.379   4.330  1.00 84.24           C  
ATOM   1300  O   GLU C  13       5.610  -5.997   2.484  1.00 84.24           O  
ATOM   1301  CG  GLU C  13       7.989  -4.199   5.775  1.00 84.24           C  
ATOM   1302  CD  GLU C  13       7.032  -4.825   6.777  1.00 84.24           C  
ATOM   1303  OE1 GLU C  13       7.429  -5.035   7.946  1.00 84.24           O  
ATOM   1304  OE2 GLU C  13       5.877  -5.110   6.390  1.00 84.24           O  
ATOM   1305  N   VAL C  14       7.621  -6.099   1.463  1.00 90.88           N  
ATOM   1306  CA  VAL C  14       6.975  -6.162   0.156  1.00 90.88           C  
ATOM   1307  C   VAL C  14       7.162  -7.552  -0.447  1.00 90.88           C  
ATOM   1308  CB  VAL C  14       7.532  -5.086  -0.804  1.00 90.88           C  
ATOM   1309  O   VAL C  14       7.119  -7.717  -1.668  1.00 90.88           O  
ATOM   1310  CG1 VAL C  14       7.140  -3.687  -0.332  1.00 90.88           C  
ATOM   1311  CG2 VAL C  14       9.050  -5.209  -0.919  1.00 90.88           C  
ATOM   1312  N   THR C  15       7.547  -8.526   0.345  1.00 86.27           N  
ATOM   1313  CA  THR C  15       7.679  -9.924  -0.049  1.00 86.27           C  
ATOM   1314  C   THR C  15       6.421 -10.709   0.312  1.00 86.27           C  
ATOM   1315  CB  THR C  15       8.904 -10.579   0.617  1.00 86.27           C  
ATOM   1316  O   THR C  15       5.910 -10.594   1.428  1.00 86.27           O  
ATOM   1317  CG2 THR C  15       9.018 -12.051   0.232  1.00 86.27           C  
ATOM   1318  OG1 THR C  15      10.091  -9.894   0.198  1.00 86.27           O  
ATOM   1319  N   CYS C  16       5.860 -11.384  -0.691  1.00 90.02           N  
ATOM   1320  CA  CYS C  16       4.718 -12.259  -0.448  1.00 90.02           C  
ATOM   1321  C   CYS C  16       5.111 -13.437   0.435  1.00 90.02           C  
ATOM   1322  CB  CYS C  16       4.144 -12.770  -1.769  1.00 90.02           C  
ATOM   1323  O   CYS C  16       6.083 -14.138   0.147  1.00 90.02           O  
ATOM   1324  SG  CYS C  16       2.704 -13.843  -1.570  1.00 90.02           S  
ATOM   1325  N   SER C  17       4.349 -13.688   1.517  1.00 84.87           N  
ATOM   1326  CA  SER C  17       4.686 -14.739   2.471  1.00 84.87           C  
ATOM   1327  C   SER C  17       4.335 -16.118   1.922  1.00 84.87           C  
ATOM   1328  CB  SER C  17       3.961 -14.510   3.798  1.00 84.87           C  
ATOM   1329  O   SER C  17       4.698 -17.137   2.511  1.00 84.87           O  
ATOM   1330  OG  SER C  17       2.558 -14.470   3.605  1.00 84.87           O  
ATOM   1331  N   ILE C  18       3.641 -16.191   0.784  1.00 87.74           N  
ATOM   1332  CA  ILE C  18       3.249 -17.465   0.191  1.00 87.74           C  
ATOM   1333  C   ILE C  18       4.270 -17.876  -0.868  1.00 87.74           C  
ATOM   1334  CB  ILE C  18       1.835 -17.389  -0.428  1.00 87.74           C  
ATOM   1335  O   ILE C  18       4.854 -18.960  -0.788  1.00 87.74           O  
ATOM   1336  CG1 ILE C  18       0.795 -17.077   0.654  1.00 87.74           C  
ATOM   1337  CG2 ILE C  18       1.494 -18.692  -1.156  1.00 87.74           C  
ATOM   1338  CD1 ILE C  18      -0.620 -16.905   0.120  1.00 87.74           C  
ATOM   1339  N   CYS C  19       4.585 -17.052  -1.840  1.00 89.76           N  
ATOM   1340  CA  CYS C  19       5.495 -17.422  -2.918  1.00 89.76           C  
ATOM   1341  C   CYS C  19       6.918 -16.972  -2.610  1.00 89.76           C  
ATOM   1342  CB  CYS C  19       5.033 -16.814  -4.242  1.00 89.76           C  
ATOM   1343  O   CYS C  19       7.861 -17.365  -3.299  1.00 89.76           O  
ATOM   1344  SG  CYS C  19       5.210 -15.018  -4.319  1.00 89.76           S  
ATOM   1345  N   LEU C  20       7.150 -16.136  -1.649  1.00 83.53           N  
ATOM   1346  CA  LEU C  20       8.437 -15.693  -1.124  1.00 83.53           C  
ATOM   1347  C   LEU C  20       9.157 -14.802  -2.131  1.00 83.53           C  
ATOM   1348  CB  LEU C  20       9.315 -16.897  -0.772  1.00 83.53           C  
ATOM   1349  O   LEU C  20      10.378 -14.640  -2.061  1.00 83.53           O  
ATOM   1350  CG  LEU C  20       8.767 -17.846   0.295  1.00 83.53           C  
ATOM   1351  CD1 LEU C  20       9.723 -19.015   0.507  1.00 83.53           C  
ATOM   1352  CD2 LEU C  20       8.528 -17.100   1.603  1.00 83.53           C  
ATOM   1353  N   ASP C  21       8.361 -14.258  -3.053  1.00 86.50           N  
ATOM   1354  CA  ASP C  21       8.862 -13.258  -3.991  1.00 86.50           C  
ATOM   1355  C   ASP C  21       8.245 -11.889  -3.716  1.00 86.50           C  
ATOM   1356  CB  ASP C  21       8.575 -13.683  -5.433  1.00 86.50           C  
ATOM   1357  O   ASP C  21       7.347 -11.763  -2.880  1.00 86.50           O  
ATOM   1358  CG  ASP C  21       9.633 -13.208  -6.413  1.00 86.50           C  
ATOM   1359  OD1 ASP C  21      10.376 -12.254  -6.093  1.00 86.50           O  
ATOM   1360  OD2 ASP C  21       9.723 -13.789  -7.516  1.00 86.50           O  
ATOM   1361  N   TYR C  22       8.806 -10.856  -4.378  1.00 87.81           N  
ATOM   1362  CA  TYR C  22       8.176  -9.545  -4.275  1.00 87.81           C  
ATOM   1363  C   TYR C  22       6.712  -9.609  -4.695  1.00 87.81           C  
ATOM   1364  CB  TYR C  22       8.921  -8.520  -5.135  1.00 87.81           C  
ATOM   1365  O   TYR C  22       6.359 -10.333  -5.629  1.00 87.81           O  
ATOM   1366  CG  TYR C  22      10.250  -8.097  -4.559  1.00 87.81           C  
ATOM   1367  CD1 TYR C  22      10.484  -8.143  -3.186  1.00 87.81           C  
ATOM   1368  CD2 TYR C  22      11.275  -7.648  -5.385  1.00 87.81           C  
ATOM   1369  CE1 TYR C  22      11.706  -7.752  -2.651  1.00 87.81           C  
ATOM   1370  CE2 TYR C  22      12.502  -7.254  -4.861  1.00 87.81           C  
ATOM   1371  OH  TYR C  22      13.920  -6.921  -2.970  1.00 87.81           O  
ATOM   1372  CZ  TYR C  22      12.708  -7.310  -3.495  1.00 87.81           C  
ATOM   1373  N   LEU C  23       5.929  -8.892  -3.941  1.00 91.60           N  
ATOM   1374  CA  LEU C  23       4.493  -8.865  -4.197  1.00 91.60           C  
ATOM   1375  C   LEU C  23       4.207  -8.529  -5.656  1.00 91.60           C  
ATOM   1376  CB  LEU C  23       3.804  -7.849  -3.282  1.00 91.60           C  
ATOM   1377  O   LEU C  23       4.810  -7.610  -6.215  1.00 91.60           O  
ATOM   1378  CG  LEU C  23       3.672  -8.243  -1.810  1.00 91.60           C  
ATOM   1379  CD1 LEU C  23       3.441  -7.005  -0.949  1.00 91.60           C  
ATOM   1380  CD2 LEU C  23       2.540  -9.248  -1.625  1.00 91.60           C  
ATOM   1381  N   ARG C  24       3.404  -9.357  -6.296  1.00 89.03           N  
ATOM   1382  CA  ARG C  24       2.842  -9.110  -7.620  1.00 89.03           C  
ATOM   1383  C   ARG C  24       1.323  -8.989  -7.556  1.00 89.03           C  
ATOM   1384  CB  ARG C  24       3.239 -10.225  -8.590  1.00 89.03           C  
ATOM   1385  O   ARG C  24       0.644  -9.891  -7.061  1.00 89.03           O  
ATOM   1386  CG  ARG C  24       4.714 -10.225  -8.957  1.00 89.03           C  
ATOM   1387  CD  ARG C  24       5.020 -11.228 -10.061  1.00 89.03           C  
ATOM   1388  NE  ARG C  24       5.050 -12.597  -9.552  1.00 89.03           N  
ATOM   1389  NH1 ARG C  24       7.121 -13.102 -10.443  1.00 89.03           N  
ATOM   1390  NH2 ARG C  24       5.971 -14.677  -9.238  1.00 89.03           N  
ATOM   1391  CZ  ARG C  24       6.048 -13.455  -9.746  1.00 89.03           C  
ATOM   1392  N   ASP C  25       0.809  -7.892  -8.100  1.00 90.78           N  
ATOM   1393  CA  ASP C  25      -0.628  -7.664  -7.990  1.00 90.78           C  
ATOM   1394  C   ASP C  25      -1.108  -7.862  -6.554  1.00 90.78           C  
ATOM   1395  CB  ASP C  25      -1.392  -8.595  -8.934  1.00 90.78           C  
ATOM   1396  O   ASP C  25      -1.956  -8.718  -6.290  1.00 90.78           O  
ATOM   1397  CG  ASP C  25      -2.835  -8.171  -9.147  1.00 90.78           C  
ATOM   1398  OD1 ASP C  25      -3.166  -6.991  -8.900  1.00 90.78           O  
ATOM   1399  OD2 ASP C  25      -3.648  -9.024  -9.562  1.00 90.78           O  
ATOM   1400  N   PRO C  26      -0.605  -7.047  -5.583  1.00 94.25           N  
ATOM   1401  CA  PRO C  26      -0.875  -7.200  -4.152  1.00 94.25           C  
ATOM   1402  C   PRO C  26      -2.354  -7.032  -3.809  1.00 94.25           C  
ATOM   1403  CB  PRO C  26      -0.038  -6.089  -3.514  1.00 94.25           C  
ATOM   1404  O   PRO C  26      -3.013  -6.129  -4.330  1.00 94.25           O  
ATOM   1405  CG  PRO C  26       0.904  -5.655  -4.590  1.00 94.25           C  
ATOM   1406  CD  PRO C  26       0.338  -6.074  -5.917  1.00 94.25           C  
ATOM   1407  N   VAL C  27      -2.830  -7.879  -2.964  1.00 94.63           N  
ATOM   1408  CA  VAL C  27      -4.203  -7.812  -2.475  1.00 94.63           C  
ATOM   1409  C   VAL C  27      -4.224  -8.028  -0.963  1.00 94.63           C  
ATOM   1410  CB  VAL C  27      -5.106  -8.852  -3.175  1.00 94.63           C  
ATOM   1411  O   VAL C  27      -3.379  -8.743  -0.420  1.00 94.63           O  
ATOM   1412  CG1 VAL C  27      -5.206  -8.561  -4.671  1.00 94.63           C  
ATOM   1413  CG2 VAL C  27      -4.576 -10.265  -2.936  1.00 94.63           C  
ATOM   1414  N   THR C  28      -5.115  -7.392  -0.299  1.00 93.70           N  
ATOM   1415  CA  THR C  28      -5.345  -7.588   1.128  1.00 93.70           C  
ATOM   1416  C   THR C  28      -6.587  -8.444   1.363  1.00 93.70           C  
ATOM   1417  CB  THR C  28      -5.500  -6.242   1.859  1.00 93.70           C  
ATOM   1418  O   THR C  28      -7.526  -8.416   0.565  1.00 93.70           O  
ATOM   1419  CG2 THR C  28      -6.784  -5.533   1.440  1.00 93.70           C  
ATOM   1420  OG1 THR C  28      -5.535  -6.474   3.273  1.00 93.70           O  
ATOM   1421  N   ILE C  29      -6.533  -9.299   2.466  1.00 93.28           N  
ATOM   1422  CA  ILE C  29      -7.679 -10.120   2.843  1.00 93.28           C  
ATOM   1423  C   ILE C  29      -8.298  -9.581   4.130  1.00 93.28           C  
ATOM   1424  CB  ILE C  29      -7.278 -11.602   3.021  1.00 93.28           C  
ATOM   1425  O   ILE C  29      -7.925  -8.504   4.602  1.00 93.28           O  
ATOM   1426  CG1 ILE C  29      -6.186 -11.735   4.089  1.00 93.28           C  
ATOM   1427  CG2 ILE C  29      -6.817 -12.201   1.689  1.00 93.28           C  
ATOM   1428  CD1 ILE C  29      -5.752 -13.170   4.355  1.00 93.28           C  
ATOM   1429  N   ASP C  30      -9.245 -10.284   4.700  1.00 91.02           N  
ATOM   1430  CA  ASP C  30     -10.083  -9.797   5.792  1.00 91.02           C  
ATOM   1431  C   ASP C  30      -9.235  -9.393   6.996  1.00 91.02           C  
ATOM   1432  CB  ASP C  30     -11.104 -10.860   6.201  1.00 91.02           C  
ATOM   1433  O   ASP C  30      -9.496  -8.368   7.629  1.00 91.02           O  
ATOM   1434  CG  ASP C  30     -12.162 -11.106   5.139  1.00 91.02           C  
ATOM   1435  OD1 ASP C  30     -13.018 -10.223   4.915  1.00 91.02           O  
ATOM   1436  OD2 ASP C  30     -12.141 -12.193   4.523  1.00 91.02           O  
ATOM   1437  N   CYS C  31      -8.131 -10.172   7.228  1.00 85.66           N  
ATOM   1438  CA  CYS C  31      -7.335  -9.962   8.432  1.00 85.66           C  
ATOM   1439  C   CYS C  31      -6.316  -8.848   8.224  1.00 85.66           C  
ATOM   1440  CB  CYS C  31      -6.620 -11.252   8.834  1.00 85.66           C  
ATOM   1441  O   CYS C  31      -5.655  -8.421   9.173  1.00 85.66           O  
ATOM   1442  SG  CYS C  31      -5.323 -11.754   7.682  1.00 85.66           S  
ATOM   1443  N   GLY C  32      -6.156  -8.348   7.002  1.00 89.91           N  
ATOM   1444  CA  GLY C  32      -5.261  -7.229   6.755  1.00 89.91           C  
ATOM   1445  C   GLY C  32      -3.922  -7.651   6.182  1.00 89.91           C  
ATOM   1446  O   GLY C  32      -3.138  -6.810   5.738  1.00 89.91           O  
ATOM   1447  N   HIS C  33      -3.690  -8.969   6.062  1.00 88.95           N  
ATOM   1448  CA  HIS C  33      -2.443  -9.433   5.464  1.00 88.95           C  
ATOM   1449  C   HIS C  33      -2.500  -9.357   3.942  1.00 88.95           C  
ATOM   1450  CB  HIS C  33      -2.136 -10.865   5.907  1.00 88.95           C  
ATOM   1451  O   HIS C  33      -3.571  -9.506   3.348  1.00 88.95           O  
ATOM   1452  CG  HIS C  33      -1.738 -10.976   7.344  1.00 88.95           C  
ATOM   1453  CD2 HIS C  33      -0.663 -10.490   8.008  1.00 88.95           C  
ATOM   1454  ND1 HIS C  33      -2.489 -11.661   8.274  1.00 88.95           N  
ATOM   1455  CE1 HIS C  33      -1.892 -11.590   9.452  1.00 88.95           C  
ATOM   1456  NE2 HIS C  33      -0.782 -10.885   9.318  1.00 88.95           N  
ATOM   1457  N   VAL C  34      -1.356  -9.075   3.355  1.00 93.79           N  
ATOM   1458  CA  VAL C  34      -1.265  -8.841   1.918  1.00 93.79           C  
ATOM   1459  C   VAL C  34      -0.473  -9.969   1.260  1.00 93.79           C  
ATOM   1460  CB  VAL C  34      -0.610  -7.477   1.605  1.00 93.79           C  
ATOM   1461  O   VAL C  34       0.546 -10.414   1.794  1.00 93.79           O  
ATOM   1462  CG1 VAL C  34      -0.465  -7.281   0.097  1.00 93.79           C  
ATOM   1463  CG2 VAL C  34      -1.427  -6.341   2.218  1.00 93.79           C  
ATOM   1464  N   PHE C  35      -0.950 -10.463   0.137  1.00 94.47           N  
ATOM   1465  CA  PHE C  35      -0.330 -11.491  -0.691  1.00 94.47           C  
ATOM   1466  C   PHE C  35      -0.470 -11.152  -2.170  1.00 94.47           C  
ATOM   1467  CB  PHE C  35      -0.953 -12.861  -0.405  1.00 94.47           C  
ATOM   1468  O   PHE C  35      -1.151 -10.190  -2.530  1.00 94.47           O  
ATOM   1469  CG  PHE C  35      -1.018 -13.204   1.059  1.00 94.47           C  
ATOM   1470  CD1 PHE C  35       0.099 -13.698   1.722  1.00 94.47           C  
ATOM   1471  CD2 PHE C  35      -2.197 -13.033   1.773  1.00 94.47           C  
ATOM   1472  CE1 PHE C  35       0.042 -14.017   3.077  1.00 94.47           C  
ATOM   1473  CE2 PHE C  35      -2.262 -13.349   3.127  1.00 94.47           C  
ATOM   1474  CZ  PHE C  35      -1.142 -13.842   3.777  1.00 94.47           C  
ATOM   1475  N   CYS C  36       0.217 -11.879  -2.996  1.00 93.78           N  
ATOM   1476  CA  CYS C  36      -0.093 -11.809  -4.420  1.00 93.78           C  
ATOM   1477  C   CYS C  36      -1.509 -12.302  -4.694  1.00 93.78           C  
ATOM   1478  CB  CYS C  36       0.909 -12.633  -5.228  1.00 93.78           C  
ATOM   1479  O   CYS C  36      -1.981 -13.239  -4.048  1.00 93.78           O  
ATOM   1480  SG  CYS C  36       2.625 -12.115  -5.006  1.00 93.78           S  
ATOM   1481  N   ARG C  37      -2.172 -11.666  -5.598  1.00 93.54           N  
ATOM   1482  CA  ARG C  37      -3.505 -12.132  -5.968  1.00 93.54           C  
ATOM   1483  C   ARG C  37      -3.483 -13.610  -6.341  1.00 93.54           C  
ATOM   1484  CB  ARG C  37      -4.059 -11.306  -7.131  1.00 93.54           C  
ATOM   1485  O   ARG C  37      -4.327 -14.383  -5.884  1.00 93.54           O  
ATOM   1486  CG  ARG C  37      -5.500 -11.636  -7.489  1.00 93.54           C  
ATOM   1487  CD  ARG C  37      -6.016 -10.756  -8.619  1.00 93.54           C  
ATOM   1488  NE  ARG C  37      -6.063  -9.350  -8.228  1.00 93.54           N  
ATOM   1489  NH1 ARG C  37      -8.127  -9.491  -7.200  1.00 93.54           N  
ATOM   1490  NH2 ARG C  37      -7.004  -7.493  -7.259  1.00 93.54           N  
ATOM   1491  CZ  ARG C  37      -7.065  -8.781  -7.563  1.00 93.54           C  
ATOM   1492  N   SER C  38      -2.515 -14.018  -7.131  1.00 93.22           N  
ATOM   1493  CA  SER C  38      -2.416 -15.402  -7.583  1.00 93.22           C  
ATOM   1494  C   SER C  38      -2.185 -16.351  -6.412  1.00 93.22           C  
ATOM   1495  CB  SER C  38      -1.288 -15.553  -8.604  1.00 93.22           C  
ATOM   1496  O   SER C  38      -2.683 -17.478  -6.413  1.00 93.22           O  
ATOM   1497  OG  SER C  38      -0.046 -15.166  -8.042  1.00 93.22           O  
ATOM   1498  N   CYS C  39      -1.442 -15.889  -5.413  1.00 92.91           N  
ATOM   1499  CA  CYS C  39      -1.168 -16.703  -4.234  1.00 92.91           C  
ATOM   1500  C   CYS C  39      -2.417 -16.854  -3.374  1.00 92.91           C  
ATOM   1501  CB  CYS C  39      -0.039 -16.088  -3.408  1.00 92.91           C  
ATOM   1502  O   CYS C  39      -2.614 -17.889  -2.734  1.00 92.91           O  
ATOM   1503  SG  CYS C  39       1.587 -16.220  -4.184  1.00 92.91           S  
ATOM   1504  N   THR C  40      -3.304 -15.865  -3.313  1.00 92.47           N  
ATOM   1505  CA  THR C  40      -4.533 -15.925  -2.530  1.00 92.47           C  
ATOM   1506  C   THR C  40      -5.543 -16.867  -3.179  1.00 92.47           C  
ATOM   1507  CB  THR C  40      -5.162 -14.528  -2.369  1.00 92.47           C  
ATOM   1508  O   THR C  40      -6.307 -17.540  -2.484  1.00 92.47           O  
ATOM   1509  CG2 THR C  40      -4.625 -13.823  -1.127  1.00 92.47           C  
ATOM   1510  OG1 THR C  40      -4.855 -13.736  -3.523  1.00 92.47           O  
ATOM   1511  N   THR C  41      -5.533 -16.852  -4.468  1.00 88.13           N  
ATOM   1512  CA  THR C  41      -6.467 -17.691  -5.211  1.00 88.13           C  
ATOM   1513  C   THR C  41      -6.175 -19.169  -4.970  1.00 88.13           C  
ATOM   1514  CB  THR C  41      -6.407 -17.392  -6.720  1.00 88.13           C  
ATOM   1515  O   THR C  41      -7.085 -20.000  -5.003  1.00 88.13           O  
ATOM   1516  CG2 THR C  41      -7.459 -18.193  -7.481  1.00 88.13           C  
ATOM   1517  OG1 THR C  41      -6.638 -15.995  -6.935  1.00 88.13           O  
ATOM   1518  N   ASP C  42      -4.978 -19.477  -4.621  1.00 83.23           N  
ATOM   1519  CA  ASP C  42      -4.544 -20.862  -4.467  1.00 83.23           C  
ATOM   1520  C   ASP C  42      -4.769 -21.352  -3.038  1.00 83.23           C  
ATOM   1521  CB  ASP C  42      -3.069 -21.007  -4.847  1.00 83.23           C  
ATOM   1522  O   ASP C  42      -4.550 -22.527  -2.738  1.00 83.23           O  
ATOM   1523  CG  ASP C  42      -2.834 -20.949  -6.346  1.00 83.23           C  
ATOM   1524  OD1 ASP C  42      -3.800 -21.115  -7.121  1.00 83.23           O  
ATOM   1525  OD2 ASP C  42      -1.672 -20.739  -6.755  1.00 83.23           O  
ATOM   1526  N   VAL C  43      -5.249 -20.445  -2.153  1.00 85.73           N  
ATOM   1527  CA  VAL C  43      -5.524 -20.837  -0.774  1.00 85.73           C  
ATOM   1528  C   VAL C  43      -6.835 -21.617  -0.710  1.00 85.73           C  
ATOM   1529  CB  VAL C  43      -5.587 -19.609   0.162  1.00 85.73           C  
ATOM   1530  O   VAL C  43      -7.890 -21.102  -1.089  1.00 85.73           O  
ATOM   1531  CG1 VAL C  43      -5.891 -20.040   1.596  1.00 85.73           C  
ATOM   1532  CG2 VAL C  43      -4.277 -18.826   0.103  1.00 85.73           C  
ATOM   1533  N   ARG C  44      -6.787 -22.907  -0.497  1.00 76.61           N  
ATOM   1534  CA  ARG C  44      -7.938 -23.803  -0.537  1.00 76.61           C  
ATOM   1535  C   ARG C  44      -8.649 -23.843   0.812  1.00 76.61           C  
ATOM   1536  CB  ARG C  44      -7.508 -25.214  -0.944  1.00 76.61           C  
ATOM   1537  O   ARG C  44      -8.003 -23.790   1.861  1.00 76.61           O  
ATOM   1538  CG  ARG C  44      -6.962 -25.307  -2.360  1.00 76.61           C  
ATOM   1539  CD  ARG C  44      -6.629 -26.743  -2.743  1.00 76.61           C  
ATOM   1540  NE  ARG C  44      -5.974 -26.815  -4.046  1.00 76.61           N  
ATOM   1541  NH1 ARG C  44      -5.282 -29.006  -3.807  1.00 76.61           N  
ATOM   1542  NH2 ARG C  44      -4.787 -27.844  -5.720  1.00 76.61           N  
ATOM   1543  CZ  ARG C  44      -5.349 -27.888  -4.521  1.00 76.61           C  
ATOM   1544  N   PRO C  45     -10.047 -23.743   0.738  1.00 73.86           N  
ATOM   1545  CA  PRO C  45     -10.812 -23.949   1.970  1.00 73.86           C  
ATOM   1546  C   PRO C  45     -10.622 -25.346   2.557  1.00 73.86           C  
ATOM   1547  CB  PRO C  45     -12.261 -23.737   1.525  1.00 73.86           C  
ATOM   1548  O   PRO C  45     -10.319 -26.291   1.824  1.00 73.86           O  
ATOM   1549  CG  PRO C  45     -12.186 -23.581   0.041  1.00 73.86           C  
ATOM   1550  CD  PRO C  45     -10.743 -23.633  -0.372  1.00 73.86           C  
ATOM   1551  N   ILE C  46     -10.450 -25.370   3.833  1.00 63.12           N  
ATOM   1552  CA  ILE C  46     -10.464 -26.668   4.499  1.00 63.12           C  
ATOM   1553  C   ILE C  46     -11.901 -27.173   4.616  1.00 63.12           C  
ATOM   1554  CB  ILE C  46      -9.807 -26.594   5.895  1.00 63.12           C  
ATOM   1555  O   ILE C  46     -12.759 -26.496   5.187  1.00 63.12           O  
ATOM   1556  CG1 ILE C  46      -8.375 -26.059   5.784  1.00 63.12           C  
ATOM   1557  CG2 ILE C  46      -9.828 -27.966   6.576  1.00 63.12           C  
ATOM   1558  CD1 ILE C  46      -7.746 -25.689   7.120  1.00 63.12           C  
ATOM   1559  N   SER C  47     -12.216 -28.419   3.967  1.00 66.38           N  
ATOM   1560  CA  SER C  47     -13.449 -29.180   4.140  1.00 66.38           C  
ATOM   1561  C   SER C  47     -14.675 -28.282   4.011  1.00 66.38           C  
ATOM   1562  CB  SER C  47     -13.461 -29.881   5.499  1.00 66.38           C  
ATOM   1563  O   SER C  47     -15.442 -28.130   4.963  1.00 66.38           O  
ATOM   1564  OG  SER C  47     -14.575 -30.750   5.607  1.00 66.38           O  
ATOM   1565  N   GLY C  48     -14.925 -27.489   2.869  1.00 69.13           N  
ATOM   1566  CA  GLY C  48     -16.114 -26.667   2.710  1.00 69.13           C  
ATOM   1567  C   GLY C  48     -16.083 -25.404   3.549  1.00 69.13           C  
ATOM   1568  O   GLY C  48     -17.075 -24.677   3.623  1.00 69.13           O  
ATOM   1569  N   SER C  49     -14.973 -25.226   4.244  1.00 76.83           N  
ATOM   1570  CA  SER C  49     -14.822 -24.043   5.085  1.00 76.83           C  
ATOM   1571  C   SER C  49     -14.198 -22.888   4.308  1.00 76.83           C  
ATOM   1572  CB  SER C  49     -13.968 -24.362   6.312  1.00 76.83           C  
ATOM   1573  O   SER C  49     -13.778 -23.060   3.162  1.00 76.83           O  
ATOM   1574  OG  SER C  49     -12.656 -24.735   5.929  1.00 76.83           O  
ATOM   1575  N   ARG C  50     -14.350 -21.774   4.820  1.00 86.61           N  
ATOM   1576  CA  ARG C  50     -13.717 -20.564   4.305  1.00 86.61           C  
ATOM   1577  C   ARG C  50     -12.198 -20.699   4.303  1.00 86.61           C  
ATOM   1578  CB  ARG C  50     -14.133 -19.345   5.132  1.00 86.61           C  
ATOM   1579  O   ARG C  50     -11.628 -21.372   5.166  1.00 86.61           O  
ATOM   1580  CG  ARG C  50     -15.591 -18.951   4.958  1.00 86.61           C  
ATOM   1581  CD  ARG C  50     -15.912 -17.647   5.675  1.00 86.61           C  
ATOM   1582  NE  ARG C  50     -16.090 -17.850   7.110  1.00 86.61           N  
ATOM   1583  NH1 ARG C  50     -16.443 -15.619   7.592  1.00 86.61           N  
ATOM   1584  NH2 ARG C  50     -16.481 -17.179   9.271  1.00 86.61           N  
ATOM   1585  CZ  ARG C  50     -16.337 -16.882   7.988  1.00 86.61           C  
ATOM   1586  N   PRO C  51     -11.542 -20.266   3.230  1.00 92.65           N  
ATOM   1587  CA  PRO C  51     -10.079 -20.230   3.292  1.00 92.65           C  
ATOM   1588  C   PRO C  51      -9.558 -19.454   4.500  1.00 92.65           C  
ATOM   1589  CB  PRO C  51      -9.687 -19.534   1.986  1.00 92.65           C  
ATOM   1590  O   PRO C  51     -10.246 -18.566   5.011  1.00 92.65           O  
ATOM   1591  CG  PRO C  51     -10.861 -18.675   1.644  1.00 92.65           C  
ATOM   1592  CD  PRO C  51     -12.106 -19.344   2.151  1.00 92.65           C  
ATOM   1593  N   VAL C  52      -8.351 -19.822   4.931  1.00 88.13           N  
ATOM   1594  CA  VAL C  52      -7.769 -19.157   6.091  1.00 88.13           C  
ATOM   1595  C   VAL C  52      -6.467 -18.467   5.692  1.00 88.13           C  
ATOM   1596  CB  VAL C  52      -7.513 -20.151   7.246  1.00 88.13           C  
ATOM   1597  O   VAL C  52      -5.791 -18.896   4.754  1.00 88.13           O  
ATOM   1598  CG1 VAL C  52      -8.825 -20.768   7.728  1.00 88.13           C  
ATOM   1599  CG2 VAL C  52      -6.537 -21.240   6.806  1.00 88.13           C  
ATOM   1600  N   CYS C  53      -6.141 -17.340   6.328  1.00 87.11           N  
ATOM   1601  CA  CYS C  53      -4.897 -16.611   6.109  1.00 87.11           C  
ATOM   1602  C   CYS C  53      -3.690 -17.485   6.425  1.00 87.11           C  
ATOM   1603  CB  CYS C  53      -4.860 -15.345   6.965  1.00 87.11           C  
ATOM   1604  O   CYS C  53      -3.602 -18.060   7.512  1.00 87.11           O  
ATOM   1605  SG  CYS C  53      -3.292 -14.452   6.876  1.00 87.11           S  
ATOM   1606  N   PRO C  54      -2.741 -17.619   5.501  1.00 82.66           N  
ATOM   1607  CA  PRO C  54      -1.558 -18.457   5.708  1.00 82.66           C  
ATOM   1608  C   PRO C  54      -0.657 -17.940   6.826  1.00 82.66           C  
ATOM   1609  CB  PRO C  54      -0.842 -18.397   4.357  1.00 82.66           C  
ATOM   1610  O   PRO C  54       0.187 -18.681   7.337  1.00 82.66           O  
ATOM   1611  CG  PRO C  54      -1.903 -18.008   3.379  1.00 82.66           C  
ATOM   1612  CD  PRO C  54      -2.922 -17.166   4.091  1.00 82.66           C  
ATOM   1613  N   LEU C  55      -0.927 -16.697   7.213  1.00 78.10           N  
ATOM   1614  CA  LEU C  55      -0.060 -16.103   8.225  1.00 78.10           C  
ATOM   1615  C   LEU C  55      -0.710 -16.167   9.603  1.00 78.10           C  
ATOM   1616  CB  LEU C  55       0.263 -14.650   7.868  1.00 78.10           C  
ATOM   1617  O   LEU C  55      -0.139 -16.735  10.537  1.00 78.10           O  
ATOM   1618  CG  LEU C  55       1.392 -14.435   6.859  1.00 78.10           C  
ATOM   1619  CD1 LEU C  55       1.379 -12.998   6.346  1.00 78.10           C  
ATOM   1620  CD2 LEU C  55       2.741 -14.771   7.486  1.00 78.10           C  
ATOM   1621  N   CYS C  56      -1.936 -15.691   9.790  1.00 77.14           N  
ATOM   1622  CA  CYS C  56      -2.536 -15.593  11.115  1.00 77.14           C  
ATOM   1623  C   CYS C  56      -3.624 -16.645  11.300  1.00 77.14           C  
ATOM   1624  CB  CYS C  56      -3.120 -14.199  11.338  1.00 77.14           C  
ATOM   1625  O   CYS C  56      -4.170 -16.794  12.394  1.00 77.14           O  
ATOM   1626  SG  CYS C  56      -4.623 -13.878  10.388  1.00 77.14           S  
ATOM   1627  N   LYS C  57      -4.060 -17.356  10.270  1.00 80.33           N  
ATOM   1628  CA  LYS C  57      -4.978 -18.491  10.291  1.00 80.33           C  
ATOM   1629  C   LYS C  57      -6.419 -18.030  10.491  1.00 80.33           C  
ATOM   1630  CB  LYS C  57      -4.587 -19.478  11.391  1.00 80.33           C  
ATOM   1631  O   LYS C  57      -7.310 -18.846  10.737  1.00 80.33           O  
ATOM   1632  CG  LYS C  57      -3.159 -19.992  11.282  1.00 80.33           C  
ATOM   1633  CD  LYS C  57      -2.903 -20.651   9.933  1.00 80.33           C  
ATOM   1634  CE  LYS C  57      -1.461 -21.122   9.804  1.00 80.33           C  
ATOM   1635  NZ  LYS C  57      -1.098 -21.415   8.385  1.00 80.33           N  
ATOM   1636  N   LYS C  58      -6.703 -16.731  10.415  1.00 82.13           N  
ATOM   1637  CA  LYS C  58      -8.079 -16.242  10.446  1.00 82.13           C  
ATOM   1638  C   LYS C  58      -8.791 -16.520   9.125  1.00 82.13           C  
ATOM   1639  CB  LYS C  58      -8.109 -14.744  10.753  1.00 82.13           C  
ATOM   1640  O   LYS C  58      -8.191 -16.405   8.054  1.00 82.13           O  
ATOM   1641  CG  LYS C  58      -7.795 -14.403  12.202  1.00 82.13           C  
ATOM   1642  CD  LYS C  58      -7.933 -12.909  12.466  1.00 82.13           C  
ATOM   1643  CE  LYS C  58      -7.536 -12.554  13.893  1.00 82.13           C  
ATOM   1644  NZ  LYS C  58      -7.640 -11.086  14.148  1.00 82.13           N  
ATOM   1645  N   PRO C  59     -10.018 -16.960   9.277  1.00 90.17           N  
ATOM   1646  CA  PRO C  59     -10.783 -17.190   8.050  1.00 90.17           C  
ATOM   1647  C   PRO C  59     -11.028 -15.908   7.258  1.00 90.17           C  
ATOM   1648  CB  PRO C  59     -12.102 -17.776   8.561  1.00 90.17           C  
ATOM   1649  O   PRO C  59     -11.086 -14.821   7.839  1.00 90.17           O  
ATOM   1650  CG  PRO C  59     -12.228 -17.268   9.962  1.00 90.17           C  
ATOM   1651  CD  PRO C  59     -10.849 -17.058  10.519  1.00 90.17           C  
ATOM   1652  N   PHE C  60     -11.057 -15.979   5.939  1.00 92.42           N  
ATOM   1653  CA  PHE C  60     -11.418 -14.838   5.107  1.00 92.42           C  
ATOM   1654  C   PHE C  60     -12.302 -15.273   3.945  1.00 92.42           C  
ATOM   1655  CB  PHE C  60     -10.162 -14.139   4.577  1.00 92.42           C  
ATOM   1656  O   PHE C  60     -12.355 -16.457   3.607  1.00 92.42           O  
ATOM   1657  CG  PHE C  60      -9.416 -14.934   3.540  1.00 92.42           C  
ATOM   1658  CD1 PHE C  60      -8.492 -15.901   3.917  1.00 92.42           C  
ATOM   1659  CD2 PHE C  60      -9.639 -14.714   2.187  1.00 92.42           C  
ATOM   1660  CE1 PHE C  60      -7.801 -16.639   2.958  1.00 92.42           C  
ATOM   1661  CE2 PHE C  60      -8.952 -15.447   1.224  1.00 92.42           C  
ATOM   1662  CZ  PHE C  60      -8.033 -16.408   1.611  1.00 92.42           C  
ATOM   1663  N   LYS C  61     -13.030 -14.262   3.391  1.00 91.89           N  
ATOM   1664  CA  LYS C  61     -13.872 -14.481   2.218  1.00 91.89           C  
ATOM   1665  C   LYS C  61     -13.191 -13.975   0.950  1.00 91.89           C  
ATOM   1666  CB  LYS C  61     -15.227 -13.793   2.395  1.00 91.89           C  
ATOM   1667  O   LYS C  61     -12.686 -12.851   0.916  1.00 91.89           O  
ATOM   1668  CG  LYS C  61     -16.034 -14.311   3.576  1.00 91.89           C  
ATOM   1669  CD  LYS C  61     -17.354 -13.564   3.722  1.00 91.89           C  
ATOM   1670  CE  LYS C  61     -18.121 -14.018   4.956  1.00 91.89           C  
ATOM   1671  NZ  LYS C  61     -19.386 -13.244   5.138  1.00 91.89           N  
ATOM   1672  N   LYS C  62     -13.216 -14.837  -0.084  1.00 90.43           N  
ATOM   1673  CA  LYS C  62     -12.587 -14.469  -1.349  1.00 90.43           C  
ATOM   1674  C   LYS C  62     -13.188 -13.182  -1.908  1.00 90.43           C  
ATOM   1675  CB  LYS C  62     -12.730 -15.600  -2.369  1.00 90.43           C  
ATOM   1676  O   LYS C  62     -12.495 -12.403  -2.566  1.00 90.43           O  
ATOM   1677  CG  LYS C  62     -11.850 -16.808  -2.082  1.00 90.43           C  
ATOM   1678  CD  LYS C  62     -11.878 -17.806  -3.232  1.00 90.43           C  
ATOM   1679  CE  LYS C  62     -10.966 -18.995  -2.964  1.00 90.43           C  
ATOM   1680  NZ  LYS C  62     -11.025 -19.999  -4.068  1.00 90.43           N  
ATOM   1681  N   GLU C  63     -14.435 -12.863  -1.614  1.00 89.50           N  
ATOM   1682  CA  GLU C  63     -15.141 -11.680  -2.096  1.00 89.50           C  
ATOM   1683  C   GLU C  63     -14.616 -10.413  -1.426  1.00 89.50           C  
ATOM   1684  CB  GLU C  63     -16.647 -11.817  -1.857  1.00 89.50           C  
ATOM   1685  O   GLU C  63     -14.909  -9.302  -1.873  1.00 89.50           O  
ATOM   1686  CG  GLU C  63     -17.016 -12.096  -0.408  1.00 89.50           C  
ATOM   1687  CD  GLU C  63     -17.209 -13.575  -0.112  1.00 89.50           C  
ATOM   1688  OE1 GLU C  63     -18.141 -13.926   0.647  1.00 89.50           O  
ATOM   1689  OE2 GLU C  63     -16.421 -14.390  -0.643  1.00 89.50           O  
ATOM   1690  N   ASN C  64     -13.869 -10.673  -0.356  1.00 91.23           N  
ATOM   1691  CA  ASN C  64     -13.389  -9.524   0.405  1.00 91.23           C  
ATOM   1692  C   ASN C  64     -11.954  -9.163   0.030  1.00 91.23           C  
ATOM   1693  CB  ASN C  64     -13.494  -9.792   1.907  1.00 91.23           C  
ATOM   1694  O   ASN C  64     -11.363  -8.257   0.620  1.00 91.23           O  
ATOM   1695  CG  ASN C  64     -14.929  -9.829   2.395  1.00 91.23           C  
ATOM   1696  ND2 ASN C  64     -15.128 -10.303   3.619  1.00 91.23           N  
ATOM   1697  OD1 ASN C  64     -15.852  -9.435   1.677  1.00 91.23           O  
ATOM   1698  N   ILE C  65     -11.470  -9.852  -0.917  1.00 93.41           N  
ATOM   1699  CA  ILE C  65     -10.121  -9.551  -1.384  1.00 93.41           C  
ATOM   1700  C   ILE C  65     -10.117  -8.213  -2.120  1.00 93.41           C  
ATOM   1701  CB  ILE C  65      -9.578 -10.670  -2.301  1.00 93.41           C  
ATOM   1702  O   ILE C  65     -10.943  -7.982  -3.006  1.00 93.41           O  
ATOM   1703  CG1 ILE C  65      -9.408 -11.972  -1.511  1.00 93.41           C  
ATOM   1704  CG2 ILE C  65      -8.257 -10.244  -2.948  1.00 93.41           C  
ATOM   1705  CD1 ILE C  65      -9.013 -13.168  -2.367  1.00 93.41           C  
ATOM   1706  N   ARG C  66      -9.200  -7.318  -1.705  1.00 91.66           N  
ATOM   1707  CA  ARG C  66      -9.106  -5.983  -2.287  1.00 91.66           C  
ATOM   1708  C   ARG C  66      -7.686  -5.690  -2.759  1.00 91.66           C  
ATOM   1709  CB  ARG C  66      -9.552  -4.923  -1.277  1.00 91.66           C  
ATOM   1710  O   ARG C  66      -6.716  -6.067  -2.097  1.00 91.66           O  
ATOM   1711  CG  ARG C  66     -10.985  -5.091  -0.800  1.00 91.66           C  
ATOM   1712  CD  ARG C  66     -11.986  -4.832  -1.918  1.00 91.66           C  
ATOM   1713  NE  ARG C  66     -13.363  -4.981  -1.454  1.00 91.66           N  
ATOM   1714  NH1 ARG C  66     -13.593  -7.158  -2.194  1.00 91.66           N  
ATOM   1715  NH2 ARG C  66     -15.337  -6.110  -1.137  1.00 91.66           N  
ATOM   1716  CZ  ARG C  66     -14.094  -6.083  -1.596  1.00 91.66           C  
ATOM   1717  N   PRO C  67      -7.598  -5.066  -3.915  1.00 90.45           N  
ATOM   1718  CA  PRO C  67      -6.269  -4.686  -4.401  1.00 90.45           C  
ATOM   1719  C   PRO C  67      -5.612  -3.609  -3.540  1.00 90.45           C  
ATOM   1720  CB  PRO C  67      -6.547  -4.163  -5.812  1.00 90.45           C  
ATOM   1721  O   PRO C  67      -6.307  -2.819  -2.896  1.00 90.45           O  
ATOM   1722  CG  PRO C  67      -7.973  -3.716  -5.781  1.00 90.45           C  
ATOM   1723  CD  PRO C  67      -8.719  -4.570  -4.796  1.00 90.45           C  
ATOM   1724  N   VAL C  68      -4.268  -3.646  -3.416  1.00 92.40           N  
ATOM   1725  CA  VAL C  68      -3.467  -2.602  -2.785  1.00 92.40           C  
ATOM   1726  C   VAL C  68      -2.414  -2.093  -3.767  1.00 92.40           C  
ATOM   1727  CB  VAL C  68      -2.789  -3.111  -1.493  1.00 92.40           C  
ATOM   1728  O   VAL C  68      -1.242  -2.469  -3.680  1.00 92.40           O  
ATOM   1729  CG1 VAL C  68      -2.139  -1.956  -0.733  1.00 92.40           C  
ATOM   1730  CG2 VAL C  68      -3.804  -3.833  -0.608  1.00 92.40           C  
ATOM   1731  N   TRP C  69      -2.804  -1.141  -4.584  1.00 83.86           N  
ATOM   1732  CA  TRP C  69      -1.987  -0.672  -5.699  1.00 83.86           C  
ATOM   1733  C   TRP C  69      -0.729   0.027  -5.196  1.00 83.86           C  
ATOM   1734  CB  TRP C  69      -2.790   0.277  -6.593  1.00 83.86           C  
ATOM   1735  O   TRP C  69       0.322  -0.035  -5.838  1.00 83.86           O  
ATOM   1736  CG  TRP C  69      -4.027  -0.337  -7.177  1.00 83.86           C  
ATOM   1737  CD1 TRP C  69      -5.323  -0.040  -6.861  1.00 83.86           C  
ATOM   1738  CD2 TRP C  69      -4.082  -1.359  -8.178  1.00 83.86           C  
ATOM   1739  CE2 TRP C  69      -5.446  -1.633  -8.421  1.00 83.86           C  
ATOM   1740  CE3 TRP C  69      -3.109  -2.070  -8.893  1.00 83.86           C  
ATOM   1741  NE1 TRP C  69      -6.182  -0.815  -7.606  1.00 83.86           N  
ATOM   1742  CH2 TRP C  69      -4.890  -3.270 -10.037  1.00 83.86           C  
ATOM   1743  CZ2 TRP C  69      -5.862  -2.588  -9.351  1.00 83.86           C  
ATOM   1744  CZ3 TRP C  69      -3.525  -3.021  -9.818  1.00 83.86           C  
ATOM   1745  N   GLN C  70      -0.891   0.603  -4.081  1.00 84.69           N  
ATOM   1746  CA  GLN C  70       0.234   1.347  -3.525  1.00 84.69           C  
ATOM   1747  C   GLN C  70       1.412   0.424  -3.230  1.00 84.69           C  
ATOM   1748  CB  GLN C  70      -0.186   2.086  -2.254  1.00 84.69           C  
ATOM   1749  O   GLN C  70       2.570   0.817  -3.384  1.00 84.69           O  
ATOM   1750  CG  GLN C  70      -1.012   3.338  -2.514  1.00 84.69           C  
ATOM   1751  CD  GLN C  70      -1.824   3.768  -1.307  1.00 84.69           C  
ATOM   1752  NE2 GLN C  70      -1.933   5.076  -1.100  1.00 84.69           N  
ATOM   1753  OE1 GLN C  70      -2.350   2.931  -0.566  1.00 84.69           O  
ATOM   1754  N   LEU C  71       1.127  -0.781  -2.838  1.00 89.34           N  
ATOM   1755  CA  LEU C  71       2.194  -1.736  -2.560  1.00 89.34           C  
ATOM   1756  C   LEU C  71       2.889  -2.163  -3.848  1.00 89.34           C  
ATOM   1757  CB  LEU C  71       1.638  -2.965  -1.835  1.00 89.34           C  
ATOM   1758  O   LEU C  71       4.093  -2.432  -3.850  1.00 89.34           O  
ATOM   1759  CG  LEU C  71       1.345  -2.797  -0.343  1.00 89.34           C  
ATOM   1760  CD1 LEU C  71       0.810  -4.099   0.242  1.00 89.34           C  
ATOM   1761  CD2 LEU C  71       2.598  -2.346   0.400  1.00 89.34           C  
ATOM   1762  N   ALA C  72       2.146  -2.223  -4.896  1.00 86.87           N  
ATOM   1763  CA  ALA C  72       2.756  -2.522  -6.189  1.00 86.87           C  
ATOM   1764  C   ALA C  72       3.760  -1.443  -6.584  1.00 86.87           C  
ATOM   1765  CB  ALA C  72       1.681  -2.663  -7.264  1.00 86.87           C  
ATOM   1766  O   ALA C  72       4.855  -1.751  -7.061  1.00 86.87           O  
ATOM   1767  N   SER C  73       3.351  -0.251  -6.381  1.00 85.04           N  
ATOM   1768  CA  SER C  73       4.237   0.876  -6.659  1.00 85.04           C  
ATOM   1769  C   SER C  73       5.473   0.840  -5.767  1.00 85.04           C  
ATOM   1770  CB  SER C  73       3.497   2.200  -6.466  1.00 85.04           C  
ATOM   1771  O   SER C  73       6.584   1.113  -6.226  1.00 85.04           O  
ATOM   1772  OG  SER C  73       4.334   3.296  -6.793  1.00 85.04           O  
ATOM   1773  N   LEU C  74       5.315   0.484  -4.547  1.00 88.84           N  
ATOM   1774  CA  LEU C  74       6.423   0.402  -3.602  1.00 88.84           C  
ATOM   1775  C   LEU C  74       7.422  -0.669  -4.026  1.00 88.84           C  
ATOM   1776  CB  LEU C  74       5.905   0.103  -2.192  1.00 88.84           C  
ATOM   1777  O   LEU C  74       8.634  -0.480  -3.899  1.00 88.84           O  
ATOM   1778  CG  LEU C  74       5.350   1.293  -1.408  1.00 88.84           C  
ATOM   1779  CD1 LEU C  74       4.548   0.807  -0.205  1.00 88.84           C  
ATOM   1780  CD2 LEU C  74       6.479   2.217  -0.966  1.00 88.84           C  
ATOM   1781  N   VAL C  75       6.946  -1.761  -4.493  1.00 88.50           N  
ATOM   1782  CA  VAL C  75       7.816  -2.820  -4.993  1.00 88.50           C  
ATOM   1783  C   VAL C  75       8.701  -2.276  -6.112  1.00 88.50           C  
ATOM   1784  CB  VAL C  75       7.002  -4.032  -5.499  1.00 88.50           C  
ATOM   1785  O   VAL C  75       9.914  -2.502  -6.118  1.00 88.50           O  
ATOM   1786  CG1 VAL C  75       7.902  -5.013  -6.248  1.00 88.50           C  
ATOM   1787  CG2 VAL C  75       6.302  -4.728  -4.334  1.00 88.50           C  
ATOM   1788  N   GLU C  76       8.106  -1.536  -6.980  1.00 82.53           N  
ATOM   1789  CA  GLU C  76       8.848  -0.964  -8.099  1.00 82.53           C  
ATOM   1790  C   GLU C  76       9.911   0.017  -7.614  1.00 82.53           C  
ATOM   1791  CB  GLU C  76       7.896  -0.267  -9.075  1.00 82.53           C  
ATOM   1792  O   GLU C  76      11.045   0.000  -8.096  1.00 82.53           O  
ATOM   1793  CG  GLU C  76       7.048  -1.226  -9.898  1.00 82.53           C  
ATOM   1794  CD  GLU C  76       6.046  -0.520 -10.798  1.00 82.53           C  
ATOM   1795  OE1 GLU C  76       5.217  -1.206 -11.438  1.00 82.53           O  
ATOM   1796  OE2 GLU C  76       6.091   0.728 -10.864  1.00 82.53           O  
ATOM   1797  N   ASN C  77       9.497   0.827  -6.736  1.00 79.93           N  
ATOM   1798  CA  ASN C  77      10.417   1.818  -6.190  1.00 79.93           C  
ATOM   1799  C   ASN C  77      11.576   1.159  -5.448  1.00 79.93           C  
ATOM   1800  CB  ASN C  77       9.676   2.786  -5.264  1.00 79.93           C  
ATOM   1801  O   ASN C  77      12.723   1.595  -5.565  1.00 79.93           O  
ATOM   1802  CG  ASN C  77       8.786   3.752  -6.021  1.00 79.93           C  
ATOM   1803  ND2 ASN C  77       7.592   3.995  -5.494  1.00 79.93           N  
ATOM   1804  OD1 ASN C  77       9.169   4.275  -7.071  1.00 79.93           O  
ATOM   1805  N   ILE C  78      11.323   0.174  -4.679  1.00 83.25           N  
ATOM   1806  CA  ILE C  78      12.340  -0.547  -3.922  1.00 83.25           C  
ATOM   1807  C   ILE C  78      13.315  -1.225  -4.882  1.00 83.25           C  
ATOM   1808  CB  ILE C  78      11.707  -1.590  -2.975  1.00 83.25           C  
ATOM   1809  O   ILE C  78      14.527  -1.218  -4.654  1.00 83.25           O  
ATOM   1810  CG1 ILE C  78      10.976  -0.892  -1.822  1.00 83.25           C  
ATOM   1811  CG2 ILE C  78      12.771  -2.555  -2.445  1.00 83.25           C  
ATOM   1812  CD1 ILE C  78      10.082  -1.815  -1.006  1.00 83.25           C  
ATOM   1813  N   GLU C  79      12.840  -1.791  -5.933  1.00 81.93           N  
ATOM   1814  CA  GLU C  79      13.681  -2.417  -6.948  1.00 81.93           C  
ATOM   1815  C   GLU C  79      14.616  -1.400  -7.595  1.00 81.93           C  
ATOM   1816  CB  GLU C  79      12.820  -3.094  -8.017  1.00 81.93           C  
ATOM   1817  O   GLU C  79      15.776  -1.707  -7.878  1.00 81.93           O  
ATOM   1818  CG  GLU C  79      12.162  -4.385  -7.551  1.00 81.93           C  
ATOM   1819  CD  GLU C  79      11.393  -5.098  -8.652  1.00 81.93           C  
ATOM   1820  OE1 GLU C  79      11.712  -6.270  -8.955  1.00 81.93           O  
ATOM   1821  OE2 GLU C  79      10.464  -4.478  -9.217  1.00 81.93           O  
ATOM   1822  N   ARG C  80      14.101  -0.237  -7.822  1.00 74.63           N  
ATOM   1823  CA  ARG C  80      14.899   0.830  -8.416  1.00 74.63           C  
ATOM   1824  C   ARG C  80      16.009   1.277  -7.470  1.00 74.63           C  
ATOM   1825  CB  ARG C  80      14.014   2.023  -8.785  1.00 74.63           C  
ATOM   1826  O   ARG C  80      17.106   1.625  -7.912  1.00 74.63           O  
ATOM   1827  CG  ARG C  80      13.146   1.789 -10.012  1.00 74.63           C  
ATOM   1828  CD  ARG C  80      12.450   3.067 -10.462  1.00 74.63           C  
ATOM   1829  NE  ARG C  80      11.364   3.436  -9.558  1.00 74.63           N  
ATOM   1830  NH1 ARG C  80       9.729   2.294 -10.725  1.00 74.63           N  
ATOM   1831  NH2 ARG C  80       9.189   3.454  -8.822  1.00 74.63           N  
ATOM   1832  CZ  ARG C  80      10.097   3.060  -9.704  1.00 74.63           C  
ATOM   1833  N   LEU C  81      15.671   1.315  -6.217  1.00 73.14           N  
ATOM   1834  CA  LEU C  81      16.656   1.692  -5.210  1.00 73.14           C  
ATOM   1835  C   LEU C  81      17.811   0.696  -5.180  1.00 73.14           C  
ATOM   1836  CB  LEU C  81      16.003   1.776  -3.827  1.00 73.14           C  
ATOM   1837  O   LEU C  81      18.956   1.075  -4.925  1.00 73.14           O  
ATOM   1838  CG  LEU C  81      15.224   3.056  -3.522  1.00 73.14           C  
ATOM   1839  CD1 LEU C  81      14.423   2.895  -2.234  1.00 73.14           C  
ATOM   1840  CD2 LEU C  81      16.170   4.248  -3.425  1.00 73.14           C  
ATOM   1841  N   LYS C  82      17.586  -0.503  -5.372  1.00 70.89           N  
ATOM   1842  CA  LYS C  82      18.599  -1.554  -5.371  1.00 70.89           C  
ATOM   1843  C   LYS C  82      19.542  -1.410  -6.562  1.00 70.89           C  
ATOM   1844  CB  LYS C  82      17.941  -2.935  -5.389  1.00 70.89           C  
ATOM   1845  O   LYS C  82      20.739  -1.684  -6.450  1.00 70.89           O  
ATOM   1846  CG  LYS C  82      17.345  -3.354  -4.053  1.00 70.89           C  
ATOM   1847  CD  LYS C  82      16.796  -4.773  -4.106  1.00 70.89           C  
ATOM   1848  CE  LYS C  82      17.514  -5.689  -3.125  1.00 70.89           C  
ATOM   1849  NZ  LYS C  82      16.976  -7.082  -3.171  1.00 70.89           N  
ATOM   1850  N   VAL C  83      18.986  -1.096  -7.730  1.00 65.84           N  
ATOM   1851  CA  VAL C  83      19.775  -0.947  -8.948  1.00 65.84           C  
ATOM   1852  C   VAL C  83      20.705   0.257  -8.818  1.00 65.84           C  
ATOM   1853  CB  VAL C  83      18.873  -0.792 -10.193  1.00 65.84           C  
ATOM   1854  O   VAL C  83      21.854   0.213  -9.262  1.00 65.84           O  
ATOM   1855  CG1 VAL C  83      19.711  -0.481 -11.432  1.00 65.84           C  
ATOM   1856  CG2 VAL C  83      18.041  -2.055 -10.409  1.00 65.84           C  
ATOM   1857  N   ASP C  84      20.135   1.325  -8.226  1.00 60.93           N  
ATOM   1858  CA  ASP C  84      20.904   2.554  -8.056  1.00 60.93           C  
ATOM   1859  C   ASP C  84      22.074   2.342  -7.098  1.00 60.93           C  
ATOM   1860  CB  ASP C  84      20.006   3.683  -7.547  1.00 60.93           C  
ATOM   1861  O   ASP C  84      23.143   2.930  -7.275  1.00 60.93           O  
ATOM   1862  CG  ASP C  84      19.216   4.357  -8.655  1.00 60.93           C  
ATOM   1863  OD1 ASP C  84      19.511   4.120  -9.846  1.00 60.93           O  
ATOM   1864  OD2 ASP C  84      18.291   5.135  -8.334  1.00 60.93           O  
ATOM   1865  N   LYS C  85      21.885   1.631  -5.996  1.00 55.25           N  
ATOM   1866  CA  LYS C  85      22.957   1.382  -5.036  1.00 55.25           C  
ATOM   1867  C   LYS C  85      24.057   0.521  -5.652  1.00 55.25           C  
ATOM   1868  CB  LYS C  85      22.406   0.708  -3.779  1.00 55.25           C  
ATOM   1869  O   LYS C  85      25.191   0.516  -5.169  1.00 55.25           O  
ATOM   1870  CG  LYS C  85      21.721   1.664  -2.813  1.00 55.25           C  
ATOM   1871  CD  LYS C  85      21.489   1.016  -1.455  1.00 55.25           C  
ATOM   1872  CE  LYS C  85      20.774   1.961  -0.498  1.00 55.25           C  
ATOM   1873  NZ  LYS C  85      20.591   1.349   0.852  1.00 55.25           N  
ATOM   1874  N   GLY C  86      23.791  -0.348  -6.557  1.00 48.36           N  
ATOM   1875  CA  GLY C  86      24.811  -1.113  -7.256  1.00 48.36           C  
ATOM   1876  C   GLY C  86      25.448  -0.350  -8.402  1.00 48.36           C  
ATOM   1877  O   GLY C  86      26.442  -0.800  -8.977  1.00 48.36           O  
ATOM   1878  N   ARG C  87      24.776   0.602  -9.020  1.00 43.99           N  
ATOM   1879  CA  ARG C  87      25.337   1.384 -10.117  1.00 43.99           C  
ATOM   1880  C   ARG C  87      26.245   2.490  -9.592  1.00 43.99           C  
ATOM   1881  CB  ARG C  87      24.221   1.985 -10.974  1.00 43.99           C  
ATOM   1882  O   ARG C  87      26.047   2.990  -8.483  1.00 43.99           O  
ATOM   1883  CG  ARG C  87      23.810   1.113 -12.150  1.00 43.99           C  
ATOM   1884  CD  ARG C  87      22.683   1.746 -12.955  1.00 43.99           C  
ATOM   1885  NE  ARG C  87      22.649   1.241 -14.324  1.00 43.99           N  
ATOM   1886  NH1 ARG C  87      20.481   1.921 -14.741  1.00 43.99           N  
ATOM   1887  NH2 ARG C  87      21.682   0.841 -16.369  1.00 43.99           N  
ATOM   1888  CZ  ARG C  87      21.604   1.335 -15.142  1.00 43.99           C  
ATOM   1889  N   GLN C  88      27.645   2.495  -9.794  1.00 41.99           N  
ATOM   1890  CA  GLN C  88      28.534   3.643  -9.643  1.00 41.99           C  
ATOM   1891  C   GLN C  88      27.826   4.941 -10.021  1.00 41.99           C  
ATOM   1892  CB  GLN C  88      29.792   3.463 -10.493  1.00 41.99           C  
ATOM   1893  O   GLN C  88      26.863   4.927 -10.790  1.00 41.99           O  
ATOM   1894  CG  GLN C  88      30.889   2.659  -9.807  1.00 41.99           C  
ATOM   1895  CD  GLN C  88      32.282   3.092 -10.224  1.00 41.99           C  
ATOM   1896  NE2 GLN C  88      33.182   2.126 -10.375  1.00 41.99           N  
ATOM   1897  OE1 GLN C  88      32.547   4.284 -10.410  1.00 41.99           O  
ATOM   1898  N   PRO C  89      28.153   6.141  -9.254  1.00 35.97           N  
ATOM   1899  CA  PRO C  89      27.481   7.430  -9.439  1.00 35.97           C  
ATOM   1900  C   PRO C  89      27.203   7.745 -10.907  1.00 35.97           C  
ATOM   1901  CB  PRO C  89      28.473   8.433  -8.844  1.00 35.97           C  
ATOM   1902  O   PRO C  89      26.336   8.567 -11.213  1.00 35.97           O  
ATOM   1903  CG  PRO C  89      29.584   7.595  -8.300  1.00 35.97           C  
ATOM   1904  CD  PRO C  89      29.352   6.170  -8.712  1.00 35.97           C  
ATOM   1905  N   GLY C  90      28.259   7.577 -11.662  1.00 37.49           N  
ATOM   1906  CA  GLY C  90      28.283   8.346 -12.896  1.00 37.49           C  
ATOM   1907  C   GLY C  90      27.125   8.027 -13.821  1.00 37.49           C  
ATOM   1908  O   GLY C  90      26.976   8.648 -14.875  1.00 37.49           O  
ATOM   1909  N   GLU C  91      26.849   6.718 -13.834  1.00 34.12           N  
ATOM   1910  CA  GLU C  91      25.931   6.442 -14.934  1.00 34.12           C  
ATOM   1911  C   GLU C  91      24.517   6.912 -14.604  1.00 34.12           C  
ATOM   1912  CB  GLU C  91      25.924   4.948 -15.267  1.00 34.12           C  
ATOM   1913  O   GLU C  91      23.840   6.316 -13.764  1.00 34.12           O  
ATOM   1914  CG  GLU C  91      26.569   4.613 -16.604  1.00 34.12           C  
ATOM   1915  CD  GLU C  91      26.619   3.120 -16.890  1.00 34.12           C  
ATOM   1916  OE1 GLU C  91      27.065   2.727 -17.991  1.00 34.12           O  
ATOM   1917  OE2 GLU C  91      26.207   2.337 -16.004  1.00 34.12           O  
ATOM   1918  N   VAL C  92      24.396   8.036 -13.962  1.00 34.48           N  
ATOM   1919  CA  VAL C  92      23.072   8.618 -13.766  1.00 34.48           C  
ATOM   1920  C   VAL C  92      22.294   8.587 -15.080  1.00 34.48           C  
ATOM   1921  CB  VAL C  92      23.161  10.066 -13.233  1.00 34.48           C  
ATOM   1922  O   VAL C  92      22.694   9.220 -16.060  1.00 34.48           O  
ATOM   1923  CG1 VAL C  92      21.766  10.637 -12.986  1.00 34.48           C  
ATOM   1924  CG2 VAL C  92      23.996  10.113 -11.955  1.00 34.48           C  
ATOM   1925  N   THR C  93      22.236   7.523 -15.728  1.00 31.98           N  
ATOM   1926  CA  THR C  93      21.401   7.770 -16.898  1.00 31.98           C  
ATOM   1927  C   THR C  93      20.140   8.538 -16.511  1.00 31.98           C  
ATOM   1928  CB  THR C  93      21.010   6.453 -17.594  1.00 31.98           C  
ATOM   1929  O   THR C  93      19.608   8.356 -15.414  1.00 31.98           O  
ATOM   1930  CG2 THR C  93      21.994   6.105 -18.706  1.00 31.98           C  
ATOM   1931  OG1 THR C  93      21.003   5.394 -16.629  1.00 31.98           O  
ATOM   1932  N   ARG C  94      20.054   9.770 -17.009  1.00 31.51           N  
ATOM   1933  CA  ARG C  94      19.101  10.869 -17.128  1.00 31.51           C  
ATOM   1934  C   ARG C  94      17.671  10.346 -17.211  1.00 31.51           C  
ATOM   1935  CB  ARG C  94      19.418  11.725 -18.356  1.00 31.51           C  
ATOM   1936  O   ARG C  94      16.720  11.081 -16.938  1.00 31.51           O  
ATOM   1937  CG  ARG C  94      19.614  13.200 -18.044  1.00 31.51           C  
ATOM   1938  CD  ARG C  94      19.996  13.993 -19.286  1.00 31.51           C  
ATOM   1939  NE  ARG C  94      19.754  15.422 -19.109  1.00 31.51           N  
ATOM   1940  NH1 ARG C  94      20.308  15.996 -21.277  1.00 31.51           N  
ATOM   1941  NH2 ARG C  94      19.658  17.614 -19.788  1.00 31.51           N  
ATOM   1942  CZ  ARG C  94      19.907  16.341 -20.058  1.00 31.51           C  
ATOM   1943  N   GLU C  95      17.462   9.254 -17.986  1.00 32.38           N  
ATOM   1944  CA  GLU C  95      16.142   9.312 -18.606  1.00 32.38           C  
ATOM   1945  C   GLU C  95      15.044   8.980 -17.599  1.00 32.38           C  
ATOM   1946  CB  GLU C  95      16.066   8.357 -19.800  1.00 32.38           C  
ATOM   1947  O   GLU C  95      14.842   7.814 -17.255  1.00 32.38           O  
ATOM   1948  CG  GLU C  95      16.969   8.750 -20.961  1.00 32.38           C  
ATOM   1949  CD  GLU C  95      16.692   7.961 -22.230  1.00 32.38           C  
ATOM   1950  OE1 GLU C  95      17.157   8.375 -23.316  1.00 32.38           O  
ATOM   1951  OE2 GLU C  95      16.003   6.920 -22.139  1.00 32.38           O  
ATOM   1952  N   GLN C  96      15.240   9.297 -16.309  1.00 34.50           N  
ATOM   1953  CA  GLN C  96      13.968   9.104 -15.620  1.00 34.50           C  
ATOM   1954  C   GLN C  96      12.811   9.677 -16.433  1.00 34.50           C  
ATOM   1955  CB  GLN C  96      14.005   9.747 -14.233  1.00 34.50           C  
ATOM   1956  O   GLN C  96      12.685  10.896 -16.570  1.00 34.50           O  
ATOM   1957  CG  GLN C  96      14.398   8.786 -13.120  1.00 34.50           C  
ATOM   1958  CD  GLN C  96      14.531   9.471 -11.772  1.00 34.50           C  
ATOM   1959  NE2 GLN C  96      13.640   9.136 -10.846  1.00 34.50           N  
ATOM   1960  OE1 GLN C  96      15.429  10.294 -11.566  1.00 34.50           O  
ATOM   1961  N   GLN C  97      12.773   9.324 -17.657  1.00 34.61           N  
ATOM   1962  CA  GLN C  97      11.599   9.773 -18.398  1.00 34.61           C  
ATOM   1963  C   GLN C  97      10.335   9.656 -17.550  1.00 34.61           C  
ATOM   1964  CB  GLN C  97      11.440   8.970 -19.690  1.00 34.61           C  
ATOM   1965  O   GLN C  97      10.211   8.740 -16.735  1.00 34.61           O  
ATOM   1966  CG  GLN C  97      11.997   9.671 -20.922  1.00 34.61           C  
ATOM   1967  CD  GLN C  97      11.917   8.815 -22.171  1.00 34.61           C  
ATOM   1968  NE2 GLN C  97      11.782   9.460 -23.325  1.00 34.61           N  
ATOM   1969  OE1 GLN C  97      11.977   7.583 -22.101  1.00 34.61           O  
ATOM   1970  N   ASP C  98       9.874  10.745 -17.116  1.00 39.78           N  
ATOM   1971  CA  ASP C  98       8.495  10.874 -16.657  1.00 39.78           C  
ATOM   1972  C   ASP C  98       7.634   9.722 -17.171  1.00 39.78           C  
ATOM   1973  CB  ASP C  98       7.903  12.212 -17.105  1.00 39.78           C  
ATOM   1974  O   ASP C  98       7.220   9.719 -18.332  1.00 39.78           O  
ATOM   1975  CG  ASP C  98       8.117  13.324 -16.093  1.00 39.78           C  
ATOM   1976  OD1 ASP C  98       8.346  13.027 -14.900  1.00 39.78           O  
ATOM   1977  OD2 ASP C  98       8.054  14.507 -16.491  1.00 39.78           O  
ATOM   1978  N   ALA C  99       8.100   8.504 -16.938  1.00 46.77           N  
ATOM   1979  CA  ALA C  99       7.244   7.409 -17.386  1.00 46.77           C  
ATOM   1980  C   ALA C  99       5.787   7.662 -17.008  1.00 46.77           C  
ATOM   1981  CB  ALA C  99       7.720   6.084 -16.795  1.00 46.77           C  
ATOM   1982  O   ALA C  99       5.498   8.129 -15.904  1.00 46.77           O  
ATOM   1983  N   LYS C 100       4.991   8.034 -17.943  1.00 59.08           N  
ATOM   1984  CA  LYS C 100       3.542   8.145 -17.810  1.00 59.08           C  
ATOM   1985  C   LYS C 100       2.969   6.964 -17.032  1.00 59.08           C  
ATOM   1986  CB  LYS C 100       2.882   8.236 -19.187  1.00 59.08           C  
ATOM   1987  O   LYS C 100       3.369   5.818 -17.250  1.00 59.08           O  
ATOM   1988  CG  LYS C 100       2.829   9.646 -19.755  1.00 59.08           C  
ATOM   1989  CD  LYS C 100       2.100   9.683 -21.093  1.00 59.08           C  
ATOM   1990  CE  LYS C 100       2.151  11.069 -21.721  1.00 59.08           C  
ATOM   1991  NZ  LYS C 100       1.440  11.109 -23.034  1.00 59.08           N  
ATOM   1992  N   LEU C 101       2.622   7.204 -15.885  1.00 61.13           N  
ATOM   1993  CA  LEU C 101       1.968   6.197 -15.056  1.00 61.13           C  
ATOM   1994  C   LEU C 101       0.517   6.000 -15.483  1.00 61.13           C  
ATOM   1995  CB  LEU C 101       2.028   6.597 -13.579  1.00 61.13           C  
ATOM   1996  O   LEU C 101      -0.105   6.917 -16.023  1.00 61.13           O  
ATOM   1997  CG  LEU C 101       3.424   6.706 -12.963  1.00 61.13           C  
ATOM   1998  CD1 LEU C 101       3.334   7.259 -11.544  1.00 61.13           C  
ATOM   1999  CD2 LEU C 101       4.120   5.349 -12.970  1.00 61.13           C  
ATOM   2000  N   CYS C 102       0.193   4.734 -15.440  1.00 70.99           N  
ATOM   2001  CA  CYS C 102      -1.220   4.424 -15.626  1.00 70.99           C  
ATOM   2002  C   CYS C 102      -2.089   5.259 -14.692  1.00 70.99           C  
ATOM   2003  CB  CYS C 102      -1.480   2.938 -15.384  1.00 70.99           C  
ATOM   2004  O   CYS C 102      -1.896   5.239 -13.475  1.00 70.99           O  
ATOM   2005  SG  CYS C 102      -3.231   2.498 -15.362  1.00 70.99           S  
ATOM   2006  N   GLU C 103      -2.930   6.092 -15.309  1.00 69.14           N  
ATOM   2007  CA  GLU C 103      -3.810   6.954 -14.526  1.00 69.14           C  
ATOM   2008  C   GLU C 103      -4.646   6.141 -13.542  1.00 69.14           C  
ATOM   2009  CB  GLU C 103      -4.723   7.768 -15.446  1.00 69.14           C  
ATOM   2010  O   GLU C 103      -4.921   6.596 -12.430  1.00 69.14           O  
ATOM   2011  CG  GLU C 103      -3.999   8.855 -16.226  1.00 69.14           C  
ATOM   2012  CD  GLU C 103      -4.906   9.613 -17.183  1.00 69.14           C  
ATOM   2013  OE1 GLU C 103      -4.424  10.542 -17.870  1.00 69.14           O  
ATOM   2014  OE2 GLU C 103      -6.110   9.275 -17.246  1.00 69.14           O  
ATOM   2015  N   ARG C 104      -4.942   4.904 -13.974  1.00 65.46           N  
ATOM   2016  CA  ARG C 104      -5.843   4.063 -13.193  1.00 65.46           C  
ATOM   2017  C   ARG C 104      -5.104   3.392 -12.041  1.00 65.46           C  
ATOM   2018  CB  ARG C 104      -6.498   3.004 -14.083  1.00 65.46           C  
ATOM   2019  O   ARG C 104      -5.629   3.300 -10.929  1.00 65.46           O  
ATOM   2020  CG  ARG C 104      -7.725   2.354 -13.465  1.00 65.46           C  
ATOM   2021  CD  ARG C 104      -8.366   1.348 -14.411  1.00 65.46           C  
ATOM   2022  NE  ARG C 104      -9.636   0.851 -13.889  1.00 65.46           N  
ATOM   2023  NH1 ARG C 104     -10.240  -0.250 -15.829  1.00 65.46           N  
ATOM   2024  NH2 ARG C 104     -11.624  -0.294 -14.002  1.00 65.46           N  
ATOM   2025  CZ  ARG C 104     -10.497   0.103 -14.574  1.00 65.46           C  
ATOM   2026  N   HIS C 105      -3.858   2.855 -12.261  1.00 63.14           N  
ATOM   2027  CA  HIS C 105      -3.187   1.997 -11.291  1.00 63.14           C  
ATOM   2028  C   HIS C 105      -1.937   2.669 -10.732  1.00 63.14           C  
ATOM   2029  CB  HIS C 105      -2.821   0.654 -11.927  1.00 63.14           C  
ATOM   2030  O   HIS C 105      -1.288   2.131  -9.832  1.00 63.14           O  
ATOM   2031  CG  HIS C 105      -4.000  -0.103 -12.451  1.00 63.14           C  
ATOM   2032  CD2 HIS C 105      -5.084  -0.609 -11.817  1.00 63.14           C  
ATOM   2033  ND1 HIS C 105      -4.149  -0.418 -13.784  1.00 63.14           N  
ATOM   2034  CE1 HIS C 105      -5.278  -1.087 -13.948  1.00 63.14           C  
ATOM   2035  NE2 HIS C 105      -5.865  -1.216 -12.770  1.00 63.14           N  
ATOM   2036  N   ARG C 106      -1.593   3.861 -11.404  1.00 58.69           N  
ATOM   2037  CA  ARG C 106      -0.393   4.592 -11.011  1.00 58.69           C  
ATOM   2038  C   ARG C 106       0.841   3.698 -11.081  1.00 58.69           C  
ATOM   2039  CB  ARG C 106      -0.549   5.162  -9.600  1.00 58.69           C  
ATOM   2040  O   ARG C 106       1.715   3.769 -10.214  1.00 58.69           O  
ATOM   2041  CG  ARG C 106      -1.612   6.243  -9.485  1.00 58.69           C  
ATOM   2042  CD  ARG C 106      -1.127   7.425  -8.657  1.00 58.69           C  
ATOM   2043  NE  ARG C 106      -2.157   8.452  -8.530  1.00 58.69           N  
ATOM   2044  NH1 ARG C 106      -1.531   9.109  -6.406  1.00 58.69           N  
ATOM   2045  NH2 ARG C 106      -3.295  10.132  -7.454  1.00 58.69           N  
ATOM   2046  CZ  ARG C 106      -2.325   9.229  -7.463  1.00 58.69           C  
ATOM   2047  N   GLU C 107       0.805   2.798 -11.900  1.00 58.68           N  
ATOM   2048  CA  GLU C 107       1.925   1.922 -12.231  1.00 58.68           C  
ATOM   2049  C   GLU C 107       2.553   2.309 -13.567  1.00 58.68           C  
ATOM   2050  CB  GLU C 107       1.473   0.460 -12.266  1.00 58.68           C  
ATOM   2051  O   GLU C 107       1.910   2.955 -14.397  1.00 58.68           O  
ATOM   2052  CG  GLU C 107       1.141  -0.114 -10.896  1.00 58.68           C  
ATOM   2053  CD  GLU C 107       2.371  -0.390 -10.047  1.00 58.68           C  
ATOM   2054  OE1 GLU C 107       2.271  -0.344  -8.800  1.00 58.68           O  
ATOM   2055  OE2 GLU C 107       3.445  -0.654 -10.634  1.00 58.68           O  
ATOM   2056  N   LYS C 108       3.760   2.013 -13.699  1.00 60.13           N  
ATOM   2057  CA  LYS C 108       4.461   2.279 -14.952  1.00 60.13           C  
ATOM   2058  C   LYS C 108       3.768   1.595 -16.126  1.00 60.13           C  
ATOM   2059  CB  LYS C 108       5.916   1.817 -14.861  1.00 60.13           C  
ATOM   2060  O   LYS C 108       3.270   0.475 -15.993  1.00 60.13           O  
ATOM   2061  CG  LYS C 108       6.905   2.939 -14.577  1.00 60.13           C  
ATOM   2062  CD  LYS C 108       8.330   2.412 -14.463  1.00 60.13           C  
ATOM   2063  CE  LYS C 108       9.301   3.510 -14.050  1.00 60.13           C  
ATOM   2064  NZ  LYS C 108      10.692   2.989 -13.894  1.00 60.13           N  
ATOM   2065  N   LEU C 109       3.639   2.370 -17.215  1.00 70.75           N  
ATOM   2066  CA  LEU C 109       3.044   1.848 -18.440  1.00 70.75           C  
ATOM   2067  C   LEU C 109       4.048   1.002 -19.215  1.00 70.75           C  
ATOM   2068  CB  LEU C 109       2.538   2.994 -19.321  1.00 70.75           C  
ATOM   2069  O   LEU C 109       5.076   1.510 -19.668  1.00 70.75           O  
ATOM   2070  CG  LEU C 109       1.360   3.801 -18.772  1.00 70.75           C  
ATOM   2071  CD1 LEU C 109       1.196   5.099 -19.556  1.00 70.75           C  
ATOM   2072  CD2 LEU C 109       0.078   2.977 -18.819  1.00 70.75           C  
ATOM   2073  N   HIS C 110       3.815  -0.297 -19.175  1.00 64.90           N  
ATOM   2074  CA  HIS C 110       4.761  -1.231 -19.775  1.00 64.90           C  
ATOM   2075  C   HIS C 110       4.235  -1.774 -21.099  1.00 64.90           C  
ATOM   2076  CB  HIS C 110       5.056  -2.384 -18.815  1.00 64.90           C  
ATOM   2077  O   HIS C 110       5.009  -2.264 -21.925  1.00 64.90           O  
ATOM   2078  CG  HIS C 110       5.698  -1.951 -17.535  1.00 64.90           C  
ATOM   2079  CD2 HIS C 110       5.220  -1.914 -16.269  1.00 64.90           C  
ATOM   2080  ND1 HIS C 110       6.992  -1.480 -17.474  1.00 64.90           N  
ATOM   2081  CE1 HIS C 110       7.283  -1.173 -16.220  1.00 64.90           C  
ATOM   2082  NE2 HIS C 110       6.225  -1.427 -15.469  1.00 64.90           N  
ATOM   2083  N   TYR C 111       2.904  -1.707 -21.280  1.00 72.04           N  
ATOM   2084  CA  TYR C 111       2.304  -2.428 -22.397  1.00 72.04           C  
ATOM   2085  C   TYR C 111       1.562  -1.475 -23.326  1.00 72.04           C  
ATOM   2086  CB  TYR C 111       1.348  -3.511 -21.888  1.00 72.04           C  
ATOM   2087  O   TYR C 111       1.133  -0.398 -22.906  1.00 72.04           O  
ATOM   2088  CG  TYR C 111       2.023  -4.576 -21.059  1.00 72.04           C  
ATOM   2089  CD1 TYR C 111       2.597  -5.694 -21.660  1.00 72.04           C  
ATOM   2090  CD2 TYR C 111       2.088  -4.468 -19.674  1.00 72.04           C  
ATOM   2091  CE1 TYR C 111       3.219  -6.680 -20.900  1.00 72.04           C  
ATOM   2092  CE2 TYR C 111       2.707  -5.447 -18.904  1.00 72.04           C  
ATOM   2093  OH  TYR C 111       3.883  -7.520 -18.768  1.00 72.04           O  
ATOM   2094  CZ  TYR C 111       3.269  -6.547 -19.525  1.00 72.04           C  
ATOM   2095  N   TYR C 112       1.630  -1.774 -24.619  1.00 80.09           N  
ATOM   2096  CA  TYR C 112       0.754  -1.152 -25.605  1.00 80.09           C  
ATOM   2097  C   TYR C 112      -0.308  -2.133 -26.087  1.00 80.09           C  
ATOM   2098  CB  TYR C 112       1.567  -0.636 -26.797  1.00 80.09           C  
ATOM   2099  O   TYR C 112       0.016  -3.212 -26.590  1.00 80.09           O  
ATOM   2100  CG  TYR C 112       0.727   0.016 -27.868  1.00 80.09           C  
ATOM   2101  CD1 TYR C 112       0.425  -0.658 -29.050  1.00 80.09           C  
ATOM   2102  CD2 TYR C 112       0.234   1.305 -27.702  1.00 80.09           C  
ATOM   2103  CE1 TYR C 112      -0.347  -0.061 -30.041  1.00 80.09           C  
ATOM   2104  CE2 TYR C 112      -0.539   1.912 -28.686  1.00 80.09           C  
ATOM   2105  OH  TYR C 112      -1.589   1.818 -30.828  1.00 80.09           O  
ATOM   2106  CZ  TYR C 112      -0.824   1.222 -29.850  1.00 80.09           C  
ATOM   2107  N   CYS C 113      -1.542  -1.796 -25.825  1.00 87.20           N  
ATOM   2108  CA  CYS C 113      -2.665  -2.590 -26.312  1.00 87.20           C  
ATOM   2109  C   CYS C 113      -2.987  -2.247 -27.762  1.00 87.20           C  
ATOM   2110  CB  CYS C 113      -3.899  -2.365 -25.439  1.00 87.20           C  
ATOM   2111  O   CYS C 113      -3.477  -1.154 -28.051  1.00 87.20           O  
ATOM   2112  SG  CYS C 113      -5.345  -3.310 -25.965  1.00 87.20           S  
ATOM   2113  N   GLU C 114      -2.721  -3.083 -28.666  1.00 81.76           N  
ATOM   2114  CA  GLU C 114      -2.922  -2.851 -30.093  1.00 81.76           C  
ATOM   2115  C   GLU C 114      -4.404  -2.703 -30.424  1.00 81.76           C  
ATOM   2116  CB  GLU C 114      -2.311  -3.989 -30.914  1.00 81.76           C  
ATOM   2117  O   GLU C 114      -4.775  -1.914 -31.296  1.00 81.76           O  
ATOM   2118  CG  GLU C 114      -0.791  -4.038 -30.861  1.00 81.76           C  
ATOM   2119  CD  GLU C 114      -0.192  -5.094 -31.777  1.00 81.76           C  
ATOM   2120  OE1 GLU C 114       1.002  -4.979 -32.136  1.00 81.76           O  
ATOM   2121  OE2 GLU C 114      -0.923  -6.042 -32.139  1.00 81.76           O  
ATOM   2122  N   ASP C 115      -5.201  -3.380 -29.708  1.00 84.74           N  
ATOM   2123  CA  ASP C 115      -6.636  -3.360 -29.977  1.00 84.74           C  
ATOM   2124  C   ASP C 115      -7.244  -2.007 -29.612  1.00 84.74           C  
ATOM   2125  CB  ASP C 115      -7.342  -4.478 -29.208  1.00 84.74           C  
ATOM   2126  O   ASP C 115      -8.089  -1.484 -30.341  1.00 84.74           O  
ATOM   2127  CG  ASP C 115      -6.835  -5.862 -29.575  1.00 84.74           C  
ATOM   2128  OD1 ASP C 115      -7.539  -6.597 -30.302  1.00 84.74           O  
ATOM   2129  OD2 ASP C 115      -5.723  -6.222 -29.132  1.00 84.74           O  
ATOM   2130  N   ASP C 116      -6.826  -1.384 -28.525  1.00 86.47           N  
ATOM   2131  CA  ASP C 116      -7.385  -0.133 -28.020  1.00 86.47           C  
ATOM   2132  C   ASP C 116      -6.472   1.047 -28.343  1.00 86.47           C  
ATOM   2133  CB  ASP C 116      -7.617  -0.220 -26.510  1.00 86.47           C  
ATOM   2134  O   ASP C 116      -6.865   2.205 -28.183  1.00 86.47           O  
ATOM   2135  CG  ASP C 116      -8.617  -1.296 -26.125  1.00 86.47           C  
ATOM   2136  OD1 ASP C 116      -9.505  -1.625 -26.942  1.00 86.47           O  
ATOM   2137  OD2 ASP C 116      -8.519  -1.818 -24.993  1.00 86.47           O  
ATOM   2138  N   GLY C 117      -5.269   0.817 -28.861  1.00 83.92           N  
ATOM   2139  CA  GLY C 117      -4.291   1.873 -29.068  1.00 83.92           C  
ATOM   2140  C   GLY C 117      -3.920   2.602 -27.791  1.00 83.92           C  
ATOM   2141  O   GLY C 117      -3.704   3.816 -27.803  1.00 83.92           O  
ATOM   2142  N   LYS C 118      -3.897   1.845 -26.665  1.00 85.19           N  
ATOM   2143  CA  LYS C 118      -3.637   2.469 -25.371  1.00 85.19           C  
ATOM   2144  C   LYS C 118      -2.430   1.835 -24.686  1.00 85.19           C  
ATOM   2145  CB  LYS C 118      -4.867   2.364 -24.468  1.00 85.19           C  
ATOM   2146  O   LYS C 118      -2.154   0.648 -24.877  1.00 85.19           O  
ATOM   2147  CG  LYS C 118      -6.072   3.147 -24.968  1.00 85.19           C  
ATOM   2148  CD  LYS C 118      -7.242   3.054 -23.998  1.00 85.19           C  
ATOM   2149  CE  LYS C 118      -8.452   3.827 -24.504  1.00 85.19           C  
ATOM   2150  NZ  LYS C 118      -9.607   3.728 -23.561  1.00 85.19           N  
ATOM   2151  N   LEU C 119      -1.733   2.703 -23.894  1.00 83.84           N  
ATOM   2152  CA  LEU C 119      -0.677   2.194 -23.025  1.00 83.84           C  
ATOM   2153  C   LEU C 119      -1.261   1.625 -21.736  1.00 83.84           C  
ATOM   2154  CB  LEU C 119       0.328   3.301 -22.698  1.00 83.84           C  
ATOM   2155  O   LEU C 119      -2.213   2.181 -21.182  1.00 83.84           O  
ATOM   2156  CG  LEU C 119       1.213   3.776 -23.852  1.00 83.84           C  
ATOM   2157  CD1 LEU C 119       1.895   5.091 -23.490  1.00 83.84           C  
ATOM   2158  CD2 LEU C 119       2.246   2.712 -24.207  1.00 83.84           C  
ATOM   2159  N   LEU C 120      -0.742   0.455 -21.373  1.00 78.57           N  
ATOM   2160  CA  LEU C 120      -1.289  -0.228 -20.206  1.00 78.57           C  
ATOM   2161  C   LEU C 120      -0.202  -0.484 -19.168  1.00 78.57           C  
ATOM   2162  CB  LEU C 120      -1.942  -1.550 -20.616  1.00 78.57           C  
ATOM   2163  O   LEU C 120       0.955  -0.725 -19.520  1.00 78.57           O  
ATOM   2164  CG  LEU C 120      -2.952  -1.481 -21.763  1.00 78.57           C  
ATOM   2165  CD1 LEU C 120      -3.411  -2.883 -22.150  1.00 78.57           C  
ATOM   2166  CD2 LEU C 120      -4.142  -0.611 -21.376  1.00 78.57           C  
ATOM   2167  N   CYS C 121      -0.589  -0.295 -17.960  1.00 69.18           N  
ATOM   2168  CA  CYS C 121       0.243  -0.856 -16.902  1.00 69.18           C  
ATOM   2169  C   CYS C 121      -0.013  -2.350 -16.741  1.00 69.18           C  
ATOM   2170  CB  CYS C 121      -0.018  -0.139 -15.578  1.00 69.18           C  
ATOM   2171  O   CYS C 121      -0.859  -2.918 -17.435  1.00 69.18           O  
ATOM   2172  SG  CYS C 121      -1.564  -0.625 -14.779  1.00 69.18           S  
ATOM   2173  N   VAL C 122       0.792  -3.003 -15.907  1.00 65.53           N  
ATOM   2174  CA  VAL C 122       0.687  -4.444 -15.706  1.00 65.53           C  
ATOM   2175  C   VAL C 122      -0.723  -4.800 -15.241  1.00 65.53           C  
ATOM   2176  CB  VAL C 122       1.729  -4.953 -14.685  1.00 65.53           C  
ATOM   2177  O   VAL C 122      -1.294  -5.801 -15.681  1.00 65.53           O  
ATOM   2178  CG1 VAL C 122       1.267  -6.262 -14.048  1.00 65.53           C  
ATOM   2179  CG2 VAL C 122       3.090  -5.133 -15.356  1.00 65.53           C  
ATOM   2180  N   MET C 123      -1.289  -3.957 -14.492  1.00 67.18           N  
ATOM   2181  CA  MET C 123      -2.618  -4.225 -13.949  1.00 67.18           C  
ATOM   2182  C   MET C 123      -3.683  -4.105 -15.035  1.00 67.18           C  
ATOM   2183  CB  MET C 123      -2.933  -3.267 -12.799  1.00 67.18           C  
ATOM   2184  O   MET C 123      -4.593  -4.931 -15.110  1.00 67.18           O  
ATOM   2185  CG  MET C 123      -1.958  -3.363 -11.637  1.00 67.18           C  
ATOM   2186  SD  MET C 123      -2.074  -4.967 -10.753  1.00 67.18           S  
ATOM   2187  CE  MET C 123      -3.614  -4.712  -9.828  1.00 67.18           C  
ATOM   2188  N   CYS C 124      -3.638  -3.013 -15.737  1.00 77.63           N  
ATOM   2189  CA  CYS C 124      -4.567  -2.848 -16.849  1.00 77.63           C  
ATOM   2190  C   CYS C 124      -4.488  -4.030 -17.807  1.00 77.63           C  
ATOM   2191  CB  CYS C 124      -4.277  -1.550 -17.602  1.00 77.63           C  
ATOM   2192  O   CYS C 124      -5.513  -4.509 -18.295  1.00 77.63           O  
ATOM   2193  SG  CYS C 124      -4.649  -0.059 -16.653  1.00 77.63           S  
ATOM   2194  N   ARG C 125      -3.275  -4.582 -18.065  1.00 75.88           N  
ATOM   2195  CA  ARG C 125      -3.063  -5.699 -18.981  1.00 75.88           C  
ATOM   2196  C   ARG C 125      -3.762  -6.958 -18.479  1.00 75.88           C  
ATOM   2197  CB  ARG C 125      -1.568  -5.968 -19.165  1.00 75.88           C  
ATOM   2198  O   ARG C 125      -4.326  -7.718 -19.269  1.00 75.88           O  
ATOM   2199  CG  ARG C 125      -1.262  -7.224 -19.966  1.00 75.88           C  
ATOM   2200  CD  ARG C 125      -0.960  -6.903 -21.423  1.00 75.88           C  
ATOM   2201  NE  ARG C 125      -0.653  -8.109 -22.187  1.00 75.88           N  
ATOM   2202  NH1 ARG C 125      -0.124  -6.988 -24.137  1.00 75.88           N  
ATOM   2203  NH2 ARG C 125      -0.010  -9.276 -24.058  1.00 75.88           N  
ATOM   2204  CZ  ARG C 125      -0.263  -8.121 -23.459  1.00 75.88           C  
ATOM   2205  N   GLU C 126      -3.783  -7.026 -17.175  1.00 67.68           N  
ATOM   2206  CA  GLU C 126      -4.333  -8.245 -16.591  1.00 67.68           C  
ATOM   2207  C   GLU C 126      -5.830  -8.104 -16.328  1.00 67.68           C  
ATOM   2208  CB  GLU C 126      -3.602  -8.597 -15.293  1.00 67.68           C  
ATOM   2209  O   GLU C 126      -6.497  -9.077 -15.971  1.00 67.68           O  
ATOM   2210  CG  GLU C 126      -2.228  -9.215 -15.509  1.00 67.68           C  
ATOM   2211  CD  GLU C 126      -2.271 -10.509 -16.305  1.00 67.68           C  
ATOM   2212  OE1 GLU C 126      -1.198 -11.001 -16.722  1.00 67.68           O  
ATOM   2213  OE2 GLU C 126      -3.387 -11.035 -16.514  1.00 67.68           O  
ATOM   2214  N   SER C 127      -6.387  -6.955 -16.654  1.00 73.15           N  
ATOM   2215  CA  SER C 127      -7.805  -6.706 -16.416  1.00 73.15           C  
ATOM   2216  C   SER C 127      -8.674  -7.449 -17.426  1.00 73.15           C  
ATOM   2217  CB  SER C 127      -8.105  -5.208 -16.477  1.00 73.15           C  
ATOM   2218  O   SER C 127      -8.198  -7.840 -18.494  1.00 73.15           O  
ATOM   2219  OG  SER C 127      -8.044  -4.737 -17.813  1.00 73.15           O  
ATOM   2220  N   ARG C 128      -9.871  -7.716 -16.961  1.00 74.20           N  
ATOM   2221  CA  ARG C 128     -10.850  -8.389 -17.807  1.00 74.20           C  
ATOM   2222  C   ARG C 128     -10.996  -7.678 -19.148  1.00 74.20           C  
ATOM   2223  CB  ARG C 128     -12.207  -8.465 -17.104  1.00 74.20           C  
ATOM   2224  O   ARG C 128     -11.197  -8.322 -20.180  1.00 74.20           O  
ATOM   2225  CG  ARG C 128     -12.257  -9.473 -15.967  1.00 74.20           C  
ATOM   2226  CD  ARG C 128     -13.613  -9.479 -15.277  1.00 74.20           C  
ATOM   2227  NE  ARG C 128     -14.531 -10.428 -15.900  1.00 74.20           N  
ATOM   2228  NH1 ARG C 128     -16.342  -9.858 -14.584  1.00 74.20           N  
ATOM   2229  NH2 ARG C 128     -16.552 -11.480 -16.190  1.00 74.20           N  
ATOM   2230  CZ  ARG C 128     -15.807 -10.586 -15.556  1.00 74.20           C  
ATOM   2231  N   GLU C 129     -10.861  -6.332 -19.159  1.00 80.97           N  
ATOM   2232  CA  GLU C 129     -11.038  -5.494 -20.341  1.00 80.97           C  
ATOM   2233  C   GLU C 129      -9.944  -5.754 -21.372  1.00 80.97           C  
ATOM   2234  CB  GLU C 129     -11.054  -4.013 -19.953  1.00 80.97           C  
ATOM   2235  O   GLU C 129     -10.222  -5.852 -22.569  1.00 80.97           O  
ATOM   2236  CG  GLU C 129     -11.348  -3.075 -21.115  1.00 80.97           C  
ATOM   2237  CD  GLU C 129     -11.290  -1.606 -20.730  1.00 80.97           C  
ATOM   2238  OE1 GLU C 129     -11.398  -0.739 -21.627  1.00 80.97           O  
ATOM   2239  OE2 GLU C 129     -11.134  -1.319 -19.522  1.00 80.97           O  
ATOM   2240  N   HIS C 130      -8.668  -5.854 -20.866  1.00 85.04           N  
ATOM   2241  CA  HIS C 130      -7.559  -5.877 -21.812  1.00 85.04           C  
ATOM   2242  C   HIS C 130      -6.971  -7.279 -21.938  1.00 85.04           C  
ATOM   2243  CB  HIS C 130      -6.472  -4.888 -21.388  1.00 85.04           C  
ATOM   2244  O   HIS C 130      -6.232  -7.564 -22.883  1.00 85.04           O  
ATOM   2245  CG  HIS C 130      -6.840  -3.457 -21.620  1.00 85.04           C  
ATOM   2246  CD2 HIS C 130      -7.085  -2.450 -20.749  1.00 85.04           C  
ATOM   2247  ND1 HIS C 130      -6.996  -2.923 -22.881  1.00 85.04           N  
ATOM   2248  CE1 HIS C 130      -7.321  -1.646 -22.775  1.00 85.04           C  
ATOM   2249  NE2 HIS C 130      -7.382  -1.333 -21.491  1.00 85.04           N  
ATOM   2250  N   ARG C 131      -7.301  -8.234 -21.098  1.00 80.43           N  
ATOM   2251  CA  ARG C 131      -6.723  -9.573 -21.070  1.00 80.43           C  
ATOM   2252  C   ARG C 131      -6.854 -10.255 -22.428  1.00 80.43           C  
ATOM   2253  CB  ARG C 131      -7.393 -10.425 -19.989  1.00 80.43           C  
ATOM   2254  O   ARG C 131      -5.917 -10.907 -22.893  1.00 80.43           O  
ATOM   2255  CG  ARG C 131      -6.498 -11.516 -19.423  1.00 80.43           C  
ATOM   2256  CD  ARG C 131      -7.181 -12.276 -18.294  1.00 80.43           C  
ATOM   2257  NE  ARG C 131      -6.678 -13.642 -18.183  1.00 80.43           N  
ATOM   2258  NH1 ARG C 131      -7.579 -14.023 -16.090  1.00 80.43           N  
ATOM   2259  NH2 ARG C 131      -6.375 -15.667 -17.141  1.00 80.43           N  
ATOM   2260  CZ  ARG C 131      -6.878 -14.441 -17.138  1.00 80.43           C  
ATOM   2261  N   PRO C 132      -7.985 -10.004 -22.988  1.00 81.66           N  
ATOM   2262  CA  PRO C 132      -8.145 -10.658 -24.289  1.00 81.66           C  
ATOM   2263  C   PRO C 132      -7.490  -9.877 -25.426  1.00 81.66           C  
ATOM   2264  CB  PRO C 132      -9.664 -10.716 -24.470  1.00 81.66           C  
ATOM   2265  O   PRO C 132      -7.474 -10.341 -26.569  1.00 81.66           O  
ATOM   2266  CG  PRO C 132     -10.205  -9.756 -23.460  1.00 81.66           C  
ATOM   2267  CD  PRO C 132      -9.127  -9.458 -22.458  1.00 81.66           C  
ATOM   2268  N   HIS C 133      -6.999  -8.680 -25.154  1.00 85.84           N  
ATOM   2269  CA  HIS C 133      -6.398  -7.820 -26.168  1.00 85.84           C  
ATOM   2270  C   HIS C 133      -4.953  -8.221 -26.445  1.00 85.84           C  
ATOM   2271  CB  HIS C 133      -6.462  -6.355 -25.734  1.00 85.84           C  
ATOM   2272  O   HIS C 133      -4.322  -8.891 -25.624  1.00 85.84           O  
ATOM   2273  CG  HIS C 133      -7.852  -5.805 -25.682  1.00 85.84           C  
ATOM   2274  CD2 HIS C 133      -9.050  -6.392 -25.912  1.00 85.84           C  
ATOM   2275  ND1 HIS C 133      -8.121  -4.491 -25.363  1.00 85.84           N  
ATOM   2276  CE1 HIS C 133      -9.429  -4.295 -25.398  1.00 85.84           C  
ATOM   2277  NE2 HIS C 133     -10.015  -5.433 -25.729  1.00 85.84           N  
ATOM   2278  N   THR C 134      -4.499  -7.956 -27.675  1.00 80.00           N  
ATOM   2279  CA  THR C 134      -3.092  -8.102 -28.030  1.00 80.00           C  
ATOM   2280  C   THR C 134      -2.273  -6.937 -27.484  1.00 80.00           C  
ATOM   2281  CB  THR C 134      -2.908  -8.192 -29.557  1.00 80.00           C  
ATOM   2282  O   THR C 134      -2.528  -5.779 -27.822  1.00 80.00           O  
ATOM   2283  CG2 THR C 134      -1.463  -8.523 -29.917  1.00 80.00           C  
ATOM   2284  OG1 THR C 134      -3.765  -9.216 -30.076  1.00 80.00           O  
ATOM   2285  N   ALA C 135      -1.427  -7.189 -26.543  1.00 79.57           N  
ATOM   2286  CA  ALA C 135      -0.573  -6.166 -25.946  1.00 79.57           C  
ATOM   2287  C   ALA C 135       0.903  -6.499 -26.144  1.00 79.57           C  
ATOM   2288  CB  ALA C 135      -0.886  -6.014 -24.459  1.00 79.57           C  
ATOM   2289  O   ALA C 135       1.286  -7.672 -26.149  1.00 79.57           O  
ATOM   2290  N   VAL C 136       1.696  -5.434 -26.508  1.00 71.94           N  
ATOM   2291  CA  VAL C 136       3.129  -5.619 -26.711  1.00 71.94           C  
ATOM   2292  C   VAL C 136       3.906  -4.841 -25.650  1.00 71.94           C  
ATOM   2293  CB  VAL C 136       3.565  -5.172 -28.124  1.00 71.94           C  
ATOM   2294  O   VAL C 136       3.453  -3.793 -25.185  1.00 71.94           O  
ATOM   2295  CG1 VAL C 136       2.924  -6.058 -29.192  1.00 71.94           C  
ATOM   2296  CG2 VAL C 136       3.204  -3.706 -28.355  1.00 71.94           C  
ATOM   2297  N   LEU C 137       4.981  -5.434 -25.087  1.00 68.55           N  
ATOM   2298  CA  LEU C 137       5.842  -4.751 -24.127  1.00 68.55           C  
ATOM   2299  C   LEU C 137       6.602  -3.609 -24.793  1.00 68.55           C  
ATOM   2300  CB  LEU C 137       6.829  -5.737 -23.496  1.00 68.55           C  
ATOM   2301  O   LEU C 137       7.146  -3.776 -25.887  1.00 68.55           O  
ATOM   2302  CG  LEU C 137       6.305  -6.562 -22.319  1.00 68.55           C  
ATOM   2303  CD1 LEU C 137       7.293  -7.669 -21.967  1.00 68.55           C  
ATOM   2304  CD2 LEU C 137       6.044  -5.667 -21.113  1.00 68.55           C  
ATOM   2305  N   MET C 138       6.396  -2.385 -24.263  1.00 55.41           N  
ATOM   2306  CA  MET C 138       7.102  -1.230 -24.810  1.00 55.41           C  
ATOM   2307  C   MET C 138       8.580  -1.269 -24.437  1.00 55.41           C  
ATOM   2308  CB  MET C 138       6.471   0.071 -24.311  1.00 55.41           C  
ATOM   2309  O   MET C 138       8.925  -1.424 -23.264  1.00 55.41           O  
ATOM   2310  CG  MET C 138       5.065   0.311 -24.836  1.00 55.41           C  
ATOM   2311  SD  MET C 138       4.362   1.906 -24.261  1.00 55.41           S  
ATOM   2312  CE  MET C 138       5.469   3.067 -25.108  1.00 55.41           C  
ATOM   2313  N   GLU C 139       9.414  -2.108 -25.015  1.00 43.13           N  
ATOM   2314  CA  GLU C 139      10.830  -2.206 -24.671  1.00 43.13           C  
ATOM   2315  C   GLU C 139      11.522  -0.852 -24.795  1.00 43.13           C  
ATOM   2316  CB  GLU C 139      11.529  -3.238 -25.560  1.00 43.13           C  
ATOM   2317  O   GLU C 139      11.238  -0.085 -25.717  1.00 43.13           O  
ATOM   2318  CG  GLU C 139      12.204  -4.360 -24.785  1.00 43.13           C  
ATOM   2319  CD  GLU C 139      12.485  -5.590 -25.633  1.00 43.13           C  
ATOM   2320  OE1 GLU C 139      13.093  -6.556 -25.119  1.00 43.13           O  
ATOM   2321  OE2 GLU C 139      12.095  -5.588 -26.822  1.00 43.13           O  
ATOM   2322  N   LYS C 140      12.018  -0.341 -23.832  1.00 39.40           N  
ATOM   2323  CA  LYS C 140      12.922   0.790 -24.016  1.00 39.40           C  
ATOM   2324  C   LYS C 140      13.944   0.504 -25.112  1.00 39.40           C  
ATOM   2325  CB  LYS C 140      13.638   1.123 -22.706  1.00 39.40           C  
ATOM   2326  O   LYS C 140      14.555  -0.567 -25.135  1.00 39.40           O  
ATOM   2327  CG  LYS C 140      12.980   2.240 -21.908  1.00 39.40           C  
ATOM   2328  CD  LYS C 140      13.757   2.550 -20.635  1.00 39.40           C  
ATOM   2329  CE  LYS C 140      13.043   3.589 -19.782  1.00 39.40           C  
ATOM   2330  NZ  LYS C 140      13.804   3.900 -18.535  1.00 39.40           N  
ATOM   2331  N   ALA C 141      13.561   0.766 -26.518  1.00 31.82           N  
ATOM   2332  CA  ALA C 141      14.544   0.625 -27.589  1.00 31.82           C  
ATOM   2333  C   ALA C 141      15.921   1.102 -27.135  1.00 31.82           C  
ATOM   2334  CB  ALA C 141      14.097   1.398 -28.827  1.00 31.82           C  
ATOM   2335  O   ALA C 141      16.090   2.266 -26.764  1.00 31.82           O  
ATOM   2336  N   ALA C 142      16.606   0.474 -26.219  1.00 32.10           N  
ATOM   2337  CA  ALA C 142      18.028   0.801 -26.264  1.00 32.10           C  
ATOM   2338  C   ALA C 142      18.559   0.748 -27.694  1.00 32.10           C  
ATOM   2339  CB  ALA C 142      18.822  -0.149 -25.370  1.00 32.10           C  
ATOM   2340  O   ALA C 142      18.214  -0.158 -28.458  1.00 32.10           O  
ATOM   2341  N   GLN C 143      18.640   1.942 -28.344  1.00 30.52           N  
ATOM   2342  CA  GLN C 143      19.177   2.136 -29.687  1.00 30.52           C  
ATOM   2343  C   GLN C 143      20.436   1.301 -29.901  1.00 30.52           C  
ATOM   2344  CB  GLN C 143      19.478   3.614 -29.937  1.00 30.52           C  
ATOM   2345  O   GLN C 143      21.395   1.406 -29.134  1.00 30.52           O  
ATOM   2346  CG  GLN C 143      18.339   4.370 -30.607  1.00 30.52           C  
ATOM   2347  CD  GLN C 143      18.679   5.823 -30.881  1.00 30.52           C  
ATOM   2348  NE2 GLN C 143      17.688   6.698 -30.753  1.00 30.52           N  
ATOM   2349  OE1 GLN C 143      19.824   6.156 -31.205  1.00 30.52           O  
ATOM   2350  N   PRO C 144      20.287   0.090 -30.241  1.00 30.87           N  
ATOM   2351  CA  PRO C 144      21.553  -0.564 -30.583  1.00 30.87           C  
ATOM   2352  C   PRO C 144      22.403   0.263 -31.545  1.00 30.87           C  
ATOM   2353  CB  PRO C 144      21.106  -1.874 -31.238  1.00 30.87           C  
ATOM   2354  O   PRO C 144      21.867   0.919 -32.441  1.00 30.87           O  
ATOM   2355  CG  PRO C 144      19.630  -1.727 -31.418  1.00 30.87           C  
ATOM   2356  CD  PRO C 144      19.194  -0.447 -30.765  1.00 30.87           C  
ATOM   2357  N   HIS C 145      23.309   1.108 -30.970  1.00 30.27           N  
ATOM   2358  CA  HIS C 145      24.327   1.743 -31.799  1.00 30.27           C  
ATOM   2359  C   HIS C 145      24.906   0.760 -32.811  1.00 30.27           C  
ATOM   2360  CB  HIS C 145      25.445   2.320 -30.929  1.00 30.27           C  
ATOM   2361  O   HIS C 145      25.511  -0.245 -32.430  1.00 30.27           O  
ATOM   2362  CG  HIS C 145      24.985   3.395 -29.996  1.00 30.27           C  
ATOM   2363  CD2 HIS C 145      24.902   3.424 -28.645  1.00 30.27           C  
ATOM   2364  ND1 HIS C 145      24.535   4.621 -30.437  1.00 30.27           N  
ATOM   2365  CE1 HIS C 145      24.197   5.360 -29.394  1.00 30.27           C  
ATOM   2366  NE2 HIS C 145      24.410   4.657 -28.295  1.00 30.27           N  
ATOM   2367  N   ARG C 146      24.106   0.296 -33.769  1.00 25.81           N  
ATOM   2368  CA  ARG C 146      24.702  -0.556 -34.794  1.00 25.81           C  
ATOM   2369  C   ARG C 146      25.881   0.139 -35.466  1.00 25.81           C  
ATOM   2370  CB  ARG C 146      23.657  -0.947 -35.841  1.00 25.81           C  
ATOM   2371  O   ARG C 146      25.779   1.302 -35.863  1.00 25.81           O  
ATOM   2372  CG  ARG C 146      22.813  -2.150 -35.450  1.00 25.81           C  
ATOM   2373  CD  ARG C 146      21.936  -2.622 -36.602  1.00 25.81           C  
ATOM   2374  NE  ARG C 146      20.999  -3.657 -36.176  1.00 25.81           N  
ATOM   2375  NH1 ARG C 146      21.627  -5.182 -37.794  1.00 25.81           N  
ATOM   2376  NH2 ARG C 146      19.988  -5.717 -36.283  1.00 25.81           N  
ATOM   2377  CZ  ARG C 146      20.874  -4.850 -36.752  1.00 25.81           C  
ATOM   2378  N   GLU C 147      27.171  -0.063 -35.042  1.00 27.59           N  
ATOM   2379  CA  GLU C 147      28.453   0.253 -35.665  1.00 27.59           C  
ATOM   2380  C   GLU C 147      28.472  -0.166 -37.132  1.00 27.59           C  
ATOM   2381  CB  GLU C 147      29.600  -0.423 -34.909  1.00 27.59           C  
ATOM   2382  O   GLU C 147      28.187  -1.321 -37.456  1.00 27.59           O  
ATOM   2383  CG  GLU C 147      29.970   0.269 -33.605  1.00 27.59           C  
ATOM   2384  CD  GLU C 147      31.117  -0.407 -32.871  1.00 27.59           C  
ATOM   2385  OE1 GLU C 147      31.553   0.111 -31.818  1.00 27.59           O  
ATOM   2386  OE2 GLU C 147      31.583  -1.463 -33.353  1.00 27.59           O  
ATOM   2387  N   LYS C 148      27.814   0.603 -37.986  1.00 24.18           N  
ATOM   2388  CA  LYS C 148      28.033   0.370 -39.411  1.00 24.18           C  
ATOM   2389  C   LYS C 148      29.523   0.288 -39.732  1.00 24.18           C  
ATOM   2390  CB  LYS C 148      27.378   1.474 -40.243  1.00 24.18           C  
ATOM   2391  O   LYS C 148      30.289   1.187 -39.381  1.00 24.18           O  
ATOM   2392  CG  LYS C 148      25.938   1.181 -40.635  1.00 24.18           C  
ATOM   2393  CD  LYS C 148      25.374   2.265 -41.544  1.00 24.18           C  
ATOM   2394  CE  LYS C 148      23.910   2.012 -41.877  1.00 24.18           C  
ATOM   2395  NZ  LYS C 148      23.342   3.094 -42.737  1.00 24.18           N  
ATOM   2396  N   ILE C 149      30.063  -0.919 -39.814  1.00 23.35           N  
ATOM   2397  CA  ILE C 149      31.393  -1.333 -40.248  1.00 23.35           C  
ATOM   2398  C   ILE C 149      31.650  -0.837 -41.669  1.00 23.35           C  
ATOM   2399  CB  ILE C 149      31.557  -2.868 -40.179  1.00 23.35           C  
ATOM   2400  O   ILE C 149      32.757  -0.981 -42.193  1.00 23.35           O  
ATOM   2401  CG1 ILE C 149      31.395  -3.358 -38.735  1.00 23.35           C  
ATOM   2402  CG2 ILE C 149      32.912  -3.293 -40.753  1.00 23.35           C  
ATOM   2403  CD1 ILE C 149      31.269  -4.869 -38.605  1.00 23.35           C  
ATOM   2404  N   LEU C 150      31.194   0.387 -42.267  1.00 21.66           N  
ATOM   2405  CA  LEU C 150      32.271   0.785 -43.168  1.00 21.66           C  
ATOM   2406  C   LEU C 150      33.380   1.502 -42.406  1.00 21.66           C  
ATOM   2407  CB  LEU C 150      31.732   1.690 -44.280  1.00 21.66           C  
ATOM   2408  O   LEU C 150      33.119   2.167 -41.400  1.00 21.66           O  
ATOM   2409  CG  LEU C 150      30.840   1.020 -45.326  1.00 21.66           C  
ATOM   2410  CD1 LEU C 150      29.970   2.060 -46.025  1.00 21.66           C  
ATOM   2411  CD2 LEU C 150      31.685   0.254 -46.338  1.00 21.66           C  
TER    2412      LEU C 150                                                      
ENDMDL                                                                          
END                                                                             
