# Supplementary material for: Structure and activation of the RING E3 ubiquitin ligase TRIM72 on the membrane
Source: Nat Struct Mol Biol. 2023 Sep 28;30(11):1695–706. doi: 10.1038/s41594-023-01111-7 (PMC10643145; doi:10.1038/s41594-023-01111-7)
Supplement: Supplementary file 5 — Predicted structures of the RING domain of 60 TRIM proteins. [file 41594_2023_1111_MOESM5_ESM.zip › R27_583d8_unrelaxed_rank_1_model_2.pdb]

MODEL     1                                                                     
ATOM      1  N   MET B   1       4.151   3.888  17.323  1.00 31.16           N  
ATOM      2  CA  MET B   1       3.155   3.355  16.398  1.00 31.16           C  
ATOM      3  C   MET B   1       1.750   3.790  16.802  1.00 31.16           C  
ATOM      4  CB  MET B   1       3.234   1.829  16.343  1.00 31.16           C  
ATOM      5  O   MET B   1       1.364   3.655  17.965  1.00 31.16           O  
ATOM      6  CG  MET B   1       4.399   1.305  15.519  1.00 31.16           C  
ATOM      7  SD  MET B   1       4.071  -0.358  14.816  1.00 31.16           S  
ATOM      8  CE  MET B   1       5.499  -0.525  13.709  1.00 31.16           C  
ATOM      9  N   ALA B   2       1.344   4.740  16.091  1.00 36.93           N  
ATOM     10  CA  ALA B   2       0.056   5.375  16.357  1.00 36.93           C  
ATOM     11  C   ALA B   2      -1.038   4.332  16.564  1.00 36.93           C  
ATOM     12  CB  ALA B   2      -0.318   6.317  15.215  1.00 36.93           C  
ATOM     13  O   ALA B   2      -1.001   3.257  15.961  1.00 36.93           O  
ATOM     14  N   SER B   3      -1.495   4.178  17.737  1.00 44.54           N  
ATOM     15  CA  SER B   3      -2.609   3.376  18.231  1.00 44.54           C  
ATOM     16  C   SER B   3      -3.821   3.486  17.311  1.00 44.54           C  
ATOM     17  CB  SER B   3      -2.994   3.807  19.647  1.00 44.54           C  
ATOM     18  O   SER B   3      -4.953   3.245  17.735  1.00 44.54           O  
ATOM     19  OG  SER B   3      -2.247   4.943  20.047  1.00 44.54           O  
ATOM     20  N   GLY B   4      -3.689   3.889  16.012  1.00 50.57           N  
ATOM     21  CA  GLY B   4      -4.858   3.931  15.149  1.00 50.57           C  
ATOM     22  C   GLY B   4      -5.189   2.587  14.526  1.00 50.57           C  
ATOM     23  O   GLY B   4      -4.486   1.601  14.755  1.00 50.57           O  
ATOM     24  N   SER B   5      -6.423   2.483  14.084  1.00 61.17           N  
ATOM     25  CA  SER B   5      -6.859   1.319  13.321  1.00 61.17           C  
ATOM     26  C   SER B   5      -5.903   1.021  12.171  1.00 61.17           C  
ATOM     27  CB  SER B   5      -8.272   1.533  12.777  1.00 61.17           C  
ATOM     28  O   SER B   5      -5.106   1.878  11.781  1.00 61.17           O  
ATOM     29  OG  SER B   5      -8.266   2.475  11.718  1.00 61.17           O  
ATOM     30  N   VAL B   6      -5.697  -0.182  11.767  1.00 68.13           N  
ATOM     31  CA  VAL B   6      -4.868  -0.618  10.648  1.00 68.13           C  
ATOM     32  C   VAL B   6      -5.163   0.240   9.420  1.00 68.13           C  
ATOM     33  CB  VAL B   6      -5.095  -2.111  10.321  1.00 68.13           C  
ATOM     34  O   VAL B   6      -4.246   0.635   8.696  1.00 68.13           O  
ATOM     35  CG1 VAL B   6      -4.310  -2.517   9.076  1.00 68.13           C  
ATOM     36  CG2 VAL B   6      -4.702  -2.983  11.512  1.00 68.13           C  
ATOM     37  N   ALA B   7      -6.384   0.554   9.242  1.00 69.28           N  
ATOM     38  CA  ALA B   7      -6.793   1.384   8.111  1.00 69.28           C  
ATOM     39  C   ALA B   7      -6.167   2.773   8.195  1.00 69.28           C  
ATOM     40  CB  ALA B   7      -8.315   1.492   8.054  1.00 69.28           C  
ATOM     41  O   ALA B   7      -5.711   3.317   7.186  1.00 69.28           O  
ATOM     42  N   GLU B   8      -6.092   3.312   9.387  1.00 70.83           N  
ATOM     43  CA  GLU B   8      -5.498   4.629   9.604  1.00 70.83           C  
ATOM     44  C   GLU B   8      -3.994   4.604   9.351  1.00 70.83           C  
ATOM     45  CB  GLU B   8      -5.785   5.121  11.025  1.00 70.83           C  
ATOM     46  O   GLU B   8      -3.441   5.540   8.770  1.00 70.83           O  
ATOM     47  CG  GLU B   8      -7.233   5.529  11.254  1.00 70.83           C  
ATOM     48  CD  GLU B   8      -7.544   5.850  12.707  1.00 70.83           C  
ATOM     49  OE1 GLU B   8      -8.502   6.611  12.969  1.00 70.83           O  
ATOM     50  OE2 GLU B   8      -6.822   5.336  13.591  1.00 70.83           O  
ATOM     51  N   CYS B   9      -3.422   3.590   9.765  1.00 78.49           N  
ATOM     52  CA  CYS B   9      -1.990   3.432   9.540  1.00 78.49           C  
ATOM     53  C   CYS B   9      -1.681   3.316   8.052  1.00 78.49           C  
ATOM     54  CB  CYS B   9      -1.464   2.200  10.277  1.00 78.49           C  
ATOM     55  O   CYS B   9      -0.713   3.904   7.567  1.00 78.49           O  
ATOM     56  SG  CYS B   9      -1.319   2.427  12.063  1.00 78.49           S  
ATOM     57  N   LEU B  10      -2.546   2.575   7.348  1.00 83.44           N  
ATOM     58  CA  LEU B  10      -2.375   2.437   5.906  1.00 83.44           C  
ATOM     59  C   LEU B  10      -2.556   3.780   5.206  1.00 83.44           C  
ATOM     60  CB  LEU B  10      -3.368   1.417   5.344  1.00 83.44           C  
ATOM     61  O   LEU B  10      -1.812   4.107   4.279  1.00 83.44           O  
ATOM     62  CG  LEU B  10      -3.135   0.968   3.900  1.00 83.44           C  
ATOM     63  CD1 LEU B  10      -1.738   0.376   3.747  1.00 83.44           C  
ATOM     64  CD2 LEU B  10      -4.198  -0.039   3.475  1.00 83.44           C  
ATOM     65  N   GLN B  11      -3.454   4.529   5.679  1.00 79.68           N  
ATOM     66  CA  GLN B  11      -3.659   5.869   5.140  1.00 79.68           C  
ATOM     67  C   GLN B  11      -2.425   6.742   5.350  1.00 79.68           C  
ATOM     68  CB  GLN B  11      -4.882   6.525   5.782  1.00 79.68           C  
ATOM     69  O   GLN B  11      -2.005   7.461   4.442  1.00 79.68           O  
ATOM     70  CG  GLN B  11      -5.220   7.893   5.207  1.00 79.68           C  
ATOM     71  CD  GLN B  11      -6.477   8.490   5.811  1.00 79.68           C  
ATOM     72  NE2 GLN B  11      -6.910   9.627   5.276  1.00 79.68           N  
ATOM     73  OE1 GLN B  11      -7.056   7.934   6.750  1.00 79.68           O  
ATOM     74  N   GLN B  12      -1.875   6.670   6.482  1.00 83.11           N  
ATOM     75  CA  GLN B  12      -0.688   7.459   6.796  1.00 83.11           C  
ATOM     76  C   GLN B  12       0.482   7.075   5.894  1.00 83.11           C  
ATOM     77  CB  GLN B  12      -0.299   7.281   8.265  1.00 83.11           C  
ATOM     78  O   GLN B  12       1.241   7.940   5.452  1.00 83.11           O  
ATOM     79  CG  GLN B  12      -1.194   8.041   9.234  1.00 83.11           C  
ATOM     80  CD  GLN B  12      -0.808   7.822  10.685  1.00 83.11           C  
ATOM     81  NE2 GLN B  12      -0.748   8.904  11.453  1.00 83.11           N  
ATOM     82  OE1 GLN B  12      -0.566   6.688  11.112  1.00 83.11           O  
ATOM     83  N   GLU B  13       0.577   5.791   5.596  1.00 89.88           N  
ATOM     84  CA  GLU B  13       1.671   5.295   4.765  1.00 89.88           C  
ATOM     85  C   GLU B  13       1.506   5.736   3.314  1.00 89.88           C  
ATOM     86  CB  GLU B  13       1.756   3.768   4.844  1.00 89.88           C  
ATOM     87  O   GLU B  13       2.458   5.688   2.533  1.00 89.88           O  
ATOM     88  CG  GLU B  13       2.355   3.252   6.144  1.00 89.88           C  
ATOM     89  CD  GLU B  13       3.834   3.575   6.293  1.00 89.88           C  
ATOM     90  OE1 GLU B  13       4.351   3.537   7.433  1.00 89.88           O  
ATOM     91  OE2 GLU B  13       4.479   3.869   5.263  1.00 89.88           O  
ATOM     92  N   THR B  14       0.307   6.235   2.922  1.00 91.21           N  
ATOM     93  CA  THR B  14       0.042   6.633   1.544  1.00 91.21           C  
ATOM     94  C   THR B  14      -0.172   8.141   1.449  1.00 91.21           C  
ATOM     95  CB  THR B  14      -1.189   5.900   0.979  1.00 91.21           C  
ATOM     96  O   THR B  14      -0.829   8.622   0.524  1.00 91.21           O  
ATOM     97  CG2 THR B  14      -0.923   4.405   0.837  1.00 91.21           C  
ATOM     98  OG1 THR B  14      -2.301   6.094   1.861  1.00 91.21           O  
ATOM     99  N   THR B  15       0.238   8.874   2.458  1.00 88.02           N  
ATOM    100  CA  THR B  15       0.135  10.327   2.523  1.00 88.02           C  
ATOM    101  C   THR B  15       1.516  10.972   2.437  1.00 88.02           C  
ATOM    102  CB  THR B  15      -0.566  10.781   3.816  1.00 88.02           C  
ATOM    103  O   THR B  15       2.462  10.512   3.080  1.00 88.02           O  
ATOM    104  CG2 THR B  15      -0.620  12.302   3.908  1.00 88.02           C  
ATOM    105  OG1 THR B  15      -1.903  10.265   3.834  1.00 88.02           O  
ATOM    106  N   CYS B  16       1.629  11.940   1.611  1.00 93.66           N  
ATOM    107  CA  CYS B  16       2.862  12.711   1.507  1.00 93.66           C  
ATOM    108  C   CYS B  16       3.124  13.497   2.787  1.00 93.66           C  
ATOM    109  CB  CYS B  16       2.798  13.666   0.316  1.00 93.66           C  
ATOM    110  O   CYS B  16       2.261  14.246   3.248  1.00 93.66           O  
ATOM    111  SG  CYS B  16       4.267  14.701   0.132  1.00 93.66           S  
ATOM    112  N   PRO B  17       4.347  13.385   3.356  1.00 89.23           N  
ATOM    113  CA  PRO B  17       4.645  14.100   4.600  1.00 89.23           C  
ATOM    114  C   PRO B  17       4.777  15.607   4.396  1.00 89.23           C  
ATOM    115  CB  PRO B  17       5.976  13.490   5.046  1.00 89.23           C  
ATOM    116  O   PRO B  17       4.771  16.368   5.367  1.00 89.23           O  
ATOM    117  CG  PRO B  17       6.623  13.019   3.784  1.00 89.23           C  
ATOM    118  CD  PRO B  17       5.547  12.577   2.833  1.00 89.23           C  
ATOM    119  N   VAL B  18       4.813  16.074   3.142  1.00 88.95           N  
ATOM    120  CA  VAL B  18       5.007  17.490   2.851  1.00 88.95           C  
ATOM    121  C   VAL B  18       3.656  18.159   2.613  1.00 88.95           C  
ATOM    122  CB  VAL B  18       5.928  17.697   1.628  1.00 88.95           C  
ATOM    123  O   VAL B  18       3.256  19.052   3.365  1.00 88.95           O  
ATOM    124  CG1 VAL B  18       6.087  19.185   1.317  1.00 88.95           C  
ATOM    125  CG2 VAL B  18       7.290  17.051   1.870  1.00 88.95           C  
ATOM    126  N   CYS B  19       2.833  17.710   1.743  1.00 88.68           N  
ATOM    127  CA  CYS B  19       1.556  18.352   1.453  1.00 88.68           C  
ATOM    128  C   CYS B  19       0.435  17.735   2.281  1.00 88.68           C  
ATOM    129  CB  CYS B  19       1.225  18.237  -0.035  1.00 88.68           C  
ATOM    130  O   CYS B  19      -0.673  18.272   2.331  1.00 88.68           O  
ATOM    131  SG  CYS B  19       0.858  16.552  -0.572  1.00 88.68           S  
ATOM    132  N   LEU B  20       0.628  16.559   2.919  1.00 81.85           N  
ATOM    133  CA  LEU B  20      -0.269  15.884   3.851  1.00 81.85           C  
ATOM    134  C   LEU B  20      -1.502  15.352   3.129  1.00 81.85           C  
ATOM    135  CB  LEU B  20      -0.692  16.837   4.972  1.00 81.85           C  
ATOM    136  O   LEU B  20      -2.555  15.165   3.744  1.00 81.85           O  
ATOM    137  CG  LEU B  20       0.434  17.409   5.836  1.00 81.85           C  
ATOM    138  CD1 LEU B  20      -0.133  18.368   6.877  1.00 81.85           C  
ATOM    139  CD2 LEU B  20       1.217  16.285   6.506  1.00 81.85           C  
ATOM    140  N   GLN B  21      -1.374  15.197   1.818  1.00 80.41           N  
ATOM    141  CA  GLN B  21      -2.396  14.564   0.992  1.00 80.41           C  
ATOM    142  C   GLN B  21      -1.919  13.213   0.465  1.00 80.41           C  
ATOM    143  CB  GLN B  21      -2.786  15.474  -0.174  1.00 80.41           C  
ATOM    144  O   GLN B  21      -0.739  12.876   0.584  1.00 80.41           O  
ATOM    145  CG  GLN B  21      -3.359  16.817   0.260  1.00 80.41           C  
ATOM    146  CD  GLN B  21      -3.781  17.681  -0.913  1.00 80.41           C  
ATOM    147  NE2 GLN B  21      -4.763  18.548  -0.688  1.00 80.41           N  
ATOM    148  OE1 GLN B  21      -3.229  17.571  -2.013  1.00 80.41           O  
ATOM    149  N   TYR B  22      -2.885  12.501  -0.066  1.00 84.79           N  
ATOM    150  CA  TYR B  22      -2.474  11.257  -0.707  1.00 84.79           C  
ATOM    151  C   TYR B  22      -1.417  11.517  -1.774  1.00 84.79           C  
ATOM    152  CB  TYR B  22      -3.681  10.550  -1.330  1.00 84.79           C  
ATOM    153  O   TYR B  22      -1.479  12.521  -2.487  1.00 84.79           O  
ATOM    154  CG  TYR B  22      -4.580   9.880  -0.319  1.00 84.79           C  
ATOM    155  CD1 TYR B  22      -4.147   8.767   0.398  1.00 84.79           C  
ATOM    156  CD2 TYR B  22      -5.864  10.358  -0.079  1.00 84.79           C  
ATOM    157  CE1 TYR B  22      -4.973   8.145   1.330  1.00 84.79           C  
ATOM    158  CE2 TYR B  22      -6.698   9.745   0.850  1.00 84.79           C  
ATOM    159  OH  TYR B  22      -7.066   8.030   2.469  1.00 84.79           O  
ATOM    160  CZ  TYR B  22      -6.244   8.641   1.548  1.00 84.79           C  
ATOM    161  N   PHE B  23      -0.471  10.616  -1.842  1.00 94.70           N  
ATOM    162  CA  PHE B  23       0.625  10.758  -2.793  1.00 94.70           C  
ATOM    163  C   PHE B  23       0.091  10.982  -4.203  1.00 94.70           C  
ATOM    164  CB  PHE B  23       1.528   9.521  -2.764  1.00 94.70           C  
ATOM    165  O   PHE B  23      -0.855  10.317  -4.628  1.00 94.70           O  
ATOM    166  CG  PHE B  23       2.519   9.520  -1.631  1.00 94.70           C  
ATOM    167  CD1 PHE B  23       3.499  10.501  -1.545  1.00 94.70           C  
ATOM    168  CD2 PHE B  23       2.469   8.537  -0.651  1.00 94.70           C  
ATOM    169  CE1 PHE B  23       4.417  10.502  -0.498  1.00 94.70           C  
ATOM    170  CE2 PHE B  23       3.383   8.532   0.398  1.00 94.70           C  
ATOM    171  CZ  PHE B  23       4.357   9.515   0.473  1.00 94.70           C  
ATOM    172  N   ALA B  24       0.615  11.965  -4.861  1.00 92.23           N  
ATOM    173  CA  ALA B  24       0.478  12.193  -6.298  1.00 92.23           C  
ATOM    174  C   ALA B  24       1.837  12.150  -6.992  1.00 92.23           C  
ATOM    175  CB  ALA B  24      -0.208  13.531  -6.561  1.00 92.23           C  
ATOM    176  O   ALA B  24       2.709  12.976  -6.715  1.00 92.23           O  
ATOM    177  N   GLU B  25       1.982  11.244  -7.863  1.00 95.64           N  
ATOM    178  CA  GLU B  25       3.252  11.041  -8.554  1.00 95.64           C  
ATOM    179  C   GLU B  25       4.415  10.984  -7.566  1.00 95.64           C  
ATOM    180  CB  GLU B  25       3.489  12.151  -9.581  1.00 95.64           C  
ATOM    181  O   GLU B  25       5.353  11.778  -7.657  1.00 95.64           O  
ATOM    182  CG  GLU B  25       2.476  12.165 -10.716  1.00 95.64           C  
ATOM    183  CD  GLU B  25       2.681  13.316 -11.689  1.00 95.64           C  
ATOM    184  OE1 GLU B  25       2.031  14.373 -11.524  1.00 95.64           O  
ATOM    185  OE2 GLU B  25       3.497  13.158 -12.624  1.00 95.64           O  
ATOM    186  N   PRO B  26       4.488  10.115  -6.664  1.00 96.52           N  
ATOM    187  CA  PRO B  26       5.522  10.001  -5.632  1.00 96.52           C  
ATOM    188  C   PRO B  26       6.900   9.686  -6.210  1.00 96.52           C  
ATOM    189  CB  PRO B  26       5.020   8.849  -4.757  1.00 96.52           C  
ATOM    190  O   PRO B  26       7.006   8.957  -7.199  1.00 96.52           O  
ATOM    191  CG  PRO B  26       4.161   8.027  -5.663  1.00 96.52           C  
ATOM    192  CD  PRO B  26       3.543   8.935  -6.687  1.00 96.52           C  
ATOM    193  N   MET B  27       7.854  10.303  -5.635  1.00 94.26           N  
ATOM    194  CA  MET B  27       9.256  10.056  -5.957  1.00 94.26           C  
ATOM    195  C   MET B  27       9.990   9.448  -4.766  1.00 94.26           C  
ATOM    196  CB  MET B  27       9.945  11.352  -6.389  1.00 94.26           C  
ATOM    197  O   MET B  27       9.842   9.916  -3.635  1.00 94.26           O  
ATOM    198  CG  MET B  27       9.274  12.039  -7.568  1.00 94.26           C  
ATOM    199  SD  MET B  27       9.485  11.110  -9.136  1.00 94.26           S  
ATOM    200  CE  MET B  27      11.242  11.427  -9.462  1.00 94.26           C  
ATOM    201  N   MET B  28      10.726   8.366  -4.920  1.00 93.22           N  
ATOM    202  CA  MET B  28      11.548   7.784  -3.862  1.00 93.22           C  
ATOM    203  C   MET B  28      12.957   8.367  -3.884  1.00 93.22           C  
ATOM    204  CB  MET B  28      11.610   6.262  -4.005  1.00 93.22           C  
ATOM    205  O   MET B  28      13.644   8.303  -4.905  1.00 93.22           O  
ATOM    206  CG  MET B  28      12.267   5.562  -2.826  1.00 93.22           C  
ATOM    207  SD  MET B  28      12.289   3.737  -3.016  1.00 93.22           S  
ATOM    208  CE  MET B  28      10.581   3.346  -2.544  1.00 93.22           C  
ATOM    209  N   LEU B  29      13.324   8.957  -2.744  1.00 90.99           N  
ATOM    210  CA  LEU B  29      14.668   9.505  -2.601  1.00 90.99           C  
ATOM    211  C   LEU B  29      15.650   8.428  -2.156  1.00 90.99           C  
ATOM    212  CB  LEU B  29      14.671  10.661  -1.597  1.00 90.99           C  
ATOM    213  O   LEU B  29      15.241   7.336  -1.754  1.00 90.99           O  
ATOM    214  CG  LEU B  29      13.704  11.811  -1.883  1.00 90.99           C  
ATOM    215  CD1 LEU B  29      13.700  12.802  -0.724  1.00 90.99           C  
ATOM    216  CD2 LEU B  29      14.074  12.508  -3.188  1.00 90.99           C  
ATOM    217  N   ASP B  30      16.924   8.695  -2.154  1.00 87.32           N  
ATOM    218  CA  ASP B  30      17.963   7.728  -1.813  1.00 87.32           C  
ATOM    219  C   ASP B  30      17.853   7.297  -0.352  1.00 87.32           C  
ATOM    220  CB  ASP B  30      19.351   8.312  -2.086  1.00 87.32           C  
ATOM    221  O   ASP B  30      18.238   6.181   0.002  1.00 87.32           O  
ATOM    222  CG  ASP B  30      19.777   8.175  -3.537  1.00 87.32           C  
ATOM    223  OD1 ASP B  30      19.055   7.527  -4.326  1.00 87.32           O  
ATOM    224  OD2 ASP B  30      20.845   8.717  -3.894  1.00 87.32           O  
ATOM    225  N   CYS B  31      17.343   8.187   0.438  1.00 89.91           N  
ATOM    226  CA  CYS B  31      17.204   7.874   1.856  1.00 89.91           C  
ATOM    227  C   CYS B  31      16.038   6.921   2.092  1.00 89.91           C  
ATOM    228  CB  CYS B  31      17.003   9.151   2.670  1.00 89.91           C  
ATOM    229  O   CYS B  31      15.879   6.387   3.191  1.00 89.91           O  
ATOM    230  SG  CYS B  31      15.440   9.992   2.331  1.00 89.91           S  
ATOM    231  N   GLY B  32      15.200   6.719   1.024  1.00 90.88           N  
ATOM    232  CA  GLY B  32      14.099   5.776   1.139  1.00 90.88           C  
ATOM    233  C   GLY B  32      12.758   6.450   1.365  1.00 90.88           C  
ATOM    234  O   GLY B  32      11.710   5.812   1.250  1.00 90.88           O  
ATOM    235  N   HIS B  33      12.785   7.780   1.505  1.00 92.93           N  
ATOM    236  CA  HIS B  33      11.536   8.502   1.722  1.00 92.93           C  
ATOM    237  C   HIS B  33      10.855   8.835   0.399  1.00 92.93           C  
ATOM    238  CB  HIS B  33      11.789   9.782   2.520  1.00 92.93           C  
ATOM    239  O   HIS B  33      11.525   9.012  -0.621  1.00 92.93           O  
ATOM    240  CG  HIS B  33      12.104   9.539   3.961  1.00 92.93           C  
ATOM    241  CD2 HIS B  33      11.445   8.830   4.908  1.00 92.93           C  
ATOM    242  ND1 HIS B  33      13.220  10.063   4.578  1.00 92.93           N  
ATOM    243  CE1 HIS B  33      13.234   9.684   5.845  1.00 92.93           C  
ATOM    244  NE2 HIS B  33      12.168   8.935   6.070  1.00 92.93           N  
ATOM    245  N   ASN B  34       9.540   8.897   0.386  1.00 95.62           N  
ATOM    246  CA  ASN B  34       8.733   9.247  -0.778  1.00 95.62           C  
ATOM    247  C   ASN B  34       8.047  10.598  -0.599  1.00 95.62           C  
ATOM    248  CB  ASN B  34       7.695   8.158  -1.059  1.00 95.62           C  
ATOM    249  O   ASN B  34       7.465  10.869   0.452  1.00 95.62           O  
ATOM    250  CG  ASN B  34       8.325   6.810  -1.348  1.00 95.62           C  
ATOM    251  ND2 ASN B  34       8.394   5.958  -0.333  1.00 95.62           N  
ATOM    252  OD1 ASN B  34       8.748   6.538  -2.475  1.00 95.62           O  
ATOM    253  N   ILE B  35       8.158  11.401  -1.610  1.00 95.58           N  
ATOM    254  CA  ILE B  35       7.566  12.734  -1.627  1.00 95.58           C  
ATOM    255  C   ILE B  35       6.915  12.992  -2.984  1.00 95.58           C  
ATOM    256  CB  ILE B  35       8.618  13.824  -1.322  1.00 95.58           C  
ATOM    257  O   ILE B  35       7.397  12.511  -4.012  1.00 95.58           O  
ATOM    258  CG1 ILE B  35       9.360  13.499  -0.020  1.00 95.58           C  
ATOM    259  CG2 ILE B  35       7.959  15.204  -1.247  1.00 95.58           C  
ATOM    260  CD1 ILE B  35       8.495  13.601   1.228  1.00 95.58           C  
ATOM    261  N   CYS B  36       5.808  13.652  -3.011  1.00 96.34           N  
ATOM    262  CA  CYS B  36       5.211  14.004  -4.295  1.00 96.34           C  
ATOM    263  C   CYS B  36       6.184  14.813  -5.145  1.00 96.34           C  
ATOM    264  CB  CYS B  36       3.921  14.797  -4.087  1.00 96.34           C  
ATOM    265  O   CYS B  36       6.936  15.637  -4.621  1.00 96.34           O  
ATOM    266  SG  CYS B  36       2.570  13.819  -3.392  1.00 96.34           S  
ATOM    267  N   CYS B  37       6.120  14.656  -6.345  1.00 94.30           N  
ATOM    268  CA  CYS B  37       6.970  15.378  -7.284  1.00 94.30           C  
ATOM    269  C   CYS B  37       6.782  16.884  -7.144  1.00 94.30           C  
ATOM    270  CB  CYS B  37       6.669  14.949  -8.720  1.00 94.30           C  
ATOM    271  O   CYS B  37       7.758  17.632  -7.067  1.00 94.30           O  
ATOM    272  SG  CYS B  37       7.728  15.736  -9.953  1.00 94.30           S  
ATOM    273  N   ALA B  38       5.502  17.301  -7.101  1.00 91.88           N  
ATOM    274  CA  ALA B  38       5.189  18.721  -6.968  1.00 91.88           C  
ATOM    275  C   ALA B  38       5.754  19.288  -5.669  1.00 91.88           C  
ATOM    276  CB  ALA B  38       3.680  18.941  -7.030  1.00 91.88           C  
ATOM    277  O   ALA B  38       6.271  20.408  -5.646  1.00 91.88           O  
ATOM    278  N   CYS B  39       5.680  18.503  -4.536  1.00 93.65           N  
ATOM    279  CA  CYS B  39       6.221  18.936  -3.252  1.00 93.65           C  
ATOM    280  C   CYS B  39       7.740  19.045  -3.311  1.00 93.65           C  
ATOM    281  CB  CYS B  39       5.813  17.966  -2.144  1.00 93.65           C  
ATOM    282  O   CYS B  39       8.319  19.994  -2.778  1.00 93.65           O  
ATOM    283  SG  CYS B  39       4.053  18.021  -1.741  1.00 93.65           S  
ATOM    284  N   LEU B  40       8.396  18.134  -3.985  1.00 92.21           N  
ATOM    285  CA  LEU B  40       9.846  18.194  -4.134  1.00 92.21           C  
ATOM    286  C   LEU B  40      10.259  19.422  -4.940  1.00 92.21           C  
ATOM    287  CB  LEU B  40      10.369  16.925  -4.812  1.00 92.21           C  
ATOM    288  O   LEU B  40      11.234  20.095  -4.598  1.00 92.21           O  
ATOM    289  CG  LEU B  40      10.428  15.668  -3.943  1.00 92.21           C  
ATOM    290  CD1 LEU B  40      10.795  14.454  -4.791  1.00 92.21           C  
ATOM    291  CD2 LEU B  40      11.425  15.851  -2.804  1.00 92.21           C  
ATOM    292  N   ALA B  41       9.558  19.655  -6.021  1.00 90.01           N  
ATOM    293  CA  ALA B  41       9.852  20.813  -6.861  1.00 90.01           C  
ATOM    294  C   ALA B  41       9.751  22.109  -6.063  1.00 90.01           C  
ATOM    295  CB  ALA B  41       8.906  20.855  -8.059  1.00 90.01           C  
ATOM    296  O   ALA B  41      10.583  23.007  -6.218  1.00 90.01           O  
ATOM    297  N   ARG B  42       8.816  22.163  -5.193  1.00 89.77           N  
ATOM    298  CA  ARG B  42       8.615  23.356  -4.376  1.00 89.77           C  
ATOM    299  C   ARG B  42       9.723  23.501  -3.338  1.00 89.77           C  
ATOM    300  CB  ARG B  42       7.251  23.311  -3.684  1.00 89.77           C  
ATOM    301  O   ARG B  42      10.223  24.604  -3.106  1.00 89.77           O  
ATOM    302  CG  ARG B  42       6.875  24.605  -2.980  1.00 89.77           C  
ATOM    303  CD  ARG B  42       5.483  24.530  -2.368  1.00 89.77           C  
ATOM    304  NE  ARG B  42       4.631  23.582  -3.080  1.00 89.77           N  
ATOM    305  NH1 ARG B  42       2.749  23.999  -1.808  1.00 89.77           N  
ATOM    306  NH2 ARG B  42       2.670  22.467  -3.511  1.00 89.77           N  
ATOM    307  CZ  ARG B  42       3.352  23.351  -2.798  1.00 89.77           C  
ATOM    308  N   CYS B  43      10.126  22.406  -2.721  1.00 88.64           N  
ATOM    309  CA  CYS B  43      11.131  22.421  -1.665  1.00 88.64           C  
ATOM    310  C   CYS B  43      12.513  22.724  -2.231  1.00 88.64           C  
ATOM    311  CB  CYS B  43      11.154  21.083  -0.927  1.00 88.64           C  
ATOM    312  O   CYS B  43      13.307  23.425  -1.602  1.00 88.64           O  
ATOM    313  SG  CYS B  43       9.697  20.793   0.100  1.00 88.64           S  
ATOM    314  N   TRP B  44      12.825  22.201  -3.316  1.00 87.26           N  
ATOM    315  CA  TRP B  44      14.171  22.293  -3.873  1.00 87.26           C  
ATOM    316  C   TRP B  44      14.323  23.548  -4.726  1.00 87.26           C  
ATOM    317  CB  TRP B  44      14.493  21.051  -4.708  1.00 87.26           C  
ATOM    318  O   TRP B  44      15.436  24.041  -4.923  1.00 87.26           O  
ATOM    319  CG  TRP B  44      14.600  19.788  -3.906  1.00 87.26           C  
ATOM    320  CD1 TRP B  44      14.738  19.683  -2.550  1.00 87.26           C  
ATOM    321  CD2 TRP B  44      14.581  18.450  -4.412  1.00 87.26           C  
ATOM    322  CE2 TRP B  44      14.711  17.582  -3.306  1.00 87.26           C  
ATOM    323  CE3 TRP B  44      14.464  17.901  -5.696  1.00 87.26           C  
ATOM    324  NE1 TRP B  44      14.806  18.359  -2.182  1.00 87.26           N  
ATOM    325  CH2 TRP B  44      14.614  15.681  -4.712  1.00 87.26           C  
ATOM    326  CZ2 TRP B  44      14.729  16.192  -3.445  1.00 87.26           C  
ATOM    327  CZ3 TRP B  44      14.482  16.517  -5.833  1.00 87.26           C  
ATOM    328  N   GLY B  45      13.238  24.224  -4.935  1.00 76.93           N  
ATOM    329  CA  GLY B  45      13.341  25.378  -5.814  1.00 76.93           C  
ATOM    330  C   GLY B  45      14.200  25.121  -7.038  1.00 76.93           C  
ATOM    331  O   GLY B  45      13.969  24.159  -7.775  1.00 76.93           O  
ATOM    332  N   THR B  46      15.306  25.913  -7.234  1.00 70.50           N  
ATOM    333  CA  THR B  46      16.221  25.842  -8.368  1.00 70.50           C  
ATOM    334  C   THR B  46      17.513  25.130  -7.977  1.00 70.50           C  
ATOM    335  CB  THR B  46      16.549  27.245  -8.910  1.00 70.50           C  
ATOM    336  O   THR B  46      18.555  25.335  -8.602  1.00 70.50           O  
ATOM    337  CG2 THR B  46      15.306  27.918  -9.483  1.00 70.50           C  
ATOM    338  OG1 THR B  46      17.069  28.053  -7.847  1.00 70.50           O  
ATOM    339  N   ALA B  47      17.497  24.262  -6.988  1.00 64.27           N  
ATOM    340  CA  ALA B  47      18.701  23.564  -6.547  1.00 64.27           C  
ATOM    341  C   ALA B  47      19.410  22.898  -7.723  1.00 64.27           C  
ATOM    342  CB  ALA B  47      18.355  22.526  -5.482  1.00 64.27           C  
ATOM    343  O   ALA B  47      18.780  22.203  -8.524  1.00 64.27           O  
ATOM    344  N   GLU B  48      20.664  23.261  -7.968  1.00 66.01           N  
ATOM    345  CA  GLU B  48      21.393  22.789  -9.141  1.00 66.01           C  
ATOM    346  C   GLU B  48      22.251  21.572  -8.805  1.00 66.01           C  
ATOM    347  CB  GLU B  48      22.267  23.906  -9.717  1.00 66.01           C  
ATOM    348  O   GLU B  48      22.485  20.715  -9.660  1.00 66.01           O  
ATOM    349  CG  GLU B  48      21.475  25.055 -10.324  1.00 66.01           C  
ATOM    350  CD  GLU B  48      22.340  26.036 -11.100  1.00 66.01           C  
ATOM    351  OE1 GLU B  48      21.792  26.995 -11.688  1.00 66.01           O  
ATOM    352  OE2 GLU B  48      23.576  25.842 -11.121  1.00 66.01           O  
ATOM    353  N   THR B  49      22.599  21.190  -7.495  1.00 75.10           N  
ATOM    354  CA  THR B  49      23.557  20.099  -7.349  1.00 75.10           C  
ATOM    355  C   THR B  49      23.105  19.123  -6.267  1.00 75.10           C  
ATOM    356  CB  THR B  49      24.962  20.631  -7.009  1.00 75.10           C  
ATOM    357  O   THR B  49      22.974  17.924  -6.522  1.00 75.10           O  
ATOM    358  CG2 THR B  49      25.647  21.205  -8.245  1.00 75.10           C  
ATOM    359  OG1 THR B  49      24.849  21.660  -6.017  1.00 75.10           O  
ATOM    360  N   ASN B  50      22.920  19.705  -4.926  1.00 81.54           N  
ATOM    361  CA  ASN B  50      22.526  18.832  -3.825  1.00 81.54           C  
ATOM    362  C   ASN B  50      21.135  19.182  -3.303  1.00 81.54           C  
ATOM    363  CB  ASN B  50      23.551  18.900  -2.692  1.00 81.54           C  
ATOM    364  O   ASN B  50      20.778  20.359  -3.215  1.00 81.54           O  
ATOM    365  CG  ASN B  50      24.872  18.253  -3.060  1.00 81.54           C  
ATOM    366  ND2 ASN B  50      25.952  18.716  -2.441  1.00 81.54           N  
ATOM    367  OD1 ASN B  50      24.921  17.345  -3.893  1.00 81.54           O  
ATOM    368  N   VAL B  51      20.373  18.097  -3.182  1.00 86.52           N  
ATOM    369  CA  VAL B  51      19.025  18.286  -2.656  1.00 86.52           C  
ATOM    370  C   VAL B  51      18.881  17.549  -1.326  1.00 86.52           C  
ATOM    371  CB  VAL B  51      17.953  17.798  -3.655  1.00 86.52           C  
ATOM    372  O   VAL B  51      19.605  16.586  -1.061  1.00 86.52           O  
ATOM    373  CG1 VAL B  51      17.958  18.660  -4.917  1.00 86.52           C  
ATOM    374  CG2 VAL B  51      18.181  16.329  -4.007  1.00 86.52           C  
ATOM    375  N   SER B  52      18.019  18.069  -0.447  1.00 90.13           N  
ATOM    376  CA  SER B  52      17.789  17.462   0.860  1.00 90.13           C  
ATOM    377  C   SER B  52      16.389  16.865   0.954  1.00 90.13           C  
ATOM    378  CB  SER B  52      17.989  18.492   1.973  1.00 90.13           C  
ATOM    379  O   SER B  52      15.439  17.405   0.383  1.00 90.13           O  
ATOM    380  OG  SER B  52      17.082  19.571   1.828  1.00 90.13           O  
ATOM    381  N   CYS B  53      16.271  15.833   1.646  1.00 93.01           N  
ATOM    382  CA  CYS B  53      14.972  15.221   1.903  1.00 93.01           C  
ATOM    383  C   CYS B  53      14.143  16.079   2.851  1.00 93.01           C  
ATOM    384  CB  CYS B  53      15.146  13.820   2.487  1.00 93.01           C  
ATOM    385  O   CYS B  53      14.584  16.390   3.959  1.00 93.01           O  
ATOM    386  SG  CYS B  53      13.599  13.061   3.030  1.00 93.01           S  
ATOM    387  N   PRO B  54      12.988  16.455   2.490  1.00 91.87           N  
ATOM    388  CA  PRO B  54      12.149  17.304   3.339  1.00 91.87           C  
ATOM    389  C   PRO B  54      11.711  16.605   4.624  1.00 91.87           C  
ATOM    390  CB  PRO B  54      10.943  17.613   2.447  1.00 91.87           C  
ATOM    391  O   PRO B  54      11.281  17.264   5.574  1.00 91.87           O  
ATOM    392  CG  PRO B  54      11.441  17.417   1.052  1.00 91.87           C  
ATOM    393  CD  PRO B  54      12.503  16.356   1.068  1.00 91.87           C  
ATOM    394  N   GLN B  55      11.945  15.386   4.631  1.00 89.83           N  
ATOM    395  CA  GLN B  55      11.500  14.627   5.795  1.00 89.83           C  
ATOM    396  C   GLN B  55      12.658  14.359   6.752  1.00 89.83           C  
ATOM    397  CB  GLN B  55      10.859  13.307   5.364  1.00 89.83           C  
ATOM    398  O   GLN B  55      12.590  14.712   7.932  1.00 89.83           O  
ATOM    399  CG  GLN B  55      10.167  12.561   6.496  1.00 89.83           C  
ATOM    400  CD  GLN B  55       9.342  11.385   6.006  1.00 89.83           C  
ATOM    401  NE2 GLN B  55       8.786  10.621   6.940  1.00 89.83           N  
ATOM    402  OE1 GLN B  55       9.206  11.166   4.798  1.00 89.83           O  
ATOM    403  N   CYS B  56      13.783  13.851   6.357  1.00 93.48           N  
ATOM    404  CA  CYS B  56      14.870  13.466   7.250  1.00 93.48           C  
ATOM    405  C   CYS B  56      16.050  14.422   7.116  1.00 93.48           C  
ATOM    406  CB  CYS B  56      15.324  12.036   6.956  1.00 93.48           C  
ATOM    407  O   CYS B  56      17.011  14.340   7.883  1.00 93.48           O  
ATOM    408  SG  CYS B  56      16.216  11.862   5.395  1.00 93.48           S  
ATOM    409  N   ARG B  57      16.117  15.236   6.100  1.00 91.51           N  
ATOM    410  CA  ARG B  57      17.083  16.309   5.887  1.00 91.51           C  
ATOM    411  C   ARG B  57      18.400  15.760   5.348  1.00 91.51           C  
ATOM    412  CB  ARG B  57      17.328  17.079   7.186  1.00 91.51           C  
ATOM    413  O   ARG B  57      19.403  16.475   5.302  1.00 91.51           O  
ATOM    414  CG  ARG B  57      16.112  17.842   7.688  1.00 91.51           C  
ATOM    415  CD  ARG B  57      16.414  18.600   8.974  1.00 91.51           C  
ATOM    416  NE  ARG B  57      15.195  19.100   9.603  1.00 91.51           N  
ATOM    417  NH1 ARG B  57      15.398  17.804  11.505  1.00 91.51           N  
ATOM    418  NH2 ARG B  57      13.619  19.231  11.269  1.00 91.51           N  
ATOM    419  CZ  ARG B  57      14.740  18.711  10.791  1.00 91.51           C  
ATOM    420  N   GLU B  58      18.466  14.497   5.069  1.00 91.16           N  
ATOM    421  CA  GLU B  58      19.648  13.958   4.403  1.00 91.16           C  
ATOM    422  C   GLU B  58      19.848  14.596   3.031  1.00 91.16           C  
ATOM    423  CB  GLU B  58      19.541  12.437   4.265  1.00 91.16           C  
ATOM    424  O   GLU B  58      18.880  14.838   2.307  1.00 91.16           O  
ATOM    425  CG  GLU B  58      20.820  11.772   3.777  1.00 91.16           C  
ATOM    426  CD  GLU B  58      20.789  10.256   3.889  1.00 91.16           C  
ATOM    427  OE1 GLU B  58      21.671   9.586   3.306  1.00 91.16           O  
ATOM    428  OE2 GLU B  58      19.874   9.734   4.565  1.00 91.16           O  
ATOM    429  N   THR B  59      21.044  14.831   2.645  1.00 89.98           N  
ATOM    430  CA  THR B  59      21.373  15.467   1.375  1.00 89.98           C  
ATOM    431  C   THR B  59      21.871  14.436   0.366  1.00 89.98           C  
ATOM    432  CB  THR B  59      22.437  16.565   1.559  1.00 89.98           C  
ATOM    433  O   THR B  59      22.529  13.463   0.739  1.00 89.98           O  
ATOM    434  CG2 THR B  59      21.854  17.783   2.266  1.00 89.98           C  
ATOM    435  OG1 THR B  59      23.521  16.045   2.339  1.00 89.98           O  
ATOM    436  N   PHE B  60      21.485  14.597  -0.849  1.00 84.53           N  
ATOM    437  CA  PHE B  60      21.894  13.711  -1.933  1.00 84.53           C  
ATOM    438  C   PHE B  60      21.987  14.473  -3.250  1.00 84.53           C  
ATOM    439  CB  PHE B  60      20.916  12.541  -2.070  1.00 84.53           C  
ATOM    440  O   PHE B  60      21.412  15.554  -3.389  1.00 84.53           O  
ATOM    441  CG  PHE B  60      19.906  12.460  -0.957  1.00 84.53           C  
ATOM    442  CD1 PHE B  60      20.191  11.759   0.208  1.00 84.53           C  
ATOM    443  CD2 PHE B  60      18.671  13.084  -1.077  1.00 84.53           C  
ATOM    444  CE1 PHE B  60      19.258  11.683   1.240  1.00 84.53           C  
ATOM    445  CE2 PHE B  60      17.734  13.012  -0.051  1.00 84.53           C  
ATOM    446  CZ  PHE B  60      18.029  12.310   1.107  1.00 84.53           C  
ATOM    447  N   PRO B  61      22.751  13.818  -4.171  1.00 80.06           N  
ATOM    448  CA  PRO B  61      22.756  14.430  -5.502  1.00 80.06           C  
ATOM    449  C   PRO B  61      21.404  14.327  -6.205  1.00 80.06           C  
ATOM    450  CB  PRO B  61      23.824  13.631  -6.253  1.00 80.06           C  
ATOM    451  O   PRO B  61      20.679  13.348  -6.014  1.00 80.06           O  
ATOM    452  CG  PRO B  61      24.524  12.841  -5.196  1.00 80.06           C  
ATOM    453  CD  PRO B  61      23.654  12.805  -3.972  1.00 80.06           C  
ATOM    454  N   GLN B  62      20.841  15.413  -6.958  1.00 68.20           N  
ATOM    455  CA  GLN B  62      19.538  15.505  -7.610  1.00 68.20           C  
ATOM    456  C   GLN B  62      19.285  14.296  -8.505  1.00 68.20           C  
ATOM    457  CB  GLN B  62      19.436  16.794  -8.427  1.00 68.20           C  
ATOM    458  O   GLN B  62      18.145  13.845  -8.641  1.00 68.20           O  
ATOM    459  CG  GLN B  62      18.007  17.201  -8.757  1.00 68.20           C  
ATOM    460  CD  GLN B  62      17.931  18.509  -9.523  1.00 68.20           C  
ATOM    461  NE2 GLN B  62      16.714  18.954  -9.816  1.00 68.20           N  
ATOM    462  OE1 GLN B  62      18.957  19.114  -9.847  1.00 68.20           O  
ATOM    463  N   ARG B  63      20.322  13.587  -9.058  1.00 66.19           N  
ATOM    464  CA  ARG B  63      20.231  12.488 -10.013  1.00 66.19           C  
ATOM    465  C   ARG B  63      19.840  11.189  -9.317  1.00 66.19           C  
ATOM    466  CB  ARG B  63      21.557  12.308 -10.754  1.00 66.19           C  
ATOM    467  O   ARG B  63      19.542  10.191  -9.976  1.00 66.19           O  
ATOM    468  CG  ARG B  63      21.913  13.466 -11.672  1.00 66.19           C  
ATOM    469  CD  ARG B  63      23.206  13.207 -12.432  1.00 66.19           C  
ATOM    470  NE  ARG B  63      23.577  14.345 -13.268  1.00 66.19           N  
ATOM    471  NH1 ARG B  63      25.528  13.393 -14.059  1.00 66.19           N  
ATOM    472  NH2 ARG B  63      24.912  15.492 -14.744  1.00 66.19           N  
ATOM    473  CZ  ARG B  63      24.671  14.407 -14.022  1.00 66.19           C  
ATOM    474  N   HIS B  64      19.496  11.394  -7.991  1.00 72.01           N  
ATOM    475  CA  HIS B  64      19.335  10.128  -7.285  1.00 72.01           C  
ATOM    476  C   HIS B  64      17.907   9.958  -6.779  1.00 72.01           C  
ATOM    477  CB  HIS B  64      20.320  10.037  -6.118  1.00 72.01           C  
ATOM    478  O   HIS B  64      17.686   9.379  -5.712  1.00 72.01           O  
ATOM    479  CG  HIS B  64      21.747   9.901  -6.546  1.00 72.01           C  
ATOM    480  CD2 HIS B  64      22.289   9.611  -7.752  1.00 72.01           C  
ATOM    481  ND1 HIS B  64      22.803  10.068  -5.677  1.00 72.01           N  
ATOM    482  CE1 HIS B  64      23.937   9.887  -6.333  1.00 72.01           C  
ATOM    483  NE2 HIS B  64      23.653   9.608  -7.594  1.00 72.01           N  
ATOM    484  N   MET B  65      16.805  10.425  -7.561  1.00 80.37           N  
ATOM    485  CA  MET B  65      15.414  10.143  -7.216  1.00 80.37           C  
ATOM    486  C   MET B  65      14.711   9.407  -8.352  1.00 80.37           C  
ATOM    487  CB  MET B  65      14.668  11.438  -6.891  1.00 80.37           C  
ATOM    488  O   MET B  65      15.058   9.583  -9.521  1.00 80.37           O  
ATOM    489  CG  MET B  65      14.621  12.426  -8.046  1.00 80.37           C  
ATOM    490  SD  MET B  65      13.872  14.031  -7.568  1.00 80.37           S  
ATOM    491  CE  MET B  65      13.993  14.922  -9.143  1.00 80.37           C  
ATOM    492  N   ARG B  66      13.786   8.507  -7.990  1.00 86.84           N  
ATOM    493  CA  ARG B  66      13.066   7.702  -8.971  1.00 86.84           C  
ATOM    494  C   ARG B  66      11.562   7.747  -8.720  1.00 86.84           C  
ATOM    495  CB  ARG B  66      13.559   6.254  -8.944  1.00 86.84           C  
ATOM    496  O   ARG B  66      11.121   7.779  -7.569  1.00 86.84           O  
ATOM    497  CG  ARG B  66      15.040   6.101  -9.252  1.00 86.84           C  
ATOM    498  CD  ARG B  66      15.467   4.640  -9.257  1.00 86.84           C  
ATOM    499  NE  ARG B  66      16.868   4.489  -9.639  1.00 86.84           N  
ATOM    500  NH1 ARG B  66      16.767   2.195  -9.893  1.00 86.84           N  
ATOM    501  NH2 ARG B  66      18.736   3.309 -10.267  1.00 86.84           N  
ATOM    502  CZ  ARG B  66      17.454   3.332  -9.932  1.00 86.84           C  
ATOM    503  N   PRO B  67      10.837   7.731  -9.804  1.00 92.55           N  
ATOM    504  CA  PRO B  67       9.385   7.639  -9.635  1.00 92.55           C  
ATOM    505  C   PRO B  67       8.949   6.329  -8.981  1.00 92.55           C  
ATOM    506  CB  PRO B  67       8.856   7.736 -11.068  1.00 92.55           C  
ATOM    507  O   PRO B  67       9.530   5.276  -9.254  1.00 92.55           O  
ATOM    508  CG  PRO B  67       9.959   8.386 -11.839  1.00 92.55           C  
ATOM    509  CD  PRO B  67      11.267   8.027 -11.194  1.00 92.55           C  
ATOM    510  N   ASN B  68       8.060   6.396  -8.016  1.00 95.70           N  
ATOM    511  CA  ASN B  68       7.496   5.222  -7.360  1.00 95.70           C  
ATOM    512  C   ASN B  68       6.049   4.984  -7.784  1.00 95.70           C  
ATOM    513  CB  ASN B  68       7.586   5.362  -5.839  1.00 95.70           C  
ATOM    514  O   ASN B  68       5.123   5.214  -7.005  1.00 95.70           O  
ATOM    515  CG  ASN B  68       7.408   4.040  -5.119  1.00 95.70           C  
ATOM    516  ND2 ASN B  68       7.833   3.987  -3.862  1.00 95.70           N  
ATOM    517  OD1 ASN B  68       6.893   3.074  -5.688  1.00 95.70           O  
ATOM    518  N   ARG B  69       5.947   4.499  -9.025  1.00 92.65           N  
ATOM    519  CA  ARG B  69       4.631   4.305  -9.625  1.00 92.65           C  
ATOM    520  C   ARG B  69       3.818   3.277  -8.843  1.00 92.65           C  
ATOM    521  CB  ARG B  69       4.764   3.866 -11.085  1.00 92.65           C  
ATOM    522  O   ARG B  69       2.593   3.382  -8.757  1.00 92.65           O  
ATOM    523  CG  ARG B  69       5.311   4.945 -12.005  1.00 92.65           C  
ATOM    524  CD  ARG B  69       5.329   4.492 -13.458  1.00 92.65           C  
ATOM    525  NE  ARG B  69       5.988   5.470 -14.320  1.00 92.65           N  
ATOM    526  NH1 ARG B  69       6.853   3.905 -15.783  1.00 92.65           N  
ATOM    527  NH2 ARG B  69       7.254   6.138 -16.116  1.00 92.65           N  
ATOM    528  CZ  ARG B  69       6.697   5.169 -15.404  1.00 92.65           C  
ATOM    529  N   HIS B  70       4.591   2.376  -8.315  1.00 93.68           N  
ATOM    530  CA  HIS B  70       3.928   1.354  -7.513  1.00 93.68           C  
ATOM    531  C   HIS B  70       3.229   1.969  -6.305  1.00 93.68           C  
ATOM    532  CB  HIS B  70       4.933   0.296  -7.056  1.00 93.68           C  
ATOM    533  O   HIS B  70       2.080   1.632  -6.010  1.00 93.68           O  
ATOM    534  CG  HIS B  70       4.296  -0.928  -6.480  1.00 93.68           C  
ATOM    535  CD2 HIS B  70       3.179  -1.603  -6.842  1.00 93.68           C  
ATOM    536  ND1 HIS B  70       4.815  -1.596  -5.393  1.00 93.68           N  
ATOM    537  CE1 HIS B  70       4.043  -2.632  -5.110  1.00 93.68           C  
ATOM    538  NE2 HIS B  70       3.044  -2.659  -5.975  1.00 93.68           N  
ATOM    539  N   LEU B  71       3.865   2.867  -5.603  1.00 95.47           N  
ATOM    540  CA  LEU B  71       3.263   3.563  -4.471  1.00 95.47           C  
ATOM    541  C   LEU B  71       2.045   4.367  -4.913  1.00 95.47           C  
ATOM    542  CB  LEU B  71       4.286   4.488  -3.806  1.00 95.47           C  
ATOM    543  O   LEU B  71       1.059   4.461  -4.179  1.00 95.47           O  
ATOM    544  CG  LEU B  71       3.793   5.286  -2.598  1.00 95.47           C  
ATOM    545  CD1 LEU B  71       3.235   4.346  -1.534  1.00 95.47           C  
ATOM    546  CD2 LEU B  71       4.918   6.142  -2.026  1.00 95.47           C  
ATOM    547  N   ALA B  72       2.094   4.891  -6.125  1.00 93.75           N  
ATOM    548  CA  ALA B  72       0.945   5.610  -6.667  1.00 93.75           C  
ATOM    549  C   ALA B  72      -0.258   4.684  -6.823  1.00 93.75           C  
ATOM    550  CB  ALA B  72       1.300   6.247  -8.009  1.00 93.75           C  
ATOM    551  O   ALA B  72      -1.386   5.060  -6.496  1.00 93.75           O  
ATOM    552  N   ASN B  73       0.033   3.495  -7.295  1.00 91.73           N  
ATOM    553  CA  ASN B  73      -1.032   2.510  -7.450  1.00 91.73           C  
ATOM    554  C   ASN B  73      -1.643   2.129  -6.104  1.00 91.73           C  
ATOM    555  CB  ASN B  73      -0.510   1.264  -8.168  1.00 91.73           C  
ATOM    556  O   ASN B  73      -2.866   2.084  -5.963  1.00 91.73           O  
ATOM    557  CG  ASN B  73      -0.195   1.520  -9.628  1.00 91.73           C  
ATOM    558  ND2 ASN B  73       0.584   0.631 -10.232  1.00 91.73           N  
ATOM    559  OD1 ASN B  73      -0.647   2.511 -10.209  1.00 91.73           O  
ATOM    560  N   VAL B  74      -0.807   1.871  -5.131  1.00 93.09           N  
ATOM    561  CA  VAL B  74      -1.262   1.518  -3.791  1.00 93.09           C  
ATOM    562  C   VAL B  74      -2.104   2.654  -3.215  1.00 93.09           C  
ATOM    563  CB  VAL B  74      -0.074   1.206  -2.852  1.00 93.09           C  
ATOM    564  O   VAL B  74      -3.154   2.414  -2.615  1.00 93.09           O  
ATOM    565  CG1 VAL B  74      -0.545   1.101  -1.403  1.00 93.09           C  
ATOM    566  CG2 VAL B  74       0.623  -0.082  -3.286  1.00 93.09           C  
ATOM    567  N   THR B  75      -1.639   3.850  -3.432  1.00 93.32           N  
ATOM    568  CA  THR B  75      -2.334   5.030  -2.929  1.00 93.32           C  
ATOM    569  C   THR B  75      -3.749   5.108  -3.496  1.00 93.32           C  
ATOM    570  CB  THR B  75      -1.567   6.320  -3.275  1.00 93.32           C  
ATOM    571  O   THR B  75      -4.704   5.369  -2.762  1.00 93.32           O  
ATOM    572  CG2 THR B  75      -2.322   7.554  -2.793  1.00 93.32           C  
ATOM    573  OG1 THR B  75      -0.279   6.286  -2.648  1.00 93.32           O  
ATOM    574  N   GLN B  76      -3.914   4.830  -4.728  1.00 89.27           N  
ATOM    575  CA  GLN B  76      -5.224   4.855  -5.369  1.00 89.27           C  
ATOM    576  C   GLN B  76      -6.147   3.793  -4.778  1.00 89.27           C  
ATOM    577  CB  GLN B  76      -5.088   4.650  -6.879  1.00 89.27           C  
ATOM    578  O   GLN B  76      -7.327   4.053  -4.537  1.00 89.27           O  
ATOM    579  CG  GLN B  76      -4.637   5.896  -7.630  1.00 89.27           C  
ATOM    580  CD  GLN B  76      -4.610   5.696  -9.134  1.00 89.27           C  
ATOM    581  NE2 GLN B  76      -4.280   6.754  -9.866  1.00 89.27           N  
ATOM    582  OE1 GLN B  76      -4.882   4.600  -9.633  1.00 89.27           O  
ATOM    583  N   LEU B  77      -5.611   2.665  -4.540  1.00 85.80           N  
ATOM    584  CA  LEU B  77      -6.395   1.569  -3.982  1.00 85.80           C  
ATOM    585  C   LEU B  77      -6.824   1.881  -2.552  1.00 85.80           C  
ATOM    586  CB  LEU B  77      -5.594   0.265  -4.014  1.00 85.80           C  
ATOM    587  O   LEU B  77      -7.955   1.586  -2.160  1.00 85.80           O  
ATOM    588  CG  LEU B  77      -5.346  -0.345  -5.395  1.00 85.80           C  
ATOM    589  CD1 LEU B  77      -4.314  -1.464  -5.303  1.00 85.80           C  
ATOM    590  CD2 LEU B  77      -6.650  -0.861  -5.994  1.00 85.80           C  
ATOM    591  N   VAL B  78      -5.949   2.448  -1.795  1.00 85.07           N  
ATOM    592  CA  VAL B  78      -6.272   2.824  -0.422  1.00 85.07           C  
ATOM    593  C   VAL B  78      -7.394   3.861  -0.421  1.00 85.07           C  
ATOM    594  CB  VAL B  78      -5.035   3.376   0.321  1.00 85.07           C  
ATOM    595  O   VAL B  78      -8.299   3.804   0.414  1.00 85.07           O  
ATOM    596  CG1 VAL B  78      -5.441   3.998   1.656  1.00 85.07           C  
ATOM    597  CG2 VAL B  78      -4.004   2.270   0.535  1.00 85.07           C  
ATOM    598  N   LYS B  79      -7.382   4.773  -1.376  1.00 80.29           N  
ATOM    599  CA  LYS B  79      -8.433   5.776  -1.518  1.00 80.29           C  
ATOM    600  C   LYS B  79      -9.784   5.122  -1.793  1.00 80.29           C  
ATOM    601  CB  LYS B  79      -8.089   6.759  -2.639  1.00 80.29           C  
ATOM    602  O   LYS B  79     -10.799   5.516  -1.215  1.00 80.29           O  
ATOM    603  CG  LYS B  79      -7.028   7.782  -2.261  1.00 80.29           C  
ATOM    604  CD  LYS B  79      -6.729   8.730  -3.416  1.00 80.29           C  
ATOM    605  CE  LYS B  79      -5.681   9.766  -3.033  1.00 80.29           C  
ATOM    606  NZ  LYS B  79      -5.374  10.688  -4.166  1.00 80.29           N  
ATOM    607  N   GLN B  80      -9.729   4.155  -2.656  1.00 74.66           N  
ATOM    608  CA  GLN B  80     -10.949   3.448  -3.030  1.00 74.66           C  
ATOM    609  C   GLN B  80     -11.501   2.644  -1.856  1.00 74.66           C  
ATOM    610  CB  GLN B  80     -10.692   2.526  -4.223  1.00 74.66           C  
ATOM    611  O   GLN B  80     -12.717   2.546  -1.681  1.00 74.66           O  
ATOM    612  CG  GLN B  80     -10.457   3.266  -5.533  1.00 74.66           C  
ATOM    613  CD  GLN B  80     -10.118   2.334  -6.681  1.00 74.66           C  
ATOM    614  NE2 GLN B  80     -10.384   2.778  -7.904  1.00 74.66           N  
ATOM    615  OE1 GLN B  80      -9.619   1.223  -6.470  1.00 74.66           O  
ATOM    616  N   LEU B  81     -10.665   2.053  -1.144  1.00 70.73           N  
ATOM    617  CA  LEU B  81     -11.072   1.271   0.018  1.00 70.73           C  
ATOM    618  C   LEU B  81     -11.810   2.142   1.029  1.00 70.73           C  
ATOM    619  CB  LEU B  81      -9.854   0.620   0.680  1.00 70.73           C  
ATOM    620  O   LEU B  81     -12.762   1.689   1.669  1.00 70.73           O  
ATOM    621  CG  LEU B  81      -9.521  -0.805   0.236  1.00 70.73           C  
ATOM    622  CD1 LEU B  81      -8.051  -1.113   0.500  1.00 70.73           C  
ATOM    623  CD2 LEU B  81     -10.420  -1.810   0.948  1.00 70.73           C  
ATOM    624  N   ARG B  82     -11.423   3.300   1.168  1.00 67.49           N  
ATOM    625  CA  ARG B  82     -12.035   4.230   2.111  1.00 67.49           C  
ATOM    626  C   ARG B  82     -13.424   4.651   1.642  1.00 67.49           C  
ATOM    627  CB  ARG B  82     -11.150   5.464   2.301  1.00 67.49           C  
ATOM    628  O   ARG B  82     -14.323   4.860   2.459  1.00 67.49           O  
ATOM    629  CG  ARG B  82     -10.044   5.278   3.327  1.00 67.49           C  
ATOM    630  CD  ARG B  82      -9.374   6.598   3.681  1.00 67.49           C  
ATOM    631  NE  ARG B  82      -9.115   6.704   5.114  1.00 67.49           N  
ATOM    632  NH1 ARG B  82      -8.006   8.726   4.974  1.00 67.49           N  
ATOM    633  NH2 ARG B  82      -8.292   7.709   7.008  1.00 67.49           N  
ATOM    634  CZ  ARG B  82      -8.472   7.713   5.695  1.00 67.49           C  
ATOM    635  N   THR B  83     -13.495   4.754   0.360  1.00 60.84           N  
ATOM    636  CA  THR B  83     -14.779   5.165  -0.197  1.00 60.84           C  
ATOM    637  C   THR B  83     -15.804   4.041  -0.081  1.00 60.84           C  
ATOM    638  CB  THR B  83     -14.639   5.585  -1.673  1.00 60.84           C  
ATOM    639  O   THR B  83     -16.994   4.296   0.115  1.00 60.84           O  
ATOM    640  CG2 THR B  83     -15.950   6.146  -2.211  1.00 60.84           C  
ATOM    641  OG1 THR B  83     -13.621   6.587  -1.784  1.00 60.84           O  
ATOM    642  N   GLU B  84     -15.352   2.776  -0.226  1.00 53.77           N  
ATOM    643  CA  GLU B  84     -16.243   1.621  -0.164  1.00 53.77           C  
ATOM    644  C   GLU B  84     -16.666   1.326   1.272  1.00 53.77           C  
ATOM    645  CB  GLU B  84     -15.570   0.390  -0.777  1.00 53.77           C  
ATOM    646  O   GLU B  84     -17.650   0.620   1.502  1.00 53.77           O  
ATOM    647  CG  GLU B  84     -15.446   0.447  -2.293  1.00 53.77           C  
ATOM    648  CD  GLU B  84     -14.900  -0.836  -2.899  1.00 53.77           C  
ATOM    649  OE1 GLU B  84     -14.812  -0.929  -4.145  1.00 53.77           O  
ATOM    650  OE2 GLU B  84     -14.559  -1.756  -2.123  1.00 53.77           O  
ATOM    651  N   ARG B  85     -15.953   1.728   2.209  1.00 47.52           N  
ATOM    652  CA  ARG B  85     -16.356   1.474   3.588  1.00 47.52           C  
ATOM    653  C   ARG B  85     -17.550   2.339   3.978  1.00 47.52           C  
ATOM    654  CB  ARG B  85     -15.189   1.729   4.545  1.00 47.52           C  
ATOM    655  O   ARG B  85     -17.575   3.537   3.690  1.00 47.52           O  
ATOM    656  CG  ARG B  85     -14.425   0.473   4.933  1.00 47.52           C  
ATOM    657  CD  ARG B  85     -13.332   0.769   5.950  1.00 47.52           C  
ATOM    658  NE  ARG B  85     -12.834  -0.451   6.578  1.00 47.52           N  
ATOM    659  NH1 ARG B  85     -11.339   0.628   7.970  1.00 47.52           N  
ATOM    660  NH2 ARG B  85     -11.520  -1.657   8.026  1.00 47.52           N  
ATOM    661  CZ  ARG B  85     -11.899  -0.491   7.523  1.00 47.52           C  
ATOM    662  N   PRO B  86     -18.701   1.563   4.134  1.00 37.91           N  
ATOM    663  CA  PRO B  86     -19.888   2.316   4.549  1.00 37.91           C  
ATOM    664  C   PRO B  86     -19.593   3.312   5.668  1.00 37.91           C  
ATOM    665  CB  PRO B  86     -20.847   1.224   5.029  1.00 37.91           C  
ATOM    666  O   PRO B  86     -18.789   3.026   6.559  1.00 37.91           O  
ATOM    667  CG  PRO B  86     -20.070  -0.047   4.908  1.00 37.91           C  
ATOM    668  CD  PRO B  86     -18.710   0.275   4.361  1.00 37.91           C  
ATOM    669  N   SER B  87     -19.565   4.536   5.307  1.00 37.45           N  
ATOM    670  CA  SER B  87     -19.500   5.562   6.343  1.00 37.45           C  
ATOM    671  C   SER B  87     -20.408   5.220   7.519  1.00 37.45           C  
ATOM    672  CB  SER B  87     -19.886   6.927   5.771  1.00 37.45           C  
ATOM    673  O   SER B  87     -21.602   4.973   7.337  1.00 37.45           O  
ATOM    674  OG  SER B  87     -19.126   7.219   4.610  1.00 37.45           O  
ATOM    675  N   GLY B  88     -20.169   4.166   8.255  1.00 33.96           N  
ATOM    676  CA  GLY B  88     -21.101   4.092   9.369  1.00 33.96           C  
ATOM    677  C   GLY B  88     -21.671   5.442   9.761  1.00 33.96           C  
ATOM    678  O   GLY B  88     -21.307   6.467   9.180  1.00 33.96           O  
ATOM    679  N   PRO B  89     -22.922   5.502  10.335  1.00 35.21           N  
ATOM    680  CA  PRO B  89     -23.412   6.827  10.723  1.00 35.21           C  
ATOM    681  C   PRO B  89     -22.283   7.826  10.965  1.00 35.21           C  
ATOM    682  CB  PRO B  89     -24.185   6.553  12.015  1.00 35.21           C  
ATOM    683  O   PRO B  89     -22.539   9.019  11.148  1.00 35.21           O  
ATOM    684  CG  PRO B  89     -24.085   5.075  12.214  1.00 35.21           C  
ATOM    685  CD  PRO B  89     -23.184   4.511  11.153  1.00 35.21           C  
ATOM    686  N   GLY B  90     -21.132   7.320  11.447  1.00 32.63           N  
ATOM    687  CA  GLY B  90     -19.995   8.200  11.667  1.00 32.63           C  
ATOM    688  C   GLY B  90     -19.203   8.479  10.403  1.00 32.63           C  
ATOM    689  O   GLY B  90     -18.905   7.562   9.636  1.00 32.63           O  
ATOM    690  N   GLY B  91     -19.652   9.206   9.445  1.00 38.55           N  
ATOM    691  CA  GLY B  91     -18.987   9.721   8.258  1.00 38.55           C  
ATOM    692  C   GLY B  91     -17.503   9.407   8.222  1.00 38.55           C  
ATOM    693  O   GLY B  91     -16.946   8.904   9.199  1.00 38.55           O  
ATOM    694  N   GLU B  92     -16.979   9.029   7.055  1.00 44.60           N  
ATOM    695  CA  GLU B  92     -15.549   8.962   6.767  1.00 44.60           C  
ATOM    696  C   GLU B  92     -14.761   9.922   7.655  1.00 44.60           C  
ATOM    697  CB  GLU B  92     -15.283   9.272   5.292  1.00 44.60           C  
ATOM    698  O   GLU B  92     -14.949  11.138   7.583  1.00 44.60           O  
ATOM    699  CG  GLU B  92     -15.399   8.060   4.378  1.00 44.60           C  
ATOM    700  CD  GLU B  92     -15.129   8.382   2.917  1.00 44.60           C  
ATOM    701  OE1 GLU B  92     -14.879   7.445   2.125  1.00 44.60           O  
ATOM    702  OE2 GLU B  92     -15.166   9.582   2.562  1.00 44.60           O  
ATOM    703  N   MET B  93     -14.639   9.486   8.835  1.00 48.22           N  
ATOM    704  CA  MET B  93     -13.827  10.383   9.653  1.00 48.22           C  
ATOM    705  C   MET B  93     -12.589  10.843   8.891  1.00 48.22           C  
ATOM    706  CB  MET B  93     -13.414   9.698  10.957  1.00 48.22           C  
ATOM    707  O   MET B  93     -11.908  10.034   8.258  1.00 48.22           O  
ATOM    708  CG  MET B  93     -14.429   9.851  12.078  1.00 48.22           C  
ATOM    709  SD  MET B  93     -13.897   9.023  13.626  1.00 48.22           S  
ATOM    710  CE  MET B  93     -14.775   7.444  13.463  1.00 48.22           C  
ATOM    711  N   GLY B  94     -12.686  11.905   8.080  1.00 56.43           N  
ATOM    712  CA  GLY B  94     -11.524  12.537   7.476  1.00 56.43           C  
ATOM    713  C   GLY B  94     -10.313  12.558   8.390  1.00 56.43           C  
ATOM    714  O   GLY B  94     -10.380  12.087   9.528  1.00 56.43           O  
ATOM    715  N   VAL B  95      -9.138  12.570   7.841  1.00 65.17           N  
ATOM    716  CA  VAL B  95      -7.866  12.688   8.547  1.00 65.17           C  
ATOM    717  C   VAL B  95      -7.444  14.154   8.610  1.00 65.17           C  
ATOM    718  CB  VAL B  95      -6.762  11.844   7.872  1.00 65.17           C  
ATOM    719  O   VAL B  95      -7.590  14.891   7.632  1.00 65.17           O  
ATOM    720  CG1 VAL B  95      -5.571  11.662   8.813  1.00 65.17           C  
ATOM    721  CG2 VAL B  95      -7.317  10.489   7.439  1.00 65.17           C  
ATOM    722  N   CYS B  96      -7.220  14.594   9.779  1.00 68.67           N  
ATOM    723  CA  CYS B  96      -6.667  15.932   9.961  1.00 68.67           C  
ATOM    724  C   CYS B  96      -5.413  16.123   9.117  1.00 68.67           C  
ATOM    725  CB  CYS B  96      -6.345  16.183  11.434  1.00 68.67           C  
ATOM    726  O   CYS B  96      -4.419  15.419   9.306  1.00 68.67           O  
ATOM    727  SG  CYS B  96      -5.466  17.732  11.733  1.00 68.67           S  
ATOM    728  N   GLU B  97      -5.439  17.049   8.207  1.00 64.78           N  
ATOM    729  CA  GLU B  97      -4.315  17.303   7.311  1.00 64.78           C  
ATOM    730  C   GLU B  97      -3.071  17.718   8.090  1.00 64.78           C  
ATOM    731  CB  GLU B  97      -4.678  18.382   6.286  1.00 64.78           C  
ATOM    732  O   GLU B  97      -1.955  17.325   7.743  1.00 64.78           O  
ATOM    733  CG  GLU B  97      -5.475  17.859   5.099  1.00 64.78           C  
ATOM    734  CD  GLU B  97      -5.875  18.949   4.118  1.00 64.78           C  
ATOM    735  OE1 GLU B  97      -6.558  18.643   3.115  1.00 64.78           O  
ATOM    736  OE2 GLU B  97      -5.501  20.120   4.354  1.00 64.78           O  
ATOM    737  N   LYS B  98      -3.263  18.400   9.217  1.00 67.01           N  
ATOM    738  CA  LYS B  98      -2.165  18.959  10.000  1.00 67.01           C  
ATOM    739  C   LYS B  98      -1.510  17.890  10.869  1.00 67.01           C  
ATOM    740  CB  LYS B  98      -2.660  20.113  10.872  1.00 67.01           C  
ATOM    741  O   LYS B  98      -0.282  17.820  10.957  1.00 67.01           O  
ATOM    742  CG  LYS B  98      -1.549  20.996  11.420  1.00 67.01           C  
ATOM    743  CD  LYS B  98      -2.108  22.177  12.203  1.00 67.01           C  
ATOM    744  CE  LYS B  98      -0.997  23.029  12.801  1.00 67.01           C  
ATOM    745  NZ  LYS B  98      -1.538  24.218  13.524  1.00 67.01           N  
ATOM    746  N   HIS B  99      -2.248  17.019  11.471  1.00 70.02           N  
ATOM    747  CA  HIS B  99      -1.705  16.097  12.462  1.00 70.02           C  
ATOM    748  C   HIS B  99      -1.746  14.658  11.956  1.00 70.02           C  
ATOM    749  CB  HIS B  99      -2.473  16.212  13.780  1.00 70.02           C  
ATOM    750  O   HIS B  99      -1.249  13.747  12.622  1.00 70.02           O  
ATOM    751  CG  HIS B  99      -2.436  17.583  14.377  1.00 70.02           C  
ATOM    752  CD2 HIS B  99      -1.395  18.352  14.774  1.00 70.02           C  
ATOM    753  ND1 HIS B  99      -3.576  18.315  14.631  1.00 70.02           N  
ATOM    754  CE1 HIS B  99      -3.236  19.479  15.159  1.00 70.02           C  
ATOM    755  NE2 HIS B  99      -1.918  19.527  15.256  1.00 70.02           N  
ATOM    756  N   ARG B 100      -2.399  14.461  10.870  1.00 63.57           N  
ATOM    757  CA  ARG B 100      -2.518  13.146  10.250  1.00 63.57           C  
ATOM    758  C   ARG B 100      -3.195  12.155  11.192  1.00 63.57           C  
ATOM    759  CB  ARG B 100      -1.142  12.619   9.836  1.00 63.57           C  
ATOM    760  O   ARG B 100      -2.777  11.000  11.291  1.00 63.57           O  
ATOM    761  CG  ARG B 100      -0.531  13.354   8.654  1.00 63.57           C  
ATOM    762  CD  ARG B 100       0.872  12.854   8.342  1.00 63.57           C  
ATOM    763  NE  ARG B 100       1.485  13.609   7.253  1.00 63.57           N  
ATOM    764  NH1 ARG B 100       2.963  14.759   8.606  1.00 63.57           N  
ATOM    765  NH2 ARG B 100       2.948  15.128   6.344  1.00 63.57           N  
ATOM    766  CZ  ARG B 100       2.464  14.497   7.404  1.00 63.57           C  
ATOM    767  N   GLU B 101      -4.123  12.635  11.968  1.00 66.78           N  
ATOM    768  CA  GLU B 101      -4.946  11.848  12.881  1.00 66.78           C  
ATOM    769  C   GLU B 101      -6.412  11.864  12.456  1.00 66.78           C  
ATOM    770  CB  GLU B 101      -4.809  12.369  14.314  1.00 66.78           C  
ATOM    771  O   GLU B 101      -6.874  12.826  11.839  1.00 66.78           O  
ATOM    772  CG  GLU B 101      -3.503  11.975  14.989  1.00 66.78           C  
ATOM    773  CD  GLU B 101      -3.625  10.731  15.854  1.00 66.78           C  
ATOM    774  OE1 GLU B 101      -2.618  10.005  16.019  1.00 66.78           O  
ATOM    775  OE2 GLU B 101      -4.737  10.478  16.368  1.00 66.78           O  
ATOM    776  N   PRO B 102      -7.030  10.847  12.785  1.00 66.92           N  
ATOM    777  CA  PRO B 102      -8.456  10.816  12.451  1.00 66.92           C  
ATOM    778  C   PRO B 102      -9.240  11.951  13.105  1.00 66.92           C  
ATOM    779  CB  PRO B 102      -8.914   9.457  12.985  1.00 66.92           C  
ATOM    780  O   PRO B 102      -8.941  12.341  14.237  1.00 66.92           O  
ATOM    781  CG  PRO B 102      -7.692   8.857  13.603  1.00 66.92           C  
ATOM    782  CD  PRO B 102      -6.556   9.828  13.450  1.00 66.92           C  
ATOM    783  N   LEU B 103     -10.108  12.505  12.268  1.00 73.97           N  
ATOM    784  CA  LEU B 103     -11.009  13.531  12.783  1.00 73.97           C  
ATOM    785  C   LEU B 103     -12.138  12.905  13.595  1.00 73.97           C  
ATOM    786  CB  LEU B 103     -11.590  14.360  11.634  1.00 73.97           C  
ATOM    787  O   LEU B 103     -13.161  12.502  13.037  1.00 73.97           O  
ATOM    788  CG  LEU B 103     -10.601  15.236  10.864  1.00 73.97           C  
ATOM    789  CD1 LEU B 103     -11.235  15.739   9.571  1.00 73.97           C  
ATOM    790  CD2 LEU B 103     -10.136  16.404  11.727  1.00 73.97           C  
ATOM    791  N   LYS B 104     -11.883  12.820  14.871  1.00 70.98           N  
ATOM    792  CA  LYS B 104     -12.840  12.119  15.722  1.00 70.98           C  
ATOM    793  C   LYS B 104     -13.638  13.101  16.576  1.00 70.98           C  
ATOM    794  CB  LYS B 104     -12.124  11.107  16.617  1.00 70.98           C  
ATOM    795  O   LYS B 104     -14.627  12.721  17.207  1.00 70.98           O  
ATOM    796  CG  LYS B 104     -11.500   9.944  15.859  1.00 70.98           C  
ATOM    797  CD  LYS B 104     -10.851   8.944  16.807  1.00 70.98           C  
ATOM    798  CE  LYS B 104     -10.210   7.789  16.049  1.00 70.98           C  
ATOM    799  NZ  LYS B 104      -9.577   6.803  16.975  1.00 70.98           N  
ATOM    800  N   LEU B 105     -13.242  14.406  16.568  1.00 80.09           N  
ATOM    801  CA  LEU B 105     -13.877  15.391  17.437  1.00 80.09           C  
ATOM    802  C   LEU B 105     -14.465  16.537  16.620  1.00 80.09           C  
ATOM    803  CB  LEU B 105     -12.871  15.936  18.453  1.00 80.09           C  
ATOM    804  O   LEU B 105     -14.090  16.737  15.463  1.00 80.09           O  
ATOM    805  CG  LEU B 105     -12.161  14.901  19.327  1.00 80.09           C  
ATOM    806  CD1 LEU B 105     -11.071  15.568  20.159  1.00 80.09           C  
ATOM    807  CD2 LEU B 105     -13.162  14.181  20.225  1.00 80.09           C  
ATOM    808  N   TYR B 106     -15.437  17.161  17.181  1.00 80.57           N  
ATOM    809  CA  TYR B 106     -16.056  18.345  16.595  1.00 80.57           C  
ATOM    810  C   TYR B 106     -15.921  19.547  17.523  1.00 80.57           C  
ATOM    811  CB  TYR B 106     -17.534  18.085  16.291  1.00 80.57           C  
ATOM    812  O   TYR B 106     -16.270  19.470  18.704  1.00 80.57           O  
ATOM    813  CG  TYR B 106     -18.226  19.239  15.608  1.00 80.57           C  
ATOM    814  CD1 TYR B 106     -18.983  20.153  16.338  1.00 80.57           C  
ATOM    815  CD2 TYR B 106     -18.126  19.419  14.233  1.00 80.57           C  
ATOM    816  CE1 TYR B 106     -19.624  21.218  15.713  1.00 80.57           C  
ATOM    817  CE2 TYR B 106     -18.762  20.479  13.597  1.00 80.57           C  
ATOM    818  OH  TYR B 106     -20.140  22.425  13.720  1.00 80.57           O  
ATOM    819  CZ  TYR B 106     -19.508  21.373  14.344  1.00 80.57           C  
ATOM    820  N   CYS B 107     -15.340  20.609  17.009  1.00 88.39           N  
ATOM    821  CA  CYS B 107     -15.238  21.856  17.758  1.00 88.39           C  
ATOM    822  C   CYS B 107     -16.477  22.719  17.553  1.00 88.39           C  
ATOM    823  CB  CYS B 107     -13.990  22.633  17.339  1.00 88.39           C  
ATOM    824  O   CYS B 107     -16.719  23.214  16.451  1.00 88.39           O  
ATOM    825  SG  CYS B 107     -13.794  24.212  18.193  1.00 88.39           S  
ATOM    826  N   GLU B 108     -17.227  23.039  18.628  1.00 85.13           N  
ATOM    827  CA  GLU B 108     -18.484  23.777  18.543  1.00 85.13           C  
ATOM    828  C   GLU B 108     -18.238  25.247  18.213  1.00 85.13           C  
ATOM    829  CB  GLU B 108     -19.270  23.655  19.850  1.00 85.13           C  
ATOM    830  O   GLU B 108     -18.984  25.848  17.437  1.00 85.13           O  
ATOM    831  CG  GLU B 108     -19.775  22.249  20.135  1.00 85.13           C  
ATOM    832  CD  GLU B 108     -20.736  22.183  21.312  1.00 85.13           C  
ATOM    833  OE1 GLU B 108     -21.941  21.920  21.098  1.00 85.13           O  
ATOM    834  OE2 GLU B 108     -20.279  22.397  22.457  1.00 85.13           O  
ATOM    835  N   GLU B 109     -17.165  25.755  18.735  1.00 83.65           N  
ATOM    836  CA  GLU B 109     -16.850  27.162  18.506  1.00 83.65           C  
ATOM    837  C   GLU B 109     -16.406  27.400  17.066  1.00 83.65           C  
ATOM    838  CB  GLU B 109     -15.765  27.635  19.476  1.00 83.65           C  
ATOM    839  O   GLU B 109     -16.847  28.357  16.425  1.00 83.65           O  
ATOM    840  CG  GLU B 109     -16.288  27.983  20.862  1.00 83.65           C  
ATOM    841  CD  GLU B 109     -16.322  26.793  21.807  1.00 83.65           C  
ATOM    842  OE1 GLU B 109     -16.563  26.987  23.020  1.00 83.65           O  
ATOM    843  OE2 GLU B 109     -16.106  25.656  21.331  1.00 83.65           O  
ATOM    844  N   ASP B 110     -15.594  26.566  16.530  1.00 80.20           N  
ATOM    845  CA  ASP B 110     -15.080  26.719  15.172  1.00 80.20           C  
ATOM    846  C   ASP B 110     -15.998  26.041  14.158  1.00 80.20           C  
ATOM    847  CB  ASP B 110     -13.665  26.147  15.066  1.00 80.20           C  
ATOM    848  O   ASP B 110     -15.866  26.259  12.951  1.00 80.20           O  
ATOM    849  CG  ASP B 110     -12.642  26.942  15.859  1.00 80.20           C  
ATOM    850  OD1 ASP B 110     -12.874  28.142  16.121  1.00 80.20           O  
ATOM    851  OD2 ASP B 110     -11.595  26.365  16.221  1.00 80.20           O  
ATOM    852  N   GLN B 111     -16.918  25.270  14.568  1.00 79.35           N  
ATOM    853  CA  GLN B 111     -17.891  24.559  13.746  1.00 79.35           C  
ATOM    854  C   GLN B 111     -17.198  23.701  12.691  1.00 79.35           C  
ATOM    855  CB  GLN B 111     -18.850  25.544  13.075  1.00 79.35           C  
ATOM    856  O   GLN B 111     -17.554  23.750  11.512  1.00 79.35           O  
ATOM    857  CG  GLN B 111     -19.764  26.274  14.050  1.00 79.35           C  
ATOM    858  CD  GLN B 111     -20.564  27.380  13.389  1.00 79.35           C  
ATOM    859  NE2 GLN B 111     -20.922  28.398  14.164  1.00 79.35           N  
ATOM    860  OE1 GLN B 111     -20.857  27.321  12.190  1.00 79.35           O  
ATOM    861  N   MET B 112     -16.237  22.904  13.121  1.00 79.80           N  
ATOM    862  CA  MET B 112     -15.517  22.037  12.193  1.00 79.80           C  
ATOM    863  C   MET B 112     -15.001  20.789  12.903  1.00 79.80           C  
ATOM    864  CB  MET B 112     -14.353  22.790  11.546  1.00 79.80           C  
ATOM    865  O   MET B 112     -14.777  20.807  14.114  1.00 79.80           O  
ATOM    866  CG  MET B 112     -13.237  23.144  12.516  1.00 79.80           C  
ATOM    867  SD  MET B 112     -11.825  23.976  11.690  1.00 79.80           S  
ATOM    868  CE  MET B 112     -11.454  22.763  10.392  1.00 79.80           C  
ATOM    869  N   PRO B 113     -14.803  19.645  12.105  1.00 81.29           N  
ATOM    870  CA  PRO B 113     -14.177  18.453  12.684  1.00 81.29           C  
ATOM    871  C   PRO B 113     -12.696  18.656  12.994  1.00 81.29           C  
ATOM    872  CB  PRO B 113     -14.368  17.393  11.597  1.00 81.29           C  
ATOM    873  O   PRO B 113     -11.991  19.334  12.242  1.00 81.29           O  
ATOM    874  CG  PRO B 113     -15.129  18.087  10.514  1.00 81.29           C  
ATOM    875  CD  PRO B 113     -15.278  19.534  10.889  1.00 81.29           C  
ATOM    876  N   ILE B 114     -12.241  18.202  14.197  1.00 81.02           N  
ATOM    877  CA  ILE B 114     -10.838  18.311  14.584  1.00 81.02           C  
ATOM    878  C   ILE B 114     -10.349  16.971  15.130  1.00 81.02           C  
ATOM    879  CB  ILE B 114     -10.625  19.427  15.631  1.00 81.02           C  
ATOM    880  O   ILE B 114     -11.154  16.102  15.473  1.00 81.02           O  
ATOM    881  CG1 ILE B 114     -11.456  19.145  16.888  1.00 81.02           C  
ATOM    882  CG2 ILE B 114     -10.974  20.796  15.040  1.00 81.02           C  
ATOM    883  CD1 ILE B 114     -11.184  20.105  18.038  1.00 81.02           C  
ATOM    884  N   CYS B 115      -9.042  16.817  15.138  1.00 77.47           N  
ATOM    885  CA  CYS B 115      -8.456  15.619  15.728  1.00 77.47           C  
ATOM    886  C   CYS B 115      -8.112  15.846  17.195  1.00 77.47           C  
ATOM    887  CB  CYS B 115      -7.203  15.200  14.960  1.00 77.47           C  
ATOM    888  O   CYS B 115      -8.265  16.956  17.709  1.00 77.47           O  
ATOM    889  SG  CYS B 115      -5.758  16.225  15.311  1.00 77.47           S  
ATOM    890  N   VAL B 116      -7.660  14.793  17.891  1.00 79.28           N  
ATOM    891  CA  VAL B 116      -7.391  14.853  19.324  1.00 79.28           C  
ATOM    892  C   VAL B 116      -6.220  15.796  19.591  1.00 79.28           C  
ATOM    893  CB  VAL B 116      -7.091  13.453  19.904  1.00 79.28           C  
ATOM    894  O   VAL B 116      -6.143  16.413  20.656  1.00 79.28           O  
ATOM    895  CG1 VAL B 116      -8.334  12.566  19.843  1.00 79.28           C  
ATOM    896  CG2 VAL B 116      -5.930  12.803  19.154  1.00 79.28           C  
ATOM    897  N   VAL B 117      -5.388  15.905  18.591  1.00 79.93           N  
ATOM    898  CA  VAL B 117      -4.227  16.772  18.765  1.00 79.93           C  
ATOM    899  C   VAL B 117      -4.647  18.233  18.624  1.00 79.93           C  
ATOM    900  CB  VAL B 117      -3.111  16.438  17.750  1.00 79.93           C  
ATOM    901  O   VAL B 117      -4.219  19.087  19.405  1.00 79.93           O  
ATOM    902  CG1 VAL B 117      -1.889  17.325  17.979  1.00 79.93           C  
ATOM    903  CG2 VAL B 117      -2.729  14.962  17.844  1.00 79.93           C  
ATOM    904  N   CYS B 118      -5.421  18.589  17.630  1.00 83.07           N  
ATOM    905  CA  CYS B 118      -5.963  19.936  17.492  1.00 83.07           C  
ATOM    906  C   CYS B 118      -6.664  20.375  18.772  1.00 83.07           C  
ATOM    907  CB  CYS B 118      -6.938  20.003  16.317  1.00 83.07           C  
ATOM    908  O   CYS B 118      -6.563  21.536  19.173  1.00 83.07           O  
ATOM    909  SG  CYS B 118      -6.143  19.858  14.702  1.00 83.07           S  
ATOM    910  N   ASP B 119      -7.404  19.484  19.402  1.00 84.63           N  
ATOM    911  CA  ASP B 119      -8.156  19.782  20.617  1.00 84.63           C  
ATOM    912  C   ASP B 119      -7.229  20.253  21.735  1.00 84.63           C  
ATOM    913  CB  ASP B 119      -8.948  18.554  21.072  1.00 84.63           C  
ATOM    914  O   ASP B 119      -7.601  21.114  22.535  1.00 84.63           O  
ATOM    915  CG  ASP B 119      -9.726  18.792  22.354  1.00 84.63           C  
ATOM    916  OD1 ASP B 119     -10.259  19.907  22.546  1.00 84.63           O  
ATOM    917  OD2 ASP B 119      -9.805  17.859  23.181  1.00 84.63           O  
ATOM    918  N   ARG B 120      -5.989  19.702  21.649  1.00 78.06           N  
ATOM    919  CA  ARG B 120      -5.046  20.034  22.713  1.00 78.06           C  
ATOM    920  C   ARG B 120      -4.168  21.216  22.318  1.00 78.06           C  
ATOM    921  CB  ARG B 120      -4.174  18.824  23.055  1.00 78.06           C  
ATOM    922  O   ARG B 120      -3.365  21.696  23.121  1.00 78.06           O  
ATOM    923  CG  ARG B 120      -4.893  17.754  23.860  1.00 78.06           C  
ATOM    924  CD  ARG B 120      -3.918  16.753  24.465  1.00 78.06           C  
ATOM    925  NE  ARG B 120      -4.554  15.935  25.494  1.00 78.06           N  
ATOM    926  NH1 ARG B 120      -4.702  14.036  24.186  1.00 78.06           N  
ATOM    927  NH2 ARG B 120      -5.485  14.014  26.340  1.00 78.06           N  
ATOM    928  CZ  ARG B 120      -4.912  14.664  25.338  1.00 78.06           C  
ATOM    929  N   SER B 121      -4.358  21.671  21.075  1.00 81.22           N  
ATOM    930  CA  SER B 121      -3.553  22.782  20.577  1.00 81.22           C  
ATOM    931  C   SER B 121      -4.088  24.120  21.077  1.00 81.22           C  
ATOM    932  CB  SER B 121      -3.518  22.776  19.049  1.00 81.22           C  
ATOM    933  O   SER B 121      -5.227  24.204  21.542  1.00 81.22           O  
ATOM    934  OG  SER B 121      -4.763  23.196  18.516  1.00 81.22           O  
ATOM    935  N   ARG B 122      -3.241  25.191  20.985  1.00 80.91           N  
ATOM    936  CA  ARG B 122      -3.590  26.543  21.407  1.00 80.91           C  
ATOM    937  C   ARG B 122      -4.796  27.065  20.632  1.00 80.91           C  
ATOM    938  CB  ARG B 122      -2.401  27.488  21.222  1.00 80.91           C  
ATOM    939  O   ARG B 122      -5.631  27.784  21.184  1.00 80.91           O  
ATOM    940  CG  ARG B 122      -1.338  27.359  22.302  1.00 80.91           C  
ATOM    941  CD  ARG B 122      -0.152  28.277  22.039  1.00 80.91           C  
ATOM    942  NE  ARG B 122      -0.403  29.633  22.517  1.00 80.91           N  
ATOM    943  NH1 ARG B 122       1.761  30.003  23.234  1.00 80.91           N  
ATOM    944  NH2 ARG B 122       0.174  31.640  23.474  1.00 80.91           N  
ATOM    945  CZ  ARG B 122       0.511  30.422  23.074  1.00 80.91           C  
ATOM    946  N   GLU B 123      -4.937  26.680  19.422  1.00 80.64           N  
ATOM    947  CA  GLU B 123      -5.977  27.165  18.519  1.00 80.64           C  
ATOM    948  C   GLU B 123      -7.368  26.830  19.049  1.00 80.64           C  
ATOM    949  CB  GLU B 123      -5.792  26.577  17.118  1.00 80.64           C  
ATOM    950  O   GLU B 123      -8.307  27.612  18.883  1.00 80.64           O  
ATOM    951  CG  GLU B 123      -6.624  27.265  16.047  1.00 80.64           C  
ATOM    952  CD  GLU B 123      -6.389  26.706  14.653  1.00 80.64           C  
ATOM    953  OE1 GLU B 123      -7.039  27.178  13.692  1.00 80.64           O  
ATOM    954  OE2 GLU B 123      -5.549  25.789  14.520  1.00 80.64           O  
ATOM    955  N   HIS B 124      -7.490  25.632  19.682  1.00 83.37           N  
ATOM    956  CA  HIS B 124      -8.810  25.188  20.115  1.00 83.37           C  
ATOM    957  C   HIS B 124      -8.886  25.086  21.634  1.00 83.37           C  
ATOM    958  CB  HIS B 124      -9.158  23.840  19.480  1.00 83.37           C  
ATOM    959  O   HIS B 124      -9.841  24.524  22.176  1.00 83.37           O  
ATOM    960  CG  HIS B 124      -9.292  23.895  17.991  1.00 83.37           C  
ATOM    961  CD2 HIS B 124      -8.451  23.500  17.007  1.00 83.37           C  
ATOM    962  ND1 HIS B 124     -10.405  24.411  17.363  1.00 83.37           N  
ATOM    963  CE1 HIS B 124     -10.242  24.330  16.053  1.00 83.37           C  
ATOM    964  NE2 HIS B 124      -9.064  23.781  15.811  1.00 83.37           N  
ATOM    965  N   ARG B 125      -7.864  25.558  22.252  1.00 82.28           N  
ATOM    966  CA  ARG B 125      -7.820  25.510  23.709  1.00 82.28           C  
ATOM    967  C   ARG B 125      -9.039  26.197  24.317  1.00 82.28           C  
ATOM    968  CB  ARG B 125      -6.537  26.162  24.231  1.00 82.28           C  
ATOM    969  O   ARG B 125      -9.368  27.327  23.950  1.00 82.28           O  
ATOM    970  CG  ARG B 125      -6.282  25.923  25.710  1.00 82.28           C  
ATOM    971  CD  ARG B 125      -4.919  26.448  26.140  1.00 82.28           C  
ATOM    972  NE  ARG B 125      -3.844  25.542  25.745  1.00 82.28           N  
ATOM    973  NH1 ARG B 125      -2.146  27.062  26.122  1.00 82.28           N  
ATOM    974  NH2 ARG B 125      -1.657  24.953  25.367  1.00 82.28           N  
ATOM    975  CZ  ARG B 125      -2.551  25.854  25.745  1.00 82.28           C  
ATOM    976  N   GLY B 126      -9.750  25.513  25.214  1.00 81.65           N  
ATOM    977  CA  GLY B 126     -10.910  26.065  25.896  1.00 81.65           C  
ATOM    978  C   GLY B 126     -12.195  25.918  25.103  1.00 81.65           C  
ATOM    979  O   GLY B 126     -13.272  26.274  25.585  1.00 81.65           O  
ATOM    980  N   HIS B 127     -12.043  25.562  23.819  1.00 85.92           N  
ATOM    981  CA  HIS B 127     -13.241  25.365  23.010  1.00 85.92           C  
ATOM    982  C   HIS B 127     -14.023  24.141  23.473  1.00 85.92           C  
ATOM    983  CB  HIS B 127     -12.872  25.226  21.532  1.00 85.92           C  
ATOM    984  O   HIS B 127     -13.440  23.187  23.994  1.00 85.92           O  
ATOM    985  CG  HIS B 127     -12.388  26.498  20.912  1.00 85.92           C  
ATOM    986  CD2 HIS B 127     -12.101  27.701  21.461  1.00 85.92           C  
ATOM    987  ND1 HIS B 127     -12.149  26.622  19.560  1.00 85.92           N  
ATOM    988  CE1 HIS B 127     -11.734  27.852  19.304  1.00 85.92           C  
ATOM    989  NE2 HIS B 127     -11.696  28.527  20.440  1.00 85.92           N  
ATOM    990  N   SER B 128     -15.314  24.132  23.458  1.00 86.50           N  
ATOM    991  CA  SER B 128     -16.167  22.973  23.699  1.00 86.50           C  
ATOM    992  C   SER B 128     -16.096  21.984  22.540  1.00 86.50           C  
ATOM    993  CB  SER B 128     -17.616  23.409  23.920  1.00 86.50           C  
ATOM    994  O   SER B 128     -16.280  22.364  21.381  1.00 86.50           O  
ATOM    995  OG  SER B 128     -17.731  24.200  25.090  1.00 86.50           O  
ATOM    996  N   VAL B 129     -15.708  20.757  22.856  1.00 87.23           N  
ATOM    997  CA  VAL B 129     -15.534  19.724  21.840  1.00 87.23           C  
ATOM    998  C   VAL B 129     -16.391  18.509  22.187  1.00 87.23           C  
ATOM    999  CB  VAL B 129     -14.053  19.309  21.700  1.00 87.23           C  
ATOM   1000  O   VAL B 129     -16.644  18.235  23.363  1.00 87.23           O  
ATOM   1001  CG1 VAL B 129     -13.320  20.239  20.734  1.00 87.23           C  
ATOM   1002  CG2 VAL B 129     -13.369  19.305  23.066  1.00 87.23           C  
ATOM   1003  N   LEU B 130     -16.901  17.846  21.209  1.00 82.95           N  
ATOM   1004  CA  LEU B 130     -17.657  16.611  21.392  1.00 82.95           C  
ATOM   1005  C   LEU B 130     -17.283  15.582  20.330  1.00 82.95           C  
ATOM   1006  CB  LEU B 130     -19.161  16.891  21.341  1.00 82.95           C  
ATOM   1007  O   LEU B 130     -16.684  15.927  19.309  1.00 82.95           O  
ATOM   1008  CG  LEU B 130     -19.687  17.539  20.059  1.00 82.95           C  
ATOM   1009  CD1 LEU B 130     -21.119  17.090  19.787  1.00 82.95           C  
ATOM   1010  CD2 LEU B 130     -19.606  19.058  20.155  1.00 82.95           C  
ATOM   1011  N   PRO B 131     -17.578  14.344  20.701  1.00 79.89           N  
ATOM   1012  CA  PRO B 131     -17.334  13.335  19.668  1.00 79.89           C  
ATOM   1013  C   PRO B 131     -18.043  13.654  18.353  1.00 79.89           C  
ATOM   1014  CB  PRO B 131     -17.887  12.051  20.290  1.00 79.89           C  
ATOM   1015  O   PRO B 131     -19.203  14.073  18.360  1.00 79.89           O  
ATOM   1016  CG  PRO B 131     -17.810  12.277  21.765  1.00 79.89           C  
ATOM   1017  CD  PRO B 131     -18.027  13.738  22.036  1.00 79.89           C  
ATOM   1018  N   LEU B 132     -17.309  13.530  17.208  1.00 72.34           N  
ATOM   1019  CA  LEU B 132     -17.825  13.869  15.886  1.00 72.34           C  
ATOM   1020  C   LEU B 132     -19.126  13.127  15.603  1.00 72.34           C  
ATOM   1021  CB  LEU B 132     -16.791  13.540  14.807  1.00 72.34           C  
ATOM   1022  O   LEU B 132     -20.061  13.699  15.038  1.00 72.34           O  
ATOM   1023  CG  LEU B 132     -17.091  14.059  13.400  1.00 72.34           C  
ATOM   1024  CD1 LEU B 132     -17.084  15.584  13.384  1.00 72.34           C  
ATOM   1025  CD2 LEU B 132     -16.083  13.505  12.398  1.00 72.34           C  
ATOM   1026  N   GLU B 133     -19.214  11.951  15.999  1.00 65.80           N  
ATOM   1027  CA  GLU B 133     -20.413  11.149  15.775  1.00 65.80           C  
ATOM   1028  C   GLU B 133     -21.632  11.781  16.439  1.00 65.80           C  
ATOM   1029  CB  GLU B 133     -20.211   9.723  16.294  1.00 65.80           C  
ATOM   1030  O   GLU B 133     -22.729  11.769  15.876  1.00 65.80           O  
ATOM   1031  CG  GLU B 133     -19.142   8.941  15.545  1.00 65.80           C  
ATOM   1032  CD  GLU B 133     -18.410   7.936  16.419  1.00 65.80           C  
ATOM   1033  OE1 GLU B 133     -17.392   7.365  15.966  1.00 65.80           O  
ATOM   1034  OE2 GLU B 133     -18.858   7.717  17.567  1.00 65.80           O  
ATOM   1035  N   GLU B 134     -21.440  12.282  17.607  1.00 70.45           N  
ATOM   1036  CA  GLU B 134     -22.532  12.933  18.325  1.00 70.45           C  
ATOM   1037  C   GLU B 134     -22.947  14.232  17.639  1.00 70.45           C  
ATOM   1038  CB  GLU B 134     -22.132  13.209  19.776  1.00 70.45           C  
ATOM   1039  O   GLU B 134     -24.133  14.562  17.589  1.00 70.45           O  
ATOM   1040  CG  GLU B 134     -22.150  11.974  20.665  1.00 70.45           C  
ATOM   1041  CD  GLU B 134     -21.804  12.273  22.115  1.00 70.45           C  
ATOM   1042  OE1 GLU B 134     -21.555  11.320  22.888  1.00 70.45           O  
ATOM   1043  OE2 GLU B 134     -21.783  13.469  22.481  1.00 70.45           O  
ATOM   1044  N   ALA B 135     -22.021  14.976  17.173  1.00 68.55           N  
ATOM   1045  CA  ALA B 135     -22.311  16.214  16.453  1.00 68.55           C  
ATOM   1046  C   ALA B 135     -23.140  15.939  15.202  1.00 68.55           C  
ATOM   1047  CB  ALA B 135     -21.014  16.929  16.081  1.00 68.55           C  
ATOM   1048  O   ALA B 135     -24.103  16.654  14.918  1.00 68.55           O  
ATOM   1049  N   VAL B 136     -22.752  14.979  14.469  1.00 66.03           N  
ATOM   1050  CA  VAL B 136     -23.442  14.609  13.237  1.00 66.03           C  
ATOM   1051  C   VAL B 136     -24.881  14.204  13.553  1.00 66.03           C  
ATOM   1052  CB  VAL B 136     -22.715  13.462  12.501  1.00 66.03           C  
ATOM   1053  O   VAL B 136     -25.813  14.604  12.851  1.00 66.03           O  
ATOM   1054  CG1 VAL B 136     -23.543  12.970  11.315  1.00 66.03           C  
ATOM   1055  CG2 VAL B 136     -21.332  13.917  12.040  1.00 66.03           C  
ATOM   1056  N   GLU B 137     -24.984  13.347  14.522  1.00 64.93           N  
ATOM   1057  CA  GLU B 137     -26.324  12.931  14.922  1.00 64.93           C  
ATOM   1058  C   GLU B 137     -27.181  14.131  15.314  1.00 64.93           C  
ATOM   1059  CB  GLU B 137     -26.254  11.934  16.082  1.00 64.93           C  
ATOM   1060  O   GLU B 137     -28.369  14.185  14.990  1.00 64.93           O  
ATOM   1061  CG  GLU B 137     -27.397  10.929  16.099  1.00 64.93           C  
ATOM   1062  CD  GLU B 137     -27.457  10.066  14.849  1.00 64.93           C  
ATOM   1063  OE1 GLU B 137     -28.541   9.524  14.537  1.00 64.93           O  
ATOM   1064  OE2 GLU B 137     -26.410   9.931  14.176  1.00 64.93           O  
ATOM   1065  N   GLY B 138     -26.602  15.029  16.016  1.00 63.10           N  
ATOM   1066  CA  GLY B 138     -27.314  16.238  16.396  1.00 63.10           C  
ATOM   1067  C   GLY B 138     -27.793  17.048  15.206  1.00 63.10           C  
ATOM   1068  O   GLY B 138     -28.926  17.532  15.193  1.00 63.10           O  
ATOM   1069  N   PHE B 139     -26.946  17.254  14.281  1.00 58.65           N  
ATOM   1070  CA  PHE B 139     -27.293  18.011  13.084  1.00 58.65           C  
ATOM   1071  C   PHE B 139     -28.400  17.312  12.304  1.00 58.65           C  
ATOM   1072  CB  PHE B 139     -26.062  18.202  12.192  1.00 58.65           C  
ATOM   1073  O   PHE B 139     -29.295  17.966  11.765  1.00 58.65           O  
ATOM   1074  CG  PHE B 139     -25.111  19.257  12.688  1.00 58.65           C  
ATOM   1075  CD1 PHE B 139     -25.547  20.558  12.907  1.00 58.65           C  
ATOM   1076  CD2 PHE B 139     -23.779  18.947  12.935  1.00 58.65           C  
ATOM   1077  CE1 PHE B 139     -24.668  21.537  13.366  1.00 58.65           C  
ATOM   1078  CE2 PHE B 139     -22.896  19.920  13.393  1.00 58.65           C  
ATOM   1079  CZ  PHE B 139     -23.342  21.214  13.608  1.00 58.65           C  
ATOM   1080  N   LYS B 140     -28.240  16.010  12.247  1.00 53.57           N  
ATOM   1081  CA  LYS B 140     -29.265  15.228  11.562  1.00 53.57           C  
ATOM   1082  C   LYS B 140     -30.627  15.405  12.225  1.00 53.57           C  
ATOM   1083  CB  LYS B 140     -28.882  13.747  11.537  1.00 53.57           C  
ATOM   1084  O   LYS B 140     -31.642  15.557  11.542  1.00 53.57           O  
ATOM   1085  CG  LYS B 140     -27.864  13.389  10.465  1.00 53.57           C  
ATOM   1086  CD  LYS B 140     -27.575  11.893  10.445  1.00 53.57           C  
ATOM   1087  CE  LYS B 140     -26.485  11.546   9.441  1.00 53.57           C  
ATOM   1088  NZ  LYS B 140     -26.180  10.084   9.437  1.00 53.57           N  
ATOM   1089  N   GLU B 141     -30.665  15.393  13.472  1.00 62.31           N  
ATOM   1090  CA  GLU B 141     -31.908  15.571  14.216  1.00 62.31           C  
ATOM   1091  C   GLU B 141     -32.490  16.964  13.993  1.00 62.31           C  
ATOM   1092  CB  GLU B 141     -31.681  15.329  15.710  1.00 62.31           C  
ATOM   1093  O   GLU B 141     -33.707  17.123  13.875  1.00 62.31           O  
ATOM   1094  CG  GLU B 141     -32.665  14.347  16.330  1.00 62.31           C  
ATOM   1095  CD  GLU B 141     -32.365  14.039  17.789  1.00 62.31           C  
ATOM   1096  OE1 GLU B 141     -33.107  13.240  18.405  1.00 62.31           O  
ATOM   1097  OE2 GLU B 141     -31.382  14.602  18.320  1.00 62.31           O  
ATOM   1098  N   GLN B 142     -31.622  17.947  13.993  1.00 56.51           N  
ATOM   1099  CA  GLN B 142     -32.060  19.321  13.769  1.00 56.51           C  
ATOM   1100  C   GLN B 142     -32.694  19.478  12.390  1.00 56.51           C  
ATOM   1101  CB  GLN B 142     -30.886  20.290  13.921  1.00 56.51           C  
ATOM   1102  O   GLN B 142     -33.707  20.165  12.242  1.00 56.51           O  
ATOM   1103  CG  GLN B 142     -30.643  20.741  15.355  1.00 56.51           C  
ATOM   1104  CD  GLN B 142     -29.475  21.702  15.477  1.00 56.51           C  
ATOM   1105  NE2 GLN B 142     -29.599  22.673  16.376  1.00 56.51           N  
ATOM   1106  OE1 GLN B 142     -28.471  21.574  14.770  1.00 56.51           O  
ATOM   1107  N   ILE B 143     -32.115  18.836  11.450  1.00 54.39           N  
ATOM   1108  CA  ILE B 143     -32.634  18.901  10.088  1.00 54.39           C  
ATOM   1109  C   ILE B 143     -33.984  18.192  10.017  1.00 54.39           C  
ATOM   1110  CB  ILE B 143     -31.646  18.277   9.077  1.00 54.39           C  
ATOM   1111  O   ILE B 143     -34.926  18.696   9.400  1.00 54.39           O  
ATOM   1112  CG1 ILE B 143     -30.360  19.107   9.005  1.00 54.39           C  
ATOM   1113  CG2 ILE B 143     -32.296  18.152   7.695  1.00 54.39           C  
ATOM   1114  CD1 ILE B 143     -29.290  18.514   8.098  1.00 54.39           C  
ATOM   1115  N   GLN B 144     -34.046  17.055  10.609  1.00 56.03           N  
ATOM   1116  CA  GLN B 144     -35.294  16.300  10.604  1.00 56.03           C  
ATOM   1117  C   GLN B 144     -36.406  17.069  11.312  1.00 56.03           C  
ATOM   1118  CB  GLN B 144     -35.099  14.934  11.264  1.00 56.03           C  
ATOM   1119  O   GLN B 144     -37.553  17.067  10.862  1.00 56.03           O  
ATOM   1120  CG  GLN B 144     -36.262  13.975  11.050  1.00 56.03           C  
ATOM   1121  CD  GLN B 144     -36.510  13.671   9.584  1.00 56.03           C  
ATOM   1122  NE2 GLN B 144     -37.773  13.718   9.174  1.00 56.03           N  
ATOM   1123  OE1 GLN B 144     -35.574  13.397   8.826  1.00 56.03           O  
ATOM   1124  N   ASN B 145     -36.116  17.732  12.369  1.00 57.81           N  
ATOM   1125  CA  ASN B 145     -37.087  18.550  13.088  1.00 57.81           C  
ATOM   1126  C   ASN B 145     -37.567  19.725  12.241  1.00 57.81           C  
ATOM   1127  CB  ASN B 145     -36.496  19.052  14.407  1.00 57.81           C  
ATOM   1128  O   ASN B 145     -38.744  20.088  12.285  1.00 57.81           O  
ATOM   1129  CG  ASN B 145     -36.539  18.005  15.503  1.00 57.81           C  
ATOM   1130  ND2 ASN B 145     -35.807  18.247  16.583  1.00 57.81           N  
ATOM   1131  OD1 ASN B 145     -37.225  16.987  15.378  1.00 57.81           O  
ATOM   1132  N   GLN B 146     -36.724  20.265  11.452  1.00 51.40           N  
ATOM   1133  CA  GLN B 146     -37.077  21.373  10.572  1.00 51.40           C  
ATOM   1134  C   GLN B 146     -37.952  20.899   9.414  1.00 51.40           C  
ATOM   1135  CB  GLN B 146     -35.818  22.054  10.034  1.00 51.40           C  
ATOM   1136  O   GLN B 146     -38.852  21.617   8.976  1.00 51.40           O  
ATOM   1137  CG  GLN B 146     -35.204  23.062  10.997  1.00 51.40           C  
ATOM   1138  CD  GLN B 146     -33.954  23.718  10.442  1.00 51.40           C  
ATOM   1139  NE2 GLN B 146     -33.663  24.928  10.908  1.00 51.40           N  
ATOM   1140  OE1 GLN B 146     -33.255  23.142   9.602  1.00 51.40           O  
ATOM   1141  N   LEU B 147     -37.713  19.712   8.992  1.00 52.87           N  
ATOM   1142  CA  LEU B 147     -38.493  19.155   7.892  1.00 52.87           C  
ATOM   1143  C   LEU B 147     -39.898  18.784   8.355  1.00 52.87           C  
ATOM   1144  CB  LEU B 147     -37.794  17.926   7.307  1.00 52.87           C  
ATOM   1145  O   LEU B 147     -40.866  18.945   7.608  1.00 52.87           O  
ATOM   1146  CG  LEU B 147     -36.623  18.197   6.361  1.00 52.87           C  
ATOM   1147  CD1 LEU B 147     -35.786  16.936   6.179  1.00 52.87           C  
ATOM   1148  CD2 LEU B 147     -37.129  18.709   5.017  1.00 52.87           C  
ATOM   1149  N   ASP B 148     -40.031  18.421   9.500  1.00 55.68           N  
ATOM   1150  CA  ASP B 148     -41.339  18.053  10.035  1.00 55.68           C  
ATOM   1151  C   ASP B 148     -42.197  19.291  10.286  1.00 55.68           C  
ATOM   1152  CB  ASP B 148     -41.184  17.249  11.328  1.00 55.68           C  
ATOM   1153  O   ASP B 148     -43.427  19.217  10.253  1.00 55.68           O  
ATOM   1154  CG  ASP B 148     -40.658  15.844  11.093  1.00 55.68           C  
ATOM   1155  OD1 ASP B 148     -40.716  15.355   9.944  1.00 55.68           O  
ATOM   1156  OD2 ASP B 148     -40.185  15.218  12.066  1.00 55.68           O  
ATOM   1157  N   HIS B 149     -41.504  20.422  10.413  1.00 50.90           N  
ATOM   1158  CA  HIS B 149     -42.244  21.653  10.668  1.00 50.90           C  
ATOM   1159  C   HIS B 149     -42.538  22.398   9.370  1.00 50.90           C  
ATOM   1160  CB  HIS B 149     -41.467  22.556  11.627  1.00 50.90           C  
ATOM   1161  O   HIS B 149     -43.306  23.363   9.364  1.00 50.90           O  
ATOM   1162  CG  HIS B 149     -41.964  22.502  13.037  1.00 50.90           C  
ATOM   1163  CD2 HIS B 149     -41.379  22.041  14.168  1.00 50.90           C  
ATOM   1164  ND1 HIS B 149     -43.211  22.958  13.405  1.00 50.90           N  
ATOM   1165  CE1 HIS B 149     -43.372  22.781  14.705  1.00 50.90           C  
ATOM   1166  NE2 HIS B 149     -42.275  22.226  15.192  1.00 50.90           N  
ATOM   1167  N   LEU B 150     -42.094  21.681   8.270  1.00 37.42           N  
ATOM   1168  CA  LEU B 150     -42.479  22.216   6.969  1.00 37.42           C  
ATOM   1169  C   LEU B 150     -43.644  21.428   6.380  1.00 37.42           C  
ATOM   1170  CB  LEU B 150     -41.290  22.188   6.005  1.00 37.42           C  
ATOM   1171  O   LEU B 150     -44.536  22.004   5.754  1.00 37.42           O  
ATOM   1172  CG  LEU B 150     -40.232  23.274   6.202  1.00 37.42           C  
ATOM   1173  CD1 LEU B 150     -38.923  22.867   5.533  1.00 37.42           C  
ATOM   1174  CD2 LEU B 150     -40.726  24.608   5.654  1.00 37.42           C  
TER    1175      LEU B 150                                                      
ATOM   1176  N   MET C   1      -7.492  -4.504 -15.592  1.00 31.18           N  
ATOM   1177  CA  MET C   1      -7.666  -4.362 -14.149  1.00 31.18           C  
ATOM   1178  C   MET C   1      -8.600  -5.439 -13.606  1.00 31.18           C  
ATOM   1179  CB  MET C   1      -8.213  -2.975 -13.806  1.00 31.18           C  
ATOM   1180  O   MET C   1      -9.673  -5.676 -14.164  1.00 31.18           O  
ATOM   1181  CG  MET C   1      -7.168  -1.873 -13.866  1.00 31.18           C  
ATOM   1182  SD  MET C   1      -7.568  -0.464 -12.760  1.00 31.18           S  
ATOM   1183  CE  MET C   1      -6.019   0.475 -12.866  1.00 31.18           C  
ATOM   1184  N   ALA C   2      -7.960  -6.321 -12.989  1.00 36.79           N  
ATOM   1185  CA  ALA C   2      -8.651  -7.485 -12.438  1.00 36.79           C  
ATOM   1186  C   ALA C   2      -9.901  -7.068 -11.669  1.00 36.79           C  
ATOM   1187  CB  ALA C   2      -7.714  -8.281 -11.533  1.00 36.79           C  
ATOM   1188  O   ALA C   2      -9.932  -5.998 -11.057  1.00 36.79           O  
ATOM   1189  N   SER C   3     -11.014  -7.355 -12.176  1.00 44.46           N  
ATOM   1190  CA  SER C   3     -12.372  -7.210 -11.662  1.00 44.46           C  
ATOM   1191  C   SER C   3     -12.462  -7.654 -10.206  1.00 44.46           C  
ATOM   1192  CB  SER C   3     -13.356  -8.016 -12.511  1.00 44.46           C  
ATOM   1193  O   SER C   3     -13.551  -7.948  -9.707  1.00 44.46           O  
ATOM   1194  OG  SER C   3     -12.671  -8.968 -13.307  1.00 44.46           O  
ATOM   1195  N   GLY C   4     -11.343  -7.744  -9.411  1.00 50.71           N  
ATOM   1196  CA  GLY C   4     -11.469  -8.118  -8.012  1.00 50.71           C  
ATOM   1197  C   GLY C   4     -11.807  -6.947  -7.108  1.00 50.71           C  
ATOM   1198  O   GLY C   4     -11.936  -5.814  -7.575  1.00 50.71           O  
ATOM   1199  N   SER C   5     -12.305  -7.304  -5.950  1.00 61.46           N  
ATOM   1200  CA  SER C   5     -12.541  -6.313  -4.905  1.00 61.46           C  
ATOM   1201  C   SER C   5     -11.305  -5.449  -4.674  1.00 61.46           C  
ATOM   1202  CB  SER C   5     -12.946  -6.997  -3.598  1.00 61.46           C  
ATOM   1203  O   SER C   5     -10.201  -5.814  -5.082  1.00 61.46           O  
ATOM   1204  OG  SER C   5     -11.835  -7.648  -3.006  1.00 61.46           O  
ATOM   1205  N   VAL C   6     -11.402  -4.226  -4.306  1.00 68.45           N  
ATOM   1206  CA  VAL C   6     -10.324  -3.297  -3.986  1.00 68.45           C  
ATOM   1207  C   VAL C   6      -9.318  -3.972  -3.057  1.00 68.45           C  
ATOM   1208  CB  VAL C   6     -10.864  -2.002  -3.338  1.00 68.45           C  
ATOM   1209  O   VAL C   6      -8.106  -3.817  -3.226  1.00 68.45           O  
ATOM   1210  CG1 VAL C   6      -9.713  -1.095  -2.905  1.00 68.45           C  
ATOM   1211  CG2 VAL C   6     -11.792  -1.269  -4.304  1.00 68.45           C  
ATOM   1212  N   ALA C   7      -9.812  -4.731  -2.166  1.00 69.78           N  
ATOM   1213  CA  ALA C   7      -8.952  -5.445  -1.225  1.00 69.78           C  
ATOM   1214  C   ALA C   7      -8.049  -6.437  -1.951  1.00 69.78           C  
ATOM   1215  CB  ALA C   7      -9.795  -6.166  -0.176  1.00 69.78           C  
ATOM   1216  O   ALA C   7      -6.863  -6.555  -1.633  1.00 69.78           O  
ATOM   1217  N   GLU C   8      -8.579  -7.097  -2.948  1.00 71.17           N  
ATOM   1218  CA  GLU C   8      -7.814  -8.062  -3.732  1.00 71.17           C  
ATOM   1219  C   GLU C   8      -6.737  -7.369  -4.561  1.00 71.17           C  
ATOM   1220  CB  GLU C   8      -8.741  -8.870  -4.644  1.00 71.17           C  
ATOM   1221  O   GLU C   8      -5.618  -7.872  -4.680  1.00 71.17           O  
ATOM   1222  CG  GLU C   8      -9.602  -9.883  -3.903  1.00 71.17           C  
ATOM   1223  CD  GLU C   8     -10.637 -10.554  -4.791  1.00 71.17           C  
ATOM   1224  OE1 GLU C   8     -11.111 -11.660  -4.443  1.00 71.17           O  
ATOM   1225  OE2 GLU C   8     -10.976  -9.971  -5.845  1.00 71.17           O  
ATOM   1226  N   CYS C   9      -7.088  -6.298  -5.066  1.00 78.86           N  
ATOM   1227  CA  CYS C   9      -6.128  -5.523  -5.843  1.00 78.86           C  
ATOM   1228  C   CYS C   9      -4.983  -5.034  -4.965  1.00 78.86           C  
ATOM   1229  CB  CYS C   9      -6.816  -4.332  -6.510  1.00 78.86           C  
ATOM   1230  O   CYS C   9      -3.821  -5.075  -5.372  1.00 78.86           O  
ATOM   1231  SG  CYS C   9      -7.866  -4.787  -7.908  1.00 78.86           S  
ATOM   1232  N   LEU C  10      -5.350  -4.611  -3.745  1.00 83.54           N  
ATOM   1233  CA  LEU C  10      -4.329  -4.166  -2.803  1.00 83.54           C  
ATOM   1234  C   LEU C  10      -3.408  -5.318  -2.416  1.00 83.54           C  
ATOM   1235  CB  LEU C  10      -4.978  -3.573  -1.550  1.00 83.54           C  
ATOM   1236  O   LEU C  10      -2.192  -5.139  -2.313  1.00 83.54           O  
ATOM   1237  CG  LEU C  10      -4.045  -2.834  -0.589  1.00 83.54           C  
ATOM   1238  CD1 LEU C  10      -3.332  -1.697  -1.312  1.00 83.54           C  
ATOM   1239  CD2 LEU C  10      -4.824  -2.307   0.612  1.00 83.54           C  
ATOM   1240  N   GLN C  11      -3.958  -6.437  -2.285  1.00 80.03           N  
ATOM   1241  CA  GLN C  11      -3.161  -7.624  -1.994  1.00 80.03           C  
ATOM   1242  C   GLN C  11      -2.187  -7.925  -3.129  1.00 80.03           C  
ATOM   1243  CB  GLN C  11      -4.066  -8.832  -1.744  1.00 80.03           C  
ATOM   1244  O   GLN C  11      -1.018  -8.233  -2.886  1.00 80.03           O  
ATOM   1245  CG  GLN C  11      -3.314 -10.090  -1.334  1.00 80.03           C  
ATOM   1246  CD  GLN C  11      -4.238 -11.256  -1.036  1.00 80.03           C  
ATOM   1247  NE2 GLN C  11      -3.668 -12.357  -0.558  1.00 80.03           N  
ATOM   1248  OE1 GLN C  11      -5.454 -11.167  -1.233  1.00 80.03           O  
ATOM   1249  N   GLN C  12      -2.648  -7.835  -4.290  1.00 83.30           N  
ATOM   1250  CA  GLN C  12      -1.808  -8.098  -5.453  1.00 83.30           C  
ATOM   1251  C   GLN C  12      -0.649  -7.109  -5.530  1.00 83.30           C  
ATOM   1252  CB  GLN C  12      -2.636  -8.038  -6.738  1.00 83.30           C  
ATOM   1253  O   GLN C  12       0.473  -7.485  -5.877  1.00 83.30           O  
ATOM   1254  CG  GLN C  12      -3.511  -9.263  -6.964  1.00 83.30           C  
ATOM   1255  CD  GLN C  12      -4.355  -9.158  -8.220  1.00 83.30           C  
ATOM   1256  NE2 GLN C  12      -4.410 -10.239  -8.990  1.00 83.30           N  
ATOM   1257  OE1 GLN C  12      -4.954  -8.113  -8.497  1.00 83.30           O  
ATOM   1258  N   GLU C  13      -0.920  -5.876  -5.152  1.00 90.04           N  
ATOM   1259  CA  GLU C  13       0.099  -4.832  -5.208  1.00 90.04           C  
ATOM   1260  C   GLU C  13       1.164  -5.042  -4.135  1.00 90.04           C  
ATOM   1261  CB  GLU C  13      -0.538  -3.449  -5.053  1.00 90.04           C  
ATOM   1262  O   GLU C  13       2.251  -4.465  -4.211  1.00 90.04           O  
ATOM   1263  CG  GLU C  13      -1.264  -2.964  -6.299  1.00 90.04           C  
ATOM   1264  CD  GLU C  13      -0.329  -2.658  -7.458  1.00 90.04           C  
ATOM   1265  OE1 GLU C  13      -0.799  -2.595  -8.617  1.00 90.04           O  
ATOM   1266  OE2 GLU C  13       0.884  -2.481  -7.205  1.00 90.04           O  
ATOM   1267  N   THR C  14       0.908  -5.915  -3.141  1.00 91.33           N  
ATOM   1268  CA  THR C  14       1.844  -6.140  -2.045  1.00 91.33           C  
ATOM   1269  C   THR C  14       2.404  -7.559  -2.094  1.00 91.33           C  
ATOM   1270  CB  THR C  14       1.174  -5.897  -0.679  1.00 91.33           C  
ATOM   1271  O   THR C  14       2.818  -8.104  -1.069  1.00 91.33           O  
ATOM   1272  CG2 THR C  14       0.811  -4.427  -0.499  1.00 91.33           C  
ATOM   1273  OG1 THR C  14      -0.019  -6.686  -0.592  1.00 91.33           O  
ATOM   1274  N   THR C  15       2.285  -8.217  -3.217  1.00 88.12           N  
ATOM   1275  CA  THR C  15       2.784  -9.569  -3.445  1.00 88.12           C  
ATOM   1276  C   THR C  15       3.949  -9.556  -4.430  1.00 88.12           C  
ATOM   1277  CB  THR C  15       1.672 -10.494  -3.974  1.00 88.12           C  
ATOM   1278  O   THR C  15       3.900  -8.865  -5.450  1.00 88.12           O  
ATOM   1279  CG2 THR C  15       2.209 -11.892  -4.262  1.00 88.12           C  
ATOM   1280  OG1 THR C  15       0.630 -10.586  -2.994  1.00 88.12           O  
ATOM   1281  N   CYS C  16       4.968 -10.235  -4.093  1.00 93.95           N  
ATOM   1282  CA  CYS C  16       6.109 -10.395  -4.988  1.00 93.95           C  
ATOM   1283  C   CYS C  16       5.728 -11.211  -6.217  1.00 93.95           C  
ATOM   1284  CB  CYS C  16       7.272 -11.067  -4.259  1.00 93.95           C  
ATOM   1285  O   CYS C  16       5.201 -12.318  -6.094  1.00 93.95           O  
ATOM   1286  SG  CYS C  16       8.720 -11.348  -5.301  1.00 93.95           S  
ATOM   1287  N   PRO C  17       6.042 -10.689  -7.418  1.00 89.58           N  
ATOM   1288  CA  PRO C  17       5.680 -11.420  -8.635  1.00 89.58           C  
ATOM   1289  C   PRO C  17       6.526 -12.673  -8.844  1.00 89.58           C  
ATOM   1290  CB  PRO C  17       5.933 -10.398  -9.747  1.00 89.58           C  
ATOM   1291  O   PRO C  17       6.182 -13.524  -9.669  1.00 89.58           O  
ATOM   1292  CG  PRO C  17       6.982  -9.487  -9.197  1.00 89.58           C  
ATOM   1293  CD  PRO C  17       6.787  -9.377  -7.712  1.00 89.58           C  
ATOM   1294  N   VAL C  18       7.596 -12.855  -8.057  1.00 89.31           N  
ATOM   1295  CA  VAL C  18       8.500 -13.987  -8.231  1.00 89.31           C  
ATOM   1296  C   VAL C  18       8.120 -15.106  -7.264  1.00 89.31           C  
ATOM   1297  CB  VAL C  18       9.974 -13.574  -8.015  1.00 89.31           C  
ATOM   1298  O   VAL C  18       7.738 -16.199  -7.690  1.00 89.31           O  
ATOM   1299  CG1 VAL C  18      10.901 -14.776  -8.183  1.00 89.31           C  
ATOM   1300  CG2 VAL C  18      10.361 -12.457  -8.982  1.00 89.31           C  
ATOM   1301  N   CYS C  19       8.021 -14.899  -6.008  1.00 89.33           N  
ATOM   1302  CA  CYS C  19       7.709 -15.953  -5.049  1.00 89.33           C  
ATOM   1303  C   CYS C  19       6.212 -16.014  -4.774  1.00 89.33           C  
ATOM   1304  CB  CYS C  19       8.468 -15.729  -3.741  1.00 89.33           C  
ATOM   1305  O   CYS C  19       5.729 -16.962  -4.152  1.00 89.33           O  
ATOM   1306  SG  CYS C  19       7.917 -14.277  -2.819  1.00 89.33           S  
ATOM   1307  N   LEU C  20       5.397 -15.002  -5.152  1.00 81.96           N  
ATOM   1308  CA  LEU C  20       3.940 -14.937  -5.092  1.00 81.96           C  
ATOM   1309  C   LEU C  20       3.460 -14.847  -3.647  1.00 81.96           C  
ATOM   1310  CB  LEU C  20       3.320 -16.159  -5.774  1.00 81.96           C  
ATOM   1311  O   LEU C  20       2.326 -15.224  -3.341  1.00 81.96           O  
ATOM   1312  CG  LEU C  20       3.653 -16.351  -7.254  1.00 81.96           C  
ATOM   1313  CD1 LEU C  20       3.001 -17.624  -7.783  1.00 81.96           C  
ATOM   1314  CD2 LEU C  20       3.207 -15.139  -8.065  1.00 81.96           C  
ATOM   1315  N   GLN C  21       4.368 -14.422  -2.778  1.00 80.76           N  
ATOM   1316  CA  GLN C  21       4.043 -14.136  -1.385  1.00 80.76           C  
ATOM   1317  C   GLN C  21       4.128 -12.640  -1.096  1.00 80.76           C  
ATOM   1318  CB  GLN C  21       4.973 -14.907  -0.447  1.00 80.76           C  
ATOM   1319  O   GLN C  21       4.626 -11.871  -1.920  1.00 80.76           O  
ATOM   1320  CG  GLN C  21       4.895 -16.419  -0.608  1.00 80.76           C  
ATOM   1321  CD  GLN C  21       5.783 -17.160   0.373  1.00 80.76           C  
ATOM   1322  NE2 GLN C  21       5.337 -18.336   0.804  1.00 80.76           N  
ATOM   1323  OE1 GLN C  21       6.860 -16.682   0.740  1.00 80.76           O  
ATOM   1324  N   TYR C  22       3.601 -12.316   0.058  1.00 85.19           N  
ATOM   1325  CA  TYR C  22       3.765 -10.922   0.457  1.00 85.19           C  
ATOM   1326  C   TYR C  22       5.237 -10.526   0.460  1.00 85.19           C  
ATOM   1327  CB  TYR C  22       3.158 -10.684   1.843  1.00 85.19           C  
ATOM   1328  O   TYR C  22       6.100 -11.323   0.836  1.00 85.19           O  
ATOM   1329  CG  TYR C  22       1.649 -10.633   1.843  1.00 85.19           C  
ATOM   1330  CD1 TYR C  22       0.968  -9.585   1.228  1.00 85.19           C  
ATOM   1331  CD2 TYR C  22       0.902 -11.631   2.460  1.00 85.19           C  
ATOM   1332  CE1 TYR C  22      -0.422  -9.532   1.227  1.00 85.19           C  
ATOM   1333  CE2 TYR C  22      -0.488 -11.589   2.466  1.00 85.19           C  
ATOM   1334  OH  TYR C  22      -2.516 -10.490   1.850  1.00 85.19           O  
ATOM   1335  CZ  TYR C  22      -1.140 -10.537   1.847  1.00 85.19           C  
ATOM   1336  N   PHE C  23       5.485  -9.317   0.040  1.00 94.70           N  
ATOM   1337  CA  PHE C  23       6.854  -8.823  -0.046  1.00 94.70           C  
ATOM   1338  C   PHE C  23       7.578  -8.999   1.283  1.00 94.70           C  
ATOM   1339  CB  PHE C  23       6.869  -7.348  -0.460  1.00 94.70           C  
ATOM   1340  O   PHE C  23       7.014  -8.724   2.344  1.00 94.70           O  
ATOM   1341  CG  PHE C  23       6.700  -7.131  -1.940  1.00 94.70           C  
ATOM   1342  CD1 PHE C  23       7.645  -7.609  -2.839  1.00 94.70           C  
ATOM   1343  CD2 PHE C  23       5.595  -6.448  -2.432  1.00 94.70           C  
ATOM   1344  CE1 PHE C  23       7.491  -7.410  -4.209  1.00 94.70           C  
ATOM   1345  CE2 PHE C  23       5.434  -6.245  -3.799  1.00 94.70           C  
ATOM   1346  CZ  PHE C  23       6.384  -6.726  -4.686  1.00 94.70           C  
ATOM   1347  N   ALA C  24       8.740  -9.545   1.219  1.00 92.08           N  
ATOM   1348  CA  ALA C  24       9.722  -9.555   2.300  1.00 92.08           C  
ATOM   1349  C   ALA C  24      11.000  -8.831   1.888  1.00 92.08           C  
ATOM   1350  CB  ALA C  24      10.038 -10.989   2.718  1.00 92.08           C  
ATOM   1351  O   ALA C  24      11.686  -9.252   0.954  1.00 92.08           O  
ATOM   1352  N   GLU C  25      11.313  -7.809   2.579  1.00 95.54           N  
ATOM   1353  CA  GLU C  25      12.469  -6.980   2.251  1.00 95.54           C  
ATOM   1354  C   GLU C  25      12.484  -6.615   0.769  1.00 95.54           C  
ATOM   1355  CB  GLU C  25      13.768  -7.694   2.630  1.00 95.54           C  
ATOM   1356  O   GLU C  25      13.447  -6.916   0.060  1.00 95.54           O  
ATOM   1357  CG  GLU C  25      13.930  -7.924   4.126  1.00 95.54           C  
ATOM   1358  CD  GLU C  25      15.189  -8.697   4.482  1.00 95.54           C  
ATOM   1359  OE1 GLU C  25      15.115  -9.936   4.645  1.00 95.54           O  
ATOM   1360  OE2 GLU C  25      16.259  -8.059   4.599  1.00 95.54           O  
ATOM   1361  N   PRO C  26      11.553  -5.963   0.227  1.00 96.43           N  
ATOM   1362  CA  PRO C  26      11.436  -5.608  -1.189  1.00 96.43           C  
ATOM   1363  C   PRO C  26      12.532  -4.651  -1.651  1.00 96.43           C  
ATOM   1364  CB  PRO C  26      10.060  -4.944  -1.274  1.00 96.43           C  
ATOM   1365  O   PRO C  26      12.963  -3.785  -0.885  1.00 96.43           O  
ATOM   1366  CG  PRO C  26       9.808  -4.411   0.100  1.00 96.43           C  
ATOM   1367  CD  PRO C  26      10.503  -5.300   1.091  1.00 96.43           C  
ATOM   1368  N   MET C  27      12.980  -4.895  -2.816  1.00 94.05           N  
ATOM   1369  CA  MET C  27      13.945  -4.032  -3.492  1.00 94.05           C  
ATOM   1370  C   MET C  27      13.330  -3.397  -4.735  1.00 94.05           C  
ATOM   1371  CB  MET C  27      15.198  -4.822  -3.874  1.00 94.05           C  
ATOM   1372  O   MET C  27      12.669  -4.076  -5.522  1.00 94.05           O  
ATOM   1373  CG  MET C  27      15.868  -5.515  -2.698  1.00 94.05           C  
ATOM   1374  SD  MET C  27      16.675  -4.331  -1.551  1.00 94.05           S  
ATOM   1375  CE  MET C  27      18.098  -3.829  -2.559  1.00 94.05           C  
ATOM   1376  N   MET C  28      13.428  -2.101  -4.926  1.00 93.07           N  
ATOM   1377  CA  MET C  28      12.970  -1.425  -6.137  1.00 93.07           C  
ATOM   1378  C   MET C  28      14.083  -1.358  -7.177  1.00 93.07           C  
ATOM   1379  CB  MET C  28      12.472  -0.016  -5.811  1.00 93.07           C  
ATOM   1380  O   MET C  28      15.168  -0.843  -6.898  1.00 93.07           O  
ATOM   1381  CG  MET C  28      11.788   0.677  -6.978  1.00 93.07           C  
ATOM   1382  SD  MET C  28      11.171   2.349  -6.538  1.00 93.07           S  
ATOM   1383  CE  MET C  28       9.641   1.908  -5.669  1.00 93.07           C  
ATOM   1384  N   LEU C  29      13.782  -1.928  -8.354  1.00 90.71           N  
ATOM   1385  CA  LEU C  29      14.729  -1.886  -9.463  1.00 90.71           C  
ATOM   1386  C   LEU C  29      14.582  -0.590 -10.254  1.00 90.71           C  
ATOM   1387  CB  LEU C  29      14.524  -3.089 -10.388  1.00 90.71           C  
ATOM   1388  O   LEU C  29      13.610   0.146 -10.073  1.00 90.71           O  
ATOM   1389  CG  LEU C  29      14.606  -4.469  -9.734  1.00 90.71           C  
ATOM   1390  CD1 LEU C  29      14.215  -5.553 -10.733  1.00 90.71           C  
ATOM   1391  CD2 LEU C  29      16.007  -4.719  -9.186  1.00 90.71           C  
ATOM   1392  N   ASP C  30      15.474  -0.311 -11.160  1.00 86.97           N  
ATOM   1393  CA  ASP C  30      15.475   0.924 -11.938  1.00 86.97           C  
ATOM   1394  C   ASP C  30      14.241   1.009 -12.835  1.00 86.97           C  
ATOM   1395  CB  ASP C  30      16.746   1.025 -12.783  1.00 86.97           C  
ATOM   1396  O   ASP C  30      13.772   2.104 -13.152  1.00 86.97           O  
ATOM   1397  CG  ASP C  30      17.934   1.565 -12.005  1.00 86.97           C  
ATOM   1398  OD1 ASP C  30      17.760   1.985 -10.841  1.00 86.97           O  
ATOM   1399  OD2 ASP C  30      19.052   1.573 -12.563  1.00 86.97           O  
ATOM   1400  N   CYS C  31      13.761  -0.127 -13.213  1.00 89.53           N  
ATOM   1401  CA  CYS C  31      12.586  -0.150 -14.077  1.00 89.53           C  
ATOM   1402  C   CYS C  31      11.323   0.177 -13.289  1.00 89.53           C  
ATOM   1403  CB  CYS C  31      12.440  -1.516 -14.747  1.00 89.53           C  
ATOM   1404  O   CYS C  31      10.261   0.399 -13.874  1.00 89.53           O  
ATOM   1405  SG  CYS C  31      12.062  -2.855 -13.596  1.00 89.53           S  
ATOM   1406  N   GLY C  32      11.441   0.186 -11.925  1.00 90.55           N  
ATOM   1407  CA  GLY C  32      10.303   0.552 -11.097  1.00 90.55           C  
ATOM   1408  C   GLY C  32       9.614  -0.645 -10.468  1.00 90.55           C  
ATOM   1409  O   GLY C  32       8.795  -0.489  -9.561  1.00 90.55           O  
ATOM   1410  N   HIS C  33      10.091  -1.840 -10.827  1.00 92.81           N  
ATOM   1411  CA  HIS C  33       9.485  -3.040 -10.261  1.00 92.81           C  
ATOM   1412  C   HIS C  33      10.106  -3.389  -8.913  1.00 92.81           C  
ATOM   1413  CB  HIS C  33       9.628  -4.219 -11.226  1.00 92.81           C  
ATOM   1414  O   HIS C  33      11.277  -3.088  -8.668  1.00 92.81           O  
ATOM   1415  CG  HIS C  33       8.737  -4.125 -12.423  1.00 92.81           C  
ATOM   1416  CD2 HIS C  33       7.401  -3.934 -12.525  1.00 92.81           C  
ATOM   1417  ND1 HIS C  33       9.210  -4.236 -13.713  1.00 92.81           N  
ATOM   1418  CE1 HIS C  33       8.200  -4.116 -14.558  1.00 92.81           C  
ATOM   1419  NE2 HIS C  33       7.091  -3.932 -13.862  1.00 92.81           N  
ATOM   1420  N   ASN C  34       9.346  -3.984  -8.014  1.00 95.55           N  
ATOM   1421  CA  ASN C  34       9.792  -4.431  -6.699  1.00 95.55           C  
ATOM   1422  C   ASN C  34       9.817  -5.954  -6.604  1.00 95.55           C  
ATOM   1423  CB  ASN C  34       8.902  -3.845  -5.602  1.00 95.55           C  
ATOM   1424  O   ASN C  34       8.864  -6.621  -7.010  1.00 95.55           O  
ATOM   1425  CG  ASN C  34       8.929  -2.330  -5.575  1.00 95.55           C  
ATOM   1426  ND2 ASN C  34       7.931  -1.707  -6.191  1.00 95.55           N  
ATOM   1427  OD1 ASN C  34       9.840  -1.723  -5.005  1.00 95.55           O  
ATOM   1428  N   ILE C  35      10.903  -6.450  -6.104  1.00 95.52           N  
ATOM   1429  CA  ILE C  35      11.106  -7.884  -5.927  1.00 95.52           C  
ATOM   1430  C   ILE C  35      11.740  -8.151  -4.564  1.00 95.52           C  
ATOM   1431  CB  ILE C  35      11.987  -8.472  -7.052  1.00 95.52           C  
ATOM   1432  O   ILE C  35      12.532  -7.344  -4.071  1.00 95.52           O  
ATOM   1433  CG1 ILE C  35      11.419  -8.099  -8.426  1.00 95.52           C  
ATOM   1434  CG2 ILE C  35      12.109  -9.992  -6.904  1.00 95.52           C  
ATOM   1435  CD1 ILE C  35      10.090  -8.770  -8.749  1.00 95.52           C  
ATOM   1436  N   CYS C  36      11.354  -9.199  -3.922  1.00 96.34           N  
ATOM   1437  CA  CYS C  36      12.008  -9.538  -2.663  1.00 96.34           C  
ATOM   1438  C   CYS C  36      13.510  -9.709  -2.856  1.00 96.34           C  
ATOM   1439  CB  CYS C  36      11.411 -10.817  -2.076  1.00 96.34           C  
ATOM   1440  O   CYS C  36      13.952 -10.225  -3.884  1.00 96.34           O  
ATOM   1441  SG  CYS C  36       9.714 -10.625  -1.488  1.00 96.34           S  
ATOM   1442  N   CYS C  37      14.222  -9.388  -1.912  1.00 94.13           N  
ATOM   1443  CA  CYS C  37      15.675  -9.513  -1.945  1.00 94.13           C  
ATOM   1444  C   CYS C  37      16.093 -10.959  -2.185  1.00 94.13           C  
ATOM   1445  CB  CYS C  37      16.287  -9.007  -0.639  1.00 94.13           C  
ATOM   1446  O   CYS C  37      16.941 -11.232  -3.037  1.00 94.13           O  
ATOM   1447  SG  CYS C  37      18.092  -9.060  -0.612  1.00 94.13           S  
ATOM   1448  N   ALA C  38      15.453 -11.874  -1.428  1.00 91.70           N  
ATOM   1449  CA  ALA C  38      15.764 -13.295  -1.563  1.00 91.70           C  
ATOM   1450  C   ALA C  38      15.462 -13.790  -2.974  1.00 91.70           C  
ATOM   1451  CB  ALA C  38      14.981 -14.110  -0.537  1.00 91.70           C  
ATOM   1452  O   ALA C  38      16.224 -14.578  -3.538  1.00 91.70           O  
ATOM   1453  N   CYS C  39      14.333 -13.307  -3.595  1.00 93.64           N  
ATOM   1454  CA  CYS C  39      13.973 -13.691  -4.955  1.00 93.64           C  
ATOM   1455  C   CYS C  39      14.980 -13.144  -5.960  1.00 93.64           C  
ATOM   1456  CB  CYS C  39      12.571 -13.190  -5.300  1.00 93.64           C  
ATOM   1457  O   CYS C  39      15.367 -13.841  -6.900  1.00 93.64           O  
ATOM   1458  SG  CYS C  39      11.254 -14.038  -4.403  1.00 93.64           S  
ATOM   1459  N   LEU C  40      15.453 -11.949  -5.757  1.00 91.79           N  
ATOM   1460  CA  LEU C  40      16.458 -11.373  -6.643  1.00 91.79           C  
ATOM   1461  C   LEU C  40      17.765 -12.154  -6.564  1.00 91.79           C  
ATOM   1462  CB  LEU C  40      16.706  -9.904  -6.289  1.00 91.79           C  
ATOM   1463  O   LEU C  40      18.404 -12.409  -7.588  1.00 91.79           O  
ATOM   1464  CG  LEU C  40      15.629  -8.910  -6.728  1.00 91.79           C  
ATOM   1465  CD1 LEU C  40      15.920  -7.527  -6.155  1.00 91.79           C  
ATOM   1466  CD2 LEU C  40      15.539  -8.856  -8.249  1.00 91.79           C  
ATOM   1467  N   ALA C  41      18.174 -12.463  -5.363  1.00 89.58           N  
ATOM   1468  CA  ALA C  41      19.404 -13.226  -5.167  1.00 89.58           C  
ATOM   1469  C   ALA C  41      19.342 -14.564  -5.897  1.00 89.58           C  
ATOM   1470  CB  ALA C  41      19.663 -13.446  -3.679  1.00 89.58           C  
ATOM   1471  O   ALA C  41      20.324 -14.991  -6.509  1.00 89.58           O  
ATOM   1472  N   ARG C  42      18.205 -15.163  -5.890  1.00 89.35           N  
ATOM   1473  CA  ARG C  42      18.026 -16.454  -6.547  1.00 89.35           C  
ATOM   1474  C   ARG C  42      18.055 -16.304  -8.064  1.00 89.35           C  
ATOM   1475  CB  ARG C  42      16.711 -17.103  -6.110  1.00 89.35           C  
ATOM   1476  O   ARG C  42      18.656 -17.124  -8.763  1.00 89.35           O  
ATOM   1477  CG  ARG C  42      16.543 -18.536  -6.587  1.00 89.35           C  
ATOM   1478  CD  ARG C  42      15.254 -19.157  -6.066  1.00 89.35           C  
ATOM   1479  NE  ARG C  42      14.818 -18.529  -4.822  1.00 89.35           N  
ATOM   1480  NH1 ARG C  42      13.024 -19.947  -4.494  1.00 89.35           N  
ATOM   1481  NH2 ARG C  42      13.462 -18.277  -2.986  1.00 89.35           N  
ATOM   1482  CZ  ARG C  42      13.769 -18.919  -4.104  1.00 89.35           C  
ATOM   1483  N   CYS C  43      17.435 -15.260  -8.586  1.00 88.25           N  
ATOM   1484  CA  CYS C  43      17.337 -15.039 -10.025  1.00 88.25           C  
ATOM   1485  C   CYS C  43      18.686 -14.637 -10.608  1.00 88.25           C  
ATOM   1486  CB  CYS C  43      16.297 -13.962 -10.332  1.00 88.25           C  
ATOM   1487  O   CYS C  43      19.033 -15.044 -11.719  1.00 88.25           O  
ATOM   1488  SG  CYS C  43      14.596 -14.484 -10.026  1.00 88.25           S  
ATOM   1489  N   TRP C  44      19.396 -13.853  -9.955  1.00 86.73           N  
ATOM   1490  CA  TRP C  44      20.628 -13.280 -10.487  1.00 86.73           C  
ATOM   1491  C   TRP C  44      21.820 -14.186 -10.197  1.00 86.73           C  
ATOM   1492  CB  TRP C  44      20.872 -11.888  -9.897  1.00 86.73           C  
ATOM   1493  O   TRP C  44      22.834 -14.130 -10.897  1.00 86.73           O  
ATOM   1494  CG  TRP C  44      19.863 -10.862 -10.318  1.00 86.73           C  
ATOM   1495  CD1 TRP C  44      18.985 -10.950 -11.363  1.00 86.73           C  
ATOM   1496  CD2 TRP C  44      19.632  -9.590  -9.706  1.00 86.73           C  
ATOM   1497  CE2 TRP C  44      18.598  -8.958 -10.431  1.00 86.73           C  
ATOM   1498  CE3 TRP C  44      20.200  -8.922  -8.612  1.00 86.73           C  
ATOM   1499  NE1 TRP C  44      18.221  -9.808 -11.436  1.00 86.73           N  
ATOM   1500  CH2 TRP C  44      18.691  -7.058  -9.023  1.00 86.73           C  
ATOM   1501  CZ2 TRP C  44      18.119  -7.689 -10.097  1.00 86.73           C  
ATOM   1502  CZ3 TRP C  44      19.722  -7.660  -8.281  1.00 86.73           C  
ATOM   1503  N   GLY C  45      21.569 -15.212  -9.425  1.00 76.23           N  
ATOM   1504  CA  GLY C  45      22.709 -16.040  -9.067  1.00 76.23           C  
ATOM   1505  C   GLY C  45      23.952 -15.234  -8.740  1.00 76.23           C  
ATOM   1506  O   GLY C  45      23.912 -14.334  -7.899  1.00 76.23           O  
ATOM   1507  N   THR C  46      25.099 -15.473  -9.454  1.00 69.21           N  
ATOM   1508  CA  THR C  46      26.391 -14.822  -9.269  1.00 69.21           C  
ATOM   1509  C   THR C  46      26.614 -13.751 -10.333  1.00 69.21           C  
ATOM   1510  CB  THR C  46      27.542 -15.844  -9.315  1.00 69.21           C  
ATOM   1511  O   THR C  46      27.756 -13.407 -10.644  1.00 69.21           O  
ATOM   1512  CG2 THR C  46      27.456 -16.823  -8.149  1.00 69.21           C  
ATOM   1513  OG1 THR C  46      27.475 -16.575 -10.545  1.00 69.21           O  
ATOM   1514  N   ALA C  47      25.561 -13.164 -10.884  1.00 63.02           N  
ATOM   1515  CA  ALA C  47      25.701 -12.159 -11.934  1.00 63.02           C  
ATOM   1516  C   ALA C  47      26.691 -11.072 -11.524  1.00 63.02           C  
ATOM   1517  CB  ALA C  47      24.345 -11.542 -12.265  1.00 63.02           C  
ATOM   1518  O   ALA C  47      26.610 -10.536 -10.417  1.00 63.02           O  
ATOM   1519  N   GLU C  48      27.766 -10.880 -12.272  1.00 65.62           N  
ATOM   1520  CA  GLU C  48      28.850  -9.967 -11.922  1.00 65.62           C  
ATOM   1521  C   GLU C  48      28.640  -8.593 -12.552  1.00 65.62           C  
ATOM   1522  CB  GLU C  48      30.200 -10.544 -12.356  1.00 65.62           C  
ATOM   1523  O   GLU C  48      29.088  -7.581 -12.010  1.00 65.62           O  
ATOM   1524  CG  GLU C  48      30.620 -11.782 -11.577  1.00 65.62           C  
ATOM   1525  CD  GLU C  48      32.055 -12.204 -11.848  1.00 65.62           C  
ATOM   1526  OE1 GLU C  48      32.527 -13.183 -11.227  1.00 65.62           O  
ATOM   1527  OE2 GLU C  48      32.712 -11.550 -12.689  1.00 65.62           O  
ATOM   1528  N   THR C  49      27.715  -8.318 -13.590  1.00 74.02           N  
ATOM   1529  CA  THR C  49      27.741  -6.983 -14.178  1.00 74.02           C  
ATOM   1530  C   THR C  49      26.324  -6.468 -14.415  1.00 74.02           C  
ATOM   1531  CB  THR C  49      28.523  -6.972 -15.505  1.00 74.02           C  
ATOM   1532  O   THR C  49      25.952  -5.406 -13.913  1.00 74.02           O  
ATOM   1533  CG2 THR C  49      30.027  -7.018 -15.257  1.00 74.02           C  
ATOM   1534  OG1 THR C  49      28.143  -8.112 -16.286  1.00 74.02           O  
ATOM   1535  N   ASN C  50      25.532  -7.255 -15.369  1.00 80.40           N  
ATOM   1536  CA  ASN C  50      24.182  -6.808 -15.693  1.00 80.40           C  
ATOM   1537  C   ASN C  50      23.128  -7.779 -15.169  1.00 80.40           C  
ATOM   1538  CB  ASN C  50      24.027  -6.622 -17.204  1.00 80.40           C  
ATOM   1539  O   ASN C  50      23.324  -8.995 -15.208  1.00 80.40           O  
ATOM   1540  CG  ASN C  50      24.808  -5.434 -17.730  1.00 80.40           C  
ATOM   1541  ND2 ASN C  50      25.187  -5.488 -19.001  1.00 80.40           N  
ATOM   1542  OD1 ASN C  50      25.071  -4.475 -16.998  1.00 80.40           O  
ATOM   1543  N   VAL C  51      22.167  -7.134 -14.511  1.00 85.59           N  
ATOM   1544  CA  VAL C  51      21.070  -7.942 -13.988  1.00 85.59           C  
ATOM   1545  C   VAL C  51      19.769  -7.567 -14.696  1.00 85.59           C  
ATOM   1546  CB  VAL C  51      20.915  -7.768 -12.461  1.00 85.59           C  
ATOM   1547  O   VAL C  51      19.631  -6.453 -15.204  1.00 85.59           O  
ATOM   1548  CG1 VAL C  51      22.130  -8.335 -11.727  1.00 85.59           C  
ATOM   1549  CG2 VAL C  51      20.713  -6.296 -12.109  1.00 85.59           C  
ATOM   1550  N   SER C  52      18.850  -8.540 -14.814  1.00 89.42           N  
ATOM   1551  CA  SER C  52      17.569  -8.312 -15.475  1.00 89.42           C  
ATOM   1552  C   SER C  52      16.415  -8.373 -14.481  1.00 89.42           C  
ATOM   1553  CB  SER C  52      17.350  -9.338 -16.588  1.00 89.42           C  
ATOM   1554  O   SER C  52      16.450  -9.153 -13.528  1.00 89.42           O  
ATOM   1555  OG  SER C  52      17.346 -10.655 -16.064  1.00 89.42           O  
ATOM   1556  N   CYS C  53      15.451  -7.606 -14.712  1.00 92.75           N  
ATOM   1557  CA  CYS C  53      14.236  -7.643 -13.905  1.00 92.75           C  
ATOM   1558  C   CYS C  53      13.443  -8.916 -14.170  1.00 92.75           C  
ATOM   1559  CB  CYS C  53      13.366  -6.420 -14.192  1.00 92.75           C  
ATOM   1560  O   CYS C  53      13.084  -9.203 -15.314  1.00 92.75           O  
ATOM   1561  SG  CYS C  53      11.749  -6.472 -13.388  1.00 92.75           S  
ATOM   1562  N   PRO C  54      13.148  -9.680 -13.193  1.00 91.92           N  
ATOM   1563  CA  PRO C  54      12.416 -10.935 -13.379  1.00 91.92           C  
ATOM   1564  C   PRO C  54      10.989 -10.717 -13.876  1.00 91.92           C  
ATOM   1565  CB  PRO C  54      12.418 -11.556 -11.980  1.00 91.92           C  
ATOM   1566  O   PRO C  54      10.357 -11.650 -14.378  1.00 91.92           O  
ATOM   1567  CG  PRO C  54      13.583 -10.927 -11.285  1.00 91.92           C  
ATOM   1568  CD  PRO C  54      13.777  -9.544 -11.836  1.00 91.92           C  
ATOM   1569  N   GLN C  55      10.611  -9.526 -13.833  1.00 89.84           N  
ATOM   1570  CA  GLN C  55       9.236  -9.236 -14.227  1.00 89.84           C  
ATOM   1571  C   GLN C  55       9.176  -8.682 -15.648  1.00 89.84           C  
ATOM   1572  CB  GLN C  55       8.593  -8.250 -13.251  1.00 89.84           C  
ATOM   1573  O   GLN C  55       8.478  -9.229 -16.504  1.00 89.84           O  
ATOM   1574  CG  GLN C  55       7.092  -8.082 -13.446  1.00 89.84           C  
ATOM   1575  CD  GLN C  55       6.440  -7.295 -12.324  1.00 89.84           C  
ATOM   1576  NE2 GLN C  55       5.142  -7.043 -12.455  1.00 89.84           N  
ATOM   1577  OE1 GLN C  55       7.096  -6.919 -11.348  1.00 89.84           O  
ATOM   1578  N   CYS C  56       9.918  -7.703 -16.026  1.00 93.56           N  
ATOM   1579  CA  CYS C  56       9.811  -7.064 -17.332  1.00 93.56           C  
ATOM   1580  C   CYS C  56      11.014  -7.401 -18.205  1.00 93.56           C  
ATOM   1581  CB  CYS C  56       9.690  -5.548 -17.179  1.00 93.56           C  
ATOM   1582  O   CYS C  56      11.041  -7.063 -19.390  1.00 93.56           O  
ATOM   1583  SG  CYS C  56      11.216  -4.747 -16.638  1.00 93.56           S  
ATOM   1584  N   ARG C  57      12.091  -7.906 -17.674  1.00 91.17           N  
ATOM   1585  CA  ARG C  57      13.267  -8.425 -18.365  1.00 91.17           C  
ATOM   1586  C   ARG C  57      14.203  -7.295 -18.777  1.00 91.17           C  
ATOM   1587  CB  ARG C  57      12.853  -9.238 -19.594  1.00 91.17           C  
ATOM   1588  O   ARG C  57      15.135  -7.507 -19.556  1.00 91.17           O  
ATOM   1589  CG  ARG C  57      12.099 -10.516 -19.262  1.00 91.17           C  
ATOM   1590  CD  ARG C  57      11.726 -11.292 -20.517  1.00 91.17           C  
ATOM   1591  NE  ARG C  57      10.767 -12.355 -20.228  1.00 91.17           N  
ATOM   1592  NH1 ARG C  57       9.049 -11.423 -21.461  1.00 91.17           N  
ATOM   1593  NH2 ARG C  57       8.729 -13.407 -20.358  1.00 91.17           N  
ATOM   1594  CZ  ARG C  57       9.517 -12.393 -20.683  1.00 91.17           C  
ATOM   1595  N   GLU C  58      13.905  -6.097 -18.401  1.00 90.65           N  
ATOM   1596  CA  GLU C  58      14.852  -5.010 -18.632  1.00 90.65           C  
ATOM   1597  C   GLU C  58      16.168  -5.260 -17.902  1.00 90.65           C  
ATOM   1598  CB  GLU C  58      14.252  -3.672 -18.192  1.00 90.65           C  
ATOM   1599  O   GLU C  58      16.173  -5.753 -16.772  1.00 90.65           O  
ATOM   1600  CG  GLU C  58      15.085  -2.463 -18.593  1.00 90.65           C  
ATOM   1601  CD  GLU C  58      14.364  -1.141 -18.383  1.00 90.65           C  
ATOM   1602  OE1 GLU C  58      15.019  -0.076 -18.445  1.00 90.65           O  
ATOM   1603  OE2 GLU C  58      13.134  -1.171 -18.155  1.00 90.65           O  
ATOM   1604  N   THR C  59      17.241  -4.901 -18.489  1.00 89.08           N  
ATOM   1605  CA  THR C  59      18.567  -5.114 -17.918  1.00 89.08           C  
ATOM   1606  C   THR C  59      19.123  -3.814 -17.344  1.00 89.08           C  
ATOM   1607  CB  THR C  59      19.544  -5.673 -18.968  1.00 89.08           C  
ATOM   1608  O   THR C  59      18.856  -2.732 -17.871  1.00 89.08           O  
ATOM   1609  CG2 THR C  59      19.211  -7.121 -19.313  1.00 89.08           C  
ATOM   1610  OG1 THR C  59      19.463  -4.880 -20.159  1.00 89.08           O  
ATOM   1611  N   PHE C  60      19.775  -3.913 -16.257  1.00 83.07           N  
ATOM   1612  CA  PHE C  60      20.387  -2.774 -15.584  1.00 83.07           C  
ATOM   1613  C   PHE C  60      21.701  -3.176 -14.925  1.00 83.07           C  
ATOM   1614  CB  PHE C  60      19.432  -2.190 -14.538  1.00 83.07           C  
ATOM   1615  O   PHE C  60      21.931  -4.357 -14.657  1.00 83.07           O  
ATOM   1616  CG  PHE C  60      17.984  -2.517 -14.788  1.00 83.07           C  
ATOM   1617  CD1 PHE C  60      17.207  -1.710 -15.609  1.00 83.07           C  
ATOM   1618  CD2 PHE C  60      17.401  -3.633 -14.202  1.00 83.07           C  
ATOM   1619  CE1 PHE C  60      15.867  -2.010 -15.843  1.00 83.07           C  
ATOM   1620  CE2 PHE C  60      16.062  -3.939 -14.430  1.00 83.07           C  
ATOM   1621  CZ  PHE C  60      15.297  -3.126 -15.250  1.00 83.07           C  
ATOM   1622  N   PRO C  61      22.526  -2.100 -14.694  1.00 77.79           N  
ATOM   1623  CA  PRO C  61      23.726  -2.413 -13.915  1.00 77.79           C  
ATOM   1624  C   PRO C  61      23.409  -2.783 -12.468  1.00 77.79           C  
ATOM   1625  CB  PRO C  61      24.537  -1.116 -13.982  1.00 77.79           C  
ATOM   1626  O   PRO C  61      22.443  -2.274 -11.894  1.00 77.79           O  
ATOM   1627  CG  PRO C  61      23.831  -0.276 -14.996  1.00 77.79           C  
ATOM   1628  CD  PRO C  61      22.468  -0.860 -15.235  1.00 77.79           C  
ATOM   1629  N   GLN C  62      23.967  -3.944 -11.811  1.00 65.89           N  
ATOM   1630  CA  GLN C  62      23.703  -4.471 -10.476  1.00 65.89           C  
ATOM   1631  C   GLN C  62      23.648  -3.349  -9.443  1.00 65.89           C  
ATOM   1632  CB  GLN C  62      24.769  -5.495 -10.082  1.00 65.89           C  
ATOM   1633  O   GLN C  62      22.866  -3.413  -8.492  1.00 65.89           O  
ATOM   1634  CG  GLN C  62      24.339  -6.429  -8.959  1.00 65.89           C  
ATOM   1635  CD  GLN C  62      25.392  -7.468  -8.624  1.00 65.89           C  
ATOM   1636  NE2 GLN C  62      25.101  -8.312  -7.640  1.00 65.89           N  
ATOM   1637  OE1 GLN C  62      26.459  -7.512  -9.244  1.00 65.89           O  
ATOM   1638  N   ARG C  63      24.319  -2.184  -9.603  1.00 64.13           N  
ATOM   1639  CA  ARG C  63      24.489  -1.094  -8.647  1.00 64.13           C  
ATOM   1640  C   ARG C  63      23.249  -0.207  -8.601  1.00 64.13           C  
ATOM   1641  CB  ARG C  63      25.720  -0.257  -8.999  1.00 64.13           C  
ATOM   1642  O   ARG C  63      23.142   0.676  -7.748  1.00 64.13           O  
ATOM   1643  CG  ARG C  63      27.038  -0.990  -8.809  1.00 64.13           C  
ATOM   1644  CD  ARG C  63      28.231  -0.088  -9.097  1.00 64.13           C  
ATOM   1645  NE  ARG C  63      29.494  -0.809  -8.969  1.00 64.13           N  
ATOM   1646  NH1 ARG C  63      30.819   0.993  -9.549  1.00 64.13           N  
ATOM   1647  NH2 ARG C  63      31.780  -1.025  -9.042  1.00 64.13           N  
ATOM   1648  CZ  ARG C  63      30.695  -0.279  -9.187  1.00 64.13           C  
ATOM   1649  N   HIS C  64      22.160  -0.843  -9.201  1.00 68.88           N  
ATOM   1650  CA  HIS C  64      21.110   0.164  -9.302  1.00 68.88           C  
ATOM   1651  C   HIS C  64      19.807  -0.335  -8.686  1.00 68.88           C  
ATOM   1652  CB  HIS C  64      20.884   0.557 -10.763  1.00 68.88           C  
ATOM   1653  O   HIS C  64      18.724  -0.063  -9.210  1.00 68.88           O  
ATOM   1654  CG  HIS C  64      22.025   1.314 -11.364  1.00 68.88           C  
ATOM   1655  CD2 HIS C  64      23.083   1.933 -10.788  1.00 68.88           C  
ATOM   1656  ND1 HIS C  64      22.160   1.501 -12.722  1.00 68.88           N  
ATOM   1657  CE1 HIS C  64      23.256   2.204 -12.957  1.00 68.88           C  
ATOM   1658  NE2 HIS C  64      23.834   2.479 -11.800  1.00 68.88           N  
ATOM   1659  N   MET C  65      19.820  -1.077  -7.456  1.00 78.55           N  
ATOM   1660  CA  MET C  65      18.599  -1.411  -6.729  1.00 78.55           C  
ATOM   1661  C   MET C  65      18.629  -0.828  -5.320  1.00 78.55           C  
ATOM   1662  CB  MET C  65      18.410  -2.928  -6.663  1.00 78.55           C  
ATOM   1663  O   MET C  65      19.702  -0.646  -4.741  1.00 78.55           O  
ATOM   1664  CG  MET C  65      19.538  -3.656  -5.951  1.00 78.55           C  
ATOM   1665  SD  MET C  65      19.366  -5.481  -6.046  1.00 78.55           S  
ATOM   1666  CE  MET C  65      20.859  -5.989  -5.148  1.00 78.55           C  
ATOM   1667  N   ARG C  66      17.441  -0.432  -4.815  1.00 86.43           N  
ATOM   1668  CA  ARG C  66      17.324   0.175  -3.493  1.00 86.43           C  
ATOM   1669  C   ARG C  66      16.259  -0.530  -2.660  1.00 86.43           C  
ATOM   1670  CB  ARG C  66      16.996   1.665  -3.612  1.00 86.43           C  
ATOM   1671  O   ARG C  66      15.227  -0.949  -3.188  1.00 86.43           O  
ATOM   1672  CG  ARG C  66      18.047   2.469  -4.362  1.00 86.43           C  
ATOM   1673  CD  ARG C  66      17.695   3.949  -4.410  1.00 86.43           C  
ATOM   1674  NE  ARG C  66      18.741   4.730  -5.064  1.00 86.43           N  
ATOM   1675  NH1 ARG C  66      17.976   6.774  -4.307  1.00 86.43           N  
ATOM   1676  NH2 ARG C  66      19.842   6.664  -5.634  1.00 86.43           N  
ATOM   1677  CZ  ARG C  66      18.851   6.054  -5.000  1.00 86.43           C  
ATOM   1678  N   PRO C  67      16.550  -0.624  -1.397  1.00 92.31           N  
ATOM   1679  CA  PRO C  67      15.516  -1.174  -0.516  1.00 92.31           C  
ATOM   1680  C   PRO C  67      14.263  -0.304  -0.463  1.00 92.31           C  
ATOM   1681  CB  PRO C  67      16.206  -1.224   0.849  1.00 92.31           C  
ATOM   1682  O   PRO C  67      14.360   0.926  -0.476  1.00 92.31           O  
ATOM   1683  CG  PRO C  67      17.668  -1.213   0.539  1.00 92.31           C  
ATOM   1684  CD  PRO C  67      17.878  -0.468  -0.748  1.00 92.31           C  
ATOM   1685  N   ASN C  68      13.096  -0.920  -0.563  1.00 95.62           N  
ATOM   1686  CA  ASN C  68      11.819  -0.225  -0.446  1.00 95.62           C  
ATOM   1687  C   ASN C  68      11.129  -0.540   0.878  1.00 95.62           C  
ATOM   1688  CB  ASN C  68      10.904  -0.581  -1.619  1.00 95.62           C  
ATOM   1689  O   ASN C  68      10.134  -1.267   0.907  1.00 95.62           O  
ATOM   1690  CG  ASN C  68       9.758   0.397  -1.784  1.00 95.62           C  
ATOM   1691  ND2 ASN C  68       9.144   0.398  -2.961  1.00 95.62           N  
ATOM   1692  OD1 ASN C  68       9.427   1.146  -0.861  1.00 95.62           O  
ATOM   1693  N   ARG C  69      11.700   0.068   1.919  1.00 92.71           N  
ATOM   1694  CA  ARG C  69      11.224  -0.200   3.272  1.00 92.71           C  
ATOM   1695  C   ARG C  69       9.775   0.244   3.440  1.00 92.71           C  
ATOM   1696  CB  ARG C  69      12.110   0.503   4.303  1.00 92.71           C  
ATOM   1697  O   ARG C  69       9.014  -0.373   4.189  1.00 92.71           O  
ATOM   1698  CG  ARG C  69      13.514  -0.072   4.404  1.00 92.71           C  
ATOM   1699  CD  ARG C  69      14.321   0.600   5.505  1.00 92.71           C  
ATOM   1700  NE  ARG C  69      15.715   0.165   5.493  1.00 92.71           N  
ATOM   1701  NH1 ARG C  69      16.525   2.040   6.573  1.00 92.71           N  
ATOM   1702  NH2 ARG C  69      17.959   0.369   5.936  1.00 92.71           N  
ATOM   1703  CZ  ARG C  69      16.730   0.859   6.001  1.00 92.71           C  
ATOM   1704  N   HIS C  70       9.503   1.275   2.704  1.00 93.81           N  
ATOM   1705  CA  HIS C  70       8.133   1.771   2.759  1.00 93.81           C  
ATOM   1706  C   HIS C  70       7.146   0.720   2.261  1.00 93.81           C  
ATOM   1707  CB  HIS C  70       7.994   3.053   1.936  1.00 93.81           C  
ATOM   1708  O   HIS C  70       6.106   0.495   2.884  1.00 93.81           O  
ATOM   1709  CG  HIS C  70       6.715   3.788   2.182  1.00 93.81           C  
ATOM   1710  CD2 HIS C  70       5.742   3.596   3.104  1.00 93.81           C  
ATOM   1711  ND1 HIS C  70       6.319   4.866   1.421  1.00 93.81           N  
ATOM   1712  CE1 HIS C  70       5.154   5.308   1.866  1.00 93.81           C  
ATOM   1713  NE2 HIS C  70       4.782   4.554   2.887  1.00 93.81           N  
ATOM   1714  N   LEU C  71       7.440   0.064   1.166  1.00 95.52           N  
ATOM   1715  CA  LEU C  71       6.598  -1.005   0.641  1.00 95.52           C  
ATOM   1716  C   LEU C  71       6.492  -2.153   1.640  1.00 95.52           C  
ATOM   1717  CB  LEU C  71       7.152  -1.520  -0.690  1.00 95.52           C  
ATOM   1718  O   LEU C  71       5.436  -2.777   1.765  1.00 95.52           O  
ATOM   1719  CG  LEU C  71       6.366  -2.648  -1.360  1.00 95.52           C  
ATOM   1720  CD1 LEU C  71       4.916  -2.229  -1.577  1.00 95.52           C  
ATOM   1721  CD2 LEU C  71       7.018  -3.042  -2.681  1.00 95.52           C  
ATOM   1722  N   ALA C  72       7.558  -2.389   2.370  1.00 93.64           N  
ATOM   1723  CA  ALA C  72       7.529  -3.413   3.410  1.00 93.64           C  
ATOM   1724  C   ALA C  72       6.518  -3.061   4.498  1.00 93.64           C  
ATOM   1725  CB  ALA C  72       8.918  -3.595   4.018  1.00 93.64           C  
ATOM   1726  O   ALA C  72       5.771  -3.926   4.963  1.00 93.64           O  
ATOM   1727  N   ASN C  73       6.514  -1.797   4.845  1.00 91.72           N  
ATOM   1728  CA  ASN C  73       5.561  -1.335   5.849  1.00 91.72           C  
ATOM   1729  C   ASN C  73       4.122  -1.484   5.365  1.00 91.72           C  
ATOM   1730  CB  ASN C  73       5.845   0.120   6.229  1.00 91.72           C  
ATOM   1731  O   ASN C  73       3.264  -1.977   6.099  1.00 91.72           O  
ATOM   1732  CG  ASN C  73       7.134   0.277   7.012  1.00 91.72           C  
ATOM   1733  ND2 ASN C  73       7.645   1.501   7.073  1.00 91.72           N  
ATOM   1734  OD1 ASN C  73       7.667  -0.693   7.557  1.00 91.72           O  
ATOM   1735  N   VAL C  74       3.852  -1.078   4.157  1.00 93.17           N  
ATOM   1736  CA  VAL C  74       2.522  -1.188   3.566  1.00 93.17           C  
ATOM   1737  C   VAL C  74       2.094  -2.653   3.523  1.00 93.17           C  
ATOM   1738  CB  VAL C  74       2.480  -0.579   2.146  1.00 93.17           C  
ATOM   1739  O   VAL C  74       0.950  -2.981   3.846  1.00 93.17           O  
ATOM   1740  CG1 VAL C  74       1.172  -0.937   1.444  1.00 93.17           C  
ATOM   1741  CG2 VAL C  74       2.659   0.937   2.211  1.00 93.17           C  
ATOM   1742  N   THR C  75       3.034  -3.482   3.147  1.00 93.44           N  
ATOM   1743  CA  THR C  75       2.763  -4.912   3.048  1.00 93.44           C  
ATOM   1744  C   THR C  75       2.322  -5.473   4.396  1.00 93.44           C  
ATOM   1745  CB  THR C  75       4.001  -5.681   2.549  1.00 93.44           C  
ATOM   1746  O   THR C  75       1.356  -6.236   4.471  1.00 93.44           O  
ATOM   1747  CG2 THR C  75       3.732  -7.182   2.499  1.00 93.44           C  
ATOM   1748  OG1 THR C  75       4.343  -5.224   1.235  1.00 93.44           O  
ATOM   1749  N   GLN C  76       2.936  -5.094   5.439  1.00 89.32           N  
ATOM   1750  CA  GLN C  76       2.584  -5.550   6.780  1.00 89.32           C  
ATOM   1751  C   GLN C  76       1.181  -5.091   7.167  1.00 89.32           C  
ATOM   1752  CB  GLN C  76       3.603  -5.045   7.803  1.00 89.32           C  
ATOM   1753  O   GLN C  76       0.411  -5.857   7.750  1.00 89.32           O  
ATOM   1754  CG  GLN C  76       4.911  -5.825   7.805  1.00 89.32           C  
ATOM   1755  CD  GLN C  76       5.867  -5.364   8.889  1.00 89.32           C  
ATOM   1756  NE2 GLN C  76       7.036  -5.993   8.955  1.00 89.32           N  
ATOM   1757  OE1 GLN C  76       5.559  -4.450   9.660  1.00 89.32           O  
ATOM   1758  N   LEU C  77       0.866  -3.893   6.826  1.00 85.90           N  
ATOM   1759  CA  LEU C  77      -0.445  -3.341   7.149  1.00 85.90           C  
ATOM   1760  C   LEU C  77      -1.542  -4.048   6.360  1.00 85.90           C  
ATOM   1761  CB  LEU C  77      -0.480  -1.838   6.861  1.00 85.90           C  
ATOM   1762  O   LEU C  77      -2.618  -4.324   6.896  1.00 85.90           O  
ATOM   1763  CG  LEU C  77       0.348  -0.949   7.791  1.00 85.90           C  
ATOM   1764  CD1 LEU C  77       0.445   0.464   7.226  1.00 85.90           C  
ATOM   1765  CD2 LEU C  77      -0.256  -0.931   9.191  1.00 85.90           C  
ATOM   1766  N   VAL C  78      -1.284  -4.323   5.130  1.00 85.21           N  
ATOM   1767  CA  VAL C  78      -2.250  -5.034   4.299  1.00 85.21           C  
ATOM   1768  C   VAL C  78      -2.500  -6.427   4.874  1.00 85.21           C  
ATOM   1769  CB  VAL C  78      -1.768  -5.141   2.835  1.00 85.21           C  
ATOM   1770  O   VAL C  78      -3.638  -6.901   4.895  1.00 85.21           O  
ATOM   1771  CG1 VAL C  78      -2.656  -6.099   2.043  1.00 85.21           C  
ATOM   1772  CG2 VAL C  78      -1.747  -3.761   2.179  1.00 85.21           C  
ATOM   1773  N   LYS C  79      -1.464  -7.056   5.392  1.00 80.31           N  
ATOM   1774  CA  LYS C  79      -1.589  -8.364   6.029  1.00 80.31           C  
ATOM   1775  C   LYS C  79      -2.498  -8.296   7.252  1.00 80.31           C  
ATOM   1776  CB  LYS C  79      -0.213  -8.900   6.429  1.00 80.31           C  
ATOM   1777  O   LYS C  79      -3.340  -9.173   7.456  1.00 80.31           O  
ATOM   1778  CG  LYS C  79       0.605  -9.438   5.263  1.00 80.31           C  
ATOM   1779  CD  LYS C  79       1.961  -9.955   5.724  1.00 80.31           C  
ATOM   1780  CE  LYS C  79       2.772 -10.512   4.562  1.00 80.31           C  
ATOM   1781  NZ  LYS C  79       4.109 -11.007   5.006  1.00 80.31           N  
ATOM   1782  N   GLN C  80      -2.287  -7.269   7.998  1.00 74.75           N  
ATOM   1783  CA  GLN C  80      -3.072  -7.081   9.213  1.00 74.75           C  
ATOM   1784  C   GLN C  80      -4.536  -6.800   8.885  1.00 74.75           C  
ATOM   1785  CB  GLN C  80      -2.494  -5.943  10.056  1.00 74.75           C  
ATOM   1786  O   GLN C  80      -5.435  -7.250   9.598  1.00 74.75           O  
ATOM   1787  CG  GLN C  80      -1.159  -6.276  10.707  1.00 74.75           C  
ATOM   1788  CD  GLN C  80      -0.566  -5.103  11.464  1.00 74.75           C  
ATOM   1789  NE2 GLN C  80       0.308  -5.395  12.421  1.00 74.75           N  
ATOM   1790  OE1 GLN C  80      -0.890  -3.943  11.191  1.00 74.75           O  
ATOM   1791  N   LEU C  81      -4.761  -6.043   7.920  1.00 70.75           N  
ATOM   1792  CA  LEU C  81      -6.119  -5.716   7.500  1.00 70.75           C  
ATOM   1793  C   LEU C  81      -6.890  -6.976   7.122  1.00 70.75           C  
ATOM   1794  CB  LEU C  81      -6.095  -4.744   6.317  1.00 70.75           C  
ATOM   1795  O   LEU C  81      -8.089  -7.079   7.388  1.00 70.75           O  
ATOM   1796  CG  LEU C  81      -6.153  -3.255   6.661  1.00 70.75           C  
ATOM   1797  CD1 LEU C  81      -5.677  -2.419   5.478  1.00 70.75           C  
ATOM   1798  CD2 LEU C  81      -7.566  -2.856   7.071  1.00 70.75           C  
ATOM   1799  N   ARG C  82      -6.268  -7.883   6.548  1.00 67.68           N  
ATOM   1800  CA  ARG C  82      -6.890  -9.133   6.123  1.00 67.68           C  
ATOM   1801  C   ARG C  82      -7.245 -10.004   7.323  1.00 67.68           C  
ATOM   1802  CB  ARG C  82      -5.966  -9.899   5.173  1.00 67.68           C  
ATOM   1803  O   ARG C  82      -8.260 -10.704   7.310  1.00 67.68           O  
ATOM   1804  CG  ARG C  82      -6.059  -9.446   3.725  1.00 67.68           C  
ATOM   1805  CD  ARG C  82      -5.341 -10.407   2.787  1.00 67.68           C  
ATOM   1806  NE  ARG C  82      -6.097 -10.624   1.557  1.00 67.68           N  
ATOM   1807  NH1 ARG C  82      -4.564 -12.081   0.628  1.00 67.68           N  
ATOM   1808  NH2 ARG C  82      -6.476 -11.540  -0.515  1.00 67.68           N  
ATOM   1809  CZ  ARG C  82      -5.710 -11.415   0.559  1.00 67.68           C  
ATOM   1810  N   THR C  83      -6.380  -9.900   8.271  1.00 61.05           N  
ATOM   1811  CA  THR C  83      -6.614 -10.703   9.466  1.00 61.05           C  
ATOM   1812  C   THR C  83      -7.784 -10.145  10.272  1.00 61.05           C  
ATOM   1813  CB  THR C  83      -5.357 -10.762  10.354  1.00 61.05           C  
ATOM   1814  O   THR C  83      -8.537 -10.902  10.888  1.00 61.05           O  
ATOM   1815  CG2 THR C  83      -5.559 -11.712  11.530  1.00 61.05           C  
ATOM   1816  OG1 THR C  83      -4.247 -11.218   9.571  1.00 61.05           O  
ATOM   1817  N   GLU C  84      -7.938  -8.804  10.297  1.00 53.72           N  
ATOM   1818  CA  GLU C  84      -9.002  -8.152  11.055  1.00 53.72           C  
ATOM   1819  C   GLU C  84     -10.353  -8.319  10.366  1.00 53.72           C  
ATOM   1820  CB  GLU C  84      -8.691  -6.666  11.250  1.00 53.72           C  
ATOM   1821  O   GLU C  84     -11.401  -8.147  10.992  1.00 53.72           O  
ATOM   1822  CG  GLU C  84      -7.577  -6.397  12.251  1.00 53.72           C  
ATOM   1823  CD  GLU C  84      -7.361  -4.917  12.525  1.00 53.72           C  
ATOM   1824  OE1 GLU C  84      -6.496  -4.575  13.363  1.00 53.72           O  
ATOM   1825  OE2 GLU C  84      -8.062  -4.093  11.896  1.00 53.72           O  
ATOM   1826  N   ARG C  85     -10.378  -8.531   9.144  1.00 47.23           N  
ATOM   1827  CA  ARG C  85     -11.662  -8.718   8.476  1.00 47.23           C  
ATOM   1828  C   ARG C  85     -12.287 -10.056   8.855  1.00 47.23           C  
ATOM   1829  CB  ARG C  85     -11.495  -8.629   6.957  1.00 47.23           C  
ATOM   1830  O   ARG C  85     -11.605 -11.082   8.879  1.00 47.23           O  
ATOM   1831  CG  ARG C  85     -11.868  -7.275   6.374  1.00 47.23           C  
ATOM   1832  CD  ARG C  85     -11.756  -7.264   4.856  1.00 47.23           C  
ATOM   1833  NE  ARG C  85     -12.266  -6.020   4.287  1.00 47.23           N  
ATOM   1834  NH1 ARG C  85     -11.994  -6.673   2.088  1.00 47.23           N  
ATOM   1835  NH2 ARG C  85     -12.845  -4.602   2.576  1.00 47.23           N  
ATOM   1836  CZ  ARG C  85     -12.367  -5.768   2.985  1.00 47.23           C  
ATOM   1837  N   PRO C  86     -13.405  -9.890   9.649  1.00 37.82           N  
ATOM   1838  CA  PRO C  86     -14.092 -11.126  10.031  1.00 37.82           C  
ATOM   1839  C   PRO C  86     -14.237 -12.105   8.869  1.00 37.82           C  
ATOM   1840  CB  PRO C  86     -15.462 -10.635  10.506  1.00 37.82           C  
ATOM   1841  O   PRO C  86     -14.468 -11.688   7.731  1.00 37.82           O  
ATOM   1842  CG  PRO C  86     -15.433  -9.156  10.293  1.00 37.82           C  
ATOM   1843  CD  PRO C  86     -14.098  -8.783   9.715  1.00 37.82           C  
ATOM   1844  N   SER C  87     -13.454 -13.112   8.905  1.00 37.34           N  
ATOM   1845  CA  SER C  87     -13.673 -14.196   7.952  1.00 37.34           C  
ATOM   1846  C   SER C  87     -15.159 -14.495   7.787  1.00 37.34           C  
ATOM   1847  CB  SER C  87     -12.937 -15.460   8.400  1.00 37.34           C  
ATOM   1848  O   SER C  87     -15.863 -14.730   8.771  1.00 37.34           O  
ATOM   1849  OG  SER C  87     -11.573 -15.180   8.666  1.00 37.34           O  
ATOM   1850  N   GLY C  88     -15.963 -13.596   7.286  1.00 34.26           N  
ATOM   1851  CA  GLY C  88     -17.303 -14.141   7.139  1.00 34.26           C  
ATOM   1852  C   GLY C  88     -17.323 -15.654   7.021  1.00 34.26           C  
ATOM   1853  O   GLY C  88     -16.270 -16.295   7.014  1.00 34.26           O  
ATOM   1854  N   PRO C  89     -18.433 -16.351   7.456  1.00 35.40           N  
ATOM   1855  CA  PRO C  89     -18.408 -17.806   7.288  1.00 35.40           C  
ATOM   1856  C   PRO C  89     -17.458 -18.256   6.180  1.00 35.40           C  
ATOM   1857  CB  PRO C  89     -19.858 -18.145   6.934  1.00 35.40           C  
ATOM   1858  O   PRO C  89     -17.230 -19.456   6.006  1.00 35.40           O  
ATOM   1859  CG  PRO C  89     -20.577 -16.835   6.974  1.00 35.40           C  
ATOM   1860  CD  PRO C  89     -19.571 -15.746   7.214  1.00 35.40           C  
ATOM   1861  N   GLY C  90     -17.303 -17.409   5.142  1.00 32.82           N  
ATOM   1862  CA  GLY C  90     -16.397 -17.749   4.057  1.00 32.82           C  
ATOM   1863  C   GLY C  90     -14.945 -17.447   4.374  1.00 32.82           C  
ATOM   1864  O   GLY C  90     -14.627 -16.371   4.885  1.00 32.82           O  
ATOM   1865  N   GLY C  91     -14.258 -18.120   5.221  1.00 38.47           N  
ATOM   1866  CA  GLY C  91     -12.836 -18.097   5.523  1.00 38.47           C  
ATOM   1867  C   GLY C  91     -12.044 -17.196   4.595  1.00 38.47           C  
ATOM   1868  O   GLY C  91     -12.581 -16.682   3.611  1.00 38.47           O  
ATOM   1869  N   GLU C  92     -11.070 -16.460   5.130  1.00 44.40           N  
ATOM   1870  CA  GLU C  92     -10.032 -15.757   4.382  1.00 44.40           C  
ATOM   1871  C   GLU C  92      -9.778 -16.422   3.032  1.00 44.40           C  
ATOM   1872  CB  GLU C  92      -8.734 -15.695   5.191  1.00 44.40           C  
ATOM   1873  O   GLU C  92      -9.347 -17.576   2.974  1.00 44.40           O  
ATOM   1874  CG  GLU C  92      -8.652 -14.502   6.132  1.00 44.40           C  
ATOM   1875  CD  GLU C  92      -7.351 -14.445   6.917  1.00 44.40           C  
ATOM   1876  OE1 GLU C  92      -7.046 -13.386   7.510  1.00 44.40           O  
ATOM   1877  OE2 GLU C  92      -6.631 -15.468   6.938  1.00 44.40           O  
ATOM   1878  N   MET C  93     -10.683 -16.177   2.198  1.00 48.26           N  
ATOM   1879  CA  MET C  93     -10.397 -16.769   0.894  1.00 48.26           C  
ATOM   1880  C   MET C  93      -8.952 -16.508   0.483  1.00 48.26           C  
ATOM   1881  CB  MET C  93     -11.350 -16.217  -0.168  1.00 48.26           C  
ATOM   1882  O   MET C  93      -8.460 -15.385   0.606  1.00 48.26           O  
ATOM   1883  CG  MET C  93     -12.667 -16.970  -0.261  1.00 48.26           C  
ATOM   1884  SD  MET C  93     -13.693 -16.419  -1.678  1.00 48.26           S  
ATOM   1885  CE  MET C  93     -14.489 -14.960  -0.950  1.00 48.26           C  
ATOM   1886  N   GLY C  94      -7.994 -17.348   0.903  1.00 56.30           N  
ATOM   1887  CA  GLY C  94      -6.628 -17.302   0.405  1.00 56.30           C  
ATOM   1888  C   GLY C  94      -6.542 -16.967  -1.072  1.00 56.30           C  
ATOM   1889  O   GLY C  94      -7.566 -16.774  -1.731  1.00 56.30           O  
ATOM   1890  N   VAL C  95      -5.461 -16.387  -1.504  1.00 64.90           N  
ATOM   1891  CA  VAL C  95      -5.152 -16.077  -2.895  1.00 64.90           C  
ATOM   1892  C   VAL C  95      -4.332 -17.210  -3.507  1.00 64.90           C  
ATOM   1893  CB  VAL C  95      -4.390 -14.739  -3.023  1.00 64.90           C  
ATOM   1894  O   VAL C  95      -3.428 -17.749  -2.864  1.00 64.90           O  
ATOM   1895  CG1 VAL C  95      -4.396 -14.250  -4.470  1.00 64.90           C  
ATOM   1896  CG2 VAL C  95      -5.000 -13.688  -2.098  1.00 64.90           C  
ATOM   1897  N   CYS C  96      -4.818 -17.707  -4.564  1.00 68.35           N  
ATOM   1898  CA  CYS C  96      -4.059 -18.694  -5.325  1.00 68.35           C  
ATOM   1899  C   CYS C  96      -2.658 -18.181  -5.637  1.00 68.35           C  
ATOM   1900  CB  CYS C  96      -4.784 -19.044  -6.623  1.00 68.35           C  
ATOM   1901  O   CYS C  96      -2.501 -17.167  -6.319  1.00 68.35           O  
ATOM   1902  SG  CYS C  96      -3.826 -20.100  -7.731  1.00 68.35           S  
ATOM   1903  N   GLU C  97      -1.645 -18.848  -5.153  1.00 64.31           N  
ATOM   1904  CA  GLU C  97      -0.259 -18.436  -5.352  1.00 64.31           C  
ATOM   1905  C   GLU C  97       0.102 -18.411  -6.834  1.00 64.31           C  
ATOM   1906  CB  GLU C  97       0.692 -19.367  -4.595  1.00 64.31           C  
ATOM   1907  O   GLU C  97       0.831 -17.525  -7.286  1.00 64.31           O  
ATOM   1908  CG  GLU C  97       0.850 -19.018  -3.122  1.00 64.31           C  
ATOM   1909  CD  GLU C  97       1.749 -19.987  -2.369  1.00 64.31           C  
ATOM   1910  OE1 GLU C  97       1.911 -19.832  -1.137  1.00 64.31           O  
ATOM   1911  OE2 GLU C  97       2.296 -20.907  -3.017  1.00 64.31           O  
ATOM   1912  N   LYS C  98      -0.521 -19.313  -7.622  1.00 66.41           N  
ATOM   1913  CA  LYS C  98      -0.186 -19.478  -9.033  1.00 66.41           C  
ATOM   1914  C   LYS C  98      -0.857 -18.406  -9.887  1.00 66.41           C  
ATOM   1915  CB  LYS C  98      -0.596 -20.869  -9.523  1.00 66.41           C  
ATOM   1916  O   LYS C  98      -0.229 -17.835 -10.781  1.00 66.41           O  
ATOM   1917  CG  LYS C  98       0.012 -21.257 -10.862  1.00 66.41           C  
ATOM   1918  CD  LYS C  98      -0.370 -22.677 -11.259  1.00 66.41           C  
ATOM   1919  CE  LYS C  98       0.182 -23.044 -12.630  1.00 66.41           C  
ATOM   1920  NZ  LYS C  98      -0.147 -24.453 -13.001  1.00 66.41           N  
ATOM   1921  N   HIS C  99      -2.066 -18.033  -9.635  1.00 69.65           N  
ATOM   1922  CA  HIS C  99      -2.825 -17.161 -10.525  1.00 69.65           C  
ATOM   1923  C   HIS C  99      -3.102 -15.812  -9.870  1.00 69.65           C  
ATOM   1924  CB  HIS C  99      -4.140 -17.827 -10.933  1.00 69.65           C  
ATOM   1925  O   HIS C  99      -3.662 -14.914 -10.503  1.00 69.65           O  
ATOM   1926  CG  HIS C  99      -3.958 -19.137 -11.632  1.00 69.65           C  
ATOM   1927  CD2 HIS C  99      -3.306 -19.451 -12.776  1.00 69.65           C  
ATOM   1928  ND1 HIS C  99      -4.489 -20.315 -11.153  1.00 69.65           N  
ATOM   1929  CE1 HIS C  99      -4.169 -21.301 -11.975  1.00 69.65           C  
ATOM   1930  NE2 HIS C  99      -3.451 -20.803 -12.968  1.00 69.65           N  
ATOM   1931  N   ARG C 100      -2.827 -15.717  -8.641  1.00 63.40           N  
ATOM   1932  CA  ARG C 100      -3.019 -14.490  -7.875  1.00 63.40           C  
ATOM   1933  C   ARG C 100      -4.484 -14.067  -7.877  1.00 63.40           C  
ATOM   1934  CB  ARG C 100      -2.147 -13.364  -8.434  1.00 63.40           C  
ATOM   1935  O   ARG C 100      -4.792 -12.881  -8.014  1.00 63.40           O  
ATOM   1936  CG  ARG C 100      -0.662 -13.541  -8.160  1.00 63.40           C  
ATOM   1937  CD  ARG C 100       0.150 -12.359  -8.670  1.00 63.40           C  
ATOM   1938  NE  ARG C 100       1.584 -12.577  -8.501  1.00 63.40           N  
ATOM   1939  NH1 ARG C 100       2.018 -12.847 -10.754  1.00 63.40           N  
ATOM   1940  NH2 ARG C 100       3.723 -12.989  -9.229  1.00 63.40           N  
ATOM   1941  CZ  ARG C 100       2.439 -12.804  -9.495  1.00 63.40           C  
ATOM   1942  N   GLU C 101      -5.361 -15.029  -7.854  1.00 66.59           N  
ATOM   1943  CA  GLU C 101      -6.807 -14.844  -7.774  1.00 66.59           C  
ATOM   1944  C   GLU C 101      -7.365 -15.409  -6.471  1.00 66.59           C  
ATOM   1945  CB  GLU C 101      -7.500 -15.501  -8.971  1.00 66.59           C  
ATOM   1946  O   GLU C 101      -6.805 -16.351  -5.907  1.00 66.59           O  
ATOM   1947  CG  GLU C 101      -7.366 -14.715 -10.267  1.00 66.59           C  
ATOM   1948  CD  GLU C 101      -8.532 -13.773 -10.522  1.00 66.59           C  
ATOM   1949  OE1 GLU C 101      -8.340 -12.737 -11.197  1.00 66.59           O  
ATOM   1950  OE2 GLU C 101      -9.647 -14.074 -10.040  1.00 66.59           O  
ATOM   1951  N   PRO C 102      -8.384 -14.835  -6.072  1.00 67.11           N  
ATOM   1952  CA  PRO C 102      -9.002 -15.357  -4.852  1.00 67.11           C  
ATOM   1953  C   PRO C 102      -9.435 -16.816  -4.986  1.00 67.11           C  
ATOM   1954  CB  PRO C 102     -10.215 -14.445  -4.653  1.00 67.11           C  
ATOM   1955  O   PRO C 102      -9.879 -17.235  -6.058  1.00 67.11           O  
ATOM   1956  CG  PRO C 102     -10.183 -13.508  -5.816  1.00 67.11           C  
ATOM   1957  CD  PRO C 102      -8.997 -13.850  -6.672  1.00 67.11           C  
ATOM   1958  N   LEU C 103      -9.138 -17.536  -3.910  1.00 73.87           N  
ATOM   1959  CA  LEU C 103      -9.586 -18.922  -3.845  1.00 73.87           C  
ATOM   1960  C   LEU C 103     -11.072 -18.998  -3.510  1.00 73.87           C  
ATOM   1961  CB  LEU C 103      -8.776 -19.700  -2.804  1.00 73.87           C  
ATOM   1962  O   LEU C 103     -11.450 -18.982  -2.336  1.00 73.87           O  
ATOM   1963  CG  LEU C 103      -7.295 -19.914  -3.119  1.00 73.87           C  
ATOM   1964  CD1 LEU C 103      -6.554 -20.401  -1.879  1.00 73.87           C  
ATOM   1965  CD2 LEU C 103      -7.131 -20.903  -4.269  1.00 73.87           C  
ATOM   1966  N   LYS C 104     -11.846 -19.030  -4.556  1.00 71.12           N  
ATOM   1967  CA  LYS C 104     -13.290 -18.969  -4.349  1.00 71.12           C  
ATOM   1968  C   LYS C 104     -13.938 -20.331  -4.585  1.00 71.12           C  
ATOM   1969  CB  LYS C 104     -13.921 -17.923  -5.269  1.00 71.12           C  
ATOM   1970  O   LYS C 104     -15.112 -20.530  -4.266  1.00 71.12           O  
ATOM   1971  CG  LYS C 104     -13.522 -16.491  -4.942  1.00 71.12           C  
ATOM   1972  CD  LYS C 104     -14.224 -15.494  -5.855  1.00 71.12           C  
ATOM   1973  CE  LYS C 104     -13.808 -14.062  -5.545  1.00 71.12           C  
ATOM   1974  NZ  LYS C 104     -14.497 -13.080  -6.434  1.00 71.12           N  
ATOM   1975  N   LEU C 105     -13.157 -21.318  -5.110  1.00 80.17           N  
ATOM   1976  CA  LEU C 105     -13.717 -22.617  -5.469  1.00 80.17           C  
ATOM   1977  C   LEU C 105     -13.013 -23.739  -4.713  1.00 80.17           C  
ATOM   1978  CB  LEU C 105     -13.604 -22.852  -6.977  1.00 80.17           C  
ATOM   1979  O   LEU C 105     -11.909 -23.550  -4.199  1.00 80.17           O  
ATOM   1980  CG  LEU C 105     -14.231 -21.787  -7.878  1.00 80.17           C  
ATOM   1981  CD1 LEU C 105     -13.889 -22.061  -9.339  1.00 80.17           C  
ATOM   1982  CD2 LEU C 105     -15.741 -21.739  -7.677  1.00 80.17           C  
ATOM   1983  N   TYR C 106     -13.700 -24.812  -4.550  1.00 80.77           N  
ATOM   1984  CA  TYR C 106     -13.159 -26.022  -3.942  1.00 80.77           C  
ATOM   1985  C   TYR C 106     -13.219 -27.195  -4.913  1.00 80.77           C  
ATOM   1986  CB  TYR C 106     -13.921 -26.367  -2.659  1.00 80.77           C  
ATOM   1987  O   TYR C 106     -14.275 -27.486  -5.479  1.00 80.77           O  
ATOM   1988  CG  TYR C 106     -13.368 -27.565  -1.927  1.00 80.77           C  
ATOM   1989  CD1 TYR C 106     -13.933 -28.828  -2.090  1.00 80.77           C  
ATOM   1990  CD2 TYR C 106     -12.280 -27.437  -1.070  1.00 80.77           C  
ATOM   1991  CE1 TYR C 106     -13.427 -29.934  -1.416  1.00 80.77           C  
ATOM   1992  CE2 TYR C 106     -11.766 -28.536  -0.391  1.00 80.77           C  
ATOM   1993  OH  TYR C 106     -11.840 -30.871   0.099  1.00 80.77           O  
ATOM   1994  CZ  TYR C 106     -12.345 -29.779  -0.570  1.00 80.77           C  
ATOM   1995  N   CYS C 107     -12.084 -27.801  -5.160  1.00 88.55           N  
ATOM   1996  CA  CYS C 107     -12.022 -28.997  -5.992  1.00 88.55           C  
ATOM   1997  C   CYS C 107     -12.240 -30.253  -5.158  1.00 88.55           C  
ATOM   1998  CB  CYS C 107     -10.676 -29.080  -6.713  1.00 88.55           C  
ATOM   1999  O   CYS C 107     -11.408 -30.598  -4.317  1.00 88.55           O  
ATOM   2000  SG  CYS C 107     -10.492 -30.551  -7.744  1.00 88.55           S  
ATOM   2001  N   GLU C 108     -13.283 -31.063  -5.448  1.00 85.39           N  
ATOM   2002  CA  GLU C 108     -13.646 -32.238  -4.661  1.00 85.39           C  
ATOM   2003  C   GLU C 108     -12.657 -33.378  -4.883  1.00 85.39           C  
ATOM   2004  CB  GLU C 108     -15.065 -32.698  -5.005  1.00 85.39           C  
ATOM   2005  O   GLU C 108     -12.304 -34.092  -3.942  1.00 85.39           O  
ATOM   2006  CG  GLU C 108     -16.149 -31.719  -4.579  1.00 85.39           C  
ATOM   2007  CD  GLU C 108     -17.555 -32.283  -4.716  1.00 85.39           C  
ATOM   2008  OE1 GLU C 108     -18.216 -32.525  -3.681  1.00 85.39           O  
ATOM   2009  OE2 GLU C 108     -17.998 -32.486  -5.869  1.00 85.39           O  
ATOM   2010  N   GLU C 109     -12.164 -33.471  -6.089  1.00 83.61           N  
ATOM   2011  CA  GLU C 109     -11.228 -34.543  -6.415  1.00 83.61           C  
ATOM   2012  C   GLU C 109      -9.869 -34.306  -5.763  1.00 83.61           C  
ATOM   2013  CB  GLU C 109     -11.069 -34.676  -7.931  1.00 83.61           C  
ATOM   2014  O   GLU C 109      -9.277 -35.227  -5.195  1.00 83.61           O  
ATOM   2015  CG  GLU C 109     -12.179 -35.475  -8.599  1.00 83.61           C  
ATOM   2016  CD  GLU C 109     -13.380 -34.625  -8.985  1.00 83.61           C  
ATOM   2017  OE1 GLU C 109     -14.281 -35.133  -9.690  1.00 83.61           O  
ATOM   2018  OE2 GLU C 109     -13.419 -33.442  -8.580  1.00 83.61           O  
ATOM   2019  N   ASP C 110      -9.379 -33.119  -5.789  1.00 80.24           N  
ATOM   2020  CA  ASP C 110      -8.072 -32.793  -5.228  1.00 80.24           C  
ATOM   2021  C   ASP C 110      -8.189 -32.402  -3.756  1.00 80.24           C  
ATOM   2022  CB  ASP C 110      -7.414 -31.663  -6.022  1.00 80.24           C  
ATOM   2023  O   ASP C 110      -7.183 -32.323  -3.048  1.00 80.24           O  
ATOM   2024  CG  ASP C 110      -7.032 -32.074  -7.433  1.00 80.24           C  
ATOM   2025  OD1 ASP C 110      -6.845 -33.283  -7.686  1.00 80.24           O  
ATOM   2026  OD2 ASP C 110      -6.914 -31.180  -8.298  1.00 80.24           O  
ATOM   2027  N   GLN C 111      -9.347 -32.181  -3.250  1.00 79.34           N  
ATOM   2028  CA  GLN C 111      -9.648 -31.818  -1.869  1.00 79.34           C  
ATOM   2029  C   GLN C 111      -8.875 -30.573  -1.446  1.00 79.34           C  
ATOM   2030  CB  GLN C 111      -9.330 -32.980  -0.927  1.00 79.34           C  
ATOM   2031  O   GLN C 111      -8.249 -30.556  -0.383  1.00 79.34           O  
ATOM   2032  CG  GLN C 111     -10.234 -34.191  -1.115  1.00 79.34           C  
ATOM   2033  CD  GLN C 111      -9.803 -35.381  -0.279  1.00 79.34           C  
ATOM   2034  NE2 GLN C 111     -10.109 -36.583  -0.756  1.00 79.34           N  
ATOM   2035  OE1 GLN C 111      -9.200 -35.222   0.787  1.00 79.34           O  
ATOM   2036  N   MET C 112      -8.936 -29.520  -2.264  1.00 79.82           N  
ATOM   2037  CA  MET C 112      -8.237 -28.278  -1.947  1.00 79.82           C  
ATOM   2038  C   MET C 112      -8.950 -27.079  -2.561  1.00 79.82           C  
ATOM   2039  CB  MET C 112      -6.790 -28.335  -2.439  1.00 79.82           C  
ATOM   2040  O   MET C 112      -9.658 -27.217  -3.561  1.00 79.82           O  
ATOM   2041  CG  MET C 112      -6.658 -28.347  -3.954  1.00 79.82           C  
ATOM   2042  SD  MET C 112      -4.908 -28.338  -4.507  1.00 79.82           S  
ATOM   2043  CE  MET C 112      -4.350 -29.926  -3.831  1.00 79.82           C  
ATOM   2044  N   PRO C 113      -8.758 -25.836  -1.925  1.00 81.47           N  
ATOM   2045  CA  PRO C 113      -9.296 -24.617  -2.533  1.00 81.47           C  
ATOM   2046  C   PRO C 113      -8.561 -24.222  -3.811  1.00 81.47           C  
ATOM   2047  CB  PRO C 113      -9.100 -23.562  -1.441  1.00 81.47           C  
ATOM   2048  O   PRO C 113      -7.342 -24.390  -3.904  1.00 81.47           O  
ATOM   2049  CG  PRO C 113      -8.494 -24.307  -0.295  1.00 81.47           C  
ATOM   2050  CD  PRO C 113      -8.234 -25.721  -0.729  1.00 81.47           C  
ATOM   2051  N   ILE C 114      -9.310 -23.835  -4.884  1.00 81.12           N  
ATOM   2052  CA  ILE C 114      -8.715 -23.404  -6.144  1.00 81.12           C  
ATOM   2053  C   ILE C 114      -9.371 -22.104  -6.605  1.00 81.12           C  
ATOM   2054  CB  ILE C 114      -8.851 -24.489  -7.235  1.00 81.12           C  
ATOM   2055  O   ILE C 114     -10.443 -21.735  -6.120  1.00 81.12           O  
ATOM   2056  CG1 ILE C 114     -10.328 -24.819  -7.479  1.00 81.12           C  
ATOM   2057  CG2 ILE C 114      -8.067 -25.746  -6.847  1.00 81.12           C  
ATOM   2058  CD1 ILE C 114     -10.567 -25.759  -8.652  1.00 81.12           C  
ATOM   2059  N   CYS C 115      -8.682 -21.416  -7.491  1.00 77.36           N  
ATOM   2060  CA  CYS C 115      -9.253 -20.209  -8.077  1.00 77.36           C  
ATOM   2061  C   CYS C 115      -9.976 -20.525  -9.380  1.00 77.36           C  
ATOM   2062  CB  CYS C 115      -8.162 -19.167  -8.328  1.00 77.36           C  
ATOM   2063  O   CYS C 115      -9.959 -21.667  -9.844  1.00 77.36           O  
ATOM   2064  SG  CYS C 115      -7.143 -19.516  -9.778  1.00 77.36           S  
ATOM   2065  N   VAL C 116     -10.630 -19.520  -9.973  1.00 79.22           N  
ATOM   2066  CA  VAL C 116     -11.442 -19.711 -11.170  1.00 79.22           C  
ATOM   2067  C   VAL C 116     -10.547 -20.100 -12.345  1.00 79.22           C  
ATOM   2068  CB  VAL C 116     -12.253 -18.442 -11.515  1.00 79.22           C  
ATOM   2069  O   VAL C 116     -10.978 -20.818 -13.250  1.00 79.22           O  
ATOM   2070  CG1 VAL C 116     -13.317 -18.176 -10.452  1.00 79.22           C  
ATOM   2071  CG2 VAL C 116     -11.323 -17.239 -11.658  1.00 79.22           C  
ATOM   2072  N   VAL C 117      -9.322 -19.649 -12.244  1.00 79.68           N  
ATOM   2073  CA  VAL C 117      -8.401 -19.956 -13.333  1.00 79.68           C  
ATOM   2074  C   VAL C 117      -7.935 -21.406 -13.224  1.00 79.68           C  
ATOM   2075  CB  VAL C 117      -7.184 -19.004 -13.333  1.00 79.68           C  
ATOM   2076  O   VAL C 117      -7.869 -22.121 -14.226  1.00 79.68           O  
ATOM   2077  CG1 VAL C 117      -6.258 -19.311 -14.508  1.00 79.68           C  
ATOM   2078  CG2 VAL C 117      -7.646 -17.548 -13.379  1.00 79.68           C  
ATOM   2079  N   CYS C 118      -7.554 -21.875 -12.062  1.00 83.04           N  
ATOM   2080  CA  CYS C 118      -7.210 -23.276 -11.847  1.00 83.04           C  
ATOM   2081  C   CYS C 118      -8.322 -24.193 -12.344  1.00 83.04           C  
ATOM   2082  CB  CYS C 118      -6.942 -23.542 -10.366  1.00 83.04           C  
ATOM   2083  O   CYS C 118      -8.051 -25.248 -12.920  1.00 83.04           O  
ATOM   2084  SG  CYS C 118      -5.426 -22.775  -9.752  1.00 83.04           S  
ATOM   2085  N   ASP C 119      -9.575 -23.839 -12.099  1.00 85.04           N  
ATOM   2086  CA  ASP C 119     -10.731 -24.641 -12.487  1.00 85.04           C  
ATOM   2087  C   ASP C 119     -10.765 -24.860 -13.998  1.00 85.04           C  
ATOM   2088  CB  ASP C 119     -12.027 -23.973 -12.023  1.00 85.04           C  
ATOM   2089  O   ASP C 119     -11.177 -25.922 -14.468  1.00 85.04           O  
ATOM   2090  CG  ASP C 119     -13.270 -24.748 -12.423  1.00 85.04           C  
ATOM   2091  OD1 ASP C 119     -13.243 -25.997 -12.402  1.00 85.04           O  
ATOM   2092  OD2 ASP C 119     -14.285 -24.104 -12.766  1.00 85.04           O  
ATOM   2093  N   ARG C 120     -10.211 -23.837 -14.685  1.00 78.12           N  
ATOM   2094  CA  ARG C 120     -10.261 -23.916 -16.142  1.00 78.12           C  
ATOM   2095  C   ARG C 120      -8.977 -24.521 -16.701  1.00 78.12           C  
ATOM   2096  CB  ARG C 120     -10.495 -22.530 -16.748  1.00 78.12           C  
ATOM   2097  O   ARG C 120      -8.872 -24.761 -17.906  1.00 78.12           O  
ATOM   2098  CG  ARG C 120     -11.929 -22.040 -16.629  1.00 78.12           C  
ATOM   2099  CD  ARG C 120     -12.131 -20.710 -17.341  1.00 78.12           C  
ATOM   2100  NE  ARG C 120     -13.538 -20.476 -17.657  1.00 78.12           N  
ATOM   2101  NH1 ARG C 120     -13.837 -18.835 -16.059  1.00 78.12           N  
ATOM   2102  NH2 ARG C 120     -15.582 -19.460 -17.408  1.00 78.12           N  
ATOM   2103  CZ  ARG C 120     -14.316 -19.591 -17.040  1.00 78.12           C  
ATOM   2104  N   SER C 121      -8.031 -24.774 -15.787  1.00 80.83           N  
ATOM   2105  CA  SER C 121      -6.751 -25.330 -16.212  1.00 80.83           C  
ATOM   2106  C   SER C 121      -6.851 -26.833 -16.447  1.00 80.83           C  
ATOM   2107  CB  SER C 121      -5.668 -25.039 -15.172  1.00 80.83           C  
ATOM   2108  O   SER C 121      -7.805 -27.474 -16.002  1.00 80.83           O  
ATOM   2109  OG  SER C 121      -5.845 -25.849 -14.022  1.00 80.83           O  
ATOM   2110  N   ARG C 122      -5.845 -27.413 -17.181  1.00 80.44           N  
ATOM   2111  CA  ARG C 122      -5.777 -28.837 -17.492  1.00 80.44           C  
ATOM   2112  C   ARG C 122      -5.723 -29.674 -16.219  1.00 80.44           C  
ATOM   2113  CB  ARG C 122      -4.560 -29.139 -18.370  1.00 80.44           C  
ATOM   2114  O   ARG C 122      -6.288 -30.768 -16.164  1.00 80.44           O  
ATOM   2115  CG  ARG C 122      -4.744 -28.756 -19.830  1.00 80.44           C  
ATOM   2116  CD  ARG C 122      -3.490 -29.033 -20.647  1.00 80.44           C  
ATOM   2117  NE  ARG C 122      -3.578 -30.307 -21.354  1.00 80.44           N  
ATOM   2118  NH1 ARG C 122      -1.980 -29.776 -22.936  1.00 80.44           N  
ATOM   2119  NH2 ARG C 122      -3.019 -31.819 -22.990  1.00 80.44           N  
ATOM   2120  CZ  ARG C 122      -2.859 -30.631 -22.425  1.00 80.44           C  
ATOM   2121  N   GLU C 123      -5.143 -29.186 -15.201  1.00 80.23           N  
ATOM   2122  CA  GLU C 123      -4.917 -29.898 -13.947  1.00 80.23           C  
ATOM   2123  C   GLU C 123      -6.236 -30.289 -13.288  1.00 80.23           C  
ATOM   2124  CB  GLU C 123      -4.082 -29.046 -12.988  1.00 80.23           C  
ATOM   2125  O   GLU C 123      -6.339 -31.354 -12.675  1.00 80.23           O  
ATOM   2126  CG  GLU C 123      -3.531 -29.819 -11.798  1.00 80.23           C  
ATOM   2127  CD  GLU C 123      -2.652 -28.975 -10.890  1.00 80.23           C  
ATOM   2128  OE1 GLU C 123      -2.149 -29.502  -9.871  1.00 80.23           O  
ATOM   2129  OE2 GLU C 123      -2.464 -27.777 -11.198  1.00 80.23           O  
ATOM   2130  N   HIS C 124      -7.243 -29.386 -13.408  1.00 83.20           N  
ATOM   2131  CA  HIS C 124      -8.500 -29.633 -12.711  1.00 83.20           C  
ATOM   2132  C   HIS C 124      -9.643 -29.852 -13.698  1.00 83.20           C  
ATOM   2133  CB  HIS C 124      -8.831 -28.470 -11.775  1.00 83.20           C  
ATOM   2134  O   HIS C 124     -10.812 -29.862 -13.307  1.00 83.20           O  
ATOM   2135  CG  HIS C 124      -7.853 -28.304 -10.656  1.00 83.20           C  
ATOM   2136  CD2 HIS C 124      -6.845 -27.417 -10.481  1.00 83.20           C  
ATOM   2137  ND1 HIS C 124      -7.849 -29.118  -9.544  1.00 83.20           N  
ATOM   2138  CE1 HIS C 124      -6.878 -28.737  -8.731  1.00 83.20           C  
ATOM   2139  NE2 HIS C 124      -6.253 -27.707  -9.276  1.00 83.20           N  
ATOM   2140  N   ARG C 125      -9.282 -29.950 -14.930  1.00 82.16           N  
ATOM   2141  CA  ARG C 125     -10.289 -30.154 -15.966  1.00 82.16           C  
ATOM   2142  C   ARG C 125     -11.130 -31.392 -15.675  1.00 82.16           C  
ATOM   2143  CB  ARG C 125      -9.630 -30.279 -17.341  1.00 82.16           C  
ATOM   2144  O   ARG C 125     -10.590 -32.468 -15.410  1.00 82.16           O  
ATOM   2145  CG  ARG C 125     -10.611 -30.233 -18.501  1.00 82.16           C  
ATOM   2146  CD  ARG C 125      -9.895 -30.174 -19.843  1.00 82.16           C  
ATOM   2147  NE  ARG C 125      -9.387 -28.835 -20.126  1.00 82.16           N  
ATOM   2148  NH1 ARG C 125      -7.954 -29.508 -21.808  1.00 82.16           N  
ATOM   2149  NH2 ARG C 125      -8.087 -27.294 -21.226  1.00 82.16           N  
ATOM   2150  CZ  ARG C 125      -8.477 -28.549 -21.052  1.00 82.16           C  
ATOM   2151  N   GLY C 126     -12.454 -31.257 -15.680  1.00 81.65           N  
ATOM   2152  CA  GLY C 126     -13.369 -32.365 -15.456  1.00 81.65           C  
ATOM   2153  C   GLY C 126     -13.628 -32.637 -13.987  1.00 81.65           C  
ATOM   2154  O   GLY C 126     -14.444 -33.495 -13.643  1.00 81.65           O  
ATOM   2155  N   HIS C 127     -12.807 -32.020 -13.117  1.00 86.06           N  
ATOM   2156  CA  HIS C 127     -13.025 -32.209 -11.687  1.00 86.06           C  
ATOM   2157  C   HIS C 127     -14.317 -31.537 -11.234  1.00 86.06           C  
ATOM   2158  CB  HIS C 127     -11.840 -31.663 -10.888  1.00 86.06           C  
ATOM   2159  O   HIS C 127     -14.736 -30.533 -11.814  1.00 86.06           O  
ATOM   2160  CG  HIS C 127     -10.590 -32.469 -11.042  1.00 86.06           C  
ATOM   2161  CD2 HIS C 127     -10.302 -33.517 -11.850  1.00 86.06           C  
ATOM   2162  ND1 HIS C 127      -9.452 -32.225 -10.304  1.00 86.06           N  
ATOM   2163  CE1 HIS C 127      -8.515 -33.091 -10.653  1.00 86.06           C  
ATOM   2164  NE2 HIS C 127      -9.005 -33.886 -11.589  1.00 86.06           N  
ATOM   2165  N   SER C 128     -15.059 -32.080 -10.324  1.00 86.62           N  
ATOM   2166  CA  SER C 128     -16.210 -31.454  -9.682  1.00 86.62           C  
ATOM   2167  C   SER C 128     -15.776 -30.339  -8.736  1.00 86.62           C  
ATOM   2168  CB  SER C 128     -17.028 -32.494  -8.915  1.00 86.62           C  
ATOM   2169  O   SER C 128     -14.921 -30.547  -7.873  1.00 86.62           O  
ATOM   2170  OG  SER C 128     -17.485 -33.515  -9.785  1.00 86.62           O  
ATOM   2171  N   VAL C 129     -16.281 -29.134  -9.001  1.00 87.22           N  
ATOM   2172  CA  VAL C 129     -15.908 -27.961  -8.218  1.00 87.22           C  
ATOM   2173  C   VAL C 129     -17.159 -27.307  -7.636  1.00 87.22           C  
ATOM   2174  CB  VAL C 129     -15.120 -26.939  -9.068  1.00 87.22           C  
ATOM   2175  O   VAL C 129     -18.239 -27.383  -8.227  1.00 87.22           O  
ATOM   2176  CG1 VAL C 129     -13.633 -27.289  -9.093  1.00 87.22           C  
ATOM   2177  CG2 VAL C 129     -15.682 -26.880 -10.487  1.00 87.22           C  
ATOM   2178  N   LEU C 130     -17.065 -26.763  -6.468  1.00 83.08           N  
ATOM   2179  CA  LEU C 130     -18.154 -26.024  -5.838  1.00 83.08           C  
ATOM   2180  C   LEU C 130     -17.633 -24.762  -5.159  1.00 83.08           C  
ATOM   2181  CB  LEU C 130     -18.880 -26.904  -4.817  1.00 83.08           C  
ATOM   2182  O   LEU C 130     -16.430 -24.630  -4.925  1.00 83.08           O  
ATOM   2183  CG  LEU C 130     -18.027 -27.467  -3.679  1.00 83.08           C  
ATOM   2184  CD1 LEU C 130     -18.876 -27.664  -2.428  1.00 83.08           C  
ATOM   2185  CD2 LEU C 130     -17.373 -28.779  -4.100  1.00 83.08           C  
ATOM   2186  N   PRO C 131     -18.587 -23.856  -4.979  1.00 79.92           N  
ATOM   2187  CA  PRO C 131     -18.152 -22.674  -4.232  1.00 79.92           C  
ATOM   2188  C   PRO C 131     -17.522 -23.024  -2.886  1.00 79.92           C  
ATOM   2189  CB  PRO C 131     -19.447 -21.882  -4.039  1.00 79.92           C  
ATOM   2190  O   PRO C 131     -18.030 -23.891  -2.170  1.00 79.92           O  
ATOM   2191  CG  PRO C 131     -20.330 -22.314  -5.165  1.00 79.92           C  
ATOM   2192  CD  PRO C 131     -20.029 -23.750  -5.483  1.00 79.92           C  
ATOM   2193  N   LEU C 132     -16.346 -22.396  -2.577  1.00 72.40           N  
ATOM   2194  CA  LEU C 132     -15.588 -22.684  -1.364  1.00 72.40           C  
ATOM   2195  C   LEU C 132     -16.464 -22.530  -0.126  1.00 72.40           C  
ATOM   2196  CB  LEU C 132     -14.371 -21.760  -1.261  1.00 72.40           C  
ATOM   2197  O   LEU C 132     -16.378 -23.335   0.805  1.00 72.40           O  
ATOM   2198  CG  LEU C 132     -13.325 -22.130  -0.209  1.00 72.40           C  
ATOM   2199  CD1 LEU C 132     -12.582 -23.396  -0.623  1.00 72.40           C  
ATOM   2200  CD2 LEU C 132     -12.351 -20.977   0.006  1.00 72.40           C  
ATOM   2201  N   GLU C 133     -17.287 -21.601  -0.114  1.00 66.06           N  
ATOM   2202  CA  GLU C 133     -18.170 -21.362   1.023  1.00 66.06           C  
ATOM   2203  C   GLU C 133     -19.078 -22.562   1.280  1.00 66.06           C  
ATOM   2204  CB  GLU C 133     -19.013 -20.104   0.794  1.00 66.06           C  
ATOM   2205  O   GLU C 133     -19.331 -22.919   2.432  1.00 66.06           O  
ATOM   2206  CG  GLU C 133     -18.199 -18.819   0.743  1.00 66.06           C  
ATOM   2207  CD  GLU C 133     -18.798 -17.767  -0.176  1.00 66.06           C  
ATOM   2208  OE1 GLU C 133     -18.127 -16.745  -0.446  1.00 66.06           O  
ATOM   2209  OE2 GLU C 133     -19.947 -17.965  -0.630  1.00 66.06           O  
ATOM   2210  N   GLU C 134     -19.572 -23.123   0.243  1.00 70.69           N  
ATOM   2211  CA  GLU C 134     -20.435 -24.293   0.372  1.00 70.69           C  
ATOM   2212  C   GLU C 134     -19.656 -25.500   0.886  1.00 70.69           C  
ATOM   2213  CB  GLU C 134     -21.095 -24.625  -0.968  1.00 70.69           C  
ATOM   2214  O   GLU C 134     -20.175 -26.290   1.678  1.00 70.69           O  
ATOM   2215  CG  GLU C 134     -22.240 -23.693  -1.338  1.00 70.69           C  
ATOM   2216  CD  GLU C 134     -22.919 -24.067  -2.646  1.00 70.69           C  
ATOM   2217  OE1 GLU C 134     -23.705 -23.250  -3.177  1.00 70.69           O  
ATOM   2218  OE2 GLU C 134     -22.664 -25.186  -3.144  1.00 70.69           O  
ATOM   2219  N   ALA C 135     -18.474 -25.687   0.429  1.00 68.39           N  
ATOM   2220  CA  ALA C 135     -17.624 -26.781   0.893  1.00 68.39           C  
ATOM   2221  C   ALA C 135     -17.354 -26.669   2.390  1.00 68.39           C  
ATOM   2222  CB  ALA C 135     -16.308 -26.797   0.118  1.00 68.39           C  
ATOM   2223  O   ALA C 135     -17.422 -27.665   3.116  1.00 68.39           O  
ATOM   2224  N   VAL C 136     -17.012 -25.525   2.824  1.00 66.10           N  
ATOM   2225  CA  VAL C 136     -16.717 -25.273   4.230  1.00 66.10           C  
ATOM   2226  C   VAL C 136     -17.946 -25.586   5.081  1.00 66.10           C  
ATOM   2227  CB  VAL C 136     -16.265 -23.814   4.463  1.00 66.10           C  
ATOM   2228  O   VAL C 136     -17.834 -26.214   6.136  1.00 66.10           O  
ATOM   2229  CG1 VAL C 136     -16.126 -23.523   5.956  1.00 66.10           C  
ATOM   2230  CG2 VAL C 136     -14.948 -23.542   3.738  1.00 66.10           C  
ATOM   2231  N   GLU C 137     -19.050 -25.045   4.650  1.00 65.39           N  
ATOM   2232  CA  GLU C 137     -20.285 -25.322   5.378  1.00 65.39           C  
ATOM   2233  C   GLU C 137     -20.548 -26.823   5.465  1.00 65.39           C  
ATOM   2234  CB  GLU C 137     -21.471 -24.618   4.714  1.00 65.39           C  
ATOM   2235  O   GLU C 137     -20.991 -27.321   6.502  1.00 65.39           O  
ATOM   2236  CG  GLU C 137     -22.593 -24.262   5.678  1.00 65.39           C  
ATOM   2237  CD  GLU C 137     -22.159 -23.307   6.778  1.00 65.39           C  
ATOM   2238  OE1 GLU C 137     -22.800 -23.288   7.854  1.00 65.39           O  
ATOM   2239  OE2 GLU C 137     -21.170 -22.570   6.562  1.00 65.39           O  
ATOM   2240  N   GLY C 138     -20.321 -27.492   4.415  1.00 62.86           N  
ATOM   2241  CA  GLY C 138     -20.489 -28.936   4.410  1.00 62.86           C  
ATOM   2242  C   GLY C 138     -19.596 -29.645   5.411  1.00 62.86           C  
ATOM   2243  O   GLY C 138     -20.041 -30.556   6.112  1.00 62.86           O  
ATOM   2244  N   PHE C 139     -18.365 -29.301   5.423  1.00 58.40           N  
ATOM   2245  CA  PHE C 139     -17.413 -29.906   6.348  1.00 58.40           C  
ATOM   2246  C   PHE C 139     -17.810 -29.624   7.793  1.00 58.40           C  
ATOM   2247  CB  PHE C 139     -15.997 -29.385   6.082  1.00 58.40           C  
ATOM   2248  O   PHE C 139     -17.679 -30.492   8.658  1.00 58.40           O  
ATOM   2249  CG  PHE C 139     -15.336 -30.013   4.885  1.00 58.40           C  
ATOM   2250  CD1 PHE C 139     -15.183 -31.391   4.800  1.00 58.40           C  
ATOM   2251  CD2 PHE C 139     -14.866 -29.223   3.843  1.00 58.40           C  
ATOM   2252  CE1 PHE C 139     -14.571 -31.974   3.693  1.00 58.40           C  
ATOM   2253  CE2 PHE C 139     -14.253 -29.799   2.734  1.00 58.40           C  
ATOM   2254  CZ  PHE C 139     -14.106 -31.174   2.661  1.00 58.40           C  
ATOM   2255  N   LYS C 140     -18.235 -28.400   7.965  1.00 53.28           N  
ATOM   2256  CA  LYS C 140     -18.687 -28.027   9.303  1.00 53.28           C  
ATOM   2257  C   LYS C 140     -19.865 -28.890   9.746  1.00 53.28           C  
ATOM   2258  CB  LYS C 140     -19.076 -26.549   9.345  1.00 53.28           C  
ATOM   2259  O   LYS C 140     -19.915 -29.340  10.892  1.00 53.28           O  
ATOM   2260  CG  LYS C 140     -17.892 -25.600   9.462  1.00 53.28           C  
ATOM   2261  CD  LYS C 140     -18.346 -24.150   9.571  1.00 53.28           C  
ATOM   2262  CE  LYS C 140     -17.162 -23.193   9.593  1.00 53.28           C  
ATOM   2263  NZ  LYS C 140     -17.603 -21.768   9.678  1.00 53.28           N  
ATOM   2264  N   GLU C 141     -20.758 -29.119   8.906  1.00 62.01           N  
ATOM   2265  CA  GLU C 141     -21.921 -29.947   9.210  1.00 62.01           C  
ATOM   2266  C   GLU C 141     -21.513 -31.389   9.497  1.00 62.01           C  
ATOM   2267  CB  GLU C 141     -22.928 -29.904   8.058  1.00 62.01           C  
ATOM   2268  O   GLU C 141     -22.068 -32.030  10.391  1.00 62.01           O  
ATOM   2269  CG  GLU C 141     -23.961 -28.793   8.184  1.00 62.01           C  
ATOM   2270  CD  GLU C 141     -24.896 -28.705   6.988  1.00 62.01           C  
ATOM   2271  OE1 GLU C 141     -25.694 -27.743   6.911  1.00 62.01           O  
ATOM   2272  OE2 GLU C 141     -24.832 -29.606   6.122  1.00 62.01           O  
ATOM   2273  N   GLN C 142     -20.594 -31.885   8.718  1.00 56.24           N  
ATOM   2274  CA  GLN C 142     -20.111 -33.248   8.909  1.00 56.24           C  
ATOM   2275  C   GLN C 142     -19.452 -33.412  10.276  1.00 56.24           C  
ATOM   2276  CB  GLN C 142     -19.126 -33.629   7.803  1.00 56.24           C  
ATOM   2277  O   GLN C 142     -19.646 -34.429  10.946  1.00 56.24           O  
ATOM   2278  CG  GLN C 142     -19.791 -34.190   6.553  1.00 56.24           C  
ATOM   2279  CD  GLN C 142     -18.793 -34.564   5.474  1.00 56.24           C  
ATOM   2280  NE2 GLN C 142     -19.055 -35.666   4.779  1.00 56.24           N  
ATOM   2281  OE1 GLN C 142     -17.794 -33.868   5.266  1.00 56.24           O  
ATOM   2282  N   ILE C 143     -18.718 -32.435  10.649  1.00 54.62           N  
ATOM   2283  CA  ILE C 143     -18.045 -32.471  11.943  1.00 54.62           C  
ATOM   2284  C   ILE C 143     -19.080 -32.411  13.064  1.00 54.62           C  
ATOM   2285  CB  ILE C 143     -17.032 -31.313  12.086  1.00 54.62           C  
ATOM   2286  O   ILE C 143     -18.984 -33.151  14.046  1.00 54.62           O  
ATOM   2287  CG1 ILE C 143     -15.885 -31.481  11.082  1.00 54.62           C  
ATOM   2288  CG2 ILE C 143     -16.499 -31.236  13.519  1.00 54.62           C  
ATOM   2289  CD1 ILE C 143     -14.881 -30.336  11.092  1.00 54.62           C  
ATOM   2290  N   GLN C 144     -20.003 -31.539  12.920  1.00 56.31           N  
ATOM   2291  CA  GLN C 144     -21.046 -31.410  13.933  1.00 56.31           C  
ATOM   2292  C   GLN C 144     -21.855 -32.698  14.057  1.00 56.31           C  
ATOM   2293  CB  GLN C 144     -21.972 -30.238  13.604  1.00 56.31           C  
ATOM   2294  O   GLN C 144     -22.208 -33.111  15.163  1.00 56.31           O  
ATOM   2295  CG  GLN C 144     -22.903 -29.851  14.745  1.00 56.31           C  
ATOM   2296  CD  GLN C 144     -22.156 -29.423  15.994  1.00 56.31           C  
ATOM   2297  NE2 GLN C 144     -22.588 -29.924  17.146  1.00 56.31           N  
ATOM   2298  OE1 GLN C 144     -21.196 -28.648  15.924  1.00 56.31           O  
ATOM   2299  N   ASN C 145     -22.147 -33.348  13.001  1.00 57.72           N  
ATOM   2300  CA  ASN C 145     -22.861 -34.621  13.012  1.00 57.72           C  
ATOM   2301  C   ASN C 145     -22.050 -35.712  13.706  1.00 57.72           C  
ATOM   2302  CB  ASN C 145     -23.217 -35.049  11.587  1.00 57.72           C  
ATOM   2303  O   ASN C 145     -22.608 -36.547  14.418  1.00 57.72           O  
ATOM   2304  CG  ASN C 145     -24.453 -34.347  11.058  1.00 57.72           C  
ATOM   2305  ND2 ASN C 145     -24.672 -34.437   9.752  1.00 57.72           N  
ATOM   2306  OD1 ASN C 145     -25.204 -33.730  11.818  1.00 57.72           O  
ATOM   2307  N   GLN C 146     -20.781 -35.691  13.565  1.00 51.66           N  
ATOM   2308  CA  GLN C 146     -19.902 -36.662  14.209  1.00 51.66           C  
ATOM   2309  C   GLN C 146     -19.811 -36.411  15.711  1.00 51.66           C  
ATOM   2310  CB  GLN C 146     -18.507 -36.622  13.584  1.00 51.66           C  
ATOM   2311  O   GLN C 146     -19.721 -37.354  16.500  1.00 51.66           O  
ATOM   2312  CG  GLN C 146     -18.375 -37.457  12.318  1.00 51.66           C  
ATOM   2313  CD  GLN C 146     -16.988 -37.386  11.709  1.00 51.66           C  
ATOM   2314  NE2 GLN C 146     -16.608 -38.426  10.974  1.00 51.66           N  
ATOM   2315  OE1 GLN C 146     -16.263 -36.403  11.897  1.00 51.66           O  
ATOM   2316  N   LEU C 147     -19.876 -35.184  16.070  1.00 53.37           N  
ATOM   2317  CA  LEU C 147     -19.805 -34.832  17.484  1.00 53.37           C  
ATOM   2318  C   LEU C 147     -21.103 -35.193  18.199  1.00 53.37           C  
ATOM   2319  CB  LEU C 147     -19.516 -33.337  17.651  1.00 53.37           C  
ATOM   2320  O   LEU C 147     -21.081 -35.625  19.354  1.00 53.37           O  
ATOM   2321  CG  LEU C 147     -18.064 -32.902  17.449  1.00 53.37           C  
ATOM   2322  CD1 LEU C 147     -17.983 -31.388  17.281  1.00 53.37           C  
ATOM   2323  CD2 LEU C 147     -17.200 -33.361  18.619  1.00 53.37           C  
ATOM   2324  N   ASP C 148     -22.133 -35.136  17.571  1.00 55.78           N  
ATOM   2325  CA  ASP C 148     -23.421 -35.474  18.169  1.00 55.78           C  
ATOM   2326  C   ASP C 148     -23.564 -36.984  18.348  1.00 55.78           C  
ATOM   2327  CB  ASP C 148     -24.568 -34.934  17.313  1.00 55.78           C  
ATOM   2328  O   ASP C 148     -24.287 -37.443  19.235  1.00 55.78           O  
ATOM   2329  CG  ASP C 148     -24.703 -33.423  17.387  1.00 55.78           C  
ATOM   2330  OD1 ASP C 148     -24.144 -32.806  18.319  1.00 55.78           O  
ATOM   2331  OD2 ASP C 148     -25.378 -32.845  16.508  1.00 55.78           O  
ATOM   2332  N   HIS C 149     -22.768 -37.717  17.573  1.00 50.73           N  
ATOM   2333  CA  HIS C 149     -22.850 -39.170  17.669  1.00 50.73           C  
ATOM   2334  C   HIS C 149     -21.802 -39.718  18.632  1.00 50.73           C  
ATOM   2335  CB  HIS C 149     -22.680 -39.809  16.289  1.00 50.73           C  
ATOM   2336  O   HIS C 149     -21.829 -40.901  18.978  1.00 50.73           O  
ATOM   2337  CG  HIS C 149     -23.975 -40.101  15.600  1.00 50.73           C  
ATOM   2338  CD2 HIS C 149     -24.519 -39.584  14.473  1.00 50.73           C  
ATOM   2339  ND1 HIS C 149     -24.878 -41.028  16.074  1.00 50.73           N  
ATOM   2340  CE1 HIS C 149     -25.923 -41.069  15.265  1.00 50.73           C  
ATOM   2341  NE2 HIS C 149     -25.730 -40.202  14.286  1.00 50.73           N  
ATOM   2342  N   LEU C 150     -21.072 -38.698  19.233  1.00 37.01           N  
ATOM   2343  CA  LEU C 150     -20.168 -39.099  20.306  1.00 37.01           C  
ATOM   2344  C   LEU C 150     -20.774 -38.791  21.671  1.00 37.01           C  
ATOM   2345  CB  LEU C 150     -18.818 -38.390  20.162  1.00 37.01           C  
ATOM   2346  O   LEU C 150     -20.612 -39.567  22.615  1.00 37.01           O  
ATOM   2347  CG  LEU C 150     -17.890 -38.915  19.065  1.00 37.01           C  
ATOM   2348  CD1 LEU C 150     -16.809 -37.887  18.748  1.00 37.01           C  
ATOM   2349  CD2 LEU C 150     -17.267 -40.243  19.483  1.00 37.01           C  
TER    2350      LEU C 150                                                      
ENDMDL                                                                          
END                                                                             
