# Supplementary material for: Structure and activation of the RING E3 ubiquitin ligase TRIM72 on the membrane
Source: Nat Struct Mol Biol. 2023 Sep 28;30(11):1695–706. doi: 10.1038/s41594-023-01111-7 (PMC10643145; doi:10.1038/s41594-023-01111-7)
Supplement: Supplementary file 5 — Predicted structures of the RING domain of 60 TRIM proteins. [file 41594_2023_1111_MOESM5_ESM.zip › R2_f04b6_unrelaxed_rank_1_model_2.pdb]

MODEL     1                                                                     
ATOM      1  N   MET B   1      38.380   0.939 -22.644  1.00 25.25           N  
ATOM      2  CA  MET B   1      37.495  -0.033 -22.010  1.00 25.25           C  
ATOM      3  C   MET B   1      36.704   0.610 -20.876  1.00 25.25           C  
ATOM      4  CB  MET B   1      38.295  -1.224 -21.479  1.00 25.25           C  
ATOM      5  O   MET B   1      37.282   1.041 -19.877  1.00 25.25           O  
ATOM      6  CG  MET B   1      38.634  -2.257 -22.541  1.00 25.25           C  
ATOM      7  SD  MET B   1      39.284  -3.816 -21.824  1.00 25.25           S  
ATOM      8  CE  MET B   1      38.698  -5.007 -23.061  1.00 25.25           C  
ATOM      9  N   ALA B   2      35.719   1.407 -21.165  1.00 26.38           N  
ATOM     10  CA  ALA B   2      34.831   2.149 -20.273  1.00 26.38           C  
ATOM     11  C   ALA B   2      34.193   1.223 -19.240  1.00 26.38           C  
ATOM     12  CB  ALA B   2      33.751   2.869 -21.076  1.00 26.38           C  
ATOM     13  O   ALA B   2      33.795   0.102 -19.564  1.00 26.38           O  
ATOM     14  N   SER B   3      34.898   1.035 -18.087  1.00 27.21           N  
ATOM     15  CA  SER B   3      34.324   0.372 -16.920  1.00 27.21           C  
ATOM     16  C   SER B   3      32.843   0.703 -16.769  1.00 27.21           C  
ATOM     17  CB  SER B   3      35.077   0.773 -15.651  1.00 27.21           C  
ATOM     18  O   SER B   3      32.457   1.873 -16.794  1.00 27.21           O  
ATOM     19  OG  SER B   3      36.475   0.801 -15.883  1.00 27.21           O  
ATOM     20  N   GLU B   4      32.030   0.134 -17.626  1.00 30.39           N  
ATOM     21  CA  GLU B   4      30.590   0.102 -17.390  1.00 30.39           C  
ATOM     22  C   GLU B   4      30.278  -0.049 -15.904  1.00 30.39           C  
ATOM     23  CB  GLU B   4      29.940  -1.035 -18.182  1.00 30.39           C  
ATOM     24  O   GLU B   4      30.658  -1.043 -15.282  1.00 30.39           O  
ATOM     25  CG  GLU B   4      29.729  -0.716 -19.655  1.00 30.39           C  
ATOM     26  CD  GLU B   4      29.019  -1.826 -20.413  1.00 30.39           C  
ATOM     27  OE1 GLU B   4      27.948  -1.566 -21.008  1.00 30.39           O  
ATOM     28  OE2 GLU B   4      29.537  -2.965 -20.412  1.00 30.39           O  
ATOM     29  N   GLY B   5      30.621   0.936 -15.119  1.00 30.84           N  
ATOM     30  CA  GLY B   5      30.152   0.995 -13.744  1.00 30.84           C  
ATOM     31  C   GLY B   5      28.766   0.407 -13.561  1.00 30.84           C  
ATOM     32  O   GLY B   5      27.827   0.787 -14.265  1.00 30.84           O  
ATOM     33  N   THR B   6      28.663  -0.910 -13.664  1.00 33.91           N  
ATOM     34  CA  THR B   6      27.455  -1.612 -13.246  1.00 33.91           C  
ATOM     35  C   THR B   6      26.794  -0.898 -12.071  1.00 33.91           C  
ATOM     36  CB  THR B   6      27.762  -3.070 -12.858  1.00 33.91           C  
ATOM     37  O   THR B   6      27.428  -0.673 -11.038  1.00 33.91           O  
ATOM     38  CG2 THR B   6      26.517  -3.944 -12.970  1.00 33.91           C  
ATOM     39  OG1 THR B   6      28.776  -3.587 -13.729  1.00 33.91           O  
ATOM     40  N   ASN B   7      26.058   0.176 -12.369  1.00 40.25           N  
ATOM     41  CA  ASN B   7      25.254   0.859 -11.361  1.00 40.25           C  
ATOM     42  C   ASN B   7      24.557  -0.133 -10.434  1.00 40.25           C  
ATOM     43  CB  ASN B   7      24.227   1.777 -12.025  1.00 40.25           C  
ATOM     44  O   ASN B   7      23.568  -0.759 -10.819  1.00 40.25           O  
ATOM     45  CG  ASN B   7      24.186   3.157 -11.398  1.00 40.25           C  
ATOM     46  ND2 ASN B   7      23.162   3.932 -11.737  1.00 40.25           N  
ATOM     47  OD1 ASN B   7      25.067   3.524 -10.617  1.00 40.25           O  
ATOM     48  N   ILE B   8      25.233  -0.903  -9.679  1.00 44.48           N  
ATOM     49  CA  ILE B   8      24.668  -1.815  -8.691  1.00 44.48           C  
ATOM     50  C   ILE B   8      23.694  -1.060  -7.790  1.00 44.48           C  
ATOM     51  CB  ILE B   8      25.772  -2.486  -7.844  1.00 44.48           C  
ATOM     52  O   ILE B   8      24.041  -0.023  -7.220  1.00 44.48           O  
ATOM     53  CG1 ILE B   8      26.828  -3.126  -8.752  1.00 44.48           C  
ATOM     54  CG2 ILE B   8      25.168  -3.522  -6.892  1.00 44.48           C  
ATOM     55  CD1 ILE B   8      28.031  -3.685  -8.005  1.00 44.48           C  
ATOM     56  N   PRO B   9      22.437  -1.401  -8.014  1.00 57.22           N  
ATOM     57  CA  PRO B   9      21.499  -0.765  -7.086  1.00 57.22           C  
ATOM     58  C   PRO B   9      21.975  -0.818  -5.636  1.00 57.22           C  
ATOM     59  CB  PRO B   9      20.215  -1.579  -7.270  1.00 57.22           C  
ATOM     60  O   PRO B   9      22.658  -1.766  -5.242  1.00 57.22           O  
ATOM     61  CG  PRO B   9      20.571  -2.633  -8.269  1.00 57.22           C  
ATOM     62  CD  PRO B   9      22.016  -2.467  -8.643  1.00 57.22           C  
ATOM     63  N   SER B  10      21.791   0.239  -4.964  1.00 66.13           N  
ATOM     64  CA  SER B  10      22.059   0.296  -3.531  1.00 66.13           C  
ATOM     65  C   SER B  10      21.389  -0.861  -2.797  1.00 66.13           C  
ATOM     66  CB  SER B  10      21.579   1.626  -2.947  1.00 66.13           C  
ATOM     67  O   SER B  10      20.390  -1.408  -3.269  1.00 66.13           O  
ATOM     68  OG  SER B  10      20.191   1.580  -2.665  1.00 66.13           O  
ATOM     69  N   PRO B  11      22.002  -1.503  -1.877  1.00 66.66           N  
ATOM     70  CA  PRO B  11      21.459  -2.602  -1.075  1.00 66.66           C  
ATOM     71  C   PRO B  11      20.015  -2.358  -0.641  1.00 66.66           C  
ATOM     72  CB  PRO B  11      22.393  -2.648   0.137  1.00 66.66           C  
ATOM     73  O   PRO B  11      19.205  -3.288  -0.632  1.00 66.66           O  
ATOM     74  CG  PRO B  11      23.674  -2.049  -0.345  1.00 66.66           C  
ATOM     75  CD  PRO B  11      23.362  -1.080  -1.449  1.00 66.66           C  
ATOM     76  N   VAL B  12      19.656  -1.168  -0.304  1.00 75.53           N  
ATOM     77  CA  VAL B  12      18.306  -0.860   0.156  1.00 75.53           C  
ATOM     78  C   VAL B  12      17.322  -0.990  -1.004  1.00 75.53           C  
ATOM     79  CB  VAL B  12      18.225   0.556   0.769  1.00 75.53           C  
ATOM     80  O   VAL B  12      16.209  -1.491  -0.829  1.00 75.53           O  
ATOM     81  CG1 VAL B  12      16.822   1.137   0.601  1.00 75.53           C  
ATOM     82  CG2 VAL B  12      18.620   0.522   2.244  1.00 75.53           C  
ATOM     83  N   VAL B  13      17.704  -0.558  -2.206  1.00 78.08           N  
ATOM     84  CA  VAL B  13      16.862  -0.664  -3.393  1.00 78.08           C  
ATOM     85  C   VAL B  13      16.620  -2.135  -3.725  1.00 78.08           C  
ATOM     86  CB  VAL B  13      17.494   0.058  -4.604  1.00 78.08           C  
ATOM     87  O   VAL B  13      15.496  -2.528  -4.048  1.00 78.08           O  
ATOM     88  CG1 VAL B  13      16.691  -0.214  -5.875  1.00 78.08           C  
ATOM     89  CG2 VAL B  13      17.589   1.559  -4.340  1.00 78.08           C  
ATOM     90  N   ARG B  14      17.612  -2.931  -3.623  1.00 75.48           N  
ATOM     91  CA  ARG B  14      17.487  -4.361  -3.888  1.00 75.48           C  
ATOM     92  C   ARG B  14      16.543  -5.022  -2.890  1.00 75.48           C  
ATOM     93  CB  ARG B  14      18.858  -5.038  -3.841  1.00 75.48           C  
ATOM     94  O   ARG B  14      15.746  -5.886  -3.261  1.00 75.48           O  
ATOM     95  CG  ARG B  14      19.738  -4.733  -5.042  1.00 75.48           C  
ATOM     96  CD  ARG B  14      21.059  -5.487  -4.981  1.00 75.48           C  
ATOM     97  NE  ARG B  14      21.949  -5.107  -6.074  1.00 75.48           N  
ATOM     98  NH1 ARG B  14      23.658  -6.532  -5.454  1.00 75.48           N  
ATOM     99  NH2 ARG B  14      23.888  -5.193  -7.301  1.00 75.48           N  
ATOM    100  CZ  ARG B  14      23.163  -5.612  -6.274  1.00 75.48           C  
ATOM    101  N   GLN B  15      16.656  -4.606  -1.676  1.00 75.95           N  
ATOM    102  CA  GLN B  15      15.793  -5.150  -0.632  1.00 75.95           C  
ATOM    103  C   GLN B  15      14.335  -4.772  -0.873  1.00 75.95           C  
ATOM    104  CB  GLN B  15      16.242  -4.661   0.745  1.00 75.95           C  
ATOM    105  O   GLN B  15      13.441  -5.610  -0.739  1.00 75.95           O  
ATOM    106  CG  GLN B  15      15.554  -5.370   1.904  1.00 75.95           C  
ATOM    107  CD  GLN B  15      16.116  -4.969   3.255  1.00 75.95           C  
ATOM    108  NE2 GLN B  15      15.476  -5.430   4.324  1.00 75.95           N  
ATOM    109  OE1 GLN B  15      17.118  -4.251   3.337  1.00 75.95           O  
ATOM    110  N   ILE B  16      14.137  -3.562  -1.235  1.00 83.48           N  
ATOM    111  CA  ILE B  16      12.780  -3.102  -1.512  1.00 83.48           C  
ATOM    112  C   ILE B  16      12.215  -3.856  -2.713  1.00 83.48           C  
ATOM    113  CB  ILE B  16      12.741  -1.579  -1.769  1.00 83.48           C  
ATOM    114  O   ILE B  16      11.072  -4.318  -2.683  1.00 83.48           O  
ATOM    115  CG1 ILE B  16      13.050  -0.812  -0.478  1.00 83.48           C  
ATOM    116  CG2 ILE B  16      11.383  -1.163  -2.341  1.00 83.48           C  
ATOM    117  CD1 ILE B  16      13.176   0.694  -0.668  1.00 83.48           C  
ATOM    118  N   ASP B  17      13.002  -4.029  -3.722  1.00 81.97           N  
ATOM    119  CA  ASP B  17      12.569  -4.743  -4.920  1.00 81.97           C  
ATOM    120  C   ASP B  17      12.169  -6.179  -4.589  1.00 81.97           C  
ATOM    121  CB  ASP B  17      13.673  -4.735  -5.978  1.00 81.97           C  
ATOM    122  O   ASP B  17      11.070  -6.619  -4.934  1.00 81.97           O  
ATOM    123  CG  ASP B  17      13.490  -3.644  -7.019  1.00 81.97           C  
ATOM    124  OD1 ASP B  17      12.381  -3.075  -7.117  1.00 81.97           O  
ATOM    125  OD2 ASP B  17      14.462  -3.352  -7.749  1.00 81.97           O  
ATOM    126  N   LYS B  18      12.914  -6.815  -3.836  1.00 77.27           N  
ATOM    127  CA  LYS B  18      12.715  -8.231  -3.541  1.00 77.27           C  
ATOM    128  C   LYS B  18      11.574  -8.431  -2.548  1.00 77.27           C  
ATOM    129  CB  LYS B  18      14.001  -8.851  -2.994  1.00 77.27           C  
ATOM    130  O   LYS B  18      10.800  -9.383  -2.667  1.00 77.27           O  
ATOM    131  CG  LYS B  18      15.064  -9.105  -4.053  1.00 77.27           C  
ATOM    132  CD  LYS B  18      16.278  -9.816  -3.467  1.00 77.27           C  
ATOM    133  CE  LYS B  18      17.380  -9.988  -4.503  1.00 77.27           C  
ATOM    134  NZ  LYS B  18      18.618 -10.569  -3.903  1.00 77.27           N  
ATOM    135  N   GLN B  19      11.368  -7.487  -1.714  1.00 78.92           N  
ATOM    136  CA  GLN B  19      10.441  -7.692  -0.607  1.00 78.92           C  
ATOM    137  C   GLN B  19       9.088  -7.049  -0.895  1.00 78.92           C  
ATOM    138  CB  GLN B  19      11.022  -7.132   0.692  1.00 78.92           C  
ATOM    139  O   GLN B  19       8.060  -7.493  -0.380  1.00 78.92           O  
ATOM    140  CG  GLN B  19      12.185  -7.944   1.246  1.00 78.92           C  
ATOM    141  CD  GLN B  19      12.641  -7.463   2.610  1.00 78.92           C  
ATOM    142  NE2 GLN B  19      13.658  -8.116   3.161  1.00 78.92           N  
ATOM    143  OE1 GLN B  19      12.083  -6.510   3.165  1.00 78.92           O  
ATOM    144  N   PHE B  20       9.060  -6.126  -1.790  1.00 86.83           N  
ATOM    145  CA  PHE B  20       7.837  -5.333  -1.815  1.00 86.83           C  
ATOM    146  C   PHE B  20       7.281  -5.241  -3.231  1.00 86.83           C  
ATOM    147  CB  PHE B  20       8.093  -3.929  -1.259  1.00 86.83           C  
ATOM    148  O   PHE B  20       6.110  -4.905  -3.423  1.00 86.83           O  
ATOM    149  CG  PHE B  20       8.417  -3.908   0.211  1.00 86.83           C  
ATOM    150  CD1 PHE B  20       7.405  -3.816   1.158  1.00 86.83           C  
ATOM    151  CD2 PHE B  20       9.735  -3.981   0.644  1.00 86.83           C  
ATOM    152  CE1 PHE B  20       7.702  -3.796   2.519  1.00 86.83           C  
ATOM    153  CE2 PHE B  20      10.039  -3.961   2.003  1.00 86.83           C  
ATOM    154  CZ  PHE B  20       9.021  -3.868   2.938  1.00 86.83           C  
ATOM    155  N   LEU B  21       7.986  -5.576  -4.231  1.00 91.22           N  
ATOM    156  CA  LEU B  21       7.555  -5.166  -5.563  1.00 91.22           C  
ATOM    157  C   LEU B  21       7.472  -6.366  -6.501  1.00 91.22           C  
ATOM    158  CB  LEU B  21       8.514  -4.120  -6.138  1.00 91.22           C  
ATOM    159  O   LEU B  21       7.638  -6.224  -7.714  1.00 91.22           O  
ATOM    160  CG  LEU B  21       8.663  -2.825  -5.339  1.00 91.22           C  
ATOM    161  CD1 LEU B  21       9.672  -1.900  -6.011  1.00 91.22           C  
ATOM    162  CD2 LEU B  21       7.313  -2.132  -5.187  1.00 91.22           C  
ATOM    163  N   ILE B  22       7.347  -7.570  -5.862  1.00 89.09           N  
ATOM    164  CA  ILE B  22       7.258  -8.796  -6.648  1.00 89.09           C  
ATOM    165  C   ILE B  22       5.851  -9.379  -6.538  1.00 89.09           C  
ATOM    166  CB  ILE B  22       8.306  -9.837  -6.192  1.00 89.09           C  
ATOM    167  O   ILE B  22       5.314  -9.519  -5.436  1.00 89.09           O  
ATOM    168  CG1 ILE B  22       9.724  -9.297  -6.410  1.00 89.09           C  
ATOM    169  CG2 ILE B  22       8.105 -11.164  -6.930  1.00 89.09           C  
ATOM    170  CD1 ILE B  22      10.079  -9.064  -7.872  1.00 89.09           C  
ATOM    171  N   CYS B  23       5.283  -9.631  -7.647  1.00 91.22           N  
ATOM    172  CA  CYS B  23       4.016 -10.352  -7.676  1.00 91.22           C  
ATOM    173  C   CYS B  23       4.200 -11.797  -7.229  1.00 91.22           C  
ATOM    174  CB  CYS B  23       3.410 -10.316  -9.078  1.00 91.22           C  
ATOM    175  O   CYS B  23       5.067 -12.506  -7.744  1.00 91.22           O  
ATOM    176  SG  CYS B  23       1.840 -11.199  -9.216  1.00 91.22           S  
ATOM    177  N   SER B  24       3.326 -12.275  -6.291  1.00 88.82           N  
ATOM    178  CA  SER B  24       3.491 -13.609  -5.723  1.00 88.82           C  
ATOM    179  C   SER B  24       3.022 -14.686  -6.695  1.00 88.82           C  
ATOM    180  CB  SER B  24       2.722 -13.729  -4.406  1.00 88.82           C  
ATOM    181  O   SER B  24       3.256 -15.875  -6.472  1.00 88.82           O  
ATOM    182  OG  SER B  24       1.334 -13.540  -4.615  1.00 88.82           O  
ATOM    183  N   ILE B  25       2.345 -14.286  -7.798  1.00 91.49           N  
ATOM    184  CA  ILE B  25       1.867 -15.252  -8.781  1.00 91.49           C  
ATOM    185  C   ILE B  25       2.925 -15.452  -9.864  1.00 91.49           C  
ATOM    186  CB  ILE B  25       0.531 -14.802  -9.413  1.00 91.49           C  
ATOM    187  O   ILE B  25       3.353 -16.579 -10.122  1.00 91.49           O  
ATOM    188  CG1 ILE B  25      -0.561 -14.708  -8.341  1.00 91.49           C  
ATOM    189  CG2 ILE B  25       0.116 -15.756 -10.536  1.00 91.49           C  
ATOM    190  CD1 ILE B  25      -1.886 -14.160  -8.855  1.00 91.49           C  
ATOM    191  N   CYS B  26       3.488 -14.423 -10.476  1.00 93.10           N  
ATOM    192  CA  CYS B  26       4.430 -14.555 -11.581  1.00 93.10           C  
ATOM    193  C   CYS B  26       5.867 -14.417 -11.093  1.00 93.10           C  
ATOM    194  CB  CYS B  26       4.144 -13.508 -12.657  1.00 93.10           C  
ATOM    195  O   CYS B  26       6.809 -14.701 -11.834  1.00 93.10           O  
ATOM    196  SG  CYS B  26       4.466 -11.812 -12.126  1.00 93.10           S  
ATOM    197  N   LEU B  27       6.084 -13.984  -9.943  1.00 86.32           N  
ATOM    198  CA  LEU B  27       7.377 -13.857  -9.279  1.00 86.32           C  
ATOM    199  C   LEU B  27       8.255 -12.835  -9.993  1.00 86.32           C  
ATOM    200  CB  LEU B  27       8.088 -15.211  -9.227  1.00 86.32           C  
ATOM    201  O   LEU B  27       9.484 -12.933  -9.956  1.00 86.32           O  
ATOM    202  CG  LEU B  27       7.356 -16.334  -8.491  1.00 86.32           C  
ATOM    203  CD1 LEU B  27       8.168 -17.623  -8.548  1.00 86.32           C  
ATOM    204  CD2 LEU B  27       7.078 -15.934  -7.046  1.00 86.32           C  
ATOM    205  N   GLU B  28       7.623 -11.854 -10.666  1.00 89.30           N  
ATOM    206  CA  GLU B  28       8.274 -10.708 -11.293  1.00 89.30           C  
ATOM    207  C   GLU B  28       7.751  -9.394 -10.719  1.00 89.30           C  
ATOM    208  CB  GLU B  28       8.070 -10.737 -12.810  1.00 89.30           C  
ATOM    209  O   GLU B  28       6.782  -9.386  -9.957  1.00 89.30           O  
ATOM    210  CG  GLU B  28       8.634 -11.981 -13.482  1.00 89.30           C  
ATOM    211  CD  GLU B  28       8.493 -11.960 -14.996  1.00 89.30           C  
ATOM    212  OE1 GLU B  28       8.739 -13.004 -15.643  1.00 89.30           O  
ATOM    213  OE2 GLU B  28       8.135 -10.892 -15.540  1.00 89.30           O  
ATOM    214  N   ARG B  29       8.432  -8.342 -11.059  1.00 91.30           N  
ATOM    215  CA  ARG B  29       7.928  -7.032 -10.661  1.00 91.30           C  
ATOM    216  C   ARG B  29       6.504  -6.818 -11.162  1.00 91.30           C  
ATOM    217  CB  ARG B  29       8.840  -5.922 -11.188  1.00 91.30           C  
ATOM    218  O   ARG B  29       6.157  -7.244 -12.266  1.00 91.30           O  
ATOM    219  CG  ARG B  29      10.071  -5.677 -10.329  1.00 91.30           C  
ATOM    220  CD  ARG B  29      10.827  -4.431 -10.768  1.00 91.30           C  
ATOM    221  NE  ARG B  29      11.973  -4.163  -9.904  1.00 91.30           N  
ATOM    222  NH1 ARG B  29      12.736  -2.358 -11.128  1.00 91.30           N  
ATOM    223  NH2 ARG B  29      13.859  -3.030  -9.246  1.00 91.30           N  
ATOM    224  CZ  ARG B  29      12.853  -3.184 -10.094  1.00 91.30           C  
ATOM    225  N   TYR B  30       5.760  -6.112 -10.385  1.00 95.72           N  
ATOM    226  CA  TYR B  30       4.355  -5.891 -10.712  1.00 95.72           C  
ATOM    227  C   TYR B  30       4.210  -5.242 -12.083  1.00 95.72           C  
ATOM    228  CB  TYR B  30       3.687  -5.017  -9.647  1.00 95.72           C  
ATOM    229  O   TYR B  30       5.002  -4.371 -12.451  1.00 95.72           O  
ATOM    230  CG  TYR B  30       3.478  -5.721  -8.328  1.00 95.72           C  
ATOM    231  CD1 TYR B  30       2.598  -6.796  -8.221  1.00 95.72           C  
ATOM    232  CD2 TYR B  30       4.158  -5.312  -7.186  1.00 95.72           C  
ATOM    233  CE1 TYR B  30       2.401  -7.446  -7.008  1.00 95.72           C  
ATOM    234  CE2 TYR B  30       3.968  -5.955  -5.967  1.00 95.72           C  
ATOM    235  OH  TYR B  30       2.898  -7.660  -4.684  1.00 95.72           O  
ATOM    236  CZ  TYR B  30       3.089  -7.020  -5.888  1.00 95.72           C  
ATOM    237  N   LYS B  31       3.309  -5.732 -12.834  1.00 96.24           N  
ATOM    238  CA  LYS B  31       2.815  -5.098 -14.053  1.00 96.24           C  
ATOM    239  C   LYS B  31       1.342  -4.724 -13.920  1.00 96.24           C  
ATOM    240  CB  LYS B  31       3.015  -6.021 -15.256  1.00 96.24           C  
ATOM    241  O   LYS B  31       0.482  -5.599 -13.796  1.00 96.24           O  
ATOM    242  CG  LYS B  31       4.472  -6.331 -15.564  1.00 96.24           C  
ATOM    243  CD  LYS B  31       4.602  -7.336 -16.701  1.00 96.24           C  
ATOM    244  CE  LYS B  31       6.047  -7.776 -16.897  1.00 96.24           C  
ATOM    245  NZ  LYS B  31       6.164  -8.850 -17.929  1.00 96.24           N  
ATOM    246  N   ASN B  32       1.000  -3.469 -13.989  1.00 95.68           N  
ATOM    247  CA  ASN B  32      -0.363  -3.000 -13.763  1.00 95.68           C  
ATOM    248  C   ASN B  32      -0.951  -3.584 -12.481  1.00 95.68           C  
ATOM    249  CB  ASN B  32      -1.253  -3.341 -14.959  1.00 95.68           C  
ATOM    250  O   ASN B  32      -1.938  -4.320 -12.525  1.00 95.68           O  
ATOM    251  CG  ASN B  32      -2.549  -2.554 -14.966  1.00 95.68           C  
ATOM    252  ND2 ASN B  32      -3.522  -3.021 -15.739  1.00 95.68           N  
ATOM    253  OD1 ASN B  32      -2.674  -1.534 -14.283  1.00 95.68           O  
ATOM    254  N   PRO B  33      -0.397  -3.302 -11.313  1.00 96.86           N  
ATOM    255  CA  PRO B  33      -0.759  -3.884 -10.018  1.00 96.86           C  
ATOM    256  C   PRO B  33      -2.192  -3.556  -9.604  1.00 96.86           C  
ATOM    257  CB  PRO B  33       0.247  -3.251  -9.054  1.00 96.86           C  
ATOM    258  O   PRO B  33      -2.596  -2.391  -9.635  1.00 96.86           O  
ATOM    259  CG  PRO B  33       0.656  -1.973  -9.713  1.00 96.86           C  
ATOM    260  CD  PRO B  33       0.541  -2.146 -11.200  1.00 96.86           C  
ATOM    261  N   LYS B  34      -2.955  -4.597  -9.258  1.00 97.98           N  
ATOM    262  CA  LYS B  34      -4.315  -4.492  -8.739  1.00 97.98           C  
ATOM    263  C   LYS B  34      -4.374  -4.891  -7.267  1.00 97.98           C  
ATOM    264  CB  LYS B  34      -5.270  -5.363  -9.556  1.00 97.98           C  
ATOM    265  O   LYS B  34      -3.701  -5.835  -6.847  1.00 97.98           O  
ATOM    266  CG  LYS B  34      -5.349  -4.983 -11.028  1.00 97.98           C  
ATOM    267  CD  LYS B  34      -6.054  -3.647 -11.223  1.00 97.98           C  
ATOM    268  CE  LYS B  34      -6.255  -3.331 -12.699  1.00 97.98           C  
ATOM    269  NZ  LYS B  34      -6.893  -1.996 -12.898  1.00 97.98           N  
ATOM    270  N   VAL B  35      -5.086  -4.142  -6.460  1.00 96.45           N  
ATOM    271  CA  VAL B  35      -5.166  -4.424  -5.030  1.00 96.45           C  
ATOM    272  C   VAL B  35      -6.508  -5.077  -4.707  1.00 96.45           C  
ATOM    273  CB  VAL B  35      -4.980  -3.142  -4.188  1.00 96.45           C  
ATOM    274  O   VAL B  35      -7.544  -4.683  -5.248  1.00 96.45           O  
ATOM    275  CG1 VAL B  35      -6.098  -2.141  -4.474  1.00 96.45           C  
ATOM    276  CG2 VAL B  35      -4.934  -3.484  -2.700  1.00 96.45           C  
ATOM    277  N   LEU B  36      -6.469  -6.105  -3.930  1.00 95.33           N  
ATOM    278  CA  LEU B  36      -7.673  -6.752  -3.420  1.00 95.33           C  
ATOM    279  C   LEU B  36      -8.124  -6.108  -2.113  1.00 95.33           C  
ATOM    280  CB  LEU B  36      -7.429  -8.248  -3.207  1.00 95.33           C  
ATOM    281  O   LEU B  36      -7.344  -5.415  -1.456  1.00 95.33           O  
ATOM    282  CG  LEU B  36      -6.993  -9.046  -4.437  1.00 95.33           C  
ATOM    283  CD1 LEU B  36      -6.868 -10.526  -4.092  1.00 95.33           C  
ATOM    284  CD2 LEU B  36      -7.977  -8.840  -5.584  1.00 95.33           C  
ATOM    285  N   PRO B  37      -9.340  -6.279  -1.730  1.00 92.45           N  
ATOM    286  CA  PRO B  37      -9.860  -5.686  -0.495  1.00 92.45           C  
ATOM    287  C   PRO B  37      -9.021  -6.044   0.730  1.00 92.45           C  
ATOM    288  CB  PRO B  37     -11.267  -6.279  -0.385  1.00 92.45           C  
ATOM    289  O   PRO B  37      -8.975  -5.278   1.696  1.00 92.45           O  
ATOM    290  CG  PRO B  37     -11.706  -6.484  -1.799  1.00 92.45           C  
ATOM    291  CD  PRO B  37     -10.527  -6.954  -2.602  1.00 92.45           C  
ATOM    292  N   CYS B  38      -8.313  -7.158   0.675  1.00 88.72           N  
ATOM    293  CA  CYS B  38      -7.457  -7.576   1.779  1.00 88.72           C  
ATOM    294  C   CYS B  38      -6.113  -6.859   1.730  1.00 88.72           C  
ATOM    295  CB  CYS B  38      -7.240  -9.089   1.745  1.00 88.72           C  
ATOM    296  O   CYS B  38      -5.253  -7.084   2.583  1.00 88.72           O  
ATOM    297  SG  CYS B  38      -6.282  -9.655   0.322  1.00 88.72           S  
ATOM    298  N   LEU B  39      -5.904  -6.075   0.711  1.00 92.04           N  
ATOM    299  CA  LEU B  39      -4.764  -5.180   0.545  1.00 92.04           C  
ATOM    300  C   LEU B  39      -3.579  -5.918  -0.070  1.00 92.04           C  
ATOM    301  CB  LEU B  39      -4.359  -4.572   1.890  1.00 92.04           C  
ATOM    302  O   LEU B  39      -2.498  -5.345  -0.226  1.00 92.04           O  
ATOM    303  CG  LEU B  39      -5.343  -3.579   2.509  1.00 92.04           C  
ATOM    304  CD1 LEU B  39      -4.776  -3.007   3.804  1.00 92.04           C  
ATOM    305  CD2 LEU B  39      -5.668  -2.462   1.522  1.00 92.04           C  
ATOM    306  N   HIS B  40      -3.746  -7.177  -0.461  1.00 92.67           N  
ATOM    307  CA  HIS B  40      -2.709  -7.827  -1.254  1.00 92.67           C  
ATOM    308  C   HIS B  40      -2.786  -7.402  -2.717  1.00 92.67           C  
ATOM    309  CB  HIS B  40      -2.824  -9.348  -1.143  1.00 92.67           C  
ATOM    310  O   HIS B  40      -3.879  -7.239  -3.263  1.00 92.67           O  
ATOM    311  CG  HIS B  40      -2.423  -9.884   0.195  1.00 92.67           C  
ATOM    312  CD2 HIS B  40      -1.227  -9.889   0.828  1.00 92.67           C  
ATOM    313  ND1 HIS B  40      -3.312 -10.510   1.042  1.00 92.67           N  
ATOM    314  CE1 HIS B  40      -2.676 -10.877   2.143  1.00 92.67           C  
ATOM    315  NE2 HIS B  40      -1.410 -10.512   2.038  1.00 92.67           N  
ATOM    316  N   THR B  41      -1.624  -7.291  -3.375  1.00 96.00           N  
ATOM    317  CA  THR B  41      -1.518  -6.769  -4.733  1.00 96.00           C  
ATOM    318  C   THR B  41      -0.991  -7.839  -5.684  1.00 96.00           C  
ATOM    319  CB  THR B  41      -0.599  -5.534  -4.785  1.00 96.00           C  
ATOM    320  O   THR B  41      -0.125  -8.634  -5.314  1.00 96.00           O  
ATOM    321  CG2 THR B  41      -0.460  -5.012  -6.212  1.00 96.00           C  
ATOM    322  OG1 THR B  41      -1.151  -4.499  -3.962  1.00 96.00           O  
ATOM    323  N   PHE B  42      -1.540  -7.841  -6.866  1.00 97.15           N  
ATOM    324  CA  PHE B  42      -1.142  -8.756  -7.930  1.00 97.15           C  
ATOM    325  C   PHE B  42      -1.171  -8.058  -9.284  1.00 97.15           C  
ATOM    326  CB  PHE B  42      -2.055  -9.986  -7.953  1.00 97.15           C  
ATOM    327  O   PHE B  42      -1.836  -7.032  -9.445  1.00 97.15           O  
ATOM    328  CG  PHE B  42      -2.111 -10.725  -6.643  1.00 97.15           C  
ATOM    329  CD1 PHE B  42      -1.211 -11.747  -6.367  1.00 97.15           C  
ATOM    330  CD2 PHE B  42      -3.064 -10.397  -5.688  1.00 97.15           C  
ATOM    331  CE1 PHE B  42      -1.261 -12.432  -5.155  1.00 97.15           C  
ATOM    332  CE2 PHE B  42      -3.120 -11.078  -4.475  1.00 97.15           C  
ATOM    333  CZ  PHE B  42      -2.218 -12.096  -4.211  1.00 97.15           C  
ATOM    334  N   CYS B  43      -0.366  -8.576 -10.229  1.00 98.15           N  
ATOM    335  CA  CYS B  43      -0.497  -8.104 -11.603  1.00 98.15           C  
ATOM    336  C   CYS B  43      -1.914  -8.319 -12.121  1.00 98.15           C  
ATOM    337  CB  CYS B  43       0.502  -8.819 -12.513  1.00 98.15           C  
ATOM    338  O   CYS B  43      -2.547  -9.329 -11.809  1.00 98.15           O  
ATOM    339  SG  CYS B  43       2.228  -8.544 -12.056  1.00 98.15           S  
ATOM    340  N   GLU B  44      -2.355  -7.380 -12.854  1.00 98.04           N  
ATOM    341  CA  GLU B  44      -3.668  -7.530 -13.474  1.00 98.04           C  
ATOM    342  C   GLU B  44      -3.755  -8.827 -14.274  1.00 98.04           C  
ATOM    343  CB  GLU B  44      -3.976  -6.334 -14.378  1.00 98.04           C  
ATOM    344  O   GLU B  44      -4.702  -9.600 -14.112  1.00 98.04           O  
ATOM    345  CG  GLU B  44      -5.331  -6.415 -15.066  1.00 98.04           C  
ATOM    346  CD  GLU B  44      -5.654  -5.187 -15.901  1.00 98.04           C  
ATOM    347  OE1 GLU B  44      -6.621  -5.230 -16.696  1.00 98.04           O  
ATOM    348  OE2 GLU B  44      -4.935  -4.172 -15.760  1.00 98.04           O  
ATOM    349  N   ARG B  45      -2.770  -9.065 -15.076  1.00 98.00           N  
ATOM    350  CA  ARG B  45      -2.773 -10.258 -15.916  1.00 98.00           C  
ATOM    351  C   ARG B  45      -2.716 -11.525 -15.069  1.00 98.00           C  
ATOM    352  CB  ARG B  45      -1.597 -10.229 -16.895  1.00 98.00           C  
ATOM    353  O   ARG B  45      -3.358 -12.525 -15.395  1.00 98.00           O  
ATOM    354  CG  ARG B  45      -1.609 -11.365 -17.905  1.00 98.00           C  
ATOM    355  CD  ARG B  45      -0.532 -11.187 -18.967  1.00 98.00           C  
ATOM    356  NE  ARG B  45      -0.526 -12.293 -19.920  1.00 98.00           N  
ATOM    357  NH1 ARG B  45       0.864 -11.248 -21.440  1.00 98.00           N  
ATOM    358  NH2 ARG B  45       0.072 -13.357 -21.866  1.00 98.00           N  
ATOM    359  CZ  ARG B  45       0.137 -12.297 -21.073  1.00 98.00           C  
ATOM    360  N   CYS B  46      -1.893 -11.510 -13.996  1.00 97.65           N  
ATOM    361  CA  CYS B  46      -1.819 -12.656 -13.096  1.00 97.65           C  
ATOM    362  C   CYS B  46      -3.180 -12.953 -12.478  1.00 97.65           C  
ATOM    363  CB  CYS B  46      -0.792 -12.405 -11.993  1.00 97.65           C  
ATOM    364  O   CYS B  46      -3.595 -14.111 -12.408  1.00 97.65           O  
ATOM    365  SG  CYS B  46       0.921 -12.479 -12.562  1.00 97.65           S  
ATOM    366  N   LEU B  47      -3.990 -11.983 -12.098  1.00 97.78           N  
ATOM    367  CA  LEU B  47      -5.318 -12.175 -11.527  1.00 97.78           C  
ATOM    368  C   LEU B  47      -6.298 -12.673 -12.584  1.00 97.78           C  
ATOM    369  CB  LEU B  47      -5.832 -10.870 -10.913  1.00 97.78           C  
ATOM    370  O   LEU B  47      -7.142 -13.527 -12.302  1.00 97.78           O  
ATOM    371  CG  LEU B  47      -5.224 -10.468  -9.568  1.00 97.78           C  
ATOM    372  CD1 LEU B  47      -5.777  -9.120  -9.118  1.00 97.78           C  
ATOM    373  CD2 LEU B  47      -5.494 -11.540  -8.517  1.00 97.78           C  
ATOM    374  N   GLN B  48      -6.205 -12.034 -13.709  1.00 96.27           N  
ATOM    375  CA  GLN B  48      -7.073 -12.457 -14.803  1.00 96.27           C  
ATOM    376  C   GLN B  48      -6.908 -13.947 -15.091  1.00 96.27           C  
ATOM    377  CB  GLN B  48      -6.784 -11.643 -16.065  1.00 96.27           C  
ATOM    378  O   GLN B  48      -7.888 -14.645 -15.360  1.00 96.27           O  
ATOM    379  CG  GLN B  48      -7.315 -10.217 -16.012  1.00 96.27           C  
ATOM    380  CD  GLN B  48      -6.842  -9.371 -17.179  1.00 96.27           C  
ATOM    381  NE2 GLN B  48      -7.565  -8.292 -17.460  1.00 96.27           N  
ATOM    382  OE1 GLN B  48      -5.835  -9.684 -17.822  1.00 96.27           O  
ATOM    383  N   ASN B  49      -5.688 -14.453 -15.011  1.00 96.33           N  
ATOM    384  CA  ASN B  49      -5.398 -15.858 -15.280  1.00 96.33           C  
ATOM    385  C   ASN B  49      -5.740 -16.740 -14.082  1.00 96.33           C  
ATOM    386  CB  ASN B  49      -3.930 -16.038 -15.671  1.00 96.33           C  
ATOM    387  O   ASN B  49      -6.019 -17.930 -14.242  1.00 96.33           O  
ATOM    388  CG  ASN B  49      -3.604 -15.420 -17.016  1.00 96.33           C  
ATOM    389  ND2 ASN B  49      -2.341 -15.058 -17.211  1.00 96.33           N  
ATOM    390  OD1 ASN B  49      -4.479 -15.268 -17.872  1.00 96.33           O  
ATOM    391  N   TYR B  50      -5.636 -16.217 -12.902  1.00 95.21           N  
ATOM    392  CA  TYR B  50      -5.854 -16.935 -11.651  1.00 95.21           C  
ATOM    393  C   TYR B  50      -7.337 -17.208 -11.430  1.00 95.21           C  
ATOM    394  CB  TYR B  50      -5.287 -16.141 -10.470  1.00 95.21           C  
ATOM    395  O   TYR B  50      -7.708 -18.249 -10.881  1.00 95.21           O  
ATOM    396  CG  TYR B  50      -5.475 -16.821  -9.136  1.00 95.21           C  
ATOM    397  CD1 TYR B  50      -6.429 -16.365  -8.228  1.00 95.21           C  
ATOM    398  CD2 TYR B  50      -4.700 -17.919  -8.779  1.00 95.21           C  
ATOM    399  CE1 TYR B  50      -6.605 -16.987  -6.996  1.00 95.21           C  
ATOM    400  CE2 TYR B  50      -4.867 -18.549  -7.550  1.00 95.21           C  
ATOM    401  OH  TYR B  50      -5.990 -18.696  -5.449  1.00 95.21           O  
ATOM    402  CZ  TYR B  50      -5.821 -18.076  -6.667  1.00 95.21           C  
ATOM    403  N   ILE B  51      -8.208 -16.312 -11.904  1.00 92.94           N  
ATOM    404  CA  ILE B  51      -9.642 -16.376 -11.647  1.00 92.94           C  
ATOM    405  C   ILE B  51     -10.334 -17.147 -12.769  1.00 92.94           C  
ATOM    406  CB  ILE B  51     -10.256 -14.965 -11.509  1.00 92.94           C  
ATOM    407  O   ILE B  51     -10.183 -16.812 -13.946  1.00 92.94           O  
ATOM    408  CG1 ILE B  51      -9.595 -14.206 -10.353  1.00 92.94           C  
ATOM    409  CG2 ILE B  51     -11.772 -15.052 -11.312  1.00 92.94           C  
ATOM    410  CD1 ILE B  51      -9.925 -12.720 -10.319  1.00 92.94           C  
ATOM    411  N   PRO B  52     -11.067 -18.175 -12.384  1.00 88.45           N  
ATOM    412  CA  PRO B  52     -11.840 -18.885 -13.406  1.00 88.45           C  
ATOM    413  C   PRO B  52     -12.787 -17.966 -14.174  1.00 88.45           C  
ATOM    414  CB  PRO B  52     -12.622 -19.924 -12.598  1.00 88.45           C  
ATOM    415  O   PRO B  52     -13.296 -16.991 -13.615  1.00 88.45           O  
ATOM    416  CG  PRO B  52     -11.886 -20.033 -11.302  1.00 88.45           C  
ATOM    417  CD  PRO B  52     -11.220 -18.717 -11.019  1.00 88.45           C  
ATOM    418  N   ALA B  53     -12.973 -18.385 -15.465  1.00 81.74           N  
ATOM    419  CA  ALA B  53     -13.855 -17.595 -16.321  1.00 81.74           C  
ATOM    420  C   ALA B  53     -15.255 -17.496 -15.722  1.00 81.74           C  
ATOM    421  CB  ALA B  53     -13.920 -18.199 -17.721  1.00 81.74           C  
ATOM    422  O   ALA B  53     -15.749 -18.454 -15.122  1.00 81.74           O  
ATOM    423  N   HIS B  54     -15.900 -16.273 -15.703  1.00 83.60           N  
ATOM    424  CA  HIS B  54     -17.281 -15.981 -15.335  1.00 83.60           C  
ATOM    425  C   HIS B  54     -17.479 -16.062 -13.825  1.00 83.60           C  
ATOM    426  CB  HIS B  54     -18.239 -16.941 -16.042  1.00 83.60           C  
ATOM    427  O   HIS B  54     -18.609 -16.189 -13.348  1.00 83.60           O  
ATOM    428  CG  HIS B  54     -18.107 -16.932 -17.532  1.00 83.60           C  
ATOM    429  CD2 HIS B  54     -17.677 -17.884 -18.393  1.00 83.60           C  
ATOM    430  ND1 HIS B  54     -18.437 -15.837 -18.301  1.00 83.60           N  
ATOM    431  CE1 HIS B  54     -18.217 -16.118 -19.574  1.00 83.60           C  
ATOM    432  NE2 HIS B  54     -17.755 -17.354 -19.657  1.00 83.60           N  
ATOM    433  N   SER B  55     -16.410 -16.238 -13.121  1.00 91.15           N  
ATOM    434  CA  SER B  55     -16.522 -16.223 -11.666  1.00 91.15           C  
ATOM    435  C   SER B  55     -16.988 -14.861 -11.161  1.00 91.15           C  
ATOM    436  CB  SER B  55     -15.184 -16.584 -11.021  1.00 91.15           C  
ATOM    437  O   SER B  55     -16.611 -13.826 -11.715  1.00 91.15           O  
ATOM    438  OG  SER B  55     -15.282 -16.555  -9.607  1.00 91.15           O  
ATOM    439  N   LEU B  56     -17.820 -14.881 -10.123  1.00 93.62           N  
ATOM    440  CA  LEU B  56     -18.315 -13.638  -9.541  1.00 93.62           C  
ATOM    441  C   LEU B  56     -17.541 -13.284  -8.276  1.00 93.62           C  
ATOM    442  CB  LEU B  56     -19.808 -13.751  -9.225  1.00 93.62           C  
ATOM    443  O   LEU B  56     -17.719 -12.199  -7.717  1.00 93.62           O  
ATOM    444  CG  LEU B  56     -20.741 -13.951 -10.421  1.00 93.62           C  
ATOM    445  CD1 LEU B  56     -22.166 -14.212  -9.943  1.00 93.62           C  
ATOM    446  CD2 LEU B  56     -20.695 -12.738 -11.344  1.00 93.62           C  
ATOM    447  N   THR B  57     -16.707 -14.241  -7.893  1.00 95.38           N  
ATOM    448  CA  THR B  57     -15.922 -14.018  -6.684  1.00 95.38           C  
ATOM    449  C   THR B  57     -14.450 -14.337  -6.929  1.00 95.38           C  
ATOM    450  CB  THR B  57     -16.446 -14.869  -5.512  1.00 95.38           C  
ATOM    451  O   THR B  57     -14.108 -15.000  -7.911  1.00 95.38           O  
ATOM    452  CG2 THR B  57     -17.909 -14.557  -5.218  1.00 95.38           C  
ATOM    453  OG1 THR B  57     -16.322 -16.257  -5.845  1.00 95.38           O  
ATOM    454  N   LEU B  58     -13.587 -13.694  -6.079  1.00 94.11           N  
ATOM    455  CA  LEU B  58     -12.151 -13.945  -6.138  1.00 94.11           C  
ATOM    456  C   LEU B  58     -11.586 -14.198  -4.744  1.00 94.11           C  
ATOM    457  CB  LEU B  58     -11.427 -12.762  -6.787  1.00 94.11           C  
ATOM    458  O   LEU B  58     -11.942 -13.503  -3.790  1.00 94.11           O  
ATOM    459  CG  LEU B  58      -9.899 -12.807  -6.762  1.00 94.11           C  
ATOM    460  CD1 LEU B  58      -9.331 -12.264  -8.069  1.00 94.11           C  
ATOM    461  CD2 LEU B  58      -9.361 -12.019  -5.572  1.00 94.11           C  
ATOM    462  N   SER B  59     -10.791 -15.312  -4.656  1.00 93.58           N  
ATOM    463  CA  SER B  59     -10.065 -15.620  -3.428  1.00 93.58           C  
ATOM    464  C   SER B  59      -8.610 -15.175  -3.519  1.00 93.58           C  
ATOM    465  CB  SER B  59     -10.131 -17.118  -3.127  1.00 93.58           C  
ATOM    466  O   SER B  59      -7.920 -15.486  -4.492  1.00 93.58           O  
ATOM    467  OG  SER B  59     -11.473 -17.535  -2.942  1.00 93.58           O  
ATOM    468  N   CYS B  60      -8.190 -14.445  -2.544  1.00 89.23           N  
ATOM    469  CA  CYS B  60      -6.820 -13.943  -2.529  1.00 89.23           C  
ATOM    470  C   CYS B  60      -5.819 -15.091  -2.498  1.00 89.23           C  
ATOM    471  CB  CYS B  60      -6.598 -13.028  -1.326  1.00 89.23           C  
ATOM    472  O   CYS B  60      -5.912 -15.979  -1.648  1.00 89.23           O  
ATOM    473  SG  CYS B  60      -4.886 -12.488  -1.128  1.00 89.23           S  
ATOM    474  N   PRO B  61      -4.854 -15.052  -3.391  1.00 88.92           N  
ATOM    475  CA  PRO B  61      -3.844 -16.111  -3.456  1.00 88.92           C  
ATOM    476  C   PRO B  61      -2.978 -16.178  -2.200  1.00 88.92           C  
ATOM    477  CB  PRO B  61      -3.005 -15.724  -4.677  1.00 88.92           C  
ATOM    478  O   PRO B  61      -2.337 -17.200  -1.941  1.00 88.92           O  
ATOM    479  CG  PRO B  61      -3.929 -14.922  -5.536  1.00 88.92           C  
ATOM    480  CD  PRO B  61      -4.817 -14.102  -4.645  1.00 88.92           C  
ATOM    481  N   VAL B  62      -2.954 -15.163  -1.438  1.00 85.65           N  
ATOM    482  CA  VAL B  62      -2.047 -15.096  -0.298  1.00 85.65           C  
ATOM    483  C   VAL B  62      -2.809 -15.408   0.988  1.00 85.65           C  
ATOM    484  CB  VAL B  62      -1.369 -13.711  -0.193  1.00 85.65           C  
ATOM    485  O   VAL B  62      -2.438 -16.320   1.731  1.00 85.65           O  
ATOM    486  CG1 VAL B  62      -0.600 -13.585   1.121  1.00 85.65           C  
ATOM    487  CG2 VAL B  62      -0.440 -13.481  -1.383  1.00 85.65           C  
ATOM    488  N   CYS B  63      -3.933 -14.755   1.255  1.00 79.40           N  
ATOM    489  CA  CYS B  63      -4.578 -14.884   2.557  1.00 79.40           C  
ATOM    490  C   CYS B  63      -5.876 -15.676   2.446  1.00 79.40           C  
ATOM    491  CB  CYS B  63      -4.861 -13.506   3.154  1.00 79.40           C  
ATOM    492  O   CYS B  63      -6.499 -15.999   3.459  1.00 79.40           O  
ATOM    493  SG  CYS B  63      -6.166 -12.596   2.299  1.00 79.40           S  
ATOM    494  N   ARG B  64      -6.434 -15.875   1.183  1.00 85.88           N  
ATOM    495  CA  ARG B  64      -7.588 -16.717   0.884  1.00 85.88           C  
ATOM    496  C   ARG B  64      -8.891 -15.992   1.201  1.00 85.88           C  
ATOM    497  CB  ARG B  64      -7.514 -18.030   1.667  1.00 85.88           C  
ATOM    498  O   ARG B  64      -9.974 -16.570   1.082  1.00 85.88           O  
ATOM    499  CG  ARG B  64      -6.340 -18.914   1.277  1.00 85.88           C  
ATOM    500  CD  ARG B  64      -6.409 -20.274   1.957  1.00 85.88           C  
ATOM    501  NE  ARG B  64      -5.174 -21.032   1.773  1.00 85.88           N  
ATOM    502  NH1 ARG B  64      -5.353 -22.202   3.757  1.00 85.88           N  
ATOM    503  NH2 ARG B  64      -3.567 -22.562   2.365  1.00 85.88           N  
ATOM    504  CZ  ARG B  64      -4.701 -21.930   2.632  1.00 85.88           C  
ATOM    505  N   GLN B  65      -8.814 -14.764   1.621  1.00 86.91           N  
ATOM    506  CA  GLN B  65     -10.035 -13.978   1.765  1.00 86.91           C  
ATOM    507  C   GLN B  65     -10.776 -13.864   0.436  1.00 86.91           C  
ATOM    508  CB  GLN B  65      -9.716 -12.585   2.309  1.00 86.91           C  
ATOM    509  O   GLN B  65     -10.163 -13.616  -0.603  1.00 86.91           O  
ATOM    510  CG  GLN B  65     -10.950 -11.751   2.627  1.00 86.91           C  
ATOM    511  CD  GLN B  65     -10.607 -10.404   3.234  1.00 86.91           C  
ATOM    512  NE2 GLN B  65     -11.392  -9.385   2.898  1.00 86.91           N  
ATOM    513  OE1 GLN B  65      -9.646 -10.279   3.999  1.00 86.91           O  
ATOM    514  N   THR B  66     -12.053 -14.124   0.502  1.00 93.32           N  
ATOM    515  CA  THR B  66     -12.886 -14.066  -0.694  1.00 93.32           C  
ATOM    516  C   THR B  66     -13.551 -12.698  -0.823  1.00 93.32           C  
ATOM    517  CB  THR B  66     -13.964 -15.165  -0.678  1.00 93.32           C  
ATOM    518  O   THR B  66     -13.953 -12.101   0.177  1.00 93.32           O  
ATOM    519  CG2 THR B  66     -13.341 -16.549  -0.819  1.00 93.32           C  
ATOM    520  OG1 THR B  66     -14.684 -15.102   0.559  1.00 93.32           O  
ATOM    521  N   SER B  67     -13.573 -12.194  -2.017  1.00 94.09           N  
ATOM    522  CA  SER B  67     -14.228 -10.926  -2.320  1.00 94.09           C  
ATOM    523  C   SER B  67     -15.020 -11.010  -3.621  1.00 94.09           C  
ATOM    524  CB  SER B  67     -13.199  -9.798  -2.412  1.00 94.09           C  
ATOM    525  O   SER B  67     -14.745 -11.862  -4.467  1.00 94.09           O  
ATOM    526  OG  SER B  67     -12.400  -9.749  -1.243  1.00 94.09           O  
ATOM    527  N   ILE B  68     -15.972 -10.140  -3.750  1.00 95.63           N  
ATOM    528  CA  ILE B  68     -16.790 -10.084  -4.956  1.00 95.63           C  
ATOM    529  C   ILE B  68     -16.037  -9.341  -6.057  1.00 95.63           C  
ATOM    530  CB  ILE B  68     -18.151  -9.405  -4.684  1.00 95.63           C  
ATOM    531  O   ILE B  68     -15.409  -8.311  -5.801  1.00 95.63           O  
ATOM    532  CG1 ILE B  68     -18.921 -10.165  -3.598  1.00 95.63           C  
ATOM    533  CG2 ILE B  68     -18.973  -9.309  -5.973  1.00 95.63           C  
ATOM    534  CD1 ILE B  68     -20.159  -9.438  -3.093  1.00 95.63           C  
ATOM    535  N   LEU B  69     -16.091  -9.915  -7.227  1.00 95.12           N  
ATOM    536  CA  LEU B  69     -15.489  -9.270  -8.389  1.00 95.12           C  
ATOM    537  C   LEU B  69     -16.401  -8.178  -8.938  1.00 95.12           C  
ATOM    538  CB  LEU B  69     -15.194 -10.301  -9.482  1.00 95.12           C  
ATOM    539  O   LEU B  69     -17.616  -8.366  -9.032  1.00 95.12           O  
ATOM    540  CG  LEU B  69     -14.153  -9.901 -10.528  1.00 95.12           C  
ATOM    541  CD1 LEU B  69     -12.807  -9.633  -9.862  1.00 95.12           C  
ATOM    542  CD2 LEU B  69     -14.022 -10.984 -11.594  1.00 95.12           C  
ATOM    543  N   PRO B  70     -15.841  -7.011  -9.253  1.00 91.07           N  
ATOM    544  CA  PRO B  70     -16.666  -5.994  -9.911  1.00 91.07           C  
ATOM    545  C   PRO B  70     -17.287  -6.492 -11.214  1.00 91.07           C  
ATOM    546  CB  PRO B  70     -15.677  -4.857 -10.177  1.00 91.07           C  
ATOM    547  O   PRO B  70     -16.787  -7.446 -11.816  1.00 91.07           O  
ATOM    548  CG  PRO B  70     -14.523  -5.132  -9.267  1.00 91.07           C  
ATOM    549  CD  PRO B  70     -14.449  -6.613  -9.026  1.00 91.07           C  
ATOM    550  N   GLU B  71     -18.295  -5.848 -11.577  1.00 90.19           N  
ATOM    551  CA  GLU B  71     -19.046  -6.249 -12.763  1.00 90.19           C  
ATOM    552  C   GLU B  71     -18.148  -6.293 -13.996  1.00 90.19           C  
ATOM    553  CB  GLU B  71     -20.221  -5.297 -13.003  1.00 90.19           C  
ATOM    554  O   GLU B  71     -18.280  -7.187 -14.835  1.00 90.19           O  
ATOM    555  CG  GLU B  71     -21.274  -5.848 -13.954  1.00 90.19           C  
ATOM    556  CD  GLU B  71     -22.495  -4.950 -14.081  1.00 90.19           C  
ATOM    557  OE1 GLU B  71     -23.402  -5.270 -14.883  1.00 90.19           O  
ATOM    558  OE2 GLU B  71     -22.544  -3.919 -13.375  1.00 90.19           O  
ATOM    559  N   LYS B  72     -17.192  -5.352 -14.018  1.00 91.04           N  
ATOM    560  CA  LYS B  72     -16.313  -5.251 -15.179  1.00 91.04           C  
ATOM    561  C   LYS B  72     -15.089  -6.149 -15.023  1.00 91.04           C  
ATOM    562  CB  LYS B  72     -15.875  -3.802 -15.397  1.00 91.04           C  
ATOM    563  O   LYS B  72     -14.156  -6.081 -15.825  1.00 91.04           O  
ATOM    564  CG  LYS B  72     -16.984  -2.889 -15.901  1.00 91.04           C  
ATOM    565  CD  LYS B  72     -16.467  -1.484 -16.180  1.00 91.04           C  
ATOM    566  CE  LYS B  72     -17.587  -0.554 -16.627  1.00 91.04           C  
ATOM    567  NZ  LYS B  72     -17.089   0.831 -16.881  1.00 91.04           N  
ATOM    568  N   GLY B  73     -15.055  -6.989 -13.982  1.00 93.25           N  
ATOM    569  CA  GLY B  73     -13.999  -7.977 -13.829  1.00 93.25           C  
ATOM    570  C   GLY B  73     -12.752  -7.420 -13.168  1.00 93.25           C  
ATOM    571  O   GLY B  73     -12.821  -6.431 -12.435  1.00 93.25           O  
ATOM    572  N   VAL B  74     -11.599  -8.014 -13.351  1.00 95.28           N  
ATOM    573  CA  VAL B  74     -10.312  -7.732 -12.723  1.00 95.28           C  
ATOM    574  C   VAL B  74      -9.855  -6.322 -13.093  1.00 95.28           C  
ATOM    575  CB  VAL B  74      -9.241  -8.765 -13.136  1.00 95.28           C  
ATOM    576  O   VAL B  74      -9.262  -5.620 -12.271  1.00 95.28           O  
ATOM    577  CG1 VAL B  74      -7.858  -8.333 -12.649  1.00 95.28           C  
ATOM    578  CG2 VAL B  74      -9.595 -10.147 -12.590  1.00 95.28           C  
ATOM    579  N   ALA B  75     -10.160  -5.925 -14.344  1.00 92.81           N  
ATOM    580  CA  ALA B  75      -9.740  -4.610 -14.822  1.00 92.81           C  
ATOM    581  C   ALA B  75     -10.344  -3.497 -13.971  1.00 92.81           C  
ATOM    582  CB  ALA B  75     -10.130  -4.427 -16.287  1.00 92.81           C  
ATOM    583  O   ALA B  75      -9.804  -2.390 -13.911  1.00 92.81           O  
ATOM    584  N   ALA B  76     -11.477  -3.796 -13.300  1.00 93.07           N  
ATOM    585  CA  ALA B  76     -12.203  -2.790 -12.530  1.00 93.07           C  
ATOM    586  C   ALA B  76     -11.708  -2.741 -11.087  1.00 93.07           C  
ATOM    587  CB  ALA B  76     -13.703  -3.073 -12.565  1.00 93.07           C  
ATOM    588  O   ALA B  76     -12.129  -1.882 -10.308  1.00 93.07           O  
ATOM    589  N   LEU B  77     -10.855  -3.697 -10.682  1.00 94.78           N  
ATOM    590  CA  LEU B  77     -10.235  -3.601  -9.365  1.00 94.78           C  
ATOM    591  C   LEU B  77      -9.382  -2.341  -9.257  1.00 94.78           C  
ATOM    592  CB  LEU B  77      -9.378  -4.838  -9.083  1.00 94.78           C  
ATOM    593  O   LEU B  77      -8.924  -1.808 -10.270  1.00 94.78           O  
ATOM    594  CG  LEU B  77     -10.127  -6.163  -8.941  1.00 94.78           C  
ATOM    595  CD1 LEU B  77      -9.141  -7.326  -8.893  1.00 94.78           C  
ATOM    596  CD2 LEU B  77     -11.006  -6.150  -7.695  1.00 94.78           C  
ATOM    597  N   GLN B  78      -9.198  -1.821  -8.051  1.00 92.88           N  
ATOM    598  CA  GLN B  78      -8.423  -0.604  -7.839  1.00 92.88           C  
ATOM    599  C   GLN B  78      -6.953  -0.820  -8.187  1.00 92.88           C  
ATOM    600  CB  GLN B  78      -8.556  -0.128  -6.392  1.00 92.88           C  
ATOM    601  O   GLN B  78      -6.377  -1.858  -7.855  1.00 92.88           O  
ATOM    602  CG  GLN B  78      -9.950   0.366  -6.031  1.00 92.88           C  
ATOM    603  CD  GLN B  78     -10.031   0.921  -4.622  1.00 92.88           C  
ATOM    604  NE2 GLN B  78     -10.946   0.382  -3.824  1.00 92.88           N  
ATOM    605  OE1 GLN B  78      -9.276   1.827  -4.253  1.00 92.88           O  
ATOM    606  N   ASN B  79      -6.398   0.116  -8.879  1.00 92.10           N  
ATOM    607  CA  ASN B  79      -4.960   0.118  -9.128  1.00 92.10           C  
ATOM    608  C   ASN B  79      -4.175   0.508  -7.879  1.00 92.10           C  
ATOM    609  CB  ASN B  79      -4.617   1.058 -10.286  1.00 92.10           C  
ATOM    610  O   ASN B  79      -4.616   1.359  -7.104  1.00 92.10           O  
ATOM    611  CG  ASN B  79      -5.233   0.616 -11.599  1.00 92.10           C  
ATOM    612  ND2 ASN B  79      -5.884   1.544 -12.291  1.00 92.10           N  
ATOM    613  OD1 ASN B  79      -5.125  -0.550 -11.988  1.00 92.10           O  
ATOM    614  N   ASN B  80      -3.106  -0.241  -7.682  1.00 92.48           N  
ATOM    615  CA  ASN B  80      -2.233   0.129  -6.573  1.00 92.48           C  
ATOM    616  C   ASN B  80      -1.199   1.168  -6.996  1.00 92.48           C  
ATOM    617  CB  ASN B  80      -1.539  -1.108  -6.000  1.00 92.48           C  
ATOM    618  O   ASN B  80      -0.044   0.829  -7.262  1.00 92.48           O  
ATOM    619  CG  ASN B  80      -0.929  -0.857  -4.636  1.00 92.48           C  
ATOM    620  ND2 ASN B  80      -0.804  -1.911  -3.838  1.00 92.48           N  
ATOM    621  OD1 ASN B  80      -0.573   0.276  -4.301  1.00 92.48           O  
ATOM    622  N   PHE B  81      -1.621   2.437  -7.001  1.00 88.70           N  
ATOM    623  CA  PHE B  81      -0.769   3.518  -7.483  1.00 88.70           C  
ATOM    624  C   PHE B  81       0.423   3.722  -6.556  1.00 88.70           C  
ATOM    625  CB  PHE B  81      -1.568   4.819  -7.607  1.00 88.70           C  
ATOM    626  O   PHE B  81       1.470   4.214  -6.982  1.00 88.70           O  
ATOM    627  CG  PHE B  81      -2.607   4.792  -8.695  1.00 88.70           C  
ATOM    628  CD1 PHE B  81      -2.232   4.743 -10.032  1.00 88.70           C  
ATOM    629  CD2 PHE B  81      -3.959   4.816  -8.381  1.00 88.70           C  
ATOM    630  CE1 PHE B  81      -3.192   4.718 -11.042  1.00 88.70           C  
ATOM    631  CE2 PHE B  81      -4.924   4.792  -9.384  1.00 88.70           C  
ATOM    632  CZ  PHE B  81      -4.538   4.744 -10.714  1.00 88.70           C  
ATOM    633  N   PHE B  82       0.259   3.359  -5.305  1.00 90.38           N  
ATOM    634  CA  PHE B  82       1.376   3.423  -4.370  1.00 90.38           C  
ATOM    635  C   PHE B  82       2.559   2.612  -4.884  1.00 90.38           C  
ATOM    636  CB  PHE B  82       0.951   2.913  -2.989  1.00 90.38           C  
ATOM    637  O   PHE B  82       3.679   3.123  -4.967  1.00 90.38           O  
ATOM    638  CG  PHE B  82       2.046   2.968  -1.958  1.00 90.38           C  
ATOM    639  CD1 PHE B  82       2.853   1.862  -1.721  1.00 90.38           C  
ATOM    640  CD2 PHE B  82       2.270   4.128  -1.226  1.00 90.38           C  
ATOM    641  CE1 PHE B  82       3.868   1.910  -0.768  1.00 90.38           C  
ATOM    642  CE2 PHE B  82       3.282   4.183  -0.272  1.00 90.38           C  
ATOM    643  CZ  PHE B  82       4.079   3.073  -0.044  1.00 90.38           C  
ATOM    644  N   ILE B  83       2.254   1.367  -5.264  1.00 93.47           N  
ATOM    645  CA  ILE B  83       3.281   0.450  -5.745  1.00 93.47           C  
ATOM    646  C   ILE B  83       3.824   0.938  -7.086  1.00 93.47           C  
ATOM    647  CB  ILE B  83       2.736  -0.990  -5.879  1.00 93.47           C  
ATOM    648  O   ILE B  83       5.034   0.912  -7.320  1.00 93.47           O  
ATOM    649  CG1 ILE B  83       2.654  -1.661  -4.504  1.00 93.47           C  
ATOM    650  CG2 ILE B  83       3.605  -1.809  -6.838  1.00 93.47           C  
ATOM    651  CD1 ILE B  83       2.189  -3.110  -4.548  1.00 93.47           C  
ATOM    652  N   THR B  84       2.958   1.406  -7.951  1.00 90.12           N  
ATOM    653  CA  THR B  84       3.381   1.929  -9.245  1.00 90.12           C  
ATOM    654  C   THR B  84       4.310   3.127  -9.066  1.00 90.12           C  
ATOM    655  CB  THR B  84       2.171   2.338 -10.105  1.00 90.12           C  
ATOM    656  O   THR B  84       5.366   3.200  -9.698  1.00 90.12           O  
ATOM    657  CG2 THR B  84       2.614   2.835 -11.477  1.00 90.12           C  
ATOM    658  OG1 THR B  84       1.309   1.206 -10.275  1.00 90.12           O  
ATOM    659  N   ASN B  85       3.952   4.006  -8.177  1.00 85.69           N  
ATOM    660  CA  ASN B  85       4.769   5.188  -7.923  1.00 85.69           C  
ATOM    661  C   ASN B  85       6.094   4.823  -7.259  1.00 85.69           C  
ATOM    662  CB  ASN B  85       4.004   6.195  -7.061  1.00 85.69           C  
ATOM    663  O   ASN B  85       7.136   5.393  -7.587  1.00 85.69           O  
ATOM    664  CG  ASN B  85       2.835   6.823  -7.795  1.00 85.69           C  
ATOM    665  ND2 ASN B  85       1.844   7.289  -7.044  1.00 85.69           N  
ATOM    666  OD1 ASN B  85       2.823   6.887  -9.027  1.00 85.69           O  
ATOM    667  N   LEU B  86       6.040   3.937  -6.339  1.00 89.52           N  
ATOM    668  CA  LEU B  86       7.260   3.468  -5.691  1.00 89.52           C  
ATOM    669  C   LEU B  86       8.223   2.872  -6.713  1.00 89.52           C  
ATOM    670  CB  LEU B  86       6.930   2.428  -4.617  1.00 89.52           C  
ATOM    671  O   LEU B  86       9.421   3.162  -6.685  1.00 89.52           O  
ATOM    672  CG  LEU B  86       8.110   1.899  -3.800  1.00 89.52           C  
ATOM    673  CD1 LEU B  86       8.859   3.053  -3.142  1.00 89.52           C  
ATOM    674  CD2 LEU B  86       7.632   0.899  -2.754  1.00 89.52           C  
ATOM    675  N   MET B  87       7.724   2.040  -7.612  1.00 90.38           N  
ATOM    676  CA  MET B  87       8.537   1.444  -8.668  1.00 90.38           C  
ATOM    677  C   MET B  87       9.149   2.521  -9.557  1.00 90.38           C  
ATOM    678  CB  MET B  87       7.700   0.482  -9.513  1.00 90.38           C  
ATOM    679  O   MET B  87      10.301   2.403  -9.979  1.00 90.38           O  
ATOM    680  CG  MET B  87       7.393  -0.835  -8.819  1.00 90.38           C  
ATOM    681  SD  MET B  87       6.717  -2.095  -9.970  1.00 90.38           S  
ATOM    682  CE  MET B  87       5.140  -1.312 -10.410  1.00 90.38           C  
ATOM    683  N   ASP B  88       8.455   3.574  -9.822  1.00 80.86           N  
ATOM    684  CA  ASP B  88       8.933   4.674 -10.653  1.00 80.86           C  
ATOM    685  C   ASP B  88      10.115   5.385  -9.997  1.00 80.86           C  
ATOM    686  CB  ASP B  88       7.805   5.671 -10.925  1.00 80.86           C  
ATOM    687  O   ASP B  88      11.103   5.702 -10.663  1.00 80.86           O  
ATOM    688  CG  ASP B  88       6.801   5.166 -11.946  1.00 80.86           C  
ATOM    689  OD1 ASP B  88       7.067   4.140 -12.608  1.00 80.86           O  
ATOM    690  OD2 ASP B  88       5.734   5.802 -12.092  1.00 80.86           O  
ATOM    691  N   VAL B  89      10.024   5.549  -8.714  1.00 77.84           N  
ATOM    692  CA  VAL B  89      11.083   6.229  -7.976  1.00 77.84           C  
ATOM    693  C   VAL B  89      12.333   5.353  -7.939  1.00 77.84           C  
ATOM    694  CB  VAL B  89      10.637   6.583  -6.539  1.00 77.84           C  
ATOM    695  O   VAL B  89      13.456   5.857  -8.016  1.00 77.84           O  
ATOM    696  CG1 VAL B  89      11.834   7.013  -5.693  1.00 77.84           C  
ATOM    697  CG2 VAL B  89       9.576   7.681  -6.566  1.00 77.84           C  
ATOM    698  N   LEU B  90      12.196   4.080  -7.822  1.00 82.00           N  
ATOM    699  CA  LEU B  90      13.323   3.162  -7.703  1.00 82.00           C  
ATOM    700  C   LEU B  90      13.995   2.948  -9.055  1.00 82.00           C  
ATOM    701  CB  LEU B  90      12.862   1.819  -7.131  1.00 82.00           C  
ATOM    702  O   LEU B  90      15.171   2.583  -9.117  1.00 82.00           O  
ATOM    703  CG  LEU B  90      12.410   1.823  -5.669  1.00 82.00           C  
ATOM    704  CD1 LEU B  90      11.920   0.438  -5.262  1.00 82.00           C  
ATOM    705  CD2 LEU B  90      13.545   2.283  -4.761  1.00 82.00           C  
ATOM    706  N   GLN B  91      13.294   2.978 -10.099  1.00 73.84           N  
ATOM    707  CA  GLN B  91      13.840   2.807 -11.441  1.00 73.84           C  
ATOM    708  C   GLN B  91      14.638   4.035 -11.870  1.00 73.84           C  
ATOM    709  CB  GLN B  91      12.720   2.531 -12.445  1.00 73.84           C  
ATOM    710  O   GLN B  91      15.563   3.929 -12.679  1.00 73.84           O  
ATOM    711  CG  GLN B  91      12.135   1.129 -12.343  1.00 73.84           C  
ATOM    712  CD  GLN B  91      10.950   0.919 -13.268  1.00 73.84           C  
ATOM    713  NE2 GLN B  91      10.069  -0.005 -12.903  1.00 73.84           N  
ATOM    714  OE1 GLN B  91      10.829   1.583 -14.303  1.00 73.84           O  
ATOM    715  N   ARG B  92      14.235   5.238 -11.388  1.00 54.69           N  
ATOM    716  CA  ARG B  92      14.909   6.478 -11.757  1.00 54.69           C  
ATOM    717  C   ARG B  92      16.256   6.601 -11.053  1.00 54.69           C  
ATOM    718  CB  ARG B  92      14.031   7.687 -11.424  1.00 54.69           C  
ATOM    719  O   ARG B  92      17.064   7.467 -11.393  1.00 54.69           O  
ATOM    720  CG  ARG B  92      12.839   7.856 -12.352  1.00 54.69           C  
ATOM    721  CD  ARG B  92      12.101   9.162 -12.089  1.00 54.69           C  
ATOM    722  NE  ARG B  92      10.770   9.159 -12.691  1.00 54.69           N  
ATOM    723  NH1 ARG B  92      10.183  11.249 -11.901  1.00 54.69           N  
ATOM    724  NH2 ARG B  92       8.707  10.044 -13.174  1.00 54.69           N  
ATOM    725  CZ  ARG B  92       9.890  10.151 -12.587  1.00 54.69           C  
ATOM    726  N   THR B  93      16.686   5.645 -10.202  1.00 45.05           N  
ATOM    727  CA  THR B  93      17.964   5.837  -9.526  1.00 45.05           C  
ATOM    728  C   THR B  93      19.120   5.736 -10.517  1.00 45.05           C  
ATOM    729  CB  THR B  93      18.160   4.808  -8.397  1.00 45.05           C  
ATOM    730  O   THR B  93      19.091   4.909 -11.431  1.00 45.05           O  
ATOM    731  CG2 THR B  93      18.381   5.499  -7.056  1.00 45.05           C  
ATOM    732  OG1 THR B  93      16.995   3.978  -8.309  1.00 45.05           O  
ATOM    733  N   PRO B  94      20.228   6.714 -10.293  1.00 41.00           N  
ATOM    734  CA  PRO B  94      21.267   7.232 -11.185  1.00 41.00           C  
ATOM    735  C   PRO B  94      22.324   6.186 -11.531  1.00 41.00           C  
ATOM    736  CB  PRO B  94      21.880   8.382 -10.381  1.00 41.00           C  
ATOM    737  O   PRO B  94      23.385   6.526 -12.061  1.00 41.00           O  
ATOM    738  CG  PRO B  94      21.191   8.332  -9.056  1.00 41.00           C  
ATOM    739  CD  PRO B  94      20.208   7.196  -9.072  1.00 41.00           C  
ATOM    740  N   GLY B  95      22.404   4.980 -11.402  1.00 36.73           N  
ATOM    741  CA  GLY B  95      23.733   4.470 -11.695  1.00 36.73           C  
ATOM    742  C   GLY B  95      24.336   5.065 -12.954  1.00 36.73           C  
ATOM    743  O   GLY B  95      25.422   4.663 -13.379  1.00 36.73           O  
ATOM    744  N   SER B  96      23.681   5.259 -14.012  1.00 32.35           N  
ATOM    745  CA  SER B  96      24.416   5.870 -15.115  1.00 32.35           C  
ATOM    746  C   SER B  96      24.984   7.228 -14.716  1.00 32.35           C  
ATOM    747  CB  SER B  96      23.514   6.025 -16.340  1.00 32.35           C  
ATOM    748  O   SER B  96      24.392   7.939 -13.901  1.00 32.35           O  
ATOM    749  OG  SER B  96      22.672   4.895 -16.491  1.00 32.35           O  
ATOM    750  N   ASN B  97      26.299   7.324 -14.417  1.00 31.64           N  
ATOM    751  CA  ASN B  97      27.075   8.547 -14.242  1.00 31.64           C  
ATOM    752  C   ASN B  97      26.447   9.721 -14.987  1.00 31.64           C  
ATOM    753  CB  ASN B  97      28.519   8.337 -14.703  1.00 31.64           C  
ATOM    754  O   ASN B  97      27.064  10.780 -15.118  1.00 31.64           O  
ATOM    755  CG  ASN B  97      29.530   8.955 -13.757  1.00 31.64           C  
ATOM    756  ND2 ASN B  97      30.805   8.654 -13.973  1.00 31.64           N  
ATOM    757  OD1 ASN B  97      29.168   9.697 -12.840  1.00 31.64           O  
ATOM    758  N   ALA B  98      25.682   9.470 -16.017  1.00 30.64           N  
ATOM    759  CA  ALA B  98      25.173  10.708 -16.602  1.00 30.64           C  
ATOM    760  C   ALA B  98      24.251  11.436 -15.629  1.00 30.64           C  
ATOM    761  CB  ALA B  98      24.440  10.416 -17.909  1.00 30.64           C  
ATOM    762  O   ALA B  98      23.026  11.359 -15.750  1.00 30.64           O  
ATOM    763  N   GLU B  99      24.338  11.258 -14.363  1.00 32.80           N  
ATOM    764  CA  GLU B  99      23.478  11.667 -13.256  1.00 32.80           C  
ATOM    765  C   GLU B  99      23.243  13.174 -13.266  1.00 32.80           C  
ATOM    766  CB  GLU B  99      24.085  11.239 -11.917  1.00 32.80           C  
ATOM    767  O   GLU B  99      22.315  13.668 -12.623  1.00 32.80           O  
ATOM    768  CG  GLU B  99      24.047   9.736 -11.677  1.00 32.80           C  
ATOM    769  CD  GLU B  99      22.954   9.310 -10.711  1.00 32.80           C  
ATOM    770  OE1 GLU B  99      22.240   8.323 -10.999  1.00 32.80           O  
ATOM    771  OE2 GLU B  99      22.809   9.970  -9.657  1.00 32.80           O  
ATOM    772  N   GLU B 100      24.282  13.878 -13.416  1.00 31.11           N  
ATOM    773  CA  GLU B 100      24.181  15.322 -13.599  1.00 31.11           C  
ATOM    774  C   GLU B 100      23.223  15.669 -14.735  1.00 31.11           C  
ATOM    775  CB  GLU B 100      25.560  15.929 -13.870  1.00 31.11           C  
ATOM    776  O   GLU B 100      22.571  16.714 -14.708  1.00 31.11           O  
ATOM    777  CG  GLU B 100      26.369  16.204 -12.611  1.00 31.11           C  
ATOM    778  CD  GLU B 100      27.462  17.241 -12.815  1.00 31.11           C  
ATOM    779  OE1 GLU B 100      27.626  18.130 -11.948  1.00 31.11           O  
ATOM    780  OE2 GLU B 100      28.160  17.165 -13.850  1.00 31.11           O  
ATOM    781  N   SER B 101      23.231  14.828 -15.775  1.00 29.99           N  
ATOM    782  CA  SER B 101      22.375  15.067 -16.933  1.00 29.99           C  
ATOM    783  C   SER B 101      20.951  14.583 -16.677  1.00 29.99           C  
ATOM    784  CB  SER B 101      22.943  14.374 -18.172  1.00 29.99           C  
ATOM    785  O   SER B 101      19.996  15.121 -17.241  1.00 29.99           O  
ATOM    786  OG  SER B 101      22.123  14.614 -19.303  1.00 29.99           O  
ATOM    787  N   SER B 102      20.753  13.524 -15.890  1.00 31.35           N  
ATOM    788  CA  SER B 102      19.402  12.981 -15.799  1.00 31.35           C  
ATOM    789  C   SER B 102      18.532  13.816 -14.865  1.00 31.35           C  
ATOM    790  CB  SER B 102      19.438  11.531 -15.314  1.00 31.35           C  
ATOM    791  O   SER B 102      17.315  13.630 -14.810  1.00 31.35           O  
ATOM    792  OG  SER B 102      19.788  11.468 -13.942  1.00 31.35           O  
ATOM    793  N   ILE B 103      19.029  14.374 -13.809  1.00 31.03           N  
ATOM    794  CA  ILE B 103      18.227  15.471 -13.279  1.00 31.03           C  
ATOM    795  C   ILE B 103      17.911  16.465 -14.395  1.00 31.03           C  
ATOM    796  CB  ILE B 103      18.946  16.186 -12.113  1.00 31.03           C  
ATOM    797  O   ILE B 103      16.886  17.150 -14.353  1.00 31.03           O  
ATOM    798  CG1 ILE B 103      19.596  15.160 -11.177  1.00 31.03           C  
ATOM    799  CG2 ILE B 103      17.971  17.085 -11.347  1.00 31.03           C  
ATOM    800  CD1 ILE B 103      20.515  15.772 -10.130  1.00 31.03           C  
ATOM    801  N   LEU B 104      18.837  16.582 -15.273  1.00 29.90           N  
ATOM    802  CA  LEU B 104      18.621  17.320 -16.513  1.00 29.90           C  
ATOM    803  C   LEU B 104      17.694  16.551 -17.449  1.00 29.90           C  
ATOM    804  CB  LEU B 104      19.955  17.597 -17.211  1.00 29.90           C  
ATOM    805  O   LEU B 104      16.917  17.154 -18.192  1.00 29.90           O  
ATOM    806  CG  LEU B 104      20.019  18.857 -18.076  1.00 29.90           C  
ATOM    807  CD1 LEU B 104      20.034  20.103 -17.198  1.00 29.90           C  
ATOM    808  CD2 LEU B 104      21.244  18.821 -18.984  1.00 29.90           C  
ATOM    809  N   GLU B 105      17.773  15.195 -17.460  1.00 33.10           N  
ATOM    810  CA  GLU B 105      16.859  14.471 -18.338  1.00 33.10           C  
ATOM    811  C   GLU B 105      15.433  14.500 -17.794  1.00 33.10           C  
ATOM    812  CB  GLU B 105      17.323  13.024 -18.521  1.00 33.10           C  
ATOM    813  O   GLU B 105      14.471  14.555 -18.562  1.00 33.10           O  
ATOM    814  CG  GLU B 105      18.070  12.779 -19.824  1.00 33.10           C  
ATOM    815  CD  GLU B 105      18.617  11.365 -19.945  1.00 33.10           C  
ATOM    816  OE1 GLU B 105      19.024  10.965 -21.060  1.00 33.10           O  
ATOM    817  OE2 GLU B 105      18.637  10.651 -18.918  1.00 33.10           O  
ATOM    818  N   THR B 106      15.250  14.273 -16.531  1.00 32.78           N  
ATOM    819  CA  THR B 106      13.910  14.660 -16.105  1.00 32.78           C  
ATOM    820  C   THR B 106      13.634  16.121 -16.446  1.00 32.78           C  
ATOM    821  CB  THR B 106      13.719  14.438 -14.593  1.00 32.78           C  
ATOM    822  O   THR B 106      12.534  16.464 -16.886  1.00 32.78           O  
ATOM    823  CG2 THR B 106      13.134  13.058 -14.308  1.00 32.78           C  
ATOM    824  OG1 THR B 106      14.986  14.553 -13.935  1.00 32.78           O  
ATOM    825  N   VAL B 107      14.632  16.891 -16.226  1.00 31.34           N  
ATOM    826  CA  VAL B 107      14.516  18.240 -16.771  1.00 31.34           C  
ATOM    827  C   VAL B 107      14.601  18.191 -18.295  1.00 31.34           C  
ATOM    828  CB  VAL B 107      15.609  19.176 -16.207  1.00 31.34           C  
ATOM    829  O   VAL B 107      13.864  18.898 -18.987  1.00 31.34           O  
ATOM    830  CG1 VAL B 107      15.546  20.546 -16.879  1.00 31.34           C  
ATOM    831  CG2 VAL B 107      15.463  19.313 -14.693  1.00 31.34           C  
ATOM    832  N   THR B 108      15.575  17.414 -18.782  1.00 32.44           N  
ATOM    833  CA  THR B 108      15.651  17.333 -20.237  1.00 32.44           C  
ATOM    834  C   THR B 108      14.483  16.526 -20.795  1.00 32.44           C  
ATOM    835  CB  THR B 108      16.979  16.700 -20.692  1.00 32.44           C  
ATOM    836  O   THR B 108      14.024  16.779 -21.912  1.00 32.44           O  
ATOM    837  CG2 THR B 108      18.072  17.754 -20.831  1.00 32.44           C  
ATOM    838  OG1 THR B 108      17.392  15.724 -19.728  1.00 32.44           O  
ATOM    839  N   ALA B 109      14.168  15.374 -20.238  1.00 32.58           N  
ATOM    840  CA  ALA B 109      12.897  14.839 -20.722  1.00 32.58           C  
ATOM    841  C   ALA B 109      11.789  15.884 -20.623  1.00 32.58           C  
ATOM    842  CB  ALA B 109      12.514  13.586 -19.939  1.00 32.58           C  
ATOM    843  O   ALA B 109      10.924  15.965 -21.499  1.00 32.58           O  
ATOM    844  N   VAL B 110      11.772  16.601 -19.567  1.00 34.39           N  
ATOM    845  CA  VAL B 110      10.946  17.801 -19.655  1.00 34.39           C  
ATOM    846  C   VAL B 110      11.434  18.682 -20.803  1.00 34.39           C  
ATOM    847  CB  VAL B 110      10.959  18.597 -18.330  1.00 34.39           C  
ATOM    848  O   VAL B 110      10.628  19.228 -21.560  1.00 34.39           O  
ATOM    849  CG1 VAL B 110      10.181  19.903 -18.477  1.00 34.39           C  
ATOM    850  CG2 VAL B 110      10.381  17.753 -17.196  1.00 34.39           C  
ATOM    851  N   ALA B 111      12.708  18.848 -20.872  1.00 31.32           N  
ATOM    852  CA  ALA B 111      13.183  19.616 -22.020  1.00 31.32           C  
ATOM    853  C   ALA B 111      13.008  18.830 -23.316  1.00 31.32           C  
ATOM    854  CB  ALA B 111      14.646  20.007 -21.831  1.00 31.32           C  
ATOM    855  O   ALA B 111      12.701  19.405 -24.362  1.00 31.32           O  
ATOM    856  N   ALA B 112      13.461  17.584 -23.318  1.00 33.93           N  
ATOM    857  CA  ALA B 112      13.311  16.862 -24.578  1.00 33.93           C  
ATOM    858  C   ALA B 112      11.863  16.432 -24.795  1.00 33.93           C  
ATOM    859  CB  ALA B 112      14.234  15.646 -24.607  1.00 33.93           C  
ATOM    860  O   ALA B 112      11.535  15.826 -25.818  1.00 33.93           O  
ATOM    861  N   GLY B 113      10.853  17.064 -24.358  1.00 34.04           N  
ATOM    862  CA  GLY B 113       9.423  17.004 -24.616  1.00 34.04           C  
ATOM    863  C   GLY B 113       8.803  15.673 -24.237  1.00 34.04           C  
ATOM    864  O   GLY B 113       7.717  15.331 -24.709  1.00 34.04           O  
ATOM    865  N   LYS B 114       9.550  14.631 -23.820  1.00 39.97           N  
ATOM    866  CA  LYS B 114       8.699  13.462 -23.620  1.00 39.97           C  
ATOM    867  C   LYS B 114       7.948  13.550 -22.295  1.00 39.97           C  
ATOM    868  CB  LYS B 114       9.530  12.179 -23.667  1.00 39.97           C  
ATOM    869  O   LYS B 114       8.562  13.686 -21.234  1.00 39.97           O  
ATOM    870  CG  LYS B 114       9.519  11.484 -25.020  1.00 39.97           C  
ATOM    871  CD  LYS B 114      10.328  10.193 -24.993  1.00 39.97           C  
ATOM    872  CE  LYS B 114      10.370   9.529 -26.362  1.00 39.97           C  
ATOM    873  NZ  LYS B 114      11.173   8.269 -26.343  1.00 39.97           N  
ATOM    874  N   PRO B 115       6.655  13.878 -22.258  1.00 43.63           N  
ATOM    875  CA  PRO B 115       5.804  14.050 -21.078  1.00 43.63           C  
ATOM    876  C   PRO B 115       5.748  12.799 -20.203  1.00 43.63           C  
ATOM    877  CB  PRO B 115       4.429  14.358 -21.677  1.00 43.63           C  
ATOM    878  O   PRO B 115       5.690  11.681 -20.721  1.00 43.63           O  
ATOM    879  CG  PRO B 115       4.595  14.139 -23.147  1.00 43.63           C  
ATOM    880  CD  PRO B 115       6.039  13.835 -23.424  1.00 43.63           C  
ATOM    881  N   LEU B 116       6.298  12.751 -19.094  1.00 53.55           N  
ATOM    882  CA  LEU B 116       6.086  11.665 -18.144  1.00 53.55           C  
ATOM    883  C   LEU B 116       4.619  11.579 -17.735  1.00 53.55           C  
ATOM    884  CB  LEU B 116       6.963  11.858 -16.904  1.00 53.55           C  
ATOM    885  O   LEU B 116       3.956  12.606 -17.570  1.00 53.55           O  
ATOM    886  CG  LEU B 116       8.460  11.603 -17.087  1.00 53.55           C  
ATOM    887  CD1 LEU B 116       9.238  12.134 -15.887  1.00 53.55           C  
ATOM    888  CD2 LEU B 116       8.729  10.116 -17.289  1.00 53.55           C  
ATOM    889  N   SER B 117       4.052  10.352 -17.813  1.00 60.08           N  
ATOM    890  CA  SER B 117       2.656  10.160 -17.435  1.00 60.08           C  
ATOM    891  C   SER B 117       2.504  10.043 -15.922  1.00 60.08           C  
ATOM    892  CB  SER B 117       2.084   8.913 -18.110  1.00 60.08           C  
ATOM    893  O   SER B 117       3.409   9.562 -15.237  1.00 60.08           O  
ATOM    894  OG  SER B 117       3.009   7.840 -18.052  1.00 60.08           O  
ATOM    895  N   CYS B 118       1.573  10.672 -15.278  1.00 61.69           N  
ATOM    896  CA  CYS B 118       1.249  10.646 -13.856  1.00 61.69           C  
ATOM    897  C   CYS B 118       0.842   9.245 -13.415  1.00 61.69           C  
ATOM    898  CB  CYS B 118       0.127  11.635 -13.543  1.00 61.69           C  
ATOM    899  O   CYS B 118      -0.058   8.642 -14.001  1.00 61.69           O  
ATOM    900  SG  CYS B 118      -0.358  11.660 -11.803  1.00 61.69           S  
ATOM    901  N   PRO B 119       1.469   8.730 -12.548  1.00 58.02           N  
ATOM    902  CA  PRO B 119       1.097   7.403 -12.051  1.00 58.02           C  
ATOM    903  C   PRO B 119      -0.311   7.367 -11.462  1.00 58.02           C  
ATOM    904  CB  PRO B 119       2.147   7.124 -10.972  1.00 58.02           C  
ATOM    905  O   PRO B 119      -0.907   6.294 -11.343  1.00 58.02           O  
ATOM    906  CG  PRO B 119       2.770   8.454 -10.692  1.00 58.02           C  
ATOM    907  CD  PRO B 119       2.469   9.373 -11.841  1.00 58.02           C  
ATOM    908  N   ASN B 120      -0.853   8.536 -11.028  1.00 55.58           N  
ATOM    909  CA  ASN B 120      -2.130   8.617 -10.326  1.00 55.58           C  
ATOM    910  C   ASN B 120      -3.270   8.972 -11.276  1.00 55.58           C  
ATOM    911  CB  ASN B 120      -2.052   9.636  -9.187  1.00 55.58           C  
ATOM    912  O   ASN B 120      -4.443   8.815 -10.931  1.00 55.58           O  
ATOM    913  CG  ASN B 120      -1.199   9.153  -8.030  1.00 55.58           C  
ATOM    914  ND2 ASN B 120      -0.605  10.090  -7.300  1.00 55.58           N  
ATOM    915  OD1 ASN B 120      -1.074   7.949  -7.794  1.00 55.58           O  
ATOM    916  N   HIS B 121      -2.913   9.600 -12.368  1.00 65.97           N  
ATOM    917  CA  HIS B 121      -3.900  10.056 -13.340  1.00 65.97           C  
ATOM    918  C   HIS B 121      -3.540   9.596 -14.749  1.00 65.97           C  
ATOM    919  CB  HIS B 121      -4.026  11.580 -13.301  1.00 65.97           C  
ATOM    920  O   HIS B 121      -2.677  10.191 -15.399  1.00 65.97           O  
ATOM    921  CG  HIS B 121      -4.361  12.120 -11.947  1.00 65.97           C  
ATOM    922  CD2 HIS B 121      -5.522  12.116 -11.251  1.00 65.97           C  
ATOM    923  ND1 HIS B 121      -3.436  12.761 -11.152  1.00 65.97           N  
ATOM    924  CE1 HIS B 121      -4.015  13.128 -10.021  1.00 65.97           C  
ATOM    925  NE2 HIS B 121      -5.281  12.749 -10.056  1.00 65.97           N  
ATOM    926  N   ASP B 122      -4.228   8.479 -15.131  1.00 64.42           N  
ATOM    927  CA  ASP B 122      -3.965   7.876 -16.434  1.00 64.42           C  
ATOM    928  C   ASP B 122      -4.135   8.897 -17.556  1.00 64.42           C  
ATOM    929  CB  ASP B 122      -4.889   6.679 -16.667  1.00 64.42           C  
ATOM    930  O   ASP B 122      -5.161   9.575 -17.635  1.00 64.42           O  
ATOM    931  CG  ASP B 122      -4.203   5.532 -17.390  1.00 64.42           C  
ATOM    932  OD1 ASP B 122      -3.050   5.700 -17.843  1.00 64.42           O  
ATOM    933  OD2 ASP B 122      -4.823   4.453 -17.510  1.00 64.42           O  
ATOM    934  N   GLY B 123      -3.116   9.081 -18.331  1.00 62.52           N  
ATOM    935  CA  GLY B 123      -3.178   9.974 -19.477  1.00 62.52           C  
ATOM    936  C   GLY B 123      -2.651  11.365 -19.179  1.00 62.52           C  
ATOM    937  O   GLY B 123      -2.461  12.172 -20.091  1.00 62.52           O  
ATOM    938  N   ASN B 124      -2.432  11.592 -17.941  1.00 66.91           N  
ATOM    939  CA  ASN B 124      -1.914  12.908 -17.583  1.00 66.91           C  
ATOM    940  C   ASN B 124      -0.390  12.950 -17.654  1.00 66.91           C  
ATOM    941  CB  ASN B 124      -2.392  13.312 -16.187  1.00 66.91           C  
ATOM    942  O   ASN B 124       0.277  11.959 -17.348  1.00 66.91           O  
ATOM    943  CG  ASN B 124      -3.809  13.852 -16.187  1.00 66.91           C  
ATOM    944  ND2 ASN B 124      -4.266  14.318 -15.032  1.00 66.91           N  
ATOM    945  OD1 ASN B 124      -4.486  13.849 -17.218  1.00 66.91           O  
ATOM    946  N   VAL B 125       0.066  13.970 -18.208  1.00 65.98           N  
ATOM    947  CA  VAL B 125       1.504  14.201 -18.299  1.00 65.98           C  
ATOM    948  C   VAL B 125       1.976  15.006 -17.090  1.00 65.98           C  
ATOM    949  CB  VAL B 125       1.880  14.933 -19.606  1.00 65.98           C  
ATOM    950  O   VAL B 125       1.276  15.909 -16.626  1.00 65.98           O  
ATOM    951  CG1 VAL B 125       3.397  15.037 -19.751  1.00 65.98           C  
ATOM    952  CG2 VAL B 125       1.273  14.217 -20.811  1.00 65.98           C  
ATOM    953  N   MET B 126       3.114  14.562 -16.510  1.00 62.95           N  
ATOM    954  CA  MET B 126       3.689  15.256 -15.361  1.00 62.95           C  
ATOM    955  C   MET B 126       4.371  16.549 -15.792  1.00 62.95           C  
ATOM    956  CB  MET B 126       4.687  14.355 -14.633  1.00 62.95           C  
ATOM    957  O   MET B 126       5.512  16.529 -16.258  1.00 62.95           O  
ATOM    958  CG  MET B 126       4.067  13.094 -14.054  1.00 62.95           C  
ATOM    959  SD  MET B 126       3.988  13.126 -12.221  1.00 62.95           S  
ATOM    960  CE  MET B 126       5.678  12.602 -11.819  1.00 62.95           C  
ATOM    961  N   GLU B 127       3.597  17.610 -15.746  1.00 62.74           N  
ATOM    962  CA  GLU B 127       4.116  18.881 -16.242  1.00 62.74           C  
ATOM    963  C   GLU B 127       4.319  19.877 -15.103  1.00 62.74           C  
ATOM    964  CB  GLU B 127       3.176  19.472 -17.296  1.00 62.74           C  
ATOM    965  O   GLU B 127       4.801  20.990 -15.323  1.00 62.74           O  
ATOM    966  CG  GLU B 127       1.738  19.620 -16.823  1.00 62.74           C  
ATOM    967  CD  GLU B 127       0.790  20.081 -17.919  1.00 62.74           C  
ATOM    968  OE1 GLU B 127      -0.406  19.713 -17.881  1.00 62.74           O  
ATOM    969  OE2 GLU B 127       1.248  20.815 -18.823  1.00 62.74           O  
ATOM    970  N   PHE B 128       3.924  19.368 -13.945  1.00 65.93           N  
ATOM    971  CA  PHE B 128       4.044  20.264 -12.800  1.00 65.93           C  
ATOM    972  C   PHE B 128       5.036  19.712 -11.783  1.00 65.93           C  
ATOM    973  CB  PHE B 128       2.679  20.479 -12.139  1.00 65.93           C  
ATOM    974  O   PHE B 128       5.401  18.536 -11.838  1.00 65.93           O  
ATOM    975  CG  PHE B 128       1.632  21.024 -13.072  1.00 65.93           C  
ATOM    976  CD1 PHE B 128       1.567  22.384 -13.348  1.00 65.93           C  
ATOM    977  CD2 PHE B 128       0.711  20.176 -13.673  1.00 65.93           C  
ATOM    978  CE1 PHE B 128       0.599  22.892 -14.211  1.00 65.93           C  
ATOM    979  CE2 PHE B 128      -0.260  20.676 -14.536  1.00 65.93           C  
ATOM    980  CZ  PHE B 128      -0.315  22.034 -14.803  1.00 65.93           C  
ATOM    981  N   TYR B 129       5.752  20.654 -11.094  1.00 61.95           N  
ATOM    982  CA  TYR B 129       6.695  20.295 -10.041  1.00 61.95           C  
ATOM    983  C   TYR B 129       6.286  20.914  -8.709  1.00 61.95           C  
ATOM    984  CB  TYR B 129       8.112  20.744 -10.411  1.00 61.95           C  
ATOM    985  O   TYR B 129       5.999  22.111  -8.636  1.00 61.95           O  
ATOM    986  CG  TYR B 129       9.181  20.190  -9.501  1.00 61.95           C  
ATOM    987  CD1 TYR B 129       9.728  20.968  -8.483  1.00 61.95           C  
ATOM    988  CD2 TYR B 129       9.648  18.890  -9.659  1.00 61.95           C  
ATOM    989  CE1 TYR B 129      10.715  20.462  -7.643  1.00 61.95           C  
ATOM    990  CE2 TYR B 129      10.635  18.374  -8.825  1.00 61.95           C  
ATOM    991  OH  TYR B 129      12.138  18.661  -6.993  1.00 61.95           O  
ATOM    992  CZ  TYR B 129      11.161  19.166  -7.821  1.00 61.95           C  
ATOM    993  N   CYS B 130       6.128  19.982  -7.747  1.00 60.64           N  
ATOM    994  CA  CYS B 130       5.880  20.469  -6.394  1.00 60.64           C  
ATOM    995  C   CYS B 130       7.187  20.653  -5.633  1.00 60.64           C  
ATOM    996  CB  CYS B 130       4.968  19.505  -5.636  1.00 60.64           C  
ATOM    997  O   CYS B 130       7.880  19.678  -5.336  1.00 60.64           O  
ATOM    998  SG  CYS B 130       4.593  20.032  -3.950  1.00 60.64           S  
ATOM    999  N   GLN B 131       7.562  21.941  -5.439  1.00 58.22           N  
ATOM   1000  CA  GLN B 131       8.808  22.260  -4.749  1.00 58.22           C  
ATOM   1001  C   GLN B 131       8.812  21.697  -3.331  1.00 58.22           C  
ATOM   1002  CB  GLN B 131       9.031  23.773  -4.714  1.00 58.22           C  
ATOM   1003  O   GLN B 131       9.822  21.157  -2.874  1.00 58.22           O  
ATOM   1004  CG  GLN B 131      10.298  24.225  -5.427  1.00 58.22           C  
ATOM   1005  CD  GLN B 131      10.015  25.141  -6.603  1.00 58.22           C  
ATOM   1006  NE2 GLN B 131      10.265  24.649  -7.811  1.00 58.22           N  
ATOM   1007  OE1 GLN B 131       9.574  26.281  -6.426  1.00 58.22           O  
ATOM   1008  N   SER B 132       7.687  21.701  -2.733  1.00 52.92           N  
ATOM   1009  CA  SER B 132       7.553  21.226  -1.360  1.00 52.92           C  
ATOM   1010  C   SER B 132       7.736  19.714  -1.278  1.00 52.92           C  
ATOM   1011  CB  SER B 132       6.188  21.613  -0.789  1.00 52.92           C  
ATOM   1012  O   SER B 132       8.331  19.206  -0.325  1.00 52.92           O  
ATOM   1013  OG  SER B 132       5.990  23.015  -0.866  1.00 52.92           O  
ATOM   1014  N   CYS B 133       7.258  19.060  -2.269  1.00 50.33           N  
ATOM   1015  CA  CYS B 133       7.303  17.602  -2.281  1.00 50.33           C  
ATOM   1016  C   CYS B 133       8.448  17.099  -3.151  1.00 50.33           C  
ATOM   1017  CB  CYS B 133       5.978  17.030  -2.784  1.00 50.33           C  
ATOM   1018  O   CYS B 133       8.725  15.899  -3.187  1.00 50.33           O  
ATOM   1019  SG  CYS B 133       4.565  17.430  -1.733  1.00 50.33           S  
ATOM   1020  N   GLU B 134       9.127  18.048  -3.753  1.00 54.46           N  
ATOM   1021  CA  GLU B 134      10.193  17.724  -4.697  1.00 54.46           C  
ATOM   1022  C   GLU B 134       9.789  16.572  -5.612  1.00 54.46           C  
ATOM   1023  CB  GLU B 134      11.484  17.376  -3.951  1.00 54.46           C  
ATOM   1024  O   GLU B 134      10.538  15.606  -5.770  1.00 54.46           O  
ATOM   1025  CG  GLU B 134      12.141  18.568  -3.269  1.00 54.46           C  
ATOM   1026  CD  GLU B 134      13.470  18.227  -2.614  1.00 54.46           C  
ATOM   1027  OE1 GLU B 134      14.070  19.111  -1.963  1.00 54.46           O  
ATOM   1028  OE2 GLU B 134      13.915  17.066  -2.755  1.00 54.46           O  
ATOM   1029  N   THR B 135       8.517  16.723  -6.143  1.00 56.99           N  
ATOM   1030  CA  THR B 135       8.003  15.674  -7.017  1.00 56.99           C  
ATOM   1031  C   THR B 135       7.311  16.276  -8.236  1.00 56.99           C  
ATOM   1032  CB  THR B 135       7.020  14.755  -6.267  1.00 56.99           C  
ATOM   1033  O   THR B 135       6.739  17.366  -8.157  1.00 56.99           O  
ATOM   1034  CG2 THR B 135       5.707  15.474  -5.978  1.00 56.99           C  
ATOM   1035  OG1 THR B 135       6.752  13.598  -7.069  1.00 56.99           O  
ATOM   1036  N   ALA B 136       7.359  15.580  -9.394  1.00 62.63           N  
ATOM   1037  CA  ALA B 136       6.638  15.969 -10.603  1.00 62.63           C  
ATOM   1038  C   ALA B 136       5.163  15.591 -10.509  1.00 62.63           C  
ATOM   1039  CB  ALA B 136       7.272  15.323 -11.832  1.00 62.63           C  
ATOM   1040  O   ALA B 136       4.816  14.564  -9.921  1.00 62.63           O  
ATOM   1041  N   MET B 137       4.332  16.439 -10.789  1.00 67.99           N  
ATOM   1042  CA  MET B 137       2.891  16.220 -10.702  1.00 67.99           C  
ATOM   1043  C   MET B 137       2.216  16.499 -12.041  1.00 67.99           C  
ATOM   1044  CB  MET B 137       2.277  17.103  -9.614  1.00 67.99           C  
ATOM   1045  O   MET B 137       2.756  17.231 -12.872  1.00 67.99           O  
ATOM   1046  CG  MET B 137       2.910  16.916  -8.244  1.00 67.99           C  
ATOM   1047  SD  MET B 137       2.095  17.930  -6.950  1.00 67.99           S  
ATOM   1048  CE  MET B 137       2.689  19.580  -7.414  1.00 67.99           C  
ATOM   1049  N   CYS B 138       1.058  15.765 -12.202  1.00 64.12           N  
ATOM   1050  CA  CYS B 138       0.167  16.143 -13.292  1.00 64.12           C  
ATOM   1051  C   CYS B 138      -0.823  17.211 -12.843  1.00 64.12           C  
ATOM   1052  CB  CYS B 138      -0.590  14.922 -13.814  1.00 64.12           C  
ATOM   1053  O   CYS B 138      -0.816  17.620 -11.680  1.00 64.12           O  
ATOM   1054  SG  CYS B 138      -1.910  14.359 -12.718  1.00 64.12           S  
ATOM   1055  N   ARG B 139      -1.516  17.816 -13.838  1.00 72.42           N  
ATOM   1056  CA  ARG B 139      -2.502  18.850 -13.543  1.00 72.42           C  
ATOM   1057  C   ARG B 139      -3.456  18.400 -12.443  1.00 72.42           C  
ATOM   1058  CB  ARG B 139      -3.290  19.217 -14.803  1.00 72.42           C  
ATOM   1059  O   ARG B 139      -3.778  19.172 -11.538  1.00 72.42           O  
ATOM   1060  CG  ARG B 139      -4.106  20.492 -14.669  1.00 72.42           C  
ATOM   1061  CD  ARG B 139      -4.682  20.936 -16.007  1.00 72.42           C  
ATOM   1062  NE  ARG B 139      -5.429  22.185 -15.885  1.00 72.42           N  
ATOM   1063  NH1 ARG B 139      -6.277  22.128 -18.033  1.00 72.42           N  
ATOM   1064  NH2 ARG B 139      -6.807  23.863 -16.631  1.00 72.42           N  
ATOM   1065  CZ  ARG B 139      -6.169  22.722 -16.850  1.00 72.42           C  
ATOM   1066  N   GLU B 140      -3.828  17.173 -12.528  1.00 73.07           N  
ATOM   1067  CA  GLU B 140      -4.784  16.651 -11.556  1.00 73.07           C  
ATOM   1068  C   GLU B 140      -4.141  16.486 -10.182  1.00 73.07           C  
ATOM   1069  CB  GLU B 140      -5.359  15.314 -12.032  1.00 73.07           C  
ATOM   1070  O   GLU B 140      -4.793  16.696  -9.157  1.00 73.07           O  
ATOM   1071  CG  GLU B 140      -6.525  15.456 -13.000  1.00 73.07           C  
ATOM   1072  CD  GLU B 140      -7.187  14.131 -13.340  1.00 73.07           C  
ATOM   1073  OE1 GLU B 140      -7.338  13.818 -14.543  1.00 73.07           O  
ATOM   1074  OE2 GLU B 140      -7.559  13.399 -12.396  1.00 73.07           O  
ATOM   1075  N   CYS B 141      -3.044  16.118 -10.146  1.00 70.07           N  
ATOM   1076  CA  CYS B 141      -2.302  16.040  -8.892  1.00 70.07           C  
ATOM   1077  C   CYS B 141      -2.207  17.408  -8.228  1.00 70.07           C  
ATOM   1078  CB  CYS B 141      -0.900  15.481  -9.132  1.00 70.07           C  
ATOM   1079  O   CYS B 141      -2.229  17.510  -7.000  1.00 70.07           O  
ATOM   1080  SG  CYS B 141      -0.870  13.702  -9.446  1.00 70.07           S  
ATOM   1081  N   THR B 142      -2.094  18.524  -9.049  1.00 71.61           N  
ATOM   1082  CA  THR B 142      -1.976  19.885  -8.539  1.00 71.61           C  
ATOM   1083  C   THR B 142      -3.257  20.309  -7.826  1.00 71.61           C  
ATOM   1084  CB  THR B 142      -1.662  20.880  -9.672  1.00 71.61           C  
ATOM   1085  O   THR B 142      -3.208  21.025  -6.824  1.00 71.61           O  
ATOM   1086  CG2 THR B 142      -0.311  21.553  -9.454  1.00 71.61           C  
ATOM   1087  OG1 THR B 142      -1.640  20.181 -10.922  1.00 71.61           O  
ATOM   1088  N   GLU B 143      -4.266  19.810  -8.459  1.00 70.58           N  
ATOM   1089  CA  GLU B 143      -5.567  20.190  -7.916  1.00 70.58           C  
ATOM   1090  C   GLU B 143      -5.988  19.254  -6.787  1.00 70.58           C  
ATOM   1091  CB  GLU B 143      -6.629  20.195  -9.019  1.00 70.58           C  
ATOM   1092  O   GLU B 143      -6.908  19.564  -6.027  1.00 70.58           O  
ATOM   1093  CG  GLU B 143      -6.420  21.277 -10.069  1.00 70.58           C  
ATOM   1094  CD  GLU B 143      -7.428  21.212 -11.205  1.00 70.58           C  
ATOM   1095  OE1 GLU B 143      -7.388  22.084 -12.102  1.00 70.58           O  
ATOM   1096  OE2 GLU B 143      -8.264  20.281 -11.199  1.00 70.58           O  
ATOM   1097  N   GLY B 144      -5.305  18.185  -6.708  1.00 67.41           N  
ATOM   1098  CA  GLY B 144      -5.649  17.195  -5.701  1.00 67.41           C  
ATOM   1099  C   GLY B 144      -4.737  17.234  -4.489  1.00 67.41           C  
ATOM   1100  O   GLY B 144      -4.850  18.130  -3.650  1.00 67.41           O  
ATOM   1101  N   GLU B 145      -3.761  16.395  -4.669  1.00 58.52           N  
ATOM   1102  CA  GLU B 145      -2.877  16.055  -3.559  1.00 58.52           C  
ATOM   1103  C   GLU B 145      -1.950  17.218  -3.215  1.00 58.52           C  
ATOM   1104  CB  GLU B 145      -2.054  14.807  -3.889  1.00 58.52           C  
ATOM   1105  O   GLU B 145      -1.566  17.391  -2.056  1.00 58.52           O  
ATOM   1106  CG  GLU B 145      -2.708  13.505  -3.449  1.00 58.52           C  
ATOM   1107  CD  GLU B 145      -1.939  12.269  -3.888  1.00 58.52           C  
ATOM   1108  OE1 GLU B 145      -2.337  11.142  -3.514  1.00 58.52           O  
ATOM   1109  OE2 GLU B 145      -0.931  12.429  -4.611  1.00 58.52           O  
ATOM   1110  N   HIS B 146      -1.682  17.987  -4.262  1.00 62.75           N  
ATOM   1111  CA  HIS B 146      -0.673  19.020  -4.057  1.00 62.75           C  
ATOM   1112  C   HIS B 146      -1.297  20.411  -4.081  1.00 62.75           C  
ATOM   1113  CB  HIS B 146       0.422  18.917  -5.120  1.00 62.75           C  
ATOM   1114  O   HIS B 146      -0.593  21.409  -4.253  1.00 62.75           O  
ATOM   1115  CG  HIS B 146       1.226  17.659  -5.033  1.00 62.75           C  
ATOM   1116  CD2 HIS B 146       1.071  16.462  -5.646  1.00 62.75           C  
ATOM   1117  ND1 HIS B 146       2.342  17.543  -4.234  1.00 62.75           N  
ATOM   1118  CE1 HIS B 146       2.842  16.325  -4.360  1.00 62.75           C  
ATOM   1119  NE2 HIS B 146       2.089  15.648  -5.210  1.00 62.75           N  
ATOM   1120  N   ALA B 147      -2.648  20.499  -4.079  1.00 65.22           N  
ATOM   1121  CA  ALA B 147      -3.381  21.754  -4.224  1.00 65.22           C  
ATOM   1122  C   ALA B 147      -2.905  22.788  -3.209  1.00 65.22           C  
ATOM   1123  CB  ALA B 147      -4.881  21.515  -4.072  1.00 65.22           C  
ATOM   1124  O   ALA B 147      -2.878  23.986  -3.500  1.00 65.22           O  
ATOM   1125  N   GLU B 148      -2.421  22.220  -2.157  1.00 60.42           N  
ATOM   1126  CA  GLU B 148      -2.076  23.146  -1.082  1.00 60.42           C  
ATOM   1127  C   GLU B 148      -0.567  23.360  -1.000  1.00 60.42           C  
ATOM   1128  CB  GLU B 148      -2.609  22.636   0.259  1.00 60.42           C  
ATOM   1129  O   GLU B 148      -0.083  24.067  -0.114  1.00 60.42           O  
ATOM   1130  CG  GLU B 148      -4.128  22.597   0.343  1.00 60.42           C  
ATOM   1131  CD  GLU B 148      -4.643  22.166   1.707  1.00 60.42           C  
ATOM   1132  OE1 GLU B 148      -5.825  22.433   2.022  1.00 60.42           O  
ATOM   1133  OE2 GLU B 148      -3.857  21.558   2.468  1.00 60.42           O  
ATOM   1134  N   HIS B 149       0.113  22.736  -1.963  1.00 60.39           N  
ATOM   1135  CA  HIS B 149       1.561  22.909  -1.963  1.00 60.39           C  
ATOM   1136  C   HIS B 149       1.979  24.065  -2.866  1.00 60.39           C  
ATOM   1137  CB  HIS B 149       2.255  21.619  -2.406  1.00 60.39           C  
ATOM   1138  O   HIS B 149       1.451  24.217  -3.970  1.00 60.39           O  
ATOM   1139  CG  HIS B 149       2.082  20.484  -1.447  1.00 60.39           C  
ATOM   1140  CD2 HIS B 149       1.707  20.469  -0.146  1.00 60.39           C  
ATOM   1141  ND1 HIS B 149       2.307  19.171  -1.800  1.00 60.39           N  
ATOM   1142  CE1 HIS B 149       2.077  18.395  -0.754  1.00 60.39           C  
ATOM   1143  NE2 HIS B 149       1.712  19.158   0.262  1.00 60.39           N  
ATOM   1144  N   PRO B 150       2.839  25.089  -2.480  1.00 53.89           N  
ATOM   1145  CA  PRO B 150       3.316  26.195  -3.314  1.00 53.89           C  
ATOM   1146  C   PRO B 150       4.062  25.717  -4.557  1.00 53.89           C  
ATOM   1147  CB  PRO B 150       4.251  26.965  -2.378  1.00 53.89           C  
ATOM   1148  O   PRO B 150       4.610  24.611  -4.565  1.00 53.89           O  
ATOM   1149  CG  PRO B 150       4.213  26.206  -1.091  1.00 53.89           C  
ATOM   1150  CD  PRO B 150       3.302  25.024  -1.261  1.00 53.89           C  
TER    1151      PRO B 150                                                      
ATOM   1152  N   MET C   1      38.439  13.006  17.586  1.00 25.64           N  
ATOM   1153  CA  MET C   1      37.215  13.569  17.023  1.00 25.64           C  
ATOM   1154  C   MET C   1      36.635  12.648  15.954  1.00 25.64           C  
ATOM   1155  CB  MET C   1      37.482  14.954  16.431  1.00 25.64           C  
ATOM   1156  O   MET C   1      37.259  12.425  14.916  1.00 25.64           O  
ATOM   1157  CG  MET C   1      37.488  16.070  17.463  1.00 25.64           C  
ATOM   1158  SD  MET C   1      37.436  17.737  16.696  1.00 25.64           S  
ATOM   1159  CE  MET C   1      36.540  18.652  17.981  1.00 25.64           C  
ATOM   1160  N   ALA C   2      36.048  11.549  16.327  1.00 26.93           N  
ATOM   1161  CA  ALA C   2      35.402  10.518  15.520  1.00 26.93           C  
ATOM   1162  C   ALA C   2      34.381  11.129  14.564  1.00 26.93           C  
ATOM   1163  CB  ALA C   2      34.731   9.481  16.418  1.00 26.93           C  
ATOM   1164  O   ALA C   2      33.643  12.044  14.936  1.00 26.93           O  
ATOM   1165  N   SER C   3      34.864  11.531  13.346  1.00 27.26           N  
ATOM   1166  CA  SER C   3      33.977  11.921  12.255  1.00 27.26           C  
ATOM   1167  C   SER C   3      32.703  11.082  12.251  1.00 27.26           C  
ATOM   1168  CB  SER C   3      34.690  11.787  10.909  1.00 27.26           C  
ATOM   1169  O   SER C   3      32.765   9.851  12.284  1.00 27.26           O  
ATOM   1170  OG  SER C   3      36.019  12.271  10.994  1.00 27.26           O  
ATOM   1171  N   GLU C   4      31.836  11.328  13.203  1.00 30.58           N  
ATOM   1172  CA  GLU C   4      30.463  10.836  13.125  1.00 30.58           C  
ATOM   1173  C   GLU C   4      29.952  10.854  11.687  1.00 30.58           C  
ATOM   1174  CB  GLU C   4      29.542  11.668  14.021  1.00 30.58           C  
ATOM   1175  O   GLU C   4      29.895  11.912  11.056  1.00 30.58           O  
ATOM   1176  CG  GLU C   4      29.662  11.337  15.502  1.00 30.58           C  
ATOM   1177  CD  GLU C   4      28.692  12.121  16.372  1.00 30.58           C  
ATOM   1178  OE1 GLU C   4      27.874  11.495  17.084  1.00 30.58           O  
ATOM   1179  OE2 GLU C   4      28.750  13.370  16.340  1.00 30.58           O  
ATOM   1180  N   GLY C   5      30.524  10.046  10.840  1.00 31.32           N  
ATOM   1181  CA  GLY C   5      29.947   9.814   9.525  1.00 31.32           C  
ATOM   1182  C   GLY C   5      28.432   9.888   9.517  1.00 31.32           C  
ATOM   1183  O   GLY C   5      27.768   9.226  10.316  1.00 31.32           O  
ATOM   1184  N   THR C   6      27.896  11.095   9.654  1.00 34.23           N  
ATOM   1185  CA  THR C   6      26.481  11.336   9.398  1.00 34.23           C  
ATOM   1186  C   THR C   6      25.965  10.412   8.299  1.00 34.23           C  
ATOM   1187  CB  THR C   6      26.227  12.802   9.001  1.00 34.23           C  
ATOM   1188  O   THR C   6      26.509  10.391   7.192  1.00 34.23           O  
ATOM   1189  CG2 THR C   6      24.812  13.235   9.370  1.00 34.23           C  
ATOM   1190  OG1 THR C   6      27.165  13.645   9.682  1.00 34.23           O  
ATOM   1191  N   ASN C   7      25.678   9.156   8.658  1.00 40.83           N  
ATOM   1192  CA  ASN C   7      25.034   8.219   7.744  1.00 40.83           C  
ATOM   1193  C   ASN C   7      23.935   8.896   6.930  1.00 40.83           C  
ATOM   1194  CB  ASN C   7      24.466   7.024   8.512  1.00 40.83           C  
ATOM   1195  O   ASN C   7      22.851   9.169   7.449  1.00 40.83           O  
ATOM   1196  CG  ASN C   7      24.846   5.695   7.888  1.00 40.83           C  
ATOM   1197  ND2 ASN C   7      24.172   4.630   8.306  1.00 40.83           N  
ATOM   1198  OD1 ASN C   7      25.738   5.627   7.039  1.00 40.83           O  
ATOM   1199  N   ILE C   8      24.219   9.851   6.132  1.00 44.84           N  
ATOM   1200  CA  ILE C   8      23.261  10.496   5.241  1.00 44.84           C  
ATOM   1201  C   ILE C   8      22.511   9.438   4.436  1.00 44.84           C  
ATOM   1202  CB  ILE C   8      23.957  11.498   4.293  1.00 44.84           C  
ATOM   1203  O   ILE C   8      23.127   8.566   3.819  1.00 44.84           O  
ATOM   1204  CG1 ILE C   8      24.875  12.435   5.086  1.00 44.84           C  
ATOM   1205  CG2 ILE C   8      22.921  12.294   3.493  1.00 44.84           C  
ATOM   1206  CD1 ILE C   8      25.702  13.373   4.217  1.00 44.84           C  
ATOM   1207  N   PRO C   9      21.253   9.335   4.792  1.00 57.65           N  
ATOM   1208  CA  PRO C   9      20.490   8.397   3.965  1.00 57.65           C  
ATOM   1209  C   PRO C   9      20.749   8.582   2.471  1.00 57.65           C  
ATOM   1210  CB  PRO C   9      19.035   8.724   4.311  1.00 57.65           C  
ATOM   1211  O   PRO C   9      21.007   9.701   2.020  1.00 57.65           O  
ATOM   1212  CG  PRO C   9      19.119   9.855   5.285  1.00 57.65           C  
ATOM   1213  CD  PRO C   9      20.566  10.198   5.494  1.00 57.65           C  
ATOM   1214  N   SER C  10      20.871   7.517   1.800  1.00 66.33           N  
ATOM   1215  CA  SER C  10      20.976   7.529   0.345  1.00 66.33           C  
ATOM   1216  C   SER C  10      19.869   8.370  -0.283  1.00 66.33           C  
ATOM   1217  CB  SER C  10      20.921   6.104  -0.208  1.00 66.33           C  
ATOM   1218  O   SER C  10      18.803   8.545   0.311  1.00 66.33           O  
ATOM   1219  OG  SER C  10      19.579   5.667  -0.339  1.00 66.33           O  
ATOM   1220  N   PRO C  11      20.113   9.173  -1.256  1.00 66.95           N  
ATOM   1221  CA  PRO C  11      19.136   9.999  -1.969  1.00 66.95           C  
ATOM   1222  C   PRO C  11      17.827   9.262  -2.241  1.00 66.95           C  
ATOM   1223  CB  PRO C  11      19.852  10.342  -3.278  1.00 66.95           C  
ATOM   1224  O   PRO C  11      16.748   9.852  -2.137  1.00 66.95           O  
ATOM   1225  CG  PRO C  11      21.308  10.235  -2.956  1.00 66.95           C  
ATOM   1226  CD  PRO C  11      21.479   9.242  -1.843  1.00 66.95           C  
ATOM   1227  N   VAL C  12      17.867   8.012  -2.561  1.00 75.58           N  
ATOM   1228  CA  VAL C  12      16.664   7.247  -2.873  1.00 75.58           C  
ATOM   1229  C   VAL C  12      15.835   7.049  -1.606  1.00 75.58           C  
ATOM   1230  CB  VAL C  12      17.009   5.879  -3.503  1.00 75.58           C  
ATOM   1231  O   VAL C  12      14.605   7.132  -1.642  1.00 75.58           O  
ATOM   1232  CG1 VAL C  12      15.807   4.938  -3.443  1.00 75.58           C  
ATOM   1233  CG2 VAL C  12      17.477   6.060  -4.946  1.00 75.58           C  
ATOM   1234  N   VAL C  13      16.475   6.797  -0.470  1.00 78.28           N  
ATOM   1235  CA  VAL C  13      15.790   6.627   0.807  1.00 78.28           C  
ATOM   1236  C   VAL C  13      15.092   7.929   1.196  1.00 78.28           C  
ATOM   1237  CB  VAL C  13      16.766   6.192   1.922  1.00 78.28           C  
ATOM   1238  O   VAL C  13      13.947   7.914   1.653  1.00 78.28           O  
ATOM   1239  CG1 VAL C  13      16.068   6.190   3.281  1.00 78.28           C  
ATOM   1240  CG2 VAL C  13      17.347   4.813   1.614  1.00 78.28           C  
ATOM   1241  N   ARG C  14      15.730   9.019   1.001  1.00 75.76           N  
ATOM   1242  CA  ARG C  14      15.149  10.322   1.310  1.00 75.76           C  
ATOM   1243  C   ARG C  14      13.926  10.596   0.441  1.00 75.76           C  
ATOM   1244  CB  ARG C  14      16.185  11.432   1.121  1.00 75.76           C  
ATOM   1245  O   ARG C  14      12.926  11.136   0.920  1.00 75.76           O  
ATOM   1246  CG  ARG C  14      17.249  11.473   2.207  1.00 75.76           C  
ATOM   1247  CD  ARG C  14      18.209  12.638   2.011  1.00 75.76           C  
ATOM   1248  NE  ARG C  14      19.296  12.609   2.986  1.00 75.76           N  
ATOM   1249  NH1 ARG C  14      20.290  14.558   2.244  1.00 75.76           N  
ATOM   1250  NH2 ARG C  14      21.200  13.399   3.999  1.00 75.76           N  
ATOM   1251  CZ  ARG C  14      20.259  13.522   3.074  1.00 75.76           C  
ATOM   1252  N   GLN C  15      14.033  10.221  -0.784  1.00 76.23           N  
ATOM   1253  CA  GLN C  15      12.921  10.411  -1.709  1.00 76.23           C  
ATOM   1254  C   GLN C  15      11.722   9.555  -1.312  1.00 76.23           C  
ATOM   1255  CB  GLN C  15      13.350  10.082  -3.140  1.00 76.23           C  
ATOM   1256  O   GLN C  15      10.583  10.028  -1.324  1.00 76.23           O  
ATOM   1257  CG  GLN C  15      12.332  10.489  -4.196  1.00 76.23           C  
ATOM   1258  CD  GLN C  15      12.838  10.281  -5.611  1.00 76.23           C  
ATOM   1259  NE2 GLN C  15      11.958  10.462  -6.589  1.00 76.23           N  
ATOM   1260  OE1 GLN C  15      14.012   9.961  -5.823  1.00 76.23           O  
ATOM   1261  N   ILE C  16      12.003   8.355  -0.956  1.00 83.68           N  
ATOM   1262  CA  ILE C  16      10.933   7.457  -0.536  1.00 83.68           C  
ATOM   1263  C   ILE C  16      10.282   7.991   0.738  1.00 83.68           C  
ATOM   1264  CB  ILE C  16      11.456   6.021  -0.311  1.00 83.68           C  
ATOM   1265  O   ILE C  16       9.054   8.024   0.848  1.00 83.68           O  
ATOM   1266  CG1 ILE C  16      11.864   5.385  -1.645  1.00 83.68           C  
ATOM   1267  CG2 ILE C  16      10.402   5.169   0.403  1.00 83.68           C  
ATOM   1268  CD1 ILE C  16      12.521   4.019  -1.504  1.00 83.68           C  
ATOM   1269  N   ASP C  17      11.065   8.447   1.655  1.00 82.19           N  
ATOM   1270  CA  ASP C  17      10.551   8.988   2.909  1.00 82.19           C  
ATOM   1271  C   ASP C  17       9.641  10.188   2.657  1.00 82.19           C  
ATOM   1272  CB  ASP C  17      11.703   9.386   3.834  1.00 82.19           C  
ATOM   1273  O   ASP C  17       8.506  10.224   3.137  1.00 82.19           O  
ATOM   1274  CG  ASP C  17      12.037   8.318   4.860  1.00 82.19           C  
ATOM   1275  OD1 ASP C  17      11.217   7.398   5.072  1.00 82.19           O  
ATOM   1276  OD2 ASP C  17      13.128   8.397   5.465  1.00 82.19           O  
ATOM   1277  N   LYS C  18      10.023  11.029   1.843  1.00 77.55           N  
ATOM   1278  CA  LYS C  18       9.311  12.281   1.603  1.00 77.55           C  
ATOM   1279  C   LYS C  18       8.065  12.050   0.752  1.00 77.55           C  
ATOM   1280  CB  LYS C  18      10.228  13.299   0.925  1.00 77.55           C  
ATOM   1281  O   LYS C  18       7.026  12.670   0.983  1.00 77.55           O  
ATOM   1282  CG  LYS C  18      11.244  13.936   1.860  1.00 77.55           C  
ATOM   1283  CD  LYS C  18      12.055  15.016   1.153  1.00 77.55           C  
ATOM   1284  CE  LYS C  18      13.119  15.606   2.068  1.00 77.55           C  
ATOM   1285  NZ  LYS C  18      13.982  16.592   1.351  1.00 77.55           N  
ATOM   1286  N   GLN C  19       8.108  11.076  -0.080  1.00 79.12           N  
ATOM   1287  CA  GLN C  19       7.047  10.924  -1.070  1.00 79.12           C  
ATOM   1288  C   GLN C  19       6.045   9.855  -0.642  1.00 79.12           C  
ATOM   1289  CB  GLN C  19       7.634  10.576  -2.438  1.00 79.12           C  
ATOM   1290  O   GLN C  19       4.875   9.905  -1.026  1.00 79.12           O  
ATOM   1291  CG  GLN C  19       8.374  11.730  -3.101  1.00 79.12           C  
ATOM   1292  CD  GLN C  19       8.817  11.408  -4.516  1.00 79.12           C  
ATOM   1293  NE2 GLN C  19       9.420  12.385  -5.186  1.00 79.12           N  
ATOM   1294  OE1 GLN C  19       8.620  10.290  -5.003  1.00 79.12           O  
ATOM   1295  N   PHE C  20       6.454   8.994   0.234  1.00 87.07           N  
ATOM   1296  CA  PHE C  20       5.595   7.825   0.383  1.00 87.07           C  
ATOM   1297  C   PHE C  20       5.271   7.576   1.851  1.00 87.07           C  
ATOM   1298  CB  PHE C  20       6.260   6.587  -0.226  1.00 87.07           C  
ATOM   1299  O   PHE C  20       4.322   6.856   2.169  1.00 87.07           O  
ATOM   1300  CG  PHE C  20       6.399   6.647  -1.723  1.00 87.07           C  
ATOM   1301  CD1 PHE C  20       5.382   6.184  -2.549  1.00 87.07           C  
ATOM   1302  CD2 PHE C  20       7.548   7.166  -2.306  1.00 87.07           C  
ATOM   1303  CE1 PHE C  20       5.507   6.238  -3.935  1.00 87.07           C  
ATOM   1304  CE2 PHE C  20       7.681   7.224  -3.690  1.00 87.07           C  
ATOM   1305  CZ  PHE C  20       6.660   6.758  -4.503  1.00 87.07           C  
ATOM   1306  N   LEU C  21       5.920   8.162   2.773  1.00 91.40           N  
ATOM   1307  CA  LEU C  21       5.814   7.656   4.137  1.00 91.40           C  
ATOM   1308  C   LEU C  21       5.424   8.771   5.101  1.00 91.40           C  
ATOM   1309  CB  LEU C  21       7.136   7.023   4.578  1.00 91.40           C  
ATOM   1310  O   LEU C  21       5.764   8.721   6.285  1.00 91.40           O  
ATOM   1311  CG  LEU C  21       7.635   5.843   3.742  1.00 91.40           C  
ATOM   1312  CD1 LEU C  21       8.971   5.341   4.279  1.00 91.40           C  
ATOM   1313  CD2 LEU C  21       6.603   4.721   3.729  1.00 91.40           C  
ATOM   1314  N   ILE C  22       4.817   9.846   4.508  1.00 89.27           N  
ATOM   1315  CA  ILE C  22       4.395  10.980   5.322  1.00 89.27           C  
ATOM   1316  C   ILE C  22       2.870  11.034   5.382  1.00 89.27           C  
ATOM   1317  CB  ILE C  22       4.957  12.310   4.773  1.00 89.27           C  
ATOM   1318  O   ILE C  22       2.199  10.954   4.350  1.00 89.27           O  
ATOM   1319  CG1 ILE C  22       6.489  12.302   4.817  1.00 89.27           C  
ATOM   1320  CG2 ILE C  22       4.393  13.499   5.557  1.00 89.27           C  
ATOM   1321  CD1 ILE C  22       7.067  12.237   6.224  1.00 89.27           C  
ATOM   1322  N   CYS C  23       2.378  11.101   6.549  1.00 91.58           N  
ATOM   1323  CA  CYS C  23       0.949  11.332   6.732  1.00 91.58           C  
ATOM   1324  C   CYS C  23       0.564  12.740   6.294  1.00 91.58           C  
ATOM   1325  CB  CYS C  23       0.555  11.117   8.193  1.00 91.58           C  
ATOM   1326  O   CYS C  23       1.181  13.718   6.720  1.00 91.58           O  
ATOM   1327  SG  CYS C  23      -1.199  11.397   8.523  1.00 91.58           S  
ATOM   1328  N   SER C  24      -0.521  12.860   5.476  1.00 89.14           N  
ATOM   1329  CA  SER C  24      -0.901  14.154   4.919  1.00 89.14           C  
ATOM   1330  C   SER C  24      -1.602  15.020   5.960  1.00 89.14           C  
ATOM   1331  CB  SER C  24      -1.809  13.968   3.703  1.00 89.14           C  
ATOM   1332  O   SER C  24      -1.825  16.211   5.735  1.00 89.14           O  
ATOM   1333  OG  SER C  24      -3.007  13.304   4.066  1.00 89.14           O  
ATOM   1334  N   ILE C  25      -1.969  14.437   7.127  1.00 91.86           N  
ATOM   1335  CA  ILE C  25      -2.640  15.196   8.177  1.00 91.86           C  
ATOM   1336  C   ILE C  25      -1.605  15.775   9.138  1.00 91.86           C  
ATOM   1337  CB  ILE C  25      -3.656  14.322   8.946  1.00 91.86           C  
ATOM   1338  O   ILE C  25      -1.569  16.987   9.366  1.00 91.86           O  
ATOM   1339  CG1 ILE C  25      -4.759  13.829   8.003  1.00 91.86           C  
ATOM   1340  CG2 ILE C  25      -4.249  15.096  10.127  1.00 91.86           C  
ATOM   1341  CD1 ILE C  25      -5.745  12.868   8.652  1.00 91.86           C  
ATOM   1342  N   CYS C  26      -0.657  15.023   9.665  1.00 93.59           N  
ATOM   1343  CA  CYS C  26       0.298  15.500  10.658  1.00 93.59           C  
ATOM   1344  C   CYS C  26       1.629  15.860  10.007  1.00 93.59           C  
ATOM   1345  CB  CYS C  26       0.519  14.444  11.741  1.00 93.59           C  
ATOM   1346  O   CYS C  26       2.491  16.469  10.642  1.00 93.59           O  
ATOM   1347  SG  CYS C  26       1.350  12.955  11.146  1.00 93.59           S  
ATOM   1348  N   LEU C  27       1.848  15.505   8.832  1.00 86.76           N  
ATOM   1349  CA  LEU C  27       3.020  15.822   8.023  1.00 86.76           C  
ATOM   1350  C   LEU C  27       4.275  15.186   8.611  1.00 86.76           C  
ATOM   1351  CB  LEU C  27       3.204  17.339   7.918  1.00 86.76           C  
ATOM   1352  O   LEU C  27       5.380  15.702   8.432  1.00 86.76           O  
ATOM   1353  CG  LEU C  27       2.047  18.121   7.295  1.00 86.76           C  
ATOM   1354  CD1 LEU C  27       2.359  19.613   7.287  1.00 86.76           C  
ATOM   1355  CD2 LEU C  27       1.763  17.621   5.882  1.00 86.76           C  
ATOM   1356  N   GLU C  28       4.103  14.055   9.333  1.00 89.88           N  
ATOM   1357  CA  GLU C  28       5.180  13.221   9.859  1.00 89.88           C  
ATOM   1358  C   GLU C  28       5.088  11.796   9.321  1.00 89.88           C  
ATOM   1359  CB  GLU C  28       5.151  13.209  11.390  1.00 89.88           C  
ATOM   1360  O   GLU C  28       4.103  11.434   8.674  1.00 89.88           O  
ATOM   1361  CG  GLU C  28       5.317  14.584  12.019  1.00 89.88           C  
ATOM   1362  CD  GLU C  28       5.362  14.547  13.539  1.00 89.88           C  
ATOM   1363  OE1 GLU C  28       5.287  15.623  14.175  1.00 89.88           O  
ATOM   1364  OE2 GLU C  28       5.474  13.433  14.098  1.00 89.88           O  
ATOM   1365  N   ARG C  29       6.130  11.052   9.558  1.00 91.66           N  
ATOM   1366  CA  ARG C  29       6.074   9.640   9.192  1.00 91.66           C  
ATOM   1367  C   ARG C  29       4.882   8.952   9.847  1.00 91.66           C  
ATOM   1368  CB  ARG C  29       7.371   8.930   9.587  1.00 91.66           C  
ATOM   1369  O   ARG C  29       4.534   9.255  10.991  1.00 91.66           O  
ATOM   1370  CG  ARG C  29       8.504   9.118   8.591  1.00 91.66           C  
ATOM   1371  CD  ARG C  29       9.696   8.229   8.917  1.00 91.66           C  
ATOM   1372  NE  ARG C  29      10.753   8.355   7.918  1.00 91.66           N  
ATOM   1373  NH1 ARG C  29      12.211   6.909   8.976  1.00 91.66           N  
ATOM   1374  NH2 ARG C  29      12.813   7.913   7.005  1.00 91.66           N  
ATOM   1375  CZ  ARG C  29      11.923   7.726   7.969  1.00 91.66           C  
ATOM   1376  N   TYR C  30       4.349   8.018   9.141  1.00 95.79           N  
ATOM   1377  CA  TYR C  30       3.158   7.325   9.620  1.00 95.79           C  
ATOM   1378  C   TYR C  30       3.405   6.695  10.985  1.00 95.79           C  
ATOM   1379  CB  TYR C  30       2.723   6.250   8.619  1.00 95.79           C  
ATOM   1380  O   TYR C  30       4.489   6.165  11.244  1.00 95.79           O  
ATOM   1381  CG  TYR C  30       2.132   6.808   7.348  1.00 95.79           C  
ATOM   1382  CD1 TYR C  30       0.927   7.508   7.365  1.00 95.79           C  
ATOM   1383  CD2 TYR C  30       2.774   6.635   6.127  1.00 95.79           C  
ATOM   1384  CE1 TYR C  30       0.377   8.022   6.196  1.00 95.79           C  
ATOM   1385  CE2 TYR C  30       2.233   7.145   4.951  1.00 95.79           C  
ATOM   1386  OH  TYR C  30       0.496   8.343   3.835  1.00 95.79           O  
ATOM   1387  CZ  TYR C  30       1.036   7.836   4.996  1.00 95.79           C  
ATOM   1388  N   LYS C  31       2.485   6.853  11.848  1.00 96.32           N  
ATOM   1389  CA  LYS C  31       2.387   6.115  13.104  1.00 96.32           C  
ATOM   1390  C   LYS C  31       1.135   5.244  13.134  1.00 96.32           C  
ATOM   1391  CB  LYS C  31       2.385   7.078  14.293  1.00 96.32           C  
ATOM   1392  O   LYS C  31       0.014   5.759  13.129  1.00 96.32           O  
ATOM   1393  CG  LYS C  31       3.663   7.891  14.433  1.00 96.32           C  
ATOM   1394  CD  LYS C  31       3.563   8.898  15.572  1.00 96.32           C  
ATOM   1395  CE  LYS C  31       4.774   9.820  15.611  1.00 96.32           C  
ATOM   1396  NZ  LYS C  31       4.626  10.884  16.650  1.00 96.32           N  
ATOM   1397  N   ASN C  32       1.263   3.954  13.221  1.00 95.63           N  
ATOM   1398  CA  ASN C  32       0.135   3.032  13.143  1.00 95.63           C  
ATOM   1399  C   ASN C  32      -0.763   3.343  11.949  1.00 95.63           C  
ATOM   1400  CB  ASN C  32      -0.677   3.066  14.440  1.00 95.63           C  
ATOM   1401  O   ASN C  32      -1.934   3.685  12.120  1.00 95.63           O  
ATOM   1402  CG  ASN C  32      -1.605   1.875  14.579  1.00 95.63           C  
ATOM   1403  ND2 ASN C  32      -2.576   1.982  15.478  1.00 95.63           N  
ATOM   1404  OD1 ASN C  32      -1.450   0.867  13.884  1.00 95.63           O  
ATOM   1405  N   PRO C  33      -0.283   3.254  10.719  1.00 96.83           N  
ATOM   1406  CA  PRO C  33      -0.972   3.645   9.487  1.00 96.83           C  
ATOM   1407  C   PRO C  33      -2.235   2.826   9.231  1.00 96.83           C  
ATOM   1408  CB  PRO C  33       0.075   3.386   8.400  1.00 96.83           C  
ATOM   1409  O   PRO C  33      -2.200   1.594   9.292  1.00 96.83           O  
ATOM   1410  CG  PRO C  33       0.982   2.351   8.983  1.00 96.83           C  
ATOM   1411  CD  PRO C  33       0.982   2.503  10.477  1.00 96.83           C  
ATOM   1412  N   LYS C  34      -3.346   3.525   8.985  1.00 97.90           N  
ATOM   1413  CA  LYS C  34      -4.633   2.940   8.620  1.00 97.90           C  
ATOM   1414  C   LYS C  34      -4.992   3.260   7.172  1.00 97.90           C  
ATOM   1415  CB  LYS C  34      -5.735   3.438   9.556  1.00 97.90           C  
ATOM   1416  O   LYS C  34      -4.737   4.368   6.694  1.00 97.90           O  
ATOM   1417  CG  LYS C  34      -5.506   3.095  11.020  1.00 97.90           C  
ATOM   1418  CD  LYS C  34      -5.665   1.601  11.276  1.00 97.90           C  
ATOM   1419  CE  LYS C  34      -5.569   1.274  12.760  1.00 97.90           C  
ATOM   1420  NZ  LYS C  34      -5.645  -0.197  13.008  1.00 97.90           N  
ATOM   1421  N   VAL C  35      -5.491   2.298   6.437  1.00 96.47           N  
ATOM   1422  CA  VAL C  35      -5.826   2.504   5.032  1.00 96.47           C  
ATOM   1423  C   VAL C  35      -7.339   2.640   4.876  1.00 96.47           C  
ATOM   1424  CB  VAL C  35      -5.301   1.350   4.148  1.00 96.47           C  
ATOM   1425  O   VAL C  35      -8.103   1.921   5.523  1.00 96.47           O  
ATOM   1426  CG1 VAL C  35      -5.957   0.028   4.541  1.00 96.47           C  
ATOM   1427  CG2 VAL C  35      -5.547   1.655   2.672  1.00 96.47           C  
ATOM   1428  N   LEU C  36      -7.751   3.600   4.123  1.00 95.37           N  
ATOM   1429  CA  LEU C  36      -9.155   3.774   3.765  1.00 95.37           C  
ATOM   1430  C   LEU C  36      -9.496   2.984   2.506  1.00 95.37           C  
ATOM   1431  CB  LEU C  36      -9.475   5.256   3.554  1.00 95.37           C  
ATOM   1432  O   LEU C  36      -8.603   2.594   1.751  1.00 95.37           O  
ATOM   1433  CG  LEU C  36      -9.211   6.183   4.741  1.00 95.37           C  
ATOM   1434  CD1 LEU C  36      -9.658   7.604   4.415  1.00 95.37           C  
ATOM   1435  CD2 LEU C  36      -9.918   5.668   5.990  1.00 95.37           C  
ATOM   1436  N   PRO C  37     -10.729   2.705   2.265  1.00 92.55           N  
ATOM   1437  CA  PRO C  37     -11.144   1.940   1.087  1.00 92.55           C  
ATOM   1438  C   PRO C  37     -10.627   2.541  -0.219  1.00 92.55           C  
ATOM   1439  CB  PRO C  37     -12.673   2.001   1.148  1.00 92.55           C  
ATOM   1440  O   PRO C  37     -10.425   1.817  -1.198  1.00 92.55           O  
ATOM   1441  CG  PRO C  37     -12.994   2.072   2.606  1.00 92.55           C  
ATOM   1442  CD  PRO C  37     -11.972   2.943   3.278  1.00 92.55           C  
ATOM   1443  N   CYS C  38     -10.354   3.838  -0.221  1.00 88.96           N  
ATOM   1444  CA  CYS C  38      -9.830   4.505  -1.408  1.00 88.96           C  
ATOM   1445  C   CYS C  38      -8.323   4.307  -1.525  1.00 88.96           C  
ATOM   1446  CB  CYS C  38     -10.155   5.998  -1.371  1.00 88.96           C  
ATOM   1447  O   CYS C  38      -7.700   4.798  -2.468  1.00 88.96           O  
ATOM   1448  SG  CYS C  38      -9.307   6.896  -0.053  1.00 88.96           S  
ATOM   1449  N   LEU C  39      -7.741   3.666  -0.556  1.00 92.26           N  
ATOM   1450  CA  LEU C  39      -6.349   3.232  -0.537  1.00 92.26           C  
ATOM   1451  C   LEU C  39      -5.437   4.353  -0.049  1.00 92.26           C  
ATOM   1452  CB  LEU C  39      -5.911   2.772  -1.930  1.00 92.26           C  
ATOM   1453  O   LEU C  39      -4.213   4.200  -0.031  1.00 92.26           O  
ATOM   1454  CG  LEU C  39      -6.546   1.481  -2.448  1.00 92.26           C  
ATOM   1455  CD1 LEU C  39      -5.963   1.112  -3.808  1.00 92.26           C  
ATOM   1456  CD2 LEU C  39      -6.345   0.347  -1.449  1.00 92.26           C  
ATOM   1457  N   HIS C  40      -5.990   5.484   0.386  1.00 93.22           N  
ATOM   1458  CA  HIS C  40      -5.164   6.474   1.069  1.00 93.22           C  
ATOM   1459  C   HIS C  40      -4.919   6.081   2.522  1.00 93.22           C  
ATOM   1460  CB  HIS C  40      -5.817   7.855   1.001  1.00 93.22           C  
ATOM   1461  O   HIS C  40      -5.816   5.558   3.187  1.00 93.22           O  
ATOM   1462  CG  HIS C  40      -5.793   8.465  -0.364  1.00 93.22           C  
ATOM   1463  CD2 HIS C  40      -4.758   8.855  -1.145  1.00 93.22           C  
ATOM   1464  ND1 HIS C  40      -6.940   8.740  -1.077  1.00 93.22           N  
ATOM   1465  CE1 HIS C  40      -6.610   9.274  -2.241  1.00 93.22           C  
ATOM   1466  NE2 HIS C  40      -5.292   9.355  -2.307  1.00 93.22           N  
ATOM   1467  N   THR C  41      -3.725   6.400   3.043  1.00 95.99           N  
ATOM   1468  CA  THR C  41      -3.287   5.974   4.368  1.00 95.99           C  
ATOM   1469  C   THR C  41      -3.066   7.180   5.277  1.00 95.99           C  
ATOM   1470  CB  THR C  41      -1.994   5.143   4.289  1.00 95.99           C  
ATOM   1471  O   THR C  41      -2.585   8.222   4.829  1.00 95.99           O  
ATOM   1472  CG2 THR C  41      -1.518   4.732   5.679  1.00 95.99           C  
ATOM   1473  OG1 THR C  41      -2.236   3.965   3.511  1.00 95.99           O  
ATOM   1474  N   PHE C  42      -3.441   7.017   6.514  1.00 97.31           N  
ATOM   1475  CA  PHE C  42      -3.270   8.035   7.545  1.00 97.31           C  
ATOM   1476  C   PHE C  42      -2.899   7.397   8.878  1.00 97.31           C  
ATOM   1477  CB  PHE C  42      -4.548   8.866   7.698  1.00 97.31           C  
ATOM   1478  O   PHE C  42      -3.137   6.207   9.091  1.00 97.31           O  
ATOM   1479  CG  PHE C  42      -5.009   9.512   6.419  1.00 97.31           C  
ATOM   1480  CD1 PHE C  42      -4.562  10.778   6.063  1.00 97.31           C  
ATOM   1481  CD2 PHE C  42      -5.889   8.851   5.572  1.00 97.31           C  
ATOM   1482  CE1 PHE C  42      -4.987  11.378   4.880  1.00 97.31           C  
ATOM   1483  CE2 PHE C  42      -6.318   9.444   4.388  1.00 97.31           C  
ATOM   1484  CZ  PHE C  42      -5.867  10.708   4.044  1.00 97.31           C  
ATOM   1485  N   CYS C  43      -2.220   8.186   9.735  1.00 98.18           N  
ATOM   1486  CA  CYS C  43      -2.020   7.727  11.105  1.00 98.18           C  
ATOM   1487  C   CYS C  43      -3.354   7.443  11.785  1.00 98.18           C  
ATOM   1488  CB  CYS C  43      -1.238   8.765  11.909  1.00 98.18           C  
ATOM   1489  O   CYS C  43      -4.332   8.161  11.567  1.00 98.18           O  
ATOM   1490  SG  CYS C  43       0.411   9.102  11.254  1.00 98.18           S  
ATOM   1491  N   GLU C  44      -3.358   6.429  12.540  1.00 98.04           N  
ATOM   1492  CA  GLU C  44      -4.561   6.123  13.308  1.00 98.04           C  
ATOM   1493  C   GLU C  44      -5.006   7.325  14.138  1.00 98.04           C  
ATOM   1494  CB  GLU C  44      -4.325   4.915  14.218  1.00 98.04           C  
ATOM   1495  O   GLU C  44      -6.175   7.713  14.100  1.00 98.04           O  
ATOM   1496  CG  GLU C  44      -5.536   4.531  15.057  1.00 98.04           C  
ATOM   1497  CD  GLU C  44      -5.311   3.286  15.899  1.00 98.04           C  
ATOM   1498  OE1 GLU C  44      -6.135   3.006  16.800  1.00 98.04           O  
ATOM   1499  OE2 GLU C  44      -4.303   2.585  15.658  1.00 98.04           O  
ATOM   1500  N   ARG C  45      -4.085   7.907  14.832  1.00 98.00           N  
ATOM   1501  CA  ARG C  45      -4.410   9.042  15.690  1.00 98.00           C  
ATOM   1502  C   ARG C  45      -4.895  10.230  14.866  1.00 98.00           C  
ATOM   1503  CB  ARG C  45      -3.196   9.447  16.529  1.00 98.00           C  
ATOM   1504  O   ARG C  45      -5.806  10.949  15.282  1.00 98.00           O  
ATOM   1505  CG  ARG C  45      -3.490  10.529  17.556  1.00 98.00           C  
ATOM   1506  CD  ARG C  45      -2.304  10.766  18.480  1.00 98.00           C  
ATOM   1507  NE  ARG C  45      -2.579  11.825  19.447  1.00 98.00           N  
ATOM   1508  NH1 ARG C  45      -0.802  11.307  20.830  1.00 98.00           N  
ATOM   1509  NH2 ARG C  45      -2.197  13.049  21.353  1.00 98.00           N  
ATOM   1510  CZ  ARG C  45      -1.859  12.058  20.541  1.00 98.00           C  
ATOM   1511  N   CYS C  46      -4.243  10.484  13.707  1.00 97.71           N  
ATOM   1512  CA  CYS C  46      -4.677  11.563  12.828  1.00 97.71           C  
ATOM   1513  C   CYS C  46      -6.117  11.352  12.374  1.00 97.71           C  
ATOM   1514  CB  CYS C  46      -3.759  11.664  11.610  1.00 97.71           C  
ATOM   1515  O   CYS C  46      -6.916  12.290  12.373  1.00 97.71           O  
ATOM   1516  SG  CYS C  46      -2.129  12.349  11.982  1.00 97.71           S  
ATOM   1517  N   LEU C  47      -6.574  10.151  12.073  1.00 97.76           N  
ATOM   1518  CA  LEU C  47      -7.941   9.854  11.660  1.00 97.76           C  
ATOM   1519  C   LEU C  47      -8.907  10.002  12.830  1.00 97.76           C  
ATOM   1520  CB  LEU C  47      -8.032   8.438  11.084  1.00 97.76           C  
ATOM   1521  O   LEU C  47     -10.022  10.501  12.662  1.00 97.76           O  
ATOM   1522  CG  LEU C  47      -7.479   8.244   9.671  1.00 97.76           C  
ATOM   1523  CD1 LEU C  47      -7.573   6.778   9.262  1.00 97.76           C  
ATOM   1524  CD2 LEU C  47      -8.225   9.130   8.679  1.00 97.76           C  
ATOM   1525  N   GLN C  48      -8.473   9.467  13.921  1.00 96.23           N  
ATOM   1526  CA  GLN C  48      -9.305   9.584  15.113  1.00 96.23           C  
ATOM   1527  C   GLN C  48      -9.638  11.044  15.410  1.00 96.23           C  
ATOM   1528  CB  GLN C  48      -8.609   8.949  16.318  1.00 96.23           C  
ATOM   1529  O   GLN C  48     -10.763  11.362  15.801  1.00 96.23           O  
ATOM   1530  CG  GLN C  48      -8.615   7.427  16.300  1.00 96.23           C  
ATOM   1531  CD  GLN C  48      -7.749   6.823  17.390  1.00 96.23           C  
ATOM   1532  NE2 GLN C  48      -8.021   5.570  17.737  1.00 96.23           N  
ATOM   1533  OE1 GLN C  48      -6.843   7.478  17.915  1.00 96.23           O  
ATOM   1534  N   ASN C  49      -8.688  11.939  15.211  1.00 96.30           N  
ATOM   1535  CA  ASN C  49      -8.880  13.361  15.473  1.00 96.30           C  
ATOM   1536  C   ASN C  49      -9.640  14.042  14.338  1.00 96.30           C  
ATOM   1537  CB  ASN C  49      -7.533  14.052  15.698  1.00 96.30           C  
ATOM   1538  O   ASN C  49     -10.302  15.060  14.552  1.00 96.30           O  
ATOM   1539  CG  ASN C  49      -6.861  13.616  16.986  1.00 96.30           C  
ATOM   1540  ND2 ASN C  49      -5.538  13.714  17.027  1.00 96.30           N  
ATOM   1541  OD1 ASN C  49      -7.527  13.193  17.935  1.00 96.30           O  
ATOM   1542  N   TYR C  50      -9.492  13.565  13.141  1.00 95.29           N  
ATOM   1543  CA  TYR C  50     -10.088  14.133  11.937  1.00 95.29           C  
ATOM   1544  C   TYR C  50     -11.588  13.866  11.893  1.00 95.29           C  
ATOM   1545  CB  TYR C  50      -9.419  13.559  10.684  1.00 95.29           C  
ATOM   1546  O   TYR C  50     -12.359  14.701  11.413  1.00 95.29           O  
ATOM   1547  CG  TYR C  50      -9.987  14.097   9.393  1.00 95.29           C  
ATOM   1548  CD1 TYR C  50     -10.820  13.314   8.596  1.00 95.29           C  
ATOM   1549  CD2 TYR C  50      -9.691  15.387   8.966  1.00 95.29           C  
ATOM   1550  CE1 TYR C  50     -11.344  13.805   7.404  1.00 95.29           C  
ATOM   1551  CE2 TYR C  50     -10.209  15.888   7.776  1.00 95.29           C  
ATOM   1552  OH  TYR C  50     -11.550  15.581   5.825  1.00 95.29           O  
ATOM   1553  CZ  TYR C  50     -11.034  15.091   7.004  1.00 95.29           C  
ATOM   1554  N   ILE C  51     -12.025  12.734  12.441  1.00 92.97           N  
ATOM   1555  CA  ILE C  51     -13.412  12.287  12.352  1.00 92.97           C  
ATOM   1556  C   ILE C  51     -14.196  12.793  13.560  1.00 92.97           C  
ATOM   1557  CB  ILE C  51     -13.505  10.748  12.258  1.00 92.97           C  
ATOM   1558  O   ILE C  51     -13.804  12.556  14.706  1.00 92.97           O  
ATOM   1559  CG1 ILE C  51     -12.755  10.242  11.021  1.00 92.97           C  
ATOM   1560  CG2 ILE C  51     -14.968  10.296  12.236  1.00 92.97           C  
ATOM   1561  CD1 ILE C  51     -12.552   8.733  10.994  1.00 92.97           C  
ATOM   1562  N   PRO C  52     -15.280  13.494  13.281  1.00 88.48           N  
ATOM   1563  CA  PRO C  52     -16.131  13.911  14.398  1.00 88.48           C  
ATOM   1564  C   PRO C  52     -16.602  12.735  15.251  1.00 88.48           C  
ATOM   1565  CB  PRO C  52     -17.314  14.592  13.706  1.00 88.48           C  
ATOM   1566  O   PRO C  52     -16.794  11.631  14.735  1.00 88.48           O  
ATOM   1567  CG  PRO C  52     -16.815  14.928  12.338  1.00 88.48           C  
ATOM   1568  CD  PRO C  52     -15.767  13.923  11.952  1.00 88.48           C  
ATOM   1569  N   ALA C  53     -16.774  13.090  16.575  1.00 81.70           N  
ATOM   1570  CA  ALA C  53     -17.219  12.059  17.508  1.00 81.70           C  
ATOM   1571  C   ALA C  53     -18.554  11.462  17.071  1.00 81.70           C  
ATOM   1572  CB  ALA C  53     -17.333  12.632  18.919  1.00 81.70           C  
ATOM   1573  O   ALA C  53     -19.420  12.173  16.555  1.00 81.70           O  
ATOM   1574  N   HIS C  54     -18.722  10.094  17.094  1.00 83.54           N  
ATOM   1575  CA  HIS C  54     -19.945   9.329  16.879  1.00 83.54           C  
ATOM   1576  C   HIS C  54     -20.328   9.305  15.403  1.00 83.54           C  
ATOM   1577  CB  HIS C  54     -21.091   9.908  17.710  1.00 83.54           C  
ATOM   1578  O   HIS C  54     -21.478   9.024  15.061  1.00 83.54           O  
ATOM   1579  CG  HIS C  54     -20.798   9.972  19.175  1.00 83.54           C  
ATOM   1580  CD2 HIS C  54     -20.632  11.031  20.002  1.00 83.54           C  
ATOM   1581  ND1 HIS C  54     -20.638   8.846  19.952  1.00 83.54           N  
ATOM   1582  CE1 HIS C  54     -20.387   9.210  21.199  1.00 83.54           C  
ATOM   1583  NE2 HIS C  54     -20.378  10.531  21.256  1.00 83.54           N  
ATOM   1584  N   SER C  55     -19.472   9.814  14.589  1.00 91.16           N  
ATOM   1585  CA  SER C  55     -19.737   9.729  13.156  1.00 91.16           C  
ATOM   1586  C   SER C  55     -19.751   8.280  12.682  1.00 91.16           C  
ATOM   1587  CB  SER C  55     -18.692  10.521  12.369  1.00 91.16           C  
ATOM   1588  O   SER C  55     -18.978   7.454  13.171  1.00 91.16           O  
ATOM   1589  OG  SER C  55     -18.931  10.423  10.976  1.00 91.16           O  
ATOM   1590  N   LEU C  56     -20.655   7.991  11.743  1.00 93.58           N  
ATOM   1591  CA  LEU C  56     -20.747   6.641  11.197  1.00 93.58           C  
ATOM   1592  C   LEU C  56     -20.051   6.554   9.843  1.00 93.58           C  
ATOM   1593  CB  LEU C  56     -22.212   6.217  11.059  1.00 93.58           C  
ATOM   1594  O   LEU C  56     -19.903   5.464   9.285  1.00 93.58           O  
ATOM   1595  CG  LEU C  56     -23.009   6.103  12.359  1.00 93.58           C  
ATOM   1596  CD1 LEU C  56     -24.478   5.823  12.057  1.00 93.58           C  
ATOM   1597  CD2 LEU C  56     -22.425   5.014  13.252  1.00 93.58           C  
ATOM   1598  N   THR C  57     -19.661   7.735   9.391  1.00 95.38           N  
ATOM   1599  CA  THR C  57     -18.993   7.777   8.095  1.00 95.38           C  
ATOM   1600  C   THR C  57     -17.707   8.594   8.176  1.00 95.38           C  
ATOM   1601  CB  THR C  57     -19.913   8.368   7.011  1.00 95.38           C  
ATOM   1602  O   THR C  57     -17.508   9.357   9.124  1.00 95.38           O  
ATOM   1603  CG2 THR C  57     -21.199   7.560   6.881  1.00 95.38           C  
ATOM   1604  OG1 THR C  57     -20.243   9.719   7.357  1.00 95.38           O  
ATOM   1605  N   LEU C  58     -16.786   8.272   7.215  1.00 94.12           N  
ATOM   1606  CA  LEU C  58     -15.530   9.006   7.115  1.00 94.12           C  
ATOM   1607  C   LEU C  58     -15.251   9.412   5.672  1.00 94.12           C  
ATOM   1608  CB  LEU C  58     -14.371   8.161   7.652  1.00 94.12           C  
ATOM   1609  O   LEU C  58     -15.444   8.616   4.750  1.00 94.12           O  
ATOM   1610  CG  LEU C  58     -12.963   8.700   7.395  1.00 94.12           C  
ATOM   1611  CD1 LEU C  58     -12.458   9.465   8.614  1.00 94.12           C  
ATOM   1612  CD2 LEU C  58     -12.012   7.563   7.038  1.00 94.12           C  
ATOM   1613  N   SER C  59     -14.916  10.729   5.518  1.00 93.83           N  
ATOM   1614  CA  SER C  59     -14.488  11.246   4.222  1.00 93.83           C  
ATOM   1615  C   SER C  59     -12.968  11.339   4.138  1.00 93.83           C  
ATOM   1616  CB  SER C  59     -15.106  12.620   3.962  1.00 93.83           C  
ATOM   1617  O   SER C  59     -12.324  11.892   5.032  1.00 93.83           O  
ATOM   1618  OG  SER C  59     -16.520  12.535   3.913  1.00 93.83           O  
ATOM   1619  N   CYS C  60     -12.437  10.780   3.104  1.00 89.69           N  
ATOM   1620  CA  CYS C  60     -10.990  10.788   2.924  1.00 89.69           C  
ATOM   1621  C   CYS C  60     -10.463  12.213   2.802  1.00 89.69           C  
ATOM   1622  CB  CYS C  60     -10.599   9.982   1.685  1.00 89.69           C  
ATOM   1623  O   CYS C  60     -10.957  12.994   1.987  1.00 89.69           O  
ATOM   1624  SG  CYS C  60      -8.840  10.073   1.283  1.00 89.69           S  
ATOM   1625  N   PRO C  61      -9.452  12.538   3.579  1.00 89.27           N  
ATOM   1626  CA  PRO C  61      -8.875  13.884   3.549  1.00 89.27           C  
ATOM   1627  C   PRO C  61      -8.235  14.221   2.204  1.00 89.27           C  
ATOM   1628  CB  PRO C  61      -7.822  13.842   4.659  1.00 89.27           C  
ATOM   1629  O   PRO C  61      -8.023  15.396   1.894  1.00 89.27           O  
ATOM   1630  CG  PRO C  61      -8.304  12.787   5.602  1.00 89.27           C  
ATOM   1631  CD  PRO C  61      -8.946  11.689   4.802  1.00 89.27           C  
ATOM   1632  N   VAL C  62      -7.948  13.259   1.423  1.00 86.15           N  
ATOM   1633  CA  VAL C  62      -7.210  13.488   0.186  1.00 86.15           C  
ATOM   1634  C   VAL C  62      -8.174  13.485  -0.999  1.00 86.15           C  
ATOM   1635  CB  VAL C  62      -6.107  12.426  -0.023  1.00 86.15           C  
ATOM   1636  O   VAL C  62      -8.235  14.455  -1.759  1.00 86.15           O  
ATOM   1637  CG1 VAL C  62      -5.495  12.549  -1.417  1.00 86.15           C  
ATOM   1638  CG2 VAL C  62      -5.029  12.559   1.051  1.00 86.15           C  
ATOM   1639  N   CYS C  63      -9.017  12.470  -1.147  1.00 79.89           N  
ATOM   1640  CA  CYS C  63      -9.810  12.337  -2.364  1.00 79.89           C  
ATOM   1641  C   CYS C  63     -11.281  12.628  -2.091  1.00 79.89           C  
ATOM   1642  CB  CYS C  63      -9.659  10.934  -2.951  1.00 79.89           C  
ATOM   1643  O   CYS C  63     -12.088  12.693  -3.020  1.00 79.89           O  
ATOM   1644  SG  CYS C  63     -10.452   9.644  -1.967  1.00 79.89           S  
ATOM   1645  N   ARG C  64     -11.722  12.656  -0.770  1.00 86.16           N  
ATOM   1646  CA  ARG C  64     -13.055  13.049  -0.327  1.00 86.16           C  
ATOM   1647  C   ARG C  64     -14.052  11.910  -0.509  1.00 86.16           C  
ATOM   1648  CB  ARG C  64     -13.531  14.289  -1.088  1.00 86.16           C  
ATOM   1649  O   ARG C  64     -15.248  12.078  -0.261  1.00 86.16           O  
ATOM   1650  CG  ARG C  64     -12.705  15.535  -0.814  1.00 86.16           C  
ATOM   1651  CD  ARG C  64     -13.323  16.773  -1.449  1.00 86.16           C  
ATOM   1652  NE  ARG C  64     -12.414  17.914  -1.402  1.00 86.16           N  
ATOM   1653  NH1 ARG C  64     -13.204  18.886  -3.343  1.00 86.16           N  
ATOM   1654  NH2 ARG C  64     -11.510  19.884  -2.163  1.00 86.16           N  
ATOM   1655  CZ  ARG C  64     -12.378  18.892  -2.303  1.00 86.16           C  
ATOM   1656  N   GLN C  65     -13.598  10.774  -0.949  1.00 87.43           N  
ATOM   1657  CA  GLN C  65     -14.476   9.609  -0.970  1.00 87.43           C  
ATOM   1658  C   GLN C  65     -14.976   9.271   0.432  1.00 87.43           C  
ATOM   1659  CB  GLN C  65     -13.755   8.403  -1.574  1.00 87.43           C  
ATOM   1660  O   GLN C  65     -14.202   9.276   1.391  1.00 87.43           O  
ATOM   1661  CG  GLN C  65     -14.648   7.186  -1.769  1.00 87.43           C  
ATOM   1662  CD  GLN C  65     -13.930   6.032  -2.445  1.00 87.43           C  
ATOM   1663  NE2 GLN C  65     -14.233   4.812  -2.015  1.00 87.43           N  
ATOM   1664  OE1 GLN C  65     -13.111   6.236  -3.346  1.00 87.43           O  
ATOM   1665  N   THR C  66     -16.259   9.071   0.513  1.00 93.53           N  
ATOM   1666  CA  THR C  66     -16.879   8.751   1.794  1.00 93.53           C  
ATOM   1667  C   THR C  66     -17.002   7.241   1.974  1.00 93.53           C  
ATOM   1668  CB  THR C  66     -18.269   9.401   1.919  1.00 93.53           C  
ATOM   1669  O   THR C  66     -17.276   6.517   1.014  1.00 93.53           O  
ATOM   1670  CG2 THR C  66     -18.162  10.920   2.000  1.00 93.53           C  
ATOM   1671  OG1 THR C  66     -19.059   9.049   0.776  1.00 93.53           O  
ATOM   1672  N   SER C  67     -16.703   6.784   3.156  1.00 94.15           N  
ATOM   1673  CA  SER C  67     -16.833   5.374   3.508  1.00 94.15           C  
ATOM   1674  C   SER C  67     -17.454   5.204   4.890  1.00 94.15           C  
ATOM   1675  CB  SER C  67     -15.470   4.682   3.464  1.00 94.15           C  
ATOM   1676  O   SER C  67     -17.403   6.118   5.716  1.00 94.15           O  
ATOM   1677  OG  SER C  67     -14.840   4.891   2.212  1.00 94.15           O  
ATOM   1678  N   ILE C  68     -18.012   4.057   5.105  1.00 95.62           N  
ATOM   1679  CA  ILE C  68     -18.617   3.744   6.395  1.00 95.62           C  
ATOM   1680  C   ILE C  68     -17.532   3.331   7.387  1.00 95.62           C  
ATOM   1681  CB  ILE C  68     -19.678   2.628   6.266  1.00 95.62           C  
ATOM   1682  O   ILE C  68     -16.619   2.578   7.040  1.00 95.62           O  
ATOM   1683  CG1 ILE C  68     -20.785   3.054   5.295  1.00 95.62           C  
ATOM   1684  CG2 ILE C  68     -20.259   2.274   7.638  1.00 95.62           C  
ATOM   1685  CD1 ILE C  68     -21.746   1.933   4.922  1.00 95.62           C  
ATOM   1686  N   LEU C  69     -17.648   3.871   8.567  1.00 95.09           N  
ATOM   1687  CA  LEU C  69     -16.730   3.499   9.638  1.00 95.09           C  
ATOM   1688  C   LEU C  69     -17.134   2.169  10.264  1.00 95.09           C  
ATOM   1689  CB  LEU C  69     -16.688   4.590  10.711  1.00 95.09           C  
ATOM   1690  O   LEU C  69     -18.319   1.922  10.496  1.00 95.09           O  
ATOM   1691  CG  LEU C  69     -15.459   4.599  11.621  1.00 95.09           C  
ATOM   1692  CD1 LEU C  69     -14.193   4.814  10.799  1.00 95.09           C  
ATOM   1693  CD2 LEU C  69     -15.596   5.675  12.694  1.00 95.09           C  
ATOM   1694  N   PRO C  70     -16.170   1.278  10.494  1.00 90.86           N  
ATOM   1695  CA  PRO C  70     -16.506   0.052  11.222  1.00 90.86           C  
ATOM   1696  C   PRO C  70     -17.110   0.328  12.597  1.00 90.86           C  
ATOM   1697  CB  PRO C  70     -15.159  -0.663  11.351  1.00 90.86           C  
ATOM   1698  O   PRO C  70     -16.913   1.410  13.155  1.00 90.86           O  
ATOM   1699  CG  PRO C  70     -14.288  -0.026  10.316  1.00 90.86           C  
ATOM   1700  CD  PRO C  70     -14.758   1.384  10.099  1.00 90.86           C  
ATOM   1701  N   GLU C  71     -17.780  -0.609  13.061  1.00 90.11           N  
ATOM   1702  CA  GLU C  71     -18.484  -0.471  14.332  1.00 90.11           C  
ATOM   1703  C   GLU C  71     -17.525  -0.083  15.455  1.00 90.11           C  
ATOM   1704  CB  GLU C  71     -19.213  -1.769  14.688  1.00 90.11           C  
ATOM   1705  O   GLU C  71     -17.866   0.727  16.318  1.00 90.11           O  
ATOM   1706  CG  GLU C  71     -20.283  -1.601  15.757  1.00 90.11           C  
ATOM   1707  CD  GLU C  71     -21.076  -2.871  16.018  1.00 90.11           C  
ATOM   1708  OE1 GLU C  71     -21.931  -2.876  16.932  1.00 90.11           O  
ATOM   1709  OE2 GLU C  71     -20.839  -3.870  15.302  1.00 90.11           O  
ATOM   1710  N   LYS C  72     -16.297  -0.633  15.353  1.00 91.01           N  
ATOM   1711  CA  LYS C  72     -15.313  -0.391  16.405  1.00 91.01           C  
ATOM   1712  C   LYS C  72     -14.512   0.878  16.126  1.00 91.01           C  
ATOM   1713  CB  LYS C  72     -14.370  -1.587  16.544  1.00 91.01           C  
ATOM   1714  O   LYS C  72     -13.535   1.166  16.821  1.00 91.01           O  
ATOM   1715  CG  LYS C  72     -15.020  -2.819  17.156  1.00 91.01           C  
ATOM   1716  CD  LYS C  72     -14.011  -3.944  17.351  1.00 91.01           C  
ATOM   1717  CE  LYS C  72     -14.671  -5.198  17.907  1.00 91.01           C  
ATOM   1718  NZ  LYS C  72     -13.691  -6.312  18.076  1.00 91.01           N  
ATOM   1719  N   GLY C  73     -14.896   1.643  15.102  1.00 93.14           N  
ATOM   1720  CA  GLY C  73     -14.281   2.936  14.847  1.00 93.14           C  
ATOM   1721  C   GLY C  73     -13.001   2.838  14.038  1.00 93.14           C  
ATOM   1722  O   GLY C  73     -12.800   1.872  13.299  1.00 93.14           O  
ATOM   1723  N   VAL C  74     -12.118   3.799  14.097  1.00 95.22           N  
ATOM   1724  CA  VAL C  74     -10.894   3.973  13.322  1.00 95.22           C  
ATOM   1725  C   VAL C  74      -9.934   2.821  13.607  1.00 95.22           C  
ATOM   1726  CB  VAL C  74     -10.213   5.324  13.632  1.00 95.22           C  
ATOM   1727  O   VAL C  74      -9.231   2.353  12.708  1.00 95.22           O  
ATOM   1728  CG1 VAL C  74      -8.832   5.394  12.983  1.00 95.22           C  
ATOM   1729  CG2 VAL C  74     -11.088   6.484  13.159  1.00 95.22           C  
ATOM   1730  N   ALA C  75      -9.933   2.364  14.879  1.00 92.71           N  
ATOM   1731  CA  ALA C  75      -9.027   1.290  15.277  1.00 92.71           C  
ATOM   1732  C   ALA C  75      -9.301   0.018  14.480  1.00 92.71           C  
ATOM   1733  CB  ALA C  75      -9.154   1.014  16.773  1.00 92.71           C  
ATOM   1734  O   ALA C  75      -8.420  -0.833  14.336  1.00 92.71           O  
ATOM   1735  N   ALA C  76     -10.533  -0.109  13.947  1.00 92.83           N  
ATOM   1736  CA  ALA C  76     -10.947  -1.321  13.246  1.00 92.83           C  
ATOM   1737  C   ALA C  76     -10.636  -1.226  11.755  1.00 92.83           C  
ATOM   1738  CB  ALA C  76     -12.437  -1.576  13.459  1.00 92.83           C  
ATOM   1739  O   ALA C  76     -10.817  -2.194  11.014  1.00 92.83           O  
ATOM   1740  N   LEU C  77     -10.223  -0.044  11.278  1.00 94.66           N  
ATOM   1741  CA  LEU C  77      -9.763   0.053   9.897  1.00 94.66           C  
ATOM   1742  C   LEU C  77      -8.543  -0.832   9.667  1.00 94.66           C  
ATOM   1743  CB  LEU C  77      -9.430   1.505   9.544  1.00 94.66           C  
ATOM   1744  O   LEU C  77      -7.818  -1.155  10.611  1.00 94.66           O  
ATOM   1745  CG  LEU C  77     -10.606   2.482   9.513  1.00 94.66           C  
ATOM   1746  CD1 LEU C  77     -10.101   3.915   9.373  1.00 94.66           C  
ATOM   1747  CD2 LEU C  77     -11.562   2.133   8.378  1.00 94.66           C  
ATOM   1748  N   GLN C  78      -8.323  -1.275   8.430  1.00 92.62           N  
ATOM   1749  CA  GLN C  78      -7.201  -2.150   8.107  1.00 92.62           C  
ATOM   1750  C   GLN C  78      -5.869  -1.429   8.294  1.00 92.62           C  
ATOM   1751  CB  GLN C  78      -7.320  -2.668   6.672  1.00 92.62           C  
ATOM   1752  O   GLN C  78      -5.731  -0.262   7.922  1.00 92.62           O  
ATOM   1753  CG  GLN C  78      -8.483  -3.628   6.459  1.00 92.62           C  
ATOM   1754  CD  GLN C  78      -8.528  -4.192   5.052  1.00 92.62           C  
ATOM   1755  NE2 GLN C  78      -9.685  -4.086   4.407  1.00 92.62           N  
ATOM   1756  OE1 GLN C  78      -7.531  -4.719   4.548  1.00 92.62           O  
ATOM   1757  N   ASN C  79      -4.950  -2.099   8.906  1.00 91.87           N  
ATOM   1758  CA  ASN C  79      -3.584  -1.595   8.994  1.00 91.87           C  
ATOM   1759  C   ASN C  79      -2.857  -1.711   7.657  1.00 91.87           C  
ATOM   1760  CB  ASN C  79      -2.808  -2.334  10.086  1.00 91.87           C  
ATOM   1761  O   ASN C  79      -3.056  -2.677   6.919  1.00 91.87           O  
ATOM   1762  CG  ASN C  79      -3.391  -2.112  11.468  1.00 91.87           C  
ATOM   1763  ND2 ASN C  79      -3.601  -3.197  12.204  1.00 91.87           N  
ATOM   1764  OD1 ASN C  79      -3.650  -0.975  11.870  1.00 91.87           O  
ATOM   1765  N   ASN C  80      -2.149  -0.644   7.356  1.00 92.34           N  
ATOM   1766  CA  ASN C  80      -1.334  -0.706   6.147  1.00 92.34           C  
ATOM   1767  C   ASN C  80       0.039  -1.309   6.427  1.00 92.34           C  
ATOM   1768  CB  ASN C  80      -1.187   0.686   5.527  1.00 92.34           C  
ATOM   1769  O   ASN C  80       1.025  -0.582   6.564  1.00 92.34           O  
ATOM   1770  CG  ASN C  80      -0.690   0.638   4.096  1.00 92.34           C  
ATOM   1771  ND2 ASN C  80      -1.035   1.654   3.314  1.00 92.34           N  
ATOM   1772  OD1 ASN C  80      -0.002  -0.306   3.696  1.00 92.34           O  
ATOM   1773  N   PHE C  81       0.097  -2.639   6.457  1.00 88.33           N  
ATOM   1774  CA  PHE C  81       1.322  -3.344   6.816  1.00 88.33           C  
ATOM   1775  C   PHE C  81       2.395  -3.139   5.754  1.00 88.33           C  
ATOM   1776  CB  PHE C  81       1.047  -4.840   7.003  1.00 88.33           C  
ATOM   1777  O   PHE C  81       3.590  -3.218   6.049  1.00 88.33           O  
ATOM   1778  CG  PHE C  81       0.196  -5.155   8.204  1.00 88.33           C  
ATOM   1779  CD1 PHE C  81       0.682  -4.953   9.490  1.00 88.33           C  
ATOM   1780  CD2 PHE C  81      -1.090  -5.654   8.046  1.00 88.33           C  
ATOM   1781  CE1 PHE C  81      -0.103  -5.245  10.603  1.00 88.33           C  
ATOM   1782  CE2 PHE C  81      -1.881  -5.947   9.153  1.00 88.33           C  
ATOM   1783  CZ  PHE C  81      -1.385  -5.743  10.431  1.00 88.33           C  
ATOM   1784  N   PHE C  82       1.975  -2.889   4.535  1.00 90.17           N  
ATOM   1785  CA  PHE C  82       2.928  -2.579   3.475  1.00 90.17           C  
ATOM   1786  C   PHE C  82       3.805  -1.396   3.865  1.00 90.17           C  
ATOM   1787  CB  PHE C  82       2.196  -2.281   2.163  1.00 90.17           C  
ATOM   1788  O   PHE C  82       5.033  -1.481   3.807  1.00 90.17           O  
ATOM   1789  CG  PHE C  82       3.115  -1.970   1.013  1.00 90.17           C  
ATOM   1790  CD1 PHE C  82       3.449  -0.657   0.707  1.00 90.17           C  
ATOM   1791  CD2 PHE C  82       3.644  -2.993   0.236  1.00 90.17           C  
ATOM   1792  CE1 PHE C  82       4.300  -0.366  -0.357  1.00 90.17           C  
ATOM   1793  CE2 PHE C  82       4.494  -2.710  -0.829  1.00 90.17           C  
ATOM   1794  CZ  PHE C  82       4.820  -1.397  -1.125  1.00 90.17           C  
ATOM   1795  N   ILE C  83       3.120  -0.333   4.302  1.00 93.39           N  
ATOM   1796  CA  ILE C  83       3.811   0.895   4.679  1.00 93.39           C  
ATOM   1797  C   ILE C  83       4.639   0.655   5.940  1.00 93.39           C  
ATOM   1798  CB  ILE C  83       2.817   2.056   4.905  1.00 93.39           C  
ATOM   1799  O   ILE C  83       5.781   1.110   6.035  1.00 93.39           O  
ATOM   1800  CG1 ILE C  83       2.334   2.614   3.561  1.00 93.39           C  
ATOM   1801  CG2 ILE C  83       3.456   3.156   5.757  1.00 93.39           C  
ATOM   1802  CD1 ILE C  83       1.398   3.808   3.687  1.00 93.39           C  
ATOM   1803  N   THR C  84       4.100  -0.066   6.897  1.00 89.79           N  
ATOM   1804  CA  THR C  84       4.824  -0.380   8.124  1.00 89.79           C  
ATOM   1805  C   THR C  84       6.085  -1.183   7.817  1.00 89.79           C  
ATOM   1806  CB  THR C  84       3.939  -1.165   9.109  1.00 89.79           C  
ATOM   1807  O   THR C  84       7.165  -0.870   8.323  1.00 89.79           O  
ATOM   1808  CG2 THR C  84       4.682  -1.445  10.412  1.00 89.79           C  
ATOM   1809  OG1 THR C  84       2.762  -0.400   9.398  1.00 89.79           O  
ATOM   1810  N   ASN C  85       5.959  -2.150   6.952  1.00 85.25           N  
ATOM   1811  CA  ASN C  85       7.102  -2.979   6.583  1.00 85.25           C  
ATOM   1812  C   ASN C  85       8.132  -2.189   5.781  1.00 85.25           C  
ATOM   1813  CB  ASN C  85       6.642  -4.207   5.794  1.00 85.25           C  
ATOM   1814  O   ASN C  85       9.337  -2.352   5.978  1.00 85.25           O  
ATOM   1815  CG  ASN C  85       5.857  -5.187   6.643  1.00 85.25           C  
ATOM   1816  ND2 ASN C  85       5.002  -5.974   6.002  1.00 85.25           N  
ATOM   1817  OD1 ASN C  85       6.017  -5.235   7.866  1.00 85.25           O  
ATOM   1818  N   LEU C  86       7.671  -1.395   4.887  1.00 89.46           N  
ATOM   1819  CA  LEU C  86       8.569  -0.543   4.114  1.00 89.46           C  
ATOM   1820  C   LEU C  86       9.373   0.373   5.031  1.00 89.46           C  
ATOM   1821  CB  LEU C  86       7.778   0.293   3.105  1.00 89.46           C  
ATOM   1822  O   LEU C  86      10.586   0.518   4.862  1.00 89.46           O  
ATOM   1823  CG  LEU C  86       8.599   1.184   2.172  1.00 89.46           C  
ATOM   1824  CD1 LEU C  86       9.624   0.351   1.409  1.00 89.46           C  
ATOM   1825  CD2 LEU C  86       7.686   1.933   1.206  1.00 89.46           C  
ATOM   1826  N   MET C  87       8.714   0.997   5.995  1.00 90.27           N  
ATOM   1827  CA  MET C  87       9.382   1.862   6.962  1.00 90.27           C  
ATOM   1828  C   MET C  87      10.428   1.085   7.755  1.00 90.27           C  
ATOM   1829  CB  MET C  87       8.365   2.491   7.916  1.00 90.27           C  
ATOM   1830  O   MET C  87      11.507   1.606   8.043  1.00 90.27           O  
ATOM   1831  CG  MET C  87       7.543   3.605   7.288  1.00 90.27           C  
ATOM   1832  SD  MET C  87       6.600   4.570   8.531  1.00 90.27           S  
ATOM   1833  CE  MET C  87       5.472   3.287   9.143  1.00 90.27           C  
ATOM   1834  N   ASP C  88      10.181  -0.136   8.080  1.00 80.71           N  
ATOM   1835  CA  ASP C  88      11.103  -0.981   8.832  1.00 80.71           C  
ATOM   1836  C   ASP C  88      12.376  -1.251   8.033  1.00 80.71           C  
ATOM   1837  CB  ASP C  88      10.432  -2.302   9.213  1.00 80.71           C  
ATOM   1838  O   ASP C  88      13.481  -1.188   8.575  1.00 80.71           O  
ATOM   1839  CG  ASP C  88       9.439  -2.155  10.352  1.00 80.71           C  
ATOM   1840  OD1 ASP C  88       9.408  -1.087  11.001  1.00 80.71           O  
ATOM   1841  OD2 ASP C  88       8.682  -3.117  10.606  1.00 80.71           O  
ATOM   1842  N   VAL C  89      12.206  -1.461   6.762  1.00 77.70           N  
ATOM   1843  CA  VAL C  89      13.345  -1.747   5.896  1.00 77.70           C  
ATOM   1844  C   VAL C  89      14.199  -0.491   5.733  1.00 77.70           C  
ATOM   1845  CB  VAL C  89      12.890  -2.265   4.513  1.00 77.70           C  
ATOM   1846  O   VAL C  89      15.428  -0.572   5.671  1.00 77.70           O  
ATOM   1847  CG1 VAL C  89      14.058  -2.273   3.528  1.00 77.70           C  
ATOM   1848  CG2 VAL C  89      12.284  -3.662   4.640  1.00 77.70           C  
ATOM   1849  N   LEU C  90      13.608   0.651   5.650  1.00 82.00           N  
ATOM   1850  CA  LEU C  90      14.323   1.902   5.420  1.00 82.00           C  
ATOM   1851  C   LEU C  90      15.028   2.366   6.691  1.00 82.00           C  
ATOM   1852  CB  LEU C  90      13.360   2.987   4.931  1.00 82.00           C  
ATOM   1853  O   LEU C  90      16.002   3.119   6.625  1.00 82.00           O  
ATOM   1854  CG  LEU C  90      12.771   2.791   3.534  1.00 82.00           C  
ATOM   1855  CD1 LEU C  90      11.788   3.911   3.211  1.00 82.00           C  
ATOM   1856  CD2 LEU C  90      13.880   2.728   2.489  1.00 82.00           C  
ATOM   1857  N   GLN C  91      14.513   2.104   7.808  1.00 73.82           N  
ATOM   1858  CA  GLN C  91      15.113   2.483   9.083  1.00 73.82           C  
ATOM   1859  C   GLN C  91      16.330   1.617   9.397  1.00 73.82           C  
ATOM   1860  CB  GLN C  91      14.088   2.377  10.213  1.00 73.82           C  
ATOM   1861  O   GLN C  91      17.247   2.055  10.095  1.00 73.82           O  
ATOM   1862  CG  GLN C  91      13.053   3.495  10.211  1.00 73.82           C  
ATOM   1863  CD  GLN C  91      11.990   3.312  11.277  1.00 73.82           C  
ATOM   1864  NE2 GLN C  91      10.823   3.909  11.059  1.00 73.82           N  
ATOM   1865  OE1 GLN C  91      12.215   2.640  12.289  1.00 73.82           O  
ATOM   1866  N   ARG C  92      16.315   0.336   8.944  1.00 54.71           N  
ATOM   1867  CA  ARG C  92      17.412  -0.589   9.214  1.00 54.71           C  
ATOM   1868  C   ARG C  92      18.632  -0.255   8.362  1.00 54.71           C  
ATOM   1869  CB  ARG C  92      16.973  -2.033   8.959  1.00 54.71           C  
ATOM   1870  O   ARG C  92      19.725  -0.772   8.604  1.00 54.71           O  
ATOM   1871  CG  ARG C  92      16.034  -2.587  10.018  1.00 54.71           C  
ATOM   1872  CD  ARG C  92      15.755  -4.069   9.804  1.00 54.71           C  
ATOM   1873  NE  ARG C  92      14.584  -4.510  10.556  1.00 54.71           N  
ATOM   1874  NH1 ARG C  92      14.612  -6.668   9.732  1.00 54.71           N  
ATOM   1875  NH2 ARG C  92      13.000  -6.030  11.231  1.00 54.71           N  
ATOM   1876  CZ  ARG C  92      14.068  -5.735  10.505  1.00 54.71           C  
ATOM   1877  N   THR C  93      18.610   0.756   7.480  1.00 45.26           N  
ATOM   1878  CA  THR C  93      19.792   1.000   6.659  1.00 45.26           C  
ATOM   1879  C   THR C  93      20.947   1.513   7.514  1.00 45.26           C  
ATOM   1880  CB  THR C  93      19.492   2.011   5.536  1.00 45.26           C  
ATOM   1881  O   THR C  93      20.738   2.288   8.450  1.00 45.26           O  
ATOM   1882  CG2 THR C  93      19.806   1.419   4.166  1.00 45.26           C  
ATOM   1883  OG1 THR C  93      18.106   2.371   5.583  1.00 45.26           O  
ATOM   1884  N   PRO C  94      22.310   1.004   7.112  1.00 41.25           N  
ATOM   1885  CA  PRO C  94      23.563   0.851   7.855  1.00 41.25           C  
ATOM   1886  C   PRO C  94      24.225   2.188   8.180  1.00 41.25           C  
ATOM   1887  CB  PRO C  94      24.436   0.025   6.907  1.00 41.25           C  
ATOM   1888  O   PRO C  94      25.391   2.223   8.581  1.00 41.25           O  
ATOM   1889  CG  PRO C  94      23.611  -0.137   5.672  1.00 41.25           C  
ATOM   1890  CD  PRO C  94      22.304   0.575   5.874  1.00 41.25           C  
ATOM   1891  N   GLY C  95      23.872   3.341   8.113  1.00 36.91           N  
ATOM   1892  CA  GLY C  95      24.976   4.267   8.315  1.00 36.91           C  
ATOM   1893  C   GLY C  95      25.878   3.877   9.471  1.00 36.91           C  
ATOM   1894  O   GLY C  95      26.802   4.614   9.820  1.00 36.91           O  
ATOM   1895  N   SER C  96      25.432   3.449  10.574  1.00 32.79           N  
ATOM   1896  CA  SER C  96      26.440   3.098  11.569  1.00 32.79           C  
ATOM   1897  C   SER C  96      27.363   1.998  11.057  1.00 32.79           C  
ATOM   1898  CB  SER C  96      25.774   2.651  12.871  1.00 32.79           C  
ATOM   1899  O   SER C  96      26.936   1.125  10.299  1.00 32.79           O  
ATOM   1900  OG  SER C  96      24.653   3.466  13.169  1.00 32.79           O  
ATOM   1901  N   ASN C  97      28.588   2.331  10.595  1.00 31.85           N  
ATOM   1902  CA  ASN C  97      29.699   1.439  10.283  1.00 31.85           C  
ATOM   1903  C   ASN C  97      29.603   0.130  11.061  1.00 31.85           C  
ATOM   1904  CB  ASN C  97      31.036   2.127  10.565  1.00 31.85           C  
ATOM   1905  O   ASN C  97      30.535  -0.676  11.047  1.00 31.85           O  
ATOM   1906  CG  ASN C  97      32.072   1.853   9.492  1.00 31.85           C  
ATOM   1907  ND2 ASN C  97      33.195   2.557   9.559  1.00 31.85           N  
ATOM   1908  OD1 ASN C  97      31.864   1.016   8.610  1.00 31.85           O  
ATOM   1909  N   ALA C  98      28.973   0.131  12.201  1.00 30.80           N  
ATOM   1910  CA  ALA C  98      28.992  -1.196  12.811  1.00 30.80           C  
ATOM   1911  C   ALA C  98      28.218  -2.200  11.963  1.00 30.80           C  
ATOM   1912  CB  ALA C  98      28.415  -1.140  14.223  1.00 30.80           C  
ATOM   1913  O   ALA C  98      27.631  -3.147  12.492  1.00 30.80           O  
ATOM   1914  N   GLU C  99      27.987  -1.978  10.719  1.00 32.87           N  
ATOM   1915  CA  GLU C  99      27.098  -2.638   9.767  1.00 32.87           C  
ATOM   1916  C   GLU C  99      27.479  -4.104   9.582  1.00 32.87           C  
ATOM   1917  CB  GLU C  99      27.123  -1.914   8.418  1.00 32.87           C  
ATOM   1918  O   GLU C  99      26.727  -4.875   8.981  1.00 32.87           O  
ATOM   1919  CG  GLU C  99      26.446  -0.552   8.439  1.00 32.87           C  
ATOM   1920  CD  GLU C  99      25.072  -0.554   7.786  1.00 32.87           C  
ATOM   1921  OE1 GLU C  99      24.116  -0.010   8.384  1.00 32.87           O  
ATOM   1922  OE2 GLU C  99      24.952  -1.105   6.669  1.00 32.87           O  
ATOM   1923  N   GLU C 100      28.712  -4.346   9.488  1.00 31.41           N  
ATOM   1924  CA  GLU C 100      29.135  -5.742   9.526  1.00 31.41           C  
ATOM   1925  C   GLU C 100      28.531  -6.470  10.723  1.00 31.41           C  
ATOM   1926  CB  GLU C 100      30.663  -5.841   9.567  1.00 31.41           C  
ATOM   1927  O   GLU C 100      28.276  -7.675  10.660  1.00 31.41           O  
ATOM   1928  CG  GLU C 100      31.322  -5.739   8.199  1.00 31.41           C  
ATOM   1929  CD  GLU C 100      32.783  -6.161   8.205  1.00 31.41           C  
ATOM   1930  OE1 GLU C 100      33.168  -7.027   7.386  1.00 31.41           O  
ATOM   1931  OE2 GLU C 100      33.549  -5.622   9.035  1.00 31.41           O  
ATOM   1932  N   SER C 101      28.378  -5.737  11.824  1.00 30.06           N  
ATOM   1933  CA  SER C 101      27.819  -6.294  13.052  1.00 30.06           C  
ATOM   1934  C   SER C 101      26.296  -6.334  12.997  1.00 30.06           C  
ATOM   1935  CB  SER C 101      28.273  -5.480  14.265  1.00 30.06           C  
ATOM   1936  O   SER C 101      25.669  -7.183  13.634  1.00 30.06           O  
ATOM   1937  OG  SER C 101      27.756  -6.032  15.463  1.00 30.06           O  
ATOM   1938  N   SER C 102      25.637  -5.401  12.302  1.00 31.34           N  
ATOM   1939  CA  SER C 102      24.181  -5.352  12.396  1.00 31.34           C  
ATOM   1940  C   SER C 102      23.535  -6.418  11.518  1.00 31.34           C  
ATOM   1941  CB  SER C 102      23.664  -3.969  11.997  1.00 31.34           C  
ATOM   1942  O   SER C 102      22.334  -6.674  11.626  1.00 31.34           O  
ATOM   1943  OG  SER C 102      23.850  -3.743  10.610  1.00 31.34           O  
ATOM   1944  N   ILE C 103      24.043  -6.734  10.372  1.00 31.11           N  
ATOM   1945  CA  ILE C 103      23.597  -8.024   9.857  1.00 31.11           C  
ATOM   1946  C   ILE C 103      23.810  -9.104  10.916  1.00 31.11           C  
ATOM   1947  CB  ILE C 103      24.338  -8.399   8.554  1.00 31.11           C  
ATOM   1948  O   ILE C 103      23.091 -10.106  10.942  1.00 31.11           O  
ATOM   1949  CG1 ILE C 103      24.597  -7.147   7.708  1.00 31.11           C  
ATOM   1950  CG2 ILE C 103      23.544  -9.442   7.762  1.00 31.11           C  
ATOM   1951  CD1 ILE C 103      25.526  -7.381   6.525  1.00 31.11           C  
ATOM   1952  N   LEU C 104      24.854  -8.937  11.645  1.00 29.96           N  
ATOM   1953  CA  LEU C 104      25.082  -9.739  12.842  1.00 29.96           C  
ATOM   1954  C   LEU C 104      24.102  -9.358  13.947  1.00 29.96           C  
ATOM   1955  CB  LEU C 104      26.520  -9.566  13.338  1.00 29.96           C  
ATOM   1956  O   LEU C 104      23.674 -10.213  14.725  1.00 29.96           O  
ATOM   1957  CG  LEU C 104      27.132 -10.760  14.072  1.00 29.96           C  
ATOM   1958  CD1 LEU C 104      27.470 -11.873  13.085  1.00 29.96           C  
ATOM   1959  CD2 LEU C 104      28.373 -10.332  14.849  1.00 29.96           C  
ATOM   1960  N   GLU C 105      23.722  -8.059  14.054  1.00 32.98           N  
ATOM   1961  CA  GLU C 105      22.756  -7.703  15.089  1.00 32.98           C  
ATOM   1962  C   GLU C 105      21.358  -8.198  14.732  1.00 32.98           C  
ATOM   1963  CB  GLU C 105      22.738  -6.188  15.310  1.00 32.98           C  
ATOM   1964  O   GLU C 105      20.589  -8.589  15.613  1.00 32.98           O  
ATOM   1965  CG  GLU C 105      23.544  -5.733  16.517  1.00 32.98           C  
ATOM   1966  CD  GLU C 105      23.620  -4.220  16.652  1.00 32.98           C  
ATOM   1967  OE1 GLU C 105      24.076  -3.727  17.709  1.00 32.98           O  
ATOM   1968  OE2 GLU C 105      23.218  -3.523  15.695  1.00 32.98           O  
ATOM   1969  N   THR C 106      20.928  -8.023  13.521  1.00 32.73           N  
ATOM   1970  CA  THR C 106      19.741  -8.823  13.238  1.00 32.73           C  
ATOM   1971  C   THR C 106      20.007 -10.300  13.511  1.00 32.73           C  
ATOM   1972  CB  THR C 106      19.280  -8.642  11.780  1.00 32.73           C  
ATOM   1973  O   THR C 106      19.153 -10.999  14.059  1.00 32.73           O  
ATOM   1974  CG2 THR C 106      18.310  -7.472  11.650  1.00 32.73           C  
ATOM   1975  OG1 THR C 106      20.422  -8.395  10.951  1.00 32.73           O  
ATOM   1976  N   VAL C 107      21.161 -10.698  13.127  1.00 31.32           N  
ATOM   1977  CA  VAL C 107      21.573 -12.017  13.594  1.00 31.32           C  
ATOM   1978  C   VAL C 107      21.845 -11.973  15.096  1.00 31.32           C  
ATOM   1979  CB  VAL C 107      22.825 -12.520  12.840  1.00 31.32           C  
ATOM   1980  O   VAL C 107      21.478 -12.896  15.826  1.00 31.32           O  
ATOM   1981  CG1 VAL C 107      23.316 -13.841  13.430  1.00 31.32           C  
ATOM   1982  CG2 VAL C 107      22.523 -12.676  11.350  1.00 31.32           C  
ATOM   1983  N   THR C 108      22.571 -10.921  15.513  1.00 32.29           N  
ATOM   1984  CA  THR C 108      22.825 -10.844  16.947  1.00 32.29           C  
ATOM   1985  C   THR C 108      21.550 -10.484  17.704  1.00 32.29           C  
ATOM   1986  CB  THR C 108      23.923  -9.812  17.265  1.00 32.29           C  
ATOM   1987  O   THR C 108      21.367 -10.894  18.852  1.00 32.29           O  
ATOM   1988  CG2 THR C 108      25.313 -10.421  17.105  1.00 32.29           C  
ATOM   1989  OG1 THR C 108      23.796  -8.698  16.373  1.00 32.29           O  
ATOM   1990  N   ALA C 109      20.787  -9.491  17.276  1.00 32.34           N  
ATOM   1991  CA  ALA C 109      19.497  -9.411  17.956  1.00 32.34           C  
ATOM   1992  C   ALA C 109      18.786 -10.762  17.944  1.00 32.34           C  
ATOM   1993  CB  ALA C 109      18.618  -8.345  17.307  1.00 32.34           C  
ATOM   1994  O   ALA C 109      18.133 -11.136  18.921  1.00 32.34           O  
ATOM   1995  N   VAL C 110      18.846 -11.435  16.867  1.00 34.28           N  
ATOM   1996  CA  VAL C 110      18.477 -12.842  16.988  1.00 34.28           C  
ATOM   1997  C   VAL C 110      19.376 -13.527  18.014  1.00 34.28           C  
ATOM   1998  CB  VAL C 110      18.567 -13.571  15.629  1.00 34.28           C  
ATOM   1999  O   VAL C 110      18.902 -14.312  18.839  1.00 34.28           O  
ATOM   2000  CG1 VAL C 110      18.282 -15.063  15.796  1.00 34.28           C  
ATOM   2001  CG2 VAL C 110      17.600 -12.948  14.624  1.00 34.28           C  
ATOM   2002  N   ALA C 111      20.635 -13.263  17.918  1.00 31.28           N  
ATOM   2003  CA  ALA C 111      21.487 -13.843  18.952  1.00 31.28           C  
ATOM   2004  C   ALA C 111      21.247 -13.172  20.302  1.00 31.28           C  
ATOM   2005  CB  ALA C 111      22.958 -13.726  18.557  1.00 31.28           C  
ATOM   2006  O   ALA C 111      21.292 -13.828  21.345  1.00 31.28           O  
ATOM   2007  N   ALA C 112      21.268 -11.844  20.331  1.00 33.89           N  
ATOM   2008  CA  ALA C 112      21.079 -11.218  21.637  1.00 33.89           C  
ATOM   2009  C   ALA C 112      19.618 -11.289  22.074  1.00 33.89           C  
ATOM   2010  CB  ALA C 112      21.551  -9.766  21.605  1.00 33.89           C  
ATOM   2011  O   ALA C 112      19.267 -10.833  23.164  1.00 33.89           O  
ATOM   2012  N   GLY C 113      18.800 -12.195  21.723  1.00 33.77           N  
ATOM   2013  CA  GLY C 113      17.476 -12.602  22.166  1.00 33.77           C  
ATOM   2014  C   GLY C 113      16.416 -11.543  21.933  1.00 33.77           C  
ATOM   2015  O   GLY C 113      15.353 -11.573  22.556  1.00 33.77           O  
ATOM   2016  N   LYS C 114      16.728 -10.311  21.481  1.00 39.59           N  
ATOM   2017  CA  LYS C 114      15.530  -9.477  21.441  1.00 39.59           C  
ATOM   2018  C   LYS C 114      14.673  -9.805  20.221  1.00 39.59           C  
ATOM   2019  CB  LYS C 114      15.908  -7.995  21.432  1.00 39.59           C  
ATOM   2020  O   LYS C 114      15.147  -9.733  19.085  1.00 39.59           O  
ATOM   2021  CG  LYS C 114      15.993  -7.370  22.817  1.00 39.59           C  
ATOM   2022  CD  LYS C 114      16.281  -5.877  22.740  1.00 39.59           C  
ATOM   2023  CE  LYS C 114      16.410  -5.259  24.126  1.00 39.59           C  
ATOM   2024  NZ  LYS C 114      16.700  -3.795  24.055  1.00 39.59           N  
ATOM   2025  N   PRO C 115      13.563 -10.530  20.337  1.00 43.27           N  
ATOM   2026  CA  PRO C 115      12.665 -10.974  19.268  1.00 43.27           C  
ATOM   2027  C   PRO C 115      12.093  -9.813  18.458  1.00 43.27           C  
ATOM   2028  CB  PRO C 115      11.556 -11.712  20.023  1.00 43.27           C  
ATOM   2029  O   PRO C 115      11.735  -8.777  19.025  1.00 43.27           O  
ATOM   2030  CG  PRO C 115      11.861 -11.484  21.468  1.00 43.27           C  
ATOM   2031  CD  PRO C 115      13.129 -10.685  21.568  1.00 43.27           C  
ATOM   2032  N   LEU C 116      12.455  -9.576  17.292  1.00 53.00           N  
ATOM   2033  CA  LEU C 116      11.775  -8.625  16.420  1.00 53.00           C  
ATOM   2034  C   LEU C 116      10.325  -9.037  16.192  1.00 53.00           C  
ATOM   2035  CB  LEU C 116      12.503  -8.513  15.078  1.00 53.00           C  
ATOM   2036  O   LEU C 116      10.026 -10.226  16.063  1.00 53.00           O  
ATOM   2037  CG  LEU C 116      13.832  -7.756  15.088  1.00 53.00           C  
ATOM   2038  CD1 LEU C 116      14.591  -8.000  13.788  1.00 53.00           C  
ATOM   2039  CD2 LEU C 116      13.598  -6.265  15.305  1.00 53.00           C  
ATOM   2040  N   SER C 117       9.387  -8.075  16.392  1.00 59.30           N  
ATOM   2041  CA  SER C 117       7.971  -8.364  16.190  1.00 59.30           C  
ATOM   2042  C   SER C 117       7.604  -8.324  14.710  1.00 59.30           C  
ATOM   2043  CB  SER C 117       7.105  -7.371  16.966  1.00 59.30           C  
ATOM   2044  O   SER C 117       8.203  -7.573  13.937  1.00 59.30           O  
ATOM   2045  OG  SER C 117       7.613  -6.054  16.839  1.00 59.30           O  
ATOM   2046  N   CYS C 118       6.872  -9.248  14.165  1.00 61.37           N  
ATOM   2047  CA  CYS C 118       6.383  -9.346  12.795  1.00 61.37           C  
ATOM   2048  C   CYS C 118       5.480  -8.167  12.452  1.00 61.37           C  
ATOM   2049  CB  CYS C 118       5.625 -10.657  12.588  1.00 61.37           C  
ATOM   2050  O   CYS C 118       4.514  -7.891  13.167  1.00 61.37           O  
ATOM   2051  SG  CYS C 118       4.964 -10.861  10.920  1.00 61.37           S  
ATOM   2052  N   PRO C 119       5.792  -7.487  11.524  1.00 57.54           N  
ATOM   2053  CA  PRO C 119       4.938  -6.368  11.120  1.00 57.54           C  
ATOM   2054  C   PRO C 119       3.537  -6.814  10.709  1.00 57.54           C  
ATOM   2055  CB  PRO C 119       5.689  -5.764   9.931  1.00 57.54           C  
ATOM   2056  O   PRO C 119       2.604  -6.007  10.706  1.00 57.54           O  
ATOM   2057  CG  PRO C 119       6.679  -6.810   9.532  1.00 57.54           C  
ATOM   2058  CD  PRO C 119       6.855  -7.762  10.680  1.00 57.54           C  
ATOM   2059  N   ASN C 120       3.367  -8.097  10.301  1.00 55.06           N  
ATOM   2060  CA  ASN C 120       2.115  -8.611   9.757  1.00 55.06           C  
ATOM   2061  C   ASN C 120       1.288  -9.320  10.825  1.00 55.06           C  
ATOM   2062  CB  ASN C 120       2.387  -9.554   8.583  1.00 55.06           C  
ATOM   2063  O   ASN C 120       0.097  -9.568  10.632  1.00 55.06           O  
ATOM   2064  CG  ASN C 120       2.880  -8.823   7.349  1.00 55.06           C  
ATOM   2065  ND2 ASN C 120       3.647  -9.517   6.516  1.00 55.06           N  
ATOM   2066  OD1 ASN C 120       2.575  -7.645   7.147  1.00 55.06           O  
ATOM   2067  N   HIS C 121       1.977  -9.781  11.841  1.00 65.39           N  
ATOM   2068  CA  HIS C 121       1.329 -10.535  12.908  1.00 65.39           C  
ATOM   2069  C   HIS C 121       1.685  -9.969  14.279  1.00 65.39           C  
ATOM   2070  CB  HIS C 121       1.720 -12.013  12.833  1.00 65.39           C  
ATOM   2071  O   HIS C 121       2.772 -10.228  14.799  1.00 65.39           O  
ATOM   2072  CG  HIS C 121       1.417 -12.647  11.513  1.00 65.39           C  
ATOM   2073  CD2 HIS C 121       0.244 -13.036  10.962  1.00 65.39           C  
ATOM   2074  ND1 HIS C 121       2.397 -12.952  10.593  1.00 65.39           N  
ATOM   2075  CE1 HIS C 121       1.836 -13.502   9.528  1.00 65.39           C  
ATOM   2076  NE2 HIS C 121       0.531 -13.564   9.727  1.00 65.39           N  
ATOM   2077  N   ASP C 122       0.708  -9.154  14.767  1.00 64.04           N  
ATOM   2078  CA  ASP C 122       0.909  -8.481  16.046  1.00 64.04           C  
ATOM   2079  C   ASP C 122       1.237  -9.484  17.150  1.00 64.04           C  
ATOM   2080  CB  ASP C 122      -0.330  -7.667  16.426  1.00 64.04           C  
ATOM   2081  O   ASP C 122       0.521 -10.472  17.330  1.00 64.04           O  
ATOM   2082  CG  ASP C 122       0.010  -6.331  17.062  1.00 64.04           C  
ATOM   2083  OD1 ASP C 122       1.207  -6.047  17.284  1.00 64.04           O  
ATOM   2084  OD2 ASP C 122      -0.929  -5.555  17.346  1.00 64.04           O  
ATOM   2085  N   GLY C 123       2.348  -9.289  17.792  1.00 61.93           N  
ATOM   2086  CA  GLY C 123       2.736 -10.136  18.909  1.00 61.93           C  
ATOM   2087  C   GLY C 123       3.657 -11.272  18.505  1.00 61.93           C  
ATOM   2088  O   GLY C 123       4.212 -11.963  19.362  1.00 61.93           O  
ATOM   2089  N   ASN C 124       3.778 -11.424  17.245  1.00 66.29           N  
ATOM   2090  CA  ASN C 124       4.660 -12.492  16.786  1.00 66.29           C  
ATOM   2091  C   ASN C 124       6.105 -12.014  16.670  1.00 66.29           C  
ATOM   2092  CB  ASN C 124       4.176 -13.050  15.447  1.00 66.29           C  
ATOM   2093  O   ASN C 124       6.355 -10.858  16.324  1.00 66.29           O  
ATOM   2094  CG  ASN C 124       3.026 -14.026  15.603  1.00 66.29           C  
ATOM   2095  ND2 ASN C 124       2.627 -14.653  14.502  1.00 66.29           N  
ATOM   2096  OD1 ASN C 124       2.500 -14.215  16.703  1.00 66.29           O  
ATOM   2097  N   VAL C 125       6.940 -12.814  17.120  1.00 65.21           N  
ATOM   2098  CA  VAL C 125       8.370 -12.541  17.031  1.00 65.21           C  
ATOM   2099  C   VAL C 125       8.935 -13.154  15.751  1.00 65.21           C  
ATOM   2100  CB  VAL C 125       9.129 -13.085  18.262  1.00 65.21           C  
ATOM   2101  O   VAL C 125       8.528 -14.246  15.346  1.00 65.21           O  
ATOM   2102  CG1 VAL C 125      10.594 -12.651  18.229  1.00 65.21           C  
ATOM   2103  CG2 VAL C 125       8.459 -12.615  19.552  1.00 65.21           C  
ATOM   2104  N   MET C 126       9.778 -12.366  15.052  1.00 62.47           N  
ATOM   2105  CA  MET C 126      10.409 -12.834  13.822  1.00 62.47           C  
ATOM   2106  C   MET C 126      11.531 -13.821  14.127  1.00 62.47           C  
ATOM   2107  CB  MET C 126      10.956 -11.656  13.014  1.00 62.47           C  
ATOM   2108  O   MET C 126      12.650 -13.417  14.448  1.00 62.47           O  
ATOM   2109  CG  MET C 126       9.889 -10.664  12.579  1.00 62.47           C  
ATOM   2110  SD  MET C 126       9.421 -10.864  10.816  1.00 62.47           S  
ATOM   2111  CE  MET C 126      10.727  -9.885  10.025  1.00 62.47           C  
ATOM   2112  N   GLU C 127      11.151 -15.083  14.135  1.00 62.11           N  
ATOM   2113  CA  GLU C 127      12.122 -16.102  14.523  1.00 62.11           C  
ATOM   2114  C   GLU C 127      12.507 -16.978  13.335  1.00 62.11           C  
ATOM   2115  CB  GLU C 127      11.568 -16.968  15.657  1.00 62.11           C  
ATOM   2116  O   GLU C 127      13.361 -17.858  13.457  1.00 62.11           O  
ATOM   2117  CG  GLU C 127      10.214 -17.591  15.351  1.00 62.11           C  
ATOM   2118  CD  GLU C 127       9.612 -18.332  16.534  1.00 62.11           C  
ATOM   2119  OE1 GLU C 127       8.369 -18.329  16.684  1.00 62.11           O  
ATOM   2120  OE2 GLU C 127      10.390 -18.919  17.318  1.00 62.11           O  
ATOM   2121  N   PHE C 128      11.811 -16.649  12.254  1.00 65.76           N  
ATOM   2122  CA  PHE C 128      12.083 -17.462  11.075  1.00 65.76           C  
ATOM   2123  C   PHE C 128      12.696 -16.616   9.965  1.00 65.76           C  
ATOM   2124  CB  PHE C 128      10.799 -18.133  10.575  1.00 65.76           C  
ATOM   2125  O   PHE C 128      12.646 -15.386  10.015  1.00 65.76           O  
ATOM   2126  CG  PHE C 128      10.125 -18.996  11.607  1.00 65.76           C  
ATOM   2127  CD1 PHE C 128      10.559 -20.296  11.838  1.00 65.76           C  
ATOM   2128  CD2 PHE C 128       9.056 -18.508  12.347  1.00 65.76           C  
ATOM   2129  CE1 PHE C 128       9.937 -21.097  12.793  1.00 65.76           C  
ATOM   2130  CE2 PHE C 128       8.429 -19.302  13.303  1.00 65.76           C  
ATOM   2131  CZ  PHE C 128       8.870 -20.597  13.523  1.00 65.76           C  
ATOM   2132  N   TYR C 129      13.594 -17.272   9.169  1.00 61.50           N  
ATOM   2133  CA  TYR C 129      14.223 -16.625   8.023  1.00 61.50           C  
ATOM   2134  C   TYR C 129      13.886 -17.357   6.730  1.00 61.50           C  
ATOM   2135  CB  TYR C 129      15.742 -16.563   8.207  1.00 61.50           C  
ATOM   2136  O   TYR C 129      14.011 -18.582   6.652  1.00 61.50           O  
ATOM   2137  CG  TYR C 129      16.440 -15.684   7.197  1.00 61.50           C  
ATOM   2138  CD1 TYR C 129      17.083 -16.236   6.092  1.00 61.50           C  
ATOM   2139  CD2 TYR C 129      16.460 -14.302   7.347  1.00 61.50           C  
ATOM   2140  CE1 TYR C 129      17.730 -15.431   5.159  1.00 61.50           C  
ATOM   2141  CE2 TYR C 129      17.103 -13.487   6.421  1.00 61.50           C  
ATOM   2142  OH  TYR C 129      18.372 -13.258   4.413  1.00 61.50           O  
ATOM   2143  CZ  TYR C 129      17.734 -14.060   5.332  1.00 61.50           C  
ATOM   2144  N   CYS C 130      13.302 -16.544   5.830  1.00 59.88           N  
ATOM   2145  CA  CYS C 130      13.067 -17.100   4.503  1.00 59.88           C  
ATOM   2146  C   CYS C 130      14.255 -16.841   3.584  1.00 59.88           C  
ATOM   2147  CB  CYS C 130      11.798 -16.508   3.890  1.00 59.88           C  
ATOM   2148  O   CYS C 130      14.537 -15.693   3.237  1.00 59.88           O  
ATOM   2149  SG  CYS C 130      11.418 -17.147   2.244  1.00 59.88           S  
ATOM   2150  N   GLN C 131      15.015 -17.928   3.311  1.00 57.65           N  
ATOM   2151  CA  GLN C 131      16.201 -17.815   2.467  1.00 57.65           C  
ATOM   2152  C   GLN C 131      15.840 -17.296   1.079  1.00 57.65           C  
ATOM   2153  CB  GLN C 131      16.911 -19.165   2.355  1.00 57.65           C  
ATOM   2154  O   GLN C 131      16.548 -16.454   0.522  1.00 57.65           O  
ATOM   2155  CG  GLN C 131      18.329 -19.162   2.911  1.00 57.65           C  
ATOM   2156  CD  GLN C 131      18.567 -20.274   3.916  1.00 57.65           C  
ATOM   2157  NE2 GLN C 131      18.717 -19.906   5.184  1.00 57.65           N  
ATOM   2158  OE1 GLN C 131      18.616 -21.454   3.555  1.00 57.65           O  
ATOM   2159  N   SER C 132      14.712 -17.663   0.627  1.00 52.22           N  
ATOM   2160  CA  SER C 132      14.256 -17.272  -0.703  1.00 52.22           C  
ATOM   2161  C   SER C 132      13.908 -15.788  -0.753  1.00 52.22           C  
ATOM   2162  CB  SER C 132      13.042 -18.103  -1.120  1.00 52.22           C  
ATOM   2163  O   SER C 132      14.175 -15.116  -1.752  1.00 52.22           O  
ATOM   2164  OG  SER C 132      13.337 -19.488  -1.064  1.00 52.22           O  
ATOM   2165  N   CYS C 133      13.373 -15.342   0.308  1.00 49.70           N  
ATOM   2166  CA  CYS C 133      12.926 -13.955   0.363  1.00 49.70           C  
ATOM   2167  C   CYS C 133      13.938 -13.085   1.099  1.00 49.70           C  
ATOM   2168  CB  CYS C 133      11.563 -13.858   1.047  1.00 49.70           C  
ATOM   2169  O   CYS C 133      13.799 -11.861   1.137  1.00 49.70           O  
ATOM   2170  SG  CYS C 133      10.246 -14.735   0.176  1.00 49.70           S  
ATOM   2171  N   GLU C 134      14.975 -13.748   1.578  1.00 54.15           N  
ATOM   2172  CA  GLU C 134      15.982 -13.078   2.395  1.00 54.15           C  
ATOM   2173  C   GLU C 134      15.335 -12.118   3.391  1.00 54.15           C  
ATOM   2174  CB  GLU C 134      16.978 -12.325   1.510  1.00 54.15           C  
ATOM   2175  O   GLU C 134      15.735 -10.956   3.490  1.00 54.15           O  
ATOM   2176  CG  GLU C 134      17.897 -13.234   0.707  1.00 54.15           C  
ATOM   2177  CD  GLU C 134      18.945 -12.475  -0.091  1.00 54.15           C  
ATOM   2178  OE1 GLU C 134      19.701 -13.111  -0.860  1.00 54.15           O  
ATOM   2179  OE2 GLU C 134      19.012 -11.234   0.056  1.00 54.15           O  
ATOM   2180  N   THR C 135      14.262 -12.674   4.066  1.00 56.44           N  
ATOM   2181  CA  THR C 135      13.545 -11.851   5.034  1.00 56.44           C  
ATOM   2182  C   THR C 135      13.251 -12.643   6.305  1.00 56.44           C  
ATOM   2183  CB  THR C 135      12.227 -11.316   4.443  1.00 56.44           C  
ATOM   2184  O   THR C 135      13.069 -13.861   6.256  1.00 56.44           O  
ATOM   2185  CG2 THR C 135      11.198 -12.431   4.296  1.00 56.44           C  
ATOM   2186  OG1 THR C 135      11.698 -10.304   5.310  1.00 56.44           O  
ATOM   2187  N   ALA C 136      13.203 -11.955   7.465  1.00 62.12           N  
ATOM   2188  CA  ALA C 136      12.809 -12.555   8.737  1.00 62.12           C  
ATOM   2189  C   ALA C 136      11.293 -12.697   8.830  1.00 62.12           C  
ATOM   2190  CB  ALA C 136      13.335 -11.723   9.904  1.00 62.12           C  
ATOM   2191  O   ALA C 136      10.552 -11.856   8.317  1.00 62.12           O  
ATOM   2192  N   MET C 137      10.834 -13.773   9.176  1.00 67.31           N  
ATOM   2193  CA  MET C 137       9.404 -14.052   9.272  1.00 67.31           C  
ATOM   2194  C   MET C 137       9.036 -14.529  10.673  1.00 67.31           C  
ATOM   2195  CB  MET C 137       8.989 -15.099   8.237  1.00 67.31           C  
ATOM   2196  O   MET C 137       9.888 -15.033  11.406  1.00 67.31           O  
ATOM   2197  CG  MET C 137       9.346 -14.723   6.808  1.00 67.31           C  
ATOM   2198  SD  MET C 137       8.765 -15.965   5.588  1.00 67.31           S  
ATOM   2199  CE  MET C 137       9.928 -17.315   5.928  1.00 67.31           C  
ATOM   2200  N   CYS C 138       7.731 -14.228  11.004  1.00 63.89           N  
ATOM   2201  CA  CYS C 138       7.161 -14.872  12.183  1.00 63.89           C  
ATOM   2202  C   CYS C 138       6.541 -16.216  11.823  1.00 63.89           C  
ATOM   2203  CB  CYS C 138       6.109 -13.971  12.829  1.00 63.89           C  
ATOM   2204  O   CYS C 138       6.541 -16.613  10.656  1.00 63.89           O  
ATOM   2205  SG  CYS C 138       4.549 -13.905  11.920  1.00 63.89           S  
ATOM   2206  N   ARG C 139       6.225 -17.015  12.881  1.00 72.15           N  
ATOM   2207  CA  ARG C 139       5.615 -18.325  12.674  1.00 72.15           C  
ATOM   2208  C   ARG C 139       4.435 -18.233  11.713  1.00 72.15           C  
ATOM   2209  CB  ARG C 139       5.160 -18.923  14.007  1.00 72.15           C  
ATOM   2210  O   ARG C 139       4.281 -19.078  10.828  1.00 72.15           O  
ATOM   2211  CG  ARG C 139       4.820 -20.403  13.934  1.00 72.15           C  
ATOM   2212  CD  ARG C 139       4.603 -21.001  15.317  1.00 72.15           C  
ATOM   2213  NE  ARG C 139       4.331 -22.433  15.248  1.00 72.15           N  
ATOM   2214  NH1 ARG C 139       3.793 -22.649  17.485  1.00 72.15           N  
ATOM   2215  NH2 ARG C 139       3.731 -24.478  16.105  1.00 72.15           N  
ATOM   2216  CZ  ARG C 139       3.952 -23.183  16.279  1.00 72.15           C  
ATOM   2217  N   GLU C 140       3.679 -17.212  11.882  1.00 72.88           N  
ATOM   2218  CA  GLU C 140       2.490 -17.055  11.050  1.00 72.88           C  
ATOM   2219  C   GLU C 140       2.864 -16.690   9.616  1.00 72.88           C  
ATOM   2220  CB  GLU C 140       1.558 -15.991  11.637  1.00 72.88           C  
ATOM   2221  O   GLU C 140       2.199 -17.114   8.669  1.00 72.88           O  
ATOM   2222  CG  GLU C 140       0.631 -16.518  12.723  1.00 72.88           C  
ATOM   2223  CD  GLU C 140      -0.410 -15.503  13.168  1.00 72.88           C  
ATOM   2224  OE1 GLU C 140      -0.532 -15.254  14.389  1.00 72.88           O  
ATOM   2225  OE2 GLU C 140      -1.109 -14.952  12.288  1.00 72.88           O  
ATOM   2226  N   CYS C 141       3.764 -15.978   9.462  1.00 69.97           N  
ATOM   2227  CA  CYS C 141       4.276 -15.665   8.132  1.00 69.97           C  
ATOM   2228  C   CYS C 141       4.740 -16.928   7.416  1.00 69.97           C  
ATOM   2229  CB  CYS C 141       5.430 -14.667   8.222  1.00 69.97           C  
ATOM   2230  O   CYS C 141       4.602 -17.042   6.196  1.00 69.97           O  
ATOM   2231  SG  CYS C 141       4.903 -12.978   8.588  1.00 69.97           S  
ATOM   2232  N   THR C 142       5.322 -17.944   8.178  1.00 71.31           N  
ATOM   2233  CA  THR C 142       5.827 -19.190   7.612  1.00 71.31           C  
ATOM   2234  C   THR C 142       4.684 -20.029   7.047  1.00 71.31           C  
ATOM   2235  CB  THR C 142       6.599 -20.009   8.662  1.00 71.31           C  
ATOM   2236  O   THR C 142       4.847 -20.702   6.027  1.00 71.31           O  
ATOM   2237  CG2 THR C 142       8.065 -20.162   8.272  1.00 71.31           C  
ATOM   2238  OG1 THR C 142       6.520 -19.344   9.930  1.00 71.31           O  
ATOM   2239  N   GLU C 143       3.651 -19.890   7.816  1.00 70.54           N  
ATOM   2240  CA  GLU C 143       2.495 -20.687   7.418  1.00 70.54           C  
ATOM   2241  C   GLU C 143       1.650 -19.955   6.380  1.00 70.54           C  
ATOM   2242  CB  GLU C 143       1.640 -21.041   8.638  1.00 70.54           C  
ATOM   2243  O   GLU C 143       0.794 -20.559   5.731  1.00 70.54           O  
ATOM   2244  CG  GLU C 143       2.325 -21.983   9.617  1.00 70.54           C  
ATOM   2245  CD  GLU C 143       1.501 -22.253  10.866  1.00 70.54           C  
ATOM   2246  OE1 GLU C 143       1.937 -23.060  11.718  1.00 70.54           O  
ATOM   2247  OE2 GLU C 143       0.411 -21.652  10.994  1.00 70.54           O  
ATOM   2248  N   GLY C 144       1.923 -18.714   6.256  1.00 67.71           N  
ATOM   2249  CA  GLY C 144       1.151 -17.904   5.328  1.00 67.71           C  
ATOM   2250  C   GLY C 144       1.873 -17.645   4.019  1.00 67.71           C  
ATOM   2251  O   GLY C 144       1.968 -18.534   3.170  1.00 67.71           O  
ATOM   2252  N   GLU C 145       2.504 -16.522   4.112  1.00 57.72           N  
ATOM   2253  CA  GLU C 145       3.081 -15.911   2.918  1.00 57.72           C  
ATOM   2254  C   GLU C 145       4.293 -16.697   2.427  1.00 57.72           C  
ATOM   2255  CB  GLU C 145       3.473 -14.457   3.194  1.00 57.72           C  
ATOM   2256  O   GLU C 145       4.570 -16.734   1.226  1.00 57.72           O  
ATOM   2257  CG  GLU C 145       2.353 -13.459   2.940  1.00 57.72           C  
ATOM   2258  CD  GLU C 145       2.702 -12.043   3.368  1.00 57.72           C  
ATOM   2259  OE1 GLU C 145       1.878 -11.124   3.156  1.00 57.72           O  
ATOM   2260  OE2 GLU C 145       3.809 -11.850   3.918  1.00 57.72           O  
ATOM   2261  N   HIS C 146       4.949 -17.319   3.413  1.00 62.31           N  
ATOM   2262  CA  HIS C 146       6.212 -17.953   3.052  1.00 62.31           C  
ATOM   2263  C   HIS C 146       6.099 -19.473   3.102  1.00 62.31           C  
ATOM   2264  CB  HIS C 146       7.333 -17.480   3.980  1.00 62.31           C  
ATOM   2265  O   HIS C 146       7.112 -20.174   3.149  1.00 62.31           O  
ATOM   2266  CG  HIS C 146       7.651 -16.025   3.842  1.00 62.31           C  
ATOM   2267  CD2 HIS C 146       7.180 -14.945   4.509  1.00 62.31           C  
ATOM   2268  ND1 HIS C 146       8.557 -15.545   2.921  1.00 62.31           N  
ATOM   2269  CE1 HIS C 146       8.630 -14.229   3.029  1.00 62.31           C  
ATOM   2270  NE2 HIS C 146       7.804 -13.840   3.985  1.00 62.31           N  
ATOM   2271  N   ALA C 147       4.866 -20.021   3.258  1.00 65.25           N  
ATOM   2272  CA  ALA C 147       4.621 -21.448   3.447  1.00 65.25           C  
ATOM   2273  C   ALA C 147       5.285 -22.270   2.346  1.00 65.25           C  
ATOM   2274  CB  ALA C 147       3.121 -21.730   3.486  1.00 65.25           C  
ATOM   2275  O   ALA C 147       5.753 -23.384   2.590  1.00 65.25           O  
ATOM   2276  N   GLU C 148       5.411 -21.586   1.248  1.00 60.28           N  
ATOM   2277  CA  GLU C 148       5.911 -22.350   0.109  1.00 60.28           C  
ATOM   2278  C   GLU C 148       7.380 -22.037  -0.163  1.00 60.28           C  
ATOM   2279  CB  GLU C 148       5.073 -22.066  -1.140  1.00 60.28           C  
ATOM   2280  O   GLU C 148       7.959 -22.541  -1.127  1.00 60.28           O  
ATOM   2281  CG  GLU C 148       3.635 -22.554  -1.040  1.00 60.28           C  
ATOM   2282  CD  GLU C 148       2.843 -22.354  -2.322  1.00 60.28           C  
ATOM   2283  OE1 GLU C 148       1.784 -23.001  -2.489  1.00 60.28           O  
ATOM   2284  OE2 GLU C 148       3.285 -21.544  -3.167  1.00 60.28           O  
ATOM   2285  N   HIS C 149       7.925 -21.218   0.734  1.00 59.84           N  
ATOM   2286  CA  HIS C 149       9.334 -20.889   0.555  1.00 59.84           C  
ATOM   2287  C   HIS C 149      10.225 -21.827   1.363  1.00 59.84           C  
ATOM   2288  CB  HIS C 149       9.600 -19.437   0.956  1.00 59.84           C  
ATOM   2289  O   HIS C 149       9.920 -22.140   2.516  1.00 59.84           O  
ATOM   2290  CG  HIS C 149       8.937 -18.437   0.063  1.00 59.84           C  
ATOM   2291  CD2 HIS C 149       8.432 -18.559  -1.188  1.00 59.84           C  
ATOM   2292  ND1 HIS C 149       8.735 -17.126   0.434  1.00 59.84           N  
ATOM   2293  CE1 HIS C 149       8.132 -16.483  -0.552  1.00 59.84           C  
ATOM   2294  NE2 HIS C 149       7.937 -17.330  -1.548  1.00 59.84           N  
ATOM   2295  N   PRO C 150      11.335 -22.498   0.846  1.00 53.38           N  
ATOM   2296  CA  PRO C 150      12.254 -23.373   1.577  1.00 53.38           C  
ATOM   2297  C   PRO C 150      12.945 -22.664   2.740  1.00 53.38           C  
ATOM   2298  CB  PRO C 150      13.270 -23.788   0.509  1.00 53.38           C  
ATOM   2299  O   PRO C 150      13.087 -21.438   2.723  1.00 53.38           O  
ATOM   2300  CG  PRO C 150      12.814 -23.103  -0.738  1.00 53.38           C  
ATOM   2301  CD  PRO C 150      11.583 -22.303  -0.420  1.00 53.38           C  
TER    2302      PRO C 150                                                      
ENDMDL                                                                          
END                                                                             
