# Supplementary material for: Structure and activation of the RING E3 ubiquitin ligase TRIM72 on the membrane
Source: Nat Struct Mol Biol. 2023 Sep 28;30(11):1695–706. doi: 10.1038/s41594-023-01111-7 (PMC10643145; doi:10.1038/s41594-023-01111-7)
Supplement: Supplementary file 5 — Predicted structures of the RING domain of 60 TRIM proteins. [file 41594_2023_1111_MOESM5_ESM.zip › R31_5e690_unrelaxed_rank_1_model_5.pdb]

MODEL     1                                                                     
ATOM      1  N   MET B   1       3.616  -9.500  -9.900  1.00 43.89           N  
ATOM      2  CA  MET B   1       4.133  -8.341 -10.622  1.00 43.89           C  
ATOM      3  C   MET B   1       3.324  -7.091 -10.294  1.00 43.89           C  
ATOM      4  CB  MET B   1       4.115  -8.595 -12.131  1.00 43.89           C  
ATOM      5  O   MET B   1       3.881  -5.997 -10.187  1.00 43.89           O  
ATOM      6  CG  MET B   1       5.312  -9.388 -12.633  1.00 43.89           C  
ATOM      7  SD  MET B   1       5.285  -9.623 -14.452  1.00 43.89           S  
ATOM      8  CE  MET B   1       6.261  -8.185 -14.975  1.00 43.89           C  
ATOM      9  N   ALA B   2       1.961  -7.284  -9.963  1.00 52.60           N  
ATOM     10  CA  ALA B   2       1.028  -6.203  -9.653  1.00 52.60           C  
ATOM     11  C   ALA B   2       1.305  -5.618  -8.272  1.00 52.60           C  
ATOM     12  CB  ALA B   2      -0.412  -6.703  -9.736  1.00 52.60           C  
ATOM     13  O   ALA B   2       1.256  -4.400  -8.085  1.00 52.60           O  
ATOM     14  N   SER B   3       1.934  -6.568  -7.481  1.00 60.80           N  
ATOM     15  CA  SER B   3       2.124  -6.098  -6.113  1.00 60.80           C  
ATOM     16  C   SER B   3       3.341  -5.185  -6.006  1.00 60.80           C  
ATOM     17  CB  SER B   3       2.279  -7.281  -5.156  1.00 60.80           C  
ATOM     18  O   SER B   3       3.301  -4.167  -5.312  1.00 60.80           O  
ATOM     19  OG  SER B   3       3.412  -8.060  -5.498  1.00 60.80           O  
ATOM     20  N   GLY B   4       4.395  -5.569  -6.909  1.00 66.91           N  
ATOM     21  CA  GLY B   4       5.599  -4.755  -6.872  1.00 66.91           C  
ATOM     22  C   GLY B   4       5.392  -3.358  -7.426  1.00 66.91           C  
ATOM     23  O   GLY B   4       5.862  -2.378  -6.845  1.00 66.91           O  
ATOM     24  N   GLN B   5       4.646  -3.325  -8.432  1.00 74.78           N  
ATOM     25  CA  GLN B   5       4.364  -2.036  -9.056  1.00 74.78           C  
ATOM     26  C   GLN B   5       3.532  -1.149  -8.134  1.00 74.78           C  
ATOM     27  CB  GLN B   5       3.641  -2.232 -10.389  1.00 74.78           C  
ATOM     28  O   GLN B   5       3.774   0.056  -8.039  1.00 74.78           O  
ATOM     29  CG  GLN B   5       4.563  -2.619 -11.537  1.00 74.78           C  
ATOM     30  CD  GLN B   5       3.851  -2.654 -12.876  1.00 74.78           C  
ATOM     31  NE2 GLN B   5       4.621  -2.735 -13.956  1.00 74.78           N  
ATOM     32  OE1 GLN B   5       2.618  -2.608 -12.940  1.00 74.78           O  
ATOM     33  N   PHE B   6       2.700  -1.752  -7.369  1.00 78.02           N  
ATOM     34  CA  PHE B   6       1.824  -1.002  -6.477  1.00 78.02           C  
ATOM     35  C   PHE B   6       2.606  -0.441  -5.295  1.00 78.02           C  
ATOM     36  CB  PHE B   6       0.679  -1.888  -5.976  1.00 78.02           C  
ATOM     37  O   PHE B   6       2.440   0.726  -4.933  1.00 78.02           O  
ATOM     38  CG  PHE B   6      -0.345  -1.151  -5.155  1.00 78.02           C  
ATOM     39  CD1 PHE B   6      -0.348  -1.251  -3.769  1.00 78.02           C  
ATOM     40  CD2 PHE B   6      -1.304  -0.356  -5.770  1.00 78.02           C  
ATOM     41  CE1 PHE B   6      -1.294  -0.570  -3.007  1.00 78.02           C  
ATOM     42  CE2 PHE B   6      -2.252   0.328  -5.015  1.00 78.02           C  
ATOM     43  CZ  PHE B   6      -2.246   0.219  -3.634  1.00 78.02           C  
ATOM     44  N   VAL B   7       3.473  -1.289  -4.880  1.00 80.30           N  
ATOM     45  CA  VAL B   7       4.276  -0.858  -3.740  1.00 80.30           C  
ATOM     46  C   VAL B   7       5.132   0.343  -4.136  1.00 80.30           C  
ATOM     47  CB  VAL B   7       5.172  -2.000  -3.212  1.00 80.30           C  
ATOM     48  O   VAL B   7       5.265   1.299  -3.368  1.00 80.30           O  
ATOM     49  CG1 VAL B   7       6.093  -1.495  -2.103  1.00 80.30           C  
ATOM     50  CG2 VAL B   7       4.315  -3.162  -2.712  1.00 80.30           C  
ATOM     51  N   ASN B   8       5.582   0.312  -5.335  1.00 84.87           N  
ATOM     52  CA  ASN B   8       6.399   1.414  -5.833  1.00 84.87           C  
ATOM     53  C   ASN B   8       5.588   2.700  -5.962  1.00 84.87           C  
ATOM     54  CB  ASN B   8       7.031   1.047  -7.178  1.00 84.87           C  
ATOM     55  O   ASN B   8       6.075   3.782  -5.631  1.00 84.87           O  
ATOM     56  CG  ASN B   8       8.143   0.026  -7.042  1.00 84.87           C  
ATOM     57  ND2 ASN B   8       8.419  -0.698  -8.120  1.00 84.87           N  
ATOM     58  OD1 ASN B   8       8.749  -0.111  -5.976  1.00 84.87           O  
ATOM     59  N   LYS B   9       4.426   2.571  -6.370  1.00 88.34           N  
ATOM     60  CA  LYS B   9       3.548   3.729  -6.517  1.00 88.34           C  
ATOM     61  C   LYS B   9       3.236   4.356  -5.162  1.00 88.34           C  
ATOM     62  CB  LYS B   9       2.251   3.332  -7.223  1.00 88.34           C  
ATOM     63  O   LYS B   9       3.204   5.582  -5.032  1.00 88.34           O  
ATOM     64  CG  LYS B   9       2.414   3.059  -8.711  1.00 88.34           C  
ATOM     65  CD  LYS B   9       1.081   2.726  -9.368  1.00 88.34           C  
ATOM     66  CE  LYS B   9       1.248   2.418 -10.850  1.00 88.34           C  
ATOM     67  NZ  LYS B   9      -0.046   2.029 -11.484  1.00 88.34           N  
ATOM     68  N   LEU B  10       3.039   3.507  -4.174  1.00 91.95           N  
ATOM     69  CA  LEU B  10       2.784   4.010  -2.829  1.00 91.95           C  
ATOM     70  C   LEU B  10       4.021   4.698  -2.262  1.00 91.95           C  
ATOM     71  CB  LEU B  10       2.350   2.870  -1.904  1.00 91.95           C  
ATOM     72  O   LEU B  10       3.918   5.765  -1.652  1.00 91.95           O  
ATOM     73  CG  LEU B  10       0.953   2.295  -2.144  1.00 91.95           C  
ATOM     74  CD1 LEU B  10       0.737   1.052  -1.288  1.00 91.95           C  
ATOM     75  CD2 LEU B  10      -0.114   3.344  -1.852  1.00 91.95           C  
ATOM     76  N   GLN B  11       5.125   4.171  -2.549  1.00 91.25           N  
ATOM     77  CA  GLN B  11       6.383   4.728  -2.063  1.00 91.25           C  
ATOM     78  C   GLN B  11       6.631   6.116  -2.647  1.00 91.25           C  
ATOM     79  CB  GLN B  11       7.549   3.799  -2.404  1.00 91.25           C  
ATOM     80  O   GLN B  11       7.150   7.000  -1.961  1.00 91.25           O  
ATOM     81  CG  GLN B  11       7.713   2.637  -1.434  1.00 91.25           C  
ATOM     82  CD  GLN B  11       8.994   1.857  -1.665  1.00 91.25           C  
ATOM     83  NE2 GLN B  11       9.563   1.321  -0.590  1.00 91.25           N  
ATOM     84  OE1 GLN B  11       9.468   1.736  -2.799  1.00 91.25           O  
ATOM     85  N   GLU B  12       6.275   6.280  -3.800  1.00 93.76           N  
ATOM     86  CA  GLU B  12       6.462   7.561  -4.475  1.00 93.76           C  
ATOM     87  C   GLU B  12       5.629   8.658  -3.818  1.00 93.76           C  
ATOM     88  CB  GLU B  12       6.104   7.445  -5.959  1.00 93.76           C  
ATOM     89  O   GLU B  12       5.975   9.838  -3.897  1.00 93.76           O  
ATOM     90  CG  GLU B  12       7.095   6.621  -6.768  1.00 93.76           C  
ATOM     91  CD  GLU B  12       6.650   6.388  -8.203  1.00 93.76           C  
ATOM     92  OE1 GLU B  12       7.356   5.673  -8.949  1.00 93.76           O  
ATOM     93  OE2 GLU B  12       5.587   6.927  -8.585  1.00 93.76           O  
ATOM     94  N   GLU B  13       4.608   8.278  -3.176  1.00 94.85           N  
ATOM     95  CA  GLU B  13       3.699   9.248  -2.573  1.00 94.85           C  
ATOM     96  C   GLU B  13       4.237   9.753  -1.237  1.00 94.85           C  
ATOM     97  CB  GLU B  13       2.308   8.637  -2.382  1.00 94.85           C  
ATOM     98  O   GLU B  13       3.889  10.850  -0.796  1.00 94.85           O  
ATOM     99  CG  GLU B  13       1.592   8.321  -3.687  1.00 94.85           C  
ATOM    100  CD  GLU B  13       1.285   9.556  -4.518  1.00 94.85           C  
ATOM    101  OE1 GLU B  13       1.189   9.444  -5.761  1.00 94.85           O  
ATOM    102  OE2 GLU B  13       1.140  10.647  -3.921  1.00 94.85           O  
ATOM    103  N   VAL B  14       5.093   8.960  -0.603  1.00 97.20           N  
ATOM    104  CA  VAL B  14       5.459   9.282   0.773  1.00 97.20           C  
ATOM    105  C   VAL B  14       6.902   9.780   0.821  1.00 97.20           C  
ATOM    106  CB  VAL B  14       5.285   8.063   1.706  1.00 97.20           C  
ATOM    107  O   VAL B  14       7.638   9.478   1.763  1.00 97.20           O  
ATOM    108  CG1 VAL B  14       3.805   7.731   1.890  1.00 97.20           C  
ATOM    109  CG2 VAL B  14       6.041   6.856   1.154  1.00 97.20           C  
ATOM    110  N   ILE B  15       7.287  10.504  -0.206  1.00 97.34           N  
ATOM    111  CA  ILE B  15       8.607  11.120  -0.277  1.00 97.34           C  
ATOM    112  C   ILE B  15       8.534  12.558   0.231  1.00 97.34           C  
ATOM    113  CB  ILE B  15       9.170  11.087  -1.716  1.00 97.34           C  
ATOM    114  O   ILE B  15       7.648  13.318  -0.165  1.00 97.34           O  
ATOM    115  CG1 ILE B  15       9.356   9.639  -2.183  1.00 97.34           C  
ATOM    116  CG2 ILE B  15      10.487  11.864  -1.798  1.00 97.34           C  
ATOM    117  CD1 ILE B  15      10.399   8.862  -1.392  1.00 97.34           C  
ATOM    118  N   CYS B  16       9.380  12.867   1.127  1.00 97.73           N  
ATOM    119  CA  CYS B  16       9.479  14.243   1.600  1.00 97.73           C  
ATOM    120  C   CYS B  16       9.975  15.166   0.493  1.00 97.73           C  
ATOM    121  CB  CYS B  16      10.413  14.331   2.806  1.00 97.73           C  
ATOM    122  O   CYS B  16      11.032  14.925  -0.094  1.00 97.73           O  
ATOM    123  SG  CYS B  16      10.627  16.008   3.441  1.00 97.73           S  
ATOM    124  N   PRO B  17       9.236  16.263   0.204  1.00 96.68           N  
ATOM    125  CA  PRO B  17       9.640  17.165  -0.878  1.00 96.68           C  
ATOM    126  C   PRO B  17      10.936  17.911  -0.572  1.00 96.68           C  
ATOM    127  CB  PRO B  17       8.462  18.137  -0.984  1.00 96.68           C  
ATOM    128  O   PRO B  17      11.552  18.481  -1.475  1.00 96.68           O  
ATOM    129  CG  PRO B  17       7.340  17.458  -0.267  1.00 96.68           C  
ATOM    130  CD  PRO B  17       7.923  16.512   0.743  1.00 96.68           C  
ATOM    131  N   ILE B  18      11.469  17.899   0.604  1.00 96.12           N  
ATOM    132  CA  ILE B  18      12.670  18.631   0.993  1.00 96.12           C  
ATOM    133  C   ILE B  18      13.891  17.723   0.865  1.00 96.12           C  
ATOM    134  CB  ILE B  18      12.557  19.177   2.434  1.00 96.12           C  
ATOM    135  O   ILE B  18      14.793  17.995   0.069  1.00 96.12           O  
ATOM    136  CG1 ILE B  18      11.379  20.153   2.544  1.00 96.12           C  
ATOM    137  CG2 ILE B  18      13.865  19.848   2.861  1.00 96.12           C  
ATOM    138  CD1 ILE B  18      11.102  20.631   3.963  1.00 96.12           C  
ATOM    139  N   CYS B  19      13.900  16.593   1.500  1.00 97.31           N  
ATOM    140  CA  CYS B  19      15.085  15.742   1.510  1.00 97.31           C  
ATOM    141  C   CYS B  19      14.992  14.666   0.435  1.00 97.31           C  
ATOM    142  CB  CYS B  19      15.267  15.092   2.881  1.00 97.31           C  
ATOM    143  O   CYS B  19      15.979  13.990   0.140  1.00 97.31           O  
ATOM    144  SG  CYS B  19      13.958  13.924   3.312  1.00 97.31           S  
ATOM    145  N   LEU B  20      13.815  14.401  -0.084  1.00 96.27           N  
ATOM    146  CA  LEU B  20      13.552  13.496  -1.198  1.00 96.27           C  
ATOM    147  C   LEU B  20      13.705  12.042  -0.763  1.00 96.27           C  
ATOM    148  CB  LEU B  20      14.496  13.794  -2.365  1.00 96.27           C  
ATOM    149  O   LEU B  20      13.879  11.154  -1.601  1.00 96.27           O  
ATOM    150  CG  LEU B  20      14.377  15.181  -2.997  1.00 96.27           C  
ATOM    151  CD1 LEU B  20      15.374  15.331  -4.141  1.00 96.27           C  
ATOM    152  CD2 LEU B  20      12.953  15.425  -3.486  1.00 96.27           C  
ATOM    153  N   ASP B  21      13.671  11.838   0.468  1.00 95.84           N  
ATOM    154  CA  ASP B  21      13.617  10.493   1.032  1.00 95.84           C  
ATOM    155  C   ASP B  21      12.214  10.166   1.540  1.00 95.84           C  
ATOM    156  CB  ASP B  21      14.634  10.345   2.166  1.00 95.84           C  
ATOM    157  O   ASP B  21      11.343  11.037   1.577  1.00 95.84           O  
ATOM    158  CG  ASP B  21      16.069  10.287   1.671  1.00 95.84           C  
ATOM    159  OD1 ASP B  21      16.326   9.668   0.616  1.00 95.84           O  
ATOM    160  OD2 ASP B  21      16.951  10.864   2.344  1.00 95.84           O  
ATOM    161  N   ILE B  22      12.030   8.952   1.871  1.00 96.45           N  
ATOM    162  CA  ILE B  22      10.762   8.544   2.465  1.00 96.45           C  
ATOM    163  C   ILE B  22      10.525   9.317   3.760  1.00 96.45           C  
ATOM    164  CB  ILE B  22      10.727   7.023   2.735  1.00 96.45           C  
ATOM    165  O   ILE B  22      11.450   9.509   4.553  1.00 96.45           O  
ATOM    166  CG1 ILE B  22      10.752   6.245   1.414  1.00 96.45           C  
ATOM    167  CG2 ILE B  22       9.497   6.650   3.567  1.00 96.45           C  
ATOM    168  CD1 ILE B  22      10.827   4.734   1.586  1.00 96.45           C  
ATOM    169  N   LEU B  23       9.392   9.801   3.980  1.00 97.91           N  
ATOM    170  CA  LEU B  23       9.040  10.618   5.137  1.00 97.91           C  
ATOM    171  C   LEU B  23       9.479   9.943   6.432  1.00 97.91           C  
ATOM    172  CB  LEU B  23       7.531  10.879   5.170  1.00 97.91           C  
ATOM    173  O   LEU B  23       9.240   8.750   6.627  1.00 97.91           O  
ATOM    174  CG  LEU B  23       7.003  11.924   4.186  1.00 97.91           C  
ATOM    175  CD1 LEU B  23       5.492  11.786   4.027  1.00 97.91           C  
ATOM    176  CD2 LEU B  23       7.370  13.329   4.650  1.00 97.91           C  
ATOM    177  N   GLN B  24      10.100  10.708   7.253  1.00 96.25           N  
ATOM    178  CA  GLN B  24      10.487  10.277   8.592  1.00 96.25           C  
ATOM    179  C   GLN B  24       9.824  11.142   9.661  1.00 96.25           C  
ATOM    180  CB  GLN B  24      12.007  10.319   8.752  1.00 96.25           C  
ATOM    181  O   GLN B  24       9.975  12.365   9.659  1.00 96.25           O  
ATOM    182  CG  GLN B  24      12.749   9.361   7.830  1.00 96.25           C  
ATOM    183  CD  GLN B  24      14.220   9.233   8.177  1.00 96.25           C  
ATOM    184  NE2 GLN B  24      14.872   8.211   7.632  1.00 96.25           N  
ATOM    185  OE1 GLN B  24      14.767  10.046   8.928  1.00 96.25           O  
ATOM    186  N   LYS B  25       9.137  10.451  10.615  1.00 96.50           N  
ATOM    187  CA  LYS B  25       8.372  11.204  11.604  1.00 96.50           C  
ATOM    188  C   LYS B  25       7.584  12.333  10.947  1.00 96.50           C  
ATOM    189  CB  LYS B  25       9.299  11.770  12.682  1.00 96.50           C  
ATOM    190  O   LYS B  25       7.766  13.504  11.286  1.00 96.50           O  
ATOM    191  CG  LYS B  25       9.986  10.708  13.527  1.00 96.50           C  
ATOM    192  CD  LYS B  25      10.838  11.333  14.625  1.00 96.50           C  
ATOM    193  CE  LYS B  25      11.564  10.272  15.442  1.00 96.50           C  
ATOM    194  NZ  LYS B  25      12.399  10.880  16.521  1.00 96.50           N  
ATOM    195  N   PRO B  26       6.687  11.999  10.087  1.00 97.34           N  
ATOM    196  CA  PRO B  26       5.947  12.973   9.281  1.00 97.34           C  
ATOM    197  C   PRO B  26       5.119  13.935  10.130  1.00 97.34           C  
ATOM    198  CB  PRO B  26       5.043  12.097   8.410  1.00 97.34           C  
ATOM    199  O   PRO B  26       4.499  13.519  11.112  1.00 97.34           O  
ATOM    200  CG  PRO B  26       4.891  10.824   9.178  1.00 97.34           C  
ATOM    201  CD  PRO B  26       6.122  10.621  10.014  1.00 97.34           C  
ATOM    202  N   VAL B  27       5.122  15.151   9.713  1.00 96.52           N  
ATOM    203  CA  VAL B  27       4.310  16.177  10.359  1.00 96.52           C  
ATOM    204  C   VAL B  27       3.487  16.921   9.310  1.00 96.52           C  
ATOM    205  CB  VAL B  27       5.183  17.172  11.157  1.00 96.52           C  
ATOM    206  O   VAL B  27       3.868  16.976   8.138  1.00 96.52           O  
ATOM    207  CG1 VAL B  27       5.892  16.464  12.310  1.00 96.52           C  
ATOM    208  CG2 VAL B  27       6.196  17.849  10.236  1.00 96.52           C  
ATOM    209  N   THR B  28       2.399  17.380   9.704  1.00 96.27           N  
ATOM    210  CA  THR B  28       1.534  18.209   8.872  1.00 96.27           C  
ATOM    211  C   THR B  28       1.542  19.656   9.357  1.00 96.27           C  
ATOM    212  CB  THR B  28       0.089  17.676   8.865  1.00 96.27           C  
ATOM    213  O   THR B  28       1.444  19.915  10.558  1.00 96.27           O  
ATOM    214  CG2 THR B  28      -0.798  18.504   7.941  1.00 96.27           C  
ATOM    215  OG1 THR B  28       0.090  16.315   8.416  1.00 96.27           O  
ATOM    216  N   ILE B  29       1.685  20.604   8.390  1.00 93.91           N  
ATOM    217  CA  ILE B  29       1.722  22.008   8.782  1.00 93.91           C  
ATOM    218  C   ILE B  29       0.389  22.673   8.447  1.00 93.91           C  
ATOM    219  CB  ILE B  29       2.883  22.758   8.091  1.00 93.91           C  
ATOM    220  O   ILE B  29      -0.528  22.020   7.942  1.00 93.91           O  
ATOM    221  CG1 ILE B  29       2.723  22.702   6.567  1.00 93.91           C  
ATOM    222  CG2 ILE B  29       4.233  22.177   8.522  1.00 93.91           C  
ATOM    223  CD1 ILE B  29       3.796  23.466   5.804  1.00 93.91           C  
ATOM    224  N   ASP B  30       0.206  23.917   8.673  1.00 90.44           N  
ATOM    225  CA  ASP B  30      -1.070  24.624   8.675  1.00 90.44           C  
ATOM    226  C   ASP B  30      -1.693  24.637   7.280  1.00 90.44           C  
ATOM    227  CB  ASP B  30      -0.890  26.056   9.183  1.00 90.44           C  
ATOM    228  O   ASP B  30      -2.914  24.739   7.141  1.00 90.44           O  
ATOM    229  CG  ASP B  30      -2.075  26.552   9.993  1.00 90.44           C  
ATOM    230  OD1 ASP B  30      -2.937  25.732  10.377  1.00 90.44           O  
ATOM    231  OD2 ASP B  30      -2.149  27.774  10.247  1.00 90.44           O  
ATOM    232  N   CYS B  31      -0.901  24.436   6.246  1.00 92.89           N  
ATOM    233  CA  CYS B  31      -1.436  24.439   4.889  1.00 92.89           C  
ATOM    234  C   CYS B  31      -1.826  23.031   4.454  1.00 92.89           C  
ATOM    235  CB  CYS B  31      -0.416  25.020   3.912  1.00 92.89           C  
ATOM    236  O   CYS B  31      -2.365  22.842   3.362  1.00 92.89           O  
ATOM    237  SG  CYS B  31       1.058  23.997   3.704  1.00 92.89           S  
ATOM    238  N   GLY B  32      -1.548  22.044   5.301  1.00 94.04           N  
ATOM    239  CA  GLY B  32      -1.989  20.687   5.020  1.00 94.04           C  
ATOM    240  C   GLY B  32      -0.914  19.832   4.375  1.00 94.04           C  
ATOM    241  O   GLY B  32      -1.102  18.629   4.184  1.00 94.04           O  
ATOM    242  N   HIS B  33       0.253  20.432   4.062  1.00 96.34           N  
ATOM    243  CA  HIS B  33       1.331  19.668   3.444  1.00 96.34           C  
ATOM    244  C   HIS B  33       2.178  18.961   4.496  1.00 96.34           C  
ATOM    245  CB  HIS B  33       2.211  20.580   2.587  1.00 96.34           C  
ATOM    246  O   HIS B  33       2.228  19.390   5.651  1.00 96.34           O  
ATOM    247  CG  HIS B  33       1.533  21.078   1.350  1.00 96.34           C  
ATOM    248  CD2 HIS B  33       0.984  20.412   0.307  1.00 96.34           C  
ATOM    249  ND1 HIS B  33       1.366  22.420   1.083  1.00 96.34           N  
ATOM    250  CE1 HIS B  33       0.740  22.557  -0.074  1.00 96.34           C  
ATOM    251  NE2 HIS B  33       0.497  21.354  -0.565  1.00 96.34           N  
ATOM    252  N   ASN B  34       2.807  17.917   4.201  1.00 97.43           N  
ATOM    253  CA  ASN B  34       3.530  17.040   5.117  1.00 97.43           C  
ATOM    254  C   ASN B  34       5.023  17.011   4.804  1.00 97.43           C  
ATOM    255  CB  ASN B  34       2.950  15.625   5.073  1.00 97.43           C  
ATOM    256  O   ASN B  34       5.418  17.041   3.637  1.00 97.43           O  
ATOM    257  CG  ASN B  34       1.455  15.598   5.322  1.00 97.43           C  
ATOM    258  ND2 ASN B  34       0.675  15.622   4.248  1.00 97.43           N  
ATOM    259  OD1 ASN B  34       1.005  15.557   6.470  1.00 97.43           O  
ATOM    260  N   PHE B  35       5.853  16.947   5.764  1.00 97.23           N  
ATOM    261  CA  PHE B  35       7.307  16.905   5.668  1.00 97.23           C  
ATOM    262  C   PHE B  35       7.902  16.094   6.813  1.00 97.23           C  
ATOM    263  CB  PHE B  35       7.889  18.322   5.669  1.00 97.23           C  
ATOM    264  O   PHE B  35       7.203  15.755   7.769  1.00 97.23           O  
ATOM    265  CG  PHE B  35       7.329  19.209   4.590  1.00 97.23           C  
ATOM    266  CD1 PHE B  35       7.914  19.248   3.330  1.00 97.23           C  
ATOM    267  CD2 PHE B  35       6.218  20.005   4.836  1.00 97.23           C  
ATOM    268  CE1 PHE B  35       7.398  20.068   2.330  1.00 97.23           C  
ATOM    269  CE2 PHE B  35       5.697  20.827   3.842  1.00 97.23           C  
ATOM    270  CZ  PHE B  35       6.289  20.858   2.589  1.00 97.23           C  
ATOM    271  N   CYS B  36       9.090  15.779   6.670  1.00 97.66           N  
ATOM    272  CA  CYS B  36       9.805  15.251   7.827  1.00 97.66           C  
ATOM    273  C   CYS B  36       9.906  16.299   8.929  1.00 97.66           C  
ATOM    274  CB  CYS B  36      11.203  14.783   7.425  1.00 97.66           C  
ATOM    275  O   CYS B  36      10.074  17.487   8.649  1.00 97.66           O  
ATOM    276  SG  CYS B  36      11.205  13.513   6.142  1.00 97.66           S  
ATOM    277  N   LEU B  37       9.864  15.854  10.122  1.00 96.32           N  
ATOM    278  CA  LEU B  37      10.022  16.776  11.241  1.00 96.32           C  
ATOM    279  C   LEU B  37      11.372  17.482  11.177  1.00 96.32           C  
ATOM    280  CB  LEU B  37       9.883  16.033  12.572  1.00 96.32           C  
ATOM    281  O   LEU B  37      11.444  18.706  11.305  1.00 96.32           O  
ATOM    282  CG  LEU B  37      10.082  16.868  13.838  1.00 96.32           C  
ATOM    283  CD1 LEU B  37       9.060  17.998  13.894  1.00 96.32           C  
ATOM    284  CD2 LEU B  37       9.982  15.988  15.080  1.00 96.32           C  
ATOM    285  N   LYS B  38      12.369  16.750  10.921  1.00 95.97           N  
ATOM    286  CA  LYS B  38      13.715  17.313  10.871  1.00 95.97           C  
ATOM    287  C   LYS B  38      13.845  18.328   9.740  1.00 95.97           C  
ATOM    288  CB  LYS B  38      14.755  16.204  10.702  1.00 95.97           C  
ATOM    289  O   LYS B  38      14.492  19.366   9.901  1.00 95.97           O  
ATOM    290  CG  LYS B  38      14.710  15.515   9.346  1.00 95.97           C  
ATOM    291  CD  LYS B  38      15.807  14.466   9.216  1.00 95.97           C  
ATOM    292  CE  LYS B  38      15.759  13.771   7.862  1.00 95.97           C  
ATOM    293  NZ  LYS B  38      16.815  12.721   7.740  1.00 95.97           N  
ATOM    294  N   CYS B  39      13.204  18.097   8.594  1.00 95.72           N  
ATOM    295  CA  CYS B  39      13.295  18.967   7.427  1.00 95.72           C  
ATOM    296  C   CYS B  39      12.568  20.284   7.670  1.00 95.72           C  
ATOM    297  CB  CYS B  39      12.713  18.273   6.195  1.00 95.72           C  
ATOM    298  O   CYS B  39      13.106  21.356   7.387  1.00 95.72           O  
ATOM    299  SG  CYS B  39      13.691  16.868   5.620  1.00 95.72           S  
ATOM    300  N   ILE B  40      11.465  20.182   8.244  1.00 93.61           N  
ATOM    301  CA  ILE B  40      10.653  21.383   8.402  1.00 93.61           C  
ATOM    302  C   ILE B  40      11.211  22.238   9.537  1.00 93.61           C  
ATOM    303  CB  ILE B  40       9.173  21.033   8.674  1.00 93.61           C  
ATOM    304  O   ILE B  40      11.146  23.469   9.486  1.00 93.61           O  
ATOM    305  CG1 ILE B  40       8.269  22.220   8.320  1.00 93.61           C  
ATOM    306  CG2 ILE B  40       8.976  20.611  10.133  1.00 93.61           C  
ATOM    307  CD1 ILE B  40       8.294  22.599   6.845  1.00 93.61           C  
ATOM    308  N   THR B  41      11.724  21.652  10.544  1.00 91.09           N  
ATOM    309  CA  THR B  41      12.309  22.379  11.665  1.00 91.09           C  
ATOM    310  C   THR B  41      13.545  23.156  11.220  1.00 91.09           C  
ATOM    311  CB  THR B  41      12.684  21.426  12.815  1.00 91.09           C  
ATOM    312  O   THR B  41      13.810  24.250  11.721  1.00 91.09           O  
ATOM    313  CG2 THR B  41      13.230  22.197  14.012  1.00 91.09           C  
ATOM    314  OG1 THR B  41      11.520  20.696  13.221  1.00 91.09           O  
ATOM    315  N   GLN B  42      14.255  22.675  10.344  1.00 89.51           N  
ATOM    316  CA  GLN B  42      15.453  23.327   9.827  1.00 89.51           C  
ATOM    317  C   GLN B  42      15.100  24.592   9.050  1.00 89.51           C  
ATOM    318  CB  GLN B  42      16.246  22.368   8.938  1.00 89.51           C  
ATOM    319  O   GLN B  42      15.842  25.576   9.084  1.00 89.51           O  
ATOM    320  CG  GLN B  42      17.019  21.309   9.712  1.00 89.51           C  
ATOM    321  CD  GLN B  42      17.733  20.324   8.806  1.00 89.51           C  
ATOM    322  NE2 GLN B  42      18.630  19.531   9.381  1.00 89.51           N  
ATOM    323  OE1 GLN B  42      17.480  20.275   7.598  1.00 89.51           O  
ATOM    324  N   ILE B  43      13.988  24.708   8.391  1.00 84.66           N  
ATOM    325  CA  ILE B  43      13.525  25.850   7.611  1.00 84.66           C  
ATOM    326  C   ILE B  43      13.015  26.942   8.548  1.00 84.66           C  
ATOM    327  CB  ILE B  43      12.420  25.442   6.611  1.00 84.66           C  
ATOM    328  O   ILE B  43      13.185  28.133   8.275  1.00 84.66           O  
ATOM    329  CG1 ILE B  43      12.971  24.446   5.583  1.00 84.66           C  
ATOM    330  CG2 ILE B  43      11.835  26.676   5.919  1.00 84.66           C  
ATOM    331  CD1 ILE B  43      11.922  23.909   4.619  1.00 84.66           C  
ATOM    332  N   GLY B  44      12.360  26.625   9.647  1.00 71.25           N  
ATOM    333  CA  GLY B  44      11.668  27.530  10.551  1.00 71.25           C  
ATOM    334  C   GLY B  44      12.596  28.216  11.534  1.00 71.25           C  
ATOM    335  O   GLY B  44      12.140  28.871  12.474  1.00 71.25           O  
ATOM    336  N   GLU B  45      13.891  28.087  11.410  1.00 68.20           N  
ATOM    337  CA  GLU B  45      14.840  28.639  12.371  1.00 68.20           C  
ATOM    338  C   GLU B  45      14.926  30.158  12.253  1.00 68.20           C  
ATOM    339  CB  GLU B  45      16.225  28.018  12.178  1.00 68.20           C  
ATOM    340  O   GLU B  45      15.515  30.821  13.109  1.00 68.20           O  
ATOM    341  CG  GLU B  45      16.440  26.735  12.968  1.00 68.20           C  
ATOM    342  CD  GLU B  45      17.757  26.046  12.648  1.00 68.20           C  
ATOM    343  OE1 GLU B  45      17.996  24.927  13.157  1.00 68.20           O  
ATOM    344  OE2 GLU B  45      18.556  26.630  11.883  1.00 68.20           O  
ATOM    345  N   THR B  46      13.938  30.698  11.509  1.00 64.09           N  
ATOM    346  CA  THR B  46      13.962  32.156  11.466  1.00 64.09           C  
ATOM    347  C   THR B  46      13.123  32.745  12.596  1.00 64.09           C  
ATOM    348  CB  THR B  46      13.449  32.683  10.113  1.00 64.09           C  
ATOM    349  O   THR B  46      12.296  32.049  13.190  1.00 64.09           O  
ATOM    350  CG2 THR B  46      14.464  32.432   9.003  1.00 64.09           C  
ATOM    351  OG1 THR B  46      12.223  32.019   9.782  1.00 64.09           O  
ATOM    352  N   SER B  47      13.501  33.885  13.134  1.00 62.88           N  
ATOM    353  CA  SER B  47      13.011  34.586  14.316  1.00 62.88           C  
ATOM    354  C   SER B  47      11.548  34.983  14.157  1.00 62.88           C  
ATOM    355  CB  SER B  47      13.858  35.829  14.592  1.00 62.88           C  
ATOM    356  O   SER B  47      10.875  35.303  15.139  1.00 62.88           O  
ATOM    357  OG  SER B  47      13.926  36.656  13.443  1.00 62.88           O  
ATOM    358  N   CYS B  48      10.964  34.727  13.000  1.00 68.28           N  
ATOM    359  CA  CYS B  48       9.576  35.142  12.834  1.00 68.28           C  
ATOM    360  C   CYS B  48       8.627  33.969  13.049  1.00 68.28           C  
ATOM    361  CB  CYS B  48       9.357  35.739  11.444  1.00 68.28           C  
ATOM    362  O   CYS B  48       9.045  32.811  13.008  1.00 68.28           O  
ATOM    363  SG  CYS B  48       9.979  37.425  11.270  1.00 68.28           S  
ATOM    364  N   GLY B  49       7.575  33.960  14.020  1.00 85.56           N  
ATOM    365  CA  GLY B  49       6.518  33.023  14.369  1.00 85.56           C  
ATOM    366  C   GLY B  49       5.891  32.353  13.160  1.00 85.56           C  
ATOM    367  O   GLY B  49       5.016  31.498  13.303  1.00 85.56           O  
ATOM    368  N   PHE B  50       6.501  32.721  11.916  1.00 88.94           N  
ATOM    369  CA  PHE B  50       5.954  32.149  10.691  1.00 88.94           C  
ATOM    370  C   PHE B  50       7.072  31.728   9.744  1.00 88.94           C  
ATOM    371  CB  PHE B  50       5.027  33.150   9.995  1.00 88.94           C  
ATOM    372  O   PHE B  50       8.192  32.234   9.834  1.00 88.94           O  
ATOM    373  CG  PHE B  50       3.799  33.496  10.794  1.00 88.94           C  
ATOM    374  CD1 PHE B  50       2.624  32.772  10.637  1.00 88.94           C  
ATOM    375  CD2 PHE B  50       3.821  34.546  11.703  1.00 88.94           C  
ATOM    376  CE1 PHE B  50       1.486  33.090  11.375  1.00 88.94           C  
ATOM    377  CE2 PHE B  50       2.687  34.870  12.443  1.00 88.94           C  
ATOM    378  CZ  PHE B  50       1.521  34.141  12.277  1.00 88.94           C  
ATOM    379  N   PHE B  51       6.811  30.759   8.923  1.00 90.67           N  
ATOM    380  CA  PHE B  51       7.681  30.397   7.810  1.00 90.67           C  
ATOM    381  C   PHE B  51       6.862  30.025   6.581  1.00 90.67           C  
ATOM    382  CB  PHE B  51       8.601  29.236   8.200  1.00 90.67           C  
ATOM    383  O   PHE B  51       5.647  29.838   6.672  1.00 90.67           O  
ATOM    384  CG  PHE B  51       7.880  27.927   8.384  1.00 90.67           C  
ATOM    385  CD1 PHE B  51       7.289  27.608   9.600  1.00 90.67           C  
ATOM    386  CD2 PHE B  51       7.795  27.015   7.340  1.00 90.67           C  
ATOM    387  CE1 PHE B  51       6.621  26.397   9.773  1.00 90.67           C  
ATOM    388  CE2 PHE B  51       7.130  25.804   7.505  1.00 90.67           C  
ATOM    389  CZ  PHE B  51       6.545  25.496   8.722  1.00 90.67           C  
ATOM    390  N   LYS B  52       7.464  29.954   5.413  1.00 92.29           N  
ATOM    391  CA  LYS B  52       6.778  29.628   4.166  1.00 92.29           C  
ATOM    392  C   LYS B  52       6.844  28.131   3.877  1.00 92.29           C  
ATOM    393  CB  LYS B  52       7.381  30.414   3.000  1.00 92.29           C  
ATOM    394  O   LYS B  52       7.899  27.511   4.027  1.00 92.29           O  
ATOM    395  CG  LYS B  52       7.211  31.921   3.117  1.00 92.29           C  
ATOM    396  CD  LYS B  52       5.771  32.344   2.857  1.00 92.29           C  
ATOM    397  CE  LYS B  52       5.627  33.859   2.833  1.00 92.29           C  
ATOM    398  NZ  LYS B  52       4.202  34.278   2.681  1.00 92.29           N  
ATOM    399  N   CYS B  53       5.698  27.582   3.492  1.00 94.06           N  
ATOM    400  CA  CYS B  53       5.663  26.181   3.088  1.00 94.06           C  
ATOM    401  C   CYS B  53       6.536  25.945   1.862  1.00 94.06           C  
ATOM    402  CB  CYS B  53       4.228  25.743   2.795  1.00 94.06           C  
ATOM    403  O   CYS B  53       6.402  26.642   0.855  1.00 94.06           O  
ATOM    404  SG  CYS B  53       4.099  24.070   2.129  1.00 94.06           S  
ATOM    405  N   PRO B  54       7.403  24.961   1.913  1.00 94.44           N  
ATOM    406  CA  PRO B  54       8.323  24.697   0.805  1.00 94.44           C  
ATOM    407  C   PRO B  54       7.604  24.239  -0.462  1.00 94.44           C  
ATOM    408  CB  PRO B  54       9.226  23.589   1.352  1.00 94.44           C  
ATOM    409  O   PRO B  54       8.182  24.276  -1.552  1.00 94.44           O  
ATOM    410  CG  PRO B  54       9.113  23.702   2.838  1.00 94.44           C  
ATOM    411  CD  PRO B  54       7.727  24.173   3.176  1.00 94.44           C  
ATOM    412  N   LEU B  55       6.340  23.899  -0.336  1.00 94.61           N  
ATOM    413  CA  LEU B  55       5.620  23.374  -1.491  1.00 94.61           C  
ATOM    414  C   LEU B  55       4.676  24.424  -2.067  1.00 94.61           C  
ATOM    415  CB  LEU B  55       4.832  22.119  -1.106  1.00 94.61           C  
ATOM    416  O   LEU B  55       4.799  24.801  -3.235  1.00 94.61           O  
ATOM    417  CG  LEU B  55       5.649  20.842  -0.902  1.00 94.61           C  
ATOM    418  CD1 LEU B  55       4.733  19.682  -0.526  1.00 94.61           C  
ATOM    419  CD2 LEU B  55       6.450  20.513  -2.157  1.00 94.61           C  
ATOM    420  N   CYS B  56       3.818  25.031  -1.255  1.00 95.38           N  
ATOM    421  CA  CYS B  56       2.787  25.921  -1.776  1.00 95.38           C  
ATOM    422  C   CYS B  56       3.118  27.377  -1.469  1.00 95.38           C  
ATOM    423  CB  CYS B  56       1.422  25.564  -1.188  1.00 95.38           C  
ATOM    424  O   CYS B  56       2.431  28.286  -1.937  1.00 95.38           O  
ATOM    425  SG  CYS B  56       1.262  25.953   0.569  1.00 95.38           S  
ATOM    426  N   LYS B  57       4.111  27.683  -0.593  1.00 94.87           N  
ATOM    427  CA  LYS B  57       4.651  29.006  -0.292  1.00 94.87           C  
ATOM    428  C   LYS B  57       3.713  29.788   0.623  1.00 94.87           C  
ATOM    429  CB  LYS B  57       4.899  29.790  -1.582  1.00 94.87           C  
ATOM    430  O   LYS B  57       3.922  30.978   0.864  1.00 94.87           O  
ATOM    431  CG  LYS B  57       5.797  29.073  -2.579  1.00 94.87           C  
ATOM    432  CD  LYS B  57       7.116  28.652  -1.943  1.00 94.87           C  
ATOM    433  CE  LYS B  57       7.996  27.894  -2.928  1.00 94.87           C  
ATOM    434  NZ  LYS B  57       9.142  27.224  -2.244  1.00 94.87           N  
ATOM    435  N   THR B  58       2.666  29.133   1.117  1.00 92.46           N  
ATOM    436  CA  THR B  58       1.784  29.774   2.086  1.00 92.46           C  
ATOM    437  C   THR B  58       2.510  30.003   3.409  1.00 92.46           C  
ATOM    438  CB  THR B  58       0.518  28.933   2.331  1.00 92.46           C  
ATOM    439  O   THR B  58       3.320  29.175   3.831  1.00 92.46           O  
ATOM    440  CG2 THR B  58      -0.394  29.597   3.357  1.00 92.46           C  
ATOM    441  OG1 THR B  58      -0.196  28.784   1.098  1.00 92.46           O  
ATOM    442  N   SER B  59       2.217  31.116   4.031  1.00 91.32           N  
ATOM    443  CA  SER B  59       2.782  31.400   5.346  1.00 91.32           C  
ATOM    444  C   SER B  59       2.146  30.524   6.421  1.00 91.32           C  
ATOM    445  CB  SER B  59       2.595  32.875   5.702  1.00 91.32           C  
ATOM    446  O   SER B  59       0.921  30.490   6.557  1.00 91.32           O  
ATOM    447  OG  SER B  59       3.323  33.703   4.812  1.00 91.32           O  
ATOM    448  N   VAL B  60       3.003  29.896   7.147  1.00 91.25           N  
ATOM    449  CA  VAL B  60       2.521  28.945   8.144  1.00 91.25           C  
ATOM    450  C   VAL B  60       3.127  29.274   9.506  1.00 91.25           C  
ATOM    451  CB  VAL B  60       2.857  27.490   7.749  1.00 91.25           C  
ATOM    452  O   VAL B  60       4.276  29.715   9.592  1.00 91.25           O  
ATOM    453  CG1 VAL B  60       2.081  27.077   6.499  1.00 91.25           C  
ATOM    454  CG2 VAL B  60       4.359  27.331   7.525  1.00 91.25           C  
ATOM    455  N   ARG B  61       2.336  29.003  10.510  1.00 88.72           N  
ATOM    456  CA  ARG B  61       2.816  29.259  11.864  1.00 88.72           C  
ATOM    457  C   ARG B  61       3.766  28.159  12.326  1.00 88.72           C  
ATOM    458  CB  ARG B  61       1.642  29.380  12.838  1.00 88.72           C  
ATOM    459  O   ARG B  61       3.493  26.973  12.129  1.00 88.72           O  
ATOM    460  CG  ARG B  61       0.791  30.622  12.626  1.00 88.72           C  
ATOM    461  CD  ARG B  61      -0.420  30.641  13.549  1.00 88.72           C  
ATOM    462  NE  ARG B  61      -1.434  29.680  13.126  1.00 88.72           N  
ATOM    463  NH1 ARG B  61      -2.958  30.255  14.764  1.00 88.72           N  
ATOM    464  NH2 ARG B  61      -3.465  28.615  13.245  1.00 88.72           N  
ATOM    465  CZ  ARG B  61      -2.617  29.519  13.713  1.00 88.72           C  
ATOM    466  N   LYS B  62       4.778  28.528  13.008  1.00 86.92           N  
ATOM    467  CA  LYS B  62       5.788  27.585  13.478  1.00 86.92           C  
ATOM    468  C   LYS B  62       5.218  26.655  14.545  1.00 86.92           C  
ATOM    469  CB  LYS B  62       7.005  28.330  14.028  1.00 86.92           C  
ATOM    470  O   LYS B  62       5.631  25.498  14.653  1.00 86.92           O  
ATOM    471  CG  LYS B  62       7.895  28.939  12.955  1.00 86.92           C  
ATOM    472  CD  LYS B  62       9.139  29.579  13.558  1.00 86.92           C  
ATOM    473  CE  LYS B  62      10.007  30.231  12.490  1.00 86.92           C  
ATOM    474  NZ  LYS B  62      11.212  30.888  13.080  1.00 86.92           N  
ATOM    475  N   ASN B  63       4.234  27.191  15.257  1.00 85.31           N  
ATOM    476  CA  ASN B  63       3.685  26.417  16.365  1.00 85.31           C  
ATOM    477  C   ASN B  63       2.521  25.539  15.914  1.00 85.31           C  
ATOM    478  CB  ASN B  63       3.243  27.343  17.500  1.00 85.31           C  
ATOM    479  O   ASN B  63       1.869  24.893  16.736  1.00 85.31           O  
ATOM    480  CG  ASN B  63       2.147  28.302  17.078  1.00 85.31           C  
ATOM    481  ND2 ASN B  63       1.593  29.029  18.041  1.00 85.31           N  
ATOM    482  OD1 ASN B  63       1.801  28.387  15.897  1.00 85.31           O  
ATOM    483  N   ALA B  64       2.318  25.541  14.590  1.00 86.12           N  
ATOM    484  CA  ALA B  64       1.205  24.751  14.070  1.00 86.12           C  
ATOM    485  C   ALA B  64       1.708  23.516  13.329  1.00 86.12           C  
ATOM    486  CB  ALA B  64       0.333  25.601  13.150  1.00 86.12           C  
ATOM    487  O   ALA B  64       1.106  23.088  12.341  1.00 86.12           O  
ATOM    488  N   ILE B  65       2.791  22.960  13.792  1.00 90.03           N  
ATOM    489  CA  ILE B  65       3.325  21.701  13.285  1.00 90.03           C  
ATOM    490  C   ILE B  65       2.772  20.538  14.106  1.00 90.03           C  
ATOM    491  CB  ILE B  65       4.870  21.690  13.313  1.00 90.03           C  
ATOM    492  O   ILE B  65       2.981  20.472  15.319  1.00 90.03           O  
ATOM    493  CG1 ILE B  65       5.428  22.833  12.457  1.00 90.03           C  
ATOM    494  CG2 ILE B  65       5.409  20.337  12.838  1.00 90.03           C  
ATOM    495  CD1 ILE B  65       6.939  22.992  12.546  1.00 90.03           C  
ATOM    496  N   ARG B  66       2.079  19.649  13.375  1.00 93.31           N  
ATOM    497  CA  ARG B  66       1.384  18.578  14.083  1.00 93.31           C  
ATOM    498  C   ARG B  66       1.854  17.209  13.602  1.00 93.31           C  
ATOM    499  CB  ARG B  66      -0.130  18.706  13.900  1.00 93.31           C  
ATOM    500  O   ARG B  66       2.010  16.988  12.399  1.00 93.31           O  
ATOM    501  CG  ARG B  66      -0.685  20.065  14.293  1.00 93.31           C  
ATOM    502  CD  ARG B  66      -0.503  20.340  15.780  1.00 93.31           C  
ATOM    503  NE  ARG B  66      -1.034  21.648  16.155  1.00 93.31           N  
ATOM    504  NH1 ARG B  66       0.437  21.973  17.906  1.00 93.31           N  
ATOM    505  NH2 ARG B  66      -1.133  23.568  17.410  1.00 93.31           N  
ATOM    506  CZ  ARG B  66      -0.575  22.393  17.156  1.00 93.31           C  
ATOM    507  N   PHE B  67       1.994  16.367  14.580  1.00 93.98           N  
ATOM    508  CA  PHE B  67       2.279  14.982  14.224  1.00 93.98           C  
ATOM    509  C   PHE B  67       1.052  14.317  13.611  1.00 93.98           C  
ATOM    510  CB  PHE B  67       2.743  14.194  15.453  1.00 93.98           C  
ATOM    511  O   PHE B  67      -0.076  14.565  14.043  1.00 93.98           O  
ATOM    512  CG  PHE B  67       4.142  14.529  15.896  1.00 93.98           C  
ATOM    513  CD1 PHE B  67       5.241  14.085  15.172  1.00 93.98           C  
ATOM    514  CD2 PHE B  67       4.357  15.290  17.038  1.00 93.98           C  
ATOM    515  CE1 PHE B  67       6.536  14.394  15.579  1.00 93.98           C  
ATOM    516  CE2 PHE B  67       5.649  15.603  17.452  1.00 93.98           C  
ATOM    517  CZ  PHE B  67       6.737  15.153  16.722  1.00 93.98           C  
ATOM    518  N   ASN B  68       1.309  13.591  12.527  1.00 93.12           N  
ATOM    519  CA  ASN B  68       0.255  12.837  11.856  1.00 93.12           C  
ATOM    520  C   ASN B  68       0.470  11.332  11.991  1.00 93.12           C  
ATOM    521  CB  ASN B  68       0.169  13.231  10.380  1.00 93.12           C  
ATOM    522  O   ASN B  68       1.163  10.724  11.173  1.00 93.12           O  
ATOM    523  CG  ASN B  68      -1.096  12.727   9.714  1.00 93.12           C  
ATOM    524  ND2 ASN B  68      -1.645  13.524   8.805  1.00 93.12           N  
ATOM    525  OD1 ASN B  68      -1.576  11.630  10.014  1.00 93.12           O  
ATOM    526  N   SER B  69      -0.155  10.769  13.007  1.00 92.99           N  
ATOM    527  CA  SER B  69       0.094   9.379  13.372  1.00 92.99           C  
ATOM    528  C   SER B  69      -0.371   8.428  12.274  1.00 92.99           C  
ATOM    529  CB  SER B  69      -0.609   9.035  14.686  1.00 92.99           C  
ATOM    530  O   SER B  69       0.268   7.404  12.020  1.00 92.99           O  
ATOM    531  OG  SER B  69      -0.165   9.884  15.730  1.00 92.99           O  
ATOM    532  N   LEU B  70      -1.427   8.791  11.689  1.00 95.52           N  
ATOM    533  CA  LEU B  70      -1.914   7.956  10.597  1.00 95.52           C  
ATOM    534  C   LEU B  70      -0.893   7.889   9.467  1.00 95.52           C  
ATOM    535  CB  LEU B  70      -3.247   8.491  10.066  1.00 95.52           C  
ATOM    536  O   LEU B  70      -0.563   6.802   8.986  1.00 95.52           O  
ATOM    537  CG  LEU B  70      -3.940   7.645   8.997  1.00 95.52           C  
ATOM    538  CD1 LEU B  70      -5.443   7.899   9.012  1.00 95.52           C  
ATOM    539  CD2 LEU B  70      -3.356   7.940   7.619  1.00 95.52           C  
ATOM    540  N   LEU B  71      -0.366   9.026   9.082  1.00 95.94           N  
ATOM    541  CA  LEU B  71       0.638   9.077   8.024  1.00 95.94           C  
ATOM    542  C   LEU B  71       1.898   8.321   8.433  1.00 95.94           C  
ATOM    543  CB  LEU B  71       0.987  10.529   7.686  1.00 95.94           C  
ATOM    544  O   LEU B  71       2.487   7.603   7.622  1.00 95.94           O  
ATOM    545  CG  LEU B  71       1.917  10.742   6.491  1.00 95.94           C  
ATOM    546  CD1 LEU B  71       1.357  10.048   5.254  1.00 95.94           C  
ATOM    547  CD2 LEU B  71       2.119  12.231   6.229  1.00 95.94           C  
ATOM    548  N   ARG B  72       2.223   8.485   9.667  1.00 95.99           N  
ATOM    549  CA  ARG B  72       3.372   7.746  10.180  1.00 95.99           C  
ATOM    550  C   ARG B  72       3.167   6.242  10.029  1.00 95.99           C  
ATOM    551  CB  ARG B  72       3.624   8.096  11.648  1.00 95.99           C  
ATOM    552  O   ARG B  72       4.049   5.537   9.536  1.00 95.99           O  
ATOM    553  CG  ARG B  72       4.785   7.337  12.271  1.00 95.99           C  
ATOM    554  CD  ARG B  72       4.948   7.668  13.748  1.00 95.99           C  
ATOM    555  NE  ARG B  72       6.024   6.893  14.359  1.00 95.99           N  
ATOM    556  NH1 ARG B  72       5.055   6.811  16.454  1.00 95.99           N  
ATOM    557  NH2 ARG B  72       7.079   5.802  16.082  1.00 95.99           N  
ATOM    558  CZ  ARG B  72       6.050   6.504  15.630  1.00 95.99           C  
ATOM    559  N   ASN B  73       2.028   5.782  10.431  1.00 96.15           N  
ATOM    560  CA  ASN B  73       1.704   4.362  10.343  1.00 96.15           C  
ATOM    561  C   ASN B  73       1.681   3.881   8.895  1.00 96.15           C  
ATOM    562  CB  ASN B  73       0.361   4.074  11.018  1.00 96.15           C  
ATOM    563  O   ASN B  73       2.197   2.805   8.585  1.00 96.15           O  
ATOM    564  CG  ASN B  73       0.414   4.253  12.523  1.00 96.15           C  
ATOM    565  ND2 ASN B  73      -0.750   4.395  13.145  1.00 96.15           N  
ATOM    566  OD1 ASN B  73       1.493   4.265  13.121  1.00 96.15           O  
ATOM    567  N   LEU B  74       1.175   4.658   8.038  1.00 96.48           N  
ATOM    568  CA  LEU B  74       1.124   4.304   6.624  1.00 96.48           C  
ATOM    569  C   LEU B  74       2.529   4.183   6.043  1.00 96.48           C  
ATOM    570  CB  LEU B  74       0.323   5.346   5.839  1.00 96.48           C  
ATOM    571  O   LEU B  74       2.836   3.214   5.345  1.00 96.48           O  
ATOM    572  CG  LEU B  74      -1.200   5.244   5.936  1.00 96.48           C  
ATOM    573  CD1 LEU B  74      -1.855   6.453   5.278  1.00 96.48           C  
ATOM    574  CD2 LEU B  74      -1.691   3.949   5.298  1.00 96.48           C  
ATOM    575  N   VAL B  75       3.370   5.141   6.374  1.00 96.42           N  
ATOM    576  CA  VAL B  75       4.745   5.137   5.884  1.00 96.42           C  
ATOM    577  C   VAL B  75       5.462   3.879   6.367  1.00 96.42           C  
ATOM    578  CB  VAL B  75       5.513   6.398   6.340  1.00 96.42           C  
ATOM    579  O   VAL B  75       6.140   3.205   5.588  1.00 96.42           O  
ATOM    580  CG1 VAL B  75       7.000   6.272   6.011  1.00 96.42           C  
ATOM    581  CG2 VAL B  75       4.922   7.647   5.690  1.00 96.42           C  
ATOM    582  N   GLU B  76       5.267   3.511   7.580  1.00 95.01           N  
ATOM    583  CA  GLU B  76       5.903   2.329   8.154  1.00 95.01           C  
ATOM    584  C   GLU B  76       5.428   1.056   7.461  1.00 95.01           C  
ATOM    585  CB  GLU B  76       5.625   2.245   9.657  1.00 95.01           C  
ATOM    586  O   GLU B  76       6.235   0.182   7.136  1.00 95.01           O  
ATOM    587  CG  GLU B  76       6.382   3.277  10.482  1.00 95.01           C  
ATOM    588  CD  GLU B  76       6.023   3.245  11.959  1.00 95.01           C  
ATOM    589  OE1 GLU B  76       6.573   4.059  12.735  1.00 95.01           O  
ATOM    590  OE2 GLU B  76       5.184   2.399  12.343  1.00 95.01           O  
ATOM    591  N   LYS B  77       4.182   0.947   7.210  1.00 93.32           N  
ATOM    592  CA  LYS B  77       3.621  -0.236   6.564  1.00 93.32           C  
ATOM    593  C   LYS B  77       4.062  -0.328   5.106  1.00 93.32           C  
ATOM    594  CB  LYS B  77       2.094  -0.220   6.649  1.00 93.32           C  
ATOM    595  O   LYS B  77       4.376  -1.414   4.615  1.00 93.32           O  
ATOM    596  CG  LYS B  77       1.548  -0.523   8.037  1.00 93.32           C  
ATOM    597  CD  LYS B  77       0.027  -0.457   8.066  1.00 93.32           C  
ATOM    598  CE  LYS B  77      -0.518  -0.711   9.465  1.00 93.32           C  
ATOM    599  NZ  LYS B  77      -1.894  -0.154   9.633  1.00 93.32           N  
ATOM    600  N   ILE B  78       4.117   0.765   4.443  1.00 92.06           N  
ATOM    601  CA  ILE B  78       4.571   0.799   3.057  1.00 92.06           C  
ATOM    602  C   ILE B  78       6.030   0.356   2.981  1.00 92.06           C  
ATOM    603  CB  ILE B  78       4.405   2.207   2.442  1.00 92.06           C  
ATOM    604  O   ILE B  78       6.401  -0.433   2.109  1.00 92.06           O  
ATOM    605  CG1 ILE B  78       2.920   2.530   2.239  1.00 92.06           C  
ATOM    606  CG2 ILE B  78       5.175   2.314   1.122  1.00 92.06           C  
ATOM    607  CD1 ILE B  78       2.643   3.992   1.920  1.00 92.06           C  
ATOM    608  N   GLN B  79       6.819   0.824   3.924  1.00 91.59           N  
ATOM    609  CA  GLN B  79       8.223   0.432   3.972  1.00 91.59           C  
ATOM    610  C   GLN B  79       8.368  -1.061   4.254  1.00 91.59           C  
ATOM    611  CB  GLN B  79       8.971   1.241   5.032  1.00 91.59           C  
ATOM    612  O   GLN B  79       9.222  -1.729   3.666  1.00 91.59           O  
ATOM    613  CG  GLN B  79       9.289   2.668   4.606  1.00 91.59           C  
ATOM    614  CD  GLN B  79      10.101   3.423   5.642  1.00 91.59           C  
ATOM    615  NE2 GLN B  79      11.278   3.894   5.244  1.00 91.59           N  
ATOM    616  OE1 GLN B  79       9.673   3.583   6.789  1.00 91.59           O  
ATOM    617  N   ALA B  80       7.518  -1.536   5.099  1.00 88.96           N  
ATOM    618  CA  ALA B  80       7.545  -2.958   5.433  1.00 88.96           C  
ATOM    619  C   ALA B  80       7.158  -3.812   4.229  1.00 88.96           C  
ATOM    620  CB  ALA B  80       6.613  -3.247   6.608  1.00 88.96           C  
ATOM    621  O   ALA B  80       7.737  -4.877   4.004  1.00 88.96           O  
ATOM    622  N   LEU B  81       6.226  -3.332   3.481  1.00 84.20           N  
ATOM    623  CA  LEU B  81       5.796  -4.034   2.277  1.00 84.20           C  
ATOM    624  C   LEU B  81       6.928  -4.108   1.257  1.00 84.20           C  
ATOM    625  CB  LEU B  81       4.580  -3.341   1.657  1.00 84.20           C  
ATOM    626  O   LEU B  81       7.131  -5.146   0.623  1.00 84.20           O  
ATOM    627  CG  LEU B  81       3.242  -3.556   2.368  1.00 84.20           C  
ATOM    628  CD1 LEU B  81       2.174  -2.646   1.771  1.00 84.20           C  
ATOM    629  CD2 LEU B  81       2.818  -5.018   2.279  1.00 84.20           C  
ATOM    630  N   GLN B  82       7.578  -3.066   1.087  1.00 83.40           N  
ATOM    631  CA  GLN B  82       8.703  -3.025   0.159  1.00 83.40           C  
ATOM    632  C   GLN B  82       9.785  -4.023   0.563  1.00 83.40           C  
ATOM    633  CB  GLN B  82       9.290  -1.615   0.089  1.00 83.40           C  
ATOM    634  O   GLN B  82      10.334  -4.729  -0.286  1.00 83.40           O  
ATOM    635  CG  GLN B  82      10.354  -1.444  -0.988  1.00 83.40           C  
ATOM    636  CD  GLN B  82      11.027  -0.085  -0.938  1.00 83.40           C  
ATOM    637  NE2 GLN B  82      12.201   0.018  -1.550  1.00 83.40           N  
ATOM    638  OE1 GLN B  82      10.494   0.865  -0.355  1.00 83.40           O  
ATOM    639  N   ALA B  83      10.020  -4.078   1.812  1.00 84.63           N  
ATOM    640  CA  ALA B  83      11.039  -4.995   2.316  1.00 84.63           C  
ATOM    641  C   ALA B  83      10.644  -6.447   2.061  1.00 84.63           C  
ATOM    642  CB  ALA B  83      11.271  -4.765   3.808  1.00 84.63           C  
ATOM    643  O   ALA B  83      11.483  -7.267   1.679  1.00 84.63           O  
ATOM    644  N   SER B  84       9.353  -6.692   2.266  1.00 82.11           N  
ATOM    645  CA  SER B  84       8.848  -8.046   2.057  1.00 82.11           C  
ATOM    646  C   SER B  84       8.916  -8.439   0.585  1.00 82.11           C  
ATOM    647  CB  SER B  84       7.409  -8.165   2.560  1.00 82.11           C  
ATOM    648  O   SER B  84       9.235  -9.584   0.257  1.00 82.11           O  
ATOM    649  OG  SER B  84       6.903  -9.469   2.329  1.00 82.11           O  
ATOM    650  N   GLU B  85       8.586  -7.483  -0.231  1.00 77.06           N  
ATOM    651  CA  GLU B  85       8.628  -7.734  -1.668  1.00 77.06           C  
ATOM    652  C   GLU B  85      10.050  -8.034  -2.135  1.00 77.06           C  
ATOM    653  CB  GLU B  85       8.062  -6.539  -2.440  1.00 77.06           C  
ATOM    654  O   GLU B  85      10.266  -8.937  -2.946  1.00 77.06           O  
ATOM    655  CG  GLU B  85       7.753  -6.841  -3.899  1.00 77.06           C  
ATOM    656  CD  GLU B  85       7.057  -5.693  -4.614  1.00 77.06           C  
ATOM    657  OE1 GLU B  85       6.818  -5.797  -5.839  1.00 77.06           O  
ATOM    658  OE2 GLU B  85       6.750  -4.682  -3.945  1.00 77.06           O  
ATOM    659  N   VAL B  86      10.996  -7.276  -1.636  1.00 75.44           N  
ATOM    660  CA  VAL B  86      12.396  -7.474  -1.997  1.00 75.44           C  
ATOM    661  C   VAL B  86      12.860  -8.851  -1.528  1.00 75.44           C  
ATOM    662  CB  VAL B  86      13.298  -6.374  -1.395  1.00 75.44           C  
ATOM    663  O   VAL B  86      13.524  -9.576  -2.273  1.00 75.44           O  
ATOM    664  CG1 VAL B  86      14.773  -6.705  -1.615  1.00 75.44           C  
ATOM    665  CG2 VAL B  86      12.956  -5.014  -2.001  1.00 75.44           C  
ATOM    666  N   GLN B  87      12.422  -9.180  -0.368  1.00 74.33           N  
ATOM    667  CA  GLN B  87      12.795 -10.481   0.176  1.00 74.33           C  
ATOM    668  C   GLN B  87      12.189 -11.615  -0.647  1.00 74.33           C  
ATOM    669  CB  GLN B  87      12.355 -10.599   1.636  1.00 74.33           C  
ATOM    670  O   GLN B  87      12.854 -12.616  -0.918  1.00 74.33           O  
ATOM    671  CG  GLN B  87      13.275  -9.882   2.615  1.00 74.33           C  
ATOM    672  CD  GLN B  87      12.782  -9.958   4.047  1.00 74.33           C  
ATOM    673  NE2 GLN B  87      13.250  -9.039   4.885  1.00 74.33           N  
ATOM    674  OE1 GLN B  87      11.985 -10.834   4.398  1.00 74.33           O  
ATOM    675  N   SER B  88      10.975 -11.476  -0.947  1.00 75.41           N  
ATOM    676  CA  SER B  88      10.293 -12.486  -1.749  1.00 75.41           C  
ATOM    677  C   SER B  88      10.963 -12.658  -3.108  1.00 75.41           C  
ATOM    678  CB  SER B  88       8.822 -12.116  -1.939  1.00 75.41           C  
ATOM    679  O   SER B  88      11.120 -13.782  -3.590  1.00 75.41           O  
ATOM    680  OG  SER B  88       8.194 -13.002  -2.851  1.00 75.41           O  
ATOM    681  N   LYS B  89      11.337 -11.565  -3.742  1.00 67.97           N  
ATOM    682  CA  LYS B  89      12.020 -11.611  -5.032  1.00 67.97           C  
ATOM    683  C   LYS B  89      13.373 -12.306  -4.913  1.00 67.97           C  
ATOM    684  CB  LYS B  89      12.202 -10.201  -5.594  1.00 67.97           C  
ATOM    685  O   LYS B  89      13.765 -13.069  -5.798  1.00 67.97           O  
ATOM    686  CG  LYS B  89      10.938  -9.608  -6.199  1.00 67.97           C  
ATOM    687  CD  LYS B  89      11.213  -8.264  -6.862  1.00 67.97           C  
ATOM    688  CE  LYS B  89       9.941  -7.648  -7.429  1.00 67.97           C  
ATOM    689  NZ  LYS B  89      10.202  -6.320  -8.060  1.00 67.97           N  
ATOM    690  N   ARG B  90      14.038 -12.010  -3.875  1.00 69.57           N  
ATOM    691  CA  ARG B  90      15.322 -12.658  -3.631  1.00 69.57           C  
ATOM    692  C   ARG B  90      15.153 -14.163  -3.459  1.00 69.57           C  
ATOM    693  CB  ARG B  90      16.000 -12.062  -2.396  1.00 69.57           C  
ATOM    694  O   ARG B  90      15.935 -14.948  -4.000  1.00 69.57           O  
ATOM    695  CG  ARG B  90      16.818 -10.813  -2.684  1.00 69.57           C  
ATOM    696  CD  ARG B  90      17.530 -10.305  -1.438  1.00 69.57           C  
ATOM    697  NE  ARG B  90      18.102  -8.978  -1.647  1.00 69.57           N  
ATOM    698  NH1 ARG B  90      19.095  -8.851   0.436  1.00 69.57           N  
ATOM    699  NH2 ARG B  90      19.304  -7.115  -1.047  1.00 69.57           N  
ATOM    700  CZ  ARG B  90      18.832  -8.318  -0.752  1.00 69.57           C  
ATOM    701  N   LYS B  91      14.180 -14.511  -2.731  1.00 69.39           N  
ATOM    702  CA  LYS B  91      13.915 -15.926  -2.490  1.00 69.39           C  
ATOM    703  C   LYS B  91      13.551 -16.645  -3.786  1.00 69.39           C  
ATOM    704  CB  LYS B  91      12.793 -16.096  -1.465  1.00 69.39           C  
ATOM    705  O   LYS B  91      13.986 -17.776  -4.018  1.00 69.39           O  
ATOM    706  CG  LYS B  91      13.244 -15.929  -0.021  1.00 69.39           C  
ATOM    707  CD  LYS B  91      12.110 -16.214   0.956  1.00 69.39           C  
ATOM    708  CE  LYS B  91      12.528 -15.941   2.394  1.00 69.39           C  
ATOM    709  NZ  LYS B  91      11.423 -16.229   3.356  1.00 69.39           N  
ATOM    710  N   GLU B  92      12.791 -15.953  -4.555  1.00 69.76           N  
ATOM    711  CA  GLU B  92      12.389 -16.537  -5.831  1.00 69.76           C  
ATOM    712  C   GLU B  92      13.589 -16.720  -6.756  1.00 69.76           C  
ATOM    713  CB  GLU B  92      11.329 -15.666  -6.510  1.00 69.76           C  
ATOM    714  O   GLU B  92      13.601 -17.626  -7.593  1.00 69.76           O  
ATOM    715  CG  GLU B  92       9.916 -15.906  -5.998  1.00 69.76           C  
ATOM    716  CD  GLU B  92       8.885 -14.986  -6.632  1.00 69.76           C  
ATOM    717  OE1 GLU B  92       7.701 -15.032  -6.227  1.00 69.76           O  
ATOM    718  OE2 GLU B  92       9.263 -14.213  -7.540  1.00 69.76           O  
ATOM    719  N   ALA B  93      14.590 -15.975  -6.599  1.00 69.83           N  
ATOM    720  CA  ALA B  93      15.762 -16.001  -7.471  1.00 69.83           C  
ATOM    721  C   ALA B  93      16.832 -16.942  -6.923  1.00 69.83           C  
ATOM    722  CB  ALA B  93      16.331 -14.595  -7.641  1.00 69.83           C  
ATOM    723  O   ALA B  93      17.906 -17.082  -7.513  1.00 69.83           O  
ATOM    724  N   THR B  94      16.509 -17.500  -5.857  1.00 78.93           N  
ATOM    725  CA  THR B  94      17.537 -18.343  -5.257  1.00 78.93           C  
ATOM    726  C   THR B  94      17.090 -19.801  -5.225  1.00 78.93           C  
ATOM    727  CB  THR B  94      17.879 -17.877  -3.830  1.00 78.93           C  
ATOM    728  O   THR B  94      15.891 -20.088  -5.196  1.00 78.93           O  
ATOM    729  CG2 THR B  94      18.499 -16.484  -3.840  1.00 78.93           C  
ATOM    730  OG1 THR B  94      16.681 -17.849  -3.043  1.00 78.93           O  
ATOM    731  N   CYS B  95      18.076 -20.754  -5.342  1.00 80.51           N  
ATOM    732  CA  CYS B  95      17.840 -22.188  -5.215  1.00 80.51           C  
ATOM    733  C   CYS B  95      17.265 -22.527  -3.845  1.00 80.51           C  
ATOM    734  CB  CYS B  95      19.135 -22.967  -5.441  1.00 80.51           C  
ATOM    735  O   CYS B  95      17.884 -22.241  -2.819  1.00 80.51           O  
ATOM    736  SG  CYS B  95      18.969 -24.747  -5.186  1.00 80.51           S  
ATOM    737  N   PRO B  96      16.104 -23.096  -3.847  1.00 81.22           N  
ATOM    738  CA  PRO B  96      15.467 -23.423  -2.569  1.00 81.22           C  
ATOM    739  C   PRO B  96      16.299 -24.385  -1.724  1.00 81.22           C  
ATOM    740  CB  PRO B  96      14.145 -24.070  -2.989  1.00 81.22           C  
ATOM    741  O   PRO B  96      16.260 -24.323  -0.492  1.00 81.22           O  
ATOM    742  CG  PRO B  96      14.316 -24.380  -4.441  1.00 81.22           C  
ATOM    743  CD  PRO B  96      15.431 -23.532  -4.982  1.00 81.22           C  
ATOM    744  N   ARG B  97      17.077 -25.180  -2.366  1.00 80.59           N  
ATOM    745  CA  ARG B  97      17.861 -26.196  -1.672  1.00 80.59           C  
ATOM    746  C   ARG B  97      19.138 -25.599  -1.091  1.00 80.59           C  
ATOM    747  CB  ARG B  97      18.204 -27.349  -2.618  1.00 80.59           C  
ATOM    748  O   ARG B  97      19.534 -25.936   0.027  1.00 80.59           O  
ATOM    749  CG  ARG B  97      18.525 -28.654  -1.906  1.00 80.59           C  
ATOM    750  CD  ARG B  97      18.637 -29.816  -2.883  1.00 80.59           C  
ATOM    751  NE  ARG B  97      19.899 -29.784  -3.617  1.00 80.59           N  
ATOM    752  NH1 ARG B  97      19.443 -31.655  -4.893  1.00 80.59           N  
ATOM    753  NH2 ARG B  97      21.425 -30.535  -5.160  1.00 80.59           N  
ATOM    754  CZ  ARG B  97      20.253 -30.658  -4.555  1.00 80.59           C  
ATOM    755  N   HIS B  98      19.704 -24.680  -1.785  1.00 83.34           N  
ATOM    756  CA  HIS B  98      21.036 -24.239  -1.390  1.00 83.34           C  
ATOM    757  C   HIS B  98      21.045 -22.753  -1.046  1.00 83.34           C  
ATOM    758  CB  HIS B  98      22.048 -24.527  -2.501  1.00 83.34           C  
ATOM    759  O   HIS B  98      22.071 -22.215  -0.623  1.00 83.34           O  
ATOM    760  CG  HIS B  98      22.089 -25.963  -2.917  1.00 83.34           C  
ATOM    761  CD2 HIS B  98      22.511 -27.067  -2.257  1.00 83.34           C  
ATOM    762  ND1 HIS B  98      21.662 -26.392  -4.155  1.00 83.34           N  
ATOM    763  CE1 HIS B  98      21.819 -27.702  -4.238  1.00 83.34           C  
ATOM    764  NE2 HIS B  98      22.333 -28.137  -3.100  1.00 83.34           N  
ATOM    765  N   GLN B  99      19.945 -22.052  -1.284  1.00 78.57           N  
ATOM    766  CA  GLN B  99      19.794 -20.632  -0.987  1.00 78.57           C  
ATOM    767  C   GLN B  99      20.853 -19.803  -1.711  1.00 78.57           C  
ATOM    768  CB  GLN B  99      19.875 -20.386   0.520  1.00 78.57           C  
ATOM    769  O   GLN B  99      21.391 -18.848  -1.149  1.00 78.57           O  
ATOM    770  CG  GLN B  99      18.702 -20.964   1.301  1.00 78.57           C  
ATOM    771  CD  GLN B  99      19.111 -21.506   2.658  1.00 78.57           C  
ATOM    772  NE2 GLN B  99      18.347 -22.467   3.167  1.00 78.57           N  
ATOM    773  OE1 GLN B  99      20.105 -21.066   3.243  1.00 78.57           O  
ATOM    774  N   GLU B 100      21.248 -20.284  -2.821  1.00 78.78           N  
ATOM    775  CA  GLU B 100      22.175 -19.585  -3.706  1.00 78.78           C  
ATOM    776  C   GLU B 100      21.477 -19.119  -4.980  1.00 78.78           C  
ATOM    777  CB  GLU B 100      23.364 -20.483  -4.056  1.00 78.78           C  
ATOM    778  O   GLU B 100      20.497 -19.727  -5.415  1.00 78.78           O  
ATOM    779  CG  GLU B 100      24.199 -20.895  -2.853  1.00 78.78           C  
ATOM    780  CD  GLU B 100      24.951 -19.735  -2.219  1.00 78.78           C  
ATOM    781  OE1 GLU B 100      25.314 -19.828  -1.024  1.00 78.78           O  
ATOM    782  OE2 GLU B 100      25.178 -18.726  -2.922  1.00 78.78           O  
ATOM    783  N   MET B 101      21.954 -17.939  -5.565  1.00 81.03           N  
ATOM    784  CA  MET B 101      21.387 -17.406  -6.801  1.00 81.03           C  
ATOM    785  C   MET B 101      21.567 -18.392  -7.951  1.00 81.03           C  
ATOM    786  CB  MET B 101      22.031 -16.065  -7.155  1.00 81.03           C  
ATOM    787  O   MET B 101      22.568 -19.108  -8.009  1.00 81.03           O  
ATOM    788  CG  MET B 101      21.488 -14.893  -6.355  1.00 81.03           C  
ATOM    789  SD  MET B 101      21.025 -13.471  -7.417  1.00 81.03           S  
ATOM    790  CE  MET B 101      21.712 -12.105  -6.440  1.00 81.03           C  
ATOM    791  N   PHE B 102      20.623 -18.392  -8.820  1.00 80.99           N  
ATOM    792  CA  PHE B 102      20.717 -19.217 -10.019  1.00 80.99           C  
ATOM    793  C   PHE B 102      21.588 -18.544 -11.072  1.00 80.99           C  
ATOM    794  CB  PHE B 102      19.324 -19.497 -10.591  1.00 80.99           C  
ATOM    795  O   PHE B 102      21.318 -17.411 -11.478  1.00 80.99           O  
ATOM    796  CG  PHE B 102      18.494 -20.424  -9.743  1.00 80.99           C  
ATOM    797  CD1 PHE B 102      18.925 -21.717  -9.477  1.00 80.99           C  
ATOM    798  CD2 PHE B 102      17.283 -20.000  -9.213  1.00 80.99           C  
ATOM    799  CE1 PHE B 102      18.160 -22.577  -8.693  1.00 80.99           C  
ATOM    800  CE2 PHE B 102      16.512 -20.854  -8.428  1.00 80.99           C  
ATOM    801  CZ  PHE B 102      16.952 -22.142  -8.170  1.00 80.99           C  
ATOM    802  N   HIS B 103      22.638 -19.237 -11.429  1.00 81.17           N  
ATOM    803  CA  HIS B 103      23.506 -18.677 -12.459  1.00 81.17           C  
ATOM    804  C   HIS B 103      23.528 -19.562 -13.701  1.00 81.17           C  
ATOM    805  CB  HIS B 103      24.926 -18.492 -11.921  1.00 81.17           C  
ATOM    806  O   HIS B 103      23.927 -19.116 -14.779  1.00 81.17           O  
ATOM    807  CG  HIS B 103      25.028 -17.467 -10.837  1.00 81.17           C  
ATOM    808  CD2 HIS B 103      25.242 -17.598  -9.507  1.00 81.17           C  
ATOM    809  ND1 HIS B 103      24.901 -16.116 -11.077  1.00 81.17           N  
ATOM    810  CE1 HIS B 103      25.034 -15.458  -9.937  1.00 81.17           C  
ATOM    811  NE2 HIS B 103      25.242 -16.334  -8.969  1.00 81.17           N  
ATOM    812  N   TYR B 104      23.028 -20.814 -13.592  1.00 85.61           N  
ATOM    813  CA  TYR B 104      23.191 -21.785 -14.669  1.00 85.61           C  
ATOM    814  C   TYR B 104      21.847 -22.371 -15.083  1.00 85.61           C  
ATOM    815  CB  TYR B 104      24.141 -22.908 -14.242  1.00 85.61           C  
ATOM    816  O   TYR B 104      20.867 -22.281 -14.338  1.00 85.61           O  
ATOM    817  CG  TYR B 104      25.507 -22.421 -13.824  1.00 85.61           C  
ATOM    818  CD1 TYR B 104      26.512 -22.213 -14.766  1.00 85.61           C  
ATOM    819  CD2 TYR B 104      25.797 -22.170 -12.487  1.00 85.61           C  
ATOM    820  CE1 TYR B 104      27.773 -21.767 -14.386  1.00 85.61           C  
ATOM    821  CE2 TYR B 104      27.054 -21.723 -12.095  1.00 85.61           C  
ATOM    822  OH  TYR B 104      29.281 -21.082 -12.668  1.00 85.61           O  
ATOM    823  CZ  TYR B 104      28.034 -21.524 -13.050  1.00 85.61           C  
ATOM    824  N   PHE B 105      21.813 -22.799 -16.371  1.00 86.10           N  
ATOM    825  CA  PHE B 105      20.644 -23.491 -16.901  1.00 86.10           C  
ATOM    826  C   PHE B 105      21.025 -24.867 -17.435  1.00 86.10           C  
ATOM    827  CB  PHE B 105      19.983 -22.663 -18.007  1.00 86.10           C  
ATOM    828  O   PHE B 105      21.945 -24.991 -18.246  1.00 86.10           O  
ATOM    829  CG  PHE B 105      18.720 -23.275 -18.551  1.00 86.10           C  
ATOM    830  CD1 PHE B 105      18.709 -23.887 -19.798  1.00 86.10           C  
ATOM    831  CD2 PHE B 105      17.543 -23.237 -17.815  1.00 86.10           C  
ATOM    832  CE1 PHE B 105      17.542 -24.454 -20.304  1.00 86.10           C  
ATOM    833  CE2 PHE B 105      16.373 -23.802 -18.314  1.00 86.10           C  
ATOM    834  CZ  PHE B 105      16.374 -24.409 -19.559  1.00 86.10           C  
ATOM    835  N   CYS B 106      20.330 -25.906 -16.962  1.00 88.63           N  
ATOM    836  CA  CYS B 106      20.545 -27.265 -17.446  1.00 88.63           C  
ATOM    837  C   CYS B 106      19.654 -27.564 -18.646  1.00 88.63           C  
ATOM    838  CB  CYS B 106      20.278 -28.279 -16.335  1.00 88.63           C  
ATOM    839  O   CYS B 106      18.438 -27.706 -18.501  1.00 88.63           O  
ATOM    840  SG  CYS B 106      20.634 -29.986 -16.806  1.00 88.63           S  
ATOM    841  N   GLU B 107      20.187 -27.787 -19.805  1.00 84.45           N  
ATOM    842  CA  GLU B 107      19.440 -28.004 -21.040  1.00 84.45           C  
ATOM    843  C   GLU B 107      18.762 -29.371 -21.042  1.00 84.45           C  
ATOM    844  CB  GLU B 107      20.361 -27.872 -22.256  1.00 84.45           C  
ATOM    845  O   GLU B 107      17.656 -29.520 -21.567  1.00 84.45           O  
ATOM    846  CG  GLU B 107      20.937 -26.475 -22.442  1.00 84.45           C  
ATOM    847  CD  GLU B 107      21.660 -26.297 -23.768  1.00 84.45           C  
ATOM    848  OE1 GLU B 107      22.198 -25.195 -24.022  1.00 84.45           O  
ATOM    849  OE2 GLU B 107      21.689 -27.266 -24.558  1.00 84.45           O  
ATOM    850  N   ASP B 108      19.373 -30.252 -20.400  1.00 88.05           N  
ATOM    851  CA  ASP B 108      18.854 -31.616 -20.377  1.00 88.05           C  
ATOM    852  C   ASP B 108      17.583 -31.706 -19.536  1.00 88.05           C  
ATOM    853  CB  ASP B 108      19.911 -32.583 -19.839  1.00 88.05           C  
ATOM    854  O   ASP B 108      16.623 -32.377 -19.922  1.00 88.05           O  
ATOM    855  CG  ASP B 108      21.154 -32.647 -20.709  1.00 88.05           C  
ATOM    856  OD1 ASP B 108      21.039 -32.953 -21.915  1.00 88.05           O  
ATOM    857  OD2 ASP B 108      22.259 -32.392 -20.182  1.00 88.05           O  
ATOM    858  N   ASP B 109      17.487 -30.939 -18.442  1.00 83.53           N  
ATOM    859  CA  ASP B 109      16.366 -31.014 -17.511  1.00 83.53           C  
ATOM    860  C   ASP B 109      15.469 -29.784 -17.631  1.00 83.53           C  
ATOM    861  CB  ASP B 109      16.870 -31.159 -16.074  1.00 83.53           C  
ATOM    862  O   ASP B 109      14.375 -29.748 -17.064  1.00 83.53           O  
ATOM    863  CG  ASP B 109      17.674 -32.428 -15.852  1.00 83.53           C  
ATOM    864  OD1 ASP B 109      17.386 -33.454 -16.506  1.00 83.53           O  
ATOM    865  OD2 ASP B 109      18.601 -32.404 -15.014  1.00 83.53           O  
ATOM    866  N   GLY B 110      15.919 -28.817 -18.354  1.00 82.69           N  
ATOM    867  CA  GLY B 110      15.170 -27.573 -18.433  1.00 82.69           C  
ATOM    868  C   GLY B 110      15.018 -26.881 -17.092  1.00 82.69           C  
ATOM    869  O   GLY B 110      13.955 -26.338 -16.784  1.00 82.69           O  
ATOM    870  N   LYS B 111      15.986 -26.894 -16.306  1.00 85.05           N  
ATOM    871  CA  LYS B 111      15.913 -26.337 -14.959  1.00 85.05           C  
ATOM    872  C   LYS B 111      17.027 -25.322 -14.721  1.00 85.05           C  
ATOM    873  CB  LYS B 111      15.986 -27.451 -13.913  1.00 85.05           C  
ATOM    874  O   LYS B 111      18.124 -25.459 -15.266  1.00 85.05           O  
ATOM    875  CG  LYS B 111      14.774 -28.370 -13.901  1.00 85.05           C  
ATOM    876  CD  LYS B 111      14.846 -29.375 -12.759  1.00 85.05           C  
ATOM    877  CE  LYS B 111      13.607 -30.259 -12.712  1.00 85.05           C  
ATOM    878  NZ  LYS B 111      13.668 -31.240 -11.587  1.00 85.05           N  
ATOM    879  N   PHE B 112      16.697 -24.347 -13.856  1.00 86.08           N  
ATOM    880  CA  PHE B 112      17.716 -23.408 -13.403  1.00 86.08           C  
ATOM    881  C   PHE B 112      18.530 -24.001 -12.260  1.00 86.08           C  
ATOM    882  CB  PHE B 112      17.075 -22.088 -12.962  1.00 86.08           C  
ATOM    883  O   PHE B 112      17.986 -24.698 -11.400  1.00 86.08           O  
ATOM    884  CG  PHE B 112      16.404 -21.336 -14.079  1.00 86.08           C  
ATOM    885  CD1 PHE B 112      17.156 -20.640 -15.017  1.00 86.08           C  
ATOM    886  CD2 PHE B 112      15.019 -21.325 -14.190  1.00 86.08           C  
ATOM    887  CE1 PHE B 112      16.537 -19.943 -16.052  1.00 86.08           C  
ATOM    888  CE2 PHE B 112      14.394 -20.630 -15.222  1.00 86.08           C  
ATOM    889  CZ  PHE B 112      15.154 -19.939 -16.151  1.00 86.08           C  
ATOM    890  N   LEU B 113      19.919 -23.739 -12.349  1.00 84.90           N  
ATOM    891  CA  LEU B 113      20.795 -24.331 -11.344  1.00 84.90           C  
ATOM    892  C   LEU B 113      21.630 -23.260 -10.650  1.00 84.90           C  
ATOM    893  CB  LEU B 113      21.714 -25.376 -11.983  1.00 84.90           C  
ATOM    894  O   LEU B 113      22.025 -22.273 -11.276  1.00 84.90           O  
ATOM    895  CG  LEU B 113      21.027 -26.496 -12.765  1.00 84.90           C  
ATOM    896  CD1 LEU B 113      22.065 -27.417 -13.396  1.00 84.90           C  
ATOM    897  CD2 LEU B 113      20.087 -27.283 -11.858  1.00 84.90           C  
ATOM    898  N   CYS B 114      21.836 -23.460  -9.363  1.00 85.45           N  
ATOM    899  CA  CYS B 114      22.871 -22.702  -8.669  1.00 85.45           C  
ATOM    900  C   CYS B 114      24.232 -23.372  -8.822  1.00 85.45           C  
ATOM    901  CB  CYS B 114      22.527 -22.558  -7.187  1.00 85.45           C  
ATOM    902  O   CYS B 114      24.339 -24.439  -9.427  1.00 85.45           O  
ATOM    903  SG  CYS B 114      22.825 -24.054  -6.221  1.00 85.45           S  
ATOM    904  N   PHE B 115      25.279 -22.733  -8.291  1.00 86.82           N  
ATOM    905  CA  PHE B 115      26.628 -23.245  -8.506  1.00 86.82           C  
ATOM    906  C   PHE B 115      26.817 -24.584  -7.803  1.00 86.82           C  
ATOM    907  CB  PHE B 115      27.671 -22.239  -8.009  1.00 86.82           C  
ATOM    908  O   PHE B 115      27.544 -25.450  -8.293  1.00 86.82           O  
ATOM    909  CG  PHE B 115      27.868 -22.256  -6.517  1.00 86.82           C  
ATOM    910  CD1 PHE B 115      27.102 -21.442  -5.692  1.00 86.82           C  
ATOM    911  CD2 PHE B 115      28.819 -23.087  -5.939  1.00 86.82           C  
ATOM    912  CE1 PHE B 115      27.282 -21.455  -4.310  1.00 86.82           C  
ATOM    913  CE2 PHE B 115      29.005 -23.106  -4.560  1.00 86.82           C  
ATOM    914  CZ  PHE B 115      28.236 -22.288  -3.747  1.00 86.82           C  
ATOM    915  N   VAL B 116      26.014 -24.793  -6.762  1.00 88.23           N  
ATOM    916  CA  VAL B 116      26.120 -26.050  -6.028  1.00 88.23           C  
ATOM    917  C   VAL B 116      25.398 -27.157  -6.792  1.00 88.23           C  
ATOM    918  CB  VAL B 116      25.542 -25.924  -4.600  1.00 88.23           C  
ATOM    919  O   VAL B 116      25.937 -28.252  -6.969  1.00 88.23           O  
ATOM    920  CG1 VAL B 116      25.695 -27.239  -3.838  1.00 88.23           C  
ATOM    921  CG2 VAL B 116      26.226 -24.784  -3.848  1.00 88.23           C  
ATOM    922  N   CYS B 117      24.241 -26.862  -7.295  1.00 87.64           N  
ATOM    923  CA  CYS B 117      23.486 -27.826  -8.088  1.00 87.64           C  
ATOM    924  C   CYS B 117      24.275 -28.256  -9.319  1.00 87.64           C  
ATOM    925  CB  CYS B 117      22.142 -27.236  -8.514  1.00 87.64           C  
ATOM    926  O   CYS B 117      24.250 -29.428  -9.699  1.00 87.64           O  
ATOM    927  SG  CYS B 117      21.005 -26.950  -7.140  1.00 87.64           S  
ATOM    928  N   ARG B 118      24.934 -27.358  -9.940  1.00 88.29           N  
ATOM    929  CA  ARG B 118      25.711 -27.622 -11.147  1.00 88.29           C  
ATOM    930  C   ARG B 118      26.775 -28.684 -10.892  1.00 88.29           C  
ATOM    931  CB  ARG B 118      26.364 -26.336 -11.658  1.00 88.29           C  
ATOM    932  O   ARG B 118      27.034 -29.530 -11.750  1.00 88.29           O  
ATOM    933  CG  ARG B 118      27.255 -26.539 -12.874  1.00 88.29           C  
ATOM    934  CD  ARG B 118      28.005 -25.267 -13.242  1.00 88.29           C  
ATOM    935  NE  ARG B 118      29.003 -25.511 -14.279  1.00 88.29           N  
ATOM    936  NH1 ARG B 118      29.844 -23.359 -14.266  1.00 88.29           N  
ATOM    937  NH2 ARG B 118      30.722 -24.929 -15.687  1.00 88.29           N  
ATOM    938  CZ  ARG B 118      29.854 -24.599 -14.742  1.00 88.29           C  
ATOM    939  N   GLU B 119      27.333 -28.639  -9.686  1.00 89.41           N  
ATOM    940  CA  GLU B 119      28.447 -29.530  -9.375  1.00 89.41           C  
ATOM    941  C   GLU B 119      27.953 -30.840  -8.769  1.00 89.41           C  
ATOM    942  CB  GLU B 119      29.431 -28.847  -8.421  1.00 89.41           C  
ATOM    943  O   GLU B 119      28.749 -31.736  -8.481  1.00 89.41           O  
ATOM    944  CG  GLU B 119      30.396 -27.894  -9.112  1.00 89.41           C  
ATOM    945  CD  GLU B 119      31.239 -28.566 -10.183  1.00 89.41           C  
ATOM    946  OE1 GLU B 119      31.436 -27.967 -11.265  1.00 89.41           O  
ATOM    947  OE2 GLU B 119      31.706 -29.701  -9.940  1.00 89.41           O  
ATOM    948  N   SER B 120      26.666 -30.900  -8.628  1.00 89.18           N  
ATOM    949  CA  SER B 120      26.115 -32.099  -8.006  1.00 89.18           C  
ATOM    950  C   SER B 120      26.090 -33.268  -8.986  1.00 89.18           C  
ATOM    951  CB  SER B 120      24.704 -31.832  -7.482  1.00 89.18           C  
ATOM    952  O   SER B 120      26.179 -33.070 -10.199  1.00 89.18           O  
ATOM    953  OG  SER B 120      23.780 -31.737  -8.552  1.00 89.18           O  
ATOM    954  N   LYS B 121      25.970 -34.567  -8.454  1.00 89.15           N  
ATOM    955  CA  LYS B 121      25.954 -35.787  -9.258  1.00 89.15           C  
ATOM    956  C   LYS B 121      24.763 -35.801 -10.211  1.00 89.15           C  
ATOM    957  CB  LYS B 121      25.921 -37.022  -8.357  1.00 89.15           C  
ATOM    958  O   LYS B 121      24.834 -36.387 -11.293  1.00 89.15           O  
ATOM    959  CG  LYS B 121      27.202 -37.249  -7.569  1.00 89.15           C  
ATOM    960  CD  LYS B 121      27.131 -38.526  -6.742  1.00 89.15           C  
ATOM    961  CE  LYS B 121      28.379 -38.711  -5.889  1.00 89.15           C  
ATOM    962  NZ  LYS B 121      28.311 -39.959  -5.070  1.00 89.15           N  
ATOM    963  N   ASP B 122      23.757 -35.028  -9.821  1.00 87.40           N  
ATOM    964  CA  ASP B 122      22.519 -35.023 -10.594  1.00 87.40           C  
ATOM    965  C   ASP B 122      22.700 -34.282 -11.916  1.00 87.40           C  
ATOM    966  CB  ASP B 122      21.385 -34.389  -9.786  1.00 87.40           C  
ATOM    967  O   ASP B 122      21.997 -34.559 -12.891  1.00 87.40           O  
ATOM    968  CG  ASP B 122      20.943 -35.244  -8.612  1.00 87.40           C  
ATOM    969  OD1 ASP B 122      21.151 -36.476  -8.642  1.00 87.40           O  
ATOM    970  OD2 ASP B 122      20.379 -34.681  -7.648  1.00 87.40           O  
ATOM    971  N   HIS B 123      23.680 -33.277 -11.958  1.00 87.55           N  
ATOM    972  CA  HIS B 123      23.766 -32.444 -13.152  1.00 87.55           C  
ATOM    973  C   HIS B 123      25.188 -32.416 -13.702  1.00 87.55           C  
ATOM    974  CB  HIS B 123      23.293 -31.021 -12.848  1.00 87.55           C  
ATOM    975  O   HIS B 123      25.442 -31.812 -14.747  1.00 87.55           O  
ATOM    976  CG  HIS B 123      21.828 -30.925 -12.560  1.00 87.55           C  
ATOM    977  CD2 HIS B 123      21.161 -30.753 -11.395  1.00 87.55           C  
ATOM    978  ND1 HIS B 123      20.869 -31.011 -13.546  1.00 87.55           N  
ATOM    979  CE1 HIS B 123      19.671 -30.895 -12.997  1.00 87.55           C  
ATOM    980  NE2 HIS B 123      19.821 -30.737 -11.693  1.00 87.55           N  
ATOM    981  N   LYS B 124      26.094 -33.008 -13.008  1.00 88.80           N  
ATOM    982  CA  LYS B 124      27.514 -32.919 -13.334  1.00 88.80           C  
ATOM    983  C   LYS B 124      27.777 -33.363 -14.770  1.00 88.80           C  
ATOM    984  CB  LYS B 124      28.342 -33.766 -12.365  1.00 88.80           C  
ATOM    985  O   LYS B 124      28.628 -32.793 -15.456  1.00 88.80           O  
ATOM    986  CG  LYS B 124      29.836 -33.481 -12.415  1.00 88.80           C  
ATOM    987  CD  LYS B 124      30.582 -34.218 -11.311  1.00 88.80           C  
ATOM    988  CE  LYS B 124      32.073 -33.908 -11.339  1.00 88.80           C  
ATOM    989  NZ  LYS B 124      32.802 -34.593 -10.230  1.00 88.80           N  
ATOM    990  N   SER B 125      27.027 -34.309 -15.248  1.00 90.50           N  
ATOM    991  CA  SER B 125      27.246 -34.834 -16.591  1.00 90.50           C  
ATOM    992  C   SER B 125      26.293 -34.197 -17.597  1.00 90.50           C  
ATOM    993  CB  SER B 125      27.076 -36.354 -16.607  1.00 90.50           C  
ATOM    994  O   SER B 125      26.269 -34.583 -18.768  1.00 90.50           O  
ATOM    995  OG  SER B 125      25.857 -36.730 -15.989  1.00 90.50           O  
ATOM    996  N   HIS B 126      25.464 -33.224 -17.187  1.00 91.69           N  
ATOM    997  CA  HIS B 126      24.489 -32.574 -18.055  1.00 91.69           C  
ATOM    998  C   HIS B 126      25.104 -31.381 -18.778  1.00 91.69           C  
ATOM    999  CB  HIS B 126      23.267 -32.127 -17.250  1.00 91.69           C  
ATOM   1000  O   HIS B 126      26.171 -30.899 -18.393  1.00 91.69           O  
ATOM   1001  CG  HIS B 126      22.427 -33.262 -16.756  1.00 91.69           C  
ATOM   1002  CD2 HIS B 126      22.618 -34.601 -16.813  1.00 91.69           C  
ATOM   1003  ND1 HIS B 126      21.223 -33.071 -16.113  1.00 91.69           N  
ATOM   1004  CE1 HIS B 126      20.709 -34.247 -15.795  1.00 91.69           C  
ATOM   1005  NE2 HIS B 126      21.536 -35.192 -16.209  1.00 91.69           N  
ATOM   1006  N   ASN B 127      24.410 -31.032 -19.909  1.00 89.61           N  
ATOM   1007  CA  ASN B 127      24.773 -29.813 -20.626  1.00 89.61           C  
ATOM   1008  C   ASN B 127      24.237 -28.569 -19.923  1.00 89.61           C  
ATOM   1009  CB  ASN B 127      24.265 -29.868 -22.068  1.00 89.61           C  
ATOM   1010  O   ASN B 127      23.026 -28.347 -19.882  1.00 89.61           O  
ATOM   1011  CG  ASN B 127      25.203 -30.624 -22.989  1.00 89.61           C  
ATOM   1012  ND2 ASN B 127      24.636 -31.346 -23.949  1.00 89.61           N  
ATOM   1013  OD1 ASN B 127      26.425 -30.562 -22.838  1.00 89.61           O  
ATOM   1014  N   VAL B 128      25.159 -27.796 -19.374  1.00 89.16           N  
ATOM   1015  CA  VAL B 128      24.779 -26.632 -18.580  1.00 89.16           C  
ATOM   1016  C   VAL B 128      25.410 -25.374 -19.173  1.00 89.16           C  
ATOM   1017  CB  VAL B 128      25.197 -26.792 -17.102  1.00 89.16           C  
ATOM   1018  O   VAL B 128      26.556 -25.402 -19.629  1.00 89.16           O  
ATOM   1019  CG1 VAL B 128      24.764 -25.577 -16.283  1.00 89.16           C  
ATOM   1020  CG2 VAL B 128      24.605 -28.073 -16.516  1.00 89.16           C  
ATOM   1021  N   SER B 129      24.653 -24.339 -19.255  1.00 83.39           N  
ATOM   1022  CA  SER B 129      25.130 -23.040 -19.718  1.00 83.39           C  
ATOM   1023  C   SER B 129      24.741 -21.931 -18.747  1.00 83.39           C  
ATOM   1024  CB  SER B 129      24.574 -22.730 -21.108  1.00 83.39           C  
ATOM   1025  O   SER B 129      23.950 -22.152 -17.828  1.00 83.39           O  
ATOM   1026  OG  SER B 129      23.158 -22.791 -21.109  1.00 83.39           O  
ATOM   1027  N   LEU B 130      25.426 -20.812 -18.905  1.00 85.15           N  
ATOM   1028  CA  LEU B 130      25.014 -19.639 -18.142  1.00 85.15           C  
ATOM   1029  C   LEU B 130      23.609 -19.198 -18.539  1.00 85.15           C  
ATOM   1030  CB  LEU B 130      26.001 -18.488 -18.352  1.00 85.15           C  
ATOM   1031  O   LEU B 130      23.228 -19.302 -19.707  1.00 85.15           O  
ATOM   1032  CG  LEU B 130      27.378 -18.650 -17.705  1.00 85.15           C  
ATOM   1033  CD1 LEU B 130      28.341 -17.594 -18.239  1.00 85.15           C  
ATOM   1034  CD2 LEU B 130      27.270 -18.564 -16.187  1.00 85.15           C  
ATOM   1035  N   ILE B 131      22.846 -18.748 -17.494  1.00 78.67           N  
ATOM   1036  CA  ILE B 131      21.454 -18.375 -17.720  1.00 78.67           C  
ATOM   1037  C   ILE B 131      21.373 -17.327 -18.827  1.00 78.67           C  
ATOM   1038  CB  ILE B 131      20.795 -17.841 -16.428  1.00 78.67           C  
ATOM   1039  O   ILE B 131      20.518 -17.413 -19.712  1.00 78.67           O  
ATOM   1040  CG1 ILE B 131      20.558 -18.986 -15.437  1.00 78.67           C  
ATOM   1041  CG2 ILE B 131      19.486 -17.115 -16.749  1.00 78.67           C  
ATOM   1042  CD1 ILE B 131      20.086 -18.529 -14.064  1.00 78.67           C  
ATOM   1043  N   GLU B 132      22.311 -16.426 -18.804  1.00 72.47           N  
ATOM   1044  CA  GLU B 132      22.310 -15.377 -19.819  1.00 72.47           C  
ATOM   1045  C   GLU B 132      22.522 -15.958 -21.214  1.00 72.47           C  
ATOM   1046  CB  GLU B 132      23.387 -14.333 -19.515  1.00 72.47           C  
ATOM   1047  O   GLU B 132      21.876 -15.533 -22.174  1.00 72.47           O  
ATOM   1048  CG  GLU B 132      23.080 -13.468 -18.301  1.00 72.47           C  
ATOM   1049  CD  GLU B 132      24.324 -12.883 -17.651  1.00 72.47           C  
ATOM   1050  OE1 GLU B 132      24.218 -12.312 -16.542  1.00 72.47           O  
ATOM   1051  OE2 GLU B 132      25.413 -12.994 -18.257  1.00 72.47           O  
ATOM   1052  N   GLU B 133      23.399 -16.893 -21.364  1.00 73.73           N  
ATOM   1053  CA  GLU B 133      23.660 -17.549 -22.642  1.00 73.73           C  
ATOM   1054  C   GLU B 133      22.460 -18.378 -23.091  1.00 73.73           C  
ATOM   1055  CB  GLU B 133      24.906 -18.434 -22.548  1.00 73.73           C  
ATOM   1056  O   GLU B 133      22.098 -18.368 -24.270  1.00 73.73           O  
ATOM   1057  CG  GLU B 133      26.208 -17.653 -22.446  1.00 73.73           C  
ATOM   1058  CD  GLU B 133      27.420 -18.537 -22.197  1.00 73.73           C  
ATOM   1059  OE1 GLU B 133      28.555 -18.012 -22.149  1.00 73.73           O  
ATOM   1060  OE2 GLU B 133      27.232 -19.765 -22.048  1.00 73.73           O  
ATOM   1061  N   ALA B 134      21.862 -19.024 -22.183  1.00 73.41           N  
ATOM   1062  CA  ALA B 134      20.681 -19.833 -22.476  1.00 73.41           C  
ATOM   1063  C   ALA B 134      19.524 -18.961 -22.955  1.00 73.41           C  
ATOM   1064  CB  ALA B 134      20.266 -20.633 -21.244  1.00 73.41           C  
ATOM   1065  O   ALA B 134      18.806 -19.328 -23.888  1.00 73.41           O  
ATOM   1066  N   ALA B 135      19.338 -17.878 -22.282  1.00 71.50           N  
ATOM   1067  CA  ALA B 135      18.287 -16.939 -22.667  1.00 71.50           C  
ATOM   1068  C   ALA B 135      18.480 -16.459 -24.103  1.00 71.50           C  
ATOM   1069  CB  ALA B 135      18.260 -15.749 -21.710  1.00 71.50           C  
ATOM   1070  O   ALA B 135      17.518 -16.373 -24.869  1.00 71.50           O  
ATOM   1071  N   GLN B 136      19.756 -16.167 -24.446  1.00 67.24           N  
ATOM   1072  CA  GLN B 136      20.060 -15.723 -25.802  1.00 67.24           C  
ATOM   1073  C   GLN B 136      19.757 -16.818 -26.821  1.00 67.24           C  
ATOM   1074  CB  GLN B 136      21.525 -15.295 -25.911  1.00 67.24           C  
ATOM   1075  O   GLN B 136      19.207 -16.543 -27.889  1.00 67.24           O  
ATOM   1076  CG  GLN B 136      21.738 -13.793 -25.787  1.00 67.24           C  
ATOM   1077  CD  GLN B 136      23.175 -13.428 -25.470  1.00 67.24           C  
ATOM   1078  NE2 GLN B 136      23.376 -12.238 -24.913  1.00 67.24           N  
ATOM   1079  OE1 GLN B 136      24.098 -14.209 -25.722  1.00 67.24           O  
ATOM   1080  N   ASN B 137      20.058 -17.983 -26.497  1.00 68.09           N  
ATOM   1081  CA  ASN B 137      19.827 -19.115 -27.388  1.00 68.09           C  
ATOM   1082  C   ASN B 137      18.337 -19.363 -27.604  1.00 68.09           C  
ATOM   1083  CB  ASN B 137      20.501 -20.375 -26.842  1.00 68.09           C  
ATOM   1084  O   ASN B 137      17.899 -19.600 -28.731  1.00 68.09           O  
ATOM   1085  CG  ASN B 137      22.001 -20.376 -27.060  1.00 68.09           C  
ATOM   1086  ND2 ASN B 137      22.710 -21.208 -26.306  1.00 68.09           N  
ATOM   1087  OD1 ASN B 137      22.519 -19.635 -27.900  1.00 68.09           O  
ATOM   1088  N   TYR B 138      17.571 -19.288 -26.535  1.00 62.39           N  
ATOM   1089  CA  TYR B 138      16.135 -19.531 -26.618  1.00 62.39           C  
ATOM   1090  C   TYR B 138      15.436 -18.414 -27.385  1.00 62.39           C  
ATOM   1091  CB  TYR B 138      15.530 -19.661 -25.218  1.00 62.39           C  
ATOM   1092  O   TYR B 138      14.520 -18.671 -28.169  1.00 62.39           O  
ATOM   1093  CG  TYR B 138      15.478 -21.081 -24.708  1.00 62.39           C  
ATOM   1094  CD1 TYR B 138      14.473 -21.953 -25.119  1.00 62.39           C  
ATOM   1095  CD2 TYR B 138      16.433 -21.552 -23.814  1.00 62.39           C  
ATOM   1096  CE1 TYR B 138      14.421 -23.262 -24.651  1.00 62.39           C  
ATOM   1097  CE2 TYR B 138      16.391 -22.859 -23.338  1.00 62.39           C  
ATOM   1098  OH  TYR B 138      15.335 -25.000 -23.295  1.00 62.39           O  
ATOM   1099  CZ  TYR B 138      15.382 -23.705 -23.762  1.00 62.39           C  
ATOM   1100  N   GLN B 139      15.852 -17.237 -27.126  1.00 52.69           N  
ATOM   1101  CA  GLN B 139      15.317 -16.108 -27.879  1.00 52.69           C  
ATOM   1102  C   GLN B 139      15.576 -16.271 -29.374  1.00 52.69           C  
ATOM   1103  CB  GLN B 139      15.923 -14.795 -27.382  1.00 52.69           C  
ATOM   1104  O   GLN B 139      14.700 -15.989 -30.195  1.00 52.69           O  
ATOM   1105  CG  GLN B 139      14.915 -13.661 -27.254  1.00 52.69           C  
ATOM   1106  CD  GLN B 139      15.512 -12.412 -26.634  1.00 52.69           C  
ATOM   1107  NE2 GLN B 139      14.887 -11.267 -26.890  1.00 52.69           N  
ATOM   1108  OE1 GLN B 139      16.525 -12.475 -25.931  1.00 52.69           O  
ATOM   1109  N   GLY B 140      16.740 -16.675 -29.715  1.00 59.89           N  
ATOM   1110  CA  GLY B 140      17.069 -16.938 -31.107  1.00 59.89           C  
ATOM   1111  C   GLY B 140      16.201 -18.014 -31.732  1.00 59.89           C  
ATOM   1112  O   GLY B 140      15.755 -17.875 -32.873  1.00 59.89           O  
ATOM   1113  N   GLN B 141      15.947 -19.037 -30.992  1.00 57.65           N  
ATOM   1114  CA  GLN B 141      15.135 -20.147 -31.479  1.00 57.65           C  
ATOM   1115  C   GLN B 141      13.693 -19.711 -31.717  1.00 57.65           C  
ATOM   1116  CB  GLN B 141      15.175 -21.315 -30.493  1.00 57.65           C  
ATOM   1117  O   GLN B 141      13.076 -20.101 -32.711  1.00 57.65           O  
ATOM   1118  CG  GLN B 141      16.388 -22.219 -30.658  1.00 57.65           C  
ATOM   1119  CD  GLN B 141      16.421 -23.349 -29.646  1.00 57.65           C  
ATOM   1120  NE2 GLN B 141      17.618 -23.703 -29.192  1.00 57.65           N  
ATOM   1121  OE1 GLN B 141      15.379 -23.899 -29.276  1.00 57.65           O  
ATOM   1122  N   ILE B 142      13.225 -18.910 -30.834  1.00 53.52           N  
ATOM   1123  CA  ILE B 142      11.863 -18.397 -30.937  1.00 53.52           C  
ATOM   1124  C   ILE B 142      11.744 -17.491 -32.160  1.00 53.52           C  
ATOM   1125  CB  ILE B 142      11.450 -17.632 -29.660  1.00 53.52           C  
ATOM   1126  O   ILE B 142      10.776 -17.586 -32.918  1.00 53.52           O  
ATOM   1127  CG1 ILE B 142      11.392 -18.585 -28.461  1.00 53.52           C  
ATOM   1128  CG2 ILE B 142      10.106 -16.926 -29.864  1.00 53.52           C  
ATOM   1129  CD1 ILE B 142      11.058 -17.902 -27.142  1.00 53.52           C  
ATOM   1130  N   GLN B 143      12.764 -16.705 -32.342  1.00 50.74           N  
ATOM   1131  CA  GLN B 143      12.771 -15.803 -33.488  1.00 50.74           C  
ATOM   1132  C   GLN B 143      12.824 -16.581 -34.800  1.00 50.74           C  
ATOM   1133  CB  GLN B 143      13.953 -14.836 -33.403  1.00 50.74           C  
ATOM   1134  O   GLN B 143      12.159 -16.216 -35.772  1.00 50.74           O  
ATOM   1135  CG  GLN B 143      13.643 -13.439 -33.924  1.00 50.74           C  
ATOM   1136  CD  GLN B 143      13.374 -12.443 -32.811  1.00 50.74           C  
ATOM   1137  NE2 GLN B 143      12.742 -11.326 -33.155  1.00 50.74           N  
ATOM   1138  OE1 GLN B 143      13.730 -12.677 -31.652  1.00 50.74           O  
ATOM   1139  N   GLU B 144      13.500 -17.630 -34.877  1.00 57.32           N  
ATOM   1140  CA  GLU B 144      13.595 -18.475 -36.064  1.00 57.32           C  
ATOM   1141  C   GLU B 144      12.266 -19.165 -36.357  1.00 57.32           C  
ATOM   1142  CB  GLU B 144      14.703 -19.517 -35.896  1.00 57.32           C  
ATOM   1143  O   GLU B 144      11.872 -19.298 -37.518  1.00 57.32           O  
ATOM   1144  CG  GLU B 144      16.098 -18.984 -36.185  1.00 57.32           C  
ATOM   1145  CD  GLU B 144      17.193 -20.017 -35.971  1.00 57.32           C  
ATOM   1146  OE1 GLU B 144      18.386 -19.685 -36.154  1.00 57.32           O  
ATOM   1147  OE2 GLU B 144      16.854 -21.169 -35.617  1.00 57.32           O  
ATOM   1148  N   GLN B 145      11.600 -19.544 -35.351  1.00 49.81           N  
ATOM   1149  CA  GLN B 145      10.310 -20.211 -35.498  1.00 49.81           C  
ATOM   1150  C   GLN B 145       9.237 -19.235 -35.974  1.00 49.81           C  
ATOM   1151  CB  GLN B 145       9.884 -20.855 -34.178  1.00 49.81           C  
ATOM   1152  O   GLN B 145       8.360 -19.603 -36.757  1.00 49.81           O  
ATOM   1153  CG  GLN B 145      10.480 -22.238 -33.948  1.00 49.81           C  
ATOM   1154  CD  GLN B 145       9.887 -22.939 -32.740  1.00 49.81           C  
ATOM   1155  NE2 GLN B 145       9.997 -24.263 -32.710  1.00 49.81           N  
ATOM   1156  OE1 GLN B 145       9.336 -22.296 -31.841  1.00 49.81           O  
ATOM   1157  N   ILE B 146       9.331 -18.062 -35.523  1.00 48.89           N  
ATOM   1158  CA  ILE B 146       8.379 -17.029 -35.915  1.00 48.89           C  
ATOM   1159  C   ILE B 146       8.592 -16.661 -37.382  1.00 48.89           C  
ATOM   1160  CB  ILE B 146       8.508 -15.774 -35.023  1.00 48.89           C  
ATOM   1161  O   ILE B 146       7.628 -16.450 -38.122  1.00 48.89           O  
ATOM   1162  CG1 ILE B 146       8.105 -16.100 -33.580  1.00 48.89           C  
ATOM   1163  CG2 ILE B 146       7.663 -14.625 -35.581  1.00 48.89           C  
ATOM   1164  CD1 ILE B 146       8.252 -14.930 -32.617  1.00 48.89           C  
ATOM   1165  N   GLN B 147       9.794 -16.728 -37.809  1.00 49.77           N  
ATOM   1166  CA  GLN B 147      10.110 -16.408 -39.197  1.00 49.77           C  
ATOM   1167  C   GLN B 147       9.605 -17.496 -40.141  1.00 49.77           C  
ATOM   1168  CB  GLN B 147      11.617 -16.216 -39.375  1.00 49.77           C  
ATOM   1169  O   GLN B 147       9.149 -17.203 -41.248  1.00 49.77           O  
ATOM   1170  CG  GLN B 147      12.089 -14.791 -39.121  1.00 49.77           C  
ATOM   1171  CD  GLN B 147      13.591 -14.635 -39.270  1.00 49.77           C  
ATOM   1172  NE2 GLN B 147      14.116 -13.499 -38.824  1.00 49.77           N  
ATOM   1173  OE1 GLN B 147      14.274 -15.529 -39.780  1.00 49.77           O  
ATOM   1174  N   VAL B 148       9.522 -18.693 -39.635  1.00 49.49           N  
ATOM   1175  CA  VAL B 148       9.058 -19.798 -40.468  1.00 49.49           C  
ATOM   1176  C   VAL B 148       7.534 -19.771 -40.561  1.00 49.49           C  
ATOM   1177  CB  VAL B 148       9.535 -21.161 -39.918  1.00 49.49           C  
ATOM   1178  O   VAL B 148       6.963 -20.129 -41.594  1.00 49.49           O  
ATOM   1179  CG1 VAL B 148       8.892 -22.310 -40.693  1.00 49.49           C  
ATOM   1180  CG2 VAL B 148      11.058 -21.258 -39.979  1.00 49.49           C  
ATOM   1181  N   LEU B 149       7.013 -19.191 -39.485  1.00 46.60           N  
ATOM   1182  CA  LEU B 149       5.555 -19.151 -39.467  1.00 46.60           C  
ATOM   1183  C   LEU B 149       5.034 -17.976 -40.288  1.00 46.60           C  
ATOM   1184  CB  LEU B 149       5.039 -19.052 -38.029  1.00 46.60           C  
ATOM   1185  O   LEU B 149       3.882 -17.984 -40.730  1.00 46.60           O  
ATOM   1186  CG  LEU B 149       5.211 -20.299 -37.160  1.00 46.60           C  
ATOM   1187  CD1 LEU B 149       4.954 -19.964 -35.695  1.00 46.60           C  
ATOM   1188  CD2 LEU B 149       4.280 -21.412 -37.631  1.00 46.60           C  
ATOM   1189  N   GLN B 150       5.861 -17.145 -40.674  1.00 34.84           N  
ATOM   1190  CA  GLN B 150       5.402 -16.080 -41.560  1.00 34.84           C  
ATOM   1191  C   GLN B 150       5.715 -16.405 -43.018  1.00 34.84           C  
ATOM   1192  CB  GLN B 150       6.040 -14.746 -41.171  1.00 34.84           C  
ATOM   1193  O   GLN B 150       4.958 -16.035 -43.918  1.00 34.84           O  
ATOM   1194  CG  GLN B 150       5.638 -14.252 -39.787  1.00 34.84           C  
ATOM   1195  CD  GLN B 150       6.264 -12.915 -39.437  1.00 34.84           C  
ATOM   1196  NE2 GLN B 150       5.471 -11.852 -39.511  1.00 34.84           N  
ATOM   1197  OE1 GLN B 150       7.450 -12.839 -39.100  1.00 34.84           O  
TER    1198      GLN B 150                                                      
ATOM   1199  N   MET C   1      -0.278 -14.115  -1.746  1.00 44.19           N  
ATOM   1200  CA  MET C   1      -0.955 -14.130  -0.453  1.00 44.19           C  
ATOM   1201  C   MET C   1      -0.481 -12.976   0.424  1.00 44.19           C  
ATOM   1202  CB  MET C   1      -0.719 -15.462   0.262  1.00 44.19           C  
ATOM   1203  O   MET C   1      -1.272 -12.384   1.160  1.00 44.19           O  
ATOM   1204  CG  MET C   1      -1.639 -16.579  -0.203  1.00 44.19           C  
ATOM   1205  SD  MET C   1      -1.369 -18.142   0.720  1.00 44.19           S  
ATOM   1206  CE  MET C   1      -2.565 -17.929   2.067  1.00 44.19           C  
ATOM   1207  N   ALA C   2       0.847 -12.533   0.236  1.00 52.60           N  
ATOM   1208  CA  ALA C   2       1.480 -11.465   1.005  1.00 52.60           C  
ATOM   1209  C   ALA C   2       0.933 -10.099   0.601  1.00 52.60           C  
ATOM   1210  CB  ALA C   2       2.995 -11.503   0.822  1.00 52.60           C  
ATOM   1211  O   ALA C   2       0.691  -9.242   1.455  1.00 52.60           O  
ATOM   1212  N   SER C   3       0.461 -10.152  -0.702  1.00 60.97           N  
ATOM   1213  CA  SER C   3       0.026  -8.844  -1.181  1.00 60.97           C  
ATOM   1214  C   SER C   3      -1.367  -8.501  -0.664  1.00 60.97           C  
ATOM   1215  CB  SER C   3       0.036  -8.802  -2.709  1.00 60.97           C  
ATOM   1216  O   SER C   3      -1.629  -7.360  -0.280  1.00 60.97           O  
ATOM   1217  OG  SER C   3      -0.843  -9.776  -3.245  1.00 60.97           O  
ATOM   1218  N   GLY C   4      -2.208  -9.666  -0.536  1.00 66.90           N  
ATOM   1219  CA  GLY C   4      -3.558  -9.433  -0.051  1.00 66.90           C  
ATOM   1220  C   GLY C   4      -3.605  -9.018   1.408  1.00 66.90           C  
ATOM   1221  O   GLY C   4      -4.343  -8.102   1.775  1.00 66.90           O  
ATOM   1222  N   GLN C   5      -2.782  -9.614   2.132  1.00 75.00           N  
ATOM   1223  CA  GLN C   5      -2.725  -9.302   3.556  1.00 75.00           C  
ATOM   1224  C   GLN C   5      -2.214  -7.882   3.788  1.00 75.00           C  
ATOM   1225  CB  GLN C   5      -1.836 -10.306   4.291  1.00 75.00           C  
ATOM   1226  O   GLN C   5      -2.725  -7.167   4.652  1.00 75.00           O  
ATOM   1227  CG  GLN C   5      -2.523 -11.632   4.590  1.00 75.00           C  
ATOM   1228  CD  GLN C   5      -1.675 -12.551   5.449  1.00 75.00           C  
ATOM   1229  NE2 GLN C   5      -2.296 -13.591   5.996  1.00 75.00           N  
ATOM   1230  OE1 GLN C   5      -0.472 -12.330   5.619  1.00 75.00           O  
ATOM   1231  N   PHE C   6      -1.363  -7.448   2.944  1.00 78.08           N  
ATOM   1232  CA  PHE C   6      -0.775  -6.122   3.093  1.00 78.08           C  
ATOM   1233  C   PHE C   6      -1.784  -5.038   2.732  1.00 78.08           C  
ATOM   1234  CB  PHE C   6       0.476  -5.985   2.219  1.00 78.08           C  
ATOM   1235  O   PHE C   6      -1.918  -4.044   3.449  1.00 78.08           O  
ATOM   1236  CG  PHE C   6       1.227  -4.698   2.430  1.00 78.08           C  
ATOM   1237  CD1 PHE C   6       1.101  -3.648   1.528  1.00 78.08           C  
ATOM   1238  CD2 PHE C   6       2.059  -4.539   3.530  1.00 78.08           C  
ATOM   1239  CE1 PHE C   6       1.795  -2.456   1.721  1.00 78.08           C  
ATOM   1240  CE2 PHE C   6       2.755  -3.350   3.730  1.00 78.08           C  
ATOM   1241  CZ  PHE C   6       2.623  -2.310   2.823  1.00 78.08           C  
ATOM   1242  N   VAL C   7      -2.475  -5.395   1.708  1.00 80.54           N  
ATOM   1243  CA  VAL C   7      -3.471  -4.423   1.269  1.00 80.54           C  
ATOM   1244  C   VAL C   7      -4.525  -4.236   2.358  1.00 80.54           C  
ATOM   1245  CB  VAL C   7      -4.143  -4.856  -0.053  1.00 80.54           C  
ATOM   1246  O   VAL C   7      -4.952  -3.111   2.631  1.00 80.54           O  
ATOM   1247  CG1 VAL C   7      -5.272  -3.897  -0.425  1.00 80.54           C  
ATOM   1248  CG2 VAL C   7      -3.110  -4.932  -1.176  1.00 80.54           C  
ATOM   1249  N   ASN C   8      -4.828  -5.304   3.011  1.00 85.09           N  
ATOM   1250  CA  ASN C   8      -5.809  -5.245   4.090  1.00 85.09           C  
ATOM   1251  C   ASN C   8      -5.296  -4.427   5.271  1.00 85.09           C  
ATOM   1252  CB  ASN C   8      -6.190  -6.655   4.546  1.00 85.09           C  
ATOM   1253  O   ASN C   8      -6.044  -3.648   5.864  1.00 85.09           O  
ATOM   1254  CG  ASN C   8      -7.058  -7.381   3.537  1.00 85.09           C  
ATOM   1255  ND2 ASN C   8      -7.063  -8.707   3.605  1.00 85.09           N  
ATOM   1256  OD1 ASN C   8      -7.718  -6.755   2.703  1.00 85.09           O  
ATOM   1257  N   LYS C   9      -4.099  -4.558   5.552  1.00 88.38           N  
ATOM   1258  CA  LYS C   9      -3.490  -3.812   6.650  1.00 88.38           C  
ATOM   1259  C   LYS C   9      -3.475  -2.315   6.355  1.00 88.38           C  
ATOM   1260  CB  LYS C   9      -2.067  -4.309   6.912  1.00 88.38           C  
ATOM   1261  O   LYS C   9      -3.730  -1.500   7.244  1.00 88.38           O  
ATOM   1262  CG  LYS C   9      -2.002  -5.674   7.581  1.00 88.38           C  
ATOM   1263  CD  LYS C   9      -0.564  -6.087   7.869  1.00 88.38           C  
ATOM   1264  CE  LYS C   9      -0.497  -7.460   8.524  1.00 88.38           C  
ATOM   1265  NZ  LYS C   9       0.913  -7.901   8.743  1.00 88.38           N  
ATOM   1266  N   LEU C  10      -3.198  -1.983   5.112  1.00 91.99           N  
ATOM   1267  CA  LEU C  10      -3.209  -0.578   4.719  1.00 91.99           C  
ATOM   1268  C   LEU C  10      -4.622  -0.008   4.777  1.00 91.99           C  
ATOM   1269  CB  LEU C  10      -2.636  -0.412   3.309  1.00 91.99           C  
ATOM   1270  O   LEU C  10      -4.826   1.109   5.257  1.00 91.99           O  
ATOM   1271  CG  LEU C  10      -1.130  -0.627   3.159  1.00 91.99           C  
ATOM   1272  CD1 LEU C  10      -0.738  -0.624   1.685  1.00 91.99           C  
ATOM   1273  CD2 LEU C  10      -0.357   0.441   3.925  1.00 91.99           C  
ATOM   1274  N   GLN C  11      -5.548  -0.780   4.411  1.00 91.35           N  
ATOM   1275  CA  GLN C  11      -6.944  -0.354   4.416  1.00 91.35           C  
ATOM   1276  C   GLN C  11      -7.426  -0.067   5.835  1.00 91.35           C  
ATOM   1277  CB  GLN C  11      -7.831  -1.416   3.764  1.00 91.35           C  
ATOM   1278  O   GLN C  11      -8.201   0.866   6.056  1.00 91.35           O  
ATOM   1279  CG  GLN C  11      -7.833  -1.366   2.242  1.00 91.35           C  
ATOM   1280  CD  GLN C  11      -8.884  -2.270   1.626  1.00 91.35           C  
ATOM   1281  NE2 GLN C  11      -9.442  -1.847   0.497  1.00 91.35           N  
ATOM   1282  OE1 GLN C  11      -9.190  -3.341   2.160  1.00 91.35           O  
ATOM   1283  N   GLU C  12      -6.995  -0.800   6.705  1.00 93.93           N  
ATOM   1284  CA  GLU C  12      -7.386  -0.633   8.102  1.00 93.93           C  
ATOM   1285  C   GLU C  12      -6.890   0.698   8.659  1.00 93.93           C  
ATOM   1286  CB  GLU C  12      -6.853  -1.790   8.952  1.00 93.93           C  
ATOM   1287  O   GLU C  12      -7.476   1.242   9.597  1.00 93.93           O  
ATOM   1288  CG  GLU C  12      -7.545  -3.119   8.684  1.00 93.93           C  
ATOM   1289  CD  GLU C  12      -6.906  -4.286   9.419  1.00 93.93           C  
ATOM   1290  OE1 GLU C  12      -7.353  -5.440   9.229  1.00 93.93           O  
ATOM   1291  OE2 GLU C  12      -5.952  -4.045  10.192  1.00 93.93           O  
ATOM   1292  N   GLU C  13      -5.887   1.200   8.082  1.00 94.95           N  
ATOM   1293  CA  GLU C  13      -5.286   2.434   8.578  1.00 94.95           C  
ATOM   1294  C   GLU C  13      -6.065   3.658   8.104  1.00 94.95           C  
ATOM   1295  CB  GLU C  13      -3.825   2.537   8.133  1.00 94.95           C  
ATOM   1296  O   GLU C  13      -6.020   4.714   8.739  1.00 94.95           O  
ATOM   1297  CG  GLU C  13      -2.918   1.484   8.752  1.00 94.95           C  
ATOM   1298  CD  GLU C  13      -2.797   1.609  10.263  1.00 94.95           C  
ATOM   1299  OE1 GLU C  13      -2.563   0.583  10.940  1.00 94.95           O  
ATOM   1300  OE2 GLU C  13      -2.939   2.743  10.773  1.00 94.95           O  
ATOM   1301  N   VAL C  14      -6.786   3.514   7.002  1.00 97.21           N  
ATOM   1302  CA  VAL C  14      -7.359   4.701   6.378  1.00 97.21           C  
ATOM   1303  C   VAL C  14      -8.873   4.713   6.583  1.00 97.21           C  
ATOM   1304  CB  VAL C  14      -7.025   4.769   4.871  1.00 97.21           C  
ATOM   1305  O   VAL C  14      -9.623   5.120   5.692  1.00 97.21           O  
ATOM   1306  CG1 VAL C  14      -5.537   5.044   4.659  1.00 97.21           C  
ATOM   1307  CG2 VAL C  14      -7.435   3.472   4.175  1.00 97.21           C  
ATOM   1308  N   ILE C  15      -9.292   4.245   7.734  1.00 97.39           N  
ATOM   1309  CA  ILE C  15     -10.700   4.257   8.117  1.00 97.39           C  
ATOM   1310  C   ILE C  15     -10.999   5.505   8.944  1.00 97.39           C  
ATOM   1311  CB  ILE C  15     -11.082   2.986   8.909  1.00 97.39           C  
ATOM   1312  O   ILE C  15     -10.262   5.831   9.877  1.00 97.39           O  
ATOM   1313  CG1 ILE C  15     -10.892   1.738   8.039  1.00 97.39           C  
ATOM   1314  CG2 ILE C  15     -12.521   3.082   9.423  1.00 97.39           C  
ATOM   1315  CD1 ILE C  15     -11.823   1.675   6.835  1.00 97.39           C  
ATOM   1316  N   CYS C  16     -11.989   6.204   8.549  1.00 97.77           N  
ATOM   1317  CA  CYS C  16     -12.436   7.351   9.331  1.00 97.77           C  
ATOM   1318  C   CYS C  16     -12.997   6.909  10.677  1.00 97.77           C  
ATOM   1319  CB  CYS C  16     -13.494   8.143   8.563  1.00 97.77           C  
ATOM   1320  O   CYS C  16     -13.902   6.075  10.734  1.00 97.77           O  
ATOM   1321  SG  CYS C  16     -14.138   9.567   9.469  1.00 97.77           S  
ATOM   1322  N   PRO C  17     -12.492   7.483  11.798  1.00 96.66           N  
ATOM   1323  CA  PRO C  17     -12.961   7.069  13.123  1.00 96.66           C  
ATOM   1324  C   PRO C  17     -14.417   7.454  13.380  1.00 96.66           C  
ATOM   1325  CB  PRO C  17     -12.023   7.812  14.077  1.00 96.66           C  
ATOM   1326  O   PRO C  17     -15.040   6.938  14.311  1.00 96.66           O  
ATOM   1327  CG  PRO C  17     -10.867   8.231  13.228  1.00 96.66           C  
ATOM   1328  CD  PRO C  17     -11.335   8.339  11.805  1.00 96.66           C  
ATOM   1329  N   ILE C  18     -15.062   8.260  12.596  1.00 96.15           N  
ATOM   1330  CA  ILE C  18     -16.429   8.725  12.803  1.00 96.15           C  
ATOM   1331  C   ILE C  18     -17.400   7.831  12.036  1.00 96.15           C  
ATOM   1332  CB  ILE C  18     -16.598  10.198  12.367  1.00 96.15           C  
ATOM   1333  O   ILE C  18     -18.248   7.165  12.636  1.00 96.15           O  
ATOM   1334  CG1 ILE C  18     -15.681  11.107  13.193  1.00 96.15           C  
ATOM   1335  CG2 ILE C  18     -18.060  10.634  12.493  1.00 96.15           C  
ATOM   1336  CD1 ILE C  18     -15.672  12.559  12.733  1.00 96.15           C  
ATOM   1337  N   CYS C  19     -17.230   7.666  10.754  1.00 97.32           N  
ATOM   1338  CA  CYS C  19     -18.193   6.922   9.951  1.00 97.32           C  
ATOM   1339  C   CYS C  19     -17.749   5.475   9.770  1.00 97.32           C  
ATOM   1340  CB  CYS C  19     -18.378   7.583   8.586  1.00 97.32           C  
ATOM   1341  O   CYS C  19     -18.527   4.635   9.315  1.00 97.32           O  
ATOM   1342  SG  CYS C  19     -16.902   7.531   7.546  1.00 97.32           S  
ATOM   1343  N   LEU C  20     -16.486   5.170  10.002  1.00 96.31           N  
ATOM   1344  CA  LEU C  20     -15.911   3.829   9.997  1.00 96.31           C  
ATOM   1345  C   LEU C  20     -15.787   3.297   8.573  1.00 96.31           C  
ATOM   1346  CB  LEU C  20     -16.764   2.876  10.838  1.00 96.31           C  
ATOM   1347  O   LEU C  20     -15.661   2.088   8.367  1.00 96.31           O  
ATOM   1348  CG  LEU C  20     -16.881   3.207  12.327  1.00 96.31           C  
ATOM   1349  CD1 LEU C  20     -17.754   2.174  13.032  1.00 96.31           C  
ATOM   1350  CD2 LEU C  20     -15.500   3.277  12.970  1.00 96.31           C  
ATOM   1351  N   ASP C  21     -15.852   4.153   7.669  1.00 95.96           N  
ATOM   1352  CA  ASP C  21     -15.567   3.830   6.274  1.00 95.96           C  
ATOM   1353  C   ASP C  21     -14.190   4.345   5.862  1.00 95.96           C  
ATOM   1354  CB  ASP C  21     -16.644   4.415   5.358  1.00 95.96           C  
ATOM   1355  O   ASP C  21     -13.538   5.066   6.620  1.00 95.96           O  
ATOM   1356  CG  ASP C  21     -17.972   3.687   5.462  1.00 95.96           C  
ATOM   1357  OD1 ASP C  21     -17.977   2.442   5.580  1.00 95.96           O  
ATOM   1358  OD2 ASP C  21     -19.023   4.363   5.423  1.00 95.96           O  
ATOM   1359  N   ILE C  22     -13.779   3.946   4.721  1.00 96.57           N  
ATOM   1360  CA  ILE C  22     -12.523   4.452   4.178  1.00 96.57           C  
ATOM   1361  C   ILE C  22     -12.603   5.969   4.023  1.00 96.57           C  
ATOM   1362  CB  ILE C  22     -12.187   3.792   2.822  1.00 96.57           C  
ATOM   1363  O   ILE C  22     -13.628   6.503   3.591  1.00 96.57           O  
ATOM   1364  CG1 ILE C  22     -11.898   2.298   3.013  1.00 96.57           C  
ATOM   1365  CG2 ILE C  22     -11.001   4.498   2.157  1.00 96.57           C  
ATOM   1366  CD1 ILE C  22     -11.657   1.544   1.713  1.00 96.57           C  
ATOM   1367  N   LEU C  23     -11.634   6.668   4.394  1.00 97.92           N  
ATOM   1368  CA  LEU C  23     -11.595   8.126   4.370  1.00 97.92           C  
ATOM   1369  C   LEU C  23     -12.015   8.658   3.004  1.00 97.92           C  
ATOM   1370  CB  LEU C  23     -10.193   8.631   4.719  1.00 97.92           C  
ATOM   1371  O   LEU C  23     -11.544   8.173   1.972  1.00 97.92           O  
ATOM   1372  CG  LEU C  23      -9.800   8.575   6.196  1.00 97.92           C  
ATOM   1373  CD1 LEU C  23      -8.287   8.693   6.347  1.00 97.92           C  
ATOM   1374  CD2 LEU C  23     -10.508   9.675   6.980  1.00 97.92           C  
ATOM   1375  N   GLN C  24     -12.874   9.610   3.035  1.00 96.30           N  
ATOM   1376  CA  GLN C  24     -13.299  10.329   1.839  1.00 96.30           C  
ATOM   1377  C   GLN C  24     -12.962  11.814   1.941  1.00 96.30           C  
ATOM   1378  CB  GLN C  24     -14.799  10.146   1.606  1.00 96.30           C  
ATOM   1379  O   GLN C  24     -13.375  12.485   2.890  1.00 96.30           O  
ATOM   1380  CG  GLN C  24     -15.207   8.704   1.333  1.00 96.30           C  
ATOM   1381  CD  GLN C  24     -16.641   8.581   0.853  1.00 96.30           C  
ATOM   1382  NE2 GLN C  24     -16.986   7.420   0.306  1.00 96.30           N  
ATOM   1383  OE1 GLN C  24     -17.433   9.521   0.973  1.00 96.30           O  
ATOM   1384  N   LYS C  25     -12.249  12.318   0.888  1.00 96.52           N  
ATOM   1385  CA  LYS C  25     -11.782  13.699   0.961  1.00 96.52           C  
ATOM   1386  C   LYS C  25     -11.192  14.008   2.335  1.00 96.52           C  
ATOM   1387  CB  LYS C  25     -12.923  14.669   0.652  1.00 96.52           C  
ATOM   1388  O   LYS C  25     -11.664  14.909   3.031  1.00 96.52           O  
ATOM   1389  CG  LYS C  25     -13.451  14.570  -0.772  1.00 96.52           C  
ATOM   1390  CD  LYS C  25     -14.535  15.605  -1.040  1.00 96.52           C  
ATOM   1391  CE  LYS C  25     -15.098  15.474  -2.449  1.00 96.52           C  
ATOM   1392  NZ  LYS C  25     -16.166  16.484  -2.714  1.00 96.52           N  
ATOM   1393  N   PRO C  26     -10.150  13.339   2.703  1.00 97.37           N  
ATOM   1394  CA  PRO C  26      -9.558  13.430   4.040  1.00 97.37           C  
ATOM   1395  C   PRO C  26      -9.059  14.834   4.371  1.00 97.37           C  
ATOM   1396  CB  PRO C  26      -8.393  12.437   3.977  1.00 97.37           C  
ATOM   1397  O   PRO C  26      -8.470  15.502   3.516  1.00 97.37           O  
ATOM   1398  CG  PRO C  26      -8.051  12.341   2.526  1.00 97.37           C  
ATOM   1399  CD  PRO C  26      -9.292  12.611   1.724  1.00 97.37           C  
ATOM   1400  N   VAL C  27      -9.287  15.210   5.570  1.00 96.57           N  
ATOM   1401  CA  VAL C  27      -8.796  16.488   6.074  1.00 96.57           C  
ATOM   1402  C   VAL C  27      -8.050  16.274   7.388  1.00 96.57           C  
ATOM   1403  CB  VAL C  27      -9.948  17.499   6.273  1.00 96.57           C  
ATOM   1404  O   VAL C  27      -8.308  15.305   8.106  1.00 96.57           O  
ATOM   1405  CG1 VAL C  27     -10.598  17.848   4.935  1.00 96.57           C  
ATOM   1406  CG2 VAL C  27     -10.985  16.941   7.246  1.00 96.57           C  
ATOM   1407  N   THR C  28      -7.139  17.087   7.639  1.00 96.27           N  
ATOM   1408  CA  THR C  28      -6.391  17.100   8.891  1.00 96.27           C  
ATOM   1409  C   THR C  28      -6.766  18.316   9.733  1.00 96.27           C  
ATOM   1410  CB  THR C  28      -4.873  17.098   8.635  1.00 96.27           C  
ATOM   1411  O   THR C  28      -6.860  19.431   9.215  1.00 96.27           O  
ATOM   1412  CG2 THR C  28      -4.094  17.041   9.945  1.00 96.27           C  
ATOM   1413  OG1 THR C  28      -4.530  15.958   7.838  1.00 96.27           O  
ATOM   1414  N   ILE C  29      -6.998  18.070  11.048  1.00 93.88           N  
ATOM   1415  CA  ILE C  29      -7.382  19.184  11.910  1.00 93.88           C  
ATOM   1416  C   ILE C  29      -6.198  19.593  12.783  1.00 93.88           C  
ATOM   1417  CB  ILE C  29      -8.599  18.822  12.791  1.00 93.88           C  
ATOM   1418  O   ILE C  29      -5.113  19.017  12.677  1.00 93.88           O  
ATOM   1419  CG1 ILE C  29      -8.268  17.629  13.694  1.00 93.88           C  
ATOM   1420  CG2 ILE C  29      -9.826  18.529  11.924  1.00 93.88           C  
ATOM   1421  CD1 ILE C  29      -9.393  17.240  14.644  1.00 93.88           C  
ATOM   1422  N   ASP C  30      -6.318  20.540  13.645  1.00 90.43           N  
ATOM   1423  CA  ASP C  30      -5.235  21.227  14.342  1.00 90.43           C  
ATOM   1424  C   ASP C  30      -4.486  20.273  15.270  1.00 90.43           C  
ATOM   1425  CB  ASP C  30      -5.778  22.416  15.138  1.00 90.43           C  
ATOM   1426  O   ASP C  30      -3.308  20.485  15.567  1.00 90.43           O  
ATOM   1427  CG  ASP C  30      -4.832  23.604  15.148  1.00 90.43           C  
ATOM   1428  OD1 ASP C  30      -3.880  23.633  14.339  1.00 90.43           O  
ATOM   1429  OD2 ASP C  30      -5.040  24.519  15.975  1.00 90.43           O  
ATOM   1430  N   CYS C  31      -5.092  19.162  15.644  1.00 92.84           N  
ATOM   1431  CA  CYS C  31      -4.429  18.212  16.530  1.00 92.84           C  
ATOM   1432  C   CYS C  31      -3.695  17.142  15.731  1.00 92.84           C  
ATOM   1433  CB  CYS C  31      -5.443  17.556  17.467  1.00 92.84           C  
ATOM   1434  O   CYS C  31      -3.014  16.290  16.305  1.00 92.84           O  
ATOM   1435  SG  CYS C  31      -6.627  16.484  16.624  1.00 92.84           S  
ATOM   1436  N   GLY C  32      -3.842  17.178  14.412  1.00 94.05           N  
ATOM   1437  CA  GLY C  32      -3.088  16.269  13.564  1.00 94.05           C  
ATOM   1438  C   GLY C  32      -3.873  15.033  13.167  1.00 94.05           C  
ATOM   1439  O   GLY C  32      -3.409  14.230  12.355  1.00 94.05           O  
ATOM   1440  N   HIS C  33      -5.094  14.876  13.698  1.00 96.34           N  
ATOM   1441  CA  HIS C  33      -5.906  13.713  13.356  1.00 96.34           C  
ATOM   1442  C   HIS C  33      -6.687  13.947  12.067  1.00 96.34           C  
ATOM   1443  CB  HIS C  33      -6.866  13.375  14.498  1.00 96.34           C  
ATOM   1444  O   HIS C  33      -6.951  15.093  11.695  1.00 96.34           O  
ATOM   1445  CG  HIS C  33      -6.185  12.830  15.713  1.00 96.34           C  
ATOM   1446  CD2 HIS C  33      -5.402  11.738  15.879  1.00 96.34           C  
ATOM   1447  ND1 HIS C  33      -6.278  13.431  16.950  1.00 96.34           N  
ATOM   1448  CE1 HIS C  33      -5.579  12.729  17.826  1.00 96.34           C  
ATOM   1449  NE2 HIS C  33      -5.038  11.697  17.202  1.00 96.34           N  
ATOM   1450  N   ASN C  34      -7.043  12.975  11.361  1.00 97.44           N  
ATOM   1451  CA  ASN C  34      -7.650  13.030  10.035  1.00 97.44           C  
ATOM   1452  C   ASN C  34      -9.057  12.440  10.038  1.00 97.44           C  
ATOM   1453  CB  ASN C  34      -6.772  12.304   9.014  1.00 97.44           C  
ATOM   1454  O   ASN C  34      -9.320  11.452  10.726  1.00 97.44           O  
ATOM   1455  CG  ASN C  34      -5.341  12.806   9.011  1.00 97.44           C  
ATOM   1456  ND2 ASN C  34      -4.476  12.135   9.762  1.00 97.44           N  
ATOM   1457  OD1 ASN C  34      -5.017  13.790   8.341  1.00 97.44           O  
ATOM   1458  N   PHE C  35      -9.955  12.977   9.303  1.00 97.23           N  
ATOM   1459  CA  PHE C  35     -11.345  12.559   9.169  1.00 97.23           C  
ATOM   1460  C   PHE C  35     -11.868  12.859   7.770  1.00 97.23           C  
ATOM   1461  CB  PHE C  35     -12.220  13.255  10.217  1.00 97.23           C  
ATOM   1462  O   PHE C  35     -11.218  13.565   6.996  1.00 97.23           O  
ATOM   1463  CG  PHE C  35     -11.758  13.040  11.633  1.00 97.23           C  
ATOM   1464  CD1 PHE C  35     -12.201  11.946  12.366  1.00 97.23           C  
ATOM   1465  CD2 PHE C  35     -10.879  13.934  12.232  1.00 97.23           C  
ATOM   1466  CE1 PHE C  35     -11.774  11.745  13.677  1.00 97.23           C  
ATOM   1467  CE2 PHE C  35     -10.449  13.740  13.541  1.00 97.23           C  
ATOM   1468  CZ  PHE C  35     -10.898  12.646  14.262  1.00 97.23           C  
ATOM   1469  N   CYS C  36     -12.943  12.306   7.484  1.00 97.67           N  
ATOM   1470  CA  CYS C  36     -13.646  12.755   6.288  1.00 97.67           C  
ATOM   1471  C   CYS C  36     -14.095  14.205   6.431  1.00 97.67           C  
ATOM   1472  CB  CYS C  36     -14.855  11.863   6.010  1.00 97.67           C  
ATOM   1473  O   CYS C  36     -14.490  14.632   7.517  1.00 97.67           O  
ATOM   1474  SG  CYS C  36     -14.438  10.119   5.790  1.00 97.67           S  
ATOM   1475  N   LEU C  37     -14.085  14.900   5.366  1.00 96.31           N  
ATOM   1476  CA  LEU C  37     -14.562  16.279   5.395  1.00 96.31           C  
ATOM   1477  C   LEU C  37     -16.019  16.340   5.842  1.00 96.31           C  
ATOM   1478  CB  LEU C  37     -14.411  16.927   4.016  1.00 96.31           C  
ATOM   1479  O   LEU C  37     -16.370  17.131   6.721  1.00 96.31           O  
ATOM   1480  CG  LEU C  37     -14.928  18.360   3.880  1.00 96.31           C  
ATOM   1481  CD1 LEU C  37     -14.194  19.282   4.848  1.00 96.31           C  
ATOM   1482  CD2 LEU C  37     -14.774  18.851   2.445  1.00 96.31           C  
ATOM   1483  N   LYS C  38     -16.799  15.499   5.315  1.00 95.95           N  
ATOM   1484  CA  LYS C  38     -18.222  15.491   5.641  1.00 95.95           C  
ATOM   1485  C   LYS C  38     -18.447  15.158   7.113  1.00 95.95           C  
ATOM   1486  CB  LYS C  38     -18.970  14.493   4.757  1.00 95.95           C  
ATOM   1487  O   LYS C  38     -19.322  15.738   7.759  1.00 95.95           O  
ATOM   1488  CG  LYS C  38     -18.630  13.037   5.042  1.00 95.95           C  
ATOM   1489  CD  LYS C  38     -19.452  12.091   4.176  1.00 95.95           C  
ATOM   1490  CE  LYS C  38     -19.109  10.634   4.458  1.00 95.95           C  
ATOM   1491  NZ  LYS C  38     -19.896   9.703   3.594  1.00 95.95           N  
ATOM   1492  N   CYS C  39     -17.647  14.263   7.699  1.00 95.76           N  
ATOM   1493  CA  CYS C  39     -17.798  13.826   9.082  1.00 95.76           C  
ATOM   1494  C   CYS C  39     -17.408  14.937  10.050  1.00 95.76           C  
ATOM   1495  CB  CYS C  39     -16.949  12.584   9.348  1.00 95.76           C  
ATOM   1496  O   CYS C  39     -18.132  15.215  11.007  1.00 95.76           O  
ATOM   1497  SG  CYS C  39     -17.531  11.106   8.488  1.00 95.76           S  
ATOM   1498  N   ILE C  40     -16.378  15.572   9.742  1.00 93.63           N  
ATOM   1499  CA  ILE C  40     -15.870  16.567  10.681  1.00 93.63           C  
ATOM   1500  C   ILE C  40     -16.721  17.832  10.603  1.00 93.63           C  
ATOM   1501  CB  ILE C  40     -14.387  16.901  10.403  1.00 93.63           C  
ATOM   1502  O   ILE C  40     -16.921  18.516  11.609  1.00 93.63           O  
ATOM   1503  CG1 ILE C  40     -13.733  17.504  11.652  1.00 93.63           C  
ATOM   1504  CG2 ILE C  40     -14.261  17.848   9.207  1.00 93.63           C  
ATOM   1505  CD1 ILE C  40     -13.678  16.556  12.842  1.00 93.63           C  
ATOM   1506  N   THR C  41     -17.202  18.171   9.475  1.00 91.06           N  
ATOM   1507  CA  THR C  41     -18.048  19.347   9.302  1.00 91.06           C  
ATOM   1508  C   THR C  41     -19.370  19.177  10.045  1.00 91.06           C  
ATOM   1509  CB  THR C  41     -18.325  19.621   7.812  1.00 91.06           C  
ATOM   1510  O   THR C  41     -19.923  20.146  10.568  1.00 91.06           O  
ATOM   1511  CG2 THR C  41     -19.153  20.889   7.630  1.00 91.06           C  
ATOM   1512  OG1 THR C  41     -17.079  19.773   7.120  1.00 91.06           O  
ATOM   1513  N   GLN C  42     -19.862  18.051  10.123  1.00 89.43           N  
ATOM   1514  CA  GLN C  42     -21.111  17.761  10.819  1.00 89.43           C  
ATOM   1515  C   GLN C  42     -20.962  17.961  12.324  1.00 89.43           C  
ATOM   1516  CB  GLN C  42     -21.574  16.334  10.522  1.00 89.43           C  
ATOM   1517  O   GLN C  42     -21.902  18.392  12.995  1.00 89.43           O  
ATOM   1518  CG  GLN C  42     -22.170  16.157   9.132  1.00 89.43           C  
ATOM   1519  CD  GLN C  42     -22.552  14.719   8.835  1.00 89.43           C  
ATOM   1520  NE2 GLN C  42     -23.304  14.515   7.759  1.00 89.43           N  
ATOM   1521  OE1 GLN C  42     -22.173  13.799   9.567  1.00 89.43           O  
ATOM   1522  N   ILE C  43     -19.836  17.750  12.934  1.00 84.48           N  
ATOM   1523  CA  ILE C  43     -19.553  17.901  14.357  1.00 84.48           C  
ATOM   1524  C   ILE C  43     -19.395  19.381  14.698  1.00 84.48           C  
ATOM   1525  CB  ILE C  43     -18.286  17.118  14.768  1.00 84.48           C  
ATOM   1526  O   ILE C  43     -19.798  19.822  15.777  1.00 84.48           O  
ATOM   1527  CG1 ILE C  43     -18.497  15.614  14.564  1.00 84.48           C  
ATOM   1528  CG2 ILE C  43     -17.907  17.426  16.220  1.00 84.48           C  
ATOM   1529  CD1 ILE C  43     -17.259  14.771  14.838  1.00 84.48           C  
ATOM   1530  N   GLY C  44     -18.802  20.204  13.847  1.00 71.08           N  
ATOM   1531  CA  GLY C  44     -18.423  21.588  14.082  1.00 71.08           C  
ATOM   1532  C   GLY C  44     -19.579  22.558  13.922  1.00 71.08           C  
ATOM   1533  O   GLY C  44     -19.379  23.775  13.919  1.00 71.08           O  
ATOM   1534  N   GLU C  45     -20.792  22.107  13.757  1.00 67.93           N  
ATOM   1535  CA  GLU C  45     -21.935  22.977  13.501  1.00 67.93           C  
ATOM   1536  C   GLU C  45     -22.338  23.743  14.758  1.00 67.93           C  
ATOM   1537  CB  GLU C  45     -23.123  22.166  12.977  1.00 67.93           C  
ATOM   1538  O   GLU C  45     -23.142  24.675  14.693  1.00 67.93           O  
ATOM   1539  CG  GLU C  45     -23.139  22.007  11.464  1.00 67.93           C  
ATOM   1540  CD  GLU C  45     -24.226  21.066  10.971  1.00 67.93           C  
ATOM   1541  OE1 GLU C  45     -24.264  20.764   9.756  1.00 67.93           O  
ATOM   1542  OE2 GLU C  45     -25.049  20.627  11.806  1.00 67.93           O  
ATOM   1543  N   THR C  46     -21.425  23.687  15.743  1.00 64.01           N  
ATOM   1544  CA  THR C  46     -21.766  24.490  16.912  1.00 64.01           C  
ATOM   1545  C   THR C  46     -21.203  25.903  16.781  1.00 64.01           C  
ATOM   1546  CB  THR C  46     -21.239  23.844  18.207  1.00 64.01           C  
ATOM   1547  O   THR C  46     -20.312  26.148  15.966  1.00 64.01           O  
ATOM   1548  CG2 THR C  46     -22.045  22.601  18.568  1.00 64.01           C  
ATOM   1549  OG1 THR C  46     -19.867  23.473  18.024  1.00 64.01           O  
ATOM   1550  N   SER C  47     -21.889  26.919  17.278  1.00 62.68           N  
ATOM   1551  CA  SER C  47     -21.697  28.362  17.169  1.00 62.68           C  
ATOM   1552  C   SER C  47     -20.345  28.784  17.735  1.00 62.68           C  
ATOM   1553  CB  SER C  47     -22.818  29.108  17.894  1.00 62.68           C  
ATOM   1554  O   SER C  47     -19.874  29.892  17.470  1.00 62.68           O  
ATOM   1555  OG  SER C  47     -22.955  28.641  19.225  1.00 62.68           O  
ATOM   1556  N   CYS C  48     -19.592  27.842  18.314  1.00 68.92           N  
ATOM   1557  CA  CYS C  48     -18.319  28.263  18.888  1.00 68.92           C  
ATOM   1558  C   CYS C  48     -17.171  27.996  17.922  1.00 68.92           C  
ATOM   1559  CB  CYS C  48     -18.064  27.542  20.211  1.00 68.92           C  
ATOM   1560  O   CYS C  48     -17.318  27.223  16.974  1.00 68.92           O  
ATOM   1561  SG  CYS C  48     -18.970  28.240  21.608  1.00 68.92           S  
ATOM   1562  N   GLY C  49     -16.222  28.938  17.489  1.00 85.65           N  
ATOM   1563  CA  GLY C  49     -15.032  28.899  16.655  1.00 85.65           C  
ATOM   1564  C   GLY C  49     -14.150  27.695  16.928  1.00 85.65           C  
ATOM   1565  O   GLY C  49     -13.140  27.492  16.252  1.00 85.65           O  
ATOM   1566  N   PHE C  50     -14.688  26.809  17.922  1.00 88.97           N  
ATOM   1567  CA  PHE C  50     -13.903  25.633  18.276  1.00 88.97           C  
ATOM   1568  C   PHE C  50     -14.795  24.403  18.400  1.00 88.97           C  
ATOM   1569  CB  PHE C  50     -13.146  25.866  19.588  1.00 88.97           C  
ATOM   1570  O   PHE C  50     -16.001  24.525  18.623  1.00 88.97           O  
ATOM   1571  CG  PHE C  50     -12.113  26.958  19.507  1.00 88.97           C  
ATOM   1572  CD1 PHE C  50     -10.800  26.667  19.159  1.00 88.97           C  
ATOM   1573  CD2 PHE C  50     -12.456  28.276  19.779  1.00 88.97           C  
ATOM   1574  CE1 PHE C  50      -9.842  27.675  19.083  1.00 88.97           C  
ATOM   1575  CE2 PHE C  50     -11.504  29.289  19.705  1.00 88.97           C  
ATOM   1576  CZ  PHE C  50     -10.197  28.986  19.358  1.00 88.97           C  
ATOM   1577  N   PHE C  51     -14.242  23.249  18.160  1.00 90.66           N  
ATOM   1578  CA  PHE C  51     -14.889  21.977  18.456  1.00 90.66           C  
ATOM   1579  C   PHE C  51     -13.881  20.970  18.998  1.00 90.66           C  
ATOM   1580  CB  PHE C  51     -15.571  21.415  17.205  1.00 90.66           C  
ATOM   1581  O   PHE C  51     -12.671  21.194  18.925  1.00 90.66           O  
ATOM   1582  CG  PHE C  51     -14.608  20.959  16.142  1.00 90.66           C  
ATOM   1583  CD1 PHE C  51     -14.093  21.861  15.219  1.00 90.66           C  
ATOM   1584  CD2 PHE C  51     -14.219  19.629  16.065  1.00 90.66           C  
ATOM   1585  CE1 PHE C  51     -13.202  21.442  14.233  1.00 90.66           C  
ATOM   1586  CE2 PHE C  51     -13.329  19.203  15.083  1.00 90.66           C  
ATOM   1587  CZ  PHE C  51     -12.822  20.111  14.168  1.00 90.66           C  
ATOM   1588  N   LYS C  52     -14.323  19.877  19.581  1.00 92.28           N  
ATOM   1589  CA  LYS C  52     -13.454  18.854  20.156  1.00 92.28           C  
ATOM   1590  C   LYS C  52     -13.160  17.751  19.144  1.00 92.28           C  
ATOM   1591  CB  LYS C  52     -14.086  18.257  21.414  1.00 92.28           C  
ATOM   1592  O   LYS C  52     -14.064  17.282  18.449  1.00 92.28           O  
ATOM   1593  CG  LYS C  52     -14.237  19.246  22.560  1.00 92.28           C  
ATOM   1594  CD  LYS C  52     -12.900  19.529  23.234  1.00 92.28           C  
ATOM   1595  CE  LYS C  52     -13.068  20.408  24.466  1.00 92.28           C  
ATOM   1596  NZ  LYS C  52     -11.754  20.742  25.092  1.00 92.28           N  
ATOM   1597  N   CYS C  53     -11.885  17.385  19.074  1.00 94.09           N  
ATOM   1598  CA  CYS C  53     -11.502  16.268  18.218  1.00 94.09           C  
ATOM   1599  C   CYS C  53     -12.164  14.975  18.679  1.00 94.09           C  
ATOM   1600  CB  CYS C  53      -9.983  16.098  18.207  1.00 94.09           C  
ATOM   1601  O   CYS C  53     -12.072  14.610  19.853  1.00 94.09           O  
ATOM   1602  SG  CYS C  53      -9.420  14.639  17.303  1.00 94.09           S  
ATOM   1603  N   PRO C  54     -12.804  14.251  17.786  1.00 94.49           N  
ATOM   1604  CA  PRO C  54     -13.516  13.024  18.150  1.00 94.49           C  
ATOM   1605  C   PRO C  54     -12.580  11.920  18.635  1.00 94.49           C  
ATOM   1606  CB  PRO C  54     -14.209  12.619  16.847  1.00 94.49           C  
ATOM   1607  O   PRO C  54     -13.028  10.957  19.263  1.00 94.49           O  
ATOM   1608  CG  PRO C  54     -14.286  13.879  16.047  1.00 94.49           C  
ATOM   1609  CD  PRO C  54     -13.083  14.720  16.365  1.00 94.49           C  
ATOM   1610  N   LEU C  55     -11.287  12.092  18.426  1.00 94.61           N  
ATOM   1611  CA  LEU C  55     -10.349  11.036  18.790  1.00 94.61           C  
ATOM   1612  C   LEU C  55      -9.601  11.390  20.071  1.00 94.61           C  
ATOM   1613  CB  LEU C  55      -9.351  10.791  17.654  1.00 94.61           C  
ATOM   1614  O   LEU C  55      -9.657  10.645  21.053  1.00 94.61           O  
ATOM   1615  CG  LEU C  55      -9.859   9.964  16.472  1.00 94.61           C  
ATOM   1616  CD1 LEU C  55      -8.788   9.875  15.389  1.00 94.61           C  
ATOM   1617  CD2 LEU C  55     -10.278   8.573  16.933  1.00 94.61           C  
ATOM   1618  N   CYS C  56      -9.000  12.581  20.159  1.00 95.46           N  
ATOM   1619  CA  CYS C  56      -8.140  12.906  21.291  1.00 95.46           C  
ATOM   1620  C   CYS C  56      -8.811  13.915  22.214  1.00 95.46           C  
ATOM   1621  CB  CYS C  56      -6.799  13.457  20.805  1.00 95.46           C  
ATOM   1622  O   CYS C  56      -8.291  14.221  23.289  1.00 95.46           O  
ATOM   1623  SG  CYS C  56      -6.913  15.101  20.066  1.00 95.46           S  
ATOM   1624  N   LYS C  57      -9.939  14.562  21.806  1.00 94.80           N  
ATOM   1625  CA  LYS C  57     -10.783  15.446  22.605  1.00 94.80           C  
ATOM   1626  C   LYS C  57     -10.141  16.820  22.769  1.00 94.80           C  
ATOM   1627  CB  LYS C  57     -11.059  14.829  23.977  1.00 94.80           C  
ATOM   1628  O   LYS C  57     -10.630  17.653  23.535  1.00 94.80           O  
ATOM   1629  CG  LYS C  57     -11.669  13.437  23.918  1.00 94.80           C  
ATOM   1630  CD  LYS C  57     -12.920  13.411  23.049  1.00 94.80           C  
ATOM   1631  CE  LYS C  57     -13.503  12.008  22.949  1.00 94.80           C  
ATOM   1632  NZ  LYS C  57     -14.539  11.913  21.877  1.00 94.80           N  
ATOM   1633  N   THR C  58      -9.029  17.063  22.069  1.00 92.42           N  
ATOM   1634  CA  THR C  58      -8.417  18.386  22.084  1.00 92.42           C  
ATOM   1635  C   THR C  58      -9.310  19.403  21.379  1.00 92.42           C  
ATOM   1636  CB  THR C  58      -7.029  18.367  21.415  1.00 92.42           C  
ATOM   1637  O   THR C  58      -9.955  19.083  20.379  1.00 92.42           O  
ATOM   1638  CG2 THR C  58      -6.396  19.754  21.422  1.00 92.42           C  
ATOM   1639  OG1 THR C  58      -6.176  17.461  22.126  1.00 92.42           O  
ATOM   1640  N   SER C  59      -9.332  20.602  21.903  1.00 91.29           N  
ATOM   1641  CA  SER C  59     -10.081  21.679  21.265  1.00 91.29           C  
ATOM   1642  C   SER C  59      -9.386  22.159  19.995  1.00 91.29           C  
ATOM   1643  CB  SER C  59     -10.262  22.851  22.231  1.00 91.29           C  
ATOM   1644  O   SER C  59      -8.205  22.512  20.022  1.00 91.29           O  
ATOM   1645  OG  SER C  59     -11.052  22.469  23.343  1.00 91.29           O  
ATOM   1646  N   VAL C  60     -10.167  22.181  18.970  1.00 91.24           N  
ATOM   1647  CA  VAL C  60      -9.596  22.524  17.672  1.00 91.24           C  
ATOM   1648  C   VAL C  60     -10.403  23.652  17.034  1.00 91.24           C  
ATOM   1649  CB  VAL C  60      -9.553  21.301  16.729  1.00 91.24           C  
ATOM   1650  O   VAL C  60     -11.623  23.724  17.203  1.00 91.24           O  
ATOM   1651  CG1 VAL C  60      -8.571  20.252  17.250  1.00 91.24           C  
ATOM   1652  CG2 VAL C  60     -10.948  20.699  16.572  1.00 91.24           C  
ATOM   1653  N   ARG C  61      -9.689  24.460  16.289  1.00 88.85           N  
ATOM   1654  CA  ARG C  61     -10.358  25.568  15.614  1.00 88.85           C  
ATOM   1655  C   ARG C  61     -11.090  25.086  14.366  1.00 88.85           C  
ATOM   1656  CB  ARG C  61      -9.351  26.658  15.243  1.00 88.85           C  
ATOM   1657  O   ARG C  61     -10.547  24.302  13.585  1.00 88.85           O  
ATOM   1658  CG  ARG C  61      -8.772  27.396  16.440  1.00 88.85           C  
ATOM   1659  CD  ARG C  61      -7.704  28.397  16.023  1.00 88.85           C  
ATOM   1660  NE  ARG C  61      -6.463  27.733  15.639  1.00 88.85           N  
ATOM   1661  NH1 ARG C  61      -5.248  29.684  15.405  1.00 88.85           N  
ATOM   1662  NH2 ARG C  61      -4.254  27.656  15.015  1.00 88.85           N  
ATOM   1663  CZ  ARG C  61      -5.324  28.359  15.354  1.00 88.85           C  
ATOM   1664  N   LYS C  62     -12.225  25.619  14.127  1.00 87.03           N  
ATOM   1665  CA  LYS C  62     -13.052  25.223  12.991  1.00 87.03           C  
ATOM   1666  C   LYS C  62     -12.413  25.648  11.672  1.00 87.03           C  
ATOM   1667  CB  LYS C  62     -14.453  25.823  13.111  1.00 87.03           C  
ATOM   1668  O   LYS C  62     -12.579  24.978  10.651  1.00 87.03           O  
ATOM   1669  CG  LYS C  62     -15.336  25.133  14.141  1.00 87.03           C  
ATOM   1670  CD  LYS C  62     -16.746  25.710  14.146  1.00 87.03           C  
ATOM   1671  CE  LYS C  62     -17.614  25.057  15.212  1.00 87.03           C  
ATOM   1672  NZ  LYS C  62     -18.987  25.645  15.245  1.00 87.03           N  
ATOM   1673  N   ASN C  63     -11.648  26.741  11.769  1.00 85.20           N  
ATOM   1674  CA  ASN C  63     -11.067  27.282  10.545  1.00 85.20           C  
ATOM   1675  C   ASN C  63      -9.698  26.672  10.257  1.00 85.20           C  
ATOM   1676  CB  ASN C  63     -10.962  28.806  10.629  1.00 85.20           C  
ATOM   1677  O   ASN C  63      -9.014  27.086   9.319  1.00 85.20           O  
ATOM   1678  CG  ASN C  63     -10.069  29.269  11.764  1.00 85.20           C  
ATOM   1679  ND2 ASN C  63      -9.798  30.568  11.814  1.00 85.20           N  
ATOM   1680  OD1 ASN C  63      -9.626  28.465  12.588  1.00 85.20           O  
ATOM   1681  N   ALA C  64      -9.365  25.667  11.088  1.00 86.05           N  
ATOM   1682  CA  ALA C  64      -8.058  25.043  10.902  1.00 86.05           C  
ATOM   1683  C   ALA C  64      -8.199  23.636  10.328  1.00 86.05           C  
ATOM   1684  CB  ALA C  64      -7.296  25.000  12.225  1.00 86.05           C  
ATOM   1685  O   ALA C  64      -7.426  22.738  10.670  1.00 86.05           O  
ATOM   1686  N   ILE C  65      -9.174  23.441   9.487  1.00 90.01           N  
ATOM   1687  CA  ILE C  65      -9.364  22.199   8.746  1.00 90.01           C  
ATOM   1688  C   ILE C  65      -8.666  22.294   7.391  1.00 90.01           C  
ATOM   1689  CB  ILE C  65     -10.863  21.878   8.556  1.00 90.01           C  
ATOM   1690  O   ILE C  65      -8.991  23.163   6.579  1.00 90.01           O  
ATOM   1691  CG1 ILE C  65     -11.558  21.747   9.916  1.00 90.01           C  
ATOM   1692  CG2 ILE C  65     -11.041  20.604   7.725  1.00 90.01           C  
ATOM   1693  CD1 ILE C  65     -13.069  21.579   9.825  1.00 90.01           C  
ATOM   1694  N   ARG C  66      -7.710  21.357   7.208  1.00 93.49           N  
ATOM   1695  CA  ARG C  66      -6.883  21.448   6.009  1.00 93.49           C  
ATOM   1696  C   ARG C  66      -6.981  20.173   5.178  1.00 93.49           C  
ATOM   1697  CB  ARG C  66      -5.424  21.719   6.383  1.00 93.49           C  
ATOM   1698  O   ARG C  66      -6.948  19.067   5.721  1.00 93.49           O  
ATOM   1699  CG  ARG C  66      -5.231  22.942   7.265  1.00 93.49           C  
ATOM   1700  CD  ARG C  66      -5.628  24.224   6.547  1.00 93.49           C  
ATOM   1701  NE  ARG C  66      -5.452  25.396   7.400  1.00 93.49           N  
ATOM   1702  NH1 ARG C  66      -7.144  26.623   6.416  1.00 93.49           N  
ATOM   1703  NH2 ARG C  66      -5.932  27.515   8.145  1.00 93.49           N  
ATOM   1704  CZ  ARG C  66      -6.177  26.509   7.318  1.00 93.49           C  
ATOM   1705  N   PHE C  67      -7.059  20.420   3.916  1.00 94.05           N  
ATOM   1706  CA  PHE C  67      -6.991  19.276   3.014  1.00 94.05           C  
ATOM   1707  C   PHE C  67      -5.588  18.681   3.001  1.00 94.05           C  
ATOM   1708  CB  PHE C  67      -7.403  19.682   1.596  1.00 94.05           C  
ATOM   1709  O   PHE C  67      -4.597  19.412   3.056  1.00 94.05           O  
ATOM   1710  CG  PHE C  67      -8.883  19.899   1.432  1.00 94.05           C  
ATOM   1711  CD1 PHE C  67      -9.758  18.820   1.402  1.00 94.05           C  
ATOM   1712  CD2 PHE C  67      -9.399  21.182   1.309  1.00 94.05           C  
ATOM   1713  CE1 PHE C  67     -11.129  19.018   1.250  1.00 94.05           C  
ATOM   1714  CE2 PHE C  67     -10.768  21.388   1.157  1.00 94.05           C  
ATOM   1715  CZ  PHE C  67     -11.631  20.304   1.127  1.00 94.05           C  
ATOM   1716  N   ASN C  68      -5.555  17.353   3.055  1.00 93.21           N  
ATOM   1717  CA  ASN C  68      -4.293  16.623   2.983  1.00 93.21           C  
ATOM   1718  C   ASN C  68      -4.187  15.813   1.695  1.00 93.21           C  
ATOM   1719  CB  ASN C  68      -4.131  15.709   4.200  1.00 93.21           C  
ATOM   1720  O   ASN C  68      -4.639  14.668   1.638  1.00 93.21           O  
ATOM   1721  CG  ASN C  68      -2.720  15.174   4.345  1.00 93.21           C  
ATOM   1722  ND2 ASN C  68      -2.257  15.049   5.583  1.00 93.21           N  
ATOM   1723  OD1 ASN C  68      -2.052  14.876   3.351  1.00 93.21           O  
ATOM   1724  N   SER C  69      -3.571  16.429   0.695  1.00 92.98           N  
ATOM   1725  CA  SER C  69      -3.547  15.857  -0.648  1.00 92.98           C  
ATOM   1726  C   SER C  69      -2.764  14.549  -0.678  1.00 92.98           C  
ATOM   1727  CB  SER C  69      -2.939  16.848  -1.642  1.00 92.98           C  
ATOM   1728  O   SER C  69      -3.128  13.619  -1.401  1.00 92.98           O  
ATOM   1729  OG  SER C  69      -3.684  18.053  -1.670  1.00 92.98           O  
ATOM   1730  N   LEU C  70      -1.754  14.524   0.083  1.00 95.45           N  
ATOM   1731  CA  LEU C  70      -0.975  13.292   0.145  1.00 95.45           C  
ATOM   1732  C   LEU C  70      -1.824  12.138   0.667  1.00 95.45           C  
ATOM   1733  CB  LEU C  70       0.256  13.480   1.035  1.00 95.45           C  
ATOM   1734  O   LEU C  70      -1.851  11.060   0.068  1.00 95.45           O  
ATOM   1735  CG  LEU C  70       1.237  12.308   1.091  1.00 95.45           C  
ATOM   1736  CD1 LEU C  70       2.636  12.805   1.439  1.00 95.45           C  
ATOM   1737  CD2 LEU C  70       0.768  11.265   2.099  1.00 95.45           C  
ATOM   1738  N   LEU C  71      -2.549  12.374   1.738  1.00 95.91           N  
ATOM   1739  CA  LEU C  71      -3.416  11.348   2.309  1.00 95.91           C  
ATOM   1740  C   LEU C  71      -4.516  10.958   1.328  1.00 95.91           C  
ATOM   1741  CB  LEU C  71      -4.035  11.839   3.620  1.00 95.91           C  
ATOM   1742  O   LEU C  71      -4.840   9.777   1.190  1.00 95.91           O  
ATOM   1743  CG  LEU C  71      -4.840  10.811   4.416  1.00 95.91           C  
ATOM   1744  CD1 LEU C  71      -3.998   9.567   4.680  1.00 95.91           C  
ATOM   1745  CD2 LEU C  71      -5.335  11.416   5.725  1.00 95.91           C  
ATOM   1746  N   ARG C  72      -5.004  11.954   0.674  1.00 96.02           N  
ATOM   1747  CA  ARG C  72      -6.012  11.679  -0.345  1.00 96.02           C  
ATOM   1748  C   ARG C  72      -5.468  10.737  -1.414  1.00 96.02           C  
ATOM   1749  CB  ARG C  72      -6.494  12.980  -0.990  1.00 96.02           C  
ATOM   1750  O   ARG C  72      -6.114   9.747  -1.764  1.00 96.02           O  
ATOM   1751  CG  ARG C  72      -7.522  12.778  -2.091  1.00 96.02           C  
ATOM   1752  CD  ARG C  72      -7.917  14.096  -2.743  1.00 96.02           C  
ATOM   1753  NE  ARG C  72      -8.856  13.894  -3.843  1.00 96.02           N  
ATOM   1754  NH1 ARG C  72      -8.216  15.782  -5.010  1.00 96.02           N  
ATOM   1755  NH2 ARG C  72      -9.863  14.421  -5.839  1.00 96.02           N  
ATOM   1756  CZ  ARG C  72      -8.976  14.699  -4.895  1.00 96.02           C  
ATOM   1757  N   ASN C  73      -4.307  11.041  -1.892  1.00 96.11           N  
ATOM   1758  CA  ASN C  73      -3.673  10.222  -2.919  1.00 96.11           C  
ATOM   1759  C   ASN C  73      -3.387   8.810  -2.414  1.00 96.11           C  
ATOM   1760  CB  ASN C  73      -2.383  10.881  -3.411  1.00 96.11           C  
ATOM   1761  O   ASN C  73      -3.618   7.833  -3.128  1.00 96.11           O  
ATOM   1762  CG  ASN C  73      -2.639  12.155  -4.192  1.00 96.11           C  
ATOM   1763  ND2 ASN C  73      -1.609  12.981  -4.333  1.00 96.11           N  
ATOM   1764  OD1 ASN C  73      -3.753  12.396  -4.663  1.00 96.11           O  
ATOM   1765  N   LEU C  74      -2.974   8.691  -1.227  1.00 96.46           N  
ATOM   1766  CA  LEU C  74      -2.692   7.386  -0.639  1.00 96.46           C  
ATOM   1767  C   LEU C  74      -3.963   6.551  -0.535  1.00 96.46           C  
ATOM   1768  CB  LEU C  74      -2.058   7.547   0.745  1.00 96.46           C  
ATOM   1769  O   LEU C  74      -3.971   5.376  -0.907  1.00 96.46           O  
ATOM   1770  CG  LEU C  74      -0.567   7.889   0.772  1.00 96.46           C  
ATOM   1771  CD1 LEU C  74      -0.124   8.214   2.195  1.00 96.46           C  
ATOM   1772  CD2 LEU C  74       0.256   6.740   0.200  1.00 96.46           C  
ATOM   1773  N   VAL C  75      -5.028   7.179  -0.073  1.00 96.46           N  
ATOM   1774  CA  VAL C  75      -6.305   6.490   0.074  1.00 96.46           C  
ATOM   1775  C   VAL C  75      -6.780   5.986  -1.287  1.00 96.46           C  
ATOM   1776  CB  VAL C  75      -7.376   7.407   0.707  1.00 96.46           C  
ATOM   1777  O   VAL C  75      -7.205   4.835  -1.416  1.00 96.46           O  
ATOM   1778  CG1 VAL C  75      -8.753   6.747   0.652  1.00 96.46           C  
ATOM   1779  CG2 VAL C  75      -7.001   7.750   2.147  1.00 96.46           C  
ATOM   1780  N   GLU C  76      -6.646   6.768  -2.290  1.00 95.07           N  
ATOM   1781  CA  GLU C  76      -7.068   6.396  -3.637  1.00 95.07           C  
ATOM   1782  C   GLU C  76      -6.252   5.220  -4.166  1.00 95.07           C  
ATOM   1783  CB  GLU C  76      -6.946   7.590  -4.588  1.00 95.07           C  
ATOM   1784  O   GLU C  76      -6.807   4.282  -4.742  1.00 95.07           O  
ATOM   1785  CG  GLU C  76      -7.993   8.670  -4.356  1.00 95.07           C  
ATOM   1786  CD  GLU C  76      -7.799   9.893  -5.239  1.00 95.07           C  
ATOM   1787  OE1 GLU C  76      -8.593  10.854  -5.127  1.00 95.07           O  
ATOM   1788  OE2 GLU C  76      -6.846   9.889  -6.050  1.00 95.07           O  
ATOM   1789  N   LYS C  77      -4.990   5.227  -3.960  1.00 93.30           N  
ATOM   1790  CA  LYS C  77      -4.116   4.159  -4.435  1.00 93.30           C  
ATOM   1791  C   LYS C  77      -4.365   2.863  -3.668  1.00 93.30           C  
ATOM   1792  CB  LYS C  77      -2.648   4.569  -4.308  1.00 93.30           C  
ATOM   1793  O   LYS C  77      -4.382   1.780  -4.258  1.00 93.30           O  
ATOM   1794  CG  LYS C  77      -2.204   5.602  -5.334  1.00 93.30           C  
ATOM   1795  CD  LYS C  77      -0.745   5.994  -5.136  1.00 93.30           C  
ATOM   1796  CE  LYS C  77      -0.306   7.046  -6.145  1.00 93.30           C  
ATOM   1797  NZ  LYS C  77       0.821   7.877  -5.625  1.00 93.30           N  
ATOM   1798  N   ILE C  78      -4.581   2.963  -2.413  1.00 92.12           N  
ATOM   1799  CA  ILE C  78      -4.878   1.794  -1.592  1.00 92.12           C  
ATOM   1800  C   ILE C  78      -6.187   1.158  -2.055  1.00 92.12           C  
ATOM   1801  CB  ILE C  78      -4.961   2.161  -0.094  1.00 92.12           C  
ATOM   1802  O   ILE C  78      -6.277  -0.065  -2.186  1.00 92.12           O  
ATOM   1803  CG1 ILE C  78      -3.571   2.514   0.448  1.00 92.12           C  
ATOM   1804  CG2 ILE C  78      -5.588   1.018   0.709  1.00 92.12           C  
ATOM   1805  CD1 ILE C  78      -3.589   3.168   1.822  1.00 92.12           C  
ATOM   1806  N   GLN C  79      -7.161   1.997  -2.350  1.00 91.68           N  
ATOM   1807  CA  GLN C  79      -8.443   1.500  -2.840  1.00 91.68           C  
ATOM   1808  C   GLN C  79      -8.288   0.830  -4.202  1.00 91.68           C  
ATOM   1809  CB  GLN C  79      -9.462   2.637  -2.927  1.00 91.68           C  
ATOM   1810  O   GLN C  79      -8.904  -0.205  -4.464  1.00 91.68           O  
ATOM   1811  CG  GLN C  79     -10.039   3.049  -1.579  1.00 91.68           C  
ATOM   1812  CD  GLN C  79     -11.111   4.116  -1.702  1.00 91.68           C  
ATOM   1813  NE2 GLN C  79     -12.302   3.821  -1.190  1.00 91.68           N  
ATOM   1814  OE1 GLN C  79     -10.871   5.196  -2.250  1.00 91.68           O  
ATOM   1815  N   ALA C  80      -7.454   1.408  -4.995  1.00 89.02           N  
ATOM   1816  CA  ALA C  80      -7.207   0.845  -6.320  1.00 89.02           C  
ATOM   1817  C   ALA C  80      -6.513  -0.510  -6.220  1.00 89.02           C  
ATOM   1818  CB  ALA C  80      -6.370   1.807  -7.160  1.00 89.02           C  
ATOM   1819  O   ALA C  80      -6.819  -1.430  -6.983  1.00 89.02           O  
ATOM   1820  N   LEU C  81      -5.625  -0.620  -5.291  1.00 84.35           N  
ATOM   1821  CA  LEU C  81      -4.921  -1.878  -5.067  1.00 84.35           C  
ATOM   1822  C   LEU C  81      -5.889  -2.972  -4.628  1.00 84.35           C  
ATOM   1823  CB  LEU C  81      -3.823  -1.699  -4.016  1.00 84.35           C  
ATOM   1824  O   LEU C  81      -5.791  -4.113  -5.084  1.00 84.35           O  
ATOM   1825  CG  LEU C  81      -2.555  -0.978  -4.476  1.00 84.35           C  
ATOM   1826  CD1 LEU C  81      -1.656  -0.674  -3.282  1.00 84.35           C  
ATOM   1827  CD2 LEU C  81      -1.812  -1.814  -5.513  1.00 84.35           C  
ATOM   1828  N   GLN C  82      -6.727  -2.648  -3.771  1.00 83.73           N  
ATOM   1829  CA  GLN C  82      -7.724  -3.601  -3.296  1.00 83.73           C  
ATOM   1830  C   GLN C  82      -8.602  -4.096  -4.441  1.00 83.73           C  
ATOM   1831  CB  GLN C  82      -8.591  -2.973  -2.203  1.00 83.73           C  
ATOM   1832  O   GLN C  82      -8.885  -5.292  -4.542  1.00 83.73           O  
ATOM   1833  CG  GLN C  82      -9.551  -3.953  -1.541  1.00 83.73           C  
ATOM   1834  CD  GLN C  82     -10.501  -3.277  -0.570  1.00 83.73           C  
ATOM   1835  NE2 GLN C  82     -11.586  -3.963  -0.229  1.00 83.73           N  
ATOM   1836  OE1 GLN C  82     -10.261  -2.148  -0.130  1.00 83.73           O  
ATOM   1837  N   ALA C  83      -8.963  -3.191  -5.270  1.00 84.70           N  
ATOM   1838  CA  ALA C  83      -9.807  -3.547  -6.407  1.00 84.70           C  
ATOM   1839  C   ALA C  83      -9.081  -4.500  -7.353  1.00 84.70           C  
ATOM   1840  CB  ALA C  83     -10.248  -2.292  -7.156  1.00 84.70           C  
ATOM   1841  O   ALA C  83      -9.674  -5.458  -7.854  1.00 84.70           O  
ATOM   1842  N   SER C  84      -7.793  -4.190  -7.527  1.00 82.18           N  
ATOM   1843  CA  SER C  84      -6.986  -5.024  -8.412  1.00 82.18           C  
ATOM   1844  C   SER C  84      -6.802  -6.424  -7.836  1.00 82.18           C  
ATOM   1845  CB  SER C  84      -5.621  -4.381  -8.657  1.00 82.18           C  
ATOM   1846  O   SER C  84      -6.825  -7.412  -8.573  1.00 82.18           O  
ATOM   1847  OG  SER C  84      -4.827  -5.194  -9.505  1.00 82.18           O  
ATOM   1848  N   GLU C  85      -6.608  -6.446  -6.556  1.00 77.21           N  
ATOM   1849  CA  GLU C  85      -6.434  -7.731  -5.886  1.00 77.21           C  
ATOM   1850  C   GLU C  85      -7.695  -8.583  -5.990  1.00 77.21           C  
ATOM   1851  CB  GLU C  85      -6.058  -7.525  -4.417  1.00 77.21           C  
ATOM   1852  O   GLU C  85      -7.618  -9.789  -6.233  1.00 77.21           O  
ATOM   1853  CG  GLU C  85      -5.465  -8.760  -3.754  1.00 77.21           C  
ATOM   1854  CD  GLU C  85      -4.972  -8.504  -2.339  1.00 77.21           C  
ATOM   1855  OE1 GLU C  85      -4.539  -9.465  -1.664  1.00 77.21           O  
ATOM   1856  OE2 GLU C  85      -5.021  -7.333  -1.901  1.00 77.21           O  
ATOM   1857  N   VAL C  86      -8.827  -7.961  -5.787  1.00 75.50           N  
ATOM   1858  CA  VAL C  86     -10.102  -8.667  -5.871  1.00 75.50           C  
ATOM   1859  C   VAL C  86     -10.308  -9.194  -7.289  1.00 75.50           C  
ATOM   1860  CB  VAL C  86     -11.282  -7.757  -5.464  1.00 75.50           C  
ATOM   1861  O   VAL C  86     -10.713 -10.344  -7.478  1.00 75.50           O  
ATOM   1862  CG1 VAL C  86     -12.617  -8.447  -5.740  1.00 75.50           C  
ATOM   1863  CG2 VAL C  86     -11.173  -7.369  -3.990  1.00 75.50           C  
ATOM   1864  N   GLN C  87      -9.952  -8.375  -8.216  1.00 74.49           N  
ATOM   1865  CA  GLN C  87     -10.094  -8.780  -9.610  1.00 74.49           C  
ATOM   1866  C   GLN C  87      -9.170  -9.948  -9.941  1.00 74.49           C  
ATOM   1867  CB  GLN C  87      -9.806  -7.602 -10.543  1.00 74.49           C  
ATOM   1868  O   GLN C  87      -9.569 -10.884 -10.637  1.00 74.49           O  
ATOM   1869  CG  GLN C  87     -10.976  -6.641 -10.700  1.00 74.49           C  
ATOM   1870  CD  GLN C  87     -10.637  -5.440 -11.563  1.00 74.49           C  
ATOM   1871  NE2 GLN C  87     -11.453  -4.395 -11.470  1.00 74.49           N  
ATOM   1872  OE1 GLN C  87      -9.650  -5.450 -12.305  1.00 74.49           O  
ATOM   1873  N   SER C  88      -7.990  -9.840  -9.523  1.00 75.44           N  
ATOM   1874  CA  SER C  88      -7.020 -10.904  -9.762  1.00 75.44           C  
ATOM   1875  C   SER C  88      -7.480 -12.221  -9.145  1.00 75.44           C  
ATOM   1876  CB  SER C  88      -5.651 -10.519  -9.200  1.00 75.44           C  
ATOM   1877  O   SER C  88      -7.330 -13.283  -9.752  1.00 75.44           O  
ATOM   1878  OG  SER C  88      -4.752 -11.612  -9.272  1.00 75.44           O  
ATOM   1879  N   LYS C  89      -8.000 -12.164  -7.935  1.00 68.30           N  
ATOM   1880  CA  LYS C  89      -8.505 -13.357  -7.262  1.00 68.30           C  
ATOM   1881  C   LYS C  89      -9.682 -13.961  -8.022  1.00 68.30           C  
ATOM   1882  CB  LYS C  89      -8.922 -13.027  -5.827  1.00 68.30           C  
ATOM   1883  O   LYS C  89      -9.799 -15.184  -8.126  1.00 68.30           O  
ATOM   1884  CG  LYS C  89      -7.754 -12.877  -4.863  1.00 68.30           C  
ATOM   1885  CD  LYS C  89      -8.234 -12.683  -3.430  1.00 68.30           C  
ATOM   1886  CE  LYS C  89      -7.068 -12.492  -2.470  1.00 68.30           C  
ATOM   1887  NZ  LYS C  89      -7.535 -12.275  -1.068  1.00 68.30           N  
ATOM   1888  N   ARG C  90     -10.511 -13.115  -8.480  1.00 69.57           N  
ATOM   1889  CA  ARG C  90     -11.646 -13.579  -9.271  1.00 69.57           C  
ATOM   1890  C   ARG C  90     -11.178 -14.274 -10.545  1.00 69.57           C  
ATOM   1891  CB  ARG C  90     -12.571 -12.411  -9.621  1.00 69.57           C  
ATOM   1892  O   ARG C  90     -11.707 -15.324 -10.916  1.00 69.57           O  
ATOM   1893  CG  ARG C  90     -13.595 -12.092  -8.543  1.00 69.57           C  
ATOM   1894  CD  ARG C  90     -14.539 -10.978  -8.974  1.00 69.57           C  
ATOM   1895  NE  ARG C  90     -15.360 -10.507  -7.862  1.00 69.57           N  
ATOM   1896  NH1 ARG C  90     -16.561  -8.989  -9.122  1.00 69.57           N  
ATOM   1897  NH2 ARG C  90     -16.990  -9.220  -6.882  1.00 69.57           N  
ATOM   1898  CZ  ARG C  90     -16.302  -9.573  -7.958  1.00 69.57           C  
ATOM   1899  N   LYS C  91     -10.239 -13.685 -11.154  1.00 69.45           N  
ATOM   1900  CA  LYS C  91      -9.707 -14.253 -12.389  1.00 69.45           C  
ATOM   1901  C   LYS C  91      -9.054 -15.609 -12.133  1.00 69.45           C  
ATOM   1902  CB  LYS C  91      -8.698 -13.298 -13.028  1.00 69.45           C  
ATOM   1903  O   LYS C  91      -9.208 -16.538 -12.928  1.00 69.45           O  
ATOM   1904  CG  LYS C  91      -9.334 -12.157 -13.808  1.00 69.45           C  
ATOM   1905  CD  LYS C  91      -8.286 -11.317 -14.526  1.00 69.45           C  
ATOM   1906  CE  LYS C  91      -8.913 -10.125 -15.236  1.00 69.45           C  
ATOM   1907  NZ  LYS C  91      -7.888  -9.297 -15.940  1.00 69.45           N  
ATOM   1908  N   GLU C  92      -8.382 -15.650 -11.046  1.00 69.77           N  
ATOM   1909  CA  GLU C  92      -7.723 -16.903 -10.692  1.00 69.77           C  
ATOM   1910  C   GLU C  92      -8.743 -18.000 -10.398  1.00 69.77           C  
ATOM   1911  CB  GLU C  92      -6.803 -16.705  -9.484  1.00 69.77           C  
ATOM   1912  O   GLU C  92      -8.466 -19.184 -10.604  1.00 69.77           O  
ATOM   1913  CG  GLU C  92      -5.437 -16.135  -9.840  1.00 69.77           C  
ATOM   1914  CD  GLU C  92      -4.569 -15.855  -8.623  1.00 69.77           C  
ATOM   1915  OE1 GLU C  92      -3.463 -15.291  -8.784  1.00 69.77           O  
ATOM   1916  OE2 GLU C  92      -4.998 -16.203  -7.500  1.00 69.77           O  
ATOM   1917  N   ALA C  93      -9.893 -17.665 -10.007  1.00 69.92           N  
ATOM   1918  CA  ALA C  93     -10.925 -18.622  -9.619  1.00 69.92           C  
ATOM   1919  C   ALA C  93     -11.828 -18.964 -10.801  1.00 69.92           C  
ATOM   1920  CB  ALA C  93     -11.755 -18.070  -8.463  1.00 69.92           C  
ATOM   1921  O   ALA C  93     -12.773 -19.745 -10.663  1.00 69.92           O  
ATOM   1922  N   THR C  94     -11.527 -18.379 -11.846  1.00 78.72           N  
ATOM   1923  CA  THR C  94     -12.416 -18.614 -12.979  1.00 78.72           C  
ATOM   1924  C   THR C  94     -11.679 -19.336 -14.103  1.00 78.72           C  
ATOM   1925  CB  THR C  94     -13.004 -17.294 -13.511  1.00 78.72           C  
ATOM   1926  O   THR C  94     -10.458 -19.223 -14.226  1.00 78.72           O  
ATOM   1927  CG2 THR C  94     -13.893 -16.628 -12.466  1.00 78.72           C  
ATOM   1928  OG1 THR C  94     -11.933 -16.403 -13.849  1.00 78.72           O  
ATOM   1929  N   CYS C  95     -12.415 -20.188 -14.893  1.00 80.30           N  
ATOM   1930  CA  CYS C  95     -11.899 -20.869 -16.075  1.00 80.30           C  
ATOM   1931  C   CYS C  95     -11.423 -19.865 -17.119  1.00 80.30           C  
ATOM   1932  CB  CYS C  95     -12.969 -21.778 -16.680  1.00 80.30           C  
ATOM   1933  O   CYS C  95     -12.199 -19.025 -17.578  1.00 80.30           O  
ATOM   1934  SG  CYS C  95     -12.462 -22.574 -18.220  1.00 80.30           S  
ATOM   1935  N   PRO C  96     -10.179 -19.953 -17.447  1.00 81.02           N  
ATOM   1936  CA  PRO C  96      -9.636 -19.000 -18.419  1.00 81.02           C  
ATOM   1937  C   PRO C  96     -10.341 -19.071 -19.772  1.00 81.02           C  
ATOM   1938  CB  PRO C  96      -8.170 -19.421 -18.544  1.00 81.02           C  
ATOM   1939  O   PRO C  96     -10.453 -18.059 -20.467  1.00 81.02           O  
ATOM   1940  CG  PRO C  96      -8.104 -20.771 -17.905  1.00 81.02           C  
ATOM   1941  CD  PRO C  96      -9.308 -20.941 -17.024  1.00 81.02           C  
ATOM   1942  N   ARG C  97     -10.854 -20.202 -20.085  1.00 80.32           N  
ATOM   1943  CA  ARG C  97     -11.482 -20.413 -21.386  1.00 80.32           C  
ATOM   1944  C   ARG C  97     -12.912 -19.884 -21.396  1.00 80.32           C  
ATOM   1945  CB  ARG C  97     -11.470 -21.898 -21.755  1.00 80.32           C  
ATOM   1946  O   ARG C  97     -13.351 -19.286 -22.380  1.00 80.32           O  
ATOM   1947  CG  ARG C  97     -11.541 -22.162 -23.250  1.00 80.32           C  
ATOM   1948  CD  ARG C  97     -11.301 -23.630 -23.576  1.00 80.32           C  
ATOM   1949  NE  ARG C  97     -12.469 -24.449 -23.263  1.00 80.32           N  
ATOM   1950  NH1 ARG C  97     -11.479 -26.451 -23.853  1.00 80.32           N  
ATOM   1951  NH2 ARG C  97     -13.639 -26.417 -23.087  1.00 80.32           N  
ATOM   1952  CZ  ARG C  97     -12.526 -25.771 -23.402  1.00 80.32           C  
ATOM   1953  N   HIS C  98     -13.579 -20.022 -20.304  1.00 83.68           N  
ATOM   1954  CA  HIS C  98     -15.010 -19.739 -20.330  1.00 83.68           C  
ATOM   1955  C   HIS C  98     -15.367 -18.612 -19.367  1.00 83.68           C  
ATOM   1956  CB  HIS C  98     -15.810 -20.997 -19.987  1.00 83.68           C  
ATOM   1957  O   HIS C  98     -16.524 -18.188 -19.303  1.00 83.68           O  
ATOM   1958  CG  HIS C  98     -15.506 -22.163 -20.873  1.00 83.68           C  
ATOM   1959  CD2 HIS C  98     -15.759 -22.372 -22.186  1.00 83.68           C  
ATOM   1960  ND1 HIS C  98     -14.863 -23.294 -20.419  1.00 83.68           N  
ATOM   1961  CE1 HIS C  98     -14.733 -24.151 -21.419  1.00 83.68           C  
ATOM   1962  NE2 HIS C  98     -15.269 -23.615 -22.502  1.00 83.68           N  
ATOM   1963  N   GLN C  99     -14.422 -18.157 -18.565  1.00 78.27           N  
ATOM   1964  CA  GLN C  99     -14.606 -17.071 -17.608  1.00 78.27           C  
ATOM   1965  C   GLN C  99     -15.728 -17.390 -16.624  1.00 78.27           C  
ATOM   1966  CB  GLN C  99     -14.901 -15.758 -18.334  1.00 78.27           C  
ATOM   1967  O   GLN C  99     -16.515 -16.511 -16.267  1.00 78.27           O  
ATOM   1968  CG  GLN C  99     -13.721 -15.216 -19.129  1.00 78.27           C  
ATOM   1969  CD  GLN C  99     -14.144 -14.534 -20.416  1.00 78.27           C  
ATOM   1970  NE2 GLN C  99     -13.242 -14.496 -21.391  1.00 78.27           N  
ATOM   1971  OE1 GLN C  99     -15.272 -14.046 -20.534  1.00 78.27           O  
ATOM   1972  N   GLU C 100     -15.895 -18.622 -16.378  1.00 79.01           N  
ATOM   1973  CA  GLU C 100     -16.845 -19.113 -15.383  1.00 79.01           C  
ATOM   1974  C   GLU C 100     -16.123 -19.694 -14.171  1.00 79.01           C  
ATOM   1975  CB  GLU C 100     -17.772 -20.165 -15.998  1.00 79.01           C  
ATOM   1976  O   GLU C 100     -14.994 -20.176 -14.287  1.00 79.01           O  
ATOM   1977  CG  GLU C 100     -18.634 -19.635 -17.134  1.00 79.01           C  
ATOM   1978  CD  GLU C 100     -19.677 -18.627 -16.677  1.00 79.01           C  
ATOM   1979  OE1 GLU C 100     -20.161 -17.833 -17.515  1.00 79.01           O  
ATOM   1980  OE2 GLU C 100     -20.011 -18.631 -15.471  1.00 79.01           O  
ATOM   1981  N   MET C 101     -16.769 -19.568 -12.938  1.00 81.10           N  
ATOM   1982  CA  MET C 101     -16.193 -20.111 -11.712  1.00 81.10           C  
ATOM   1983  C   MET C 101     -16.034 -21.625 -11.809  1.00 81.10           C  
ATOM   1984  CB  MET C 101     -17.061 -19.753 -10.504  1.00 81.10           C  
ATOM   1985  O   MET C 101     -16.847 -22.299 -12.443  1.00 81.10           O  
ATOM   1986  CG  MET C 101     -16.879 -18.323 -10.021  1.00 81.10           C  
ATOM   1987  SD  MET C 101     -16.383 -18.234  -8.257  1.00 81.10           S  
ATOM   1988  CE  MET C 101     -16.851 -16.522  -7.879  1.00 81.10           C  
ATOM   1989  N   PHE C 102     -15.011 -22.107 -11.191  1.00 80.75           N  
ATOM   1990  CA  PHE C 102     -14.796 -23.548 -11.125  1.00 80.75           C  
ATOM   1991  C   PHE C 102     -15.666 -24.176 -10.043  1.00 80.75           C  
ATOM   1992  CB  PHE C 102     -13.320 -23.861 -10.861  1.00 80.75           C  
ATOM   1993  O   PHE C 102     -15.591 -23.786  -8.875  1.00 80.75           O  
ATOM   1994  CG  PHE C 102     -12.417 -23.555 -12.025  1.00 80.75           C  
ATOM   1995  CD1 PHE C 102     -12.594 -24.192 -13.246  1.00 80.75           C  
ATOM   1996  CD2 PHE C 102     -11.390 -22.629 -11.896  1.00 80.75           C  
ATOM   1997  CE1 PHE C 102     -11.759 -23.911 -14.326  1.00 80.75           C  
ATOM   1998  CE2 PHE C 102     -10.551 -22.343 -12.970  1.00 80.75           C  
ATOM   1999  CZ  PHE C 102     -10.737 -22.985 -14.183  1.00 80.75           C  
ATOM   2000  N   HIS C 103     -16.507 -25.082 -10.476  1.00 80.94           N  
ATOM   2001  CA  HIS C 103     -17.353 -25.755  -9.496  1.00 80.94           C  
ATOM   2002  C   HIS C 103     -17.052 -27.249  -9.441  1.00 80.94           C  
ATOM   2003  CB  HIS C 103     -18.831 -25.528  -9.818  1.00 80.94           C  
ATOM   2004  O   HIS C 103     -17.413 -27.924  -8.475  1.00 80.94           O  
ATOM   2005  CG  HIS C 103     -19.264 -24.104  -9.677  1.00 80.94           C  
ATOM   2006  CD2 HIS C 103     -19.597 -23.179 -10.608  1.00 80.94           C  
ATOM   2007  ND1 HIS C 103     -19.392 -23.483  -8.453  1.00 80.94           N  
ATOM   2008  CE1 HIS C 103     -19.786 -22.234  -8.640  1.00 80.94           C  
ATOM   2009  NE2 HIS C 103     -19.917 -22.024  -9.938  1.00 80.94           N  
ATOM   2010  N   TYR C 104     -16.322 -27.782 -10.449  1.00 85.48           N  
ATOM   2011  CA  TYR C 104     -16.158 -29.226 -10.575  1.00 85.48           C  
ATOM   2012  C   TYR C 104     -14.683 -29.603 -10.648  1.00 85.48           C  
ATOM   2013  CB  TYR C 104     -16.891 -29.744 -11.816  1.00 85.48           C  
ATOM   2014  O   TYR C 104     -13.833 -28.756 -10.933  1.00 85.48           O  
ATOM   2015  CG  TYR C 104     -18.367 -29.428 -11.825  1.00 85.48           C  
ATOM   2016  CD1 TYR C 104     -19.283 -30.266 -11.192  1.00 85.48           C  
ATOM   2017  CD2 TYR C 104     -18.849 -28.293 -12.467  1.00 85.48           C  
ATOM   2018  CE1 TYR C 104     -20.644 -29.980 -11.200  1.00 85.48           C  
ATOM   2019  CE2 TYR C 104     -20.208 -27.997 -12.481  1.00 85.48           C  
ATOM   2020  OH  TYR C 104     -22.443 -28.557 -11.856  1.00 85.48           O  
ATOM   2021  CZ  TYR C 104     -21.096 -28.845 -11.845  1.00 85.48           C  
ATOM   2022  N   PHE C 105     -14.415 -30.857 -10.196  1.00 86.12           N  
ATOM   2023  CA  PHE C 105     -13.075 -31.423 -10.299  1.00 86.12           C  
ATOM   2024  C   PHE C 105     -13.096 -32.721 -11.098  1.00 86.12           C  
ATOM   2025  CB  PHE C 105     -12.488 -31.673  -8.906  1.00 86.12           C  
ATOM   2026  O   PHE C 105     -13.875 -33.628 -10.799  1.00 86.12           O  
ATOM   2027  CG  PHE C 105     -11.075 -32.192  -8.928  1.00 86.12           C  
ATOM   2028  CD1 PHE C 105     -10.805 -33.526  -8.649  1.00 86.12           C  
ATOM   2029  CD2 PHE C 105     -10.017 -31.344  -9.226  1.00 86.12           C  
ATOM   2030  CE1 PHE C 105      -9.499 -34.008  -8.668  1.00 86.12           C  
ATOM   2031  CE2 PHE C 105      -8.708 -31.818  -9.247  1.00 86.12           C  
ATOM   2032  CZ  PHE C 105      -8.451 -33.151  -8.967  1.00 86.12           C  
ATOM   2033  N   CYS C 106     -12.255 -32.803 -12.137  1.00 88.65           N  
ATOM   2034  CA  CYS C 106     -12.124 -34.016 -12.935  1.00 88.65           C  
ATOM   2035  C   CYS C 106     -11.062 -34.941 -12.352  1.00 88.65           C  
ATOM   2036  CB  CYS C 106     -11.774 -33.671 -14.382  1.00 88.65           C  
ATOM   2037  O   CYS C 106      -9.868 -34.649 -12.431  1.00 88.65           O  
ATOM   2038  SG  CYS C 106     -11.709 -35.105 -15.478  1.00 88.65           S  
ATOM   2039  N   GLU C 107     -11.404 -36.097 -11.877  1.00 84.37           N  
ATOM   2040  CA  GLU C 107     -10.496 -37.033 -11.222  1.00 84.37           C  
ATOM   2041  C   GLU C 107      -9.548 -37.679 -12.228  1.00 84.37           C  
ATOM   2042  CB  GLU C 107     -11.282 -38.112 -10.473  1.00 84.37           C  
ATOM   2043  O   GLU C 107      -8.384 -37.939 -11.915  1.00 84.37           O  
ATOM   2044  CG  GLU C 107     -12.084 -37.581  -9.293  1.00 84.37           C  
ATOM   2045  CD  GLU C 107     -12.702 -38.680  -8.444  1.00 84.37           C  
ATOM   2046  OE1 GLU C 107     -13.413 -38.363  -7.464  1.00 84.37           O  
ATOM   2047  OE2 GLU C 107     -12.473 -39.869  -8.761  1.00 84.37           O  
ATOM   2048  N   ASP C 108     -10.031 -37.821 -13.379  1.00 88.03           N  
ATOM   2049  CA  ASP C 108      -9.241 -38.480 -14.414  1.00 88.03           C  
ATOM   2050  C   ASP C 108      -8.079 -37.597 -14.864  1.00 88.03           C  
ATOM   2051  CB  ASP C 108     -10.121 -38.842 -15.612  1.00 88.03           C  
ATOM   2052  O   ASP C 108      -6.963 -38.083 -15.058  1.00 88.03           O  
ATOM   2053  CG  ASP C 108     -11.227 -39.822 -15.261  1.00 88.03           C  
ATOM   2054  OD1 ASP C 108     -10.925 -40.939 -14.787  1.00 88.03           O  
ATOM   2055  OD2 ASP C 108     -12.411 -39.475 -15.461  1.00 88.03           O  
ATOM   2056  N   ASP C 109      -8.266 -36.271 -14.913  1.00 83.44           N  
ATOM   2057  CA  ASP C 109      -7.262 -35.341 -15.420  1.00 83.44           C  
ATOM   2058  C   ASP C 109      -6.637 -34.534 -14.285  1.00 83.44           C  
ATOM   2059  CB  ASP C 109      -7.878 -34.400 -16.458  1.00 83.44           C  
ATOM   2060  O   ASP C 109      -5.642 -33.836 -14.487  1.00 83.44           O  
ATOM   2061  CG  ASP C 109      -8.408 -35.129 -17.680  1.00 83.44           C  
ATOM   2062  OD1 ASP C 109      -7.842 -36.178 -18.057  1.00 83.44           O  
ATOM   2063  OD2 ASP C 109      -9.398 -34.649 -18.272  1.00 83.44           O  
ATOM   2064  N   GLY C 110      -7.195 -34.630 -13.129  1.00 82.63           N  
ATOM   2065  CA  GLY C 110      -6.723 -33.813 -12.022  1.00 82.63           C  
ATOM   2066  C   GLY C 110      -6.869 -32.324 -12.276  1.00 82.63           C  
ATOM   2067  O   GLY C 110      -5.984 -31.540 -11.926  1.00 82.63           O  
ATOM   2068  N   LYS C 111      -7.897 -31.927 -12.867  1.00 84.93           N  
ATOM   2069  CA  LYS C 111      -8.090 -30.528 -13.237  1.00 84.93           C  
ATOM   2070  C   LYS C 111      -9.414 -29.994 -12.698  1.00 84.93           C  
ATOM   2071  CB  LYS C 111      -8.038 -30.362 -14.757  1.00 84.93           C  
ATOM   2072  O   LYS C 111     -10.390 -30.738 -12.587  1.00 84.93           O  
ATOM   2073  CG  LYS C 111      -6.667 -30.626 -15.362  1.00 84.93           C  
ATOM   2074  CD  LYS C 111      -6.649 -30.328 -16.856  1.00 84.93           C  
ATOM   2075  CE  LYS C 111      -5.264 -30.541 -17.452  1.00 84.93           C  
ATOM   2076  NZ  LYS C 111      -5.239 -30.241 -18.915  1.00 84.93           N  
ATOM   2077  N   PHE C 112      -9.397 -28.676 -12.409  1.00 86.19           N  
ATOM   2078  CA  PHE C 112     -10.637 -27.999 -12.049  1.00 86.19           C  
ATOM   2079  C   PHE C 112     -11.427 -27.617 -13.295  1.00 86.19           C  
ATOM   2080  CB  PHE C 112     -10.346 -26.751 -11.209  1.00 86.19           C  
ATOM   2081  O   PHE C 112     -10.846 -27.221 -14.307  1.00 86.19           O  
ATOM   2082  CG  PHE C 112      -9.732 -27.051  -9.868  1.00 86.19           C  
ATOM   2083  CD1 PHE C 112     -10.509 -27.545  -8.828  1.00 86.19           C  
ATOM   2084  CD2 PHE C 112      -8.377 -26.839  -9.649  1.00 86.19           C  
ATOM   2085  CE1 PHE C 112      -9.943 -27.824  -7.586  1.00 86.19           C  
ATOM   2086  CE2 PHE C 112      -7.805 -27.116  -8.411  1.00 86.19           C  
ATOM   2087  CZ  PHE C 112      -8.590 -27.607  -7.380  1.00 86.19           C  
ATOM   2088  N   LEU C 113     -12.825 -27.836 -13.179  1.00 84.98           N  
ATOM   2089  CA  LEU C 113     -13.660 -27.576 -14.346  1.00 84.98           C  
ATOM   2090  C   LEU C 113     -14.773 -26.589 -14.010  1.00 84.98           C  
ATOM   2091  CB  LEU C 113     -14.262 -28.880 -14.876  1.00 84.98           C  
ATOM   2092  O   LEU C 113     -15.298 -26.596 -12.894  1.00 84.98           O  
ATOM   2093  CG  LEU C 113     -13.271 -29.994 -15.218  1.00 84.98           C  
ATOM   2094  CD1 LEU C 113     -14.016 -31.247 -15.667  1.00 84.98           C  
ATOM   2095  CD2 LEU C 113     -12.296 -29.531 -16.295  1.00 84.98           C  
ATOM   2096  N   CYS C 114     -15.071 -25.726 -14.962  1.00 85.44           N  
ATOM   2097  CA  CYS C 114     -16.312 -24.964 -14.893  1.00 85.44           C  
ATOM   2098  C   CYS C 114     -17.476 -25.764 -15.466  1.00 85.44           C  
ATOM   2099  CB  CYS C 114     -16.172 -23.641 -15.644  1.00 85.44           C  
ATOM   2100  O   CYS C 114     -17.288 -26.881 -15.951  1.00 85.44           O  
ATOM   2101  SG  CYS C 114     -16.241 -23.813 -17.441  1.00 85.44           S  
ATOM   2102  N   PHE C 115     -18.696 -25.211 -15.395  1.00 86.73           N  
ATOM   2103  CA  PHE C 115     -19.873 -25.968 -15.805  1.00 86.73           C  
ATOM   2104  C   PHE C 115     -19.853 -26.229 -17.306  1.00 86.73           C  
ATOM   2105  CB  PHE C 115     -21.155 -25.223 -15.419  1.00 86.73           C  
ATOM   2106  O   PHE C 115     -20.317 -27.274 -17.766  1.00 86.73           O  
ATOM   2107  CG  PHE C 115     -21.868 -24.597 -16.586  1.00 86.73           C  
ATOM   2108  CD1 PHE C 115     -21.646 -23.267 -16.923  1.00 86.73           C  
ATOM   2109  CD2 PHE C 115     -22.762 -25.339 -17.348  1.00 86.73           C  
ATOM   2110  CE1 PHE C 115     -22.305 -22.685 -18.003  1.00 86.73           C  
ATOM   2111  CE2 PHE C 115     -23.424 -24.764 -18.429  1.00 86.73           C  
ATOM   2112  CZ  PHE C 115     -23.195 -23.437 -18.755  1.00 86.73           C  
ATOM   2113  N   VAL C 116     -19.146 -25.353 -18.014  1.00 88.06           N  
ATOM   2114  CA  VAL C 116     -19.067 -25.524 -19.461  1.00 88.06           C  
ATOM   2115  C   VAL C 116     -18.051 -26.613 -19.798  1.00 88.06           C  
ATOM   2116  CB  VAL C 116     -18.689 -24.204 -20.168  1.00 88.06           C  
ATOM   2117  O   VAL C 116     -18.328 -27.500 -20.608  1.00 88.06           O  
ATOM   2118  CG1 VAL C 116     -18.633 -24.399 -21.682  1.00 88.06           C  
ATOM   2119  CG2 VAL C 116     -19.682 -23.101 -19.805  1.00 88.06           C  
ATOM   2120  N   CYS C 117     -16.926 -26.589 -19.145  1.00 87.67           N  
ATOM   2121  CA  CYS C 117     -15.905 -27.610 -19.350  1.00 87.67           C  
ATOM   2122  C   CYS C 117     -16.446 -28.997 -19.021  1.00 87.67           C  
ATOM   2123  CB  CYS C 117     -14.674 -27.317 -18.493  1.00 87.67           C  
ATOM   2124  O   CYS C 117     -16.137 -29.968 -19.713  1.00 87.67           O  
ATOM   2125  SG  CYS C 117     -13.776 -25.832 -18.992  1.00 87.67           S  
ATOM   2126  N   ARG C 118     -17.202 -29.107 -18.006  1.00 88.20           N  
ATOM   2127  CA  ARG C 118     -17.768 -30.376 -17.562  1.00 88.20           C  
ATOM   2128  C   ARG C 118     -18.606 -31.017 -18.664  1.00 88.20           C  
ATOM   2129  CB  ARG C 118     -18.620 -30.175 -16.307  1.00 88.20           C  
ATOM   2130  O   ARG C 118     -18.585 -32.238 -18.836  1.00 88.20           O  
ATOM   2131  CG  ARG C 118     -19.308 -31.440 -15.820  1.00 88.20           C  
ATOM   2132  CD  ARG C 118     -20.259 -31.157 -14.665  1.00 88.20           C  
ATOM   2133  NE  ARG C 118     -21.058 -32.330 -14.325  1.00 88.20           N  
ATOM   2134  NH1 ARG C 118     -22.389 -31.234 -12.787  1.00 88.20           N  
ATOM   2135  NH2 ARG C 118     -22.713 -33.464 -13.207  1.00 88.20           N  
ATOM   2136  CZ  ARG C 118     -22.051 -32.340 -13.440  1.00 88.20           C  
ATOM   2137  N   GLU C 119     -19.298 -30.163 -19.411  1.00 89.26           N  
ATOM   2138  CA  GLU C 119     -20.225 -30.673 -20.417  1.00 89.26           C  
ATOM   2139  C   GLU C 119     -19.534 -30.848 -21.766  1.00 89.26           C  
ATOM   2140  CB  GLU C 119     -21.430 -29.741 -20.560  1.00 89.26           C  
ATOM   2141  O   GLU C 119     -20.147 -31.315 -22.728  1.00 89.26           O  
ATOM   2142  CG  GLU C 119     -22.506 -29.960 -19.507  1.00 89.26           C  
ATOM   2143  CD  GLU C 119     -23.047 -31.381 -19.488  1.00 89.26           C  
ATOM   2144  OE1 GLU C 119     -23.321 -31.911 -18.387  1.00 89.26           O  
ATOM   2145  OE2 GLU C 119     -23.196 -31.969 -20.582  1.00 89.26           O  
ATOM   2146  N   SER C 120     -18.287 -30.492 -21.760  1.00 89.16           N  
ATOM   2147  CA  SER C 120     -17.567 -30.578 -23.027  1.00 89.16           C  
ATOM   2148  C   SER C 120     -17.189 -32.019 -23.351  1.00 89.16           C  
ATOM   2149  CB  SER C 120     -16.309 -29.709 -22.988  1.00 89.16           C  
ATOM   2150  O   SER C 120     -17.181 -32.879 -22.467  1.00 89.16           O  
ATOM   2151  OG  SER C 120     -15.317 -30.296 -22.164  1.00 89.16           O  
ATOM   2152  N   LYS C 121     -16.870 -32.335 -24.685  1.00 88.98           N  
ATOM   2153  CA  LYS C 121     -16.512 -33.670 -25.155  1.00 88.98           C  
ATOM   2154  C   LYS C 121     -15.244 -34.173 -24.470  1.00 88.98           C  
ATOM   2155  CB  LYS C 121     -16.323 -33.672 -26.673  1.00 88.98           C  
ATOM   2156  O   LYS C 121     -15.071 -35.378 -24.281  1.00 88.98           O  
ATOM   2157  CG  LYS C 121     -17.609 -33.454 -27.457  1.00 88.98           C  
ATOM   2158  CD  LYS C 121     -17.367 -33.526 -28.959  1.00 88.98           C  
ATOM   2159  CE  LYS C 121     -18.636 -33.230 -29.746  1.00 88.98           C  
ATOM   2160  NZ  LYS C 121     -18.403 -33.294 -31.220  1.00 88.98           N  
ATOM   2161  N   ASP C 122     -14.463 -33.200 -24.003  1.00 87.48           N  
ATOM   2162  CA  ASP C 122     -13.174 -33.540 -23.407  1.00 87.48           C  
ATOM   2163  C   ASP C 122     -13.356 -34.189 -22.037  1.00 87.48           C  
ATOM   2164  CB  ASP C 122     -12.294 -32.294 -23.286  1.00 87.48           C  
ATOM   2165  O   ASP C 122     -12.510 -34.969 -21.597  1.00 87.48           O  
ATOM   2166  CG  ASP C 122     -11.759 -31.813 -24.624  1.00 87.48           C  
ATOM   2167  OD1 ASP C 122     -11.674 -32.623 -25.573  1.00 87.48           O  
ATOM   2168  OD2 ASP C 122     -11.418 -30.616 -24.730  1.00 87.48           O  
ATOM   2169  N   HIS C 123     -14.509 -33.851 -21.322  1.00 87.64           N  
ATOM   2170  CA  HIS C 123     -14.632 -34.327 -19.949  1.00 87.64           C  
ATOM   2171  C   HIS C 123     -15.957 -35.052 -19.734  1.00 87.64           C  
ATOM   2172  CB  HIS C 123     -14.505 -33.163 -18.964  1.00 87.64           C  
ATOM   2173  O   HIS C 123     -16.214 -35.574 -18.647  1.00 87.64           O  
ATOM   2174  CG  HIS C 123     -13.137 -32.562 -18.920  1.00 87.64           C  
ATOM   2175  CD2 HIS C 123     -12.659 -31.402 -19.429  1.00 87.64           C  
ATOM   2176  ND1 HIS C 123     -12.074 -33.175 -18.292  1.00 87.64           N  
ATOM   2177  CE1 HIS C 123     -10.999 -32.416 -18.417  1.00 87.64           C  
ATOM   2178  NE2 HIS C 123     -11.326 -31.334 -19.102  1.00 87.64           N  
ATOM   2179  N   LYS C 124     -16.799 -35.038 -20.714  1.00 88.68           N  
ATOM   2180  CA  LYS C 124     -18.160 -35.550 -20.588  1.00 88.68           C  
ATOM   2181  C   LYS C 124     -18.160 -36.993 -20.091  1.00 88.68           C  
ATOM   2182  CB  LYS C 124     -18.895 -35.456 -21.926  1.00 88.68           C  
ATOM   2183  O   LYS C 124     -19.029 -37.386 -19.310  1.00 88.68           O  
ATOM   2184  CG  LYS C 124     -20.400 -35.648 -21.820  1.00 88.68           C  
ATOM   2185  CD  LYS C 124     -21.095 -35.364 -23.146  1.00 88.68           C  
ATOM   2186  CE  LYS C 124     -22.605 -35.526 -23.033  1.00 88.68           C  
ATOM   2187  NZ  LYS C 124     -23.294 -35.197 -24.317  1.00 88.68           N  
ATOM   2188  N   SER C 125     -17.187 -37.761 -20.480  1.00 90.51           N  
ATOM   2189  CA  SER C 125     -17.140 -39.169 -20.101  1.00 90.51           C  
ATOM   2190  C   SER C 125     -16.236 -39.386 -18.892  1.00 90.51           C  
ATOM   2191  CB  SER C 125     -16.654 -40.024 -21.272  1.00 90.51           C  
ATOM   2192  O   SER C 125     -15.998 -40.525 -18.485  1.00 90.51           O  
ATOM   2193  OG  SER C 125     -15.459 -39.494 -21.820  1.00 90.51           O  
ATOM   2194  N   HIS C 126     -15.677 -38.319 -18.285  1.00 91.78           N  
ATOM   2195  CA  HIS C 126     -14.770 -38.418 -17.147  1.00 91.78           C  
ATOM   2196  C   HIS C 126     -15.539 -38.433 -15.830  1.00 91.78           C  
ATOM   2197  CB  HIS C 126     -13.770 -37.261 -17.158  1.00 91.78           C  
ATOM   2198  O   HIS C 126     -16.721 -38.084 -15.792  1.00 91.78           O  
ATOM   2199  CG  HIS C 126     -12.771 -37.342 -18.268  1.00 91.78           C  
ATOM   2200  CD2 HIS C 126     -12.677 -38.190 -19.319  1.00 91.78           C  
ATOM   2201  ND1 HIS C 126     -11.705 -36.474 -18.375  1.00 91.78           N  
ATOM   2202  CE1 HIS C 126     -10.997 -36.787 -19.447  1.00 91.78           C  
ATOM   2203  NE2 HIS C 126     -11.565 -37.824 -20.038  1.00 91.78           N  
ATOM   2204  N   ASN C 127     -14.816 -38.971 -14.799  1.00 89.54           N  
ATOM   2205  CA  ASN C 127     -15.346 -38.908 -13.441  1.00 89.54           C  
ATOM   2206  C   ASN C 127     -15.169 -37.520 -12.833  1.00 89.54           C  
ATOM   2207  CB  ASN C 127     -14.681 -39.964 -12.556  1.00 89.54           C  
ATOM   2208  O   ASN C 127     -14.044 -37.096 -12.560  1.00 89.54           O  
ATOM   2209  CG  ASN C 127     -15.340 -41.324 -12.673  1.00 89.54           C  
ATOM   2210  ND2 ASN C 127     -14.529 -42.368 -12.803  1.00 89.54           N  
ATOM   2211  OD1 ASN C 127     -16.569 -41.436 -12.648  1.00 89.54           O  
ATOM   2212  N   VAL C 128     -16.288 -36.834 -12.657  1.00 89.11           N  
ATOM   2213  CA  VAL C 128     -16.252 -35.454 -12.184  1.00 89.11           C  
ATOM   2214  C   VAL C 128     -17.065 -35.328 -10.897  1.00 89.11           C  
ATOM   2215  CB  VAL C 128     -16.789 -34.474 -13.251  1.00 89.11           C  
ATOM   2216  O   VAL C 128     -18.132 -35.933 -10.767  1.00 89.11           O  
ATOM   2217  CG1 VAL C 128     -16.709 -33.033 -12.750  1.00 89.11           C  
ATOM   2218  CG2 VAL C 128     -16.013 -34.632 -14.557  1.00 89.11           C  
ATOM   2219  N   SER C 129     -16.539 -34.625  -9.958  1.00 83.34           N  
ATOM   2220  CA  SER C 129     -17.227 -34.337  -8.704  1.00 83.34           C  
ATOM   2221  C   SER C 129     -17.187 -32.847  -8.380  1.00 83.34           C  
ATOM   2222  CB  SER C 129     -16.606 -35.134  -7.556  1.00 83.34           C  
ATOM   2223  O   SER C 129     -16.466 -32.085  -9.028  1.00 83.34           O  
ATOM   2224  OG  SER C 129     -15.215 -34.878  -7.461  1.00 83.34           O  
ATOM   2225  N   LEU C 130     -18.073 -32.460  -7.472  1.00 84.99           N  
ATOM   2226  CA  LEU C 130     -18.000 -31.092  -6.972  1.00 84.99           C  
ATOM   2227  C   LEU C 130     -16.685 -30.851  -6.237  1.00 84.99           C  
ATOM   2228  CB  LEU C 130     -19.179 -30.797  -6.041  1.00 84.99           C  
ATOM   2229  O   LEU C 130     -16.168 -31.751  -5.572  1.00 84.99           O  
ATOM   2230  CG  LEU C 130     -20.553 -30.680  -6.704  1.00 84.99           C  
ATOM   2231  CD1 LEU C 130     -21.653 -30.693  -5.648  1.00 84.99           C  
ATOM   2232  CD2 LEU C 130     -20.632 -29.414  -7.550  1.00 84.99           C  
ATOM   2233  N   ILE C 131     -16.148 -29.610  -6.440  1.00 78.74           N  
ATOM   2234  CA  ILE C 131     -14.849 -29.277  -5.864  1.00 78.74           C  
ATOM   2235  C   ILE C 131     -14.872 -29.526  -4.358  1.00 78.74           C  
ATOM   2236  CB  ILE C 131     -14.461 -27.810  -6.159  1.00 78.74           C  
ATOM   2237  O   ILE C 131     -13.928 -30.092  -3.802  1.00 78.74           O  
ATOM   2238  CG1 ILE C 131     -14.098 -27.641  -7.639  1.00 78.74           C  
ATOM   2239  CG2 ILE C 131     -13.305 -27.366  -5.258  1.00 78.74           C  
ATOM   2240  CD1 ILE C 131     -13.882 -26.194  -8.061  1.00 78.74           C  
ATOM   2241  N   GLU C 132     -15.967 -29.180  -3.760  1.00 72.51           N  
ATOM   2242  CA  GLU C 132     -16.077 -29.373  -2.317  1.00 72.51           C  
ATOM   2243  C   GLU C 132     -16.011 -30.854  -1.952  1.00 72.51           C  
ATOM   2244  CB  GLU C 132     -17.377 -28.759  -1.789  1.00 72.51           C  
ATOM   2245  O   GLU C 132     -15.371 -31.227  -0.966  1.00 72.51           O  
ATOM   2246  CG  GLU C 132     -17.387 -27.238  -1.801  1.00 72.51           C  
ATOM   2247  CD  GLU C 132     -18.785 -26.648  -1.895  1.00 72.51           C  
ATOM   2248  OE1 GLU C 132     -18.912 -25.419  -2.098  1.00 72.51           O  
ATOM   2249  OE2 GLU C 132     -19.760 -27.420  -1.763  1.00 72.51           O  
ATOM   2250  N   GLU C 133     -16.653 -31.704  -2.690  1.00 73.66           N  
ATOM   2251  CA  GLU C 133     -16.631 -33.146  -2.459  1.00 73.66           C  
ATOM   2252  C   GLU C 133     -15.242 -33.724  -2.716  1.00 73.66           C  
ATOM   2253  CB  GLU C 133     -17.665 -33.848  -3.343  1.00 73.66           C  
ATOM   2254  O   GLU C 133     -14.766 -34.570  -1.955  1.00 73.66           O  
ATOM   2255  CG  GLU C 133     -19.106 -33.579  -2.936  1.00 73.66           C  
ATOM   2256  CD  GLU C 133     -20.122 -34.154  -3.911  1.00 73.66           C  
ATOM   2257  OE1 GLU C 133     -21.340 -34.083  -3.630  1.00 73.66           O  
ATOM   2258  OE2 GLU C 133     -19.697 -34.680  -4.963  1.00 73.66           O  
ATOM   2259  N   ALA C 134     -14.622 -33.253  -3.718  1.00 73.35           N  
ATOM   2260  CA  ALA C 134     -13.273 -33.700  -4.055  1.00 73.35           C  
ATOM   2261  C   ALA C 134     -12.281 -33.327  -2.957  1.00 73.35           C  
ATOM   2262  CB  ALA C 134     -12.833 -33.106  -5.390  1.00 73.35           C  
ATOM   2263  O   ALA C 134     -11.407 -34.122  -2.605  1.00 73.35           O  
ATOM   2264  N   ALA C 135     -12.397 -32.133  -2.489  1.00 71.33           N  
ATOM   2265  CA  ALA C 135     -11.532 -31.671  -1.407  1.00 71.33           C  
ATOM   2266  C   ALA C 135     -11.666 -32.566  -0.178  1.00 71.33           C  
ATOM   2267  CB  ALA C 135     -11.858 -30.224  -1.045  1.00 71.33           C  
ATOM   2268  O   ALA C 135     -10.667 -32.916   0.455  1.00 71.33           O  
ATOM   2269  N   GLN C 136     -12.935 -32.934   0.129  1.00 67.02           N  
ATOM   2270  CA  GLN C 136     -13.179 -33.809   1.270  1.00 67.02           C  
ATOM   2271  C   GLN C 136     -12.543 -35.180   1.058  1.00 67.02           C  
ATOM   2272  CB  GLN C 136     -14.680 -33.961   1.520  1.00 67.02           C  
ATOM   2273  O   GLN C 136     -11.952 -35.746   1.980  1.00 67.02           O  
ATOM   2274  CG  GLN C 136     -15.223 -33.021   2.589  1.00 67.02           C  
ATOM   2275  CD  GLN C 136     -16.732 -32.880   2.535  1.00 67.02           C  
ATOM   2276  NE2 GLN C 136     -17.248 -31.802   3.115  1.00 67.02           N  
ATOM   2277  OE1 GLN C 136     -17.429 -33.733   1.975  1.00 67.02           O  
ATOM   2278  N   ASN C 137     -12.623 -35.666  -0.091  1.00 68.13           N  
ATOM   2279  CA  ASN C 137     -12.062 -36.973  -0.418  1.00 68.13           C  
ATOM   2280  C   ASN C 137     -10.539 -36.969  -0.326  1.00 68.13           C  
ATOM   2281  CB  ASN C 137     -12.509 -37.416  -1.813  1.00 68.13           C  
ATOM   2282  O   ASN C 137      -9.943 -37.901   0.217  1.00 68.13           O  
ATOM   2283  CG  ASN C 137     -13.942 -37.910  -1.838  1.00 68.13           C  
ATOM   2284  ND2 ASN C 137     -14.533 -37.955  -3.026  1.00 68.13           N  
ATOM   2285  OD1 ASN C 137     -14.513 -38.249  -0.798  1.00 68.13           O  
ATOM   2286  N   TYR C 138      -9.921 -35.918  -0.840  1.00 62.34           N  
ATOM   2287  CA  TYR C 138      -8.466 -35.818  -0.830  1.00 62.34           C  
ATOM   2288  C   TYR C 138      -7.942 -35.627   0.589  1.00 62.34           C  
ATOM   2289  CB  TYR C 138      -8.001 -34.660  -1.718  1.00 62.34           C  
ATOM   2290  O   TYR C 138      -6.914 -36.198   0.959  1.00 62.34           O  
ATOM   2291  CG  TYR C 138      -7.671 -35.074  -3.132  1.00 62.34           C  
ATOM   2292  CD1 TYR C 138      -6.444 -35.659  -3.439  1.00 62.34           C  
ATOM   2293  CD2 TYR C 138      -8.584 -34.882  -4.163  1.00 62.34           C  
ATOM   2294  CE1 TYR C 138      -6.135 -36.040  -4.741  1.00 62.34           C  
ATOM   2295  CE2 TYR C 138      -8.286 -35.259  -5.468  1.00 62.34           C  
ATOM   2296  OH  TYR C 138      -6.761 -36.213  -7.036  1.00 62.34           O  
ATOM   2297  CZ  TYR C 138      -7.061 -35.837  -5.746  1.00 62.34           C  
ATOM   2298  N   GLN C 139      -8.621 -34.818   1.314  1.00 52.75           N  
ATOM   2299  CA  GLN C 139      -8.259 -34.643   2.716  1.00 52.75           C  
ATOM   2300  C   GLN C 139      -8.317 -35.970   3.469  1.00 52.75           C  
ATOM   2301  CB  GLN C 139      -9.178 -33.620   3.385  1.00 52.75           C  
ATOM   2302  O   GLN C 139      -7.439 -36.267   4.281  1.00 52.75           O  
ATOM   2303  CG  GLN C 139      -8.448 -32.636   4.290  1.00 52.75           C  
ATOM   2304  CD  GLN C 139      -9.351 -31.534   4.809  1.00 52.75           C  
ATOM   2305  NE2 GLN C 139      -8.969 -30.932   5.930  1.00 52.75           N  
ATOM   2306  OE1 GLN C 139     -10.384 -31.224   4.206  1.00 52.75           O  
ATOM   2307  N   GLY C 140      -9.335 -36.727   3.239  1.00 59.94           N  
ATOM   2308  CA  GLY C 140      -9.451 -38.044   3.845  1.00 59.94           C  
ATOM   2309  C   GLY C 140      -8.316 -38.977   3.467  1.00 59.94           C  
ATOM   2310  O   GLY C 140      -7.792 -39.700   4.316  1.00 59.94           O  
ATOM   2311  N   GLN C 141      -7.936 -38.940   2.231  1.00 57.48           N  
ATOM   2312  CA  GLN C 141      -6.863 -39.797   1.739  1.00 57.48           C  
ATOM   2313  C   GLN C 141      -5.527 -39.427   2.378  1.00 57.48           C  
ATOM   2314  CB  GLN C 141      -6.759 -39.706   0.216  1.00 57.48           C  
ATOM   2315  O   GLN C 141      -4.741 -40.305   2.737  1.00 57.48           O  
ATOM   2316  CG  GLN C 141      -7.737 -40.611  -0.522  1.00 57.48           C  
ATOM   2317  CD  GLN C 141      -7.639 -40.474  -2.030  1.00 57.48           C  
ATOM   2318  NE2 GLN C 141      -8.770 -40.621  -2.713  1.00 57.48           N  
ATOM   2319  OE1 GLN C 141      -6.558 -40.237  -2.577  1.00 57.48           O  
ATOM   2320  N   ILE C 142      -5.334 -38.167   2.511  1.00 53.35           N  
ATOM   2321  CA  ILE C 142      -4.106 -37.664   3.118  1.00 53.35           C  
ATOM   2322  C   ILE C 142      -4.050 -38.077   4.587  1.00 53.35           C  
ATOM   2323  CB  ILE C 142      -4.000 -36.128   2.989  1.00 53.35           C  
ATOM   2324  O   ILE C 142      -3.009 -38.529   5.071  1.00 53.35           O  
ATOM   2325  CG1 ILE C 142      -3.868 -35.724   1.516  1.00 53.35           C  
ATOM   2326  CG2 ILE C 142      -2.821 -35.598   3.810  1.00 53.35           C  
ATOM   2327  CD1 ILE C 142      -3.820 -34.219   1.289  1.00 53.35           C  
ATOM   2328  N   GLN C 143      -5.190 -37.982   5.212  1.00 50.33           N  
ATOM   2329  CA  GLN C 143      -5.263 -38.363   6.618  1.00 50.33           C  
ATOM   2330  C   GLN C 143      -5.013 -39.857   6.798  1.00 50.33           C  
ATOM   2331  CB  GLN C 143      -6.623 -37.984   7.207  1.00 50.33           C  
ATOM   2332  O   GLN C 143      -4.341 -40.270   7.745  1.00 50.33           O  
ATOM   2333  CG  GLN C 143      -6.561 -37.537   8.661  1.00 50.33           C  
ATOM   2334  CD  GLN C 143      -6.628 -36.029   8.816  1.00 50.33           C  
ATOM   2335  NE2 GLN C 143      -6.352 -35.543  10.021  1.00 50.33           N  
ATOM   2336  OE1 GLN C 143      -6.925 -35.306   7.859  1.00 50.33           O  
ATOM   2337  N   GLU C 144      -5.446 -40.676   5.950  1.00 56.97           N  
ATOM   2338  CA  GLU C 144      -5.234 -42.119   5.998  1.00 56.97           C  
ATOM   2339  C   GLU C 144      -3.766 -42.470   5.773  1.00 56.97           C  
ATOM   2340  CB  GLU C 144      -6.109 -42.825   4.958  1.00 56.97           C  
ATOM   2341  O   GLU C 144      -3.234 -43.377   6.416  1.00 56.97           O  
ATOM   2342  CG  GLU C 144      -7.542 -43.055   5.415  1.00 56.97           C  
ATOM   2343  CD  GLU C 144      -8.407 -43.729   4.361  1.00 56.97           C  
ATOM   2344  OE1 GLU C 144      -9.609 -43.964   4.622  1.00 56.97           O  
ATOM   2345  OE2 GLU C 144      -7.878 -44.025   3.267  1.00 56.97           O  
ATOM   2346  N   GLN C 145      -3.148 -41.747   4.932  1.00 49.43           N  
ATOM   2347  CA  GLN C 145      -1.739 -41.979   4.632  1.00 49.43           C  
ATOM   2348  C   GLN C 145      -0.852 -41.562   5.801  1.00 49.43           C  
ATOM   2349  CB  GLN C 145      -1.328 -41.225   3.366  1.00 49.43           C  
ATOM   2350  O   GLN C 145       0.163 -42.204   6.077  1.00 49.43           O  
ATOM   2351  CG  GLN C 145      -1.695 -41.944   2.075  1.00 49.43           C  
ATOM   2352  CD  GLN C 145      -1.179 -41.232   0.839  1.00 49.43           C  
ATOM   2353  NE2 GLN C 145      -1.043 -41.969  -0.257  1.00 49.43           N  
ATOM   2354  OE1 GLN C 145      -0.905 -40.028   0.869  1.00 49.43           O  
ATOM   2355  N   ILE C 146      -1.236 -40.550   6.451  1.00 49.09           N  
ATOM   2356  CA  ILE C 146      -0.487 -40.060   7.603  1.00 49.09           C  
ATOM   2357  C   ILE C 146      -0.620 -41.045   8.762  1.00 49.09           C  
ATOM   2358  CB  ILE C 146      -0.967 -38.657   8.034  1.00 49.09           C  
ATOM   2359  O   ILE C 146       0.345 -41.294   9.488  1.00 49.09           O  
ATOM   2360  CG1 ILE C 146      -0.658 -37.627   6.941  1.00 49.09           C  
ATOM   2361  CG2 ILE C 146      -0.327 -38.252   9.365  1.00 49.09           C  
ATOM   2362  CD1 ILE C 146      -1.105 -36.212   7.280  1.00 49.09           C  
ATOM   2363  N   GLN C 147      -1.738 -41.668   8.837  1.00 49.78           N  
ATOM   2364  CA  GLN C 147      -1.968 -42.641   9.900  1.00 49.78           C  
ATOM   2365  C   GLN C 147      -1.152 -43.910   9.671  1.00 49.78           C  
ATOM   2366  CB  GLN C 147      -3.455 -42.984  10.003  1.00 49.78           C  
ATOM   2367  O   GLN C 147      -0.649 -44.511  10.622  1.00 49.78           O  
ATOM   2368  CG  GLN C 147      -4.232 -42.076  10.947  1.00 49.78           C  
ATOM   2369  CD  GLN C 147      -5.713 -42.401  10.987  1.00 49.78           C  
ATOM   2370  NE2 GLN C 147      -6.502 -41.502  11.565  1.00 49.78           N  
ATOM   2371  OE1 GLN C 147      -6.145 -43.452  10.502  1.00 49.78           O  
ATOM   2372  N   VAL C 148      -0.875 -44.180   8.426  1.00 49.65           N  
ATOM   2373  CA  VAL C 148      -0.106 -45.379   8.111  1.00 49.65           C  
ATOM   2374  C   VAL C 148       1.379 -45.118   8.350  1.00 49.65           C  
ATOM   2375  CB  VAL C 148      -0.339 -45.836   6.653  1.00 49.65           C  
ATOM   2376  O   VAL C 148       2.117 -46.019   8.754  1.00 49.65           O  
ATOM   2377  CG1 VAL C 148       0.616 -46.969   6.283  1.00 49.65           C  
ATOM   2378  CG2 VAL C 148      -1.790 -46.272   6.457  1.00 49.65           C  
ATOM   2379  N   LEU C 149       1.645 -43.828   8.212  1.00 46.70           N  
ATOM   2380  CA  LEU C 149       3.052 -43.487   8.388  1.00 46.70           C  
ATOM   2381  C   LEU C 149       3.395 -43.339   9.866  1.00 46.70           C  
ATOM   2382  CB  LEU C 149       3.387 -42.192   7.642  1.00 46.70           C  
ATOM   2383  O   LEU C 149       4.557 -43.477  10.255  1.00 46.70           O  
ATOM   2384  CG  LEU C 149       3.396 -42.272   6.115  1.00 46.70           C  
ATOM   2385  CD1 LEU C 149       3.442 -40.872   5.511  1.00 46.70           C  
ATOM   2386  CD2 LEU C 149       4.575 -43.108   5.629  1.00 46.70           C  
ATOM   2387  N   GLN C 150       2.459 -43.318  10.677  1.00 34.65           N  
ATOM   2388  CA  GLN C 150       2.769 -43.297  12.103  1.00 34.65           C  
ATOM   2389  C   GLN C 150       2.685 -44.697  12.704  1.00 34.65           C  
ATOM   2390  CB  GLN C 150       1.824 -42.350  12.844  1.00 34.65           C  
ATOM   2391  O   GLN C 150       3.448 -45.035  13.612  1.00 34.65           O  
ATOM   2392  CG  GLN C 150       1.978 -40.889  12.442  1.00 34.65           C  
ATOM   2393  CD  GLN C 150       1.056 -39.967  13.217  1.00 34.65           C  
ATOM   2394  NE2 GLN C 150       1.610 -39.262  14.198  1.00 34.65           N  
ATOM   2395  OE1 GLN C 150      -0.144 -39.887  12.936  1.00 34.65           O  
TER    2396      GLN C 150                                                      
ENDMDL                                                                          
END                                                                             
