# Supplementary material for: Structure and activation of the RING E3 ubiquitin ligase TRIM72 on the membrane
Source: Nat Struct Mol Biol. 2023 Sep 28;30(11):1695–706. doi: 10.1038/s41594-023-01111-7 (PMC10643145; doi:10.1038/s41594-023-01111-7)
Supplement: Supplementary file 5 — Predicted structures of the RING domain of 60 TRIM proteins. [file 41594_2023_1111_MOESM5_ESM.zip › R34_62721_unrelaxed_rank_1_model_1.pdb]

MODEL     1                                                                     
ATOM      1  N   MET B   1       1.109  -9.085   1.881  1.00 46.18           N  
ATOM      2  CA  MET B   1       1.786  -8.160   2.785  1.00 46.18           C  
ATOM      3  C   MET B   1       1.633  -6.720   2.305  1.00 46.18           C  
ATOM      4  CB  MET B   1       3.269  -8.515   2.907  1.00 46.18           C  
ATOM      5  O   MET B   1       1.294  -5.833   3.089  1.00 46.18           O  
ATOM      6  CG  MET B   1       3.560  -9.578   3.955  1.00 46.18           C  
ATOM      7  SD  MET B   1       5.315  -9.575   4.491  1.00 46.18           S  
ATOM      8  CE  MET B   1       5.378 -11.149   5.391  1.00 46.18           C  
ATOM      9  N   ALA B   2       1.946  -6.424   1.102  1.00 52.42           N  
ATOM     10  CA  ALA B   2       1.781  -5.082   0.549  1.00 52.42           C  
ATOM     11  C   ALA B   2       0.318  -4.649   0.586  1.00 52.42           C  
ATOM     12  CB  ALA B   2       2.313  -5.028  -0.881  1.00 52.42           C  
ATOM     13  O   ALA B   2       0.015  -3.489   0.872  1.00 52.42           O  
ATOM     14  N   SER B   3      -0.482  -5.765   0.461  1.00 53.92           N  
ATOM     15  CA  SER B   3      -1.905  -5.443   0.449  1.00 53.92           C  
ATOM     16  C   SER B   3      -2.391  -5.028   1.834  1.00 53.92           C  
ATOM     17  CB  SER B   3      -2.721  -6.636  -0.050  1.00 53.92           C  
ATOM     18  O   SER B   3      -3.187  -4.096   1.965  1.00 53.92           O  
ATOM     19  OG  SER B   3      -2.393  -7.808   0.676  1.00 53.92           O  
ATOM     20  N   LYS B   4      -1.864  -5.744   2.825  1.00 60.14           N  
ATOM     21  CA  LYS B   4      -2.247  -5.399   4.191  1.00 60.14           C  
ATOM     22  C   LYS B   4      -1.776  -3.994   4.556  1.00 60.14           C  
ATOM     23  CB  LYS B   4      -1.678  -6.416   5.182  1.00 60.14           C  
ATOM     24  O   LYS B   4      -2.513  -3.231   5.184  1.00 60.14           O  
ATOM     25  CG  LYS B   4      -2.217  -6.271   6.597  1.00 60.14           C  
ATOM     26  CD  LYS B   4      -1.735  -7.401   7.498  1.00 60.14           C  
ATOM     27  CE  LYS B   4      -2.271  -7.254   8.916  1.00 60.14           C  
ATOM     28  NZ  LYS B   4      -1.803  -8.361   9.802  1.00 60.14           N  
ATOM     29  N   ILE B   5      -0.693  -3.633   4.128  1.00 63.92           N  
ATOM     30  CA  ILE B   5      -0.133  -2.314   4.399  1.00 63.92           C  
ATOM     31  C   ILE B   5      -1.002  -1.240   3.747  1.00 63.92           C  
ATOM     32  CB  ILE B   5       1.323  -2.204   3.895  1.00 63.92           C  
ATOM     33  O   ILE B   5      -1.325  -0.229   4.374  1.00 63.92           O  
ATOM     34  CG1 ILE B   5       2.231  -3.167   4.670  1.00 63.92           C  
ATOM     35  CG2 ILE B   5       1.828  -0.762   4.013  1.00 63.92           C  
ATOM     36  CD1 ILE B   5       3.630  -3.302   4.087  1.00 63.92           C  
ATOM     37  N   LEU B   6      -1.306  -1.551   2.583  1.00 68.55           N  
ATOM     38  CA  LEU B   6      -2.134  -0.593   1.858  1.00 68.55           C  
ATOM     39  C   LEU B   6      -3.471  -0.389   2.562  1.00 68.55           C  
ATOM     40  CB  LEU B   6      -2.367  -1.065   0.421  1.00 68.55           C  
ATOM     41  O   LEU B   6      -3.951   0.741   2.677  1.00 68.55           O  
ATOM     42  CG  LEU B   6      -3.103  -0.093  -0.501  1.00 68.55           C  
ATOM     43  CD1 LEU B   6      -2.336   1.221  -0.608  1.00 68.55           C  
ATOM     44  CD2 LEU B   6      -3.306  -0.712  -1.880  1.00 68.55           C  
ATOM     45  N   LEU B   7      -3.958  -1.525   3.127  1.00 69.18           N  
ATOM     46  CA  LEU B   7      -5.223  -1.425   3.848  1.00 69.18           C  
ATOM     47  C   LEU B   7      -5.067  -0.572   5.103  1.00 69.18           C  
ATOM     48  CB  LEU B   7      -5.737  -2.817   4.224  1.00 69.18           C  
ATOM     49  O   LEU B   7      -5.947   0.228   5.428  1.00 69.18           O  
ATOM     50  CG  LEU B   7      -6.277  -3.673   3.077  1.00 69.18           C  
ATOM     51  CD1 LEU B   7      -6.621  -5.072   3.577  1.00 69.18           C  
ATOM     52  CD2 LEU B   7      -7.495  -3.011   2.443  1.00 69.18           C  
ATOM     53  N   ASN B   8      -3.968  -0.716   5.667  1.00 74.26           N  
ATOM     54  CA  ASN B   8      -3.710   0.056   6.878  1.00 74.26           C  
ATOM     55  C   ASN B   8      -3.551   1.543   6.571  1.00 74.26           C  
ATOM     56  CB  ASN B   8      -2.468  -0.473   7.598  1.00 74.26           C  
ATOM     57  O   ASN B   8      -4.057   2.390   7.309  1.00 74.26           O  
ATOM     58  CG  ASN B   8      -2.686  -1.845   8.206  1.00 74.26           C  
ATOM     59  ND2 ASN B   8      -1.596  -2.551   8.483  1.00 74.26           N  
ATOM     60  OD1 ASN B   8      -3.824  -2.266   8.426  1.00 74.26           O  
ATOM     61  N   VAL B   9      -2.885   1.786   5.509  1.00 79.95           N  
ATOM     62  CA  VAL B   9      -2.713   3.176   5.101  1.00 79.95           C  
ATOM     63  C   VAL B   9      -4.067   3.776   4.726  1.00 79.95           C  
ATOM     64  CB  VAL B   9      -1.728   3.304   3.918  1.00 79.95           C  
ATOM     65  O   VAL B   9      -4.371   4.914   5.090  1.00 79.95           O  
ATOM     66  CG1 VAL B   9      -1.705   4.735   3.385  1.00 79.95           C  
ATOM     67  CG2 VAL B   9      -0.327   2.866   4.341  1.00 79.95           C  
ATOM     68  N   GLN B  10      -4.848   3.001   4.096  1.00 81.47           N  
ATOM     69  CA  GLN B  10      -6.177   3.450   3.695  1.00 81.47           C  
ATOM     70  C   GLN B  10      -7.030   3.799   4.911  1.00 81.47           C  
ATOM     71  CB  GLN B  10      -6.875   2.381   2.854  1.00 81.47           C  
ATOM     72  O   GLN B  10      -7.789   4.770   4.886  1.00 81.47           O  
ATOM     73  CG  GLN B  10      -6.559   2.464   1.367  1.00 81.47           C  
ATOM     74  CD  GLN B  10      -7.253   1.385   0.557  1.00 81.47           C  
ATOM     75  NE2 GLN B  10      -8.262   1.778  -0.213  1.00 81.47           N  
ATOM     76  OE1 GLN B  10      -6.885   0.208   0.623  1.00 81.47           O  
ATOM     77  N   GLU B  11      -6.902   3.061   5.901  1.00 83.80           N  
ATOM     78  CA  GLU B  11      -7.661   3.320   7.121  1.00 83.80           C  
ATOM     79  C   GLU B  11      -7.296   4.675   7.721  1.00 83.80           C  
ATOM     80  CB  GLU B  11      -7.423   2.209   8.148  1.00 83.80           C  
ATOM     81  O   GLU B  11      -8.160   5.380   8.246  1.00 83.80           O  
ATOM     82  CG  GLU B  11      -8.212   0.938   7.872  1.00 83.80           C  
ATOM     83  CD  GLU B  11      -7.935  -0.170   8.876  1.00 83.80           C  
ATOM     84  OE1 GLU B  11      -8.491  -1.281   8.723  1.00 83.80           O  
ATOM     85  OE2 GLU B  11      -7.156   0.076   9.825  1.00 83.80           O  
ATOM     86  N   GLU B  12      -6.051   5.081   7.559  1.00 86.46           N  
ATOM     87  CA  GLU B  12      -5.575   6.332   8.143  1.00 86.46           C  
ATOM     88  C   GLU B  12      -6.064   7.536   7.342  1.00 86.46           C  
ATOM     89  CB  GLU B  12      -4.047   6.340   8.226  1.00 86.46           C  
ATOM     90  O   GLU B  12      -6.108   8.655   7.858  1.00 86.46           O  
ATOM     91  CG  GLU B  12      -3.479   5.343   9.225  1.00 86.46           C  
ATOM     92  CD  GLU B  12      -3.927   5.605  10.654  1.00 86.46           C  
ATOM     93  OE1 GLU B  12      -4.015   4.641  11.449  1.00 86.46           O  
ATOM     94  OE2 GLU B  12      -4.192   6.783  10.982  1.00 86.46           O  
ATOM     95  N   VAL B  13      -6.456   7.203   6.104  1.00 89.25           N  
ATOM     96  CA  VAL B  13      -6.860   8.333   5.274  1.00 89.25           C  
ATOM     97  C   VAL B  13      -8.341   8.212   4.921  1.00 89.25           C  
ATOM     98  CB  VAL B  13      -6.011   8.424   3.986  1.00 89.25           C  
ATOM     99  O   VAL B  13      -8.771   8.667   3.858  1.00 89.25           O  
ATOM    100  CG1 VAL B  13      -4.579   8.847   4.312  1.00 89.25           C  
ATOM    101  CG2 VAL B  13      -6.021   7.087   3.246  1.00 89.25           C  
ATOM    102  N   THR B  14      -9.070   7.552   5.710  1.00 88.01           N  
ATOM    103  CA  THR B  14     -10.516   7.420   5.566  1.00 88.01           C  
ATOM    104  C   THR B  14     -11.243   8.354   6.529  1.00 88.01           C  
ATOM    105  CB  THR B  14     -10.972   5.970   5.811  1.00 88.01           C  
ATOM    106  O   THR B  14     -10.889   8.437   7.707  1.00 88.01           O  
ATOM    107  CG2 THR B  14     -12.491   5.853   5.751  1.00 88.01           C  
ATOM    108  OG1 THR B  14     -10.398   5.119   4.810  1.00 88.01           O  
ATOM    109  N   CYS B  15     -12.222   9.073   6.013  1.00 90.52           N  
ATOM    110  CA  CYS B  15     -13.037   9.949   6.847  1.00 90.52           C  
ATOM    111  C   CYS B  15     -13.935   9.140   7.775  1.00 90.52           C  
ATOM    112  CB  CYS B  15     -13.887  10.876   5.980  1.00 90.52           C  
ATOM    113  O   CYS B  15     -14.718   8.306   7.316  1.00 90.52           O  
ATOM    114  SG  CYS B  15     -14.936  12.001   6.927  1.00 90.52           S  
ATOM    115  N   PRO B  16     -13.850   9.476   9.055  1.00 86.85           N  
ATOM    116  CA  PRO B  16     -14.664   8.714  10.005  1.00 86.85           C  
ATOM    117  C   PRO B  16     -16.153   9.037   9.899  1.00 86.85           C  
ATOM    118  CB  PRO B  16     -14.108   9.139  11.366  1.00 86.85           C  
ATOM    119  O   PRO B  16     -16.988   8.293  10.418  1.00 86.85           O  
ATOM    120  CG  PRO B  16     -13.453  10.458  11.116  1.00 86.85           C  
ATOM    121  CD  PRO B  16     -13.048  10.524   9.671  1.00 86.85           C  
ATOM    122  N   ILE B  17     -16.485  10.031   9.242  1.00 88.07           N  
ATOM    123  CA  ILE B  17     -17.877  10.457   9.153  1.00 88.07           C  
ATOM    124  C   ILE B  17     -18.535   9.819   7.931  1.00 88.07           C  
ATOM    125  CB  ILE B  17     -17.994  11.996   9.083  1.00 88.07           C  
ATOM    126  O   ILE B  17     -19.522   9.091   8.059  1.00 88.07           O  
ATOM    127  CG1 ILE B  17     -17.312  12.639  10.296  1.00 88.07           C  
ATOM    128  CG2 ILE B  17     -19.462  12.422   8.991  1.00 88.07           C  
ATOM    129  CD1 ILE B  17     -17.947  12.272  11.630  1.00 88.07           C  
ATOM    130  N   CYS B  18     -17.997   9.983   6.764  1.00 87.70           N  
ATOM    131  CA  CYS B  18     -18.634   9.461   5.560  1.00 87.70           C  
ATOM    132  C   CYS B  18     -18.081   8.086   5.204  1.00 87.70           C  
ATOM    133  CB  CYS B  18     -18.434  10.421   4.388  1.00 87.70           C  
ATOM    134  O   CYS B  18     -18.620   7.402   4.332  1.00 87.70           O  
ATOM    135  SG  CYS B  18     -16.712  10.589   3.870  1.00 87.70           S  
ATOM    136  N   LEU B  19     -16.976   7.656   5.773  1.00 86.45           N  
ATOM    137  CA  LEU B  19     -16.355   6.343   5.645  1.00 86.45           C  
ATOM    138  C   LEU B  19     -15.788   6.143   4.244  1.00 86.45           C  
ATOM    139  CB  LEU B  19     -17.367   5.238   5.961  1.00 86.45           C  
ATOM    140  O   LEU B  19     -15.707   5.013   3.757  1.00 86.45           O  
ATOM    141  CG  LEU B  19     -17.950   5.236   7.375  1.00 86.45           C  
ATOM    142  CD1 LEU B  19     -18.934   4.083   7.541  1.00 86.45           C  
ATOM    143  CD2 LEU B  19     -16.835   5.147   8.412  1.00 86.45           C  
ATOM    144  N   GLU B  20     -15.468   7.230   3.571  1.00 85.50           N  
ATOM    145  CA  GLU B  20     -14.783   7.224   2.281  1.00 85.50           C  
ATOM    146  C   GLU B  20     -13.387   7.829   2.394  1.00 85.50           C  
ATOM    147  CB  GLU B  20     -15.602   7.984   1.234  1.00 85.50           C  
ATOM    148  O   GLU B  20     -13.054   8.452   3.405  1.00 85.50           O  
ATOM    149  CG  GLU B  20     -17.015   7.449   1.051  1.00 85.50           C  
ATOM    150  CD  GLU B  20     -17.067   6.149   0.266  1.00 85.50           C  
ATOM    151  OE1 GLU B  20     -18.068   5.407   0.386  1.00 85.50           O  
ATOM    152  OE2 GLU B  20     -16.099   5.869  -0.476  1.00 85.50           O  
ATOM    153  N   LEU B  21     -12.633   7.534   1.331  1.00 88.63           N  
ATOM    154  CA  LEU B  21     -11.341   8.211   1.316  1.00 88.63           C  
ATOM    155  C   LEU B  21     -11.518   9.723   1.407  1.00 88.63           C  
ATOM    156  CB  LEU B  21     -10.563   7.853   0.046  1.00 88.63           C  
ATOM    157  O   LEU B  21     -12.425  10.284   0.789  1.00 88.63           O  
ATOM    158  CG  LEU B  21     -10.005   6.431  -0.028  1.00 88.63           C  
ATOM    159  CD1 LEU B  21      -9.365   6.183  -1.390  1.00 88.63           C  
ATOM    160  CD2 LEU B  21      -8.999   6.191   1.092  1.00 88.63           C  
ATOM    161  N   LEU B  22     -10.664  10.347   2.230  1.00 92.32           N  
ATOM    162  CA  LEU B  22     -10.764  11.775   2.511  1.00 92.32           C  
ATOM    163  C   LEU B  22     -10.817  12.581   1.217  1.00 92.32           C  
ATOM    164  CB  LEU B  22      -9.580  12.238   3.365  1.00 92.32           C  
ATOM    165  O   LEU B  22     -10.059  12.314   0.282  1.00 92.32           O  
ATOM    166  CG  LEU B  22      -9.605  11.824   4.838  1.00 92.32           C  
ATOM    167  CD1 LEU B  22      -8.211  11.943   5.445  1.00 92.32           C  
ATOM    168  CD2 LEU B  22     -10.607  12.672   5.615  1.00 92.32           C  
ATOM    169  N   THR B  23     -11.790  13.431   1.113  1.00 90.66           N  
ATOM    170  CA  THR B  23     -11.879  14.431   0.055  1.00 90.66           C  
ATOM    171  C   THR B  23     -11.699  15.836   0.622  1.00 90.66           C  
ATOM    172  CB  THR B  23     -13.226  14.342  -0.686  1.00 90.66           C  
ATOM    173  O   THR B  23     -12.423  16.239   1.535  1.00 90.66           O  
ATOM    174  CG2 THR B  23     -13.233  15.233  -1.923  1.00 90.66           C  
ATOM    175  OG1 THR B  23     -13.455  12.985  -1.087  1.00 90.66           O  
ATOM    176  N   GLU B  24     -10.725  16.594  -0.013  1.00 90.72           N  
ATOM    177  CA  GLU B  24     -10.375  17.894   0.551  1.00 90.72           C  
ATOM    178  C   GLU B  24     -10.204  17.811   2.065  1.00 90.72           C  
ATOM    179  CB  GLU B  24     -11.437  18.938   0.197  1.00 90.72           C  
ATOM    180  O   GLU B  24     -10.956  18.437   2.815  1.00 90.72           O  
ATOM    181  CG  GLU B  24     -11.562  19.207  -1.295  1.00 90.72           C  
ATOM    182  CD  GLU B  24     -12.619  20.247  -1.630  1.00 90.72           C  
ATOM    183  OE1 GLU B  24     -13.705  19.871  -2.128  1.00 90.72           O  
ATOM    184  OE2 GLU B  24     -12.359  21.449  -1.395  1.00 90.72           O  
ATOM    185  N   PRO B  25      -9.196  17.065   2.567  1.00 91.60           N  
ATOM    186  CA  PRO B  25      -9.002  16.750   3.984  1.00 91.60           C  
ATOM    187  C   PRO B  25      -8.665  17.981   4.822  1.00 91.60           C  
ATOM    188  CB  PRO B  25      -7.833  15.762   3.969  1.00 91.60           C  
ATOM    189  O   PRO B  25      -7.867  18.821   4.398  1.00 91.60           O  
ATOM    190  CG  PRO B  25      -7.122  16.032   2.682  1.00 91.60           C  
ATOM    191  CD  PRO B  25      -8.102  16.626   1.711  1.00 91.60           C  
ATOM    192  N   LEU B  26      -9.386  18.030   5.952  1.00 87.88           N  
ATOM    193  CA  LEU B  26      -9.091  19.046   6.956  1.00 87.88           C  
ATOM    194  C   LEU B  26      -8.669  18.403   8.272  1.00 87.88           C  
ATOM    195  CB  LEU B  26     -10.307  19.948   7.181  1.00 87.88           C  
ATOM    196  O   LEU B  26      -9.330  17.481   8.758  1.00 87.88           O  
ATOM    197  CG  LEU B  26     -10.746  20.804   5.992  1.00 87.88           C  
ATOM    198  CD1 LEU B  26     -12.023  21.566   6.331  1.00 87.88           C  
ATOM    199  CD2 LEU B  26      -9.635  21.767   5.587  1.00 87.88           C  
ATOM    200  N   SER B  27      -7.549  18.885   8.843  1.00 83.90           N  
ATOM    201  CA  SER B  27      -7.095  18.377  10.134  1.00 83.90           C  
ATOM    202  C   SER B  27      -7.467  19.331  11.264  1.00 83.90           C  
ATOM    203  CB  SER B  27      -5.582  18.154  10.121  1.00 83.90           C  
ATOM    204  O   SER B  27      -7.249  20.540  11.161  1.00 83.90           O  
ATOM    205  OG  SER B  27      -5.232  17.134   9.201  1.00 83.90           O  
ATOM    206  N   LEU B  28      -8.073  18.746  12.349  1.00 79.14           N  
ATOM    207  CA  LEU B  28      -8.458  19.522  13.523  1.00 79.14           C  
ATOM    208  C   LEU B  28      -7.375  19.459  14.595  1.00 79.14           C  
ATOM    209  CB  LEU B  28      -9.785  19.012  14.091  1.00 79.14           C  
ATOM    210  O   LEU B  28      -6.464  18.632  14.515  1.00 79.14           O  
ATOM    211  CG  LEU B  28     -10.957  18.935  13.111  1.00 79.14           C  
ATOM    212  CD1 LEU B  28     -12.160  18.271  13.775  1.00 79.14           C  
ATOM    213  CD2 LEU B  28     -11.321  20.325  12.602  1.00 79.14           C  
ATOM    214  N   ASP B  29      -7.516  20.279  15.614  1.00 74.82           N  
ATOM    215  CA  ASP B  29      -6.527  20.343  16.686  1.00 74.82           C  
ATOM    216  C   ASP B  29      -6.538  19.064  17.520  1.00 74.82           C  
ATOM    217  CB  ASP B  29      -6.785  21.557  17.582  1.00 74.82           C  
ATOM    218  O   ASP B  29      -5.523  18.697  18.117  1.00 74.82           O  
ATOM    219  CG  ASP B  29      -6.586  22.878  16.861  1.00 74.82           C  
ATOM    220  OD1 ASP B  29      -5.890  22.908  15.823  1.00 74.82           O  
ATOM    221  OD2 ASP B  29      -7.128  23.900  17.336  1.00 74.82           O  
ATOM    222  N   CYS B  30      -7.631  18.378  17.434  1.00 79.51           N  
ATOM    223  CA  CYS B  30      -7.763  17.174  18.247  1.00 79.51           C  
ATOM    224  C   CYS B  30      -7.072  15.990  17.583  1.00 79.51           C  
ATOM    225  CB  CYS B  30      -9.237  16.848  18.487  1.00 79.51           C  
ATOM    226  O   CYS B  30      -6.942  14.923  18.187  1.00 79.51           O  
ATOM    227  SG  CYS B  30     -10.115  16.314  17.001  1.00 79.51           S  
ATOM    228  N   GLY B  31      -6.621  16.165  16.383  1.00 78.03           N  
ATOM    229  CA  GLY B  31      -5.875  15.112  15.713  1.00 78.03           C  
ATOM    230  C   GLY B  31      -6.700  14.351  14.693  1.00 78.03           C  
ATOM    231  O   GLY B  31      -6.163  13.555  13.921  1.00 78.03           O  
ATOM    232  N   HIS B  32      -7.980  14.666  14.607  1.00 82.77           N  
ATOM    233  CA  HIS B  32      -8.823  13.976  13.637  1.00 82.77           C  
ATOM    234  C   HIS B  32      -8.882  14.738  12.318  1.00 82.77           C  
ATOM    235  CB  HIS B  32     -10.234  13.783  14.196  1.00 82.77           C  
ATOM    236  O   HIS B  32      -8.806  15.969  12.303  1.00 82.77           O  
ATOM    237  CG  HIS B  32     -10.306  12.797  15.318  1.00 82.77           C  
ATOM    238  CD2 HIS B  32     -10.076  11.463  15.345  1.00 82.77           C  
ATOM    239  ND1 HIS B  32     -10.654  13.156  16.602  1.00 82.77           N  
ATOM    240  CE1 HIS B  32     -10.635  12.081  17.373  1.00 82.77           C  
ATOM    241  NE2 HIS B  32     -10.287  11.041  16.635  1.00 82.77           N  
ATOM    242  N   SER B  33      -8.841  13.932  11.255  1.00 88.55           N  
ATOM    243  CA  SER B  33      -9.002  14.514   9.927  1.00 88.55           C  
ATOM    244  C   SER B  33     -10.329  14.102   9.300  1.00 88.55           C  
ATOM    245  CB  SER B  33      -7.847  14.098   9.015  1.00 88.55           C  
ATOM    246  O   SER B  33     -10.737  12.943   9.403  1.00 88.55           O  
ATOM    247  OG  SER B  33      -6.607  14.542   9.539  1.00 88.55           O  
ATOM    248  N   LEU B  34     -10.977  15.086   8.643  1.00 90.19           N  
ATOM    249  CA  LEU B  34     -12.275  14.856   8.019  1.00 90.19           C  
ATOM    250  C   LEU B  34     -12.370  15.578   6.679  1.00 90.19           C  
ATOM    251  CB  LEU B  34     -13.405  15.320   8.943  1.00 90.19           C  
ATOM    252  O   LEU B  34     -11.578  16.481   6.398  1.00 90.19           O  
ATOM    253  CG  LEU B  34     -13.341  14.830  10.390  1.00 90.19           C  
ATOM    254  CD1 LEU B  34     -13.913  15.884  11.332  1.00 90.19           C  
ATOM    255  CD2 LEU B  34     -14.087  13.509  10.541  1.00 90.19           C  
ATOM    256  N   CYS B  35     -13.357  15.080   5.888  1.00 92.43           N  
ATOM    257  CA  CYS B  35     -13.638  15.825   4.666  1.00 92.43           C  
ATOM    258  C   CYS B  35     -14.172  17.216   4.986  1.00 92.43           C  
ATOM    259  CB  CYS B  35     -14.643  15.071   3.796  1.00 92.43           C  
ATOM    260  O   CYS B  35     -14.893  17.398   5.968  1.00 92.43           O  
ATOM    261  SG  CYS B  35     -14.070  13.440   3.270  1.00 92.43           S  
ATOM    262  N   ARG B  36     -13.802  18.107   4.129  1.00 88.52           N  
ATOM    263  CA  ARG B  36     -14.345  19.452   4.291  1.00 88.52           C  
ATOM    264  C   ARG B  36     -15.869  19.428   4.320  1.00 88.52           C  
ATOM    265  CB  ARG B  36     -13.857  20.368   3.166  1.00 88.52           C  
ATOM    266  O   ARG B  36     -16.490  20.073   5.168  1.00 88.52           O  
ATOM    267  CG  ARG B  36     -14.227  21.830   3.358  1.00 88.52           C  
ATOM    268  CD  ARG B  36     -13.602  22.715   2.289  1.00 88.52           C  
ATOM    269  NE  ARG B  36     -14.020  24.107   2.429  1.00 88.52           N  
ATOM    270  NH1 ARG B  36     -12.372  24.957   1.051  1.00 88.52           N  
ATOM    271  NH2 ARG B  36     -13.889  26.366   2.035  1.00 88.52           N  
ATOM    272  CZ  ARG B  36     -13.426  25.140   1.838  1.00 88.52           C  
ATOM    273  N   ALA B  37     -16.430  18.697   3.412  1.00 87.21           N  
ATOM    274  CA  ALA B  37     -17.885  18.611   3.315  1.00 87.21           C  
ATOM    275  C   ALA B  37     -18.489  18.057   4.602  1.00 87.21           C  
ATOM    276  CB  ALA B  37     -18.288  17.743   2.125  1.00 87.21           C  
ATOM    277  O   ALA B  37     -19.512  18.554   5.079  1.00 87.21           O  
ATOM    278  N   CYS B  38     -17.798  17.105   5.241  1.00 88.53           N  
ATOM    279  CA  CYS B  38     -18.300  16.481   6.461  1.00 88.53           C  
ATOM    280  C   CYS B  38     -18.193  17.435   7.645  1.00 88.53           C  
ATOM    281  CB  CYS B  38     -17.533  15.194   6.760  1.00 88.53           C  
ATOM    282  O   CYS B  38     -19.054  17.436   8.526  1.00 88.53           O  
ATOM    283  SG  CYS B  38     -17.866  13.859   5.590  1.00 88.53           S  
ATOM    284  N   ILE B  39     -17.241  18.244   7.615  1.00 85.48           N  
ATOM    285  CA  ILE B  39     -17.078  19.225   8.682  1.00 85.48           C  
ATOM    286  C   ILE B  39     -18.125  20.327   8.535  1.00 85.48           C  
ATOM    287  CB  ILE B  39     -15.657  19.832   8.678  1.00 85.48           C  
ATOM    288  O   ILE B  39     -18.713  20.769   9.525  1.00 85.48           O  
ATOM    289  CG1 ILE B  39     -14.631  18.793   9.145  1.00 85.48           C  
ATOM    290  CG2 ILE B  39     -15.604  21.087   9.556  1.00 85.48           C  
ATOM    291  CD1 ILE B  39     -13.184  19.250   9.014  1.00 85.48           C  
ATOM    292  N   THR B  40     -18.310  20.787   7.318  1.00 83.12           N  
ATOM    293  CA  THR B  40     -19.239  21.876   7.038  1.00 83.12           C  
ATOM    294  C   THR B  40     -20.664  21.483   7.417  1.00 83.12           C  
ATOM    295  CB  THR B  40     -19.194  22.281   5.553  1.00 83.12           C  
ATOM    296  O   THR B  40     -21.409  22.291   7.975  1.00 83.12           O  
ATOM    297  CG2 THR B  40     -20.049  23.517   5.294  1.00 83.12           C  
ATOM    298  OG1 THR B  40     -17.839  22.566   5.183  1.00 83.12           O  
ATOM    299  N   VAL B  41     -21.026  20.288   7.127  1.00 77.40           N  
ATOM    300  CA  VAL B  41     -22.366  19.802   7.438  1.00 77.40           C  
ATOM    301  C   VAL B  41     -22.559  19.754   8.952  1.00 77.40           C  
ATOM    302  CB  VAL B  41     -22.621  18.407   6.824  1.00 77.40           C  
ATOM    303  O   VAL B  41     -23.620  20.124   9.461  1.00 77.40           O  
ATOM    304  CG1 VAL B  41     -23.955  17.841   7.307  1.00 77.40           C  
ATOM    305  CG2 VAL B  41     -22.589  18.483   5.299  1.00 77.40           C  
ATOM    306  N   SER B  42     -21.574  19.412   9.686  1.00 71.68           N  
ATOM    307  CA  SER B  42     -21.633  19.295  11.140  1.00 71.68           C  
ATOM    308  C   SER B  42     -21.718  20.666  11.802  1.00 71.68           C  
ATOM    309  CB  SER B  42     -20.412  18.540  11.667  1.00 71.68           C  
ATOM    310  O   SER B  42     -22.359  20.820  12.843  1.00 71.68           O  
ATOM    311  OG  SER B  42     -19.233  19.307  11.495  1.00 71.68           O  
ATOM    312  N   ASN B  43     -21.038  21.630  11.201  1.00 66.77           N  
ATOM    313  CA  ASN B  43     -20.991  22.979  11.755  1.00 66.77           C  
ATOM    314  C   ASN B  43     -22.270  23.755  11.452  1.00 66.77           C  
ATOM    315  CB  ASN B  43     -19.772  23.735  11.223  1.00 66.77           C  
ATOM    316  O   ASN B  43     -22.679  24.614  12.234  1.00 66.77           O  
ATOM    317  CG  ASN B  43     -18.499  23.390  11.971  1.00 66.77           C  
ATOM    318  ND2 ASN B  43     -17.356  23.639  11.342  1.00 66.77           N  
ATOM    319  OD1 ASN B  43     -18.542  22.904  13.104  1.00 66.77           O  
ATOM    320  N   LYS B  44     -22.673  23.683  10.248  1.00 63.53           N  
ATOM    321  CA  LYS B  44     -23.927  24.363   9.940  1.00 63.53           C  
ATOM    322  C   LYS B  44     -25.005  24.019  10.963  1.00 63.53           C  
ATOM    323  CB  LYS B  44     -24.404  23.999   8.533  1.00 63.53           C  
ATOM    324  O   LYS B  44     -25.801  24.879  11.347  1.00 63.53           O  
ATOM    325  CG  LYS B  44     -23.602  24.654   7.418  1.00 63.53           C  
ATOM    326  CD  LYS B  44     -24.194  24.345   6.049  1.00 63.53           C  
ATOM    327  CE  LYS B  44     -23.372  24.972   4.930  1.00 63.53           C  
ATOM    328  NZ  LYS B  44     -23.985  24.728   3.590  1.00 63.53           N  
ATOM    329  N   GLU B  45     -24.890  22.846  11.433  1.00 56.63           N  
ATOM    330  CA  GLU B  45     -25.856  22.446  12.452  1.00 56.63           C  
ATOM    331  C   GLU B  45     -25.522  23.069  13.804  1.00 56.63           C  
ATOM    332  CB  GLU B  45     -25.909  20.921  12.574  1.00 56.63           C  
ATOM    333  O   GLU B  45     -26.420  23.368  14.595  1.00 56.63           O  
ATOM    334  CG  GLU B  45     -26.583  20.232  11.396  1.00 56.63           C  
ATOM    335  CD  GLU B  45     -26.606  18.717  11.520  1.00 56.63           C  
ATOM    336  OE1 GLU B  45     -27.224  18.047  10.661  1.00 56.63           O  
ATOM    337  OE2 GLU B  45     -26.004  18.196  12.485  1.00 56.63           O  
ATOM    338  N   ALA B  46     -24.167  23.403  13.966  1.00 49.09           N  
ATOM    339  CA  ALA B  46     -23.668  23.967  15.218  1.00 49.09           C  
ATOM    340  C   ALA B  46     -23.718  25.491  15.191  1.00 49.09           C  
ATOM    341  CB  ALA B  46     -22.243  23.488  15.486  1.00 49.09           C  
ATOM    342  O   ALA B  46     -23.886  26.132  16.231  1.00 49.09           O  
ATOM    343  N   VAL B  47     -23.392  26.086  14.028  1.00 51.80           N  
ATOM    344  CA  VAL B  47     -23.330  27.540  13.928  1.00 51.80           C  
ATOM    345  C   VAL B  47     -24.648  28.148  14.401  1.00 51.80           C  
ATOM    346  CB  VAL B  47     -23.019  27.997  12.485  1.00 51.80           C  
ATOM    347  O   VAL B  47     -24.712  29.337  14.720  1.00 51.80           O  
ATOM    348  CG1 VAL B  47     -22.872  29.516  12.420  1.00 51.80           C  
ATOM    349  CG2 VAL B  47     -21.755  27.312  11.969  1.00 51.80           C  
ATOM    350  N   THR B  48     -25.739  27.368  14.221  1.00 44.92           N  
ATOM    351  CA  THR B  48     -26.822  28.130  14.834  1.00 44.92           C  
ATOM    352  C   THR B  48     -26.437  28.582  16.240  1.00 44.92           C  
ATOM    353  CB  THR B  48     -28.121  27.305  14.894  1.00 44.92           C  
ATOM    354  O   THR B  48     -27.154  29.368  16.863  1.00 44.92           O  
ATOM    355  CG2 THR B  48     -28.687  27.069  13.498  1.00 44.92           C  
ATOM    356  OG1 THR B  48     -27.848  26.039  15.508  1.00 44.92           O  
ATOM    357  N   SER B  49     -25.559  27.826  16.841  1.00 43.02           N  
ATOM    358  CA  SER B  49     -25.156  28.329  18.150  1.00 43.02           C  
ATOM    359  C   SER B  49     -24.131  29.451  18.020  1.00 43.02           C  
ATOM    360  CB  SER B  49     -24.581  27.200  19.005  1.00 43.02           C  
ATOM    361  O   SER B  49     -23.511  29.613  16.967  1.00 43.02           O  
ATOM    362  OG  SER B  49     -23.599  26.473  18.286  1.00 43.02           O  
ATOM    363  N   MET B  50     -24.327  30.553  18.724  1.00 44.80           N  
ATOM    364  CA  MET B  50     -23.672  31.857  18.680  1.00 44.80           C  
ATOM    365  C   MET B  50     -22.184  31.709  18.383  1.00 44.80           C  
ATOM    366  CB  MET B  50     -23.870  32.604  20.000  1.00 44.80           C  
ATOM    367  O   MET B  50     -21.593  32.558  17.712  1.00 44.80           O  
ATOM    368  CG  MET B  50     -24.802  33.800  19.895  1.00 44.80           C  
ATOM    369  SD  MET B  50     -25.039  34.651  21.503  1.00 44.80           S  
ATOM    370  CE  MET B  50     -23.901  36.048  21.297  1.00 44.80           C  
ATOM    371  N   GLY B  51     -21.299  31.123  19.229  1.00 46.58           N  
ATOM    372  CA  GLY B  51     -19.893  31.358  19.516  1.00 46.58           C  
ATOM    373  C   GLY B  51     -18.962  30.514  18.666  1.00 46.58           C  
ATOM    374  O   GLY B  51     -19.253  29.348  18.388  1.00 46.58           O  
ATOM    375  N   GLY B  52     -18.562  30.943  17.242  1.00 60.21           N  
ATOM    376  CA  GLY B  52     -17.448  30.624  16.363  1.00 60.21           C  
ATOM    377  C   GLY B  52     -16.742  29.335  16.737  1.00 60.21           C  
ATOM    378  O   GLY B  52     -15.630  29.073  16.275  1.00 60.21           O  
ATOM    379  N   LYS B  53     -17.135  28.614  17.846  1.00 67.00           N  
ATOM    380  CA  LYS B  53     -16.492  27.364  18.240  1.00 67.00           C  
ATOM    381  C   LYS B  53     -17.321  26.158  17.805  1.00 67.00           C  
ATOM    382  CB  LYS B  53     -16.268  27.328  19.752  1.00 67.00           C  
ATOM    383  O   LYS B  53     -18.552  26.203  17.831  1.00 67.00           O  
ATOM    384  CG  LYS B  53     -15.179  28.272  20.239  1.00 67.00           C  
ATOM    385  CD  LYS B  53     -14.933  28.118  21.735  1.00 67.00           C  
ATOM    386  CE  LYS B  53     -13.881  29.100  22.233  1.00 67.00           C  
ATOM    387  NZ  LYS B  53     -13.638  28.954  23.700  1.00 67.00           N  
ATOM    388  N   SER B  54     -16.763  25.233  17.081  1.00 79.74           N  
ATOM    389  CA  SER B  54     -17.374  23.963  16.702  1.00 79.74           C  
ATOM    390  C   SER B  54     -16.683  22.790  17.391  1.00 79.74           C  
ATOM    391  CB  SER B  54     -17.323  23.775  15.185  1.00 79.74           C  
ATOM    392  O   SER B  54     -15.695  22.977  18.104  1.00 79.74           O  
ATOM    393  OG  SER B  54     -15.992  23.558  14.749  1.00 79.74           O  
ATOM    394  N   SER B  55     -17.282  21.650  17.401  1.00 83.79           N  
ATOM    395  CA  SER B  55     -16.707  20.469  18.035  1.00 83.79           C  
ATOM    396  C   SER B  55     -16.440  19.368  17.014  1.00 83.79           C  
ATOM    397  CB  SER B  55     -17.635  19.943  19.132  1.00 83.79           C  
ATOM    398  O   SER B  55     -17.149  19.258  16.012  1.00 83.79           O  
ATOM    399  OG  SER B  55     -18.918  19.649  18.606  1.00 83.79           O  
ATOM    400  N   CYS B  56     -15.383  18.662  17.218  1.00 86.33           N  
ATOM    401  CA  CYS B  56     -15.047  17.533  16.356  1.00 86.33           C  
ATOM    402  C   CYS B  56     -16.152  16.484  16.376  1.00 86.33           C  
ATOM    403  CB  CYS B  56     -13.725  16.902  16.792  1.00 86.33           C  
ATOM    404  O   CYS B  56     -16.525  15.988  17.440  1.00 86.33           O  
ATOM    405  SG  CYS B  56     -13.305  15.395  15.889  1.00 86.33           S  
ATOM    406  N   PRO B  57     -16.651  16.123  15.234  1.00 85.18           N  
ATOM    407  CA  PRO B  57     -17.740  15.146  15.176  1.00 85.18           C  
ATOM    408  C   PRO B  57     -17.309  13.753  15.630  1.00 85.18           C  
ATOM    409  CB  PRO B  57     -18.130  15.141  13.696  1.00 85.18           C  
ATOM    410  O   PRO B  57     -18.156  12.907  15.928  1.00 85.18           O  
ATOM    411  CG  PRO B  57     -16.997  15.822  12.999  1.00 85.18           C  
ATOM    412  CD  PRO B  57     -16.194  16.576  14.021  1.00 85.18           C  
ATOM    413  N   VAL B  58     -16.050  13.502  15.775  1.00 85.07           N  
ATOM    414  CA  VAL B  58     -15.539  12.184  16.139  1.00 85.07           C  
ATOM    415  C   VAL B  58     -15.317  12.114  17.648  1.00 85.07           C  
ATOM    416  CB  VAL B  58     -14.226  11.859  15.391  1.00 85.07           C  
ATOM    417  O   VAL B  58     -15.825  11.209  18.314  1.00 85.07           O  
ATOM    418  CG1 VAL B  58     -13.680  10.500  15.827  1.00 85.07           C  
ATOM    419  CG2 VAL B  58     -14.451  11.888  13.881  1.00 85.07           C  
ATOM    420  N   CYS B  59     -14.679  13.121  18.308  1.00 87.03           N  
ATOM    421  CA  CYS B  59     -14.300  13.008  19.712  1.00 87.03           C  
ATOM    422  C   CYS B  59     -14.997  14.071  20.552  1.00 87.03           C  
ATOM    423  CB  CYS B  59     -12.785  13.133  19.870  1.00 87.03           C  
ATOM    424  O   CYS B  59     -14.977  14.008  21.782  1.00 87.03           O  
ATOM    425  SG  CYS B  59     -12.160  14.807  19.602  1.00 87.03           S  
ATOM    426  N   GLY B  60     -15.528  15.108  19.995  1.00 86.62           N  
ATOM    427  CA  GLY B  60     -16.310  16.107  20.705  1.00 86.62           C  
ATOM    428  C   GLY B  60     -15.480  17.280  21.191  1.00 86.62           C  
ATOM    429  O   GLY B  60     -16.016  18.231  21.764  1.00 86.62           O  
ATOM    430  N   ILE B  61     -14.172  17.284  20.945  1.00 84.78           N  
ATOM    431  CA  ILE B  61     -13.300  18.364  21.393  1.00 84.78           C  
ATOM    432  C   ILE B  61     -13.551  19.613  20.551  1.00 84.78           C  
ATOM    433  CB  ILE B  61     -11.811  17.957  21.317  1.00 84.78           C  
ATOM    434  O   ILE B  61     -13.683  19.528  19.327  1.00 84.78           O  
ATOM    435  CG1 ILE B  61     -11.514  16.830  22.312  1.00 84.78           C  
ATOM    436  CG2 ILE B  61     -10.907  19.166  21.573  1.00 84.78           C  
ATOM    437  CD1 ILE B  61     -10.117  16.239  22.180  1.00 84.78           C  
ATOM    438  N   SER B  62     -13.654  20.711  21.226  1.00 83.79           N  
ATOM    439  CA  SER B  62     -13.953  21.971  20.555  1.00 83.79           C  
ATOM    440  C   SER B  62     -12.762  22.458  19.737  1.00 83.79           C  
ATOM    441  CB  SER B  62     -14.352  23.040  21.574  1.00 83.79           C  
ATOM    442  O   SER B  62     -11.610  22.210  20.099  1.00 83.79           O  
ATOM    443  OG  SER B  62     -13.302  23.272  22.497  1.00 83.79           O  
ATOM    444  N   TYR B  63     -13.097  23.019  18.623  1.00 79.63           N  
ATOM    445  CA  TYR B  63     -12.063  23.628  17.795  1.00 79.63           C  
ATOM    446  C   TYR B  63     -12.548  24.942  17.194  1.00 79.63           C  
ATOM    447  CB  TYR B  63     -11.634  22.670  16.679  1.00 79.63           C  
ATOM    448  O   TYR B  63     -13.752  25.204  17.151  1.00 79.63           O  
ATOM    449  CG  TYR B  63     -12.723  22.382  15.674  1.00 79.63           C  
ATOM    450  CD1 TYR B  63     -13.640  21.355  15.887  1.00 79.63           C  
ATOM    451  CD2 TYR B  63     -12.838  23.135  14.511  1.00 79.63           C  
ATOM    452  CE1 TYR B  63     -14.645  21.085  14.964  1.00 79.63           C  
ATOM    453  CE2 TYR B  63     -13.838  22.874  13.580  1.00 79.63           C  
ATOM    454  OH  TYR B  63     -15.728  21.585  12.898  1.00 79.63           O  
ATOM    455  CZ  TYR B  63     -14.736  21.848  13.815  1.00 79.63           C  
ATOM    456  N   SER B  64     -11.478  25.737  16.849  1.00 74.83           N  
ATOM    457  CA  SER B  64     -11.792  26.991  16.171  1.00 74.83           C  
ATOM    458  C   SER B  64     -11.563  26.878  14.667  1.00 74.83           C  
ATOM    459  CB  SER B  64     -10.950  28.133  16.739  1.00 74.83           C  
ATOM    460  O   SER B  64     -10.624  26.211  14.225  1.00 74.83           O  
ATOM    461  OG  SER B  64     -10.960  29.249  15.864  1.00 74.83           O  
ATOM    462  N   PHE B  65     -12.446  27.539  13.946  1.00 68.57           N  
ATOM    463  CA  PHE B  65     -12.362  27.499  12.491  1.00 68.57           C  
ATOM    464  C   PHE B  65     -11.035  28.073  12.009  1.00 68.57           C  
ATOM    465  CB  PHE B  65     -13.527  28.271  11.863  1.00 68.57           C  
ATOM    466  O   PHE B  65     -10.540  27.695  10.945  1.00 68.57           O  
ATOM    467  CG  PHE B  65     -13.930  27.764  10.505  1.00 68.57           C  
ATOM    468  CD1 PHE B  65     -13.431  28.354   9.350  1.00 68.57           C  
ATOM    469  CD2 PHE B  65     -14.808  26.695  10.383  1.00 68.57           C  
ATOM    470  CE1 PHE B  65     -13.802  27.886   8.092  1.00 68.57           C  
ATOM    471  CE2 PHE B  65     -15.184  26.222   9.129  1.00 68.57           C  
ATOM    472  CZ  PHE B  65     -14.680  26.819   7.985  1.00 68.57           C  
ATOM    473  N   GLU B  66     -10.470  28.988  12.795  1.00 65.72           N  
ATOM    474  CA  GLU B  66      -9.226  29.647  12.408  1.00 65.72           C  
ATOM    475  C   GLU B  66      -8.065  28.658  12.374  1.00 65.72           C  
ATOM    476  CB  GLU B  66      -8.908  30.799  13.365  1.00 65.72           C  
ATOM    477  O   GLU B  66      -7.050  28.906  11.719  1.00 65.72           O  
ATOM    478  CG  GLU B  66      -9.957  31.901  13.372  1.00 65.72           C  
ATOM    479  CD  GLU B  66      -9.640  33.025  14.345  1.00 65.72           C  
ATOM    480  OE1 GLU B  66     -10.436  33.986  14.443  1.00 65.72           O  
ATOM    481  OE2 GLU B  66      -8.585  32.945  15.014  1.00 65.72           O  
ATOM    482  N   HIS B  67      -8.323  27.499  12.938  1.00 61.84           N  
ATOM    483  CA  HIS B  67      -7.231  26.538  13.044  1.00 61.84           C  
ATOM    484  C   HIS B  67      -7.426  25.374  12.077  1.00 61.84           C  
ATOM    485  CB  HIS B  67      -7.115  26.015  14.477  1.00 61.84           C  
ATOM    486  O   HIS B  67      -6.613  24.448  12.042  1.00 61.84           O  
ATOM    487  CG  HIS B  67      -6.659  27.049  15.457  1.00 61.84           C  
ATOM    488  CD2 HIS B  67      -5.562  27.842  15.467  1.00 61.84           C  
ATOM    489  ND1 HIS B  67      -7.369  27.357  16.597  1.00 61.84           N  
ATOM    490  CE1 HIS B  67      -6.726  28.299  17.267  1.00 61.84           C  
ATOM    491  NE2 HIS B  67      -5.626  28.611  16.603  1.00 61.84           N  
ATOM    492  N   LEU B  68      -8.504  25.552  11.320  1.00 71.96           N  
ATOM    493  CA  LEU B  68      -8.736  24.492  10.346  1.00 71.96           C  
ATOM    494  C   LEU B  68      -7.774  24.615   9.169  1.00 71.96           C  
ATOM    495  CB  LEU B  68     -10.182  24.531   9.844  1.00 71.96           C  
ATOM    496  O   LEU B  68      -7.650  25.687   8.572  1.00 71.96           O  
ATOM    497  CG  LEU B  68     -11.266  24.228  10.879  1.00 71.96           C  
ATOM    498  CD1 LEU B  68     -12.650  24.437  10.273  1.00 71.96           C  
ATOM    499  CD2 LEU B  68     -11.118  22.805  11.409  1.00 71.96           C  
ATOM    500  N   GLN B  69      -6.795  23.556   9.094  1.00 73.68           N  
ATOM    501  CA  GLN B  69      -5.850  23.629   7.985  1.00 73.68           C  
ATOM    502  C   GLN B  69      -6.041  22.461   7.021  1.00 73.68           C  
ATOM    503  CB  GLN B  69      -4.412  23.649   8.506  1.00 73.68           C  
ATOM    504  O   GLN B  69      -6.240  21.323   7.449  1.00 73.68           O  
ATOM    505  CG  GLN B  69      -4.039  24.935   9.232  1.00 73.68           C  
ATOM    506  CD  GLN B  69      -2.623  25.389   8.931  1.00 73.68           C  
ATOM    507  NE2 GLN B  69      -2.463  26.676   8.640  1.00 73.68           N  
ATOM    508  OE1 GLN B  69      -1.681  24.591   8.961  1.00 73.68           O  
ATOM    509  N   ALA B  70      -6.121  22.891   5.782  1.00 80.08           N  
ATOM    510  CA  ALA B  70      -6.082  21.849   4.759  1.00 80.08           C  
ATOM    511  C   ALA B  70      -4.794  21.037   4.851  1.00 80.08           C  
ATOM    512  CB  ALA B  70      -6.222  22.464   3.368  1.00 80.08           C  
ATOM    513  O   ALA B  70      -3.726  21.585   5.135  1.00 80.08           O  
ATOM    514  N   ASN B  71      -4.969  19.705   4.861  1.00 80.35           N  
ATOM    515  CA  ASN B  71      -3.802  18.833   4.932  1.00 80.35           C  
ATOM    516  C   ASN B  71      -3.443  18.263   3.563  1.00 80.35           C  
ATOM    517  CB  ASN B  71      -4.039  17.700   5.933  1.00 80.35           C  
ATOM    518  O   ASN B  71      -3.975  17.228   3.157  1.00 80.35           O  
ATOM    519  CG  ASN B  71      -2.753  17.024   6.366  1.00 80.35           C  
ATOM    520  ND2 ASN B  71      -2.733  16.518   7.594  1.00 80.35           N  
ATOM    521  OD1 ASN B  71      -1.784  16.959   5.605  1.00 80.35           O  
ATOM    522  N   GLN B  72      -2.490  18.940   2.934  1.00 81.16           N  
ATOM    523  CA  GLN B  72      -2.124  18.574   1.570  1.00 81.16           C  
ATOM    524  C   GLN B  72      -1.478  17.192   1.526  1.00 81.16           C  
ATOM    525  CB  GLN B  72      -1.178  19.615   0.970  1.00 81.16           C  
ATOM    526  O   GLN B  72      -1.666  16.444   0.564  1.00 81.16           O  
ATOM    527  CG  GLN B  72      -0.996  19.485  -0.536  1.00 81.16           C  
ATOM    528  CD  GLN B  72      -2.298  19.636  -1.301  1.00 81.16           C  
ATOM    529  NE2 GLN B  72      -2.411  18.933  -2.423  1.00 81.16           N  
ATOM    530  OE1 GLN B  72      -3.194  20.377  -0.886  1.00 81.16           O  
ATOM    531  N   HIS B  73      -0.813  16.883   2.590  1.00 81.48           N  
ATOM    532  CA  HIS B  73      -0.165  15.577   2.621  1.00 81.48           C  
ATOM    533  C   HIS B  73      -1.192  14.451   2.574  1.00 81.48           C  
ATOM    534  CB  HIS B  73       0.706  15.441   3.871  1.00 81.48           C  
ATOM    535  O   HIS B  73      -1.051  13.508   1.791  1.00 81.48           O  
ATOM    536  CG  HIS B  73       1.937  16.289   3.840  1.00 81.48           C  
ATOM    537  CD2 HIS B  73       2.302  17.356   4.590  1.00 81.48           C  
ATOM    538  ND1 HIS B  73       2.967  16.073   2.949  1.00 81.48           N  
ATOM    539  CE1 HIS B  73       3.914  16.973   3.154  1.00 81.48           C  
ATOM    540  NE2 HIS B  73       3.535  17.763   4.144  1.00 81.48           N  
ATOM    541  N   LEU B  74      -2.176  14.609   3.380  1.00 86.63           N  
ATOM    542  CA  LEU B  74      -3.227  13.597   3.368  1.00 86.63           C  
ATOM    543  C   LEU B  74      -3.917  13.547   2.009  1.00 86.63           C  
ATOM    544  CB  LEU B  74      -4.255  13.878   4.466  1.00 86.63           C  
ATOM    545  O   LEU B  74      -4.216  12.465   1.499  1.00 86.63           O  
ATOM    546  CG  LEU B  74      -3.795  13.634   5.904  1.00 86.63           C  
ATOM    547  CD1 LEU B  74      -4.949  13.862   6.876  1.00 86.63           C  
ATOM    548  CD2 LEU B  74      -3.235  12.224   6.054  1.00 86.63           C  
ATOM    549  N   ALA B  75      -4.088  14.698   1.428  1.00 87.90           N  
ATOM    550  CA  ALA B  75      -4.712  14.756   0.109  1.00 87.90           C  
ATOM    551  C   ALA B  75      -3.860  14.036  -0.933  1.00 87.90           C  
ATOM    552  CB  ALA B  75      -4.942  16.207  -0.307  1.00 87.90           C  
ATOM    553  O   ALA B  75      -4.383  13.295  -1.768  1.00 87.90           O  
ATOM    554  N   ASN B  76      -2.629  14.218  -0.842  1.00 85.41           N  
ATOM    555  CA  ASN B  76      -1.710  13.576  -1.776  1.00 85.41           C  
ATOM    556  C   ASN B  76      -1.714  12.058  -1.612  1.00 85.41           C  
ATOM    557  CB  ASN B  76      -0.293  14.125  -1.599  1.00 85.41           C  
ATOM    558  O   ASN B  76      -1.703  11.323  -2.600  1.00 85.41           O  
ATOM    559  CG  ASN B  76      -0.167  15.569  -2.044  1.00 85.41           C  
ATOM    560  ND2 ASN B  76       0.902  16.230  -1.616  1.00 85.41           N  
ATOM    561  OD1 ASN B  76      -1.023  16.086  -2.767  1.00 85.41           O  
ATOM    562  N   ILE B  77      -1.682  11.667  -0.388  1.00 85.48           N  
ATOM    563  CA  ILE B  77      -1.706  10.236  -0.105  1.00 85.48           C  
ATOM    564  C   ILE B  77      -2.979   9.619  -0.681  1.00 85.48           C  
ATOM    565  CB  ILE B  77      -1.614   9.958   1.412  1.00 85.48           C  
ATOM    566  O   ILE B  77      -2.932   8.562  -1.315  1.00 85.48           O  
ATOM    567  CG1 ILE B  77      -0.233  10.357   1.945  1.00 85.48           C  
ATOM    568  CG2 ILE B  77      -1.912   8.486   1.710  1.00 85.48           C  
ATOM    569  CD1 ILE B  77      -0.133  10.358   3.464  1.00 85.48           C  
ATOM    570  N   VAL B  78      -4.109  10.293  -0.529  1.00 87.35           N  
ATOM    571  CA  VAL B  78      -5.385   9.812  -1.048  1.00 87.35           C  
ATOM    572  C   VAL B  78      -5.314   9.694  -2.569  1.00 87.35           C  
ATOM    573  CB  VAL B  78      -6.550  10.742  -0.640  1.00 87.35           C  
ATOM    574  O   VAL B  78      -5.754   8.694  -3.141  1.00 87.35           O  
ATOM    575  CG1 VAL B  78      -7.836  10.346  -1.363  1.00 87.35           C  
ATOM    576  CG2 VAL B  78      -6.752  10.710   0.874  1.00 87.35           C  
ATOM    577  N   GLU B  79      -4.779  10.712  -3.170  1.00 84.69           N  
ATOM    578  CA  GLU B  79      -4.660  10.705  -4.625  1.00 84.69           C  
ATOM    579  C   GLU B  79      -3.820   9.525  -5.105  1.00 84.69           C  
ATOM    580  CB  GLU B  79      -4.052  12.020  -5.121  1.00 84.69           C  
ATOM    581  O   GLU B  79      -4.161   8.875  -6.095  1.00 84.69           O  
ATOM    582  CG  GLU B  79      -5.055  13.159  -5.230  1.00 84.69           C  
ATOM    583  CD  GLU B  79      -5.333  13.579  -6.665  1.00 84.69           C  
ATOM    584  OE1 GLU B  79      -6.505  13.863  -6.998  1.00 84.69           O  
ATOM    585  OE2 GLU B  79      -4.369  13.622  -7.463  1.00 84.69           O  
ATOM    586  N   ARG B  80      -2.845   9.225  -4.406  1.00 77.44           N  
ATOM    587  CA  ARG B  80      -1.977   8.108  -4.766  1.00 77.44           C  
ATOM    588  C   ARG B  80      -2.700   6.776  -4.598  1.00 77.44           C  
ATOM    589  CB  ARG B  80      -0.703   8.123  -3.919  1.00 77.44           C  
ATOM    590  O   ARG B  80      -2.509   5.855  -5.395  1.00 77.44           O  
ATOM    591  CG  ARG B  80       0.171   9.347  -4.142  1.00 77.44           C  
ATOM    592  CD  ARG B  80       0.781   9.358  -5.537  1.00 77.44           C  
ATOM    593  NE  ARG B  80       1.686  10.488  -5.721  1.00 77.44           N  
ATOM    594  NH1 ARG B  80       1.980  10.150  -7.987  1.00 77.44           N  
ATOM    595  NH2 ARG B  80       3.045  11.886  -6.935  1.00 77.44           N  
ATOM    596  CZ  ARG B  80       2.235  10.839  -6.881  1.00 77.44           C  
ATOM    597  N   LEU B  81      -3.498   6.662  -3.627  1.00 78.19           N  
ATOM    598  CA  LEU B  81      -4.255   5.442  -3.370  1.00 78.19           C  
ATOM    599  C   LEU B  81      -5.311   5.220  -4.447  1.00 78.19           C  
ATOM    600  CB  LEU B  81      -4.918   5.502  -1.992  1.00 78.19           C  
ATOM    601  O   LEU B  81      -5.628   4.078  -4.787  1.00 78.19           O  
ATOM    602  CG  LEU B  81      -3.994   5.326  -0.786  1.00 78.19           C  
ATOM    603  CD1 LEU B  81      -4.753   5.600   0.508  1.00 78.19           C  
ATOM    604  CD2 LEU B  81      -3.394   3.924  -0.773  1.00 78.19           C  
ATOM    605  N   LYS B  82      -5.893   6.311  -4.888  1.00 73.70           N  
ATOM    606  CA  LYS B  82      -6.944   6.223  -5.897  1.00 73.70           C  
ATOM    607  C   LYS B  82      -6.383   5.756  -7.236  1.00 73.70           C  
ATOM    608  CB  LYS B  82      -7.643   7.574  -6.063  1.00 73.70           C  
ATOM    609  O   LYS B  82      -7.102   5.166  -8.045  1.00 73.70           O  
ATOM    610  CG  LYS B  82      -8.574   7.934  -4.915  1.00 73.70           C  
ATOM    611  CD  LYS B  82      -9.246   9.282  -5.143  1.00 73.70           C  
ATOM    612  CE  LYS B  82     -10.166   9.652  -3.988  1.00 73.70           C  
ATOM    613  NZ  LYS B  82     -10.832  10.971  -4.209  1.00 73.70           N  
ATOM    614  N   GLU B  83      -5.249   6.092  -7.524  1.00 63.10           N  
ATOM    615  CA  GLU B  83      -4.618   5.681  -8.775  1.00 63.10           C  
ATOM    616  C   GLU B  83      -4.619   4.162  -8.920  1.00 63.10           C  
ATOM    617  CB  GLU B  83      -3.186   6.216  -8.856  1.00 63.10           C  
ATOM    618  O   GLU B  83      -4.722   3.640 -10.032  1.00 63.10           O  
ATOM    619  CG  GLU B  83      -3.092   7.646  -9.370  1.00 63.10           C  
ATOM    620  CD  GLU B  83      -1.697   8.237  -9.248  1.00 63.10           C  
ATOM    621  OE1 GLU B  83      -1.544   9.469  -9.406  1.00 63.10           O  
ATOM    622  OE2 GLU B  83      -0.749   7.461  -8.993  1.00 63.10           O  
ATOM    623  N   VAL B  84      -4.624   3.454  -7.887  1.00 51.61           N  
ATOM    624  CA  VAL B  84      -4.602   1.995  -7.908  1.00 51.61           C  
ATOM    625  C   VAL B  84      -5.974   1.463  -8.315  1.00 51.61           C  
ATOM    626  CB  VAL B  84      -4.190   1.414  -6.537  1.00 51.61           C  
ATOM    627  O   VAL B  84      -6.072   0.478  -9.049  1.00 51.61           O  
ATOM    628  CG1 VAL B  84      -4.272  -0.111  -6.551  1.00 51.61           C  
ATOM    629  CG2 VAL B  84      -2.781   1.873  -6.166  1.00 51.61           C  
ATOM    630  N   LYS B  85      -7.047   2.061  -7.649  1.00 46.60           N  
ATOM    631  CA  LYS B  85      -8.381   1.561  -7.964  1.00 46.60           C  
ATOM    632  C   LYS B  85      -8.690   1.717  -9.450  1.00 46.60           C  
ATOM    633  CB  LYS B  85      -9.438   2.287  -7.130  1.00 46.60           C  
ATOM    634  O   LYS B  85      -9.409   0.899 -10.030  1.00 46.60           O  
ATOM    635  CG  LYS B  85      -9.600   1.736  -5.721  1.00 46.60           C  
ATOM    636  CD  LYS B  85     -10.745   2.418  -4.983  1.00 46.60           C  
ATOM    637  CE  LYS B  85     -10.896   1.882  -3.566  1.00 46.60           C  
ATOM    638  NZ  LYS B  85     -12.001   2.565  -2.830  1.00 46.60           N  
ATOM    639  N   LEU B  86      -8.092   2.779 -10.094  1.00 36.88           N  
ATOM    640  CA  LEU B  86      -8.458   3.010 -11.487  1.00 36.88           C  
ATOM    641  C   LEU B  86      -7.742   2.027 -12.408  1.00 36.88           C  
ATOM    642  CB  LEU B  86      -8.126   4.447 -11.899  1.00 36.88           C  
ATOM    643  O   LEU B  86      -7.987   2.011 -13.616  1.00 36.88           O  
ATOM    644  CG  LEU B  86      -9.014   5.543 -11.308  1.00 36.88           C  
ATOM    645  CD1 LEU B  86      -8.311   6.894 -11.386  1.00 36.88           C  
ATOM    646  CD2 LEU B  86     -10.357   5.591 -12.029  1.00 36.88           C  
ATOM    647  N   SER B  87      -6.568   1.547 -11.966  1.00 37.75           N  
ATOM    648  CA  SER B  87      -6.138   0.572 -12.963  1.00 37.75           C  
ATOM    649  C   SER B  87      -7.199  -0.501 -13.182  1.00 37.75           C  
ATOM    650  CB  SER B  87      -4.821  -0.081 -12.541  1.00 37.75           C  
ATOM    651  O   SER B  87      -7.861  -0.930 -12.234  1.00 37.75           O  
ATOM    652  OG  SER B  87      -4.928  -0.634 -11.240  1.00 37.75           O  
ATOM    653  N   PRO B  88      -7.907  -0.343 -14.217  1.00 31.99           N  
ATOM    654  CA  PRO B  88      -8.894  -1.381 -14.522  1.00 31.99           C  
ATOM    655  C   PRO B  88      -8.410  -2.782 -14.156  1.00 31.99           C  
ATOM    656  CB  PRO B  88      -9.090  -1.248 -16.034  1.00 31.99           C  
ATOM    657  O   PRO B  88      -8.843  -3.766 -14.761  1.00 31.99           O  
ATOM    658  CG  PRO B  88      -8.077  -0.236 -16.463  1.00 31.99           C  
ATOM    659  CD  PRO B  88      -7.364   0.272 -15.243  1.00 31.99           C  
ATOM    660  N   ASP B  89      -7.368  -2.933 -13.380  1.00 36.38           N  
ATOM    661  CA  ASP B  89      -7.444  -4.372 -13.142  1.00 36.38           C  
ATOM    662  C   ASP B  89      -8.886  -4.812 -12.899  1.00 36.38           C  
ATOM    663  CB  ASP B  89      -6.566  -4.766 -11.953  1.00 36.38           C  
ATOM    664  O   ASP B  89      -9.673  -4.077 -12.299  1.00 36.38           O  
ATOM    665  CG  ASP B  89      -5.712  -5.991 -12.226  1.00 36.38           C  
ATOM    666  OD1 ASP B  89      -5.831  -6.586 -13.319  1.00 36.38           O  
ATOM    667  OD2 ASP B  89      -4.913  -6.366 -11.341  1.00 36.38           O  
ATOM    668  N   ASN B  90      -9.576  -5.417 -13.797  1.00 32.01           N  
ATOM    669  CA  ASN B  90     -10.926  -5.936 -13.604  1.00 32.01           C  
ATOM    670  C   ASN B  90     -11.259  -6.093 -12.123  1.00 32.01           C  
ATOM    671  CB  ASN B  90     -11.097  -7.271 -14.332  1.00 32.01           C  
ATOM    672  O   ASN B  90     -10.393  -6.444 -11.321  1.00 32.01           O  
ATOM    673  CG  ASN B  90     -12.396  -7.350 -15.110  1.00 32.01           C  
ATOM    674  ND2 ASN B  90     -12.613  -8.469 -15.790  1.00 32.01           N  
ATOM    675  OD1 ASN B  90     -13.197  -6.411 -15.100  1.00 32.01           O  
ATOM    676  N   GLY B  91     -11.945  -5.157 -11.415  1.00 35.26           N  
ATOM    677  CA  GLY B  91     -12.693  -5.352 -10.183  1.00 35.26           C  
ATOM    678  C   GLY B  91     -12.642  -6.779  -9.673  1.00 35.26           C  
ATOM    679  O   GLY B  91     -13.481  -7.186  -8.866  1.00 35.26           O  
ATOM    680  N   LYS B  92     -11.967  -7.672 -10.444  1.00 37.61           N  
ATOM    681  CA  LYS B  92     -12.120  -8.975  -9.803  1.00 37.61           C  
ATOM    682  C   LYS B  92     -11.343  -9.037  -8.491  1.00 37.61           C  
ATOM    683  CB  LYS B  92     -11.657 -10.092 -10.739  1.00 37.61           C  
ATOM    684  O   LYS B  92     -10.158  -8.700  -8.449  1.00 37.61           O  
ATOM    685  CG  LYS B  92     -12.704 -10.521 -11.756  1.00 37.61           C  
ATOM    686  CD  LYS B  92     -12.172 -11.607 -12.682  1.00 37.61           C  
ATOM    687  CE  LYS B  92     -13.179 -11.960 -13.768  1.00 37.61           C  
ATOM    688  NZ  LYS B  92     -12.558 -12.774 -14.856  1.00 37.61           N  
ATOM    689  N   LYS B  93     -11.745  -8.308  -7.399  1.00 43.81           N  
ATOM    690  CA  LYS B  93     -11.248  -8.696  -6.083  1.00 43.81           C  
ATOM    691  C   LYS B  93     -10.467 -10.005  -6.154  1.00 43.81           C  
ATOM    692  CB  LYS B  93     -12.404  -8.829  -5.090  1.00 43.81           C  
ATOM    693  O   LYS B  93     -11.045 -11.066  -6.398  1.00 43.81           O  
ATOM    694  CG  LYS B  93     -12.862  -7.506  -4.493  1.00 43.81           C  
ATOM    695  CD  LYS B  93     -13.970  -7.710  -3.468  1.00 43.81           C  
ATOM    696  CE  LYS B  93     -14.487  -6.382  -2.931  1.00 43.81           C  
ATOM    697  NZ  LYS B  93     -15.594  -6.575  -1.947  1.00 43.81           N  
ATOM    698  N   ARG B  94      -9.348 -10.010  -6.782  1.00 51.09           N  
ATOM    699  CA  ARG B  94      -8.680 -11.308  -6.782  1.00 51.09           C  
ATOM    700  C   ARG B  94      -8.576 -11.871  -5.369  1.00 51.09           C  
ATOM    701  CB  ARG B  94      -7.287 -11.195  -7.405  1.00 51.09           C  
ATOM    702  O   ARG B  94      -8.108 -11.188  -4.456  1.00 51.09           O  
ATOM    703  CG  ARG B  94      -7.301 -10.893  -8.895  1.00 51.09           C  
ATOM    704  CD  ARG B  94      -5.893 -10.822  -9.470  1.00 51.09           C  
ATOM    705  NE  ARG B  94      -5.899 -10.362 -10.855  1.00 51.09           N  
ATOM    706  NH1 ARG B  94      -3.600 -10.221 -11.035  1.00 51.09           N  
ATOM    707  NH2 ARG B  94      -4.930  -9.675 -12.821  1.00 51.09           N  
ATOM    708  CZ  ARG B  94      -4.809 -10.087 -11.567  1.00 51.09           C  
ATOM    709  N   ASP B  95      -9.519 -12.702  -4.978  1.00 65.49           N  
ATOM    710  CA  ASP B  95      -9.503 -13.416  -3.705  1.00 65.49           C  
ATOM    711  C   ASP B  95      -8.147 -14.074  -3.462  1.00 65.49           C  
ATOM    712  CB  ASP B  95     -10.612 -14.470  -3.667  1.00 65.49           C  
ATOM    713  O   ASP B  95      -7.482 -14.507  -4.406  1.00 65.49           O  
ATOM    714  CG  ASP B  95     -11.997 -13.867  -3.502  1.00 65.49           C  
ATOM    715  OD1 ASP B  95     -12.120 -12.775  -2.907  1.00 65.49           O  
ATOM    716  OD2 ASP B  95     -12.974 -14.492  -3.969  1.00 65.49           O  
ATOM    717  N   LEU B  96      -7.502 -13.581  -2.407  1.00 76.69           N  
ATOM    718  CA  LEU B  96      -6.261 -14.221  -1.987  1.00 76.69           C  
ATOM    719  C   LEU B  96      -6.537 -15.578  -1.348  1.00 76.69           C  
ATOM    720  CB  LEU B  96      -5.501 -13.326  -1.004  1.00 76.69           C  
ATOM    721  O   LEU B  96      -7.586 -15.775  -0.730  1.00 76.69           O  
ATOM    722  CG  LEU B  96      -5.048 -11.966  -1.537  1.00 76.69           C  
ATOM    723  CD1 LEU B  96      -4.393 -11.153  -0.425  1.00 76.69           C  
ATOM    724  CD2 LEU B  96      -4.091 -12.143  -2.711  1.00 76.69           C  
ATOM    725  N   CYS B  97      -5.639 -16.530  -1.746  1.00 85.72           N  
ATOM    726  CA  CYS B  97      -5.705 -17.845  -1.117  1.00 85.72           C  
ATOM    727  C   CYS B  97      -5.567 -17.734   0.396  1.00 85.72           C  
ATOM    728  CB  CYS B  97      -4.612 -18.759  -1.672  1.00 85.72           C  
ATOM    729  O   CYS B  97      -4.600 -17.157   0.895  1.00 85.72           O  
ATOM    730  SG  CYS B  97      -4.517 -20.363  -0.846  1.00 85.72           S  
ATOM    731  N   ASP B  98      -6.526 -18.333   1.186  1.00 79.74           N  
ATOM    732  CA  ASP B  98      -6.505 -18.271   2.644  1.00 79.74           C  
ATOM    733  C   ASP B  98      -5.275 -18.979   3.206  1.00 79.74           C  
ATOM    734  CB  ASP B  98      -7.779 -18.887   3.226  1.00 79.74           C  
ATOM    735  O   ASP B  98      -4.738 -18.576   4.240  1.00 79.74           O  
ATOM    736  CG  ASP B  98      -9.025 -18.077   2.915  1.00 79.74           C  
ATOM    737  OD1 ASP B  98      -8.920 -16.846   2.722  1.00 79.74           O  
ATOM    738  OD2 ASP B  98     -10.122 -18.674   2.866  1.00 79.74           O  
ATOM    739  N   HIS B  99      -4.730 -19.973   2.491  1.00 80.18           N  
ATOM    740  CA  HIS B  99      -3.626 -20.800   2.966  1.00 80.18           C  
ATOM    741  C   HIS B  99      -2.280 -20.151   2.660  1.00 80.18           C  
ATOM    742  CB  HIS B  99      -3.692 -22.193   2.337  1.00 80.18           C  
ATOM    743  O   HIS B  99      -1.369 -20.180   3.491  1.00 80.18           O  
ATOM    744  CG  HIS B  99      -4.700 -23.093   2.978  1.00 80.18           C  
ATOM    745  CD2 HIS B  99      -5.787 -23.717   2.466  1.00 80.18           C  
ATOM    746  ND1 HIS B  99      -4.650 -23.437   4.311  1.00 80.18           N  
ATOM    747  CE1 HIS B  99      -5.666 -24.237   4.592  1.00 80.18           C  
ATOM    748  NE2 HIS B  99      -6.371 -24.422   3.489  1.00 80.18           N  
ATOM    749  N   HIS B 100      -2.115 -19.381   1.432  1.00 81.82           N  
ATOM    750  CA  HIS B 100      -0.795 -18.944   0.990  1.00 81.82           C  
ATOM    751  C   HIS B 100      -0.731 -17.426   0.864  1.00 81.82           C  
ATOM    752  CB  HIS B 100      -0.434 -19.598  -0.345  1.00 81.82           C  
ATOM    753  O   HIS B 100       0.358 -16.851   0.793  1.00 81.82           O  
ATOM    754  CG  HIS B 100      -0.447 -21.093  -0.304  1.00 81.82           C  
ATOM    755  CD2 HIS B 100       0.332 -21.971   0.372  1.00 81.82           C  
ATOM    756  ND1 HIS B 100      -1.345 -21.850  -1.025  1.00 81.82           N  
ATOM    757  CE1 HIS B 100      -1.117 -23.132  -0.794  1.00 81.82           C  
ATOM    758  NE2 HIS B 100      -0.104 -23.232   0.051  1.00 81.82           N  
ATOM    759  N   GLY B 101      -1.859 -16.875   0.866  1.00 78.80           N  
ATOM    760  CA  GLY B 101      -1.880 -15.430   0.707  1.00 78.80           C  
ATOM    761  C   GLY B 101      -1.560 -14.980  -0.706  1.00 78.80           C  
ATOM    762  O   GLY B 101      -1.194 -13.824  -0.928  1.00 78.80           O  
ATOM    763  N   GLU B 102      -1.564 -15.900  -1.621  1.00 82.34           N  
ATOM    764  CA  GLU B 102      -1.293 -15.603  -3.024  1.00 82.34           C  
ATOM    765  C   GLU B 102      -2.587 -15.378  -3.801  1.00 82.34           C  
ATOM    766  CB  GLU B 102      -0.483 -16.732  -3.666  1.00 82.34           C  
ATOM    767  O   GLU B 102      -3.665 -15.770  -3.349  1.00 82.34           O  
ATOM    768  CG  GLU B 102       0.874 -16.962  -3.017  1.00 82.34           C  
ATOM    769  CD  GLU B 102       1.847 -15.815  -3.239  1.00 82.34           C  
ATOM    770  OE1 GLU B 102       2.747 -15.611  -2.393  1.00 82.34           O  
ATOM    771  OE2 GLU B 102       1.707 -15.114  -4.266  1.00 82.34           O  
ATOM    772  N   LYS B 103      -2.466 -14.740  -4.980  1.00 83.59           N  
ATOM    773  CA  LYS B 103      -3.635 -14.469  -5.812  1.00 83.59           C  
ATOM    774  C   LYS B 103      -4.259 -15.765  -6.322  1.00 83.59           C  
ATOM    775  CB  LYS B 103      -3.258 -13.570  -6.990  1.00 83.59           C  
ATOM    776  O   LYS B 103      -3.546 -16.694  -6.709  1.00 83.59           O  
ATOM    777  CG  LYS B 103      -2.779 -12.184  -6.583  1.00 83.59           C  
ATOM    778  CD  LYS B 103      -2.366 -11.357  -7.794  1.00 83.59           C  
ATOM    779  CE  LYS B 103      -1.775 -10.016  -7.380  1.00 83.59           C  
ATOM    780  NZ  LYS B 103      -1.353  -9.209  -8.564  1.00 83.59           N  
ATOM    781  N   LEU B 104      -5.593 -15.799  -6.263  1.00 86.76           N  
ATOM    782  CA  LEU B 104      -6.343 -16.928  -6.802  1.00 86.76           C  
ATOM    783  C   LEU B 104      -6.579 -16.757  -8.299  1.00 86.76           C  
ATOM    784  CB  LEU B 104      -7.682 -17.078  -6.076  1.00 86.76           C  
ATOM    785  O   LEU B 104      -7.637 -16.278  -8.714  1.00 86.76           O  
ATOM    786  CG  LEU B 104      -7.613 -17.498  -4.607  1.00 86.76           C  
ATOM    787  CD1 LEU B 104      -8.949 -17.239  -3.918  1.00 86.76           C  
ATOM    788  CD2 LEU B 104      -7.220 -18.967  -4.488  1.00 86.76           C  
ATOM    789  N   LEU B 105      -5.544 -17.213  -9.018  1.00 86.50           N  
ATOM    790  CA  LEU B 105      -5.599 -16.932 -10.448  1.00 86.50           C  
ATOM    791  C   LEU B 105      -5.729 -18.221 -11.252  1.00 86.50           C  
ATOM    792  CB  LEU B 105      -4.350 -16.165 -10.892  1.00 86.50           C  
ATOM    793  O   LEU B 105      -5.779 -18.188 -12.483  1.00 86.50           O  
ATOM    794  CG  LEU B 105      -4.182 -14.755 -10.322  1.00 86.50           C  
ATOM    795  CD1 LEU B 105      -2.807 -14.201 -10.677  1.00 86.50           C  
ATOM    796  CD2 LEU B 105      -5.284 -13.835 -10.835  1.00 86.50           C  
ATOM    797  N   LEU B 106      -5.723 -19.408 -10.609  1.00 90.24           N  
ATOM    798  CA  LEU B 106      -5.817 -20.694 -11.292  1.00 90.24           C  
ATOM    799  C   LEU B 106      -7.116 -21.406 -10.933  1.00 90.24           C  
ATOM    800  CB  LEU B 106      -4.620 -21.579 -10.935  1.00 90.24           C  
ATOM    801  O   LEU B 106      -7.674 -21.184  -9.856  1.00 90.24           O  
ATOM    802  CG  LEU B 106      -3.238 -21.027 -11.289  1.00 90.24           C  
ATOM    803  CD1 LEU B 106      -2.148 -21.855 -10.617  1.00 90.24           C  
ATOM    804  CD2 LEU B 106      -3.043 -21.004 -12.802  1.00 90.24           C  
ATOM    805  N   PHE B 107      -7.658 -22.129 -11.941  1.00 88.92           N  
ATOM    806  CA  PHE B 107      -8.835 -22.959 -11.716  1.00 88.92           C  
ATOM    807  C   PHE B 107      -8.482 -24.438 -11.819  1.00 88.92           C  
ATOM    808  CB  PHE B 107      -9.939 -22.612 -12.720  1.00 88.92           C  
ATOM    809  O   PHE B 107      -7.934 -24.882 -12.830  1.00 88.92           O  
ATOM    810  CG  PHE B 107     -11.204 -23.406 -12.531  1.00 88.92           C  
ATOM    811  CD1 PHE B 107     -11.499 -24.478 -13.364  1.00 88.92           C  
ATOM    812  CD2 PHE B 107     -12.097 -23.080 -11.519  1.00 88.92           C  
ATOM    813  CE1 PHE B 107     -12.668 -25.215 -13.192  1.00 88.92           C  
ATOM    814  CE2 PHE B 107     -13.268 -23.812 -11.340  1.00 88.92           C  
ATOM    815  CZ  PHE B 107     -13.552 -24.878 -12.178  1.00 88.92           C  
ATOM    816  N   CYS B 108      -8.730 -25.183 -10.796  1.00 93.09           N  
ATOM    817  CA  CYS B 108      -8.546 -26.630 -10.805  1.00 93.09           C  
ATOM    818  C   CYS B 108      -9.784 -27.334 -11.349  1.00 93.09           C  
ATOM    819  CB  CYS B 108      -8.235 -27.140  -9.398  1.00 93.09           C  
ATOM    820  O   CYS B 108     -10.840 -27.319 -10.714  1.00 93.09           O  
ATOM    821  SG  CYS B 108      -7.961 -28.923  -9.314  1.00 93.09           S  
ATOM    822  N   LYS B 109      -9.613 -28.059 -12.419  1.00 88.84           N  
ATOM    823  CA  LYS B 109     -10.742 -28.687 -13.098  1.00 88.84           C  
ATOM    824  C   LYS B 109     -11.295 -29.852 -12.282  1.00 88.84           C  
ATOM    825  CB  LYS B 109     -10.330 -29.171 -14.489  1.00 88.84           C  
ATOM    826  O   LYS B 109     -12.512 -30.009 -12.162  1.00 88.84           O  
ATOM    827  CG  LYS B 109     -10.029 -28.049 -15.471  1.00 88.84           C  
ATOM    828  CD  LYS B 109      -9.766 -28.587 -16.872  1.00 88.84           C  
ATOM    829  CE  LYS B 109      -9.479 -27.464 -17.859  1.00 88.84           C  
ATOM    830  NZ  LYS B 109      -9.228 -27.986 -19.235  1.00 88.84           N  
ATOM    831  N   GLU B 110     -10.417 -30.594 -11.693  1.00 91.99           N  
ATOM    832  CA  GLU B 110     -10.829 -31.764 -10.923  1.00 91.99           C  
ATOM    833  C   GLU B 110     -11.583 -31.356  -9.661  1.00 91.99           C  
ATOM    834  CB  GLU B 110      -9.615 -32.621 -10.556  1.00 91.99           C  
ATOM    835  O   GLU B 110     -12.608 -31.953  -9.323  1.00 91.99           O  
ATOM    836  CG  GLU B 110      -8.987 -33.338 -11.743  1.00 91.99           C  
ATOM    837  CD  GLU B 110      -7.972 -32.486 -12.489  1.00 91.99           C  
ATOM    838  OE1 GLU B 110      -7.249 -33.025 -13.357  1.00 91.99           O  
ATOM    839  OE2 GLU B 110      -7.899 -31.270 -12.202  1.00 91.99           O  
ATOM    840  N   ASP B 111     -11.097 -30.357  -9.002  1.00 90.58           N  
ATOM    841  CA  ASP B 111     -11.722 -29.930  -7.754  1.00 90.58           C  
ATOM    842  C   ASP B 111     -12.765 -28.843  -8.005  1.00 90.58           C  
ATOM    843  CB  ASP B 111     -10.664 -29.426  -6.769  1.00 90.58           C  
ATOM    844  O   ASP B 111     -13.525 -28.485  -7.103  1.00 90.58           O  
ATOM    845  CG  ASP B 111      -9.751 -30.529  -6.264  1.00 90.58           C  
ATOM    846  OD1 ASP B 111     -10.158 -31.711  -6.275  1.00 90.58           O  
ATOM    847  OD2 ASP B 111      -8.614 -30.214  -5.849  1.00 90.58           O  
ATOM    848  N   ARG B 112     -12.772 -28.341  -9.177  1.00 86.25           N  
ATOM    849  CA  ARG B 112     -13.707 -27.299  -9.587  1.00 86.25           C  
ATOM    850  C   ARG B 112     -13.657 -26.112  -8.631  1.00 86.25           C  
ATOM    851  CB  ARG B 112     -15.132 -27.852  -9.660  1.00 86.25           C  
ATOM    852  O   ARG B 112     -14.697 -25.618  -8.191  1.00 86.25           O  
ATOM    853  CG  ARG B 112     -15.321 -28.928 -10.718  1.00 86.25           C  
ATOM    854  CD  ARG B 112     -16.791 -29.274 -10.914  1.00 86.25           C  
ATOM    855  NE  ARG B 112     -16.967 -30.339 -11.896  1.00 86.25           N  
ATOM    856  NH1 ARG B 112     -19.195 -30.705 -11.406  1.00 86.25           N  
ATOM    857  NH2 ARG B 112     -18.155 -31.948 -13.027  1.00 86.25           N  
ATOM    858  CZ  ARG B 112     -18.105 -30.995 -12.107  1.00 86.25           C  
ATOM    859  N   LYS B 113     -12.503 -25.668  -8.433  1.00 89.57           N  
ATOM    860  CA  LYS B 113     -12.346 -24.506  -7.562  1.00 89.57           C  
ATOM    861  C   LYS B 113     -11.166 -23.644  -8.004  1.00 89.57           C  
ATOM    862  CB  LYS B 113     -12.159 -24.945  -6.109  1.00 89.57           C  
ATOM    863  O   LYS B 113     -10.263 -24.125  -8.692  1.00 89.57           O  
ATOM    864  CG  LYS B 113     -10.868 -25.710  -5.855  1.00 89.57           C  
ATOM    865  CD  LYS B 113     -10.734 -26.107  -4.390  1.00 89.57           C  
ATOM    866  CE  LYS B 113      -9.415 -26.819  -4.122  1.00 89.57           C  
ATOM    867  NZ  LYS B 113      -9.273 -27.199  -2.685  1.00 89.57           N  
ATOM    868  N   VAL B 114     -11.253 -22.396  -7.547  1.00 89.71           N  
ATOM    869  CA  VAL B 114     -10.174 -21.457  -7.839  1.00 89.71           C  
ATOM    870  C   VAL B 114      -9.066 -21.603  -6.798  1.00 89.71           C  
ATOM    871  CB  VAL B 114     -10.685 -19.999  -7.873  1.00 89.71           C  
ATOM    872  O   VAL B 114      -9.340 -21.678  -5.598  1.00 89.71           O  
ATOM    873  CG1 VAL B 114      -9.541 -19.033  -8.176  1.00 89.71           C  
ATOM    874  CG2 VAL B 114     -11.801 -19.850  -8.905  1.00 89.71           C  
ATOM    875  N   ILE B 115      -7.767 -21.678  -7.238  1.00 91.54           N  
ATOM    876  CA  ILE B 115      -6.646 -21.879  -6.327  1.00 91.54           C  
ATOM    877  C   ILE B 115      -5.490 -20.962  -6.721  1.00 91.54           C  
ATOM    878  CB  ILE B 115      -6.182 -23.352  -6.318  1.00 91.54           C  
ATOM    879  O   ILE B 115      -5.521 -20.336  -7.784  1.00 91.54           O  
ATOM    880  CG1 ILE B 115      -5.714 -23.774  -7.716  1.00 91.54           C  
ATOM    881  CG2 ILE B 115      -7.302 -24.268  -5.816  1.00 91.54           C  
ATOM    882  CD1 ILE B 115      -5.072 -25.153  -7.764  1.00 91.54           C  
ATOM    883  N   CYS B 116      -4.538 -20.896  -5.848  1.00 92.57           N  
ATOM    884  CA  CYS B 116      -3.331 -20.132  -6.142  1.00 92.57           C  
ATOM    885  C   CYS B 116      -2.244 -21.030  -6.719  1.00 92.57           C  
ATOM    886  CB  CYS B 116      -2.816 -19.438  -4.881  1.00 92.57           C  
ATOM    887  O   CYS B 116      -2.372 -22.256  -6.703  1.00 92.57           O  
ATOM    888  SG  CYS B 116      -1.993 -20.552  -3.721  1.00 92.57           S  
ATOM    889  N   TRP B 117      -1.161 -20.356  -7.241  1.00 92.37           N  
ATOM    890  CA  TRP B 117      -0.096 -21.112  -7.891  1.00 92.37           C  
ATOM    891  C   TRP B 117       0.607 -22.028  -6.895  1.00 92.37           C  
ATOM    892  CB  TRP B 117       0.919 -20.166  -8.538  1.00 92.37           C  
ATOM    893  O   TRP B 117       1.119 -23.086  -7.269  1.00 92.37           O  
ATOM    894  CG  TRP B 117       1.701 -19.347  -7.554  1.00 92.37           C  
ATOM    895  CD1 TRP B 117       1.357 -18.128  -7.039  1.00 92.37           C  
ATOM    896  CD2 TRP B 117       2.962 -19.688  -6.971  1.00 92.37           C  
ATOM    897  CE2 TRP B 117       3.324 -18.628  -6.110  1.00 92.37           C  
ATOM    898  CE3 TRP B 117       3.822 -20.788  -7.093  1.00 92.37           C  
ATOM    899  NE1 TRP B 117       2.329 -17.691  -6.170  1.00 92.37           N  
ATOM    900  CH2 TRP B 117       5.335 -19.725  -5.511  1.00 92.37           C  
ATOM    901  CZ2 TRP B 117       4.512 -18.637  -5.374  1.00 92.37           C  
ATOM    902  CZ3 TRP B 117       5.003 -20.795  -6.359  1.00 92.37           C  
ATOM    903  N   LEU B 118       0.602 -21.613  -5.598  1.00 90.07           N  
ATOM    904  CA  LEU B 118       1.214 -22.458  -4.578  1.00 90.07           C  
ATOM    905  C   LEU B 118       0.335 -23.667  -4.276  1.00 90.07           C  
ATOM    906  CB  LEU B 118       1.460 -21.658  -3.296  1.00 90.07           C  
ATOM    907  O   LEU B 118       0.840 -24.778  -4.097  1.00 90.07           O  
ATOM    908  CG  LEU B 118       2.760 -20.855  -3.237  1.00 90.07           C  
ATOM    909  CD1 LEU B 118       2.588 -19.634  -2.340  1.00 90.07           C  
ATOM    910  CD2 LEU B 118       3.908 -21.729  -2.745  1.00 90.07           C  
ATOM    911  N   CYS B 119      -0.924 -23.462  -4.223  1.00 92.88           N  
ATOM    912  CA  CYS B 119      -1.850 -24.576  -4.055  1.00 92.88           C  
ATOM    913  C   CYS B 119      -1.690 -25.592  -5.180  1.00 92.88           C  
ATOM    914  CB  CYS B 119      -3.292 -24.073  -4.012  1.00 92.88           C  
ATOM    915  O   CYS B 119      -1.784 -26.799  -4.950  1.00 92.88           O  
ATOM    916  SG  CYS B 119      -3.743 -23.288  -2.449  1.00 92.88           S  
ATOM    917  N   GLU B 120      -1.541 -25.151  -6.399  1.00 93.36           N  
ATOM    918  CA  GLU B 120      -1.355 -26.024  -7.554  1.00 93.36           C  
ATOM    919  C   GLU B 120      -0.180 -26.974  -7.345  1.00 93.36           C  
ATOM    920  CB  GLU B 120      -1.143 -25.197  -8.825  1.00 93.36           C  
ATOM    921  O   GLU B 120      -0.210 -28.118  -7.803  1.00 93.36           O  
ATOM    922  CG  GLU B 120      -0.929 -26.037 -10.076  1.00 93.36           C  
ATOM    923  CD  GLU B 120      -0.622 -25.205 -11.312  1.00 93.36           C  
ATOM    924  OE1 GLU B 120      -1.314 -25.371 -12.342  1.00 93.36           O  
ATOM    925  OE2 GLU B 120       0.318 -24.382 -11.249  1.00 93.36           O  
ATOM    926  N   ARG B 121       0.812 -26.486  -6.594  1.00 89.56           N  
ATOM    927  CA  ARG B 121       2.026 -27.271  -6.392  1.00 89.56           C  
ATOM    928  C   ARG B 121       1.922 -28.127  -5.134  1.00 89.56           C  
ATOM    929  CB  ARG B 121       3.249 -26.356  -6.304  1.00 89.56           C  
ATOM    930  O   ARG B 121       2.818 -28.921  -4.842  1.00 89.56           O  
ATOM    931  CG  ARG B 121       3.576 -25.636  -7.603  1.00 89.56           C  
ATOM    932  CD  ARG B 121       4.835 -24.790  -7.477  1.00 89.56           C  
ATOM    933  NE  ARG B 121       6.033 -25.618  -7.374  1.00 89.56           N  
ATOM    934  NH1 ARG B 121       6.578 -25.471  -9.614  1.00 89.56           N  
ATOM    935  NH2 ARG B 121       7.898 -26.684  -8.186  1.00 89.56           N  
ATOM    936  CZ  ARG B 121       6.834 -25.923  -8.392  1.00 89.56           C  
ATOM    937  N   SER B 122       0.856 -27.976  -4.423  1.00 89.05           N  
ATOM    938  CA  SER B 122       0.686 -28.715  -3.176  1.00 89.05           C  
ATOM    939  C   SER B 122       0.244 -30.150  -3.440  1.00 89.05           C  
ATOM    940  CB  SER B 122      -0.332 -28.017  -2.274  1.00 89.05           C  
ATOM    941  O   SER B 122      -0.169 -30.483  -4.553  1.00 89.05           O  
ATOM    942  OG  SER B 122      -1.644 -28.166  -2.787  1.00 89.05           O  
ATOM    943  N   GLN B 123       0.341 -31.006  -2.475  1.00 89.57           N  
ATOM    944  CA  GLN B 123      -0.068 -32.405  -2.557  1.00 89.57           C  
ATOM    945  C   GLN B 123      -1.554 -32.526  -2.880  1.00 89.57           C  
ATOM    946  CB  GLN B 123       0.246 -33.133  -1.249  1.00 89.57           C  
ATOM    947  O   GLN B 123      -1.962 -33.421  -3.623  1.00 89.57           O  
ATOM    948  CG  GLN B 123       0.205 -34.651  -1.365  1.00 89.57           C  
ATOM    949  CD  GLN B 123       0.727 -35.349  -0.123  1.00 89.57           C  
ATOM    950  NE2 GLN B 123       1.118 -36.610  -0.272  1.00 89.57           N  
ATOM    951  OE1 GLN B 123       0.778 -34.760   0.961  1.00 89.57           O  
ATOM    952  N   GLU B 124      -2.355 -31.646  -2.380  1.00 90.17           N  
ATOM    953  CA  GLU B 124      -3.805 -31.680  -2.539  1.00 90.17           C  
ATOM    954  C   GLU B 124      -4.201 -31.612  -4.012  1.00 90.17           C  
ATOM    955  CB  GLU B 124      -4.459 -30.532  -1.766  1.00 90.17           C  
ATOM    956  O   GLU B 124      -5.152 -32.271  -4.435  1.00 90.17           O  
ATOM    957  CG  GLU B 124      -5.976 -30.624  -1.694  1.00 90.17           C  
ATOM    958  CD  GLU B 124      -6.610 -29.480  -0.919  1.00 90.17           C  
ATOM    959  OE1 GLU B 124      -7.857 -29.367  -0.915  1.00 90.17           O  
ATOM    960  OE2 GLU B 124      -5.854 -28.689  -0.311  1.00 90.17           O  
ATOM    961  N   HIS B 125      -3.410 -30.869  -4.845  1.00 91.89           N  
ATOM    962  CA  HIS B 125      -3.779 -30.674  -6.242  1.00 91.89           C  
ATOM    963  C   HIS B 125      -2.738 -31.282  -7.177  1.00 91.89           C  
ATOM    964  CB  HIS B 125      -3.953 -29.185  -6.548  1.00 91.89           C  
ATOM    965  O   HIS B 125      -2.719 -30.978  -8.372  1.00 91.89           O  
ATOM    966  CG  HIS B 125      -5.054 -28.538  -5.770  1.00 91.89           C  
ATOM    967  CD2 HIS B 125      -5.020 -27.731  -4.684  1.00 91.89           C  
ATOM    968  ND1 HIS B 125      -6.385 -28.700  -6.089  1.00 91.89           N  
ATOM    969  CE1 HIS B 125      -7.124 -28.016  -5.231  1.00 91.89           C  
ATOM    970  NE2 HIS B 125      -6.319 -27.419  -4.368  1.00 91.89           N  
ATOM    971  N   ARG B 126      -1.919 -32.046  -6.619  1.00 88.93           N  
ATOM    972  CA  ARG B 126      -0.864 -32.675  -7.407  1.00 88.93           C  
ATOM    973  C   ARG B 126      -1.448 -33.473  -8.567  1.00 88.93           C  
ATOM    974  CB  ARG B 126      -0.004 -33.584  -6.526  1.00 88.93           C  
ATOM    975  O   ARG B 126      -2.324 -34.318  -8.368  1.00 88.93           O  
ATOM    976  CG  ARG B 126       1.306 -34.007  -7.171  1.00 88.93           C  
ATOM    977  CD  ARG B 126       2.227 -34.701  -6.177  1.00 88.93           C  
ATOM    978  NE  ARG B 126       3.455 -35.167  -6.814  1.00 88.93           N  
ATOM    979  NH1 ARG B 126       4.797 -34.792  -4.971  1.00 88.93           N  
ATOM    980  NH2 ARG B 126       5.700 -35.643  -6.899  1.00 88.93           N  
ATOM    981  CZ  ARG B 126       4.648 -35.199  -6.226  1.00 88.93           C  
ATOM    982  N   GLY B 127      -1.005 -33.186  -9.743  1.00 88.61           N  
ATOM    983  CA  GLY B 127      -1.453 -33.915 -10.919  1.00 88.61           C  
ATOM    984  C   GLY B 127      -2.770 -33.403 -11.472  1.00 88.61           C  
ATOM    985  O   GLY B 127      -3.240 -33.876 -12.509  1.00 88.61           O  
ATOM    986  N   HIS B 128      -3.431 -32.508 -10.798  1.00 93.19           N  
ATOM    987  CA  HIS B 128      -4.677 -31.941 -11.299  1.00 93.19           C  
ATOM    988  C   HIS B 128      -4.420 -30.986 -12.460  1.00 93.19           C  
ATOM    989  CB  HIS B 128      -5.425 -31.216 -10.179  1.00 93.19           C  
ATOM    990  O   HIS B 128      -3.341 -30.396 -12.557  1.00 93.19           O  
ATOM    991  CG  HIS B 128      -5.972 -32.133  -9.132  1.00 93.19           C  
ATOM    992  CD2 HIS B 128      -5.841 -33.470  -8.964  1.00 93.19           C  
ATOM    993  ND1 HIS B 128      -6.767 -31.690  -8.097  1.00 93.19           N  
ATOM    994  CE1 HIS B 128      -7.100 -32.718  -7.334  1.00 93.19           C  
ATOM    995  NE2 HIS B 128      -6.551 -33.809  -7.839  1.00 93.19           N  
ATOM    996  N   HIS B 129      -5.428 -30.948 -13.333  1.00 90.46           N  
ATOM    997  CA  HIS B 129      -5.361 -30.005 -14.444  1.00 90.46           C  
ATOM    998  C   HIS B 129      -5.829 -28.617 -14.018  1.00 90.46           C  
ATOM    999  CB  HIS B 129      -6.201 -30.503 -15.621  1.00 90.46           C  
ATOM   1000  O   HIS B 129      -6.932 -28.465 -13.488  1.00 90.46           O  
ATOM   1001  CG  HIS B 129      -5.580 -31.646 -16.360  1.00 90.46           C  
ATOM   1002  CD2 HIS B 129      -4.866 -31.677 -17.510  1.00 90.46           C  
ATOM   1003  ND1 HIS B 129      -5.665 -32.949 -15.922  1.00 90.46           N  
ATOM   1004  CE1 HIS B 129      -5.027 -33.736 -16.773  1.00 90.46           C  
ATOM   1005  NE2 HIS B 129      -4.533 -32.989 -17.746  1.00 90.46           N  
ATOM   1006  N   THR B 130      -4.944 -27.616 -14.177  1.00 91.41           N  
ATOM   1007  CA  THR B 130      -5.299 -26.251 -13.805  1.00 91.41           C  
ATOM   1008  C   THR B 130      -5.141 -25.307 -14.994  1.00 91.41           C  
ATOM   1009  CB  THR B 130      -4.438 -25.750 -12.630  1.00 91.41           C  
ATOM   1010  O   THR B 130      -4.291 -25.528 -15.859  1.00 91.41           O  
ATOM   1011  CG2 THR B 130      -4.664 -26.597 -11.382  1.00 91.41           C  
ATOM   1012  OG1 THR B 130      -3.054 -25.819 -12.996  1.00 91.41           O  
ATOM   1013  N   VAL B 131      -6.034 -24.317 -15.083  1.00 86.93           N  
ATOM   1014  CA  VAL B 131      -5.995 -23.296 -16.124  1.00 86.93           C  
ATOM   1015  C   VAL B 131      -6.104 -21.910 -15.493  1.00 86.93           C  
ATOM   1016  CB  VAL B 131      -7.122 -23.499 -17.161  1.00 86.93           C  
ATOM   1017  O   VAL B 131      -6.578 -21.771 -14.363  1.00 86.93           O  
ATOM   1018  CG1 VAL B 131      -6.926 -24.810 -17.921  1.00 86.93           C  
ATOM   1019  CG2 VAL B 131      -8.487 -23.473 -16.477  1.00 86.93           C  
ATOM   1020  N   LEU B 132      -5.578 -20.966 -16.246  1.00 87.58           N  
ATOM   1021  CA  LEU B 132      -5.762 -19.596 -15.780  1.00 87.58           C  
ATOM   1022  C   LEU B 132      -7.242 -19.227 -15.750  1.00 87.58           C  
ATOM   1023  CB  LEU B 132      -4.999 -18.618 -16.677  1.00 87.58           C  
ATOM   1024  O   LEU B 132      -7.991 -19.572 -16.666  1.00 87.58           O  
ATOM   1025  CG  LEU B 132      -3.474 -18.635 -16.554  1.00 87.58           C  
ATOM   1026  CD1 LEU B 132      -2.843 -17.826 -17.682  1.00 87.58           C  
ATOM   1027  CD2 LEU B 132      -3.041 -18.095 -15.195  1.00 87.58           C  
ATOM   1028  N   THR B 133      -7.664 -18.641 -14.622  1.00 81.43           N  
ATOM   1029  CA  THR B 133      -9.065 -18.262 -14.482  1.00 81.43           C  
ATOM   1030  C   THR B 133      -9.502 -17.368 -15.639  1.00 81.43           C  
ATOM   1031  CB  THR B 133      -9.317 -17.538 -13.146  1.00 81.43           C  
ATOM   1032  O   THR B 133     -10.660 -17.411 -16.061  1.00 81.43           O  
ATOM   1033  CG2 THR B 133      -9.072 -18.468 -11.962  1.00 81.43           C  
ATOM   1034  OG1 THR B 133      -8.437 -16.412 -13.046  1.00 81.43           O  
ATOM   1035  N   GLU B 134      -8.574 -16.567 -16.117  1.00 74.79           N  
ATOM   1036  CA  GLU B 134      -8.917 -15.708 -17.246  1.00 74.79           C  
ATOM   1037  C   GLU B 134      -9.280 -16.533 -18.477  1.00 74.79           C  
ATOM   1038  CB  GLU B 134      -7.761 -14.759 -17.571  1.00 74.79           C  
ATOM   1039  O   GLU B 134     -10.101 -16.112 -19.294  1.00 74.79           O  
ATOM   1040  CG  GLU B 134      -7.417 -13.799 -16.441  1.00 74.79           C  
ATOM   1041  CD  GLU B 134      -6.173 -12.969 -16.717  1.00 74.79           C  
ATOM   1042  OE1 GLU B 134      -5.766 -12.175 -15.839  1.00 74.79           O  
ATOM   1043  OE2 GLU B 134      -5.601 -13.114 -17.820  1.00 74.79           O  
ATOM   1044  N   GLU B 135      -8.693 -17.645 -18.615  1.00 73.55           N  
ATOM   1045  CA  GLU B 135      -8.952 -18.530 -19.747  1.00 73.55           C  
ATOM   1046  C   GLU B 135     -10.307 -19.219 -19.609  1.00 73.55           C  
ATOM   1047  CB  GLU B 135      -7.842 -19.575 -19.879  1.00 73.55           C  
ATOM   1048  O   GLU B 135     -10.956 -19.530 -20.611  1.00 73.55           O  
ATOM   1049  CG  GLU B 135      -6.500 -18.996 -20.305  1.00 73.55           C  
ATOM   1050  CD  GLU B 135      -5.374 -20.018 -20.293  1.00 73.55           C  
ATOM   1051  OE1 GLU B 135      -4.258 -19.696 -20.758  1.00 73.55           O  
ATOM   1052  OE2 GLU B 135      -5.611 -21.149 -19.814  1.00 73.55           O  
ATOM   1053  N   VAL B 136     -10.709 -19.532 -18.372  1.00 64.62           N  
ATOM   1054  CA  VAL B 136     -11.979 -20.204 -18.116  1.00 64.62           C  
ATOM   1055  C   VAL B 136     -13.136 -19.305 -18.546  1.00 64.62           C  
ATOM   1056  CB  VAL B 136     -12.128 -20.589 -16.627  1.00 64.62           C  
ATOM   1057  O   VAL B 136     -14.097 -19.771 -19.162  1.00 64.62           O  
ATOM   1058  CG1 VAL B 136     -13.521 -21.150 -16.351  1.00 64.62           C  
ATOM   1059  CG2 VAL B 136     -11.053 -21.598 -16.228  1.00 64.62           C  
ATOM   1060  N   PHE B 137     -13.033 -18.057 -18.227  1.00 60.75           N  
ATOM   1061  CA  PHE B 137     -14.076 -17.102 -18.581  1.00 60.75           C  
ATOM   1062  C   PHE B 137     -14.259 -17.036 -20.093  1.00 60.75           C  
ATOM   1063  CB  PHE B 137     -13.744 -15.712 -18.031  1.00 60.75           C  
ATOM   1064  O   PHE B 137     -15.388 -16.989 -20.585  1.00 60.75           O  
ATOM   1065  CG  PHE B 137     -14.322 -15.443 -16.668  1.00 60.75           C  
ATOM   1066  CD1 PHE B 137     -15.629 -14.993 -16.529  1.00 60.75           C  
ATOM   1067  CD2 PHE B 137     -13.558 -15.642 -15.525  1.00 60.75           C  
ATOM   1068  CE1 PHE B 137     -16.167 -14.744 -15.268  1.00 60.75           C  
ATOM   1069  CE2 PHE B 137     -14.089 -15.395 -14.263  1.00 60.75           C  
ATOM   1070  CZ  PHE B 137     -15.393 -14.945 -14.136  1.00 60.75           C  
ATOM   1071  N   LYS B 138     -13.162 -17.061 -20.760  1.00 57.91           N  
ATOM   1072  CA  LYS B 138     -13.236 -17.024 -22.217  1.00 57.91           C  
ATOM   1073  C   LYS B 138     -13.931 -18.268 -22.764  1.00 57.91           C  
ATOM   1074  CB  LYS B 138     -11.838 -16.897 -22.823  1.00 57.91           C  
ATOM   1075  O   LYS B 138     -14.752 -18.176 -23.679  1.00 57.91           O  
ATOM   1076  CG  LYS B 138     -11.806 -16.171 -24.160  1.00 57.91           C  
ATOM   1077  CD  LYS B 138     -10.380 -15.984 -24.661  1.00 57.91           C  
ATOM   1078  CE  LYS B 138     -10.340 -15.167 -25.945  1.00 57.91           C  
ATOM   1079  NZ  LYS B 138      -8.959 -15.089 -26.510  1.00 57.91           N  
ATOM   1080  N   GLU B 139     -13.599 -19.372 -22.144  1.00 61.06           N  
ATOM   1081  CA  GLU B 139     -14.205 -20.622 -22.593  1.00 61.06           C  
ATOM   1082  C   GLU B 139     -15.706 -20.636 -22.320  1.00 61.06           C  
ATOM   1083  CB  GLU B 139     -13.535 -21.818 -21.912  1.00 61.06           C  
ATOM   1084  O   GLU B 139     -16.491 -21.074 -23.163  1.00 61.06           O  
ATOM   1085  CG  GLU B 139     -13.923 -23.163 -22.512  1.00 61.06           C  
ATOM   1086  CD  GLU B 139     -13.128 -24.326 -21.940  1.00 61.06           C  
ATOM   1087  OE1 GLU B 139     -13.404 -25.490 -22.311  1.00 61.06           O  
ATOM   1088  OE2 GLU B 139     -12.223 -24.072 -21.115  1.00 61.06           O  
ATOM   1089  N   CYS B 140     -16.013 -20.190 -21.145  1.00 60.01           N  
ATOM   1090  CA  CYS B 140     -17.423 -20.159 -20.771  1.00 60.01           C  
ATOM   1091  C   CYS B 140     -18.205 -19.207 -21.668  1.00 60.01           C  
ATOM   1092  CB  CYS B 140     -17.580 -19.741 -19.309  1.00 60.01           C  
ATOM   1093  O   CYS B 140     -19.331 -19.508 -22.068  1.00 60.01           O  
ATOM   1094  SG  CYS B 140     -17.318 -21.089 -18.135  1.00 60.01           S  
ATOM   1095  N   GLN B 141     -17.547 -18.129 -21.986  1.00 54.74           N  
ATOM   1096  CA  GLN B 141     -18.172 -17.146 -22.865  1.00 54.74           C  
ATOM   1097  C   GLN B 141     -18.381 -17.714 -24.266  1.00 54.74           C  
ATOM   1098  CB  GLN B 141     -17.325 -15.874 -22.936  1.00 54.74           C  
ATOM   1099  O   GLN B 141     -19.418 -17.476 -24.889  1.00 54.74           O  
ATOM   1100  CG  GLN B 141     -17.715 -14.817 -21.911  1.00 54.74           C  
ATOM   1101  CD  GLN B 141     -17.122 -13.455 -22.218  1.00 54.74           C  
ATOM   1102  NE2 GLN B 141     -17.309 -12.508 -21.305  1.00 54.74           N  
ATOM   1103  OE1 GLN B 141     -16.502 -13.255 -23.267  1.00 54.74           O  
ATOM   1104  N   GLU B 142     -17.479 -18.411 -24.696  1.00 56.79           N  
ATOM   1105  CA  GLU B 142     -17.585 -19.003 -26.026  1.00 56.79           C  
ATOM   1106  C   GLU B 142     -18.683 -20.061 -26.074  1.00 56.79           C  
ATOM   1107  CB  GLU B 142     -16.247 -19.614 -26.450  1.00 56.79           C  
ATOM   1108  O   GLU B 142     -19.431 -20.143 -27.050  1.00 56.79           O  
ATOM   1109  CG  GLU B 142     -15.180 -18.583 -26.791  1.00 56.79           C  
ATOM   1110  CD  GLU B 142     -13.856 -19.204 -27.206  1.00 56.79           C  
ATOM   1111  OE1 GLU B 142     -12.926 -18.455 -27.583  1.00 56.79           O  
ATOM   1112  OE2 GLU B 142     -13.748 -20.449 -27.155  1.00 56.79           O  
ATOM   1113  N   LYS B 143     -18.744 -20.713 -25.041  1.00 56.40           N  
ATOM   1114  CA  LYS B 143     -19.775 -21.745 -24.979  1.00 56.40           C  
ATOM   1115  C   LYS B 143     -21.168 -21.127 -24.908  1.00 56.40           C  
ATOM   1116  CB  LYS B 143     -19.546 -22.661 -23.775  1.00 56.40           C  
ATOM   1117  O   LYS B 143     -22.106 -21.623 -25.537  1.00 56.40           O  
ATOM   1118  CG  LYS B 143     -18.440 -23.686 -23.980  1.00 56.40           C  
ATOM   1119  CD  LYS B 143     -18.313 -24.617 -22.781  1.00 56.40           C  
ATOM   1120  CE  LYS B 143     -17.151 -25.588 -22.946  1.00 56.40           C  
ATOM   1121  NZ  LYS B 143     -17.012 -26.492 -21.766  1.00 56.40           N  
ATOM   1122  N   LEU B 144     -21.175 -20.132 -24.140  1.00 57.13           N  
ATOM   1123  CA  LEU B 144     -22.449 -19.434 -24.008  1.00 57.13           C  
ATOM   1124  C   LEU B 144     -22.872 -18.819 -25.337  1.00 57.13           C  
ATOM   1125  CB  LEU B 144     -22.356 -18.346 -22.935  1.00 57.13           C  
ATOM   1126  O   LEU B 144     -24.047 -18.876 -25.707  1.00 57.13           O  
ATOM   1127  CG  LEU B 144     -22.853 -18.727 -21.539  1.00 57.13           C  
ATOM   1128  CD1 LEU B 144     -21.992 -18.061 -20.470  1.00 57.13           C  
ATOM   1129  CD2 LEU B 144     -24.319 -18.341 -21.369  1.00 57.13           C  
ATOM   1130  N   GLN B 145     -22.037 -18.229 -26.047  1.00 54.45           N  
ATOM   1131  CA  GLN B 145     -22.323 -17.606 -27.335  1.00 54.45           C  
ATOM   1132  C   GLN B 145     -22.771 -18.644 -28.361  1.00 54.45           C  
ATOM   1133  CB  GLN B 145     -21.096 -16.854 -27.852  1.00 54.45           C  
ATOM   1134  O   GLN B 145     -23.615 -18.358 -29.212  1.00 54.45           O  
ATOM   1135  CG  GLN B 145     -20.884 -15.497 -27.194  1.00 54.45           C  
ATOM   1136  CD  GLN B 145     -20.334 -14.459 -28.154  1.00 54.45           C  
ATOM   1137  NE2 GLN B 145     -20.399 -13.192 -27.758  1.00 54.45           N  
ATOM   1138  OE1 GLN B 145     -19.854 -14.792 -29.242  1.00 54.45           O  
ATOM   1139  N   ALA B 146     -22.222 -19.816 -28.297  1.00 57.85           N  
ATOM   1140  CA  ALA B 146     -22.566 -20.885 -29.231  1.00 57.85           C  
ATOM   1141  C   ALA B 146     -24.003 -21.354 -29.023  1.00 57.85           C  
ATOM   1142  CB  ALA B 146     -21.599 -22.056 -29.078  1.00 57.85           C  
ATOM   1143  O   ALA B 146     -24.692 -21.708 -29.982  1.00 57.85           O  
ATOM   1144  N   VAL B 147     -24.420 -21.279 -27.850  1.00 60.43           N  
ATOM   1145  CA  VAL B 147     -25.783 -21.700 -27.545  1.00 60.43           C  
ATOM   1146  C   VAL B 147     -26.773 -20.648 -28.043  1.00 60.43           C  
ATOM   1147  CB  VAL B 147     -25.978 -21.940 -26.031  1.00 60.43           C  
ATOM   1148  O   VAL B 147     -27.843 -20.987 -28.554  1.00 60.43           O  
ATOM   1149  CG1 VAL B 147     -27.450 -22.190 -25.709  1.00 60.43           C  
ATOM   1150  CG2 VAL B 147     -25.119 -23.114 -25.564  1.00 60.43           C  
ATOM   1151  N   LEU B 148     -26.340 -19.392 -28.036  1.00 57.43           N  
ATOM   1152  CA  LEU B 148     -27.236 -18.306 -28.418  1.00 57.43           C  
ATOM   1153  C   LEU B 148     -27.327 -18.184 -29.935  1.00 57.43           C  
ATOM   1154  CB  LEU B 148     -26.759 -16.982 -27.815  1.00 57.43           C  
ATOM   1155  O   LEU B 148     -28.341 -17.724 -30.465  1.00 57.43           O  
ATOM   1156  CG  LEU B 148     -26.906 -16.834 -26.300  1.00 57.43           C  
ATOM   1157  CD1 LEU B 148     -26.259 -15.536 -25.829  1.00 57.43           C  
ATOM   1158  CD2 LEU B 148     -28.376 -16.882 -25.897  1.00 57.43           C  
ATOM   1159  N   LYS B 149     -26.403 -18.640 -30.639  1.00 54.00           N  
ATOM   1160  CA  LYS B 149     -26.424 -18.574 -32.098  1.00 54.00           C  
ATOM   1161  C   LYS B 149     -27.185 -19.756 -32.691  1.00 54.00           C  
ATOM   1162  CB  LYS B 149     -25.000 -18.535 -32.654  1.00 54.00           C  
ATOM   1163  O   LYS B 149     -27.588 -19.720 -33.856  1.00 54.00           O  
ATOM   1164  CG  LYS B 149     -24.385 -17.144 -32.684  1.00 54.00           C  
ATOM   1165  CD  LYS B 149     -22.997 -17.159 -33.313  1.00 54.00           C  
ATOM   1166  CE  LYS B 149     -22.348 -15.783 -33.271  1.00 54.00           C  
ATOM   1167  NZ  LYS B 149     -20.998 -15.787 -33.910  1.00 54.00           N  
ATOM   1168  N   ARG B 150     -27.700 -20.577 -31.838  1.00 43.85           N  
ATOM   1169  CA  ARG B 150     -28.590 -21.611 -32.353  1.00 43.85           C  
ATOM   1170  C   ARG B 150     -30.051 -21.202 -32.200  1.00 43.85           C  
ATOM   1171  CB  ARG B 150     -28.341 -22.941 -31.638  1.00 43.85           C  
ATOM   1172  O   ARG B 150     -30.876 -21.489 -33.070  1.00 43.85           O  
ATOM   1173  CG  ARG B 150     -27.637 -23.980 -32.496  1.00 43.85           C  
ATOM   1174  CD  ARG B 150     -27.420 -25.283 -31.740  1.00 43.85           C  
ATOM   1175  NE  ARG B 150     -26.740 -26.278 -32.565  1.00 43.85           N  
ATOM   1176  NH1 ARG B 150     -26.860 -27.966 -30.992  1.00 43.85           N  
ATOM   1177  NH2 ARG B 150     -25.865 -28.352 -33.021  1.00 43.85           N  
ATOM   1178  CZ  ARG B 150     -26.490 -27.529 -32.191  1.00 43.85           C  
TER    1179      ARG B 150                                                      
ATOM   1180  N   MET C   1       1.616  -3.791  -8.594  1.00 46.35           N  
ATOM   1181  CA  MET C   1       0.700  -2.661  -8.463  1.00 46.35           C  
ATOM   1182  C   MET C   1       0.633  -2.180  -7.018  1.00 46.35           C  
ATOM   1183  CB  MET C   1      -0.698  -3.040  -8.954  1.00 46.35           C  
ATOM   1184  O   MET C   1       0.726  -0.980  -6.753  1.00 46.35           O  
ATOM   1185  CG  MET C   1      -0.875  -2.914 -10.459  1.00 46.35           C  
ATOM   1186  SD  MET C   1      -2.638  -2.790 -10.951  1.00 46.35           S  
ATOM   1187  CE  MET C   1      -2.495  -3.105 -12.732  1.00 46.35           C  
ATOM   1188  N   ALA C   2       0.393  -3.008  -6.083  1.00 53.03           N  
ATOM   1189  CA  ALA C   2       0.360  -2.642  -4.670  1.00 53.03           C  
ATOM   1190  C   ALA C   2       1.711  -2.098  -4.213  1.00 53.03           C  
ATOM   1191  CB  ALA C   2      -0.042  -3.844  -3.818  1.00 53.03           C  
ATOM   1192  O   ALA C   2       1.771  -1.145  -3.432  1.00 53.03           O  
ATOM   1193  N   SER C   3       2.703  -2.694  -4.953  1.00 54.28           N  
ATOM   1194  CA  SER C   3       4.039  -2.261  -4.560  1.00 54.28           C  
ATOM   1195  C   SER C   3       4.312  -0.830  -5.012  1.00 54.28           C  
ATOM   1196  CB  SER C   3       5.099  -3.198  -5.140  1.00 54.28           C  
ATOM   1197  O   SER C   3       4.914  -0.045  -4.276  1.00 54.28           O  
ATOM   1198  OG  SER C   3       4.952  -3.316  -6.544  1.00 54.28           O  
ATOM   1199  N   LYS C   4       3.837  -0.542  -6.226  1.00 60.66           N  
ATOM   1200  CA  LYS C   4       4.024   0.815  -6.731  1.00 60.66           C  
ATOM   1201  C   LYS C   4       3.275   1.830  -5.871  1.00 60.66           C  
ATOM   1202  CB  LYS C   4       3.559   0.916  -8.185  1.00 60.66           C  
ATOM   1203  O   LYS C   4       3.800   2.903  -5.569  1.00 60.66           O  
ATOM   1204  CG  LYS C   4       3.918   2.232  -8.859  1.00 60.66           C  
ATOM   1205  CD  LYS C   4       3.568   2.214 -10.342  1.00 60.66           C  
ATOM   1206  CE  LYS C   4       3.924   3.531 -11.017  1.00 60.66           C  
ATOM   1207  NZ  LYS C   4       3.582   3.519 -12.471  1.00 60.66           N  
ATOM   1208  N   ILE C   5       2.182   1.497  -5.432  1.00 63.98           N  
ATOM   1209  CA  ILE C   5       1.369   2.372  -4.595  1.00 63.98           C  
ATOM   1210  C   ILE C   5       2.083   2.628  -3.270  1.00 63.98           C  
ATOM   1211  CB  ILE C   5      -0.032   1.771  -4.342  1.00 63.98           C  
ATOM   1212  O   ILE C   5       2.158   3.769  -2.808  1.00 63.98           O  
ATOM   1213  CG1 ILE C   5      -0.817   1.675  -5.655  1.00 63.98           C  
ATOM   1214  CG2 ILE C   5      -0.796   2.601  -3.306  1.00 63.98           C  
ATOM   1215  CD1 ILE C   5      -2.109   0.877  -5.546  1.00 63.98           C  
ATOM   1216  N   LEU C   6       2.549   1.585  -2.789  1.00 69.07           N  
ATOM   1217  CA  LEU C   6       3.254   1.710  -1.518  1.00 69.07           C  
ATOM   1218  C   LEU C   6       4.462   2.630  -1.654  1.00 69.07           C  
ATOM   1219  CB  LEU C   6       3.700   0.334  -1.015  1.00 69.07           C  
ATOM   1220  O   LEU C   6       4.717   3.461  -0.779  1.00 69.07           O  
ATOM   1221  CG  LEU C   6       4.330   0.294   0.378  1.00 69.07           C  
ATOM   1222  CD1 LEU C   6       3.351   0.826   1.419  1.00 69.07           C  
ATOM   1223  CD2 LEU C   6       4.769  -1.125   0.725  1.00 69.07           C  
ATOM   1224  N   LEU C   7       5.093   2.507  -2.850  1.00 69.35           N  
ATOM   1225  CA  LEU C   7       6.247   3.367  -3.087  1.00 69.35           C  
ATOM   1226  C   LEU C   7       5.826   4.830  -3.172  1.00 69.35           C  
ATOM   1227  CB  LEU C   7       6.967   2.955  -4.374  1.00 69.35           C  
ATOM   1228  O   LEU C   7       6.515   5.710  -2.648  1.00 69.35           O  
ATOM   1229  CG  LEU C   7       7.757   1.647  -4.320  1.00 69.35           C  
ATOM   1230  CD1 LEU C   7       8.295   1.295  -5.703  1.00 69.35           C  
ATOM   1231  CD2 LEU C   7       8.894   1.750  -3.308  1.00 69.35           C  
ATOM   1232  N   ASN C   8       4.726   4.999  -3.731  1.00 74.46           N  
ATOM   1233  CA  ASN C   8       4.225   6.363  -3.865  1.00 74.46           C  
ATOM   1234  C   ASN C   8       3.828   6.949  -2.513  1.00 74.46           C  
ATOM   1235  CB  ASN C   8       3.039   6.406  -4.831  1.00 74.46           C  
ATOM   1236  O   ASN C   8       4.103   8.118  -2.234  1.00 74.46           O  
ATOM   1237  CG  ASN C   8       3.444   6.132  -6.265  1.00 74.46           C  
ATOM   1238  ND2 ASN C   8       2.476   5.759  -7.094  1.00 74.46           N  
ATOM   1239  OD1 ASN C   8       4.618   6.253  -6.626  1.00 74.46           O  
ATOM   1240  N   VAL C   9       3.227   6.127  -1.741  1.00 80.10           N  
ATOM   1241  CA  VAL C   9       2.844   6.576  -0.406  1.00 80.10           C  
ATOM   1242  C   VAL C   9       4.094   6.866   0.421  1.00 80.10           C  
ATOM   1243  CB  VAL C   9       1.960   5.531   0.312  1.00 80.10           C  
ATOM   1244  O   VAL C   9       4.153   7.868   1.137  1.00 80.10           O  
ATOM   1245  CG1 VAL C   9       1.723   5.933   1.767  1.00 80.10           C  
ATOM   1246  CG2 VAL C   9       0.632   5.361  -0.422  1.00 80.10           C  
ATOM   1247  N   GLN C  10       5.059   6.063   0.254  1.00 81.70           N  
ATOM   1248  CA  GLN C  10       6.315   6.242   0.974  1.00 81.70           C  
ATOM   1249  C   GLN C  10       6.978   7.566   0.604  1.00 81.70           C  
ATOM   1250  CB  GLN C  10       7.268   5.081   0.690  1.00 81.70           C  
ATOM   1251  O   GLN C  10       7.545   8.244   1.463  1.00 81.70           O  
ATOM   1252  CG  GLN C  10       7.083   3.891   1.621  1.00 81.70           C  
ATOM   1253  CD  GLN C  10       8.035   2.750   1.313  1.00 81.70           C  
ATOM   1254  NE2 GLN C  10       9.046   2.576   2.157  1.00 81.70           N  
ATOM   1255  OE1 GLN C  10       7.861   2.030   0.324  1.00 81.70           O  
ATOM   1256  N   GLU C  11       6.900   7.901  -0.592  1.00 84.07           N  
ATOM   1257  CA  GLU C  11       7.486   9.159  -1.044  1.00 84.07           C  
ATOM   1258  C   GLU C  11       6.830  10.353  -0.355  1.00 84.07           C  
ATOM   1259  CB  GLU C  11       7.361   9.296  -2.563  1.00 84.07           C  
ATOM   1260  O   GLU C  11       7.502  11.332  -0.025  1.00 84.07           O  
ATOM   1261  CG  GLU C  11       8.375   8.468  -3.340  1.00 84.07           C  
ATOM   1262  CD  GLU C  11       8.206   8.573  -4.848  1.00 84.07           C  
ATOM   1263  OE1 GLU C  11       8.952   7.896  -5.591  1.00 84.07           O  
ATOM   1264  OE2 GLU C  11       7.320   9.338  -5.289  1.00 84.07           O  
ATOM   1265  N   GLU C  12       5.549  10.231  -0.047  1.00 86.62           N  
ATOM   1266  CA  GLU C  12       4.805  11.333   0.557  1.00 86.62           C  
ATOM   1267  C   GLU C  12       5.139  11.477   2.039  1.00 86.62           C  
ATOM   1268  CB  GLU C  12       3.299  11.128   0.375  1.00 86.62           C  
ATOM   1269  O   GLU C  12       4.934  12.541   2.627  1.00 86.62           O  
ATOM   1270  CG  GLU C  12       2.833  11.239  -1.069  1.00 86.62           C  
ATOM   1271  CD  GLU C  12       3.093  12.607  -1.680  1.00 86.62           C  
ATOM   1272  OE1 GLU C  12       3.271  12.696  -2.916  1.00 86.62           O  
ATOM   1273  OE2 GLU C  12       3.119  13.598  -0.916  1.00 86.62           O  
ATOM   1274  N   VAL C  13       5.697  10.372   2.555  1.00 89.44           N  
ATOM   1275  CA  VAL C  13       5.964  10.436   3.989  1.00 89.44           C  
ATOM   1276  C   VAL C  13       7.468  10.353   4.239  1.00 89.44           C  
ATOM   1277  CB  VAL C  13       5.235   9.308   4.752  1.00 89.44           C  
ATOM   1278  O   VAL C  13       7.905   9.850   5.276  1.00 89.44           O  
ATOM   1279  CG1 VAL C  13       3.727   9.553   4.767  1.00 89.44           C  
ATOM   1280  CG2 VAL C  13       5.552   7.950   4.128  1.00 89.44           C  
ATOM   1281  N   THR C  14       8.235  10.732   3.304  1.00 88.45           N  
ATOM   1282  CA  THR C  14       9.688  10.802   3.416  1.00 88.45           C  
ATOM   1283  C   THR C  14      10.144  12.239   3.647  1.00 88.45           C  
ATOM   1284  CB  THR C  14      10.373  10.239   2.157  1.00 88.45           C  
ATOM   1285  O   THR C  14       9.677  13.160   2.973  1.00 88.45           O  
ATOM   1286  CG2 THR C  14      11.887  10.399   2.236  1.00 88.45           C  
ATOM   1287  OG1 THR C  14      10.056   8.847   2.030  1.00 88.45           O  
ATOM   1288  N   CYS C  15      11.024  12.421   4.620  1.00 90.76           N  
ATOM   1289  CA  CYS C  15      11.589  13.738   4.889  1.00 90.76           C  
ATOM   1290  C   CYS C  15      12.530  14.167   3.771  1.00 90.76           C  
ATOM   1291  CB  CYS C  15      12.334  13.739   6.224  1.00 90.76           C  
ATOM   1292  O   CYS C  15      13.486  13.458   3.452  1.00 90.76           O  
ATOM   1293  SG  CYS C  15      13.073  15.332   6.644  1.00 90.76           S  
ATOM   1294  N   PRO C  16      12.275  15.371   3.260  1.00 87.20           N  
ATOM   1295  CA  PRO C  16      13.124  15.832   2.159  1.00 87.20           C  
ATOM   1296  C   PRO C  16      14.533  16.201   2.616  1.00 87.20           C  
ATOM   1297  CB  PRO C  16      12.380  17.061   1.631  1.00 87.20           C  
ATOM   1298  O   PRO C  16      15.438  16.337   1.789  1.00 87.20           O  
ATOM   1299  CG  PRO C  16      11.521  17.506   2.771  1.00 87.20           C  
ATOM   1300  CD  PRO C  16      11.244  16.321   3.651  1.00 87.20           C  
ATOM   1301  N   ILE C  17      14.734  16.311   3.834  1.00 88.43           N  
ATOM   1302  CA  ILE C  17      16.029  16.737   4.352  1.00 88.43           C  
ATOM   1303  C   ILE C  17      16.898  15.515   4.638  1.00 88.43           C  
ATOM   1304  CB  ILE C  17      15.873  17.594   5.628  1.00 88.43           C  
ATOM   1305  O   ILE C  17      17.983  15.369   4.070  1.00 88.43           O  
ATOM   1306  CG1 ILE C  17      14.981  18.809   5.349  1.00 88.43           C  
ATOM   1307  CG2 ILE C  17      17.242  18.030   6.157  1.00 88.43           C  
ATOM   1308  CD1 ILE C  17      15.545  19.766   4.308  1.00 88.43           C  
ATOM   1309  N   CYS C  18      16.444  14.581   5.420  1.00 88.30           N  
ATOM   1310  CA  CYS C  18      17.271  13.435   5.784  1.00 88.30           C  
ATOM   1311  C   CYS C  18      17.008  12.256   4.855  1.00 88.30           C  
ATOM   1312  CB  CYS C  18      17.008  13.023   7.232  1.00 88.30           C  
ATOM   1313  O   CYS C  18      17.737  11.263   4.884  1.00 88.30           O  
ATOM   1314  SG  CYS C  18      15.342  12.387   7.517  1.00 88.30           S  
ATOM   1315  N   LEU C  19      15.950  12.262   4.070  1.00 87.14           N  
ATOM   1316  CA  LEU C  19      15.591  11.289   3.044  1.00 87.14           C  
ATOM   1317  C   LEU C  19      15.197   9.956   3.674  1.00 87.14           C  
ATOM   1318  CB  LEU C  19      16.753  11.082   2.069  1.00 87.14           C  
ATOM   1319  O   LEU C  19      15.363   8.901   3.058  1.00 87.14           O  
ATOM   1320  CG  LEU C  19      17.194  12.310   1.271  1.00 87.14           C  
ATOM   1321  CD1 LEU C  19      18.352  11.952   0.345  1.00 87.14           C  
ATOM   1322  CD2 LEU C  19      16.024  12.881   0.477  1.00 87.14           C  
ATOM   1323  N   GLU C  20      14.750   9.993   4.915  1.00 86.23           N  
ATOM   1324  CA  GLU C  20      14.196   8.841   5.620  1.00 86.23           C  
ATOM   1325  C   GLU C  20      12.709   9.032   5.906  1.00 86.23           C  
ATOM   1326  CB  GLU C  20      14.955   8.594   6.926  1.00 86.23           C  
ATOM   1327  O   GLU C  20      12.182  10.137   5.766  1.00 86.23           O  
ATOM   1328  CG  GLU C  20      16.451   8.386   6.738  1.00 86.23           C  
ATOM   1329  CD  GLU C  20      16.802   7.012   6.190  1.00 86.23           C  
ATOM   1330  OE1 GLU C  20      17.909   6.848   5.627  1.00 86.23           O  
ATOM   1331  OE2 GLU C  20      15.964   6.093   6.324  1.00 86.23           O  
ATOM   1332  N   LEU C  21      12.121   7.887   6.243  1.00 88.94           N  
ATOM   1333  CA  LEU C  21      10.734   8.035   6.671  1.00 88.94           C  
ATOM   1334  C   LEU C  21      10.626   9.015   7.835  1.00 88.94           C  
ATOM   1335  CB  LEU C  21      10.150   6.679   7.076  1.00 88.94           C  
ATOM   1336  O   LEU C  21      11.468   9.011   8.736  1.00 88.94           O  
ATOM   1337  CG  LEU C  21       9.866   5.696   5.939  1.00 88.94           C  
ATOM   1338  CD1 LEU C  21       9.406   4.355   6.500  1.00 88.94           C  
ATOM   1339  CD2 LEU C  21       8.823   6.269   4.985  1.00 88.94           C  
ATOM   1340  N   LEU C  22       9.607   9.874   7.754  1.00 92.48           N  
ATOM   1341  CA  LEU C  22       9.422  10.942   8.730  1.00 92.48           C  
ATOM   1342  C   LEU C  22       9.443  10.390  10.152  1.00 92.48           C  
ATOM   1343  CB  LEU C  22       8.103  11.677   8.476  1.00 92.48           C  
ATOM   1344  O   LEU C  22       8.831   9.356  10.430  1.00 92.48           O  
ATOM   1345  CG  LEU C  22       8.071  12.613   7.267  1.00 92.48           C  
ATOM   1346  CD1 LEU C  22       6.630  12.915   6.868  1.00 92.48           C  
ATOM   1347  CD2 LEU C  22       8.829  13.902   7.568  1.00 92.48           C  
ATOM   1348  N   THR C  23      10.260  10.979  10.982  1.00 90.82           N  
ATOM   1349  CA  THR C  23      10.260  10.734  12.420  1.00 90.82           C  
ATOM   1350  C   THR C  23       9.784  11.969  13.180  1.00 90.82           C  
ATOM   1351  CB  THR C  23      11.660  10.330  12.918  1.00 90.82           C  
ATOM   1352  O   THR C  23      10.344  13.056  13.022  1.00 90.82           O  
ATOM   1353  CG2 THR C  23      11.613   9.859  14.368  1.00 90.82           C  
ATOM   1354  OG1 THR C  23      12.164   9.268  12.098  1.00 90.82           O  
ATOM   1355  N   GLU C  24       8.740  11.728  14.079  1.00 90.80           N  
ATOM   1356  CA  GLU C  24       8.114  12.869  14.741  1.00 90.80           C  
ATOM   1357  C   GLU C  24       7.825  13.992  13.749  1.00 90.80           C  
ATOM   1358  CB  GLU C  24       9.000  13.385  15.877  1.00 90.80           C  
ATOM   1359  O   GLU C  24       8.379  15.088  13.866  1.00 90.80           O  
ATOM   1360  CG  GLU C  24       9.206  12.380  17.001  1.00 90.80           C  
ATOM   1361  CD  GLU C  24      10.094  12.903  18.119  1.00 90.80           C  
ATOM   1362  OE1 GLU C  24      11.274  12.493  18.199  1.00 90.80           O  
ATOM   1363  OE2 GLU C  24       9.606  13.730  18.921  1.00 90.80           O  
ATOM   1364  N   PRO C  25       6.926  13.777  12.756  1.00 91.66           N  
ATOM   1365  CA  PRO C  25       6.666  14.684  11.636  1.00 91.66           C  
ATOM   1366  C   PRO C  25       6.041  16.005  12.079  1.00 91.66           C  
ATOM   1367  CB  PRO C  25       5.698  13.890  10.755  1.00 91.66           C  
ATOM   1368  O   PRO C  25       5.147  16.015  12.929  1.00 91.66           O  
ATOM   1369  CG  PRO C  25       5.068  12.899  11.679  1.00 91.66           C  
ATOM   1370  CD  PRO C  25       6.007  12.648  12.823  1.00 91.66           C  
ATOM   1371  N   LEU C  26       6.643  17.062  11.513  1.00 87.85           N  
ATOM   1372  CA  LEU C  26       6.083  18.397  11.689  1.00 87.85           C  
ATOM   1373  C   LEU C  26       5.670  18.994  10.348  1.00 87.85           C  
ATOM   1374  CB  LEU C  26       7.093  19.316  12.381  1.00 87.85           C  
ATOM   1375  O   LEU C  26       6.440  18.963   9.386  1.00 87.85           O  
ATOM   1376  CG  LEU C  26       7.473  18.947  13.816  1.00 87.85           C  
ATOM   1377  CD1 LEU C  26       8.563  19.881  14.332  1.00 87.85           C  
ATOM   1378  CD2 LEU C  26       6.248  18.993  14.722  1.00 87.85           C  
ATOM   1379  N   SER C  27       4.434  19.523  10.284  1.00 83.85           N  
ATOM   1380  CA  SER C  27       3.968  20.174   9.064  1.00 83.85           C  
ATOM   1381  C   SER C  27       4.058  21.692   9.179  1.00 83.85           C  
ATOM   1382  CB  SER C  27       2.529  19.763   8.752  1.00 83.85           C  
ATOM   1383  O   SER C  27       3.632  22.270  10.181  1.00 83.85           O  
ATOM   1384  OG  SER C  27       2.450  18.373   8.483  1.00 83.85           O  
ATOM   1385  N   LEU C  28       4.667  22.322   8.129  1.00 79.27           N  
ATOM   1386  CA  LEU C  28       4.800  23.774   8.078  1.00 79.27           C  
ATOM   1387  C   LEU C  28       3.655  24.397   7.286  1.00 79.27           C  
ATOM   1388  CB  LEU C  28       6.141  24.169   7.454  1.00 79.27           C  
ATOM   1389  O   LEU C  28       2.916  23.691   6.595  1.00 79.27           O  
ATOM   1390  CG  LEU C  28       7.390  23.557   8.091  1.00 79.27           C  
ATOM   1391  CD1 LEU C  28       8.630  23.917   7.278  1.00 79.27           C  
ATOM   1392  CD2 LEU C  28       7.538  24.024   9.535  1.00 79.27           C  
ATOM   1393  N   ASP C  29       3.561  25.713   7.339  1.00 74.85           N  
ATOM   1394  CA  ASP C  29       2.486  26.428   6.657  1.00 74.85           C  
ATOM   1395  C   ASP C  29       2.650  26.350   5.140  1.00 74.85           C  
ATOM   1396  CB  ASP C  29       2.445  27.890   7.106  1.00 74.85           C  
ATOM   1397  O   ASP C  29       1.669  26.436   4.399  1.00 74.85           O  
ATOM   1398  CG  ASP C  29       2.090  28.049   8.574  1.00 74.85           C  
ATOM   1399  OD1 ASP C  29       1.493  27.122   9.162  1.00 74.85           O  
ATOM   1400  OD2 ASP C  29       2.409  29.113   9.148  1.00 74.85           O  
ATOM   1401  N   CYS C  30       3.846  26.083   4.742  1.00 79.49           N  
ATOM   1402  CA  CYS C  30       4.117  26.054   3.309  1.00 79.49           C  
ATOM   1403  C   CYS C  30       3.711  24.716   2.705  1.00 79.49           C  
ATOM   1404  CB  CYS C  30       5.598  26.317   3.039  1.00 79.49           C  
ATOM   1405  O   CYS C  30       3.721  24.553   1.483  1.00 79.49           O  
ATOM   1406  SG  CYS C  30       6.686  24.980   3.579  1.00 79.49           S  
ATOM   1407  N   GLY C  31       3.338  23.785   3.523  1.00 78.06           N  
ATOM   1408  CA  GLY C  31       2.856  22.509   3.020  1.00 78.06           C  
ATOM   1409  C   GLY C  31       3.893  21.405   3.100  1.00 78.06           C  
ATOM   1410  O   GLY C  31       3.578  20.233   2.883  1.00 78.06           O  
ATOM   1411  N   HIS C  32       5.099  21.741   3.517  1.00 82.95           N  
ATOM   1412  CA  HIS C  32       6.135  20.721   3.627  1.00 82.95           C  
ATOM   1413  C   HIS C  32       6.172  20.122   5.029  1.00 82.95           C  
ATOM   1414  CB  HIS C  32       7.503  21.306   3.270  1.00 82.95           C  
ATOM   1415  O   HIS C  32       5.874  20.808   6.010  1.00 82.95           O  
ATOM   1416  CG  HIS C  32       7.655  21.634   1.819  1.00 82.95           C  
ATOM   1417  CD2 HIS C  32       7.670  20.838   0.724  1.00 82.95           C  
ATOM   1418  ND1 HIS C  32       7.819  22.924   1.361  1.00 82.95           N  
ATOM   1419  CE1 HIS C  32       7.928  22.906   0.043  1.00 82.95           C  
ATOM   1420  NE2 HIS C  32       7.841  21.652  -0.368  1.00 82.95           N  
ATOM   1421  N   SER C  33       6.368  18.803   5.022  1.00 88.58           N  
ATOM   1422  CA  SER C  33       6.539  18.112   6.296  1.00 88.58           C  
ATOM   1423  C   SER C  33       7.969  17.611   6.466  1.00 88.58           C  
ATOM   1424  CB  SER C  33       5.563  16.939   6.404  1.00 88.58           C  
ATOM   1425  O   SER C  33       8.568  17.095   5.520  1.00 88.58           O  
ATOM   1426  OG  SER C  33       4.222  17.392   6.328  1.00 88.58           O  
ATOM   1427  N   LEU C  34       8.486  17.772   7.702  1.00 90.17           N  
ATOM   1428  CA  LEU C  34       9.855  17.374   8.012  1.00 90.17           C  
ATOM   1429  C   LEU C  34       9.938  16.748   9.400  1.00 90.17           C  
ATOM   1430  CB  LEU C  34      10.797  18.578   7.924  1.00 90.17           C  
ATOM   1431  O   LEU C  34       9.026  16.909  10.214  1.00 90.17           O  
ATOM   1432  CG  LEU C  34      10.689  19.432   6.660  1.00 90.17           C  
ATOM   1433  CD1 LEU C  34      10.876  20.907   6.999  1.00 90.17           C  
ATOM   1434  CD2 LEU C  34      11.713  18.983   5.623  1.00 90.17           C  
ATOM   1435  N   CYS C  35      11.074  16.019   9.571  1.00 92.57           N  
ATOM   1436  CA  CYS C  35      11.322  15.529  10.923  1.00 92.57           C  
ATOM   1437  C   CYS C  35      11.567  16.685  11.885  1.00 92.57           C  
ATOM   1438  CB  CYS C  35      12.519  14.579  10.937  1.00 92.57           C  
ATOM   1439  O   CYS C  35      12.154  17.700  11.506  1.00 92.57           O  
ATOM   1440  SG  CYS C  35      12.298  13.114   9.904  1.00 92.57           S  
ATOM   1441  N   ARG C  36      11.117  16.455  13.079  1.00 88.44           N  
ATOM   1442  CA  ARG C  36      11.394  17.460  14.100  1.00 88.44           C  
ATOM   1443  C   ARG C  36      12.890  17.738  14.203  1.00 88.44           C  
ATOM   1444  CB  ARG C  36      10.850  17.012  15.458  1.00 88.44           C  
ATOM   1445  O   ARG C  36      13.309  18.896  14.264  1.00 88.44           O  
ATOM   1446  CG  ARG C  36      10.933  18.079  16.538  1.00 88.44           C  
ATOM   1447  CD  ARG C  36      10.244  17.637  17.822  1.00 88.44           C  
ATOM   1448  NE  ARG C  36      10.370  18.641  18.874  1.00 88.44           N  
ATOM   1449  NH1 ARG C  36       9.015  17.530  20.381  1.00 88.44           N  
ATOM   1450  NH2 ARG C  36       9.966  19.537  20.950  1.00 88.44           N  
ATOM   1451  CZ  ARG C  36       9.783  18.567  20.066  1.00 88.44           C  
ATOM   1452  N   ALA C  37      13.645  16.684  14.216  1.00 87.35           N  
ATOM   1453  CA  ALA C  37      15.095  16.814  14.340  1.00 87.35           C  
ATOM   1454  C   ALA C  37      15.674  17.624  13.184  1.00 87.35           C  
ATOM   1455  CB  ALA C  37      15.749  15.436  14.400  1.00 87.35           C  
ATOM   1456  O   ALA C  37      16.545  18.473  13.388  1.00 87.35           O  
ATOM   1457  N   CYS C  38      15.116  17.452  11.978  1.00 88.86           N  
ATOM   1458  CA  CYS C  38      15.614  18.151  10.798  1.00 88.86           C  
ATOM   1459  C   CYS C  38      15.233  19.626  10.837  1.00 88.86           C  
ATOM   1460  CB  CYS C  38      15.069  17.507   9.524  1.00 88.86           C  
ATOM   1461  O   CYS C  38      15.999  20.481  10.388  1.00 88.86           O  
ATOM   1462  SG  CYS C  38      15.738  15.862   9.196  1.00 88.86           S  
ATOM   1463  N   ILE C  39      14.161  19.906  11.413  1.00 85.51           N  
ATOM   1464  CA  ILE C  39      13.731  21.295  11.537  1.00 85.51           C  
ATOM   1465  C   ILE C  39      14.574  22.003  12.595  1.00 85.51           C  
ATOM   1466  CB  ILE C  39      12.231  21.392  11.894  1.00 85.51           C  
ATOM   1467  O   ILE C  39      14.982  23.152  12.406  1.00 85.51           O  
ATOM   1468  CG1 ILE C  39      11.369  20.979  10.696  1.00 85.51           C  
ATOM   1469  CG2 ILE C  39      11.878  22.807  12.361  1.00 85.51           C  
ATOM   1470  CD1 ILE C  39       9.880  20.896  11.003  1.00 85.51           C  
ATOM   1471  N   THR C  40      14.787  21.340  13.711  1.00 83.15           N  
ATOM   1472  CA  THR C  40      15.529  21.915  14.828  1.00 83.15           C  
ATOM   1473  C   THR C  40      16.962  22.240  14.416  1.00 83.15           C  
ATOM   1474  CB  THR C  40      15.543  20.963  16.039  1.00 83.15           C  
ATOM   1475  O   THR C  40      17.500  23.283  14.794  1.00 83.15           O  
ATOM   1476  CG2 THR C  40      16.168  21.634  17.258  1.00 83.15           C  
ATOM   1477  OG1 THR C  40      14.199  20.580  16.354  1.00 83.15           O  
ATOM   1478  N   VAL C  41      17.555  21.374  13.672  1.00 77.51           N  
ATOM   1479  CA  VAL C  41      18.927  21.578  13.218  1.00 77.51           C  
ATOM   1480  C   VAL C  41      18.990  22.788  12.289  1.00 77.51           C  
ATOM   1481  CB  VAL C  41      19.480  20.326  12.501  1.00 77.51           C  
ATOM   1482  O   VAL C  41      19.917  23.596  12.374  1.00 77.51           O  
ATOM   1483  CG1 VAL C  41      20.845  20.617  11.881  1.00 77.51           C  
ATOM   1484  CG2 VAL C  41      19.572  19.151  13.474  1.00 77.51           C  
ATOM   1485  N   SER C  42      18.017  22.996  11.484  1.00 71.57           N  
ATOM   1486  CA  SER C  42      17.967  24.092  10.523  1.00 71.57           C  
ATOM   1487  C   SER C  42      17.744  25.430  11.221  1.00 71.57           C  
ATOM   1488  CB  SER C  42      16.860  23.854   9.495  1.00 71.57           C  
ATOM   1489  O   SER C  42      18.252  26.461  10.775  1.00 71.57           O  
ATOM   1490  OG  SER C  42      15.582  23.953  10.099  1.00 71.57           O  
ATOM   1491  N   ASN C  43      16.964  25.390  12.292  1.00 66.54           N  
ATOM   1492  CA  ASN C  43      16.625  26.604  13.026  1.00 66.54           C  
ATOM   1493  C   ASN C  43      17.764  27.042  13.942  1.00 66.54           C  
ATOM   1494  CB  ASN C  43      15.341  26.403  13.833  1.00 66.54           C  
ATOM   1495  O   ASN C  43      17.940  28.236  14.193  1.00 66.54           O  
ATOM   1496  CG  ASN C  43      14.090  26.580  12.995  1.00 66.54           C  
ATOM   1497  ND2 ASN C  43      12.980  26.020  13.461  1.00 66.54           N  
ATOM   1498  OD1 ASN C  43      14.121  27.215  11.938  1.00 66.54           O  
ATOM   1499  N   LYS C  44      18.280  26.115  14.650  1.00 63.41           N  
ATOM   1500  CA  LYS C  44      19.413  26.491  15.490  1.00 63.41           C  
ATOM   1501  C   LYS C  44      20.439  27.299  14.701  1.00 63.41           C  
ATOM   1502  CB  LYS C  44      20.073  25.248  16.089  1.00 63.41           C  
ATOM   1503  O   LYS C  44      21.031  28.243  15.228  1.00 63.41           O  
ATOM   1504  CG  LYS C  44      19.268  24.595  17.203  1.00 63.41           C  
ATOM   1505  CD  LYS C  44      20.030  23.441  17.842  1.00 63.41           C  
ATOM   1506  CE  LYS C  44      19.214  22.770  18.939  1.00 63.41           C  
ATOM   1507  NZ  LYS C  44      19.993  21.700  19.632  1.00 63.41           N  
ATOM   1508  N   GLU C  45      20.499  26.964  13.474  1.00 56.53           N  
ATOM   1509  CA  GLU C  45      21.426  27.716  12.633  1.00 56.53           C  
ATOM   1510  C   GLU C  45      20.865  29.092  12.288  1.00 56.53           C  
ATOM   1511  CB  GLU C  45      21.741  26.940  11.352  1.00 56.53           C  
ATOM   1512  O   GLU C  45      21.619  30.055  12.133  1.00 56.53           O  
ATOM   1513  CG  GLU C  45      22.609  25.710  11.576  1.00 56.53           C  
ATOM   1514  CD  GLU C  45      22.855  24.910  10.307  1.00 56.53           C  
ATOM   1515  OE1 GLU C  45      23.632  23.930  10.348  1.00 56.53           O  
ATOM   1516  OE2 GLU C  45      22.265  25.267   9.262  1.00 56.53           O  
ATOM   1517  N   ALA C  46      19.466  29.165  12.330  1.00 48.84           N  
ATOM   1518  CA  ALA C  46      18.764  30.397  11.982  1.00 48.84           C  
ATOM   1519  C   ALA C  46      18.538  31.267  13.215  1.00 48.84           C  
ATOM   1520  CB  ALA C  46      17.431  30.078  11.309  1.00 48.84           C  
ATOM   1521  O   ALA C  46      18.491  32.496  13.116  1.00 48.84           O  
ATOM   1522  N   VAL C  47      18.228  30.628  14.366  1.00 51.58           N  
ATOM   1523  CA  VAL C  47      17.909  31.381  15.574  1.00 51.58           C  
ATOM   1524  C   VAL C  47      19.045  32.351  15.894  1.00 51.58           C  
ATOM   1525  CB  VAL C  47      17.654  30.444  16.776  1.00 51.58           C  
ATOM   1526  O   VAL C  47      18.867  33.291  16.671  1.00 51.58           O  
ATOM   1527  CG1 VAL C  47      17.209  31.244  17.999  1.00 51.58           C  
ATOM   1528  CG2 VAL C  47      16.611  29.388  16.416  1.00 51.58           C  
ATOM   1529  N   THR C  48      20.260  31.965  15.474  1.00 44.64           N  
ATOM   1530  CA  THR C  48      21.118  33.092  15.822  1.00 44.64           C  
ATOM   1531  C   THR C  48      20.520  34.402  15.319  1.00 44.64           C  
ATOM   1532  CB  THR C  48      22.534  32.915  15.243  1.00 44.64           C  
ATOM   1533  O   THR C  48      21.007  35.483  15.656  1.00 44.64           O  
ATOM   1534  CG2 THR C  48      23.287  31.800  15.960  1.00 44.64           C  
ATOM   1535  OG1 THR C  48      22.437  32.592  13.850  1.00 44.64           O  
ATOM   1536  N   SER C  49      19.740  34.278  14.275  1.00 43.08           N  
ATOM   1537  CA  SER C  49      19.128  35.537  13.863  1.00 43.08           C  
ATOM   1538  C   SER C  49      17.930  35.883  14.741  1.00 43.08           C  
ATOM   1539  CB  SER C  49      18.694  35.468  12.398  1.00 43.08           C  
ATOM   1540  O   SER C  49      17.388  35.016  15.430  1.00 43.08           O  
ATOM   1541  OG  SER C  49      17.934  34.297  12.154  1.00 43.08           O  
ATOM   1542  N   MET C  50      17.870  37.091  15.251  1.00 44.74           N  
ATOM   1543  CA  MET C  50      17.000  37.682  16.264  1.00 44.74           C  
ATOM   1544  C   MET C  50      15.589  37.111  16.170  1.00 44.74           C  
ATOM   1545  CB  MET C  50      16.959  39.204  16.117  1.00 44.74           C  
ATOM   1546  O   MET C  50      14.898  36.984  17.183  1.00 44.74           O  
ATOM   1547  CG  MET C  50      17.515  39.951  17.318  1.00 44.74           C  
ATOM   1548  SD  MET C  50      17.613  41.762  17.036  1.00 44.74           S  
ATOM   1549  CE  MET C  50      16.079  42.295  17.846  1.00 44.74           C  
ATOM   1550  N   GLY C  51      14.778  37.294  15.098  1.00 46.70           N  
ATOM   1551  CA  GLY C  51      13.333  37.416  14.984  1.00 46.70           C  
ATOM   1552  C   GLY C  51      12.640  36.088  14.742  1.00 46.70           C  
ATOM   1553  O   GLY C  51      13.138  35.249  13.989  1.00 46.70           O  
ATOM   1554  N   GLY C  52      12.320  35.121  15.893  1.00 60.44           N  
ATOM   1555  CA  GLY C  52      11.360  34.043  16.072  1.00 60.44           C  
ATOM   1556  C   GLY C  52      10.857  33.469  14.762  1.00 60.44           C  
ATOM   1557  O   GLY C  52       9.849  32.760  14.735  1.00 60.44           O  
ATOM   1558  N   LYS C  53      11.275  34.001  13.544  1.00 67.26           N  
ATOM   1559  CA  LYS C  53      10.833  33.476  12.255  1.00 67.26           C  
ATOM   1560  C   LYS C  53      11.902  32.587  11.628  1.00 67.26           C  
ATOM   1561  CB  LYS C  53      10.477  34.619  11.304  1.00 67.26           C  
ATOM   1562  O   LYS C  53      13.098  32.855  11.764  1.00 67.26           O  
ATOM   1563  CG  LYS C  53       9.189  35.346  11.664  1.00 67.26           C  
ATOM   1564  CD  LYS C  53       8.827  36.393  10.618  1.00 67.26           C  
ATOM   1565  CE  LYS C  53       7.561  37.149  10.997  1.00 67.26           C  
ATOM   1566  NZ  LYS C  53       7.207  38.182   9.979  1.00 67.26           N  
ATOM   1567  N   SER C  54      11.586  31.377  11.262  1.00 79.77           N  
ATOM   1568  CA  SER C  54      12.451  30.456  10.531  1.00 79.77           C  
ATOM   1569  C   SER C  54      11.922  30.203   9.123  1.00 79.77           C  
ATOM   1570  CB  SER C  54      12.580  29.130  11.282  1.00 79.77           C  
ATOM   1571  O   SER C  54      10.850  30.690   8.759  1.00 79.77           O  
ATOM   1572  OG  SER C  54      11.348  28.430  11.281  1.00 79.77           O  
ATOM   1573  N   SER C  55      12.713  29.672   8.267  1.00 83.77           N  
ATOM   1574  CA  SER C  55      12.304  29.392   6.894  1.00 83.77           C  
ATOM   1575  C   SER C  55      12.328  27.895   6.605  1.00 83.77           C  
ATOM   1576  CB  SER C  55      13.211  30.125   5.904  1.00 83.77           C  
ATOM   1577  O   SER C  55      13.128  27.158   7.185  1.00 83.77           O  
ATOM   1578  OG  SER C  55      14.567  29.759   6.098  1.00 83.77           O  
ATOM   1579  N   CYS C  56      11.408  27.460   5.822  1.00 86.51           N  
ATOM   1580  CA  CYS C  56      11.355  26.062   5.408  1.00 86.51           C  
ATOM   1581  C   CYS C  56      12.626  25.665   4.666  1.00 86.51           C  
ATOM   1582  CB  CYS C  56      10.137  25.811   4.520  1.00 86.51           C  
ATOM   1583  O   CYS C  56      12.990  26.292   3.670  1.00 86.51           O  
ATOM   1584  SG  CYS C  56      10.075  24.147   3.821  1.00 86.51           S  
ATOM   1585  N   PRO C  57      13.278  24.631   5.106  1.00 85.31           N  
ATOM   1586  CA  PRO C  57      14.528  24.212   4.466  1.00 85.31           C  
ATOM   1587  C   PRO C  57      14.318  23.691   3.046  1.00 85.31           C  
ATOM   1588  CB  PRO C  57      15.039  23.100   5.386  1.00 85.31           C  
ATOM   1589  O   PRO C  57      15.275  23.589   2.274  1.00 85.31           O  
ATOM   1590  CG  PRO C  57      13.873  22.756   6.255  1.00 85.31           C  
ATOM   1591  CD  PRO C  57      12.861  23.861   6.154  1.00 85.31           C  
ATOM   1592  N   VAL C  58      13.122  23.436   2.641  1.00 85.37           N  
ATOM   1593  CA  VAL C  58      12.829  22.872   1.327  1.00 85.37           C  
ATOM   1594  C   VAL C  58      12.494  23.994   0.347  1.00 85.37           C  
ATOM   1595  CB  VAL C  58      11.667  21.856   1.391  1.00 85.37           C  
ATOM   1596  O   VAL C  58      13.101  24.094  -0.722  1.00 85.37           O  
ATOM   1597  CG1 VAL C  58      11.340  21.321  -0.002  1.00 85.37           C  
ATOM   1598  CG2 VAL C  58      12.013  20.710   2.340  1.00 85.37           C  
ATOM   1599  N   CYS C  59      11.628  24.986   0.693  1.00 87.32           N  
ATOM   1600  CA  CYS C  59      11.154  25.972  -0.272  1.00 87.32           C  
ATOM   1601  C   CYS C  59      11.573  27.380   0.136  1.00 87.32           C  
ATOM   1602  CB  CYS C  59       9.633  25.902  -0.407  1.00 87.32           C  
ATOM   1603  O   CYS C  59      11.458  28.319  -0.653  1.00 87.32           O  
ATOM   1604  SG  CYS C  59       8.744  26.547   1.027  1.00 87.32           S  
ATOM   1605  N   GLY C  60      11.959  27.624   1.352  1.00 86.76           N  
ATOM   1606  CA  GLY C  60      12.483  28.906   1.794  1.00 86.76           C  
ATOM   1607  C   GLY C  60      11.415  29.825   2.357  1.00 86.76           C  
ATOM   1608  O   GLY C  60      11.718  30.925   2.823  1.00 86.76           O  
ATOM   1609  N   ILE C  61      10.157  29.406   2.378  1.00 84.75           N  
ATOM   1610  CA  ILE C  61       9.068  30.233   2.887  1.00 84.75           C  
ATOM   1611  C   ILE C  61       9.161  30.331   4.408  1.00 84.75           C  
ATOM   1612  CB  ILE C  61       7.690  29.673   2.469  1.00 84.75           C  
ATOM   1613  O   ILE C  61       9.414  29.332   5.086  1.00 84.75           O  
ATOM   1614  CG1 ILE C  61       7.522  29.748   0.947  1.00 84.75           C  
ATOM   1615  CG2 ILE C  61       6.563  30.425   3.183  1.00 84.75           C  
ATOM   1616  CD1 ILE C  61       6.283  29.034   0.425  1.00 84.75           C  
ATOM   1617  N   SER C  62       9.006  31.520   4.892  1.00 83.85           N  
ATOM   1618  CA  SER C  62       9.129  31.768   6.325  1.00 83.85           C  
ATOM   1619  C   SER C  62       7.946  31.185   7.090  1.00 83.85           C  
ATOM   1620  CB  SER C  62       9.237  33.268   6.602  1.00 83.85           C  
ATOM   1621  O   SER C  62       6.831  31.125   6.569  1.00 83.85           O  
ATOM   1622  OG  SER C  62       8.079  33.948   6.150  1.00 83.85           O  
ATOM   1623  N   TYR C  63       8.269  30.684   8.233  1.00 79.68           N  
ATOM   1624  CA  TYR C  63       7.216  30.193   9.115  1.00 79.68           C  
ATOM   1625  C   TYR C  63       7.503  30.563  10.565  1.00 79.68           C  
ATOM   1626  CB  TYR C  63       7.070  28.674   8.983  1.00 79.68           C  
ATOM   1627  O   TYR C  63       8.637  30.898  10.915  1.00 79.68           O  
ATOM   1628  CG  TYR C  63       8.276  27.904   9.463  1.00 79.68           C  
ATOM   1629  CD1 TYR C  63       9.344  27.641   8.609  1.00 79.68           C  
ATOM   1630  CD2 TYR C  63       8.350  27.437  10.771  1.00 79.68           C  
ATOM   1631  CE1 TYR C  63      10.457  26.930   9.046  1.00 79.68           C  
ATOM   1632  CE2 TYR C  63       9.457  26.725  11.219  1.00 79.68           C  
ATOM   1633  OH  TYR C  63      11.603  25.773  10.789  1.00 79.68           O  
ATOM   1634  CZ  TYR C  63      10.504  26.477  10.351  1.00 79.68           C  
ATOM   1635  N   SER C  64       6.337  30.554  11.303  1.00 74.87           N  
ATOM   1636  CA  SER C  64       6.472  30.798  12.736  1.00 74.87           C  
ATOM   1637  C   SER C  64       6.399  29.497  13.528  1.00 74.87           C  
ATOM   1638  CB  SER C  64       5.387  31.761  13.220  1.00 74.87           C  
ATOM   1639  O   SER C  64       5.633  28.595  13.182  1.00 74.87           O  
ATOM   1640  OG  SER C  64       5.322  31.774  14.636  1.00 74.87           O  
ATOM   1641  N   PHE C  65       7.206  29.461  14.566  1.00 68.55           N  
ATOM   1642  CA  PHE C  65       7.257  28.266  15.401  1.00 68.55           C  
ATOM   1643  C   PHE C  65       5.897  27.986  16.029  1.00 68.55           C  
ATOM   1644  CB  PHE C  65       8.319  28.417  16.494  1.00 68.55           C  
ATOM   1645  O   PHE C  65       5.573  26.836  16.333  1.00 68.55           O  
ATOM   1646  CG  PHE C  65       9.023  27.132  16.838  1.00 68.55           C  
ATOM   1647  CD1 PHE C  65       8.580  26.342  17.892  1.00 68.55           C  
ATOM   1648  CD2 PHE C  65      10.128  26.715  16.108  1.00 68.55           C  
ATOM   1649  CE1 PHE C  65       9.230  25.152  18.213  1.00 68.55           C  
ATOM   1650  CE2 PHE C  65      10.782  25.527  16.423  1.00 68.55           C  
ATOM   1651  CZ  PHE C  65      10.332  24.748  17.476  1.00 68.55           C  
ATOM   1652  N   GLU C  66       5.114  29.039  16.234  1.00 65.97           N  
ATOM   1653  CA  GLU C  66       3.810  28.900  16.876  1.00 65.97           C  
ATOM   1654  C   GLU C  66       2.853  28.086  16.010  1.00 65.97           C  
ATOM   1655  CB  GLU C  66       3.209  30.275  17.177  1.00 65.97           C  
ATOM   1656  O   GLU C  66       1.877  27.525  16.513  1.00 65.97           O  
ATOM   1657  CG  GLU C  66       4.046  31.117  18.128  1.00 65.97           C  
ATOM   1658  CD  GLU C  66       3.426  32.472  18.433  1.00 65.97           C  
ATOM   1659  OE1 GLU C  66       4.050  33.273  19.166  1.00 65.97           O  
ATOM   1660  OE2 GLU C  66       2.308  32.733  17.936  1.00 65.97           O  
ATOM   1661  N   HIS C  67       3.254  27.910  14.768  1.00 61.80           N  
ATOM   1662  CA  HIS C  67       2.348  27.237  13.844  1.00 61.80           C  
ATOM   1663  C   HIS C  67       2.836  25.828  13.522  1.00 61.80           C  
ATOM   1664  CB  HIS C  67       2.197  28.048  12.556  1.00 61.80           C  
ATOM   1665  O   HIS C  67       2.203  25.110  12.744  1.00 61.80           O  
ATOM   1666  CG  HIS C  67       1.473  29.343  12.744  1.00 61.80           C  
ATOM   1667  CD2 HIS C  67       0.274  29.618  13.309  1.00 61.80           C  
ATOM   1668  ND1 HIS C  67       1.985  30.550  12.320  1.00 61.80           N  
ATOM   1669  CE1 HIS C  67       1.130  31.514  12.618  1.00 61.80           C  
ATOM   1670  NE2 HIS C  67       0.083  30.974  13.218  1.00 61.80           N  
ATOM   1671  N   LEU C  68       3.931  25.534  14.215  1.00 71.98           N  
ATOM   1672  CA  LEU C  68       4.442  24.188  13.978  1.00 71.98           C  
ATOM   1673  C   LEU C  68       3.586  23.149  14.695  1.00 71.98           C  
ATOM   1674  CB  LEU C  68       5.896  24.077  14.443  1.00 71.98           C  
ATOM   1675  O   LEU C  68       3.330  23.270  15.895  1.00 71.98           O  
ATOM   1676  CG  LEU C  68       6.919  24.917  13.676  1.00 71.98           C  
ATOM   1677  CD1 LEU C  68       8.293  24.807  14.329  1.00 71.98           C  
ATOM   1678  CD2 LEU C  68       6.979  24.484  12.215  1.00 71.98           C  
ATOM   1679  N   GLN C  69       2.822  22.302  13.805  1.00 73.53           N  
ATOM   1680  CA  GLN C  69       1.985  21.291  14.443  1.00 73.53           C  
ATOM   1681  C   GLN C  69       2.469  19.884  14.106  1.00 73.53           C  
ATOM   1682  CB  GLN C  69       0.524  21.459  14.020  1.00 73.53           C  
ATOM   1683  O   GLN C  69       2.833  19.604  12.962  1.00 73.53           O  
ATOM   1684  CG  GLN C  69      -0.136  22.714  14.574  1.00 73.53           C  
ATOM   1685  CD  GLN C  69      -1.549  22.464  15.067  1.00 73.53           C  
ATOM   1686  NE2 GLN C  69      -1.858  22.961  16.260  1.00 73.53           N  
ATOM   1687  OE1 GLN C  69      -2.358  21.830  14.381  1.00 73.53           O  
ATOM   1688  N   ALA C  70       2.586  19.157  15.190  1.00 79.89           N  
ATOM   1689  CA  ALA C  70       2.829  17.733  14.971  1.00 79.89           C  
ATOM   1690  C   ALA C  70       1.706  17.105  14.151  1.00 79.89           C  
ATOM   1691  CB  ALA C  70       2.978  17.008  16.306  1.00 79.89           C  
ATOM   1692  O   ALA C  70       0.535  17.453  14.322  1.00 79.89           O  
ATOM   1693  N   ASN C  71       2.111  16.373  13.100  1.00 80.43           N  
ATOM   1694  CA  ASN C  71       1.119  15.714  12.256  1.00 80.43           C  
ATOM   1695  C   ASN C  71       0.993  14.231  12.593  1.00 80.43           C  
ATOM   1696  CB  ASN C  71       1.467  15.895  10.777  1.00 80.43           C  
ATOM   1697  O   ASN C  71       1.740  13.405  12.067  1.00 80.43           O  
ATOM   1698  CG  ASN C  71       0.292  15.613   9.862  1.00 80.43           C  
ATOM   1699  ND2 ASN C  71       0.252  16.292   8.722  1.00 80.43           N  
ATOM   1700  OD1 ASN C  71      -0.574  14.793  10.178  1.00 80.43           O  
ATOM   1701  N   GLN C  72      -0.008  13.955  13.419  1.00 81.14           N  
ATOM   1702  CA  GLN C  72      -0.179  12.593  13.913  1.00 81.14           C  
ATOM   1703  C   GLN C  72      -0.559  11.641  12.782  1.00 81.14           C  
ATOM   1704  CB  GLN C  72      -1.241  12.549  15.014  1.00 81.14           C  
ATOM   1705  O   GLN C  72      -0.155  10.476  12.782  1.00 81.14           O  
ATOM   1706  CG  GLN C  72      -1.261  11.244  15.797  1.00 81.14           C  
ATOM   1707  CD  GLN C  72       0.056  10.956  16.493  1.00 81.14           C  
ATOM   1708  NE2 GLN C  72       0.402   9.678  16.602  1.00 81.14           N  
ATOM   1709  OE1 GLN C  72       0.757  11.876  16.928  1.00 81.14           O  
ATOM   1710  N   HIS C  73      -1.248  12.197  11.837  1.00 81.44           N  
ATOM   1711  CA  HIS C  73      -1.650  11.349  10.721  1.00 81.44           C  
ATOM   1712  C   HIS C  73      -0.437  10.842   9.950  1.00 81.44           C  
ATOM   1713  CB  HIS C  73      -2.590  12.108   9.783  1.00 81.44           C  
ATOM   1714  O   HIS C  73      -0.335   9.647   9.659  1.00 81.44           O  
ATOM   1715  CG  HIS C  73      -3.944  12.361  10.365  1.00 81.44           C  
ATOM   1716  CD2 HIS C  73      -4.551  13.512  10.736  1.00 81.44           C  
ATOM   1717  ND1 HIS C  73      -4.841  11.349  10.630  1.00 81.44           N  
ATOM   1718  CE1 HIS C  73      -5.945  11.869  11.139  1.00 81.44           C  
ATOM   1719  NE2 HIS C  73      -5.795  13.180  11.214  1.00 81.44           N  
ATOM   1720  N   LEU C  74       0.424  11.752   9.676  1.00 86.63           N  
ATOM   1721  CA  LEU C  74       1.636  11.342   8.975  1.00 86.63           C  
ATOM   1722  C   LEU C  74       2.442  10.357   9.815  1.00 86.63           C  
ATOM   1723  CB  LEU C  74       2.496  12.562   8.634  1.00 86.63           C  
ATOM   1724  O   LEU C  74       2.976   9.378   9.288  1.00 86.63           O  
ATOM   1725  CG  LEU C  74       1.960  13.483   7.536  1.00 86.63           C  
ATOM   1726  CD1 LEU C  74       2.964  14.592   7.239  1.00 86.63           C  
ATOM   1727  CD2 LEU C  74       1.647  12.686   6.275  1.00 86.63           C  
ATOM   1728  N   ALA C  75       2.454  10.587  11.094  1.00 87.92           N  
ATOM   1729  CA  ALA C  75       3.171   9.682  11.989  1.00 87.92           C  
ATOM   1730  C   ALA C  75       2.557   8.285  11.965  1.00 87.92           C  
ATOM   1731  CB  ALA C  75       3.175  10.234  13.412  1.00 87.92           C  
ATOM   1732  O   ALA C  75       3.276   7.285  11.925  1.00 87.92           O  
ATOM   1733  N   ASN C  76       1.310   8.245  11.947  1.00 85.44           N  
ATOM   1734  CA  ASN C  76       0.606   6.967  11.913  1.00 85.44           C  
ATOM   1735  C   ASN C  76       0.867   6.219  10.608  1.00 85.44           C  
ATOM   1736  CB  ASN C  76      -0.896   7.175  12.114  1.00 85.44           C  
ATOM   1737  O   ASN C  76       1.075   5.005  10.615  1.00 85.44           O  
ATOM   1738  CG  ASN C  76      -1.240   7.626  13.520  1.00 85.44           C  
ATOM   1739  ND2 ASN C  76      -2.442   8.162  13.694  1.00 85.44           N  
ATOM   1740  OD1 ASN C  76      -0.431   7.494  14.443  1.00 85.44           O  
ATOM   1741  N   ILE C  77       0.797   6.962   9.559  1.00 85.50           N  
ATOM   1742  CA  ILE C  77       1.051   6.362   8.254  1.00 85.50           C  
ATOM   1743  C   ILE C  77       2.460   5.774   8.223  1.00 85.50           C  
ATOM   1744  CB  ILE C  77       0.875   7.391   7.115  1.00 85.50           C  
ATOM   1745  O   ILE C  77       2.659   4.649   7.757  1.00 85.50           O  
ATOM   1746  CG1 ILE C  77      -0.597   7.801   6.989  1.00 85.50           C  
ATOM   1747  CG2 ILE C  77       1.401   6.827   5.792  1.00 85.50           C  
ATOM   1748  CD1 ILE C  77      -0.831   8.992   6.070  1.00 85.50           C  
ATOM   1749  N   VAL C  78       3.432   6.480   8.772  1.00 87.51           N  
ATOM   1750  CA  VAL C  78       4.814   6.016   8.816  1.00 87.51           C  
ATOM   1751  C   VAL C  78       4.901   4.725   9.627  1.00 87.51           C  
ATOM   1752  CB  VAL C  78       5.754   7.087   9.415  1.00 87.51           C  
ATOM   1753  O   VAL C  78       5.562   3.769   9.215  1.00 87.51           O  
ATOM   1754  CG1 VAL C  78       7.148   6.510   9.652  1.00 87.51           C  
ATOM   1755  CG2 VAL C  78       5.825   8.306   8.498  1.00 87.51           C  
ATOM   1756  N   GLU C  79       4.252   4.744  10.750  1.00 84.83           N  
ATOM   1757  CA  GLU C  79       4.267   3.562  11.607  1.00 84.83           C  
ATOM   1758  C   GLU C  79       3.697   2.347  10.881  1.00 84.83           C  
ATOM   1759  CB  GLU C  79       3.481   3.822  12.894  1.00 84.83           C  
ATOM   1760  O   GLU C  79       4.234   1.243  10.991  1.00 84.83           O  
ATOM   1761  CG  GLU C  79       4.257   4.607  13.941  1.00 84.83           C  
ATOM   1762  CD  GLU C  79       5.501   3.884  14.433  1.00 84.83           C  
ATOM   1763  OE1 GLU C  79       6.595   4.494  14.440  1.00 84.83           O  
ATOM   1764  OE2 GLU C  79       5.381   2.699  14.814  1.00 84.83           O  
ATOM   1765  N   ARG C  80       2.730   2.555  10.137  1.00 77.38           N  
ATOM   1766  CA  ARG C  80       2.110   1.468   9.387  1.00 77.38           C  
ATOM   1767  C   ARG C  80       3.042   0.956   8.294  1.00 77.38           C  
ATOM   1768  CB  ARG C  80       0.784   1.924   8.774  1.00 77.38           C  
ATOM   1769  O   ARG C  80       3.091  -0.246   8.024  1.00 77.38           O  
ATOM   1770  CG  ARG C  80      -0.270   2.304   9.801  1.00 77.38           C  
ATOM   1771  CD  ARG C  80      -0.716   1.103  10.623  1.00 77.38           C  
ATOM   1772  NE  ARG C  80      -1.774   1.457  11.565  1.00 77.38           N  
ATOM   1773  NH1 ARG C  80      -1.739  -0.564  12.684  1.00 77.38           N  
ATOM   1774  NH2 ARG C  80      -3.201   1.081  13.325  1.00 77.38           N  
ATOM   1775  CZ  ARG C  80      -2.235   0.658  12.523  1.00 77.38           C  
ATOM   1776  N   LEU C  81       3.759   1.808   7.689  1.00 78.21           N  
ATOM   1777  CA  LEU C  81       4.696   1.438   6.634  1.00 78.21           C  
ATOM   1778  C   LEU C  81       5.865   0.640   7.201  1.00 78.21           C  
ATOM   1779  CB  LEU C  81       5.216   2.687   5.917  1.00 78.21           C  
ATOM   1780  O   LEU C  81       6.406  -0.240   6.527  1.00 78.21           O  
ATOM   1781  CG  LEU C  81       4.237   3.379   4.966  1.00 78.21           C  
ATOM   1782  CD1 LEU C  81       4.820   4.700   4.476  1.00 78.21           C  
ATOM   1783  CD2 LEU C  81       3.899   2.469   3.790  1.00 78.21           C  
ATOM   1784  N   LYS C  82       6.277   1.030   8.388  1.00 73.85           N  
ATOM   1785  CA  LYS C  82       7.412   0.364   9.019  1.00 73.85           C  
ATOM   1786  C   LYS C  82       7.062  -1.070   9.407  1.00 73.85           C  
ATOM   1787  CB  LYS C  82       7.875   1.142  10.251  1.00 73.85           C  
ATOM   1788  O   LYS C  82       7.942  -1.929   9.490  1.00 73.85           O  
ATOM   1789  CG  LYS C  82       8.622   2.428   9.927  1.00 73.85           C  
ATOM   1790  CD  LYS C  82       9.072   3.147  11.193  1.00 73.85           C  
ATOM   1791  CE  LYS C  82       9.824   4.431  10.870  1.00 73.85           C  
ATOM   1792  NZ  LYS C  82      10.258   5.145  12.107  1.00 73.85           N  
ATOM   1793  N   GLU C  83       5.911  -1.303   9.759  1.00 62.91           N  
ATOM   1794  CA  GLU C  83       5.474  -2.644  10.135  1.00 62.91           C  
ATOM   1795  C   GLU C  83       5.755  -3.649   9.022  1.00 62.91           C  
ATOM   1796  CB  GLU C  83       3.983  -2.646  10.481  1.00 62.91           C  
ATOM   1797  O   GLU C  83       6.057  -4.813   9.292  1.00 62.91           O  
ATOM   1798  CG  GLU C  83       3.686  -2.277  11.928  1.00 62.91           C  
ATOM   1799  CD  GLU C  83       2.204  -2.083  12.206  1.00 62.91           C  
ATOM   1800  OE1 GLU C  83       1.854  -1.557  13.287  1.00 62.91           O  
ATOM   1801  OE2 GLU C  83       1.387  -2.461  11.337  1.00 62.91           O  
ATOM   1802  N   VAL C  84       5.786  -3.245   7.836  1.00 51.49           N  
ATOM   1803  CA  VAL C  84       6.019  -4.125   6.695  1.00 51.49           C  
ATOM   1804  C   VAL C  84       7.493  -4.521   6.640  1.00 51.49           C  
ATOM   1805  CB  VAL C  84       5.596  -3.458   5.368  1.00 51.49           C  
ATOM   1806  O   VAL C  84       7.823  -5.661   6.304  1.00 51.49           O  
ATOM   1807  CG1 VAL C  84       5.932  -4.357   4.180  1.00 51.49           C  
ATOM   1808  CG2 VAL C  84       4.104  -3.129   5.388  1.00 51.49           C  
ATOM   1809  N   LYS C  85       8.383  -3.464   6.811  1.00 46.51           N  
ATOM   1810  CA  LYS C  85       9.805  -3.783   6.725  1.00 46.51           C  
ATOM   1811  C   LYS C  85      10.200  -4.822   7.770  1.00 46.51           C  
ATOM   1812  CB  LYS C  85      10.651  -2.520   6.896  1.00 46.51           C  
ATOM   1813  O   LYS C  85      11.093  -5.639   7.535  1.00 46.51           O  
ATOM   1814  CG  LYS C  85      10.798  -1.697   5.625  1.00 46.51           C  
ATOM   1815  CD  LYS C  85      11.753  -0.527   5.824  1.00 46.51           C  
ATOM   1816  CE  LYS C  85      11.863   0.326   4.568  1.00 46.51           C  
ATOM   1817  NZ  LYS C  85      12.798   1.475   4.759  1.00 46.51           N  
ATOM   1818  N   LEU C  86       9.491  -4.799   8.966  1.00 36.78           N  
ATOM   1819  CA  LEU C  86       9.939  -5.700  10.022  1.00 36.78           C  
ATOM   1820  C   LEU C  86       9.477  -7.128   9.751  1.00 36.78           C  
ATOM   1821  CB  LEU C  86       9.417  -5.232  11.383  1.00 36.78           C  
ATOM   1822  O   LEU C  86       9.798  -8.044  10.511  1.00 36.78           O  
ATOM   1823  CG  LEU C  86      10.026  -3.943  11.936  1.00 36.78           C  
ATOM   1824  CD1 LEU C  86       9.157  -3.385  13.058  1.00 36.78           C  
ATOM   1825  CD2 LEU C  86      11.448  -4.190  12.427  1.00 36.78           C  
ATOM   1826  N   SER C  87       8.361  -7.254   9.022  1.00 37.56           N  
ATOM   1827  CA  SER C  87       8.185  -8.692   8.850  1.00 37.56           C  
ATOM   1828  C   SER C  87       9.419  -9.329   8.221  1.00 37.56           C  
ATOM   1829  CB  SER C  87       6.956  -8.982   7.986  1.00 37.56           C  
ATOM   1830  O   SER C  87      10.035  -8.750   7.324  1.00 37.56           O  
ATOM   1831  OG  SER C  87       6.993  -8.226   6.788  1.00 37.56           O  
ATOM   1832  N   PRO C  88      10.184  -9.899   9.050  1.00 31.78           N  
ATOM   1833  CA  PRO C  88      11.335 -10.611   8.490  1.00 31.78           C  
ATOM   1834  C   PRO C  88      11.018 -11.292   7.160  1.00 31.78           C  
ATOM   1835  CB  PRO C  88      11.667 -11.646   9.568  1.00 31.78           C  
ATOM   1836  O   PRO C  88      11.556 -12.363   6.867  1.00 31.78           O  
ATOM   1837  CG  PRO C  88      10.558 -11.531  10.563  1.00 31.78           C  
ATOM   1838  CD  PRO C  88       9.657 -10.405  10.144  1.00 31.78           C  
ATOM   1839  N   ASP C  89       9.953 -10.933   6.487  1.00 36.40           N  
ATOM   1840  CA  ASP C  89      10.207 -11.657   5.246  1.00 36.40           C  
ATOM   1841  C   ASP C  89      11.682 -11.581   4.857  1.00 36.40           C  
ATOM   1842  CB  ASP C  89       9.337 -11.105   4.115  1.00 36.40           C  
ATOM   1843  O   ASP C  89      12.339 -10.563   5.088  1.00 36.40           O  
ATOM   1844  CG  ASP C  89       8.608 -12.191   3.343  1.00 36.40           C  
ATOM   1845  OD1 ASP C  89       8.825 -13.389   3.624  1.00 36.40           O  
ATOM   1846  OD2 ASP C  89       7.813 -11.846   2.443  1.00 36.40           O  
ATOM   1847  N   ASN C  90      12.481 -12.571   5.032  1.00 32.09           N  
ATOM   1848  CA  ASN C  90      13.877 -12.592   4.609  1.00 32.09           C  
ATOM   1849  C   ASN C  90      14.164 -11.512   3.570  1.00 32.09           C  
ATOM   1850  CB  ASN C  90      14.251 -13.970   4.060  1.00 32.09           C  
ATOM   1851  O   ASN C  90      13.315 -11.214   2.727  1.00 32.09           O  
ATOM   1852  CG  ASN C  90      15.589 -14.461   4.577  1.00 32.09           C  
ATOM   1853  ND2 ASN C  90      15.992 -15.650   4.144  1.00 32.09           N  
ATOM   1854  OD1 ASN C  90      16.255 -13.778   5.359  1.00 32.09           O  
ATOM   1855  N   GLY C  91      14.696 -10.298   3.892  1.00 34.83           N  
ATOM   1856  CA  GLY C  91      15.418  -9.390   3.014  1.00 34.83           C  
ATOM   1857  C   GLY C  91      15.510  -9.889   1.585  1.00 34.83           C  
ATOM   1858  O   GLY C  91      16.360  -9.435   0.817  1.00 34.83           O  
ATOM   1859  N   LYS C  92      14.986 -11.108   1.338  1.00 37.55           N  
ATOM   1860  CA  LYS C  92      15.253 -11.400  -0.067  1.00 37.55           C  
ATOM   1861  C   LYS C  92      14.417 -10.510  -0.982  1.00 37.55           C  
ATOM   1862  CB  LYS C  92      14.975 -12.873  -0.372  1.00 37.55           C  
ATOM   1863  O   LYS C  92      13.200 -10.409  -0.816  1.00 37.55           O  
ATOM   1864  CG  LYS C  92      16.120 -13.807  -0.009  1.00 37.55           C  
ATOM   1865  CD  LYS C  92      15.777 -15.258  -0.321  1.00 37.55           C  
ATOM   1866  CE  LYS C  92      16.880 -16.204   0.135  1.00 37.55           C  
ATOM   1867  NZ  LYS C  92      16.445 -17.632   0.076  1.00 37.55           N  
ATOM   1868  N   LYS C  93      14.662  -9.156  -1.059  1.00 43.78           N  
ATOM   1869  CA  LYS C  93      14.153  -8.423  -2.214  1.00 43.78           C  
ATOM   1870  C   LYS C  93      13.545  -9.371  -3.242  1.00 43.78           C  
ATOM   1871  CB  LYS C  93      15.265  -7.595  -2.858  1.00 43.78           C  
ATOM   1872  O   LYS C  93      14.262 -10.139  -3.888  1.00 43.78           O  
ATOM   1873  CG  LYS C  93      15.459  -6.223  -2.229  1.00 43.78           C  
ATOM   1874  CD  LYS C  93      16.552  -5.432  -2.938  1.00 43.78           C  
ATOM   1875  CE  LYS C  93      16.819  -4.102  -2.246  1.00 43.78           C  
ATOM   1876  NZ  LYS C  93      17.897  -3.328  -2.931  1.00 43.78           N  
ATOM   1877  N   ARG C  94      12.481 -10.001  -2.927  1.00 51.00           N  
ATOM   1878  CA  ARG C  94      11.976 -10.870  -3.986  1.00 51.00           C  
ATOM   1879  C   ARG C  94      11.859 -10.113  -5.305  1.00 51.00           C  
ATOM   1880  CB  ARG C  94      10.619 -11.458  -3.597  1.00 51.00           C  
ATOM   1881  O   ARG C  94      11.251  -9.043  -5.361  1.00 51.00           O  
ATOM   1882  CG  ARG C  94      10.689 -12.477  -2.471  1.00 51.00           C  
ATOM   1883  CD  ARG C  94       9.317 -13.052  -2.144  1.00 51.00           C  
ATOM   1884  NE  ARG C  94       9.351 -13.873  -0.937  1.00 51.00           N  
ATOM   1885  NH1 ARG C  94       7.068 -14.218  -0.860  1.00 51.00           N  
ATOM   1886  NH2 ARG C  94       8.426 -15.140   0.741  1.00 51.00           N  
ATOM   1887  CZ  ARG C  94       8.281 -14.409  -0.355  1.00 51.00           C  
ATOM   1888  N   ASP C  95      12.882 -10.174  -6.132  1.00 65.46           N  
ATOM   1889  CA  ASP C  95      12.882  -9.606  -7.477  1.00 65.46           C  
ATOM   1890  C   ASP C  95      11.615  -9.992  -8.236  1.00 65.46           C  
ATOM   1891  CB  ASP C  95      14.119 -10.063  -8.253  1.00 65.46           C  
ATOM   1892  O   ASP C  95      11.081 -11.087  -8.047  1.00 65.46           O  
ATOM   1893  CG  ASP C  95      15.396  -9.388  -7.783  1.00 65.46           C  
ATOM   1894  OD1 ASP C  95      15.331  -8.252  -7.264  1.00 65.46           O  
ATOM   1895  OD2 ASP C  95      16.478  -9.995  -7.937  1.00 65.46           O  
ATOM   1896  N   LEU C  96      10.842  -8.947  -8.532  1.00 76.56           N  
ATOM   1897  CA  LEU C  96       9.675  -9.168  -9.380  1.00 76.56           C  
ATOM   1898  C   LEU C  96      10.094  -9.423 -10.824  1.00 76.56           C  
ATOM   1899  CB  LEU C  96       8.729  -7.966  -9.315  1.00 76.56           C  
ATOM   1900  O   LEU C  96      11.113  -8.901 -11.281  1.00 76.56           O  
ATOM   1901  CG  LEU C  96       8.125  -7.653  -7.945  1.00 76.56           C  
ATOM   1902  CD1 LEU C  96       7.289  -6.379  -8.014  1.00 76.56           C  
ATOM   1903  CD2 LEU C  96       7.283  -8.824  -7.451  1.00 76.56           C  
ATOM   1904  N   CYS C  97       9.373 -10.427 -11.393  1.00 85.59           N  
ATOM   1905  CA  CYS C  97       9.577 -10.695 -12.812  1.00 85.59           C  
ATOM   1906  C   CYS C  97       9.317  -9.446 -13.646  1.00 85.59           C  
ATOM   1907  CB  CYS C  97       8.666 -11.829 -13.280  1.00 85.59           C  
ATOM   1908  O   CYS C  97       8.244  -8.846 -13.556  1.00 85.59           O  
ATOM   1909  SG  CYS C  97       8.733 -12.132 -15.059  1.00 85.59           S  
ATOM   1910  N   ASP C  98      10.285  -9.043 -14.526  1.00 79.69           N  
ATOM   1911  CA  ASP C  98      10.150  -7.851 -15.358  1.00 79.69           C  
ATOM   1912  C   ASP C  98       8.996  -7.999 -16.347  1.00 79.69           C  
ATOM   1913  CB  ASP C  98      11.453  -7.570 -16.109  1.00 79.69           C  
ATOM   1914  O   ASP C  98       8.335  -7.017 -16.690  1.00 79.69           O  
ATOM   1915  CG  ASP C  98      12.591  -7.161 -15.190  1.00 79.69           C  
ATOM   1916  OD1 ASP C  98      12.326  -6.611 -14.099  1.00 79.69           O  
ATOM   1917  OD2 ASP C  98      13.763  -7.389 -15.560  1.00 79.69           O  
ATOM   1918  N   HIS C  99       8.650  -9.225 -16.739  1.00 80.05           N  
ATOM   1919  CA  HIS C  99       7.643  -9.495 -17.759  1.00 80.05           C  
ATOM   1920  C   HIS C  99       6.244  -9.543 -17.154  1.00 80.05           C  
ATOM   1921  CB  HIS C  99       7.949 -10.809 -18.480  1.00 80.05           C  
ATOM   1922  O   HIS C  99       5.291  -9.027 -17.741  1.00 80.05           O  
ATOM   1923  CG  HIS C  99       9.041 -10.696 -19.496  1.00 80.05           C  
ATOM   1924  CD2 HIS C  99      10.249 -11.301 -19.574  1.00 80.05           C  
ATOM   1925  ND1 HIS C  99       8.949  -9.873 -20.598  1.00 80.05           N  
ATOM   1926  CE1 HIS C  99      10.058  -9.979 -21.312  1.00 80.05           C  
ATOM   1927  NE2 HIS C  99      10.863 -10.839 -20.712  1.00 80.05           N  
ATOM   1928  N   HIS C 100       6.054 -10.086 -15.820  1.00 81.63           N  
ATOM   1929  CA  HIS C 100       4.720 -10.364 -15.299  1.00 81.63           C  
ATOM   1930  C   HIS C 100       4.452  -9.577 -14.021  1.00 81.63           C  
ATOM   1931  CB  HIS C 100       4.547 -11.862 -15.039  1.00 81.63           C  
ATOM   1932  O   HIS C 100       3.302  -9.450 -13.594  1.00 81.63           O  
ATOM   1933  CG  HIS C 100       4.763 -12.710 -16.252  1.00 81.63           C  
ATOM   1934  CD2 HIS C 100       4.074 -12.791 -17.414  1.00 81.63           C  
ATOM   1935  ND1 HIS C 100       5.798 -13.615 -16.352  1.00 81.63           N  
ATOM   1936  CE1 HIS C 100       5.736 -14.217 -17.528  1.00 81.63           C  
ATOM   1937  NE2 HIS C 100       4.699 -13.736 -18.191  1.00 81.63           N  
ATOM   1938  N   GLY C 101       5.493  -9.090 -13.496  1.00 78.57           N  
ATOM   1939  CA  GLY C 101       5.320  -8.359 -12.250  1.00 78.57           C  
ATOM   1940  C   GLY C 101       5.039  -9.261 -11.063  1.00 78.57           C  
ATOM   1941  O   GLY C 101       4.528  -8.805 -10.038  1.00 78.57           O  
ATOM   1942  N   GLU C 102       5.239 -10.537 -11.245  1.00 82.22           N  
ATOM   1943  CA  GLU C 102       5.027 -11.514 -10.181  1.00 82.22           C  
ATOM   1944  C   GLU C 102       6.329 -11.818  -9.444  1.00 82.22           C  
ATOM   1945  CB  GLU C 102       4.429 -12.804 -10.746  1.00 82.22           C  
ATOM   1946  O   GLU C 102       7.416 -11.541  -9.954  1.00 82.22           O  
ATOM   1947  CG  GLU C 102       3.073 -12.614 -11.410  1.00 82.22           C  
ATOM   1948  CD  GLU C 102       1.970 -12.253 -10.428  1.00 82.22           C  
ATOM   1949  OE1 GLU C 102       0.982 -11.602 -10.837  1.00 82.22           O  
ATOM   1950  OE2 GLU C 102       2.095 -12.623  -9.239  1.00 82.22           O  
ATOM   1951  N   LYS C 103       6.200 -12.383  -8.235  1.00 83.62           N  
ATOM   1952  CA  LYS C 103       7.374 -12.719  -7.435  1.00 83.62           C  
ATOM   1953  C   LYS C 103       8.208 -13.804  -8.111  1.00 83.62           C  
ATOM   1954  CB  LYS C 103       6.958 -13.174  -6.035  1.00 83.62           C  
ATOM   1955  O   LYS C 103       7.662 -14.761  -8.663  1.00 83.62           O  
ATOM   1956  CG  LYS C 103       6.262 -12.098  -5.216  1.00 83.62           C  
ATOM   1957  CD  LYS C 103       5.824 -12.626  -3.856  1.00 83.62           C  
ATOM   1958  CE  LYS C 103       5.020 -11.588  -3.084  1.00 83.62           C  
ATOM   1959  NZ  LYS C 103       4.572 -12.108  -1.758  1.00 83.62           N  
ATOM   1960  N   LEU C 104       9.523 -13.594  -8.082  1.00 86.74           N  
ATOM   1961  CA  LEU C 104      10.461 -14.585  -8.599  1.00 86.74           C  
ATOM   1962  C   LEU C 104      10.776 -15.638  -7.542  1.00 86.74           C  
ATOM   1963  CB  LEU C 104      11.754 -13.908  -9.063  1.00 86.74           C  
ATOM   1964  O   LEU C 104      11.785 -15.537  -6.840  1.00 86.74           O  
ATOM   1965  CG  LEU C 104      11.642 -13.003 -10.291  1.00 86.74           C  
ATOM   1966  CD1 LEU C 104      12.875 -12.112 -10.406  1.00 86.74           C  
ATOM   1967  CD2 LEU C 104      11.458 -13.836 -11.555  1.00 86.74           C  
ATOM   1968  N   LEU C 105       9.867 -16.624  -7.531  1.00 86.59           N  
ATOM   1969  CA  LEU C 105       9.983 -17.584  -6.439  1.00 86.59           C  
ATOM   1970  C   LEU C 105      10.344 -18.968  -6.968  1.00 86.59           C  
ATOM   1971  CB  LEU C 105       8.676 -17.654  -5.645  1.00 86.59           C  
ATOM   1972  O   LEU C 105      10.470 -19.920  -6.194  1.00 86.59           O  
ATOM   1973  CG  LEU C 105       8.279 -16.390  -4.879  1.00 86.59           C  
ATOM   1974  CD1 LEU C 105       6.868 -16.531  -4.320  1.00 86.59           C  
ATOM   1975  CD2 LEU C 105       9.277 -16.107  -3.762  1.00 86.59           C  
ATOM   1976  N   LEU C 106      10.455 -19.160  -8.300  1.00 90.34           N  
ATOM   1977  CA  LEU C 106      10.776 -20.449  -8.903  1.00 90.34           C  
ATOM   1978  C   LEU C 106      12.135 -20.404  -9.593  1.00 90.34           C  
ATOM   1979  CB  LEU C 106       9.694 -20.856  -9.907  1.00 90.34           C  
ATOM   1980  O   LEU C 106      12.579 -19.340 -10.030  1.00 90.34           O  
ATOM   1981  CG  LEU C 106       8.277 -21.009  -9.351  1.00 90.34           C  
ATOM   1982  CD1 LEU C 106       7.268 -21.106 -10.491  1.00 90.34           C  
ATOM   1983  CD2 LEU C 106       8.186 -22.231  -8.444  1.00 90.34           C  
ATOM   1984  N   PHE C 107      12.849 -21.561  -9.526  1.00 89.06           N  
ATOM   1985  CA  PHE C 107      14.113 -21.708 -10.238  1.00 89.06           C  
ATOM   1986  C   PHE C 107      13.980 -22.713 -11.375  1.00 89.06           C  
ATOM   1987  CB  PHE C 107      15.224 -22.145  -9.278  1.00 89.06           C  
ATOM   1988  O   PHE C 107      13.572 -23.856 -11.157  1.00 89.06           O  
ATOM   1989  CG  PHE C 107      16.572 -22.285  -9.933  1.00 89.06           C  
ATOM   1990  CD1 PHE C 107      17.072 -23.539 -10.264  1.00 89.06           C  
ATOM   1991  CD2 PHE C 107      17.338 -21.163 -10.218  1.00 89.06           C  
ATOM   1992  CE1 PHE C 107      18.320 -23.671 -10.870  1.00 89.06           C  
ATOM   1993  CE2 PHE C 107      18.586 -21.287 -10.823  1.00 89.06           C  
ATOM   1994  CZ  PHE C 107      19.075 -22.542 -11.148  1.00 89.06           C  
ATOM   1995  N   CYS C 108      14.261 -22.301 -12.566  1.00 93.26           N  
ATOM   1996  CA  CYS C 108      14.282 -23.187 -13.724  1.00 93.26           C  
ATOM   1997  C   CYS C 108      15.642 -23.861 -13.870  1.00 93.26           C  
ATOM   1998  CB  CYS C 108      13.948 -22.412 -14.999  1.00 93.26           C  
ATOM   1999  O   CYS C 108      16.638 -23.200 -14.168  1.00 93.26           O  
ATOM   2000  SG  CYS C 108      13.921 -23.436 -16.487  1.00 93.26           S  
ATOM   2001  N   LYS C 109      15.648 -25.166 -13.808  1.00 89.08           N  
ATOM   2002  CA  LYS C 109      16.898 -25.919 -13.816  1.00 89.08           C  
ATOM   2003  C   LYS C 109      17.553 -25.883 -15.195  1.00 89.08           C  
ATOM   2004  CB  LYS C 109      16.656 -27.368 -13.389  1.00 89.08           C  
ATOM   2005  O   LYS C 109      18.769 -25.716 -15.306  1.00 89.08           O  
ATOM   2006  CG  LYS C 109      16.271 -27.525 -11.925  1.00 89.08           C  
ATOM   2007  CD  LYS C 109      16.193 -28.992 -11.522  1.00 89.08           C  
ATOM   2008  CE  LYS C 109      15.824 -29.150 -10.054  1.00 89.08           C  
ATOM   2009  NZ  LYS C 109      15.754 -30.587  -9.652  1.00 89.08           N  
ATOM   2010  N   GLU C 110      16.739 -25.977 -16.195  1.00 92.08           N  
ATOM   2011  CA  GLU C 110      17.257 -26.000 -17.560  1.00 92.08           C  
ATOM   2012  C   GLU C 110      17.860 -24.651 -17.943  1.00 92.08           C  
ATOM   2013  CB  GLU C 110      16.153 -26.383 -18.549  1.00 92.08           C  
ATOM   2014  O   GLU C 110      18.931 -24.594 -18.551  1.00 92.08           O  
ATOM   2015  CG  GLU C 110      15.709 -27.834 -18.443  1.00 92.08           C  
ATOM   2016  CD  GLU C 110      14.631 -28.057 -17.393  1.00 92.08           C  
ATOM   2017  OE1 GLU C 110      14.043 -29.161 -17.353  1.00 92.08           O  
ATOM   2018  OE2 GLU C 110      14.373 -27.119 -16.606  1.00 92.08           O  
ATOM   2019  N   ASP C 111      17.197 -23.605 -17.582  1.00 90.70           N  
ATOM   2020  CA  ASP C 111      17.670 -22.274 -17.952  1.00 90.70           C  
ATOM   2021  C   ASP C 111      18.562 -21.685 -16.862  1.00 90.70           C  
ATOM   2022  CB  ASP C 111      16.487 -21.342 -18.225  1.00 90.70           C  
ATOM   2023  O   ASP C 111      19.200 -20.650 -17.066  1.00 90.70           O  
ATOM   2024  CG  ASP C 111      15.710 -21.720 -19.473  1.00 90.70           C  
ATOM   2025  OD1 ASP C 111      16.281 -22.373 -20.373  1.00 90.70           O  
ATOM   2026  OD2 ASP C 111      14.515 -21.360 -19.558  1.00 90.70           O  
ATOM   2027  N   ARG C 112      18.591 -22.324 -15.762  1.00 86.58           N  
ATOM   2028  CA  ARG C 112      19.394 -21.902 -14.619  1.00 86.58           C  
ATOM   2029  C   ARG C 112      19.110 -20.448 -14.256  1.00 86.58           C  
ATOM   2030  CB  ARG C 112      20.885 -22.087 -14.911  1.00 86.58           C  
ATOM   2031  O   ARG C 112      20.036 -19.660 -14.056  1.00 86.58           O  
ATOM   2032  CG  ARG C 112      21.298 -23.536 -15.111  1.00 86.58           C  
ATOM   2033  CD  ARG C 112      22.812 -23.689 -15.162  1.00 86.58           C  
ATOM   2034  NE  ARG C 112      23.207 -25.082 -15.352  1.00 86.58           N  
ATOM   2035  NH1 ARG C 112      25.441 -24.615 -15.709  1.00 86.58           N  
ATOM   2036  NH2 ARG C 112      24.695 -26.782 -15.762  1.00 86.58           N  
ATOM   2037  CZ  ARG C 112      24.447 -25.490 -15.607  1.00 86.58           C  
ATOM   2038  N   LYS C 113      17.887 -20.183 -14.103  1.00 89.61           N  
ATOM   2039  CA  LYS C 113      17.505 -18.828 -13.717  1.00 89.61           C  
ATOM   2040  C   LYS C 113      16.249 -18.835 -12.851  1.00 89.61           C  
ATOM   2041  CB  LYS C 113      17.283 -17.959 -14.956  1.00 89.61           C  
ATOM   2042  O   LYS C 113      15.471 -19.791 -12.885  1.00 89.61           O  
ATOM   2043  CG  LYS C 113      16.100 -18.390 -15.810  1.00 89.61           C  
ATOM   2044  CD  LYS C 113      15.921 -17.480 -17.018  1.00 89.61           C  
ATOM   2045  CE  LYS C 113      14.699 -17.872 -17.838  1.00 89.61           C  
ATOM   2046  NZ  LYS C 113      14.513 -16.974 -19.017  1.00 89.61           N  
ATOM   2047  N   VAL C 114      16.130 -17.722 -12.137  1.00 89.79           N  
ATOM   2048  CA  VAL C 114      14.954 -17.550 -11.291  1.00 89.79           C  
ATOM   2049  C   VAL C 114      13.808 -16.964 -12.111  1.00 89.79           C  
ATOM   2050  CB  VAL C 114      15.256 -16.646 -10.075  1.00 89.79           C  
ATOM   2051  O   VAL C 114      14.004 -16.015 -12.874  1.00 89.79           O  
ATOM   2052  CG1 VAL C 114      14.010 -16.471  -9.209  1.00 89.79           C  
ATOM   2053  CG2 VAL C 114      16.406 -17.226  -9.252  1.00 89.79           C  
ATOM   2054  N   ILE C 115      12.559 -17.535 -11.992  1.00 91.62           N  
ATOM   2055  CA  ILE C 115      11.416 -17.089 -12.782  1.00 91.62           C  
ATOM   2056  C   ILE C 115      10.173 -17.020 -11.897  1.00 91.62           C  
ATOM   2057  CB  ILE C 115      11.164 -18.021 -13.988  1.00 91.62           C  
ATOM   2058  O   ILE C 115      10.188 -17.492 -10.758  1.00 91.62           O  
ATOM   2059  CG1 ILE C 115      10.871 -19.447 -13.509  1.00 91.62           C  
ATOM   2060  CG2 ILE C 115      12.359 -17.999 -14.946  1.00 91.62           C  
ATOM   2061  CD1 ILE C 115      10.438 -20.396 -14.619  1.00 91.62           C  
ATOM   2062  N   CYS C 116       9.164 -16.422 -12.446  1.00 92.51           N  
ATOM   2063  CA  CYS C 116       7.884 -16.372 -11.747  1.00 92.51           C  
ATOM   2064  C   CYS C 116       6.976 -17.513 -12.190  1.00 92.51           C  
ATOM   2065  CB  CYS C 116       7.191 -15.032 -11.992  1.00 92.51           C  
ATOM   2066  O   CYS C 116       7.276 -18.210 -13.161  1.00 92.51           O  
ATOM   2067  SG  CYS C 116       6.457 -14.883 -13.636  1.00 92.51           S  
ATOM   2068  N   TRP C 117       5.842 -17.689 -11.412  1.00 92.42           N  
ATOM   2069  CA  TRP C 117       4.942 -18.802 -11.697  1.00 92.42           C  
ATOM   2070  C   TRP C 117       4.306 -18.649 -13.075  1.00 92.42           C  
ATOM   2071  CB  TRP C 117       3.852 -18.900 -10.626  1.00 92.42           C  
ATOM   2072  O   TRP C 117       3.975 -19.642 -13.727  1.00 92.42           O  
ATOM   2073  CG  TRP C 117       2.895 -17.746 -10.624  1.00 92.42           C  
ATOM   2074  CD1 TRP C 117       3.025 -16.569  -9.942  1.00 92.42           C  
ATOM   2075  CD2 TRP C 117       1.656 -17.663 -11.335  1.00 92.42           C  
ATOM   2076  CE2 TRP C 117       1.087 -16.405 -11.038  1.00 92.42           C  
ATOM   2077  CE3 TRP C 117       0.971 -18.531 -12.196  1.00 92.42           C  
ATOM   2078  NE1 TRP C 117       1.942 -15.757 -10.187  1.00 92.42           N  
ATOM   2079  CH2 TRP C 117      -0.785 -16.861 -12.412  1.00 92.42           C  
ATOM   2080  CZ2 TRP C 117      -0.136 -15.993 -11.573  1.00 92.42           C  
ATOM   2081  CZ3 TRP C 117      -0.246 -18.120 -12.727  1.00 92.42           C  
ATOM   2082  N   LEU C 118       4.167 -17.369 -13.526  1.00 90.18           N  
ATOM   2083  CA  LEU C 118       3.612 -17.144 -14.856  1.00 90.18           C  
ATOM   2084  C   LEU C 118       4.629 -17.495 -15.937  1.00 90.18           C  
ATOM   2085  CB  LEU C 118       3.166 -15.688 -15.012  1.00 90.18           C  
ATOM   2086  O   LEU C 118       4.274 -18.079 -16.963  1.00 90.18           O  
ATOM   2087  CG  LEU C 118       1.773 -15.345 -14.483  1.00 90.18           C  
ATOM   2088  CD1 LEU C 118       1.713 -13.881 -14.058  1.00 90.18           C  
ATOM   2089  CD2 LEU C 118       0.712 -15.644 -15.538  1.00 90.18           C  
ATOM   2090  N   CYS C 119       5.839 -17.158 -15.716  1.00 92.90           N  
ATOM   2091  CA  CYS C 119       6.898 -17.555 -16.637  1.00 92.90           C  
ATOM   2092  C   CYS C 119       6.958 -19.071 -16.778  1.00 92.90           C  
ATOM   2093  CB  CYS C 119       8.249 -17.024 -16.161  1.00 92.90           C  
ATOM   2094  O   CYS C 119       7.203 -19.589 -17.869  1.00 92.90           O  
ATOM   2095  SG  CYS C 119       8.475 -15.254 -16.441  1.00 92.90           S  
ATOM   2096  N   GLU C 120       6.833 -19.801 -15.706  1.00 93.45           N  
ATOM   2097  CA  GLU C 120       6.850 -21.261 -15.714  1.00 93.45           C  
ATOM   2098  C   GLU C 120       5.807 -21.820 -16.678  1.00 93.45           C  
ATOM   2099  CB  GLU C 120       6.613 -21.809 -14.305  1.00 93.45           C  
ATOM   2100  O   GLU C 120       6.028 -22.856 -17.307  1.00 93.45           O  
ATOM   2101  CG  GLU C 120       6.603 -23.329 -14.231  1.00 93.45           C  
ATOM   2102  CD  GLU C 120       6.264 -23.860 -12.846  1.00 93.45           C  
ATOM   2103  OE1 GLU C 120       7.035 -24.687 -12.308  1.00 93.45           O  
ATOM   2104  OE2 GLU C 120       5.219 -23.446 -12.296  1.00 93.45           O  
ATOM   2105  N   ARG C 121       4.709 -21.074 -16.809  1.00 89.63           N  
ATOM   2106  CA  ARG C 121       3.606 -21.547 -17.639  1.00 89.63           C  
ATOM   2107  C   ARG C 121       3.742 -21.041 -19.071  1.00 89.63           C  
ATOM   2108  CB  ARG C 121       2.263 -21.106 -17.052  1.00 89.63           C  
ATOM   2109  O   ARG C 121       2.945 -21.400 -19.940  1.00 89.63           O  
ATOM   2110  CG  ARG C 121       1.930 -21.757 -15.719  1.00 89.63           C  
ATOM   2111  CD  ARG C 121       0.580 -21.295 -15.188  1.00 89.63           C  
ATOM   2112  NE  ARG C 121      -0.523 -21.836 -15.977  1.00 89.63           N  
ATOM   2113  NH1 ARG C 121      -0.877 -23.664 -14.611  1.00 89.63           N  
ATOM   2114  NH2 ARG C 121      -2.178 -23.349 -16.472  1.00 89.63           N  
ATOM   2115  CZ  ARG C 121      -1.190 -22.949 -15.685  1.00 89.63           C  
ATOM   2116  N   SER C 122       4.730 -20.232 -19.301  1.00 89.04           N  
ATOM   2117  CA  SER C 122       4.915 -19.654 -20.629  1.00 89.04           C  
ATOM   2118  C   SER C 122       5.573 -20.650 -21.578  1.00 89.04           C  
ATOM   2119  CB  SER C 122       5.758 -18.381 -20.547  1.00 89.04           C  
ATOM   2120  O   SER C 122       6.101 -21.675 -21.142  1.00 89.04           O  
ATOM   2121  OG  SER C 122       7.111 -18.691 -20.265  1.00 89.04           O  
ATOM   2122  N   GLN C 123       5.532 -20.412 -22.849  1.00 89.75           N  
ATOM   2123  CA  GLN C 123       6.138 -21.246 -23.882  1.00 89.75           C  
ATOM   2124  C   GLN C 123       7.646 -21.366 -23.677  1.00 89.75           C  
ATOM   2125  CB  GLN C 123       5.841 -20.681 -25.272  1.00 89.75           C  
ATOM   2126  O   GLN C 123       8.227 -22.428 -23.912  1.00 89.75           O  
ATOM   2127  CG  GLN C 123       6.092 -21.669 -26.403  1.00 89.75           C  
ATOM   2128  CD  GLN C 123       5.572 -21.174 -27.740  1.00 89.75           C  
ATOM   2129  NE2 GLN C 123       5.312 -22.101 -28.655  1.00 89.75           N  
ATOM   2130  OE1 GLN C 123       5.404 -19.968 -27.948  1.00 89.75           O  
ATOM   2131  N   GLU C 124       8.278 -20.325 -23.222  1.00 90.30           N  
ATOM   2132  CA  GLU C 124       9.727 -20.265 -23.050  1.00 90.30           C  
ATOM   2133  C   GLU C 124      10.213 -21.339 -22.080  1.00 90.30           C  
ATOM   2134  CB  GLU C 124      10.153 -18.880 -22.558  1.00 90.30           C  
ATOM   2135  O   GLU C 124      11.277 -21.928 -22.280  1.00 90.30           O  
ATOM   2136  CG  GLU C 124      11.659 -18.663 -22.560  1.00 90.30           C  
ATOM   2137  CD  GLU C 124      12.068 -17.284 -22.068  1.00 90.30           C  
ATOM   2138  OE1 GLU C 124      13.281 -17.042 -21.876  1.00 90.30           O  
ATOM   2139  OE2 GLU C 124      11.167 -16.438 -21.871  1.00 90.30           O  
ATOM   2140  N   HIS C 125       9.388 -21.674 -21.044  1.00 92.01           N  
ATOM   2141  CA  HIS C 125       9.822 -22.618 -20.020  1.00 92.01           C  
ATOM   2142  C   HIS C 125       8.947 -23.866 -20.015  1.00 92.01           C  
ATOM   2143  CB  HIS C 125       9.803 -21.958 -18.640  1.00 92.01           C  
ATOM   2144  O   HIS C 125       8.961 -24.636 -19.051  1.00 92.01           O  
ATOM   2145  CG  HIS C 125      10.742 -20.800 -18.515  1.00 92.01           C  
ATOM   2146  CD2 HIS C 125      10.515 -19.465 -18.536  1.00 92.01           C  
ATOM   2147  ND1 HIS C 125      12.100 -20.959 -18.350  1.00 92.01           N  
ATOM   2148  CE1 HIS C 125      12.670 -19.768 -18.272  1.00 92.01           C  
ATOM   2149  NE2 HIS C 125      11.730 -18.845 -18.383  1.00 92.01           N  
ATOM   2150  N   ARG C 126       8.213 -23.992 -21.020  1.00 88.70           N  
ATOM   2151  CA  ARG C 126       7.317 -25.139 -21.122  1.00 88.70           C  
ATOM   2152  C   ARG C 126       8.091 -26.449 -21.016  1.00 88.70           C  
ATOM   2153  CB  ARG C 126       6.536 -25.097 -22.437  1.00 88.70           C  
ATOM   2154  O   ARG C 126       9.069 -26.659 -21.736  1.00 88.70           O  
ATOM   2155  CG  ARG C 126       5.341 -26.036 -22.474  1.00 88.70           C  
ATOM   2156  CD  ARG C 126       4.462 -25.783 -23.692  1.00 88.70           C  
ATOM   2157  NE  ARG C 126       3.405 -26.783 -23.811  1.00 88.70           N  
ATOM   2158  NH1 ARG C 126       1.766 -25.277 -24.428  1.00 88.70           N  
ATOM   2159  NH2 ARG C 126       1.267 -27.507 -24.235  1.00 88.70           N  
ATOM   2160  CZ  ARG C 126       2.148 -26.520 -24.158  1.00 88.70           C  
ATOM   2161  N   GLY C 127       7.695 -27.287 -20.108  1.00 88.66           N  
ATOM   2162  CA  GLY C 127       8.326 -28.587 -19.947  1.00 88.66           C  
ATOM   2163  C   GLY C 127       9.590 -28.537 -19.110  1.00 88.66           C  
ATOM   2164  O   GLY C 127      10.192 -29.574 -18.823  1.00 88.66           O  
ATOM   2165  N   HIS C 128      10.065 -27.380 -18.758  1.00 93.26           N  
ATOM   2166  CA  HIS C 128      11.248 -27.266 -17.913  1.00 93.26           C  
ATOM   2167  C   HIS C 128      10.937 -27.662 -16.474  1.00 93.26           C  
ATOM   2168  CB  HIS C 128      11.802 -25.841 -17.958  1.00 93.26           C  
ATOM   2169  O   HIS C 128       9.792 -27.550 -16.028  1.00 93.26           O  
ATOM   2170  CG  HIS C 128      12.405 -25.473 -19.276  1.00 93.26           C  
ATOM   2171  CD2 HIS C 128      12.457 -26.147 -20.449  1.00 93.26           C  
ATOM   2172  ND1 HIS C 128      13.055 -24.277 -19.489  1.00 93.26           N  
ATOM   2173  CE1 HIS C 128      13.481 -24.231 -20.740  1.00 93.26           C  
ATOM   2174  NE2 HIS C 128      13.131 -25.353 -21.344  1.00 93.26           N  
ATOM   2175  N   HIS C 129      11.985 -28.193 -15.845  1.00 90.56           N  
ATOM   2176  CA  HIS C 129      11.860 -28.526 -14.430  1.00 90.56           C  
ATOM   2177  C   HIS C 129      12.095 -27.301 -13.553  1.00 90.56           C  
ATOM   2178  CB  HIS C 129      12.840 -29.638 -14.053  1.00 90.56           C  
ATOM   2179  O   HIS C 129      13.129 -26.639 -13.669  1.00 90.56           O  
ATOM   2180  CG  HIS C 129      12.415 -30.996 -14.515  1.00 90.56           C  
ATOM   2181  CD2 HIS C 129      11.836 -32.021 -13.847  1.00 90.56           C  
ATOM   2182  ND1 HIS C 129      12.578 -31.424 -15.815  1.00 90.56           N  
ATOM   2183  CE1 HIS C 129      12.114 -32.657 -15.927  1.00 90.56           C  
ATOM   2184  NE2 HIS C 129      11.658 -33.043 -14.747  1.00 90.56           N  
ATOM   2185  N   THR C 130      11.086 -26.957 -12.733  1.00 91.43           N  
ATOM   2186  CA  THR C 130      11.217 -25.805 -11.847  1.00 91.43           C  
ATOM   2187  C   THR C 130      11.008 -26.215 -10.392  1.00 91.43           C  
ATOM   2188  CB  THR C 130      10.215 -24.697 -12.221  1.00 91.43           C  
ATOM   2189  O   THR C 130      10.256 -27.149 -10.107  1.00 91.43           O  
ATOM   2190  CG2 THR C 130      10.474 -24.173 -13.629  1.00 91.43           C  
ATOM   2191  OG1 THR C 130       8.884 -25.223 -12.156  1.00 91.43           O  
ATOM   2192  N   VAL C 131      11.764 -25.581  -9.489  1.00 87.13           N  
ATOM   2193  CA  VAL C 131      11.653 -25.814  -8.053  1.00 87.13           C  
ATOM   2194  C   VAL C 131      11.520 -24.480  -7.322  1.00 87.13           C  
ATOM   2195  CB  VAL C 131      12.867 -26.600  -7.510  1.00 87.13           C  
ATOM   2196  O   VAL C 131      11.894 -23.433  -7.854  1.00 87.13           O  
ATOM   2197  CG1 VAL C 131      12.911 -28.006  -8.106  1.00 87.13           C  
ATOM   2198  CG2 VAL C 131      14.164 -25.850  -7.806  1.00 87.13           C  
ATOM   2199  N   LEU C 132      10.931 -24.594  -6.159  1.00 87.76           N  
ATOM   2200  CA  LEU C 132      10.881 -23.390  -5.337  1.00 87.76           C  
ATOM   2201  C   LEU C 132      12.284 -22.937  -4.950  1.00 87.76           C  
ATOM   2202  CB  LEU C 132      10.046 -23.636  -4.077  1.00 87.76           C  
ATOM   2203  O   LEU C 132      13.136 -23.762  -4.612  1.00 87.76           O  
ATOM   2204  CG  LEU C 132       8.535 -23.763  -4.279  1.00 87.76           C  
ATOM   2205  CD1 LEU C 132       7.872 -24.276  -3.005  1.00 87.76           C  
ATOM   2206  CD2 LEU C 132       7.937 -22.424  -4.698  1.00 87.76           C  
ATOM   2207  N   THR C 133      12.535 -21.636  -5.138  1.00 81.57           N  
ATOM   2208  CA  THR C 133      13.854 -21.101  -4.816  1.00 81.57           C  
ATOM   2209  C   THR C 133      14.233 -21.428  -3.374  1.00 81.57           C  
ATOM   2210  CB  THR C 133      13.906 -19.577  -5.029  1.00 81.57           C  
ATOM   2211  O   THR C 133      15.410 -21.628  -3.066  1.00 81.57           O  
ATOM   2212  CG2 THR C 133      13.733 -19.222  -6.502  1.00 81.57           C  
ATOM   2213  OG1 THR C 133      12.856 -18.958  -4.274  1.00 81.57           O  
ATOM   2214  N   GLU C 134      13.241 -21.464  -2.524  1.00 75.05           N  
ATOM   2215  CA  GLU C 134      13.532 -21.805  -1.134  1.00 75.05           C  
ATOM   2216  C   GLU C 134      14.088 -23.221  -1.018  1.00 75.05           C  
ATOM   2217  CB  GLU C 134      12.275 -21.660  -0.271  1.00 75.05           C  
ATOM   2218  O   GLU C 134      14.882 -23.509  -0.120  1.00 75.05           O  
ATOM   2219  CG  GLU C 134      11.073 -22.426  -0.803  1.00 75.05           C  
ATOM   2220  CD  GLU C 134       9.820 -22.235   0.038  1.00 75.05           C  
ATOM   2221  OE1 GLU C 134       8.763 -22.808  -0.310  1.00 75.05           O  
ATOM   2222  OE2 GLU C 134       9.897 -21.506   1.052  1.00 75.05           O  
ATOM   2223  N   GLU C 135      13.675 -24.075  -1.859  1.00 73.57           N  
ATOM   2224  CA  GLU C 135      14.132 -25.461  -1.857  1.00 73.57           C  
ATOM   2225  C   GLU C 135      15.557 -25.573  -2.391  1.00 73.57           C  
ATOM   2226  CB  GLU C 135      13.190 -26.339  -2.684  1.00 73.57           C  
ATOM   2227  O   GLU C 135      16.308 -26.465  -1.990  1.00 73.57           O  
ATOM   2228  CG  GLU C 135      11.815 -26.523  -2.060  1.00 73.57           C  
ATOM   2229  CD  GLU C 135      10.843 -27.271  -2.960  1.00 73.57           C  
ATOM   2230  OE1 GLU C 135       9.721 -27.592  -2.507  1.00 73.57           O  
ATOM   2231  OE2 GLU C 135      11.207 -27.538  -4.127  1.00 73.57           O  
ATOM   2232  N   VAL C 136      15.925 -24.718  -3.349  1.00 64.74           N  
ATOM   2233  CA  VAL C 136      17.256 -24.737  -3.947  1.00 64.74           C  
ATOM   2234  C   VAL C 136      18.303 -24.392  -2.890  1.00 64.74           C  
ATOM   2235  CB  VAL C 136      17.357 -23.757  -5.137  1.00 64.74           C  
ATOM   2236  O   VAL C 136      19.358 -25.026  -2.823  1.00 64.74           O  
ATOM   2237  CG1 VAL C 136      18.794 -23.674  -5.649  1.00 64.74           C  
ATOM   2238  CG2 VAL C 136      16.411 -24.181  -6.259  1.00 64.74           C  
ATOM   2239  N   PHE C 137      18.010 -23.415  -2.094  1.00 60.71           N  
ATOM   2240  CA  PHE C 137      18.933 -22.992  -1.047  1.00 60.71           C  
ATOM   2241  C   PHE C 137      19.208 -24.132  -0.074  1.00 60.71           C  
ATOM   2242  CB  PHE C 137      18.373 -21.781  -0.292  1.00 60.71           C  
ATOM   2243  O   PHE C 137      20.350 -24.339   0.341  1.00 60.71           O  
ATOM   2244  CG  PHE C 137      18.780 -20.458  -0.882  1.00 60.71           C  
ATOM   2245  CD1 PHE C 137      19.998 -19.878  -0.551  1.00 60.71           C  
ATOM   2246  CD2 PHE C 137      17.942 -19.793  -1.768  1.00 60.71           C  
ATOM   2247  CE1 PHE C 137      20.377 -18.653  -1.095  1.00 60.71           C  
ATOM   2248  CE2 PHE C 137      18.313 -18.568  -2.315  1.00 60.71           C  
ATOM   2249  CZ  PHE C 137      19.530 -18.000  -1.977  1.00 60.71           C  
ATOM   2250  N   LYS C 138      18.177 -24.837   0.219  1.00 57.81           N  
ATOM   2251  CA  LYS C 138      18.345 -25.968   1.127  1.00 57.81           C  
ATOM   2252  C   LYS C 138      19.241 -27.039   0.513  1.00 57.81           C  
ATOM   2253  CB  LYS C 138      16.986 -26.568   1.494  1.00 57.81           C  
ATOM   2254  O   LYS C 138      20.100 -27.603   1.194  1.00 57.81           O  
ATOM   2255  CG  LYS C 138      16.936 -27.183   2.884  1.00 57.81           C  
ATOM   2256  CD  LYS C 138      15.536 -27.674   3.228  1.00 57.81           C  
ATOM   2257  CE  LYS C 138      15.453 -28.167   4.666  1.00 57.81           C  
ATOM   2258  NZ  LYS C 138      14.121 -28.772   4.969  1.00 57.81           N  
ATOM   2259  N   GLU C 139      19.023 -27.237  -0.753  1.00 60.77           N  
ATOM   2260  CA  GLU C 139      19.827 -28.245  -1.438  1.00 60.77           C  
ATOM   2261  C   GLU C 139      21.294 -27.829  -1.505  1.00 60.77           C  
ATOM   2262  CB  GLU C 139      19.287 -28.498  -2.848  1.00 60.77           C  
ATOM   2263  O   GLU C 139      22.188 -28.651  -1.296  1.00 60.77           O  
ATOM   2264  CG  GLU C 139      19.900 -29.709  -3.534  1.00 60.77           C  
ATOM   2265  CD  GLU C 139      19.225 -30.059  -4.850  1.00 60.77           C  
ATOM   2266  OE1 GLU C 139      19.684 -31.001  -5.536  1.00 60.77           O  
ATOM   2267  OE2 GLU C 139      18.230 -29.386  -5.199  1.00 60.77           O  
ATOM   2268  N   CYS C 140      21.456 -26.581  -1.832  1.00 59.64           N  
ATOM   2269  CA  CYS C 140      22.819 -26.072  -1.933  1.00 59.64           C  
ATOM   2270  C   CYS C 140      23.522 -26.123  -0.582  1.00 59.64           C  
ATOM   2271  CB  CYS C 140      22.817 -24.639  -2.464  1.00 59.64           C  
ATOM   2272  O   CYS C 140      24.702 -26.468  -0.505  1.00 59.64           O  
ATOM   2273  SG  CYS C 140      22.641 -24.526  -4.258  1.00 59.64           S  
ATOM   2274  N   GLN C 141      22.756 -25.849   0.426  1.00 54.39           N  
ATOM   2275  CA  GLN C 141      23.298 -25.888   1.781  1.00 54.39           C  
ATOM   2276  C   GLN C 141      23.677 -27.311   2.181  1.00 54.39           C  
ATOM   2277  CB  GLN C 141      22.292 -25.312   2.778  1.00 54.39           C  
ATOM   2278  O   GLN C 141      24.710 -27.527   2.818  1.00 54.39           O  
ATOM   2279  CG  GLN C 141      22.468 -23.822   3.040  1.00 54.39           C  
ATOM   2280  CD  GLN C 141      21.686 -23.342   4.247  1.00 54.39           C  
ATOM   2281  NE2 GLN C 141      21.727 -22.038   4.500  1.00 54.39           N  
ATOM   2282  OE1 GLN C 141      21.049 -24.135   4.947  1.00 54.39           O  
ATOM   2283  N   GLU C 142      22.913 -28.184   1.811  1.00 56.20           N  
ATOM   2284  CA  GLU C 142      23.188 -29.578   2.144  1.00 56.20           C  
ATOM   2285  C   GLU C 142      24.423 -30.088   1.406  1.00 56.20           C  
ATOM   2286  CB  GLU C 142      21.979 -30.458   1.815  1.00 56.20           C  
ATOM   2287  O   GLU C 142      25.237 -30.816   1.977  1.00 56.20           O  
ATOM   2288  CG  GLU C 142      20.809 -30.276   2.771  1.00 56.20           C  
ATOM   2289  CD  GLU C 142      19.625 -31.173   2.446  1.00 56.20           C  
ATOM   2290  OE1 GLU C 142      18.639 -31.180   3.218  1.00 56.20           O  
ATOM   2291  OE2 GLU C 142      19.683 -31.874   1.412  1.00 56.20           O  
ATOM   2292  N   LYS C 143      24.500 -29.631   0.275  1.00 55.95           N  
ATOM   2293  CA  LYS C 143      25.657 -30.046  -0.512  1.00 55.95           C  
ATOM   2294  C   LYS C 143      26.943 -29.436   0.038  1.00 55.95           C  
ATOM   2295  CB  LYS C 143      25.477 -29.653  -1.979  1.00 55.95           C  
ATOM   2296  O   LYS C 143      27.983 -30.098   0.079  1.00 55.95           O  
ATOM   2297  CG  LYS C 143      24.540 -30.568  -2.754  1.00 55.95           C  
ATOM   2298  CD  LYS C 143      24.461 -30.172  -4.223  1.00 55.95           C  
ATOM   2299  CE  LYS C 143      23.457 -31.031  -4.981  1.00 55.95           C  
ATOM   2300  NZ  LYS C 143      23.361 -30.633  -6.417  1.00 55.95           N  
ATOM   2301  N   LEU C 144      26.770 -28.229   0.374  1.00 56.87           N  
ATOM   2302  CA  LEU C 144      27.922 -27.540   0.944  1.00 56.87           C  
ATOM   2303  C   LEU C 144      28.343 -28.182   2.261  1.00 56.87           C  
ATOM   2304  CB  LEU C 144      27.606 -26.058   1.163  1.00 56.87           C  
ATOM   2305  O   LEU C 144      29.537 -28.347   2.523  1.00 56.87           O  
ATOM   2306  CG  LEU C 144      28.006 -25.105   0.035  1.00 56.87           C  
ATOM   2307  CD1 LEU C 144      27.067 -23.904  -0.002  1.00 56.87           C  
ATOM   2308  CD2 LEU C 144      29.453 -24.655   0.203  1.00 56.87           C  
ATOM   2309  N   GLN C 145      27.489 -28.520   3.097  1.00 54.39           N  
ATOM   2310  CA  GLN C 145      27.771 -29.146   4.384  1.00 54.39           C  
ATOM   2311  C   GLN C 145      28.429 -30.510   4.200  1.00 54.39           C  
ATOM   2312  CB  GLN C 145      26.489 -29.288   5.205  1.00 54.39           C  
ATOM   2313  O   GLN C 145      29.272 -30.912   5.006  1.00 54.39           O  
ATOM   2314  CG  GLN C 145      26.034 -27.993   5.865  1.00 54.39           C  
ATOM   2315  CD  GLN C 145      25.538 -28.200   7.284  1.00 54.39           C  
ATOM   2316  NE2 GLN C 145      25.427 -27.112   8.038  1.00 54.39           N  
ATOM   2317  OE1 GLN C 145      25.257 -29.329   7.699  1.00 54.39           O  
ATOM   2318  N   ALA C 146      28.049 -31.216   3.186  1.00 57.31           N  
ATOM   2319  CA  ALA C 146      28.602 -32.541   2.917  1.00 57.31           C  
ATOM   2320  C   ALA C 146      30.072 -32.452   2.519  1.00 57.31           C  
ATOM   2321  CB  ALA C 146      27.800 -33.240   1.822  1.00 57.31           C  
ATOM   2322  O   ALA C 146      30.869 -33.330   2.861  1.00 57.31           O  
ATOM   2323  N   VAL C 147      30.396 -31.408   1.913  1.00 60.20           N  
ATOM   2324  CA  VAL C 147      31.781 -31.223   1.493  1.00 60.20           C  
ATOM   2325  C   VAL C 147      32.644 -30.872   2.703  1.00 60.20           C  
ATOM   2326  CB  VAL C 147      31.905 -30.125   0.413  1.00 60.20           C  
ATOM   2327  O   VAL C 147      33.784 -31.329   2.813  1.00 60.20           O  
ATOM   2328  CG1 VAL C 147      33.372 -29.814   0.125  1.00 60.20           C  
ATOM   2329  CG2 VAL C 147      31.184 -30.551  -0.865  1.00 60.20           C  
ATOM   2330  N   LEU C 148      32.046 -30.192   3.674  1.00 57.40           N  
ATOM   2331  CA  LEU C 148      32.806 -29.741   4.835  1.00 57.40           C  
ATOM   2332  C   LEU C 148      32.978 -30.871   5.844  1.00 57.40           C  
ATOM   2333  CB  LEU C 148      32.113 -28.548   5.499  1.00 57.40           C  
ATOM   2334  O   LEU C 148      33.951 -30.890   6.601  1.00 57.40           O  
ATOM   2335  CG  LEU C 148      32.138 -27.231   4.723  1.00 57.40           C  
ATOM   2336  CD1 LEU C 148      31.259 -26.193   5.412  1.00 57.40           C  
ATOM   2337  CD2 LEU C 148      33.567 -26.720   4.581  1.00 57.40           C  
ATOM   2338  N   LYS C 149      32.183 -31.833   5.824  1.00 54.53           N  
ATOM   2339  CA  LYS C 149      32.292 -32.957   6.749  1.00 54.53           C  
ATOM   2340  C   LYS C 149      33.248 -34.019   6.213  1.00 54.53           C  
ATOM   2341  CB  LYS C 149      30.917 -33.573   7.010  1.00 54.53           C  
ATOM   2342  O   LYS C 149      33.717 -34.875   6.966  1.00 54.53           O  
ATOM   2343  CG  LYS C 149      30.148 -32.914   8.145  1.00 54.53           C  
ATOM   2344  CD  LYS C 149      28.819 -33.612   8.400  1.00 54.53           C  
ATOM   2345  CE  LYS C 149      28.004 -32.894   9.467  1.00 54.53           C  
ATOM   2346  NZ  LYS C 149      26.705 -33.582   9.729  1.00 54.53           N  
ATOM   2347  N   ARG C 150      33.799 -33.726   5.083  1.00 43.56           N  
ATOM   2348  CA  ARG C 150      34.862 -34.618   4.631  1.00 43.56           C  
ATOM   2349  C   ARG C 150      36.236 -34.049   4.973  1.00 43.56           C  
ATOM   2350  CB  ARG C 150      34.756 -34.861   3.124  1.00 43.56           C  
ATOM   2351  O   ARG C 150      37.153 -34.795   5.321  1.00 43.56           O  
ATOM   2352  CG  ARG C 150      34.298 -36.264   2.758  1.00 43.56           C  
ATOM   2353  CD  ARG C 150      34.214 -36.454   1.250  1.00 43.56           C  
ATOM   2354  NE  ARG C 150      33.741 -37.790   0.900  1.00 43.56           N  
ATOM   2355  NH1 ARG C 150      33.983 -37.505  -1.379  1.00 43.56           N  
ATOM   2356  NH2 ARG C 150      33.200 -39.491  -0.545  1.00 43.56           N  
ATOM   2357  CZ  ARG C 150      33.643 -38.259  -0.341  1.00 43.56           C  
TER    2358      ARG C 150                                                      
ENDMDL                                                                          
END                                                                             
