# Supplementary material for: Structure and activation of the RING E3 ubiquitin ligase TRIM72 on the membrane
Source: Nat Struct Mol Biol. 2023 Sep 28;30(11):1695–706. doi: 10.1038/s41594-023-01111-7 (PMC10643145; doi:10.1038/s41594-023-01111-7)
Supplement: Supplementary file 5 — Predicted structures of the RING domain of 60 TRIM proteins. [file 41594_2023_1111_MOESM5_ESM.zip › R35_15c98_unrelaxed_rank_1_model_4.pdb]

MODEL     1                                                                     
ATOM      1  N   MET B   1       5.042  30.043  19.472  1.00 24.86           N  
ATOM      2  CA  MET B   1       4.259  29.612  18.317  1.00 24.86           C  
ATOM      3  C   MET B   1       4.374  28.105  18.115  1.00 24.86           C  
ATOM      4  CB  MET B   1       4.714  30.345  17.054  1.00 24.86           C  
ATOM      5  O   MET B   1       5.454  27.595  17.810  1.00 24.86           O  
ATOM      6  CG  MET B   1       3.623  31.182  16.405  1.00 24.86           C  
ATOM      7  SD  MET B   1       4.239  32.152  14.974  1.00 24.86           S  
ATOM      8  CE  MET B   1       2.950  33.425  14.872  1.00 24.86           C  
ATOM      9  N   GLU B   2       3.606  27.354  18.983  1.00 26.08           N  
ATOM     10  CA  GLU B   2       3.714  25.908  19.146  1.00 26.08           C  
ATOM     11  C   GLU B   2       3.414  25.181  17.838  1.00 26.08           C  
ATOM     12  CB  GLU B   2       2.770  25.419  20.248  1.00 26.08           C  
ATOM     13  O   GLU B   2       2.481  25.546  17.119  1.00 26.08           O  
ATOM     14  CG  GLU B   2       3.226  25.782  21.654  1.00 26.08           C  
ATOM     15  CD  GLU B   2       2.114  25.694  22.687  1.00 26.08           C  
ATOM     16  OE1 GLU B   2       2.407  25.416  23.872  1.00 26.08           O  
ATOM     17  OE2 GLU B   2       0.940  25.904  22.308  1.00 26.08           O  
ATOM     18  N   ARG B   3       4.446  24.692  17.175  1.00 26.65           N  
ATOM     19  CA  ARG B   3       4.380  23.953  15.918  1.00 26.65           C  
ATOM     20  C   ARG B   3       3.320  22.858  15.982  1.00 26.65           C  
ATOM     21  CB  ARG B   3       5.742  23.345  15.579  1.00 26.65           C  
ATOM     22  O   ARG B   3       3.303  22.058  16.919  1.00 26.65           O  
ATOM     23  CG  ARG B   3       6.811  24.374  15.247  1.00 26.65           C  
ATOM     24  CD  ARG B   3       8.087  23.718  14.740  1.00 26.65           C  
ATOM     25  NE  ARG B   3       9.228  24.626  14.819  1.00 26.65           N  
ATOM     26  NH1 ARG B   3      10.561  23.408  13.378  1.00 26.65           N  
ATOM     27  NH2 ARG B   3      11.350  25.346  14.314  1.00 26.65           N  
ATOM     28  CZ  ARG B   3      10.377  24.458  14.170  1.00 26.65           C  
ATOM     29  N   SER B   4       2.035  23.246  15.733  1.00 31.35           N  
ATOM     30  CA  SER B   4       1.009  22.214  15.618  1.00 31.35           C  
ATOM     31  C   SER B   4       1.527  21.003  14.850  1.00 31.35           C  
ATOM     32  CB  SER B   4      -0.237  22.771  14.929  1.00 31.35           C  
ATOM     33  O   SER B   4       2.150  21.149  13.796  1.00 31.35           O  
ATOM     34  OG  SER B   4      -0.783  23.849  15.670  1.00 31.35           O  
ATOM     35  N   PRO B   5       1.859  19.908  15.639  1.00 31.88           N  
ATOM     36  CA  PRO B   5       2.342  18.772  14.851  1.00 31.88           C  
ATOM     37  C   PRO B   5       1.506  18.526  13.596  1.00 31.88           C  
ATOM     38  CB  PRO B   5       2.227  17.595  15.823  1.00 31.88           C  
ATOM     39  O   PRO B   5       0.288  18.720  13.614  1.00 31.88           O  
ATOM     40  CG  PRO B   5       1.411  18.117  16.961  1.00 31.88           C  
ATOM     41  CD  PRO B   5       1.246  19.600  16.788  1.00 31.88           C  
ATOM     42  N   ASP B   6       2.024  18.876  12.458  1.00 32.97           N  
ATOM     43  CA  ASP B   6       1.471  18.600  11.135  1.00 32.97           C  
ATOM     44  C   ASP B   6       0.862  17.201  11.075  1.00 32.97           C  
ATOM     45  CB  ASP B   6       2.550  18.751  10.061  1.00 32.97           C  
ATOM     46  O   ASP B   6       1.575  16.203  11.197  1.00 32.97           O  
ATOM     47  CG  ASP B   6       1.990  19.175   8.714  1.00 32.97           C  
ATOM     48  OD1 ASP B   6       0.752  19.187   8.544  1.00 32.97           O  
ATOM     49  OD2 ASP B   6       2.795  19.499   7.814  1.00 32.97           O  
ATOM     50  N   VAL B   7      -0.277  16.968  11.786  1.00 33.63           N  
ATOM     51  CA  VAL B   7      -0.916  15.663  11.650  1.00 33.63           C  
ATOM     52  C   VAL B   7      -0.975  15.267  10.176  1.00 33.63           C  
ATOM     53  CB  VAL B   7      -2.335  15.659  12.260  1.00 33.63           C  
ATOM     54  O   VAL B   7      -1.514  16.007   9.350  1.00 33.63           O  
ATOM     55  CG1 VAL B   7      -2.943  14.259  12.206  1.00 33.63           C  
ATOM     56  CG2 VAL B   7      -2.298  16.173  13.698  1.00 33.63           C  
ATOM     57  N   SER B   8      -0.001  14.571   9.607  1.00 42.77           N  
ATOM     58  CA  SER B   8      -0.019  14.061   8.240  1.00 42.77           C  
ATOM     59  C   SER B   8      -1.248  13.193   7.990  1.00 42.77           C  
ATOM     60  CB  SER B   8       1.250  13.258   7.951  1.00 42.77           C  
ATOM     61  O   SER B   8      -1.566  12.312   8.791  1.00 42.77           O  
ATOM     62  OG  SER B   8       2.400  14.078   8.059  1.00 42.77           O  
ATOM     63  N   PRO B   9      -2.319  13.665   7.234  1.00 45.21           N  
ATOM     64  CA  PRO B   9      -3.444  12.761   6.978  1.00 45.21           C  
ATOM     65  C   PRO B   9      -2.998  11.400   6.450  1.00 45.21           C  
ATOM     66  CB  PRO B   9      -4.267  13.511   5.928  1.00 45.21           C  
ATOM     67  O   PRO B   9      -1.991  11.307   5.743  1.00 45.21           O  
ATOM     68  CG  PRO B   9      -3.450  14.717   5.592  1.00 45.21           C  
ATOM     69  CD  PRO B   9      -2.216  14.711   6.448  1.00 45.21           C  
ATOM     70  N   GLY B  10      -2.809  10.354   7.278  1.00 55.47           N  
ATOM     71  CA  GLY B  10      -2.576   8.991   6.827  1.00 55.47           C  
ATOM     72  C   GLY B  10      -3.149   8.712   5.450  1.00 55.47           C  
ATOM     73  O   GLY B  10      -3.661   9.619   4.789  1.00 55.47           O  
ATOM     74  N   PRO B  11      -2.779   7.539   4.806  1.00 64.26           N  
ATOM     75  CA  PRO B  11      -3.323   7.164   3.499  1.00 64.26           C  
ATOM     76  C   PRO B  11      -4.826   7.412   3.393  1.00 64.26           C  
ATOM     77  CB  PRO B  11      -3.009   5.669   3.402  1.00 64.26           C  
ATOM     78  O   PRO B  11      -5.545   7.308   4.390  1.00 64.26           O  
ATOM     79  CG  PRO B  11      -2.058   5.405   4.525  1.00 64.26           C  
ATOM     80  CD  PRO B  11      -2.135   6.549   5.494  1.00 64.26           C  
ATOM     81  N   SER B  12      -5.308   7.856   2.198  1.00 69.08           N  
ATOM     82  CA  SER B  12      -6.722   8.086   1.919  1.00 69.08           C  
ATOM     83  C   SER B  12      -7.543   6.821   2.146  1.00 69.08           C  
ATOM     84  CB  SER B  12      -6.912   8.576   0.483  1.00 69.08           C  
ATOM     85  O   SER B  12      -6.992   5.722   2.221  1.00 69.08           O  
ATOM     86  OG  SER B  12      -6.590   7.554  -0.444  1.00 69.08           O  
ATOM     87  N   ARG B  13      -8.807   7.001   2.276  1.00 73.18           N  
ATOM     88  CA  ARG B  13      -9.727   5.877   2.415  1.00 73.18           C  
ATOM     89  C   ARG B  13      -9.591   4.910   1.244  1.00 73.18           C  
ATOM     90  CB  ARG B  13     -11.171   6.373   2.520  1.00 73.18           C  
ATOM     91  O   ARG B  13      -9.591   3.692   1.434  1.00 73.18           O  
ATOM     92  CG  ARG B  13     -12.150   5.320   3.014  1.00 73.18           C  
ATOM     93  CD  ARG B  13     -13.554   5.886   3.173  1.00 73.18           C  
ATOM     94  NE  ARG B  13     -14.534   4.833   3.426  1.00 73.18           N  
ATOM     95  NH1 ARG B  13     -16.376   6.210   3.208  1.00 73.18           N  
ATOM     96  NH2 ARG B  13     -16.653   3.983   3.678  1.00 73.18           N  
ATOM     97  CZ  ARG B  13     -15.852   5.011   3.437  1.00 73.18           C  
ATOM     98  N   SER B  14      -9.536   5.441   0.077  1.00 77.16           N  
ATOM     99  CA  SER B  14      -9.426   4.610  -1.117  1.00 77.16           C  
ATOM    100  C   SER B  14      -8.136   3.797  -1.109  1.00 77.16           C  
ATOM    101  CB  SER B  14      -9.486   5.473  -2.379  1.00 77.16           C  
ATOM    102  O   SER B  14      -8.114   2.653  -1.567  1.00 77.16           O  
ATOM    103  OG  SER B  14      -8.347   6.311  -2.470  1.00 77.16           O  
ATOM    104  N   PHE B  15      -7.060   4.365  -0.605  1.00 79.62           N  
ATOM    105  CA  PHE B  15      -5.779   3.680  -0.481  1.00 79.62           C  
ATOM    106  C   PHE B  15      -5.875   2.527   0.510  1.00 79.62           C  
ATOM    107  CB  PHE B  15      -4.685   4.658  -0.044  1.00 79.62           C  
ATOM    108  O   PHE B  15      -5.448   1.409   0.214  1.00 79.62           O  
ATOM    109  CG  PHE B  15      -3.288   4.141  -0.259  1.00 79.62           C  
ATOM    110  CD1 PHE B  15      -2.645   3.404   0.728  1.00 79.62           C  
ATOM    111  CD2 PHE B  15      -2.617   4.393  -1.448  1.00 79.62           C  
ATOM    112  CE1 PHE B  15      -1.352   2.924   0.532  1.00 79.62           C  
ATOM    113  CE2 PHE B  15      -1.324   3.917  -1.651  1.00 79.62           C  
ATOM    114  CZ  PHE B  15      -0.694   3.184  -0.659  1.00 79.62           C  
ATOM    115  N   LYS B  16      -6.588   2.729   1.614  1.00 82.65           N  
ATOM    116  CA  LYS B  16      -6.751   1.726   2.663  1.00 82.65           C  
ATOM    117  C   LYS B  16      -7.613   0.562   2.180  1.00 82.65           C  
ATOM    118  CB  LYS B  16      -7.370   2.353   3.913  1.00 82.65           C  
ATOM    119  O   LYS B  16      -7.398  -0.583   2.581  1.00 82.65           O  
ATOM    120  CG  LYS B  16      -6.426   3.268   4.679  1.00 82.65           C  
ATOM    121  CD  LYS B  16      -7.079   3.817   5.940  1.00 82.65           C  
ATOM    122  CE  LYS B  16      -6.217   4.886   6.598  1.00 82.65           C  
ATOM    123  NZ  LYS B  16      -6.888   5.481   7.792  1.00 82.65           N  
ATOM    124  N   GLU B  17      -8.563   0.845   1.314  1.00 87.36           N  
ATOM    125  CA  GLU B  17      -9.462  -0.178   0.786  1.00 87.36           C  
ATOM    126  C   GLU B  17      -8.694  -1.232  -0.006  1.00 87.36           C  
ATOM    127  CB  GLU B  17     -10.542   0.457  -0.093  1.00 87.36           C  
ATOM    128  O   GLU B  17      -9.132  -2.380  -0.109  1.00 87.36           O  
ATOM    129  CG  GLU B  17     -11.624   1.186   0.691  1.00 87.36           C  
ATOM    130  CD  GLU B  17     -12.617   1.920  -0.196  1.00 87.36           C  
ATOM    131  OE1 GLU B  17     -13.597   2.491   0.334  1.00 87.36           O  
ATOM    132  OE2 GLU B  17     -12.413   1.922  -1.430  1.00 87.36           O  
ATOM    133  N   GLU B  18      -7.551  -0.833  -0.519  1.00 89.59           N  
ATOM    134  CA  GLU B  18      -6.728  -1.769  -1.279  1.00 89.59           C  
ATOM    135  C   GLU B  18      -6.051  -2.781  -0.359  1.00 89.59           C  
ATOM    136  CB  GLU B  18      -5.676  -1.018  -2.099  1.00 89.59           C  
ATOM    137  O   GLU B  18      -5.528  -3.796  -0.822  1.00 89.59           O  
ATOM    138  CG  GLU B  18      -6.261  -0.165  -3.215  1.00 89.59           C  
ATOM    139  CD  GLU B  18      -6.949  -0.982  -4.297  1.00 89.59           C  
ATOM    140  OE1 GLU B  18      -7.782  -0.421  -5.044  1.00 89.59           O  
ATOM    141  OE2 GLU B  18      -6.653  -2.194  -4.398  1.00 89.59           O  
ATOM    142  N   LEU B  19      -6.105  -2.513   0.896  1.00 92.34           N  
ATOM    143  CA  LEU B  19      -5.391  -3.341   1.862  1.00 92.34           C  
ATOM    144  C   LEU B  19      -6.366  -4.159   2.702  1.00 92.34           C  
ATOM    145  CB  LEU B  19      -4.519  -2.472   2.771  1.00 92.34           C  
ATOM    146  O   LEU B  19      -6.041  -4.562   3.821  1.00 92.34           O  
ATOM    147  CG  LEU B  19      -3.426  -1.653   2.082  1.00 92.34           C  
ATOM    148  CD1 LEU B  19      -2.707  -0.770   3.097  1.00 92.34           C  
ATOM    149  CD2 LEU B  19      -2.438  -2.571   1.370  1.00 92.34           C  
ATOM    150  N   LEU B  20      -7.570  -4.311   2.175  1.00 92.51           N  
ATOM    151  CA  LEU B  20      -8.587  -5.096   2.865  1.00 92.51           C  
ATOM    152  C   LEU B  20      -8.818  -6.428   2.159  1.00 92.51           C  
ATOM    153  CB  LEU B  20      -9.901  -4.315   2.950  1.00 92.51           C  
ATOM    154  O   LEU B  20      -8.771  -6.499   0.929  1.00 92.51           O  
ATOM    155  CG  LEU B  20      -9.859  -3.000   3.729  1.00 92.51           C  
ATOM    156  CD1 LEU B  20     -11.231  -2.335   3.721  1.00 92.51           C  
ATOM    157  CD2 LEU B  20      -9.385  -3.240   5.159  1.00 92.51           C  
ATOM    158  N   CYS B  21      -9.048  -7.413   2.923  1.00 94.81           N  
ATOM    159  CA  CYS B  21      -9.423  -8.723   2.402  1.00 94.81           C  
ATOM    160  C   CYS B  21     -10.851  -8.710   1.870  1.00 94.81           C  
ATOM    161  CB  CYS B  21      -9.282  -9.791   3.486  1.00 94.81           C  
ATOM    162  O   CYS B  21     -11.759  -8.201   2.530  1.00 94.81           O  
ATOM    163  SG  CYS B  21      -9.759 -11.446   2.943  1.00 94.81           S  
ATOM    164  N   ALA B  22     -11.034  -9.277   0.703  1.00 92.82           N  
ATOM    165  CA  ALA B  22     -12.343  -9.267   0.056  1.00 92.82           C  
ATOM    166  C   ALA B  22     -13.298 -10.244   0.736  1.00 92.82           C  
ATOM    167  CB  ALA B  22     -12.207  -9.605  -1.427  1.00 92.82           C  
ATOM    168  O   ALA B  22     -14.506 -10.217   0.486  1.00 92.82           O  
ATOM    169  N   VAL B  23     -12.806 -11.088   1.655  1.00 94.15           N  
ATOM    170  CA  VAL B  23     -13.632 -12.089   2.323  1.00 94.15           C  
ATOM    171  C   VAL B  23     -14.056 -11.576   3.697  1.00 94.15           C  
ATOM    172  CB  VAL B  23     -12.889 -13.436   2.463  1.00 94.15           C  
ATOM    173  O   VAL B  23     -15.250 -11.504   3.998  1.00 94.15           O  
ATOM    174  CG1 VAL B  23     -13.725 -14.434   3.262  1.00 94.15           C  
ATOM    175  CG2 VAL B  23     -12.546 -14.002   1.086  1.00 94.15           C  
ATOM    176  N   CYS B  24     -13.188 -11.052   4.508  1.00 93.98           N  
ATOM    177  CA  CYS B  24     -13.519 -10.658   5.873  1.00 93.98           C  
ATOM    178  C   CYS B  24     -13.657  -9.145   5.985  1.00 93.98           C  
ATOM    179  CB  CYS B  24     -12.454 -11.156   6.848  1.00 93.98           C  
ATOM    180  O   CYS B  24     -14.160  -8.635   6.988  1.00 93.98           O  
ATOM    181  SG  CYS B  24     -10.843 -10.367   6.632  1.00 93.98           S  
ATOM    182  N   TYR B  25     -13.120  -8.400   5.037  1.00 91.72           N  
ATOM    183  CA  TYR B  25     -13.225  -6.950   4.922  1.00 91.72           C  
ATOM    184  C   TYR B  25     -12.378  -6.256   5.982  1.00 91.72           C  
ATOM    185  CB  TYR B  25     -14.685  -6.504   5.046  1.00 91.72           C  
ATOM    186  O   TYR B  25     -12.620  -5.095   6.317  1.00 91.72           O  
ATOM    187  CG  TYR B  25     -15.558  -6.958   3.902  1.00 91.72           C  
ATOM    188  CD1 TYR B  25     -15.510  -6.316   2.666  1.00 91.72           C  
ATOM    189  CD2 TYR B  25     -16.432  -8.029   4.053  1.00 91.72           C  
ATOM    190  CE1 TYR B  25     -16.314  -6.729   1.609  1.00 91.72           C  
ATOM    191  CE2 TYR B  25     -17.241  -8.451   3.003  1.00 91.72           C  
ATOM    192  OH  TYR B  25     -17.973  -8.210   0.744  1.00 91.72           O  
ATOM    193  CZ  TYR B  25     -17.175  -7.796   1.787  1.00 91.72           C  
ATOM    194  N   ASP B  26     -11.455  -6.969   6.581  1.00 91.18           N  
ATOM    195  CA  ASP B  26     -10.449  -6.417   7.483  1.00 91.18           C  
ATOM    196  C   ASP B  26      -9.091  -6.312   6.792  1.00 91.18           C  
ATOM    197  CB  ASP B  26     -10.332  -7.274   8.745  1.00 91.18           C  
ATOM    198  O   ASP B  26      -8.867  -6.936   5.753  1.00 91.18           O  
ATOM    199  CG  ASP B  26     -11.568  -7.205   9.625  1.00 91.18           C  
ATOM    200  OD1 ASP B  26     -12.144  -6.107   9.782  1.00 91.18           O  
ATOM    201  OD2 ASP B  26     -11.967  -8.257  10.169  1.00 91.18           O  
ATOM    202  N   PRO B  27      -8.218  -5.391   7.355  1.00 92.71           N  
ATOM    203  CA  PRO B  27      -6.853  -5.423   6.823  1.00 92.71           C  
ATOM    204  C   PRO B  27      -6.256  -6.829   6.817  1.00 92.71           C  
ATOM    205  CB  PRO B  27      -6.082  -4.506   7.775  1.00 92.71           C  
ATOM    206  O   PRO B  27      -6.555  -7.634   7.702  1.00 92.71           O  
ATOM    207  CG  PRO B  27      -7.110  -3.567   8.317  1.00 92.71           C  
ATOM    208  CD  PRO B  27      -8.398  -4.318   8.492  1.00 92.71           C  
ATOM    209  N   PHE B  28      -5.547  -7.140   5.795  1.00 95.64           N  
ATOM    210  CA  PHE B  28      -4.995  -8.477   5.610  1.00 95.64           C  
ATOM    211  C   PHE B  28      -4.283  -8.949   6.872  1.00 95.64           C  
ATOM    212  CB  PHE B  28      -4.027  -8.500   4.422  1.00 95.64           C  
ATOM    213  O   PHE B  28      -3.528  -8.192   7.485  1.00 95.64           O  
ATOM    214  CG  PHE B  28      -4.694  -8.275   3.092  1.00 95.64           C  
ATOM    215  CD1 PHE B  28      -5.559  -9.225   2.562  1.00 95.64           C  
ATOM    216  CD2 PHE B  28      -4.455  -7.112   2.371  1.00 95.64           C  
ATOM    217  CE1 PHE B  28      -6.177  -9.018   1.331  1.00 95.64           C  
ATOM    218  CE2 PHE B  28      -5.069  -6.899   1.140  1.00 95.64           C  
ATOM    219  CZ  PHE B  28      -5.929  -7.854   0.621  1.00 95.64           C  
ATOM    220  N   ARG B  29      -4.621 -10.113   7.328  1.00 95.38           N  
ATOM    221  CA  ARG B  29      -3.857 -10.882   8.305  1.00 95.38           C  
ATOM    222  C   ARG B  29      -3.154 -12.062   7.644  1.00 95.38           C  
ATOM    223  CB  ARG B  29      -4.767 -11.378   9.431  1.00 95.38           C  
ATOM    224  O   ARG B  29      -3.802 -13.027   7.233  1.00 95.38           O  
ATOM    225  CG  ARG B  29      -5.326 -10.267  10.306  1.00 95.38           C  
ATOM    226  CD  ARG B  29      -6.157 -10.819  11.456  1.00 95.38           C  
ATOM    227  NE  ARG B  29      -6.933  -9.771  12.112  1.00 95.38           N  
ATOM    228  NH1 ARG B  29      -7.352 -10.993  14.027  1.00 95.38           N  
ATOM    229  NH2 ARG B  29      -8.168  -8.861  13.821  1.00 95.38           N  
ATOM    230  CZ  ARG B  29      -7.483  -9.877  13.319  1.00 95.38           C  
ATOM    231  N   ASP B  30      -1.892 -11.978   7.536  1.00 96.52           N  
ATOM    232  CA  ASP B  30      -1.129 -12.981   6.799  1.00 96.52           C  
ATOM    233  C   ASP B  30      -1.594 -13.068   5.347  1.00 96.52           C  
ATOM    234  CB  ASP B  30      -1.251 -14.349   7.474  1.00 96.52           C  
ATOM    235  O   ASP B  30      -2.118 -14.098   4.919  1.00 96.52           O  
ATOM    236  CG  ASP B  30      -0.255 -15.364   6.941  1.00 96.52           C  
ATOM    237  OD1 ASP B  30       0.706 -14.969   6.246  1.00 96.52           O  
ATOM    238  OD2 ASP B  30      -0.433 -16.570   7.217  1.00 96.52           O  
ATOM    239  N   ALA B  31      -1.374 -12.069   4.525  1.00 96.46           N  
ATOM    240  CA  ALA B  31      -1.857 -11.930   3.153  1.00 96.46           C  
ATOM    241  C   ALA B  31      -1.232 -12.982   2.242  1.00 96.46           C  
ATOM    242  CB  ALA B  31      -1.560 -10.529   2.624  1.00 96.46           C  
ATOM    243  O   ALA B  31      -0.031 -13.248   2.323  1.00 96.46           O  
ATOM    244  N   VAL B  32      -2.014 -13.561   1.433  1.00 95.43           N  
ATOM    245  CA  VAL B  32      -1.555 -14.523   0.436  1.00 95.43           C  
ATOM    246  C   VAL B  32      -2.105 -14.147  -0.937  1.00 95.43           C  
ATOM    247  CB  VAL B  32      -1.975 -15.964   0.803  1.00 95.43           C  
ATOM    248  O   VAL B  32      -3.156 -13.509  -1.039  1.00 95.43           O  
ATOM    249  CG1 VAL B  32      -1.315 -16.404   2.108  1.00 95.43           C  
ATOM    250  CG2 VAL B  32      -3.495 -16.065   0.908  1.00 95.43           C  
ATOM    251  N   THR B  33      -1.444 -14.512  -1.916  1.00 93.50           N  
ATOM    252  CA  THR B  33      -1.840 -14.249  -3.295  1.00 93.50           C  
ATOM    253  C   THR B  33      -2.094 -15.555  -4.043  1.00 93.50           C  
ATOM    254  CB  THR B  33      -0.769 -13.429  -4.038  1.00 93.50           C  
ATOM    255  O   THR B  33      -1.296 -16.491  -3.956  1.00 93.50           O  
ATOM    256  CG2 THR B  33      -1.207 -13.118  -5.465  1.00 93.50           C  
ATOM    257  OG1 THR B  33      -0.549 -12.198  -3.338  1.00 93.50           O  
ATOM    258  N   LEU B  34      -3.230 -15.633  -4.704  1.00 92.18           N  
ATOM    259  CA  LEU B  34      -3.549 -16.769  -5.562  1.00 92.18           C  
ATOM    260  C   LEU B  34      -2.915 -16.605  -6.939  1.00 92.18           C  
ATOM    261  CB  LEU B  34      -5.065 -16.927  -5.701  1.00 92.18           C  
ATOM    262  O   LEU B  34      -2.440 -15.521  -7.283  1.00 92.18           O  
ATOM    263  CG  LEU B  34      -5.840 -17.203  -4.411  1.00 92.18           C  
ATOM    264  CD1 LEU B  34      -7.323 -17.391  -4.713  1.00 92.18           C  
ATOM    265  CD2 LEU B  34      -5.274 -18.426  -3.698  1.00 92.18           C  
ATOM    266  N   ARG B  35      -2.951 -17.626  -7.748  1.00 87.36           N  
ATOM    267  CA  ARG B  35      -2.370 -17.593  -9.086  1.00 87.36           C  
ATOM    268  C   ARG B  35      -3.063 -16.552  -9.959  1.00 87.36           C  
ATOM    269  CB  ARG B  35      -2.460 -18.971  -9.746  1.00 87.36           C  
ATOM    270  O   ARG B  35      -2.436 -15.948 -10.831  1.00 87.36           O  
ATOM    271  CG  ARG B  35      -1.739 -19.063 -11.081  1.00 87.36           C  
ATOM    272  CD  ARG B  35      -1.832 -20.461 -11.677  1.00 87.36           C  
ATOM    273  NE  ARG B  35      -0.869 -20.651 -12.758  1.00 87.36           N  
ATOM    274  NH1 ARG B  35      -2.045 -22.355 -13.784  1.00 87.36           N  
ATOM    275  NH2 ARG B  35      -0.056 -21.635 -14.668  1.00 87.36           N  
ATOM    276  CZ  ARG B  35      -0.992 -21.547 -13.734  1.00 87.36           C  
ATOM    277  N   CYS B  36      -4.302 -16.291  -9.666  1.00 88.07           N  
ATOM    278  CA  CYS B  36      -5.072 -15.334 -10.453  1.00 88.07           C  
ATOM    279  C   CYS B  36      -4.690 -13.902 -10.097  1.00 88.07           C  
ATOM    280  CB  CYS B  36      -6.570 -15.542 -10.232  1.00 88.07           C  
ATOM    281  O   CYS B  36      -5.022 -12.967 -10.826  1.00 88.07           O  
ATOM    282  SG  CYS B  36      -7.109 -15.214  -8.539  1.00 88.07           S  
ATOM    283  N   GLY B  37      -4.005 -13.729  -8.948  1.00 89.21           N  
ATOM    284  CA  GLY B  37      -3.516 -12.408  -8.587  1.00 89.21           C  
ATOM    285  C   GLY B  37      -4.303 -11.767  -7.459  1.00 89.21           C  
ATOM    286  O   GLY B  37      -3.863 -10.777  -6.872  1.00 89.21           O  
ATOM    287  N   HIS B  38      -5.427 -12.367  -7.025  1.00 92.53           N  
ATOM    288  CA  HIS B  38      -6.206 -11.815  -5.922  1.00 92.53           C  
ATOM    289  C   HIS B  38      -5.589 -12.178  -4.576  1.00 92.53           C  
ATOM    290  CB  HIS B  38      -7.652 -12.310  -5.988  1.00 92.53           C  
ATOM    291  O   HIS B  38      -4.968 -13.234  -4.437  1.00 92.53           O  
ATOM    292  CG  HIS B  38      -8.432 -11.736  -7.128  1.00 92.53           C  
ATOM    293  CD2 HIS B  38      -8.956 -10.502  -7.314  1.00 92.53           C  
ATOM    294  ND1 HIS B  38      -8.753 -12.465  -8.252  1.00 92.53           N  
ATOM    295  CE1 HIS B  38      -9.443 -11.701  -9.083  1.00 92.53           C  
ATOM    296  NE2 HIS B  38      -9.580 -10.505  -8.537  1.00 92.53           N  
ATOM    297  N   ASN B  39      -5.739 -11.310  -3.655  1.00 94.85           N  
ATOM    298  CA  ASN B  39      -5.134 -11.462  -2.335  1.00 94.85           C  
ATOM    299  C   ASN B  39      -6.192 -11.657  -1.253  1.00 94.85           C  
ATOM    300  CB  ASN B  39      -4.254 -10.254  -2.006  1.00 94.85           C  
ATOM    301  O   ASN B  39      -7.282 -11.087  -1.334  1.00 94.85           O  
ATOM    302  CG  ASN B  39      -3.236  -9.961  -3.090  1.00 94.85           C  
ATOM    303  ND2 ASN B  39      -3.491  -8.924  -3.878  1.00 94.85           N  
ATOM    304  OD1 ASN B  39      -2.228 -10.661  -3.218  1.00 94.85           O  
ATOM    305  N   PHE B  40      -5.884 -12.418  -0.265  1.00 96.51           N  
ATOM    306  CA  PHE B  40      -6.761 -12.716   0.862  1.00 96.51           C  
ATOM    307  C   PHE B  40      -5.949 -12.989   2.122  1.00 96.51           C  
ATOM    308  CB  PHE B  40      -7.657 -13.917   0.544  1.00 96.51           C  
ATOM    309  O   PHE B  40      -4.739 -13.216   2.050  1.00 96.51           O  
ATOM    310  CG  PHE B  40      -8.454 -13.762  -0.723  1.00 96.51           C  
ATOM    311  CD1 PHE B  40      -9.686 -13.119  -0.712  1.00 96.51           C  
ATOM    312  CD2 PHE B  40      -7.970 -14.259  -1.926  1.00 96.51           C  
ATOM    313  CE1 PHE B  40     -10.425 -12.974  -1.884  1.00 96.51           C  
ATOM    314  CE2 PHE B  40      -8.703 -14.117  -3.101  1.00 96.51           C  
ATOM    315  CZ  PHE B  40      -9.931 -13.476  -3.077  1.00 96.51           C  
ATOM    316  N   CYS B  41      -6.597 -12.900   3.243  1.00 97.04           N  
ATOM    317  CA  CYS B  41      -5.995 -13.523   4.416  1.00 97.04           C  
ATOM    318  C   CYS B  41      -5.860 -15.029   4.226  1.00 97.04           C  
ATOM    319  CB  CYS B  41      -6.826 -13.230   5.665  1.00 97.04           C  
ATOM    320  O   CYS B  41      -6.738 -15.666   3.641  1.00 97.04           O  
ATOM    321  SG  CYS B  41      -7.106 -11.470   5.957  1.00 97.04           S  
ATOM    322  N   ARG B  42      -4.758 -15.484   4.706  1.00 96.98           N  
ATOM    323  CA  ARG B  42      -4.587 -16.931   4.617  1.00 96.98           C  
ATOM    324  C   ARG B  42      -5.756 -17.661   5.272  1.00 96.98           C  
ATOM    325  CB  ARG B  42      -3.271 -17.359   5.269  1.00 96.98           C  
ATOM    326  O   ARG B  42      -6.293 -18.615   4.706  1.00 96.98           O  
ATOM    327  CG  ARG B  42      -2.966 -18.841   5.127  1.00 96.98           C  
ATOM    328  CD  ARG B  42      -1.664 -19.219   5.820  1.00 96.98           C  
ATOM    329  NE  ARG B  42      -0.536 -18.450   5.302  1.00 96.98           N  
ATOM    330  NH1 ARG B  42      -0.146 -19.844   3.501  1.00 96.98           N  
ATOM    331  NH2 ARG B  42       1.168 -17.995   3.831  1.00 96.98           N  
ATOM    332  CZ  ARG B  42       0.159 -18.765   4.213  1.00 96.98           C  
ATOM    333  N   GLY B  43      -6.113 -17.247   6.438  1.00 96.07           N  
ATOM    334  CA  GLY B  43      -7.223 -17.861   7.150  1.00 96.07           C  
ATOM    335  C   GLY B  43      -8.533 -17.792   6.387  1.00 96.07           C  
ATOM    336  O   GLY B  43      -9.302 -18.755   6.376  1.00 96.07           O  
ATOM    337  N   CYS B  44      -8.836 -16.720   5.740  1.00 95.86           N  
ATOM    338  CA  CYS B  44     -10.069 -16.537   4.982  1.00 95.86           C  
ATOM    339  C   CYS B  44     -10.128 -17.495   3.798  1.00 95.86           C  
ATOM    340  CB  CYS B  44     -10.187 -15.095   4.489  1.00 95.86           C  
ATOM    341  O   CYS B  44     -11.139 -18.168   3.589  1.00 95.86           O  
ATOM    342  SG  CYS B  44     -10.551 -13.906   5.798  1.00 95.86           S  
ATOM    343  N   VAL B  45      -9.043 -17.565   3.064  1.00 95.59           N  
ATOM    344  CA  VAL B  45      -9.043 -18.412   1.875  1.00 95.59           C  
ATOM    345  C   VAL B  45      -9.126 -19.880   2.287  1.00 95.59           C  
ATOM    346  CB  VAL B  45      -7.787 -18.171   1.008  1.00 95.59           C  
ATOM    347  O   VAL B  45      -9.834 -20.669   1.657  1.00 95.59           O  
ATOM    348  CG1 VAL B  45      -6.550 -18.774   1.670  1.00 95.59           C  
ATOM    349  CG2 VAL B  45      -7.986 -18.753  -0.391  1.00 95.59           C  
ATOM    350  N   SER B  46      -8.397 -20.222   3.303  1.00 94.37           N  
ATOM    351  CA  SER B  46      -8.424 -21.596   3.794  1.00 94.37           C  
ATOM    352  C   SER B  46      -9.827 -21.998   4.236  1.00 94.37           C  
ATOM    353  CB  SER B  46      -7.445 -21.770   4.957  1.00 94.37           C  
ATOM    354  O   SER B  46     -10.288 -23.100   3.932  1.00 94.37           O  
ATOM    355  OG  SER B  46      -6.115 -21.521   4.535  1.00 94.37           O  
ATOM    356  N   ARG B  47     -10.542 -21.186   4.975  1.00 93.81           N  
ATOM    357  CA  ARG B  47     -11.898 -21.450   5.445  1.00 93.81           C  
ATOM    358  C   ARG B  47     -12.864 -21.603   4.274  1.00 93.81           C  
ATOM    359  CB  ARG B  47     -12.373 -20.331   6.374  1.00 93.81           C  
ATOM    360  O   ARG B  47     -13.736 -22.474   4.291  1.00 93.81           O  
ATOM    361  CG  ARG B  47     -11.790 -20.404   7.776  1.00 93.81           C  
ATOM    362  CD  ARG B  47     -12.474 -19.428   8.723  1.00 93.81           C  
ATOM    363  NE  ARG B  47     -12.202 -18.041   8.356  1.00 93.81           N  
ATOM    364  NH1 ARG B  47     -10.675 -17.675  10.050  1.00 93.81           N  
ATOM    365  NH2 ARG B  47     -11.183 -15.995   8.576  1.00 93.81           N  
ATOM    366  CZ  ARG B  47     -11.354 -17.240   8.995  1.00 93.81           C  
ATOM    367  N   CYS B  48     -12.679 -20.780   3.242  1.00 92.75           N  
ATOM    368  CA  CYS B  48     -13.522 -20.861   2.054  1.00 92.75           C  
ATOM    369  C   CYS B  48     -13.339 -22.198   1.346  1.00 92.75           C  
ATOM    370  CB  CYS B  48     -13.205 -19.716   1.093  1.00 92.75           C  
ATOM    371  O   CYS B  48     -14.304 -22.777   0.843  1.00 92.75           O  
ATOM    372  SG  CYS B  48     -13.813 -18.109   1.649  1.00 92.75           S  
ATOM    373  N   TRP B  49     -12.125 -22.654   1.340  1.00 93.63           N  
ATOM    374  CA  TRP B  49     -11.793 -23.860   0.589  1.00 93.63           C  
ATOM    375  C   TRP B  49     -12.162 -25.112   1.377  1.00 93.63           C  
ATOM    376  CB  TRP B  49     -10.302 -23.882   0.240  1.00 93.63           C  
ATOM    377  O   TRP B  49     -12.270 -26.202   0.809  1.00 93.63           O  
ATOM    378  CG  TRP B  49      -9.910 -22.896  -0.819  1.00 93.63           C  
ATOM    379  CD1 TRP B  49     -10.747 -22.143  -1.595  1.00 93.63           C  
ATOM    380  CD2 TRP B  49      -8.579 -22.560  -1.222  1.00 93.63           C  
ATOM    381  CE2 TRP B  49      -8.684 -21.594  -2.248  1.00 93.63           C  
ATOM    382  CE3 TRP B  49      -7.306 -22.981  -0.814  1.00 93.63           C  
ATOM    383  NE1 TRP B  49     -10.016 -21.358  -2.456  1.00 93.63           N  
ATOM    384  CH2 TRP B  49      -6.329 -21.472  -2.454  1.00 93.63           C  
ATOM    385  CZ2 TRP B  49      -7.562 -21.042  -2.872  1.00 93.63           C  
ATOM    386  CZ3 TRP B  49      -6.191 -22.430  -1.436  1.00 93.63           C  
ATOM    387  N   GLU B  50     -12.344 -25.044   2.663  1.00 90.73           N  
ATOM    388  CA  GLU B  50     -12.715 -26.182   3.499  1.00 90.73           C  
ATOM    389  C   GLU B  50     -14.110 -26.693   3.147  1.00 90.73           C  
ATOM    390  CB  GLU B  50     -12.652 -25.804   4.981  1.00 90.73           C  
ATOM    391  O   GLU B  50     -14.381 -27.892   3.249  1.00 90.73           O  
ATOM    392  CG  GLU B  50     -11.244 -25.809   5.557  1.00 90.73           C  
ATOM    393  CD  GLU B  50     -11.180 -25.307   6.991  1.00 90.73           C  
ATOM    394  OE1 GLU B  50     -10.063 -25.185   7.543  1.00 90.73           O  
ATOM    395  OE2 GLU B  50     -12.257 -25.033   7.567  1.00 90.73           O  
ATOM    396  N   VAL B  51     -14.995 -25.863   2.642  1.00 86.48           N  
ATOM    397  CA  VAL B  51     -16.390 -26.229   2.416  1.00 86.48           C  
ATOM    398  C   VAL B  51     -16.626 -26.471   0.927  1.00 86.48           C  
ATOM    399  CB  VAL B  51     -17.354 -25.141   2.939  1.00 86.48           C  
ATOM    400  O   VAL B  51     -17.708 -26.908   0.527  1.00 86.48           O  
ATOM    401  CG1 VAL B  51     -17.356 -25.109   4.466  1.00 86.48           C  
ATOM    402  CG2 VAL B  51     -16.972 -23.774   2.373  1.00 86.48           C  
ATOM    403  N   GLN B  52     -15.588 -26.330   0.080  1.00 82.12           N  
ATOM    404  CA  GLN B  52     -15.711 -26.472  -1.367  1.00 82.12           C  
ATOM    405  C   GLN B  52     -15.106 -27.789  -1.843  1.00 82.12           C  
ATOM    406  CB  GLN B  52     -15.040 -25.297  -2.080  1.00 82.12           C  
ATOM    407  O   GLN B  52     -14.141 -28.283  -1.257  1.00 82.12           O  
ATOM    408  CG  GLN B  52     -15.752 -23.966  -1.877  1.00 82.12           C  
ATOM    409  CD  GLN B  52     -15.148 -22.846  -2.703  1.00 82.12           C  
ATOM    410  NE2 GLN B  52     -15.831 -21.707  -2.746  1.00 82.12           N  
ATOM    411  OE1 GLN B  52     -14.076 -23.002  -3.295  1.00 82.12           O  
ATOM    412  N   VAL B  53     -15.679 -28.355  -2.895  1.00 80.42           N  
ATOM    413  CA  VAL B  53     -15.150 -29.581  -3.483  1.00 80.42           C  
ATOM    414  C   VAL B  53     -13.828 -29.287  -4.189  1.00 80.42           C  
ATOM    415  CB  VAL B  53     -16.153 -30.216  -4.472  1.00 80.42           C  
ATOM    416  O   VAL B  53     -12.860 -30.038  -4.045  1.00 80.42           O  
ATOM    417  CG1 VAL B  53     -15.585 -31.505  -5.064  1.00 80.42           C  
ATOM    418  CG2 VAL B  53     -17.487 -30.485  -3.778  1.00 80.42           C  
ATOM    419  N   SER B  54     -13.841 -28.086  -4.893  1.00 89.33           N  
ATOM    420  CA  SER B  54     -12.639 -27.633  -5.584  1.00 89.33           C  
ATOM    421  C   SER B  54     -12.344 -26.169  -5.278  1.00 89.33           C  
ATOM    422  CB  SER B  54     -12.782 -27.829  -7.094  1.00 89.33           C  
ATOM    423  O   SER B  54     -13.193 -25.301  -5.495  1.00 89.33           O  
ATOM    424  OG  SER B  54     -13.843 -27.041  -7.605  1.00 89.33           O  
ATOM    425  N   PRO B  55     -11.106 -25.970  -4.779  1.00 93.36           N  
ATOM    426  CA  PRO B  55     -10.756 -24.601  -4.393  1.00 93.36           C  
ATOM    427  C   PRO B  55     -10.801 -23.626  -5.567  1.00 93.36           C  
ATOM    428  CB  PRO B  55      -9.330 -24.741  -3.854  1.00 93.36           C  
ATOM    429  O   PRO B  55     -10.274 -23.924  -6.642  1.00 93.36           O  
ATOM    430  CG  PRO B  55      -9.175 -26.198  -3.557  1.00 93.36           C  
ATOM    431  CD  PRO B  55     -10.130 -26.966  -4.425  1.00 93.36           C  
ATOM    432  N   THR B  56     -11.507 -22.471  -5.378  1.00 95.34           N  
ATOM    433  CA  THR B  56     -11.566 -21.386  -6.351  1.00 95.34           C  
ATOM    434  C   THR B  56     -11.338 -20.038  -5.672  1.00 95.34           C  
ATOM    435  CB  THR B  56     -12.918 -21.370  -7.088  1.00 95.34           C  
ATOM    436  O   THR B  56     -11.476 -19.920  -4.453  1.00 95.34           O  
ATOM    437  CG2 THR B  56     -13.159 -22.683  -7.824  1.00 95.34           C  
ATOM    438  OG1 THR B  56     -13.972 -21.168  -6.137  1.00 95.34           O  
ATOM    439  N   CYS B  57     -10.955 -19.111  -6.485  1.00 95.17           N  
ATOM    440  CA  CYS B  57     -10.823 -17.747  -5.986  1.00 95.17           C  
ATOM    441  C   CYS B  57     -12.180 -17.174  -5.598  1.00 95.17           C  
ATOM    442  CB  CYS B  57     -10.163 -16.853  -7.036  1.00 95.17           C  
ATOM    443  O   CYS B  57     -13.133 -17.241  -6.377  1.00 95.17           O  
ATOM    444  SG  CYS B  57     -10.147 -15.102  -6.595  1.00 95.17           S  
ATOM    445  N   PRO B  58     -12.284 -16.620  -4.394  1.00 93.55           N  
ATOM    446  CA  PRO B  58     -13.556 -16.056  -3.937  1.00 93.55           C  
ATOM    447  C   PRO B  58     -14.021 -14.879  -4.792  1.00 93.55           C  
ATOM    448  CB  PRO B  58     -13.247 -15.603  -2.507  1.00 93.55           C  
ATOM    449  O   PRO B  58     -15.201 -14.520  -4.765  1.00 93.55           O  
ATOM    450  CG  PRO B  58     -12.139 -16.497  -2.054  1.00 93.55           C  
ATOM    451  CD  PRO B  58     -11.227 -16.755  -3.219  1.00 93.55           C  
ATOM    452  N   VAL B  59     -13.111 -14.335  -5.564  1.00 93.82           N  
ATOM    453  CA  VAL B  59     -13.463 -13.132  -6.312  1.00 93.82           C  
ATOM    454  C   VAL B  59     -13.723 -13.490  -7.774  1.00 93.82           C  
ATOM    455  CB  VAL B  59     -12.356 -12.059  -6.215  1.00 93.82           C  
ATOM    456  O   VAL B  59     -14.841 -13.333  -8.269  1.00 93.82           O  
ATOM    457  CG1 VAL B  59     -12.664 -10.881  -7.137  1.00 93.82           C  
ATOM    458  CG2 VAL B  59     -12.200 -11.584  -4.771  1.00 93.82           C  
ATOM    459  N   CYS B  60     -12.857 -14.187  -8.479  1.00 94.22           N  
ATOM    460  CA  CYS B  60     -12.989 -14.396  -9.917  1.00 94.22           C  
ATOM    461  C   CYS B  60     -13.414 -15.826 -10.224  1.00 94.22           C  
ATOM    462  CB  CYS B  60     -11.672 -14.082 -10.627  1.00 94.22           C  
ATOM    463  O   CYS B  60     -13.726 -16.153 -11.370  1.00 94.22           O  
ATOM    464  SG  CYS B  60     -10.362 -15.281 -10.294  1.00 94.22           S  
ATOM    465  N   LYS B  61     -13.369 -16.708  -9.317  1.00 94.68           N  
ATOM    466  CA  LYS B  61     -13.853 -18.084  -9.392  1.00 94.68           C  
ATOM    467  C   LYS B  61     -12.907 -18.955 -10.213  1.00 94.68           C  
ATOM    468  CB  LYS B  61     -15.259 -18.127  -9.992  1.00 94.68           C  
ATOM    469  O   LYS B  61     -13.230 -20.101 -10.533  1.00 94.68           O  
ATOM    470  CG  LYS B  61     -16.276 -17.277  -9.246  1.00 94.68           C  
ATOM    471  CD  LYS B  61     -16.367 -17.673  -7.778  1.00 94.68           C  
ATOM    472  CE  LYS B  61     -17.366 -16.805  -7.024  1.00 94.68           C  
ATOM    473  NZ  LYS B  61     -17.231 -16.961  -5.545  1.00 94.68           N  
ATOM    474  N   ASP B  62     -11.727 -18.483 -10.563  1.00 94.39           N  
ATOM    475  CA  ASP B  62     -10.708 -19.318 -11.193  1.00 94.39           C  
ATOM    476  C   ASP B  62     -10.265 -20.442 -10.258  1.00 94.39           C  
ATOM    477  CB  ASP B  62      -9.503 -18.473 -11.608  1.00 94.39           C  
ATOM    478  O   ASP B  62     -10.173 -20.247  -9.045  1.00 94.39           O  
ATOM    479  CG  ASP B  62      -9.707 -17.759 -12.933  1.00 94.39           C  
ATOM    480  OD1 ASP B  62     -10.807 -17.862 -13.518  1.00 94.39           O  
ATOM    481  OD2 ASP B  62      -8.758 -17.091 -13.398  1.00 94.39           O  
ATOM    482  N   ARG B  63      -9.952 -21.563 -10.900  1.00 94.70           N  
ATOM    483  CA  ARG B  63      -9.448 -22.680 -10.107  1.00 94.70           C  
ATOM    484  C   ARG B  63      -8.169 -22.294  -9.369  1.00 94.70           C  
ATOM    485  CB  ARG B  63      -9.193 -23.899 -10.995  1.00 94.70           C  
ATOM    486  O   ARG B  63      -7.334 -21.562  -9.905  1.00 94.70           O  
ATOM    487  CG  ARG B  63     -10.460 -24.553 -11.523  1.00 94.70           C  
ATOM    488  CD  ARG B  63     -10.162 -25.856 -12.250  1.00 94.70           C  
ATOM    489  NE  ARG B  63     -11.374 -26.456 -12.801  1.00 94.70           N  
ATOM    490  NH1 ARG B  63     -10.493 -28.584 -12.970  1.00 94.70           N  
ATOM    491  NH2 ARG B  63     -12.652 -28.178 -13.624  1.00 94.70           N  
ATOM    492  CZ  ARG B  63     -11.503 -27.738 -13.130  1.00 94.70           C  
ATOM    493  N   ALA B  64      -8.165 -22.716  -8.109  1.00 93.01           N  
ATOM    494  CA  ALA B  64      -7.002 -22.428  -7.274  1.00 93.01           C  
ATOM    495  C   ALA B  64      -6.498 -23.690  -6.580  1.00 93.01           C  
ATOM    496  CB  ALA B  64      -7.341 -21.356  -6.241  1.00 93.01           C  
ATOM    497  O   ALA B  64      -7.196 -24.706  -6.542  1.00 93.01           O  
ATOM    498  N   SER B  65      -5.281 -23.641  -6.192  1.00 90.01           N  
ATOM    499  CA  SER B  65      -4.674 -24.745  -5.456  1.00 90.01           C  
ATOM    500  C   SER B  65      -3.898 -24.242  -4.244  1.00 90.01           C  
ATOM    501  CB  SER B  65      -3.747 -25.552  -6.367  1.00 90.01           C  
ATOM    502  O   SER B  65      -3.115 -23.296  -4.351  1.00 90.01           O  
ATOM    503  OG  SER B  65      -2.959 -26.454  -5.610  1.00 90.01           O  
ATOM    504  N   PRO B  66      -4.109 -24.940  -3.117  1.00 88.17           N  
ATOM    505  CA  PRO B  66      -3.350 -24.568  -1.921  1.00 88.17           C  
ATOM    506  C   PRO B  66      -1.842 -24.556  -2.159  1.00 88.17           C  
ATOM    507  CB  PRO B  66      -3.734 -25.650  -0.909  1.00 88.17           C  
ATOM    508  O   PRO B  66      -1.121 -23.773  -1.536  1.00 88.17           O  
ATOM    509  CG  PRO B  66      -5.082 -26.123  -1.348  1.00 88.17           C  
ATOM    510  CD  PRO B  66      -5.148 -26.049  -2.847  1.00 88.17           C  
ATOM    511  N   ALA B  67      -1.413 -25.314  -3.076  1.00 87.11           N  
ATOM    512  CA  ALA B  67       0.013 -25.421  -3.378  1.00 87.11           C  
ATOM    513  C   ALA B  67       0.525 -24.156  -4.060  1.00 87.11           C  
ATOM    514  CB  ALA B  67       0.281 -26.641  -4.256  1.00 87.11           C  
ATOM    515  O   ALA B  67       1.725 -23.873  -4.035  1.00 87.11           O  
ATOM    516  N   ASP B  68      -0.408 -23.385  -4.552  1.00 84.26           N  
ATOM    517  CA  ASP B  68      -0.009 -22.208  -5.318  1.00 84.26           C  
ATOM    518  C   ASP B  68      -0.132 -20.939  -4.478  1.00 84.26           C  
ATOM    519  CB  ASP B  68      -0.852 -22.083  -6.588  1.00 84.26           C  
ATOM    520  O   ASP B  68       0.172 -19.843  -4.953  1.00 84.26           O  
ATOM    521  CG  ASP B  68      -0.571 -23.183  -7.597  1.00 84.26           C  
ATOM    522  OD1 ASP B  68       0.561 -23.713  -7.623  1.00 84.26           O  
ATOM    523  OD2 ASP B  68      -1.489 -23.521  -8.375  1.00 84.26           O  
ATOM    524  N   LEU B  69      -0.468 -21.130  -3.205  1.00 89.16           N  
ATOM    525  CA  LEU B  69      -0.614 -19.970  -2.331  1.00 89.16           C  
ATOM    526  C   LEU B  69       0.748 -19.394  -1.960  1.00 89.16           C  
ATOM    527  CB  LEU B  69      -1.384 -20.348  -1.063  1.00 89.16           C  
ATOM    528  O   LEU B  69       1.642 -20.128  -1.532  1.00 89.16           O  
ATOM    529  CG  LEU B  69      -2.883 -20.046  -1.065  1.00 89.16           C  
ATOM    530  CD1 LEU B  69      -3.685 -21.340  -0.974  1.00 89.16           C  
ATOM    531  CD2 LEU B  69      -3.241 -19.107   0.083  1.00 89.16           C  
ATOM    532  N   ARG B  70       0.847 -18.054  -2.137  1.00 88.56           N  
ATOM    533  CA  ARG B  70       2.099 -17.388  -1.793  1.00 88.56           C  
ATOM    534  C   ARG B  70       1.866 -16.271  -0.782  1.00 88.56           C  
ATOM    535  CB  ARG B  70       2.773 -16.827  -3.047  1.00 88.56           C  
ATOM    536  O   ARG B  70       0.953 -15.459  -0.946  1.00 88.56           O  
ATOM    537  CG  ARG B  70       3.062 -17.874  -4.112  1.00 88.56           C  
ATOM    538  CD  ARG B  70       4.179 -18.817  -3.686  1.00 88.56           C  
ATOM    539  NE  ARG B  70       4.454 -19.823  -4.708  1.00 88.56           N  
ATOM    540  NH1 ARG B  70       6.626 -19.137  -5.092  1.00 88.56           N  
ATOM    541  NH2 ARG B  70       5.752 -20.902  -6.265  1.00 88.56           N  
ATOM    542  CZ  ARG B  70       5.610 -19.952  -5.353  1.00 88.56           C  
ATOM    543  N   THR B  71       2.721 -16.361   0.195  1.00 92.35           N  
ATOM    544  CA  THR B  71       2.663 -15.262   1.152  1.00 92.35           C  
ATOM    545  C   THR B  71       3.041 -13.943   0.485  1.00 92.35           C  
ATOM    546  CB  THR B  71       3.593 -15.518   2.353  1.00 92.35           C  
ATOM    547  O   THR B  71       4.012 -13.880  -0.273  1.00 92.35           O  
ATOM    548  CG2 THR B  71       3.555 -14.353   3.336  1.00 92.35           C  
ATOM    549  OG1 THR B  71       3.175 -16.712   3.027  1.00 92.35           O  
ATOM    550  N   ASN B  72       2.220 -12.951   0.701  1.00 93.20           N  
ATOM    551  CA  ASN B  72       2.481 -11.619   0.165  1.00 93.20           C  
ATOM    552  C   ASN B  72       3.108 -10.706   1.215  1.00 93.20           C  
ATOM    553  CB  ASN B  72       1.193 -10.998  -0.378  1.00 93.20           C  
ATOM    554  O   ASN B  72       2.400  -9.971   1.907  1.00 93.20           O  
ATOM    555  CG  ASN B  72       1.452  -9.784  -1.249  1.00 93.20           C  
ATOM    556  ND2 ASN B  72       0.638  -9.611  -2.283  1.00 93.20           N  
ATOM    557  OD1 ASN B  72       2.378  -9.009  -0.994  1.00 93.20           O  
ATOM    558  N   HIS B  73       4.424 -10.671   1.260  1.00 90.92           N  
ATOM    559  CA  HIS B  73       5.159  -9.950   2.293  1.00 90.92           C  
ATOM    560  C   HIS B  73       4.976  -8.443   2.149  1.00 90.92           C  
ATOM    561  CB  HIS B  73       6.646 -10.306   2.240  1.00 90.92           C  
ATOM    562  O   HIS B  73       4.895  -7.725   3.149  1.00 90.92           O  
ATOM    563  CG  HIS B  73       6.932 -11.737   2.565  1.00 90.92           C  
ATOM    564  CD2 HIS B  73       7.388 -12.751   1.791  1.00 90.92           C  
ATOM    565  ND1 HIS B  73       6.747 -12.266   3.824  1.00 90.92           N  
ATOM    566  CE1 HIS B  73       7.079 -13.546   3.811  1.00 90.92           C  
ATOM    567  NE2 HIS B  73       7.471 -13.865   2.589  1.00 90.92           N  
ATOM    568  N   THR B  74       4.915  -8.051   0.932  1.00 91.09           N  
ATOM    569  CA  THR B  74       4.757  -6.621   0.686  1.00 91.09           C  
ATOM    570  C   THR B  74       3.440  -6.115   1.267  1.00 91.09           C  
ATOM    571  CB  THR B  74       4.811  -6.305  -0.820  1.00 91.09           C  
ATOM    572  O   THR B  74       3.418  -5.114   1.987  1.00 91.09           O  
ATOM    573  CG2 THR B  74       4.656  -4.809  -1.074  1.00 91.09           C  
ATOM    574  OG1 THR B  74       6.070  -6.740  -1.349  1.00 91.09           O  
ATOM    575  N   LEU B  75       2.328  -6.833   0.991  1.00 93.50           N  
ATOM    576  CA  LEU B  75       1.029  -6.444   1.529  1.00 93.50           C  
ATOM    577  C   LEU B  75       1.026  -6.519   3.052  1.00 93.50           C  
ATOM    578  CB  LEU B  75      -0.076  -7.338   0.960  1.00 93.50           C  
ATOM    579  O   LEU B  75       0.483  -5.637   3.720  1.00 93.50           O  
ATOM    580  CG  LEU B  75      -0.502  -7.056  -0.481  1.00 93.50           C  
ATOM    581  CD1 LEU B  75      -1.738  -7.875  -0.839  1.00 93.50           C  
ATOM    582  CD2 LEU B  75      -0.765  -5.567  -0.680  1.00 93.50           C  
ATOM    583  N   ASN B  76       1.675  -7.483   3.603  1.00 94.43           N  
ATOM    584  CA  ASN B  76       1.771  -7.599   5.054  1.00 94.43           C  
ATOM    585  C   ASN B  76       2.525  -6.420   5.662  1.00 94.43           C  
ATOM    586  CB  ASN B  76       2.443  -8.918   5.443  1.00 94.43           C  
ATOM    587  O   ASN B  76       2.108  -5.871   6.683  1.00 94.43           O  
ATOM    588  CG  ASN B  76       1.538 -10.117   5.239  1.00 94.43           C  
ATOM    589  ND2 ASN B  76       2.136 -11.274   4.981  1.00 94.43           N  
ATOM    590  OD1 ASN B  76       0.312 -10.004   5.312  1.00 94.43           O  
ATOM    591  N   ASN B  77       3.584  -6.039   5.024  1.00 92.10           N  
ATOM    592  CA  ASN B  77       4.363  -4.900   5.498  1.00 92.10           C  
ATOM    593  C   ASN B  77       3.559  -3.605   5.430  1.00 92.10           C  
ATOM    594  CB  ASN B  77       5.659  -4.764   4.696  1.00 92.10           C  
ATOM    595  O   ASN B  77       3.596  -2.797   6.360  1.00 92.10           O  
ATOM    596  CG  ASN B  77       6.658  -5.860   5.010  1.00 92.10           C  
ATOM    597  ND2 ASN B  77       7.682  -5.986   4.175  1.00 92.10           N  
ATOM    598  OD1 ASN B  77       6.510  -6.589   5.995  1.00 92.10           O  
ATOM    599  N   LEU B  78       2.853  -3.490   4.308  1.00 91.24           N  
ATOM    600  CA  LEU B  78       2.035  -2.293   4.142  1.00 91.24           C  
ATOM    601  C   LEU B  78       0.972  -2.206   5.232  1.00 91.24           C  
ATOM    602  CB  LEU B  78       1.371  -2.285   2.763  1.00 91.24           C  
ATOM    603  O   LEU B  78       0.765  -1.141   5.820  1.00 91.24           O  
ATOM    604  CG  LEU B  78       2.273  -1.940   1.578  1.00 91.24           C  
ATOM    605  CD1 LEU B  78       1.559  -2.237   0.264  1.00 91.24           C  
ATOM    606  CD2 LEU B  78       2.703  -0.478   1.640  1.00 91.24           C  
ATOM    607  N   VAL B  79       0.303  -3.289   5.541  1.00 92.94           N  
ATOM    608  CA  VAL B  79      -0.735  -3.323   6.566  1.00 92.94           C  
ATOM    609  C   VAL B  79      -0.127  -3.000   7.928  1.00 92.94           C  
ATOM    610  CB  VAL B  79      -1.445  -4.695   6.610  1.00 92.94           C  
ATOM    611  O   VAL B  79      -0.699  -2.231   8.704  1.00 92.94           O  
ATOM    612  CG1 VAL B  79      -2.322  -4.809   7.855  1.00 92.94           C  
ATOM    613  CG2 VAL B  79      -2.276  -4.906   5.346  1.00 92.94           C  
ATOM    614  N   GLU B  80       0.991  -3.577   8.195  1.00 91.86           N  
ATOM    615  CA  GLU B  80       1.678  -3.320   9.456  1.00 91.86           C  
ATOM    616  C   GLU B  80       1.998  -1.836   9.618  1.00 91.86           C  
ATOM    617  CB  GLU B  80       2.963  -4.148   9.547  1.00 91.86           C  
ATOM    618  O   GLU B  80       1.762  -1.257  10.681  1.00 91.86           O  
ATOM    619  CG  GLU B  80       3.664  -4.048  10.894  1.00 91.86           C  
ATOM    620  CD  GLU B  80       4.952  -4.854  10.961  1.00 91.86           C  
ATOM    621  OE1 GLU B  80       5.656  -4.789  11.994  1.00 91.86           O  
ATOM    622  OE2 GLU B  80       5.259  -5.557   9.972  1.00 91.86           O  
ATOM    623  N   LYS B  81       2.513  -1.246   8.611  1.00 85.07           N  
ATOM    624  CA  LYS B  81       2.860   0.172   8.648  1.00 85.07           C  
ATOM    625  C   LYS B  81       1.614   1.040   8.795  1.00 85.07           C  
ATOM    626  CB  LYS B  81       3.630   0.569   7.387  1.00 85.07           C  
ATOM    627  O   LYS B  81       1.629   2.039   9.517  1.00 85.07           O  
ATOM    628  CG  LYS B  81       5.042   0.008   7.321  1.00 85.07           C  
ATOM    629  CD  LYS B  81       5.733   0.384   6.016  1.00 85.07           C  
ATOM    630  CE  LYS B  81       7.143  -0.186   5.945  1.00 85.07           C  
ATOM    631  NZ  LYS B  81       7.817   0.163   4.658  1.00 85.07           N  
ATOM    632  N   LEU B  82       0.602   0.644   8.102  1.00 83.21           N  
ATOM    633  CA  LEU B  82      -0.664   1.363   8.196  1.00 83.21           C  
ATOM    634  C   LEU B  82      -1.193   1.347   9.626  1.00 83.21           C  
ATOM    635  CB  LEU B  82      -1.699   0.751   7.250  1.00 83.21           C  
ATOM    636  O   LEU B  82      -1.581   2.388  10.161  1.00 83.21           O  
ATOM    637  CG  LEU B  82      -3.083   1.402   7.246  1.00 83.21           C  
ATOM    638  CD1 LEU B  82      -3.009   2.802   6.647  1.00 83.21           C  
ATOM    639  CD2 LEU B  82      -4.079   0.539   6.479  1.00 83.21           C  
ATOM    640  N   LEU B  83      -1.190   0.198  10.253  1.00 84.84           N  
ATOM    641  CA  LEU B  83      -1.718   0.042  11.603  1.00 84.84           C  
ATOM    642  C   LEU B  83      -0.858   0.795  12.614  1.00 84.84           C  
ATOM    643  CB  LEU B  83      -1.793  -1.439  11.982  1.00 84.84           C  
ATOM    644  O   LEU B  83      -1.378   1.362  13.577  1.00 84.84           O  
ATOM    645  CG  LEU B  83      -2.801  -2.288  11.205  1.00 84.84           C  
ATOM    646  CD1 LEU B  83      -2.722  -3.744  11.650  1.00 84.84           C  
ATOM    647  CD2 LEU B  83      -4.213  -1.743  11.389  1.00 84.84           C  
ATOM    648  N   ARG B  84       0.417   0.785  12.379  1.00 80.53           N  
ATOM    649  CA  ARG B  84       1.335   1.510  13.252  1.00 80.53           C  
ATOM    650  C   ARG B  84       1.082   3.012  13.187  1.00 80.53           C  
ATOM    651  CB  ARG B  84       2.787   1.207  12.876  1.00 80.53           C  
ATOM    652  O   ARG B  84       1.063   3.690  14.217  1.00 80.53           O  
ATOM    653  CG  ARG B  84       3.651   0.779  14.052  1.00 80.53           C  
ATOM    654  CD  ARG B  84       5.100   0.565  13.639  1.00 80.53           C  
ATOM    655  NE  ARG B  84       5.380  -0.842  13.363  1.00 80.53           N  
ATOM    656  NH1 ARG B  84       7.515  -0.475  12.562  1.00 80.53           N  
ATOM    657  NH2 ARG B  84       6.668  -2.603  12.647  1.00 80.53           N  
ATOM    658  CZ  ARG B  84       6.520  -1.303  12.858  1.00 80.53           C  
ATOM    659  N   GLU B  85       0.953   3.564  11.960  1.00 70.34           N  
ATOM    660  CA  GLU B  85       0.708   4.989  11.758  1.00 70.34           C  
ATOM    661  C   GLU B  85      -0.613   5.417  12.390  1.00 70.34           C  
ATOM    662  CB  GLU B  85       0.711   5.329  10.265  1.00 70.34           C  
ATOM    663  O   GLU B  85      -0.714   6.510  12.952  1.00 70.34           O  
ATOM    664  CG  GLU B  85       2.097   5.332   9.638  1.00 70.34           C  
ATOM    665  CD  GLU B  85       2.093   5.750   8.176  1.00 70.34           C  
ATOM    666  OE1 GLU B  85       3.182   5.823   7.563  1.00 70.34           O  
ATOM    667  OE2 GLU B  85       0.992   6.008   7.640  1.00 70.34           O  
ATOM    668  N   GLU B  86      -1.614   4.581  12.297  1.00 70.74           N  
ATOM    669  CA  GLU B  86      -2.920   4.877  12.880  1.00 70.74           C  
ATOM    670  C   GLU B  86      -2.856   4.876  14.405  1.00 70.74           C  
ATOM    671  CB  GLU B  86      -3.965   3.869  12.397  1.00 70.74           C  
ATOM    672  O   GLU B  86      -3.517   5.685  15.059  1.00 70.74           O  
ATOM    673  CG  GLU B  86      -4.417   4.091  10.961  1.00 70.74           C  
ATOM    674  CD  GLU B  86      -5.467   3.093  10.500  1.00 70.74           C  
ATOM    675  OE1 GLU B  86      -6.125   3.339   9.464  1.00 70.74           O  
ATOM    676  OE2 GLU B  86      -5.635   2.058  11.183  1.00 70.74           O  
ATOM    677  N   ALA B  87      -2.068   3.957  14.898  1.00 71.74           N  
ATOM    678  CA  ALA B  87      -1.906   3.879  16.348  1.00 71.74           C  
ATOM    679  C   ALA B  87      -1.158   5.097  16.882  1.00 71.74           C  
ATOM    680  CB  ALA B  87      -1.172   2.597  16.733  1.00 71.74           C  
ATOM    681  O   ALA B  87      -1.489   5.618  17.950  1.00 71.74           O  
ATOM    682  N   GLU B  88      -0.136   5.482  16.116  1.00 64.58           N  
ATOM    683  CA  GLU B  88       0.655   6.645  16.505  1.00 64.58           C  
ATOM    684  C   GLU B  88      -0.162   7.930  16.397  1.00 64.58           C  
ATOM    685  CB  GLU B  88       1.916   6.750  15.643  1.00 64.58           C  
ATOM    686  O   GLU B  88      -0.010   8.839  17.216  1.00 64.58           O  
ATOM    687  CG  GLU B  88       2.948   5.668  15.928  1.00 64.58           C  
ATOM    688  CD  GLU B  88       4.107   5.670  14.945  1.00 64.58           C  
ATOM    689  OE1 GLU B  88       5.021   4.825  15.082  1.00 64.58           O  
ATOM    690  OE2 GLU B  88       4.102   6.524  14.030  1.00 64.58           O  
ATOM    691  N   GLY B  89      -0.854   8.033  15.272  1.00 55.42           N  
ATOM    692  CA  GLY B  89      -1.733   9.180  15.110  1.00 55.42           C  
ATOM    693  C   GLY B  89      -2.771   9.296  16.210  1.00 55.42           C  
ATOM    694  O   GLY B  89      -3.081  10.399  16.665  1.00 55.42           O  
ATOM    695  N   ALA B  90      -3.311   8.126  16.544  1.00 54.94           N  
ATOM    696  CA  ALA B  90      -4.280   8.096  17.636  1.00 54.94           C  
ATOM    697  C   ALA B  90      -3.642   8.544  18.948  1.00 54.94           C  
ATOM    698  CB  ALA B  90      -4.870   6.695  17.786  1.00 54.94           C  
ATOM    699  O   ALA B  90      -4.271   9.248  19.742  1.00 54.94           O  
ATOM    700  N   ARG B  91      -2.360   8.131  19.091  1.00 50.30           N  
ATOM    701  CA  ARG B  91      -1.615   8.501  20.290  1.00 50.30           C  
ATOM    702  C   ARG B  91      -1.315   9.996  20.308  1.00 50.30           C  
ATOM    703  CB  ARG B  91      -0.311   7.704  20.380  1.00 50.30           C  
ATOM    704  O   ARG B  91      -1.397  10.638  21.358  1.00 50.30           O  
ATOM    705  CG  ARG B  91      -0.366   6.543  21.360  1.00 50.30           C  
ATOM    706  CD  ARG B  91       0.945   5.769  21.392  1.00 50.30           C  
ATOM    707  NE  ARG B  91       0.888   4.651  22.328  1.00 50.30           N  
ATOM    708  NH1 ARG B  91       3.135   4.138  22.174  1.00 50.30           N  
ATOM    709  NH2 ARG B  91       1.765   2.907  23.539  1.00 50.30           N  
ATOM    710  CZ  ARG B  91       1.929   3.901  22.678  1.00 50.30           C  
ATOM    711  N   TRP B  92      -0.818  10.454  19.115  1.00 37.89           N  
ATOM    712  CA  TRP B  92      -0.494  11.871  18.988  1.00 37.89           C  
ATOM    713  C   TRP B  92      -1.731  12.734  19.206  1.00 37.89           C  
ATOM    714  CB  TRP B  92       0.112  12.163  17.612  1.00 37.89           C  
ATOM    715  O   TRP B  92      -1.667  13.763  19.883  1.00 37.89           O  
ATOM    716  CG  TRP B  92       0.758  13.512  17.505  1.00 37.89           C  
ATOM    717  CD1 TRP B  92       0.390  14.539  16.681  1.00 37.89           C  
ATOM    718  CD2 TRP B  92       1.890  13.978  18.246  1.00 37.89           C  
ATOM    719  CE2 TRP B  92       2.153  15.299  17.820  1.00 37.89           C  
ATOM    720  CE3 TRP B  92       2.707  13.407  19.231  1.00 37.89           C  
ATOM    721  NE1 TRP B  92       1.225  15.617  16.866  1.00 37.89           N  
ATOM    722  CH2 TRP B  92       3.986  15.476  19.308  1.00 37.89           C  
ATOM    723  CZ2 TRP B  92       3.201  16.058  18.346  1.00 37.89           C  
ATOM    724  CZ3 TRP B  92       3.750  14.164  19.753  1.00 37.89           C  
ATOM    725  N   THR B  93      -2.792  12.319  18.432  1.00 38.89           N  
ATOM    726  CA  THR B  93      -4.033  13.053  18.651  1.00 38.89           C  
ATOM    727  C   THR B  93      -4.407  13.054  20.130  1.00 38.89           C  
ATOM    728  CB  THR B  93      -5.189  12.455  17.827  1.00 38.89           C  
ATOM    729  O   THR B  93      -4.883  14.063  20.655  1.00 38.89           O  
ATOM    730  CG2 THR B  93      -5.164  12.968  16.391  1.00 38.89           C  
ATOM    731  OG1 THR B  93      -5.071  11.027  17.815  1.00 38.89           O  
ATOM    732  N   SER B  94      -4.100  11.809  20.717  1.00 42.88           N  
ATOM    733  CA  SER B  94      -4.362  11.742  22.151  1.00 42.88           C  
ATOM    734  C   SER B  94      -3.386  12.616  22.933  1.00 42.88           C  
ATOM    735  CB  SER B  94      -4.274  10.298  22.645  1.00 42.88           C  
ATOM    736  O   SER B  94      -3.779  13.298  23.881  1.00 42.88           O  
ATOM    737  OG  SER B  94      -3.928  10.257  24.019  1.00 42.88           O  
ATOM    738  N   TYR B  95      -1.998  12.609  22.482  1.00 35.60           N  
ATOM    739  CA  TYR B  95      -0.973  13.403  23.149  1.00 35.60           C  
ATOM    740  C   TYR B  95      -1.076  14.871  22.751  1.00 35.60           C  
ATOM    741  CB  TYR B  95       0.423  12.869  22.815  1.00 35.60           C  
ATOM    742  O   TYR B  95      -0.956  15.760  23.597  1.00 35.60           O  
ATOM    743  CG  TYR B  95       1.524  13.490  23.640  1.00 35.60           C  
ATOM    744  CD1 TYR B  95       2.261  14.568  23.154  1.00 35.60           C  
ATOM    745  CD2 TYR B  95       1.831  13.000  24.905  1.00 35.60           C  
ATOM    746  CE1 TYR B  95       3.278  15.143  23.910  1.00 35.60           C  
ATOM    747  CE2 TYR B  95       2.846  13.567  25.669  1.00 35.60           C  
ATOM    748  OH  TYR B  95       4.568  15.201  25.916  1.00 35.60           O  
ATOM    749  CZ  TYR B  95       3.562  14.636  25.164  1.00 35.60           C  
ATOM    750  N   ARG B  96      -1.081  15.196  21.361  1.00 35.67           N  
ATOM    751  CA  ARG B  96      -1.259  16.565  20.888  1.00 35.67           C  
ATOM    752  C   ARG B  96      -2.533  17.180  21.458  1.00 35.67           C  
ATOM    753  CB  ARG B  96      -1.297  16.604  19.359  1.00 35.67           C  
ATOM    754  O   ARG B  96      -2.709  18.400  21.421  1.00 35.67           O  
ATOM    755  CG  ARG B  96       0.077  16.627  18.708  1.00 35.67           C  
ATOM    756  CD  ARG B  96       0.028  17.217  17.306  1.00 35.67           C  
ATOM    757  NE  ARG B  96       1.367  17.470  16.781  1.00 35.67           N  
ATOM    758  NH1 ARG B  96       0.982  16.455  14.741  1.00 35.67           N  
ATOM    759  NH2 ARG B  96       3.028  17.382  15.197  1.00 35.67           N  
ATOM    760  CZ  ARG B  96       1.789  17.102  15.574  1.00 35.67           C  
ATOM    761  N   PHE B  97      -3.569  16.365  21.527  1.00 38.29           N  
ATOM    762  CA  PHE B  97      -4.668  16.873  22.339  1.00 38.29           C  
ATOM    763  C   PHE B  97      -4.275  16.925  23.811  1.00 38.29           C  
ATOM    764  CB  PHE B  97      -5.917  16.005  22.160  1.00 38.29           C  
ATOM    765  O   PHE B  97      -4.356  15.917  24.516  1.00 38.29           O  
ATOM    766  CG  PHE B  97      -6.806  16.447  21.029  1.00 38.29           C  
ATOM    767  CD1 PHE B  97      -7.741  17.458  21.215  1.00 38.29           C  
ATOM    768  CD2 PHE B  97      -6.707  15.851  19.778  1.00 38.29           C  
ATOM    769  CE1 PHE B  97      -8.565  17.870  20.170  1.00 38.29           C  
ATOM    770  CE2 PHE B  97      -7.527  16.257  18.729  1.00 38.29           C  
ATOM    771  CZ  PHE B  97      -8.456  17.265  18.927  1.00 38.29           C  
ATOM    772  N   SER B  98      -3.142  17.292  24.047  1.00 46.61           N  
ATOM    773  CA  SER B  98      -3.062  17.685  25.450  1.00 46.61           C  
ATOM    774  C   SER B  98      -4.323  18.420  25.892  1.00 46.61           C  
ATOM    775  CB  SER B  98      -1.837  18.568  25.690  1.00 46.61           C  
ATOM    776  O   SER B  98      -4.916  19.169  25.113  1.00 46.61           O  
ATOM    777  OG  SER B  98      -2.070  19.888  25.229  1.00 46.61           O  
ATOM    778  N   ARG B  99      -5.153  17.767  26.724  1.00 55.47           N  
ATOM    779  CA  ARG B  99      -6.402  18.315  27.243  1.00 55.47           C  
ATOM    780  C   ARG B  99      -6.239  19.782  27.626  1.00 55.47           C  
ATOM    781  CB  ARG B  99      -6.883  17.508  28.451  1.00 55.47           C  
ATOM    782  O   ARG B  99      -7.113  20.361  28.275  1.00 55.47           O  
ATOM    783  CG  ARG B  99      -7.390  16.118  28.101  1.00 55.47           C  
ATOM    784  CD  ARG B  99      -8.392  15.609  29.127  1.00 55.47           C  
ATOM    785  NE  ARG B  99      -8.868  14.269  28.796  1.00 55.47           N  
ATOM    786  NH1 ARG B  99     -10.497  14.218  30.434  1.00 55.47           N  
ATOM    787  NH2 ARG B  99     -10.210  12.421  29.041  1.00 55.47           N  
ATOM    788  CZ  ARG B  99      -9.857  13.639  29.424  1.00 55.47           C  
ATOM    789  N   VAL B 100      -5.011  20.208  27.132  1.00 62.05           N  
ATOM    790  CA  VAL B 100      -4.861  21.581  27.603  1.00 62.05           C  
ATOM    791  C   VAL B 100      -4.725  22.524  26.410  1.00 62.05           C  
ATOM    792  CB  VAL B 100      -3.642  21.729  28.541  1.00 62.05           C  
ATOM    793  O   VAL B 100      -3.991  22.235  25.462  1.00 62.05           O  
ATOM    794  CG1 VAL B 100      -3.496  23.175  29.012  1.00 62.05           C  
ATOM    795  CG2 VAL B 100      -3.771  20.785  29.735  1.00 62.05           C  
ATOM    796  N   CYS B 101      -5.492  23.477  26.213  1.00 61.63           N  
ATOM    797  CA  CYS B 101      -5.460  24.549  25.224  1.00 61.63           C  
ATOM    798  C   CYS B 101      -4.120  25.275  25.250  1.00 61.63           C  
ATOM    799  CB  CYS B 101      -6.593  25.544  25.475  1.00 61.63           C  
ATOM    800  O   CYS B 101      -3.714  25.801  26.288  1.00 61.63           O  
ATOM    801  SG  CYS B 101      -6.582  26.958  24.352  1.00 61.63           S  
ATOM    802  N   ARG B 102      -3.423  25.287  24.127  1.00 60.07           N  
ATOM    803  CA  ARG B 102      -2.101  25.901  24.051  1.00 60.07           C  
ATOM    804  C   ARG B 102      -2.179  27.402  24.308  1.00 60.07           C  
ATOM    805  CB  ARG B 102      -1.462  25.636  22.686  1.00 60.07           C  
ATOM    806  O   ARG B 102      -1.265  27.985  24.895  1.00 60.07           O  
ATOM    807  CG  ARG B 102      -0.932  24.221  22.519  1.00 60.07           C  
ATOM    808  CD  ARG B 102      -0.084  24.081  21.262  1.00 60.07           C  
ATOM    809  NE  ARG B 102       0.379  22.709  21.073  1.00 60.07           N  
ATOM    810  NH1 ARG B 102       2.350  23.300  20.024  1.00 60.07           N  
ATOM    811  NH2 ARG B 102       1.848  21.090  20.371  1.00 60.07           N  
ATOM    812  CZ  ARG B 102       1.525  22.369  20.490  1.00 60.07           C  
ATOM    813  N   LEU B 103      -3.277  28.018  23.864  1.00 63.30           N  
ATOM    814  CA  LEU B 103      -3.452  29.460  24.002  1.00 63.30           C  
ATOM    815  C   LEU B 103      -3.890  29.822  25.417  1.00 63.30           C  
ATOM    816  CB  LEU B 103      -4.481  29.973  22.990  1.00 63.30           C  
ATOM    817  O   LEU B 103      -3.400  30.796  25.992  1.00 63.30           O  
ATOM    818  CG  LEU B 103      -4.179  31.327  22.344  1.00 63.30           C  
ATOM    819  CD1 LEU B 103      -3.548  31.129  20.970  1.00 63.30           C  
ATOM    820  CD2 LEU B 103      -5.448  32.165  22.240  1.00 63.30           C  
ATOM    821  N   HIS B 104      -4.778  29.057  26.002  1.00 66.99           N  
ATOM    822  CA  HIS B 104      -5.413  29.420  27.263  1.00 66.99           C  
ATOM    823  C   HIS B 104      -4.968  28.495  28.391  1.00 66.99           C  
ATOM    824  CB  HIS B 104      -6.936  29.384  27.125  1.00 66.99           C  
ATOM    825  O   HIS B 104      -5.316  28.714  29.553  1.00 66.99           O  
ATOM    826  CG  HIS B 104      -7.463  30.282  26.051  1.00 66.99           C  
ATOM    827  CD2 HIS B 104      -7.514  31.632  25.967  1.00 66.99           C  
ATOM    828  ND1 HIS B 104      -8.027  29.800  24.889  1.00 66.99           N  
ATOM    829  CE1 HIS B 104      -8.401  30.820  24.134  1.00 66.99           C  
ATOM    830  NE2 HIS B 104      -8.102  31.942  24.765  1.00 66.99           N  
ATOM    831  N   ARG B 105      -4.206  27.461  27.998  1.00 64.71           N  
ATOM    832  CA  ARG B 105      -3.712  26.485  28.964  1.00 64.71           C  
ATOM    833  C   ARG B 105      -4.864  25.821  29.710  1.00 64.71           C  
ATOM    834  CB  ARG B 105      -2.757  27.149  29.959  1.00 64.71           C  
ATOM    835  O   ARG B 105      -4.704  25.390  30.854  1.00 64.71           O  
ATOM    836  CG  ARG B 105      -1.531  27.773  29.314  1.00 64.71           C  
ATOM    837  CD  ARG B 105      -0.344  26.820  29.318  1.00 64.71           C  
ATOM    838  NE  ARG B 105       0.866  27.464  28.815  1.00 64.71           N  
ATOM    839  NH1 ARG B 105       2.179  25.567  28.948  1.00 64.71           N  
ATOM    840  NH2 ARG B 105       3.074  27.535  28.186  1.00 64.71           N  
ATOM    841  CZ  ARG B 105       2.037  26.854  28.651  1.00 64.71           C  
ATOM    842  N   GLY B 106      -5.987  25.975  29.166  1.00 71.21           N  
ATOM    843  CA  GLY B 106      -7.156  25.280  29.680  1.00 71.21           C  
ATOM    844  C   GLY B 106      -7.350  23.906  29.069  1.00 71.21           C  
ATOM    845  O   GLY B 106      -6.718  23.573  28.064  1.00 71.21           O  
ATOM    846  N   GLN B 107      -8.221  23.117  29.763  1.00 72.68           N  
ATOM    847  CA  GLN B 107      -8.539  21.782  29.268  1.00 72.68           C  
ATOM    848  C   GLN B 107      -9.401  21.851  28.012  1.00 72.68           C  
ATOM    849  CB  GLN B 107      -9.249  20.963  30.348  1.00 72.68           C  
ATOM    850  O   GLN B 107     -10.359  22.625  27.952  1.00 72.68           O  
ATOM    851  CG  GLN B 107      -8.309  20.117  31.196  1.00 72.68           C  
ATOM    852  CD  GLN B 107      -9.030  19.364  32.299  1.00 72.68           C  
ATOM    853  NE2 GLN B 107      -8.482  19.416  33.508  1.00 72.68           N  
ATOM    854  OE1 GLN B 107     -10.071  18.743  32.066  1.00 72.68           O  
ATOM    855  N   LEU B 108      -8.921  21.156  27.029  1.00 74.00           N  
ATOM    856  CA  LEU B 108      -9.753  21.049  25.835  1.00 74.00           C  
ATOM    857  C   LEU B 108     -10.881  20.045  26.048  1.00 74.00           C  
ATOM    858  CB  LEU B 108      -8.907  20.635  24.628  1.00 74.00           C  
ATOM    859  O   LEU B 108     -10.673  18.836  25.926  1.00 74.00           O  
ATOM    860  CG  LEU B 108      -7.908  21.673  24.112  1.00 74.00           C  
ATOM    861  CD1 LEU B 108      -6.922  21.025  23.147  1.00 74.00           C  
ATOM    862  CD2 LEU B 108      -8.639  22.831  23.442  1.00 74.00           C  
ATOM    863  N   SER B 109     -12.009  20.493  26.473  1.00 74.39           N  
ATOM    864  CA  SER B 109     -13.110  19.620  26.870  1.00 74.39           C  
ATOM    865  C   SER B 109     -14.334  19.840  25.988  1.00 74.39           C  
ATOM    866  CB  SER B 109     -13.478  19.855  28.336  1.00 74.39           C  
ATOM    867  O   SER B 109     -15.372  19.205  26.189  1.00 74.39           O  
ATOM    868  OG  SER B 109     -13.811  21.214  28.560  1.00 74.39           O  
ATOM    869  N   LEU B 110     -14.222  20.701  25.066  1.00 78.39           N  
ATOM    870  CA  LEU B 110     -15.348  21.007  24.190  1.00 78.39           C  
ATOM    871  C   LEU B 110     -14.971  20.800  22.727  1.00 78.39           C  
ATOM    872  CB  LEU B 110     -15.821  22.447  24.409  1.00 78.39           C  
ATOM    873  O   LEU B 110     -13.791  20.847  22.373  1.00 78.39           O  
ATOM    874  CG  LEU B 110     -16.191  22.829  25.843  1.00 78.39           C  
ATOM    875  CD1 LEU B 110     -16.342  24.341  25.966  1.00 78.39           C  
ATOM    876  CD2 LEU B 110     -17.472  22.121  26.271  1.00 78.39           C  
ATOM    877  N   PHE B 111     -15.963  20.509  21.933  1.00 78.74           N  
ATOM    878  CA  PHE B 111     -15.768  20.340  20.498  1.00 78.74           C  
ATOM    879  C   PHE B 111     -16.740  21.212  19.713  1.00 78.74           C  
ATOM    880  CB  PHE B 111     -15.941  18.871  20.100  1.00 78.74           C  
ATOM    881  O   PHE B 111     -17.947  21.183  19.961  1.00 78.74           O  
ATOM    882  CG  PHE B 111     -15.607  18.589  18.660  1.00 78.74           C  
ATOM    883  CD1 PHE B 111     -16.614  18.457  17.711  1.00 78.74           C  
ATOM    884  CD2 PHE B 111     -14.285  18.456  18.254  1.00 78.74           C  
ATOM    885  CE1 PHE B 111     -16.308  18.196  16.378  1.00 78.74           C  
ATOM    886  CE2 PHE B 111     -13.972  18.196  16.923  1.00 78.74           C  
ATOM    887  CZ  PHE B 111     -14.985  18.065  15.987  1.00 78.74           C  
ATOM    888  N   CYS B 112     -16.238  22.038  18.775  1.00 77.93           N  
ATOM    889  CA  CYS B 112     -17.058  22.840  17.874  1.00 77.93           C  
ATOM    890  C   CYS B 112     -17.406  22.058  16.613  1.00 77.93           C  
ATOM    891  CB  CYS B 112     -16.336  24.134  17.500  1.00 77.93           C  
ATOM    892  O   CYS B 112     -16.521  21.710  15.829  1.00 77.93           O  
ATOM    893  SG  CYS B 112     -17.294  25.215  16.416  1.00 77.93           S  
ATOM    894  N   LEU B 113     -18.602  21.764  16.407  1.00 77.09           N  
ATOM    895  CA  LEU B 113     -19.066  20.929  15.305  1.00 77.09           C  
ATOM    896  C   LEU B 113     -18.834  21.619  13.965  1.00 77.09           C  
ATOM    897  CB  LEU B 113     -20.551  20.597  15.471  1.00 77.09           C  
ATOM    898  O   LEU B 113     -18.452  20.972  12.987  1.00 77.09           O  
ATOM    899  CG  LEU B 113     -20.880  19.369  16.321  1.00 77.09           C  
ATOM    900  CD1 LEU B 113     -21.174  19.784  17.759  1.00 77.09           C  
ATOM    901  CD2 LEU B 113     -22.060  18.608  15.727  1.00 77.09           C  
ATOM    902  N   GLU B 114     -19.009  22.871  13.911  1.00 72.88           N  
ATOM    903  CA  GLU B 114     -18.861  23.625  12.671  1.00 72.88           C  
ATOM    904  C   GLU B 114     -17.395  23.736  12.263  1.00 72.88           C  
ATOM    905  CB  GLU B 114     -19.474  25.021  12.814  1.00 72.88           C  
ATOM    906  O   GLU B 114     -17.055  23.550  11.093  1.00 72.88           O  
ATOM    907  CG  GLU B 114     -20.996  25.025  12.832  1.00 72.88           C  
ATOM    908  CD  GLU B 114     -21.580  24.820  14.221  1.00 72.88           C  
ATOM    909  OE1 GLU B 114     -22.813  24.953  14.387  1.00 72.88           O  
ATOM    910  OE2 GLU B 114     -20.796  24.526  15.152  1.00 72.88           O  
ATOM    911  N   ASP B 115     -16.580  23.960  13.200  1.00 69.61           N  
ATOM    912  CA  ASP B 115     -15.164  24.183  12.928  1.00 69.61           C  
ATOM    913  C   ASP B 115     -14.366  22.890  13.075  1.00 69.61           C  
ATOM    914  CB  ASP B 115     -14.601  25.257  13.862  1.00 69.61           C  
ATOM    915  O   ASP B 115     -13.195  22.830  12.693  1.00 69.61           O  
ATOM    916  CG  ASP B 115     -15.255  26.614  13.668  1.00 69.61           C  
ATOM    917  OD1 ASP B 115     -15.549  26.989  12.512  1.00 69.61           O  
ATOM    918  OD2 ASP B 115     -15.475  27.315  14.679  1.00 69.61           O  
ATOM    919  N   LYS B 116     -15.080  21.895  13.549  1.00 68.70           N  
ATOM    920  CA  LYS B 116     -14.465  20.589  13.771  1.00 68.70           C  
ATOM    921  C   LYS B 116     -13.151  20.724  14.535  1.00 68.70           C  
ATOM    922  CB  LYS B 116     -14.227  19.875  12.440  1.00 68.70           C  
ATOM    923  O   LYS B 116     -12.135  20.149  14.139  1.00 68.70           O  
ATOM    924  CG  LYS B 116     -15.495  19.619  11.639  1.00 68.70           C  
ATOM    925  CD  LYS B 116     -15.470  18.248  10.975  1.00 68.70           C  
ATOM    926  CE  LYS B 116     -16.744  17.986  10.184  1.00 68.70           C  
ATOM    927  NZ  LYS B 116     -16.721  16.645   9.525  1.00 68.70           N  
ATOM    928  N   GLU B 117     -13.210  21.421  15.662  1.00 71.62           N  
ATOM    929  CA  GLU B 117     -12.024  21.667  16.476  1.00 71.62           C  
ATOM    930  C   GLU B 117     -12.325  21.480  17.960  1.00 71.62           C  
ATOM    931  CB  GLU B 117     -11.480  23.075  16.223  1.00 71.62           C  
ATOM    932  O   GLU B 117     -13.431  21.775  18.417  1.00 71.62           O  
ATOM    933  CG  GLU B 117     -10.917  23.275  14.823  1.00 71.62           C  
ATOM    934  CD  GLU B 117     -10.304  24.650  14.614  1.00 71.62           C  
ATOM    935  OE1 GLU B 117      -9.678  24.881  13.554  1.00 71.62           O  
ATOM    936  OE2 GLU B 117     -10.450  25.504  15.517  1.00 71.62           O  
ATOM    937  N   LEU B 118     -11.290  21.017  18.757  1.00 75.68           N  
ATOM    938  CA  LEU B 118     -11.387  20.973  20.211  1.00 75.68           C  
ATOM    939  C   LEU B 118     -11.173  22.358  20.813  1.00 75.68           C  
ATOM    940  CB  LEU B 118     -10.364  19.990  20.787  1.00 75.68           C  
ATOM    941  O   LEU B 118     -10.311  23.112  20.355  1.00 75.68           O  
ATOM    942  CG  LEU B 118     -10.642  18.505  20.550  1.00 75.68           C  
ATOM    943  CD1 LEU B 118      -9.403  17.675  20.868  1.00 75.68           C  
ATOM    944  CD2 LEU B 118     -11.830  18.043  21.388  1.00 75.68           C  
ATOM    945  N   LEU B 119     -12.048  22.679  21.804  1.00 77.11           N  
ATOM    946  CA  LEU B 119     -11.993  23.995  22.432  1.00 77.11           C  
ATOM    947  C   LEU B 119     -11.809  23.870  23.940  1.00 77.11           C  
ATOM    948  CB  LEU B 119     -13.266  24.789  22.125  1.00 77.11           C  
ATOM    949  O   LEU B 119     -12.229  22.879  24.541  1.00 77.11           O  
ATOM    950  CG  LEU B 119     -13.640  24.926  20.649  1.00 77.11           C  
ATOM    951  CD1 LEU B 119     -14.970  25.659  20.505  1.00 77.11           C  
ATOM    952  CD2 LEU B 119     -12.539  25.650  19.882  1.00 77.11           C  
ATOM    953  N   CYS B 120     -11.095  24.820  24.533  1.00 76.66           N  
ATOM    954  CA  CYS B 120     -11.205  25.070  25.966  1.00 76.66           C  
ATOM    955  C   CYS B 120     -12.327  26.058  26.263  1.00 76.66           C  
ATOM    956  CB  CYS B 120      -9.884  25.603  26.520  1.00 76.66           C  
ATOM    957  O   CYS B 120     -12.951  26.590  25.343  1.00 76.66           O  
ATOM    958  SG  CYS B 120      -9.558  27.327  26.094  1.00 76.66           S  
ATOM    959  N   CYS B 121     -12.614  26.183  27.619  1.00 81.73           N  
ATOM    960  CA  CYS B 121     -13.698  27.083  27.998  1.00 81.73           C  
ATOM    961  C   CYS B 121     -13.441  28.494  27.483  1.00 81.73           C  
ATOM    962  CB  CYS B 121     -13.868  27.107  29.516  1.00 81.73           C  
ATOM    963  O   CYS B 121     -14.366  29.174  27.037  1.00 81.73           O  
ATOM    964  SG  CYS B 121     -14.577  25.591  30.194  1.00 81.73           S  
ATOM    965  N   SER B 122     -12.177  28.884  27.408  1.00 82.88           N  
ATOM    966  CA  SER B 122     -11.822  30.224  26.952  1.00 82.88           C  
ATOM    967  C   SER B 122     -11.921  30.335  25.434  1.00 82.88           C  
ATOM    968  CB  SER B 122     -10.408  30.589  27.407  1.00 82.88           C  
ATOM    969  O   SER B 122     -12.378  31.352  24.909  1.00 82.88           O  
ATOM    970  OG  SER B 122     -10.325  30.610  28.821  1.00 82.88           O  
ATOM    971  N   CYS B 123     -11.645  29.357  24.705  1.00 80.07           N  
ATOM    972  CA  CYS B 123     -11.735  29.344  23.249  1.00 80.07           C  
ATOM    973  C   CYS B 123     -13.188  29.409  22.792  1.00 80.07           C  
ATOM    974  CB  CYS B 123     -11.068  28.091  22.682  1.00 80.07           C  
ATOM    975  O   CYS B 123     -13.486  29.963  21.733  1.00 80.07           O  
ATOM    976  SG  CYS B 123      -9.264  28.130  22.757  1.00 80.07           S  
ATOM    977  N   GLN B 124     -14.087  28.856  23.591  1.00 82.05           N  
ATOM    978  CA  GLN B 124     -15.510  28.867  23.270  1.00 82.05           C  
ATOM    979  C   GLN B 124     -16.032  30.294  23.130  1.00 82.05           C  
ATOM    980  CB  GLN B 124     -16.308  28.119  24.340  1.00 82.05           C  
ATOM    981  O   GLN B 124     -16.915  30.560  22.312  1.00 82.05           O  
ATOM    982  CG  GLN B 124     -17.810  28.105  24.090  1.00 82.05           C  
ATOM    983  CD  GLN B 124     -18.581  27.396  25.188  1.00 82.05           C  
ATOM    984  NE2 GLN B 124     -19.906  27.436  25.102  1.00 82.05           N  
ATOM    985  OE1 GLN B 124     -17.990  26.818  26.105  1.00 82.05           O  
ATOM    986  N   ALA B 125     -15.422  31.189  23.900  1.00 82.21           N  
ATOM    987  CA  ALA B 125     -15.900  32.568  23.950  1.00 82.21           C  
ATOM    988  C   ALA B 125     -15.336  33.387  22.793  1.00 82.21           C  
ATOM    989  CB  ALA B 125     -15.530  33.211  25.284  1.00 82.21           C  
ATOM    990  O   ALA B 125     -15.729  34.537  22.589  1.00 82.21           O  
ATOM    991  N   ASP B 126     -14.446  32.844  22.080  1.00 81.66           N  
ATOM    992  CA  ASP B 126     -13.861  33.518  20.926  1.00 81.66           C  
ATOM    993  C   ASP B 126     -14.921  33.819  19.869  1.00 81.66           C  
ATOM    994  CB  ASP B 126     -12.740  32.671  20.320  1.00 81.66           C  
ATOM    995  O   ASP B 126     -15.777  32.979  19.585  1.00 81.66           O  
ATOM    996  CG  ASP B 126     -11.837  33.459  19.388  1.00 81.66           C  
ATOM    997  OD1 ASP B 126     -12.352  34.173  18.500  1.00 81.66           O  
ATOM    998  OD2 ASP B 126     -10.600  33.365  19.541  1.00 81.66           O  
ATOM    999  N   PRO B 127     -14.923  34.975  19.194  1.00 82.32           N  
ATOM   1000  CA  PRO B 127     -15.922  35.390  18.207  1.00 82.32           C  
ATOM   1001  C   PRO B 127     -16.020  34.428  17.025  1.00 82.32           C  
ATOM   1002  CB  PRO B 127     -15.420  36.763  17.754  1.00 82.32           C  
ATOM   1003  O   PRO B 127     -17.074  34.326  16.393  1.00 82.32           O  
ATOM   1004  CG  PRO B 127     -14.433  37.173  18.798  1.00 82.32           C  
ATOM   1005  CD  PRO B 127     -13.970  35.943  19.526  1.00 82.32           C  
ATOM   1006  N   ARG B 128     -14.949  33.747  16.758  1.00 78.07           N  
ATOM   1007  CA  ARG B 128     -14.928  32.794  15.653  1.00 78.07           C  
ATOM   1008  C   ARG B 128     -15.935  31.671  15.879  1.00 78.07           C  
ATOM   1009  CB  ARG B 128     -13.525  32.210  15.473  1.00 78.07           C  
ATOM   1010  O   ARG B 128     -16.373  31.022  14.927  1.00 78.07           O  
ATOM   1011  CG  ARG B 128     -12.741  32.835  14.330  1.00 78.07           C  
ATOM   1012  CD  ARG B 128     -11.294  32.360  14.313  1.00 78.07           C  
ATOM   1013  NE  ARG B 128     -11.203  30.912  14.152  1.00 78.07           N  
ATOM   1014  NH1 ARG B 128      -9.048  30.932  13.320  1.00 78.07           N  
ATOM   1015  NH2 ARG B 128     -10.164  28.946  13.579  1.00 78.07           N  
ATOM   1016  CZ  ARG B 128     -10.139  30.267  13.684  1.00 78.07           C  
ATOM   1017  N   HIS B 129     -16.178  31.306  17.132  1.00 82.09           N  
ATOM   1018  CA  HIS B 129     -17.073  30.194  17.432  1.00 82.09           C  
ATOM   1019  C   HIS B 129     -18.458  30.693  17.828  1.00 82.09           C  
ATOM   1020  CB  HIS B 129     -16.491  29.323  18.548  1.00 82.09           C  
ATOM   1021  O   HIS B 129     -19.293  29.916  18.297  1.00 82.09           O  
ATOM   1022  CG  HIS B 129     -15.160  28.729  18.212  1.00 82.09           C  
ATOM   1023  CD2 HIS B 129     -13.933  28.936  18.746  1.00 82.09           C  
ATOM   1024  ND1 HIS B 129     -14.993  27.798  17.209  1.00 82.09           N  
ATOM   1025  CE1 HIS B 129     -13.716  27.457  17.142  1.00 82.09           C  
ATOM   1026  NE2 HIS B 129     -13.052  28.134  18.063  1.00 82.09           N  
ATOM   1027  N   GLN B 130     -18.690  31.956  17.668  1.00 81.31           N  
ATOM   1028  CA  GLN B 130     -19.993  32.528  17.988  1.00 81.31           C  
ATOM   1029  C   GLN B 130     -21.086  31.935  17.103  1.00 81.31           C  
ATOM   1030  CB  GLN B 130     -19.964  34.050  17.837  1.00 81.31           C  
ATOM   1031  O   GLN B 130     -20.948  31.897  15.879  1.00 81.31           O  
ATOM   1032  CG  GLN B 130     -20.972  34.775  18.719  1.00 81.31           C  
ATOM   1033  CD  GLN B 130     -20.330  35.829  19.601  1.00 81.31           C  
ATOM   1034  NE2 GLN B 130     -21.054  36.267  20.625  1.00 81.31           N  
ATOM   1035  OE1 GLN B 130     -19.191  36.246  19.364  1.00 81.31           O  
ATOM   1036  N   GLY B 131     -22.087  31.333  17.724  1.00 84.44           N  
ATOM   1037  CA  GLY B 131     -23.200  30.731  17.006  1.00 84.44           C  
ATOM   1038  C   GLY B 131     -22.952  29.283  16.627  1.00 84.44           C  
ATOM   1039  O   GLY B 131     -23.825  28.628  16.053  1.00 84.44           O  
ATOM   1040  N   HIS B 132     -21.797  28.825  16.818  1.00 86.77           N  
ATOM   1041  CA  HIS B 132     -21.492  27.438  16.486  1.00 86.77           C  
ATOM   1042  C   HIS B 132     -22.039  26.485  17.543  1.00 86.77           C  
ATOM   1043  CB  HIS B 132     -19.983  27.243  16.333  1.00 86.77           C  
ATOM   1044  O   HIS B 132     -22.177  26.859  18.710  1.00 86.77           O  
ATOM   1045  CG  HIS B 132     -19.409  27.919  15.129  1.00 86.77           C  
ATOM   1046  CD2 HIS B 132     -19.988  28.702  14.189  1.00 86.77           C  
ATOM   1047  ND1 HIS B 132     -18.079  27.820  14.783  1.00 86.77           N  
ATOM   1048  CE1 HIS B 132     -17.864  28.515  13.679  1.00 86.77           C  
ATOM   1049  NE2 HIS B 132     -19.006  29.061  13.298  1.00 86.77           N  
ATOM   1050  N   ARG B 133     -22.362  25.177  17.103  1.00 84.30           N  
ATOM   1051  CA  ARG B 133     -22.752  24.104  18.012  1.00 84.30           C  
ATOM   1052  C   ARG B 133     -21.530  23.477  18.675  1.00 84.30           C  
ATOM   1053  CB  ARG B 133     -23.551  23.032  17.267  1.00 84.30           C  
ATOM   1054  O   ARG B 133     -20.620  23.004  17.992  1.00 84.30           O  
ATOM   1055  CG  ARG B 133     -24.963  23.461  16.901  1.00 84.30           C  
ATOM   1056  CD  ARG B 133     -25.749  22.324  16.262  1.00 84.30           C  
ATOM   1057  NE  ARG B 133     -25.357  22.114  14.871  1.00 84.30           N  
ATOM   1058  NH1 ARG B 133     -27.503  21.723  14.109  1.00 84.30           N  
ATOM   1059  NH2 ARG B 133     -25.735  21.660  12.652  1.00 84.30           N  
ATOM   1060  CZ  ARG B 133     -26.199  21.833  13.881  1.00 84.30           C  
ATOM   1061  N   VAL B 134     -21.448  23.616  19.970  1.00 84.90           N  
ATOM   1062  CA  VAL B 134     -20.322  23.093  20.736  1.00 84.90           C  
ATOM   1063  C   VAL B 134     -20.799  21.971  21.655  1.00 84.90           C  
ATOM   1064  CB  VAL B 134     -19.632  24.202  21.562  1.00 84.90           C  
ATOM   1065  O   VAL B 134     -21.842  22.090  22.301  1.00 84.90           O  
ATOM   1066  CG1 VAL B 134     -18.415  23.648  22.299  1.00 84.90           C  
ATOM   1067  CG2 VAL B 134     -19.230  25.367  20.659  1.00 84.90           C  
ATOM   1068  N   GLN B 135     -20.054  20.826  21.626  1.00 80.46           N  
ATOM   1069  CA  GLN B 135     -20.413  19.682  22.457  1.00 80.46           C  
ATOM   1070  C   GLN B 135     -19.271  19.305  23.397  1.00 80.46           C  
ATOM   1071  CB  GLN B 135     -20.794  18.484  21.587  1.00 80.46           C  
ATOM   1072  O   GLN B 135     -18.098  19.430  23.038  1.00 80.46           O  
ATOM   1073  CG  GLN B 135     -21.826  18.806  20.514  1.00 80.46           C  
ATOM   1074  CD  GLN B 135     -22.248  17.585  19.720  1.00 80.46           C  
ATOM   1075  NE2 GLN B 135     -23.259  17.748  18.874  1.00 80.46           N  
ATOM   1076  OE1 GLN B 135     -21.670  16.503  19.865  1.00 80.46           O  
ATOM   1077  N   PRO B 136     -19.641  18.933  24.732  1.00 80.14           N  
ATOM   1078  CA  PRO B 136     -18.595  18.427  25.624  1.00 80.14           C  
ATOM   1079  C   PRO B 136     -17.965  17.131  25.119  1.00 80.14           C  
ATOM   1080  CB  PRO B 136     -19.338  18.196  26.942  1.00 80.14           C  
ATOM   1081  O   PRO B 136     -18.644  16.312  24.494  1.00 80.14           O  
ATOM   1082  CG  PRO B 136     -20.747  18.607  26.664  1.00 80.14           C  
ATOM   1083  CD  PRO B 136     -20.853  18.998  25.218  1.00 80.14           C  
ATOM   1084  N   VAL B 137     -16.700  17.162  25.193  1.00 66.67           N  
ATOM   1085  CA  VAL B 137     -16.009  15.929  24.831  1.00 66.67           C  
ATOM   1086  C   VAL B 137     -16.135  14.914  25.964  1.00 66.67           C  
ATOM   1087  CB  VAL B 137     -14.520  16.187  24.510  1.00 66.67           C  
ATOM   1088  O   VAL B 137     -15.863  15.232  27.124  1.00 66.67           O  
ATOM   1089  CG1 VAL B 137     -13.801  14.877  24.191  1.00 66.67           C  
ATOM   1090  CG2 VAL B 137     -14.387  17.169  23.347  1.00 66.67           C  
ATOM   1091  N   LYS B 138     -17.052  13.859  26.009  1.00 53.61           N  
ATOM   1092  CA  LYS B 138     -17.289  12.868  27.055  1.00 53.61           C  
ATOM   1093  C   LYS B 138     -16.013  12.095  27.378  1.00 53.61           C  
ATOM   1094  CB  LYS B 138     -18.397  11.900  26.637  1.00 53.61           C  
ATOM   1095  O   LYS B 138     -15.244  11.753  26.477  1.00 53.61           O  
ATOM   1096  CG  LYS B 138     -19.799  12.479  26.751  1.00 53.61           C  
ATOM   1097  CD  LYS B 138     -20.862  11.440  26.417  1.00 53.61           C  
ATOM   1098  CE  LYS B 138     -22.265  12.025  26.505  1.00 53.61           C  
ATOM   1099  NZ  LYS B 138     -23.306  11.031  26.106  1.00 53.61           N  
ATOM   1100  N   ASP B 139     -15.531  12.239  28.596  1.00 49.04           N  
ATOM   1101  CA  ASP B 139     -14.429  11.393  29.046  1.00 49.04           C  
ATOM   1102  C   ASP B 139     -14.820   9.918  29.009  1.00 49.04           C  
ATOM   1103  CB  ASP B 139     -13.992  11.787  30.458  1.00 49.04           C  
ATOM   1104  O   ASP B 139     -15.788   9.510  29.654  1.00 49.04           O  
ATOM   1105  CG  ASP B 139     -13.019  12.954  30.474  1.00 49.04           C  
ATOM   1106  OD1 ASP B 139     -12.377  13.226  29.437  1.00 49.04           O  
ATOM   1107  OD2 ASP B 139     -12.893  13.604  31.534  1.00 49.04           O  
ATOM   1108  N   THR B 140     -14.947   9.093  27.900  1.00 39.75           N  
ATOM   1109  CA  THR B 140     -15.311   7.681  27.867  1.00 39.75           C  
ATOM   1110  C   THR B 140     -14.506   6.891  28.895  1.00 39.75           C  
ATOM   1111  CB  THR B 140     -15.092   7.080  26.467  1.00 39.75           C  
ATOM   1112  O   THR B 140     -14.765   5.707  29.117  1.00 39.75           O  
ATOM   1113  CG2 THR B 140     -16.340   7.228  25.603  1.00 39.75           C  
ATOM   1114  OG1 THR B 140     -14.000   7.754  25.829  1.00 39.75           O  
ATOM   1115  N   ALA B 141     -13.378   7.273  29.423  1.00 39.72           N  
ATOM   1116  CA  ALA B 141     -12.614   6.308  30.208  1.00 39.72           C  
ATOM   1117  C   ALA B 141     -13.325   5.981  31.518  1.00 39.72           C  
ATOM   1118  CB  ALA B 141     -11.210   6.841  30.486  1.00 39.72           C  
ATOM   1119  O   ALA B 141     -13.164   4.886  32.062  1.00 39.72           O  
ATOM   1120  N   HIS B 142     -14.070   6.835  32.196  1.00 36.59           N  
ATOM   1121  CA  HIS B 142     -14.390   6.548  33.590  1.00 36.59           C  
ATOM   1122  C   HIS B 142     -15.435   5.443  33.699  1.00 36.59           C  
ATOM   1123  CB  HIS B 142     -14.885   7.811  34.297  1.00 36.59           C  
ATOM   1124  O   HIS B 142     -15.475   4.717  34.696  1.00 36.59           O  
ATOM   1125  CG  HIS B 142     -14.009   8.248  35.428  1.00 36.59           C  
ATOM   1126  CD2 HIS B 142     -13.093   9.241  35.511  1.00 36.59           C  
ATOM   1127  ND1 HIS B 142     -14.020   7.629  36.659  1.00 36.59           N  
ATOM   1128  CE1 HIS B 142     -13.147   8.225  37.453  1.00 36.59           C  
ATOM   1129  NE2 HIS B 142     -12.571   9.207  36.781  1.00 36.59           N  
ATOM   1130  N   ASP B 143     -16.394   5.287  32.819  1.00 34.70           N  
ATOM   1131  CA  ASP B 143     -17.554   4.488  33.200  1.00 34.70           C  
ATOM   1132  C   ASP B 143     -17.206   3.002  33.248  1.00 34.70           C  
ATOM   1133  CB  ASP B 143     -18.712   4.725  32.229  1.00 34.70           C  
ATOM   1134  O   ASP B 143     -17.977   2.195  33.771  1.00 34.70           O  
ATOM   1135  CG  ASP B 143     -19.554   5.936  32.593  1.00 34.70           C  
ATOM   1136  OD1 ASP B 143     -19.582   6.323  33.781  1.00 34.70           O  
ATOM   1137  OD2 ASP B 143     -20.196   6.505  31.685  1.00 34.70           O  
ATOM   1138  N   PHE B 144     -16.095   2.544  32.674  1.00 33.44           N  
ATOM   1139  CA  PHE B 144     -16.043   1.088  32.624  1.00 33.44           C  
ATOM   1140  C   PHE B 144     -15.789   0.508  34.011  1.00 33.44           C  
ATOM   1141  CB  PHE B 144     -14.956   0.620  31.652  1.00 33.44           C  
ATOM   1142  O   PHE B 144     -15.858  -0.708  34.203  1.00 33.44           O  
ATOM   1143  CG  PHE B 144     -15.454   0.387  30.251  1.00 33.44           C  
ATOM   1144  CD1 PHE B 144     -16.103  -0.795  29.916  1.00 33.44           C  
ATOM   1145  CD2 PHE B 144     -15.272   1.351  29.268  1.00 33.44           C  
ATOM   1146  CE1 PHE B 144     -16.565  -1.013  28.620  1.00 33.44           C  
ATOM   1147  CE2 PHE B 144     -15.731   1.141  27.971  1.00 33.44           C  
ATOM   1148  CZ  PHE B 144     -16.376  -0.042  27.649  1.00 33.44           C  
ATOM   1149  N   ARG B 145     -15.344   1.291  35.024  1.00 31.20           N  
ATOM   1150  CA  ARG B 145     -14.876   0.617  36.231  1.00 31.20           C  
ATOM   1151  C   ARG B 145     -16.046   0.059  37.035  1.00 31.20           C  
ATOM   1152  CB  ARG B 145     -14.054   1.574  37.097  1.00 31.20           C  
ATOM   1153  O   ARG B 145     -15.868  -0.844  37.855  1.00 31.20           O  
ATOM   1154  CG  ARG B 145     -12.559   1.521  36.824  1.00 31.20           C  
ATOM   1155  CD  ARG B 145     -11.785   2.457  37.742  1.00 31.20           C  
ATOM   1156  NE  ARG B 145     -10.350   2.400  37.483  1.00 31.20           N  
ATOM   1157  NH1 ARG B 145      -9.764   3.733  39.277  1.00 31.20           N  
ATOM   1158  NH2 ARG B 145      -8.143   2.889  37.892  1.00 31.20           N  
ATOM   1159  CZ  ARG B 145      -9.422   3.008  38.218  1.00 31.20           C  
ATOM   1160  N   ALA B 146     -17.294   0.584  36.946  1.00 34.59           N  
ATOM   1161  CA  ALA B 146     -18.238   0.241  38.006  1.00 34.59           C  
ATOM   1162  C   ALA B 146     -18.686  -1.213  37.894  1.00 34.59           C  
ATOM   1163  CB  ALA B 146     -19.447   1.172  37.963  1.00 34.59           C  
ATOM   1164  O   ALA B 146     -19.286  -1.758  38.823  1.00 34.59           O  
ATOM   1165  N   LYS B 147     -18.681  -1.793  36.716  1.00 32.33           N  
ATOM   1166  CA  LYS B 147     -19.540  -2.971  36.632  1.00 32.33           C  
ATOM   1167  C   LYS B 147     -18.910  -4.162  37.349  1.00 32.33           C  
ATOM   1168  CB  LYS B 147     -19.822  -3.327  35.172  1.00 32.33           C  
ATOM   1169  O   LYS B 147     -19.551  -5.200  37.520  1.00 32.33           O  
ATOM   1170  CG  LYS B 147     -21.245  -3.025  34.725  1.00 32.33           C  
ATOM   1171  CD  LYS B 147     -21.431  -3.288  33.236  1.00 32.33           C  
ATOM   1172  CE  LYS B 147     -22.841  -2.942  32.779  1.00 32.33           C  
ATOM   1173  NZ  LYS B 147     -22.974  -3.013  31.293  1.00 32.33           N  
ATOM   1174  N   CYS B 148     -17.679  -4.204  37.782  1.00 29.70           N  
ATOM   1175  CA  CYS B 148     -17.170  -5.511  38.184  1.00 29.70           C  
ATOM   1176  C   CYS B 148     -17.745  -5.929  39.532  1.00 29.70           C  
ATOM   1177  CB  CYS B 148     -15.643  -5.493  38.253  1.00 29.70           C  
ATOM   1178  O   CYS B 148     -17.409  -6.995  40.051  1.00 29.70           O  
ATOM   1179  SG  CYS B 148     -14.840  -5.532  36.636  1.00 29.70           S  
ATOM   1180  N   ARG B 149     -18.456  -5.043  40.281  1.00 29.09           N  
ATOM   1181  CA  ARG B 149     -18.720  -5.521  41.634  1.00 29.09           C  
ATOM   1182  C   ARG B 149     -19.837  -6.560  41.639  1.00 29.09           C  
ATOM   1183  CB  ARG B 149     -19.085  -4.355  42.555  1.00 29.09           C  
ATOM   1184  O   ARG B 149     -20.141  -7.147  42.680  1.00 29.09           O  
ATOM   1185  CG  ARG B 149     -17.882  -3.598  43.096  1.00 29.09           C  
ATOM   1186  CD  ARG B 149     -18.278  -2.622  44.195  1.00 29.09           C  
ATOM   1187  NE  ARG B 149     -17.610  -1.333  44.038  1.00 29.09           N  
ATOM   1188  NH1 ARG B 149     -18.204  -0.537  46.123  1.00 29.09           N  
ATOM   1189  NH2 ARG B 149     -16.953   0.762  44.709  1.00 29.09           N  
ATOM   1190  CZ  ARG B 149     -17.591  -0.372  44.957  1.00 29.09           C  
ATOM   1191  N   ASN B 150     -20.677  -6.643  40.554  1.00 24.49           N  
ATOM   1192  CA  ASN B 150     -21.600  -7.753  40.762  1.00 24.49           C  
ATOM   1193  C   ASN B 150     -20.953  -9.093  40.422  1.00 24.49           C  
ATOM   1194  CB  ASN B 150     -22.873  -7.555  39.937  1.00 24.49           C  
ATOM   1195  O   ASN B 150     -20.274  -9.218  39.401  1.00 24.49           O  
ATOM   1196  CG  ASN B 150     -24.056  -8.323  40.494  1.00 24.49           C  
ATOM   1197  ND2 ASN B 150     -25.103  -8.464  39.690  1.00 24.49           N  
ATOM   1198  OD1 ASN B 150     -24.029  -8.784  41.638  1.00 24.49           O  
TER    1199      ASN B 150                                                      
ATOM   1200  N   MET C   1     -14.308  31.993   8.759  1.00 24.85           N  
ATOM   1201  CA  MET C   1     -13.353  31.034   9.309  1.00 24.85           C  
ATOM   1202  C   MET C   1     -13.033  29.942   8.295  1.00 24.85           C  
ATOM   1203  CB  MET C   1     -13.898  30.411  10.595  1.00 24.85           C  
ATOM   1204  O   MET C   1     -13.908  29.156   7.926  1.00 24.85           O  
ATOM   1205  CG  MET C   1     -13.015  30.644  11.811  1.00 24.85           C  
ATOM   1206  SD  MET C   1     -13.767  30.005  13.358  1.00 24.85           S  
ATOM   1207  CE  MET C   1     -12.856  30.984  14.585  1.00 24.85           C  
ATOM   1208  N   GLU C   2     -12.132  30.319   7.316  1.00 26.14           N  
ATOM   1209  CA  GLU C   2     -11.836  29.540   6.118  1.00 26.14           C  
ATOM   1210  C   GLU C   2     -11.273  28.168   6.476  1.00 26.14           C  
ATOM   1211  CB  GLU C   2     -10.853  30.293   5.217  1.00 26.14           C  
ATOM   1212  O   GLU C   2     -10.435  28.049   7.372  1.00 26.14           O  
ATOM   1213  CG  GLU C   2     -11.481  31.449   4.452  1.00 26.14           C  
ATOM   1214  CD  GLU C   2     -10.465  32.471   3.968  1.00 26.14           C  
ATOM   1215  OE1 GLU C   2     -10.722  33.146   2.946  1.00 26.14           O  
ATOM   1216  OE2 GLU C   2      -9.402  32.596   4.616  1.00 26.14           O  
ATOM   1217  N   ARG C   3     -12.090  27.139   6.351  1.00 26.91           N  
ATOM   1218  CA  ARG C   3     -11.753  25.745   6.624  1.00 26.91           C  
ATOM   1219  C   ARG C   3     -10.435  25.361   5.961  1.00 26.91           C  
ATOM   1220  CB  ARG C   3     -12.871  24.818   6.143  1.00 26.91           C  
ATOM   1221  O   ARG C   3     -10.247  25.586   4.763  1.00 26.91           O  
ATOM   1222  CG  ARG C   3     -14.165  24.953   6.929  1.00 26.91           C  
ATOM   1223  CD  ARG C   3     -15.176  23.884   6.540  1.00 26.91           C  
ATOM   1224  NE  ARG C   3     -16.519  24.217   7.006  1.00 26.91           N  
ATOM   1225  NH1 ARG C   3     -17.370  22.087   6.722  1.00 26.91           N  
ATOM   1226  NH2 ARG C   3     -18.711  23.765   7.521  1.00 26.91           N  
ATOM   1227  CZ  ARG C   3     -17.530  23.356   7.082  1.00 26.91           C  
ATOM   1228  N   SER C   4      -9.290  25.702   6.638  1.00 31.58           N  
ATOM   1229  CA  SER C   4      -8.006  25.227   6.134  1.00 31.58           C  
ATOM   1230  C   SER C   4      -8.104  23.787   5.642  1.00 31.58           C  
ATOM   1231  CB  SER C   4      -6.932  25.332   7.217  1.00 31.58           C  
ATOM   1232  O   SER C   4      -8.657  22.927   6.330  1.00 31.58           O  
ATOM   1233  OG  SER C   4      -6.767  26.677   7.633  1.00 31.58           O  
ATOM   1234  N   PRO C   5      -8.172  23.642   4.268  1.00 32.07           N  
ATOM   1235  CA  PRO C   5      -8.271  22.242   3.848  1.00 32.07           C  
ATOM   1236  C   PRO C   5      -7.303  21.331   4.599  1.00 32.07           C  
ATOM   1237  CB  PRO C   5      -7.925  22.296   2.358  1.00 32.07           C  
ATOM   1238  O   PRO C   5      -6.188  21.745   4.927  1.00 32.07           O  
ATOM   1239  CG  PRO C   5      -7.376  23.669   2.142  1.00 32.07           C  
ATOM   1240  CD  PRO C   5      -7.595  24.472   3.392  1.00 32.07           C  
ATOM   1241  N   ASP C   6      -7.805  20.559   5.504  1.00 33.12           N  
ATOM   1242  CA  ASP C   6      -7.101  19.511   6.237  1.00 33.12           C  
ATOM   1243  C   ASP C   6      -6.139  18.754   5.325  1.00 33.12           C  
ATOM   1244  CB  ASP C   6      -8.098  18.539   6.873  1.00 33.12           C  
ATOM   1245  O   ASP C   6      -6.567  18.057   4.404  1.00 33.12           O  
ATOM   1246  CG  ASP C   6      -7.555  17.866   8.121  1.00 33.12           C  
ATOM   1247  OD1 ASP C   6      -6.342  17.979   8.397  1.00 33.12           O  
ATOM   1248  OD2 ASP C   6      -8.348  17.213   8.833  1.00 33.12           O  
ATOM   1249  N   VAL C   7      -5.044  19.424   4.860  1.00 33.58           N  
ATOM   1250  CA  VAL C   7      -4.077  18.675   4.065  1.00 33.58           C  
ATOM   1251  C   VAL C   7      -3.767  17.344   4.747  1.00 33.58           C  
ATOM   1252  CB  VAL C   7      -2.775  19.479   3.850  1.00 33.58           C  
ATOM   1253  O   VAL C   7      -3.360  17.315   5.911  1.00 33.58           O  
ATOM   1254  CG1 VAL C   7      -1.992  18.932   2.658  1.00 33.58           C  
ATOM   1255  CG2 VAL C   7      -3.091  20.961   3.652  1.00 33.58           C  
ATOM   1256  N   SER C   8      -4.464  16.245   4.477  1.00 42.92           N  
ATOM   1257  CA  SER C   8      -4.177  14.913   4.998  1.00 42.92           C  
ATOM   1258  C   SER C   8      -2.752  14.484   4.664  1.00 42.92           C  
ATOM   1259  CB  SER C   8      -5.170  13.893   4.438  1.00 42.92           C  
ATOM   1260  O   SER C   8      -2.307  14.626   3.523  1.00 42.92           O  
ATOM   1261  OG  SER C   8      -6.494  14.213   4.830  1.00 42.92           O  
ATOM   1262  N   PRO C   9      -1.763  14.464   5.646  1.00 45.50           N  
ATOM   1263  CA  PRO C   9      -0.429  13.985   5.276  1.00 45.50           C  
ATOM   1264  C   PRO C   9      -0.465  12.648   4.539  1.00 45.50           C  
ATOM   1265  CB  PRO C   9       0.282  13.846   6.624  1.00 45.50           C  
ATOM   1266  O   PRO C   9      -1.344  11.821   4.796  1.00 45.50           O  
ATOM   1267  CG  PRO C   9      -0.779  14.106   7.644  1.00 45.50           C  
ATOM   1268  CD  PRO C   9      -2.045  14.482   6.930  1.00 45.50           C  
ATOM   1269  N   GLY C  10      -0.455  12.580   3.189  1.00 55.93           N  
ATOM   1270  CA  GLY C  10      -0.295  11.352   2.427  1.00 55.93           C  
ATOM   1271  C   GLY C  10       0.482  10.284   3.173  1.00 55.93           C  
ATOM   1272  O   GLY C  10       0.830  10.465   4.342  1.00 55.93           O  
ATOM   1273  N   PRO C  11       0.489   8.999   2.665  1.00 64.47           N  
ATOM   1274  CA  PRO C  11       1.254   7.917   3.291  1.00 64.47           C  
ATOM   1275  C   PRO C  11       2.654   8.354   3.715  1.00 64.47           C  
ATOM   1276  CB  PRO C  11       1.323   6.853   2.193  1.00 64.47           C  
ATOM   1277  O   PRO C  11       3.257   9.218   3.073  1.00 64.47           O  
ATOM   1278  CG  PRO C  11       0.330   7.297   1.168  1.00 64.47           C  
ATOM   1279  CD  PRO C  11       0.004   8.742   1.414  1.00 64.47           C  
ATOM   1280  N   SER C  12       3.136   7.846   4.880  1.00 69.25           N  
ATOM   1281  CA  SER C  12       4.475   8.119   5.392  1.00 69.25           C  
ATOM   1282  C   SER C  12       5.546   7.718   4.383  1.00 69.25           C  
ATOM   1283  CB  SER C  12       4.705   7.382   6.712  1.00 69.25           C  
ATOM   1284  O   SER C  12       5.271   6.970   3.443  1.00 69.25           O  
ATOM   1285  OG  SER C  12       4.743   5.981   6.506  1.00 69.25           O  
ATOM   1286  N   ARG C  13       6.713   8.236   4.575  1.00 73.33           N  
ATOM   1287  CA  ARG C  13       7.856   7.877   3.741  1.00 73.33           C  
ATOM   1288  C   ARG C  13       8.090   6.370   3.753  1.00 73.33           C  
ATOM   1289  CB  ARG C  13       9.116   8.607   4.212  1.00 73.33           C  
ATOM   1290  O   ARG C  13       8.365   5.771   2.711  1.00 73.33           O  
ATOM   1291  CG  ARG C  13       9.208  10.047   3.733  1.00 73.33           C  
ATOM   1292  CD  ARG C  13      10.525  10.694   4.141  1.00 73.33           C  
ATOM   1293  NE  ARG C  13      10.619  12.071   3.666  1.00 73.33           N  
ATOM   1294  NH1 ARG C  13      12.842  12.334   4.235  1.00 73.33           N  
ATOM   1295  NH2 ARG C  13      11.692  14.060   3.260  1.00 73.33           N  
ATOM   1296  CZ  ARG C  13      11.717  12.819   3.721  1.00 73.33           C  
ATOM   1297  N   SER C  14       8.041   5.802   4.903  1.00 77.08           N  
ATOM   1298  CA  SER C  14       8.270   4.366   5.035  1.00 77.08           C  
ATOM   1299  C   SER C  14       7.221   3.567   4.269  1.00 77.08           C  
ATOM   1300  CB  SER C  14       8.261   3.955   6.507  1.00 77.08           C  
ATOM   1301  O   SER C  14       7.527   2.517   3.699  1.00 77.08           O  
ATOM   1302  OG  SER C  14       6.972   4.127   7.071  1.00 77.08           O  
ATOM   1303  N   PHE C  15       5.986   4.043   4.239  1.00 79.49           N  
ATOM   1304  CA  PHE C  15       4.904   3.410   3.495  1.00 79.49           C  
ATOM   1305  C   PHE C  15       5.165   3.479   1.995  1.00 79.49           C  
ATOM   1306  CB  PHE C  15       3.563   4.074   3.826  1.00 79.49           C  
ATOM   1307  O   PHE C  15       5.058   2.471   1.294  1.00 79.49           O  
ATOM   1308  CG  PHE C  15       2.365   3.261   3.414  1.00 79.49           C  
ATOM   1309  CD1 PHE C  15       1.811   3.406   2.148  1.00 79.49           C  
ATOM   1310  CD2 PHE C  15       1.794   2.351   4.294  1.00 79.49           C  
ATOM   1311  CE1 PHE C  15       0.703   2.654   1.764  1.00 79.49           C  
ATOM   1312  CE2 PHE C  15       0.686   1.597   3.917  1.00 79.49           C  
ATOM   1313  CZ  PHE C  15       0.141   1.751   2.653  1.00 79.49           C  
ATOM   1314  N   LYS C  16       5.678   4.602   1.518  1.00 82.78           N  
ATOM   1315  CA  LYS C  16       5.961   4.823   0.103  1.00 82.78           C  
ATOM   1316  C   LYS C  16       7.126   3.957  -0.366  1.00 82.78           C  
ATOM   1317  CB  LYS C  16       6.266   6.299  -0.160  1.00 82.78           C  
ATOM   1318  O   LYS C  16       7.152   3.510  -1.515  1.00 82.78           O  
ATOM   1319  CG  LYS C  16       5.049   7.208  -0.068  1.00 82.78           C  
ATOM   1320  CD  LYS C  16       5.405   8.653  -0.391  1.00 82.78           C  
ATOM   1321  CE  LYS C  16       4.240   9.593  -0.113  1.00 82.78           C  
ATOM   1322  NZ  LYS C  16       4.608  11.020  -0.359  1.00 82.78           N  
ATOM   1323  N   GLU C  17       8.072   3.701   0.514  1.00 87.38           N  
ATOM   1324  CA  GLU C  17       9.243   2.894   0.185  1.00 87.38           C  
ATOM   1325  C   GLU C  17       8.844   1.469  -0.188  1.00 87.38           C  
ATOM   1326  CB  GLU C  17      10.230   2.876   1.355  1.00 87.38           C  
ATOM   1327  O   GLU C  17       9.553   0.797  -0.940  1.00 87.38           O  
ATOM   1328  CG  GLU C  17      11.008   4.173   1.524  1.00 87.38           C  
ATOM   1329  CD  GLU C  17      11.893   4.184   2.760  1.00 87.38           C  
ATOM   1330  OE1 GLU C  17      12.640   5.169   2.962  1.00 87.38           O  
ATOM   1331  OE2 GLU C  17      11.841   3.201   3.531  1.00 87.38           O  
ATOM   1332  N   GLU C  18       7.709   1.048   0.318  1.00 89.46           N  
ATOM   1333  CA  GLU C  18       7.226  -0.295   0.009  1.00 89.46           C  
ATOM   1334  C   GLU C  18       6.713  -0.380  -1.426  1.00 89.46           C  
ATOM   1335  CB  GLU C  18       6.123  -0.708   0.987  1.00 89.46           C  
ATOM   1336  O   GLU C  18       6.506  -1.475  -1.952  1.00 89.46           O  
ATOM   1337  CG  GLU C  18       6.608  -0.891   2.418  1.00 89.46           C  
ATOM   1338  CD  GLU C  18       7.581  -2.049   2.579  1.00 89.46           C  
ATOM   1339  OE1 GLU C  18       8.331  -2.077   3.581  1.00 89.46           O  
ATOM   1340  OE2 GLU C  18       7.593  -2.934   1.695  1.00 89.46           O  
ATOM   1341  N   LEU C  19       6.556   0.744  -2.027  1.00 92.26           N  
ATOM   1342  CA  LEU C  19       5.956   0.796  -3.356  1.00 92.26           C  
ATOM   1343  C   LEU C  19       6.997   1.164  -4.408  1.00 92.26           C  
ATOM   1344  CB  LEU C  19       4.805   1.806  -3.385  1.00 92.26           C  
ATOM   1345  O   LEU C  19       6.653   1.679  -5.474  1.00 92.26           O  
ATOM   1346  CG  LEU C  19       3.633   1.525  -2.444  1.00 92.26           C  
ATOM   1347  CD1 LEU C  19       2.614   2.658  -2.513  1.00 92.26           C  
ATOM   1348  CD2 LEU C  19       2.979   0.190  -2.787  1.00 92.26           C  
ATOM   1349  N   LEU C  20       8.260   0.960  -4.047  1.00 92.49           N  
ATOM   1350  CA  LEU C  20       9.351   1.246  -4.972  1.00 92.49           C  
ATOM   1351  C   LEU C  20       9.971  -0.045  -5.496  1.00 92.49           C  
ATOM   1352  CB  LEU C  20      10.423   2.100  -4.289  1.00 92.49           C  
ATOM   1353  O   LEU C  20      10.080  -1.029  -4.762  1.00 92.49           O  
ATOM   1354  CG  LEU C  20       9.981   3.480  -3.801  1.00 92.49           C  
ATOM   1355  CD1 LEU C  20      11.147   4.207  -3.138  1.00 92.49           C  
ATOM   1356  CD2 LEU C  20       9.420   4.302  -4.957  1.00 92.49           C  
ATOM   1357  N   CYS C  21      10.336  -0.012  -6.710  1.00 94.84           N  
ATOM   1358  CA  CYS C  21      11.066  -1.116  -7.323  1.00 94.84           C  
ATOM   1359  C   CYS C  21      12.501  -1.170  -6.813  1.00 94.84           C  
ATOM   1360  CB  CYS C  21      11.061  -0.982  -8.845  1.00 94.84           C  
ATOM   1361  O   CYS C  21      13.182  -0.145  -6.751  1.00 94.84           O  
ATOM   1362  SG  CYS C  21      11.976  -2.288  -9.694  1.00 94.84           S  
ATOM   1363  N   ALA C  22      12.947  -2.358  -6.467  1.00 92.92           N  
ATOM   1364  CA  ALA C  22      14.280  -2.530  -5.896  1.00 92.92           C  
ATOM   1365  C   ALA C  22      15.358  -2.385  -6.967  1.00 92.92           C  
ATOM   1366  CB  ALA C  22      14.395  -3.890  -5.211  1.00 92.92           C  
ATOM   1367  O   ALA C  22      16.545  -2.272  -6.651  1.00 92.92           O  
ATOM   1368  N   VAL C  23      14.991  -2.317  -8.253  1.00 94.11           N  
ATOM   1369  CA  VAL C  23      15.952  -2.226  -9.348  1.00 94.11           C  
ATOM   1370  C   VAL C  23      16.082  -0.774  -9.803  1.00 94.11           C  
ATOM   1371  CB  VAL C  23      15.542  -3.122 -10.538  1.00 94.11           C  
ATOM   1372  O   VAL C  23      17.181  -0.214  -9.805  1.00 94.11           O  
ATOM   1373  CG1 VAL C  23      16.500  -2.933 -11.713  1.00 94.11           C  
ATOM   1374  CG2 VAL C  23      15.498  -4.588 -10.112  1.00 94.11           C  
ATOM   1375  N   CYS C  24      15.030  -0.048 -10.035  1.00 94.11           N  
ATOM   1376  CA  CYS C  24      15.101   1.304 -10.579  1.00 94.11           C  
ATOM   1377  C   CYS C  24      14.861   2.343  -9.491  1.00 94.11           C  
ATOM   1378  CB  CYS C  24      14.081   1.484 -11.703  1.00 94.11           C  
ATOM   1379  O   CYS C  24      15.116   3.532  -9.695  1.00 94.11           O  
ATOM   1380  SG  CYS C  24      12.364   1.424 -11.144  1.00 94.11           S  
ATOM   1381  N   TYR C  25      14.268   1.956  -8.382  1.00 91.86           N  
ATOM   1382  CA  TYR C  25      14.037   2.776  -7.198  1.00 91.86           C  
ATOM   1383  C   TYR C  25      12.933   3.796  -7.449  1.00 91.86           C  
ATOM   1384  CB  TYR C  25      15.324   3.492  -6.779  1.00 91.86           C  
ATOM   1385  O   TYR C  25      12.852   4.815  -6.758  1.00 91.86           O  
ATOM   1386  CG  TYR C  25      16.403   2.560  -6.283  1.00 91.86           C  
ATOM   1387  CD1 TYR C  25      16.346   2.016  -5.002  1.00 91.86           C  
ATOM   1388  CD2 TYR C  25      17.482   2.222  -7.094  1.00 91.86           C  
ATOM   1389  CE1 TYR C  25      17.339   1.158  -4.540  1.00 91.86           C  
ATOM   1390  CE2 TYR C  25      18.480   1.366  -6.642  1.00 91.86           C  
ATOM   1391  OH  TYR C  25      19.386  -0.010  -4.914  1.00 91.86           O  
ATOM   1392  CZ  TYR C  25      18.400   0.839  -5.366  1.00 91.86           C  
ATOM   1393  N   ASP C  26      12.149   3.603  -8.479  1.00 91.17           N  
ATOM   1394  CA  ASP C  26      10.944   4.381  -8.754  1.00 91.17           C  
ATOM   1395  C   ASP C  26       9.688   3.598  -8.379  1.00 91.17           C  
ATOM   1396  CB  ASP C  26      10.892   4.784 -10.229  1.00 91.17           C  
ATOM   1397  O   ASP C  26       9.739   2.379  -8.202  1.00 91.17           O  
ATOM   1398  CG  ASP C  26      11.967   5.788 -10.608  1.00 91.17           C  
ATOM   1399  OD1 ASP C  26      12.250   6.709  -9.812  1.00 91.17           O  
ATOM   1400  OD2 ASP C  26      12.534   5.658 -11.714  1.00 91.17           O  
ATOM   1401  N   PRO C  27       8.559   4.378  -8.143  1.00 92.66           N  
ATOM   1402  CA  PRO C  27       7.311   3.630  -7.977  1.00 92.66           C  
ATOM   1403  C   PRO C  27       7.070   2.626  -9.101  1.00 92.66           C  
ATOM   1404  CB  PRO C  27       6.241   4.725  -7.984  1.00 92.66           C  
ATOM   1405  O   PRO C  27       7.450   2.875 -10.248  1.00 92.66           O  
ATOM   1406  CG  PRO C  27       6.949   5.955  -7.515  1.00 92.66           C  
ATOM   1407  CD  PRO C  27       8.352   5.931  -8.051  1.00 92.66           C  
ATOM   1408  N   PHE C  28       6.574   1.487  -8.757  1.00 95.56           N  
ATOM   1409  CA  PHE C  28       6.383   0.400  -9.709  1.00 95.56           C  
ATOM   1410  C   PHE C  28       5.667   0.894 -10.960  1.00 95.56           C  
ATOM   1411  CB  PHE C  28       5.591  -0.745  -9.068  1.00 95.56           C  
ATOM   1412  O   PHE C  28       4.686   1.635 -10.868  1.00 95.56           O  
ATOM   1413  CG  PHE C  28       6.330  -1.451  -7.964  1.00 95.56           C  
ATOM   1414  CD1 PHE C  28       7.451  -2.223  -8.242  1.00 95.56           C  
ATOM   1415  CD2 PHE C  28       5.904  -1.341  -6.646  1.00 95.56           C  
ATOM   1416  CE1 PHE C  28       8.137  -2.878  -7.221  1.00 95.56           C  
ATOM   1417  CE2 PHE C  28       6.584  -1.992  -5.621  1.00 95.56           C  
ATOM   1418  CZ  PHE C  28       7.700  -2.761  -5.911  1.00 95.56           C  
ATOM   1419  N   ARG C  29       6.229   0.612 -12.098  1.00 95.25           N  
ATOM   1420  CA  ARG C  29       5.565   0.698 -13.395  1.00 95.25           C  
ATOM   1421  C   ARG C  29       5.240  -0.690 -13.937  1.00 95.25           C  
ATOM   1422  CB  ARG C  29       6.436   1.461 -14.396  1.00 95.25           C  
ATOM   1423  O   ARG C  29       6.141  -1.438 -14.323  1.00 95.25           O  
ATOM   1424  CG  ARG C  29       6.622   2.931 -14.055  1.00 95.25           C  
ATOM   1425  CD  ARG C  29       7.425   3.660 -15.124  1.00 95.25           C  
ATOM   1426  NE  ARG C  29       7.842   4.985 -14.674  1.00 95.25           N  
ATOM   1427  NH1 ARG C  29       8.298   5.787 -16.792  1.00 95.25           N  
ATOM   1428  NH2 ARG C  29       8.604   7.132 -14.961  1.00 95.25           N  
ATOM   1429  CZ  ARG C  29       8.247   5.965 -15.477  1.00 95.25           C  
ATOM   1430  N   ASP C  30       4.006  -1.020 -13.946  1.00 96.44           N  
ATOM   1431  CA  ASP C  30       3.591  -2.371 -14.314  1.00 96.44           C  
ATOM   1432  C   ASP C  30       4.221  -3.410 -13.390  1.00 96.44           C  
ATOM   1433  CB  ASP C  30       3.961  -2.668 -15.769  1.00 96.44           C  
ATOM   1434  O   ASP C  30       5.018  -4.240 -13.832  1.00 96.44           O  
ATOM   1435  CG  ASP C  30       3.303  -3.928 -16.303  1.00 96.44           C  
ATOM   1436  OD1 ASP C  30       2.359  -4.441 -15.664  1.00 96.44           O  
ATOM   1437  OD2 ASP C  30       3.734  -4.414 -17.371  1.00 96.44           O  
ATOM   1438  N   ALA C  31       3.870  -3.470 -12.124  1.00 96.40           N  
ATOM   1439  CA  ALA C  31       4.457  -4.306 -11.079  1.00 96.40           C  
ATOM   1440  C   ALA C  31       4.205  -5.786 -11.355  1.00 96.40           C  
ATOM   1441  CB  ALA C  31       3.897  -3.920  -9.712  1.00 96.40           C  
ATOM   1442  O   ALA C  31       3.099  -6.172 -11.741  1.00 96.40           O  
ATOM   1443  N   VAL C  32       5.186  -6.569 -11.182  1.00 95.43           N  
ATOM   1444  CA  VAL C  32       5.083  -8.018 -11.317  1.00 95.43           C  
ATOM   1445  C   VAL C  32       5.678  -8.696 -10.084  1.00 95.43           C  
ATOM   1446  CB  VAL C  32       5.791  -8.521 -12.595  1.00 95.43           C  
ATOM   1447  O   VAL C  32       6.548  -8.130  -9.416  1.00 95.43           O  
ATOM   1448  CG1 VAL C  32       5.114  -7.959 -13.843  1.00 95.43           C  
ATOM   1449  CG2 VAL C  32       7.271  -8.142 -12.569  1.00 95.43           C  
ATOM   1450  N   THR C  33       5.240  -9.825  -9.803  1.00 93.53           N  
ATOM   1451  CA  THR C  33       5.715 -10.613  -8.671  1.00 93.53           C  
ATOM   1452  C   THR C  33       6.354 -11.914  -9.148  1.00 93.53           C  
ATOM   1453  CB  THR C  33       4.571 -10.930  -7.690  1.00 93.53           C  
ATOM   1454  O   THR C  33       5.795 -12.612  -9.997  1.00 93.53           O  
ATOM   1455  CG2 THR C  33       5.080 -11.715  -6.486  1.00 93.53           C  
ATOM   1456  OG1 THR C  33       3.987  -9.703  -7.234  1.00 93.53           O  
ATOM   1457  N   LEU C  34       7.553 -12.190  -8.658  1.00 92.23           N  
ATOM   1458  CA  LEU C  34       8.227 -13.455  -8.930  1.00 92.23           C  
ATOM   1459  C   LEU C  34       7.732 -14.548  -7.989  1.00 92.23           C  
ATOM   1460  CB  LEU C  34       9.744 -13.294  -8.791  1.00 92.23           C  
ATOM   1461  O   LEU C  34       7.056 -14.261  -6.998  1.00 92.23           O  
ATOM   1462  CG  LEU C  34      10.410 -12.300  -9.744  1.00 92.23           C  
ATOM   1463  CD1 LEU C  34      11.920 -12.296  -9.534  1.00 92.23           C  
ATOM   1464  CD2 LEU C  34      10.067 -12.636 -11.192  1.00 92.23           C  
ATOM   1465  N   ARG C  35       8.100 -15.778  -8.231  1.00 87.47           N  
ATOM   1466  CA  ARG C  35       7.684 -16.910  -7.408  1.00 87.47           C  
ATOM   1467  C   ARG C  35       8.200 -16.768  -5.981  1.00 87.47           C  
ATOM   1468  CB  ARG C  35       8.175 -18.226  -8.015  1.00 87.47           C  
ATOM   1469  O   ARG C  35       7.552 -17.217  -5.033  1.00 87.47           O  
ATOM   1470  CG  ARG C  35       7.652 -19.464  -7.305  1.00 87.47           C  
ATOM   1471  CD  ARG C  35       8.187 -20.743  -7.935  1.00 87.47           C  
ATOM   1472  NE  ARG C  35       7.341 -21.197  -9.034  1.00 87.47           N  
ATOM   1473  NH1 ARG C  35       7.880 -23.431  -8.800  1.00 87.47           N  
ATOM   1474  NH2 ARG C  35       6.416 -22.766 -10.434  1.00 87.47           N  
ATOM   1475  CZ  ARG C  35       7.214 -22.464  -9.420  1.00 87.47           C  
ATOM   1476  N   CYS C  36       9.302 -16.089  -5.831  1.00 88.26           N  
ATOM   1477  CA  CYS C  36       9.905 -15.915  -4.514  1.00 88.26           C  
ATOM   1478  C   CYS C  36       9.154 -14.865  -3.705  1.00 88.26           C  
ATOM   1479  CB  CYS C  36      11.374 -15.516  -4.645  1.00 88.26           C  
ATOM   1480  O   CYS C  36       9.334 -14.764  -2.490  1.00 88.26           O  
ATOM   1481  SG  CYS C  36      11.625 -13.907  -5.425  1.00 88.26           S  
ATOM   1482  N   GLY C  37       8.319 -14.052  -4.390  1.00 89.26           N  
ATOM   1483  CA  GLY C  37       7.490 -13.093  -3.678  1.00 89.26           C  
ATOM   1484  C   GLY C  37       7.969 -11.662  -3.830  1.00 89.26           C  
ATOM   1485  O   GLY C  37       7.242 -10.720  -3.506  1.00 89.26           O  
ATOM   1486  N   HIS C  38       9.142 -11.424  -4.440  1.00 92.59           N  
ATOM   1487  CA  HIS C  38       9.637 -10.067  -4.645  1.00 92.59           C  
ATOM   1488  C   HIS C  38       8.979  -9.418  -5.857  1.00 92.59           C  
ATOM   1489  CB  HIS C  38      11.158 -10.071  -4.812  1.00 92.59           C  
ATOM   1490  O   HIS C  38       8.612 -10.105  -6.813  1.00 92.59           O  
ATOM   1491  CG  HIS C  38      11.899 -10.396  -3.554  1.00 92.59           C  
ATOM   1492  CD2 HIS C  38      12.131  -9.658  -2.444  1.00 92.59           C  
ATOM   1493  ND1 HIS C  38      12.508 -11.614  -3.343  1.00 92.59           N  
ATOM   1494  CE1 HIS C  38      13.083 -11.611  -2.152  1.00 92.59           C  
ATOM   1495  NE2 HIS C  38      12.870 -10.436  -1.586  1.00 92.59           N  
ATOM   1496  N   ASN C  39       8.818  -8.152  -5.777  1.00 94.86           N  
ATOM   1497  CA  ASN C  39       8.121  -7.390  -6.808  1.00 94.86           C  
ATOM   1498  C   ASN C  39       9.067  -6.439  -7.538  1.00 94.86           C  
ATOM   1499  CB  ASN C  39       6.950  -6.613  -6.203  1.00 94.86           C  
ATOM   1500  O   ASN C  39       9.989  -5.889  -6.933  1.00 94.86           O  
ATOM   1501  CG  ASN C  39       6.016  -7.496  -5.400  1.00 94.86           C  
ATOM   1502  ND2 ASN C  39       6.103  -7.403  -4.078  1.00 94.86           N  
ATOM   1503  OD1 ASN C  39       5.224  -8.256  -5.963  1.00 94.86           O  
ATOM   1504  N   PHE C  40       8.843  -6.236  -8.790  1.00 96.51           N  
ATOM   1505  CA  PHE C  40       9.633  -5.361  -9.647  1.00 96.51           C  
ATOM   1506  C   PHE C  40       8.773  -4.769 -10.757  1.00 96.51           C  
ATOM   1507  CB  PHE C  40      10.818  -6.123 -10.250  1.00 96.51           C  
ATOM   1508  O   PHE C  40       7.668  -5.249 -11.016  1.00 96.51           O  
ATOM   1509  CG  PHE C  40      11.691  -6.796  -9.226  1.00 96.51           C  
ATOM   1510  CD1 PHE C  40      12.731  -6.105  -8.616  1.00 96.51           C  
ATOM   1511  CD2 PHE C  40      11.472  -8.121  -8.872  1.00 96.51           C  
ATOM   1512  CE1 PHE C  40      13.541  -6.725  -7.668  1.00 96.51           C  
ATOM   1513  CE2 PHE C  40      12.277  -8.748  -7.926  1.00 96.51           C  
ATOM   1514  CZ  PHE C  40      13.312  -8.049  -7.325  1.00 96.51           C  
ATOM   1515  N   CYS C  41       9.255  -3.712 -11.346  1.00 97.01           N  
ATOM   1516  CA  CYS C  41       8.690  -3.350 -12.641  1.00 97.01           C  
ATOM   1517  C   CYS C  41       8.941  -4.445 -13.671  1.00 97.01           C  
ATOM   1518  CB  CYS C  41       9.282  -2.029 -13.133  1.00 97.01           C  
ATOM   1519  O   CYS C  41      10.006  -5.065 -13.677  1.00 97.01           O  
ATOM   1520  SG  CYS C  41       9.102  -0.669 -11.959  1.00 97.01           S  
ATOM   1521  N   ARG C  42       7.931  -4.621 -14.451  1.00 96.92           N  
ATOM   1522  CA  ARG C  42       8.120  -5.612 -15.505  1.00 96.92           C  
ATOM   1523  C   ARG C  42       9.347  -5.285 -16.351  1.00 96.92           C  
ATOM   1524  CB  ARG C  42       6.878  -5.696 -16.394  1.00 96.92           C  
ATOM   1525  O   ARG C  42      10.157  -6.167 -16.646  1.00 96.92           O  
ATOM   1526  CG  ARG C  42       6.952  -6.782 -17.456  1.00 96.92           C  
ATOM   1527  CD  ARG C  42       5.706  -6.802 -18.330  1.00 96.92           C  
ATOM   1528  NE  ARG C  42       4.494  -6.986 -17.537  1.00 96.92           N  
ATOM   1529  NH1 ARG C  42       4.655  -9.288 -17.444  1.00 96.92           N  
ATOM   1530  NH2 ARG C  42       2.910  -8.214 -16.416  1.00 96.92           N  
ATOM   1531  CZ  ARG C  42       4.022  -8.162 -17.134  1.00 96.92           C  
ATOM   1532  N   GLY C  43       9.456  -4.066 -16.752  1.00 96.00           N  
ATOM   1533  CA  GLY C  43      10.592  -3.638 -17.552  1.00 96.00           C  
ATOM   1534  C   GLY C  43      11.925  -3.857 -16.862  1.00 96.00           C  
ATOM   1535  O   GLY C  43      12.899  -4.267 -17.496  1.00 96.00           O  
ATOM   1536  N   CYS C  44      12.043  -3.617 -15.599  1.00 95.84           N  
ATOM   1537  CA  CYS C  44      13.274  -3.783 -14.834  1.00 95.84           C  
ATOM   1538  C   CYS C  44      13.694  -5.247 -14.786  1.00 95.84           C  
ATOM   1539  CB  CYS C  44      13.098  -3.247 -13.413  1.00 95.84           C  
ATOM   1540  O   CYS C  44      14.854  -5.574 -15.043  1.00 95.84           O  
ATOM   1541  SG  CYS C  44      13.020  -1.445 -13.319  1.00 95.84           S  
ATOM   1542  N   VAL C  45      12.743  -6.107 -14.486  1.00 95.51           N  
ATOM   1543  CA  VAL C  45      13.079  -7.522 -14.357  1.00 95.51           C  
ATOM   1544  C   VAL C  45      13.464  -8.088 -15.722  1.00 95.51           C  
ATOM   1545  CB  VAL C  45      11.908  -8.330 -13.755  1.00 95.51           C  
ATOM   1546  O   VAL C  45      14.407  -8.875 -15.830  1.00 95.51           O  
ATOM   1547  CG1 VAL C  45      10.784  -8.495 -14.777  1.00 95.51           C  
ATOM   1548  CG2 VAL C  45      12.396  -9.694 -13.269  1.00 95.51           C  
ATOM   1549  N   SER C  46      12.726  -7.705 -16.717  1.00 94.26           N  
ATOM   1550  CA  SER C  46      13.026  -8.167 -18.068  1.00 94.26           C  
ATOM   1551  C   SER C  46      14.425  -7.743 -18.500  1.00 94.26           C  
ATOM   1552  CB  SER C  46      11.993  -7.631 -19.060  1.00 94.26           C  
ATOM   1553  O   SER C  46      15.168  -8.535 -19.083  1.00 94.26           O  
ATOM   1554  OG  SER C  46      10.697  -8.114 -18.747  1.00 94.26           O  
ATOM   1555  N   ARG C  47      14.841  -6.518 -18.283  1.00 93.73           N  
ATOM   1556  CA  ARG C  47      16.158  -5.999 -18.635  1.00 93.73           C  
ATOM   1557  C   ARG C  47      17.258  -6.744 -17.886  1.00 93.73           C  
ATOM   1558  CB  ARG C  47      16.244  -4.501 -18.336  1.00 93.73           C  
ATOM   1559  O   ARG C  47      18.306  -7.054 -18.457  1.00 93.73           O  
ATOM   1560  CG  ARG C  47      15.537  -3.627 -19.360  1.00 93.73           C  
ATOM   1561  CD  ARG C  47      15.843  -2.151 -19.150  1.00 93.73           C  
ATOM   1562  NE  ARG C  47      15.239  -1.645 -17.921  1.00 93.73           N  
ATOM   1563  NH1 ARG C  47      13.864  -0.120 -18.980  1.00 93.73           N  
ATOM   1564  NH2 ARG C  47      13.831  -0.306 -16.696  1.00 93.73           N  
ATOM   1565  CZ  ARG C  47      14.313  -0.691 -17.869  1.00 93.73           C  
ATOM   1566  N   CYS C  48      16.998  -7.067 -16.620  1.00 92.70           N  
ATOM   1567  CA  CYS C  48      17.964  -7.812 -15.821  1.00 92.70           C  
ATOM   1568  C   CYS C  48      18.185  -9.207 -16.393  1.00 92.70           C  
ATOM   1569  CB  CYS C  48      17.495  -7.914 -14.370  1.00 92.70           C  
ATOM   1570  O   CYS C  48      19.311  -9.709 -16.398  1.00 92.70           O  
ATOM   1571  SG  CYS C  48      17.639  -6.368 -13.447  1.00 92.70           S  
ATOM   1572  N   TRP C  49      17.124  -9.782 -16.866  1.00 93.60           N  
ATOM   1573  CA  TRP C  49      17.175 -11.165 -17.329  1.00 93.60           C  
ATOM   1574  C   TRP C  49      17.742 -11.245 -18.742  1.00 93.60           C  
ATOM   1575  CB  TRP C  49      15.781 -11.798 -17.288  1.00 93.60           C  
ATOM   1576  O   TRP C  49      18.172 -12.313 -19.186  1.00 93.60           O  
ATOM   1577  CG  TRP C  49      15.286 -12.091 -15.904  1.00 93.60           C  
ATOM   1578  CD1 TRP C  49      16.002 -12.024 -14.741  1.00 93.60           C  
ATOM   1579  CD2 TRP C  49      13.965 -12.504 -15.539  1.00 93.60           C  
ATOM   1580  CE2 TRP C  49      13.951 -12.668 -14.136  1.00 93.60           C  
ATOM   1581  CE3 TRP C  49      12.791 -12.751 -16.263  1.00 93.60           C  
ATOM   1582  NE1 TRP C  49      15.205 -12.369 -13.674  1.00 93.60           N  
ATOM   1583  CH2 TRP C  49      11.672 -13.303 -14.175  1.00 93.60           C  
ATOM   1584  CZ2 TRP C  49      12.807 -13.068 -13.443  1.00 93.60           C  
ATOM   1585  CZ3 TRP C  49      11.653 -13.149 -15.571  1.00 93.60           C  
ATOM   1586  N   GLU C  50      17.753 -10.190 -19.505  1.00 90.75           N  
ATOM   1587  CA  GLU C  50      18.289 -10.164 -20.863  1.00 90.75           C  
ATOM   1588  C   GLU C  50      19.796 -10.404 -20.865  1.00 90.75           C  
ATOM   1589  CB  GLU C  50      17.968  -8.830 -21.542  1.00 90.75           C  
ATOM   1590  O   GLU C  50      20.335 -10.993 -21.805  1.00 90.75           O  
ATOM   1591  CG  GLU C  50      16.548  -8.741 -22.082  1.00 90.75           C  
ATOM   1592  CD  GLU C  50      16.200  -7.367 -22.631  1.00 90.75           C  
ATOM   1593  OE1 GLU C  50      15.029  -7.144 -23.013  1.00 90.75           O  
ATOM   1594  OE2 GLU C  50      17.107  -6.506 -22.681  1.00 90.75           O  
ATOM   1595  N   VAL C  51      20.506 -10.061 -19.816  1.00 86.42           N  
ATOM   1596  CA  VAL C  51      21.964 -10.121 -19.789  1.00 86.42           C  
ATOM   1597  C   VAL C  51      22.417 -11.339 -18.989  1.00 86.42           C  
ATOM   1598  CB  VAL C  51      22.573  -8.833 -19.191  1.00 86.42           C  
ATOM   1599  O   VAL C  51      23.610 -11.647 -18.936  1.00 86.42           O  
ATOM   1600  CG1 VAL C  51      22.395  -7.656 -20.148  1.00 86.42           C  
ATOM   1601  CG2 VAL C  51      21.941  -8.524 -17.835  1.00 86.42           C  
ATOM   1602  N   GLN C  52      21.476 -12.152 -18.450  1.00 81.86           N  
ATOM   1603  CA  GLN C  52      21.791 -13.304 -17.612  1.00 81.86           C  
ATOM   1604  C   GLN C  52      21.571 -14.611 -18.369  1.00 81.86           C  
ATOM   1605  CB  GLN C  52      20.946 -13.288 -16.337  1.00 81.86           C  
ATOM   1606  O   GLN C  52      20.694 -14.696 -19.231  1.00 81.86           O  
ATOM   1607  CG  GLN C  52      21.295 -12.153 -15.383  1.00 81.86           C  
ATOM   1608  CD  GLN C  52      20.538 -12.236 -14.071  1.00 81.86           C  
ATOM   1609  NE2 GLN C  52      20.918 -11.397 -13.113  1.00 81.86           N  
ATOM   1610  OE1 GLN C  52      19.618 -13.047 -13.919  1.00 81.86           O  
ATOM   1611  N   VAL C  53      22.368 -15.616 -18.053  1.00 79.97           N  
ATOM   1612  CA  VAL C  53      22.211 -16.934 -18.660  1.00 79.97           C  
ATOM   1613  C   VAL C  53      20.946 -17.602 -18.125  1.00 79.97           C  
ATOM   1614  CB  VAL C  53      23.441 -17.831 -18.395  1.00 79.97           C  
ATOM   1615  O   VAL C  53      20.173 -18.184 -18.890  1.00 79.97           O  
ATOM   1616  CG1 VAL C  53      23.260 -19.201 -19.045  1.00 79.97           C  
ATOM   1617  CG2 VAL C  53      24.713 -17.156 -18.906  1.00 79.97           C  
ATOM   1618  N   SER C  54      20.757 -17.397 -16.761  1.00 89.20           N  
ATOM   1619  CA  SER C  54      19.570 -17.931 -16.102  1.00 89.20           C  
ATOM   1620  C   SER C  54      18.902 -16.876 -15.226  1.00 89.20           C  
ATOM   1621  CB  SER C  54      19.929 -19.154 -15.257  1.00 89.20           C  
ATOM   1622  O   SER C  54      19.538 -16.308 -14.335  1.00 89.20           O  
ATOM   1623  OG  SER C  54      20.823 -18.801 -14.215  1.00 89.20           O  
ATOM   1624  N   PRO C  55      17.614 -16.676 -15.541  1.00 93.27           N  
ATOM   1625  CA  PRO C  55      16.906 -15.632 -14.796  1.00 93.27           C  
ATOM   1626  C   PRO C  55      16.849 -15.913 -13.296  1.00 93.27           C  
ATOM   1627  CB  PRO C  55      15.503 -15.651 -15.408  1.00 93.27           C  
ATOM   1628  O   PRO C  55      16.524 -17.030 -12.885  1.00 93.27           O  
ATOM   1629  CG  PRO C  55      15.667 -16.354 -16.717  1.00 93.27           C  
ATOM   1630  CD  PRO C  55      16.867 -17.253 -16.629  1.00 93.27           C  
ATOM   1631  N   THR C  56      17.240 -14.894 -12.457  1.00 95.32           N  
ATOM   1632  CA  THR C  56      17.150 -14.954 -11.003  1.00 95.32           C  
ATOM   1633  C   THR C  56      16.536 -13.672 -10.446  1.00 95.32           C  
ATOM   1634  CB  THR C  56      18.534 -15.182 -10.366  1.00 95.32           C  
ATOM   1635  O   THR C  56      16.505 -12.646 -11.127  1.00 95.32           O  
ATOM   1636  CG2 THR C  56      19.153 -16.489 -10.849  1.00 95.32           C  
ATOM   1637  OG1 THR C  56      19.400 -14.096 -10.718  1.00 95.32           O  
ATOM   1638  N   CYS C  57      16.035 -13.815  -9.268  1.00 95.21           N  
ATOM   1639  CA  CYS C  57      15.527 -12.638  -8.573  1.00 95.21           C  
ATOM   1640  C   CYS C  57      16.657 -11.673  -8.235  1.00 95.21           C  
ATOM   1641  CB  CYS C  57      14.793 -13.045  -7.296  1.00 95.21           C  
ATOM   1642  O   CYS C  57      17.677 -12.077  -7.676  1.00 95.21           O  
ATOM   1643  SG  CYS C  57      14.304 -11.649  -6.260  1.00 95.21           S  
ATOM   1644  N   PRO C  58      16.495 -10.396  -8.580  1.00 93.54           N  
ATOM   1645  CA  PRO C  58      17.537  -9.404  -8.305  1.00 93.54           C  
ATOM   1646  C   PRO C  58      17.799  -9.222  -6.811  1.00 93.54           C  
ATOM   1647  CB  PRO C  58      16.973  -8.120  -8.920  1.00 93.54           C  
ATOM   1648  O   PRO C  58      18.849  -8.703  -6.424  1.00 93.54           O  
ATOM   1649  CG  PRO C  58      16.068  -8.587 -10.015  1.00 93.54           C  
ATOM   1650  CD  PRO C  58      15.378  -9.841  -9.561  1.00 93.54           C  
ATOM   1651  N   VAL C  59      16.869  -9.690  -6.005  1.00 93.80           N  
ATOM   1652  CA  VAL C  59      17.003  -9.440  -4.574  1.00 93.80           C  
ATOM   1653  C   VAL C  59      17.502 -10.701  -3.873  1.00 93.80           C  
ATOM   1654  CB  VAL C  59      15.667  -8.977  -3.951  1.00 93.80           C  
ATOM   1655  O   VAL C  59      18.599 -10.712  -3.309  1.00 93.80           O  
ATOM   1656  CG1 VAL C  59      15.784  -8.882  -2.431  1.00 93.80           C  
ATOM   1657  CG2 VAL C  59      15.239  -7.635  -4.542  1.00 93.80           C  
ATOM   1658  N   CYS C  60      16.912 -11.865  -4.038  1.00 94.25           N  
ATOM   1659  CA  CYS C  60      17.252 -13.048  -3.256  1.00 94.25           C  
ATOM   1660  C   CYS C  60      18.035 -14.051  -4.094  1.00 94.25           C  
ATOM   1661  CB  CYS C  60      15.987 -13.707  -2.705  1.00 94.25           C  
ATOM   1662  O   CYS C  60      18.544 -15.043  -3.569  1.00 94.25           O  
ATOM   1663  SG  CYS C  60      14.967 -14.495  -3.970  1.00 94.25           S  
ATOM   1664  N   LYS C  61      18.096 -13.911  -5.350  1.00 94.65           N  
ATOM   1665  CA  LYS C  61      18.897 -14.690  -6.290  1.00 94.65           C  
ATOM   1666  C   LYS C  61      18.283 -16.066  -6.527  1.00 94.65           C  
ATOM   1667  CB  LYS C  61      20.332 -14.837  -5.780  1.00 94.65           C  
ATOM   1668  O   LYS C  61      18.902 -16.930  -7.151  1.00 94.65           O  
ATOM   1669  CG  LYS C  61      21.030 -13.513  -5.505  1.00 94.65           C  
ATOM   1670  CD  LYS C  61      21.048 -12.624  -6.742  1.00 94.65           C  
ATOM   1671  CE  LYS C  61      21.723 -11.288  -6.461  1.00 94.65           C  
ATOM   1672  NZ  LYS C  61      21.468 -10.299  -7.550  1.00 94.65           N  
ATOM   1673  N   ASP C  62      17.071 -16.326  -6.080  1.00 94.42           N  
ATOM   1674  CA  ASP C  62      16.357 -17.553  -6.419  1.00 94.42           C  
ATOM   1675  C   ASP C  62      16.094 -17.638  -7.921  1.00 94.42           C  
ATOM   1676  CB  ASP C  62      15.038 -17.637  -5.649  1.00 94.42           C  
ATOM   1677  O   ASP C  62      15.826 -16.623  -8.568  1.00 94.42           O  
ATOM   1678  CG  ASP C  62      15.210 -18.162  -4.234  1.00 94.42           C  
ATOM   1679  OD1 ASP C  62      16.361 -18.401  -3.808  1.00 94.42           O  
ATOM   1680  OD2 ASP C  62      14.186 -18.339  -3.540  1.00 94.42           O  
ATOM   1681  N   ARG C  63      16.125 -18.892  -8.386  1.00 94.72           N  
ATOM   1682  CA  ARG C  63      15.816 -19.094  -9.798  1.00 94.72           C  
ATOM   1683  C   ARG C  63      14.409 -18.606 -10.126  1.00 94.72           C  
ATOM   1684  CB  ARG C  63      15.960 -20.570 -10.174  1.00 94.72           C  
ATOM   1685  O   ARG C  63      13.488 -18.768  -9.323  1.00 94.72           O  
ATOM   1686  CG  ARG C  63      17.396 -21.069 -10.172  1.00 94.72           C  
ATOM   1687  CD  ARG C  63      17.499 -22.490 -10.709  1.00 94.72           C  
ATOM   1688  NE  ARG C  63      18.868 -22.994 -10.639  1.00 94.72           N  
ATOM   1689  NH1 ARG C  63      18.566 -24.633 -12.239  1.00 94.72           N  
ATOM   1690  NH2 ARG C  63      20.605 -24.378 -11.224  1.00 94.72           N  
ATOM   1691  CZ  ARG C  63      19.343 -24.001 -11.368  1.00 94.72           C  
ATOM   1692  N   ALA C  64      14.365 -17.906 -11.263  1.00 93.02           N  
ATOM   1693  CA  ALA C  64      13.081 -17.377 -11.715  1.00 93.02           C  
ATOM   1694  C   ALA C  64      12.820 -17.742 -13.174  1.00 93.02           C  
ATOM   1695  CB  ALA C  64      13.036 -15.862 -11.533  1.00 93.02           C  
ATOM   1696  O   ALA C  64      13.731 -18.176 -13.884  1.00 93.02           O  
ATOM   1697  N   SER C  65      11.592 -17.704 -13.522  1.00 90.05           N  
ATOM   1698  CA  SER C  65      11.189 -17.965 -14.900  1.00 90.05           C  
ATOM   1699  C   SER C  65      10.181 -16.929 -15.386  1.00 90.05           C  
ATOM   1700  CB  SER C  65      10.593 -19.367 -15.028  1.00 90.05           C  
ATOM   1701  O   SER C  65       9.215 -16.618 -14.686  1.00 90.05           O  
ATOM   1702  OG  SER C  65       9.958 -19.531 -16.284  1.00 90.05           O  
ATOM   1703  N   PRO C  66      10.423 -16.455 -16.628  1.00 88.23           N  
ATOM   1704  CA  PRO C  66       9.464 -15.509 -17.202  1.00 88.23           C  
ATOM   1705  C   PRO C  66       8.034 -16.045 -17.203  1.00 88.23           C  
ATOM   1706  CB  PRO C  66       9.974 -15.313 -18.632  1.00 88.23           C  
ATOM   1707  O   PRO C  66       7.080 -15.271 -17.092  1.00 88.23           O  
ATOM   1708  CG  PRO C  66      11.439 -15.601 -18.557  1.00 88.23           C  
ATOM   1709  CD  PRO C  66      11.663 -16.671 -17.527  1.00 88.23           C  
ATOM   1710  N   ALA C  67       7.907 -17.306 -17.232  1.00 87.22           N  
ATOM   1711  CA  ALA C  67       6.593 -17.943 -17.274  1.00 87.22           C  
ATOM   1712  C   ALA C  67       5.876 -17.809 -15.933  1.00 87.22           C  
ATOM   1713  CB  ALA C  67       6.728 -19.415 -17.657  1.00 87.22           C  
ATOM   1714  O   ALA C  67       4.649 -17.909 -15.866  1.00 87.22           O  
ATOM   1715  N   ASP C  68       6.653 -17.482 -14.931  1.00 84.44           N  
ATOM   1716  CA  ASP C  68       6.076 -17.439 -13.591  1.00 84.44           C  
ATOM   1717  C   ASP C  68       5.794 -16.001 -13.161  1.00 84.44           C  
ATOM   1718  CB  ASP C  68       7.008 -18.116 -12.583  1.00 84.44           C  
ATOM   1719  O   ASP C  68       5.291 -15.764 -12.060  1.00 84.44           O  
ATOM   1720  CG  ASP C  68       7.117 -19.616 -12.792  1.00 84.44           C  
ATOM   1721  OD1 ASP C  68       6.155 -20.233 -13.298  1.00 84.44           O  
ATOM   1722  OD2 ASP C  68       8.173 -20.186 -12.444  1.00 84.44           O  
ATOM   1723  N   LEU C  69       6.021 -15.074 -14.093  1.00 89.16           N  
ATOM   1724  CA  LEU C  69       5.788 -13.671 -13.765  1.00 89.16           C  
ATOM   1725  C   LEU C  69       4.295 -13.364 -13.721  1.00 89.16           C  
ATOM   1726  CB  LEU C  69       6.479 -12.760 -14.783  1.00 89.16           C  
ATOM   1727  O   LEU C  69       3.560 -13.702 -14.652  1.00 89.16           O  
ATOM   1728  CG  LEU C  69       7.816 -12.155 -14.353  1.00 89.16           C  
ATOM   1729  CD1 LEU C  69       8.972 -12.897 -15.016  1.00 89.16           C  
ATOM   1730  CD2 LEU C  69       7.864 -10.669 -14.691  1.00 89.16           C  
ATOM   1731  N   ARG C  70       3.899 -12.696 -12.599  1.00 88.56           N  
ATOM   1732  CA  ARG C  70       2.494 -12.328 -12.457  1.00 88.56           C  
ATOM   1733  C   ARG C  70       2.340 -10.827 -12.239  1.00 88.56           C  
ATOM   1734  CB  ARG C  70       1.851 -13.094 -11.299  1.00 88.56           C  
ATOM   1735  O   ARG C  70       3.046 -10.238 -11.418  1.00 88.56           O  
ATOM   1736  CG  ARG C  70       1.976 -14.605 -11.415  1.00 88.56           C  
ATOM   1737  CD  ARG C  70       1.100 -15.159 -12.531  1.00 88.56           C  
ATOM   1738  NE  ARG C  70       1.255 -16.604 -12.670  1.00 88.56           N  
ATOM   1739  NH1 ARG C  70      -0.729 -17.127 -11.608  1.00 88.56           N  
ATOM   1740  NH2 ARG C  70       0.623 -18.796 -12.409  1.00 88.56           N  
ATOM   1741  CZ  ARG C  70       0.383 -17.506 -12.229  1.00 88.56           C  
ATOM   1742  N   THR C  71       1.427 -10.343 -13.034  1.00 92.32           N  
ATOM   1743  CA  THR C  71       1.114  -8.936 -12.815  1.00 92.32           C  
ATOM   1744  C   THR C  71       0.509  -8.726 -11.429  1.00 92.32           C  
ATOM   1745  CB  THR C  71       0.143  -8.406 -13.887  1.00 92.32           C  
ATOM   1746  O   THR C  71      -0.357  -9.491 -11.002  1.00 92.32           O  
ATOM   1747  CG2 THR C  71      -0.211  -6.945 -13.634  1.00 92.32           C  
ATOM   1748  OG1 THR C  71       0.756  -8.521 -15.177  1.00 92.32           O  
ATOM   1749  N   ASN C  72       1.039  -7.759 -10.726  1.00 93.19           N  
ATOM   1750  CA  ASN C  72       0.531  -7.415  -9.402  1.00 93.19           C  
ATOM   1751  C   ASN C  72      -0.412  -6.216  -9.457  1.00 93.19           C  
ATOM   1752  CB  ASN C  72       1.687  -7.137  -8.439  1.00 93.19           C  
ATOM   1753  O   ASN C  72       0.015  -5.076  -9.268  1.00 93.19           O  
ATOM   1754  CG  ASN C  72       1.247  -7.117  -6.989  1.00 93.19           C  
ATOM   1755  ND2 ASN C  72       2.109  -7.598  -6.101  1.00 93.19           N  
ATOM   1756  OD1 ASN C  72       0.141  -6.673  -6.669  1.00 93.19           O  
ATOM   1757  N   HIS C  73      -1.698  -6.480  -9.609  1.00 90.98           N  
ATOM   1758  CA  HIS C  73      -2.697  -5.436  -9.811  1.00 90.98           C  
ATOM   1759  C   HIS C  73      -2.863  -4.583  -8.558  1.00 90.98           C  
ATOM   1760  CB  HIS C  73      -4.040  -6.050 -10.211  1.00 90.98           C  
ATOM   1761  O   HIS C  73      -3.072  -3.371  -8.651  1.00 90.98           O  
ATOM   1762  CG  HIS C  73      -4.012  -6.744 -11.535  1.00 90.98           C  
ATOM   1763  CD2 HIS C  73      -4.120  -8.055 -11.855  1.00 90.98           C  
ATOM   1764  ND1 HIS C  73      -3.852  -6.069 -12.726  1.00 90.98           N  
ATOM   1765  CE1 HIS C  73      -3.865  -6.937 -13.723  1.00 90.98           C  
ATOM   1766  NE2 HIS C  73      -4.026  -8.150 -13.221  1.00 90.98           N  
ATOM   1767  N   THR C  74      -2.757  -5.249  -7.473  1.00 91.09           N  
ATOM   1768  CA  THR C  74      -2.918  -4.526  -6.217  1.00 91.09           C  
ATOM   1769  C   THR C  74      -1.835  -3.462  -6.062  1.00 91.09           C  
ATOM   1770  CB  THR C  74      -2.877  -5.484  -5.012  1.00 91.09           C  
ATOM   1771  O   THR C  74      -2.133  -2.303  -5.769  1.00 91.09           O  
ATOM   1772  CG2 THR C  74      -3.061  -4.727  -3.701  1.00 91.09           C  
ATOM   1773  OG1 THR C  74      -3.925  -6.452  -5.143  1.00 91.09           O  
ATOM   1774  N   LEU C  75      -0.561  -3.846  -6.297  1.00 93.48           N  
ATOM   1775  CA  LEU C  75       0.539  -2.892  -6.204  1.00 93.48           C  
ATOM   1776  C   LEU C  75       0.390  -1.787  -7.244  1.00 93.48           C  
ATOM   1777  CB  LEU C  75       1.883  -3.603  -6.387  1.00 93.48           C  
ATOM   1778  O   LEU C  75       0.631  -0.614  -6.949  1.00 93.48           O  
ATOM   1779  CG  LEU C  75       2.388  -4.416  -5.194  1.00 93.48           C  
ATOM   1780  CD1 LEU C  75       3.814  -4.894  -5.444  1.00 93.48           C  
ATOM   1781  CD2 LEU C  75       2.312  -3.590  -3.914  1.00 93.48           C  
ATOM   1782  N   ASN C  76      -0.067  -2.114  -8.402  1.00 94.40           N  
ATOM   1783  CA  ASN C  76      -0.293  -1.112  -9.438  1.00 94.40           C  
ATOM   1784  C   ASN C  76      -1.371  -0.114  -9.026  1.00 94.40           C  
ATOM   1785  CB  ASN C  76      -0.669  -1.784 -10.761  1.00 94.40           C  
ATOM   1786  O   ASN C  76      -1.215   1.092  -9.227  1.00 94.40           O  
ATOM   1787  CG  ASN C  76       0.514  -2.456 -11.431  1.00 94.40           C  
ATOM   1788  ND2 ASN C  76       0.243  -3.505 -12.198  1.00 94.40           N  
ATOM   1789  OD1 ASN C  76       1.661  -2.035 -11.260  1.00 94.40           O  
ATOM   1790  N   ASN C  77      -2.416  -0.608  -8.442  1.00 92.10           N  
ATOM   1791  CA  ASN C  77      -3.491   0.260  -7.974  1.00 92.10           C  
ATOM   1792  C   ASN C  77      -3.016   1.191  -6.862  1.00 92.10           C  
ATOM   1793  CB  ASN C  77      -4.684  -0.571  -7.497  1.00 92.10           C  
ATOM   1794  O   ASN C  77      -3.347   2.378  -6.857  1.00 92.10           O  
ATOM   1795  CG  ASN C  77      -5.421  -1.243  -8.639  1.00 92.10           C  
ATOM   1796  ND2 ASN C  77      -6.282  -2.198  -8.308  1.00 92.10           N  
ATOM   1797  OD1 ASN C  77      -5.219  -0.906  -9.808  1.00 92.10           O  
ATOM   1798  N   LEU C  78      -2.236   0.581  -5.977  1.00 91.23           N  
ATOM   1799  CA  LEU C  78      -1.714   1.381  -4.875  1.00 91.23           C  
ATOM   1800  C   LEU C  78      -0.832   2.512  -5.395  1.00 91.23           C  
ATOM   1801  CB  LEU C  78      -0.920   0.503  -3.904  1.00 91.23           C  
ATOM   1802  O   LEU C  78      -0.952   3.654  -4.947  1.00 91.23           O  
ATOM   1803  CG  LEU C  78      -1.739  -0.393  -2.975  1.00 91.23           C  
ATOM   1804  CD1 LEU C  78      -0.833  -1.400  -2.274  1.00 91.23           C  
ATOM   1805  CD2 LEU C  78      -2.502   0.447  -1.956  1.00 91.23           C  
ATOM   1806  N   VAL C  79       0.040   2.242  -6.332  1.00 92.86           N  
ATOM   1807  CA  VAL C  79       0.934   3.243  -6.905  1.00 92.86           C  
ATOM   1808  C   VAL C  79       0.117   4.323  -7.611  1.00 92.86           C  
ATOM   1809  CB  VAL C  79       1.942   2.608  -7.889  1.00 92.86           C  
ATOM   1810  O   VAL C  79       0.397   5.515  -7.468  1.00 92.86           O  
ATOM   1811  CG1 VAL C  79       2.675   3.687  -8.683  1.00 92.86           C  
ATOM   1812  CG2 VAL C  79       2.936   1.724  -7.138  1.00 92.86           C  
ATOM   1813  N   GLU C  80      -0.857   3.907  -8.342  1.00 91.87           N  
ATOM   1814  CA  GLU C  80      -1.723   4.851  -9.041  1.00 91.87           C  
ATOM   1815  C   GLU C  80      -2.405   5.803  -8.062  1.00 91.87           C  
ATOM   1816  CB  GLU C  80      -2.775   4.106  -9.868  1.00 91.87           C  
ATOM   1817  O   GLU C  80      -2.436   7.015  -8.287  1.00 91.87           O  
ATOM   1818  CG  GLU C  80      -3.605   5.012 -10.766  1.00 91.87           C  
ATOM   1819  CD  GLU C  80      -4.654   4.260 -11.570  1.00 91.87           C  
ATOM   1820  OE1 GLU C  80      -5.469   4.911 -12.262  1.00 91.87           O  
ATOM   1821  OE2 GLU C  80      -4.661   3.011 -11.507  1.00 91.87           O  
ATOM   1822  N   LYS C  81      -2.935   5.276  -7.025  1.00 84.85           N  
ATOM   1823  CA  LYS C  81      -3.615   6.087  -6.019  1.00 84.85           C  
ATOM   1824  C   LYS C  81      -2.639   7.028  -5.319  1.00 84.85           C  
ATOM   1825  CB  LYS C  81      -4.312   5.194  -4.991  1.00 84.85           C  
ATOM   1826  O   LYS C  81      -2.974   8.179  -5.034  1.00 84.85           O  
ATOM   1827  CG  LYS C  81      -5.532   4.464  -5.531  1.00 84.85           C  
ATOM   1828  CD  LYS C  81      -6.144   3.546  -4.481  1.00 84.85           C  
ATOM   1829  CE  LYS C  81      -7.365   2.813  -5.020  1.00 84.85           C  
ATOM   1830  NZ  LYS C  81      -7.920   1.850  -4.022  1.00 84.85           N  
ATOM   1831  N   LEU C  82      -1.490   6.507  -5.060  1.00 83.19           N  
ATOM   1832  CA  LEU C  82      -0.453   7.321  -4.434  1.00 83.19           C  
ATOM   1833  C   LEU C  82      -0.098   8.517  -5.311  1.00 83.19           C  
ATOM   1834  CB  LEU C  82       0.798   6.481  -4.165  1.00 83.19           C  
ATOM   1835  O   LEU C  82      -0.030   9.649  -4.826  1.00 83.19           O  
ATOM   1836  CG  LEU C  82       1.971   7.205  -3.502  1.00 83.19           C  
ATOM   1837  CD1 LEU C  82       1.631   7.551  -2.056  1.00 83.19           C  
ATOM   1838  CD2 LEU C  82       3.234   6.353  -3.570  1.00 83.19           C  
ATOM   1839  N   LEU C  83       0.107   8.285  -6.579  1.00 84.76           N  
ATOM   1840  CA  LEU C  83       0.502   9.336  -7.510  1.00 84.76           C  
ATOM   1841  C   LEU C  83      -0.621  10.351  -7.694  1.00 84.76           C  
ATOM   1842  CB  LEU C  83       0.889   8.734  -8.864  1.00 84.76           C  
ATOM   1843  O   LEU C  83      -0.365  11.549  -7.830  1.00 84.76           O  
ATOM   1844  CG  LEU C  83       2.153   7.873  -8.887  1.00 84.76           C  
ATOM   1845  CD1 LEU C  83       2.379   7.300 -10.282  1.00 84.76           C  
ATOM   1846  CD2 LEU C  83       3.362   8.684  -8.434  1.00 84.76           C  
ATOM   1847  N   ARG C  84      -1.824   9.857  -7.692  1.00 80.30           N  
ATOM   1848  CA  ARG C  84      -2.981  10.737  -7.815  1.00 80.30           C  
ATOM   1849  C   ARG C  84      -3.090  11.669  -6.613  1.00 80.30           C  
ATOM   1850  CB  ARG C  84      -4.266   9.920  -7.963  1.00 80.30           C  
ATOM   1851  O   ARG C  84      -3.347  12.865  -6.768  1.00 80.30           O  
ATOM   1852  CG  ARG C  84      -5.439  10.711  -8.519  1.00 80.30           C  
ATOM   1853  CD  ARG C  84      -6.680   9.843  -8.677  1.00 80.30           C  
ATOM   1854  NE  ARG C  84      -6.636   9.058  -9.907  1.00 80.30           N  
ATOM   1855  NH1 ARG C  84      -8.545   7.843  -9.444  1.00 80.30           N  
ATOM   1856  NH2 ARG C  84      -7.387   7.471 -11.387  1.00 80.30           N  
ATOM   1857  CZ  ARG C  84      -7.523   8.126 -10.243  1.00 80.30           C  
ATOM   1858  N   GLU C  85      -2.969  11.120  -5.384  1.00 70.32           N  
ATOM   1859  CA  GLU C  85      -3.053  11.899  -4.152  1.00 70.32           C  
ATOM   1860  C   GLU C  85      -1.952  12.953  -4.089  1.00 70.32           C  
ATOM   1861  CB  GLU C  85      -2.974  10.982  -2.929  1.00 70.32           C  
ATOM   1862  O   GLU C  85      -2.180  14.070  -3.619  1.00 70.32           O  
ATOM   1863  CG  GLU C  85      -4.244  10.181  -2.677  1.00 70.32           C  
ATOM   1864  CD  GLU C  85      -4.171   9.318  -1.428  1.00 70.32           C  
ATOM   1865  OE1 GLU C  85      -5.163   8.624  -1.111  1.00 70.32           O  
ATOM   1866  OE2 GLU C  85      -3.112   9.336  -0.760  1.00 70.32           O  
ATOM   1867  N   GLU C  86      -0.767  12.605  -4.545  1.00 70.79           N  
ATOM   1868  CA  GLU C  86       0.356  13.537  -4.553  1.00 70.79           C  
ATOM   1869  C   GLU C  86       0.126  14.670  -5.549  1.00 70.79           C  
ATOM   1870  CB  GLU C  86       1.660  12.804  -4.881  1.00 70.79           C  
ATOM   1871  O   GLU C  86       0.499  15.816  -5.290  1.00 70.79           O  
ATOM   1872  CG  GLU C  86       2.199  11.963  -3.734  1.00 70.79           C  
ATOM   1873  CD  GLU C  86       3.502  11.256  -4.068  1.00 70.79           C  
ATOM   1874  OE1 GLU C  86       4.194  10.784  -3.137  1.00 70.79           O  
ATOM   1875  OE2 GLU C  86       3.836  11.174  -5.272  1.00 70.79           O  
ATOM   1876  N   ALA C  87      -0.466  14.291  -6.647  1.00 71.69           N  
ATOM   1877  CA  ALA C  87      -0.765  15.297  -7.663  1.00 71.69           C  
ATOM   1878  C   ALA C  87      -1.839  16.265  -7.175  1.00 71.69           C  
ATOM   1879  CB  ALA C  87      -1.207  14.627  -8.962  1.00 71.69           C  
ATOM   1880  O   ALA C  87      -1.766  17.467  -7.440  1.00 71.69           O  
ATOM   1881  N   GLU C  88      -2.839  15.675  -6.509  1.00 64.33           N  
ATOM   1882  CA  GLU C  88      -3.925  16.490  -5.973  1.00 64.33           C  
ATOM   1883  C   GLU C  88      -3.434  17.390  -4.843  1.00 64.33           C  
ATOM   1884  CB  GLU C  88      -5.070  15.603  -5.478  1.00 64.33           C  
ATOM   1885  O   GLU C  88      -3.890  18.528  -4.706  1.00 64.33           O  
ATOM   1886  CG  GLU C  88      -5.835  14.907  -6.595  1.00 64.33           C  
ATOM   1887  CD  GLU C  88      -6.844  13.889  -6.087  1.00 64.33           C  
ATOM   1888  OE1 GLU C  88      -7.542  13.261  -6.915  1.00 64.33           O  
ATOM   1889  OE2 GLU C  88      -6.939  13.721  -4.850  1.00 64.33           O  
ATOM   1890  N   GLY C  89      -2.658  16.773  -3.957  1.00 55.30           N  
ATOM   1891  CA  GLY C  89      -2.068  17.562  -2.888  1.00 55.30           C  
ATOM   1892  C   GLY C  89      -1.214  18.709  -3.395  1.00 55.30           C  
ATOM   1893  O   GLY C  89      -1.231  19.802  -2.824  1.00 55.30           O  
ATOM   1894  N   ALA C  90      -0.445  18.371  -4.429  1.00 54.82           N  
ATOM   1895  CA  ALA C  90       0.379  19.405  -5.049  1.00 54.82           C  
ATOM   1896  C   ALA C  90      -0.487  20.515  -5.640  1.00 54.82           C  
ATOM   1897  CB  ALA C  90       1.271  18.799  -6.129  1.00 54.82           C  
ATOM   1898  O   ALA C  90      -0.138  21.695  -5.554  1.00 54.82           O  
ATOM   1899  N   ARG C  91      -1.636  20.051  -6.199  1.00 49.97           N  
ATOM   1900  CA  ARG C  91      -2.575  21.003  -6.785  1.00 49.97           C  
ATOM   1901  C   ARG C  91      -3.225  21.864  -5.708  1.00 49.97           C  
ATOM   1902  CB  ARG C  91      -3.650  20.271  -7.591  1.00 49.97           C  
ATOM   1903  O   ARG C  91      -3.414  23.068  -5.898  1.00 49.97           O  
ATOM   1904  CG  ARG C  91      -3.328  20.140  -9.071  1.00 49.97           C  
ATOM   1905  CD  ARG C  91      -4.438  19.425  -9.829  1.00 49.97           C  
ATOM   1906  NE  ARG C  91      -4.130  19.304 -11.251  1.00 49.97           N  
ATOM   1907  NH1 ARG C  91      -6.255  18.640 -11.867  1.00 49.97           N  
ATOM   1908  NH2 ARG C  91      -4.612  18.858 -13.451  1.00 49.97           N  
ATOM   1909  CZ  ARG C  91      -4.999  18.934 -12.186  1.00 49.97           C  
ATOM   1910  N   TRP C  92      -3.677  21.118  -4.633  1.00 37.91           N  
ATOM   1911  CA  TRP C  92      -4.314  21.816  -3.521  1.00 37.91           C  
ATOM   1912  C   TRP C  92      -3.351  22.807  -2.877  1.00 37.91           C  
ATOM   1913  CB  TRP C  92      -4.815  20.816  -2.475  1.00 37.91           C  
ATOM   1914  O   TRP C  92      -3.735  23.932  -2.550  1.00 37.91           O  
ATOM   1915  CG  TRP C  92      -5.753  21.409  -1.467  1.00 37.91           C  
ATOM   1916  CD1 TRP C  92      -5.447  21.828  -0.202  1.00 37.91           C  
ATOM   1917  CD2 TRP C  92      -7.154  21.643  -1.639  1.00 37.91           C  
ATOM   1918  CE2 TRP C  92      -7.634  22.208  -0.437  1.00 37.91           C  
ATOM   1919  CE3 TRP C  92      -8.051  21.430  -2.695  1.00 37.91           C  
ATOM   1920  NE1 TRP C  92      -6.574  22.310   0.422  1.00 37.91           N  
ATOM   1921  CH2 TRP C  92      -9.830  22.345  -1.310  1.00 37.91           C  
ATOM   1922  CZ2 TRP C  92      -8.974  22.563  -0.262  1.00 37.91           C  
ATOM   1923  CZ3 TRP C  92      -9.384  21.785  -2.518  1.00 37.91           C  
ATOM   1924  N   THR C  93      -2.144  22.218  -2.568  1.00 38.80           N  
ATOM   1925  CA  THR C  93      -1.146  23.130  -2.021  1.00 38.80           C  
ATOM   1926  C   THR C  93      -0.949  24.331  -2.941  1.00 38.80           C  
ATOM   1927  CB  THR C  93       0.202  22.419  -1.805  1.00 38.80           C  
ATOM   1928  O   THR C  93      -0.795  25.461  -2.473  1.00 38.80           O  
ATOM   1929  CG2 THR C  93       0.193  21.601  -0.517  1.00 38.80           C  
ATOM   1930  OG1 THR C  93       0.458  21.545  -2.911  1.00 38.80           O  
ATOM   1931  N   SER C  94      -1.009  23.930  -4.287  1.00 42.91           N  
ATOM   1932  CA  SER C  94      -0.898  25.028  -5.242  1.00 42.91           C  
ATOM   1933  C   SER C  94      -2.135  25.920  -5.203  1.00 42.91           C  
ATOM   1934  CB  SER C  94      -0.692  24.489  -6.658  1.00 42.91           C  
ATOM   1935  O   SER C  94      -2.024  27.146  -5.270  1.00 42.91           O  
ATOM   1936  OG  SER C  94      -1.580  25.114  -7.568  1.00 42.91           O  
ATOM   1937  N   TYR C  95      -3.420  25.233  -5.072  1.00 35.66           N  
ATOM   1938  CA  TYR C  95      -4.673  25.978  -5.018  1.00 35.66           C  
ATOM   1939  C   TYR C  95      -4.874  26.609  -3.646  1.00 35.66           C  
ATOM   1940  CB  TYR C  95      -5.857  25.065  -5.352  1.00 35.66           C  
ATOM   1941  O   TYR C  95      -5.301  27.761  -3.541  1.00 35.66           O  
ATOM   1942  CG  TYR C  95      -7.146  25.810  -5.600  1.00 35.66           C  
ATOM   1943  CD1 TYR C  95      -8.078  25.987  -4.580  1.00 35.66           C  
ATOM   1944  CD2 TYR C  95      -7.435  26.336  -6.855  1.00 35.66           C  
ATOM   1945  CE1 TYR C  95      -9.268  26.671  -4.805  1.00 35.66           C  
ATOM   1946  CE2 TYR C  95      -8.623  27.021  -7.091  1.00 35.66           C  
ATOM   1947  OH  TYR C  95     -10.708  27.861  -6.289  1.00 35.66           O  
ATOM   1948  CZ  TYR C  95      -9.531  27.184  -6.061  1.00 35.66           C  
ATOM   1949  N   ARG C  96      -4.779  25.768  -2.495  1.00 35.76           N  
ATOM   1950  CA  ARG C  96      -4.867  26.302  -1.140  1.00 35.76           C  
ATOM   1951  C   ARG C  96      -3.847  27.413  -0.921  1.00 35.76           C  
ATOM   1952  CB  ARG C  96      -4.660  25.189  -0.109  1.00 35.76           C  
ATOM   1953  O   ARG C  96      -3.956  28.184   0.035  1.00 35.76           O  
ATOM   1954  CG  ARG C  96      -5.920  24.398   0.204  1.00 35.76           C  
ATOM   1955  CD  ARG C  96      -5.817  23.681   1.544  1.00 35.76           C  
ATOM   1956  NE  ARG C  96      -7.118  23.202   2.000  1.00 35.76           N  
ATOM   1957  NH1 ARG C  96      -6.457  21.000   2.230  1.00 35.76           N  
ATOM   1958  NH2 ARG C  96      -8.611  21.612   2.720  1.00 35.76           N  
ATOM   1959  CZ  ARG C  96      -7.393  21.939   2.316  1.00 35.76           C  
ATOM   1960  N   PHE C  97      -2.673  27.207  -1.484  1.00 38.25           N  
ATOM   1961  CA  PHE C  97      -1.828  28.394  -1.531  1.00 38.25           C  
ATOM   1962  C   PHE C  97      -2.405  29.431  -2.487  1.00 38.25           C  
ATOM   1963  CB  PHE C  97      -0.403  28.025  -1.954  1.00 38.25           C  
ATOM   1964  O   PHE C  97      -2.156  29.377  -3.694  1.00 38.25           O  
ATOM   1965  CG  PHE C  97       0.497  27.662  -0.804  1.00 38.25           C  
ATOM   1966  CD1 PHE C  97       1.149  28.649  -0.075  1.00 38.25           C  
ATOM   1967  CD2 PHE C  97       0.691  26.333  -0.452  1.00 38.25           C  
ATOM   1968  CE1 PHE C  97       1.983  28.316   0.990  1.00 38.25           C  
ATOM   1969  CE2 PHE C  97       1.523  25.992   0.611  1.00 38.25           C  
ATOM   1970  CZ  PHE C  97       2.168  26.985   1.330  1.00 38.25           C  
ATOM   1971  N   SER C  98      -3.602  29.533  -2.507  1.00 46.29           N  
ATOM   1972  CA  SER C  98      -3.966  30.808  -3.118  1.00 46.29           C  
ATOM   1973  C   SER C  98      -3.017  31.920  -2.683  1.00 46.29           C  
ATOM   1974  CB  SER C  98      -5.404  31.184  -2.759  1.00 46.29           C  
ATOM   1975  O   SER C  98      -2.565  31.944  -1.536  1.00 46.29           O  
ATOM   1976  OG  SER C  98      -5.477  31.686  -1.436  1.00 46.29           O  
ATOM   1977  N   ARG C  99      -2.141  32.371  -3.617  1.00 55.16           N  
ATOM   1978  CA  ARG C  99      -1.152  33.419  -3.384  1.00 55.16           C  
ATOM   1979  C   ARG C  99      -1.745  34.559  -2.562  1.00 55.16           C  
ATOM   1980  CB  ARG C  99      -0.613  33.955  -4.712  1.00 55.16           C  
ATOM   1981  O   ARG C  99      -1.143  35.629  -2.451  1.00 55.16           O  
ATOM   1982  CG  ARG C  99       0.282  32.975  -5.454  1.00 55.16           C  
ATOM   1983  CD  ARG C  99       1.218  33.687  -6.420  1.00 55.16           C  
ATOM   1984  NE  ARG C  99       2.090  32.747  -7.118  1.00 55.16           N  
ATOM   1985  NH1 ARG C  99       3.432  34.372  -8.063  1.00 55.16           N  
ATOM   1986  NH2 ARG C  99       3.850  32.155  -8.470  1.00 55.16           N  
ATOM   1987  CZ  ARG C  99       3.122  33.093  -7.882  1.00 55.16           C  
ATOM   1988  N   VAL C 100      -2.975  34.125  -2.080  1.00 61.97           N  
ATOM   1989  CA  VAL C 100      -3.534  35.279  -1.384  1.00 61.97           C  
ATOM   1990  C   VAL C 100      -3.760  34.936   0.087  1.00 61.97           C  
ATOM   1991  CB  VAL C 100      -4.857  35.746  -2.031  1.00 61.97           C  
ATOM   1992  O   VAL C 100      -4.272  33.861   0.408  1.00 61.97           O  
ATOM   1993  CG1 VAL C 100      -5.430  36.948  -1.281  1.00 61.97           C  
ATOM   1994  CG2 VAL C 100      -4.638  36.087  -3.504  1.00 61.97           C  
ATOM   1995  N   CYS C 101      -3.255  35.571   1.018  1.00 61.56           N  
ATOM   1996  CA  CYS C 101      -3.437  35.486   2.463  1.00 61.56           C  
ATOM   1997  C   CYS C 101      -4.911  35.593   2.834  1.00 61.56           C  
ATOM   1998  CB  CYS C 101      -2.643  36.585   3.168  1.00 61.56           C  
ATOM   1999  O   CYS C 101      -5.571  36.578   2.498  1.00 61.56           O  
ATOM   2000  SG  CYS C 101      -2.876  36.615   4.959  1.00 61.56           S  
ATOM   2001  N   ARG C 102      -5.436  34.568   3.493  1.00 60.02           N  
ATOM   2002  CA  ARG C 102      -6.849  34.536   3.854  1.00 60.02           C  
ATOM   2003  C   ARG C 102      -7.196  35.672   4.811  1.00 60.02           C  
ATOM   2004  CB  ARG C 102      -7.213  33.190   4.485  1.00 60.02           C  
ATOM   2005  O   ARG C 102      -8.295  36.226   4.752  1.00 60.02           O  
ATOM   2006  CG  ARG C 102      -7.389  32.065   3.478  1.00 60.02           C  
ATOM   2007  CD  ARG C 102      -7.988  30.821   4.120  1.00 60.02           C  
ATOM   2008  NE  ARG C 102      -8.047  29.705   3.181  1.00 60.02           N  
ATOM   2009  NH1 ARG C 102      -9.841  28.670   4.205  1.00 60.02           N  
ATOM   2010  NH2 ARG C 102      -8.891  27.743   2.336  1.00 60.02           N  
ATOM   2011  CZ  ARG C 102      -8.926  28.709   3.243  1.00 60.02           C  
ATOM   2012  N   LEU C 103      -6.244  36.010   5.690  1.00 63.19           N  
ATOM   2013  CA  LEU C 103      -6.465  37.046   6.693  1.00 63.19           C  
ATOM   2014  C   LEU C 103      -6.323  38.435   6.080  1.00 63.19           C  
ATOM   2015  CB  LEU C 103      -5.482  36.885   7.855  1.00 63.19           C  
ATOM   2016  O   LEU C 103      -7.115  39.333   6.376  1.00 63.19           O  
ATOM   2017  CG  LEU C 103      -6.055  37.083   9.260  1.00 63.19           C  
ATOM   2018  CD1 LEU C 103      -6.387  35.735   9.891  1.00 63.19           C  
ATOM   2019  CD2 LEU C 103      -5.075  37.860  10.132  1.00 63.19           C  
ATOM   2020  N   HIS C 104      -5.353  38.629   5.226  1.00 67.09           N  
ATOM   2021  CA  HIS C 104      -5.001  39.958   4.739  1.00 67.09           C  
ATOM   2022  C   HIS C 104      -5.333  40.107   3.258  1.00 67.09           C  
ATOM   2023  CB  HIS C 104      -3.517  40.240   4.975  1.00 67.09           C  
ATOM   2024  O   HIS C 104      -5.209  41.198   2.696  1.00 67.09           O  
ATOM   2025  CG  HIS C 104      -3.108  40.141   6.411  1.00 67.09           C  
ATOM   2026  CD2 HIS C 104      -3.410  40.920   7.476  1.00 67.09           C  
ATOM   2027  ND1 HIS C 104      -2.284  39.143   6.883  1.00 67.09           N  
ATOM   2028  CE1 HIS C 104      -2.097  39.312   8.181  1.00 67.09           C  
ATOM   2029  NE2 HIS C 104      -2.769  40.384   8.566  1.00 67.09           N  
ATOM   2030  N   ARG C 105      -5.737  38.982   2.657  1.00 64.87           N  
ATOM   2031  CA  ARG C 105      -6.085  38.964   1.240  1.00 64.87           C  
ATOM   2032  C   ARG C 105      -4.907  39.414   0.381  1.00 64.87           C  
ATOM   2033  CB  ARG C 105      -7.299  39.857   0.973  1.00 64.87           C  
ATOM   2034  O   ARG C 105      -5.099  39.942  -0.716  1.00 64.87           O  
ATOM   2035  CG  ARG C 105      -8.557  39.421   1.707  1.00 64.87           C  
ATOM   2036  CD  ARG C 105      -9.458  38.569   0.824  1.00 64.87           C  
ATOM   2037  NE  ARG C 105     -10.729  38.272   1.478  1.00 64.87           N  
ATOM   2038  NH1 ARG C 105     -11.500  36.874  -0.192  1.00 64.87           N  
ATOM   2039  NH2 ARG C 105     -12.790  37.274   1.660  1.00 64.87           N  
ATOM   2040  CZ  ARG C 105     -11.670  37.474   0.981  1.00 64.87           C  
ATOM   2041  N   GLY C 106      -3.794  39.428   0.980  1.00 71.29           N  
ATOM   2042  CA  GLY C 106      -2.561  39.692   0.254  1.00 71.29           C  
ATOM   2043  C   GLY C 106      -1.942  38.444  -0.345  1.00 71.29           C  
ATOM   2044  O   GLY C 106      -2.334  37.326  -0.005  1.00 71.29           O  
ATOM   2045  N   GLN C 107      -0.992  38.697  -1.284  1.00 72.61           N  
ATOM   2046  CA  GLN C 107      -0.279  37.593  -1.918  1.00 72.61           C  
ATOM   2047  C   GLN C 107       0.690  36.932  -0.941  1.00 72.61           C  
ATOM   2048  CB  GLN C 107       0.475  38.080  -3.156  1.00 72.61           C  
ATOM   2049  O   GLN C 107       1.413  37.618  -0.216  1.00 72.61           O  
ATOM   2050  CG  GLN C 107      -0.285  37.874  -4.459  1.00 72.61           C  
ATOM   2051  CD  GLN C 107       0.440  38.454  -5.659  1.00 72.61           C  
ATOM   2052  NE2 GLN C 107      -0.299  39.148  -6.519  1.00 72.61           N  
ATOM   2053  OE1 GLN C 107       1.653  38.282  -5.812  1.00 72.61           O  
ATOM   2054  N   LEU C 108       0.541  35.648  -0.864  1.00 73.98           N  
ATOM   2055  CA  LEU C 108       1.516  34.917  -0.063  1.00 73.98           C  
ATOM   2056  C   LEU C 108       2.830  34.755  -0.821  1.00 73.98           C  
ATOM   2057  CB  LEU C 108       0.967  33.543   0.329  1.00 73.98           C  
ATOM   2058  O   LEU C 108       2.965  33.854  -1.652  1.00 73.98           O  
ATOM   2059  CG  LEU C 108      -0.191  33.536   1.328  1.00 73.98           C  
ATOM   2060  CD1 LEU C 108      -0.847  32.159   1.370  1.00 73.98           C  
ATOM   2061  CD2 LEU C 108       0.295  33.944   2.714  1.00 73.98           C  
ATOM   2062  N   SER C 109       3.733  35.649  -0.648  1.00 74.42           N  
ATOM   2063  CA  SER C 109       4.962  35.700  -1.434  1.00 74.42           C  
ATOM   2064  C   SER C 109       6.191  35.505  -0.552  1.00 74.42           C  
ATOM   2065  CB  SER C 109       5.066  37.029  -2.182  1.00 74.42           C  
ATOM   2066  O   SER C 109       7.322  35.538  -1.039  1.00 74.42           O  
ATOM   2067  OG  SER C 109       5.002  38.120  -1.280  1.00 74.42           O  
ATOM   2068  N   LEU C 110       5.987  35.325   0.678  1.00 78.40           N  
ATOM   2069  CA  LEU C 110       7.097  35.163   1.611  1.00 78.40           C  
ATOM   2070  C   LEU C 110       6.977  33.849   2.375  1.00 78.40           C  
ATOM   2071  CB  LEU C 110       7.148  36.335   2.594  1.00 78.40           C  
ATOM   2072  O   LEU C 110       5.880  33.302   2.511  1.00 78.40           O  
ATOM   2073  CG  LEU C 110       7.218  37.734   1.978  1.00 78.40           C  
ATOM   2074  CD1 LEU C 110       6.955  38.795   3.041  1.00 78.40           C  
ATOM   2075  CD2 LEU C 110       8.573  37.958   1.314  1.00 78.40           C  
ATOM   2076  N   PHE C 111       8.096  33.339   2.799  1.00 78.83           N  
ATOM   2077  CA  PHE C 111       8.136  32.117   3.595  1.00 78.83           C  
ATOM   2078  C   PHE C 111       8.942  32.329   4.871  1.00 78.83           C  
ATOM   2079  CB  PHE C 111       8.732  30.964   2.782  1.00 78.83           C  
ATOM   2080  O   PHE C 111      10.074  32.815   4.823  1.00 78.83           O  
ATOM   2081  CG  PHE C 111       8.671  29.633   3.481  1.00 78.83           C  
ATOM   2082  CD1 PHE C 111       9.792  29.114   4.118  1.00 78.83           C  
ATOM   2083  CD2 PHE C 111       7.491  28.901   3.503  1.00 78.83           C  
ATOM   2084  CE1 PHE C 111       9.738  27.882   4.766  1.00 78.83           C  
ATOM   2085  CE2 PHE C 111       7.429  27.669   4.148  1.00 78.83           C  
ATOM   2086  CZ  PHE C 111       8.554  27.161   4.779  1.00 78.83           C  
ATOM   2087  N   CYS C 112       8.369  32.016   6.037  1.00 77.85           N  
ATOM   2088  CA  CYS C 112       9.063  32.059   7.319  1.00 77.85           C  
ATOM   2089  C   CYS C 112       9.760  30.735   7.608  1.00 77.85           C  
ATOM   2090  CB  CYS C 112       8.086  32.388   8.447  1.00 77.85           C  
ATOM   2091  O   CYS C 112       9.103  29.704   7.765  1.00 77.85           O  
ATOM   2092  SG  CYS C 112       8.865  32.514  10.072  1.00 77.85           S  
ATOM   2093  N   LEU C 113      11.007  30.713   7.660  1.00 77.10           N  
ATOM   2094  CA  LEU C 113      11.808  29.504   7.819  1.00 77.10           C  
ATOM   2095  C   LEU C 113      11.578  28.876   9.190  1.00 77.10           C  
ATOM   2096  CB  LEU C 113      13.294  29.817   7.631  1.00 77.10           C  
ATOM   2097  O   LEU C 113      11.507  27.651   9.313  1.00 77.10           O  
ATOM   2098  CG  LEU C 113      13.835  29.709   6.204  1.00 77.10           C  
ATOM   2099  CD1 LEU C 113      13.671  31.038   5.474  1.00 77.10           C  
ATOM   2100  CD2 LEU C 113      15.297  29.277   6.218  1.00 77.10           C  
ATOM   2101  N   GLU C 114      11.426  29.657  10.173  1.00 72.63           N  
ATOM   2102  CA  GLU C 114      11.248  29.166  11.536  1.00 72.63           C  
ATOM   2103  C   GLU C 114       9.868  28.542  11.722  1.00 72.63           C  
ATOM   2104  CB  GLU C 114      11.455  30.297  12.546  1.00 72.63           C  
ATOM   2105  O   GLU C 114       9.740  27.472  12.321  1.00 72.63           O  
ATOM   2106  CG  GLU C 114      12.908  30.719  12.709  1.00 72.63           C  
ATOM   2107  CD  GLU C 114      13.337  31.788  11.716  1.00 72.63           C  
ATOM   2108  OE1 GLU C 114      14.457  32.330  11.854  1.00 72.63           O  
ATOM   2109  OE2 GLU C 114      12.546  32.086  10.793  1.00 72.63           O  
ATOM   2110  N   ASP C 115       8.909  29.150  11.170  1.00 69.45           N  
ATOM   2111  CA  ASP C 115       7.531  28.708  11.356  1.00 69.45           C  
ATOM   2112  C   ASP C 115       7.082  27.810  10.206  1.00 69.45           C  
ATOM   2113  CB  ASP C 115       6.594  29.911  11.481  1.00 69.45           C  
ATOM   2114  O   ASP C 115       6.024  27.180  10.279  1.00 69.45           O  
ATOM   2115  CG  ASP C 115       6.894  30.773  12.695  1.00 69.45           C  
ATOM   2116  OD1 ASP C 115       7.225  30.222  13.767  1.00 69.45           O  
ATOM   2117  OD2 ASP C 115       6.796  32.013  12.579  1.00 69.45           O  
ATOM   2118  N   LYS C 116       7.969  27.739   9.240  1.00 68.69           N  
ATOM   2119  CA  LYS C 116       7.689  26.937   8.052  1.00 68.69           C  
ATOM   2120  C   LYS C 116       6.297  27.237   7.502  1.00 68.69           C  
ATOM   2121  CB  LYS C 116       7.817  25.446   8.368  1.00 68.69           C  
ATOM   2122  O   LYS C 116       5.524  26.319   7.221  1.00 68.69           O  
ATOM   2123  CG  LYS C 116       9.183  25.042   8.903  1.00 68.69           C  
ATOM   2124  CD  LYS C 116      10.246  25.089   7.813  1.00 68.69           C  
ATOM   2125  CE  LYS C 116      11.596  24.606   8.326  1.00 68.69           C  
ATOM   2126  NZ  LYS C 116      12.672  24.780   7.305  1.00 68.69           N  
ATOM   2127  N   GLU C 117       6.024  28.516   7.290  1.00 71.53           N  
ATOM   2128  CA  GLU C 117       4.720  28.956   6.802  1.00 71.53           C  
ATOM   2129  C   GLU C 117       4.867  30.023   5.720  1.00 71.53           C  
ATOM   2130  CB  GLU C 117       3.867  29.490   7.955  1.00 71.53           C  
ATOM   2131  O   GLU C 117       5.793  30.835   5.764  1.00 71.53           O  
ATOM   2132  CG  GLU C 117       3.458  28.425   8.962  1.00 71.53           C  
ATOM   2133  CD  GLU C 117       2.540  28.952  10.054  1.00 71.53           C  
ATOM   2134  OE1 GLU C 117       2.025  28.142  10.857  1.00 71.53           O  
ATOM   2135  OE2 GLU C 117       2.334  30.185  10.106  1.00 71.53           O  
ATOM   2136  N   LEU C 118       3.887  30.062   4.734  1.00 75.80           N  
ATOM   2137  CA  LEU C 118       3.805  31.140   3.755  1.00 75.80           C  
ATOM   2138  C   LEU C 118       3.165  32.382   4.367  1.00 75.80           C  
ATOM   2139  CB  LEU C 118       3.006  30.692   2.528  1.00 75.80           C  
ATOM   2140  O   LEU C 118       2.202  32.277   5.131  1.00 75.80           O  
ATOM   2141  CG  LEU C 118       3.690  29.681   1.607  1.00 75.80           C  
ATOM   2142  CD1 LEU C 118       2.675  29.070   0.646  1.00 75.80           C  
ATOM   2143  CD2 LEU C 118       4.830  30.341   0.840  1.00 75.80           C  
ATOM   2144  N   LEU C 119       3.795  33.548   4.057  1.00 77.05           N  
ATOM   2145  CA  LEU C 119       3.323  34.810   4.618  1.00 77.05           C  
ATOM   2146  C   LEU C 119       2.987  35.805   3.512  1.00 77.05           C  
ATOM   2147  CB  LEU C 119       4.376  35.407   5.555  1.00 77.05           C  
ATOM   2148  O   LEU C 119       3.570  35.754   2.427  1.00 77.05           O  
ATOM   2149  CG  LEU C 119       4.884  34.495   6.673  1.00 77.05           C  
ATOM   2150  CD1 LEU C 119       5.988  35.190   7.462  1.00 77.05           C  
ATOM   2151  CD2 LEU C 119       3.738  34.087   7.592  1.00 77.05           C  
ATOM   2152  N   CYS C 120       1.982  36.641   3.747  1.00 76.71           N  
ATOM   2153  CA  CYS C 120       1.841  37.889   3.005  1.00 76.71           C  
ATOM   2154  C   CYS C 120       2.621  39.013   3.675  1.00 76.71           C  
ATOM   2155  CB  CYS C 120       0.367  38.279   2.886  1.00 76.71           C  
ATOM   2156  O   CYS C 120       3.198  38.821   4.747  1.00 76.71           O  
ATOM   2157  SG  CYS C 120      -0.340  38.926   4.417  1.00 76.71           S  
ATOM   2158  N   CYS C 121       2.693  40.176   2.913  1.00 81.70           N  
ATOM   2159  CA  CYS C 121       3.449  41.296   3.460  1.00 81.70           C  
ATOM   2160  C   CYS C 121       2.902  41.711   4.821  1.00 81.70           C  
ATOM   2161  CB  CYS C 121       3.413  42.487   2.502  1.00 81.70           C  
ATOM   2162  O   CYS C 121       3.668  42.041   5.728  1.00 81.70           O  
ATOM   2163  SG  CYS C 121       4.347  42.223   0.979  1.00 81.70           S  
ATOM   2164  N   SER C 122       1.607  41.566   5.012  1.00 83.13           N  
ATOM   2165  CA  SER C 122       0.978  41.953   6.270  1.00 83.13           C  
ATOM   2166  C   SER C 122       1.239  40.919   7.360  1.00 83.13           C  
ATOM   2167  CB  SER C 122      -0.528  42.139   6.082  1.00 83.13           C  
ATOM   2168  O   SER C 122       1.476  41.274   8.516  1.00 83.13           O  
ATOM   2169  OG  SER C 122      -0.795  43.180   5.158  1.00 83.13           O  
ATOM   2170  N   CYS C 123       1.318  39.702   7.079  1.00 80.17           N  
ATOM   2171  CA  CYS C 123       1.599  38.635   8.033  1.00 80.17           C  
ATOM   2172  C   CYS C 123       3.029  38.728   8.550  1.00 80.17           C  
ATOM   2173  CB  CYS C 123       1.367  37.267   7.392  1.00 80.17           C  
ATOM   2174  O   CYS C 123       3.305  38.367   9.696  1.00 80.17           O  
ATOM   2175  SG  CYS C 123      -0.377  36.862   7.152  1.00 80.17           S  
ATOM   2176  N   GLN C 124       3.935  39.213   7.714  1.00 82.15           N  
ATOM   2177  CA  GLN C 124       5.335  39.360   8.095  1.00 82.15           C  
ATOM   2178  C   GLN C 124       5.483  40.279   9.304  1.00 82.15           C  
ATOM   2179  CB  GLN C 124       6.157  39.897   6.923  1.00 82.15           C  
ATOM   2180  O   GLN C 124       6.363  40.074  10.142  1.00 82.15           O  
ATOM   2181  CG  GLN C 124       7.632  40.097   7.246  1.00 82.15           C  
ATOM   2182  CD  GLN C 124       8.415  40.674   6.082  1.00 82.15           C  
ATOM   2183  NE2 GLN C 124       9.672  41.026   6.329  1.00 82.15           N  
ATOM   2184  OE1 GLN C 124       7.895  40.802   4.969  1.00 82.15           O  
ATOM   2185  N   ALA C 125       4.563  41.246   9.379  1.00 82.11           N  
ATOM   2186  CA  ALA C 125       4.656  42.265  10.422  1.00 82.11           C  
ATOM   2187  C   ALA C 125       4.050  41.766  11.731  1.00 82.11           C  
ATOM   2188  CB  ALA C 125       3.963  43.549   9.975  1.00 82.11           C  
ATOM   2189  O   ALA C 125       4.158  42.429  12.765  1.00 82.11           O  
ATOM   2190  N   ASP C 126       3.432  40.671  11.699  1.00 81.67           N  
ATOM   2191  CA  ASP C 126       2.843  40.078  12.896  1.00 81.67           C  
ATOM   2192  C   ASP C 126       3.916  39.754  13.933  1.00 81.67           C  
ATOM   2193  CB  ASP C 126       2.059  38.814  12.538  1.00 81.67           C  
ATOM   2194  O   ASP C 126       4.986  39.246  13.590  1.00 81.67           O  
ATOM   2195  CG  ASP C 126       1.111  38.373  13.640  1.00 81.67           C  
ATOM   2196  OD1 ASP C 126       1.554  38.211  14.797  1.00 81.67           O  
ATOM   2197  OD2 ASP C 126      -0.090  38.184  13.347  1.00 81.67           O  
ATOM   2198  N   PRO C 127       3.708  39.963  15.232  1.00 82.26           N  
ATOM   2199  CA  PRO C 127       4.685  39.751  16.303  1.00 82.26           C  
ATOM   2200  C   PRO C 127       5.175  38.306  16.377  1.00 82.26           C  
ATOM   2201  CB  PRO C 127       3.911  40.131  17.567  1.00 82.26           C  
ATOM   2202  O   PRO C 127       6.288  38.051  16.843  1.00 82.26           O  
ATOM   2203  CG  PRO C 127       2.713  40.874  17.072  1.00 82.26           C  
ATOM   2204  CD  PRO C 127       2.494  40.520  15.630  1.00 82.26           C  
ATOM   2205  N   ARG C 128       4.357  37.404  15.925  1.00 78.13           N  
ATOM   2206  CA  ARG C 128       4.722  35.991  15.942  1.00 78.13           C  
ATOM   2207  C   ARG C 128       5.949  35.731  15.074  1.00 78.13           C  
ATOM   2208  CB  ARG C 128       3.552  35.127  15.468  1.00 78.13           C  
ATOM   2209  O   ARG C 128       6.657  34.741  15.270  1.00 78.13           O  
ATOM   2210  CG  ARG C 128       2.901  34.310  16.573  1.00 78.13           C  
ATOM   2211  CD  ARG C 128       1.614  33.648  16.102  1.00 78.13           C  
ATOM   2212  NE  ARG C 128       1.854  32.732  14.991  1.00 78.13           N  
ATOM   2213  NH1 ARG C 128       0.013  31.404  15.417  1.00 78.13           N  
ATOM   2214  NH2 ARG C 128       1.399  30.918  13.657  1.00 78.13           N  
ATOM   2215  CZ  ARG C 128       1.088  31.687  14.691  1.00 78.13           C  
ATOM   2216  N   HIS C 129       6.117  36.495  14.006  1.00 82.30           N  
ATOM   2217  CA  HIS C 129       7.223  36.267  13.082  1.00 82.30           C  
ATOM   2218  C   HIS C 129       8.372  37.234  13.348  1.00 82.30           C  
ATOM   2219  CB  HIS C 129       6.748  36.401  11.634  1.00 82.30           C  
ATOM   2220  O   HIS C 129       9.315  37.317  12.558  1.00 82.30           O  
ATOM   2221  CG  HIS C 129       5.669  35.433  11.265  1.00 82.30           C  
ATOM   2222  CD2 HIS C 129       4.373  35.633  10.928  1.00 82.30           C  
ATOM   2223  ND1 HIS C 129       5.875  34.072  11.217  1.00 82.30           N  
ATOM   2224  CE1 HIS C 129       4.749  33.474  10.865  1.00 82.30           C  
ATOM   2225  NE2 HIS C 129       3.822  34.400  10.683  1.00 82.30           N  
ATOM   2226  N   GLN C 130       8.296  37.962  14.407  1.00 81.25           N  
ATOM   2227  CA  GLN C 130       9.357  38.897  14.766  1.00 81.25           C  
ATOM   2228  C   GLN C 130      10.668  38.164  15.034  1.00 81.25           C  
ATOM   2229  CB  GLN C 130       8.956  39.721  15.991  1.00 81.25           C  
ATOM   2230  O   GLN C 130      10.701  37.199  15.799  1.00 81.25           O  
ATOM   2231  CG  GLN C 130       9.619  41.090  16.055  1.00 81.25           C  
ATOM   2232  CD  GLN C 130       8.625  42.214  16.278  1.00 81.25           C  
ATOM   2233  NE2 GLN C 130       9.054  43.445  16.021  1.00 81.25           N  
ATOM   2234  OE1 GLN C 130       7.481  41.978  16.678  1.00 81.25           O  
ATOM   2235  N   GLY C 131      11.706  38.513  14.284  1.00 84.62           N  
ATOM   2236  CA  GLY C 131      13.017  37.903  14.439  1.00 84.62           C  
ATOM   2237  C   GLY C 131      13.203  36.664  13.585  1.00 84.62           C  
ATOM   2238  O   GLY C 131      14.280  36.063  13.580  1.00 84.62           O  
ATOM   2239  N   HIS C 132      12.194  36.224  12.986  1.00 86.75           N  
ATOM   2240  CA  HIS C 132      12.304  35.040  12.141  1.00 86.75           C  
ATOM   2241  C   HIS C 132      12.939  35.379  10.797  1.00 86.75           C  
ATOM   2242  CB  HIS C 132      10.928  34.406  11.927  1.00 86.75           C  
ATOM   2243  O   HIS C 132      12.829  36.512  10.321  1.00 86.75           O  
ATOM   2244  CG  HIS C 132      10.357  33.781  13.160  1.00 86.75           C  
ATOM   2245  CD2 HIS C 132      10.829  33.723  14.427  1.00 86.75           C  
ATOM   2246  ND1 HIS C 132       9.152  33.112  13.165  1.00 86.75           N  
ATOM   2247  CE1 HIS C 132       8.907  32.669  14.386  1.00 86.75           C  
ATOM   2248  NE2 HIS C 132       9.909  33.025  15.171  1.00 86.75           N  
ATOM   2249  N   ARG C 133      13.646  34.330  10.157  1.00 84.34           N  
ATOM   2250  CA  ARG C 133      14.180  34.443   8.804  1.00 84.34           C  
ATOM   2251  C   ARG C 133      13.086  34.224   7.764  1.00 84.34           C  
ATOM   2252  CB  ARG C 133      15.316  33.441   8.588  1.00 84.34           C  
ATOM   2253  O   ARG C 133      12.421  33.186   7.764  1.00 84.34           O  
ATOM   2254  CG  ARG C 133      16.602  33.803   9.314  1.00 84.34           C  
ATOM   2255  CD  ARG C 133      17.739  32.858   8.951  1.00 84.34           C  
ATOM   2256  NE  ARG C 133      17.599  31.565   9.615  1.00 84.34           N  
ATOM   2257  NH1 ARG C 133      19.780  31.484  10.371  1.00 84.34           N  
ATOM   2258  NH2 ARG C 133      18.335  29.769  10.842  1.00 84.34           N  
ATOM   2259  CZ  ARG C 133      18.571  30.942  10.274  1.00 84.34           C  
ATOM   2260  N   VAL C 134      12.806  35.248   6.999  1.00 84.96           N  
ATOM   2261  CA  VAL C 134      11.763  35.194   5.980  1.00 84.96           C  
ATOM   2262  C   VAL C 134      12.390  35.310   4.592  1.00 84.96           C  
ATOM   2263  CB  VAL C 134      10.711  36.307   6.184  1.00 84.96           C  
ATOM   2264  O   VAL C 134      13.276  36.139   4.372  1.00 84.96           O  
ATOM   2265  CG1 VAL C 134       9.596  36.194   5.146  1.00 84.96           C  
ATOM   2266  CG2 VAL C 134      10.138  36.246   7.599  1.00 84.96           C  
ATOM   2267  N   GLN C 135      11.982  34.386   3.676  1.00 80.44           N  
ATOM   2268  CA  GLN C 135      12.514  34.392   2.317  1.00 80.44           C  
ATOM   2269  C   GLN C 135      11.397  34.557   1.290  1.00 80.44           C  
ATOM   2270  CB  GLN C 135      13.296  33.107   2.040  1.00 80.44           C  
ATOM   2271  O   GLN C 135      10.286  34.063   1.489  1.00 80.44           O  
ATOM   2272  CG  GLN C 135      14.467  32.884   2.988  1.00 80.44           C  
ATOM   2273  CD  GLN C 135      15.268  31.641   2.649  1.00 80.44           C  
ATOM   2274  NE2 GLN C 135      16.379  31.442   3.349  1.00 80.44           N  
ATOM   2275  OE1 GLN C 135      14.890  30.865   1.765  1.00 80.44           O  
ATOM   2276  N   PRO C 136      11.677  35.417   0.176  1.00 80.20           N  
ATOM   2277  CA  PRO C 136      10.692  35.492  -0.905  1.00 80.20           C  
ATOM   2278  C   PRO C 136      10.486  34.153  -1.610  1.00 80.20           C  
ATOM   2279  CB  PRO C 136      11.296  36.525  -1.861  1.00 80.20           C  
ATOM   2280  O   PRO C 136      11.426  33.364  -1.731  1.00 80.20           O  
ATOM   2281  CG  PRO C 136      12.578  36.940  -1.215  1.00 80.20           C  
ATOM   2282  CD  PRO C 136      12.762  36.136   0.040  1.00 80.20           C  
ATOM   2283  N   VAL C 137       9.269  33.888  -1.789  1.00 66.82           N  
ATOM   2284  CA  VAL C 137       8.968  32.675  -2.543  1.00 66.82           C  
ATOM   2285  C   VAL C 137       9.201  32.921  -4.032  1.00 66.82           C  
ATOM   2286  CB  VAL C 137       7.517  32.202  -2.302  1.00 66.82           C  
ATOM   2287  O   VAL C 137       8.705  33.903  -4.591  1.00 66.82           O  
ATOM   2288  CG1 VAL C 137       7.203  30.969  -3.147  1.00 66.82           C  
ATOM   2289  CG2 VAL C 137       7.290  31.911  -0.820  1.00 66.82           C  
ATOM   2290  N   LYS C 138      10.349  32.527  -4.753  1.00 53.84           N  
ATOM   2291  CA  LYS C 138      10.695  32.749  -6.154  1.00 53.84           C  
ATOM   2292  C   LYS C 138       9.637  32.157  -7.081  1.00 53.84           C  
ATOM   2293  CB  LYS C 138      12.065  32.149  -6.471  1.00 53.84           C  
ATOM   2294  O   LYS C 138       9.106  31.077  -6.815  1.00 53.84           O  
ATOM   2295  CG  LYS C 138      13.236  32.969  -5.949  1.00 53.84           C  
ATOM   2296  CD  LYS C 138      14.571  32.378  -6.384  1.00 53.84           C  
ATOM   2297  CE  LYS C 138      15.743  33.183  -5.840  1.00 53.84           C  
ATOM   2298  NZ  LYS C 138      17.054  32.566  -6.203  1.00 53.84           N  
ATOM   2299  N   ASP C 139       8.992  33.012  -7.873  1.00 48.78           N  
ATOM   2300  CA  ASP C 139       8.098  32.514  -8.914  1.00 48.78           C  
ATOM   2301  C   ASP C 139       8.855  31.651  -9.921  1.00 48.78           C  
ATOM   2302  CB  ASP C 139       7.408  33.676  -9.631  1.00 48.78           C  
ATOM   2303  O   ASP C 139       9.810  32.113 -10.549  1.00 48.78           O  
ATOM   2304  CG  ASP C 139       6.178  34.180  -8.896  1.00 48.78           C  
ATOM   2305  OD1 ASP C 139       5.616  33.434  -8.065  1.00 48.78           O  
ATOM   2306  OD2 ASP C 139       5.766  35.332  -9.152  1.00 48.78           O  
ATOM   2307  N   THR C 140       9.317  30.342  -9.779  1.00 39.86           N  
ATOM   2308  CA  THR C 140      10.033  29.508 -10.738  1.00 39.86           C  
ATOM   2309  C   THR C 140       9.338  29.528 -12.096  1.00 39.86           C  
ATOM   2310  CB  THR C 140      10.148  28.056 -10.239  1.00 39.86           C  
ATOM   2311  O   THR C 140       9.866  29.000 -13.077  1.00 39.86           O  
ATOM   2312  CG2 THR C 140      11.374  27.876  -9.350  1.00 39.86           C  
ATOM   2313  OG1 THR C 140       8.975  27.720  -9.489  1.00 39.86           O  
ATOM   2314  N   ALA C 141       8.103  29.873 -12.317  1.00 39.37           N  
ATOM   2315  CA  ALA C 141       7.522  29.614 -13.632  1.00 39.37           C  
ATOM   2316  C   ALA C 141       8.147  30.511 -14.695  1.00 39.37           C  
ATOM   2317  CB  ALA C 141       6.009  29.814 -13.593  1.00 39.37           C  
ATOM   2318  O   ALA C 141       8.240  30.129 -15.864  1.00 39.37           O  
ATOM   2319  N   HIS C 142       8.569  31.746 -14.493  1.00 36.41           N  
ATOM   2320  CA  HIS C 142       8.810  32.628 -15.629  1.00 36.41           C  
ATOM   2321  C   HIS C 142      10.103  32.257 -16.349  1.00 36.41           C  
ATOM   2322  CB  HIS C 142       8.863  34.087 -15.173  1.00 36.41           C  
ATOM   2323  O   HIS C 142      10.270  32.566 -17.531  1.00 36.41           O  
ATOM   2324  CG  HIS C 142       7.720  34.913 -15.672  1.00 36.41           C  
ATOM   2325  CD2 HIS C 142       6.608  35.362 -15.045  1.00 36.41           C  
ATOM   2326  ND1 HIS C 142       7.643  35.369 -16.970  1.00 36.41           N  
ATOM   2327  CE1 HIS C 142       6.529  36.065 -17.120  1.00 36.41           C  
ATOM   2328  NE2 HIS C 142       5.883  36.076 -15.967  1.00 36.41           N  
ATOM   2329  N   ASP C 143      11.132  31.719 -15.746  1.00 34.80           N  
ATOM   2330  CA  ASP C 143      12.421  31.749 -16.432  1.00 34.80           C  
ATOM   2331  C   ASP C 143      12.451  30.752 -17.587  1.00 34.80           C  
ATOM   2332  CB  ASP C 143      13.558  31.454 -15.451  1.00 34.80           C  
ATOM   2333  O   ASP C 143      13.330  30.819 -18.449  1.00 34.80           O  
ATOM   2334  CG  ASP C 143      14.032  32.687 -14.704  1.00 34.80           C  
ATOM   2335  OD1 ASP C 143      13.853  33.815 -15.212  1.00 34.80           O  
ATOM   2336  OD2 ASP C 143      14.592  32.530 -13.597  1.00 34.80           O  
ATOM   2337  N   PHE C 144      11.557  29.768 -17.673  1.00 33.09           N  
ATOM   2338  CA  PHE C 144      11.872  28.781 -18.699  1.00 33.09           C  
ATOM   2339  C   PHE C 144      11.604  29.342 -20.091  1.00 33.09           C  
ATOM   2340  CB  PHE C 144      11.059  27.501 -18.484  1.00 33.09           C  
ATOM   2341  O   PHE C 144      11.914  28.698 -21.096  1.00 33.09           O  
ATOM   2342  CG  PHE C 144      11.763  26.468 -17.645  1.00 33.09           C  
ATOM   2343  CD1 PHE C 144      12.717  25.629 -18.207  1.00 33.09           C  
ATOM   2344  CD2 PHE C 144      11.470  26.337 -16.294  1.00 33.09           C  
ATOM   2345  CE1 PHE C 144      13.370  24.672 -17.434  1.00 33.09           C  
ATOM   2346  CE2 PHE C 144      12.119  25.383 -15.515  1.00 33.09           C  
ATOM   2347  CZ  PHE C 144      13.068  24.551 -16.087  1.00 33.09           C  
ATOM   2348  N   ARG C 145      10.892  30.476 -20.274  1.00 30.61           N  
ATOM   2349  CA  ARG C 145      10.479  30.783 -21.640  1.00 30.61           C  
ATOM   2350  C   ARG C 145      11.664  31.249 -22.479  1.00 30.61           C  
ATOM   2351  CB  ARG C 145       9.382  31.850 -21.644  1.00 30.61           C  
ATOM   2352  O   ARG C 145      11.660  31.102 -23.703  1.00 30.61           O  
ATOM   2353  CG  ARG C 145       7.977  31.288 -21.792  1.00 30.61           C  
ATOM   2354  CD  ARG C 145       6.928  32.391 -21.812  1.00 30.61           C  
ATOM   2355  NE  ARG C 145       5.580  31.851 -21.970  1.00 30.61           N  
ATOM   2356  NH1 ARG C 145       4.546  33.913 -22.098  1.00 30.61           N  
ATOM   2357  NH2 ARG C 145       3.304  31.991 -22.240  1.00 30.61           N  
ATOM   2358  CZ  ARG C 145       4.480  32.586 -22.103  1.00 30.61           C  
ATOM   2359  N   ALA C 146      12.697  31.933 -21.961  1.00 34.26           N  
ATOM   2360  CA  ALA C 146      13.540  32.715 -22.862  1.00 34.26           C  
ATOM   2361  C   ALA C 146      14.459  31.809 -23.677  1.00 34.26           C  
ATOM   2362  CB  ALA C 146      14.362  33.731 -22.073  1.00 34.26           C  
ATOM   2363  O   ALA C 146      15.077  32.254 -24.648  1.00 34.26           O  
ATOM   2364  N   LYS C 147      14.773  30.619 -23.253  1.00 31.51           N  
ATOM   2365  CA  LYS C 147      15.979  30.073 -23.869  1.00 31.51           C  
ATOM   2366  C   LYS C 147      15.703  29.596 -25.292  1.00 31.51           C  
ATOM   2367  CB  LYS C 147      16.537  28.923 -23.029  1.00 31.51           C  
ATOM   2368  O   LYS C 147      16.631  29.264 -26.032  1.00 31.51           O  
ATOM   2369  CG  LYS C 147      17.724  29.310 -22.160  1.00 31.51           C  
ATOM   2370  CD  LYS C 147      18.115  28.182 -21.213  1.00 31.51           C  
ATOM   2371  CE  LYS C 147      19.270  28.587 -20.307  1.00 31.51           C  
ATOM   2372  NZ  LYS C 147      19.498  27.588 -19.221  1.00 31.51           N  
ATOM   2373  N   CYS C 148      14.507  29.473 -25.820  1.00 29.36           N  
ATOM   2374  CA  CYS C 148      14.440  28.744 -27.082  1.00 29.36           C  
ATOM   2375  C   CYS C 148      14.944  29.603 -28.236  1.00 29.36           C  
ATOM   2376  CB  CYS C 148      13.009  28.288 -27.362  1.00 29.36           C  
ATOM   2377  O   CYS C 148      14.901  29.182 -29.393  1.00 29.36           O  
ATOM   2378  SG  CYS C 148      12.474  26.899 -26.338  1.00 29.36           S  
ATOM   2379  N   ARG C 149      15.199  30.913 -28.035  1.00 28.90           N  
ATOM   2380  CA  ARG C 149      15.482  31.596 -29.293  1.00 28.90           C  
ATOM   2381  C   ARG C 149      16.863  31.223 -29.820  1.00 28.90           C  
ATOM   2382  CB  ARG C 149      15.380  33.113 -29.117  1.00 28.90           C  
ATOM   2383  O   ARG C 149      17.230  31.598 -30.936  1.00 28.90           O  
ATOM   2384  CG  ARG C 149      13.958  33.647 -29.182  1.00 28.90           C  
ATOM   2385  CD  ARG C 149      13.928  35.169 -29.200  1.00 28.90           C  
ATOM   2386  NE  ARG C 149      12.934  35.699 -28.271  1.00 28.90           N  
ATOM   2387  NH1 ARG C 149      12.668  37.709 -29.378  1.00 28.90           N  
ATOM   2388  NH2 ARG C 149      11.467  37.276 -27.475  1.00 28.90           N  
ATOM   2389  CZ  ARG C 149      12.359  36.893 -28.377  1.00 28.90           C  
ATOM   2390  N   ASN C 150      17.804  30.742 -28.939  1.00 23.88           N  
ATOM   2391  CA  ASN C 150      19.074  30.524 -29.623  1.00 23.88           C  
ATOM   2392  C   ASN C 150      19.075  29.210 -30.399  1.00 23.88           C  
ATOM   2393  CB  ASN C 150      20.233  30.552 -28.625  1.00 23.88           C  
ATOM   2394  O   ASN C 150      18.629  28.182 -29.887  1.00 23.88           O  
ATOM   2395  CG  ASN C 150      21.546  30.956 -29.265  1.00 23.88           C  
ATOM   2396  ND2 ASN C 150      22.650  30.684 -28.579  1.00 23.88           N  
ATOM   2397  OD1 ASN C 150      21.569  31.508 -30.368  1.00 23.88           O  
TER    2398      ASN C 150                                                      
ENDMDL                                                                          
END                                                                             
