# Supplementary material for: Structure and activation of the RING E3 ubiquitin ligase TRIM72 on the membrane
Source: Nat Struct Mol Biol. 2023 Sep 28;30(11):1695–706. doi: 10.1038/s41594-023-01111-7 (PMC10643145; doi:10.1038/s41594-023-01111-7)
Supplement: Supplementary file 5 — Predicted structures of the RING domain of 60 TRIM proteins. [file 41594_2023_1111_MOESM5_ESM.zip › R36_407f1_unrelaxed_rank_1_model_5.pdb]

MODEL     1                                                                     
ATOM      1  N   MET B   1      33.671  25.444 -10.580  1.00 22.90           N  
ATOM      2  CA  MET B   1      32.685  24.369 -10.524  1.00 22.90           C  
ATOM      3  C   MET B   1      31.548  24.722  -9.571  1.00 22.90           C  
ATOM      4  CB  MET B   1      33.342  23.058 -10.090  1.00 22.90           C  
ATOM      5  O   MET B   1      31.777  24.954  -8.383  1.00 22.90           O  
ATOM      6  CG  MET B   1      34.029  22.312 -11.223  1.00 22.90           C  
ATOM      7  SD  MET B   1      34.039  20.495 -10.965  1.00 22.90           S  
ATOM      8  CE  MET B   1      35.182  19.992 -12.281  1.00 22.90           C  
ATOM      9  N   SER B   2      30.679  25.616  -9.815  1.00 28.87           N  
ATOM     10  CA  SER B   2      29.607  26.268  -9.071  1.00 28.87           C  
ATOM     11  C   SER B   2      28.491  25.285  -8.734  1.00 28.87           C  
ATOM     12  CB  SER B   2      29.039  27.443  -9.867  1.00 28.87           C  
ATOM     13  O   SER B   2      27.900  24.678  -9.630  1.00 28.87           O  
ATOM     14  OG  SER B   2      30.066  28.108 -10.583  1.00 28.87           O  
ATOM     15  N   GLU B   3      28.656  24.322  -7.797  1.00 35.91           N  
ATOM     16  CA  GLU B   3      27.681  23.384  -7.249  1.00 35.91           C  
ATOM     17  C   GLU B   3      26.431  24.110  -6.761  1.00 35.91           C  
ATOM     18  CB  GLU B   3      28.298  22.572  -6.107  1.00 35.91           C  
ATOM     19  O   GLU B   3      26.483  24.855  -5.780  1.00 35.91           O  
ATOM     20  CG  GLU B   3      29.198  21.438  -6.575  1.00 35.91           C  
ATOM     21  CD  GLU B   3      29.033  20.165  -5.759  1.00 35.91           C  
ATOM     22  OE1 GLU B   3      28.559  19.147  -6.312  1.00 35.91           O  
ATOM     23  OE2 GLU B   3      29.380  20.187  -4.557  1.00 35.91           O  
ATOM     24  N   SER B   4      25.769  24.925  -7.418  1.00 41.07           N  
ATOM     25  CA  SER B   4      24.405  25.323  -7.084  1.00 41.07           C  
ATOM     26  C   SER B   4      23.518  24.107  -6.840  1.00 41.07           C  
ATOM     27  CB  SER B   4      23.810  26.183  -8.200  1.00 41.07           C  
ATOM     28  O   SER B   4      23.412  23.227  -7.697  1.00 41.07           O  
ATOM     29  OG  SER B   4      23.896  25.518  -9.448  1.00 41.07           O  
ATOM     30  N   GLY B   5      23.642  23.421  -5.740  1.00 42.15           N  
ATOM     31  CA  GLY B   5      22.933  22.247  -5.257  1.00 42.15           C  
ATOM     32  C   GLY B   5      21.438  22.309  -5.504  1.00 42.15           C  
ATOM     33  O   GLY B   5      20.778  23.275  -5.114  1.00 42.15           O  
ATOM     34  N   GLU B   6      20.889  22.053  -6.635  1.00 49.35           N  
ATOM     35  CA  GLU B   6      19.469  21.892  -6.936  1.00 49.35           C  
ATOM     36  C   GLU B   6      18.750  21.144  -5.818  1.00 49.35           C  
ATOM     37  CB  GLU B   6      19.281  21.159  -8.266  1.00 49.35           C  
ATOM     38  O   GLU B   6      19.190  20.072  -5.397  1.00 49.35           O  
ATOM     39  CG  GLU B   6      19.067  22.085  -9.454  1.00 49.35           C  
ATOM     40  CD  GLU B   6      19.345  21.418 -10.792  1.00 49.35           C  
ATOM     41  OE1 GLU B   6      18.640  21.724 -11.781  1.00 49.35           O  
ATOM     42  OE2 GLU B   6      20.275  20.583 -10.852  1.00 49.35           O  
ATOM     43  N   MET B   7      18.215  21.828  -4.904  1.00 52.10           N  
ATOM     44  CA  MET B   7      17.376  21.222  -3.874  1.00 52.10           C  
ATOM     45  C   MET B   7      16.435  20.186  -4.479  1.00 52.10           C  
ATOM     46  CB  MET B   7      16.571  22.293  -3.137  1.00 52.10           C  
ATOM     47  O   MET B   7      15.725  20.475  -5.444  1.00 52.10           O  
ATOM     48  CG  MET B   7      15.800  21.764  -1.938  1.00 52.10           C  
ATOM     49  SD  MET B   7      14.983  23.100  -0.982  1.00 52.10           S  
ATOM     50  CE  MET B   7      16.391  23.707  -0.013  1.00 52.10           C  
ATOM     51  N   SER B   8      16.615  18.932  -4.143  1.00 58.29           N  
ATOM     52  CA  SER B   8      15.704  17.872  -4.562  1.00 58.29           C  
ATOM     53  C   SER B   8      14.261  18.211  -4.207  1.00 58.29           C  
ATOM     54  CB  SER B   8      16.097  16.541  -3.919  1.00 58.29           C  
ATOM     55  O   SER B   8      14.009  19.096  -3.386  1.00 58.29           O  
ATOM     56  OG  SER B   8      15.732  16.518  -2.549  1.00 58.29           O  
ATOM     57  N   GLU B   9      13.362  17.832  -5.115  1.00 56.45           N  
ATOM     58  CA  GLU B   9      11.949  17.997  -4.787  1.00 56.45           C  
ATOM     59  C   GLU B   9      11.684  17.694  -3.315  1.00 56.45           C  
ATOM     60  CB  GLU B   9      11.082  17.098  -5.673  1.00 56.45           C  
ATOM     61  O   GLU B   9      10.970  18.440  -2.641  1.00 56.45           O  
ATOM     62  CG  GLU B   9       9.642  17.571  -5.808  1.00 56.45           C  
ATOM     63  CD  GLU B   9       8.766  16.609  -6.594  1.00 56.45           C  
ATOM     64  OE1 GLU B   9       7.555  16.886  -6.757  1.00 56.45           O  
ATOM     65  OE2 GLU B   9       9.293  15.570  -7.050  1.00 56.45           O  
ATOM     66  N   PHE B  10      12.340  16.696  -2.924  1.00 59.58           N  
ATOM     67  CA  PHE B  10      12.194  16.311  -1.526  1.00 59.58           C  
ATOM     68  C   PHE B  10      12.687  17.420  -0.604  1.00 59.58           C  
ATOM     69  CB  PHE B  10      12.957  15.014  -1.241  1.00 59.58           C  
ATOM     70  O   PHE B  10      12.027  17.755   0.382  1.00 59.58           O  
ATOM     71  CG  PHE B  10      12.903  14.582   0.200  1.00 59.58           C  
ATOM     72  CD1 PHE B  10      14.012  14.727   1.025  1.00 59.58           C  
ATOM     73  CD2 PHE B  10      11.744  14.031   0.729  1.00 59.58           C  
ATOM     74  CE1 PHE B  10      13.965  14.328   2.359  1.00 59.58           C  
ATOM     75  CE2 PHE B  10      11.689  13.630   2.061  1.00 59.58           C  
ATOM     76  CZ  PHE B  10      12.802  13.778   2.874  1.00 59.58           C  
ATOM     77  N   GLY B  11      13.887  17.886  -0.890  1.00 60.44           N  
ATOM     78  CA  GLY B  11      14.436  18.965  -0.084  1.00 60.44           C  
ATOM     79  C   GLY B  11      13.543  20.190  -0.041  1.00 60.44           C  
ATOM     80  O   GLY B  11      13.342  20.781   1.022  1.00 60.44           O  
ATOM     81  N   TYR B  12      13.013  20.521  -1.122  1.00 60.93           N  
ATOM     82  CA  TYR B  12      12.114  21.664  -1.230  1.00 60.93           C  
ATOM     83  C   TYR B  12      10.843  21.437  -0.419  1.00 60.93           C  
ATOM     84  CB  TYR B  12      11.758  21.932  -2.695  1.00 60.93           C  
ATOM     85  O   TYR B  12      10.410  22.318   0.327  1.00 60.93           O  
ATOM     86  CG  TYR B  12      10.808  23.089  -2.887  1.00 60.93           C  
ATOM     87  CD1 TYR B  12       9.463  22.871  -3.177  1.00 60.93           C  
ATOM     88  CD2 TYR B  12      11.253  24.402  -2.780  1.00 60.93           C  
ATOM     89  CE1 TYR B  12       8.584  23.934  -3.357  1.00 60.93           C  
ATOM     90  CE2 TYR B  12      10.384  25.473  -2.958  1.00 60.93           C  
ATOM     91  OH  TYR B  12       8.188  26.286  -3.422  1.00 60.93           O  
ATOM     92  CZ  TYR B  12       9.053  25.230  -3.245  1.00 60.93           C  
ATOM     93  N   ILE B  13      10.305  20.240  -0.558  1.00 55.99           N  
ATOM     94  CA  ILE B  13       9.073  19.906   0.147  1.00 55.99           C  
ATOM     95  C   ILE B  13       9.318  19.929   1.654  1.00 55.99           C  
ATOM     96  CB  ILE B  13       8.531  18.525  -0.287  1.00 55.99           C  
ATOM     97  O   ILE B  13       8.502  20.456   2.414  1.00 55.99           O  
ATOM     98  CG1 ILE B  13       8.078  18.565  -1.751  1.00 55.99           C  
ATOM     99  CG2 ILE B  13       7.385  18.083   0.629  1.00 55.99           C  
ATOM    100  CD1 ILE B  13       7.779  17.195  -2.344  1.00 55.99           C  
ATOM    101  N   MET B  14      10.452  19.527   1.976  1.00 63.10           N  
ATOM    102  CA  MET B  14      10.770  19.510   3.401  1.00 63.10           C  
ATOM    103  C   MET B  14      10.872  20.929   3.952  1.00 63.10           C  
ATOM    104  CB  MET B  14      12.077  18.756   3.652  1.00 63.10           C  
ATOM    105  O   MET B  14      10.483  21.185   5.093  1.00 63.10           O  
ATOM    106  CG  MET B  14      11.931  17.244   3.605  1.00 63.10           C  
ATOM    107  SD  MET B  14      10.742  16.613   4.851  1.00 63.10           S  
ATOM    108  CE  MET B  14       9.249  16.475   3.829  1.00 63.10           C  
ATOM    109  N   GLU B  15      11.412  21.708   3.210  1.00 60.32           N  
ATOM    110  CA  GLU B  15      11.475  23.113   3.602  1.00 60.32           C  
ATOM    111  C   GLU B  15      10.077  23.698   3.787  1.00 60.32           C  
ATOM    112  CB  GLU B  15      12.252  23.926   2.564  1.00 60.32           C  
ATOM    113  O   GLU B  15       9.832  24.443   4.737  1.00 60.32           O  
ATOM    114  CG  GLU B  15      12.539  25.358   2.993  1.00 60.32           C  
ATOM    115  CD  GLU B  15      13.376  26.130   1.986  1.00 60.32           C  
ATOM    116  OE1 GLU B  15      13.589  27.348   2.181  1.00 60.32           O  
ATOM    117  OE2 GLU B  15      13.821  25.512   0.993  1.00 60.32           O  
ATOM    118  N   LEU B  16       9.186  23.367   2.963  1.00 61.12           N  
ATOM    119  CA  LEU B  16       7.815  23.860   3.049  1.00 61.12           C  
ATOM    120  C   LEU B  16       7.121  23.321   4.295  1.00 61.12           C  
ATOM    121  CB  LEU B  16       7.024  23.465   1.799  1.00 61.12           C  
ATOM    122  O   LEU B  16       6.384  24.049   4.964  1.00 61.12           O  
ATOM    123  CG  LEU B  16       7.402  24.183   0.503  1.00 61.12           C  
ATOM    124  CD1 LEU B  16       6.596  23.626  -0.666  1.00 61.12           C  
ATOM    125  CD2 LEU B  16       7.183  25.686   0.641  1.00 61.12           C  
ATOM    126  N   ILE B  17       7.328  22.102   4.574  1.00 60.67           N  
ATOM    127  CA  ILE B  17       6.766  21.482   5.769  1.00 60.67           C  
ATOM    128  C   ILE B  17       7.261  22.218   7.012  1.00 60.67           C  
ATOM    129  CB  ILE B  17       7.131  19.983   5.853  1.00 60.67           C  
ATOM    130  O   ILE B  17       6.471  22.554   7.898  1.00 60.67           O  
ATOM    131  CG1 ILE B  17       6.458  19.205   4.717  1.00 60.67           C  
ATOM    132  CG2 ILE B  17       6.741  19.408   7.218  1.00 60.67           C  
ATOM    133  CD1 ILE B  17       6.902  17.752   4.613  1.00 60.67           C  
ATOM    134  N   ALA B  18       8.537  22.402   6.971  1.00 57.17           N  
ATOM    135  CA  ALA B  18       9.160  23.078   8.105  1.00 57.17           C  
ATOM    136  C   ALA B  18       8.552  24.461   8.320  1.00 57.17           C  
ATOM    137  CB  ALA B  18      10.668  23.190   7.896  1.00 57.17           C  
ATOM    138  O   ALA B  18       8.432  24.923   9.458  1.00 57.17           O  
ATOM    139  N   LYS B  19       8.154  24.979   7.267  1.00 56.27           N  
ATOM    140  CA  LYS B  19       7.593  26.325   7.331  1.00 56.27           C  
ATOM    141  C   LYS B  19       6.093  26.284   7.607  1.00 56.27           C  
ATOM    142  CB  LYS B  19       7.866  27.083   6.030  1.00 56.27           C  
ATOM    143  O   LYS B  19       5.436  27.326   7.655  1.00 56.27           O  
ATOM    144  CG  LYS B  19       9.323  27.479   5.839  1.00 56.27           C  
ATOM    145  CD  LYS B  19       9.527  28.246   4.539  1.00 56.27           C  
ATOM    146  CE  LYS B  19      10.970  28.705   4.380  1.00 56.27           C  
ATOM    147  NZ  LYS B  19      11.193  29.391   3.072  1.00 56.27           N  
ATOM    148  N   GLY B  20       5.640  25.017   7.899  1.00 55.93           N  
ATOM    149  CA  GLY B  20       4.229  24.864   8.215  1.00 55.93           C  
ATOM    150  C   GLY B  20       3.321  25.110   7.025  1.00 55.93           C  
ATOM    151  O   GLY B  20       2.174  25.531   7.190  1.00 55.93           O  
ATOM    152  N   LYS B  21       3.848  25.126   5.905  1.00 52.68           N  
ATOM    153  CA  LYS B  21       3.111  25.521   4.708  1.00 52.68           C  
ATOM    154  C   LYS B  21       2.386  24.328   4.091  1.00 52.68           C  
ATOM    155  CB  LYS B  21       4.053  26.151   3.681  1.00 52.68           C  
ATOM    156  O   LYS B  21       1.616  24.487   3.141  1.00 52.68           O  
ATOM    157  CG  LYS B  21       4.521  27.552   4.048  1.00 52.68           C  
ATOM    158  CD  LYS B  21       5.197  28.241   2.870  1.00 52.68           C  
ATOM    159  CE  LYS B  21       5.631  29.657   3.224  1.00 52.68           C  
ATOM    160  NZ  LYS B  21       6.385  30.301   2.107  1.00 52.68           N  
ATOM    161  N   VAL B  22       2.706  23.148   4.556  1.00 56.45           N  
ATOM    162  CA  VAL B  22       2.018  22.005   3.964  1.00 56.45           C  
ATOM    163  C   VAL B  22       1.034  21.416   4.972  1.00 56.45           C  
ATOM    164  CB  VAL B  22       3.015  20.922   3.497  1.00 56.45           C  
ATOM    165  O   VAL B  22       1.386  21.185   6.131  1.00 56.45           O  
ATOM    166  CG1 VAL B  22       2.397  20.054   2.402  1.00 56.45           C  
ATOM    167  CG2 VAL B  22       4.310  21.566   3.004  1.00 56.45           C  
ATOM    168  N   THR B  23      -0.245  21.523   4.593  1.00 57.53           N  
ATOM    169  CA  THR B  23      -1.265  21.011   5.501  1.00 57.53           C  
ATOM    170  C   THR B  23      -1.559  19.542   5.212  1.00 57.53           C  
ATOM    171  CB  THR B  23      -2.567  21.828   5.397  1.00 57.53           C  
ATOM    172  O   THR B  23      -1.510  19.109   4.059  1.00 57.53           O  
ATOM    173  CG2 THR B  23      -2.307  23.310   5.644  1.00 57.53           C  
ATOM    174  OG1 THR B  23      -3.123  21.664   4.087  1.00 57.53           O  
ATOM    175  N   ILE B  24      -1.416  18.728   6.256  1.00 61.95           N  
ATOM    176  CA  ILE B  24      -1.753  17.309   6.302  1.00 61.95           C  
ATOM    177  C   ILE B  24      -3.230  17.118   5.965  1.00 61.95           C  
ATOM    178  CB  ILE B  24      -1.436  16.698   7.686  1.00 61.95           C  
ATOM    179  O   ILE B  24      -3.675  15.996   5.712  1.00 61.95           O  
ATOM    180  CG1 ILE B  24      -1.372  15.170   7.592  1.00 61.95           C  
ATOM    181  CG2 ILE B  24      -2.473  17.141   8.722  1.00 61.95           C  
ATOM    182  CD1 ILE B  24      -0.443  14.525   8.612  1.00 61.95           C  
ATOM    183  N   LYS B  25      -3.941  18.203   5.740  1.00 63.94           N  
ATOM    184  CA  LYS B  25      -5.389  18.082   5.590  1.00 63.94           C  
ATOM    185  C   LYS B  25      -5.747  17.314   4.321  1.00 63.94           C  
ATOM    186  CB  LYS B  25      -6.043  19.464   5.568  1.00 63.94           C  
ATOM    187  O   LYS B  25      -6.674  16.501   4.322  1.00 63.94           O  
ATOM    188  CG  LYS B  25      -6.227  20.083   6.946  1.00 63.94           C  
ATOM    189  CD  LYS B  25      -7.044  21.367   6.877  1.00 63.94           C  
ATOM    190  CE  LYS B  25      -7.211  21.999   8.253  1.00 63.94           C  
ATOM    191  NZ  LYS B  25      -8.189  23.128   8.229  1.00 63.94           N  
ATOM    192  N   ASN B  26      -4.895  17.380   3.381  1.00 69.83           N  
ATOM    193  CA  ASN B  26      -5.262  16.774   2.105  1.00 69.83           C  
ATOM    194  C   ASN B  26      -4.902  15.292   2.064  1.00 69.83           C  
ATOM    195  CB  ASN B  26      -4.592  17.516   0.946  1.00 69.83           C  
ATOM    196  O   ASN B  26      -5.531  14.516   1.343  1.00 69.83           O  
ATOM    197  CG  ASN B  26      -5.325  18.787   0.565  1.00 69.83           C  
ATOM    198  ND2 ASN B  26      -5.490  19.010  -0.733  1.00 69.83           N  
ATOM    199  OD1 ASN B  26      -5.738  19.563   1.431  1.00 69.83           O  
ATOM    200  N   ILE B  27      -4.077  14.856   3.017  1.00 77.30           N  
ATOM    201  CA  ILE B  27      -3.627  13.468   3.026  1.00 77.30           C  
ATOM    202  C   ILE B  27      -4.548  12.633   3.913  1.00 77.30           C  
ATOM    203  CB  ILE B  27      -2.165  13.351   3.511  1.00 77.30           C  
ATOM    204  O   ILE B  27      -4.663  11.419   3.730  1.00 77.30           O  
ATOM    205  CG1 ILE B  27      -1.223  14.085   2.550  1.00 77.30           C  
ATOM    206  CG2 ILE B  27      -1.760  11.881   3.657  1.00 77.30           C  
ATOM    207  CD1 ILE B  27       0.176  14.312   3.106  1.00 77.30           C  
ATOM    208  N   GLU B  28      -5.293  13.246   4.682  1.00 77.74           N  
ATOM    209  CA  GLU B  28      -6.105  12.586   5.700  1.00 77.74           C  
ATOM    210  C   GLU B  28      -7.187  11.717   5.065  1.00 77.74           C  
ATOM    211  CB  GLU B  28      -6.741  13.619   6.634  1.00 77.74           C  
ATOM    212  O   GLU B  28      -7.471  10.618   5.547  1.00 77.74           O  
ATOM    213  CG  GLU B  28      -5.750  14.296   7.568  1.00 77.74           C  
ATOM    214  CD  GLU B  28      -6.407  15.253   8.550  1.00 77.74           C  
ATOM    215  OE1 GLU B  28      -5.722  15.735   9.480  1.00 77.74           O  
ATOM    216  OE2 GLU B  28      -7.618  15.522   8.388  1.00 77.74           O  
ATOM    217  N   ARG B  29      -7.710  12.155   4.041  1.00 80.80           N  
ATOM    218  CA  ARG B  29      -8.787  11.426   3.378  1.00 80.80           C  
ATOM    219  C   ARG B  29      -8.287  10.097   2.822  1.00 80.80           C  
ATOM    220  CB  ARG B  29      -9.394  12.269   2.255  1.00 80.80           C  
ATOM    221  O   ARG B  29      -9.062   9.151   2.671  1.00 80.80           O  
ATOM    222  CG  ARG B  29      -8.420  12.596   1.134  1.00 80.80           C  
ATOM    223  CD  ARG B  29      -9.065  13.461   0.060  1.00 80.80           C  
ATOM    224  NE  ARG B  29      -8.157  13.698  -1.058  1.00 80.80           N  
ATOM    225  NH1 ARG B  29      -9.742  14.714  -2.398  1.00 80.80           N  
ATOM    226  NH2 ARG B  29      -7.593  14.453  -3.153  1.00 80.80           N  
ATOM    227  CZ  ARG B  29      -8.499  14.288  -2.200  1.00 80.80           C  
ATOM    228  N   GLU B  30      -6.925  10.099   2.661  1.00 86.64           N  
ATOM    229  CA  GLU B  30      -6.364   8.889   2.067  1.00 86.64           C  
ATOM    230  C   GLU B  30      -6.050   7.845   3.135  1.00 86.64           C  
ATOM    231  CB  GLU B  30      -5.102   9.219   1.266  1.00 86.64           C  
ATOM    232  O   GLU B  30      -5.708   6.705   2.814  1.00 86.64           O  
ATOM    233  CG  GLU B  30      -5.339  10.185   0.115  1.00 86.64           C  
ATOM    234  CD  GLU B  30      -6.393   9.701  -0.868  1.00 86.64           C  
ATOM    235  OE1 GLU B  30      -7.083  10.545  -1.484  1.00 86.64           O  
ATOM    236  OE2 GLU B  30      -6.532   8.467  -1.022  1.00 86.64           O  
ATOM    237  N   LEU B  31      -6.288   8.248   4.296  1.00 90.43           N  
ATOM    238  CA  LEU B  31      -5.932   7.365   5.402  1.00 90.43           C  
ATOM    239  C   LEU B  31      -7.175   6.722   6.007  1.00 90.43           C  
ATOM    240  CB  LEU B  31      -5.167   8.139   6.480  1.00 90.43           C  
ATOM    241  O   LEU B  31      -7.104   6.105   7.072  1.00 90.43           O  
ATOM    242  CG  LEU B  31      -3.879   8.831   6.032  1.00 90.43           C  
ATOM    243  CD1 LEU B  31      -3.198   9.503   7.220  1.00 90.43           C  
ATOM    244  CD2 LEU B  31      -2.939   7.834   5.363  1.00 90.43           C  
ATOM    245  N   ILE B  32      -8.297   6.790   5.222  1.00 91.73           N  
ATOM    246  CA  ILE B  32      -9.580   6.308   5.721  1.00 91.73           C  
ATOM    247  C   ILE B  32     -10.012   5.076   4.929  1.00 91.73           C  
ATOM    248  CB  ILE B  32     -10.666   7.404   5.641  1.00 91.73           C  
ATOM    249  O   ILE B  32      -9.994   5.085   3.696  1.00 91.73           O  
ATOM    250  CG1 ILE B  32     -10.250   8.629   6.465  1.00 91.73           C  
ATOM    251  CG2 ILE B  32     -12.018   6.861   6.113  1.00 91.73           C  
ATOM    252  CD1 ILE B  32     -10.149   8.364   7.960  1.00 91.73           C  
ATOM    253  N   CYS B  33     -10.405   4.059   5.667  1.00 95.93           N  
ATOM    254  CA  CYS B  33     -10.943   2.858   5.039  1.00 95.93           C  
ATOM    255  C   CYS B  33     -12.303   3.134   4.410  1.00 95.93           C  
ATOM    256  CB  CYS B  33     -11.064   1.727   6.059  1.00 95.93           C  
ATOM    257  O   CYS B  33     -13.202   3.660   5.069  1.00 95.93           O  
ATOM    258  SG  CYS B  33     -11.757   0.204   5.380  1.00 95.93           S  
ATOM    259  N   PRO B  34     -12.464   2.737   3.141  1.00 95.24           N  
ATOM    260  CA  PRO B  34     -13.734   3.001   2.463  1.00 95.24           C  
ATOM    261  C   PRO B  34     -14.881   2.150   3.004  1.00 95.24           C  
ATOM    262  CB  PRO B  34     -13.434   2.649   1.003  1.00 95.24           C  
ATOM    263  O   PRO B  34     -16.049   2.437   2.731  1.00 95.24           O  
ATOM    264  CG  PRO B  34     -12.304   1.673   1.070  1.00 95.24           C  
ATOM    265  CD  PRO B  34     -11.455   2.008   2.262  1.00 95.24           C  
ATOM    266  N   ALA B  35     -14.590   1.202   3.797  1.00 96.44           N  
ATOM    267  CA  ALA B  35     -15.620   0.322   4.342  1.00 96.44           C  
ATOM    268  C   ALA B  35     -16.117   0.829   5.693  1.00 96.44           C  
ATOM    269  CB  ALA B  35     -15.087  -1.102   4.476  1.00 96.44           C  
ATOM    270  O   ALA B  35     -17.307   1.107   5.859  1.00 96.44           O  
ATOM    271  N   CYS B  36     -15.286   1.116   6.640  1.00 95.95           N  
ATOM    272  CA  CYS B  36     -15.699   1.484   7.989  1.00 95.95           C  
ATOM    273  C   CYS B  36     -15.613   2.992   8.194  1.00 95.95           C  
ATOM    274  CB  CYS B  36     -14.835   0.770   9.028  1.00 95.95           C  
ATOM    275  O   CYS B  36     -16.108   3.517   9.193  1.00 95.95           O  
ATOM    276  SG  CYS B  36     -13.102   1.277   9.007  1.00 95.95           S  
ATOM    277  N   LYS B  37     -15.016   3.695   7.268  1.00 92.54           N  
ATOM    278  CA  LYS B  37     -14.911   5.151   7.274  1.00 92.54           C  
ATOM    279  C   LYS B  37     -14.080   5.637   8.457  1.00 92.54           C  
ATOM    280  CB  LYS B  37     -16.301   5.789   7.311  1.00 92.54           C  
ATOM    281  O   LYS B  37     -14.316   6.728   8.982  1.00 92.54           O  
ATOM    282  CG  LYS B  37     -17.215   5.349   6.178  1.00 92.54           C  
ATOM    283  CD  LYS B  37     -16.581   5.603   4.816  1.00 92.54           C  
ATOM    284  CE  LYS B  37     -17.491   5.155   3.681  1.00 92.54           C  
ATOM    285  NZ  LYS B  37     -16.784   5.165   2.366  1.00 92.54           N  
ATOM    286  N   GLU B  38     -13.184   4.833   8.968  1.00 91.66           N  
ATOM    287  CA  GLU B  38     -12.206   5.150  10.004  1.00 91.66           C  
ATOM    288  C   GLU B  38     -10.780   5.018   9.475  1.00 91.66           C  
ATOM    289  CB  GLU B  38     -12.401   4.244  11.222  1.00 91.66           C  
ATOM    290  O   GLU B  38     -10.570   4.566   8.348  1.00 91.66           O  
ATOM    291  CG  GLU B  38     -13.768   4.380  11.877  1.00 91.66           C  
ATOM    292  CD  GLU B  38     -13.913   3.547  13.141  1.00 91.66           C  
ATOM    293  OE1 GLU B  38     -14.987   3.601  13.783  1.00 91.66           O  
ATOM    294  OE2 GLU B  38     -12.945   2.837  13.492  1.00 91.66           O  
ATOM    295  N   LEU B  39      -9.821   5.455  10.337  1.00 92.38           N  
ATOM    296  CA  LEU B  39      -8.428   5.256   9.952  1.00 92.38           C  
ATOM    297  C   LEU B  39      -8.118   3.773   9.778  1.00 92.38           C  
ATOM    298  CB  LEU B  39      -7.491   5.866  10.999  1.00 92.38           C  
ATOM    299  O   LEU B  39      -8.567   2.943  10.572  1.00 92.38           O  
ATOM    300  CG  LEU B  39      -7.425   7.393  11.042  1.00 92.38           C  
ATOM    301  CD1 LEU B  39      -6.642   7.855  12.266  1.00 92.38           C  
ATOM    302  CD2 LEU B  39      -6.798   7.938   9.763  1.00 92.38           C  
ATOM    303  N   PHE B  40      -7.296   3.491   8.726  1.00 94.43           N  
ATOM    304  CA  PHE B  40      -6.980   2.104   8.404  1.00 94.43           C  
ATOM    305  C   PHE B  40      -6.380   1.392   9.611  1.00 94.43           C  
ATOM    306  CB  PHE B  40      -6.013   2.033   7.218  1.00 94.43           C  
ATOM    307  O   PHE B  40      -5.575   1.971  10.343  1.00 94.43           O  
ATOM    308  CG  PHE B  40      -6.684   2.175   5.879  1.00 94.43           C  
ATOM    309  CD1 PHE B  40      -7.493   1.161   5.380  1.00 94.43           C  
ATOM    310  CD2 PHE B  40      -6.506   3.323   5.118  1.00 94.43           C  
ATOM    311  CE1 PHE B  40      -8.116   1.290   4.140  1.00 94.43           C  
ATOM    312  CE2 PHE B  40      -7.125   3.459   3.878  1.00 94.43           C  
ATOM    313  CZ  PHE B  40      -7.928   2.440   3.391  1.00 94.43           C  
ATOM    314  N   THR B  41      -6.891   0.184   9.826  1.00 95.73           N  
ATOM    315  CA  THR B  41      -6.283  -0.760  10.757  1.00 95.73           C  
ATOM    316  C   THR B  41      -5.957  -2.076  10.057  1.00 95.73           C  
ATOM    317  CB  THR B  41      -7.205  -1.031  11.960  1.00 95.73           C  
ATOM    318  O   THR B  41      -6.853  -2.755   9.551  1.00 95.73           O  
ATOM    319  CG2 THR B  41      -6.466  -1.782  13.062  1.00 95.73           C  
ATOM    320  OG1 THR B  41      -7.678   0.217  12.483  1.00 95.73           O  
ATOM    321  N   HIS B  42      -4.689  -2.445   9.996  1.00 96.50           N  
ATOM    322  CA  HIS B  42      -4.229  -3.641   9.300  1.00 96.50           C  
ATOM    323  C   HIS B  42      -4.791  -3.704   7.884  1.00 96.50           C  
ATOM    324  CB  HIS B  42      -4.623  -4.898  10.077  1.00 96.50           C  
ATOM    325  O   HIS B  42      -5.495  -4.654   7.532  1.00 96.50           O  
ATOM    326  CG  HIS B  42      -4.053  -4.952  11.459  1.00 96.50           C  
ATOM    327  CD2 HIS B  42      -2.811  -5.264  11.897  1.00 96.50           C  
ATOM    328  ND1 HIS B  42      -4.798  -4.664  12.583  1.00 96.50           N  
ATOM    329  CE1 HIS B  42      -4.035  -4.796  13.655  1.00 96.50           C  
ATOM    330  NE2 HIS B  42      -2.825  -5.159  13.267  1.00 96.50           N  
ATOM    331  N   PRO B  43      -4.472  -2.715   7.070  1.00 97.52           N  
ATOM    332  CA  PRO B  43      -5.002  -2.646   5.706  1.00 97.52           C  
ATOM    333  C   PRO B  43      -4.509  -3.789   4.822  1.00 97.52           C  
ATOM    334  CB  PRO B  43      -4.485  -1.299   5.195  1.00 97.52           C  
ATOM    335  O   PRO B  43      -3.315  -4.099   4.817  1.00 97.52           O  
ATOM    336  CG  PRO B  43      -3.271  -1.018   6.020  1.00 97.52           C  
ATOM    337  CD  PRO B  43      -3.426  -1.705   7.346  1.00 97.52           C  
ATOM    338  N   LEU B  44      -5.420  -4.366   4.108  1.00 97.17           N  
ATOM    339  CA  LEU B  44      -5.111  -5.414   3.142  1.00 97.17           C  
ATOM    340  C   LEU B  44      -5.263  -4.899   1.714  1.00 97.17           C  
ATOM    341  CB  LEU B  44      -6.020  -6.627   3.358  1.00 97.17           C  
ATOM    342  O   LEU B  44      -6.100  -4.034   1.447  1.00 97.17           O  
ATOM    343  CG  LEU B  44      -5.906  -7.326   4.714  1.00 97.17           C  
ATOM    344  CD1 LEU B  44      -6.921  -8.460   4.812  1.00 97.17           C  
ATOM    345  CD2 LEU B  44      -4.490  -7.848   4.929  1.00 97.17           C  
ATOM    346  N   ILE B  45      -4.485  -5.447   0.834  1.00 96.18           N  
ATOM    347  CA  ILE B  45      -4.569  -5.063  -0.571  1.00 96.18           C  
ATOM    348  C   ILE B  45      -5.410  -6.082  -1.335  1.00 96.18           C  
ATOM    349  CB  ILE B  45      -3.166  -4.940  -1.208  1.00 96.18           C  
ATOM    350  O   ILE B  45      -5.063  -7.264  -1.393  1.00 96.18           O  
ATOM    351  CG1 ILE B  45      -2.313  -3.932  -0.429  1.00 96.18           C  
ATOM    352  CG2 ILE B  45      -3.276  -4.542  -2.682  1.00 96.18           C  
ATOM    353  CD1 ILE B  45      -0.842  -3.933  -0.822  1.00 96.18           C  
ATOM    354  N   LEU B  46      -6.404  -5.530  -1.991  1.00 95.78           N  
ATOM    355  CA  LEU B  46      -7.291  -6.383  -2.773  1.00 95.78           C  
ATOM    356  C   LEU B  46      -6.781  -6.534  -4.202  1.00 95.78           C  
ATOM    357  CB  LEU B  46      -8.712  -5.812  -2.785  1.00 95.78           C  
ATOM    358  O   LEU B  46      -5.904  -5.783  -4.635  1.00 95.78           O  
ATOM    359  CG  LEU B  46      -9.389  -5.652  -1.423  1.00 95.78           C  
ATOM    360  CD1 LEU B  46     -10.776  -5.039  -1.589  1.00 95.78           C  
ATOM    361  CD2 LEU B  46      -9.474  -6.995  -0.706  1.00 95.78           C  
ATOM    362  N   PRO B  47      -7.208  -7.592  -4.875  1.00 93.46           N  
ATOM    363  CA  PRO B  47      -6.761  -7.814  -6.252  1.00 93.46           C  
ATOM    364  C   PRO B  47      -7.036  -6.618  -7.161  1.00 93.46           C  
ATOM    365  CB  PRO B  47      -7.573  -9.034  -6.694  1.00 93.46           C  
ATOM    366  O   PRO B  47      -6.350  -6.435  -8.170  1.00 93.46           O  
ATOM    367  CG  PRO B  47      -7.833  -9.796  -5.435  1.00 93.46           C  
ATOM    368  CD  PRO B  47      -8.053  -8.815  -4.320  1.00 93.46           C  
ATOM    369  N   CYS B  48      -7.933  -5.764  -6.770  1.00 94.77           N  
ATOM    370  CA  CYS B  48      -8.204  -4.547  -7.527  1.00 94.77           C  
ATOM    371  C   CYS B  48      -7.245  -3.431  -7.128  1.00 94.77           C  
ATOM    372  CB  CYS B  48      -9.647  -4.092  -7.314  1.00 94.77           C  
ATOM    373  O   CYS B  48      -7.346  -2.311  -7.631  1.00 94.77           O  
ATOM    374  SG  CYS B  48     -10.011  -3.599  -5.615  1.00 94.77           S  
ATOM    375  N   GLN B  49      -6.454  -3.732  -6.130  1.00 92.91           N  
ATOM    376  CA  GLN B  49      -5.346  -2.875  -5.720  1.00 92.91           C  
ATOM    377  C   GLN B  49      -5.819  -1.785  -4.762  1.00 92.91           C  
ATOM    378  CB  GLN B  49      -4.674  -2.245  -6.941  1.00 92.91           C  
ATOM    379  O   GLN B  49      -5.057  -0.877  -4.423  1.00 92.91           O  
ATOM    380  CG  GLN B  49      -4.011  -3.256  -7.868  1.00 92.91           C  
ATOM    381  CD  GLN B  49      -3.542  -2.637  -9.171  1.00 92.91           C  
ATOM    382  NE2 GLN B  49      -2.262  -2.812  -9.484  1.00 92.91           N  
ATOM    383  OE1 GLN B  49      -4.323  -2.008  -9.892  1.00 92.91           O  
ATOM    384  N   HIS B  50      -7.068  -1.916  -4.318  1.00 94.49           N  
ATOM    385  CA  HIS B  50      -7.539  -1.054  -3.239  1.00 94.49           C  
ATOM    386  C   HIS B  50      -7.283  -1.689  -1.876  1.00 94.49           C  
ATOM    387  CB  HIS B  50      -9.029  -0.751  -3.407  1.00 94.49           C  
ATOM    388  O   HIS B  50      -7.179  -2.912  -1.766  1.00 94.49           O  
ATOM    389  CG  HIS B  50      -9.331   0.157  -4.556  1.00 94.49           C  
ATOM    390  CD2 HIS B  50      -9.057   1.469  -4.747  1.00 94.49           C  
ATOM    391  ND1 HIS B  50     -10.000  -0.266  -5.683  1.00 94.49           N  
ATOM    392  CE1 HIS B  50     -10.123   0.749  -6.522  1.00 94.49           C  
ATOM    393  NE2 HIS B  50      -9.560   1.814  -5.978  1.00 94.49           N  
ATOM    394  N   SER B  51      -7.178  -0.811  -0.790  1.00 96.87           N  
ATOM    395  CA  SER B  51      -6.932  -1.300   0.563  1.00 96.87           C  
ATOM    396  C   SER B  51      -8.189  -1.205   1.422  1.00 96.87           C  
ATOM    397  CB  SER B  51      -5.796  -0.515   1.219  1.00 96.87           C  
ATOM    398  O   SER B  51      -8.946  -0.238   1.318  1.00 96.87           O  
ATOM    399  OG  SER B  51      -4.598  -0.645   0.473  1.00 96.87           O  
ATOM    400  N   ILE B  52      -8.361  -2.257   2.174  1.00 97.54           N  
ATOM    401  CA  ILE B  52      -9.465  -2.352   3.123  1.00 97.54           C  
ATOM    402  C   ILE B  52      -8.973  -2.975   4.427  1.00 97.54           C  
ATOM    403  CB  ILE B  52     -10.638  -3.174   2.544  1.00 97.54           C  
ATOM    404  O   ILE B  52      -8.100  -3.846   4.416  1.00 97.54           O  
ATOM    405  CG1 ILE B  52     -11.106  -2.574   1.213  1.00 97.54           C  
ATOM    406  CG2 ILE B  52     -11.793  -3.247   3.548  1.00 97.54           C  
ATOM    407  CD1 ILE B  52     -11.743  -1.198   1.345  1.00 97.54           C  
ATOM    408  N   CYS B  53      -9.490  -2.481   5.514  1.00 98.20           N  
ATOM    409  CA  CYS B  53      -9.092  -3.057   6.794  1.00 98.20           C  
ATOM    410  C   CYS B  53      -9.324  -4.563   6.811  1.00 98.20           C  
ATOM    411  CB  CYS B  53      -9.862  -2.400   7.940  1.00 98.20           C  
ATOM    412  O   CYS B  53     -10.284  -5.054   6.214  1.00 98.20           O  
ATOM    413  SG  CYS B  53      -9.479  -0.650   8.166  1.00 98.20           S  
ATOM    414  N   HIS B  54      -8.452  -5.209   7.495  1.00 97.88           N  
ATOM    415  CA  HIS B  54      -8.611  -6.648   7.672  1.00 97.88           C  
ATOM    416  C   HIS B  54      -9.971  -6.983   8.275  1.00 97.88           C  
ATOM    417  CB  HIS B  54      -7.493  -7.206   8.554  1.00 97.88           C  
ATOM    418  O   HIS B  54     -10.698  -7.828   7.748  1.00 97.88           O  
ATOM    419  CG  HIS B  54      -7.510  -8.697   8.674  1.00 97.88           C  
ATOM    420  CD2 HIS B  54      -6.814  -9.650   8.010  1.00 97.88           C  
ATOM    421  ND1 HIS B  54      -8.324  -9.363   9.565  1.00 97.88           N  
ATOM    422  CE1 HIS B  54      -8.126 -10.665   9.445  1.00 97.88           C  
ATOM    423  NE2 HIS B  54      -7.215 -10.866   8.508  1.00 97.88           N  
ATOM    424  N   LYS B  55     -10.378  -6.318   9.301  1.00 97.78           N  
ATOM    425  CA  LYS B  55     -11.652  -6.563   9.971  1.00 97.78           C  
ATOM    426  C   LYS B  55     -12.826  -6.308   9.029  1.00 97.78           C  
ATOM    427  CB  LYS B  55     -11.781  -5.686  11.217  1.00 97.78           C  
ATOM    428  O   LYS B  55     -13.834  -7.016   9.080  1.00 97.78           O  
ATOM    429  CG  LYS B  55     -11.953  -4.204  10.917  1.00 97.78           C  
ATOM    430  CD  LYS B  55     -12.142  -3.393  12.192  1.00 97.78           C  
ATOM    431  CE  LYS B  55     -12.343  -1.914  11.891  1.00 97.78           C  
ATOM    432  NZ  LYS B  55     -12.332  -1.089  13.136  1.00 97.78           N  
ATOM    433  N   CYS B  56     -12.686  -5.308   8.188  1.00 97.85           N  
ATOM    434  CA  CYS B  56     -13.745  -4.976   7.241  1.00 97.85           C  
ATOM    435  C   CYS B  56     -13.905  -6.074   6.195  1.00 97.85           C  
ATOM    436  CB  CYS B  56     -13.452  -3.643   6.553  1.00 97.85           C  
ATOM    437  O   CYS B  56     -15.026  -6.432   5.831  1.00 97.85           O  
ATOM    438  SG  CYS B  56     -13.542  -2.218   7.660  1.00 97.85           S  
ATOM    439  N   VAL B  57     -12.813  -6.627   5.753  1.00 97.28           N  
ATOM    440  CA  VAL B  57     -12.884  -7.726   4.795  1.00 97.28           C  
ATOM    441  C   VAL B  57     -13.561  -8.932   5.441  1.00 97.28           C  
ATOM    442  CB  VAL B  57     -11.482  -8.117   4.276  1.00 97.28           C  
ATOM    443  O   VAL B  57     -14.429  -9.564   4.834  1.00 97.28           O  
ATOM    444  CG1 VAL B  57     -11.567  -9.332   3.354  1.00 97.28           C  
ATOM    445  CG2 VAL B  57     -10.834  -6.938   3.552  1.00 97.28           C  
ATOM    446  N   LYS B  58     -13.187  -9.190   6.615  1.00 96.18           N  
ATOM    447  CA  LYS B  58     -13.783 -10.301   7.351  1.00 96.18           C  
ATOM    448  C   LYS B  58     -15.291 -10.118   7.498  1.00 96.18           C  
ATOM    449  CB  LYS B  58     -13.135 -10.442   8.729  1.00 96.18           C  
ATOM    450  O   LYS B  58     -16.058 -11.062   7.302  1.00 96.18           O  
ATOM    451  CG  LYS B  58     -11.757 -11.086   8.702  1.00 96.18           C  
ATOM    452  CD  LYS B  58     -11.264 -11.410  10.107  1.00 96.18           C  
ATOM    453  CE  LYS B  58      -9.915 -12.116  10.078  1.00 96.18           C  
ATOM    454  NZ  LYS B  58      -9.408 -12.398  11.455  1.00 96.18           N  
ATOM    455  N   GLU B  59     -15.718  -8.968   7.803  1.00 95.59           N  
ATOM    456  CA  GLU B  59     -17.133  -8.654   7.970  1.00 95.59           C  
ATOM    457  C   GLU B  59     -17.893  -8.815   6.657  1.00 95.59           C  
ATOM    458  CB  GLU B  59     -17.309  -7.232   8.509  1.00 95.59           C  
ATOM    459  O   GLU B  59     -19.012  -9.333   6.640  1.00 95.59           O  
ATOM    460  CG  GLU B  59     -16.934  -7.079   9.976  1.00 95.59           C  
ATOM    461  CD  GLU B  59     -17.017  -5.644  10.470  1.00 95.59           C  
ATOM    462  OE1 GLU B  59     -16.720  -5.394  11.660  1.00 95.59           O  
ATOM    463  OE2 GLU B  59     -17.382  -4.762   9.660  1.00 95.59           O  
ATOM    464  N   LEU B  60     -17.311  -8.408   5.606  1.00 93.72           N  
ATOM    465  CA  LEU B  60     -17.920  -8.539   4.287  1.00 93.72           C  
ATOM    466  C   LEU B  60     -18.125 -10.007   3.926  1.00 93.72           C  
ATOM    467  CB  LEU B  60     -17.053  -7.857   3.225  1.00 93.72           C  
ATOM    468  O   LEU B  60     -19.143 -10.369   3.332  1.00 93.72           O  
ATOM    469  CG  LEU B  60     -17.055  -6.328   3.229  1.00 93.72           C  
ATOM    470  CD1 LEU B  60     -15.947  -5.794   2.328  1.00 93.72           C  
ATOM    471  CD2 LEU B  60     -18.414  -5.793   2.788  1.00 93.72           C  
ATOM    472  N   LEU B  61     -17.176 -10.784   4.327  1.00 91.73           N  
ATOM    473  CA  LEU B  61     -17.241 -12.208   4.017  1.00 91.73           C  
ATOM    474  C   LEU B  61     -18.300 -12.902   4.867  1.00 91.73           C  
ATOM    475  CB  LEU B  61     -15.878 -12.868   4.241  1.00 91.73           C  
ATOM    476  O   LEU B  61     -18.960 -13.836   4.404  1.00 91.73           O  
ATOM    477  CG  LEU B  61     -14.760 -12.458   3.281  1.00 91.73           C  
ATOM    478  CD1 LEU B  61     -13.435 -13.076   3.715  1.00 91.73           C  
ATOM    479  CD2 LEU B  61     -15.105 -12.868   1.853  1.00 91.73           C  
ATOM    480  N   LEU B  62     -18.462 -12.487   6.065  1.00 90.05           N  
ATOM    481  CA  LEU B  62     -19.463 -13.061   6.957  1.00 90.05           C  
ATOM    482  C   LEU B  62     -20.872 -12.732   6.476  1.00 90.05           C  
ATOM    483  CB  LEU B  62     -19.266 -12.547   8.386  1.00 90.05           C  
ATOM    484  O   LEU B  62     -21.779 -13.561   6.585  1.00 90.05           O  
ATOM    485  CG  LEU B  62     -18.022 -13.047   9.121  1.00 90.05           C  
ATOM    486  CD1 LEU B  62     -17.857 -12.311  10.446  1.00 90.05           C  
ATOM    487  CD2 LEU B  62     -18.103 -14.553   9.347  1.00 90.05           C  
ATOM    488  N   THR B  63     -21.042 -11.581   5.973  1.00 86.11           N  
ATOM    489  CA  THR B  63     -22.342 -11.151   5.470  1.00 86.11           C  
ATOM    490  C   THR B  63     -22.733 -11.950   4.230  1.00 86.11           C  
ATOM    491  CB  THR B  63     -22.342  -9.647   5.137  1.00 86.11           C  
ATOM    492  O   THR B  63     -23.905 -12.284   4.045  1.00 86.11           O  
ATOM    493  CG2 THR B  63     -23.755  -9.146   4.860  1.00 86.11           C  
ATOM    494  OG1 THR B  63     -21.796  -8.919   6.243  1.00 86.11           O  
ATOM    495  N   LEU B  64     -21.856 -12.310   3.444  1.00 81.85           N  
ATOM    496  CA  LEU B  64     -22.098 -13.080   2.229  1.00 81.85           C  
ATOM    497  C   LEU B  64     -22.459 -14.523   2.563  1.00 81.85           C  
ATOM    498  CB  LEU B  64     -20.868 -13.046   1.319  1.00 81.85           C  
ATOM    499  O   LEU B  64     -23.287 -15.134   1.883  1.00 81.85           O  
ATOM    500  CG  LEU B  64     -20.599 -11.729   0.589  1.00 81.85           C  
ATOM    501  CD1 LEU B  64     -19.177 -11.708   0.039  1.00 81.85           C  
ATOM    502  CD2 LEU B  64     -21.614 -11.521  -0.530  1.00 81.85           C  
ATOM    503  N   ASP B  65     -21.839 -15.099   3.486  1.00 79.29           N  
ATOM    504  CA  ASP B  65     -22.099 -16.472   3.906  1.00 79.29           C  
ATOM    505  C   ASP B  65     -23.492 -16.606   4.517  1.00 79.29           C  
ATOM    506  CB  ASP B  65     -21.039 -16.937   4.907  1.00 79.29           C  
ATOM    507  O   ASP B  65     -24.172 -17.613   4.311  1.00 79.29           O  
ATOM    508  CG  ASP B  65     -19.770 -17.434   4.239  1.00 79.29           C  
ATOM    509  OD1 ASP B  65     -19.807 -17.775   3.037  1.00 79.29           O  
ATOM    510  OD2 ASP B  65     -18.723 -17.488   4.921  1.00 79.29           O  
ATOM    511  N   ASP B  66     -23.960 -15.688   5.223  1.00 74.14           N  
ATOM    512  CA  ASP B  66     -25.269 -15.691   5.868  1.00 74.14           C  
ATOM    513  C   ASP B  66     -26.388 -15.546   4.839  1.00 74.14           C  
ATOM    514  CB  ASP B  66     -25.360 -14.568   6.904  1.00 74.14           C  
ATOM    515  O   ASP B  66     -27.488 -16.068   5.033  1.00 74.14           O  
ATOM    516  CG  ASP B  66     -24.611 -14.884   8.187  1.00 74.14           C  
ATOM    517  OD1 ASP B  66     -24.392 -16.078   8.488  1.00 74.14           O  
ATOM    518  OD2 ASP B  66     -24.238 -13.931   8.905  1.00 74.14           O  
ATOM    519  N   SER B  67     -26.158 -14.850   3.742  1.00 68.40           N  
ATOM    520  CA  SER B  67     -27.146 -14.631   2.691  1.00 68.40           C  
ATOM    521  C   SER B  67     -27.384 -15.902   1.882  1.00 68.40           C  
ATOM    522  CB  SER B  67     -26.697 -13.502   1.761  1.00 68.40           C  
ATOM    523  O   SER B  67     -28.493 -16.137   1.397  1.00 68.40           O  
ATOM    524  OG  SER B  67     -26.885 -12.239   2.376  1.00 68.40           O  
ATOM    525  N   PHE B  68     -26.454 -16.746   1.793  1.00 62.29           N  
ATOM    526  CA  PHE B  68     -26.570 -17.994   1.047  1.00 62.29           C  
ATOM    527  C   PHE B  68     -27.291 -19.053   1.872  1.00 62.29           C  
ATOM    528  CB  PHE B  68     -25.186 -18.504   0.631  1.00 62.29           C  
ATOM    529  O   PHE B  68     -27.920 -19.957   1.318  1.00 62.29           O  
ATOM    530  CG  PHE B  68     -24.537 -17.684  -0.451  1.00 62.29           C  
ATOM    531  CD1 PHE B  68     -24.926 -17.826  -1.777  1.00 62.29           C  
ATOM    532  CD2 PHE B  68     -23.537 -16.771  -0.142  1.00 62.29           C  
ATOM    533  CE1 PHE B  68     -24.327 -17.069  -2.782  1.00 62.29           C  
ATOM    534  CE2 PHE B  68     -22.934 -16.011  -1.140  1.00 62.29           C  
ATOM    535  CZ  PHE B  68     -23.330 -16.162  -2.459  1.00 62.29           C  
ATOM    536  N   ASN B  69     -27.300 -19.082   3.100  1.00 58.60           N  
ATOM    537  CA  ASN B  69     -27.928 -20.073   3.967  1.00 58.60           C  
ATOM    538  C   ASN B  69     -29.409 -19.773   4.179  1.00 58.60           C  
ATOM    539  CB  ASN B  69     -27.203 -20.147   5.312  1.00 58.60           C  
ATOM    540  O   ASN B  69     -30.161 -20.633   4.642  1.00 58.60           O  
ATOM    541  CG  ASN B  69     -25.946 -20.992   5.252  1.00 58.60           C  
ATOM    542  ND2 ASN B  69     -24.907 -20.560   5.958  1.00 58.60           N  
ATOM    543  OD1 ASN B  69     -25.908 -22.024   4.576  1.00 58.60           O  
ATOM    544  N   ASP B  70     -29.943 -18.602   3.960  1.00 55.48           N  
ATOM    545  CA  ASP B  70     -31.331 -18.246   4.240  1.00 55.48           C  
ATOM    546  C   ASP B  70     -32.235 -18.585   3.057  1.00 55.48           C  
ATOM    547  CB  ASP B  70     -31.446 -16.758   4.580  1.00 55.48           C  
ATOM    548  O   ASP B  70     -33.442 -18.768   3.223  1.00 55.48           O  
ATOM    549  CG  ASP B  70     -32.795 -16.386   5.168  1.00 55.48           C  
ATOM    550  OD1 ASP B  70     -33.293 -17.109   6.058  1.00 55.48           O  
ATOM    551  OD2 ASP B  70     -33.368 -15.362   4.736  1.00 55.48           O  
ATOM    552  N   VAL B  71     -31.832 -18.765   1.889  1.00 50.80           N  
ATOM    553  CA  VAL B  71     -32.718 -18.921   0.740  1.00 50.80           C  
ATOM    554  C   VAL B  71     -33.269 -20.344   0.702  1.00 50.80           C  
ATOM    555  CB  VAL B  71     -31.992 -18.595  -0.584  1.00 50.80           C  
ATOM    556  O   VAL B  71     -34.275 -20.610   0.040  1.00 50.80           O  
ATOM    557  CG1 VAL B  71     -32.965 -18.651  -1.761  1.00 50.80           C  
ATOM    558  CG2 VAL B  71     -31.326 -17.222  -0.503  1.00 50.80           C  
ATOM    559  N   GLY B  72     -32.705 -21.242   1.329  1.00 47.40           N  
ATOM    560  CA  GLY B  72     -33.180 -22.604   1.145  1.00 47.40           C  
ATOM    561  C   GLY B  72     -34.468 -22.893   1.894  1.00 47.40           C  
ATOM    562  O   GLY B  72     -35.068 -23.955   1.719  1.00 47.40           O  
ATOM    563  N   SER B  73     -34.819 -22.125   2.900  1.00 48.36           N  
ATOM    564  CA  SER B  73     -35.881 -22.668   3.741  1.00 48.36           C  
ATOM    565  C   SER B  73     -37.258 -22.299   3.199  1.00 48.36           C  
ATOM    566  CB  SER B  73     -35.738 -22.163   5.178  1.00 48.36           C  
ATOM    567  O   SER B  73     -38.279 -22.721   3.746  1.00 48.36           O  
ATOM    568  OG  SER B  73     -35.239 -23.186   6.023  1.00 48.36           O  
ATOM    569  N   ASP B  74     -37.319 -21.398   2.308  1.00 46.58           N  
ATOM    570  CA  ASP B  74     -38.691 -20.912   2.205  1.00 46.58           C  
ATOM    571  C   ASP B  74     -39.573 -21.911   1.460  1.00 46.58           C  
ATOM    572  CB  ASP B  74     -38.728 -19.552   1.505  1.00 46.58           C  
ATOM    573  O   ASP B  74     -40.799 -21.780   1.451  1.00 46.58           O  
ATOM    574  CG  ASP B  74     -39.481 -18.498   2.297  1.00 46.58           C  
ATOM    575  OD1 ASP B  74     -40.721 -18.410   2.172  1.00 46.58           O  
ATOM    576  OD2 ASP B  74     -38.827 -17.745   3.051  1.00 46.58           O  
ATOM    577  N   ASN B  75     -38.950 -22.578   0.600  1.00 41.24           N  
ATOM    578  CA  ASN B  75     -39.898 -22.984  -0.432  1.00 41.24           C  
ATOM    579  C   ASN B  75     -40.769 -24.147   0.034  1.00 41.24           C  
ATOM    580  CB  ASN B  75     -39.163 -23.354  -1.721  1.00 41.24           C  
ATOM    581  O   ASN B  75     -41.326 -24.879  -0.787  1.00 41.24           O  
ATOM    582  CG  ASN B  75     -40.038 -23.221  -2.952  1.00 41.24           C  
ATOM    583  ND2 ASN B  75     -39.575 -23.765  -4.071  1.00 41.24           N  
ATOM    584  OD1 ASN B  75     -41.121 -22.633  -2.898  1.00 41.24           O  
ATOM    585  N   SER B  76     -40.833 -24.504   1.280  1.00 41.02           N  
ATOM    586  CA  SER B  76     -41.361 -25.855   1.442  1.00 41.02           C  
ATOM    587  C   SER B  76     -42.831 -25.926   1.045  1.00 41.02           C  
ATOM    588  CB  SER B  76     -41.192 -26.327   2.887  1.00 41.02           C  
ATOM    589  O   SER B  76     -43.427 -27.005   1.037  1.00 41.02           O  
ATOM    590  OG  SER B  76     -41.871 -27.552   3.099  1.00 41.02           O  
ATOM    591  N   ASN B  77     -43.502 -24.735   1.036  1.00 38.76           N  
ATOM    592  CA  ASN B  77     -44.861 -25.100   1.420  1.00 38.76           C  
ATOM    593  C   ASN B  77     -45.596 -25.802   0.282  1.00 38.76           C  
ATOM    594  CB  ASN B  77     -45.641 -23.863   1.872  1.00 38.76           C  
ATOM    595  O   ASN B  77     -46.810 -26.005   0.353  1.00 38.76           O  
ATOM    596  CG  ASN B  77     -46.695 -24.186   2.913  1.00 38.76           C  
ATOM    597  ND2 ASN B  77     -47.533 -23.206   3.232  1.00 38.76           N  
ATOM    598  OD1 ASN B  77     -46.756 -25.306   3.426  1.00 38.76           O  
ATOM    599  N   GLN B  78     -45.187 -25.676  -0.920  1.00 36.38           N  
ATOM    600  CA  GLN B  78     -46.289 -25.797  -1.869  1.00 36.38           C  
ATOM    601  C   GLN B  78     -46.862 -27.211  -1.869  1.00 36.38           C  
ATOM    602  CB  GLN B  78     -45.829 -25.416  -3.277  1.00 36.38           C  
ATOM    603  O   GLN B  78     -46.118 -28.188  -1.980  1.00 36.38           O  
ATOM    604  CG  GLN B  78     -46.620 -24.271  -3.894  1.00 36.38           C  
ATOM    605  CD  GLN B  78     -46.104 -23.871  -5.263  1.00 36.38           C  
ATOM    606  NE2 GLN B  78     -45.430 -22.728  -5.332  1.00 36.38           N  
ATOM    607  OE1 GLN B  78     -46.308 -24.584  -6.251  1.00 36.38           O  
ATOM    608  N   SER B  79     -48.073 -27.291  -1.223  1.00 38.40           N  
ATOM    609  CA  SER B  79     -48.939 -28.437  -0.965  1.00 38.40           C  
ATOM    610  C   SER B  79     -49.401 -29.085  -2.265  1.00 38.40           C  
ATOM    611  CB  SER B  79     -50.152 -28.017  -0.135  1.00 38.40           C  
ATOM    612  O   SER B  79     -50.298 -29.931  -2.259  1.00 38.40           O  
ATOM    613  OG  SER B  79     -50.777 -26.877  -0.700  1.00 38.40           O  
ATOM    614  N   SER B  80     -48.718 -29.119  -3.299  1.00 35.27           N  
ATOM    615  CA  SER B  80     -49.449 -29.521  -4.497  1.00 35.27           C  
ATOM    616  C   SER B  80     -50.155 -30.857  -4.290  1.00 35.27           C  
ATOM    617  CB  SER B  80     -48.505 -29.614  -5.696  1.00 35.27           C  
ATOM    618  O   SER B  80     -49.670 -31.713  -3.548  1.00 35.27           O  
ATOM    619  OG  SER B  80     -49.224 -29.911  -6.880  1.00 35.27           O  
ATOM    620  N   PRO B  81     -51.434 -30.841  -4.876  1.00 36.94           N  
ATOM    621  CA  PRO B  81     -52.530 -31.808  -4.771  1.00 36.94           C  
ATOM    622  C   PRO B  81     -52.104 -33.226  -5.145  1.00 36.94           C  
ATOM    623  CB  PRO B  81     -53.569 -31.271  -5.759  1.00 36.94           C  
ATOM    624  O   PRO B  81     -51.076 -33.412  -5.801  1.00 36.94           O  
ATOM    625  CG  PRO B  81     -52.825 -30.282  -6.597  1.00 36.94           C  
ATOM    626  CD  PRO B  81     -51.462 -30.081  -5.999  1.00 36.94           C  
ATOM    627  N   ARG B  82     -52.940 -34.261  -4.679  1.00 36.39           N  
ATOM    628  CA  ARG B  82     -52.842 -35.688  -4.395  1.00 36.39           C  
ATOM    629  C   ARG B  82     -52.886 -36.507  -5.680  1.00 36.39           C  
ATOM    630  CB  ARG B  82     -53.965 -36.129  -3.454  1.00 36.39           C  
ATOM    631  O   ARG B  82     -53.319 -37.662  -5.673  1.00 36.39           O  
ATOM    632  CG  ARG B  82     -53.791 -35.652  -2.020  1.00 36.39           C  
ATOM    633  CD  ARG B  82     -54.678 -36.427  -1.056  1.00 36.39           C  
ATOM    634  NE  ARG B  82     -54.573 -35.911   0.306  1.00 36.39           N  
ATOM    635  NH1 ARG B  82     -55.692 -37.680   1.283  1.00 36.39           N  
ATOM    636  NH2 ARG B  82     -54.905 -35.960   2.578  1.00 36.39           N  
ATOM    637  CZ  ARG B  82     -55.057 -36.518   1.386  1.00 36.39           C  
ATOM    638  N   LEU B  83     -52.508 -35.990  -6.809  1.00 33.57           N  
ATOM    639  CA  LEU B  83     -53.008 -36.754  -7.947  1.00 33.57           C  
ATOM    640  C   LEU B  83     -52.694 -38.237  -7.787  1.00 33.57           C  
ATOM    641  CB  LEU B  83     -52.403 -36.230  -9.252  1.00 33.57           C  
ATOM    642  O   LEU B  83     -51.631 -38.600  -7.277  1.00 33.57           O  
ATOM    643  CG  LEU B  83     -53.323 -36.229 -10.474  1.00 33.57           C  
ATOM    644  CD1 LEU B  83     -54.409 -35.169 -10.319  1.00 33.57           C  
ATOM    645  CD2 LEU B  83     -52.519 -35.996 -11.748  1.00 33.57           C  
ATOM    646  N   ARG B  84     -53.761 -39.009  -8.227  1.00 36.96           N  
ATOM    647  CA  ARG B  84     -54.112 -40.425  -8.197  1.00 36.96           C  
ATOM    648  C   ARG B  84     -53.045 -41.268  -8.886  1.00 36.96           C  
ATOM    649  CB  ARG B  84     -55.472 -40.656  -8.859  1.00 36.96           C  
ATOM    650  O   ARG B  84     -52.675 -40.997 -10.030  1.00 36.96           O  
ATOM    651  CG  ARG B  84     -56.483 -41.355  -7.964  1.00 36.96           C  
ATOM    652  CD  ARG B  84     -57.862 -41.411  -8.607  1.00 36.96           C  
ATOM    653  NE  ARG B  84     -58.426 -42.756  -8.555  1.00 36.96           N  
ATOM    654  NH1 ARG B  84     -60.059 -42.356 -10.139  1.00 36.96           N  
ATOM    655  NH2 ARG B  84     -59.890 -44.420  -9.157  1.00 36.96           N  
ATOM    656  CZ  ARG B  84     -59.457 -43.174  -9.284  1.00 36.96           C  
ATOM    657  N   LEU B  85     -52.457 -42.194  -8.176  1.00 33.70           N  
ATOM    658  CA  LEU B  85     -51.229 -42.939  -8.431  1.00 33.70           C  
ATOM    659  C   LEU B  85     -51.465 -44.042  -9.458  1.00 33.70           C  
ATOM    660  CB  LEU B  85     -50.688 -43.542  -7.132  1.00 33.70           C  
ATOM    661  O   LEU B  85     -50.631 -44.935  -9.619  1.00 33.70           O  
ATOM    662  CG  LEU B  85     -49.599 -42.743  -6.415  1.00 33.70           C  
ATOM    663  CD1 LEU B  85     -49.925 -42.614  -4.931  1.00 33.70           C  
ATOM    664  CD2 LEU B  85     -48.236 -43.398  -6.613  1.00 33.70           C  
ATOM    665  N   PRO B  86     -52.444 -44.104 -10.351  1.00 39.07           N  
ATOM    666  CA  PRO B  86     -52.582 -45.552 -10.519  1.00 39.07           C  
ATOM    667  C   PRO B  86     -51.318 -46.205 -11.074  1.00 39.07           C  
ATOM    668  CB  PRO B  86     -53.743 -45.684 -11.508  1.00 39.07           C  
ATOM    669  O   PRO B  86     -50.780 -45.754 -12.089  1.00 39.07           O  
ATOM    670  CG  PRO B  86     -54.022 -44.286 -11.958  1.00 39.07           C  
ATOM    671  CD  PRO B  86     -53.060 -43.362 -11.268  1.00 39.07           C  
ATOM    672  N   SER B  87     -50.434 -46.645 -10.305  1.00 38.75           N  
ATOM    673  CA  SER B  87     -49.043 -46.961 -10.613  1.00 38.75           C  
ATOM    674  C   SER B  87     -48.936 -48.242 -11.434  1.00 38.75           C  
ATOM    675  CB  SER B  87     -48.227 -47.100  -9.327  1.00 38.75           C  
ATOM    676  O   SER B  87     -49.213 -49.332 -10.931  1.00 38.75           O  
ATOM    677  OG  SER B  87     -49.043 -46.886  -8.188  1.00 38.75           O  
ATOM    678  N   PRO B  88     -49.369 -48.119 -12.743  1.00 34.24           N  
ATOM    679  CA  PRO B  88     -49.386 -49.427 -13.403  1.00 34.24           C  
ATOM    680  C   PRO B  88     -48.096 -50.214 -13.185  1.00 34.24           C  
ATOM    681  CB  PRO B  88     -49.568 -49.074 -14.881  1.00 34.24           C  
ATOM    682  O   PRO B  88     -47.085 -49.646 -12.766  1.00 34.24           O  
ATOM    683  CG  PRO B  88     -49.394 -47.591 -14.944  1.00 34.24           C  
ATOM    684  CD  PRO B  88     -49.127 -47.083 -13.557  1.00 34.24           C  
ATOM    685  N   SER B  89     -48.069 -51.561 -13.693  1.00 32.96           N  
ATOM    686  CA  SER B  89     -47.389 -52.794 -13.311  1.00 32.96           C  
ATOM    687  C   SER B  89     -45.907 -52.741 -13.665  1.00 32.96           C  
ATOM    688  CB  SER B  89     -48.041 -53.999 -13.990  1.00 32.96           C  
ATOM    689  O   SER B  89     -45.080 -53.365 -12.996  1.00 32.96           O  
ATOM    690  OG  SER B  89     -48.306 -53.724 -15.355  1.00 32.96           O  
ATOM    691  N   MET B  90     -45.664 -52.357 -14.954  1.00 28.01           N  
ATOM    692  CA  MET B  90     -44.985 -53.393 -15.727  1.00 28.01           C  
ATOM    693  C   MET B  90     -43.546 -53.570 -15.252  1.00 28.01           C  
ATOM    694  CB  MET B  90     -45.005 -53.052 -17.218  1.00 28.01           C  
ATOM    695  O   MET B  90     -43.107 -54.692 -14.994  1.00 28.01           O  
ATOM    696  CG  MET B  90     -46.318 -53.391 -17.906  1.00 28.01           C  
ATOM    697  SD  MET B  90     -46.548 -55.198 -18.131  1.00 28.01           S  
ATOM    698  CE  MET B  90     -47.878 -55.502 -16.936  1.00 28.01           C  
ATOM    699  N   ASP B  91     -42.532 -53.055 -16.084  1.00 33.21           N  
ATOM    700  CA  ASP B  91     -41.369 -53.564 -16.805  1.00 33.21           C  
ATOM    701  C   ASP B  91     -40.115 -53.509 -15.935  1.00 33.21           C  
ATOM    702  CB  ASP B  91     -41.149 -52.772 -18.096  1.00 33.21           C  
ATOM    703  O   ASP B  91     -39.914 -52.550 -15.187  1.00 33.21           O  
ATOM    704  CG  ASP B  91     -42.251 -52.986 -19.118  1.00 33.21           C  
ATOM    705  OD1 ASP B  91     -42.661 -54.146 -19.339  1.00 33.21           O  
ATOM    706  OD2 ASP B  91     -42.711 -51.986 -19.711  1.00 33.21           O  
ATOM    707  N   LYS B  92     -39.421 -54.689 -15.770  1.00 32.56           N  
ATOM    708  CA  LYS B  92     -38.398 -55.212 -14.869  1.00 32.56           C  
ATOM    709  C   LYS B  92     -37.139 -54.350 -14.908  1.00 32.56           C  
ATOM    710  CB  LYS B  92     -38.055 -56.658 -15.227  1.00 32.56           C  
ATOM    711  O   LYS B  92     -36.562 -54.038 -13.865  1.00 32.56           O  
ATOM    712  CG  LYS B  92     -38.762 -57.694 -14.364  1.00 32.56           C  
ATOM    713  CD  LYS B  92     -38.358 -59.111 -14.749  1.00 32.56           C  
ATOM    714  CE  LYS B  92     -39.036 -60.147 -13.863  1.00 32.56           C  
ATOM    715  NZ  LYS B  92     -38.635 -61.538 -14.229  1.00 32.56           N  
ATOM    716  N   ILE B  93     -36.456 -54.456 -16.121  1.00 29.58           N  
ATOM    717  CA  ILE B  93     -35.096 -54.984 -16.091  1.00 29.58           C  
ATOM    718  C   ILE B  93     -34.144 -53.925 -15.541  1.00 29.58           C  
ATOM    719  CB  ILE B  93     -34.637 -55.441 -17.494  1.00 29.58           C  
ATOM    720  O   ILE B  93     -33.384 -54.190 -14.607  1.00 29.58           O  
ATOM    721  CG1 ILE B  93     -35.307 -56.769 -17.868  1.00 29.58           C  
ATOM    722  CG2 ILE B  93     -33.112 -55.563 -17.550  1.00 29.58           C  
ATOM    723  CD1 ILE B  93     -35.495 -56.966 -19.366  1.00 29.58           C  
ATOM    724  N   ASP B  94     -33.338 -53.360 -16.462  1.00 32.88           N  
ATOM    725  CA  ASP B  94     -31.886 -53.342 -16.614  1.00 32.88           C  
ATOM    726  C   ASP B  94     -31.286 -52.078 -16.002  1.00 32.88           C  
ATOM    727  CB  ASP B  94     -31.499 -53.446 -18.091  1.00 32.88           C  
ATOM    728  O   ASP B  94     -30.122 -51.754 -16.250  1.00 32.88           O  
ATOM    729  CG  ASP B  94     -31.694 -54.842 -18.657  1.00 32.88           C  
ATOM    730  OD1 ASP B  94     -31.507 -55.832 -17.917  1.00 32.88           O  
ATOM    731  OD2 ASP B  94     -32.033 -54.953 -19.855  1.00 32.88           O  
ATOM    732  N   ARG B  95     -32.034 -51.298 -15.363  1.00 34.92           N  
ATOM    733  CA  ARG B  95     -31.428 -49.978 -15.498  1.00 34.92           C  
ATOM    734  C   ARG B  95     -30.020 -49.958 -14.912  1.00 34.92           C  
ATOM    735  CB  ARG B  95     -32.294 -48.916 -14.817  1.00 34.92           C  
ATOM    736  O   ARG B  95     -29.791 -50.477 -13.817  1.00 34.92           O  
ATOM    737  CG  ARG B  95     -33.427 -48.394 -15.686  1.00 34.92           C  
ATOM    738  CD  ARG B  95     -34.162 -47.239 -15.021  1.00 34.92           C  
ATOM    739  NE  ARG B  95     -35.275 -46.766 -15.840  1.00 34.92           N  
ATOM    740  NH1 ARG B  95     -36.046 -45.246 -14.280  1.00 34.92           N  
ATOM    741  NH2 ARG B  95     -37.119 -45.475 -16.293  1.00 34.92           N  
ATOM    742  CZ  ARG B  95     -36.144 -45.830 -15.469  1.00 34.92           C  
ATOM    743  N   ILE B  96     -28.983 -49.852 -15.802  1.00 33.50           N  
ATOM    744  CA  ILE B  96     -27.538 -49.676 -15.698  1.00 33.50           C  
ATOM    745  C   ILE B  96     -27.224 -48.575 -14.687  1.00 33.50           C  
ATOM    746  CB  ILE B  96     -26.910 -49.340 -17.069  1.00 33.50           C  
ATOM    747  O   ILE B  96     -27.815 -47.494 -14.734  1.00 33.50           O  
ATOM    748  CG1 ILE B  96     -27.165 -50.476 -18.066  1.00 33.50           C  
ATOM    749  CG2 ILE B  96     -25.410 -49.066 -16.923  1.00 33.50           C  
ATOM    750  CD1 ILE B  96     -26.947 -50.083 -19.521  1.00 33.50           C  
ATOM    751  N   ASN B  97     -26.819 -49.020 -13.513  1.00 36.64           N  
ATOM    752  CA  ASN B  97     -26.301 -48.250 -12.387  1.00 36.64           C  
ATOM    753  C   ASN B  97     -25.313 -47.182 -12.846  1.00 36.64           C  
ATOM    754  CB  ASN B  97     -25.643 -49.176 -11.362  1.00 36.64           C  
ATOM    755  O   ASN B  97     -24.206 -47.500 -13.284  1.00 36.64           O  
ATOM    756  CG  ASN B  97     -26.576 -49.545 -10.225  1.00 36.64           C  
ATOM    757  ND2 ASN B  97     -26.480 -50.784  -9.758  1.00 36.64           N  
ATOM    758  OD1 ASN B  97     -27.376 -48.723  -9.771  1.00 36.64           O  
ATOM    759  N   ARG B  98     -25.771 -46.243 -13.671  1.00 36.42           N  
ATOM    760  CA  ARG B  98     -24.762 -45.261 -14.053  1.00 36.42           C  
ATOM    761  C   ARG B  98     -24.059 -44.691 -12.826  1.00 36.42           C  
ATOM    762  CB  ARG B  98     -25.394 -44.129 -14.867  1.00 36.42           C  
ATOM    763  O   ARG B  98     -24.713 -44.280 -11.865  1.00 36.42           O  
ATOM    764  CG  ARG B  98     -24.572 -43.705 -16.074  1.00 36.42           C  
ATOM    765  CD  ARG B  98     -25.280 -42.632 -16.890  1.00 36.42           C  
ATOM    766  NE  ARG B  98     -25.017 -42.781 -18.318  1.00 36.42           N  
ATOM    767  NH1 ARG B  98     -23.957 -40.741 -18.546  1.00 36.42           N  
ATOM    768  NH2 ARG B  98     -24.208 -42.116 -20.362  1.00 36.42           N  
ATOM    769  CZ  ARG B  98     -24.395 -41.879 -19.072  1.00 36.42           C  
ATOM    770  N   PRO B  99     -22.853 -45.163 -12.572  1.00 36.16           N  
ATOM    771  CA  PRO B  99     -22.046 -44.560 -11.509  1.00 36.16           C  
ATOM    772  C   PRO B  99     -22.080 -43.034 -11.535  1.00 36.16           C  
ATOM    773  CB  PRO B  99     -20.635 -45.080 -11.799  1.00 36.16           C  
ATOM    774  O   PRO B  99     -22.064 -42.431 -12.611  1.00 36.16           O  
ATOM    775  CG  PRO B  99     -20.758 -45.814 -13.095  1.00 36.16           C  
ATOM    776  CD  PRO B  99     -22.183 -45.725 -13.561  1.00 36.16           C  
ATOM    777  N   GLY B 100     -23.167 -42.522 -10.946  1.00 36.87           N  
ATOM    778  CA  GLY B 100     -23.198 -41.082 -10.744  1.00 36.87           C  
ATOM    779  C   GLY B 100     -21.834 -40.492 -10.444  1.00 36.87           C  
ATOM    780  O   GLY B 100     -21.156 -40.924  -9.510  1.00 36.87           O  
ATOM    781  N   TRP B 101     -20.991 -40.426 -11.455  1.00 35.69           N  
ATOM    782  CA  TRP B 101     -19.750 -39.683 -11.264  1.00 35.69           C  
ATOM    783  C   TRP B 101     -20.010 -38.364 -10.545  1.00 35.69           C  
ATOM    784  CB  TRP B 101     -19.069 -39.419 -12.610  1.00 35.69           C  
ATOM    785  O   TRP B 101     -20.782 -37.530 -11.024  1.00 35.69           O  
ATOM    786  CG  TRP B 101     -18.052 -40.452 -12.991  1.00 35.69           C  
ATOM    787  CD1 TRP B 101     -18.275 -41.780 -13.228  1.00 35.69           C  
ATOM    788  CD2 TRP B 101     -16.648 -40.243 -13.173  1.00 35.69           C  
ATOM    789  CE2 TRP B 101     -16.081 -41.489 -13.521  1.00 35.69           C  
ATOM    790  CE3 TRP B 101     -15.814 -39.121 -13.076  1.00 35.69           C  
ATOM    791  NE1 TRP B 101     -17.094 -42.409 -13.548  1.00 35.69           N  
ATOM    792  CH2 TRP B 101     -13.922 -40.530 -13.672  1.00 35.69           C  
ATOM    793  CZ2 TRP B 101     -14.716 -41.643 -13.774  1.00 35.69           C  
ATOM    794  CZ3 TRP B 101     -14.455 -39.277 -13.327  1.00 35.69           C  
ATOM    795  N   LYS B 102     -20.418 -38.508  -9.332  1.00 39.48           N  
ATOM    796  CA  LYS B 102     -20.345 -37.259  -8.579  1.00 39.48           C  
ATOM    797  C   LYS B 102     -19.097 -36.464  -8.951  1.00 39.48           C  
ATOM    798  CB  LYS B 102     -20.360 -37.537  -7.075  1.00 39.48           C  
ATOM    799  O   LYS B 102     -17.976 -36.958  -8.813  1.00 39.48           O  
ATOM    800  CG  LYS B 102     -21.752 -37.756  -6.500  1.00 39.48           C  
ATOM    801  CD  LYS B 102     -21.736 -37.739  -4.977  1.00 39.48           C  
ATOM    802  CE  LYS B 102     -23.121 -38.000  -4.400  1.00 39.48           C  
ATOM    803  NZ  LYS B 102     -23.144 -37.827  -2.916  1.00 39.48           N  
ATOM    804  N   ARG B 103     -19.055 -36.002 -10.145  1.00 39.54           N  
ATOM    805  CA  ARG B 103     -18.034 -34.983 -10.365  1.00 39.54           C  
ATOM    806  C   ARG B 103     -17.924 -34.050  -9.164  1.00 39.54           C  
ATOM    807  CB  ARG B 103     -18.341 -34.177 -11.628  1.00 39.54           C  
ATOM    808  O   ARG B 103     -18.906 -33.415  -8.773  1.00 39.54           O  
ATOM    809  CG  ARG B 103     -17.886 -34.850 -12.914  1.00 39.54           C  
ATOM    810  CD  ARG B 103     -18.209 -34.004 -14.138  1.00 39.54           C  
ATOM    811  NE  ARG B 103     -17.036 -33.277 -14.615  1.00 39.54           N  
ATOM    812  NH1 ARG B 103     -17.181 -34.054 -16.786  1.00 39.54           N  
ATOM    813  NH2 ARG B 103     -15.499 -32.615 -16.188  1.00 39.54           N  
ATOM    814  CZ  ARG B 103     -16.575 -33.317 -15.862  1.00 39.54           C  
ATOM    815  N   ASN B 104     -17.301 -34.495  -8.125  1.00 40.48           N  
ATOM    816  CA  ASN B 104     -16.747 -33.494  -7.219  1.00 40.48           C  
ATOM    817  C   ASN B 104     -16.253 -32.265  -7.977  1.00 40.48           C  
ATOM    818  CB  ASN B 104     -15.614 -34.094  -6.384  1.00 40.48           C  
ATOM    819  O   ASN B 104     -15.271 -32.341  -8.718  1.00 40.48           O  
ATOM    820  CG  ASN B 104     -15.858 -33.970  -4.893  1.00 40.48           C  
ATOM    821  ND2 ASN B 104     -14.862 -34.339  -4.096  1.00 40.48           N  
ATOM    822  OD1 ASN B 104     -16.934 -33.548  -4.461  1.00 40.48           O  
ATOM    823  N   SER B 105     -17.056 -31.595  -8.763  1.00 45.15           N  
ATOM    824  CA  SER B 105     -16.634 -30.269  -9.205  1.00 45.15           C  
ATOM    825  C   SER B 105     -15.780 -29.580  -8.146  1.00 45.15           C  
ATOM    826  CB  SER B 105     -17.849 -29.402  -9.535  1.00 45.15           C  
ATOM    827  O   SER B 105     -16.231 -29.365  -7.020  1.00 45.15           O  
ATOM    828  OG  SER B 105     -18.645 -29.190  -8.381  1.00 45.15           O  
ATOM    829  N   LEU B 106     -14.684 -30.047  -7.754  1.00 46.05           N  
ATOM    830  CA  LEU B 106     -13.652 -29.412  -6.941  1.00 46.05           C  
ATOM    831  C   LEU B 106     -13.430 -27.968  -7.377  1.00 46.05           C  
ATOM    832  CB  LEU B 106     -12.339 -30.194  -7.034  1.00 46.05           C  
ATOM    833  O   LEU B 106     -12.303 -27.577  -7.691  1.00 46.05           O  
ATOM    834  CG  LEU B 106     -12.046 -31.165  -5.890  1.00 46.05           C  
ATOM    835  CD1 LEU B 106     -12.266 -32.604  -6.345  1.00 46.05           C  
ATOM    836  CD2 LEU B 106     -10.622 -30.973  -5.377  1.00 46.05           C  
ATOM    837  N   THR B 107     -14.288 -27.416  -8.154  1.00 55.13           N  
ATOM    838  CA  THR B 107     -13.837 -26.042  -8.345  1.00 55.13           C  
ATOM    839  C   THR B 107     -13.562 -25.372  -7.002  1.00 55.13           C  
ATOM    840  CB  THR B 107     -14.874 -25.217  -9.130  1.00 55.13           C  
ATOM    841  O   THR B 107     -14.426 -25.354  -6.122  1.00 55.13           O  
ATOM    842  CG2 THR B 107     -14.867 -25.589 -10.609  1.00 55.13           C  
ATOM    843  OG1 THR B 107     -16.179 -25.465  -8.593  1.00 55.13           O  
ATOM    844  N   PRO B 108     -12.295 -25.318  -6.745  1.00 59.10           N  
ATOM    845  CA  PRO B 108     -12.072 -24.586  -5.496  1.00 59.10           C  
ATOM    846  C   PRO B 108     -13.016 -23.397  -5.333  1.00 59.10           C  
ATOM    847  CB  PRO B 108     -10.620 -24.119  -5.615  1.00 59.10           C  
ATOM    848  O   PRO B 108     -13.309 -22.698  -6.306  1.00 59.10           O  
ATOM    849  CG  PRO B 108     -10.168 -24.612  -6.952  1.00 59.10           C  
ATOM    850  CD  PRO B 108     -11.333 -25.266  -7.638  1.00 59.10           C  
ATOM    851  N   ARG B 109     -13.890 -23.399  -4.485  1.00 72.06           N  
ATOM    852  CA  ARG B 109     -14.823 -22.317  -4.190  1.00 72.06           C  
ATOM    853  C   ARG B 109     -14.079 -21.037  -3.825  1.00 72.06           C  
ATOM    854  CB  ARG B 109     -15.767 -22.716  -3.053  1.00 72.06           C  
ATOM    855  O   ARG B 109     -13.209 -21.045  -2.952  1.00 72.06           O  
ATOM    856  CG  ARG B 109     -16.743 -23.822  -3.422  1.00 72.06           C  
ATOM    857  CD  ARG B 109     -17.824 -23.997  -2.365  1.00 72.06           C  
ATOM    858  NE  ARG B 109     -18.798 -25.014  -2.752  1.00 72.06           N  
ATOM    859  NH1 ARG B 109     -20.056 -24.840  -0.822  1.00 72.06           N  
ATOM    860  NH2 ARG B 109     -20.660 -26.326  -2.460  1.00 72.06           N  
ATOM    861  CZ  ARG B 109     -19.835 -25.391  -2.010  1.00 72.06           C  
ATOM    862  N   THR B 110     -13.951 -20.171  -4.903  1.00 84.90           N  
ATOM    863  CA  THR B 110     -13.406 -18.850  -4.608  1.00 84.90           C  
ATOM    864  C   THR B 110     -14.498 -17.917  -4.093  1.00 84.90           C  
ATOM    865  CB  THR B 110     -12.741 -18.230  -5.851  1.00 84.90           C  
ATOM    866  O   THR B 110     -15.683 -18.137  -4.351  1.00 84.90           O  
ATOM    867  CG2 THR B 110     -11.390 -18.879  -6.133  1.00 84.90           C  
ATOM    868  OG1 THR B 110     -13.595 -18.418  -6.987  1.00 84.90           O  
ATOM    869  N   THR B 111     -14.202 -17.117  -3.208  1.00 89.94           N  
ATOM    870  CA  THR B 111     -15.109 -16.123  -2.646  1.00 89.94           C  
ATOM    871  C   THR B 111     -14.992 -14.799  -3.396  1.00 89.94           C  
ATOM    872  CB  THR B 111     -14.829 -15.894  -1.149  1.00 89.94           C  
ATOM    873  O   THR B 111     -13.889 -14.280  -3.583  1.00 89.94           O  
ATOM    874  CG2 THR B 111     -15.320 -17.070  -0.312  1.00 89.94           C  
ATOM    875  OG1 THR B 111     -13.418 -15.736  -0.952  1.00 89.94           O  
ATOM    876  N   VAL B 112     -16.156 -14.299  -3.927  1.00 93.76           N  
ATOM    877  CA  VAL B 112     -16.203 -13.047  -4.674  1.00 93.76           C  
ATOM    878  C   VAL B 112     -17.071 -12.034  -3.931  1.00 93.76           C  
ATOM    879  CB  VAL B 112     -16.740 -13.259  -6.107  1.00 93.76           C  
ATOM    880  O   VAL B 112     -18.151 -12.374  -3.441  1.00 93.76           O  
ATOM    881  CG1 VAL B 112     -16.792 -11.935  -6.866  1.00 93.76           C  
ATOM    882  CG2 VAL B 112     -15.877 -14.274  -6.855  1.00 93.76           C  
ATOM    883  N   PHE B 113     -16.642 -10.783  -3.850  1.00 94.40           N  
ATOM    884  CA  PHE B 113     -17.427  -9.716  -3.241  1.00 94.40           C  
ATOM    885  C   PHE B 113     -17.082  -8.368  -3.861  1.00 94.40           C  
ATOM    886  CB  PHE B 113     -17.194  -9.673  -1.727  1.00 94.40           C  
ATOM    887  O   PHE B 113     -16.014  -8.207  -4.456  1.00 94.40           O  
ATOM    888  CG  PHE B 113     -15.818  -9.202  -1.339  1.00 94.40           C  
ATOM    889  CD1 PHE B 113     -14.761 -10.099  -1.249  1.00 94.40           C  
ATOM    890  CD2 PHE B 113     -15.582  -7.861  -1.063  1.00 94.40           C  
ATOM    891  CE1 PHE B 113     -13.486  -9.666  -0.890  1.00 94.40           C  
ATOM    892  CE2 PHE B 113     -14.312  -7.421  -0.703  1.00 94.40           C  
ATOM    893  CZ  PHE B 113     -13.265  -8.325  -0.616  1.00 94.40           C  
ATOM    894  N   PRO B 114     -18.008  -7.461  -3.724  1.00 95.77           N  
ATOM    895  CA  PRO B 114     -17.738  -6.130  -4.273  1.00 95.77           C  
ATOM    896  C   PRO B 114     -16.809  -5.304  -3.387  1.00 95.77           C  
ATOM    897  CB  PRO B 114     -19.128  -5.493  -4.350  1.00 95.77           C  
ATOM    898  O   PRO B 114     -17.014  -5.226  -2.173  1.00 95.77           O  
ATOM    899  CG  PRO B 114     -19.921  -6.176  -3.283  1.00 95.77           C  
ATOM    900  CD  PRO B 114     -19.398  -7.574  -3.121  1.00 95.77           C  
ATOM    901  N   CYS B 115     -15.783  -4.703  -3.993  1.00 96.75           N  
ATOM    902  CA  CYS B 115     -14.866  -3.822  -3.279  1.00 96.75           C  
ATOM    903  C   CYS B 115     -15.552  -2.516  -2.896  1.00 96.75           C  
ATOM    904  CB  CYS B 115     -13.632  -3.529  -4.131  1.00 96.75           C  
ATOM    905  O   CYS B 115     -16.106  -1.826  -3.753  1.00 96.75           O  
ATOM    906  SG  CYS B 115     -12.521  -2.303  -3.406  1.00 96.75           S  
ATOM    907  N   PRO B 116     -15.516  -2.095  -1.682  1.00 96.34           N  
ATOM    908  CA  PRO B 116     -16.132  -0.843  -1.236  1.00 96.34           C  
ATOM    909  C   PRO B 116     -15.475   0.390  -1.852  1.00 96.34           C  
ATOM    910  CB  PRO B 116     -15.925  -0.870   0.281  1.00 96.34           C  
ATOM    911  O   PRO B 116     -16.076   1.468  -1.874  1.00 96.34           O  
ATOM    912  CG  PRO B 116     -15.707  -2.311   0.611  1.00 96.34           C  
ATOM    913  CD  PRO B 116     -15.076  -2.982  -0.575  1.00 96.34           C  
ATOM    914  N   GLY B 117     -14.290   0.170  -2.348  1.00 94.25           N  
ATOM    915  CA  GLY B 117     -13.565   1.283  -2.940  1.00 94.25           C  
ATOM    916  C   GLY B 117     -13.968   1.561  -4.376  1.00 94.25           C  
ATOM    917  O   GLY B 117     -14.238   2.707  -4.740  1.00 94.25           O  
ATOM    918  N   CYS B 118     -14.006   0.469  -5.229  1.00 94.84           N  
ATOM    919  CA  CYS B 118     -14.268   0.681  -6.648  1.00 94.84           C  
ATOM    920  C   CYS B 118     -15.574   0.018  -7.067  1.00 94.84           C  
ATOM    921  CB  CYS B 118     -13.116   0.137  -7.493  1.00 94.84           C  
ATOM    922  O   CYS B 118     -16.037   0.205  -8.193  1.00 94.84           O  
ATOM    923  SG  CYS B 118     -12.981  -1.664  -7.466  1.00 94.84           S  
ATOM    924  N   GLU B 119     -16.151  -0.785  -6.222  1.00 96.13           N  
ATOM    925  CA  GLU B 119     -17.435  -1.448  -6.433  1.00 96.13           C  
ATOM    926  C   GLU B 119     -17.318  -2.557  -7.474  1.00 96.13           C  
ATOM    927  CB  GLU B 119     -18.500  -0.435  -6.859  1.00 96.13           C  
ATOM    928  O   GLU B 119     -18.328  -3.116  -7.909  1.00 96.13           O  
ATOM    929  CG  GLU B 119     -18.844   0.585  -5.784  1.00 96.13           C  
ATOM    930  CD  GLU B 119     -19.826   1.646  -6.256  1.00 96.13           C  
ATOM    931  OE1 GLU B 119     -20.208   2.522  -5.447  1.00 96.13           O  
ATOM    932  OE2 GLU B 119     -20.218   1.599  -7.443  1.00 96.13           O  
ATOM    933  N   HIS B 120     -16.105  -2.890  -7.828  1.00 96.32           N  
ATOM    934  CA  HIS B 120     -15.883  -4.026  -8.715  1.00 96.32           C  
ATOM    935  C   HIS B 120     -15.800  -5.330  -7.929  1.00 96.32           C  
ATOM    936  CB  HIS B 120     -14.606  -3.824  -9.533  1.00 96.32           C  
ATOM    937  O   HIS B 120     -15.279  -5.355  -6.811  1.00 96.32           O  
ATOM    938  CG  HIS B 120     -14.700  -2.712 -10.528  1.00 96.32           C  
ATOM    939  CD2 HIS B 120     -15.290  -2.655 -11.745  1.00 96.32           C  
ATOM    940  ND1 HIS B 120     -14.138  -1.472 -10.313  1.00 96.32           N  
ATOM    941  CE1 HIS B 120     -14.380  -0.698 -11.358  1.00 96.32           C  
ATOM    942  NE2 HIS B 120     -15.077  -1.392 -12.241  1.00 96.32           N  
ATOM    943  N   ASP B 121     -16.235  -6.342  -8.621  1.00 96.34           N  
ATOM    944  CA  ASP B 121     -16.138  -7.658  -7.996  1.00 96.34           C  
ATOM    945  C   ASP B 121     -14.687  -8.127  -7.924  1.00 96.34           C  
ATOM    946  CB  ASP B 121     -16.984  -8.679  -8.759  1.00 96.34           C  
ATOM    947  O   ASP B 121     -13.961  -8.070  -8.919  1.00 96.34           O  
ATOM    948  CG  ASP B 121     -18.476  -8.471  -8.572  1.00 96.34           C  
ATOM    949  OD1 ASP B 121     -18.881  -7.797  -7.601  1.00 96.34           O  
ATOM    950  OD2 ASP B 121     -19.255  -8.988  -9.403  1.00 96.34           O  
ATOM    951  N   VAL B 122     -14.379  -8.569  -6.687  1.00 96.23           N  
ATOM    952  CA  VAL B 122     -13.022  -9.069  -6.499  1.00 96.23           C  
ATOM    953  C   VAL B 122     -13.065 -10.529  -6.054  1.00 96.23           C  
ATOM    954  CB  VAL B 122     -12.242  -8.221  -5.468  1.00 96.23           C  
ATOM    955  O   VAL B 122     -13.893 -10.907  -5.222  1.00 96.23           O  
ATOM    956  CG1 VAL B 122     -12.042  -6.796  -5.982  1.00 96.23           C  
ATOM    957  CG2 VAL B 122     -12.972  -8.211  -4.126  1.00 96.23           C  
ATOM    958  N   ASP B 123     -12.157 -11.257  -6.660  1.00 95.41           N  
ATOM    959  CA  ASP B 123     -12.018 -12.677  -6.355  1.00 95.41           C  
ATOM    960  C   ASP B 123     -10.811 -12.930  -5.454  1.00 95.41           C  
ATOM    961  CB  ASP B 123     -11.893 -13.494  -7.643  1.00 95.41           C  
ATOM    962  O   ASP B 123      -9.671 -12.672  -5.847  1.00 95.41           O  
ATOM    963  CG  ASP B 123     -11.909 -14.993  -7.399  1.00 95.41           C  
ATOM    964  OD1 ASP B 123     -11.787 -15.422  -6.231  1.00 95.41           O  
ATOM    965  OD2 ASP B 123     -12.041 -15.751  -8.383  1.00 95.41           O  
ATOM    966  N   LEU B 124     -10.996 -13.590  -4.303  1.00 94.15           N  
ATOM    967  CA  LEU B 124      -9.935 -13.775  -3.319  1.00 94.15           C  
ATOM    968  C   LEU B 124      -9.112 -15.019  -3.635  1.00 94.15           C  
ATOM    969  CB  LEU B 124     -10.523 -13.881  -1.910  1.00 94.15           C  
ATOM    970  O   LEU B 124      -8.060 -15.243  -3.031  1.00 94.15           O  
ATOM    971  CG  LEU B 124     -11.206 -12.627  -1.363  1.00 94.15           C  
ATOM    972  CD1 LEU B 124     -11.665 -12.856   0.073  1.00 94.15           C  
ATOM    973  CD2 LEU B 124     -10.268 -11.428  -1.445  1.00 94.15           C  
ATOM    974  N   GLY B 125      -9.578 -15.718  -4.516  1.00 91.90           N  
ATOM    975  CA  GLY B 125      -8.873 -16.940  -4.869  1.00 91.90           C  
ATOM    976  C   GLY B 125      -9.073 -18.056  -3.860  1.00 91.90           C  
ATOM    977  O   GLY B 125      -9.875 -17.926  -2.934  1.00 91.90           O  
ATOM    978  N   GLU B 126      -8.305 -19.069  -4.005  1.00 91.28           N  
ATOM    979  CA  GLU B 126      -8.449 -20.286  -3.211  1.00 91.28           C  
ATOM    980  C   GLU B 126      -7.998 -20.062  -1.771  1.00 91.28           C  
ATOM    981  CB  GLU B 126      -7.654 -21.434  -3.839  1.00 91.28           C  
ATOM    982  O   GLU B 126      -8.502 -20.708  -0.850  1.00 91.28           O  
ATOM    983  CG  GLU B 126      -8.213 -21.913  -5.170  1.00 91.28           C  
ATOM    984  CD  GLU B 126      -7.473 -23.116  -5.734  1.00 91.28           C  
ATOM    985  OE1 GLU B 126      -7.912 -23.669  -6.768  1.00 91.28           O  
ATOM    986  OE2 GLU B 126      -6.446 -23.508  -5.136  1.00 91.28           O  
ATOM    987  N   ARG B 127      -7.136 -19.076  -1.633  1.00 92.45           N  
ATOM    988  CA  ARG B 127      -6.579 -18.843  -0.305  1.00 92.45           C  
ATOM    989  C   ARG B 127      -7.415 -17.829   0.469  1.00 92.45           C  
ATOM    990  CB  ARG B 127      -5.131 -18.359  -0.406  1.00 92.45           C  
ATOM    991  O   ARG B 127      -7.165 -17.583   1.651  1.00 92.45           O  
ATOM    992  CG  ARG B 127      -4.143 -19.448  -0.794  1.00 92.45           C  
ATOM    993  CD  ARG B 127      -2.702 -18.987  -0.629  1.00 92.45           C  
ATOM    994  NE  ARG B 127      -2.384 -17.880  -1.527  1.00 92.45           N  
ATOM    995  NH1 ARG B 127      -1.155 -19.161  -3.006  1.00 92.45           N  
ATOM    996  NH2 ARG B 127      -1.428 -16.916  -3.379  1.00 92.45           N  
ATOM    997  CZ  ARG B 127      -1.656 -17.988  -2.635  1.00 92.45           C  
ATOM    998  N   GLY B 128      -8.373 -17.286  -0.146  1.00 93.24           N  
ATOM    999  CA  GLY B 128      -9.224 -16.316   0.525  1.00 93.24           C  
ATOM   1000  C   GLY B 128      -8.455 -15.139   1.093  1.00 93.24           C  
ATOM   1001  O   GLY B 128      -7.543 -14.617   0.449  1.00 93.24           O  
ATOM   1002  N   ILE B 129      -8.824 -14.744   2.297  1.00 93.44           N  
ATOM   1003  CA  ILE B 129      -8.255 -13.573   2.955  1.00 93.44           C  
ATOM   1004  C   ILE B 129      -6.781 -13.820   3.266  1.00 93.44           C  
ATOM   1005  CB  ILE B 129      -9.024 -13.223   4.249  1.00 93.44           C  
ATOM   1006  O   ILE B 129      -5.972 -12.888   3.252  1.00 93.44           O  
ATOM   1007  CG1 ILE B 129      -8.663 -11.808   4.718  1.00 93.44           C  
ATOM   1008  CG2 ILE B 129      -8.736 -14.253   5.344  1.00 93.44           C  
ATOM   1009  CD1 ILE B 129      -9.619 -11.239   5.758  1.00 93.44           C  
ATOM   1010  N   ASN B 130      -6.408 -15.031   3.398  1.00 92.93           N  
ATOM   1011  CA  ASN B 130      -5.041 -15.397   3.755  1.00 92.93           C  
ATOM   1012  C   ASN B 130      -4.086 -15.213   2.579  1.00 92.93           C  
ATOM   1013  CB  ASN B 130      -4.986 -16.839   4.263  1.00 92.93           C  
ATOM   1014  O   ASN B 130      -2.868 -15.181   2.762  1.00 92.93           O  
ATOM   1015  CG  ASN B 130      -5.736 -17.028   5.567  1.00 92.93           C  
ATOM   1016  ND2 ASN B 130      -6.665 -17.977   5.585  1.00 92.93           N  
ATOM   1017  OD1 ASN B 130      -5.482 -16.327   6.550  1.00 92.93           O  
ATOM   1018  N   GLY B 131      -4.655 -15.031   1.432  1.00 91.87           N  
ATOM   1019  CA  GLY B 131      -3.845 -14.815   0.245  1.00 91.87           C  
ATOM   1020  C   GLY B 131      -3.580 -13.348  -0.038  1.00 91.87           C  
ATOM   1021  O   GLY B 131      -2.781 -13.014  -0.916  1.00 91.87           O  
ATOM   1022  N   LEU B 132      -4.166 -12.520   0.767  1.00 93.62           N  
ATOM   1023  CA  LEU B 132      -4.021 -11.088   0.533  1.00 93.62           C  
ATOM   1024  C   LEU B 132      -2.795 -10.540   1.256  1.00 93.62           C  
ATOM   1025  CB  LEU B 132      -5.276 -10.340   0.993  1.00 93.62           C  
ATOM   1026  O   LEU B 132      -2.457 -10.999   2.349  1.00 93.62           O  
ATOM   1027  CG  LEU B 132      -6.583 -10.714   0.292  1.00 93.62           C  
ATOM   1028  CD1 LEU B 132      -7.750  -9.946   0.904  1.00 93.62           C  
ATOM   1029  CD2 LEU B 132      -6.484 -10.442  -1.205  1.00 93.62           C  
ATOM   1030  N   PHE B 133      -2.231  -9.446   0.618  1.00 93.39           N  
ATOM   1031  CA  PHE B 133      -1.062  -8.800   1.202  1.00 93.39           C  
ATOM   1032  C   PHE B 133      -1.478  -7.677   2.145  1.00 93.39           C  
ATOM   1033  CB  PHE B 133      -0.145  -8.251   0.105  1.00 93.39           C  
ATOM   1034  O   PHE B 133      -2.445  -6.962   1.878  1.00 93.39           O  
ATOM   1035  CG  PHE B 133       0.520  -9.319  -0.721  1.00 93.39           C  
ATOM   1036  CD1 PHE B 133       1.133 -10.407  -0.112  1.00 93.39           C  
ATOM   1037  CD2 PHE B 133       0.532  -9.234  -2.107  1.00 93.39           C  
ATOM   1038  CE1 PHE B 133       1.749 -11.397  -0.874  1.00 93.39           C  
ATOM   1039  CE2 PHE B 133       1.146 -10.219  -2.875  1.00 93.39           C  
ATOM   1040  CZ  PHE B 133       1.755 -11.300  -2.257  1.00 93.39           C  
ATOM   1041  N   ARG B 134      -0.686  -7.609   3.101  1.00 93.90           N  
ATOM   1042  CA  ARG B 134      -0.848  -6.478   4.009  1.00 93.90           C  
ATOM   1043  C   ARG B 134      -0.144  -5.238   3.470  1.00 93.90           C  
ATOM   1044  CB  ARG B 134      -0.310  -6.823   5.400  1.00 93.90           C  
ATOM   1045  O   ARG B 134       0.984  -5.321   2.981  1.00 93.90           O  
ATOM   1046  CG  ARG B 134      -1.182  -7.800   6.173  1.00 93.90           C  
ATOM   1047  CD  ARG B 134      -0.683  -7.996   7.598  1.00 93.90           C  
ATOM   1048  NE  ARG B 134      -1.432  -9.039   8.293  1.00 93.90           N  
ATOM   1049  NH1 ARG B 134      -2.650  -7.578   9.604  1.00 93.90           N  
ATOM   1050  NH2 ARG B 134      -2.972  -9.840   9.798  1.00 93.90           N  
ATOM   1051  CZ  ARG B 134      -2.350  -8.816   9.230  1.00 93.90           C  
ATOM   1052  N   ASN B 135      -0.804  -4.090   3.489  1.00 95.51           N  
ATOM   1053  CA  ASN B 135      -0.208  -2.821   3.084  1.00 95.51           C  
ATOM   1054  C   ASN B 135       0.550  -2.166   4.235  1.00 95.51           C  
ATOM   1055  CB  ASN B 135      -1.279  -1.872   2.544  1.00 95.51           C  
ATOM   1056  O   ASN B 135       0.042  -1.240   4.870  1.00 95.51           O  
ATOM   1057  CG  ASN B 135      -0.692  -0.709   1.770  1.00 95.51           C  
ATOM   1058  ND2 ASN B 135      -1.480  -0.141   0.864  1.00 95.51           N  
ATOM   1059  OD1 ASN B 135       0.461  -0.324   1.982  1.00 95.51           O  
ATOM   1060  N   PHE B 136       1.808  -2.604   4.447  1.00 91.56           N  
ATOM   1061  CA  PHE B 136       2.606  -2.210   5.602  1.00 91.56           C  
ATOM   1062  C   PHE B 136       2.908  -0.716   5.568  1.00 91.56           C  
ATOM   1063  CB  PHE B 136       3.912  -3.009   5.653  1.00 91.56           C  
ATOM   1064  O   PHE B 136       2.910  -0.054   6.608  1.00 91.56           O  
ATOM   1065  CG  PHE B 136       3.741  -4.420   6.146  1.00 91.56           C  
ATOM   1066  CD1 PHE B 136       3.286  -4.671   7.435  1.00 91.56           C  
ATOM   1067  CD2 PHE B 136       4.037  -5.497   5.320  1.00 91.56           C  
ATOM   1068  CE1 PHE B 136       3.127  -5.976   7.894  1.00 91.56           C  
ATOM   1069  CE2 PHE B 136       3.881  -6.804   5.772  1.00 91.56           C  
ATOM   1070  CZ  PHE B 136       3.427  -7.042   7.059  1.00 91.56           C  
ATOM   1071  N   THR B 137       3.130  -0.277   4.462  1.00 90.28           N  
ATOM   1072  CA  THR B 137       3.456   1.139   4.342  1.00 90.28           C  
ATOM   1073  C   THR B 137       2.284   2.004   4.797  1.00 90.28           C  
ATOM   1074  CB  THR B 137       3.836   1.505   2.895  1.00 90.28           C  
ATOM   1075  O   THR B 137       2.462   2.939   5.581  1.00 90.28           O  
ATOM   1076  CG2 THR B 137       4.195   2.982   2.778  1.00 90.28           C  
ATOM   1077  OG1 THR B 137       4.962   0.717   2.490  1.00 90.28           O  
ATOM   1078  N   LEU B 138       1.152   1.671   4.331  1.00 93.22           N  
ATOM   1079  CA  LEU B 138      -0.046   2.407   4.720  1.00 93.22           C  
ATOM   1080  C   LEU B 138      -0.292   2.291   6.220  1.00 93.22           C  
ATOM   1081  CB  LEU B 138      -1.265   1.892   3.950  1.00 93.22           C  
ATOM   1082  O   LEU B 138      -0.672   3.268   6.869  1.00 93.22           O  
ATOM   1083  CG  LEU B 138      -2.584   2.623   4.201  1.00 93.22           C  
ATOM   1084  CD1 LEU B 138      -2.433   4.110   3.895  1.00 93.22           C  
ATOM   1085  CD2 LEU B 138      -3.704   2.011   3.366  1.00 93.22           C  
ATOM   1086  N   GLU B 139      -0.067   1.128   6.683  1.00 94.03           N  
ATOM   1087  CA  GLU B 139      -0.213   0.904   8.119  1.00 94.03           C  
ATOM   1088  C   GLU B 139       0.719   1.812   8.916  1.00 94.03           C  
ATOM   1089  CB  GLU B 139       0.058  -0.562   8.464  1.00 94.03           C  
ATOM   1090  O   GLU B 139       0.304   2.424   9.902  1.00 94.03           O  
ATOM   1091  CG  GLU B 139      -0.191  -0.905   9.926  1.00 94.03           C  
ATOM   1092  CD  GLU B 139      -0.162  -2.400  10.205  1.00 94.03           C  
ATOM   1093  OE1 GLU B 139      -0.538  -2.816  11.324  1.00 94.03           O  
ATOM   1094  OE2 GLU B 139       0.241  -3.161   9.297  1.00 94.03           O  
ATOM   1095  N   THR B 140       1.892   1.931   8.534  1.00 90.44           N  
ATOM   1096  CA  THR B 140       2.883   2.757   9.215  1.00 90.44           C  
ATOM   1097  C   THR B 140       2.521   4.235   9.108  1.00 90.44           C  
ATOM   1098  CB  THR B 140       4.292   2.527   8.639  1.00 90.44           C  
ATOM   1099  O   THR B 140       2.657   4.985  10.077  1.00 90.44           O  
ATOM   1100  CG2 THR B 140       5.331   3.368   9.374  1.00 90.44           C  
ATOM   1101  OG1 THR B 140       4.636   1.142   8.771  1.00 90.44           O  
ATOM   1102  N   ILE B 141       2.104   4.631   7.996  1.00 89.39           N  
ATOM   1103  CA  ILE B 141       1.698   6.015   7.781  1.00 89.39           C  
ATOM   1104  C   ILE B 141       0.568   6.377   8.743  1.00 89.39           C  
ATOM   1105  CB  ILE B 141       1.256   6.255   6.320  1.00 89.39           C  
ATOM   1106  O   ILE B 141       0.613   7.420   9.399  1.00 89.39           O  
ATOM   1107  CG1 ILE B 141       2.462   6.175   5.378  1.00 89.39           C  
ATOM   1108  CG2 ILE B 141       0.544   7.604   6.186  1.00 89.39           C  
ATOM   1109  CD1 ILE B 141       2.095   6.189   3.900  1.00 89.39           C  
ATOM   1110  N   VAL B 142      -0.414   5.545   8.844  1.00 90.50           N  
ATOM   1111  CA  VAL B 142      -1.556   5.773   9.723  1.00 90.50           C  
ATOM   1112  C   VAL B 142      -1.085   5.849  11.174  1.00 90.50           C  
ATOM   1113  CB  VAL B 142      -2.623   4.665   9.567  1.00 90.50           C  
ATOM   1114  O   VAL B 142      -1.531   6.712  11.933  1.00 90.50           O  
ATOM   1115  CG1 VAL B 142      -3.671   4.765  10.673  1.00 90.50           C  
ATOM   1116  CG2 VAL B 142      -3.282   4.751   8.192  1.00 90.50           C  
ATOM   1117  N   GLU B 143      -0.209   4.972  11.552  1.00 87.36           N  
ATOM   1118  CA  GLU B 143       0.329   4.959  12.909  1.00 87.36           C  
ATOM   1119  C   GLU B 143       1.036   6.271  13.235  1.00 87.36           C  
ATOM   1120  CB  GLU B 143       1.292   3.783  13.095  1.00 87.36           C  
ATOM   1121  O   GLU B 143       0.850   6.831  14.317  1.00 87.36           O  
ATOM   1122  CG  GLU B 143       0.598   2.436  13.232  1.00 87.36           C  
ATOM   1123  CD  GLU B 143       1.567   1.272  13.367  1.00 87.36           C  
ATOM   1124  OE1 GLU B 143       1.112   0.122  13.563  1.00 87.36           O  
ATOM   1125  OE2 GLU B 143       2.792   1.512  13.277  1.00 87.36           O  
ATOM   1126  N   ARG B 144       1.844   6.750  12.350  1.00 82.21           N  
ATOM   1127  CA  ARG B 144       2.536   8.019  12.547  1.00 82.21           C  
ATOM   1128  C   ARG B 144       1.546   9.175  12.638  1.00 82.21           C  
ATOM   1129  CB  ARG B 144       3.532   8.271  11.412  1.00 82.21           C  
ATOM   1130  O   ARG B 144       1.734  10.100  13.431  1.00 82.21           O  
ATOM   1131  CG  ARG B 144       4.652   7.245  11.337  1.00 82.21           C  
ATOM   1132  CD  ARG B 144       5.640   7.405  12.484  1.00 82.21           C  
ATOM   1133  NE  ARG B 144       6.786   6.511  12.336  1.00 82.21           N  
ATOM   1134  NH1 ARG B 144       7.709   7.019  14.393  1.00 82.21           N  
ATOM   1135  NH2 ARG B 144       8.740   5.509  13.009  1.00 82.21           N  
ATOM   1136  CZ  ARG B 144       7.742   6.348  13.246  1.00 82.21           C  
ATOM   1137  N   TYR B 145       0.588   9.061  11.818  1.00 79.40           N  
ATOM   1138  CA  TYR B 145      -0.467  10.067  11.868  1.00 79.40           C  
ATOM   1139  C   TYR B 145      -1.155  10.069  13.227  1.00 79.40           C  
ATOM   1140  CB  TYR B 145      -1.497   9.823  10.761  1.00 79.40           C  
ATOM   1141  O   TYR B 145      -1.401  11.131  13.805  1.00 79.40           O  
ATOM   1142  CG  TYR B 145      -2.562  10.889  10.678  1.00 79.40           C  
ATOM   1143  CD1 TYR B 145      -3.836  10.670  11.198  1.00 79.40           C  
ATOM   1144  CD2 TYR B 145      -2.299  12.115  10.077  1.00 79.40           C  
ATOM   1145  CE1 TYR B 145      -4.822  11.649  11.122  1.00 79.40           C  
ATOM   1146  CE2 TYR B 145      -3.277  13.101   9.995  1.00 79.40           C  
ATOM   1147  OH  TYR B 145      -5.505  13.831  10.441  1.00 79.40           O  
ATOM   1148  CZ  TYR B 145      -4.533  12.859  10.520  1.00 79.40           C  
ATOM   1149  N   ARG B 146      -1.469   8.918  13.762  1.00 80.59           N  
ATOM   1150  CA  ARG B 146      -2.082   8.785  15.079  1.00 80.59           C  
ATOM   1151  C   ARG B 146      -1.190   9.383  16.162  1.00 80.59           C  
ATOM   1152  CB  ARG B 146      -2.372   7.316  15.392  1.00 80.59           C  
ATOM   1153  O   ARG B 146      -1.674  10.074  17.061  1.00 80.59           O  
ATOM   1154  CG  ARG B 146      -3.562   6.748  14.634  1.00 80.59           C  
ATOM   1155  CD  ARG B 146      -3.887   5.328  15.077  1.00 80.59           C  
ATOM   1156  NE  ARG B 146      -4.987   4.761  14.303  1.00 80.59           N  
ATOM   1157  NH1 ARG B 146      -4.073   2.643  14.168  1.00 80.59           N  
ATOM   1158  NH2 ARG B 146      -6.098   3.087  13.189  1.00 80.59           N  
ATOM   1159  CZ  ARG B 146      -5.050   3.498  13.888  1.00 80.59           C  
ATOM   1160  N   GLN B 147       0.065   9.132  16.022  1.00 76.52           N  
ATOM   1161  CA  GLN B 147       1.037   9.600  17.005  1.00 76.52           C  
ATOM   1162  C   GLN B 147       1.162  11.120  16.974  1.00 76.52           C  
ATOM   1163  CB  GLN B 147       2.402   8.956  16.760  1.00 76.52           C  
ATOM   1164  O   GLN B 147       1.302  11.758  18.020  1.00 76.52           O  
ATOM   1165  CG  GLN B 147       2.481   7.498  17.193  1.00 76.52           C  
ATOM   1166  CD  GLN B 147       3.762   6.820  16.742  1.00 76.52           C  
ATOM   1167  NE2 GLN B 147       3.781   5.493  16.796  1.00 76.52           N  
ATOM   1168  OE1 GLN B 147       4.725   7.485  16.348  1.00 76.52           O  
ATOM   1169  N   ALA B 148       1.101  11.662  15.863  1.00 70.32           N  
ATOM   1170  CA  ALA B 148       1.219  13.109  15.705  1.00 70.32           C  
ATOM   1171  C   ALA B 148       0.005  13.826  16.288  1.00 70.32           C  
ATOM   1172  CB  ALA B 148       1.390  13.471  14.231  1.00 70.32           C  
ATOM   1173  O   ALA B 148       0.105  14.976  16.723  1.00 70.32           O  
ATOM   1174  N   ALA B 149      -1.051  13.207  16.343  1.00 66.86           N  
ATOM   1175  CA  ALA B 149      -2.294  13.780  16.851  1.00 66.86           C  
ATOM   1176  C   ALA B 149      -2.368  13.671  18.371  1.00 66.86           C  
ATOM   1177  CB  ALA B 149      -3.498  13.091  16.212  1.00 66.86           C  
ATOM   1178  O   ALA B 149      -3.200  14.323  19.007  1.00 66.86           O  
ATOM   1179  N   ARG B 150      -1.434  12.893  18.942  1.00 64.31           N  
ATOM   1180  CA  ARG B 150      -1.414  12.763  20.396  1.00 64.31           C  
ATOM   1181  C   ARG B 150      -0.573  13.865  21.032  1.00 64.31           C  
ATOM   1182  CB  ARG B 150      -0.876  11.390  20.805  1.00 64.31           C  
ATOM   1183  O   ARG B 150      -0.898  14.352  22.117  1.00 64.31           O  
ATOM   1184  CG  ARG B 150      -1.844  10.247  20.546  1.00 64.31           C  
ATOM   1185  CD  ARG B 150      -1.310   8.924  21.077  1.00 64.31           C  
ATOM   1186  NE  ARG B 150      -2.080   7.791  20.573  1.00 64.31           N  
ATOM   1187  NH1 ARG B 150      -0.833   6.188  21.675  1.00 64.31           N  
ATOM   1188  NH2 ARG B 150      -2.600   5.564  20.354  1.00 64.31           N  
ATOM   1189  CZ  ARG B 150      -1.836   6.517  20.868  1.00 64.31           C  
TER    1190      ARG B 150                                                      
ATOM   1191  N   MET C   1     -31.651  11.358  27.247  1.00 26.87           N  
ATOM   1192  CA  MET C   1     -30.970  10.700  26.136  1.00 26.87           C  
ATOM   1193  C   MET C   1     -29.724  11.477  25.724  1.00 26.87           C  
ATOM   1194  CB  MET C   1     -31.912  10.550  24.940  1.00 26.87           C  
ATOM   1195  O   MET C   1     -29.820  12.624  25.285  1.00 26.87           O  
ATOM   1196  CG  MET C   1     -32.844   9.354  25.041  1.00 26.87           C  
ATOM   1197  SD  MET C   1     -33.118   8.539  23.419  1.00 26.87           S  
ATOM   1198  CE  MET C   1     -34.192   7.168  23.928  1.00 26.87           C  
ATOM   1199  N   SER C   2     -28.673  11.623  26.525  1.00 31.71           N  
ATOM   1200  CA  SER C   2     -27.416  12.363  26.559  1.00 31.71           C  
ATOM   1201  C   SER C   2     -26.476  11.907  25.448  1.00 31.71           C  
ATOM   1202  CB  SER C   2     -26.732  12.197  27.916  1.00 31.71           C  
ATOM   1203  O   SER C   2     -26.015  10.763  25.447  1.00 31.71           O  
ATOM   1204  OG  SER C   2     -27.689  12.152  28.960  1.00 31.71           O  
ATOM   1205  N   GLU C   3     -26.835  12.033  24.172  1.00 34.10           N  
ATOM   1206  CA  GLU C   3     -25.937  11.776  23.050  1.00 34.10           C  
ATOM   1207  C   GLU C   3     -24.630  12.550  23.201  1.00 34.10           C  
ATOM   1208  CB  GLU C   3     -26.613  12.140  21.726  1.00 34.10           C  
ATOM   1209  O   GLU C   3     -24.618  13.780  23.121  1.00 34.10           O  
ATOM   1210  CG  GLU C   3     -27.624  11.107  21.247  1.00 34.10           C  
ATOM   1211  CD  GLU C   3     -27.497  10.785  19.767  1.00 34.10           C  
ATOM   1212  OE1 GLU C   3     -27.109   9.645  19.425  1.00 34.10           O  
ATOM   1213  OE2 GLU C   3     -27.787  11.680  18.942  1.00 34.10           O  
ATOM   1214  N   SER C   4     -23.932  12.547  24.249  1.00 40.46           N  
ATOM   1215  CA  SER C   4     -22.537  12.976  24.254  1.00 40.46           C  
ATOM   1216  C   SER C   4     -21.753  12.319  23.122  1.00 40.46           C  
ATOM   1217  CB  SER C   4     -21.881  12.650  25.596  1.00 40.46           C  
ATOM   1218  O   SER C   4     -21.747  11.093  22.994  1.00 40.46           O  
ATOM   1219  OG  SER C   4     -22.060  11.283  25.925  1.00 40.46           O  
ATOM   1220  N   GLY C   5     -21.910  12.708  21.876  1.00 41.24           N  
ATOM   1221  CA  GLY C   5     -21.265  12.259  20.652  1.00 41.24           C  
ATOM   1222  C   GLY C   5     -19.787  11.967  20.829  1.00 41.24           C  
ATOM   1223  O   GLY C   5     -19.031  12.824  21.291  1.00 41.24           O  
ATOM   1224  N   GLU C   6     -19.339  10.893  21.384  1.00 49.15           N  
ATOM   1225  CA  GLU C   6     -17.952  10.439  21.409  1.00 49.15           C  
ATOM   1226  C   GLU C   6     -17.245  10.752  20.094  1.00 49.15           C  
ATOM   1227  CB  GLU C   6     -17.882   8.937  21.700  1.00 49.15           C  
ATOM   1228  O   GLU C   6     -17.749  10.422  19.018  1.00 49.15           O  
ATOM   1229  CG  GLU C   6     -17.726   8.603  23.176  1.00 49.15           C  
ATOM   1230  CD  GLU C   6     -18.198   7.201  23.528  1.00 49.15           C  
ATOM   1231  OE1 GLU C   6     -17.646   6.594  24.473  1.00 49.15           O  
ATOM   1232  OE2 GLU C   6     -19.127   6.706  22.851  1.00 49.15           O  
ATOM   1233  N   MET C   7     -16.668  11.852  20.002  1.00 52.82           N  
ATOM   1234  CA  MET C   7     -15.834  12.174  18.848  1.00 52.82           C  
ATOM   1235  C   MET C   7     -14.982  10.976  18.440  1.00 52.82           C  
ATOM   1236  CB  MET C   7     -14.936  13.375  19.150  1.00 52.82           C  
ATOM   1237  O   MET C   7     -14.293  10.387  19.274  1.00 52.82           O  
ATOM   1238  CG  MET C   7     -14.212  13.922  17.931  1.00 52.82           C  
ATOM   1239  SD  MET C   7     -13.260  15.446  18.303  1.00 52.82           S  
ATOM   1240  CE  MET C   7     -14.603  16.667  18.317  1.00 52.82           C  
ATOM   1241  N   SER C   8     -15.248  10.399  17.288  1.00 58.07           N  
ATOM   1242  CA  SER C   8     -14.415   9.332  16.742  1.00 58.07           C  
ATOM   1243  C   SER C   8     -12.943   9.730  16.732  1.00 58.07           C  
ATOM   1244  CB  SER C   8     -14.864   8.973  15.325  1.00 58.07           C  
ATOM   1245  O   SER C   8     -12.613  10.910  16.870  1.00 58.07           O  
ATOM   1246  OG  SER C   8     -14.439   9.956  14.398  1.00 58.07           O  
ATOM   1247  N   GLU C   9     -12.098   8.730  17.018  1.00 55.89           N  
ATOM   1248  CA  GLU C   9     -10.669   8.998  16.889  1.00 55.89           C  
ATOM   1249  C   GLU C   9     -10.382   9.899  15.692  1.00 55.89           C  
ATOM   1250  CB  GLU C   9      -9.886   7.688  16.762  1.00 55.89           C  
ATOM   1251  O   GLU C   9      -9.605  10.851  15.797  1.00 55.89           O  
ATOM   1252  CG  GLU C   9      -8.412   7.815  17.121  1.00 55.89           C  
ATOM   1253  CD  GLU C   9      -7.621   6.542  16.866  1.00 55.89           C  
ATOM   1254  OE1 GLU C   9      -6.388   6.541  17.083  1.00 55.89           O  
ATOM   1255  OE2 GLU C   9      -8.239   5.539  16.445  1.00 55.89           O  
ATOM   1256  N   PHE C  10     -11.099   9.590  14.700  1.00 59.51           N  
ATOM   1257  CA  PHE C  10     -10.933  10.391  13.493  1.00 59.51           C  
ATOM   1258  C   PHE C  10     -11.328  11.841  13.747  1.00 59.51           C  
ATOM   1259  CB  PHE C  10     -11.767   9.813  12.345  1.00 59.51           C  
ATOM   1260  O   PHE C  10     -10.619  12.763  13.337  1.00 59.51           O  
ATOM   1261  CG  PHE C  10     -11.690  10.617  11.075  1.00 59.51           C  
ATOM   1262  CD1 PHE C  10     -12.759  11.408  10.671  1.00 59.51           C  
ATOM   1263  CD2 PHE C  10     -10.549  10.582  10.285  1.00 59.51           C  
ATOM   1264  CE1 PHE C  10     -12.691  12.153   9.496  1.00 59.51           C  
ATOM   1265  CE2 PHE C  10     -10.474  11.323   9.109  1.00 59.51           C  
ATOM   1266  CZ  PHE C  10     -11.546  12.107   8.716  1.00 59.51           C  
ATOM   1267  N   GLY C  11     -12.502  12.009  14.323  1.00 59.63           N  
ATOM   1268  CA  GLY C  11     -12.956  13.357  14.629  1.00 59.63           C  
ATOM   1269  C   GLY C  11     -11.987  14.128  15.505  1.00 59.63           C  
ATOM   1270  O   GLY C  11     -11.711  15.302  15.251  1.00 59.63           O  
ATOM   1271  N   TYR C  12     -11.455  13.493  16.449  1.00 60.61           N  
ATOM   1272  CA  TYR C  12     -10.490  14.097  17.362  1.00 60.61           C  
ATOM   1273  C   TYR C  12      -9.210  14.478  16.629  1.00 60.61           C  
ATOM   1274  CB  TYR C  12     -10.167  13.140  18.513  1.00 60.61           C  
ATOM   1275  O   TYR C  12      -8.695  15.585  16.800  1.00 60.61           O  
ATOM   1276  CG  TYR C  12      -9.167  13.692  19.500  1.00 60.61           C  
ATOM   1277  CD1 TYR C  12      -7.844  13.256  19.498  1.00 60.61           C  
ATOM   1278  CD2 TYR C  12      -9.543  14.649  20.436  1.00 60.61           C  
ATOM   1279  CE1 TYR C  12      -6.919  13.761  20.406  1.00 60.61           C  
ATOM   1280  CE2 TYR C  12      -8.627  15.161  21.349  1.00 60.61           C  
ATOM   1281  OH  TYR C  12      -6.408  15.215  22.228  1.00 60.61           O  
ATOM   1282  CZ  TYR C  12      -7.320  14.712  21.326  1.00 60.61           C  
ATOM   1283  N   ILE C  13      -8.766  13.555  15.795  1.00 56.10           N  
ATOM   1284  CA  ILE C  13      -7.534  13.789  15.049  1.00 56.10           C  
ATOM   1285  C   ILE C  13      -7.726  14.961  14.089  1.00 56.10           C  
ATOM   1286  CB  ILE C  13      -7.095  12.528  14.273  1.00 56.10           C  
ATOM   1287  O   ILE C  13      -6.853  15.824  13.970  1.00 56.10           O  
ATOM   1288  CG1 ILE C  13      -6.694  11.414  15.247  1.00 56.10           C  
ATOM   1289  CG2 ILE C  13      -5.946  12.856  13.314  1.00 56.10           C  
ATOM   1290  CD1 ILE C  13      -6.494  10.056  14.587  1.00 56.10           C  
ATOM   1291  N   MET C  14      -8.868  15.007  13.604  1.00 62.72           N  
ATOM   1292  CA  MET C  14      -9.136  16.098  12.671  1.00 62.72           C  
ATOM   1293  C   MET C  14      -9.128  17.443  13.389  1.00 62.72           C  
ATOM   1294  CB  MET C  14     -10.479  15.888  11.969  1.00 62.72           C  
ATOM   1295  O   MET C  14      -8.679  18.446  12.833  1.00 62.72           O  
ATOM   1296  CG  MET C  14     -10.442  14.830  10.878  1.00 62.72           C  
ATOM   1297  SD  MET C  14      -9.258  15.243   9.539  1.00 62.72           S  
ATOM   1298  CE  MET C  14      -7.824  14.264  10.066  1.00 62.72           C  
ATOM   1299  N   GLU C  15      -9.631  17.429  14.487  1.00 59.68           N  
ATOM   1300  CA  GLU C  15      -9.584  18.641  15.300  1.00 59.68           C  
ATOM   1301  C   GLU C  15      -8.145  19.061  15.583  1.00 59.68           C  
ATOM   1302  CB  GLU C  15     -10.341  18.436  16.615  1.00 59.68           C  
ATOM   1303  O   GLU C  15      -7.816  20.247  15.524  1.00 59.68           O  
ATOM   1304  CG  GLU C  15     -10.520  19.710  17.426  1.00 59.68           C  
ATOM   1305  CD  GLU C  15     -11.349  19.509  18.685  1.00 59.68           C  
ATOM   1306  OE1 GLU C  15     -11.483  20.463  19.483  1.00 59.68           O  
ATOM   1307  OE2 GLU C  15     -11.869  18.386  18.874  1.00 59.68           O  
ATOM   1308  N   LEU C  16      -7.308  18.151  15.836  1.00 60.55           N  
ATOM   1309  CA  LEU C  16      -5.905  18.441  16.111  1.00 60.55           C  
ATOM   1310  C   LEU C  16      -5.209  18.987  14.869  1.00 60.55           C  
ATOM   1311  CB  LEU C  16      -5.185  17.182  16.603  1.00 60.55           C  
ATOM   1312  O   LEU C  16      -4.400  19.913  14.962  1.00 60.55           O  
ATOM   1313  CG  LEU C  16      -5.555  16.693  18.004  1.00 60.55           C  
ATOM   1314  CD1 LEU C  16      -4.838  15.383  18.314  1.00 60.55           C  
ATOM   1315  CD2 LEU C  16      -5.219  17.753  19.047  1.00 60.55           C  
ATOM   1316  N   ILE C  17      -5.489  18.419  13.771  1.00 60.21           N  
ATOM   1317  CA  ILE C  17      -4.934  18.884  12.504  1.00 60.21           C  
ATOM   1318  C   ILE C  17      -5.330  20.340  12.271  1.00 60.21           C  
ATOM   1319  CB  ILE C  17      -5.404  18.005  11.324  1.00 60.21           C  
ATOM   1320  O   ILE C  17      -4.487  21.172  11.927  1.00 60.21           O  
ATOM   1321  CG1 ILE C  17      -4.826  16.590  11.449  1.00 60.21           C  
ATOM   1322  CG2 ILE C  17      -5.011  18.640   9.987  1.00 60.21           C  
ATOM   1323  CD1 ILE C  17      -5.373  15.606  10.424  1.00 60.21           C  
ATOM   1324  N   ALA C  18      -6.593  20.520  12.482  1.00 56.40           N  
ATOM   1325  CA  ALA C  18      -7.127  21.864  12.275  1.00 56.40           C  
ATOM   1326  C   ALA C  18      -6.417  22.879  13.165  1.00 56.40           C  
ATOM   1327  CB  ALA C  18      -8.630  21.885  12.542  1.00 56.40           C  
ATOM   1328  O   ALA C  18      -6.216  24.029  12.768  1.00 56.40           O  
ATOM   1329  N   LYS C  19      -6.007  22.387  14.235  1.00 55.75           N  
ATOM   1330  CA  LYS C  19      -5.352  23.269  15.197  1.00 55.75           C  
ATOM   1331  C   LYS C  19      -3.850  23.344  14.940  1.00 55.75           C  
ATOM   1332  CB  LYS C  19      -5.615  22.793  16.627  1.00 55.75           C  
ATOM   1333  O   LYS C  19      -3.120  24.007  15.680  1.00 55.75           O  
ATOM   1334  CG  LYS C  19      -7.048  23.003  17.095  1.00 55.75           C  
ATOM   1335  CD  LYS C  19      -7.241  22.533  18.531  1.00 55.75           C  
ATOM   1336  CE  LYS C  19      -8.652  22.816  19.028  1.00 55.75           C  
ATOM   1337  NZ  LYS C  19      -8.868  22.297  20.411  1.00 55.75           N  
ATOM   1338  N   GLY C  20      -3.474  22.709  13.789  1.00 55.61           N  
ATOM   1339  CA  GLY C  20      -2.067  22.751  13.423  1.00 55.61           C  
ATOM   1340  C   GLY C  20      -1.183  21.949  14.359  1.00 55.61           C  
ATOM   1341  O   GLY C  20      -0.005  22.269  14.535  1.00 55.61           O  
ATOM   1342  N   LYS C  21      -1.747  21.148  15.126  1.00 52.38           N  
ATOM   1343  CA  LYS C  21      -1.024  20.449  16.185  1.00 52.38           C  
ATOM   1344  C   LYS C  21      -0.407  19.153  15.667  1.00 52.38           C  
ATOM   1345  CB  LYS C  21      -1.953  20.153  17.363  1.00 52.38           C  
ATOM   1346  O   LYS C  21       0.328  18.478  16.389  1.00 52.38           O  
ATOM   1347  CG  LYS C  21      -2.301  21.376  18.200  1.00 52.38           C  
ATOM   1348  CD  LYS C  21      -2.965  20.983  19.513  1.00 52.38           C  
ATOM   1349  CE  LYS C  21      -3.270  22.203  20.373  1.00 52.38           C  
ATOM   1350  NZ  LYS C  21      -4.014  21.834  21.614  1.00 52.38           N  
ATOM   1351  N   VAL C  22      -0.797  18.750  14.485  1.00 55.95           N  
ATOM   1352  CA  VAL C  22      -0.211  17.508  13.992  1.00 55.95           C  
ATOM   1353  C   VAL C  22       0.779  17.812  12.870  1.00 55.95           C  
ATOM   1354  CB  VAL C  22      -1.297  16.527  13.493  1.00 55.95           C  
ATOM   1355  O   VAL C  22       0.462  18.556  11.939  1.00 55.95           O  
ATOM   1356  CG1 VAL C  22      -0.734  15.112  13.376  1.00 55.95           C  
ATOM   1357  CG2 VAL C  22      -2.505  16.549  14.428  1.00 55.95           C  
ATOM   1358  N   THR C  23       2.043  17.510  13.185  1.00 57.20           N  
ATOM   1359  CA  THR C  23       3.073  17.786  12.189  1.00 57.20           C  
ATOM   1360  C   THR C  23       3.246  16.597  11.247  1.00 57.20           C  
ATOM   1361  CB  THR C  23       4.421  18.115  12.857  1.00 57.20           C  
ATOM   1362  O   THR C  23       3.121  15.444  11.665  1.00 57.20           O  
ATOM   1363  CG2 THR C  23       4.280  19.273  13.839  1.00 57.20           C  
ATOM   1364  OG1 THR C  23       4.894  16.961  13.561  1.00 57.20           O  
ATOM   1365  N   ILE C  24       3.086  16.880   9.954  1.00 61.92           N  
ATOM   1366  CA  ILE C  24       3.314  15.980   8.829  1.00 61.92           C  
ATOM   1367  C   ILE C  24       4.762  15.493   8.843  1.00 61.92           C  
ATOM   1368  CB  ILE C  24       2.992  16.665   7.482  1.00 61.92           C  
ATOM   1369  O   ILE C  24       5.115  14.555   8.125  1.00 61.92           O  
ATOM   1370  CG1 ILE C  24       2.809  15.616   6.380  1.00 61.92           C  
ATOM   1371  CG2 ILE C  24       4.089  17.666   7.109  1.00 61.92           C  
ATOM   1372  CD1 ILE C  24       1.879  16.053   5.257  1.00 61.92           C  
ATOM   1373  N   LYS C  25       5.542  15.949   9.791  1.00 63.89           N  
ATOM   1374  CA  LYS C  25       6.972  15.659   9.725  1.00 63.89           C  
ATOM   1375  C   LYS C  25       7.240  14.169   9.917  1.00 63.89           C  
ATOM   1376  CB  LYS C  25       7.733  16.468  10.776  1.00 63.89           C  
ATOM   1377  O   LYS C  25       8.093  13.593   9.238  1.00 63.89           O  
ATOM   1378  CG  LYS C  25       7.954  17.924  10.396  1.00 63.89           C  
ATOM   1379  CD  LYS C  25       8.880  18.625  11.382  1.00 63.89           C  
ATOM   1380  CE  LYS C  25       9.097  20.085  11.006  1.00 63.89           C  
ATOM   1381  NZ  LYS C  25      10.148  20.724  11.852  1.00 63.89           N  
ATOM   1382  N   ASN C  26       6.386  13.541  10.624  1.00 69.68           N  
ATOM   1383  CA  ASN C  26       6.678  12.146  10.935  1.00 69.68           C  
ATOM   1384  C   ASN C  26       6.180  11.211   9.836  1.00 69.68           C  
ATOM   1385  CB  ASN C  26       6.065  11.756  12.282  1.00 69.68           C  
ATOM   1386  O   ASN C  26       6.736  10.129   9.636  1.00 69.68           O  
ATOM   1387  CG  ASN C  26       6.911  12.199  13.459  1.00 69.68           C  
ATOM   1388  ND2 ASN C  26       7.150  11.287  14.394  1.00 69.68           N  
ATOM   1389  OD1 ASN C  26       7.347  13.351  13.527  1.00 69.68           O  
ATOM   1390  N   ILE C  27       5.317  11.721   8.954  1.00 77.22           N  
ATOM   1391  CA  ILE C  27       4.744  10.897   7.896  1.00 77.22           C  
ATOM   1392  C   ILE C  27       5.621  10.976   6.648  1.00 77.22           C  
ATOM   1393  CB  ILE C  27       3.298  11.330   7.563  1.00 77.22           C  
ATOM   1394  O   ILE C  27       5.643  10.046   5.838  1.00 77.22           O  
ATOM   1395  CG1 ILE C  27       2.384  11.116   8.776  1.00 77.22           C  
ATOM   1396  CG2 ILE C  27       2.774  10.569   6.342  1.00 77.22           C  
ATOM   1397  CD1 ILE C  27       1.039  11.821   8.669  1.00 77.22           C  
ATOM   1398  N   GLU C  28       6.429  11.899   6.595  1.00 77.65           N  
ATOM   1399  CA  GLU C  28       7.217  12.194   5.402  1.00 77.65           C  
ATOM   1400  C   GLU C  28       8.222  11.081   5.116  1.00 77.65           C  
ATOM   1401  CB  GLU C  28       7.944  13.532   5.554  1.00 77.65           C  
ATOM   1402  O   GLU C  28       8.446  10.722   3.958  1.00 77.65           O  
ATOM   1403  CG  GLU C  28       7.020  14.741   5.513  1.00 77.65           C  
ATOM   1404  CD  GLU C  28       7.761  16.066   5.601  1.00 77.65           C  
ATOM   1405  OE1 GLU C  28       7.133  17.128   5.390  1.00 77.65           O  
ATOM   1406  OE2 GLU C  28       8.980  16.041   5.884  1.00 77.65           O  
ATOM   1407  N   ARG C  29       8.744  10.556   6.099  1.00 80.69           N  
ATOM   1408  CA  ARG C  29       9.750   9.512   5.937  1.00 80.69           C  
ATOM   1409  C   ARG C  29       9.148   8.265   5.300  1.00 80.69           C  
ATOM   1410  CB  ARG C  29      10.380   9.159   7.286  1.00 80.69           C  
ATOM   1411  O   ARG C  29       9.853   7.494   4.645  1.00 80.69           O  
ATOM   1412  CG  ARG C  29       9.396   8.588   8.295  1.00 80.69           C  
ATOM   1413  CD  ARG C  29      10.066   8.289   9.629  1.00 80.69           C  
ATOM   1414  NE  ARG C  29       9.145   7.645  10.562  1.00 80.69           N  
ATOM   1415  NH1 ARG C  29      10.762   7.143  12.134  1.00 80.69           N  
ATOM   1416  NH2 ARG C  29       8.578   6.554  12.501  1.00 80.69           N  
ATOM   1417  CZ  ARG C  29       9.497   7.116  11.730  1.00 80.69           C  
ATOM   1418  N   GLU C  30       7.783   8.227   5.453  1.00 86.51           N  
ATOM   1419  CA  GLU C  30       7.126   7.031   4.933  1.00 86.51           C  
ATOM   1420  C   GLU C  30       6.775   7.193   3.457  1.00 86.51           C  
ATOM   1421  CB  GLU C  30       5.865   6.716   5.742  1.00 86.51           C  
ATOM   1422  O   GLU C  30       6.351   6.236   2.806  1.00 86.51           O  
ATOM   1423  CG  GLU C  30       6.131   6.446   7.216  1.00 86.51           C  
ATOM   1424  CD  GLU C  30       7.121   5.317   7.450  1.00 86.51           C  
ATOM   1425  OE1 GLU C  30       7.860   5.356   8.460  1.00 86.51           O  
ATOM   1426  OE2 GLU C  30       7.160   4.385   6.616  1.00 86.51           O  
ATOM   1427  N   LEU C  31       7.063   8.318   2.992  1.00 90.26           N  
ATOM   1428  CA  LEU C  31       6.682   8.615   1.616  1.00 90.26           C  
ATOM   1429  C   LEU C  31       7.898   8.581   0.696  1.00 90.26           C  
ATOM   1430  CB  LEU C  31       6.001   9.984   1.531  1.00 90.26           C  
ATOM   1431  O   LEU C  31       7.816   8.997  -0.463  1.00 90.26           O  
ATOM   1432  CG  LEU C  31       4.748  10.172   2.388  1.00 90.26           C  
ATOM   1433  CD1 LEU C  31       4.148  11.554   2.153  1.00 90.26           C  
ATOM   1434  CD2 LEU C  31       3.726   9.081   2.088  1.00 90.26           C  
ATOM   1435  N   ILE C  32       9.004   7.965   1.224  1.00 91.41           N  
ATOM   1436  CA  ILE C  32      10.266   7.951   0.494  1.00 91.41           C  
ATOM   1437  C   ILE C  32      10.594   6.525   0.057  1.00 91.41           C  
ATOM   1438  CB  ILE C  32      11.418   8.529   1.346  1.00 91.41           C  
ATOM   1439  O   ILE C  32      10.539   5.593   0.864  1.00 91.41           O  
ATOM   1440  CG1 ILE C  32      11.108   9.973   1.755  1.00 91.41           C  
ATOM   1441  CG2 ILE C  32      12.746   8.448   0.586  1.00 91.41           C  
ATOM   1442  CD1 ILE C  32      11.047  10.947   0.587  1.00 91.41           C  
ATOM   1443  N   CYS C  33      10.940   6.393  -1.215  1.00 95.80           N  
ATOM   1444  CA  CYS C  33      11.380   5.104  -1.737  1.00 95.80           C  
ATOM   1445  C   CYS C  33      12.735   4.715  -1.160  1.00 95.80           C  
ATOM   1446  CB  CYS C  33      11.457   5.142  -3.263  1.00 95.80           C  
ATOM   1447  O   CYS C  33      13.685   5.499  -1.211  1.00 95.80           O  
ATOM   1448  SG  CYS C  33      12.032   3.597  -4.002  1.00 95.80           S  
ATOM   1449  N   PRO C  34      12.835   3.482  -0.644  1.00 95.15           N  
ATOM   1450  CA  PRO C  34      14.100   3.053  -0.042  1.00 95.15           C  
ATOM   1451  C   PRO C  34      15.203   2.839  -1.076  1.00 95.15           C  
ATOM   1452  CB  PRO C  34      13.735   1.735   0.646  1.00 95.15           C  
ATOM   1453  O   PRO C  34      16.380   2.741  -0.719  1.00 95.15           O  
ATOM   1454  CG  PRO C  34      12.544   1.231  -0.103  1.00 95.15           C  
ATOM   1455  CD  PRO C  34      11.753   2.410  -0.593  1.00 95.15           C  
ATOM   1456  N   ALA C  35      14.870   2.846  -2.304  1.00 96.38           N  
ATOM   1457  CA  ALA C  35      15.854   2.625  -3.359  1.00 96.38           C  
ATOM   1458  C   ALA C  35      16.423   3.948  -3.865  1.00 96.38           C  
ATOM   1459  CB  ALA C  35      15.232   1.842  -4.512  1.00 96.38           C  
ATOM   1460  O   ALA C  35      17.632   4.179  -3.794  1.00 96.38           O  
ATOM   1461  N   CYS C  36      15.646   4.905  -4.238  1.00 95.88           N  
ATOM   1462  CA  CYS C  36      16.123   6.142  -4.846  1.00 95.88           C  
ATOM   1463  C   CYS C  36      16.142   7.277  -3.830  1.00 95.88           C  
ATOM   1464  CB  CYS C  36      15.246   6.527  -6.038  1.00 95.88           C  
ATOM   1465  O   CYS C  36      16.695   8.345  -4.097  1.00 95.88           O  
ATOM   1466  SG  CYS C  36      13.550   6.954  -5.585  1.00 95.88           S  
ATOM   1467  N   LYS C  37      15.567   7.072  -2.676  1.00 92.18           N  
ATOM   1468  CA  LYS C  37      15.560   8.025  -1.569  1.00 92.18           C  
ATOM   1469  C   LYS C  37      14.797   9.293  -1.940  1.00 92.18           C  
ATOM   1470  CB  LYS C  37      16.990   8.376  -1.154  1.00 92.18           C  
ATOM   1471  O   LYS C  37      15.118  10.381  -1.456  1.00 92.18           O  
ATOM   1472  CG  LYS C  37      17.841   7.170  -0.785  1.00 92.18           C  
ATOM   1473  CD  LYS C  37      17.188   6.340   0.313  1.00 92.18           C  
ATOM   1474  CE  LYS C  37      18.035   5.129   0.679  1.00 92.18           C  
ATOM   1475  NZ  LYS C  37      17.296   4.184   1.568  1.00 92.18           N  
ATOM   1476  N   GLU C  38      13.867   9.216  -2.863  1.00 91.41           N  
ATOM   1477  CA  GLU C  38      12.942  10.272  -3.262  1.00 91.41           C  
ATOM   1478  C   GLU C  38      11.496   9.877  -2.974  1.00 91.41           C  
ATOM   1479  CB  GLU C  38      13.111  10.601  -4.748  1.00 91.41           C  
ATOM   1480  O   GLU C  38      11.225   8.743  -2.572  1.00 91.41           O  
ATOM   1481  CG  GLU C  38      14.503  11.094  -5.114  1.00 91.41           C  
ATOM   1482  CD  GLU C  38      14.625  11.522  -6.568  1.00 91.41           C  
ATOM   1483  OE1 GLU C  38      15.713  11.991  -6.973  1.00 91.41           O  
ATOM   1484  OE2 GLU C  38      13.625  11.388  -7.307  1.00 91.41           O  
ATOM   1485  N   LEU C  39      10.589  10.876  -3.169  1.00 92.24           N  
ATOM   1486  CA  LEU C  39       9.175  10.544  -3.027  1.00 92.24           C  
ATOM   1487  C   LEU C  39       8.765   9.471  -4.030  1.00 92.24           C  
ATOM   1488  CB  LEU C  39       8.310  11.793  -3.214  1.00 92.24           C  
ATOM   1489  O   LEU C  39       9.180   9.509  -5.190  1.00 92.24           O  
ATOM   1490  CG  LEU C  39       8.338  12.815  -2.076  1.00 92.24           C  
ATOM   1491  CD1 LEU C  39       7.643  14.103  -2.504  1.00 92.24           C  
ATOM   1492  CD2 LEU C  39       7.687  12.239  -0.824  1.00 92.24           C  
ATOM   1493  N   PHE C  40       7.892   8.545  -3.538  1.00 94.34           N  
ATOM   1494  CA  PHE C  40       7.477   7.423  -4.372  1.00 94.34           C  
ATOM   1495  C   PHE C  40       6.865   7.917  -5.677  1.00 94.34           C  
ATOM   1496  CB  PHE C  40       6.475   6.538  -3.624  1.00 94.34           C  
ATOM   1497  O   PHE C  40       6.118   8.898  -5.688  1.00 94.34           O  
ATOM   1498  CG  PHE C  40       7.117   5.569  -2.668  1.00 94.34           C  
ATOM   1499  CD1 PHE C  40       7.842   4.482  -3.140  1.00 94.34           C  
ATOM   1500  CD2 PHE C  40       6.996   5.747  -1.296  1.00 94.34           C  
ATOM   1501  CE1 PHE C  40       8.437   3.584  -2.257  1.00 94.34           C  
ATOM   1502  CE2 PHE C  40       7.588   4.854  -0.407  1.00 94.34           C  
ATOM   1503  CZ  PHE C  40       8.307   3.772  -0.889  1.00 94.34           C  
ATOM   1504  N   THR C  41       7.298   7.263  -6.756  1.00 95.75           N  
ATOM   1505  CA  THR C  41       6.657   7.399  -8.059  1.00 95.75           C  
ATOM   1506  C   THR C  41       6.227   6.036  -8.595  1.00 95.75           C  
ATOM   1507  CB  THR C  41       7.594   8.080  -9.074  1.00 95.75           C  
ATOM   1508  O   THR C  41       7.062   5.155  -8.808  1.00 95.75           O  
ATOM   1509  CG2 THR C  41       6.800   8.841 -10.131  1.00 95.75           C  
ATOM   1510  OG1 THR C  41       8.450   8.998  -8.384  1.00 95.75           O  
ATOM   1511  N   HIS C  42       4.933   5.839  -8.794  1.00 96.54           N  
ATOM   1512  CA  HIS C  42       4.375   4.565  -9.237  1.00 96.54           C  
ATOM   1513  C   HIS C  42       4.893   3.411  -8.385  1.00 96.54           C  
ATOM   1514  CB  HIS C  42       4.706   4.320 -10.710  1.00 96.54           C  
ATOM   1515  O   HIS C  42       5.520   2.484  -8.902  1.00 96.54           O  
ATOM   1516  CG  HIS C  42       4.173   5.373 -11.628  1.00 96.54           C  
ATOM   1517  CD2 HIS C  42       2.925   5.584 -12.110  1.00 96.54           C  
ATOM   1518  ND1 HIS C  42       4.966   6.367 -12.160  1.00 96.54           N  
ATOM   1519  CE1 HIS C  42       4.226   7.146 -12.931  1.00 96.54           C  
ATOM   1520  NE2 HIS C  42       2.984   6.693 -12.918  1.00 96.54           N  
ATOM   1521  N   PRO C  43       4.615   3.453  -7.085  1.00 97.56           N  
ATOM   1522  CA  PRO C  43       5.112   2.428  -6.165  1.00 97.56           C  
ATOM   1523  C   PRO C  43       4.519   1.048  -6.443  1.00 97.56           C  
ATOM   1524  CB  PRO C  43       4.675   2.943  -4.792  1.00 97.56           C  
ATOM   1525  O   PRO C  43       3.308   0.921  -6.637  1.00 97.56           O  
ATOM   1526  CG  PRO C  43       3.503   3.828  -5.071  1.00 97.56           C  
ATOM   1527  CD  PRO C  43       3.647   4.386  -6.458  1.00 97.56           C  
ATOM   1528  N   LEU C  44       5.376   0.073  -6.444  1.00 97.22           N  
ATOM   1529  CA  LEU C  44       4.970  -1.319  -6.601  1.00 97.22           C  
ATOM   1530  C   LEU C  44       5.113  -2.079  -5.287  1.00 97.22           C  
ATOM   1531  CB  LEU C  44       5.803  -2.000  -7.691  1.00 97.22           C  
ATOM   1532  O   LEU C  44       5.995  -1.773  -4.481  1.00 97.22           O  
ATOM   1533  CG  LEU C  44       5.684  -1.416  -9.099  1.00 97.22           C  
ATOM   1534  CD1 LEU C  44       6.624  -2.143 -10.055  1.00 97.22           C  
ATOM   1535  CD2 LEU C  44       4.244  -1.497  -9.593  1.00 97.22           C  
ATOM   1536  N   ILE C  45       4.273  -3.057  -5.101  1.00 96.18           N  
ATOM   1537  CA  ILE C  45       4.342  -3.881  -3.899  1.00 96.18           C  
ATOM   1538  C   ILE C  45       5.094  -5.175  -4.203  1.00 96.18           C  
ATOM   1539  CB  ILE C  45       2.933  -4.196  -3.349  1.00 96.18           C  
ATOM   1540  O   ILE C  45       4.669  -5.963  -5.051  1.00 96.18           O  
ATOM   1541  CG1 ILE C  45       2.169  -2.898  -3.062  1.00 96.18           C  
ATOM   1542  CG2 ILE C  45       3.027  -5.065  -2.091  1.00 96.18           C  
ATOM   1543  CD1 ILE C  45       0.691  -3.104  -2.763  1.00 96.18           C  
ATOM   1544  N   LEU C  46       6.105  -5.379  -3.380  1.00 95.76           N  
ATOM   1545  CA  LEU C  46       6.912  -6.583  -3.547  1.00 95.76           C  
ATOM   1546  C   LEU C  46       6.351  -7.733  -2.717  1.00 95.76           C  
ATOM   1547  CB  LEU C  46       8.366  -6.313  -3.150  1.00 95.76           C  
ATOM   1548  O   LEU C  46       5.513  -7.518  -1.838  1.00 95.76           O  
ATOM   1549  CG  LEU C  46       9.092  -5.220  -3.937  1.00 95.76           C  
ATOM   1550  CD1 LEU C  46      10.512  -5.044  -3.411  1.00 95.76           C  
ATOM   1551  CD2 LEU C  46       9.104  -5.551  -5.425  1.00 95.76           C  
ATOM   1552  N   PRO C  47       6.689  -8.955  -3.100  1.00 93.41           N  
ATOM   1553  CA  PRO C  47       6.190 -10.115  -2.358  1.00 93.41           C  
ATOM   1554  C   PRO C  47       6.517 -10.048  -0.868  1.00 93.41           C  
ATOM   1555  CB  PRO C  47       6.909 -11.293  -3.021  1.00 93.41           C  
ATOM   1556  O   PRO C  47       5.814 -10.648  -0.050  1.00 93.41           O  
ATOM   1557  CG  PRO C  47       7.156 -10.848  -4.426  1.00 93.41           C  
ATOM   1558  CD  PRO C  47       7.472  -9.380  -4.413  1.00 93.41           C  
ATOM   1559  N   CYS C  48       7.483  -9.261  -0.503  1.00 94.69           N  
ATOM   1560  CA  CYS C  48       7.813  -9.064   0.904  1.00 94.69           C  
ATOM   1561  C   CYS C  48       6.940  -7.980   1.523  1.00 94.69           C  
ATOM   1562  CB  CYS C  48       9.288  -8.696   1.061  1.00 94.69           C  
ATOM   1563  O   CYS C  48       7.097  -7.646   2.699  1.00 94.69           O  
ATOM   1564  SG  CYS C  48       9.726  -7.110   0.316  1.00 94.69           S  
ATOM   1565  N   GLN C  49       6.153  -7.359   0.671  1.00 92.74           N  
ATOM   1566  CA  GLN C  49       5.116  -6.422   1.089  1.00 92.74           C  
ATOM   1567  C   GLN C  49       5.686  -5.019   1.281  1.00 92.74           C  
ATOM   1568  CB  GLN C  49       4.451  -6.899   2.381  1.00 92.74           C  
ATOM   1569  O   GLN C  49       4.995  -4.125   1.773  1.00 92.74           O  
ATOM   1570  CG  GLN C  49       3.699  -8.215   2.237  1.00 92.74           C  
ATOM   1571  CD  GLN C  49       3.232  -8.774   3.567  1.00 92.74           C  
ATOM   1572  NE2 GLN C  49       1.929  -9.003   3.690  1.00 92.74           N  
ATOM   1573  OE1 GLN C  49       4.036  -8.999   4.478  1.00 92.74           O  
ATOM   1574  N   HIS C  50       6.932  -4.851   0.861  1.00 94.46           N  
ATOM   1575  CA  HIS C  50       7.489  -3.505   0.798  1.00 94.46           C  
ATOM   1576  C   HIS C  50       7.233  -2.866  -0.563  1.00 94.46           C  
ATOM   1577  CB  HIS C  50       8.990  -3.532   1.092  1.00 94.46           C  
ATOM   1578  O   HIS C  50       7.049  -3.569  -1.559  1.00 94.46           O  
ATOM   1579  CG  HIS C  50       9.317  -3.844   2.518  1.00 94.46           C  
ATOM   1580  CD2 HIS C  50       9.110  -3.135   3.653  1.00 94.46           C  
ATOM   1581  ND1 HIS C  50       9.938  -5.013   2.900  1.00 94.46           N  
ATOM   1582  CE1 HIS C  50      10.099  -5.010   4.213  1.00 94.46           C  
ATOM   1583  NE2 HIS C  50       9.605  -3.882   4.694  1.00 94.46           N  
ATOM   1584  N   SER C  51       7.225  -1.464  -0.606  1.00 96.92           N  
ATOM   1585  CA  SER C  51       6.987  -0.739  -1.850  1.00 96.92           C  
ATOM   1586  C   SER C  51       8.271  -0.106  -2.375  1.00 96.92           C  
ATOM   1587  CB  SER C  51       5.923   0.340  -1.646  1.00 96.92           C  
ATOM   1588  O   SER C  51       9.088   0.390  -1.597  1.00 96.92           O  
ATOM   1589  OG  SER C  51       4.699  -0.233  -1.220  1.00 96.92           O  
ATOM   1590  N   ILE C  52       8.396  -0.225  -3.673  1.00 97.56           N  
ATOM   1591  CA  ILE C  52       9.517   0.364  -4.396  1.00 97.56           C  
ATOM   1592  C   ILE C  52       9.021   0.982  -5.702  1.00 97.56           C  
ATOM   1593  CB  ILE C  52      10.617  -0.682  -4.683  1.00 97.56           C  
ATOM   1594  O   ILE C  52       8.093   0.465  -6.328  1.00 97.56           O  
ATOM   1595  CG1 ILE C  52      11.084  -1.338  -3.377  1.00 97.56           C  
ATOM   1596  CG2 ILE C  52      11.794  -0.040  -5.424  1.00 97.56           C  
ATOM   1597  CD1 ILE C  52      11.811  -0.389  -2.434  1.00 97.56           C  
ATOM   1598  N   CYS C  53       9.602   2.090  -6.055  1.00 98.21           N  
ATOM   1599  CA  CYS C  53       9.202   2.716  -7.310  1.00 98.21           C  
ATOM   1600  C   CYS C  53       9.331   1.738  -8.472  1.00 98.21           C  
ATOM   1601  CB  CYS C  53      10.046   3.960  -7.582  1.00 98.21           C  
ATOM   1602  O   CYS C  53      10.237   0.903  -8.488  1.00 98.21           O  
ATOM   1603  SG  CYS C  53       9.788   5.290  -6.387  1.00 98.21           S  
ATOM   1604  N   HIS C  54       8.435   1.900  -9.376  1.00 97.90           N  
ATOM   1605  CA  HIS C  54       8.501   1.093 -10.589  1.00 97.90           C  
ATOM   1606  C   HIS C  54       9.851   1.247 -11.282  1.00 97.90           C  
ATOM   1607  CB  HIS C  54       7.372   1.475 -11.549  1.00 97.90           C  
ATOM   1608  O   HIS C  54      10.504   0.253 -11.605  1.00 97.90           O  
ATOM   1609  CG  HIS C  54       7.290   0.599 -12.758  1.00 97.90           C  
ATOM   1610  CD2 HIS C  54       6.512  -0.477 -13.024  1.00 97.90           C  
ATOM   1611  ND1 HIS C  54       8.079   0.791 -13.871  1.00 97.90           N  
ATOM   1612  CE1 HIS C  54       7.788  -0.132 -14.773  1.00 97.90           C  
ATOM   1613  NE2 HIS C  54       6.841  -0.913 -14.284  1.00 97.90           N  
ATOM   1614  N   LYS C  55      10.332   2.434 -11.450  1.00 97.77           N  
ATOM   1615  CA  LYS C  55      11.605   2.702 -12.113  1.00 97.77           C  
ATOM   1616  C   LYS C  55      12.767   2.077 -11.346  1.00 97.77           C  
ATOM   1617  CB  LYS C  55      11.826   4.208 -12.262  1.00 97.77           C  
ATOM   1618  O   LYS C  55      13.725   1.591 -11.950  1.00 97.77           O  
ATOM   1619  CG  LYS C  55      12.100   4.927 -10.949  1.00 97.77           C  
ATOM   1620  CD  LYS C  55      12.384   6.407 -11.170  1.00 97.77           C  
ATOM   1621  CE  LYS C  55      12.692   7.120  -9.861  1.00 97.77           C  
ATOM   1622  NZ  LYS C  55      12.766   8.601 -10.040  1.00 97.77           N  
ATOM   1623  N   CYS C  56      12.673   2.090 -10.037  1.00 97.87           N  
ATOM   1624  CA  CYS C  56      13.726   1.518  -9.205  1.00 97.87           C  
ATOM   1625  C   CYS C  56      13.785   0.004  -9.364  1.00 97.87           C  
ATOM   1626  CB  CYS C  56      13.502   1.877  -7.736  1.00 97.87           C  
ATOM   1627  O   CYS C  56      14.870  -0.575  -9.437  1.00 97.87           O  
ATOM   1628  SG  CYS C  56      13.718   3.634  -7.375  1.00 97.87           S  
ATOM   1629  N   VAL C  57      12.646  -0.623  -9.460  1.00 97.29           N  
ATOM   1630  CA  VAL C  57      12.618  -2.066  -9.675  1.00 97.29           C  
ATOM   1631  C   VAL C  57      13.234  -2.399 -11.032  1.00 97.29           C  
ATOM   1632  CB  VAL C  57      11.180  -2.625  -9.590  1.00 97.29           C  
ATOM   1633  O   VAL C  57      14.042  -3.324 -11.144  1.00 97.29           O  
ATOM   1634  CG1 VAL C  57      11.159  -4.115  -9.924  1.00 97.29           C  
ATOM   1635  CG2 VAL C  57      10.592  -2.376  -8.202  1.00 97.29           C  
ATOM   1636  N   LYS C  58      12.871  -1.652 -11.978  1.00 96.21           N  
ATOM   1637  CA  LYS C  58      13.414  -1.852 -13.319  1.00 96.21           C  
ATOM   1638  C   LYS C  58      14.934  -1.715 -13.322  1.00 96.21           C  
ATOM   1639  CB  LYS C  58      12.796  -0.856 -14.302  1.00 96.21           C  
ATOM   1640  O   LYS C  58      15.634  -2.524 -13.936  1.00 96.21           O  
ATOM   1641  CG  LYS C  58      11.377  -1.205 -14.726  1.00 96.21           C  
ATOM   1642  CD  LYS C  58      10.905  -0.324 -15.876  1.00 96.21           C  
ATOM   1643  CE  LYS C  58       9.510  -0.716 -16.345  1.00 96.21           C  
ATOM   1644  NZ  LYS C  58       9.025   0.174 -17.442  1.00 96.21           N  
ATOM   1645  N   GLU C  59      15.446  -0.762 -12.660  1.00 95.61           N  
ATOM   1646  CA  GLU C  59      16.884  -0.521 -12.575  1.00 95.61           C  
ATOM   1647  C   GLU C  59      17.595  -1.670 -11.867  1.00 95.61           C  
ATOM   1648  CB  GLU C  59      17.166   0.798 -11.851  1.00 95.61           C  
ATOM   1649  O   GLU C  59      18.676  -2.090 -12.285  1.00 95.61           O  
ATOM   1650  CG  GLU C  59      16.840   2.034 -12.677  1.00 95.61           C  
ATOM   1651  CD  GLU C  59      17.044   3.335 -11.916  1.00 95.61           C  
ATOM   1652  OE1 GLU C  59      16.813   4.420 -12.496  1.00 95.61           O  
ATOM   1653  OE2 GLU C  59      17.439   3.268 -10.731  1.00 95.61           O  
ATOM   1654  N   LEU C  60      17.010  -2.173 -10.861  1.00 93.82           N  
ATOM   1655  CA  LEU C  60      17.574  -3.297 -10.122  1.00 93.82           C  
ATOM   1656  C   LEU C  60      17.674  -4.535 -11.007  1.00 93.82           C  
ATOM   1657  CB  LEU C  60      16.725  -3.606  -8.887  1.00 93.82           C  
ATOM   1658  O   LEU C  60      18.649  -5.285 -10.925  1.00 93.82           O  
ATOM   1659  CG  LEU C  60      16.825  -2.612  -7.729  1.00 93.82           C  
ATOM   1660  CD1 LEU C  60      15.739  -2.892  -6.694  1.00 93.82           C  
ATOM   1661  CD2 LEU C  60      18.208  -2.673  -7.090  1.00 93.82           C  
ATOM   1662  N   LEU C  61      16.685  -4.675 -11.826  1.00 91.74           N  
ATOM   1663  CA  LEU C  61      16.649  -5.838 -12.706  1.00 91.74           C  
ATOM   1664  C   LEU C  61      17.685  -5.710 -13.818  1.00 91.74           C  
ATOM   1665  CB  LEU C  61      15.253  -6.010 -13.311  1.00 91.74           C  
ATOM   1666  O   LEU C  61      18.273  -6.708 -14.242  1.00 91.74           O  
ATOM   1667  CG  LEU C  61      14.140  -6.414 -12.343  1.00 91.74           C  
ATOM   1668  CD1 LEU C  61      12.789  -6.397 -13.051  1.00 91.74           C  
ATOM   1669  CD2 LEU C  61      14.420  -7.790 -11.750  1.00 91.74           C  
ATOM   1670  N   LEU C  62      17.904  -4.543 -14.289  1.00 90.12           N  
ATOM   1671  CA  LEU C  62      18.890  -4.301 -15.336  1.00 90.12           C  
ATOM   1672  C   LEU C  62      20.304  -4.542 -14.817  1.00 90.12           C  
ATOM   1673  CB  LEU C  62      18.767  -2.872 -15.870  1.00 90.12           C  
ATOM   1674  O   LEU C  62      21.158  -5.055 -15.545  1.00 90.12           O  
ATOM   1675  CG  LEU C  62      17.521  -2.564 -16.703  1.00 90.12           C  
ATOM   1676  CD1 LEU C  62      17.425  -1.068 -16.979  1.00 90.12           C  
ATOM   1677  CD2 LEU C  62      17.541  -3.354 -18.007  1.00 90.12           C  
ATOM   1678  N   THR C  63      20.534  -4.185 -13.619  1.00 86.24           N  
ATOM   1679  CA  THR C  63      21.845  -4.370 -13.006  1.00 86.24           C  
ATOM   1680  C   THR C  63      22.149  -5.854 -12.818  1.00 86.24           C  
ATOM   1681  CB  THR C  63      21.933  -3.649 -11.648  1.00 86.24           C  
ATOM   1682  O   THR C  63      23.295  -6.282 -12.971  1.00 86.24           O  
ATOM   1683  CG2 THR C  63      21.990  -2.136 -11.832  1.00 86.24           C  
ATOM   1684  OG1 THR C  63      20.781  -3.980 -10.862  1.00 86.24           O  
ATOM   1685  N   LEU C  64      21.231  -6.637 -12.557  1.00 81.93           N  
ATOM   1686  CA  LEU C  64      21.388  -8.074 -12.358  1.00 81.93           C  
ATOM   1687  C   LEU C  64      21.665  -8.779 -13.682  1.00 81.93           C  
ATOM   1688  CB  LEU C  64      20.137  -8.665 -11.704  1.00 81.93           C  
ATOM   1689  O   LEU C  64      22.431  -9.744 -13.729  1.00 81.93           O  
ATOM   1690  CG  LEU C  64      19.939  -8.357 -10.219  1.00 81.93           C  
ATOM   1691  CD1 LEU C  64      18.484  -8.580  -9.821  1.00 81.93           C  
ATOM   1692  CD2 LEU C  64      20.869  -9.213  -9.366  1.00 81.93           C  
ATOM   1693  N   ASP C  65      21.027  -8.421 -14.694  1.00 79.14           N  
ATOM   1694  CA  ASP C  65      21.209  -9.008 -16.018  1.00 79.14           C  
ATOM   1695  C   ASP C  65      22.608  -8.721 -16.559  1.00 79.14           C  
ATOM   1696  CB  ASP C  65      20.151  -8.481 -16.989  1.00 79.14           C  
ATOM   1697  O   ASP C  65      23.213  -9.572 -17.214  1.00 79.14           O  
ATOM   1698  CG  ASP C  65      18.816  -9.193 -16.855  1.00 79.14           C  
ATOM   1699  OD1 ASP C  65      18.776 -10.316 -16.308  1.00 79.14           O  
ATOM   1700  OD2 ASP C  65      17.796  -8.626 -17.303  1.00 79.14           O  
ATOM   1701  N   ASP C  66      23.156  -7.624 -16.332  1.00 73.98           N  
ATOM   1702  CA  ASP C  66      24.481  -7.221 -16.795  1.00 73.98           C  
ATOM   1703  C   ASP C  66      25.577  -7.983 -16.052  1.00 73.98           C  
ATOM   1704  CB  ASP C  66      24.676  -5.714 -16.618  1.00 73.98           C  
ATOM   1705  O   ASP C  66      26.644  -8.245 -16.610  1.00 73.98           O  
ATOM   1706  CG  ASP C  66      23.908  -4.893 -17.638  1.00 73.98           C  
ATOM   1707  OD1 ASP C  66      23.595  -5.414 -18.731  1.00 73.98           O  
ATOM   1708  OD2 ASP C  66      23.614  -3.712 -17.349  1.00 73.98           O  
ATOM   1709  N   SER C  67      25.359  -8.352 -14.811  1.00 68.35           N  
ATOM   1710  CA  SER C  67      26.328  -9.075 -13.993  1.00 68.35           C  
ATOM   1711  C   SER C  67      26.458 -10.526 -14.443  1.00 68.35           C  
ATOM   1712  CB  SER C  67      25.928  -9.024 -12.517  1.00 68.35           C  
ATOM   1713  O   SER C  67      27.537 -11.116 -14.350  1.00 68.35           O  
ATOM   1714  OG  SER C  67      27.011  -8.582 -11.718  1.00 68.35           O  
ATOM   1715  N   PHE C  68      25.474 -11.086 -14.994  1.00 62.19           N  
ATOM   1716  CA  PHE C  68      25.483 -12.466 -15.465  1.00 62.19           C  
ATOM   1717  C   PHE C  68      26.149 -12.568 -16.832  1.00 62.19           C  
ATOM   1718  CB  PHE C  68      24.057 -13.022 -15.533  1.00 62.19           C  
ATOM   1719  O   PHE C  68      26.696 -13.615 -17.186  1.00 62.19           O  
ATOM   1720  CG  PHE C  68      23.437 -13.270 -14.184  1.00 62.19           C  
ATOM   1721  CD1 PHE C  68      23.777 -14.396 -13.444  1.00 62.19           C  
ATOM   1722  CD2 PHE C  68      22.515 -12.376 -13.656  1.00 62.19           C  
ATOM   1723  CE1 PHE C  68      23.205 -14.627 -12.195  1.00 62.19           C  
ATOM   1724  CE2 PHE C  68      21.939 -12.601 -12.409  1.00 62.19           C  
ATOM   1725  CZ  PHE C  68      22.284 -13.728 -11.681  1.00 62.19           C  
ATOM   1726  N   ASN C  69      26.180 -11.653 -17.637  1.00 58.50           N  
ATOM   1727  CA  ASN C  69      26.758 -11.675 -18.977  1.00 58.50           C  
ATOM   1728  C   ASN C  69      28.261 -11.417 -18.944  1.00 58.50           C  
ATOM   1729  CB  ASN C  69      26.063 -10.651 -19.877  1.00 58.50           C  
ATOM   1730  O   ASN C  69      28.962 -11.680 -19.923  1.00 58.50           O  
ATOM   1731  CG  ASN C  69      24.798 -11.194 -20.512  1.00 58.50           C  
ATOM   1732  ND2 ASN C  69      23.774 -10.354 -20.605  1.00 58.50           N  
ATOM   1733  OD1 ASN C  69      24.741 -12.359 -20.914  1.00 58.50           O  
ATOM   1734  N   ASP C  70      28.875 -10.863 -17.932  1.00 55.54           N  
ATOM   1735  CA  ASP C  70      30.291 -10.512 -17.893  1.00 55.54           C  
ATOM   1736  C   ASP C  70      31.137 -11.693 -17.423  1.00 55.54           C  
ATOM   1737  CB  ASP C  70      30.519  -9.305 -16.980  1.00 55.54           C  
ATOM   1738  O   ASP C  70      32.330 -11.767 -17.724  1.00 55.54           O  
ATOM   1739  CG  ASP C  70      31.914  -8.717 -17.112  1.00 55.54           C  
ATOM   1740  OD1 ASP C  70      32.398  -8.546 -18.252  1.00 55.54           O  
ATOM   1741  OD2 ASP C  70      32.534  -8.426 -16.067  1.00 55.54           O  
ATOM   1742  N   VAL C  71      30.718 -12.665 -16.785  1.00 51.02           N  
ATOM   1743  CA  VAL C  71      31.559 -13.698 -16.189  1.00 51.02           C  
ATOM   1744  C   VAL C  71      32.008 -14.684 -17.265  1.00 51.02           C  
ATOM   1745  CB  VAL C  71      30.822 -14.445 -15.056  1.00 51.02           C  
ATOM   1746  O   VAL C  71      32.974 -15.426 -17.072  1.00 51.02           O  
ATOM   1747  CG1 VAL C  71      31.754 -15.446 -14.374  1.00 51.02           C  
ATOM   1748  CG2 VAL C  71      30.262 -13.453 -14.038  1.00 51.02           C  
ATOM   1749  N   GLY C  72      31.400 -14.748 -18.328  1.00 46.99           N  
ATOM   1750  CA  GLY C  72      31.772 -15.801 -19.259  1.00 46.99           C  
ATOM   1751  C   GLY C  72      33.059 -15.509 -20.007  1.00 46.99           C  
ATOM   1752  O   GLY C  72      33.575 -16.367 -20.726  1.00 46.99           O  
ATOM   1753  N   SER C  73      33.514 -14.273 -20.075  1.00 48.40           N  
ATOM   1754  CA  SER C  73      34.561 -14.057 -21.069  1.00 48.40           C  
ATOM   1755  C   SER C  73      35.942 -14.340 -20.487  1.00 48.40           C  
ATOM   1756  CB  SER C  73      34.507 -12.624 -21.602  1.00 48.40           C  
ATOM   1757  O   SER C  73      36.949 -14.242 -21.190  1.00 48.40           O  
ATOM   1758  OG  SER C  73      33.929 -12.590 -22.895  1.00 48.40           O  
ATOM   1759  N   ASP C  74      36.050 -14.464 -19.221  1.00 46.40           N  
ATOM   1760  CA  ASP C  74      37.447 -14.336 -18.820  1.00 46.40           C  
ATOM   1761  C   ASP C  74      38.236 -15.597 -19.167  1.00 46.40           C  
ATOM   1762  CB  ASP C  74      37.550 -14.047 -17.321  1.00 46.40           C  
ATOM   1763  O   ASP C  74      39.467 -15.602 -19.101  1.00 46.40           O  
ATOM   1764  CG  ASP C  74      38.407 -12.832 -17.009  1.00 46.40           C  
ATOM   1765  OD1 ASP C  74      39.643 -12.973 -16.888  1.00 46.40           O  
ATOM   1766  OD2 ASP C  74      37.840 -11.726 -16.880  1.00 46.40           O  
ATOM   1767  N   ASN C  75      37.557 -16.623 -19.120  1.00 41.08           N  
ATOM   1768  CA  ASN C  75      38.436 -17.751 -18.828  1.00 41.08           C  
ATOM   1769  C   ASN C  75      39.260 -18.149 -20.049  1.00 41.08           C  
ATOM   1770  CB  ASN C  75      37.626 -18.946 -18.322  1.00 41.08           C  
ATOM   1771  O   ASN C  75      39.745 -19.279 -20.135  1.00 41.08           O  
ATOM   1772  CG  ASN C  75      38.461 -19.915 -17.509  1.00 41.08           C  
ATOM   1773  ND2 ASN C  75      37.911 -21.094 -17.244  1.00 41.08           N  
ATOM   1774  OD1 ASN C  75      39.591 -19.607 -17.122  1.00 41.08           O  
ATOM   1775  N   SER C  76      39.372 -17.369 -21.079  1.00 40.94           N  
ATOM   1776  CA  SER C  76      39.823 -18.097 -22.261  1.00 40.94           C  
ATOM   1777  C   SER C  76      41.265 -18.567 -22.103  1.00 40.94           C  
ATOM   1778  CB  SER C  76      39.697 -17.223 -23.510  1.00 40.94           C  
ATOM   1779  O   SER C  76      41.790 -19.277 -22.964  1.00 40.94           O  
ATOM   1780  OG  SER C  76      40.255 -17.875 -24.638  1.00 40.94           O  
ATOM   1781  N   ASN C  77      42.010 -17.900 -21.179  1.00 39.28           N  
ATOM   1782  CA  ASN C  77      43.362 -17.902 -21.729  1.00 39.28           C  
ATOM   1783  C   ASN C  77      44.014 -19.276 -21.610  1.00 39.28           C  
ATOM   1784  CB  ASN C  77      44.224 -16.843 -21.039  1.00 39.28           C  
ATOM   1785  O   ASN C  77      45.220 -19.416 -21.820  1.00 39.28           O  
ATOM   1786  CG  ASN C  77      45.299 -16.282 -21.949  1.00 39.28           C  
ATOM   1787  ND2 ASN C  77      46.196 -15.483 -21.383  1.00 39.28           N  
ATOM   1788  OD1 ASN C  77      45.323 -16.563 -23.149  1.00 39.28           O  
ATOM   1789  N   GLN C  78      43.588 -20.110 -20.774  1.00 36.62           N  
ATOM   1790  CA  GLN C  78      44.633 -21.013 -20.305  1.00 36.62           C  
ATOM   1791  C   GLN C  78      45.147 -21.895 -21.439  1.00 36.62           C  
ATOM   1792  CB  GLN C  78      44.116 -21.882 -19.157  1.00 36.62           C  
ATOM   1793  O   GLN C  78      44.361 -22.539 -22.137  1.00 36.62           O  
ATOM   1794  CG  GLN C  78      44.725 -21.539 -17.804  1.00 36.62           C  
ATOM   1795  CD  GLN C  78      44.228 -22.442 -16.690  1.00 36.62           C  
ATOM   1796  NE2 GLN C  78      43.423 -21.886 -15.792  1.00 36.62           N  
ATOM   1797  OE1 GLN C  78      44.565 -23.629 -16.639  1.00 36.62           O  
ATOM   1798  N   SER C  79      46.346 -21.436 -21.944  1.00 38.33           N  
ATOM   1799  CA  SER C  79      47.135 -21.992 -23.037  1.00 38.33           C  
ATOM   1800  C   SER C  79      47.567 -23.423 -22.736  1.00 38.33           C  
ATOM   1801  CB  SER C  79      48.367 -21.125 -23.304  1.00 38.33           C  
ATOM   1802  O   SER C  79      48.370 -23.658 -21.831  1.00 38.33           O  
ATOM   1803  OG  SER C  79      49.089 -20.894 -22.107  1.00 38.33           O  
ATOM   1804  N   SER C  80      46.829 -24.296 -22.271  1.00 35.85           N  
ATOM   1805  CA  SER C  80      47.441 -25.574 -21.923  1.00 35.85           C  
ATOM   1806  C   SER C  80      48.217 -26.154 -23.101  1.00 35.85           C  
ATOM   1807  CB  SER C  80      46.377 -26.570 -21.462  1.00 35.85           C  
ATOM   1808  O   SER C  80      47.773 -26.067 -24.247  1.00 35.85           O  
ATOM   1809  OG  SER C  80      46.972 -27.791 -21.058  1.00 35.85           O  
ATOM   1810  N   PRO C  81      49.478 -26.468 -22.721  1.00 35.76           N  
ATOM   1811  CA  PRO C  81      50.545 -26.912 -23.621  1.00 35.76           C  
ATOM   1812  C   PRO C  81      50.126 -28.091 -24.496  1.00 35.76           C  
ATOM   1813  CB  PRO C  81      51.670 -27.313 -22.664  1.00 35.76           C  
ATOM   1814  O   PRO C  81      49.140 -28.768 -24.195  1.00 35.76           O  
ATOM   1815  CG  PRO C  81      51.004 -27.466 -21.335  1.00 35.76           C  
ATOM   1816  CD  PRO C  81      49.617 -26.898 -21.428  1.00 35.76           C  
ATOM   1817  N   ARG C  82      51.054 -28.465 -25.536  1.00 36.24           N  
ATOM   1818  CA  ARG C  82      51.017 -29.101 -26.849  1.00 36.24           C  
ATOM   1819  C   ARG C  82      51.019 -30.621 -26.721  1.00 36.24           C  
ATOM   1820  CB  ARG C  82      52.204 -28.645 -27.700  1.00 36.24           C  
ATOM   1821  O   ARG C  82      52.066 -31.228 -26.484  1.00 36.24           O  
ATOM   1822  CG  ARG C  82      52.114 -27.198 -28.158  1.00 36.24           C  
ATOM   1823  CD  ARG C  82      53.030 -26.923 -29.342  1.00 36.24           C  
ATOM   1824  NE  ARG C  82      52.910 -25.544 -29.807  1.00 36.24           N  
ATOM   1825  NH1 ARG C  82      54.194 -25.854 -31.703  1.00 36.24           N  
ATOM   1826  NH2 ARG C  82      53.293 -23.796 -31.247  1.00 36.24           N  
ATOM   1827  CZ  ARG C  82      53.466 -25.068 -30.918  1.00 36.24           C  
ATOM   1828  N   LEU C  83      50.410 -31.244 -25.812  1.00 33.45           N  
ATOM   1829  CA  LEU C  83      50.735 -32.663 -25.704  1.00 33.45           C  
ATOM   1830  C   LEU C  83      50.644 -33.347 -27.064  1.00 33.45           C  
ATOM   1831  CB  LEU C  83      49.798 -33.352 -24.709  1.00 33.45           C  
ATOM   1832  O   LEU C  83      49.741 -33.054 -27.852  1.00 33.45           O  
ATOM   1833  CG  LEU C  83      50.386 -34.528 -23.927  1.00 33.45           C  
ATOM   1834  CD1 LEU C  83      51.400 -34.028 -22.903  1.00 33.45           C  
ATOM   1835  CD2 LEU C  83      49.279 -35.324 -23.245  1.00 33.45           C  
ATOM   1836  N   ARG C  84      51.647 -34.285 -27.188  1.00 35.44           N  
ATOM   1837  CA  ARG C  84      52.129 -35.085 -28.309  1.00 35.44           C  
ATOM   1838  C   ARG C  84      50.998 -35.898 -28.928  1.00 35.44           C  
ATOM   1839  CB  ARG C  84      53.258 -36.016 -27.859  1.00 35.44           C  
ATOM   1840  O   ARG C  84      50.012 -36.212 -28.258  1.00 35.44           O  
ATOM   1841  CG  ARG C  84      54.562 -35.814 -28.614  1.00 35.44           C  
ATOM   1842  CD  ARG C  84      55.676 -36.692 -28.061  1.00 35.44           C  
ATOM   1843  NE  ARG C  84      56.626 -37.075 -29.101  1.00 35.44           N  
ATOM   1844  NH1 ARG C  84      57.507 -38.859 -27.928  1.00 35.44           N  
ATOM   1845  NH2 ARG C  84      58.296 -38.356 -30.021  1.00 35.44           N  
ATOM   1846  CZ  ARG C  84      57.474 -38.096 -29.014  1.00 35.44           C  
ATOM   1847  N   LEU C  85      51.332 -36.472 -30.231  1.00 30.53           N  
ATOM   1848  CA  LEU C  85      50.497 -36.761 -31.391  1.00 30.53           C  
ATOM   1849  C   LEU C  85      49.828 -38.124 -31.253  1.00 30.53           C  
ATOM   1850  CB  LEU C  85      51.330 -36.716 -32.675  1.00 30.53           C  
ATOM   1851  O   LEU C  85      48.944 -38.469 -32.040  1.00 30.53           O  
ATOM   1852  CG  LEU C  85      51.225 -35.437 -33.508  1.00 30.53           C  
ATOM   1853  CD1 LEU C  85      52.614 -34.889 -33.814  1.00 30.53           C  
ATOM   1854  CD2 LEU C  85      50.451 -35.699 -34.795  1.00 30.53           C  
ATOM   1855  N   PRO C  86      50.435 -39.219 -30.659  1.00 32.17           N  
ATOM   1856  CA  PRO C  86      50.624 -40.127 -31.792  1.00 32.17           C  
ATOM   1857  C   PRO C  86      49.306 -40.538 -32.446  1.00 32.17           C  
ATOM   1858  CB  PRO C  86      51.321 -41.336 -31.162  1.00 32.17           C  
ATOM   1859  O   PRO C  86      48.232 -40.211 -31.936  1.00 32.17           O  
ATOM   1860  CG  PRO C  86      51.268 -41.083 -29.690  1.00 32.17           C  
ATOM   1861  CD  PRO C  86      50.541 -39.790 -29.454  1.00 32.17           C  
ATOM   1862  N   SER C  87      49.073 -41.931 -32.518  1.00 31.01           N  
ATOM   1863  CA  SER C  87      48.980 -42.740 -33.729  1.00 31.01           C  
ATOM   1864  C   SER C  87      47.530 -42.914 -34.167  1.00 31.01           C  
ATOM   1865  CB  SER C  87      49.623 -44.111 -33.509  1.00 31.01           C  
ATOM   1866  O   SER C  87      47.250 -43.073 -35.357  1.00 31.01           O  
ATOM   1867  OG  SER C  87      49.481 -44.522 -32.161  1.00 31.01           O  
ATOM   1868  N   PRO C  88      46.790 -43.696 -33.384  1.00 33.67           N  
ATOM   1869  CA  PRO C  88      46.199 -44.925 -33.920  1.00 33.67           C  
ATOM   1870  C   PRO C  88      44.996 -44.657 -34.822  1.00 33.67           C  
ATOM   1871  CB  PRO C  88      45.779 -45.692 -32.663  1.00 33.67           C  
ATOM   1872  O   PRO C  88      44.412 -43.572 -34.772  1.00 33.67           O  
ATOM   1873  CG  PRO C  88      45.938 -44.710 -31.547  1.00 33.67           C  
ATOM   1874  CD  PRO C  88      46.449 -43.418 -32.116  1.00 33.67           C  
ATOM   1875  N   SER C  89      44.534 -45.804 -35.449  1.00 32.16           N  
ATOM   1876  CA  SER C  89      43.761 -46.042 -36.664  1.00 32.16           C  
ATOM   1877  C   SER C  89      42.383 -45.395 -36.578  1.00 32.16           C  
ATOM   1878  CB  SER C  89      43.614 -47.542 -36.921  1.00 32.16           C  
ATOM   1879  O   SER C  89      41.967 -44.947 -35.507  1.00 32.16           O  
ATOM   1880  OG  SER C  89      43.353 -48.236 -35.713  1.00 32.16           O  
ATOM   1881  N   MET C  90      41.517 -46.225 -37.298  1.00 28.45           N  
ATOM   1882  CA  MET C  90      40.359 -45.974 -38.150  1.00 28.45           C  
ATOM   1883  C   MET C  90      39.172 -45.486 -37.326  1.00 28.45           C  
ATOM   1884  CB  MET C  90      39.974 -47.238 -38.921  1.00 28.45           C  
ATOM   1885  O   MET C  90      39.121 -45.703 -36.114  1.00 28.45           O  
ATOM   1886  CG  MET C  90      40.878 -47.530 -40.108  1.00 28.45           C  
ATOM   1887  SD  MET C  90      40.679 -46.306 -41.461  1.00 28.45           S  
ATOM   1888  CE  MET C  90      42.284 -45.464 -41.369  1.00 28.45           C  
ATOM   1889  N   ASP C  91      38.096 -45.016 -38.118  1.00 32.07           N  
ATOM   1890  CA  ASP C  91      37.084 -43.970 -38.229  1.00 32.07           C  
ATOM   1891  C   ASP C  91      35.864 -44.293 -37.369  1.00 32.07           C  
ATOM   1892  CB  ASP C  91      36.665 -43.782 -39.688  1.00 32.07           C  
ATOM   1893  O   ASP C  91      35.415 -43.458 -36.582  1.00 32.07           O  
ATOM   1894  CG  ASP C  91      37.776 -43.218 -40.557  1.00 32.07           C  
ATOM   1895  OD1 ASP C  91      38.393 -42.201 -40.173  1.00 32.07           O  
ATOM   1896  OD2 ASP C  91      38.034 -43.794 -41.636  1.00 32.07           O  
ATOM   1897  N   LYS C  92      34.870 -45.044 -37.993  1.00 31.85           N  
ATOM   1898  CA  LYS C  92      33.607 -44.435 -38.402  1.00 31.85           C  
ATOM   1899  C   LYS C  92      32.539 -44.611 -37.326  1.00 31.85           C  
ATOM   1900  CB  LYS C  92      33.124 -45.034 -39.723  1.00 31.85           C  
ATOM   1901  O   LYS C  92      31.377 -44.255 -37.533  1.00 31.85           O  
ATOM   1902  CG  LYS C  92      33.450 -44.186 -40.943  1.00 31.85           C  
ATOM   1903  CD  LYS C  92      32.894 -44.805 -42.219  1.00 31.85           C  
ATOM   1904  CE  LYS C  92      33.171 -43.929 -43.434  1.00 31.85           C  
ATOM   1905  NZ  LYS C  92      32.621 -44.528 -44.686  1.00 31.85           N  
ATOM   1906  N   ILE C  93      32.865 -45.596 -36.452  1.00 30.70           N  
ATOM   1907  CA  ILE C  93      31.606 -46.295 -36.218  1.00 30.70           C  
ATOM   1908  C   ILE C  93      30.528 -45.295 -35.808  1.00 30.70           C  
ATOM   1909  CB  ILE C  93      31.760 -47.390 -35.138  1.00 30.70           C  
ATOM   1910  O   ILE C  93      30.837 -44.174 -35.397  1.00 30.70           O  
ATOM   1911  CG1 ILE C  93      32.629 -48.539 -35.662  1.00 30.70           C  
ATOM   1912  CG2 ILE C  93      30.388 -47.901 -34.688  1.00 30.70           C  
ATOM   1913  CD1 ILE C  93      33.302 -49.355 -34.567  1.00 30.70           C  
ATOM   1914  N   ASP C  94      29.414 -45.896 -35.301  1.00 33.39           N  
ATOM   1915  CA  ASP C  94      27.963 -45.798 -35.185  1.00 33.39           C  
ATOM   1916  C   ASP C  94      27.565 -44.794 -34.105  1.00 33.39           C  
ATOM   1917  CB  ASP C  94      27.354 -47.168 -34.879  1.00 33.39           C  
ATOM   1918  O   ASP C  94      27.785 -45.034 -32.916  1.00 33.39           O  
ATOM   1919  CG  ASP C  94      27.211 -48.041 -36.113  1.00 33.39           C  
ATOM   1920  OD1 ASP C  94      27.015 -47.501 -37.224  1.00 33.39           O  
ATOM   1921  OD2 ASP C  94      27.292 -49.281 -35.974  1.00 33.39           O  
ATOM   1922  N   ARG C  95      28.054 -43.612 -34.245  1.00 37.36           N  
ATOM   1923  CA  ARG C  95      27.765 -42.710 -33.135  1.00 37.36           C  
ATOM   1924  C   ARG C  95      26.267 -42.649 -32.855  1.00 37.36           C  
ATOM   1925  CB  ARG C  95      28.300 -41.307 -33.429  1.00 37.36           C  
ATOM   1926  O   ARG C  95      25.481 -42.281 -33.730  1.00 37.36           O  
ATOM   1927  CG  ARG C  95      29.798 -41.161 -33.210  1.00 37.36           C  
ATOM   1928  CD  ARG C  95      30.249 -39.713 -33.343  1.00 37.36           C  
ATOM   1929  NE  ARG C  95      31.684 -39.572 -33.113  1.00 37.36           N  
ATOM   1930  NH1 ARG C  95      31.782 -37.360 -33.774  1.00 37.36           N  
ATOM   1931  NH2 ARG C  95      33.682 -38.440 -33.081  1.00 37.36           N  
ATOM   1932  CZ  ARG C  95      32.379 -38.458 -33.323  1.00 37.36           C  
ATOM   1933  N   ILE C  96      25.745 -43.720 -32.217  1.00 33.07           N  
ATOM   1934  CA  ILE C  96      24.340 -43.703 -31.825  1.00 33.07           C  
ATOM   1935  C   ILE C  96      23.996 -42.353 -31.198  1.00 33.07           C  
ATOM   1936  CB  ILE C  96      24.012 -44.849 -30.843  1.00 33.07           C  
ATOM   1937  O   ILE C  96      24.709 -41.873 -30.315  1.00 33.07           O  
ATOM   1938  CG1 ILE C  96      24.285 -46.208 -31.499  1.00 33.07           C  
ATOM   1939  CG2 ILE C  96      22.561 -44.753 -30.365  1.00 33.07           C  
ATOM   1940  CD1 ILE C  96      24.366 -47.366 -30.513  1.00 33.07           C  
ATOM   1941  N   ASN C  97      23.345 -41.559 -32.003  1.00 34.99           N  
ATOM   1942  CA  ASN C  97      22.750 -40.246 -31.779  1.00 34.99           C  
ATOM   1943  C   ASN C  97      21.960 -40.203 -30.474  1.00 34.99           C  
ATOM   1944  CB  ASN C  97      21.852 -39.855 -32.955  1.00 34.99           C  
ATOM   1945  O   ASN C  97      20.908 -40.833 -30.359  1.00 34.99           O  
ATOM   1946  CG  ASN C  97      22.567 -38.988 -33.973  1.00 34.99           C  
ATOM   1947  ND2 ASN C  97      22.312 -39.242 -35.251  1.00 34.99           N  
ATOM   1948  OD1 ASN C  97      23.343 -38.099 -33.613  1.00 34.99           O  
ATOM   1949  N   ARG C  98      22.638 -40.450 -29.370  1.00 36.49           N  
ATOM   1950  CA  ARG C  98      21.789 -40.336 -28.188  1.00 36.49           C  
ATOM   1951  C   ARG C  98      21.006 -39.027 -28.201  1.00 36.49           C  
ATOM   1952  CB  ARG C  98      22.627 -40.433 -26.912  1.00 36.49           C  
ATOM   1953  O   ARG C  98      21.579 -37.957 -28.415  1.00 36.49           O  
ATOM   1954  CG  ARG C  98      21.973 -41.247 -25.807  1.00 36.49           C  
ATOM   1955  CD  ARG C  98      22.879 -41.374 -24.589  1.00 36.49           C  
ATOM   1956  NE  ARG C  98      22.816 -42.713 -24.009  1.00 36.49           N  
ATOM   1957  NH1 ARG C  98      21.840 -42.033 -22.028  1.00 36.49           N  
ATOM   1958  NH2 ARG C  98      22.316 -44.248 -22.376  1.00 36.49           N  
ATOM   1959  CZ  ARG C  98      22.324 -42.995 -22.806  1.00 36.49           C  
ATOM   1960  N   PRO C  99      19.752 -39.083 -28.555  1.00 35.43           N  
ATOM   1961  CA  PRO C  99      18.906 -37.890 -28.480  1.00 35.43           C  
ATOM   1962  C   PRO C  99      19.080 -37.125 -27.170  1.00 35.43           C  
ATOM   1963  CB  PRO C  99      17.488 -38.455 -28.598  1.00 35.43           C  
ATOM   1964  O   PRO C  99      19.175 -37.735 -26.102  1.00 35.43           O  
ATOM   1965  CG  PRO C  99      17.669 -39.939 -28.612  1.00 35.43           C  
ATOM   1966  CD  PRO C  99      19.130 -40.243 -28.451  1.00 35.43           C  
ATOM   1967  N   GLY C 100      20.197 -36.361 -27.127  1.00 36.39           N  
ATOM   1968  CA  GLY C 100      20.326 -35.426 -26.021  1.00 36.39           C  
ATOM   1969  C   GLY C 100      19.000 -34.833 -25.583  1.00 36.39           C  
ATOM   1970  O   GLY C 100      18.260 -34.282 -26.401  1.00 36.39           O  
ATOM   1971  N   TRP C 101      18.225 -35.621 -24.920  1.00 35.38           N  
ATOM   1972  CA  TRP C 101      17.034 -35.025 -24.323  1.00 35.38           C  
ATOM   1973  C   TRP C 101      17.363 -33.687 -23.670  1.00 35.38           C  
ATOM   1974  CB  TRP C 101      16.418 -35.974 -23.291  1.00 35.38           C  
ATOM   1975  O   TRP C 101      18.210 -33.617 -22.776  1.00 35.38           O  
ATOM   1976  CG  TRP C 101      15.387 -36.904 -23.857  1.00 35.38           C  
ATOM   1977  CD1 TRP C 101      15.603 -37.962 -24.696  1.00 35.38           C  
ATOM   1978  CD2 TRP C 101      13.975 -36.855 -23.628  1.00 35.38           C  
ATOM   1979  CE2 TRP C 101      13.397 -37.916 -24.360  1.00 35.38           C  
ATOM   1980  CE3 TRP C 101      13.143 -36.017 -22.874  1.00 35.38           C  
ATOM   1981  NE1 TRP C 101      14.411 -38.574 -25.002  1.00 35.38           N  
ATOM   1982  CH2 TRP C 101      11.229 -37.326 -23.614  1.00 35.38           C  
ATOM   1983  CZ2 TRP C 101      12.021 -38.160 -24.360  1.00 35.38           C  
ATOM   1984  CZ3 TRP C 101      11.774 -36.262 -22.875  1.00 35.38           C  
ATOM   1985  N   LYS C 102      17.735 -32.768 -24.501  1.00 39.03           N  
ATOM   1986  CA  LYS C 102      17.728 -31.429 -23.919  1.00 39.03           C  
ATOM   1987  C   LYS C 102      16.525 -31.235 -23.001  1.00 39.03           C  
ATOM   1988  CB  LYS C 102      17.724 -30.366 -25.020  1.00 39.03           C  
ATOM   1989  O   LYS C 102      15.378 -31.350 -23.438  1.00 39.03           O  
ATOM   1990  CG  LYS C 102      19.109 -29.999 -25.530  1.00 39.03           C  
ATOM   1991  CD  LYS C 102      19.066 -28.772 -26.432  1.00 39.03           C  
ATOM   1992  CE  LYS C 102      20.424 -28.491 -27.061  1.00 39.03           C  
ATOM   1993  NZ  LYS C 102      20.429 -27.201 -27.813  1.00 39.03           N  
ATOM   1994  N   ARG C 103      16.493 -31.950 -21.951  1.00 39.62           N  
ATOM   1995  CA  ARG C 103      15.533 -31.481 -20.957  1.00 39.62           C  
ATOM   1996  C   ARG C 103      15.519 -29.958 -20.885  1.00 39.62           C  
ATOM   1997  CB  ARG C 103      15.854 -32.068 -19.580  1.00 39.62           C  
ATOM   1998  O   ARG C 103      16.547 -29.335 -20.611  1.00 39.62           O  
ATOM   1999  CG  ARG C 103      15.367 -33.495 -19.390  1.00 39.62           C  
ATOM   2000  CD  ARG C 103      15.691 -34.021 -17.999  1.00 39.62           C  
ATOM   2001  NE  ARG C 103      14.514 -34.015 -17.133  1.00 39.62           N  
ATOM   2002  NH1 ARG C 103      14.660 -36.250 -16.571  1.00 39.62           N  
ATOM   2003  NH2 ARG C 103      12.973 -34.956 -15.715  1.00 39.62           N  
ATOM   2004  CZ  ARG C 103      14.052 -35.074 -16.475  1.00 39.62           C  
ATOM   2005  N   ASN C 104      14.921 -29.340 -21.832  1.00 40.33           N  
ATOM   2006  CA  ASN C 104      14.453 -27.985 -21.559  1.00 40.33           C  
ATOM   2007  C   ASN C 104      13.976 -27.836 -20.118  1.00 40.33           C  
ATOM   2008  CB  ASN C 104      13.337 -27.597 -22.531  1.00 40.33           C  
ATOM   2009  O   ASN C 104      12.952 -28.404 -19.736  1.00 40.33           O  
ATOM   2010  CG  ASN C 104      13.649 -26.329 -23.302  1.00 40.33           C  
ATOM   2011  ND2 ASN C 104      12.682 -25.855 -24.080  1.00 40.33           N  
ATOM   2012  OD1 ASN C 104      14.750 -25.782 -23.202  1.00 40.33           O  
ATOM   2013  N   SER C 105      14.747 -28.132 -19.102  1.00 45.11           N  
ATOM   2014  CA  SER C 105      14.359 -27.633 -17.786  1.00 45.11           C  
ATOM   2015  C   SER C 105      13.632 -26.297 -17.894  1.00 45.11           C  
ATOM   2016  CB  SER C 105      15.586 -27.484 -16.887  1.00 45.11           C  
ATOM   2017  O   SER C 105      14.183 -25.324 -18.413  1.00 45.11           O  
ATOM   2018  OG  SER C 105      16.483 -26.522 -17.415  1.00 45.11           O  
ATOM   2019  N   LEU C 106      12.534 -26.180 -18.482  1.00 45.75           N  
ATOM   2020  CA  LEU C 106      11.598 -25.061 -18.495  1.00 45.75           C  
ATOM   2021  C   LEU C 106      11.458 -24.453 -17.103  1.00 45.75           C  
ATOM   2022  CB  LEU C 106      10.228 -25.515 -19.005  1.00 45.75           C  
ATOM   2023  O   LEU C 106      10.482 -24.721 -16.399  1.00 45.75           O  
ATOM   2024  CG  LEU C 106       9.933 -25.251 -20.483  1.00 45.75           C  
ATOM   2025  CD1 LEU C 106      10.005 -26.549 -21.279  1.00 45.75           C  
ATOM   2026  CD2 LEU C 106       8.567 -24.592 -20.646  1.00 45.75           C  
ATOM   2027  N   THR C 107      12.314 -24.745 -16.195  1.00 55.06           N  
ATOM   2028  CA  THR C 107      11.954 -23.965 -15.016  1.00 55.06           C  
ATOM   2029  C   THR C 107      11.766 -22.494 -15.378  1.00 55.06           C  
ATOM   2030  CB  THR C 107      13.021 -24.093 -13.914  1.00 55.06           C  
ATOM   2031  O   THR C 107      12.660 -21.873 -15.957  1.00 55.06           O  
ATOM   2032  CG2 THR C 107      12.951 -25.458 -13.237  1.00 55.06           C  
ATOM   2033  OG1 THR C 107      14.321 -23.927 -14.494  1.00 55.06           O  
ATOM   2034  N   PRO C 108      10.515 -22.181 -15.470  1.00 58.90           N  
ATOM   2035  CA  PRO C 108      10.383 -20.745 -15.724  1.00 58.90           C  
ATOM   2036  C   PRO C 108      11.411 -19.914 -14.960  1.00 58.90           C  
ATOM   2037  CB  PRO C 108       8.963 -20.431 -15.246  1.00 58.90           C  
ATOM   2038  O   PRO C 108      11.716 -20.214 -13.803  1.00 58.90           O  
ATOM   2039  CG  PRO C 108       8.433 -21.734 -14.741  1.00 58.90           C  
ATOM   2040  CD  PRO C 108       9.532 -22.755 -14.810  1.00 58.90           C  
ATOM   2041  N   ARG C 109      12.312 -19.344 -15.540  1.00 72.33           N  
ATOM   2042  CA  ARG C 109      13.324 -18.480 -14.941  1.00 72.33           C  
ATOM   2043  C   ARG C 109      12.679 -17.323 -14.186  1.00 72.33           C  
ATOM   2044  CB  ARG C 109      14.274 -17.942 -16.013  1.00 72.33           C  
ATOM   2045  O   ARG C 109      11.838 -16.609 -14.735  1.00 72.33           O  
ATOM   2046  CG  ARG C 109      15.155 -19.007 -16.646  1.00 72.33           C  
ATOM   2047  CD  ARG C 109      16.253 -18.394 -17.505  1.00 72.33           C  
ATOM   2048  NE  ARG C 109      17.139 -19.415 -18.056  1.00 72.33           N  
ATOM   2049  NH1 ARG C 109      18.490 -17.924 -19.190  1.00 72.33           N  
ATOM   2050  NH2 ARG C 109      18.922 -20.173 -19.290  1.00 72.33           N  
ATOM   2051  CZ  ARG C 109      18.182 -19.168 -18.844  1.00 72.33           C  
ATOM   2052  N   THR C 110      12.576 -17.570 -12.825  1.00 85.16           N  
ATOM   2053  CA  THR C 110      12.128 -16.452 -12.003  1.00 85.16           C  
ATOM   2054  C   THR C 110      13.293 -15.526 -11.667  1.00 85.16           C  
ATOM   2055  CB  THR C 110      11.469 -16.944 -10.701  1.00 85.16           C  
ATOM   2056  O   THR C 110      14.454 -15.941 -11.706  1.00 85.16           O  
ATOM   2057  CG2 THR C 110       9.949 -16.858 -10.787  1.00 85.16           C  
ATOM   2058  OG1 THR C 110      11.847 -18.306 -10.466  1.00 85.16           O  
ATOM   2059  N   THR C 111      13.081 -14.317 -11.628  1.00 90.09           N  
ATOM   2060  CA  THR C 111      14.067 -13.304 -11.270  1.00 90.09           C  
ATOM   2061  C   THR C 111      14.018 -13.006  -9.774  1.00 90.09           C  
ATOM   2062  CB  THR C 111      13.844 -12.002 -12.062  1.00 90.09           C  
ATOM   2063  O   THR C 111      12.947 -12.743  -9.223  1.00 90.09           O  
ATOM   2064  CG2 THR C 111      14.313 -12.151 -13.506  1.00 90.09           C  
ATOM   2065  OG1 THR C 111      12.448 -11.679 -12.056  1.00 90.09           O  
ATOM   2066  N   VAL C 112      15.199 -13.155  -9.092  1.00 93.89           N  
ATOM   2067  CA  VAL C 112      15.307 -12.914  -7.657  1.00 93.89           C  
ATOM   2068  C   VAL C 112      16.263 -11.751  -7.399  1.00 93.89           C  
ATOM   2069  CB  VAL C 112      15.786 -14.175  -6.903  1.00 93.89           C  
ATOM   2070  O   VAL C 112      17.329 -11.668  -8.013  1.00 93.89           O  
ATOM   2071  CG1 VAL C 112      15.904 -13.897  -5.406  1.00 93.89           C  
ATOM   2072  CG2 VAL C 112      14.834 -15.342  -7.159  1.00 93.89           C  
ATOM   2073  N   PHE C 113      15.919 -10.853  -6.480  1.00 94.41           N  
ATOM   2074  CA  PHE C 113      16.792  -9.753  -6.089  1.00 94.41           C  
ATOM   2075  C   PHE C 113      16.518  -9.329  -4.651  1.00 94.41           C  
ATOM   2076  CB  PHE C 113      16.611  -8.560  -7.032  1.00 94.41           C  
ATOM   2077  O   PHE C 113      15.443  -9.602  -4.112  1.00 94.41           O  
ATOM   2078  CG  PHE C 113      15.285  -7.865  -6.884  1.00 94.41           C  
ATOM   2079  CD1 PHE C 113      14.174  -8.298  -7.597  1.00 94.41           C  
ATOM   2080  CD2 PHE C 113      15.149  -6.777  -6.031  1.00 94.41           C  
ATOM   2081  CE1 PHE C 113      12.945  -7.657  -7.462  1.00 94.41           C  
ATOM   2082  CE2 PHE C 113      13.924  -6.131  -5.890  1.00 94.41           C  
ATOM   2083  CZ  PHE C 113      12.823  -6.572  -6.607  1.00 94.41           C  
ATOM   2084  N   PRO C 114      17.503  -8.699  -4.081  1.00 95.79           N  
ATOM   2085  CA  PRO C 114      17.307  -8.235  -2.706  1.00 95.79           C  
ATOM   2086  C   PRO C 114      16.459  -6.968  -2.625  1.00 95.79           C  
ATOM   2087  CB  PRO C 114      18.733  -7.969  -2.217  1.00 95.79           C  
ATOM   2088  O   PRO C 114      16.701  -6.011  -3.365  1.00 95.79           O  
ATOM   2089  CG  PRO C 114      19.509  -7.656  -3.455  1.00 95.79           C  
ATOM   2090  CD  PRO C 114      18.898  -8.405  -4.604  1.00 95.79           C  
ATOM   2091  N   CYS C 115      15.465  -6.977  -1.744  1.00 96.74           N  
ATOM   2092  CA  CYS C 115      14.627  -5.806  -1.512  1.00 96.74           C  
ATOM   2093  C   CYS C 115      15.407  -4.712  -0.793  1.00 96.74           C  
ATOM   2094  CB  CYS C 115      13.391  -6.183  -0.697  1.00 96.74           C  
ATOM   2095  O   CYS C 115      15.983  -4.950   0.270  1.00 96.74           O  
ATOM   2096  SG  CYS C 115      12.385  -4.767  -0.202  1.00 96.74           S  
ATOM   2097  N   PRO C 116      15.431  -3.510  -1.257  1.00 96.25           N  
ATOM   2098  CA  PRO C 116      16.137  -2.398  -0.616  1.00 96.25           C  
ATOM   2099  C   PRO C 116      15.544  -2.025   0.741  1.00 96.25           C  
ATOM   2100  CB  PRO C 116      15.972  -1.252  -1.617  1.00 96.25           C  
ATOM   2101  O   PRO C 116      16.212  -1.381   1.554  1.00 96.25           O  
ATOM   2102  CG  PRO C 116      15.662  -1.921  -2.917  1.00 96.25           C  
ATOM   2103  CD  PRO C 116      14.962  -3.219  -2.630  1.00 96.25           C  
ATOM   2104  N   GLY C 117      14.330  -2.476   0.926  1.00 94.07           N  
ATOM   2105  CA  GLY C 117      13.661  -2.157   2.177  1.00 94.07           C  
ATOM   2106  C   GLY C 117      14.038  -3.093   3.310  1.00 94.07           C  
ATOM   2107  O   GLY C 117      14.357  -2.644   4.413  1.00 94.07           O  
ATOM   2108  N   CYS C 118      13.986  -4.445   3.035  1.00 94.71           N  
ATOM   2109  CA  CYS C 118      14.221  -5.402   4.110  1.00 94.71           C  
ATOM   2110  C   CYS C 118      15.470  -6.232   3.838  1.00 94.71           C  
ATOM   2111  CB  CYS C 118      13.013  -6.324   4.281  1.00 94.71           C  
ATOM   2112  O   CYS C 118      15.913  -6.995   4.698  1.00 94.71           O  
ATOM   2113  SG  CYS C 118      12.763  -7.460   2.900  1.00 94.71           S  
ATOM   2114  N   GLU C 119      16.019  -6.148   2.673  1.00 96.08           N  
ATOM   2115  CA  GLU C 119      17.250  -6.819   2.267  1.00 96.08           C  
ATOM   2116  C   GLU C 119      17.034  -8.321   2.111  1.00 96.08           C  
ATOM   2117  CB  GLU C 119      18.368  -6.550   3.278  1.00 96.08           C  
ATOM   2118  O   GLU C 119      17.993  -9.079   1.951  1.00 96.08           O  
ATOM   2119  CG  GLU C 119      18.807  -5.095   3.338  1.00 96.08           C  
ATOM   2120  CD  GLU C 119      19.849  -4.825   4.411  1.00 96.08           C  
ATOM   2121  OE1 GLU C 119      20.314  -3.669   4.530  1.00 96.08           O  
ATOM   2122  OE2 GLU C 119      20.205  -5.779   5.139  1.00 96.08           O  
ATOM   2123  N   HIS C 120      15.786  -8.721   2.113  1.00 96.26           N  
ATOM   2124  CA  HIS C 120      15.464 -10.116   1.836  1.00 96.26           C  
ATOM   2125  C   HIS C 120      15.318 -10.361   0.338  1.00 96.26           C  
ATOM   2126  CB  HIS C 120      14.180 -10.524   2.562  1.00 96.26           C  
ATOM   2127  O   HIS C 120      14.828  -9.496  -0.392  1.00 96.26           O  
ATOM   2128  CG  HIS C 120      14.321 -10.569   4.050  1.00 96.26           C  
ATOM   2129  CD2 HIS C 120      14.868 -11.503   4.863  1.00 96.26           C  
ATOM   2130  ND1 HIS C 120      13.862  -9.562   4.872  1.00 96.26           N  
ATOM   2131  CE1 HIS C 120      14.123  -9.876   6.130  1.00 96.26           C  
ATOM   2132  NE2 HIS C 120      14.733 -11.049   6.152  1.00 96.26           N  
ATOM   2133  N   ASP C 121      15.663 -11.574   0.010  1.00 96.37           N  
ATOM   2134  CA  ASP C 121      15.498 -11.946  -1.391  1.00 96.37           C  
ATOM   2135  C   ASP C 121      14.021 -12.099  -1.749  1.00 96.37           C  
ATOM   2136  CB  ASP C 121      16.250 -13.243  -1.695  1.00 96.37           C  
ATOM   2137  O   ASP C 121      13.272 -12.772  -1.037  1.00 96.37           O  
ATOM   2138  CG  ASP C 121      17.758 -13.066  -1.705  1.00 96.37           C  
ATOM   2139  OD1 ASP C 121      18.236 -11.919  -1.840  1.00 96.37           O  
ATOM   2140  OD2 ASP C 121      18.475 -14.082  -1.581  1.00 96.37           O  
ATOM   2141  N   VAL C 122      13.731 -11.437  -2.883  1.00 96.25           N  
ATOM   2142  CA  VAL C 122      12.349 -11.527  -3.344  1.00 96.25           C  
ATOM   2143  C   VAL C 122      12.308 -12.138  -4.743  1.00 96.25           C  
ATOM   2144  CB  VAL C 122      11.660 -10.144  -3.346  1.00 96.25           C  
ATOM   2145  O   VAL C 122      13.134 -11.805  -5.596  1.00 96.25           O  
ATOM   2146  CG1 VAL C 122      11.539  -9.599  -1.924  1.00 96.25           C  
ATOM   2147  CG2 VAL C 122      12.429  -9.166  -4.232  1.00 96.25           C  
ATOM   2148  N   ASP C 123      11.336 -13.009  -4.874  1.00 95.46           N  
ATOM   2149  CA  ASP C 123      11.111 -13.686  -6.147  1.00 95.46           C  
ATOM   2150  C   ASP C 123       9.915 -13.087  -6.884  1.00 95.46           C  
ATOM   2151  CB  ASP C 123      10.896 -15.185  -5.927  1.00 95.46           C  
ATOM   2152  O   ASP C 123       8.785 -13.147  -6.396  1.00 95.46           O  
ATOM   2153  CG  ASP C 123      10.824 -15.970  -7.225  1.00 95.46           C  
ATOM   2154  OD1 ASP C 123      10.709 -15.353  -8.306  1.00 95.46           O  
ATOM   2155  OD2 ASP C 123      10.880 -17.218  -7.166  1.00 95.46           O  
ATOM   2156  N   LEU C 124      10.088 -12.651  -8.140  1.00 94.16           N  
ATOM   2157  CA  LEU C 124       9.044 -11.954  -8.884  1.00 94.16           C  
ATOM   2158  C   LEU C 124       8.127 -12.945  -9.593  1.00 94.16           C  
ATOM   2159  CB  LEU C 124       9.663 -10.993  -9.903  1.00 94.16           C  
ATOM   2160  O   LEU C 124       7.077 -12.562 -10.114  1.00 94.16           O  
ATOM   2161  CG  LEU C 124      10.446  -9.811  -9.332  1.00 94.16           C  
ATOM   2162  CD1 LEU C 124      10.930  -8.902 -10.457  1.00 94.16           C  
ATOM   2163  CD2 LEU C 124       9.590  -9.032  -8.339  1.00 94.16           C  
ATOM   2164  N   GLY C 125       8.527 -14.099  -9.575  1.00 91.85           N  
ATOM   2165  CA  GLY C 125       7.729 -15.111 -10.250  1.00 91.85           C  
ATOM   2166  C   GLY C 125       7.883 -15.085 -11.758  1.00 91.85           C  
ATOM   2167  O   GLY C 125       8.723 -14.355 -12.289  1.00 91.85           O  
ATOM   2168  N   GLU C 126       7.039 -15.796 -12.410  1.00 91.15           N  
ATOM   2169  CA  GLU C 126       7.124 -15.995 -13.854  1.00 91.15           C  
ATOM   2170  C   GLU C 126       6.735 -14.729 -14.610  1.00 91.15           C  
ATOM   2171  CB  GLU C 126       6.234 -17.162 -14.289  1.00 91.15           C  
ATOM   2172  O   GLU C 126       7.223 -14.484 -15.715  1.00 91.15           O  
ATOM   2173  CG  GLU C 126       6.716 -18.520 -13.797  1.00 91.15           C  
ATOM   2174  CD  GLU C 126       5.877 -19.677 -14.315  1.00 91.15           C  
ATOM   2175  OE1 GLU C 126       6.242 -20.849 -14.068  1.00 91.15           O  
ATOM   2176  OE2 GLU C 126       4.848 -19.411 -14.974  1.00 91.15           O  
ATOM   2177  N   ARG C 127       5.941 -13.920 -13.928  1.00 92.40           N  
ATOM   2178  CA  ARG C 127       5.442 -12.724 -14.600  1.00 92.40           C  
ATOM   2179  C   ARG C 127       6.366 -11.535 -14.359  1.00 92.40           C  
ATOM   2180  CB  ARG C 127       4.026 -12.392 -14.126  1.00 92.40           C  
ATOM   2181  O   ARG C 127       6.166 -10.461 -14.929  1.00 92.40           O  
ATOM   2182  CG  ARG C 127       2.957 -13.319 -14.682  1.00 92.40           C  
ATOM   2183  CD  ARG C 127       1.555 -12.790 -14.412  1.00 92.40           C  
ATOM   2184  NE  ARG C 127       1.271 -12.721 -12.981  1.00 92.40           N  
ATOM   2185  NH1 ARG C 127      -0.092 -14.586 -12.951  1.00 92.40           N  
ATOM   2186  NH2 ARG C 127       0.305 -13.420 -11.018  1.00 92.40           N  
ATOM   2187  CZ  ARG C 127       0.495 -13.576 -12.320  1.00 92.40           C  
ATOM   2188  N   GLY C 128       7.337 -11.713 -13.575  1.00 93.25           N  
ATOM   2189  CA  GLY C 128       8.270 -10.631 -13.300  1.00 93.25           C  
ATOM   2190  C   GLY C 128       7.597  -9.388 -12.750  1.00 93.25           C  
ATOM   2191  O   GLY C 128       6.703  -9.481 -11.906  1.00 93.25           O  
ATOM   2192  N   ILE C 129       8.022  -8.244 -13.252  1.00 93.43           N  
ATOM   2193  CA  ILE C 129       7.551  -6.950 -12.771  1.00 93.43           C  
ATOM   2194  C   ILE C 129       6.072  -6.780 -13.110  1.00 93.43           C  
ATOM   2195  CB  ILE C 129       8.376  -5.790 -13.372  1.00 93.43           C  
ATOM   2196  O   ILE C 129       5.329  -6.135 -12.368  1.00 93.43           O  
ATOM   2197  CG1 ILE C 129       8.125  -4.495 -12.589  1.00 93.43           C  
ATOM   2198  CG2 ILE C 129       8.046  -5.605 -14.856  1.00 93.43           C  
ATOM   2199  CD1 ILE C 129       9.144  -3.398 -12.866  1.00 93.43           C  
ATOM   2200  N   ASN C 130       5.627  -7.432 -14.108  1.00 92.95           N  
ATOM   2201  CA  ASN C 130       4.249  -7.310 -14.572  1.00 92.95           C  
ATOM   2202  C   ASN C 130       3.277  -8.023 -13.636  1.00 92.95           C  
ATOM   2203  CB  ASN C 130       4.111  -7.854 -15.995  1.00 92.95           C  
ATOM   2204  O   ASN C 130       2.069  -7.787 -13.691  1.00 92.95           O  
ATOM   2205  CG  ASN C 130       4.878  -7.031 -17.012  1.00 92.95           C  
ATOM   2206  ND2 ASN C 130       5.740  -7.689 -17.778  1.00 92.95           N  
ATOM   2207  OD1 ASN C 130       4.698  -5.814 -17.106  1.00 92.95           O  
ATOM   2208  N   GLY C 131       3.823  -8.810 -12.775  1.00 91.90           N  
ATOM   2209  CA  GLY C 131       2.997  -9.521 -11.812  1.00 91.90           C  
ATOM   2210  C   GLY C 131       2.823  -8.770 -10.505  1.00 91.90           C  
ATOM   2211  O   GLY C 131       2.026  -9.170  -9.654  1.00 91.90           O  
ATOM   2212  N   LEU C 132       3.490  -7.670 -10.421  1.00 93.69           N  
ATOM   2213  CA  LEU C 132       3.434  -6.911  -9.177  1.00 93.69           C  
ATOM   2214  C   LEU C 132       2.265  -5.931  -9.190  1.00 93.69           C  
ATOM   2215  CB  LEU C 132       4.746  -6.156  -8.950  1.00 93.69           C  
ATOM   2216  O   LEU C 132       1.922  -5.382 -10.240  1.00 93.69           O  
ATOM   2217  CG  LEU C 132       6.008  -7.011  -8.827  1.00 93.69           C  
ATOM   2218  CD1 LEU C 132       7.238  -6.122  -8.678  1.00 93.69           C  
ATOM   2219  CD2 LEU C 132       5.890  -7.971  -7.648  1.00 93.69           C  
ATOM   2220  N   PHE C 133       1.757  -5.657  -7.921  1.00 93.48           N  
ATOM   2221  CA  PHE C 133       0.648  -4.722  -7.772  1.00 93.48           C  
ATOM   2222  C   PHE C 133       1.161  -3.305  -7.549  1.00 93.48           C  
ATOM   2223  CB  PHE C 133      -0.259  -5.141  -6.611  1.00 93.48           C  
ATOM   2224  O   PHE C 133       2.161  -3.103  -6.858  1.00 93.48           O  
ATOM   2225  CG  PHE C 133      -1.015  -6.419  -6.861  1.00 93.48           C  
ATOM   2226  CD1 PHE C 133      -1.661  -6.635  -8.073  1.00 93.48           C  
ATOM   2227  CD2 PHE C 133      -1.079  -7.404  -5.885  1.00 93.48           C  
ATOM   2228  CE1 PHE C 133      -2.360  -7.816  -8.307  1.00 93.48           C  
ATOM   2229  CE2 PHE C 133      -1.776  -8.587  -6.112  1.00 93.48           C  
ATOM   2230  CZ  PHE C 133      -2.417  -8.791  -7.323  1.00 93.48           C  
ATOM   2231  N   ARG C 134       0.405  -2.482  -8.103  1.00 93.97           N  
ATOM   2232  CA  ARG C 134       0.666  -1.070  -7.841  1.00 93.97           C  
ATOM   2233  C   ARG C 134       0.031  -0.632  -6.525  1.00 93.97           C  
ATOM   2234  CB  ARG C 134       0.143  -0.204  -8.989  1.00 93.97           C  
ATOM   2235  O   ARG C 134      -1.111  -0.989  -6.231  1.00 93.97           O  
ATOM   2236  CG  ARG C 134       0.965  -0.311 -10.264  1.00 93.97           C  
ATOM   2237  CD  ARG C 134       0.502   0.686 -11.318  1.00 93.97           C  
ATOM   2238  NE  ARG C 134       1.156   0.453 -12.603  1.00 93.97           N  
ATOM   2239  NH1 ARG C 134       2.684   2.170 -12.370  1.00 93.97           N  
ATOM   2240  NH2 ARG C 134       2.696   0.866 -14.256  1.00 93.97           N  
ATOM   2241  CZ  ARG C 134       2.177   1.164 -13.073  1.00 93.97           C  
ATOM   2242  N   ASN C 135       0.770   0.075  -5.687  1.00 95.48           N  
ATOM   2243  CA  ASN C 135       0.246   0.626  -4.442  1.00 95.48           C  
ATOM   2244  C   ASN C 135      -0.433   1.974  -4.667  1.00 95.48           C  
ATOM   2245  CB  ASN C 135       1.361   0.760  -3.402  1.00 95.48           C  
ATOM   2246  O   ASN C 135       0.152   3.022  -4.388  1.00 95.48           O  
ATOM   2247  CG  ASN C 135       0.829   0.953  -1.996  1.00 95.48           C  
ATOM   2248  ND2 ASN C 135       1.625   0.574  -1.003  1.00 95.48           N  
ATOM   2249  OD1 ASN C 135      -0.289   1.437  -1.803  1.00 95.48           O  
ATOM   2250  N   PHE C 136      -1.709   1.940  -5.104  1.00 91.62           N  
ATOM   2251  CA  PHE C 136      -2.445   3.125  -5.528  1.00 91.62           C  
ATOM   2252  C   PHE C 136      -2.650   4.081  -4.359  1.00 91.62           C  
ATOM   2253  CB  PHE C 136      -3.798   2.732  -6.129  1.00 91.62           C  
ATOM   2254  O   PHE C 136      -2.581   5.301  -4.529  1.00 91.62           O  
ATOM   2255  CG  PHE C 136      -3.705   2.180  -7.525  1.00 91.62           C  
ATOM   2256  CD1 PHE C 136      -3.211   2.960  -8.564  1.00 91.62           C  
ATOM   2257  CD2 PHE C 136      -4.111   0.881  -7.800  1.00 91.62           C  
ATOM   2258  CE1 PHE C 136      -3.123   2.451  -9.858  1.00 91.62           C  
ATOM   2259  CE2 PHE C 136      -4.027   0.366  -9.090  1.00 91.62           C  
ATOM   2260  CZ  PHE C 136      -3.534   1.153 -10.118  1.00 91.62           C  
ATOM   2261  N   THR C 137      -2.868   3.530  -3.300  1.00 90.42           N  
ATOM   2262  CA  THR C 137      -3.105   4.374  -2.134  1.00 90.42           C  
ATOM   2263  C   THR C 137      -1.867   5.205  -1.808  1.00 90.42           C  
ATOM   2264  CB  THR C 137      -3.500   3.532  -0.907  1.00 90.42           C  
ATOM   2265  O   THR C 137      -1.963   6.416  -1.601  1.00 90.42           O  
ATOM   2266  CG2 THR C 137      -3.758   4.418   0.307  1.00 90.42           C  
ATOM   2267  OG1 THR C 137      -4.689   2.791  -1.206  1.00 90.42           O  
ATOM   2268  N   LEU C 138      -0.776   4.566  -1.795  1.00 93.26           N  
ATOM   2269  CA  LEU C 138       0.478   5.260  -1.525  1.00 93.26           C  
ATOM   2270  C   LEU C 138       0.760   6.311  -2.594  1.00 93.26           C  
ATOM   2271  CB  LEU C 138       1.639   4.264  -1.454  1.00 93.26           C  
ATOM   2272  O   LEU C 138       1.222   7.411  -2.283  1.00 93.26           O  
ATOM   2273  CG  LEU C 138       3.009   4.843  -1.098  1.00 93.26           C  
ATOM   2274  CD1 LEU C 138       2.943   5.581   0.234  1.00 93.26           C  
ATOM   2275  CD2 LEU C 138       4.060   3.739  -1.053  1.00 93.26           C  
ATOM   2276  N   GLU C 139       0.478   5.929  -3.771  1.00 94.05           N  
ATOM   2277  CA  GLU C 139       0.651   6.866  -4.877  1.00 94.05           C  
ATOM   2278  C   GLU C 139      -0.197   8.119  -4.677  1.00 94.05           C  
ATOM   2279  CB  GLU C 139       0.297   6.199  -6.208  1.00 94.05           C  
ATOM   2280  O   GLU C 139       0.286   9.238  -4.864  1.00 94.05           O  
ATOM   2281  CG  GLU C 139       0.567   7.072  -7.425  1.00 94.05           C  
ATOM   2282  CD  GLU C 139       0.446   6.321  -8.742  1.00 94.05           C  
ATOM   2283  OE1 GLU C 139       0.815   6.883  -9.798  1.00 94.05           O  
ATOM   2284  OE2 GLU C 139      -0.023   5.161  -8.717  1.00 94.05           O  
ATOM   2285  N   THR C 140      -1.372   7.983  -4.300  1.00 90.73           N  
ATOM   2286  CA  THR C 140      -2.288   9.098  -4.087  1.00 90.73           C  
ATOM   2287  C   THR C 140      -1.836   9.950  -2.903  1.00 90.73           C  
ATOM   2288  CB  THR C 140      -3.726   8.603  -3.846  1.00 90.73           C  
ATOM   2289  O   THR C 140      -1.897  11.180  -2.958  1.00 90.73           O  
ATOM   2290  CG2 THR C 140      -4.685   9.772  -3.649  1.00 90.73           C  
ATOM   2291  OG1 THR C 140      -4.154   7.832  -4.976  1.00 90.73           O  
ATOM   2292  N   ILE C 141      -1.425   9.327  -1.895  1.00 89.47           N  
ATOM   2293  CA  ILE C 141      -0.938  10.033  -0.715  1.00 89.47           C  
ATOM   2294  C   ILE C 141       0.240  10.925  -1.098  1.00 89.47           C  
ATOM   2295  CB  ILE C 141      -0.525   9.049   0.402  1.00 89.47           C  
ATOM   2296  O   ILE C 141       0.282  12.101  -0.729  1.00 89.47           O  
ATOM   2297  CG1 ILE C 141      -1.761   8.357   0.988  1.00 89.47           C  
ATOM   2298  CG2 ILE C 141       0.266   9.774   1.495  1.00 89.47           C  
ATOM   2299  CD1 ILE C 141      -1.438   7.218   1.945  1.00 89.47           C  
ATOM   2300  N   VAL C 142       1.172  10.408  -1.821  1.00 90.46           N  
ATOM   2301  CA  VAL C 142       2.351  11.151  -2.254  1.00 90.46           C  
ATOM   2302  C   VAL C 142       1.928  12.332  -3.124  1.00 90.46           C  
ATOM   2303  CB  VAL C 142       3.340  10.248  -3.025  1.00 90.46           C  
ATOM   2304  O   VAL C 142       2.450  13.440  -2.975  1.00 90.46           O  
ATOM   2305  CG1 VAL C 142       4.423  11.087  -3.701  1.00 90.46           C  
ATOM   2306  CG2 VAL C 142       3.965   9.218  -2.086  1.00 90.46           C  
ATOM   2307  N   GLU C 143       1.019  12.098  -4.018  1.00 87.48           N  
ATOM   2308  CA  GLU C 143       0.522  13.156  -4.893  1.00 87.48           C  
ATOM   2309  C   GLU C 143      -0.090  14.297  -4.086  1.00 87.48           C  
ATOM   2310  CB  GLU C 143      -0.507  12.598  -5.880  1.00 87.48           C  
ATOM   2311  O   GLU C 143       0.166  15.470  -4.366  1.00 87.48           O  
ATOM   2312  CG  GLU C 143       0.105  11.789  -7.014  1.00 87.48           C  
ATOM   2313  CD  GLU C 143      -0.932  11.190  -7.951  1.00 87.48           C  
ATOM   2314  OE1 GLU C 143      -0.545  10.552  -8.956  1.00 87.48           O  
ATOM   2315  OE2 GLU C 143      -2.141  11.362  -7.678  1.00 87.48           O  
ATOM   2316  N   ARG C 144      -0.901  13.991  -3.117  1.00 82.35           N  
ATOM   2317  CA  ARG C 144      -1.507  15.005  -2.260  1.00 82.35           C  
ATOM   2318  C   ARG C 144      -0.443  15.760  -1.470  1.00 82.35           C  
ATOM   2319  CB  ARG C 144      -2.517  14.368  -1.304  1.00 82.35           C  
ATOM   2320  O   ARG C 144      -0.551  16.973  -1.276  1.00 82.35           O  
ATOM   2321  CG  ARG C 144      -3.702  13.721  -2.002  1.00 82.35           C  
ATOM   2322  CD  ARG C 144      -4.646  14.760  -2.591  1.00 82.35           C  
ATOM   2323  NE  ARG C 144      -5.853  14.144  -3.137  1.00 82.35           N  
ATOM   2324  NH1 ARG C 144      -6.692  16.098  -4.038  1.00 82.35           N  
ATOM   2325  NH2 ARG C 144      -7.854  14.135  -4.263  1.00 82.35           N  
ATOM   2326  CZ  ARG C 144      -6.797  14.794  -3.811  1.00 82.35           C  
ATOM   2327  N   TYR C 145       0.478  14.999  -1.058  1.00 79.25           N  
ATOM   2328  CA  TYR C 145       1.595  15.621  -0.355  1.00 79.25           C  
ATOM   2329  C   TYR C 145       2.323  16.610  -1.257  1.00 79.25           C  
ATOM   2330  CB  TYR C 145       2.573  14.557   0.150  1.00 79.25           C  
ATOM   2331  O   TYR C 145       2.652  17.721  -0.833  1.00 79.25           O  
ATOM   2332  CG  TYR C 145       3.705  15.116   0.978  1.00 79.25           C  
ATOM   2333  CD1 TYR C 145       4.975  15.287   0.432  1.00 79.25           C  
ATOM   2334  CD2 TYR C 145       3.506  15.473   2.307  1.00 79.25           C  
ATOM   2335  CE1 TYR C 145       6.021  15.800   1.191  1.00 79.25           C  
ATOM   2336  CE2 TYR C 145       4.545  15.987   3.076  1.00 79.25           C  
ATOM   2337  OH  TYR C 145       6.829  16.656   3.267  1.00 79.25           O  
ATOM   2338  CZ  TYR C 145       5.797  16.147   2.510  1.00 79.25           C  
ATOM   2339  N   ARG C 146       2.590  16.256  -2.488  1.00 80.57           N  
ATOM   2340  CA  ARG C 146       3.232  17.131  -3.463  1.00 80.57           C  
ATOM   2341  C   ARG C 146       2.412  18.397  -3.687  1.00 80.57           C  
ATOM   2342  CB  ARG C 146       3.437  16.398  -4.791  1.00 80.57           C  
ATOM   2343  O   ARG C 146       2.966  19.496  -3.762  1.00 80.57           O  
ATOM   2344  CG  ARG C 146       4.565  15.379  -4.764  1.00 80.57           C  
ATOM   2345  CD  ARG C 146       4.819  14.782  -6.141  1.00 80.57           C  
ATOM   2346  NE  ARG C 146       5.849  13.748  -6.100  1.00 80.57           N  
ATOM   2347  NH1 ARG C 146       4.867  12.413  -7.709  1.00 80.57           N  
ATOM   2348  NH2 ARG C 146       6.836  11.772  -6.726  1.00 80.57           N  
ATOM   2349  CZ  ARG C 146       5.848  12.647  -6.845  1.00 80.57           C  
ATOM   2350  N   GLN C 147       1.142  18.199  -3.757  1.00 76.72           N  
ATOM   2351  CA  GLN C 147       0.233  19.310  -4.013  1.00 76.72           C  
ATOM   2352  C   GLN C 147       0.206  20.281  -2.836  1.00 76.72           C  
ATOM   2353  CB  GLN C 147      -1.178  18.795  -4.300  1.00 76.72           C  
ATOM   2354  O   GLN C 147       0.140  21.497  -3.028  1.00 76.72           O  
ATOM   2355  CG  GLN C 147      -1.345  18.204  -5.693  1.00 76.72           C  
ATOM   2356  CD  GLN C 147      -2.672  17.491  -5.873  1.00 76.72           C  
ATOM   2357  NE2 GLN C 147      -2.767  16.667  -6.912  1.00 76.72           N  
ATOM   2358  OE1 GLN C 147      -3.604  17.677  -5.085  1.00 76.72           O  
ATOM   2359  N   ALA C 148       0.272  19.785  -1.706  1.00 70.36           N  
ATOM   2360  CA  ALA C 148       0.244  20.611  -0.502  1.00 70.36           C  
ATOM   2361  C   ALA C 148       1.520  21.439  -0.374  1.00 70.36           C  
ATOM   2362  CB  ALA C 148       0.052  19.740   0.737  1.00 70.36           C  
ATOM   2363  O   ALA C 148       1.507  22.525   0.209  1.00 70.36           O  
ATOM   2364  N   ALA C 149       2.537  21.009  -0.908  1.00 67.04           N  
ATOM   2365  CA  ALA C 149       3.831  21.683  -0.839  1.00 67.04           C  
ATOM   2366  C   ALA C 149       3.948  22.758  -1.915  1.00 67.04           C  
ATOM   2367  CB  ALA C 149       4.966  20.671  -0.977  1.00 67.04           C  
ATOM   2368  O   ALA C 149       4.831  23.616  -1.851  1.00 67.04           O  
ATOM   2369  N   ARG C 150       2.995  22.743  -2.855  1.00 64.72           N  
ATOM   2370  CA  ARG C 150       3.017  23.759  -3.902  1.00 64.72           C  
ATOM   2371  C   ARG C 150       2.259  25.009  -3.468  1.00 64.72           C  
ATOM   2372  CB  ARG C 150       2.419  23.208  -5.199  1.00 64.72           C  
ATOM   2373  O   ARG C 150       2.642  26.127  -3.819  1.00 64.72           O  
ATOM   2374  CG  ARG C 150       3.314  22.207  -5.913  1.00 64.72           C  
ATOM   2375  CD  ARG C 150       2.726  21.778  -7.250  1.00 64.72           C  
ATOM   2376  NE  ARG C 150       3.414  20.609  -7.790  1.00 64.72           N  
ATOM   2377  NH1 ARG C 150       2.131  20.485  -9.708  1.00 64.72           N  
ATOM   2378  NH2 ARG C 150       3.805  18.962  -9.343  1.00 64.72           N  
ATOM   2379  CZ  ARG C 150       3.115  20.021  -8.946  1.00 64.72           C  
TER    2380      ARG C 150                                                      
ENDMDL                                                                          
END                                                                             
