# Supplementary material for: Structure and activation of the RING E3 ubiquitin ligase TRIM72 on the membrane
Source: Nat Struct Mol Biol. 2023 Sep 28;30(11):1695–706. doi: 10.1038/s41594-023-01111-7 (PMC10643145; doi:10.1038/s41594-023-01111-7)
Supplement: Supplementary file 5 — Predicted structures of the RING domain of 60 TRIM proteins. [file 41594_2023_1111_MOESM5_ESM.zip › R37_6cce0_unrelaxed_rank_1_model_1.pdb]

MODEL     1                                                                     
ATOM      1  N   MET B   1       5.265  -8.969  -2.748  1.00 60.42           N  
ATOM      2  CA  MET B   1       4.962  -7.613  -2.299  1.00 60.42           C  
ATOM      3  C   MET B   1       4.917  -7.542  -0.776  1.00 60.42           C  
ATOM      4  CB  MET B   1       3.632  -7.136  -2.885  1.00 60.42           C  
ATOM      5  O   MET B   1       4.397  -8.448  -0.124  1.00 60.42           O  
ATOM      6  CG  MET B   1       3.357  -5.659  -2.657  1.00 60.42           C  
ATOM      7  SD  MET B   1       1.778  -5.113  -3.417  1.00 60.42           S  
ATOM      8  CE  MET B   1       0.642  -5.394  -2.031  1.00 60.42           C  
ATOM      9  N   ASP B   2       5.793  -6.663  -0.266  1.00 78.57           N  
ATOM     10  CA  ASP B   2       5.851  -6.502   1.184  1.00 78.57           C  
ATOM     11  C   ASP B   2       4.581  -5.840   1.713  1.00 78.57           C  
ATOM     12  CB  ASP B   2       7.078  -5.681   1.584  1.00 78.57           C  
ATOM     13  O   ASP B   2       4.547  -4.625   1.918  1.00 78.57           O  
ATOM     14  CG  ASP B   2       7.598  -6.030   2.968  1.00 78.57           C  
ATOM     15  OD1 ASP B   2       6.832  -6.580   3.787  1.00 78.57           O  
ATOM     16  OD2 ASP B   2       8.785  -5.749   3.242  1.00 78.57           O  
ATOM     17  N   GLU B   3       3.509  -6.694   1.823  1.00 83.94           N  
ATOM     18  CA  GLU B   3       2.210  -6.241   2.313  1.00 83.94           C  
ATOM     19  C   GLU B   3       2.350  -5.489   3.633  1.00 83.94           C  
ATOM     20  CB  GLU B   3       1.256  -7.426   2.481  1.00 83.94           C  
ATOM     21  O   GLU B   3       1.607  -4.542   3.896  1.00 83.94           O  
ATOM     22  CG  GLU B   3       0.412  -7.715   1.248  1.00 83.94           C  
ATOM     23  CD  GLU B   3      -0.407  -8.990   1.367  1.00 83.94           C  
ATOM     24  OE1 GLU B   3      -1.002  -9.427   0.356  1.00 83.94           O  
ATOM     25  OE2 GLU B   3      -0.456  -9.557   2.482  1.00 83.94           O  
ATOM     26  N   GLN B   4       3.332  -5.823   4.319  1.00 90.71           N  
ATOM     27  CA  GLN B   4       3.562  -5.175   5.606  1.00 90.71           C  
ATOM     28  C   GLN B   4       4.060  -3.745   5.421  1.00 90.71           C  
ATOM     29  CB  GLN B   4       4.565  -5.976   6.439  1.00 90.71           C  
ATOM     30  O   GLN B   4       3.659  -2.842   6.159  1.00 90.71           O  
ATOM     31  CG  GLN B   4       3.953  -7.176   7.151  1.00 90.71           C  
ATOM     32  CD  GLN B   4       4.984  -8.006   7.892  1.00 90.71           C  
ATOM     33  NE2 GLN B   4       4.522  -9.038   8.591  1.00 90.71           N  
ATOM     34  OE1 GLN B   4       6.185  -7.723   7.837  1.00 90.71           O  
ATOM     35  N   SER B   5       4.902  -3.585   4.415  1.00 93.98           N  
ATOM     36  CA  SER B   5       5.429  -2.255   4.129  1.00 93.98           C  
ATOM     37  C   SER B   5       4.326  -1.310   3.665  1.00 93.98           C  
ATOM     38  CB  SER B   5       6.527  -2.330   3.067  1.00 93.98           C  
ATOM     39  O   SER B   5       4.243  -0.170   4.127  1.00 93.98           O  
ATOM     40  OG  SER B   5       7.627  -3.092   3.534  1.00 93.98           O  
ATOM     41  N   VAL B   6       3.450  -1.812   2.817  1.00 94.65           N  
ATOM     42  CA  VAL B   6       2.347  -1.002   2.310  1.00 94.65           C  
ATOM     43  C   VAL B   6       1.410  -0.629   3.457  1.00 94.65           C  
ATOM     44  CB  VAL B   6       1.564  -1.739   1.201  1.00 94.65           C  
ATOM     45  O   VAL B   6       0.975   0.520   3.562  1.00 94.65           O  
ATOM     46  CG1 VAL B   6       0.346  -0.926   0.767  1.00 94.65           C  
ATOM     47  CG2 VAL B   6       2.473  -2.024   0.006  1.00 94.65           C  
ATOM     48  N   GLU B   7       1.124  -1.569   4.331  1.00 94.98           N  
ATOM     49  CA  GLU B   7       0.244  -1.331   5.471  1.00 94.98           C  
ATOM     50  C   GLU B   7       0.850  -0.311   6.431  1.00 94.98           C  
ATOM     51  CB  GLU B   7      -0.047  -2.640   6.209  1.00 94.98           C  
ATOM     52  O   GLU B   7       0.133   0.514   7.002  1.00 94.98           O  
ATOM     53  CG  GLU B   7      -1.348  -2.625   6.998  1.00 94.98           C  
ATOM     54  CD  GLU B   7      -2.584  -2.731   6.119  1.00 94.98           C  
ATOM     55  OE1 GLU B   7      -3.683  -2.328   6.564  1.00 94.98           O  
ATOM     56  OE2 GLU B   7      -2.454  -3.222   4.975  1.00 94.98           O  
ATOM     57  N   SER B   8       2.097  -0.428   6.662  1.00 96.06           N  
ATOM     58  CA  SER B   8       2.798   0.510   7.532  1.00 96.06           C  
ATOM     59  C   SER B   8       2.704   1.935   6.998  1.00 96.06           C  
ATOM     60  CB  SER B   8       4.266   0.109   7.682  1.00 96.06           C  
ATOM     61  O   SER B   8       2.466   2.875   7.760  1.00 96.06           O  
ATOM     62  OG  SER B   8       4.949   1.010   8.536  1.00 96.06           O  
ATOM     63  N   ILE B   9       2.871   2.112   5.657  1.00 96.79           N  
ATOM     64  CA  ILE B   9       2.747   3.430   5.044  1.00 96.79           C  
ATOM     65  C   ILE B   9       1.302   3.912   5.146  1.00 96.79           C  
ATOM     66  CB  ILE B   9       3.204   3.412   3.568  1.00 96.79           C  
ATOM     67  O   ILE B   9       1.050   5.068   5.493  1.00 96.79           O  
ATOM     68  CG1 ILE B   9       4.676   2.996   3.469  1.00 96.79           C  
ATOM     69  CG2 ILE B   9       2.976   4.779   2.916  1.00 96.79           C  
ATOM     70  CD1 ILE B   9       5.159   2.760   2.045  1.00 96.79           C  
ATOM     71  N   ALA B  10       0.346   3.019   4.890  1.00 96.77           N  
ATOM     72  CA  ALA B  10      -1.077   3.345   4.942  1.00 96.77           C  
ATOM     73  C   ALA B  10      -1.477   3.836   6.331  1.00 96.77           C  
ATOM     74  CB  ALA B  10      -1.916   2.132   4.548  1.00 96.77           C  
ATOM     75  O   ALA B  10      -2.346   4.700   6.464  1.00 96.77           O  
ATOM     76  N   GLU B  11      -0.903   3.334   7.334  1.00 96.70           N  
ATOM     77  CA  GLU B  11      -1.194   3.742   8.705  1.00 96.70           C  
ATOM     78  C   GLU B  11      -0.871   5.217   8.923  1.00 96.70           C  
ATOM     79  CB  GLU B  11      -0.413   2.880   9.700  1.00 96.70           C  
ATOM     80  O   GLU B  11      -1.573   5.909   9.662  1.00 96.70           O  
ATOM     81  CG  GLU B  11      -1.113   2.697  11.039  1.00 96.70           C  
ATOM     82  CD  GLU B  11      -0.275   1.940  12.057  1.00 96.70           C  
ATOM     83  OE1 GLU B  11      -0.618   1.960  13.261  1.00 96.70           O  
ATOM     84  OE2 GLU B  11       0.733   1.323  11.647  1.00 96.70           O  
ATOM     85  N   VAL B  12       0.145   5.728   8.303  1.00 96.91           N  
ATOM     86  CA  VAL B  12       0.548   7.125   8.416  1.00 96.91           C  
ATOM     87  C   VAL B  12      -0.515   8.023   7.788  1.00 96.91           C  
ATOM     88  CB  VAL B  12       1.919   7.376   7.749  1.00 96.91           C  
ATOM     89  O   VAL B  12      -0.728   9.151   8.237  1.00 96.91           O  
ATOM     90  CG1 VAL B  12       2.241   8.870   7.720  1.00 96.91           C  
ATOM     91  CG2 VAL B  12       3.017   6.604   8.478  1.00 96.91           C  
ATOM     92  N   PHE B  13      -1.211   7.493   6.815  1.00 97.56           N  
ATOM     93  CA  PHE B  13      -2.141   8.315   6.049  1.00 97.56           C  
ATOM     94  C   PHE B  13      -3.583   7.990   6.420  1.00 97.56           C  
ATOM     95  CB  PHE B  13      -1.927   8.111   4.546  1.00 97.56           C  
ATOM     96  O   PHE B  13      -4.474   8.039   5.570  1.00 97.56           O  
ATOM     97  CG  PHE B  13      -0.679   8.765   4.016  1.00 97.56           C  
ATOM     98  CD1 PHE B  13      -0.714  10.063   3.523  1.00 97.56           C  
ATOM     99  CD2 PHE B  13       0.529   8.080   4.012  1.00 97.56           C  
ATOM    100  CE1 PHE B  13       0.439  10.671   3.032  1.00 97.56           C  
ATOM    101  CE2 PHE B  13       1.686   8.681   3.523  1.00 97.56           C  
ATOM    102  CZ  PHE B  13       1.639   9.975   3.032  1.00 97.56           C  
ATOM    103  N   ARG B  14      -3.782   7.600   7.552  1.00 97.77           N  
ATOM    104  CA  ARG B  14      -5.095   7.488   8.180  1.00 97.77           C  
ATOM    105  C   ARG B  14      -5.372   8.684   9.084  1.00 97.77           C  
ATOM    106  CB  ARG B  14      -5.199   6.189   8.982  1.00 97.77           C  
ATOM    107  O   ARG B  14      -4.469   9.182   9.759  1.00 97.77           O  
ATOM    108  CG  ARG B  14      -5.487   4.962   8.132  1.00 97.77           C  
ATOM    109  CD  ARG B  14      -5.784   3.739   8.989  1.00 97.77           C  
ATOM    110  NE  ARG B  14      -5.869   2.524   8.184  1.00 97.77           N  
ATOM    111  NH1 ARG B  14      -4.365   1.324   9.463  1.00 97.77           N  
ATOM    112  NH2 ARG B  14      -5.346   0.358   7.630  1.00 97.77           N  
ATOM    113  CZ  ARG B  14      -5.193   1.405   8.427  1.00 97.77           C  
ATOM    114  N   CYS B  15      -6.563   9.095   9.069  1.00 98.58           N  
ATOM    115  CA  CYS B  15      -6.965  10.169   9.971  1.00 98.58           C  
ATOM    116  C   CYS B  15      -6.856   9.728  11.426  1.00 98.58           C  
ATOM    117  CB  CYS B  15      -8.395  10.616   9.669  1.00 98.58           C  
ATOM    118  O   CYS B  15      -7.427   8.707  11.814  1.00 98.58           O  
ATOM    119  SG  CYS B  15      -8.996  11.920  10.765  1.00 98.58           S  
ATOM    120  N   PHE B  16      -6.145  10.536  12.214  1.00 97.30           N  
ATOM    121  CA  PHE B  16      -5.941  10.113  13.594  1.00 97.30           C  
ATOM    122  C   PHE B  16      -7.208  10.316  14.416  1.00 97.30           C  
ATOM    123  CB  PHE B  16      -4.776  10.881  14.227  1.00 97.30           C  
ATOM    124  O   PHE B  16      -7.304   9.838  15.548  1.00 97.30           O  
ATOM    125  CG  PHE B  16      -5.087  12.324  14.517  1.00 97.30           C  
ATOM    126  CD1 PHE B  16      -4.750  13.319  13.608  1.00 97.30           C  
ATOM    127  CD2 PHE B  16      -5.717  12.686  15.701  1.00 97.30           C  
ATOM    128  CE1 PHE B  16      -5.037  14.656  13.874  1.00 97.30           C  
ATOM    129  CE2 PHE B  16      -6.007  14.020  15.974  1.00 97.30           C  
ATOM    130  CZ  PHE B  16      -5.665  15.003  15.060  1.00 97.30           C  
ATOM    131  N   ILE B  17      -8.227  10.940  13.829  1.00 97.95           N  
ATOM    132  CA  ILE B  17      -9.488  11.176  14.525  1.00 97.95           C  
ATOM    133  C   ILE B  17     -10.494  10.090  14.150  1.00 97.95           C  
ATOM    134  CB  ILE B  17     -10.060  12.573  14.199  1.00 97.95           C  
ATOM    135  O   ILE B  17     -11.010   9.386  15.021  1.00 97.95           O  
ATOM    136  CG1 ILE B  17      -9.067  13.666  14.610  1.00 97.95           C  
ATOM    137  CG2 ILE B  17     -11.414  12.776  14.886  1.00 97.95           C  
ATOM    138  CD1 ILE B  17      -9.496  15.073  14.215  1.00 97.95           C  
ATOM    139  N   CYS B  18     -10.748   9.838  12.853  1.00 98.44           N  
ATOM    140  CA  CYS B  18     -11.770   8.883  12.439  1.00 98.44           C  
ATOM    141  C   CYS B  18     -11.154   7.524  12.131  1.00 98.44           C  
ATOM    142  CB  CYS B  18     -12.523   9.401  11.214  1.00 98.44           C  
ATOM    143  O   CYS B  18     -11.871   6.533  11.978  1.00 98.44           O  
ATOM    144  SG  CYS B  18     -11.541   9.390   9.698  1.00 98.44           S  
ATOM    145  N   MET B  19      -9.812   7.501  11.991  1.00 97.62           N  
ATOM    146  CA  MET B  19      -9.035   6.283  11.781  1.00 97.62           C  
ATOM    147  C   MET B  19      -9.294   5.706  10.393  1.00 97.62           C  
ATOM    148  CB  MET B  19      -9.367   5.241  12.850  1.00 97.62           C  
ATOM    149  O   MET B  19      -8.990   4.539  10.135  1.00 97.62           O  
ATOM    150  CG  MET B  19      -9.016   5.680  14.263  1.00 97.62           C  
ATOM    151  SD  MET B  19      -7.238   6.097  14.448  1.00 97.62           S  
ATOM    152  CE  MET B  19      -7.185   6.493  16.218  1.00 97.62           C  
ATOM    153  N   GLU B  20      -9.884   6.476   9.530  1.00 97.51           N  
ATOM    154  CA  GLU B  20     -10.098   6.077   8.143  1.00 97.51           C  
ATOM    155  C   GLU B  20      -9.090   6.747   7.213  1.00 97.51           C  
ATOM    156  CB  GLU B  20     -11.525   6.414   7.701  1.00 97.51           C  
ATOM    157  O   GLU B  20      -8.326   7.615   7.640  1.00 97.51           O  
ATOM    158  CG  GLU B  20     -12.603   5.749   8.544  1.00 97.51           C  
ATOM    159  CD  GLU B  20     -12.708   4.250   8.311  1.00 97.51           C  
ATOM    160  OE1 GLU B  20     -13.086   3.515   9.252  1.00 97.51           O  
ATOM    161  OE2 GLU B  20     -12.409   3.808   7.180  1.00 97.51           O  
ATOM    162  N   LYS B  21      -9.173   6.348   5.975  1.00 97.48           N  
ATOM    163  CA  LYS B  21      -8.333   6.977   4.959  1.00 97.48           C  
ATOM    164  C   LYS B  21      -8.594   8.479   4.884  1.00 97.48           C  
ATOM    165  CB  LYS B  21      -8.571   6.335   3.592  1.00 97.48           C  
ATOM    166  O   LYS B  21      -9.745   8.918   4.931  1.00 97.48           O  
ATOM    167  CG  LYS B  21      -7.673   6.876   2.489  1.00 97.48           C  
ATOM    168  CD  LYS B  21      -7.894   6.136   1.176  1.00 97.48           C  
ATOM    169  CE  LYS B  21      -9.269   6.428   0.593  1.00 97.48           C  
ATOM    170  NZ  LYS B  21      -9.486   5.714  -0.701  1.00 97.48           N  
ATOM    171  N   LEU B  22      -7.528   9.232   4.737  1.00 98.41           N  
ATOM    172  CA  LEU B  22      -7.591  10.690   4.752  1.00 98.41           C  
ATOM    173  C   LEU B  22      -8.437  11.209   3.593  1.00 98.41           C  
ATOM    174  CB  LEU B  22      -6.184  11.288   4.680  1.00 98.41           C  
ATOM    175  O   LEU B  22      -8.330  10.712   2.470  1.00 98.41           O  
ATOM    176  CG  LEU B  22      -5.347  11.208   5.958  1.00 98.41           C  
ATOM    177  CD1 LEU B  22      -3.882  11.499   5.651  1.00 98.41           C  
ATOM    178  CD2 LEU B  22      -5.881  12.176   7.008  1.00 98.41           C  
ATOM    179  N   ARG B  23      -9.266  12.118   3.871  1.00 97.54           N  
ATOM    180  CA  ARG B  23      -9.998  12.924   2.898  1.00 97.54           C  
ATOM    181  C   ARG B  23      -9.760  14.412   3.131  1.00 97.54           C  
ATOM    182  CB  ARG B  23     -11.495  12.616   2.963  1.00 97.54           C  
ATOM    183  O   ARG B  23      -9.995  14.919   4.229  1.00 97.54           O  
ATOM    184  CG  ARG B  23     -11.851  11.195   2.554  1.00 97.54           C  
ATOM    185  CD  ARG B  23     -13.346  10.932   2.671  1.00 97.54           C  
ATOM    186  NE  ARG B  23     -13.727  10.583   4.036  1.00 97.54           N  
ATOM    187  NH1 ARG B  23     -15.986  10.945   3.718  1.00 97.54           N  
ATOM    188  NH2 ARG B  23     -15.207  10.261   5.763  1.00 97.54           N  
ATOM    189  CZ  ARG B  23     -14.972  10.597   4.503  1.00 97.54           C  
ATOM    190  N   ASP B  24      -9.326  15.096   2.096  1.00 98.09           N  
ATOM    191  CA  ASP B  24      -8.967  16.499   2.281  1.00 98.09           C  
ATOM    192  C   ASP B  24      -8.028  16.673   3.472  1.00 98.09           C  
ATOM    193  CB  ASP B  24     -10.222  17.353   2.470  1.00 98.09           C  
ATOM    194  O   ASP B  24      -8.383  17.321   4.459  1.00 98.09           O  
ATOM    195  CG  ASP B  24      -9.997  18.819   2.145  1.00 98.09           C  
ATOM    196  OD1 ASP B  24      -8.852  19.203   1.821  1.00 98.09           O  
ATOM    197  OD2 ASP B  24     -10.972  19.598   2.216  1.00 98.09           O  
ATOM    198  N   ALA B  25      -6.823  16.212   3.410  1.00 98.68           N  
ATOM    199  CA  ALA B  25      -5.857  16.031   4.490  1.00 98.68           C  
ATOM    200  C   ALA B  25      -5.349  17.376   5.003  1.00 98.68           C  
ATOM    201  CB  ALA B  25      -4.688  15.169   4.020  1.00 98.68           C  
ATOM    202  O   ALA B  25      -4.971  18.245   4.214  1.00 98.68           O  
ATOM    203  N   ARG B  26      -5.342  17.538   6.244  1.00 98.72           N  
ATOM    204  CA  ARG B  26      -4.733  18.656   6.958  1.00 98.72           C  
ATOM    205  C   ARG B  26      -3.675  18.167   7.941  1.00 98.72           C  
ATOM    206  CB  ARG B  26      -5.800  19.466   7.697  1.00 98.72           C  
ATOM    207  O   ARG B  26      -3.784  17.063   8.481  1.00 98.72           O  
ATOM    208  CG  ARG B  26      -6.868  20.054   6.788  1.00 98.72           C  
ATOM    209  CD  ARG B  26      -6.294  21.112   5.856  1.00 98.72           C  
ATOM    210  NE  ARG B  26      -7.331  21.719   5.026  1.00 98.72           N  
ATOM    211  NH1 ARG B  26      -6.900  20.413   3.170  1.00 98.72           N  
ATOM    212  NH2 ARG B  26      -8.562  21.991   3.106  1.00 98.72           N  
ATOM    213  CZ  ARG B  26      -7.595  21.373   3.769  1.00 98.72           C  
ATOM    214  N   LEU B  27      -2.728  18.886   8.138  1.00 98.64           N  
ATOM    215  CA  LEU B  27      -1.623  18.535   9.024  1.00 98.64           C  
ATOM    216  C   LEU B  27      -1.481  19.555  10.148  1.00 98.64           C  
ATOM    217  CB  LEU B  27      -0.313  18.442   8.236  1.00 98.64           C  
ATOM    218  O   LEU B  27      -1.565  20.762   9.911  1.00 98.64           O  
ATOM    219  CG  LEU B  27       0.909  17.941   9.007  1.00 98.64           C  
ATOM    220  CD1 LEU B  27       1.824  17.140   8.088  1.00 98.64           C  
ATOM    221  CD2 LEU B  27       1.661  19.110   9.634  1.00 98.64           C  
ATOM    222  N   CYS B  28      -1.283  19.117  11.352  1.00 98.41           N  
ATOM    223  CA  CYS B  28      -1.001  19.988  12.488  1.00 98.41           C  
ATOM    224  C   CYS B  28       0.402  20.576  12.388  1.00 98.41           C  
ATOM    225  CB  CYS B  28      -1.151  19.222  13.801  1.00 98.41           C  
ATOM    226  O   CYS B  28       1.382  19.838  12.268  1.00 98.41           O  
ATOM    227  SG  CYS B  28      -0.671  20.175  15.259  1.00 98.41           S  
ATOM    228  N   PRO B  29       0.552  21.835  12.503  1.00 97.73           N  
ATOM    229  CA  PRO B  29       1.862  22.478  12.383  1.00 97.73           C  
ATOM    230  C   PRO B  29       2.770  22.196  13.578  1.00 97.73           C  
ATOM    231  CB  PRO B  29       1.518  23.967  12.298  1.00 97.73           C  
ATOM    232  O   PRO B  29       3.969  22.481  13.527  1.00 97.73           O  
ATOM    233  CG  PRO B  29       0.206  24.096  13.002  1.00 97.73           C  
ATOM    234  CD  PRO B  29      -0.567  22.823  12.810  1.00 97.73           C  
ATOM    235  N   HIS B  30       2.281  21.613  14.589  1.00 97.05           N  
ATOM    236  CA  HIS B  30       3.059  21.393  15.803  1.00 97.05           C  
ATOM    237  C   HIS B  30       3.567  19.957  15.879  1.00 97.05           C  
ATOM    238  CB  HIS B  30       2.224  21.721  17.042  1.00 97.05           C  
ATOM    239  O   HIS B  30       4.729  19.722  16.218  1.00 97.05           O  
ATOM    240  CG  HIS B  30       1.746  23.137  17.086  1.00 97.05           C  
ATOM    241  CD2 HIS B  30       0.527  23.672  16.842  1.00 97.05           C  
ATOM    242  ND1 HIS B  30       2.572  24.191  17.412  1.00 97.05           N  
ATOM    243  CE1 HIS B  30       1.878  25.316  17.367  1.00 97.05           C  
ATOM    244  NE2 HIS B  30       0.635  25.029  17.023  1.00 97.05           N  
ATOM    245  N   CYS B  31       2.662  18.992  15.517  1.00 97.46           N  
ATOM    246  CA  CYS B  31       3.075  17.606  15.705  1.00 97.46           C  
ATOM    247  C   CYS B  31       3.090  16.856  14.378  1.00 97.46           C  
ATOM    248  CB  CYS B  31       2.145  16.898  16.690  1.00 97.46           C  
ATOM    249  O   CYS B  31       3.519  15.703  14.316  1.00 97.46           O  
ATOM    250  SG  CYS B  31       0.487  16.598  16.039  1.00 97.46           S  
ATOM    251  N   SER B  32       2.550  17.406  13.393  1.00 97.71           N  
ATOM    252  CA  SER B  32       2.605  16.931  12.014  1.00 97.71           C  
ATOM    253  C   SER B  32       1.605  15.805  11.778  1.00 97.71           C  
ATOM    254  CB  SER B  32       4.015  16.454  11.667  1.00 97.71           C  
ATOM    255  O   SER B  32       1.573  15.212  10.697  1.00 97.71           O  
ATOM    256  OG  SER B  32       4.355  15.301  12.418  1.00 97.71           O  
ATOM    257  N   LYS B  33       0.787  15.507  12.734  1.00 97.74           N  
ATOM    258  CA  LYS B  33      -0.210  14.461  12.521  1.00 97.74           C  
ATOM    259  C   LYS B  33      -1.237  14.887  11.476  1.00 97.74           C  
ATOM    260  CB  LYS B  33      -0.912  14.113  13.835  1.00 97.74           C  
ATOM    261  O   LYS B  33      -1.604  16.061  11.400  1.00 97.74           O  
ATOM    262  CG  LYS B  33      -0.056  13.303  14.798  1.00 97.74           C  
ATOM    263  CD  LYS B  33       0.237  11.912  14.251  1.00 97.74           C  
ATOM    264  CE  LYS B  33       1.040  11.079  15.240  1.00 97.74           C  
ATOM    265  NZ  LYS B  33       1.472   9.778  14.647  1.00 97.74           N  
ATOM    266  N   LEU B  34      -1.714  13.914  10.709  1.00 98.17           N  
ATOM    267  CA  LEU B  34      -2.638  14.187   9.613  1.00 98.17           C  
ATOM    268  C   LEU B  34      -4.066  13.820  10.002  1.00 98.17           C  
ATOM    269  CB  LEU B  34      -2.224  13.414   8.358  1.00 98.17           C  
ATOM    270  O   LEU B  34      -4.288  12.836  10.711  1.00 98.17           O  
ATOM    271  CG  LEU B  34      -0.933  13.870   7.676  1.00 98.17           C  
ATOM    272  CD1 LEU B  34      -0.403  12.774   6.757  1.00 98.17           C  
ATOM    273  CD2 LEU B  34      -1.167  15.160   6.898  1.00 98.17           C  
ATOM    274  N   CYS B  35      -5.006  14.592   9.492  1.00 98.62           N  
ATOM    275  CA  CYS B  35      -6.420  14.310   9.714  1.00 98.62           C  
ATOM    276  C   CYS B  35      -7.272  14.867   8.580  1.00 98.62           C  
ATOM    277  CB  CYS B  35      -6.881  14.898  11.047  1.00 98.62           C  
ATOM    278  O   CYS B  35      -6.785  15.643   7.756  1.00 98.62           O  
ATOM    279  SG  CYS B  35      -6.622  16.680  11.185  1.00 98.62           S  
ATOM    280  N   CYS B  36      -8.494  14.401   8.509  1.00 98.82           N  
ATOM    281  CA  CYS B  36      -9.448  14.956   7.556  1.00 98.82           C  
ATOM    282  C   CYS B  36      -9.837  16.379   7.939  1.00 98.82           C  
ATOM    283  CB  CYS B  36     -10.698  14.080   7.477  1.00 98.82           C  
ATOM    284  O   CYS B  36      -9.940  16.700   9.124  1.00 98.82           O  
ATOM    285  SG  CYS B  36     -10.348  12.340   7.139  1.00 98.82           S  
ATOM    286  N   PHE B  37     -10.099  17.189   7.008  1.00 98.63           N  
ATOM    287  CA  PHE B  37     -10.510  18.559   7.288  1.00 98.63           C  
ATOM    288  C   PHE B  37     -11.806  18.583   8.090  1.00 98.63           C  
ATOM    289  CB  PHE B  37     -10.685  19.346   5.985  1.00 98.63           C  
ATOM    290  O   PHE B  37     -11.915  19.306   9.082  1.00 98.63           O  
ATOM    291  CG  PHE B  37     -11.093  20.780   6.192  1.00 98.63           C  
ATOM    292  CD1 PHE B  37     -12.368  21.211   5.845  1.00 98.63           C  
ATOM    293  CD2 PHE B  37     -10.202  21.697   6.733  1.00 98.63           C  
ATOM    294  CE1 PHE B  37     -12.748  22.537   6.035  1.00 98.63           C  
ATOM    295  CE2 PHE B  37     -10.575  23.024   6.926  1.00 98.63           C  
ATOM    296  CZ  PHE B  37     -11.848  23.442   6.575  1.00 98.63           C  
ATOM    297  N   SER B  38     -12.753  17.750   7.605  1.00 98.61           N  
ATOM    298  CA  SER B  38     -14.043  17.728   8.288  1.00 98.61           C  
ATOM    299  C   SER B  38     -13.894  17.272   9.736  1.00 98.61           C  
ATOM    300  CB  SER B  38     -15.023  16.811   7.554  1.00 98.61           C  
ATOM    301  O   SER B  38     -14.548  17.810  10.632  1.00 98.61           O  
ATOM    302  OG  SER B  38     -14.524  15.486   7.495  1.00 98.61           O  
ATOM    303  N   CYS B  39     -13.038  16.249   9.987  1.00 98.61           N  
ATOM    304  CA  CYS B  39     -12.827  15.728  11.333  1.00 98.61           C  
ATOM    305  C   CYS B  39     -12.217  16.789  12.240  1.00 98.61           C  
ATOM    306  CB  CYS B  39     -11.923  14.496  11.295  1.00 98.61           C  
ATOM    307  O   CYS B  39     -12.706  17.021  13.348  1.00 98.61           O  
ATOM    308  SG  CYS B  39     -12.695  13.049  10.539  1.00 98.61           S  
ATOM    309  N   ILE B  40     -11.239  17.477  11.802  1.00 98.57           N  
ATOM    310  CA  ILE B  40     -10.543  18.443  12.645  1.00 98.57           C  
ATOM    311  C   ILE B  40     -11.397  19.699  12.802  1.00 98.57           C  
ATOM    312  CB  ILE B  40      -9.158  18.806  12.065  1.00 98.57           C  
ATOM    313  O   ILE B  40     -11.377  20.343  13.854  1.00 98.57           O  
ATOM    314  CG1 ILE B  40      -8.314  19.537  13.115  1.00 98.57           C  
ATOM    315  CG2 ILE B  40      -9.308  19.651  10.797  1.00 98.57           C  
ATOM    316  CD1 ILE B  40      -7.942  18.680  14.317  1.00 98.57           C  
ATOM    317  N   ARG B  41     -12.057  20.079  11.775  1.00 98.26           N  
ATOM    318  CA  ARG B  41     -12.970  21.213  11.876  1.00 98.26           C  
ATOM    319  C   ARG B  41     -14.010  20.983  12.968  1.00 98.26           C  
ATOM    320  CB  ARG B  41     -13.664  21.466  10.536  1.00 98.26           C  
ATOM    321  O   ARG B  41     -14.254  21.863  13.795  1.00 98.26           O  
ATOM    322  CG  ARG B  41     -14.593  22.669  10.542  1.00 98.26           C  
ATOM    323  CD  ARG B  41     -15.254  22.878   9.186  1.00 98.26           C  
ATOM    324  NE  ARG B  41     -16.073  24.087   9.166  1.00 98.26           N  
ATOM    325  NH1 ARG B  41     -18.030  23.019   9.773  1.00 98.26           N  
ATOM    326  NH2 ARG B  41     -18.021  25.280   9.397  1.00 98.26           N  
ATOM    327  CZ  ARG B  41     -17.373  24.126   9.445  1.00 98.26           C  
ATOM    328  N   ARG B  42     -14.616  19.866  12.965  1.00 97.99           N  
ATOM    329  CA  ARG B  42     -15.595  19.510  13.988  1.00 97.99           C  
ATOM    330  C   ARG B  42     -14.968  19.536  15.378  1.00 97.99           C  
ATOM    331  CB  ARG B  42     -16.189  18.128  13.707  1.00 97.99           C  
ATOM    332  O   ARG B  42     -15.559  20.068  16.321  1.00 97.99           O  
ATOM    333  CG  ARG B  42     -17.449  17.826  14.502  1.00 97.99           C  
ATOM    334  CD  ARG B  42     -18.010  16.450  14.168  1.00 97.99           C  
ATOM    335  NE  ARG B  42     -18.684  16.443  12.873  1.00 97.99           N  
ATOM    336  NH1 ARG B  42     -18.094  14.272  12.347  1.00 97.99           N  
ATOM    337  NH2 ARG B  42     -19.352  15.510  10.884  1.00 97.99           N  
ATOM    338  CZ  ARG B  42     -18.709  15.408  12.038  1.00 97.99           C  
ATOM    339  N   TRP B  43     -13.810  18.932  15.563  1.00 97.79           N  
ATOM    340  CA  TRP B  43     -13.110  18.902  16.843  1.00 97.79           C  
ATOM    341  C   TRP B  43     -12.844  20.314  17.352  1.00 97.79           C  
ATOM    342  CB  TRP B  43     -11.791  18.134  16.717  1.00 97.79           C  
ATOM    343  O   TRP B  43     -13.156  20.635  18.501  1.00 97.79           O  
ATOM    344  CG  TRP B  43     -10.947  18.167  17.955  1.00 97.79           C  
ATOM    345  CD1 TRP B  43      -9.946  19.051  18.247  1.00 97.79           C  
ATOM    346  CD2 TRP B  43     -11.028  17.270  19.067  1.00 97.79           C  
ATOM    347  CE2 TRP B  43     -10.045  17.671  19.999  1.00 97.79           C  
ATOM    348  CE3 TRP B  43     -11.837  16.166  19.367  1.00 97.79           C  
ATOM    349  NE1 TRP B  43      -9.400  18.758  19.475  1.00 97.79           N  
ATOM    350  CH2 TRP B  43     -10.655  15.929  21.480  1.00 97.79           C  
ATOM    351  CZ2 TRP B  43      -9.850  17.005  21.212  1.00 97.79           C  
ATOM    352  CZ3 TRP B  43     -11.642  15.505  20.574  1.00 97.79           C  
ATOM    353  N   LEU B  44     -12.350  21.211  16.541  1.00 97.54           N  
ATOM    354  CA  LEU B  44     -11.945  22.555  16.941  1.00 97.54           C  
ATOM    355  C   LEU B  44     -13.163  23.422  17.241  1.00 97.54           C  
ATOM    356  CB  LEU B  44     -11.096  23.207  15.847  1.00 97.54           C  
ATOM    357  O   LEU B  44     -13.098  24.322  18.081  1.00 97.54           O  
ATOM    358  CG  LEU B  44      -9.699  22.621  15.634  1.00 97.54           C  
ATOM    359  CD1 LEU B  44      -9.003  23.322  14.472  1.00 97.54           C  
ATOM    360  CD2 LEU B  44      -8.870  22.736  16.908  1.00 97.54           C  
ATOM    361  N   THR B  45     -14.268  23.101  16.590  1.00 95.98           N  
ATOM    362  CA  THR B  45     -15.469  23.910  16.769  1.00 95.98           C  
ATOM    363  C   THR B  45     -16.299  23.393  17.940  1.00 95.98           C  
ATOM    364  CB  THR B  45     -16.330  23.923  15.492  1.00 95.98           C  
ATOM    365  O   THR B  45     -16.887  24.180  18.686  1.00 95.98           O  
ATOM    366  CG2 THR B  45     -17.447  24.956  15.593  1.00 95.98           C  
ATOM    367  OG1 THR B  45     -15.501  24.240  14.367  1.00 95.98           O  
ATOM    368  N   GLU B  46     -16.269  22.111  18.144  1.00 95.80           N  
ATOM    369  CA  GLU B  46     -17.216  21.523  19.086  1.00 95.80           C  
ATOM    370  C   GLU B  46     -16.512  21.056  20.357  1.00 95.80           C  
ATOM    371  CB  GLU B  46     -17.964  20.354  18.440  1.00 95.80           C  
ATOM    372  O   GLU B  46     -17.151  20.877  21.397  1.00 95.80           O  
ATOM    373  CG  GLU B  46     -18.844  20.761  17.267  1.00 95.80           C  
ATOM    374  CD  GLU B  46     -19.554  19.586  16.614  1.00 95.80           C  
ATOM    375  OE1 GLU B  46     -20.095  19.748  15.496  1.00 95.80           O  
ATOM    376  OE2 GLU B  46     -19.571  18.494  17.225  1.00 95.80           O  
ATOM    377  N   GLN B  47     -15.296  20.886  20.393  1.00 92.07           N  
ATOM    378  CA  GLN B  47     -14.617  20.349  21.568  1.00 92.07           C  
ATOM    379  C   GLN B  47     -13.636  21.364  22.149  1.00 92.07           C  
ATOM    380  CB  GLN B  47     -13.885  19.052  21.219  1.00 92.07           C  
ATOM    381  O   GLN B  47     -13.990  22.134  23.044  1.00 92.07           O  
ATOM    382  CG  GLN B  47     -14.812  17.912  20.818  1.00 92.07           C  
ATOM    383  CD  GLN B  47     -15.675  17.425  21.966  1.00 92.07           C  
ATOM    384  NE2 GLN B  47     -16.901  17.019  21.656  1.00 92.07           N  
ATOM    385  OE1 GLN B  47     -15.243  17.413  23.123  1.00 92.07           O  
ATOM    386  N   ARG B  48     -12.356  21.422  21.627  1.00 93.56           N  
ATOM    387  CA  ARG B  48     -11.321  22.313  22.140  1.00 93.56           C  
ATOM    388  C   ARG B  48     -10.494  22.905  21.003  1.00 93.56           C  
ATOM    389  CB  ARG B  48     -10.409  21.571  23.120  1.00 93.56           C  
ATOM    390  O   ARG B  48     -10.199  22.221  20.022  1.00 93.56           O  
ATOM    391  CG  ARG B  48     -11.030  21.345  24.489  1.00 93.56           C  
ATOM    392  CD  ARG B  48     -10.026  20.765  25.475  1.00 93.56           C  
ATOM    393  NE  ARG B  48     -10.589  20.658  26.818  1.00 93.56           N  
ATOM    394  NH1 ARG B  48      -8.792  19.507  27.704  1.00 93.56           N  
ATOM    395  NH2 ARG B  48     -10.593  20.023  29.025  1.00 93.56           N  
ATOM    396  CZ  ARG B  48      -9.990  20.063  27.846  1.00 93.56           C  
ATOM    397  N   ALA B  49     -10.178  24.072  21.197  1.00 96.60           N  
ATOM    398  CA  ALA B  49      -9.322  24.734  20.217  1.00 96.60           C  
ATOM    399  C   ALA B  49      -7.860  24.341  20.412  1.00 96.60           C  
ATOM    400  CB  ALA B  49      -9.479  26.250  20.309  1.00 96.60           C  
ATOM    401  O   ALA B  49      -7.005  25.200  20.643  1.00 96.60           O  
ATOM    402  N   GLN B  50      -7.609  23.060  20.384  1.00 97.74           N  
ATOM    403  CA  GLN B  50      -6.274  22.479  20.486  1.00 97.74           C  
ATOM    404  C   GLN B  50      -6.168  21.198  19.663  1.00 97.74           C  
ATOM    405  CB  GLN B  50      -5.922  22.194  21.947  1.00 97.74           C  
ATOM    406  O   GLN B  50      -7.176  20.540  19.396  1.00 97.74           O  
ATOM    407  CG  GLN B  50      -6.865  21.210  22.626  1.00 97.74           C  
ATOM    408  CD  GLN B  50      -6.601  21.077  24.114  1.00 97.74           C  
ATOM    409  NE2 GLN B  50      -6.774  19.869  24.642  1.00 97.74           N  
ATOM    410  OE1 GLN B  50      -6.243  22.050  24.785  1.00 97.74           O  
ATOM    411  N   CYS B  51      -5.068  20.859  19.258  1.00 98.15           N  
ATOM    412  CA  CYS B  51      -4.825  19.615  18.537  1.00 98.15           C  
ATOM    413  C   CYS B  51      -5.209  18.409  19.384  1.00 98.15           C  
ATOM    414  CB  CYS B  51      -3.357  19.513  18.124  1.00 98.15           C  
ATOM    415  O   CYS B  51      -4.761  18.278  20.525  1.00 98.15           O  
ATOM    416  SG  CYS B  51      -2.927  17.941  17.347  1.00 98.15           S  
ATOM    417  N   PRO B  52      -6.006  17.523  18.865  1.00 97.68           N  
ATOM    418  CA  PRO B  52      -6.418  16.341  19.625  1.00 97.68           C  
ATOM    419  C   PRO B  52      -5.247  15.423  19.969  1.00 97.68           C  
ATOM    420  CB  PRO B  52      -7.402  15.642  18.684  1.00 97.68           C  
ATOM    421  O   PRO B  52      -5.346  14.611  20.893  1.00 97.68           O  
ATOM    422  CG  PRO B  52      -7.602  16.604  17.557  1.00 97.68           C  
ATOM    423  CD  PRO B  52      -6.549  17.671  17.648  1.00 97.68           C  
ATOM    424  N   HIS B  53      -4.146  15.618  19.275  1.00 96.92           N  
ATOM    425  CA  HIS B  53      -3.004  14.733  19.482  1.00 96.92           C  
ATOM    426  C   HIS B  53      -1.968  15.376  20.397  1.00 96.92           C  
ATOM    427  CB  HIS B  53      -2.364  14.363  18.143  1.00 96.92           C  
ATOM    428  O   HIS B  53      -1.675  14.853  21.475  1.00 96.92           O  
ATOM    429  CG  HIS B  53      -1.233  13.393  18.267  1.00 96.92           C  
ATOM    430  CD2 HIS B  53      -1.224  12.041  18.337  1.00 96.92           C  
ATOM    431  ND1 HIS B  53       0.085  13.792  18.335  1.00 96.92           N  
ATOM    432  CE1 HIS B  53       0.857  12.724  18.442  1.00 96.92           C  
ATOM    433  NE2 HIS B  53       0.088  11.649  18.446  1.00 96.92           N  
ATOM    434  N   CYS B  54      -1.409  16.572  20.169  1.00 97.82           N  
ATOM    435  CA  CYS B  54      -0.308  17.162  20.923  1.00 97.82           C  
ATOM    436  C   CYS B  54      -0.822  18.183  21.931  1.00 97.82           C  
ATOM    437  CB  CYS B  54       0.694  17.824  19.978  1.00 97.82           C  
ATOM    438  O   CYS B  54      -0.067  18.652  22.784  1.00 97.82           O  
ATOM    439  SG  CYS B  54       0.077  19.337  19.206  1.00 97.82           S  
ATOM    440  N   ARG B  55      -2.111  18.593  21.743  1.00 97.28           N  
ATOM    441  CA  ARG B  55      -2.824  19.457  22.678  1.00 97.28           C  
ATOM    442  C   ARG B  55      -2.336  20.898  22.574  1.00 97.28           C  
ATOM    443  CB  ARG B  55      -2.659  18.950  24.112  1.00 97.28           C  
ATOM    444  O   ARG B  55      -2.695  21.742  23.398  1.00 97.28           O  
ATOM    445  CG  ARG B  55      -3.316  17.604  24.369  1.00 97.28           C  
ATOM    446  CD  ARG B  55      -3.100  17.135  25.801  1.00 97.28           C  
ATOM    447  NE  ARG B  55      -2.296  15.917  25.855  1.00 97.28           N  
ATOM    448  NH1 ARG B  55      -3.964  14.609  26.774  1.00 97.28           N  
ATOM    449  NH2 ARG B  55      -1.909  13.702  26.318  1.00 97.28           N  
ATOM    450  CZ  ARG B  55      -2.725  14.746  26.315  1.00 97.28           C  
ATOM    451  N   ALA B  56      -1.518  21.213  21.603  1.00 97.68           N  
ATOM    452  CA  ALA B  56      -1.141  22.604  21.370  1.00 97.68           C  
ATOM    453  C   ALA B  56      -2.345  23.433  20.930  1.00 97.68           C  
ATOM    454  CB  ALA B  56      -0.032  22.687  20.324  1.00 97.68           C  
ATOM    455  O   ALA B  56      -3.233  22.930  20.238  1.00 97.68           O  
ATOM    456  N   PRO B  57      -2.430  24.655  21.376  1.00 98.16           N  
ATOM    457  CA  PRO B  57      -3.488  25.507  20.828  1.00 98.16           C  
ATOM    458  C   PRO B  57      -3.492  25.535  19.301  1.00 98.16           C  
ATOM    459  CB  PRO B  57      -3.158  26.889  21.398  1.00 98.16           C  
ATOM    460  O   PRO B  57      -2.436  25.685  18.680  1.00 98.16           O  
ATOM    461  CG  PRO B  57      -2.193  26.624  22.508  1.00 98.16           C  
ATOM    462  CD  PRO B  57      -1.580  25.269  22.294  1.00 98.16           C  
ATOM    463  N   LEU B  58      -4.687  25.379  18.774  1.00 97.70           N  
ATOM    464  CA  LEU B  58      -4.772  25.198  17.329  1.00 97.70           C  
ATOM    465  C   LEU B  58      -6.051  25.820  16.778  1.00 97.70           C  
ATOM    466  CB  LEU B  58      -4.718  23.711  16.971  1.00 97.70           C  
ATOM    467  O   LEU B  58      -7.138  25.593  17.315  1.00 97.70           O  
ATOM    468  CG  LEU B  58      -4.620  23.375  15.482  1.00 97.70           C  
ATOM    469  CD1 LEU B  58      -3.324  23.927  14.898  1.00 97.70           C  
ATOM    470  CD2 LEU B  58      -4.712  21.869  15.266  1.00 97.70           C  
ATOM    471  N   GLN B  59      -5.879  26.621  15.749  1.00 97.06           N  
ATOM    472  CA  GLN B  59      -7.006  27.178  15.008  1.00 97.06           C  
ATOM    473  C   GLN B  59      -7.093  26.579  13.607  1.00 97.06           C  
ATOM    474  CB  GLN B  59      -6.893  28.701  14.923  1.00 97.06           C  
ATOM    475  O   GLN B  59      -6.082  26.155  13.044  1.00 97.06           O  
ATOM    476  CG  GLN B  59      -6.966  29.399  16.274  1.00 97.06           C  
ATOM    477  CD  GLN B  59      -6.759  30.899  16.171  1.00 97.06           C  
ATOM    478  NE2 GLN B  59      -6.110  31.478  17.175  1.00 97.06           N  
ATOM    479  OE1 GLN B  59      -7.178  31.531  15.196  1.00 97.06           O  
ATOM    480  N   LEU B  60      -8.252  26.654  13.023  1.00 97.23           N  
ATOM    481  CA  LEU B  60      -8.502  26.062  11.714  1.00 97.23           C  
ATOM    482  C   LEU B  60      -7.567  26.652  10.663  1.00 97.23           C  
ATOM    483  CB  LEU B  60      -9.959  26.280  11.296  1.00 97.23           C  
ATOM    484  O   LEU B  60      -7.046  25.926   9.812  1.00 97.23           O  
ATOM    485  CG  LEU B  60     -10.545  25.257  10.322  1.00 97.23           C  
ATOM    486  CD1 LEU B  60     -10.530  23.864  10.943  1.00 97.23           C  
ATOM    487  CD2 LEU B  60     -11.962  25.653   9.919  1.00 97.23           C  
ATOM    488  N   ARG B  61      -7.242  27.926  10.703  1.00 96.01           N  
ATOM    489  CA  ARG B  61      -6.453  28.629   9.697  1.00 96.01           C  
ATOM    490  C   ARG B  61      -4.984  28.227   9.774  1.00 96.01           C  
ATOM    491  CB  ARG B  61      -6.592  30.143   9.866  1.00 96.01           C  
ATOM    492  O   ARG B  61      -4.218  28.472   8.840  1.00 96.01           O  
ATOM    493  CG  ARG B  61      -6.028  30.671  11.176  1.00 96.01           C  
ATOM    494  CD  ARG B  61      -6.182  32.181  11.289  1.00 96.01           C  
ATOM    495  NE  ARG B  61      -5.597  32.692  12.525  1.00 96.01           N  
ATOM    496  NH1 ARG B  61      -6.682  34.730  12.440  1.00 96.01           N  
ATOM    497  NH2 ARG B  61      -5.260  34.254  14.174  1.00 96.01           N  
ATOM    498  CZ  ARG B  61      -5.848  33.891  13.044  1.00 96.01           C  
ATOM    499  N   GLU B  62      -4.581  27.569  10.839  1.00 96.69           N  
ATOM    500  CA  GLU B  62      -3.183  27.201  11.046  1.00 96.69           C  
ATOM    501  C   GLU B  62      -2.875  25.838  10.433  1.00 96.69           C  
ATOM    502  CB  GLU B  62      -2.844  27.195  12.539  1.00 96.69           C  
ATOM    503  O   GLU B  62      -1.708  25.469  10.283  1.00 96.69           O  
ATOM    504  CG  GLU B  62      -2.986  28.555  13.207  1.00 96.69           C  
ATOM    505  CD  GLU B  62      -2.736  28.516  14.707  1.00 96.69           C  
ATOM    506  OE1 GLU B  62      -1.698  29.048  15.163  1.00 96.69           O  
ATOM    507  OE2 GLU B  62      -3.584  27.948  15.431  1.00 96.69           O  
ATOM    508  N   LEU B  63      -3.941  25.113  10.070  1.00 98.14           N  
ATOM    509  CA  LEU B  63      -3.756  23.780   9.508  1.00 98.14           C  
ATOM    510  C   LEU B  63      -3.069  23.854   8.148  1.00 98.14           C  
ATOM    511  CB  LEU B  63      -5.101  23.062   9.375  1.00 98.14           C  
ATOM    512  O   LEU B  63      -3.332  24.770   7.365  1.00 98.14           O  
ATOM    513  CG  LEU B  63      -5.807  22.698  10.682  1.00 98.14           C  
ATOM    514  CD1 LEU B  63      -7.260  22.318  10.412  1.00 98.14           C  
ATOM    515  CD2 LEU B  63      -5.075  21.561  11.387  1.00 98.14           C  
ATOM    516  N   VAL B  64      -2.194  22.912   7.954  1.00 98.47           N  
ATOM    517  CA  VAL B  64      -1.494  22.866   6.674  1.00 98.47           C  
ATOM    518  C   VAL B  64      -2.259  21.976   5.698  1.00 98.47           C  
ATOM    519  CB  VAL B  64      -0.045  22.355   6.838  1.00 98.47           C  
ATOM    520  O   VAL B  64      -2.571  20.825   6.012  1.00 98.47           O  
ATOM    521  CG1 VAL B  64       0.684  22.358   5.496  1.00 98.47           C  
ATOM    522  CG2 VAL B  64       0.708  23.204   7.860  1.00 98.47           C  
ATOM    523  N   ASN B  65      -2.509  22.514   4.626  1.00 97.92           N  
ATOM    524  CA  ASN B  65      -3.160  21.753   3.564  1.00 97.92           C  
ATOM    525  C   ASN B  65      -2.162  20.882   2.806  1.00 97.92           C  
ATOM    526  CB  ASN B  65      -3.886  22.692   2.599  1.00 97.92           C  
ATOM    527  O   ASN B  65      -1.326  21.395   2.059  1.00 97.92           O  
ATOM    528  CG  ASN B  65      -4.750  21.947   1.600  1.00 97.92           C  
ATOM    529  ND2 ASN B  65      -5.499  22.691   0.794  1.00 97.92           N  
ATOM    530  OD1 ASN B  65      -4.746  20.714   1.554  1.00 97.92           O  
ATOM    531  N   CYS B  66      -2.328  19.596   2.926  1.00 97.53           N  
ATOM    532  CA  CYS B  66      -1.422  18.655   2.278  1.00 97.53           C  
ATOM    533  C   CYS B  66      -2.033  18.105   0.994  1.00 97.53           C  
ATOM    534  CB  CYS B  66      -1.079  17.504   3.223  1.00 97.53           C  
ATOM    535  O   CYS B  66      -2.557  16.990   0.979  1.00 97.53           O  
ATOM    536  SG  CYS B  66      -0.193  18.022   4.710  1.00 97.53           S  
ATOM    537  N   ARG B  67      -1.798  18.780  -0.029  1.00 93.27           N  
ATOM    538  CA  ARG B  67      -2.442  18.469  -1.302  1.00 93.27           C  
ATOM    539  C   ARG B  67      -1.919  17.155  -1.873  1.00 93.27           C  
ATOM    540  CB  ARG B  67      -2.222  19.602  -2.307  1.00 93.27           C  
ATOM    541  O   ARG B  67      -2.658  16.421  -2.531  1.00 93.27           O  
ATOM    542  CG  ARG B  67      -3.081  20.829  -2.050  1.00 93.27           C  
ATOM    543  CD  ARG B  67      -2.883  21.891  -3.122  1.00 93.27           C  
ATOM    544  NE  ARG B  67      -3.633  23.107  -2.822  1.00 93.27           N  
ATOM    545  NH1 ARG B  67      -2.778  24.320  -4.592  1.00 93.27           N  
ATOM    546  NH2 ARG B  67      -4.293  25.280  -3.165  1.00 93.27           N  
ATOM    547  CZ  ARG B  67      -3.567  24.233  -3.527  1.00 93.27           C  
ATOM    548  N   TRP B  68      -0.701  16.833  -1.579  1.00 96.16           N  
ATOM    549  CA  TRP B  68      -0.071  15.630  -2.112  1.00 96.16           C  
ATOM    550  C   TRP B  68      -0.645  14.379  -1.456  1.00 96.16           C  
ATOM    551  CB  TRP B  68       1.446  15.680  -1.905  1.00 96.16           C  
ATOM    552  O   TRP B  68      -0.451  13.266  -1.951  1.00 96.16           O  
ATOM    553  CG  TRP B  68       1.859  16.032  -0.508  1.00 96.16           C  
ATOM    554  CD1 TRP B  68       2.277  17.252  -0.055  1.00 96.16           C  
ATOM    555  CD2 TRP B  68       1.897  15.151   0.619  1.00 96.16           C  
ATOM    556  CE2 TRP B  68       2.349  15.905   1.724  1.00 96.16           C  
ATOM    557  CE3 TRP B  68       1.593  13.795   0.801  1.00 96.16           C  
ATOM    558  NE1 TRP B  68       2.573  17.183   1.287  1.00 96.16           N  
ATOM    559  CH2 TRP B  68       2.198  14.020   3.147  1.00 96.16           C  
ATOM    560  CZ2 TRP B  68       2.503  15.348   2.996  1.00 96.16           C  
ATOM    561  CZ3 TRP B  68       1.747  13.242   2.068  1.00 96.16           C  
ATOM    562  N   ALA B  69      -1.337  14.487  -0.336  1.00 97.67           N  
ATOM    563  CA  ALA B  69      -1.838  13.349   0.431  1.00 97.67           C  
ATOM    564  C   ALA B  69      -2.844  12.540  -0.382  1.00 97.67           C  
ATOM    565  CB  ALA B  69      -2.472  13.824   1.736  1.00 97.67           C  
ATOM    566  O   ALA B  69      -2.897  11.312  -0.271  1.00 97.67           O  
ATOM    567  N   GLU B  70      -3.610  13.245  -1.177  1.00 96.70           N  
ATOM    568  CA  GLU B  70      -4.621  12.562  -1.979  1.00 96.70           C  
ATOM    569  C   GLU B  70      -3.978  11.602  -2.976  1.00 96.70           C  
ATOM    570  CB  GLU B  70      -5.498  13.576  -2.717  1.00 96.70           C  
ATOM    571  O   GLU B  70      -4.412  10.456  -3.111  1.00 96.70           O  
ATOM    572  CG  GLU B  70      -6.880  13.049  -3.074  1.00 96.70           C  
ATOM    573  CD  GLU B  70      -7.797  14.114  -3.654  1.00 96.70           C  
ATOM    574  OE1 GLU B  70      -8.989  13.820  -3.900  1.00 96.70           O  
ATOM    575  OE2 GLU B  70      -7.320  15.251  -3.865  1.00 96.70           O  
ATOM    576  N   GLU B  71      -3.011  12.065  -3.653  1.00 95.23           N  
ATOM    577  CA  GLU B  71      -2.295  11.228  -4.611  1.00 95.23           C  
ATOM    578  C   GLU B  71      -1.643  10.033  -3.922  1.00 95.23           C  
ATOM    579  CB  GLU B  71      -1.239  12.047  -5.357  1.00 95.23           C  
ATOM    580  O   GLU B  71      -1.676   8.916  -4.441  1.00 95.23           O  
ATOM    581  CG  GLU B  71      -0.552  11.286  -6.482  1.00 95.23           C  
ATOM    582  CD  GLU B  71      -1.475  10.986  -7.653  1.00 95.23           C  
ATOM    583  OE1 GLU B  71      -1.221  10.006  -8.390  1.00 95.23           O  
ATOM    584  OE2 GLU B  71      -2.459  11.737  -7.835  1.00 95.23           O  
ATOM    585  N   VAL B  72      -1.079  10.204  -2.780  1.00 97.60           N  
ATOM    586  CA  VAL B  72      -0.430   9.133  -2.031  1.00 97.60           C  
ATOM    587  C   VAL B  72      -1.464   8.085  -1.626  1.00 97.60           C  
ATOM    588  CB  VAL B  72       0.298   9.675  -0.781  1.00 97.60           C  
ATOM    589  O   VAL B  72      -1.254   6.887  -1.826  1.00 97.60           O  
ATOM    590  CG1 VAL B  72       0.793   8.526   0.097  1.00 97.60           C  
ATOM    591  CG2 VAL B  72       1.461  10.577  -1.190  1.00 97.60           C  
ATOM    592  N   THR B  73      -2.561   8.534  -1.131  1.00 97.53           N  
ATOM    593  CA  THR B  73      -3.614   7.621  -0.700  1.00 97.53           C  
ATOM    594  C   THR B  73      -4.160   6.828  -1.884  1.00 97.53           C  
ATOM    595  CB  THR B  73      -4.765   8.379  -0.013  1.00 97.53           C  
ATOM    596  O   THR B  73      -4.428   5.630  -1.765  1.00 97.53           O  
ATOM    597  CG2 THR B  73      -5.126   7.738   1.323  1.00 97.53           C  
ATOM    598  OG1 THR B  73      -4.366   9.737   0.215  1.00 97.53           O  
ATOM    599  N   GLN B  74      -4.300   7.474  -2.997  1.00 96.11           N  
ATOM    600  CA  GLN B  74      -4.770   6.795  -4.200  1.00 96.11           C  
ATOM    601  C   GLN B  74      -3.794   5.705  -4.633  1.00 96.11           C  
ATOM    602  CB  GLN B  74      -4.976   7.797  -5.337  1.00 96.11           C  
ATOM    603  O   GLN B  74      -4.207   4.596  -4.979  1.00 96.11           O  
ATOM    604  CG  GLN B  74      -6.383   8.376  -5.399  1.00 96.11           C  
ATOM    605  CD  GLN B  74      -6.519   9.478  -6.433  1.00 96.11           C  
ATOM    606  NE2 GLN B  74      -7.640  10.189  -6.397  1.00 96.11           N  
ATOM    607  OE1 GLN B  74      -5.622   9.689  -7.256  1.00 96.11           O  
ATOM    608  N   GLN B  75      -2.517   6.002  -4.592  1.00 96.20           N  
ATOM    609  CA  GLN B  75      -1.500   5.028  -4.974  1.00 96.20           C  
ATOM    610  C   GLN B  75      -1.451   3.867  -3.985  1.00 96.20           C  
ATOM    611  CB  GLN B  75      -0.127   5.694  -5.069  1.00 96.20           C  
ATOM    612  O   GLN B  75      -1.234   2.719  -4.378  1.00 96.20           O  
ATOM    613  CG  GLN B  75      -0.025   6.738  -6.173  1.00 96.20           C  
ATOM    614  CD  GLN B  75      -0.348   6.176  -7.544  1.00 96.20           C  
ATOM    615  NE2 GLN B  75      -0.892   7.018  -8.417  1.00 96.20           N  
ATOM    616  OE1 GLN B  75      -0.111   4.995  -7.818  1.00 96.20           O  
ATOM    617  N   LEU B  76      -1.597   4.206  -2.761  1.00 95.88           N  
ATOM    618  CA  LEU B  76      -1.650   3.151  -1.755  1.00 95.88           C  
ATOM    619  C   LEU B  76      -2.819   2.208  -2.017  1.00 95.88           C  
ATOM    620  CB  LEU B  76      -1.768   3.753  -0.352  1.00 95.88           C  
ATOM    621  O   LEU B  76      -2.681   0.990  -1.886  1.00 95.88           O  
ATOM    622  CG  LEU B  76      -0.477   4.290   0.267  1.00 95.88           C  
ATOM    623  CD1 LEU B  76      -0.788   5.110   1.514  1.00 95.88           C  
ATOM    624  CD2 LEU B  76       0.476   3.146   0.596  1.00 95.88           C  
ATOM    625  N   ASP B  77      -3.936   2.761  -2.425  1.00 95.11           N  
ATOM    626  CA  ASP B  77      -5.098   1.947  -2.769  1.00 95.11           C  
ATOM    627  C   ASP B  77      -4.797   1.034  -3.955  1.00 95.11           C  
ATOM    628  CB  ASP B  77      -6.303   2.837  -3.083  1.00 95.11           C  
ATOM    629  O   ASP B  77      -5.182  -0.138  -3.956  1.00 95.11           O  
ATOM    630  CG  ASP B  77      -6.955   3.412  -1.838  1.00 95.11           C  
ATOM    631  OD1 ASP B  77      -6.696   2.907  -0.724  1.00 95.11           O  
ATOM    632  OD2 ASP B  77      -7.737   4.378  -1.972  1.00 95.11           O  
ATOM    633  N   THR B  78      -4.175   1.580  -4.870  1.00 93.82           N  
ATOM    634  CA  THR B  78      -3.801   0.805  -6.048  1.00 93.82           C  
ATOM    635  C   THR B  78      -2.886  -0.355  -5.663  1.00 93.82           C  
ATOM    636  CB  THR B  78      -3.101   1.688  -7.098  1.00 93.82           C  
ATOM    637  O   THR B  78      -3.079  -1.482  -6.123  1.00 93.82           O  
ATOM    638  CG2 THR B  78      -2.701   0.872  -8.323  1.00 93.82           C  
ATOM    639  OG1 THR B  78      -3.992   2.734  -7.505  1.00 93.82           O  
ATOM    640  N   LEU B  79      -1.939  -0.106  -4.821  1.00 91.90           N  
ATOM    641  CA  LEU B  79      -1.008  -1.139  -4.381  1.00 91.90           C  
ATOM    642  C   LEU B  79      -1.739  -2.244  -3.626  1.00 91.90           C  
ATOM    643  CB  LEU B  79       0.083  -0.534  -3.494  1.00 91.90           C  
ATOM    644  O   LEU B  79      -1.444  -3.427  -3.811  1.00 91.90           O  
ATOM    645  CG  LEU B  79       1.142   0.312  -4.203  1.00 91.90           C  
ATOM    646  CD1 LEU B  79       2.045   0.996  -3.182  1.00 91.90           C  
ATOM    647  CD2 LEU B  79       1.962  -0.548  -5.159  1.00 91.90           C  
ATOM    648  N   GLN B  80      -2.627  -1.797  -2.849  1.00 90.87           N  
ATOM    649  CA  GLN B  80      -3.377  -2.767  -2.059  1.00 90.87           C  
ATOM    650  C   GLN B  80      -4.288  -3.612  -2.945  1.00 90.87           C  
ATOM    651  CB  GLN B  80      -4.201  -2.061  -0.981  1.00 90.87           C  
ATOM    652  O   GLN B  80      -4.424  -4.819  -2.732  1.00 90.87           O  
ATOM    653  CG  GLN B  80      -3.366  -1.489   0.156  1.00 90.87           C  
ATOM    654  CD  GLN B  80      -4.189  -0.680   1.140  1.00 90.87           C  
ATOM    655  NE2 GLN B  80      -4.030  -0.970   2.427  1.00 90.87           N  
ATOM    656  OE1 GLN B  80      -4.962   0.200   0.748  1.00 90.87           O  
ATOM    657  N   LEU B  81      -4.937  -3.016  -3.915  1.00 89.46           N  
ATOM    658  CA  LEU B  81      -5.819  -3.725  -4.835  1.00 89.46           C  
ATOM    659  C   LEU B  81      -5.030  -4.707  -5.696  1.00 89.46           C  
ATOM    660  CB  LEU B  81      -6.570  -2.734  -5.728  1.00 89.46           C  
ATOM    661  O   LEU B  81      -5.488  -5.823  -5.950  1.00 89.46           O  
ATOM    662  CG  LEU B  81      -7.712  -1.960  -5.070  1.00 89.46           C  
ATOM    663  CD1 LEU B  81      -8.212  -0.860  -6.000  1.00 89.46           C  
ATOM    664  CD2 LEU B  81      -8.849  -2.903  -4.689  1.00 89.46           C  
ATOM    665  N   CYS B  82      -3.887  -4.319  -6.159  1.00 86.70           N  
ATOM    666  CA  CYS B  82      -3.043  -5.178  -6.983  1.00 86.70           C  
ATOM    667  C   CYS B  82      -2.612  -6.420  -6.212  1.00 86.70           C  
ATOM    668  CB  CYS B  82      -1.812  -4.414  -7.468  1.00 86.70           C  
ATOM    669  O   CYS B  82      -2.575  -7.519  -6.768  1.00 86.70           O  
ATOM    670  SG  CYS B  82      -2.173  -3.185  -8.742  1.00 86.70           S  
ATOM    671  N   SER B  83      -2.264  -6.219  -5.056  1.00 82.25           N  
ATOM    672  CA  SER B  83      -1.846  -7.343  -4.225  1.00 82.25           C  
ATOM    673  C   SER B  83      -2.980  -8.346  -4.042  1.00 82.25           C  
ATOM    674  CB  SER B  83      -1.365  -6.851  -2.860  1.00 82.25           C  
ATOM    675  O   SER B  83      -2.757  -9.558  -4.093  1.00 82.25           O  
ATOM    676  OG  SER B  83      -1.580  -7.837  -1.865  1.00 82.25           O  
ATOM    677  N   LEU B  84      -4.123  -7.804  -3.872  1.00 82.69           N  
ATOM    678  CA  LEU B  84      -5.286  -8.666  -3.687  1.00 82.69           C  
ATOM    679  C   LEU B  84      -5.612  -9.421  -4.972  1.00 82.69           C  
ATOM    680  CB  LEU B  84      -6.498  -7.842  -3.244  1.00 82.69           C  
ATOM    681  O   LEU B  84      -5.913 -10.616  -4.935  1.00 82.69           O  
ATOM    682  CG  LEU B  84      -6.441  -7.259  -1.831  1.00 82.69           C  
ATOM    683  CD1 LEU B  84      -7.635  -6.342  -1.588  1.00 82.69           C  
ATOM    684  CD2 LEU B  84      -6.396  -8.374  -0.793  1.00 82.69           C  
ATOM    685  N   THR B  85      -5.614  -8.728  -6.051  1.00 82.07           N  
ATOM    686  CA  THR B  85      -5.934  -9.328  -7.342  1.00 82.07           C  
ATOM    687  C   THR B  85      -4.898 -10.383  -7.718  1.00 82.07           C  
ATOM    688  CB  THR B  85      -6.011  -8.262  -8.450  1.00 82.07           C  
ATOM    689  O   THR B  85      -5.249 -11.459  -8.208  1.00 82.07           O  
ATOM    690  CG2 THR B  85      -7.312  -7.471  -8.363  1.00 82.07           C  
ATOM    691  OG1 THR B  85      -4.906  -7.360  -8.315  1.00 82.07           O  
ATOM    692  N   LYS B  86      -3.639 -10.103  -7.514  1.00 78.50           N  
ATOM    693  CA  LYS B  86      -2.573 -11.052  -7.820  1.00 78.50           C  
ATOM    694  C   LYS B  86      -2.712 -12.323  -6.987  1.00 78.50           C  
ATOM    695  CB  LYS B  86      -1.203 -10.416  -7.581  1.00 78.50           C  
ATOM    696  O   LYS B  86      -2.517 -13.429  -7.495  1.00 78.50           O  
ATOM    697  CG  LYS B  86      -0.669  -9.631  -8.770  1.00 78.50           C  
ATOM    698  CD  LYS B  86       0.755  -9.147  -8.528  1.00 78.50           C  
ATOM    699  CE  LYS B  86       1.255  -8.281  -9.675  1.00 78.50           C  
ATOM    700  NZ  LYS B  86       2.645  -7.791  -9.434  1.00 78.50           N  
ATOM    701  N   HIS B  87      -3.061 -12.149  -5.738  1.00 78.35           N  
ATOM    702  CA  HIS B  87      -3.255 -13.296  -4.857  1.00 78.35           C  
ATOM    703  C   HIS B  87      -4.423 -14.157  -5.325  1.00 78.35           C  
ATOM    704  CB  HIS B  87      -3.488 -12.832  -3.418  1.00 78.35           C  
ATOM    705  O   HIS B  87      -4.321 -15.386  -5.354  1.00 78.35           O  
ATOM    706  CG  HIS B  87      -2.678 -13.581  -2.408  1.00 78.35           C  
ATOM    707  CD2 HIS B  87      -1.610 -13.202  -1.667  1.00 78.35           C  
ATOM    708  ND1 HIS B  87      -2.939 -14.891  -2.069  1.00 78.35           N  
ATOM    709  CE1 HIS B  87      -2.064 -15.286  -1.158  1.00 78.35           C  
ATOM    710  NE2 HIS B  87      -1.247 -14.280  -0.897  1.00 78.35           N  
ATOM    711  N   GLU B  88      -5.480 -13.484  -5.721  1.00 79.45           N  
ATOM    712  CA  GLU B  88      -6.668 -14.200  -6.177  1.00 79.45           C  
ATOM    713  C   GLU B  88      -6.405 -14.922  -7.495  1.00 79.45           C  
ATOM    714  CB  GLU B  88      -7.849 -13.238  -6.330  1.00 79.45           C  
ATOM    715  O   GLU B  88      -6.802 -16.077  -7.665  1.00 79.45           O  
ATOM    716  CG  GLU B  88      -8.507 -12.856  -5.012  1.00 79.45           C  
ATOM    717  CD  GLU B  88      -9.708 -11.940  -5.184  1.00 79.45           C  
ATOM    718  OE1 GLU B  88     -10.385 -11.631  -4.178  1.00 79.45           O  
ATOM    719  OE2 GLU B  88      -9.975 -11.529  -6.336  1.00 79.45           O  
ATOM    720  N   GLU B  89      -5.774 -14.268  -8.374  1.00 76.93           N  
ATOM    721  CA  GLU B  89      -5.457 -14.856  -9.673  1.00 76.93           C  
ATOM    722  C   GLU B  89      -4.497 -16.033  -9.526  1.00 76.93           C  
ATOM    723  CB  GLU B  89      -4.858 -13.802 -10.608  1.00 76.93           C  
ATOM    724  O   GLU B  89      -4.659 -17.059 -10.191  1.00 76.93           O  
ATOM    725  CG  GLU B  89      -5.883 -12.832 -11.179  1.00 76.93           C  
ATOM    726  CD  GLU B  89      -5.265 -11.747 -12.046  1.00 76.93           C  
ATOM    727  OE1 GLU B  89      -6.017 -10.925 -12.618  1.00 76.93           O  
ATOM    728  OE2 GLU B  89      -4.019 -11.719 -12.154  1.00 76.93           O  
ATOM    729  N   ASN B  90      -3.514 -15.879  -8.653  1.00 75.38           N  
ATOM    730  CA  ASN B  90      -2.529 -16.933  -8.435  1.00 75.38           C  
ATOM    731  C   ASN B  90      -3.167 -18.177  -7.822  1.00 75.38           C  
ATOM    732  CB  ASN B  90      -1.390 -16.428  -7.547  1.00 75.38           C  
ATOM    733  O   ASN B  90      -2.826 -19.301  -8.193  1.00 75.38           O  
ATOM    734  CG  ASN B  90      -0.140 -16.092  -8.336  1.00 75.38           C  
ATOM    735  ND2 ASN B  90       0.807 -15.423  -7.689  1.00 75.38           N  
ATOM    736  OD1 ASN B  90      -0.027 -16.430  -9.517  1.00 75.38           O  
ATOM    737  N   GLU B  91      -4.221 -17.937  -7.098  1.00 80.26           N  
ATOM    738  CA  GLU B  91      -4.846 -19.062  -6.408  1.00 80.26           C  
ATOM    739  C   GLU B  91      -5.824 -19.795  -7.322  1.00 80.26           C  
ATOM    740  CB  GLU B  91      -5.566 -18.585  -5.144  1.00 80.26           C  
ATOM    741  O   GLU B  91      -5.935 -21.021  -7.264  1.00 80.26           O  
ATOM    742  CG  GLU B  91      -4.635 -18.321  -3.969  1.00 80.26           C  
ATOM    743  CD  GLU B  91      -3.942 -19.575  -3.460  1.00 80.26           C  
ATOM    744  OE1 GLU B  91      -2.754 -19.497  -3.073  1.00 80.26           O  
ATOM    745  OE2 GLU B  91      -4.592 -20.644  -3.448  1.00 80.26           O  
ATOM    746  N   LYS B  92      -6.549 -19.131  -8.156  1.00 80.62           N  
ATOM    747  CA  LYS B  92      -7.577 -19.716  -9.012  1.00 80.62           C  
ATOM    748  C   LYS B  92      -6.955 -20.554 -10.125  1.00 80.62           C  
ATOM    749  CB  LYS B  92      -8.462 -18.622  -9.612  1.00 80.62           C  
ATOM    750  O   LYS B  92      -7.554 -21.530 -10.583  1.00 80.62           O  
ATOM    751  CG  LYS B  92      -9.469 -18.034  -8.634  1.00 80.62           C  
ATOM    752  CD  LYS B  92     -10.380 -17.019  -9.313  1.00 80.62           C  
ATOM    753  CE  LYS B  92     -11.323 -16.359  -8.316  1.00 80.62           C  
ATOM    754  NZ  LYS B  92     -12.207 -15.351  -8.974  1.00 80.62           N  
ATOM    755  N   ASP B  93      -5.761 -20.379 -10.489  1.00 82.14           N  
ATOM    756  CA  ASP B  93      -5.136 -21.053 -11.622  1.00 82.14           C  
ATOM    757  C   ASP B  93      -4.115 -22.087 -11.152  1.00 82.14           C  
ATOM    758  CB  ASP B  93      -4.467 -20.037 -12.549  1.00 82.14           C  
ATOM    759  O   ASP B  93      -3.214 -22.463 -11.904  1.00 82.14           O  
ATOM    760  CG  ASP B  93      -5.464 -19.148 -13.273  1.00 82.14           C  
ATOM    761  OD1 ASP B  93      -6.573 -19.620 -13.605  1.00 82.14           O  
ATOM    762  OD2 ASP B  93      -5.136 -17.966 -13.515  1.00 82.14           O  
ATOM    763  N   LYS B  94      -4.361 -22.483  -9.937  1.00 89.63           N  
ATOM    764  CA  LYS B  94      -3.404 -23.448  -9.406  1.00 89.63           C  
ATOM    765  C   LYS B  94      -4.043 -24.825  -9.246  1.00 89.63           C  
ATOM    766  CB  LYS B  94      -2.847 -22.970  -8.065  1.00 89.63           C  
ATOM    767  O   LYS B  94      -5.245 -24.932  -8.995  1.00 89.63           O  
ATOM    768  CG  LYS B  94      -1.861 -21.817  -8.180  1.00 89.63           C  
ATOM    769  CD  LYS B  94      -1.209 -21.503  -6.839  1.00 89.63           C  
ATOM    770  CE  LYS B  94      -0.177 -20.391  -6.965  1.00 89.63           C  
ATOM    771  NZ  LYS B  94       0.470 -20.084  -5.654  1.00 89.63           N  
ATOM    772  N   CYS B  95      -3.326 -25.855  -9.582  1.00 91.03           N  
ATOM    773  CA  CYS B  95      -3.725 -27.241  -9.365  1.00 91.03           C  
ATOM    774  C   CYS B  95      -4.057 -27.490  -7.899  1.00 91.03           C  
ATOM    775  CB  CYS B  95      -2.618 -28.194  -9.816  1.00 91.03           C  
ATOM    776  O   CYS B  95      -3.273 -27.144  -7.013  1.00 91.03           O  
ATOM    777  SG  CYS B  95      -2.945 -29.926  -9.425  1.00 91.03           S  
ATOM    778  N   GLU B  96      -5.175 -28.104  -7.543  1.00 89.07           N  
ATOM    779  CA  GLU B  96      -5.645 -28.349  -6.183  1.00 89.07           C  
ATOM    780  C   GLU B  96      -4.741 -29.340  -5.456  1.00 89.07           C  
ATOM    781  CB  GLU B  96      -7.086 -28.864  -6.197  1.00 89.07           C  
ATOM    782  O   GLU B  96      -4.592 -29.272  -4.234  1.00 89.07           O  
ATOM    783  CG  GLU B  96      -8.106 -27.828  -6.647  1.00 89.07           C  
ATOM    784  CD  GLU B  96      -9.535 -28.348  -6.638  1.00 89.07           C  
ATOM    785  OE1 GLU B  96     -10.467 -27.566  -6.929  1.00 89.07           O  
ATOM    786  OE2 GLU B  96      -9.723 -29.548  -6.335  1.00 89.07           O  
ATOM    787  N   ASN B  97      -4.121 -30.196  -6.182  1.00 88.55           N  
ATOM    788  CA  ASN B  97      -3.307 -31.250  -5.587  1.00 88.55           C  
ATOM    789  C   ASN B  97      -1.876 -30.780  -5.340  1.00 88.55           C  
ATOM    790  CB  ASN B  97      -3.311 -32.497  -6.473  1.00 88.55           C  
ATOM    791  O   ASN B  97      -1.275 -31.118  -4.318  1.00 88.55           O  
ATOM    792  CG  ASN B  97      -4.652 -33.203  -6.482  1.00 88.55           C  
ATOM    793  ND2 ASN B  97      -4.740 -34.300  -7.225  1.00 88.55           N  
ATOM    794  OD1 ASN B  97      -5.602 -32.766  -5.827  1.00 88.55           O  
ATOM    795  N   HIS B  98      -1.337 -29.936  -6.231  1.00 88.54           N  
ATOM    796  CA  HIS B  98       0.086 -29.625  -6.167  1.00 88.54           C  
ATOM    797  C   HIS B  98       0.315 -28.140  -5.908  1.00 88.54           C  
ATOM    798  CB  HIS B  98       0.785 -30.045  -7.462  1.00 88.54           C  
ATOM    799  O   HIS B  98       1.448 -27.713  -5.674  1.00 88.54           O  
ATOM    800  CG  HIS B  98       0.628 -31.497  -7.784  1.00 88.54           C  
ATOM    801  CD2 HIS B  98       1.151 -32.600  -7.198  1.00 88.54           C  
ATOM    802  ND1 HIS B  98      -0.149 -31.947  -8.830  1.00 88.54           N  
ATOM    803  CE1 HIS B  98      -0.097 -33.268  -8.872  1.00 88.54           C  
ATOM    804  NE2 HIS B  98       0.686 -33.689  -7.893  1.00 88.54           N  
ATOM    805  N   HIS B  99      -0.813 -27.294  -6.054  1.00 88.99           N  
ATOM    806  CA  HIS B  99      -0.734 -25.854  -5.843  1.00 88.99           C  
ATOM    807  C   HIS B  99       0.240 -25.206  -6.821  1.00 88.99           C  
ATOM    808  CB  HIS B  99      -0.315 -25.546  -4.404  1.00 88.99           C  
ATOM    809  O   HIS B  99       0.988 -24.298  -6.450  1.00 88.99           O  
ATOM    810  CG  HIS B  99      -1.329 -25.955  -3.383  1.00 88.99           C  
ATOM    811  CD2 HIS B  99      -2.307 -25.249  -2.768  1.00 88.99           C  
ATOM    812  ND1 HIS B  99      -1.405 -27.237  -2.883  1.00 88.99           N  
ATOM    813  CE1 HIS B  99      -2.390 -27.302  -2.002  1.00 88.99           C  
ATOM    814  NE2 HIS B  99      -2.952 -26.109  -1.914  1.00 88.99           N  
ATOM    815  N   GLU B 100       0.360 -25.863  -8.012  1.00 88.99           N  
ATOM    816  CA  GLU B 100       1.140 -25.332  -9.125  1.00 88.99           C  
ATOM    817  C   GLU B 100       0.235 -24.751 -10.207  1.00 88.99           C  
ATOM    818  CB  GLU B 100       2.038 -26.421  -9.719  1.00 88.99           C  
ATOM    819  O   GLU B 100      -0.940 -25.114 -10.301  1.00 88.99           O  
ATOM    820  CG  GLU B 100       3.150 -26.879  -8.786  1.00 88.99           C  
ATOM    821  CD  GLU B 100       4.221 -25.823  -8.566  1.00 88.99           C  
ATOM    822  OE1 GLU B 100       4.749 -25.721  -7.435  1.00 88.99           O  
ATOM    823  OE2 GLU B 100       4.534 -25.091  -9.531  1.00 88.99           O  
ATOM    824  N   LYS B 101       0.842 -23.888 -10.944  1.00 89.28           N  
ATOM    825  CA  LYS B 101       0.094 -23.270 -12.034  1.00 89.28           C  
ATOM    826  C   LYS B 101      -0.402 -24.319 -13.025  1.00 89.28           C  
ATOM    827  CB  LYS B 101       0.956 -22.233 -12.757  1.00 89.28           C  
ATOM    828  O   LYS B 101       0.335 -25.240 -13.383  1.00 89.28           O  
ATOM    829  CG  LYS B 101       0.228 -21.488 -13.866  1.00 89.28           C  
ATOM    830  CD  LYS B 101       1.150 -20.506 -14.578  1.00 89.28           C  
ATOM    831  CE  LYS B 101       0.447 -19.822 -15.743  1.00 89.28           C  
ATOM    832  NZ  LYS B 101       1.350 -18.866 -16.450  1.00 89.28           N  
ATOM    833  N   LEU B 102      -1.643 -24.175 -13.402  1.00 89.82           N  
ATOM    834  CA  LEU B 102      -2.179 -25.015 -14.466  1.00 89.82           C  
ATOM    835  C   LEU B 102      -1.572 -24.639 -15.814  1.00 89.82           C  
ATOM    836  CB  LEU B 102      -3.704 -24.892 -14.529  1.00 89.82           C  
ATOM    837  O   LEU B 102      -1.801 -23.537 -16.318  1.00 89.82           O  
ATOM    838  CG  LEU B 102      -4.474 -25.359 -13.293  1.00 89.82           C  
ATOM    839  CD1 LEU B 102      -5.951 -25.004 -13.423  1.00 89.82           C  
ATOM    840  CD2 LEU B 102      -4.294 -26.859 -13.086  1.00 89.82           C  
ATOM    841  N   SER B 103      -0.772 -25.571 -16.328  1.00 89.84           N  
ATOM    842  CA  SER B 103      -0.018 -25.211 -17.523  1.00 89.84           C  
ATOM    843  C   SER B 103      -0.184 -26.259 -18.619  1.00 89.84           C  
ATOM    844  CB  SER B 103       1.465 -25.039 -17.191  1.00 89.84           C  
ATOM    845  O   SER B 103       0.305 -26.080 -19.736  1.00 89.84           O  
ATOM    846  OG  SER B 103       1.992 -26.225 -16.620  1.00 89.84           O  
ATOM    847  N   VAL B 104      -0.927 -27.330 -18.325  1.00 91.29           N  
ATOM    848  CA  VAL B 104      -1.050 -28.442 -19.262  1.00 91.29           C  
ATOM    849  C   VAL B 104      -2.523 -28.791 -19.459  1.00 91.29           C  
ATOM    850  CB  VAL B 104      -0.268 -29.683 -18.776  1.00 91.29           C  
ATOM    851  O   VAL B 104      -3.321 -28.695 -18.524  1.00 91.29           O  
ATOM    852  CG1 VAL B 104      -0.414 -30.836 -19.767  1.00 91.29           C  
ATOM    853  CG2 VAL B 104       1.205 -29.337 -18.567  1.00 91.29           C  
ATOM    854  N   PHE B 105      -2.896 -29.123 -20.680  1.00 90.93           N  
ATOM    855  CA  PHE B 105      -4.221 -29.664 -20.959  1.00 90.93           C  
ATOM    856  C   PHE B 105      -4.141 -31.152 -21.280  1.00 90.93           C  
ATOM    857  CB  PHE B 105      -4.877 -28.910 -22.119  1.00 90.93           C  
ATOM    858  O   PHE B 105      -3.438 -31.555 -22.209  1.00 90.93           O  
ATOM    859  CG  PHE B 105      -6.297 -29.328 -22.389  1.00 90.93           C  
ATOM    860  CD1 PHE B 105      -6.599 -30.169 -23.453  1.00 90.93           C  
ATOM    861  CD2 PHE B 105      -7.331 -28.880 -21.577  1.00 90.93           C  
ATOM    862  CE1 PHE B 105      -7.913 -30.558 -23.704  1.00 90.93           C  
ATOM    863  CE2 PHE B 105      -8.647 -29.264 -21.822  1.00 90.93           C  
ATOM    864  CZ  PHE B 105      -8.936 -30.102 -22.887  1.00 90.93           C  
ATOM    865  N   CYS B 106      -4.811 -31.900 -20.456  1.00 91.49           N  
ATOM    866  CA  CYS B 106      -4.922 -33.326 -20.739  1.00 91.49           C  
ATOM    867  C   CYS B 106      -6.094 -33.607 -21.673  1.00 91.49           C  
ATOM    868  CB  CYS B 106      -5.090 -34.118 -19.443  1.00 91.49           C  
ATOM    869  O   CYS B 106      -7.249 -33.611 -21.242  1.00 91.49           O  
ATOM    870  SG  CYS B 106      -5.156 -35.907 -19.687  1.00 91.49           S  
ATOM    871  N   TRP B 107      -5.759 -33.921 -22.931  1.00 88.15           N  
ATOM    872  CA  TRP B 107      -6.785 -34.160 -23.941  1.00 88.15           C  
ATOM    873  C   TRP B 107      -7.627 -35.380 -23.584  1.00 88.15           C  
ATOM    874  CB  TRP B 107      -6.148 -34.349 -25.321  1.00 88.15           C  
ATOM    875  O   TRP B 107      -8.839 -35.393 -23.811  1.00 88.15           O  
ATOM    876  CG  TRP B 107      -6.385 -33.207 -26.263  1.00 88.15           C  
ATOM    877  CD1 TRP B 107      -5.661 -32.051 -26.355  1.00 88.15           C  
ATOM    878  CD2 TRP B 107      -7.421 -33.111 -27.245  1.00 88.15           C  
ATOM    879  CE2 TRP B 107      -7.265 -31.868 -27.897  1.00 88.15           C  
ATOM    880  CE3 TRP B 107      -8.468 -33.956 -27.637  1.00 88.15           C  
ATOM    881  NE1 TRP B 107      -6.185 -31.242 -27.336  1.00 88.15           N  
ATOM    882  CH2 TRP B 107      -9.134 -32.296 -29.285  1.00 88.15           C  
ATOM    883  CZ2 TRP B 107      -8.118 -31.450 -28.921  1.00 88.15           C  
ATOM    884  CZ3 TRP B 107      -9.316 -33.538 -28.656  1.00 88.15           C  
ATOM    885  N   THR B 108      -6.954 -36.323 -23.047  1.00 91.09           N  
ATOM    886  CA  THR B 108      -7.612 -37.568 -22.667  1.00 91.09           C  
ATOM    887  C   THR B 108      -8.657 -37.319 -21.584  1.00 91.09           C  
ATOM    888  CB  THR B 108      -6.593 -38.610 -22.171  1.00 91.09           C  
ATOM    889  O   THR B 108      -9.785 -37.808 -21.678  1.00 91.09           O  
ATOM    890  CG2 THR B 108      -7.246 -39.977 -21.991  1.00 91.09           C  
ATOM    891  OG1 THR B 108      -5.530 -38.723 -23.126  1.00 91.09           O  
ATOM    892  N   CYS B 109      -8.439 -36.459 -20.637  1.00 89.61           N  
ATOM    893  CA  CYS B 109      -9.334 -36.172 -19.522  1.00 89.61           C  
ATOM    894  C   CYS B 109     -10.133 -34.899 -19.778  1.00 89.61           C  
ATOM    895  CB  CYS B 109      -8.543 -36.035 -18.221  1.00 89.61           C  
ATOM    896  O   CYS B 109     -11.069 -34.590 -19.039  1.00 89.61           O  
ATOM    897  SG  CYS B 109      -7.680 -37.545 -17.733  1.00 89.61           S  
ATOM    898  N   LYS B 110      -9.743 -34.197 -20.762  1.00 90.99           N  
ATOM    899  CA  LYS B 110     -10.374 -32.925 -21.102  1.00 90.99           C  
ATOM    900  C   LYS B 110     -10.367 -31.973 -19.910  1.00 90.99           C  
ATOM    901  CB  LYS B 110     -11.807 -33.149 -21.586  1.00 90.99           C  
ATOM    902  O   LYS B 110     -11.392 -31.367 -19.586  1.00 90.99           O  
ATOM    903  CG  LYS B 110     -11.905 -33.928 -22.890  1.00 90.99           C  
ATOM    904  CD  LYS B 110     -13.341 -33.993 -23.395  1.00 90.99           C  
ATOM    905  CE  LYS B 110     -13.443 -34.786 -24.691  1.00 90.99           C  
ATOM    906  NZ  LYS B 110     -14.841 -34.813 -25.215  1.00 90.99           N  
ATOM    907  N   LYS B 111      -9.233 -31.839 -19.327  1.00 90.17           N  
ATOM    908  CA  LYS B 111      -9.098 -30.954 -18.174  1.00 90.17           C  
ATOM    909  C   LYS B 111      -7.720 -30.299 -18.141  1.00 90.17           C  
ATOM    910  CB  LYS B 111      -9.344 -31.724 -16.875  1.00 90.17           C  
ATOM    911  O   LYS B 111      -6.756 -30.843 -18.683  1.00 90.17           O  
ATOM    912  CG  LYS B 111      -8.326 -32.822 -16.605  1.00 90.17           C  
ATOM    913  CD  LYS B 111      -8.631 -33.559 -15.307  1.00 90.17           C  
ATOM    914  CE  LYS B 111      -7.565 -34.599 -14.990  1.00 90.17           C  
ATOM    915  NZ  LYS B 111      -7.818 -35.271 -13.680  1.00 90.17           N  
ATOM    916  N   CYS B 112      -7.693 -29.138 -17.487  1.00 92.08           N  
ATOM    917  CA  CYS B 112      -6.423 -28.451 -17.278  1.00 92.08           C  
ATOM    918  C   CYS B 112      -5.728 -28.961 -16.021  1.00 92.08           C  
ATOM    919  CB  CYS B 112      -6.641 -26.942 -17.175  1.00 92.08           C  
ATOM    920  O   CYS B 112      -6.354 -29.084 -14.967  1.00 92.08           O  
ATOM    921  SG  CYS B 112      -7.420 -26.217 -18.634  1.00 92.08           S  
ATOM    922  N   ILE B 113      -4.512 -29.261 -16.114  1.00 92.00           N  
ATOM    923  CA  ILE B 113      -3.751 -29.792 -14.988  1.00 92.00           C  
ATOM    924  C   ILE B 113      -2.394 -29.097 -14.909  1.00 92.00           C  
ATOM    925  CB  ILE B 113      -3.564 -31.322 -15.104  1.00 92.00           C  
ATOM    926  O   ILE B 113      -2.024 -28.339 -15.808  1.00 92.00           O  
ATOM    927  CG1 ILE B 113      -2.805 -31.671 -16.389  1.00 92.00           C  
ATOM    928  CG2 ILE B 113      -4.918 -32.037 -15.056  1.00 92.00           C  
ATOM    929  CD1 ILE B 113      -2.462 -33.149 -16.523  1.00 92.00           C  
ATOM    930  N   CYS B 114      -1.664 -29.359 -13.843  1.00 92.47           N  
ATOM    931  CA  CYS B 114      -0.328 -28.795 -13.691  1.00 92.47           C  
ATOM    932  C   CYS B 114       0.731 -29.748 -14.232  1.00 92.47           C  
ATOM    933  CB  CYS B 114      -0.042 -28.481 -12.223  1.00 92.47           C  
ATOM    934  O   CYS B 114       0.423 -30.885 -14.594  1.00 92.47           O  
ATOM    935  SG  CYS B 114       0.268 -29.945 -11.212  1.00 92.47           S  
ATOM    936  N   HIS B 115       1.923 -29.269 -14.332  1.00 92.03           N  
ATOM    937  CA  HIS B 115       2.990 -30.079 -14.908  1.00 92.03           C  
ATOM    938  C   HIS B 115       3.318 -31.273 -14.017  1.00 92.03           C  
ATOM    939  CB  HIS B 115       4.244 -29.231 -15.132  1.00 92.03           C  
ATOM    940  O   HIS B 115       3.742 -32.321 -14.508  1.00 92.03           O  
ATOM    941  CG  HIS B 115       4.860 -28.725 -13.867  1.00 92.03           C  
ATOM    942  CD2 HIS B 115       5.927 -29.164 -13.160  1.00 92.03           C  
ATOM    943  ND1 HIS B 115       4.368 -27.633 -13.185  1.00 92.03           N  
ATOM    944  CE1 HIS B 115       5.109 -27.422 -12.110  1.00 92.03           C  
ATOM    945  NE2 HIS B 115       6.062 -28.337 -12.072  1.00 92.03           N  
ATOM    946  N   GLN B 116       3.086 -31.085 -12.708  1.00 90.88           N  
ATOM    947  CA  GLN B 116       3.329 -32.202 -11.801  1.00 90.88           C  
ATOM    948  C   GLN B 116       2.324 -33.327 -12.033  1.00 90.88           C  
ATOM    949  CB  GLN B 116       3.269 -31.735 -10.346  1.00 90.88           C  
ATOM    950  O   GLN B 116       2.697 -34.501 -12.067  1.00 90.88           O  
ATOM    951  CG  GLN B 116       4.436 -30.847  -9.936  1.00 90.88           C  
ATOM    952  CD  GLN B 116       4.650 -30.815  -8.435  1.00 90.88           C  
ATOM    953  NE2 GLN B 116       4.894 -29.625  -7.896  1.00 90.88           N  
ATOM    954  OE1 GLN B 116       4.595 -31.850  -7.764  1.00 90.88           O  
ATOM    955  N   CYS B 117       1.109 -32.974 -12.224  1.00 93.00           N  
ATOM    956  CA  CYS B 117       0.090 -33.959 -12.568  1.00 93.00           C  
ATOM    957  C   CYS B 117       0.429 -34.660 -13.878  1.00 93.00           C  
ATOM    958  CB  CYS B 117      -1.283 -33.295 -12.675  1.00 93.00           C  
ATOM    959  O   CYS B 117       0.246 -35.872 -14.003  1.00 93.00           O  
ATOM    960  SG  CYS B 117      -2.015 -32.875 -11.079  1.00 93.00           S  
ATOM    961  N   ALA B 118       0.956 -33.972 -14.797  1.00 92.09           N  
ATOM    962  CA  ALA B 118       1.261 -34.499 -16.125  1.00 92.09           C  
ATOM    963  C   ALA B 118       2.483 -35.412 -16.085  1.00 92.09           C  
ATOM    964  CB  ALA B 118       1.487 -33.356 -17.112  1.00 92.09           C  
ATOM    965  O   ALA B 118       2.496 -36.470 -16.717  1.00 92.09           O  
ATOM    966  N   LEU B 119       3.470 -35.040 -15.298  1.00 90.03           N  
ATOM    967  CA  LEU B 119       4.751 -35.739 -15.329  1.00 90.03           C  
ATOM    968  C   LEU B 119       4.784 -36.860 -14.295  1.00 90.03           C  
ATOM    969  CB  LEU B 119       5.901 -34.761 -15.075  1.00 90.03           C  
ATOM    970  O   LEU B 119       5.350 -37.926 -14.547  1.00 90.03           O  
ATOM    971  CG  LEU B 119       6.244 -33.806 -16.220  1.00 90.03           C  
ATOM    972  CD1 LEU B 119       7.204 -32.724 -15.738  1.00 90.03           C  
ATOM    973  CD2 LEU B 119       6.841 -34.573 -17.395  1.00 90.03           C  
ATOM    974  N   TRP B 120       4.125 -36.623 -13.031  1.00 87.36           N  
ATOM    975  CA  TRP B 120       4.359 -37.554 -11.932  1.00 87.36           C  
ATOM    976  C   TRP B 120       3.041 -38.019 -11.322  1.00 87.36           C  
ATOM    977  CB  TRP B 120       5.234 -36.907 -10.855  1.00 87.36           C  
ATOM    978  O   TRP B 120       3.031 -38.833 -10.396  1.00 87.36           O  
ATOM    979  CG  TRP B 120       6.553 -36.406 -11.362  1.00 87.36           C  
ATOM    980  CD1 TRP B 120       7.539 -37.141 -11.961  1.00 87.36           C  
ATOM    981  CD2 TRP B 120       7.033 -35.059 -11.309  1.00 87.36           C  
ATOM    982  CE2 TRP B 120       8.318 -35.049 -11.895  1.00 87.36           C  
ATOM    983  CE3 TRP B 120       6.500 -33.858 -10.823  1.00 87.36           C  
ATOM    984  NE1 TRP B 120       8.603 -36.331 -12.284  1.00 87.36           N  
ATOM    985  CH2 TRP B 120       8.533 -32.722 -11.525  1.00 87.36           C  
ATOM    986  CZ2 TRP B 120       9.078 -33.883 -12.008  1.00 87.36           C  
ATOM    987  CZ3 TRP B 120       7.258 -32.698 -10.936  1.00 87.36           C  
ATOM    988  N   GLY B 121       1.814 -37.391 -11.514  1.00 74.36           N  
ATOM    989  CA  GLY B 121       0.545 -37.635 -10.848  1.00 74.36           C  
ATOM    990  C   GLY B 121      -0.028 -39.009 -11.139  1.00 74.36           C  
ATOM    991  O   GLY B 121      -0.856 -39.516 -10.379  1.00 74.36           O  
ATOM    992  N   GLY B 122       0.647 -39.990 -11.718  1.00 75.48           N  
ATOM    993  CA  GLY B 122       0.191 -41.337 -12.025  1.00 75.48           C  
ATOM    994  C   GLY B 122      -1.203 -41.374 -12.623  1.00 75.48           C  
ATOM    995  O   GLY B 122      -1.534 -42.285 -13.383  1.00 75.48           O  
ATOM    996  N   MET B 123      -2.096 -40.329 -12.304  1.00 83.30           N  
ATOM    997  CA  MET B 123      -3.491 -40.305 -12.736  1.00 83.30           C  
ATOM    998  C   MET B 123      -3.591 -40.061 -14.238  1.00 83.30           C  
ATOM    999  CB  MET B 123      -4.270 -39.228 -11.979  1.00 83.30           C  
ATOM   1000  O   MET B 123      -4.567 -40.465 -14.873  1.00 83.30           O  
ATOM   1001  CG  MET B 123      -4.528 -39.570 -10.520  1.00 83.30           C  
ATOM   1002  SD  MET B 123      -5.434 -38.241  -9.636  1.00 83.30           S  
ATOM   1003  CE  MET B 123      -7.137 -38.644 -10.113  1.00 83.30           C  
ATOM   1004  N   HIS B 124      -2.511 -39.502 -14.815  1.00 86.61           N  
ATOM   1005  CA  HIS B 124      -2.586 -39.141 -16.226  1.00 86.61           C  
ATOM   1006  C   HIS B 124      -1.523 -39.871 -17.039  1.00 86.61           C  
ATOM   1007  CB  HIS B 124      -2.435 -37.629 -16.401  1.00 86.61           C  
ATOM   1008  O   HIS B 124      -1.081 -39.376 -18.078  1.00 86.61           O  
ATOM   1009  CG  HIS B 124      -3.495 -36.836 -15.706  1.00 86.61           C  
ATOM   1010  CD2 HIS B 124      -3.513 -36.255 -14.483  1.00 86.61           C  
ATOM   1011  ND1 HIS B 124      -4.719 -36.567 -16.278  1.00 86.61           N  
ATOM   1012  CE1 HIS B 124      -5.446 -35.853 -15.435  1.00 86.61           C  
ATOM   1013  NE2 HIS B 124      -4.737 -35.650 -14.338  1.00 86.61           N  
ATOM   1014  N   GLY B 125      -1.185 -41.010 -16.474  1.00 81.90           N  
ATOM   1015  CA  GLY B 125      -0.213 -41.822 -17.188  1.00 81.90           C  
ATOM   1016  C   GLY B 125      -0.705 -42.283 -18.548  1.00 81.90           C  
ATOM   1017  O   GLY B 125      -1.834 -42.759 -18.677  1.00 81.90           O  
ATOM   1018  N   GLY B 126       0.119 -42.014 -19.645  1.00 83.12           N  
ATOM   1019  CA  GLY B 126      -0.197 -42.446 -20.997  1.00 83.12           C  
ATOM   1020  C   GLY B 126      -1.169 -41.523 -21.706  1.00 83.12           C  
ATOM   1021  O   GLY B 126      -1.620 -41.820 -22.814  1.00 83.12           O  
ATOM   1022  N   HIS B 127      -1.641 -40.431 -21.077  1.00 91.58           N  
ATOM   1023  CA  HIS B 127      -2.543 -39.469 -21.701  1.00 91.58           C  
ATOM   1024  C   HIS B 127      -1.796 -38.568 -22.679  1.00 91.58           C  
ATOM   1025  CB  HIS B 127      -3.243 -38.622 -20.637  1.00 91.58           C  
ATOM   1026  O   HIS B 127      -0.567 -38.617 -22.760  1.00 91.58           O  
ATOM   1027  CG  HIS B 127      -4.202 -39.397 -19.789  1.00 91.58           C  
ATOM   1028  CD2 HIS B 127      -4.464 -40.724 -19.729  1.00 91.58           C  
ATOM   1029  ND1 HIS B 127      -5.031 -38.797 -18.865  1.00 91.58           N  
ATOM   1030  CE1 HIS B 127      -5.762 -39.725 -18.272  1.00 91.58           C  
ATOM   1031  NE2 HIS B 127      -5.438 -40.903 -18.778  1.00 91.58           N  
ATOM   1032  N   THR B 128      -2.614 -37.874 -23.468  1.00 89.92           N  
ATOM   1033  CA  THR B 128      -2.053 -36.913 -24.411  1.00 89.92           C  
ATOM   1034  C   THR B 128      -2.168 -35.492 -23.868  1.00 89.92           C  
ATOM   1035  CB  THR B 128      -2.754 -37.000 -25.780  1.00 89.92           C  
ATOM   1036  O   THR B 128      -3.230 -35.089 -23.388  1.00 89.92           O  
ATOM   1037  CG2 THR B 128      -2.411 -38.305 -26.491  1.00 89.92           C  
ATOM   1038  OG1 THR B 128      -4.172 -36.931 -25.590  1.00 89.92           O  
ATOM   1039  N   PHE B 129      -1.039 -34.753 -23.915  1.00 90.42           N  
ATOM   1040  CA  PHE B 129      -0.981 -33.435 -23.293  1.00 90.42           C  
ATOM   1041  C   PHE B 129      -0.671 -32.361 -24.328  1.00 90.42           C  
ATOM   1042  CB  PHE B 129       0.071 -33.412 -22.180  1.00 90.42           C  
ATOM   1043  O   PHE B 129       0.029 -32.620 -25.309  1.00 90.42           O  
ATOM   1044  CG  PHE B 129      -0.135 -34.466 -21.126  1.00 90.42           C  
ATOM   1045  CD1 PHE B 129      -1.410 -34.761 -20.658  1.00 90.42           C  
ATOM   1046  CD2 PHE B 129       0.946 -35.164 -20.604  1.00 90.42           C  
ATOM   1047  CE1 PHE B 129      -1.605 -35.737 -19.684  1.00 90.42           C  
ATOM   1048  CE2 PHE B 129       0.760 -36.140 -19.629  1.00 90.42           C  
ATOM   1049  CZ  PHE B 129      -0.516 -36.424 -19.170  1.00 90.42           C  
ATOM   1050  N   LYS B 130      -1.244 -31.209 -24.112  1.00 88.94           N  
ATOM   1051  CA  LYS B 130      -0.925 -30.010 -24.882  1.00 88.94           C  
ATOM   1052  C   LYS B 130      -0.706 -28.810 -23.965  1.00 88.94           C  
ATOM   1053  CB  LYS B 130      -2.036 -29.705 -25.887  1.00 88.94           C  
ATOM   1054  O   LYS B 130      -1.283 -28.739 -22.878  1.00 88.94           O  
ATOM   1055  CG  LYS B 130      -2.086 -30.666 -27.065  1.00 88.94           C  
ATOM   1056  CD  LYS B 130      -2.887 -30.089 -28.225  1.00 88.94           C  
ATOM   1057  CE  LYS B 130      -2.915 -31.038 -29.415  1.00 88.94           C  
ATOM   1058  NZ  LYS B 130      -3.509 -30.394 -30.624  1.00 88.94           N  
ATOM   1059  N   PRO B 131       0.170 -27.921 -24.438  1.00 88.52           N  
ATOM   1060  CA  PRO B 131       0.333 -26.704 -23.639  1.00 88.52           C  
ATOM   1061  C   PRO B 131      -0.948 -25.878 -23.554  1.00 88.52           C  
ATOM   1062  CB  PRO B 131       1.429 -25.938 -24.383  1.00 88.52           C  
ATOM   1063  O   PRO B 131      -1.631 -25.685 -24.563  1.00 88.52           O  
ATOM   1064  CG  PRO B 131       2.056 -26.949 -25.288  1.00 88.52           C  
ATOM   1065  CD  PRO B 131       1.068 -28.056 -25.523  1.00 88.52           C  
ATOM   1066  N   LEU B 132      -1.230 -25.474 -22.318  1.00 84.78           N  
ATOM   1067  CA  LEU B 132      -2.442 -24.686 -22.124  1.00 84.78           C  
ATOM   1068  C   LEU B 132      -2.340 -23.344 -22.842  1.00 84.78           C  
ATOM   1069  CB  LEU B 132      -2.703 -24.460 -20.632  1.00 84.78           C  
ATOM   1070  O   LEU B 132      -3.334 -22.838 -23.367  1.00 84.78           O  
ATOM   1071  CG  LEU B 132      -4.168 -24.367 -20.206  1.00 84.78           C  
ATOM   1072  CD1 LEU B 132      -4.705 -25.749 -19.848  1.00 84.78           C  
ATOM   1073  CD2 LEU B 132      -4.324 -23.407 -19.032  1.00 84.78           C  
ATOM   1074  N   ALA B 133      -1.086 -22.702 -22.822  1.00 73.28           N  
ATOM   1075  CA  ALA B 133      -0.884 -21.412 -23.478  1.00 73.28           C  
ATOM   1076  C   ALA B 133      -1.238 -21.489 -24.960  1.00 73.28           C  
ATOM   1077  CB  ALA B 133       0.560 -20.947 -23.303  1.00 73.28           C  
ATOM   1078  O   ALA B 133      -1.725 -20.515 -25.540  1.00 73.28           O  
ATOM   1079  N   GLU B 134      -1.075 -22.576 -25.562  1.00 68.75           N  
ATOM   1080  CA  GLU B 134      -1.382 -22.771 -26.976  1.00 68.75           C  
ATOM   1081  C   GLU B 134      -2.880 -22.964 -27.195  1.00 68.75           C  
ATOM   1082  CB  GLU B 134      -0.610 -23.971 -27.532  1.00 68.75           C  
ATOM   1083  O   GLU B 134      -3.424 -22.531 -28.212  1.00 68.75           O  
ATOM   1084  CG  GLU B 134       0.718 -23.603 -28.176  1.00 68.75           C  
ATOM   1085  CD  GLU B 134       1.464 -24.802 -28.741  1.00 68.75           C  
ATOM   1086  OE1 GLU B 134       2.655 -24.662 -29.100  1.00 68.75           O  
ATOM   1087  OE2 GLU B 134       0.851 -25.889 -28.827  1.00 68.75           O  
ATOM   1088  N   ILE B 135      -3.498 -23.497 -26.197  1.00 61.84           N  
ATOM   1089  CA  ILE B 135      -4.934 -23.733 -26.303  1.00 61.84           C  
ATOM   1090  C   ILE B 135      -5.685 -22.410 -26.171  1.00 61.84           C  
ATOM   1091  CB  ILE B 135      -5.422 -24.735 -25.233  1.00 61.84           C  
ATOM   1092  O   ILE B 135      -6.652 -22.163 -26.895  1.00 61.84           O  
ATOM   1093  CG1 ILE B 135      -4.746 -26.097 -25.430  1.00 61.84           C  
ATOM   1094  CG2 ILE B 135      -6.947 -24.870 -25.275  1.00 61.84           C  
ATOM   1095  CD1 ILE B 135      -5.107 -27.126 -24.368  1.00 61.84           C  
ATOM   1096  N   TYR B 136      -5.202 -21.565 -25.254  1.00 59.57           N  
ATOM   1097  CA  TYR B 136      -5.816 -20.254 -25.081  1.00 59.57           C  
ATOM   1098  C   TYR B 136      -5.643 -19.401 -26.332  1.00 59.57           C  
ATOM   1099  CB  TYR B 136      -5.213 -19.534 -23.871  1.00 59.57           C  
ATOM   1100  O   TYR B 136      -6.581 -18.731 -26.769  1.00 59.57           O  
ATOM   1101  CG  TYR B 136      -6.212 -19.246 -22.776  1.00 59.57           C  
ATOM   1102  CD1 TYR B 136      -6.980 -18.084 -22.795  1.00 59.57           C  
ATOM   1103  CD2 TYR B 136      -6.390 -20.135 -21.721  1.00 59.57           C  
ATOM   1104  CE1 TYR B 136      -7.900 -17.813 -21.788  1.00 59.57           C  
ATOM   1105  CE2 TYR B 136      -7.307 -19.875 -20.709  1.00 59.57           C  
ATOM   1106  OH  TYR B 136      -8.966 -18.451 -19.751  1.00 59.57           O  
ATOM   1107  CZ  TYR B 136      -8.057 -18.713 -20.751  1.00 59.57           C  
ATOM   1108  N   GLU B 137      -4.406 -19.383 -26.889  1.00 53.68           N  
ATOM   1109  CA  GLU B 137      -4.158 -18.634 -28.117  1.00 53.68           C  
ATOM   1110  C   GLU B 137      -5.033 -19.142 -29.259  1.00 53.68           C  
ATOM   1111  CB  GLU B 137      -2.680 -18.718 -28.509  1.00 53.68           C  
ATOM   1112  O   GLU B 137      -5.526 -18.353 -30.068  1.00 53.68           O  
ATOM   1113  CG  GLU B 137      -1.794 -17.716 -27.784  1.00 53.68           C  
ATOM   1114  CD  GLU B 137      -0.343 -17.762 -28.236  1.00 53.68           C  
ATOM   1115  OE1 GLU B 137       0.484 -16.989 -27.701  1.00 53.68           O  
ATOM   1116  OE2 GLU B 137      -0.031 -18.576 -29.134  1.00 53.68           O  
ATOM   1117  N   GLN B 138      -5.197 -20.430 -29.270  1.00 52.99           N  
ATOM   1118  CA  GLN B 138      -6.060 -20.997 -30.301  1.00 52.99           C  
ATOM   1119  C   GLN B 138      -7.514 -20.584 -30.089  1.00 52.99           C  
ATOM   1120  CB  GLN B 138      -5.945 -22.522 -30.319  1.00 52.99           C  
ATOM   1121  O   GLN B 138      -8.229 -20.293 -31.050  1.00 52.99           O  
ATOM   1122  CG  GLN B 138      -4.786 -23.041 -31.160  1.00 52.99           C  
ATOM   1123  CD  GLN B 138      -4.673 -24.554 -31.134  1.00 52.99           C  
ATOM   1124  NE2 GLN B 138      -3.720 -25.090 -31.888  1.00 52.99           N  
ATOM   1125  OE1 GLN B 138      -5.435 -25.234 -30.440  1.00 52.99           O  
ATOM   1126  N   HIS B 139      -7.886 -20.574 -28.825  1.00 55.94           N  
ATOM   1127  CA  HIS B 139      -9.250 -20.157 -28.520  1.00 55.94           C  
ATOM   1128  C   HIS B 139      -9.451 -18.674 -28.813  1.00 55.94           C  
ATOM   1129  CB  HIS B 139      -9.587 -20.453 -27.057  1.00 55.94           C  
ATOM   1130  O   HIS B 139     -10.483 -18.278 -29.358  1.00 55.94           O  
ATOM   1131  CG  HIS B 139     -10.154 -21.820 -26.837  1.00 55.94           C  
ATOM   1132  CD2 HIS B 139      -9.609 -22.931 -26.290  1.00 55.94           C  
ATOM   1133  ND1 HIS B 139     -11.438 -22.160 -27.204  1.00 55.94           N  
ATOM   1134  CE1 HIS B 139     -11.659 -23.425 -26.890  1.00 55.94           C  
ATOM   1135  NE2 HIS B 139     -10.564 -23.916 -26.334  1.00 55.94           N  
ATOM   1136  N   VAL B 140      -8.427 -17.882 -28.492  1.00 55.80           N  
ATOM   1137  CA  VAL B 140      -8.495 -16.452 -28.773  1.00 55.80           C  
ATOM   1138  C   VAL B 140      -8.509 -16.223 -30.283  1.00 55.80           C  
ATOM   1139  CB  VAL B 140      -7.315 -15.690 -28.129  1.00 55.80           C  
ATOM   1140  O   VAL B 140      -9.257 -15.378 -30.782  1.00 55.80           O  
ATOM   1141  CG1 VAL B 140      -7.327 -14.221 -28.549  1.00 55.80           C  
ATOM   1142  CG2 VAL B 140      -7.367 -15.815 -26.608  1.00 55.80           C  
ATOM   1143  N   THR B 141      -7.690 -16.948 -30.996  1.00 56.02           N  
ATOM   1144  CA  THR B 141      -7.664 -16.850 -32.451  1.00 56.02           C  
ATOM   1145  C   THR B 141      -8.993 -17.307 -33.047  1.00 56.02           C  
ATOM   1146  CB  THR B 141      -6.516 -17.685 -33.048  1.00 56.02           C  
ATOM   1147  O   THR B 141      -9.511 -16.681 -33.974  1.00 56.02           O  
ATOM   1148  CG2 THR B 141      -5.739 -16.886 -34.089  1.00 56.02           C  
ATOM   1149  OG1 THR B 141      -5.623 -18.077 -31.998  1.00 56.02           O  
ATOM   1150  N   LYS B 142      -9.466 -18.361 -32.527  1.00 55.90           N  
ATOM   1151  CA  LYS B 142     -10.747 -18.854 -33.026  1.00 55.90           C  
ATOM   1152  C   LYS B 142     -11.865 -17.853 -32.752  1.00 55.90           C  
ATOM   1153  CB  LYS B 142     -11.086 -20.204 -32.393  1.00 55.90           C  
ATOM   1154  O   LYS B 142     -12.723 -17.622 -33.608  1.00 55.90           O  
ATOM   1155  CG  LYS B 142     -11.049 -21.372 -33.368  1.00 55.90           C  
ATOM   1156  CD  LYS B 142     -11.361 -22.691 -32.673  1.00 55.90           C  
ATOM   1157  CE  LYS B 142     -11.181 -23.875 -33.613  1.00 55.90           C  
ATOM   1158  NZ  LYS B 142     -11.471 -25.172 -32.932  1.00 55.90           N  
ATOM   1159  N   VAL B 143     -11.788 -17.293 -31.615  1.00 59.72           N  
ATOM   1160  CA  VAL B 143     -12.780 -16.288 -31.246  1.00 59.72           C  
ATOM   1161  C   VAL B 143     -12.603 -15.044 -32.114  1.00 59.72           C  
ATOM   1162  CB  VAL B 143     -12.679 -15.913 -29.750  1.00 59.72           C  
ATOM   1163  O   VAL B 143     -13.583 -14.476 -32.601  1.00 59.72           O  
ATOM   1164  CG1 VAL B 143     -13.577 -14.719 -29.432  1.00 59.72           C  
ATOM   1165  CG2 VAL B 143     -13.045 -17.110 -28.875  1.00 59.72           C  
ATOM   1166  N   ASN B 144     -11.359 -14.606 -32.326  1.00 57.22           N  
ATOM   1167  CA  ASN B 144     -11.083 -13.441 -33.160  1.00 57.22           C  
ATOM   1168  C   ASN B 144     -11.476 -13.686 -34.614  1.00 57.22           C  
ATOM   1169  CB  ASN B 144      -9.606 -13.053 -33.067  1.00 57.22           C  
ATOM   1170  O   ASN B 144     -11.961 -12.778 -35.291  1.00 57.22           O  
ATOM   1171  CG  ASN B 144      -9.294 -12.229 -31.833  1.00 57.22           C  
ATOM   1172  ND2 ASN B 144      -8.099 -12.412 -31.284  1.00 57.22           N  
ATOM   1173  OD1 ASN B 144     -10.122 -11.437 -31.376  1.00 57.22           O  
ATOM   1174  N   GLU B 145     -11.297 -14.837 -35.196  1.00 63.46           N  
ATOM   1175  CA  GLU B 145     -11.710 -15.192 -36.550  1.00 63.46           C  
ATOM   1176  C   GLU B 145     -13.231 -15.212 -36.676  1.00 63.46           C  
ATOM   1177  CB  GLU B 145     -11.132 -16.552 -36.950  1.00 63.46           C  
ATOM   1178  O   GLU B 145     -13.780 -14.791 -37.697  1.00 63.46           O  
ATOM   1179  CG  GLU B 145      -9.683 -16.492 -37.413  1.00 63.46           C  
ATOM   1180  CD  GLU B 145      -9.101 -17.857 -37.741  1.00 63.46           C  
ATOM   1181  OE1 GLU B 145      -7.947 -17.926 -38.221  1.00 63.46           O  
ATOM   1182  OE2 GLU B 145      -9.805 -18.867 -37.516  1.00 63.46           O  
ATOM   1183  N   GLU B 146     -13.825 -15.698 -35.694  1.00 63.00           N  
ATOM   1184  CA  GLU B 146     -15.284 -15.744 -35.722  1.00 63.00           C  
ATOM   1185  C   GLU B 146     -15.883 -14.346 -35.598  1.00 63.00           C  
ATOM   1186  CB  GLU B 146     -15.816 -16.645 -34.605  1.00 63.00           C  
ATOM   1187  O   GLU B 146     -16.900 -14.043 -36.225  1.00 63.00           O  
ATOM   1188  CG  GLU B 146     -15.666 -18.133 -34.890  1.00 63.00           C  
ATOM   1189  CD  GLU B 146     -16.636 -18.642 -35.943  1.00 63.00           C  
ATOM   1190  OE1 GLU B 146     -16.255 -19.527 -36.743  1.00 63.00           O  
ATOM   1191  OE2 GLU B 146     -17.787 -18.153 -35.970  1.00 63.00           O  
ATOM   1192  N   VAL B 147     -15.131 -13.490 -34.833  1.00 65.74           N  
ATOM   1193  CA  VAL B 147     -15.575 -12.108 -34.685  1.00 65.74           C  
ATOM   1194  C   VAL B 147     -15.325 -11.344 -35.983  1.00 65.74           C  
ATOM   1195  CB  VAL B 147     -14.863 -11.406 -33.508  1.00 65.74           C  
ATOM   1196  O   VAL B 147     -16.135 -10.502 -36.381  1.00 65.74           O  
ATOM   1197  CG1 VAL B 147     -15.207  -9.918 -33.479  1.00 65.74           C  
ATOM   1198  CG2 VAL B 147     -15.239 -12.070 -32.185  1.00 65.74           C  
ATOM   1199  N   ALA B 148     -14.347 -11.590 -36.824  1.00 62.26           N  
ATOM   1200  CA  ALA B 148     -14.028 -10.950 -38.097  1.00 62.26           C  
ATOM   1201  C   ALA B 148     -14.998 -11.389 -39.190  1.00 62.26           C  
ATOM   1202  CB  ALA B 148     -12.591 -11.265 -38.506  1.00 62.26           C  
ATOM   1203  O   ALA B 148     -15.213 -10.666 -40.165  1.00 62.26           O  
ATOM   1204  N   LYS B 149     -15.649 -12.436 -39.029  1.00 68.74           N  
ATOM   1205  CA  LYS B 149     -16.656 -12.876 -39.990  1.00 68.74           C  
ATOM   1206  C   LYS B 149     -17.990 -12.175 -39.750  1.00 68.74           C  
ATOM   1207  CB  LYS B 149     -16.840 -14.393 -39.918  1.00 68.74           C  
ATOM   1208  O   LYS B 149     -18.880 -12.214 -40.602  1.00 68.74           O  
ATOM   1209  CG  LYS B 149     -15.731 -15.184 -40.595  1.00 68.74           C  
ATOM   1210  CD  LYS B 149     -16.000 -16.682 -40.541  1.00 68.74           C  
ATOM   1211  CE  LYS B 149     -14.839 -17.481 -41.117  1.00 68.74           C  
ATOM   1212  NZ  LYS B 149     -15.100 -18.951 -41.069  1.00 68.74           N  
ATOM   1213  N   LEU B 150     -17.873 -11.491 -38.582  1.00 51.09           N  
ATOM   1214  CA  LEU B 150     -19.092 -10.722 -38.359  1.00 51.09           C  
ATOM   1215  C   LEU B 150     -18.961  -9.317 -38.937  1.00 51.09           C  
ATOM   1216  CB  LEU B 150     -19.411 -10.644 -36.864  1.00 51.09           C  
ATOM   1217  O   LEU B 150     -19.952  -8.724 -39.369  1.00 51.09           O  
ATOM   1218  CG  LEU B 150     -20.007 -11.902 -36.231  1.00 51.09           C  
ATOM   1219  CD1 LEU B 150     -19.823 -11.873 -34.717  1.00 51.09           C  
ATOM   1220  CD2 LEU B 150     -21.483 -12.035 -36.593  1.00 51.09           C  
TER    1221      LEU B 150                                                      
ATOM   1222  N   MET C   1       3.644  -6.121  -8.847  1.00 60.12           N  
ATOM   1223  CA  MET C   1       3.822  -4.918  -8.038  1.00 60.12           C  
ATOM   1224  C   MET C   1       3.802  -3.668  -8.911  1.00 60.12           C  
ATOM   1225  CB  MET C   1       5.133  -4.987  -7.253  1.00 60.12           C  
ATOM   1226  O   MET C   1       4.367  -3.661 -10.006  1.00 60.12           O  
ATOM   1227  CG  MET C   1       5.313  -3.850  -6.260  1.00 60.12           C  
ATOM   1228  SD  MET C   1       6.869  -3.997  -5.298  1.00 60.12           S  
ATOM   1229  CE  MET C   1       8.001  -3.077  -6.376  1.00 60.12           C  
ATOM   1230  N   ASP C   2       2.829  -2.800  -8.568  1.00 78.43           N  
ATOM   1231  CA  ASP C   2       2.698  -1.567  -9.338  1.00 78.43           C  
ATOM   1232  C   ASP C   2       3.883  -0.636  -9.091  1.00 78.43           C  
ATOM   1233  CB  ASP C   2       1.388  -0.855  -8.993  1.00 78.43           C  
ATOM   1234  O   ASP C   2       3.800   0.277  -8.267  1.00 78.43           O  
ATOM   1235  CG  ASP C   2       0.827  -0.050 -10.152  1.00 78.43           C  
ATOM   1236  OD1 ASP C   2       1.589   0.295 -11.080  1.00 78.43           O  
ATOM   1237  OD2 ASP C   2      -0.388   0.243 -10.136  1.00 78.43           O  
ATOM   1238  N   GLU C   3       5.033  -0.996  -9.771  1.00 83.93           N  
ATOM   1239  CA  GLU C   3       6.266  -0.221  -9.666  1.00 83.93           C  
ATOM   1240  C   GLU C   3       6.006   1.264  -9.902  1.00 83.93           C  
ATOM   1241  CB  GLU C   3       7.312  -0.736 -10.658  1.00 83.93           C  
ATOM   1242  O   GLU C   3       6.648   2.118  -9.286  1.00 83.93           O  
ATOM   1243  CG  GLU C   3       8.144  -1.895 -10.128  1.00 83.93           C  
ATOM   1244  CD  GLU C   3       9.059  -2.506 -11.178  1.00 83.93           C  
ATOM   1245  OE1 GLU C   3       9.681  -3.557 -10.903  1.00 83.93           O  
ATOM   1246  OE2 GLU C   3       9.155  -1.928 -12.284  1.00 83.93           O  
ATOM   1247  N   GLN C   4       5.006   1.506 -10.615  1.00 90.87           N  
ATOM   1248  CA  GLN C   4       4.669   2.893 -10.916  1.00 90.87           C  
ATOM   1249  C   GLN C   4       4.056   3.586  -9.702  1.00 90.87           C  
ATOM   1250  CB  GLN C   4       3.709   2.968 -12.104  1.00 90.87           C  
ATOM   1251  O   GLN C   4       4.347   4.754  -9.435  1.00 90.87           O  
ATOM   1252  CG  GLN C   4       4.393   2.832 -13.457  1.00 90.87           C  
ATOM   1253  CD  GLN C   4       3.410   2.824 -14.613  1.00 90.87           C  
ATOM   1254  NE2 GLN C   4       3.928   2.707 -15.831  1.00 90.87           N  
ATOM   1255  OE1 GLN C   4       2.195   2.921 -14.414  1.00 90.87           O  
ATOM   1256  N   SER C   5       3.242   2.827  -9.003  1.00 94.02           N  
ATOM   1257  CA  SER C   5       2.611   3.369  -7.804  1.00 94.02           C  
ATOM   1258  C   SER C   5       3.645   3.687  -6.730  1.00 94.02           C  
ATOM   1259  CB  SER C   5       1.576   2.388  -7.252  1.00 94.02           C  
ATOM   1260  O   SER C   5       3.604   4.757  -6.118  1.00 94.02           O  
ATOM   1261  OG  SER C   5       0.525   2.189  -8.182  1.00 94.02           O  
ATOM   1262  N   VAL C   6       4.601   2.763  -6.548  1.00 94.59           N  
ATOM   1263  CA  VAL C   6       5.649   2.960  -5.552  1.00 94.59           C  
ATOM   1264  C   VAL C   6       6.502   4.169  -5.931  1.00 94.59           C  
ATOM   1265  CB  VAL C   6       6.539   1.705  -5.408  1.00 94.59           C  
ATOM   1266  O   VAL C   6       6.831   4.997  -5.078  1.00 94.59           O  
ATOM   1267  CG1 VAL C   6       7.700   1.973  -4.452  1.00 94.59           C  
ATOM   1268  CG2 VAL C   6       5.709   0.517  -4.926  1.00 94.59           C  
ATOM   1269  N   GLU C   7       6.820   4.320  -7.214  1.00 94.98           N  
ATOM   1270  CA  GLU C   7       7.627   5.437  -7.697  1.00 94.98           C  
ATOM   1271  C   GLU C   7       6.891   6.763  -7.526  1.00 94.98           C  
ATOM   1272  CB  GLU C   7       8.006   5.231  -9.166  1.00 94.98           C  
ATOM   1273  O   GLU C   7       7.505   7.782  -7.203  1.00 94.98           O  
ATOM   1274  CG  GLU C   7       9.253   5.993  -9.591  1.00 94.98           C  
ATOM   1275  CD  GLU C   7      10.545   5.295  -9.199  1.00 94.98           C  
ATOM   1276  OE1 GLU C   7      11.601   5.964  -9.135  1.00 94.98           O  
ATOM   1277  OE2 GLU C   7      10.502   4.068  -8.955  1.00 94.98           O  
ATOM   1278  N   SER C   8       5.654   6.754  -7.797  1.00 96.13           N  
ATOM   1279  CA  SER C   8       4.839   7.954  -7.638  1.00 96.13           C  
ATOM   1280  C   SER C   8       4.828   8.426  -6.188  1.00 96.13           C  
ATOM   1281  CB  SER C   8       3.408   7.697  -8.111  1.00 96.13           C  
ATOM   1282  O   SER C   8       4.955   9.623  -5.919  1.00 96.13           O  
ATOM   1283  OG  SER C   8       2.606   8.853  -7.937  1.00 96.13           O  
ATOM   1284  N   ILE C   9       4.688   7.476  -5.244  1.00 96.80           N  
ATOM   1285  CA  ILE C   9       4.719   7.819  -3.827  1.00 96.80           C  
ATOM   1286  C   ILE C   9       6.109   8.326  -3.449  1.00 96.80           C  
ATOM   1287  CB  ILE C   9       4.331   6.611  -2.944  1.00 96.80           C  
ATOM   1288  O   ILE C   9       6.241   9.333  -2.749  1.00 96.80           O  
ATOM   1289  CG1 ILE C   9       2.908   6.146  -3.272  1.00 96.80           C  
ATOM   1290  CG2 ILE C   9       4.464   6.963  -1.459  1.00 96.80           C  
ATOM   1291  CD1 ILE C   9       2.510   4.843  -2.591  1.00 96.80           C  
ATOM   1292  N   ALA C  10       7.182   7.639  -3.929  1.00 96.74           N  
ATOM   1293  CA  ALA C  10       8.568   8.006  -3.650  1.00 96.74           C  
ATOM   1294  C   ALA C  10       8.861   9.431  -4.111  1.00 96.74           C  
ATOM   1295  CB  ALA C  10       9.525   7.025  -4.322  1.00 96.74           C  
ATOM   1296  O   ALA C  10       9.645  10.145  -3.482  1.00 96.74           O  
ATOM   1297  N   GLU C  11       8.260   9.867  -5.162  1.00 96.77           N  
ATOM   1298  CA  GLU C  11       8.458  11.215  -5.685  1.00 96.77           C  
ATOM   1299  C   GLU C  11       7.994  12.269  -4.683  1.00 96.77           C  
ATOM   1300  CB  GLU C  11       7.718  11.391  -7.013  1.00 96.77           C  
ATOM   1301  O   GLU C  11       8.601  13.336  -4.570  1.00 96.77           O  
ATOM   1302  CG  GLU C  11       8.355  12.415  -7.942  1.00 96.77           C  
ATOM   1303  CD  GLU C  11       7.549  12.661  -9.207  1.00 96.77           C  
ATOM   1304  OE1 GLU C  11       7.788  13.682  -9.891  1.00 96.77           O  
ATOM   1305  OE2 GLU C  11       6.671  11.825  -9.518  1.00 96.77           O  
ATOM   1306  N   VAL C  12       6.966  12.012  -3.941  1.00 96.94           N  
ATOM   1307  CA  VAL C  12       6.433  12.925  -2.935  1.00 96.94           C  
ATOM   1308  C   VAL C  12       7.439  13.085  -1.797  1.00 96.94           C  
ATOM   1309  CB  VAL C  12       5.077  12.433  -2.383  1.00 96.94           C  
ATOM   1310  O   VAL C  12       7.530  14.152  -1.185  1.00 96.94           O  
ATOM   1311  CG1 VAL C  12       4.627  13.295  -1.205  1.00 96.94           C  
ATOM   1312  CG2 VAL C  12       4.020  12.435  -3.486  1.00 96.94           C  
ATOM   1313  N   PHE C  13       8.234  12.041  -1.582  1.00 97.55           N  
ATOM   1314  CA  PHE C  13       9.117  12.033  -0.421  1.00 97.55           C  
ATOM   1315  C   PHE C  13      10.566  12.250  -0.841  1.00 97.55           C  
ATOM   1316  CB  PHE C  13       8.984  10.714   0.347  1.00 97.55           C  
ATOM   1317  O   PHE C  13      11.484  11.709  -0.222  1.00 97.55           O  
ATOM   1318  CG  PHE C  13       7.710  10.598   1.139  1.00 97.55           C  
ATOM   1319  CD1 PHE C  13       7.657  11.018   2.463  1.00 97.55           C  
ATOM   1320  CD2 PHE C  13       6.565  10.068   0.560  1.00 97.55           C  
ATOM   1321  CE1 PHE C  13       6.479  10.912   3.198  1.00 97.55           C  
ATOM   1322  CE2 PHE C  13       5.384   9.959   1.289  1.00 97.55           C  
ATOM   1323  CZ  PHE C  13       5.343  10.380   2.608  1.00 97.55           C  
ATOM   1324  N   ARG C  14      10.723  12.915  -1.872  1.00 97.75           N  
ATOM   1325  CA  ARG C  14      12.012  13.456  -2.292  1.00 97.75           C  
ATOM   1326  C   ARG C  14      12.141  14.926  -1.906  1.00 97.75           C  
ATOM   1327  CB  ARG C  14      12.197  13.292  -3.802  1.00 97.75           C  
ATOM   1328  O   ARG C  14      11.165  15.677  -1.968  1.00 97.75           O  
ATOM   1329  CG  ARG C  14      12.576  11.883  -4.227  1.00 97.75           C  
ATOM   1330  CD  ARG C  14      12.949  11.820  -5.702  1.00 97.75           C  
ATOM   1331  NE  ARG C  14      13.161  10.445  -6.146  1.00 97.75           N  
ATOM   1332  NH1 ARG C  14      11.785  10.611  -7.995  1.00 97.75           N  
ATOM   1333  NH2 ARG C  14      12.865   8.641  -7.537  1.00 97.75           N  
ATOM   1334  CZ  ARG C  14      12.603   9.902  -7.225  1.00 97.75           C  
ATOM   1335  N   CYS C  15      13.319  15.259  -1.505  1.00 98.57           N  
ATOM   1336  CA  CYS C  15      13.586  16.662  -1.210  1.00 98.57           C  
ATOM   1337  C   CYS C  15      13.456  17.517  -2.465  1.00 98.57           C  
ATOM   1338  CB  CYS C  15      14.982  16.828  -0.611  1.00 98.57           C  
ATOM   1339  O   CYS C  15      14.101  17.242  -3.478  1.00 98.57           O  
ATOM   1340  SG  CYS C  15      15.419  18.543  -0.247  1.00 98.57           S  
ATOM   1341  N   PHE C  16      12.624  18.566  -2.354  1.00 97.29           N  
ATOM   1342  CA  PHE C  16      12.398  19.364  -3.553  1.00 97.29           C  
ATOM   1343  C   PHE C  16      13.604  20.248  -3.850  1.00 97.29           C  
ATOM   1344  CB  PHE C  16      11.141  20.226  -3.398  1.00 97.29           C  
ATOM   1345  O   PHE C  16      13.695  20.842  -4.926  1.00 97.29           O  
ATOM   1346  CG  PHE C  16      11.307  21.374  -2.440  1.00 97.29           C  
ATOM   1347  CD1 PHE C  16      10.917  21.252  -1.112  1.00 97.29           C  
ATOM   1348  CD2 PHE C  16      11.853  22.577  -2.868  1.00 97.29           C  
ATOM   1349  CE1 PHE C  16      11.069  22.313  -0.223  1.00 97.29           C  
ATOM   1350  CE2 PHE C  16      12.008  23.643  -1.985  1.00 97.29           C  
ATOM   1351  CZ  PHE C  16      11.615  23.509  -0.663  1.00 97.29           C  
ATOM   1352  N   ILE C  17      14.598  20.271  -2.958  1.00 97.93           N  
ATOM   1353  CA  ILE C  17      15.802  21.073  -3.146  1.00 97.93           C  
ATOM   1354  C   ILE C  17      16.918  20.202  -3.718  1.00 97.93           C  
ATOM   1355  CB  ILE C  17      16.258  21.727  -1.822  1.00 97.93           C  
ATOM   1356  O   ILE C  17      17.465  20.502  -4.782  1.00 97.93           O  
ATOM   1357  CG1 ILE C  17      15.155  22.637  -1.269  1.00 97.93           C  
ATOM   1358  CG2 ILE C  17      17.561  22.506  -2.026  1.00 97.93           C  
ATOM   1359  CD1 ILE C  17      15.469  23.228   0.099  1.00 97.93           C  
ATOM   1360  N   CYS C  18      17.244  19.057  -3.114  1.00 98.43           N  
ATOM   1361  CA  CYS C  18      18.365  18.237  -3.556  1.00 98.43           C  
ATOM   1362  C   CYS C  18      17.889  17.099  -4.451  1.00 98.43           C  
ATOM   1363  CB  CYS C  18      19.122  17.671  -2.355  1.00 98.43           C  
ATOM   1364  O   CYS C  18      18.698  16.431  -5.097  1.00 98.43           O  
ATOM   1365  SG  CYS C  18      18.217  16.388  -1.463  1.00 98.43           S  
ATOM   1366  N   MET C  19      16.566  16.841  -4.448  1.00 97.63           N  
ATOM   1367  CA  MET C  19      15.909  15.853  -5.298  1.00 97.63           C  
ATOM   1368  C   MET C  19      16.276  14.436  -4.870  1.00 97.63           C  
ATOM   1369  CB  MET C  19      16.285  16.070  -6.765  1.00 97.63           C  
ATOM   1370  O   MET C  19      16.078  13.483  -5.626  1.00 97.63           O  
ATOM   1371  CG  MET C  19      15.833  17.410  -7.322  1.00 97.63           C  
ATOM   1372  SD  MET C  19      14.019  17.652  -7.184  1.00 97.63           S  
ATOM   1373  CE  MET C  19      13.876  19.353  -7.799  1.00 97.63           C  
ATOM   1374  N   GLU C  20      16.839  14.289  -3.687  1.00 97.48           N  
ATOM   1375  CA  GLU C  20      17.153  12.982  -3.117  1.00 97.48           C  
ATOM   1376  C   GLU C  20      16.129  12.581  -2.059  1.00 97.48           C  
ATOM   1377  CB  GLU C  20      18.560  12.982  -2.514  1.00 97.48           C  
ATOM   1378  O   GLU C  20      15.267  13.380  -1.688  1.00 97.48           O  
ATOM   1379  CG  GLU C  20      19.656  13.329  -3.511  1.00 97.48           C  
ATOM   1380  CD  GLU C  20      19.914  12.226  -4.526  1.00 97.48           C  
ATOM   1381  OE1 GLU C  20      20.325  12.536  -5.667  1.00 97.48           O  
ATOM   1382  OE2 GLU C  20      19.703  11.043  -4.177  1.00 97.48           O  
ATOM   1383  N   LYS C  21      16.285  11.394  -1.629  1.00 97.45           N  
ATOM   1384  CA  LYS C  21      15.439  10.915  -0.540  1.00 97.45           C  
ATOM   1385  C   LYS C  21      15.564  11.810   0.689  1.00 97.45           C  
ATOM   1386  CB  LYS C  21      15.796   9.473  -0.177  1.00 97.45           C  
ATOM   1387  O   LYS C  21      16.667  12.223   1.053  1.00 97.45           O  
ATOM   1388  CG  LYS C  21      14.904   8.865   0.896  1.00 97.45           C  
ATOM   1389  CD  LYS C  21      15.245   7.401   1.143  1.00 97.45           C  
ATOM   1390  CE  LYS C  21      16.609   7.247   1.801  1.00 97.45           C  
ATOM   1391  NZ  LYS C  21      16.946   5.813   2.049  1.00 97.45           N  
ATOM   1392  N   LEU C  22      14.458  12.055   1.350  1.00 98.38           N  
ATOM   1393  CA  LEU C  22      14.387  12.972   2.483  1.00 98.38           C  
ATOM   1394  C   LEU C  22      15.234  12.465   3.646  1.00 98.38           C  
ATOM   1395  CB  LEU C  22      12.936  13.154   2.936  1.00 98.38           C  
ATOM   1396  O   LEU C  22      15.227  11.270   3.950  1.00 98.38           O  
ATOM   1397  CG  LEU C  22      12.050  14.020   2.039  1.00 98.38           C  
ATOM   1398  CD1 LEU C  22      10.581  13.825   2.398  1.00 98.38           C  
ATOM   1399  CD2 LEU C  22      12.444  15.489   2.156  1.00 98.38           C  
ATOM   1400  N   ARG C  23      15.952  13.314   4.206  1.00 97.48           N  
ATOM   1401  CA  ARG C  23      16.654  13.120   5.471  1.00 97.48           C  
ATOM   1402  C   ARG C  23      16.272  14.197   6.480  1.00 97.48           C  
ATOM   1403  CB  ARG C  23      18.168  13.122   5.251  1.00 97.48           C  
ATOM   1404  O   ARG C  23      16.412  15.391   6.205  1.00 97.48           O  
ATOM   1405  CG  ARG C  23      18.671  11.957   4.412  1.00 97.48           C  
ATOM   1406  CD  ARG C  23      20.177  12.020   4.205  1.00 97.48           C  
ATOM   1407  NE  ARG C  23      20.534  12.921   3.113  1.00 97.48           N  
ATOM   1408  NH1 ARG C  23      22.738  13.169   3.762  1.00 97.48           N  
ATOM   1409  NH2 ARG C  23      21.957  14.254   1.899  1.00 97.48           N  
ATOM   1410  CZ  ARG C  23      21.742  13.446   2.927  1.00 97.48           C  
ATOM   1411  N   ASP C  24      15.819  13.765   7.661  1.00 98.05           N  
ATOM   1412  CA  ASP C  24      15.327  14.743   8.627  1.00 98.05           C  
ATOM   1413  C   ASP C  24      14.323  15.695   7.981  1.00 98.05           C  
ATOM   1414  CB  ASP C  24      16.490  15.534   9.230  1.00 98.05           C  
ATOM   1415  O   ASP C  24      14.568  16.900   7.896  1.00 98.05           O  
ATOM   1416  CG  ASP C  24      16.132  16.203  10.545  1.00 98.05           C  
ATOM   1417  OD1 ASP C  24      14.973  16.082  10.996  1.00 98.05           O  
ATOM   1418  OD2 ASP C  24      17.018  16.860  11.135  1.00 98.05           O  
ATOM   1419  N   ALA C  25      13.162  15.284   7.593  1.00 98.68           N  
ATOM   1420  CA  ALA C  25      12.169  15.926   6.735  1.00 98.68           C  
ATOM   1421  C   ALA C  25      11.521  17.113   7.440  1.00 98.68           C  
ATOM   1422  CB  ALA C  25      11.105  14.919   6.306  1.00 98.68           C  
ATOM   1423  O   ALA C  25      11.098  17.003   8.594  1.00 98.68           O  
ATOM   1424  N   ARG C  26      11.447  18.175   6.800  1.00 98.72           N  
ATOM   1425  CA  ARG C  26      10.714  19.372   7.201  1.00 98.72           C  
ATOM   1426  C   ARG C  26       9.662  19.744   6.162  1.00 98.72           C  
ATOM   1427  CB  ARG C  26      11.675  20.544   7.416  1.00 98.72           C  
ATOM   1428  O   ARG C  26       9.846  19.498   4.968  1.00 98.72           O  
ATOM   1429  CG  ARG C  26      12.718  20.295   8.494  1.00 98.72           C  
ATOM   1430  CD  ARG C  26      12.089  20.201   9.877  1.00 98.72           C  
ATOM   1431  NE  ARG C  26      13.099  20.036  10.918  1.00 98.72           N  
ATOM   1432  NH1 ARG C  26      12.899  17.738  11.038  1.00 98.72           N  
ATOM   1433  NH2 ARG C  26      14.391  18.835  12.389  1.00 98.72           N  
ATOM   1434  CZ  ARG C  26      13.461  18.870  11.446  1.00 98.72           C  
ATOM   1435  N   LEU C  27       8.616  20.276   6.563  1.00 98.65           N  
ATOM   1436  CA  LEU C  27       7.512  20.650   5.686  1.00 98.65           C  
ATOM   1437  C   LEU C  27       7.232  22.147   5.773  1.00 98.65           C  
ATOM   1438  CB  LEU C  27       6.250  19.862   6.047  1.00 98.65           C  
ATOM   1439  O   LEU C  27       7.223  22.719   6.865  1.00 98.65           O  
ATOM   1440  CG  LEU C  27       5.048  20.045   5.121  1.00 98.65           C  
ATOM   1441  CD1 LEU C  27       4.253  18.748   5.020  1.00 98.65           C  
ATOM   1442  CD2 LEU C  27       4.162  21.185   5.613  1.00 98.65           C  
ATOM   1443  N   CYS C  28       7.037  22.789   4.667  1.00 98.41           N  
ATOM   1444  CA  CYS C  28       6.630  24.189   4.629  1.00 98.41           C  
ATOM   1445  C   CYS C  28       5.184  24.349   5.082  1.00 98.41           C  
ATOM   1446  CB  CYS C  28       6.798  24.758   3.220  1.00 98.41           C  
ATOM   1447  O   CYS C  28       4.282  23.714   4.532  1.00 98.41           O  
ATOM   1448  SG  CYS C  28       6.173  26.443   3.036  1.00 98.41           S  
ATOM   1449  N   PRO C  29       4.885  25.201   6.008  1.00 97.75           N  
ATOM   1450  CA  PRO C  29       3.527  25.388   6.525  1.00 97.75           C  
ATOM   1451  C   PRO C  29       2.600  26.064   5.519  1.00 97.75           C  
ATOM   1452  CB  PRO C  29       3.738  26.275   7.755  1.00 97.75           C  
ATOM   1453  O   PRO C  29       1.382  26.087   5.715  1.00 97.75           O  
ATOM   1454  CG  PRO C  29       5.005  27.018   7.477  1.00 97.75           C  
ATOM   1455  CD  PRO C  29       5.897  26.145   6.642  1.00 97.75           C  
ATOM   1456  N   HIS C  30       3.126  26.557   4.433  1.00 97.08           N  
ATOM   1457  CA  HIS C  30       2.322  27.298   3.469  1.00 97.08           C  
ATOM   1458  C   HIS C  30       1.943  26.422   2.279  1.00 97.08           C  
ATOM   1459  CB  HIS C  30       3.072  28.541   2.988  1.00 97.08           C  
ATOM   1460  O   HIS C  30       0.795  26.442   1.829  1.00 97.08           O  
ATOM   1461  CG  HIS C  30       3.415  29.497   4.085  1.00 97.08           C  
ATOM   1462  CD2 HIS C  30       4.586  29.741   4.718  1.00 97.08           C  
ATOM   1463  ND1 HIS C  30       2.485  30.339   4.656  1.00 97.08           N  
ATOM   1464  CE1 HIS C  30       3.072  31.062   5.595  1.00 97.08           C  
ATOM   1465  NE2 HIS C  30       4.347  30.719   5.653  1.00 97.08           N  
ATOM   1466  N   CYS C  31       2.929  25.609   1.808  1.00 97.48           N  
ATOM   1467  CA  CYS C  31       2.638  24.860   0.591  1.00 97.48           C  
ATOM   1468  C   CYS C  31       2.749  23.359   0.834  1.00 97.48           C  
ATOM   1469  CB  CYS C  31       3.586  25.274  -0.534  1.00 97.48           C  
ATOM   1470  O   CYS C  31       2.435  22.558  -0.049  1.00 97.48           O  
ATOM   1471  SG  CYS C  31       5.290  24.728  -0.288  1.00 97.48           S  
ATOM   1472  N   SER C  32       3.266  22.983   1.891  1.00 97.73           N  
ATOM   1473  CA  SER C  32       3.315  21.608   2.377  1.00 97.73           C  
ATOM   1474  C   SER C  32       4.418  20.816   1.684  1.00 97.73           C  
ATOM   1475  CB  SER C  32       1.968  20.915   2.164  1.00 97.73           C  
ATOM   1476  O   SER C  32       4.549  19.608   1.896  1.00 97.73           O  
ATOM   1477  OG  SER C  32       1.694  20.763   0.782  1.00 97.73           O  
ATOM   1478  N   LYS C  33       5.247  21.447   0.900  1.00 97.76           N  
ATOM   1479  CA  LYS C  33       6.344  20.726   0.262  1.00 97.76           C  
ATOM   1480  C   LYS C  33       7.372  20.265   1.292  1.00 97.76           C  
ATOM   1481  CB  LYS C  33       7.019  21.600  -0.796  1.00 97.76           C  
ATOM   1482  O   LYS C  33       7.628  20.962   2.276  1.00 97.76           O  
ATOM   1483  CG  LYS C  33       6.199  21.779  -2.065  1.00 97.76           C  
ATOM   1484  CD  LYS C  33       6.059  20.469  -2.830  1.00 97.76           C  
ATOM   1485  CE  LYS C  33       5.301  20.662  -4.136  1.00 97.76           C  
ATOM   1486  NZ  LYS C  33       5.017  19.359  -4.810  1.00 97.76           N  
ATOM   1487  N   LEU C  34       7.970  19.100   1.018  1.00 98.16           N  
ATOM   1488  CA  LEU C  34       8.912  18.494   1.953  1.00 98.16           C  
ATOM   1489  C   LEU C  34      10.349  18.699   1.487  1.00 98.16           C  
ATOM   1490  CB  LEU C  34       8.623  16.999   2.112  1.00 98.16           C  
ATOM   1491  O   LEU C  34      10.628  18.663   0.286  1.00 98.16           O  
ATOM   1492  CG  LEU C  34       7.325  16.632   2.833  1.00 98.16           C  
ATOM   1493  CD1 LEU C  34       6.940  15.188   2.530  1.00 98.16           C  
ATOM   1494  CD2 LEU C  34       7.468  16.848   4.336  1.00 98.16           C  
ATOM   1495  N   CYS C  35      11.244  18.854   2.453  1.00 98.61           N  
ATOM   1496  CA  CYS C  35      12.667  18.984   2.158  1.00 98.61           C  
ATOM   1497  C   CYS C  35      13.512  18.516   3.337  1.00 98.61           C  
ATOM   1498  CB  CYS C  35      13.013  20.433   1.815  1.00 98.61           C  
ATOM   1499  O   CYS C  35      12.993  18.306   4.434  1.00 98.61           O  
ATOM   1500  SG  CYS C  35      12.585  21.612   3.115  1.00 98.61           S  
ATOM   1501  N   CYS C  36      14.773  18.273   3.059  1.00 98.82           N  
ATOM   1502  CA  CYS C  36      15.719  17.962   4.124  1.00 98.82           C  
ATOM   1503  C   CYS C  36      15.958  19.177   5.013  1.00 98.82           C  
ATOM   1504  CB  CYS C  36      17.046  17.479   3.539  1.00 98.82           C  
ATOM   1505  O   CYS C  36      15.976  20.311   4.530  1.00 98.82           O  
ATOM   1506  SG  CYS C  36      16.871  16.110   2.374  1.00 98.82           S  
ATOM   1507  N   PHE C  37      16.201  18.951   6.251  1.00 98.62           N  
ATOM   1508  CA  PHE C  37      16.476  20.053   7.165  1.00 98.62           C  
ATOM   1509  C   PHE C  37      17.728  20.810   6.739  1.00 98.62           C  
ATOM   1510  CB  PHE C  37      16.637  19.538   8.598  1.00 98.62           C  
ATOM   1511  O   PHE C  37      17.729  22.042   6.692  1.00 98.62           O  
ATOM   1512  CG  PHE C  37      16.905  20.622   9.607  1.00 98.62           C  
ATOM   1513  CD1 PHE C  37      18.151  20.736  10.211  1.00 98.62           C  
ATOM   1514  CD2 PHE C  37      15.910  21.527   9.952  1.00 98.62           C  
ATOM   1515  CE1 PHE C  37      18.402  21.739  11.145  1.00 98.62           C  
ATOM   1516  CE2 PHE C  37      16.153  22.531  10.884  1.00 98.62           C  
ATOM   1517  CZ  PHE C  37      17.399  22.635  11.480  1.00 98.62           C  
ATOM   1518  N   SER C  38      18.755  20.028   6.416  1.00 98.61           N  
ATOM   1519  CA  SER C  38      20.011  20.662   6.028  1.00 98.61           C  
ATOM   1520  C   SER C  38      19.842  21.495   4.763  1.00 98.61           C  
ATOM   1521  CB  SER C  38      21.099  19.609   5.813  1.00 98.61           C  
ATOM   1522  O   SER C  38      20.404  22.587   4.652  1.00 98.61           O  
ATOM   1523  OG  SER C  38      20.720  18.694   4.799  1.00 98.61           O  
ATOM   1524  N   CYS C  39      19.071  20.970   3.767  1.00 98.62           N  
ATOM   1525  CA  CYS C  39      18.848  21.677   2.510  1.00 98.62           C  
ATOM   1526  C   CYS C  39      18.108  22.988   2.745  1.00 98.62           C  
ATOM   1527  CB  CYS C  39      18.059  20.803   1.536  1.00 98.62           C  
ATOM   1528  O   CYS C  39      18.526  24.038   2.255  1.00 98.62           O  
ATOM   1529  SG  CYS C  39      18.985  19.379   0.921  1.00 98.62           S  
ATOM   1530  N   ILE C  40      17.089  22.999   3.531  1.00 98.58           N  
ATOM   1531  CA  ILE C  40      16.272  24.191   3.727  1.00 98.58           C  
ATOM   1532  C   ILE C  40      16.999  25.169   4.647  1.00 98.58           C  
ATOM   1533  CB  ILE C  40      14.885  23.837   4.309  1.00 98.58           C  
ATOM   1534  O   ILE C  40      16.879  26.386   4.489  1.00 98.58           O  
ATOM   1535  CG1 ILE C  40      13.936  25.035   4.195  1.00 98.58           C  
ATOM   1536  CG2 ILE C  40      15.012  23.376   5.764  1.00 98.58           C  
ATOM   1537  CD1 ILE C  40      13.586  25.413   2.762  1.00 98.58           C  
ATOM   1538  N   ARG C  41      17.671  24.648   5.615  1.00 98.25           N  
ATOM   1539  CA  ARG C  41      18.473  25.509   6.479  1.00 98.25           C  
ATOM   1540  C   ARG C  41      19.482  26.313   5.665  1.00 98.25           C  
ATOM   1541  CB  ARG C  41      19.197  24.681   7.542  1.00 98.25           C  
ATOM   1542  O   ARG C  41      19.613  27.524   5.851  1.00 98.25           O  
ATOM   1543  CG  ARG C  41      20.013  25.512   8.520  1.00 98.25           C  
ATOM   1544  CD  ARG C  41      20.705  24.642   9.559  1.00 98.25           C  
ATOM   1545  NE  ARG C  41      21.405  25.446  10.556  1.00 98.25           N  
ATOM   1546  NH1 ARG C  41      23.415  25.482   9.418  1.00 98.25           N  
ATOM   1547  NH2 ARG C  41      23.214  26.558  11.432  1.00 98.25           N  
ATOM   1548  CZ  ARG C  41      22.676  25.827  10.466  1.00 98.25           C  
ATOM   1549  N   ARG C  42      20.179  25.680   4.792  1.00 98.01           N  
ATOM   1550  CA  ARG C  42      21.141  26.346   3.921  1.00 98.01           C  
ATOM   1551  C   ARG C  42      20.455  27.391   3.046  1.00 98.01           C  
ATOM   1552  CB  ARG C  42      21.870  25.326   3.044  1.00 98.01           C  
ATOM   1553  O   ARG C  42      20.948  28.512   2.908  1.00 98.01           O  
ATOM   1554  CG  ARG C  42      23.030  25.910   2.254  1.00 98.01           C  
ATOM   1555  CD  ARG C  42      23.728  24.851   1.411  1.00 98.01           C  
ATOM   1556  NE  ARG C  42      24.489  23.920   2.238  1.00 98.01           N  
ATOM   1557  NH1 ARG C  42      24.153  22.097   0.858  1.00 98.01           N  
ATOM   1558  NH2 ARG C  42      25.384  21.875   2.779  1.00 98.01           N  
ATOM   1559  CZ  ARG C  42      24.674  22.633   1.957  1.00 98.01           C  
ATOM   1560  N   TRP C  43      19.342  27.062   2.428  1.00 97.82           N  
ATOM   1561  CA  TRP C  43      18.593  27.976   1.573  1.00 97.82           C  
ATOM   1562  C   TRP C  43      18.178  29.226   2.343  1.00 97.82           C  
ATOM   1563  CB  TRP C  43      17.355  27.282   0.997  1.00 97.82           C  
ATOM   1564  O   TRP C  43      18.411  30.348   1.887  1.00 97.82           O  
ATOM   1565  CG  TRP C  43      16.458  28.190   0.211  1.00 97.82           C  
ATOM   1566  CD1 TRP C  43      15.375  28.883   0.675  1.00 97.82           C  
ATOM   1567  CD2 TRP C  43      16.565  28.500  -1.182  1.00 97.82           C  
ATOM   1568  CE2 TRP C  43      15.513  29.389  -1.495  1.00 97.82           C  
ATOM   1569  CE3 TRP C  43      17.451  28.113  -2.197  1.00 97.82           C  
ATOM   1570  NE1 TRP C  43      14.802  29.606  -0.346  1.00 97.82           N  
ATOM   1571  CH2 TRP C  43      16.203  29.502  -3.756  1.00 97.82           C  
ATOM   1572  CZ2 TRP C  43      15.322  29.897  -2.782  1.00 97.82           C  
ATOM   1573  CZ3 TRP C  43      17.259  28.619  -3.477  1.00 97.82           C  
ATOM   1574  N   LEU C  44      17.638  29.087   3.545  1.00 97.56           N  
ATOM   1575  CA  LEU C  44      17.097  30.195   4.325  1.00 97.56           C  
ATOM   1576  C   LEU C  44      18.218  31.075   4.868  1.00 97.56           C  
ATOM   1577  CB  LEU C  44      16.240  29.670   5.479  1.00 97.56           C  
ATOM   1578  O   LEU C  44      18.036  32.283   5.041  1.00 97.56           O  
ATOM   1579  CG  LEU C  44      14.916  29.008   5.094  1.00 97.56           C  
ATOM   1580  CD1 LEU C  44      14.207  28.478   6.335  1.00 97.56           C  
ATOM   1581  CD2 LEU C  44      14.025  29.991   4.342  1.00 97.56           C  
ATOM   1582  N   THR C  45      19.379  30.485   5.068  1.00 96.07           N  
ATOM   1583  CA  THR C  45      20.493  31.232   5.641  1.00 96.07           C  
ATOM   1584  C   THR C  45      21.318  31.899   4.543  1.00 96.07           C  
ATOM   1585  CB  THR C  45      21.401  30.321   6.488  1.00 96.07           C  
ATOM   1586  O   THR C  45      21.800  33.020   4.716  1.00 96.07           O  
ATOM   1587  CG2 THR C  45      22.457  31.134   7.228  1.00 96.07           C  
ATOM   1588  OG1 THR C  45      20.600  29.615   7.443  1.00 96.07           O  
ATOM   1589  N   GLU C  46      21.414  31.240   3.408  1.00 96.04           N  
ATOM   1590  CA  GLU C  46      22.371  31.699   2.407  1.00 96.04           C  
ATOM   1591  C   GLU C  46      21.661  32.336   1.216  1.00 96.04           C  
ATOM   1592  CB  GLU C  46      23.253  30.539   1.935  1.00 96.04           C  
ATOM   1593  O   GLU C  46      22.272  33.085   0.450  1.00 96.04           O  
ATOM   1594  CG  GLU C  46      24.117  29.937   3.033  1.00 96.04           C  
ATOM   1595  CD  GLU C  46      24.952  28.758   2.560  1.00 96.04           C  
ATOM   1596  OE1 GLU C  46      25.492  28.016   3.412  1.00 96.04           O  
ATOM   1597  OE2 GLU C  46      25.069  28.575   1.328  1.00 96.04           O  
ATOM   1598  N   GLN C  47      20.429  32.151   0.965  1.00 92.32           N  
ATOM   1599  CA  GLN C  47      19.752  32.670  -0.219  1.00 92.32           C  
ATOM   1600  C   GLN C  47      18.662  33.667   0.163  1.00 92.32           C  
ATOM   1601  CB  GLN C  47      19.154  31.526  -1.040  1.00 92.32           C  
ATOM   1602  O   GLN C  47      18.911  34.873   0.225  1.00 92.32           O  
ATOM   1603  CG  GLN C  47      20.187  30.540  -1.566  1.00 92.32           C  
ATOM   1604  CD  GLN C  47      21.115  31.155  -2.596  1.00 92.32           C  
ATOM   1605  NE2 GLN C  47      22.368  30.713  -2.605  1.00 92.32           N  
ATOM   1606  OE1 GLN C  47      20.709  32.019  -3.379  1.00 92.32           O  
ATOM   1607  N   ARG C  48      17.410  33.193   0.523  1.00 93.56           N  
ATOM   1608  CA  ARG C  48      16.279  34.055   0.850  1.00 93.56           C  
ATOM   1609  C   ARG C  48      15.449  33.462   1.984  1.00 93.56           C  
ATOM   1610  CB  ARG C  48      15.400  34.279  -0.382  1.00 93.56           C  
ATOM   1611  O   ARG C  48      15.257  32.246   2.050  1.00 93.56           O  
ATOM   1612  CG  ARG C  48      15.994  35.243  -1.396  1.00 93.56           C  
ATOM   1613  CD  ARG C  48      15.018  35.548  -2.523  1.00 93.56           C  
ATOM   1614  NE  ARG C  48      15.554  36.547  -3.445  1.00 93.56           N  
ATOM   1615  NH1 ARG C  48      13.863  36.318  -5.002  1.00 93.56           N  
ATOM   1616  NH2 ARG C  48      15.565  37.810  -5.362  1.00 93.56           N  
ATOM   1617  CZ  ARG C  48      14.993  36.890  -4.601  1.00 93.56           C  
ATOM   1618  N   ALA C  49      15.003  34.315   2.765  1.00 96.67           N  
ATOM   1619  CA  ALA C  49      14.134  33.887   3.858  1.00 96.67           C  
ATOM   1620  C   ALA C  49      12.706  33.663   3.368  1.00 96.67           C  
ATOM   1621  CB  ALA C  49      14.151  34.916   4.986  1.00 96.67           C  
ATOM   1622  O   ALA C  49      11.767  34.288   3.866  1.00 96.67           O  
ATOM   1623  N   GLN C  50      12.566  32.838   2.373  1.00 97.73           N  
ATOM   1624  CA  GLN C  50      11.286  32.438   1.798  1.00 97.73           C  
ATOM   1625  C   GLN C  50      11.330  30.993   1.309  1.00 97.73           C  
ATOM   1626  CB  GLN C  50      10.898  33.370   0.649  1.00 97.73           C  
ATOM   1627  O   GLN C  50      12.402  30.468   1.003  1.00 97.73           O  
ATOM   1628  CG  GLN C  50      11.885  33.361  -0.510  1.00 97.73           C  
ATOM   1629  CD  GLN C  50      11.579  34.423  -1.549  1.00 97.73           C  
ATOM   1630  NE2 GLN C  50      11.802  34.093  -2.817  1.00 97.73           N  
ATOM   1631  OE1 GLN C  50      11.146  35.530  -1.216  1.00 97.73           O  
ATOM   1632  N   CYS C  51      10.289  30.360   1.253  1.00 98.15           N  
ATOM   1633  CA  CYS C  51      10.189  29.005   0.723  1.00 98.15           C  
ATOM   1634  C   CYS C  51      10.643  28.953  -0.731  1.00 98.15           C  
ATOM   1635  CB  CYS C  51       8.755  28.488   0.837  1.00 98.15           C  
ATOM   1636  O   CYS C  51      10.159  29.720  -1.565  1.00 98.15           O  
ATOM   1637  SG  CYS C  51       8.501  26.870   0.076  1.00 98.15           S  
ATOM   1638  N   PRO C  52      11.560  28.085  -1.074  1.00 97.68           N  
ATOM   1639  CA  PRO C  52      12.043  27.983  -2.453  1.00 97.68           C  
ATOM   1640  C   PRO C  52      10.945  27.575  -3.433  1.00 97.68           C  
ATOM   1641  CB  PRO C  52      13.127  26.906  -2.369  1.00 97.68           C  
ATOM   1642  O   PRO C  52      11.077  27.795  -4.640  1.00 97.68           O  
ATOM   1643  CG  PRO C  52      13.340  26.692  -0.905  1.00 97.68           C  
ATOM   1644  CD  PRO C  52      12.171  27.273  -0.163  1.00 97.68           C  
ATOM   1645  N   HIS C  53       9.847  27.053  -2.895  1.00 96.94           N  
ATOM   1646  CA  HIS C  53       8.783  26.564  -3.764  1.00 96.94           C  
ATOM   1647  C   HIS C  53       7.653  27.583  -3.879  1.00 96.94           C  
ATOM   1648  CB  HIS C  53       8.238  25.232  -3.246  1.00 96.94           C  
ATOM   1649  O   HIS C  53       7.363  28.073  -4.972  1.00 96.94           O  
ATOM   1650  CG  HIS C  53       7.202  24.621  -4.135  1.00 96.94           C  
ATOM   1651  CD2 HIS C  53       7.322  23.859  -5.247  1.00 96.94           C  
ATOM   1652  ND1 HIS C  53       5.850  24.773  -3.915  1.00 96.94           N  
ATOM   1653  CE1 HIS C  53       5.182  24.128  -4.857  1.00 96.94           C  
ATOM   1654  NE2 HIS C  53       6.052  23.565  -5.678  1.00 96.94           N  
ATOM   1655  N   CYS C  54       7.001  28.093  -2.826  1.00 97.80           N  
ATOM   1656  CA  CYS C  54       5.819  28.946  -2.884  1.00 97.80           C  
ATOM   1657  C   CYS C  54       6.194  30.411  -2.693  1.00 97.80           C  
ATOM   1658  CB  CYS C  54       4.804  28.528  -1.821  1.00 97.80           C  
ATOM   1659  O   CYS C  54       5.363  31.300  -2.889  1.00 97.80           O  
ATOM   1660  SG  CYS C  54       5.313  28.920  -0.133  1.00 97.80           S  
ATOM   1661  N   ARG C  55       7.447  30.633  -2.193  1.00 97.29           N  
ATOM   1662  CA  ARG C  55       8.038  31.962  -2.071  1.00 97.29           C  
ATOM   1663  C   ARG C  55       7.426  32.729  -0.904  1.00 97.29           C  
ATOM   1664  CB  ARG C  55       7.858  32.752  -3.369  1.00 97.29           C  
ATOM   1665  O   ARG C  55       7.670  33.927  -0.744  1.00 97.29           O  
ATOM   1666  CG  ARG C  55       8.628  32.181  -4.549  1.00 97.29           C  
ATOM   1667  CD  ARG C  55       8.401  32.993  -5.817  1.00 97.29           C  
ATOM   1668  NE  ARG C  55       7.876  32.166  -6.900  1.00 97.29           N  
ATOM   1669  NH1 ARG C  55       9.686  32.487  -8.300  1.00 97.29           N  
ATOM   1670  NH2 ARG C  55       7.930  31.175  -8.971  1.00 97.29           N  
ATOM   1671  CZ  ARG C  55       8.498  31.945  -8.054  1.00 97.29           C  
ATOM   1672  N   ALA C  56       6.624  32.078  -0.093  1.00 97.68           N  
ATOM   1673  CA  ALA C  56       6.133  32.723   1.122  1.00 97.68           C  
ATOM   1674  C   ALA C  56       7.275  33.004   2.094  1.00 97.68           C  
ATOM   1675  CB  ALA C  56       5.070  31.856   1.792  1.00 97.68           C  
ATOM   1676  O   ALA C  56       8.234  32.233   2.175  1.00 97.68           O  
ATOM   1677  N   PRO C  57       7.211  34.128   2.803  1.00 98.17           N  
ATOM   1678  CA  PRO C  57       8.211  34.324   3.856  1.00 98.17           C  
ATOM   1679  C   PRO C  57       8.276  33.152   4.832  1.00 98.17           C  
ATOM   1680  CB  PRO C  57       7.735  35.596   4.562  1.00 98.17           C  
ATOM   1681  O   PRO C  57       7.239  32.668   5.293  1.00 98.17           O  
ATOM   1682  CG  PRO C  57       6.775  36.227   3.606  1.00 98.17           C  
ATOM   1683  CD  PRO C  57       6.260  35.166   2.677  1.00 98.17           C  
ATOM   1684  N   LEU C  58       9.527  32.745   5.058  1.00 97.70           N  
ATOM   1685  CA  LEU C  58       9.690  31.513   5.823  1.00 97.70           C  
ATOM   1686  C   LEU C  58      10.931  31.582   6.707  1.00 97.70           C  
ATOM   1687  CB  LEU C  58       9.784  30.308   4.884  1.00 97.70           C  
ATOM   1688  O   LEU C  58      12.010  31.955   6.241  1.00 97.70           O  
ATOM   1689  CG  LEU C  58       9.797  28.930   5.549  1.00 97.70           C  
ATOM   1690  CD1 LEU C  58       8.491  28.692   6.300  1.00 97.70           C  
ATOM   1691  CD2 LEU C  58      10.029  27.837   4.511  1.00 97.70           C  
ATOM   1692  N   GLN C  59      10.747  31.252   7.988  1.00 97.08           N  
ATOM   1693  CA  GLN C  59      11.850  31.121   8.934  1.00 97.08           C  
ATOM   1694  C   GLN C  59      12.052  29.665   9.345  1.00 97.08           C  
ATOM   1695  CB  GLN C  59      11.604  31.986  10.171  1.00 97.08           C  
ATOM   1696  O   GLN C  59      11.110  28.870   9.318  1.00 97.08           O  
ATOM   1697  CG  GLN C  59      11.542  33.478   9.875  1.00 97.08           C  
ATOM   1698  CD  GLN C  59      11.214  34.307  11.103  1.00 97.08           C  
ATOM   1699  NE2 GLN C  59      10.505  35.412  10.900  1.00 97.08           N  
ATOM   1700  OE1 GLN C  59      11.594  33.957  12.224  1.00 97.08           O  
ATOM   1701  N   LEU C  60      13.175  29.381   9.797  1.00 97.26           N  
ATOM   1702  CA  LEU C  60      13.538  28.017  10.165  1.00 97.26           C  
ATOM   1703  C   LEU C  60      12.602  27.476  11.241  1.00 97.26           C  
ATOM   1704  CB  LEU C  60      14.987  27.961  10.657  1.00 97.26           C  
ATOM   1705  O   LEU C  60      12.180  26.319  11.178  1.00 97.26           O  
ATOM   1706  CG  LEU C  60      15.629  26.574  10.719  1.00 97.26           C  
ATOM   1707  CD1 LEU C  60      15.613  25.921   9.341  1.00 97.26           C  
ATOM   1708  CD2 LEU C  60      17.053  26.668  11.256  1.00 97.26           C  
ATOM   1709  N   ARG C  61      12.212  28.245  12.197  1.00 96.02           N  
ATOM   1710  CA  ARG C  61      11.412  27.826  13.343  1.00 96.02           C  
ATOM   1711  C   ARG C  61       9.982  27.501  12.923  1.00 96.02           C  
ATOM   1712  CB  ARG C  61      11.407  28.910  14.422  1.00 96.02           C  
ATOM   1713  O   ARG C  61       9.244  26.850  13.665  1.00 96.02           O  
ATOM   1714  CG  ARG C  61      10.727  30.201  13.995  1.00 96.02           C  
ATOM   1715  CD  ARG C  61      10.751  31.245  15.104  1.00 96.02           C  
ATOM   1716  NE  ARG C  61      10.064  32.470  14.706  1.00 96.02           N  
ATOM   1717  NH1 ARG C  61      11.891  33.846  15.034  1.00 96.02           N  
ATOM   1718  NH2 ARG C  61       9.905  34.725  14.302  1.00 96.02           N  
ATOM   1719  CZ  ARG C  61      10.621  33.678  14.682  1.00 96.02           C  
ATOM   1720  N   GLU C  62       9.569  27.896  11.741  1.00 96.71           N  
ATOM   1721  CA  GLU C  62       8.203  27.703  11.264  1.00 96.71           C  
ATOM   1722  C   GLU C  62       8.045  26.352  10.573  1.00 96.71           C  
ATOM   1723  CB  GLU C  62       7.802  28.832  10.311  1.00 96.71           C  
ATOM   1724  O   GLU C  62       6.924  25.901  10.329  1.00 96.71           O  
ATOM   1725  CG  GLU C  62       7.791  30.209  10.958  1.00 96.71           C  
ATOM   1726  CD  GLU C  62       7.488  31.331   9.977  1.00 96.71           C  
ATOM   1727  OE1 GLU C  62       6.389  31.926  10.056  1.00 96.71           O  
ATOM   1728  OE2 GLU C  62       8.356  31.616   9.122  1.00 96.71           O  
ATOM   1729  N   LEU C  63       9.194  25.726  10.266  1.00 98.16           N  
ATOM   1730  CA  LEU C  63       9.156  24.446   9.569  1.00 98.16           C  
ATOM   1731  C   LEU C  63       8.529  23.367  10.447  1.00 98.16           C  
ATOM   1732  CB  LEU C  63      10.565  24.022   9.148  1.00 98.16           C  
ATOM   1733  O   LEU C  63       8.754  23.340  11.660  1.00 98.16           O  
ATOM   1734  CG  LEU C  63      11.244  24.886   8.084  1.00 98.16           C  
ATOM   1735  CD1 LEU C  63      12.732  24.563   8.008  1.00 98.16           C  
ATOM   1736  CD2 LEU C  63      10.577  24.686   6.727  1.00 98.16           C  
ATOM   1737  N   VAL C  64       7.735  22.553   9.799  1.00 98.45           N  
ATOM   1738  CA  VAL C  64       7.097  21.462  10.528  1.00 98.45           C  
ATOM   1739  C   VAL C  64       7.981  20.218  10.476  1.00 98.45           C  
ATOM   1740  CB  VAL C  64       5.695  21.144   9.961  1.00 98.45           C  
ATOM   1741  O   VAL C  64       8.386  19.782   9.396  1.00 98.45           O  
ATOM   1742  CG1 VAL C  64       5.025  20.033  10.768  1.00 98.45           C  
ATOM   1743  CG2 VAL C  64       4.826  22.400   9.951  1.00 98.45           C  
ATOM   1744  N   ASN C  65       8.236  19.739  11.569  1.00 97.90           N  
ATOM   1745  CA  ASN C  65       8.998  18.499  11.667  1.00 97.90           C  
ATOM   1746  C   ASN C  65       8.117  17.278  11.418  1.00 97.90           C  
ATOM   1747  CB  ASN C  65       9.678  18.392  13.033  1.00 97.90           C  
ATOM   1748  O   ASN C  65       7.275  16.934  12.250  1.00 97.90           O  
ATOM   1749  CG  ASN C  65      10.650  17.232  13.113  1.00 97.90           C  
ATOM   1750  ND2 ASN C  65      11.359  17.128  14.231  1.00 97.90           N  
ATOM   1751  OD1 ASN C  65      10.764  16.436  12.177  1.00 97.90           O  
ATOM   1752  N   CYS C  66       8.388  16.596  10.350  1.00 97.53           N  
ATOM   1753  CA  CYS C  66       7.602  15.425   9.978  1.00 97.53           C  
ATOM   1754  C   CYS C  66       8.317  14.139  10.376  1.00 97.53           C  
ATOM   1755  CB  CYS C  66       7.325  15.420   8.475  1.00 97.53           C  
ATOM   1756  O   CYS C  66       8.927  13.477   9.535  1.00 97.53           O  
ATOM   1757  SG  CYS C  66       6.339  16.824   7.912  1.00 97.53           S  
ATOM   1758  N   ARG C  67       8.082  13.729  11.525  1.00 93.12           N  
ATOM   1759  CA  ARG C  67       8.807  12.602  12.102  1.00 93.12           C  
ATOM   1760  C   ARG C  67       8.430  11.297  11.411  1.00 93.12           C  
ATOM   1761  CB  ARG C  67       8.531  12.498  13.604  1.00 93.12           C  
ATOM   1762  O   ARG C  67       9.261  10.396  11.279  1.00 93.12           O  
ATOM   1763  CG  ARG C  67       9.270  13.532  14.439  1.00 93.12           C  
ATOM   1764  CD  ARG C  67       9.024  13.334  15.928  1.00 93.12           C  
ATOM   1765  NE  ARG C  67       9.654  14.384  16.723  1.00 93.12           N  
ATOM   1766  NH1 ARG C  67       8.544  13.858  18.679  1.00 93.12           N  
ATOM   1767  NH2 ARG C  67      10.042  15.592  18.637  1.00 93.12           N  
ATOM   1768  CZ  ARG C  67       9.412  14.609  18.011  1.00 93.12           C  
ATOM   1769  N   TRP C  68       7.234  11.214  10.932  1.00 96.14           N  
ATOM   1770  CA  TRP C  68       6.738   9.996  10.299  1.00 96.14           C  
ATOM   1771  C   TRP C  68       7.392   9.786   8.937  1.00 96.14           C  
ATOM   1772  CB  TRP C  68       5.216  10.051  10.146  1.00 96.14           C  
ATOM   1773  O   TRP C  68       7.323   8.692   8.371  1.00 96.14           O  
ATOM   1774  CG  TRP C  68       4.710  11.322   9.533  1.00 96.14           C  
ATOM   1775  CD1 TRP C  68       4.160  12.390  10.186  1.00 96.14           C  
ATOM   1776  CD2 TRP C  68       4.704  11.656   8.142  1.00 96.14           C  
ATOM   1777  CE2 TRP C  68       4.136  12.944   8.024  1.00 96.14           C  
ATOM   1778  CE3 TRP C  68       5.126  10.992   6.983  1.00 96.14           C  
ATOM   1779  NE1 TRP C  68       3.813  13.368   9.284  1.00 96.14           N  
ATOM   1780  CH2 TRP C  68       4.399  12.908   5.672  1.00 96.14           C  
ATOM   1781  CZ2 TRP C  68       3.978  13.580   6.790  1.00 96.14           C  
ATOM   1782  CZ3 TRP C  68       4.968  11.627   5.756  1.00 96.14           C  
ATOM   1783  N   ALA C  69       8.030  10.791   8.344  1.00 97.68           N  
ATOM   1784  CA  ALA C  69       8.597  10.731   7.000  1.00 97.68           C  
ATOM   1785  C   ALA C  69       9.706   9.686   6.918  1.00 97.68           C  
ATOM   1786  CB  ALA C  69       9.130  12.101   6.585  1.00 97.68           C  
ATOM   1787  O   ALA C  69       9.865   9.020   5.893  1.00 97.68           O  
ATOM   1788  N   GLU C  70      10.445   9.552   7.997  1.00 96.64           N  
ATOM   1789  CA  GLU C  70      11.544   8.592   8.008  1.00 96.64           C  
ATOM   1790  C   GLU C  70      11.031   7.163   7.850  1.00 96.64           C  
ATOM   1791  CB  GLU C  70      12.357   8.719   9.299  1.00 96.64           C  
ATOM   1792  O   GLU C  70      11.570   6.388   7.058  1.00 96.64           O  
ATOM   1793  CG  GLU C  70      13.779   8.191   9.185  1.00 96.64           C  
ATOM   1794  CD  GLU C  70      14.628   8.484  10.412  1.00 96.64           C  
ATOM   1795  OE1 GLU C  70      15.841   8.172  10.399  1.00 96.64           O  
ATOM   1796  OE2 GLU C  70      14.076   9.028  11.394  1.00 96.64           O  
ATOM   1797  N   GLU C  71      10.053   6.838   8.588  1.00 95.24           N  
ATOM   1798  CA  GLU C  71       9.455   5.509   8.500  1.00 95.24           C  
ATOM   1799  C   GLU C  71       8.886   5.251   7.108  1.00 95.24           C  
ATOM   1800  CB  GLU C  71       8.360   5.341   9.556  1.00 95.24           C  
ATOM   1801  O   GLU C  71       9.042   4.157   6.561  1.00 95.24           O  
ATOM   1802  CG  GLU C  71       7.780   3.936   9.623  1.00 95.24           C  
ATOM   1803  CD  GLU C  71       8.785   2.894  10.087  1.00 95.24           C  
ATOM   1804  OE1 GLU C  71       8.630   1.702   9.735  1.00 95.24           O  
ATOM   1805  OE2 GLU C  71       9.734   3.272  10.809  1.00 95.24           O  
ATOM   1806  N   VAL C  72       8.265   6.205   6.513  1.00 97.60           N  
ATOM   1807  CA  VAL C  72       7.682   6.070   5.182  1.00 97.60           C  
ATOM   1808  C   VAL C  72       8.786   5.831   4.155  1.00 97.60           C  
ATOM   1809  CB  VAL C  72       6.855   7.317   4.795  1.00 97.60           C  
ATOM   1810  O   VAL C  72       8.692   4.916   3.334  1.00 97.60           O  
ATOM   1811  CG1 VAL C  72       6.429   7.249   3.330  1.00 97.60           C  
ATOM   1812  CG2 VAL C  72       5.635   7.450   5.704  1.00 97.60           C  
ATOM   1813  N   THR C  73       9.825   6.598   4.243  1.00 97.53           N  
ATOM   1814  CA  THR C  73      10.935   6.465   3.306  1.00 97.53           C  
ATOM   1815  C   THR C  73      11.601   5.099   3.446  1.00 97.53           C  
ATOM   1816  CB  THR C  73      11.982   7.574   3.520  1.00 97.53           C  
ATOM   1817  O   THR C  73      11.969   4.477   2.447  1.00 97.53           O  
ATOM   1818  CG2 THR C  73      12.371   8.226   2.197  1.00 97.53           C  
ATOM   1819  OG1 THR C  73      11.440   8.574   4.392  1.00 97.53           O  
ATOM   1820  N   GLN C  74      11.728   4.621   4.655  1.00 96.08           N  
ATOM   1821  CA  GLN C  74      12.305   3.302   4.893  1.00 96.08           C  
ATOM   1822  C   GLN C  74      11.447   2.206   4.268  1.00 96.08           C  
ATOM   1823  CB  GLN C  74      12.469   3.050   6.393  1.00 96.08           C  
ATOM   1824  O   GLN C  74      11.969   1.287   3.634  1.00 96.08           O  
ATOM   1825  CG  GLN C  74      13.774   3.584   6.967  1.00 96.08           C  
ATOM   1826  CD  GLN C  74      13.843   3.463   8.478  1.00 96.08           C  
ATOM   1827  NE2 GLN C  74      14.846   4.095   9.078  1.00 96.08           N  
ATOM   1828  OE1 GLN C  74      13.003   2.806   9.100  1.00 96.08           O  
ATOM   1829  N   GLN C  75      10.161   2.314   4.419  1.00 96.23           N  
ATOM   1830  CA  GLN C  75       9.250   1.325   3.853  1.00 96.23           C  
ATOM   1831  C   GLN C  75       9.262   1.375   2.328  1.00 96.23           C  
ATOM   1832  CB  GLN C  75       7.829   1.543   4.375  1.00 96.23           C  
ATOM   1833  O   GLN C  75       9.163   0.340   1.667  1.00 96.23           O  
ATOM   1834  CG  GLN C  75       7.683   1.321   5.874  1.00 96.23           C  
ATOM   1835  CD  GLN C  75       8.111  -0.070   6.306  1.00 96.23           C  
ATOM   1836  NE2 GLN C  75       8.605  -0.183   7.534  1.00 96.23           N  
ATOM   1837  OE1 GLN C  75       7.997  -1.034   5.542  1.00 96.23           O  
ATOM   1838  N   LEU C  76       9.326   2.559   1.840  1.00 95.83           N  
ATOM   1839  CA  LEU C  76       9.429   2.699   0.392  1.00 95.83           C  
ATOM   1840  C   LEU C  76      10.688   2.017  -0.133  1.00 95.83           C  
ATOM   1841  CB  LEU C  76       9.432   4.177  -0.006  1.00 95.83           C  
ATOM   1842  O   LEU C  76      10.654   1.356  -1.174  1.00 95.83           O  
ATOM   1843  CG  LEU C  76       8.070   4.872  -0.046  1.00 95.83           C  
ATOM   1844  CD1 LEU C  76       8.248   6.381  -0.171  1.00 95.83           C  
ATOM   1845  CD2 LEU C  76       7.228   4.331  -1.196  1.00 95.83           C  
ATOM   1846  N   ASP C  77      11.777   2.134   0.596  1.00 95.13           N  
ATOM   1847  CA  ASP C  77      13.019   1.465   0.221  1.00 95.13           C  
ATOM   1848  C   ASP C  77      12.851  -0.052   0.229  1.00 95.13           C  
ATOM   1849  CB  ASP C  77      14.154   1.874   1.163  1.00 95.13           C  
ATOM   1850  O   ASP C  77      13.339  -0.741  -0.670  1.00 95.13           O  
ATOM   1851  CG  ASP C  77      14.692   3.264   0.876  1.00 95.13           C  
ATOM   1852  OD1 ASP C  77      14.441   3.800  -0.225  1.00 95.13           O  
ATOM   1853  OD2 ASP C  77      15.376   3.828   1.757  1.00 95.13           O  
ATOM   1854  N   THR C  78      12.214  -0.493   1.207  1.00 93.87           N  
ATOM   1855  CA  THR C  78      11.956  -1.924   1.315  1.00 93.87           C  
ATOM   1856  C   THR C  78      11.133  -2.417   0.128  1.00 93.87           C  
ATOM   1857  CB  THR C  78      11.223  -2.263   2.627  1.00 93.87           C  
ATOM   1858  O   THR C  78      11.443  -3.455  -0.461  1.00 93.87           O  
ATOM   1859  CG2 THR C  78      10.947  -3.759   2.733  1.00 93.87           C  
ATOM   1860  OG1 THR C  78      12.033  -1.858   3.738  1.00 93.87           O  
ATOM   1861  N   LEU C  79      10.141  -1.681  -0.241  1.00 91.89           N  
ATOM   1862  CA  LEU C  79       9.285  -2.054  -1.362  1.00 91.89           C  
ATOM   1863  C   LEU C  79      10.078  -2.083  -2.665  1.00 91.89           C  
ATOM   1864  CB  LEU C  79       8.110  -1.081  -1.487  1.00 91.89           C  
ATOM   1865  O   LEU C  79       9.893  -2.981  -3.489  1.00 91.89           O  
ATOM   1866  CG  LEU C  79       7.009  -1.209  -0.433  1.00 91.89           C  
ATOM   1867  CD1 LEU C  79       6.008  -0.066  -0.571  1.00 91.89           C  
ATOM   1868  CD2 LEU C  79       6.308  -2.558  -0.552  1.00 91.89           C  
ATOM   1869  N   GLN C  80      10.888  -1.108  -2.746  1.00 90.93           N  
ATOM   1870  CA  GLN C  80      11.684  -1.020  -3.966  1.00 90.93           C  
ATOM   1871  C   GLN C  80      12.706  -2.151  -4.039  1.00 90.93           C  
ATOM   1872  CB  GLN C  80      12.391   0.333  -4.049  1.00 90.93           C  
ATOM   1873  O   GLN C  80      12.942  -2.713  -5.110  1.00 90.93           O  
ATOM   1874  CG  GLN C  80      11.460   1.496  -4.362  1.00 90.93           C  
ATOM   1875  CD  GLN C  80      12.159   2.841  -4.304  1.00 90.93           C  
ATOM   1876  NE2 GLN C  80      11.980   3.649  -5.344  1.00 90.93           N  
ATOM   1877  OE1 GLN C  80      12.854   3.153  -3.331  1.00 90.93           O  
ATOM   1878  N   LEU C  81      13.333  -2.505  -2.966  1.00 89.50           N  
ATOM   1879  CA  LEU C  81      14.312  -3.585  -2.912  1.00 89.50           C  
ATOM   1880  C   LEU C  81      13.651  -4.933  -3.179  1.00 89.50           C  
ATOM   1881  CB  LEU C  81      15.011  -3.607  -1.549  1.00 89.50           C  
ATOM   1882  O   LEU C  81      14.217  -5.780  -3.874  1.00 89.50           O  
ATOM   1883  CG  LEU C  81      16.068  -2.528  -1.312  1.00 89.50           C  
ATOM   1884  CD1 LEU C  81      16.507  -2.528   0.149  1.00 89.50           C  
ATOM   1885  CD2 LEU C  81      17.264  -2.739  -2.235  1.00 89.50           C  
ATOM   1886  N   CYS C  82      12.522  -5.153  -2.610  1.00 86.58           N  
ATOM   1887  CA  CYS C  82      11.789  -6.398  -2.806  1.00 86.58           C  
ATOM   1888  C   CYS C  82      11.438  -6.598  -4.276  1.00 86.58           C  
ATOM   1889  CB  CYS C  82      10.515  -6.410  -1.962  1.00 86.58           C  
ATOM   1890  O   CYS C  82      11.520  -7.714  -4.792  1.00 86.58           O  
ATOM   1891  SG  CYS C  82      10.817  -6.617  -0.193  1.00 86.58           S  
ATOM   1892  N   SER C  83      11.015  -5.612  -4.855  1.00 81.96           N  
ATOM   1893  CA  SER C  83      10.664  -5.691  -6.269  1.00 81.96           C  
ATOM   1894  C   SER C  83      11.873  -6.069  -7.118  1.00 81.96           C  
ATOM   1895  CB  SER C  83      10.085  -4.361  -6.753  1.00 81.96           C  
ATOM   1896  O   SER C  83      11.759  -6.871  -8.047  1.00 81.96           O  
ATOM   1897  OG  SER C  83      10.381  -4.153  -8.124  1.00 81.96           O  
ATOM   1898  N   LEU C  84      12.964  -5.495  -6.738  1.00 82.62           N  
ATOM   1899  CA  LEU C  84      14.187  -5.781  -7.479  1.00 82.62           C  
ATOM   1900  C   LEU C  84      14.633  -7.222  -7.258  1.00 82.62           C  
ATOM   1901  CB  LEU C  84      15.304  -4.820  -7.062  1.00 82.62           C  
ATOM   1902  O   LEU C  84      15.034  -7.905  -8.204  1.00 82.62           O  
ATOM   1903  CG  LEU C  84      15.139  -3.361  -7.491  1.00 82.62           C  
ATOM   1904  CD1 LEU C  84      16.233  -2.499  -6.872  1.00 82.62           C  
ATOM   1905  CD2 LEU C  84      15.156  -3.246  -9.012  1.00 82.62           C  
ATOM   1906  N   THR C  85      14.613  -7.645  -6.048  1.00 81.77           N  
ATOM   1907  CA  THR C  85      15.032  -8.999  -5.701  1.00 81.77           C  
ATOM   1908  C   THR C  85      14.107 -10.032  -6.337  1.00 81.77           C  
ATOM   1909  CB  THR C  85      15.059  -9.200  -4.174  1.00 81.77           C  
ATOM   1910  O   THR C  85      14.568 -11.049  -6.857  1.00 81.77           O  
ATOM   1911  CG2 THR C  85      16.234  -8.460  -3.542  1.00 81.77           C  
ATOM   1912  OG1 THR C  85      13.838  -8.705  -3.611  1.00 81.77           O  
ATOM   1913  N   LYS C  86      12.827  -9.799  -6.287  1.00 78.30           N  
ATOM   1914  CA  LYS C  86      11.858 -10.713  -6.885  1.00 78.30           C  
ATOM   1915  C   LYS C  86      12.074 -10.834  -8.391  1.00 78.30           C  
ATOM   1916  CB  LYS C  86      10.431 -10.246  -6.596  1.00 78.30           C  
ATOM   1917  O   LYS C  86      11.993 -11.931  -8.948  1.00 78.30           O  
ATOM   1918  CG  LYS C  86       9.876 -10.737  -5.267  1.00 78.30           C  
ATOM   1919  CD  LYS C  86       8.409 -10.361  -5.100  1.00 78.30           C  
ATOM   1920  CE  LYS C  86       7.881 -10.762  -3.729  1.00 78.30           C  
ATOM   1921  NZ  LYS C  86       6.449 -10.376  -3.553  1.00 78.30           N  
ATOM   1922  N   HIS C  87      12.342  -9.722  -9.014  1.00 77.81           N  
ATOM   1923  CA  HIS C  87      12.599  -9.724 -10.450  1.00 77.81           C  
ATOM   1924  C   HIS C  87      13.855 -10.522 -10.784  1.00 77.81           C  
ATOM   1925  CB  HIS C  87      12.732  -8.292 -10.972  1.00 77.81           C  
ATOM   1926  O   HIS C  87      13.861 -11.312 -11.730  1.00 77.81           O  
ATOM   1927  CG  HIS C  87      12.035  -8.062 -12.275  1.00 77.81           C  
ATOM   1928  CD2 HIS C  87      10.894  -7.393 -12.567  1.00 77.81           C  
ATOM   1929  ND1 HIS C  87      12.511  -8.554 -13.471  1.00 77.81           N  
ATOM   1930  CE1 HIS C  87      11.691  -8.196 -14.445  1.00 77.81           C  
ATOM   1931  NE2 HIS C  87      10.702  -7.491 -13.923  1.00 77.81           N  
ATOM   1932  N   GLU C  88      14.873 -10.321  -9.964  1.00 78.89           N  
ATOM   1933  CA  GLU C  88      16.136 -11.016 -10.192  1.00 78.89           C  
ATOM   1934  C   GLU C  88      15.993 -12.516  -9.947  1.00 78.89           C  
ATOM   1935  CB  GLU C  88      17.236 -10.440  -9.297  1.00 78.89           C  
ATOM   1936  O   GLU C  88      16.496 -13.328 -10.726  1.00 78.89           O  
ATOM   1937  CG  GLU C  88      17.805  -9.119  -9.796  1.00 78.89           C  
ATOM   1938  CD  GLU C  88      18.939  -8.590  -8.932  1.00 78.89           C  
ATOM   1939  OE1 GLU C  88      19.550  -7.560  -9.296  1.00 78.89           O  
ATOM   1940  OE2 GLU C  88      19.220  -9.213  -7.884  1.00 78.89           O  
ATOM   1941  N   GLU C  89      15.341 -12.856  -8.904  1.00 76.29           N  
ATOM   1942  CA  GLU C  89      15.127 -14.260  -8.568  1.00 76.29           C  
ATOM   1943  C   GLU C  89      14.269 -14.956  -9.621  1.00 76.29           C  
ATOM   1944  CB  GLU C  89      14.476 -14.390  -7.189  1.00 76.29           C  
ATOM   1945  O   GLU C  89      14.545 -16.097  -9.999  1.00 76.29           O  
ATOM   1946  CG  GLU C  89      15.434 -14.150  -6.031  1.00 76.29           C  
ATOM   1947  CD  GLU C  89      14.758 -14.214  -4.670  1.00 76.29           C  
ATOM   1948  OE1 GLU C  89      15.458 -14.098  -3.639  1.00 76.29           O  
ATOM   1949  OE2 GLU C  89      13.519 -14.382  -4.635  1.00 76.29           O  
ATOM   1950  N   ASN C  90      13.240 -14.270 -10.099  1.00 75.06           N  
ATOM   1951  CA  ASN C  90      12.343 -14.832 -11.103  1.00 75.06           C  
ATOM   1952  C   ASN C  90      13.062 -15.067 -12.429  1.00 75.06           C  
ATOM   1953  CB  ASN C  90      11.131 -13.923 -11.310  1.00 75.06           C  
ATOM   1954  O   ASN C  90      12.834 -16.080 -13.093  1.00 75.06           O  
ATOM   1955  CG  ASN C  90       9.902 -14.410 -10.568  1.00 75.06           C  
ATOM   1956  ND2 ASN C  90       8.867 -13.578 -10.524  1.00 75.06           N  
ATOM   1957  OD1 ASN C  90       9.882 -15.524 -10.039  1.00 75.06           O  
ATOM   1958  N   GLU C  91      14.062 -14.243 -12.627  1.00 79.84           N  
ATOM   1959  CA  GLU C  91      14.750 -14.343 -13.911  1.00 79.84           C  
ATOM   1960  C   GLU C  91      15.826 -15.425 -13.877  1.00 79.84           C  
ATOM   1961  CB  GLU C  91      15.369 -12.997 -14.296  1.00 79.84           C  
ATOM   1962  O   GLU C  91      16.044 -16.121 -14.871  1.00 79.84           O  
ATOM   1963  CG  GLU C  91      14.377 -12.015 -14.901  1.00 79.84           C  
ATOM   1964  CD  GLU C  91      13.806 -12.480 -16.231  1.00 79.84           C  
ATOM   1965  OE1 GLU C  91      12.601 -12.254 -16.487  1.00 79.84           O  
ATOM   1966  OE2 GLU C  91      14.569 -13.076 -17.023  1.00 79.84           O  
ATOM   1967  N   LYS C  92      16.515 -15.603 -12.800  1.00 80.39           N  
ATOM   1968  CA  LYS C  92      17.627 -16.542 -12.686  1.00 80.39           C  
ATOM   1969  C   LYS C  92      17.131 -17.985 -12.689  1.00 80.39           C  
ATOM   1970  CB  LYS C  92      18.432 -16.268 -11.415  1.00 80.39           C  
ATOM   1971  O   LYS C  92      17.831 -18.886 -13.155  1.00 80.39           O  
ATOM   1972  CG  LYS C  92      19.346 -15.054 -11.511  1.00 80.39           C  
ATOM   1973  CD  LYS C  92      20.190 -14.890 -10.254  1.00 80.39           C  
ATOM   1974  CE  LYS C  92      21.033 -13.623 -10.307  1.00 80.39           C  
ATOM   1975  NZ  LYS C  92      21.852 -13.450  -9.070  1.00 80.39           N  
ATOM   1976  N   ASP C  93      15.933 -18.274 -12.381  1.00 81.94           N  
ATOM   1977  CA  ASP C  93      15.417 -19.633 -12.241  1.00 81.94           C  
ATOM   1978  C   ASP C  93      14.467 -19.979 -13.385  1.00 81.94           C  
ATOM   1979  CB  ASP C  93      14.706 -19.801 -10.897  1.00 81.94           C  
ATOM   1980  O   ASP C  93      13.629 -20.874 -13.254  1.00 81.94           O  
ATOM   1981  CG  ASP C  93      15.656 -19.750  -9.713  1.00 81.94           C  
ATOM   1982  OD1 ASP C  93      16.813 -20.206  -9.839  1.00 81.94           O  
ATOM   1983  OD2 ASP C  93      15.243 -19.251  -8.644  1.00 81.94           O  
ATOM   1984  N   LYS C  94      14.708 -19.242 -14.443  1.00 89.64           N  
ATOM   1985  CA  LYS C  94      13.815 -19.492 -15.570  1.00 89.64           C  
ATOM   1986  C   LYS C  94      14.560 -20.155 -16.725  1.00 89.64           C  
ATOM   1987  CB  LYS C  94      13.169 -18.189 -16.043  1.00 89.64           C  
ATOM   1988  O   LYS C  94      15.757 -19.924 -16.913  1.00 89.64           O  
ATOM   1989  CG  LYS C  94      12.096 -17.654 -15.105  1.00 89.64           C  
ATOM   1990  CD  LYS C  94      11.370 -16.460 -15.709  1.00 89.64           C  
ATOM   1991  CE  LYS C  94      10.256 -15.962 -14.799  1.00 89.64           C  
ATOM   1992  NZ  LYS C  94       9.536 -14.795 -15.390  1.00 89.64           N  
ATOM   1993  N   CYS C  95      13.937 -21.116 -17.366  1.00 91.01           N  
ATOM   1994  CA  CYS C  95      14.439 -21.759 -18.575  1.00 91.01           C  
ATOM   1995  C   CYS C  95      14.735 -20.728 -19.658  1.00 91.01           C  
ATOM   1996  CB  CYS C  95      13.430 -22.783 -19.095  1.00 91.01           C  
ATOM   1997  O   CYS C  95      13.893 -19.881 -19.962  1.00 91.01           O  
ATOM   1998  SG  CYS C  95      13.887 -23.514 -20.683  1.00 91.01           S  
ATOM   1999  N   GLU C  96      15.897 -20.727 -20.283  1.00 89.16           N  
ATOM   2000  CA  GLU C  96      16.334 -19.766 -21.292  1.00 89.16           C  
ATOM   2001  C   GLU C  96      15.488 -19.871 -22.557  1.00 89.16           C  
ATOM   2002  CB  GLU C  96      17.812 -19.976 -21.629  1.00 89.16           C  
ATOM   2003  O   GLU C  96      15.287 -18.878 -23.260  1.00 89.16           O  
ATOM   2004  CG  GLU C  96      18.760 -19.612 -20.495  1.00 89.16           C  
ATOM   2005  CD  GLU C  96      20.224 -19.816 -20.847  1.00 89.16           C  
ATOM   2006  OE1 GLU C  96      21.100 -19.490 -20.015  1.00 89.16           O  
ATOM   2007  OE2 GLU C  96      20.498 -20.307 -21.965  1.00 89.16           O  
ATOM   2008  N   ASN C  97      14.960 -21.013 -22.828  1.00 88.35           N  
ATOM   2009  CA  ASN C  97      14.215 -21.256 -24.059  1.00 88.35           C  
ATOM   2010  C   ASN C  97      12.741 -20.896 -23.903  1.00 88.35           C  
ATOM   2011  CB  ASN C  97      14.362 -22.715 -24.497  1.00 88.35           C  
ATOM   2012  O   ASN C  97      12.130 -20.350 -24.823  1.00 88.35           O  
ATOM   2013  CG  ASN C  97      15.758 -23.039 -24.991  1.00 88.35           C  
ATOM   2014  ND2 ASN C  97      16.054 -24.325 -25.130  1.00 88.35           N  
ATOM   2015  OD1 ASN C  97      16.564 -22.140 -25.245  1.00 88.35           O  
ATOM   2016  N   HIS C  98      12.189 -21.116 -22.720  1.00 88.50           N  
ATOM   2017  CA  HIS C  98      10.742 -20.997 -22.578  1.00 88.50           C  
ATOM   2018  C   HIS C  98      10.375 -19.908 -21.575  1.00 88.50           C  
ATOM   2019  CB  HIS C  98      10.134 -22.333 -22.148  1.00 88.50           C  
ATOM   2020  O   HIS C  98       9.200 -19.565 -21.426  1.00 88.50           O  
ATOM   2021  CG  HIS C  98      10.426 -23.456 -23.091  1.00 88.50           C  
ATOM   2022  CD2 HIS C  98       9.973 -23.707 -24.342  1.00 88.50           C  
ATOM   2023  ND1 HIS C  98      11.280 -24.490 -22.774  1.00 88.50           N  
ATOM   2024  CE1 HIS C  98      11.341 -25.331 -23.794  1.00 88.50           C  
ATOM   2025  NE2 HIS C  98      10.557 -24.879 -24.757  1.00 88.50           N  
ATOM   2026  N   HIS C  99      11.420 -19.429 -20.767  1.00 89.09           N  
ATOM   2027  CA  HIS C  99      11.211 -18.390 -19.765  1.00 89.09           C  
ATOM   2028  C   HIS C  99      10.226 -18.846 -18.695  1.00 89.09           C  
ATOM   2029  CB  HIS C  99      10.712 -17.103 -20.424  1.00 89.09           C  
ATOM   2030  O   HIS C  99       9.394 -18.060 -18.235  1.00 89.09           O  
ATOM   2031  CG  HIS C  99      11.715 -16.466 -21.333  1.00 89.09           C  
ATOM   2032  CD2 HIS C  99      12.635 -15.500 -21.104  1.00 89.09           C  
ATOM   2033  ND1 HIS C  99      11.844 -16.815 -22.660  1.00 89.09           N  
ATOM   2034  CE1 HIS C  99      12.803 -16.089 -23.209  1.00 89.09           C  
ATOM   2035  NE2 HIS C  99      13.300 -15.283 -22.286  1.00 89.09           N  
ATOM   2036  N   GLU C 100      10.220 -20.181 -18.489  1.00 89.01           N  
ATOM   2037  CA  GLU C 100       9.437 -20.798 -17.422  1.00 89.01           C  
ATOM   2038  C   GLU C 100      10.328 -21.216 -16.255  1.00 89.01           C  
ATOM   2039  CB  GLU C 100       8.663 -22.007 -17.953  1.00 89.01           C  
ATOM   2040  O   GLU C 100      11.533 -21.412 -16.427  1.00 89.01           O  
ATOM   2041  CG  GLU C 100       7.566 -21.648 -18.944  1.00 89.01           C  
ATOM   2042  CD  GLU C 100       6.391 -20.926 -18.302  1.00 89.01           C  
ATOM   2043  OE1 GLU C 100       5.813 -20.019 -18.943  1.00 89.01           O  
ATOM   2044  OE2 GLU C 100       6.047 -21.270 -17.150  1.00 89.01           O  
ATOM   2045  N   LYS C 101       9.670 -21.341 -15.152  1.00 89.23           N  
ATOM   2046  CA  LYS C 101      10.401 -21.760 -13.960  1.00 89.23           C  
ATOM   2047  C   LYS C 101      11.026 -23.138 -14.153  1.00 89.23           C  
ATOM   2048  CB  LYS C 101       9.478 -21.769 -12.740  1.00 89.23           C  
ATOM   2049  O   LYS C 101      10.387 -24.045 -14.690  1.00 89.23           O  
ATOM   2050  CG  LYS C 101      10.178 -22.127 -11.437  1.00 89.23           C  
ATOM   2051  CD  LYS C 101       9.201 -22.162 -10.269  1.00 89.23           C  
ATOM   2052  CE  LYS C 101       9.882 -22.608  -8.982  1.00 89.23           C  
ATOM   2053  NZ  LYS C 101       8.926 -22.651  -7.836  1.00 89.23           N  
ATOM   2054  N   LEU C 102      12.286 -23.232 -13.739  1.00 89.69           N  
ATOM   2055  CA  LEU C 102      12.935 -24.539 -13.723  1.00 89.69           C  
ATOM   2056  C   LEU C 102      12.355 -25.420 -12.622  1.00 89.69           C  
ATOM   2057  CB  LEU C 102      14.445 -24.384 -13.527  1.00 89.69           C  
ATOM   2058  O   LEU C 102      12.515 -25.125 -11.435  1.00 89.69           O  
ATOM   2059  CG  LEU C 102      15.199 -23.633 -14.626  1.00 89.69           C  
ATOM   2060  CD1 LEU C 102      16.647 -23.397 -14.210  1.00 89.69           C  
ATOM   2061  CD2 LEU C 102      15.134 -24.403 -15.941  1.00 89.69           C  
ATOM   2062  N   SER C 103      11.623 -26.462 -13.078  1.00 89.80           N  
ATOM   2063  CA  SER C 103      10.892 -27.248 -12.090  1.00 89.80           C  
ATOM   2064  C   SER C 103      11.190 -28.737 -12.237  1.00 89.80           C  
ATOM   2065  CB  SER C 103       9.387 -27.006 -12.219  1.00 89.80           C  
ATOM   2066  O   SER C 103      10.732 -29.549 -11.431  1.00 89.80           O  
ATOM   2067  OG  SER C 103       8.937 -27.324 -13.525  1.00 89.80           O  
ATOM   2068  N   VAL C 104      12.028 -29.099 -13.227  1.00 91.24           N  
ATOM   2069  CA  VAL C 104      12.283 -30.505 -13.524  1.00 91.24           C  
ATOM   2070  C   VAL C 104      13.788 -30.750 -13.607  1.00 91.24           C  
ATOM   2071  CB  VAL C 104      11.599 -30.940 -14.839  1.00 91.24           C  
ATOM   2072  O   VAL C 104      14.539 -29.888 -14.069  1.00 91.24           O  
ATOM   2073  CG1 VAL C 104      11.885 -32.411 -15.135  1.00 91.24           C  
ATOM   2074  CG2 VAL C 104      10.094 -30.690 -14.765  1.00 91.24           C  
ATOM   2075  N   PHE C 105      14.238 -31.879 -13.100  1.00 90.97           N  
ATOM   2076  CA  PHE C 105      15.615 -32.317 -13.291  1.00 90.97           C  
ATOM   2077  C   PHE C 105      15.681 -33.487 -14.266  1.00 90.97           C  
ATOM   2078  CB  PHE C 105      16.246 -32.714 -11.953  1.00 90.97           C  
ATOM   2079  O   PHE C 105      15.051 -34.523 -14.045  1.00 90.97           O  
ATOM   2080  CG  PHE C 105      17.707 -33.060 -12.049  1.00 90.97           C  
ATOM   2081  CD1 PHE C 105      18.124 -34.386 -12.042  1.00 90.97           C  
ATOM   2082  CD2 PHE C 105      18.665 -32.059 -12.146  1.00 90.97           C  
ATOM   2083  CE1 PHE C 105      19.476 -34.709 -12.131  1.00 90.97           C  
ATOM   2084  CE2 PHE C 105      20.018 -32.375 -12.235  1.00 90.97           C  
ATOM   2085  CZ  PHE C 105      20.421 -33.700 -12.227  1.00 90.97           C  
ATOM   2086  N   CYS C 106      16.387 -33.230 -15.313  1.00 91.39           N  
ATOM   2087  CA  CYS C 106      16.640 -34.316 -16.254  1.00 91.39           C  
ATOM   2088  C   CYS C 106      17.869 -35.118 -15.843  1.00 91.39           C  
ATOM   2089  CB  CYS C 106      16.826 -33.768 -17.668  1.00 91.39           C  
ATOM   2090  O   CYS C 106      19.001 -34.679 -16.055  1.00 91.39           O  
ATOM   2091  SG  CYS C 106      17.067 -35.048 -18.919  1.00 91.39           S  
ATOM   2092  N   TRP C 107      17.611 -36.319 -15.334  1.00 88.12           N  
ATOM   2093  CA  TRP C 107      18.695 -37.171 -14.855  1.00 88.12           C  
ATOM   2094  C   TRP C 107      19.626 -37.561 -15.998  1.00 88.12           C  
ATOM   2095  CB  TRP C 107      18.136 -38.428 -14.183  1.00 88.12           C  
ATOM   2096  O   TRP C 107      20.843 -37.644 -15.815  1.00 88.12           O  
ATOM   2097  CG  TRP C 107      18.601 -38.622 -12.771  1.00 88.12           C  
ATOM   2098  CD1 TRP C 107      18.042 -38.097 -11.640  1.00 88.12           C  
ATOM   2099  CD2 TRP C 107      19.726 -39.394 -12.341  1.00 88.12           C  
ATOM   2100  CE2 TRP C 107      19.790 -39.292 -10.934  1.00 88.12           C  
ATOM   2101  CE3 TRP C 107      20.688 -40.163 -13.010  1.00 88.12           C  
ATOM   2102  NE1 TRP C 107      18.752 -38.496 -10.531  1.00 88.12           N  
ATOM   2103  CH2 TRP C 107      21.707 -40.678 -10.862  1.00 88.12           C  
ATOM   2104  CZ2 TRP C 107      20.779 -39.933 -10.183  1.00 88.12           C  
ATOM   2105  CZ3 TRP C 107      21.671 -40.799 -12.261  1.00 88.12           C  
ATOM   2106  N   THR C 108      19.016 -37.765 -17.100  1.00 91.10           N  
ATOM   2107  CA  THR C 108      19.763 -38.168 -18.286  1.00 91.10           C  
ATOM   2108  C   THR C 108      20.737 -37.073 -18.710  1.00 91.10           C  
ATOM   2109  CB  THR C 108      18.817 -38.499 -19.456  1.00 91.10           C  
ATOM   2110  O   THR C 108      21.906 -37.348 -18.989  1.00 91.10           O  
ATOM   2111  CG2 THR C 108      19.579 -39.131 -20.616  1.00 91.10           C  
ATOM   2112  OG1 THR C 108      17.811 -39.413 -19.005  1.00 91.10           O  
ATOM   2113  N   CYS C 109      20.407 -35.831 -18.611  1.00 89.64           N  
ATOM   2114  CA  CYS C 109      21.227 -34.701 -19.033  1.00 89.64           C  
ATOM   2115  C   CYS C 109      21.915 -34.050 -17.839  1.00 89.64           C  
ATOM   2116  CB  CYS C 109      20.375 -33.666 -19.768  1.00 89.64           C  
ATOM   2117  O   CYS C 109      22.783 -33.192 -18.010  1.00 89.64           O  
ATOM   2118  SG  CYS C 109      19.632 -34.286 -21.293  1.00 89.64           S  
ATOM   2119  N   LYS C 110      21.512 -34.425 -16.699  1.00 91.06           N  
ATOM   2120  CA  LYS C 110      22.040 -33.854 -15.463  1.00 91.06           C  
ATOM   2121  C   LYS C 110      21.892 -32.335 -15.453  1.00 91.06           C  
ATOM   2122  CB  LYS C 110      23.508 -34.239 -15.278  1.00 91.06           C  
ATOM   2123  O   LYS C 110      22.841 -31.616 -15.132  1.00 91.06           O  
ATOM   2124  CG  LYS C 110      23.736 -35.731 -15.081  1.00 91.06           C  
ATOM   2125  CD  LYS C 110      25.192 -36.035 -14.753  1.00 91.06           C  
ATOM   2126  CE  LYS C 110      25.425 -37.528 -14.568  1.00 91.06           C  
ATOM   2127  NZ  LYS C 110      26.841 -37.827 -14.200  1.00 91.06           N  
ATOM   2128  N   LYS C 111      20.731 -31.906 -15.764  1.00 90.19           N  
ATOM   2129  CA  LYS C 111      20.468 -30.470 -15.791  1.00 90.19           C  
ATOM   2130  C   LYS C 111      19.039 -30.164 -15.353  1.00 90.19           C  
ATOM   2131  CB  LYS C 111      20.721 -29.904 -17.188  1.00 90.19           C  
ATOM   2132  O   LYS C 111      18.150 -31.009 -15.485  1.00 90.19           O  
ATOM   2133  CG  LYS C 111      19.795 -30.460 -18.259  1.00 90.19           C  
ATOM   2134  CD  LYS C 111      20.104 -29.870 -19.629  1.00 90.19           C  
ATOM   2135  CE  LYS C 111      19.119 -30.354 -20.683  1.00 90.19           C  
ATOM   2136  NZ  LYS C 111      19.371 -29.718 -22.011  1.00 90.19           N  
ATOM   2137  N   CYS C 112      18.876 -28.939 -14.850  1.00 92.01           N  
ATOM   2138  CA  CYS C 112      17.543 -28.464 -14.495  1.00 92.01           C  
ATOM   2139  C   CYS C 112      16.843 -27.854 -15.703  1.00 92.01           C  
ATOM   2140  CB  CYS C 112      17.623 -27.436 -13.367  1.00 92.01           C  
ATOM   2141  O   CYS C 112      17.430 -27.046 -16.425  1.00 92.01           O  
ATOM   2142  SG  CYS C 112      18.393 -28.067 -11.860  1.00 92.01           S  
ATOM   2143  N   ILE C 113      15.669 -28.224 -15.945  1.00 91.99           N  
ATOM   2144  CA  ILE C 113      14.913 -27.735 -17.093  1.00 91.99           C  
ATOM   2145  C   ILE C 113      13.497 -27.363 -16.657  1.00 91.99           C  
ATOM   2146  CB  ILE C 113      14.867 -28.782 -18.228  1.00 91.99           C  
ATOM   2147  O   ILE C 113      13.097 -27.639 -15.523  1.00 91.99           O  
ATOM   2148  CG1 ILE C 113      14.197 -30.071 -17.738  1.00 91.99           C  
ATOM   2149  CG2 ILE C 113      16.275 -29.065 -18.759  1.00 91.99           C  
ATOM   2150  CD1 ILE C 113      13.993 -31.115 -18.827  1.00 91.99           C  
ATOM   2151  N   CYS C 114      12.755 -26.746 -17.538  1.00 92.43           N  
ATOM   2152  CA  CYS C 114      11.369 -26.395 -17.248  1.00 92.43           C  
ATOM   2153  C   CYS C 114      10.419 -27.493 -17.713  1.00 92.43           C  
ATOM   2154  CB  CYS C 114      11.000 -25.072 -17.918  1.00 92.43           C  
ATOM   2155  O   CYS C 114      10.840 -28.445 -18.373  1.00 92.43           O  
ATOM   2156  SG  CYS C 114      10.780 -25.198 -19.706  1.00 92.43           S  
ATOM   2157  N   HIS C 115       9.181 -27.382 -17.358  1.00 91.93           N  
ATOM   2158  CA  HIS C 115       8.209 -28.418 -17.688  1.00 91.93           C  
ATOM   2159  C   HIS C 115       7.954 -28.477 -19.190  1.00 91.93           C  
ATOM   2160  CB  HIS C 115       6.895 -28.177 -16.942  1.00 91.93           C  
ATOM   2161  O   HIS C 115       7.640 -29.540 -19.730  1.00 91.93           O  
ATOM   2162  CG  HIS C 115       6.190 -26.925 -17.356  1.00 91.93           C  
ATOM   2163  CD2 HIS C 115       5.142 -26.729 -18.190  1.00 91.93           C  
ATOM   2164  ND1 HIS C 115       6.558 -25.678 -16.898  1.00 91.93           N  
ATOM   2165  CE1 HIS C 115       5.762 -24.767 -17.433  1.00 91.93           C  
ATOM   2166  NE2 HIS C 115       4.894 -25.379 -18.221  1.00 91.93           N  
ATOM   2167  N   GLN C 116       8.126 -27.323 -19.831  1.00 90.92           N  
ATOM   2168  CA  GLN C 116       7.951 -27.314 -21.280  1.00 90.92           C  
ATOM   2169  C   GLN C 116       9.061 -28.098 -21.973  1.00 90.92           C  
ATOM   2170  CB  GLN C 116       7.914 -25.879 -21.808  1.00 90.92           C  
ATOM   2171  O   GLN C 116       8.798 -28.873 -22.895  1.00 90.92           O  
ATOM   2172  CG  GLN C 116       6.658 -25.111 -21.416  1.00 90.92           C  
ATOM   2173  CD  GLN C 116       6.361 -23.956 -22.354  1.00 90.92           C  
ATOM   2174  NE2 GLN C 116       5.853 -22.860 -21.801  1.00 90.92           N  
ATOM   2175  OE1 GLN C 116       6.586 -24.048 -23.565  1.00 90.92           O  
ATOM   2176  N   CYS C 117      10.249 -27.922 -21.525  1.00 92.95           N  
ATOM   2177  CA  CYS C 117      11.363 -28.709 -22.041  1.00 92.95           C  
ATOM   2178  C   CYS C 117      11.136 -30.197 -21.800  1.00 92.95           C  
ATOM   2179  CB  CYS C 117      12.675 -28.272 -21.391  1.00 92.95           C  
ATOM   2180  O   CYS C 117      11.432 -31.022 -22.667  1.00 92.95           O  
ATOM   2181  SG  CYS C 117      13.305 -26.697 -22.010  1.00 92.95           S  
ATOM   2182  N   ALA C 118      10.589 -30.543 -20.719  1.00 91.95           N  
ATOM   2183  CA  ALA C 118      10.386 -31.935 -20.325  1.00 91.95           C  
ATOM   2184  C   ALA C 118       9.248 -32.569 -21.119  1.00 91.95           C  
ATOM   2185  CB  ALA C 118      10.103 -32.029 -18.828  1.00 91.95           C  
ATOM   2186  O   ALA C 118       9.353 -33.717 -21.559  1.00 91.95           O  
ATOM   2187  N   LEU C 119       8.195 -31.806 -21.356  1.00 90.09           N  
ATOM   2188  CA  LEU C 119       6.981 -32.366 -21.939  1.00 90.09           C  
ATOM   2189  C   LEU C 119       7.000 -32.239 -23.459  1.00 90.09           C  
ATOM   2190  CB  LEU C 119       5.743 -31.667 -21.372  1.00 90.09           C  
ATOM   2191  O   LEU C 119       6.533 -33.135 -24.166  1.00 90.09           O  
ATOM   2192  CG  LEU C 119       5.366 -32.018 -19.932  1.00 90.09           C  
ATOM   2193  CD1 LEU C 119       4.300 -31.058 -19.414  1.00 90.09           C  
ATOM   2194  CD2 LEU C 119       4.881 -33.461 -19.843  1.00 90.09           C  
ATOM   2195  N   TRP C 120       7.582 -31.048 -24.021  1.00 87.42           N  
ATOM   2196  CA  TRP C 120       7.384 -30.770 -25.439  1.00 87.42           C  
ATOM   2197  C   TRP C 120       8.712 -30.472 -26.127  1.00 87.42           C  
ATOM   2198  CB  TRP C 120       6.421 -29.594 -25.628  1.00 87.42           C  
ATOM   2199  O   TRP C 120       8.757 -30.267 -27.342  1.00 87.42           O  
ATOM   2200  CG  TRP C 120       5.085 -29.790 -24.976  1.00 87.42           C  
ATOM   2201  CD1 TRP C 120       4.187 -30.790 -25.223  1.00 87.42           C  
ATOM   2202  CD2 TRP C 120       4.495 -28.959 -23.972  1.00 87.42           C  
ATOM   2203  CE2 TRP C 120       3.237 -29.516 -23.655  1.00 87.42           C  
ATOM   2204  CE3 TRP C 120       4.909 -27.796 -23.308  1.00 87.42           C  
ATOM   2205  NE1 TRP C 120       3.073 -30.632 -24.432  1.00 87.42           N  
ATOM   2206  CH2 TRP C 120       2.817 -27.812 -22.067  1.00 87.42           C  
ATOM   2207  CZ2 TRP C 120       2.388 -28.949 -22.702  1.00 87.42           C  
ATOM   2208  CZ3 TRP C 120       4.063 -27.234 -22.360  1.00 87.42           C  
ATOM   2209  N   GLY C 121       9.895 -30.120 -25.452  1.00 74.31           N  
ATOM   2210  CA  GLY C 121      11.156 -29.645 -25.999  1.00 74.31           C  
ATOM   2211  C   GLY C 121      11.860 -30.677 -26.859  1.00 74.31           C  
ATOM   2212  O   GLY C 121      12.718 -30.332 -27.674  1.00 74.31           O  
ATOM   2213  N   GLY C 122      11.298 -31.773 -27.342  1.00 75.48           N  
ATOM   2214  CA  GLY C 122      11.886 -32.804 -28.182  1.00 75.48           C  
ATOM   2215  C   GLY C 122      13.300 -33.172 -27.774  1.00 75.48           C  
ATOM   2216  O   GLY C 122      13.744 -34.299 -28.002  1.00 75.48           O  
ATOM   2217  N   MET C 123      14.085 -32.229 -27.105  1.00 83.26           N  
ATOM   2218  CA  MET C 123      15.487 -32.435 -26.753  1.00 83.26           C  
ATOM   2219  C   MET C 123      15.621 -33.451 -25.623  1.00 83.26           C  
ATOM   2220  CB  MET C 123      16.140 -31.113 -26.347  1.00 83.26           C  
ATOM   2221  O   MET C 123      16.653 -34.112 -25.495  1.00 83.26           O  
ATOM   2222  CG  MET C 123      16.363 -30.157 -27.508  1.00 83.26           C  
ATOM   2223  SD  MET C 123      17.100 -28.564 -26.976  1.00 83.26           S  
ATOM   2224  CE  MET C 123      18.850 -29.036 -26.886  1.00 83.26           C  
ATOM   2225  N   HIS C 124      14.525 -33.641 -24.873  1.00 86.64           N  
ATOM   2226  CA  HIS C 124      14.622 -34.520 -23.713  1.00 86.64           C  
ATOM   2227  C   HIS C 124      13.657 -35.695 -23.830  1.00 86.64           C  
ATOM   2228  CB  HIS C 124      14.347 -33.740 -22.426  1.00 86.64           C  
ATOM   2229  O   HIS C 124      13.212 -36.241 -22.819  1.00 86.64           O  
ATOM   2230  CG  HIS C 124      15.319 -32.631 -22.176  1.00 86.64           C  
ATOM   2231  CD2 HIS C 124      15.257 -31.312 -22.472  1.00 86.64           C  
ATOM   2232  ND1 HIS C 124      16.530 -32.831 -21.551  1.00 86.64           N  
ATOM   2233  CE1 HIS C 124      17.173 -31.677 -21.472  1.00 86.64           C  
ATOM   2234  NE2 HIS C 124      16.422 -30.740 -22.024  1.00 86.64           N  
ATOM   2235  N   GLY C 125      13.413 -35.975 -25.092  1.00 81.83           N  
ATOM   2236  CA  GLY C 125      12.549 -37.119 -25.330  1.00 81.83           C  
ATOM   2237  C   GLY C 125      13.137 -38.426 -24.831  1.00 81.83           C  
ATOM   2238  O   GLY C 125      14.308 -38.720 -25.080  1.00 81.83           O  
ATOM   2239  N   GLY C 126      12.344 -39.205 -23.979  1.00 82.92           N  
ATOM   2240  CA  GLY C 126      12.754 -40.503 -23.468  1.00 82.92           C  
ATOM   2241  C   GLY C 126      13.673 -40.407 -22.265  1.00 82.92           C  
ATOM   2242  O   GLY C 126      14.199 -41.419 -21.797  1.00 82.92           O  
ATOM   2243  N   HIS C 127      14.027 -39.211 -21.781  1.00 91.55           N  
ATOM   2244  CA  HIS C 127      14.866 -39.033 -20.601  1.00 91.55           C  
ATOM   2245  C   HIS C 127      14.085 -39.314 -19.322  1.00 91.55           C  
ATOM   2246  CB  HIS C 127      15.444 -37.618 -20.563  1.00 91.55           C  
ATOM   2247  O   HIS C 127      12.867 -39.508 -19.363  1.00 91.55           O  
ATOM   2248  CG  HIS C 127      16.431 -37.343 -21.653  1.00 91.55           C  
ATOM   2249  CD2 HIS C 127      16.810 -38.088 -22.718  1.00 91.55           C  
ATOM   2250  ND1 HIS C 127      17.161 -36.176 -21.718  1.00 91.55           N  
ATOM   2251  CE1 HIS C 127      17.947 -36.215 -22.781  1.00 91.55           C  
ATOM   2252  NE2 HIS C 127      17.754 -37.364 -23.404  1.00 91.55           N  
ATOM   2253  N   THR C 128      14.863 -39.439 -18.251  1.00 89.84           N  
ATOM   2254  CA  THR C 128      14.262 -39.644 -16.938  1.00 89.84           C  
ATOM   2255  C   THR C 128      14.221 -38.337 -16.152  1.00 89.84           C  
ATOM   2256  CB  THR C 128      15.030 -40.707 -16.131  1.00 89.84           C  
ATOM   2257  O   THR C 128      15.221 -37.619 -16.078  1.00 89.84           O  
ATOM   2258  CG2 THR C 128      14.867 -42.091 -16.751  1.00 89.84           C  
ATOM   2259  OG1 THR C 128      16.422 -40.367 -16.107  1.00 89.84           O  
ATOM   2260  N   PHE C 129      13.039 -38.031 -15.592  1.00 90.29           N  
ATOM   2261  CA  PHE C 129      12.833 -36.740 -14.945  1.00 90.29           C  
ATOM   2262  C   PHE C 129      12.473 -36.923 -13.475  1.00 90.29           C  
ATOM   2263  CB  PHE C 129      11.735 -35.948 -15.661  1.00 90.29           C  
ATOM   2264  O   PHE C 129      11.840 -37.914 -13.105  1.00 90.29           O  
ATOM   2265  CG  PHE C 129      11.991 -35.747 -17.130  1.00 90.29           C  
ATOM   2266  CD1 PHE C 129      13.266 -35.449 -17.593  1.00 90.29           C  
ATOM   2267  CD2 PHE C 129      10.955 -35.857 -18.048  1.00 90.29           C  
ATOM   2268  CE1 PHE C 129      13.506 -35.262 -18.953  1.00 90.29           C  
ATOM   2269  CE2 PHE C 129      11.186 -35.672 -19.408  1.00 90.29           C  
ATOM   2270  CZ  PHE C 129      12.462 -35.374 -19.858  1.00 90.29           C  
ATOM   2271  N   LYS C 130      12.934 -36.007 -12.674  1.00 88.89           N  
ATOM   2272  CA  LYS C 130      12.545 -35.904 -11.271  1.00 88.89           C  
ATOM   2273  C   LYS C 130      12.174 -34.470 -10.906  1.00 88.89           C  
ATOM   2274  CB  LYS C 130      13.671 -36.402 -10.364  1.00 88.89           C  
ATOM   2275  O   LYS C 130      12.691 -33.520 -11.499  1.00 88.89           O  
ATOM   2276  CG  LYS C 130      13.863 -37.911 -10.385  1.00 88.89           C  
ATOM   2277  CD  LYS C 130      14.661 -38.390  -9.179  1.00 88.89           C  
ATOM   2278  CE  LYS C 130      14.831 -39.903  -9.186  1.00 88.89           C  
ATOM   2279  NZ  LYS C 130      15.445 -40.398  -7.917  1.00 88.89           N  
ATOM   2280  N   PRO C 131      11.246 -34.367  -9.939  1.00 88.41           N  
ATOM   2281  CA  PRO C 131      10.942 -33.009  -9.483  1.00 88.41           C  
ATOM   2282  C   PRO C 131      12.140 -32.324  -8.830  1.00 88.41           C  
ATOM   2283  CB  PRO C 131       9.815 -33.223  -8.468  1.00 88.41           C  
ATOM   2284  O   PRO C 131      12.844 -32.939  -8.025  1.00 88.41           O  
ATOM   2285  CG  PRO C 131       9.315 -34.605  -8.738  1.00 88.41           C  
ATOM   2286  CD  PRO C 131      10.406 -35.383  -9.416  1.00 88.41           C  
ATOM   2287  N   LEU C 132      12.314 -31.079  -9.277  1.00 84.87           N  
ATOM   2288  CA  LEU C 132      13.444 -30.339  -8.725  1.00 84.87           C  
ATOM   2289  C   LEU C 132      13.256 -30.094  -7.232  1.00 84.87           C  
ATOM   2290  CB  LEU C 132      13.620 -29.005  -9.455  1.00 84.87           C  
ATOM   2291  O   LEU C 132      14.225 -30.109  -6.469  1.00 84.87           O  
ATOM   2292  CG  LEU C 132      15.054 -28.488  -9.587  1.00 84.87           C  
ATOM   2293  CD1 LEU C 132      15.700 -29.035 -10.855  1.00 84.87           C  
ATOM   2294  CD2 LEU C 132      15.075 -26.964  -9.584  1.00 84.87           C  
ATOM   2295  N   ALA C 133      11.961 -29.795  -6.788  1.00 73.51           N  
ATOM   2296  CA  ALA C 133      11.677 -29.541  -5.378  1.00 73.51           C  
ATOM   2297  C   ALA C 133      12.099 -30.725  -4.512  1.00 73.51           C  
ATOM   2298  CB  ALA C 133      10.192 -29.244  -5.179  1.00 73.51           C  
ATOM   2299  O   ALA C 133      12.524 -30.544  -3.368  1.00 73.51           O  
ATOM   2300  N   GLU C 134      12.048 -31.874  -5.005  1.00 68.58           N  
ATOM   2301  CA  GLU C 134      12.432 -33.080  -4.277  1.00 68.58           C  
ATOM   2302  C   GLU C 134      13.949 -33.237  -4.230  1.00 68.58           C  
ATOM   2303  CB  GLU C 134      11.794 -34.317  -4.913  1.00 68.58           C  
ATOM   2304  O   GLU C 134      14.497 -33.728  -3.241  1.00 68.58           O  
ATOM   2305  CG  GLU C 134      10.456 -34.704  -4.300  1.00 68.58           C  
ATOM   2306  CD  GLU C 134       9.847 -35.949  -4.925  1.00 68.58           C  
ATOM   2307  OE1 GLU C 134       8.660 -36.245  -4.656  1.00 68.58           O  
ATOM   2308  OE2 GLU C 134      10.562 -36.635  -5.689  1.00 68.58           O  
ATOM   2309  N   ILE C 135      14.589 -32.695  -5.235  1.00 61.78           N  
ATOM   2310  CA  ILE C 135      16.043 -32.793  -5.294  1.00 61.78           C  
ATOM   2311  C   ILE C 135      16.668 -31.811  -4.305  1.00 61.78           C  
ATOM   2312  CB  ILE C 135      16.570 -32.524  -6.721  1.00 61.78           C  
ATOM   2313  O   ILE C 135      17.643 -32.140  -3.625  1.00 61.78           O  
ATOM   2314  CG1 ILE C 135      16.027 -33.574  -7.698  1.00 61.78           C  
ATOM   2315  CG2 ILE C 135      18.102 -32.503  -6.736  1.00 61.78           C  
ATOM   2316  CD1 ILE C 135      16.443 -33.347  -9.144  1.00 61.78           C  
ATOM   2317  N   TYR C 136      16.063 -30.613  -4.212  1.00 59.30           N  
ATOM   2318  CA  TYR C 136      16.553 -29.620  -3.263  1.00 59.30           C  
ATOM   2319  C   TYR C 136      16.362 -30.095  -1.828  1.00 59.30           C  
ATOM   2320  CB  TYR C 136      15.838 -28.281  -3.469  1.00 59.30           C  
ATOM   2321  O   TYR C 136      17.254 -29.938  -0.991  1.00 59.30           O  
ATOM   2322  CG  TYR C 136      16.705 -27.221  -4.103  1.00 59.30           C  
ATOM   2323  CD1 TYR C 136      17.552 -26.431  -3.329  1.00 59.30           C  
ATOM   2324  CD2 TYR C 136      16.678 -27.006  -5.477  1.00 59.30           C  
ATOM   2325  CE1 TYR C 136      18.352 -25.452  -3.909  1.00 59.30           C  
ATOM   2326  CE2 TYR C 136      17.474 -26.029  -6.068  1.00 59.30           C  
ATOM   2327  OH  TYR C 136      19.095 -24.291  -5.857  1.00 59.30           O  
ATOM   2328  CZ  TYR C 136      18.306 -25.259  -5.277  1.00 59.30           C  
ATOM   2329  N   GLU C 137      15.168 -30.628  -1.525  1.00 53.25           N  
ATOM   2330  CA  GLU C 137      14.917 -31.155  -0.187  1.00 53.25           C  
ATOM   2331  C   GLU C 137      15.890 -32.279   0.154  1.00 53.25           C  
ATOM   2332  CB  GLU C 137      13.475 -31.652  -0.066  1.00 53.25           C  
ATOM   2333  O   GLU C 137      16.352 -32.384   1.293  1.00 53.25           O  
ATOM   2334  CG  GLU C 137      12.473 -30.558   0.274  1.00 53.25           C  
ATOM   2335  CD  GLU C 137      11.058 -31.079   0.466  1.00 53.25           C  
ATOM   2336  OE1 GLU C 137      10.144 -30.267   0.736  1.00 53.25           O  
ATOM   2337  OE2 GLU C 137      10.861 -32.309   0.345  1.00 53.25           O  
ATOM   2338  N   GLN C 138      16.155 -33.068  -0.852  1.00 52.43           N  
ATOM   2339  CA  GLN C 138      17.117 -34.142  -0.628  1.00 52.43           C  
ATOM   2340  C   GLN C 138      18.517 -33.585  -0.384  1.00 52.43           C  
ATOM   2341  CB  GLN C 138      17.134 -35.105  -1.816  1.00 52.43           C  
ATOM   2342  O   GLN C 138      19.253 -34.092   0.465  1.00 52.43           O  
ATOM   2343  CG  GLN C 138      16.079 -36.200  -1.736  1.00 52.43           C  
ATOM   2344  CD  GLN C 138      16.097 -37.121  -2.941  1.00 52.43           C  
ATOM   2345  NE2 GLN C 138      15.246 -38.142  -2.920  1.00 52.43           N  
ATOM   2346  OE1 GLN C 138      16.868 -36.917  -3.884  1.00 52.43           O  
ATOM   2347  N   HIS C 139      18.832 -32.547  -1.142  1.00 55.76           N  
ATOM   2348  CA  HIS C 139      20.138 -31.925  -0.956  1.00 55.76           C  
ATOM   2349  C   HIS C 139      20.227 -31.223   0.395  1.00 55.76           C  
ATOM   2350  CB  HIS C 139      20.424 -30.932  -2.084  1.00 55.76           C  
ATOM   2351  O   HIS C 139      21.249 -31.310   1.079  1.00 55.76           O  
ATOM   2352  CG  HIS C 139      21.073 -31.553  -3.280  1.00 55.76           C  
ATOM   2353  CD2 HIS C 139      20.574 -31.872  -4.497  1.00 55.76           C  
ATOM   2354  ND1 HIS C 139      22.401 -31.923  -3.298  1.00 55.76           N  
ATOM   2355  CE1 HIS C 139      22.691 -32.443  -4.479  1.00 55.76           C  
ATOM   2356  NE2 HIS C 139      21.600 -32.423  -5.225  1.00 55.76           N  
ATOM   2357  N   VAL C 140      19.116 -30.579   0.790  1.00 55.71           N  
ATOM   2358  CA  VAL C 140      19.080 -29.917   2.090  1.00 55.71           C  
ATOM   2359  C   VAL C 140      19.151 -30.960   3.203  1.00 55.71           C  
ATOM   2360  CB  VAL C 140      17.811 -29.051   2.251  1.00 55.71           C  
ATOM   2361  O   VAL C 140      19.851 -30.766   4.200  1.00 55.71           O  
ATOM   2362  CG1 VAL C 140      17.720 -28.484   3.667  1.00 55.71           C  
ATOM   2363  CG2 VAL C 140      17.800 -27.924   1.220  1.00 55.71           C  
ATOM   2364  N   THR C 141      18.434 -32.018   3.036  1.00 55.40           N  
ATOM   2365  CA  THR C 141      18.476 -33.098   4.015  1.00 55.40           C  
ATOM   2366  C   THR C 141      19.867 -33.722   4.074  1.00 55.40           C  
ATOM   2367  CB  THR C 141      17.436 -34.187   3.690  1.00 55.40           C  
ATOM   2368  O   THR C 141      20.377 -34.013   5.158  1.00 55.40           O  
ATOM   2369  CG2 THR C 141      16.686 -34.623   4.944  1.00 55.40           C  
ATOM   2370  OG1 THR C 141      16.496 -33.672   2.739  1.00 55.40           O  
ATOM   2371  N   LYS C 142      20.397 -33.937   2.932  1.00 55.20           N  
ATOM   2372  CA  LYS C 142      21.738 -34.514   2.897  1.00 55.20           C  
ATOM   2373  C   LYS C 142      22.756 -33.582   3.548  1.00 55.20           C  
ATOM   2374  CB  LYS C 142      22.153 -34.819   1.457  1.00 55.20           C  
ATOM   2375  O   LYS C 142      23.635 -34.032   4.285  1.00 55.20           O  
ATOM   2376  CG  LYS C 142      22.609 -36.254   1.235  1.00 55.20           C  
ATOM   2377  CD  LYS C 142      22.957 -36.510  -0.226  1.00 55.20           C  
ATOM   2378  CE  LYS C 142      23.390 -37.952  -0.454  1.00 55.20           C  
ATOM   2379  NZ  LYS C 142      23.753 -38.203  -1.881  1.00 55.20           N  
ATOM   2380  N   VAL C 143      22.580 -32.343   3.292  1.00 59.71           N  
ATOM   2381  CA  VAL C 143      23.466 -31.347   3.885  1.00 59.71           C  
ATOM   2382  C   VAL C 143      23.231 -31.278   5.392  1.00 59.71           C  
ATOM   2383  CB  VAL C 143      23.259 -29.954   3.249  1.00 59.71           C  
ATOM   2384  O   VAL C 143      24.184 -31.220   6.173  1.00 59.71           O  
ATOM   2385  CG1 VAL C 143      24.045 -28.889   4.013  1.00 59.71           C  
ATOM   2386  CG2 VAL C 143      23.672 -29.973   1.778  1.00 59.71           C  
ATOM   2387  N   ASN C 144      21.973 -31.292   5.830  1.00 57.49           N  
ATOM   2388  CA  ASN C 144      21.649 -31.247   7.252  1.00 57.49           C  
ATOM   2389  C   ASN C 144      22.135 -32.499   7.977  1.00 57.49           C  
ATOM   2390  CB  ASN C 144      20.144 -31.066   7.454  1.00 57.49           C  
ATOM   2391  O   ASN C 144      22.583 -32.423   9.122  1.00 57.49           O  
ATOM   2392  CG  ASN C 144      19.706 -29.620   7.322  1.00 57.49           C  
ATOM   2393  ND2 ASN C 144      18.488 -29.411   6.838  1.00 57.49           N  
ATOM   2394  OD1 ASN C 144      20.458 -28.699   7.652  1.00 57.49           O  
ATOM   2395  N   GLU C 145      22.043 -33.659   7.414  1.00 62.44           N  
ATOM   2396  CA  GLU C 145      22.545 -34.901   7.994  1.00 62.44           C  
ATOM   2397  C   GLU C 145      24.067 -34.880   8.111  1.00 62.44           C  
ATOM   2398  CB  GLU C 145      22.097 -36.104   7.160  1.00 62.44           C  
ATOM   2399  O   GLU C 145      24.625 -35.365   9.097  1.00 62.44           O  
ATOM   2400  CG  GLU C 145      20.665 -36.541   7.431  1.00 62.44           C  
ATOM   2401  CD  GLU C 145      20.213 -37.695   6.550  1.00 62.44           C  
ATOM   2402  OE1 GLU C 145      19.089 -38.207   6.750  1.00 62.44           O  
ATOM   2403  OE2 GLU C 145      20.991 -38.089   5.652  1.00 62.44           O  
ATOM   2404  N   GLU C 146      24.658 -34.367   7.127  1.00 63.68           N  
ATOM   2405  CA  GLU C 146      26.116 -34.297   7.153  1.00 63.68           C  
ATOM   2406  C   GLU C 146      26.602 -33.283   8.185  1.00 63.68           C  
ATOM   2407  CB  GLU C 146      26.662 -33.940   5.768  1.00 63.68           C  
ATOM   2408  O   GLU C 146      27.622 -33.499   8.843  1.00 63.68           O  
ATOM   2409  CG  GLU C 146      26.705 -35.115   4.802  1.00 63.68           C  
ATOM   2410  CD  GLU C 146      27.829 -36.094   5.099  1.00 63.68           C  
ATOM   2411  OE1 GLU C 146      27.631 -37.318   4.922  1.00 63.68           O  
ATOM   2412  OE2 GLU C 146      28.917 -35.635   5.513  1.00 63.68           O  
ATOM   2413  N   VAL C 147      25.752 -32.212   8.389  1.00 66.62           N  
ATOM   2414  CA  VAL C 147      26.082 -31.204   9.392  1.00 66.62           C  
ATOM   2415  C   VAL C 147      25.842 -31.769  10.790  1.00 66.62           C  
ATOM   2416  CB  VAL C 147      25.259 -29.912   9.190  1.00 66.62           C  
ATOM   2417  O   VAL C 147      26.608 -31.494  11.717  1.00 66.62           O  
ATOM   2418  CG1 VAL C 147      25.491 -28.938  10.344  1.00 66.62           C  
ATOM   2419  CG2 VAL C 147      25.612 -29.258   7.856  1.00 66.62           C  
ATOM   2420  N   ALA C 148      24.925 -32.642  11.041  1.00 62.64           N  
ATOM   2421  CA  ALA C 148      24.622 -33.264  12.327  1.00 62.64           C  
ATOM   2422  C   ALA C 148      25.676 -34.305  12.695  1.00 62.64           C  
ATOM   2423  CB  ALA C 148      23.236 -33.904  12.295  1.00 62.64           C  
ATOM   2424  O   ALA C 148      25.887 -34.594  13.875  1.00 62.64           O  
ATOM   2425  N   LYS C 149      26.383 -34.778  11.768  1.00 68.36           N  
ATOM   2426  CA  LYS C 149      27.457 -35.726  12.047  1.00 68.36           C  
ATOM   2427  C   LYS C 149      28.728 -35.004  12.484  1.00 68.36           C  
ATOM   2428  CB  LYS C 149      27.742 -36.592  10.819  1.00 68.36           C  
ATOM   2429  O   LYS C 149      29.658 -35.628  13.000  1.00 68.36           O  
ATOM   2430  CG  LYS C 149      26.713 -37.687  10.581  1.00 68.36           C  
ATOM   2431  CD  LYS C 149      27.080 -38.547   9.379  1.00 68.36           C  
ATOM   2432  CE  LYS C 149      25.990 -39.562   9.063  1.00 68.36           C  
ATOM   2433  NZ  LYS C 149      26.346 -40.409   7.885  1.00 68.36           N  
ATOM   2434  N   LEU C 150      28.523 -33.667  12.284  1.00 49.22           N  
ATOM   2435  CA  LEU C 150      29.675 -32.922  12.780  1.00 49.22           C  
ATOM   2436  C   LEU C 150      29.475 -32.520  14.237  1.00 49.22           C  
ATOM   2437  CB  LEU C 150      29.917 -31.677  11.923  1.00 49.22           C  
ATOM   2438  O   LEU C 150      30.439 -32.446  15.003  1.00 49.22           O  
ATOM   2439  CG  LEU C 150      30.585 -31.907  10.567  1.00 49.22           C  
ATOM   2440  CD1 LEU C 150      30.332 -30.719   9.643  1.00 49.22           C  
ATOM   2441  CD2 LEU C 150      32.080 -32.146  10.740  1.00 49.22           C  
TER    2442      LEU C 150                                                      
ENDMDL                                                                          
END                                                                             
