# Supplementary material for: Structure and activation of the RING E3 ubiquitin ligase TRIM72 on the membrane
Source: Nat Struct Mol Biol. 2023 Sep 28;30(11):1695–706. doi: 10.1038/s41594-023-01111-7 (PMC10643145; doi:10.1038/s41594-023-01111-7)
Supplement: Supplementary file 5 — Predicted structures of the RING domain of 60 TRIM proteins. [file 41594_2023_1111_MOESM5_ESM.zip › R38_484c2_unrelaxed_rank_1_model_3.pdb]

MODEL     1                                                                     
ATOM      1  N   MET B   1      -2.440  10.083  11.067  1.00 35.53           N  
ATOM      2  CA  MET B   1      -1.343  10.138  10.105  1.00 35.53           C  
ATOM      3  C   MET B   1      -0.609   8.803  10.039  1.00 35.53           C  
ATOM      4  CB  MET B   1      -0.364  11.256  10.469  1.00 35.53           C  
ATOM      5  O   MET B   1      -0.657   8.016  10.986  1.00 35.53           O  
ATOM      6  CG  MET B   1      -0.814  12.636  10.017  1.00 35.53           C  
ATOM      7  SD  MET B   1       0.555  13.859  10.025  1.00 35.53           S  
ATOM      8  CE  MET B   1      -0.365  15.370   9.623  1.00 35.53           C  
ATOM      9  N   ALA B   2      -0.505   8.103   8.856  1.00 43.86           N  
ATOM     10  CA  ALA B   2       0.173   6.810   8.899  1.00 43.86           C  
ATOM     11  C   ALA B   2       1.396   6.863   9.810  1.00 43.86           C  
ATOM     12  CB  ALA B   2       0.580   6.375   7.493  1.00 43.86           C  
ATOM     13  O   ALA B   2       2.140   7.846   9.806  1.00 43.86           O  
ATOM     14  N   SER B   3       1.193   6.077  10.962  1.00 49.56           N  
ATOM     15  CA  SER B   3       2.369   6.064  11.826  1.00 49.56           C  
ATOM     16  C   SER B   3       3.651   5.921  11.013  1.00 49.56           C  
ATOM     17  CB  SER B   3       2.272   4.929  12.846  1.00 49.56           C  
ATOM     18  O   SER B   3       3.642   5.335   9.928  1.00 49.56           O  
ATOM     19  OG  SER B   3       2.623   3.690  12.254  1.00 49.56           O  
ATOM     20  N   THR B   4       4.561   6.836  11.233  1.00 55.74           N  
ATOM     21  CA  THR B   4       5.889   6.735  10.638  1.00 55.74           C  
ATOM     22  C   THR B   4       6.322   5.276  10.527  1.00 55.74           C  
ATOM     23  CB  THR B   4       6.929   7.521  11.456  1.00 55.74           C  
ATOM     24  O   THR B   4       6.943   4.880   9.538  1.00 55.74           O  
ATOM     25  CG2 THR B   4       6.583   9.006  11.503  1.00 55.74           C  
ATOM     26  OG1 THR B   4       6.964   7.007  12.793  1.00 55.74           O  
ATOM     27  N   THR B   5       5.650   4.462  11.354  1.00 65.43           N  
ATOM     28  CA  THR B   5       6.074   3.066  11.376  1.00 65.43           C  
ATOM     29  C   THR B   5       5.399   2.279  10.256  1.00 65.43           C  
ATOM     30  CB  THR B   5       5.761   2.408  12.732  1.00 65.43           C  
ATOM     31  O   THR B   5       6.042   1.470   9.584  1.00 65.43           O  
ATOM     32  CG2 THR B   5       6.606   3.014  13.846  1.00 65.43           C  
ATOM     33  OG1 THR B   5       4.374   2.600  13.040  1.00 65.43           O  
ATOM     34  N   SER B   6       4.113   2.541   9.977  1.00 72.01           N  
ATOM     35  CA  SER B   6       3.382   1.825   8.938  1.00 72.01           C  
ATOM     36  C   SER B   6       3.875   2.211   7.548  1.00 72.01           C  
ATOM     37  CB  SER B   6       1.882   2.100   9.050  1.00 72.01           C  
ATOM     38  O   SER B   6       4.004   1.357   6.669  1.00 72.01           O  
ATOM     39  OG  SER B   6       1.631   3.493   9.128  1.00 72.01           O  
ATOM     40  N   THR B   7       4.184   3.475   7.416  1.00 74.19           N  
ATOM     41  CA  THR B   7       4.678   3.951   6.128  1.00 74.19           C  
ATOM     42  C   THR B   7       6.044   3.346   5.815  1.00 74.19           C  
ATOM     43  CB  THR B   7       4.776   5.488   6.102  1.00 74.19           C  
ATOM     44  O   THR B   7       6.322   2.988   4.669  1.00 74.19           O  
ATOM     45  CG2 THR B   7       3.399   6.129   6.238  1.00 74.19           C  
ATOM     46  OG1 THR B   7       5.604   5.927   7.185  1.00 74.19           O  
ATOM     47  N   LYS B   8       6.841   3.230   6.838  1.00 80.28           N  
ATOM     48  CA  LYS B   8       8.163   2.635   6.668  1.00 80.28           C  
ATOM     49  C   LYS B   8       8.057   1.164   6.273  1.00 80.28           C  
ATOM     50  CB  LYS B   8       8.984   2.775   7.951  1.00 80.28           C  
ATOM     51  O   LYS B   8       8.776   0.701   5.386  1.00 80.28           O  
ATOM     52  CG  LYS B   8      10.449   2.397   7.793  1.00 80.28           C  
ATOM     53  CD  LYS B   8      11.222   2.601   9.090  1.00 80.28           C  
ATOM     54  CE  LYS B   8      12.668   2.144   8.958  1.00 80.28           C  
ATOM     55  NZ  LYS B   8      13.420   2.305  10.239  1.00 80.28           N  
ATOM     56  N   LYS B   9       7.217   0.512   6.942  1.00 86.43           N  
ATOM     57  CA  LYS B   9       7.004  -0.897   6.625  1.00 86.43           C  
ATOM     58  C   LYS B   9       6.511  -1.069   5.191  1.00 86.43           C  
ATOM     59  CB  LYS B   9       6.007  -1.523   7.601  1.00 86.43           C  
ATOM     60  O   LYS B   9       6.965  -1.965   4.476  1.00 86.43           O  
ATOM     61  CG  LYS B   9       6.586  -1.806   8.980  1.00 86.43           C  
ATOM     62  CD  LYS B   9       5.560  -2.467   9.892  1.00 86.43           C  
ATOM     63  CE  LYS B   9       6.103  -2.655  11.302  1.00 86.43           C  
ATOM     64  NZ  LYS B   9       5.091  -3.277  12.207  1.00 86.43           N  
ATOM     65  N   MET B  10       5.591  -0.251   4.774  1.00 88.09           N  
ATOM     66  CA  MET B  10       5.063  -0.313   3.414  1.00 88.09           C  
ATOM     67  C   MET B  10       6.171  -0.088   2.390  1.00 88.09           C  
ATOM     68  CB  MET B  10       3.954   0.722   3.220  1.00 88.09           C  
ATOM     69  O   MET B  10       6.273  -0.825   1.407  1.00 88.09           O  
ATOM     70  CG  MET B  10       2.653   0.365   3.921  1.00 88.09           C  
ATOM     71  SD  MET B  10       1.361   1.649   3.702  1.00 88.09           S  
ATOM     72  CE  MET B  10       1.128   1.565   1.905  1.00 88.09           C  
ATOM     73  N   MET B  11       7.056   0.895   2.695  1.00 87.99           N  
ATOM     74  CA  MET B  11       8.149   1.207   1.779  1.00 87.99           C  
ATOM     75  C   MET B  11       9.129   0.042   1.683  1.00 87.99           C  
ATOM     76  CB  MET B  11       8.883   2.472   2.229  1.00 87.99           C  
ATOM     77  O   MET B  11       9.602  -0.288   0.594  1.00 87.99           O  
ATOM     78  CG  MET B  11       8.075   3.747   2.048  1.00 87.99           C  
ATOM     79  SD  MET B  11       7.658   4.072   0.291  1.00 87.99           S  
ATOM     80  CE  MET B  11       6.732   5.623   0.464  1.00 87.99           C  
ATOM     81  N   GLU B  12       9.406  -0.586   2.777  1.00 93.15           N  
ATOM     82  CA  GLU B  12      10.309  -1.733   2.801  1.00 93.15           C  
ATOM     83  C   GLU B  12       9.759  -2.885   1.966  1.00 93.15           C  
ATOM     84  CB  GLU B  12      10.554  -2.195   4.240  1.00 93.15           C  
ATOM     85  O   GLU B  12      10.482  -3.478   1.163  1.00 93.15           O  
ATOM     86  CG  GLU B  12      11.436  -1.253   5.047  1.00 93.15           C  
ATOM     87  CD  GLU B  12      11.522  -1.626   6.518  1.00 93.15           C  
ATOM     88  OE1 GLU B  12      12.161  -0.881   7.296  1.00 93.15           O  
ATOM     89  OE2 GLU B  12      10.948  -2.672   6.896  1.00 93.15           O  
ATOM     90  N   GLU B  13       8.495  -3.126   2.104  1.00 94.72           N  
ATOM     91  CA  GLU B  13       7.861  -4.222   1.378  1.00 94.72           C  
ATOM     92  C   GLU B  13       7.755  -3.909  -0.112  1.00 94.72           C  
ATOM     93  CB  GLU B  13       6.473  -4.516   1.953  1.00 94.72           C  
ATOM     94  O   GLU B  13       7.744  -4.818  -0.944  1.00 94.72           O  
ATOM     95  CG  GLU B  13       6.499  -5.064   3.373  1.00 94.72           C  
ATOM     96  CD  GLU B  13       7.300  -6.350   3.505  1.00 94.72           C  
ATOM     97  OE1 GLU B  13       7.751  -6.671   4.628  1.00 94.72           O  
ATOM     98  OE2 GLU B  13       7.480  -7.041   2.477  1.00 94.72           O  
ATOM     99  N   ALA B  14       7.667  -2.661  -0.458  1.00 96.59           N  
ATOM    100  CA  ALA B  14       7.525  -2.224  -1.844  1.00 96.59           C  
ATOM    101  C   ALA B  14       8.883  -2.139  -2.535  1.00 96.59           C  
ATOM    102  CB  ALA B  14       6.814  -0.874  -1.907  1.00 96.59           C  
ATOM    103  O   ALA B  14       8.956  -1.957  -3.753  1.00 96.59           O  
ATOM    104  N   THR B  15       9.976  -2.275  -1.791  1.00 97.57           N  
ATOM    105  CA  THR B  15      11.339  -2.106  -2.282  1.00 97.57           C  
ATOM    106  C   THR B  15      11.888  -3.424  -2.820  1.00 97.57           C  
ATOM    107  CB  THR B  15      12.269  -1.573  -1.176  1.00 97.57           C  
ATOM    108  O   THR B  15      11.718  -4.474  -2.196  1.00 97.57           O  
ATOM    109  CG2 THR B  15      13.710  -1.481  -1.666  1.00 97.57           C  
ATOM    110  OG1 THR B  15      11.828  -0.269  -0.776  1.00 97.57           O  
ATOM    111  N   CYS B  16      12.446  -3.394  -4.012  1.00 98.16           N  
ATOM    112  CA  CYS B  16      13.117  -4.549  -4.597  1.00 98.16           C  
ATOM    113  C   CYS B  16      14.383  -4.894  -3.822  1.00 98.16           C  
ATOM    114  CB  CYS B  16      13.462  -4.283  -6.062  1.00 98.16           C  
ATOM    115  O   CYS B  16      15.223  -4.025  -3.579  1.00 98.16           O  
ATOM    116  SG  CYS B  16      14.246  -5.684  -6.891  1.00 98.16           S  
ATOM    117  N   SER B  17      14.550  -6.127  -3.458  1.00 97.38           N  
ATOM    118  CA  SER B  17      15.693  -6.543  -2.652  1.00 97.38           C  
ATOM    119  C   SER B  17      16.966  -6.604  -3.488  1.00 97.38           C  
ATOM    120  CB  SER B  17      15.429  -7.906  -2.010  1.00 97.38           C  
ATOM    121  O   SER B  17      18.058  -6.806  -2.953  1.00 97.38           O  
ATOM    122  OG  SER B  17      15.189  -8.890  -3.000  1.00 97.38           O  
ATOM    123  N   ILE B  18      16.910  -6.451  -4.793  1.00 96.16           N  
ATOM    124  CA  ILE B  18      18.070  -6.509  -5.676  1.00 96.16           C  
ATOM    125  C   ILE B  18      18.599  -5.099  -5.926  1.00 96.16           C  
ATOM    126  CB  ILE B  18      17.725  -7.197  -7.016  1.00 96.16           C  
ATOM    127  O   ILE B  18      19.760  -4.804  -5.632  1.00 96.16           O  
ATOM    128  CG1 ILE B  18      17.308  -8.653  -6.777  1.00 96.16           C  
ATOM    129  CG2 ILE B  18      18.910  -7.119  -7.984  1.00 96.16           C  
ATOM    130  CD1 ILE B  18      16.790  -9.361  -8.022  1.00 96.16           C  
ATOM    131  N   CYS B  19      17.717  -4.156  -6.327  1.00 97.49           N  
ATOM    132  CA  CYS B  19      18.179  -2.817  -6.677  1.00 97.49           C  
ATOM    133  C   CYS B  19      17.975  -1.850  -5.517  1.00 97.49           C  
ATOM    134  CB  CYS B  19      17.447  -2.303  -7.916  1.00 97.49           C  
ATOM    135  O   CYS B  19      18.470  -0.721  -5.550  1.00 97.49           O  
ATOM    136  SG  CYS B  19      15.692  -1.980  -7.643  1.00 97.49           S  
ATOM    137  N   LEU B  20      17.190  -2.241  -4.499  1.00 96.65           N  
ATOM    138  CA  LEU B  20      16.954  -1.504  -3.263  1.00 96.65           C  
ATOM    139  C   LEU B  20      16.167  -0.226  -3.535  1.00 96.65           C  
ATOM    140  CB  LEU B  20      18.280  -1.164  -2.579  1.00 96.65           C  
ATOM    141  O   LEU B  20      16.304   0.760  -2.806  1.00 96.65           O  
ATOM    142  CG  LEU B  20      19.153  -2.350  -2.165  1.00 96.65           C  
ATOM    143  CD1 LEU B  20      20.435  -1.859  -1.502  1.00 96.65           C  
ATOM    144  CD2 LEU B  20      18.385  -3.280  -1.233  1.00 96.65           C  
ATOM    145  N   SER B  21      15.404  -0.171  -4.634  1.00 96.37           N  
ATOM    146  CA  SER B  21      14.456   0.890  -4.959  1.00 96.37           C  
ATOM    147  C   SER B  21      13.028   0.360  -5.010  1.00 96.37           C  
ATOM    148  CB  SER B  21      14.816   1.539  -6.296  1.00 96.37           C  
ATOM    149  O   SER B  21      12.810  -0.853  -5.016  1.00 96.37           O  
ATOM    150  OG  SER B  21      16.125   2.081  -6.257  1.00 96.37           O  
ATOM    151  N   LEU B  22      12.072   1.292  -4.916  1.00 96.34           N  
ATOM    152  CA  LEU B  22      10.700   0.843  -5.125  1.00 96.34           C  
ATOM    153  C   LEU B  22      10.575   0.068  -6.433  1.00 96.34           C  
ATOM    154  CB  LEU B  22       9.741   2.037  -5.133  1.00 96.34           C  
ATOM    155  O   LEU B  22      11.087   0.501  -7.468  1.00 96.34           O  
ATOM    156  CG  LEU B  22       9.565   2.773  -3.804  1.00 96.34           C  
ATOM    157  CD1 LEU B  22       8.571   3.919  -3.961  1.00 96.34           C  
ATOM    158  CD2 LEU B  22       9.109   1.809  -2.714  1.00 96.34           C  
ATOM    159  N   MET B  23       9.934  -1.022  -6.336  1.00 98.10           N  
ATOM    160  CA  MET B  23       9.880  -1.931  -7.477  1.00 98.10           C  
ATOM    161  C   MET B  23       9.191  -1.271  -8.667  1.00 98.10           C  
ATOM    162  CB  MET B  23       9.152  -3.223  -7.102  1.00 98.10           C  
ATOM    163  O   MET B  23       8.220  -0.531  -8.495  1.00 98.10           O  
ATOM    164  CG  MET B  23       9.954  -4.135  -6.187  1.00 98.10           C  
ATOM    165  SD  MET B  23       9.044  -5.666  -5.748  1.00 98.10           S  
ATOM    166  CE  MET B  23       9.067  -5.544  -3.938  1.00 98.10           C  
ATOM    167  N   THR B  24       9.705  -1.503  -9.801  1.00 97.17           N  
ATOM    168  CA  THR B  24       9.083  -1.146 -11.071  1.00 97.17           C  
ATOM    169  C   THR B  24       8.690  -2.396 -11.852  1.00 97.17           C  
ATOM    170  CB  THR B  24      10.021  -0.276 -11.928  1.00 97.17           C  
ATOM    171  O   THR B  24       9.490  -3.323 -11.994  1.00 97.17           O  
ATOM    172  CG2 THR B  24       9.312   0.230 -13.180  1.00 97.17           C  
ATOM    173  OG1 THR B  24      10.461   0.847 -11.155  1.00 97.17           O  
ATOM    174  N   ASN B  25       7.460  -2.418 -12.354  1.00 97.53           N  
ATOM    175  CA  ASN B  25       6.948  -3.584 -13.066  1.00 97.53           C  
ATOM    176  C   ASN B  25       7.215  -4.874 -12.295  1.00 97.53           C  
ATOM    177  CB  ASN B  25       7.558  -3.668 -14.467  1.00 97.53           C  
ATOM    178  O   ASN B  25       7.843  -5.796 -12.818  1.00 97.53           O  
ATOM    179  CG  ASN B  25       7.215  -2.466 -15.326  1.00 97.53           C  
ATOM    180  ND2 ASN B  25       8.219  -1.908 -15.993  1.00 97.53           N  
ATOM    181  OD1 ASN B  25       6.059  -2.042 -15.388  1.00 97.53           O  
ATOM    182  N   PRO B  26       6.724  -5.034 -11.069  1.00 98.54           N  
ATOM    183  CA  PRO B  26       7.034  -6.172 -10.201  1.00 98.54           C  
ATOM    184  C   PRO B  26       6.547  -7.501 -10.774  1.00 98.54           C  
ATOM    185  CB  PRO B  26       6.299  -5.836  -8.901  1.00 98.54           C  
ATOM    186  O   PRO B  26       5.456  -7.568 -11.347  1.00 98.54           O  
ATOM    187  CG  PRO B  26       5.174  -4.945  -9.319  1.00 98.54           C  
ATOM    188  CD  PRO B  26       5.607  -4.164 -10.527  1.00 98.54           C  
ATOM    189  N   VAL B  27       7.365  -8.481 -10.649  1.00 98.38           N  
ATOM    190  CA  VAL B  27       7.037  -9.861 -10.994  1.00 98.38           C  
ATOM    191  C   VAL B  27       7.267 -10.764  -9.784  1.00 98.38           C  
ATOM    192  CB  VAL B  27       7.870 -10.358 -12.196  1.00 98.38           C  
ATOM    193  O   VAL B  27       8.157 -10.506  -8.969  1.00 98.38           O  
ATOM    194  CG1 VAL B  27       7.533  -9.559 -13.454  1.00 98.38           C  
ATOM    195  CG2 VAL B  27       9.363 -10.267 -11.885  1.00 98.38           C  
ATOM    196  N   SER B  28       6.468 -11.743  -9.610  1.00 97.64           N  
ATOM    197  CA  SER B  28       6.608 -12.691  -8.509  1.00 97.64           C  
ATOM    198  C   SER B  28       7.183 -14.018  -8.993  1.00 97.64           C  
ATOM    199  CB  SER B  28       5.259 -12.927  -7.830  1.00 97.64           C  
ATOM    200  O   SER B  28       7.019 -14.383 -10.159  1.00 97.64           O  
ATOM    201  OG  SER B  28       4.336 -13.509  -8.734  1.00 97.64           O  
ATOM    202  N   ILE B  29       7.918 -14.714  -8.094  1.00 95.84           N  
ATOM    203  CA  ILE B  29       8.414 -16.056  -8.382  1.00 95.84           C  
ATOM    204  C   ILE B  29       7.653 -17.079  -7.541  1.00 95.84           C  
ATOM    205  CB  ILE B  29       9.932 -16.166  -8.116  1.00 95.84           C  
ATOM    206  O   ILE B  29       6.751 -16.719  -6.781  1.00 95.84           O  
ATOM    207  CG1 ILE B  29      10.245 -15.820  -6.656  1.00 95.84           C  
ATOM    208  CG2 ILE B  29      10.715 -15.262  -9.073  1.00 95.84           C  
ATOM    209  CD1 ILE B  29      11.722 -15.915  -6.300  1.00 95.84           C  
ATOM    210  N   ASN B  30       7.927 -18.352  -7.629  1.00 94.22           N  
ATOM    211  CA  ASN B  30       7.110 -19.438  -7.097  1.00 94.22           C  
ATOM    212  C   ASN B  30       6.990 -19.358  -5.578  1.00 94.22           C  
ATOM    213  CB  ASN B  30       7.684 -20.794  -7.514  1.00 94.22           C  
ATOM    214  O   ASN B  30       5.959 -19.726  -5.012  1.00 94.22           O  
ATOM    215  CG  ASN B  30       7.672 -20.997  -9.016  1.00 94.22           C  
ATOM    216  ND2 ASN B  30       7.059 -22.087  -9.463  1.00 94.22           N  
ATOM    217  OD1 ASN B  30       8.211 -20.182  -9.769  1.00 94.22           O  
ATOM    218  N   CYS B  31       8.058 -18.826  -4.952  1.00 96.00           N  
ATOM    219  CA  CYS B  31       8.054 -18.789  -3.494  1.00 96.00           C  
ATOM    220  C   CYS B  31       7.192 -17.641  -2.981  1.00 96.00           C  
ATOM    221  CB  CYS B  31       9.478 -18.648  -2.957  1.00 96.00           C  
ATOM    222  O   CYS B  31       6.906 -17.561  -1.784  1.00 96.00           O  
ATOM    223  SG  CYS B  31      10.232 -17.044  -3.306  1.00 96.00           S  
ATOM    224  N   GLY B  32       6.786 -16.732  -3.842  1.00 96.41           N  
ATOM    225  CA  GLY B  32       5.902 -15.651  -3.437  1.00 96.41           C  
ATOM    226  C   GLY B  32       6.608 -14.313  -3.324  1.00 96.41           C  
ATOM    227  O   GLY B  32       5.960 -13.268  -3.237  1.00 96.41           O  
ATOM    228  N   HIS B  33       7.940 -14.272  -3.426  1.00 97.41           N  
ATOM    229  CA  HIS B  33       8.682 -13.018  -3.383  1.00 97.41           C  
ATOM    230  C   HIS B  33       8.628 -12.299  -4.727  1.00 97.41           C  
ATOM    231  CB  HIS B  33      10.137 -13.270  -2.981  1.00 97.41           C  
ATOM    232  O   HIS B  33       8.566 -12.942  -5.777  1.00 97.41           O  
ATOM    233  CG  HIS B  33      10.307 -13.630  -1.539  1.00 97.41           C  
ATOM    234  CD2 HIS B  33      10.120 -12.902  -0.413  1.00 97.41           C  
ATOM    235  ND1 HIS B  33      10.721 -14.878  -1.128  1.00 97.41           N  
ATOM    236  CE1 HIS B  33      10.781 -14.902   0.193  1.00 97.41           C  
ATOM    237  NE2 HIS B  33      10.422 -13.715   0.651  1.00 97.41           N  
ATOM    238  N   SER B  34       8.658 -10.979  -4.680  1.00 98.35           N  
ATOM    239  CA  SER B  34       8.560 -10.168  -5.889  1.00 98.35           C  
ATOM    240  C   SER B  34       9.776  -9.261  -6.047  1.00 98.35           C  
ATOM    241  CB  SER B  34       7.285  -9.324  -5.867  1.00 98.35           C  
ATOM    242  O   SER B  34      10.389  -8.859  -5.056  1.00 98.35           O  
ATOM    243  OG  SER B  34       6.135 -10.152  -5.838  1.00 98.35           O  
ATOM    244  N   TYR B  35      10.116  -8.960  -7.246  1.00 98.28           N  
ATOM    245  CA  TYR B  35      11.232  -8.112  -7.649  1.00 98.28           C  
ATOM    246  C   TYR B  35      10.875  -7.291  -8.882  1.00 98.28           C  
ATOM    247  CB  TYR B  35      12.477  -8.959  -7.928  1.00 98.28           C  
ATOM    248  O   TYR B  35       9.838  -7.520  -9.509  1.00 98.28           O  
ATOM    249  CG  TYR B  35      12.832  -9.905  -6.807  1.00 98.28           C  
ATOM    250  CD1 TYR B  35      13.724  -9.528  -5.806  1.00 98.28           C  
ATOM    251  CD2 TYR B  35      12.276 -11.179  -6.747  1.00 98.28           C  
ATOM    252  CE1 TYR B  35      14.055 -10.397  -4.772  1.00 98.28           C  
ATOM    253  CE2 TYR B  35      12.600 -12.057  -5.718  1.00 98.28           C  
ATOM    254  OH  TYR B  35      13.813 -12.522  -3.715  1.00 98.28           O  
ATOM    255  CZ  TYR B  35      13.489 -11.657  -4.737  1.00 98.28           C  
ATOM    256  N   CYS B  36      11.693  -6.304  -9.176  1.00 98.44           N  
ATOM    257  CA  CYS B  36      11.571  -5.708 -10.502  1.00 98.44           C  
ATOM    258  C   CYS B  36      11.773  -6.755 -11.591  1.00 98.44           C  
ATOM    259  CB  CYS B  36      12.583  -4.576 -10.676  1.00 98.44           C  
ATOM    260  O   CYS B  36      12.619  -7.641 -11.457  1.00 98.44           O  
ATOM    261  SG  CYS B  36      12.488  -3.311  -9.390  1.00 98.44           S  
ATOM    262  N   HIS B  37      11.026  -6.600 -12.633  1.00 97.44           N  
ATOM    263  CA  HIS B  37      11.212  -7.516 -13.753  1.00 97.44           C  
ATOM    264  C   HIS B  37      12.650  -7.482 -14.259  1.00 97.44           C  
ATOM    265  CB  HIS B  37      10.247  -7.175 -14.890  1.00 97.44           C  
ATOM    266  O   HIS B  37      13.289  -8.527 -14.399  1.00 97.44           O  
ATOM    267  CG  HIS B  37      10.345  -8.103 -16.058  1.00 97.44           C  
ATOM    268  CD2 HIS B  37       9.639  -9.215 -16.372  1.00 97.44           C  
ATOM    269  ND1 HIS B  37      11.263  -7.930 -17.071  1.00 97.44           N  
ATOM    270  CE1 HIS B  37      11.117  -8.899 -17.960  1.00 97.44           C  
ATOM    271  NE2 HIS B  37      10.138  -9.691 -17.559  1.00 97.44           N  
ATOM    272  N   LEU B  38      13.173  -6.291 -14.429  1.00 96.75           N  
ATOM    273  CA  LEU B  38      14.519  -6.127 -14.967  1.00 96.75           C  
ATOM    274  C   LEU B  38      15.565  -6.626 -13.975  1.00 96.75           C  
ATOM    275  CB  LEU B  38      14.784  -4.659 -15.310  1.00 96.75           C  
ATOM    276  O   LEU B  38      16.567  -7.224 -14.372  1.00 96.75           O  
ATOM    277  CG  LEU B  38      14.058  -4.109 -16.539  1.00 96.75           C  
ATOM    278  CD1 LEU B  38      14.298  -2.608 -16.668  1.00 96.75           C  
ATOM    279  CD2 LEU B  38      14.512  -4.838 -17.799  1.00 96.75           C  
ATOM    280  N   CYS B  39      15.384  -6.440 -12.692  1.00 96.48           N  
ATOM    281  CA  CYS B  39      16.342  -6.849 -11.671  1.00 96.48           C  
ATOM    282  C   CYS B  39      16.469  -8.367 -11.619  1.00 96.48           C  
ATOM    283  CB  CYS B  39      15.926  -6.316 -10.301  1.00 96.48           C  
ATOM    284  O   CYS B  39      17.579  -8.901 -11.605  1.00 96.48           O  
ATOM    285  SG  CYS B  39      16.129  -4.530 -10.122  1.00 96.48           S  
ATOM    286  N   ILE B  40      15.361  -9.053 -11.653  1.00 95.28           N  
ATOM    287  CA  ILE B  40      15.404 -10.502 -11.489  1.00 95.28           C  
ATOM    288  C   ILE B  40      15.947 -11.150 -12.760  1.00 95.28           C  
ATOM    289  CB  ILE B  40      14.009 -11.074 -11.149  1.00 95.28           C  
ATOM    290  O   ILE B  40      16.677 -12.142 -12.695  1.00 95.28           O  
ATOM    291  CG1 ILE B  40      14.133 -12.511 -10.630  1.00 95.28           C  
ATOM    292  CG2 ILE B  40      13.088 -11.011 -12.371  1.00 95.28           C  
ATOM    293  CD1 ILE B  40      14.899 -12.632  -9.320  1.00 95.28           C  
ATOM    294  N   THR B  41      15.626 -10.626 -13.923  1.00 92.36           N  
ATOM    295  CA  THR B  41      16.115 -11.172 -15.184  1.00 92.36           C  
ATOM    296  C   THR B  41      17.608 -10.902 -15.348  1.00 92.36           C  
ATOM    297  CB  THR B  41      15.349 -10.582 -16.383  1.00 92.36           C  
ATOM    298  O   THR B  41      18.352 -11.763 -15.823  1.00 92.36           O  
ATOM    299  CG2 THR B  41      13.894 -11.039 -16.384  1.00 92.36           C  
ATOM    300  OG1 THR B  41      15.389  -9.152 -16.310  1.00 92.36           O  
ATOM    301  N   ASP B  42      18.035  -9.714 -14.942  1.00 90.72           N  
ATOM    302  CA  ASP B  42      19.436  -9.325 -15.063  1.00 90.72           C  
ATOM    303  C   ASP B  42      20.292 -10.012 -14.001  1.00 90.72           C  
ATOM    304  CB  ASP B  42      19.583  -7.805 -14.954  1.00 90.72           C  
ATOM    305  O   ASP B  42      21.495 -10.200 -14.192  1.00 90.72           O  
ATOM    306  CG  ASP B  42      19.180  -7.078 -16.225  1.00 90.72           C  
ATOM    307  OD1 ASP B  42      18.927  -7.742 -17.254  1.00 90.72           O  
ATOM    308  OD2 ASP B  42      19.118  -5.830 -16.199  1.00 90.72           O  
ATOM    309  N   PHE B  43      19.668 -10.282 -12.870  1.00 84.76           N  
ATOM    310  CA  PHE B  43      20.372 -10.890 -11.747  1.00 84.76           C  
ATOM    311  C   PHE B  43      21.008 -12.212 -12.159  1.00 84.76           C  
ATOM    312  CB  PHE B  43      19.417 -11.111 -10.570  1.00 84.76           C  
ATOM    313  O   PHE B  43      22.108 -12.543 -11.712  1.00 84.76           O  
ATOM    314  CG  PHE B  43      20.109 -11.518  -9.296  1.00 84.76           C  
ATOM    315  CD1 PHE B  43      20.072 -12.837  -8.860  1.00 84.76           C  
ATOM    316  CD2 PHE B  43      20.796 -10.582  -8.535  1.00 84.76           C  
ATOM    317  CE1 PHE B  43      20.710 -13.217  -7.682  1.00 84.76           C  
ATOM    318  CE2 PHE B  43      21.436 -10.954  -7.357  1.00 84.76           C  
ATOM    319  CZ  PHE B  43      21.392 -12.271  -6.931  1.00 84.76           C  
ATOM    320  N   PHE B  44      20.388 -12.871 -13.093  1.00 78.90           N  
ATOM    321  CA  PHE B  44      20.841 -14.209 -13.454  1.00 78.90           C  
ATOM    322  C   PHE B  44      21.436 -14.218 -14.857  1.00 78.90           C  
ATOM    323  CB  PHE B  44      19.686 -15.211 -13.366  1.00 78.90           C  
ATOM    324  O   PHE B  44      21.767 -15.280 -15.389  1.00 78.90           O  
ATOM    325  CG  PHE B  44      19.193 -15.448 -11.965  1.00 78.90           C  
ATOM    326  CD1 PHE B  44      19.946 -16.192 -11.064  1.00 78.90           C  
ATOM    327  CD2 PHE B  44      17.976 -14.927 -11.547  1.00 78.90           C  
ATOM    328  CE1 PHE B  44      19.492 -16.413  -9.766  1.00 78.90           C  
ATOM    329  CE2 PHE B  44      17.515 -15.143 -10.251  1.00 78.90           C  
ATOM    330  CZ  PHE B  44      18.274 -15.888  -9.363  1.00 78.90           C  
ATOM    331  N   LYS B  45      21.386 -13.059 -15.423  1.00 73.70           N  
ATOM    332  CA  LYS B  45      21.989 -12.980 -16.750  1.00 73.70           C  
ATOM    333  C   LYS B  45      23.484 -13.277 -16.693  1.00 73.70           C  
ATOM    334  CB  LYS B  45      21.752 -11.601 -17.367  1.00 73.70           C  
ATOM    335  O   LYS B  45      24.201 -12.725 -15.856  1.00 73.70           O  
ATOM    336  CG  LYS B  45      20.477 -11.502 -18.192  1.00 73.70           C  
ATOM    337  CD  LYS B  45      20.351 -10.142 -18.866  1.00 73.70           C  
ATOM    338  CE  LYS B  45      19.052 -10.024 -19.652  1.00 73.70           C  
ATOM    339  NZ  LYS B  45      18.907  -8.679 -20.283  1.00 73.70           N  
ATOM    340  N   ASN B  46      23.868 -14.529 -16.653  1.00 62.43           N  
ATOM    341  CA  ASN B  46      25.263 -14.914 -16.836  1.00 62.43           C  
ATOM    342  C   ASN B  46      25.657 -14.913 -18.310  1.00 62.43           C  
ATOM    343  CB  ASN B  46      25.527 -16.288 -16.217  1.00 62.43           C  
ATOM    344  O   ASN B  46      24.883 -15.350 -19.164  1.00 62.43           O  
ATOM    345  CG  ASN B  46      26.300 -16.204 -14.915  1.00 62.43           C  
ATOM    346  ND2 ASN B  46      25.975 -17.083 -13.975  1.00 62.43           N  
ATOM    347  OD1 ASN B  46      27.181 -15.355 -14.756  1.00 62.43           O  
ATOM    348  N   PRO B  47      26.724 -14.072 -18.695  1.00 55.74           N  
ATOM    349  CA  PRO B  47      27.116 -14.046 -20.106  1.00 55.74           C  
ATOM    350  C   PRO B  47      27.153 -15.438 -20.734  1.00 55.74           C  
ATOM    351  CB  PRO B  47      28.514 -13.425 -20.073  1.00 55.74           C  
ATOM    352  O   PRO B  47      26.796 -15.601 -21.904  1.00 55.74           O  
ATOM    353  CG  PRO B  47      28.783 -13.167 -18.626  1.00 55.74           C  
ATOM    354  CD  PRO B  47      27.607 -13.652 -17.828  1.00 55.74           C  
ATOM    355  N   SER B  48      27.713 -16.400 -20.045  1.00 52.50           N  
ATOM    356  CA  SER B  48      28.021 -17.657 -20.719  1.00 52.50           C  
ATOM    357  C   SER B  48      26.771 -18.515 -20.886  1.00 52.50           C  
ATOM    358  CB  SER B  48      29.084 -18.436 -19.943  1.00 52.50           C  
ATOM    359  O   SER B  48      26.779 -19.493 -21.636  1.00 52.50           O  
ATOM    360  OG  SER B  48      28.751 -18.508 -18.568  1.00 52.50           O  
ATOM    361  N   GLN B  49      25.766 -18.368 -20.040  1.00 52.70           N  
ATOM    362  CA  GLN B  49      24.749 -19.414 -20.037  1.00 52.70           C  
ATOM    363  C   GLN B  49      23.471 -18.940 -20.723  1.00 52.70           C  
ATOM    364  CB  GLN B  49      24.442 -19.860 -18.606  1.00 52.70           C  
ATOM    365  O   GLN B  49      22.817 -18.006 -20.253  1.00 52.70           O  
ATOM    366  CG  GLN B  49      25.364 -20.958 -18.094  1.00 52.70           C  
ATOM    367  CD  GLN B  49      24.700 -21.847 -17.059  1.00 52.70           C  
ATOM    368  NE2 GLN B  49      24.615 -23.140 -17.355  1.00 52.70           N  
ATOM    369  OE1 GLN B  49      24.268 -21.376 -16.002  1.00 52.70           O  
ATOM    370  N   LYS B  50      23.364 -18.870 -21.931  1.00 48.68           N  
ATOM    371  CA  LYS B  50      22.168 -18.667 -22.742  1.00 48.68           C  
ATOM    372  C   LYS B  50      21.030 -19.573 -22.281  1.00 48.68           C  
ATOM    373  CB  LYS B  50      22.472 -18.919 -24.220  1.00 48.68           C  
ATOM    374  O   LYS B  50      19.859 -19.290 -22.542  1.00 48.68           O  
ATOM    375  CG  LYS B  50      22.928 -17.681 -24.978  1.00 48.68           C  
ATOM    376  CD  LYS B  50      23.160 -17.983 -26.453  1.00 48.68           C  
ATOM    377  CE  LYS B  50      23.723 -16.775 -27.190  1.00 48.68           C  
ATOM    378  NZ  LYS B  50      23.941 -17.062 -28.639  1.00 48.68           N  
ATOM    379  N   GLN B  51      21.382 -20.785 -21.853  1.00 52.97           N  
ATOM    380  CA  GLN B  51      20.230 -21.669 -21.705  1.00 52.97           C  
ATOM    381  C   GLN B  51      19.434 -21.330 -20.448  1.00 52.97           C  
ATOM    382  CB  GLN B  51      20.677 -23.131 -21.666  1.00 52.97           C  
ATOM    383  O   GLN B  51      19.356 -22.138 -19.520  1.00 52.97           O  
ATOM    384  CG  GLN B  51      20.262 -23.935 -22.891  1.00 52.97           C  
ATOM    385  CD  GLN B  51      21.212 -25.079 -23.192  1.00 52.97           C  
ATOM    386  NE2 GLN B  51      20.914 -25.836 -24.242  1.00 52.97           N  
ATOM    387  OE1 GLN B  51      22.206 -25.280 -22.487  1.00 52.97           O  
ATOM    388  N   LEU B  52      19.220 -20.060 -20.196  1.00 56.77           N  
ATOM    389  CA  LEU B  52      18.675 -19.471 -18.978  1.00 56.77           C  
ATOM    390  C   LEU B  52      17.277 -20.009 -18.693  1.00 56.77           C  
ATOM    391  CB  LEU B  52      18.634 -17.945 -19.092  1.00 56.77           C  
ATOM    392  O   LEU B  52      16.933 -20.276 -17.539  1.00 56.77           O  
ATOM    393  CG  LEU B  52      19.528 -17.168 -18.125  1.00 56.77           C  
ATOM    394  CD1 LEU B  52      20.998 -17.429 -18.436  1.00 56.77           C  
ATOM    395  CD2 LEU B  52      19.218 -15.676 -18.191  1.00 56.77           C  
ATOM    396  N   ARG B  53      16.457 -20.331 -19.691  1.00 56.59           N  
ATOM    397  CA  ARG B  53      15.038 -20.583 -19.468  1.00 56.59           C  
ATOM    398  C   ARG B  53      14.825 -21.903 -18.734  1.00 56.59           C  
ATOM    399  CB  ARG B  53      14.278 -20.594 -20.796  1.00 56.59           C  
ATOM    400  O   ARG B  53      13.913 -22.023 -17.913  1.00 56.59           O  
ATOM    401  CG  ARG B  53      14.075 -19.214 -21.401  1.00 56.59           C  
ATOM    402  CD  ARG B  53      13.168 -19.261 -22.623  1.00 56.59           C  
ATOM    403  NE  ARG B  53      13.024 -17.945 -23.238  1.00 56.59           N  
ATOM    404  NH1 ARG B  53      11.372 -18.590 -24.719  1.00 56.59           N  
ATOM    405  NH2 ARG B  53      12.125 -16.425 -24.707  1.00 56.59           N  
ATOM    406  CZ  ARG B  53      12.174 -17.657 -24.220  1.00 56.59           C  
ATOM    407  N   GLN B  54      15.796 -22.925 -18.936  1.00 61.39           N  
ATOM    408  CA  GLN B  54      15.642 -24.229 -18.299  1.00 61.39           C  
ATOM    409  C   GLN B  54      16.502 -24.332 -17.042  1.00 61.39           C  
ATOM    410  CB  GLN B  54      16.003 -25.350 -19.275  1.00 61.39           C  
ATOM    411  O   GLN B  54      16.409 -25.311 -16.299  1.00 61.39           O  
ATOM    412  CG  GLN B  54      14.976 -25.555 -20.381  1.00 61.39           C  
ATOM    413  CD  GLN B  54      15.230 -26.813 -21.190  1.00 61.39           C  
ATOM    414  NE2 GLN B  54      14.157 -27.493 -21.581  1.00 61.39           N  
ATOM    415  OE1 GLN B  54      16.380 -27.170 -21.463  1.00 61.39           O  
ATOM    416  N   GLU B  55      17.055 -23.252 -16.735  1.00 76.17           N  
ATOM    417  CA  GLU B  55      17.940 -23.278 -15.573  1.00 76.17           C  
ATOM    418  C   GLU B  55      17.178 -22.950 -14.292  1.00 76.17           C  
ATOM    419  CB  GLU B  55      19.101 -22.299 -15.760  1.00 76.17           C  
ATOM    420  O   GLU B  55      16.213 -22.184 -14.317  1.00 76.17           O  
ATOM    421  CG  GLU B  55      20.120 -22.744 -16.800  1.00 76.17           C  
ATOM    422  CD  GLU B  55      21.288 -21.782 -16.945  1.00 76.17           C  
ATOM    423  OE1 GLU B  55      22.170 -22.023 -17.800  1.00 76.17           O  
ATOM    424  OE2 GLU B  55      21.322 -20.779 -16.197  1.00 76.17           O  
ATOM    425  N   THR B  56      17.366 -23.808 -13.251  1.00 87.61           N  
ATOM    426  CA  THR B  56      16.839 -23.577 -11.910  1.00 87.61           C  
ATOM    427  C   THR B  56      17.672 -22.530 -11.175  1.00 87.61           C  
ATOM    428  CB  THR B  56      16.807 -24.879 -11.090  1.00 87.61           C  
ATOM    429  O   THR B  56      18.900 -22.626 -11.130  1.00 87.61           O  
ATOM    430  CG2 THR B  56      16.191 -24.648  -9.714  1.00 87.61           C  
ATOM    431  OG1 THR B  56      16.031 -25.859 -11.790  1.00 87.61           O  
ATOM    432  N   PHE B  57      17.025 -21.510 -10.817  1.00 90.47           N  
ATOM    433  CA  PHE B  57      17.647 -20.455 -10.026  1.00 90.47           C  
ATOM    434  C   PHE B  57      17.140 -20.484  -8.589  1.00 90.47           C  
ATOM    435  CB  PHE B  57      17.376 -19.083 -10.651  1.00 90.47           C  
ATOM    436  O   PHE B  57      16.204 -21.221  -8.271  1.00 90.47           O  
ATOM    437  CG  PHE B  57      17.866 -18.953 -12.068  1.00 90.47           C  
ATOM    438  CD1 PHE B  57      19.204 -18.690 -12.335  1.00 90.47           C  
ATOM    439  CD2 PHE B  57      16.987 -19.095 -13.134  1.00 90.47           C  
ATOM    440  CE1 PHE B  57      19.659 -18.570 -13.646  1.00 90.47           C  
ATOM    441  CE2 PHE B  57      17.435 -18.976 -14.447  1.00 90.47           C  
ATOM    442  CZ  PHE B  57      18.771 -18.713 -14.700  1.00 90.47           C  
ATOM    443  N   CYS B  58      17.820 -19.738  -7.729  1.00 93.26           N  
ATOM    444  CA  CYS B  58      17.387 -19.645  -6.339  1.00 93.26           C  
ATOM    445  C   CYS B  58      16.934 -18.229  -6.003  1.00 93.26           C  
ATOM    446  CB  CYS B  58      18.513 -20.068  -5.397  1.00 93.26           C  
ATOM    447  O   CYS B  58      17.542 -17.256  -6.451  1.00 93.26           O  
ATOM    448  SG  CYS B  58      18.975 -21.807  -5.549  1.00 93.26           S  
ATOM    449  N   CYS B  59      15.835 -18.111  -5.261  1.00 95.95           N  
ATOM    450  CA  CYS B  59      15.304 -16.822  -4.832  1.00 95.95           C  
ATOM    451  C   CYS B  59      16.361 -16.017  -4.085  1.00 95.95           C  
ATOM    452  CB  CYS B  59      14.076 -17.017  -3.943  1.00 95.95           C  
ATOM    453  O   CYS B  59      16.982 -16.520  -3.147  1.00 95.95           O  
ATOM    454  SG  CYS B  59      13.426 -15.481  -3.250  1.00 95.95           S  
ATOM    455  N   PRO B  60      16.532 -14.744  -4.415  1.00 94.44           N  
ATOM    456  CA  PRO B  60      17.539 -13.903  -3.764  1.00 94.44           C  
ATOM    457  C   PRO B  60      17.286 -13.730  -2.269  1.00 94.44           C  
ATOM    458  CB  PRO B  60      17.411 -12.566  -4.499  1.00 94.44           C  
ATOM    459  O   PRO B  60      18.211 -13.418  -1.514  1.00 94.44           O  
ATOM    460  CG  PRO B  60      16.909 -12.925  -5.860  1.00 94.44           C  
ATOM    461  CD  PRO B  60      15.940 -14.065  -5.727  1.00 94.44           C  
ATOM    462  N   GLN B  61      16.094 -14.037  -1.855  1.00 94.54           N  
ATOM    463  CA  GLN B  61      15.761 -13.753  -0.463  1.00 94.54           C  
ATOM    464  C   GLN B  61      15.679 -15.038   0.356  1.00 94.54           C  
ATOM    465  CB  GLN B  61      14.440 -12.987  -0.372  1.00 94.54           C  
ATOM    466  O   GLN B  61      16.310 -15.150   1.410  1.00 94.54           O  
ATOM    467  CG  GLN B  61      14.217 -12.303   0.969  1.00 94.54           C  
ATOM    468  CD  GLN B  61      13.046 -11.338   0.949  1.00 94.54           C  
ATOM    469  NE2 GLN B  61      11.872 -11.820   1.342  1.00 94.54           N  
ATOM    470  OE1 GLN B  61      13.196 -10.168   0.583  1.00 94.54           O  
ATOM    471  N   CYS B  62      14.985 -16.057  -0.113  1.00 97.06           N  
ATOM    472  CA  CYS B  62      14.759 -17.241   0.708  1.00 97.06           C  
ATOM    473  C   CYS B  62      15.491 -18.449   0.136  1.00 97.06           C  
ATOM    474  CB  CYS B  62      13.265 -17.542   0.815  1.00 97.06           C  
ATOM    475  O   CYS B  62      15.491 -19.523   0.740  1.00 97.06           O  
ATOM    476  SG  CYS B  62      12.530 -18.137  -0.724  1.00 97.06           S  
ATOM    477  N   ARG B  63      15.992 -18.385  -1.085  1.00 95.30           N  
ATOM    478  CA  ARG B  63      16.833 -19.382  -1.741  1.00 95.30           C  
ATOM    479  C   ARG B  63      15.994 -20.535  -2.281  1.00 95.30           C  
ATOM    480  CB  ARG B  63      17.891 -19.913  -0.772  1.00 95.30           C  
ATOM    481  O   ARG B  63      16.534 -21.575  -2.666  1.00 95.30           O  
ATOM    482  CG  ARG B  63      18.917 -18.873  -0.349  1.00 95.30           C  
ATOM    483  CD  ARG B  63      20.076 -19.501   0.412  1.00 95.30           C  
ATOM    484  NE  ARG B  63      19.694 -19.863   1.774  1.00 95.30           N  
ATOM    485  NH1 ARG B  63      21.518 -21.231   2.143  1.00 95.30           N  
ATOM    486  NH2 ARG B  63      19.949 -20.938   3.787  1.00 95.30           N  
ATOM    487  CZ  ARG B  63      20.388 -20.676   2.565  1.00 95.30           C  
ATOM    488  N   ALA B  64      14.675 -20.429  -2.227  1.00 96.20           N  
ATOM    489  CA  ALA B  64      13.824 -21.429  -2.865  1.00 96.20           C  
ATOM    490  C   ALA B  64      14.079 -21.488  -4.369  1.00 96.20           C  
ATOM    491  CB  ALA B  64      12.353 -21.131  -2.589  1.00 96.20           C  
ATOM    492  O   ALA B  64      14.298 -20.456  -5.008  1.00 96.20           O  
ATOM    493  N   PRO B  65      14.117 -22.693  -4.914  1.00 95.28           N  
ATOM    494  CA  PRO B  65      14.360 -22.823  -6.353  1.00 95.28           C  
ATOM    495  C   PRO B  65      13.191 -22.321  -7.197  1.00 95.28           C  
ATOM    496  CB  PRO B  65      14.563 -24.329  -6.541  1.00 95.28           C  
ATOM    497  O   PRO B  65      12.035 -22.423  -6.779  1.00 95.28           O  
ATOM    498  CG  PRO B  65      13.776 -24.961  -5.438  1.00 95.28           C  
ATOM    499  CD  PRO B  65      13.800 -24.044  -4.249  1.00 95.28           C  
ATOM    500  N   PHE B  66      13.514 -21.814  -8.359  1.00 94.16           N  
ATOM    501  CA  PHE B  66      12.488 -21.407  -9.312  1.00 94.16           C  
ATOM    502  C   PHE B  66      13.046 -21.378 -10.730  1.00 94.16           C  
ATOM    503  CB  PHE B  66      11.924 -20.032  -8.942  1.00 94.16           C  
ATOM    504  O   PHE B  66      14.264 -21.363 -10.923  1.00 94.16           O  
ATOM    505  CG  PHE B  66      12.852 -18.890  -9.257  1.00 94.16           C  
ATOM    506  CD1 PHE B  66      13.895 -18.566  -8.398  1.00 94.16           C  
ATOM    507  CD2 PHE B  66      12.681 -18.140 -10.413  1.00 94.16           C  
ATOM    508  CE1 PHE B  66      14.756 -17.510  -8.688  1.00 94.16           C  
ATOM    509  CE2 PHE B  66      13.537 -17.083 -10.709  1.00 94.16           C  
ATOM    510  CZ  PHE B  66      14.573 -16.769  -9.845  1.00 94.16           C  
ATOM    511  N   HIS B  67      12.159 -21.424 -11.710  1.00 91.77           N  
ATOM    512  CA  HIS B  67      12.539 -21.286 -13.111  1.00 91.77           C  
ATOM    513  C   HIS B  67      12.189 -19.900 -13.642  1.00 91.77           C  
ATOM    514  CB  HIS B  67      11.857 -22.361 -13.960  1.00 91.77           C  
ATOM    515  O   HIS B  67      11.158 -19.331 -13.274  1.00 91.77           O  
ATOM    516  CG  HIS B  67      12.329 -23.748 -13.662  1.00 91.77           C  
ATOM    517  CD2 HIS B  67      13.335 -24.479 -14.197  1.00 91.77           C  
ATOM    518  ND1 HIS B  67      11.737 -24.547 -12.707  1.00 91.77           N  
ATOM    519  CE1 HIS B  67      12.362 -25.712 -12.668  1.00 91.77           C  
ATOM    520  NE2 HIS B  67      13.336 -25.697 -13.562  1.00 91.77           N  
ATOM    521  N   MET B  68      12.953 -19.356 -14.573  1.00 89.59           N  
ATOM    522  CA  MET B  68      12.747 -18.022 -15.129  1.00 89.59           C  
ATOM    523  C   MET B  68      11.429 -17.948 -15.892  1.00 89.59           C  
ATOM    524  CB  MET B  68      13.907 -17.637 -16.049  1.00 89.59           C  
ATOM    525  O   MET B  68      10.803 -16.888 -15.957  1.00 89.59           O  
ATOM    526  CG  MET B  68      15.150 -17.172 -15.307  1.00 89.59           C  
ATOM    527  SD  MET B  68      14.812 -15.757 -14.188  1.00 89.59           S  
ATOM    528  CE  MET B  68      14.712 -14.409 -15.398  1.00 89.59           C  
ATOM    529  N   ASP B  69      10.958 -19.036 -16.405  1.00 89.58           N  
ATOM    530  CA  ASP B  69       9.707 -19.055 -17.156  1.00 89.58           C  
ATOM    531  C   ASP B  69       8.503 -19.007 -16.219  1.00 89.58           C  
ATOM    532  CB  ASP B  69       9.633 -20.300 -18.043  1.00 89.58           C  
ATOM    533  O   ASP B  69       7.360 -18.913 -16.672  1.00 89.58           O  
ATOM    534  CG  ASP B  69       9.732 -21.595 -17.257  1.00 89.58           C  
ATOM    535  OD1 ASP B  69      10.038 -21.552 -16.046  1.00 89.58           O  
ATOM    536  OD2 ASP B  69       9.504 -22.669 -17.855  1.00 89.58           O  
ATOM    537  N   SER B  70       8.785 -19.047 -14.922  1.00 91.61           N  
ATOM    538  CA  SER B  70       7.696 -19.065 -13.951  1.00 91.61           C  
ATOM    539  C   SER B  70       7.371 -17.659 -13.458  1.00 91.61           C  
ATOM    540  CB  SER B  70       8.050 -19.961 -12.764  1.00 91.61           C  
ATOM    541  O   SER B  70       6.486 -17.478 -12.619  1.00 91.61           O  
ATOM    542  OG  SER B  70       9.042 -19.355 -11.954  1.00 91.61           O  
ATOM    543  N   LEU B  71       8.080 -16.645 -13.992  1.00 95.44           N  
ATOM    544  CA  LEU B  71       7.817 -15.268 -13.588  1.00 95.44           C  
ATOM    545  C   LEU B  71       6.396 -14.856 -13.958  1.00 95.44           C  
ATOM    546  CB  LEU B  71       8.823 -14.316 -14.240  1.00 95.44           C  
ATOM    547  O   LEU B  71       5.922 -15.161 -15.055  1.00 95.44           O  
ATOM    548  CG  LEU B  71      10.297 -14.559 -13.912  1.00 95.44           C  
ATOM    549  CD1 LEU B  71      11.172 -13.515 -14.597  1.00 95.44           C  
ATOM    550  CD2 LEU B  71      10.519 -14.542 -12.403  1.00 95.44           C  
ATOM    551  N   ARG B  72       5.750 -14.237 -12.965  1.00 97.20           N  
ATOM    552  CA  ARG B  72       4.403 -13.726 -13.199  1.00 97.20           C  
ATOM    553  C   ARG B  72       4.303 -12.253 -12.816  1.00 97.20           C  
ATOM    554  CB  ARG B  72       3.375 -14.543 -12.414  1.00 97.20           C  
ATOM    555  O   ARG B  72       4.871 -11.828 -11.808  1.00 97.20           O  
ATOM    556  CG  ARG B  72       3.282 -15.997 -12.848  1.00 97.20           C  
ATOM    557  CD  ARG B  72       2.244 -16.762 -12.039  1.00 97.20           C  
ATOM    558  NE  ARG B  72       2.159 -18.159 -12.455  1.00 97.20           N  
ATOM    559  NH1 ARG B  72       1.017 -18.865 -10.575  1.00 97.20           N  
ATOM    560  NH2 ARG B  72       1.557 -20.363 -12.224  1.00 97.20           N  
ATOM    561  CZ  ARG B  72       1.578 -19.126 -11.750  1.00 97.20           C  
ATOM    562  N   PRO B  73       3.572 -11.552 -13.616  1.00 97.70           N  
ATOM    563  CA  PRO B  73       3.328 -10.170 -13.198  1.00 97.70           C  
ATOM    564  C   PRO B  73       2.577 -10.078 -11.871  1.00 97.70           C  
ATOM    565  CB  PRO B  73       2.487  -9.598 -14.342  1.00 97.70           C  
ATOM    566  O   PRO B  73       1.789 -10.968 -11.541  1.00 97.70           O  
ATOM    567  CG  PRO B  73       1.886 -10.794 -15.008  1.00 97.70           C  
ATOM    568  CD  PRO B  73       2.775 -11.978 -14.757  1.00 97.70           C  
ATOM    569  N   ASN B  74       2.862  -9.147 -11.049  1.00 97.94           N  
ATOM    570  CA  ASN B  74       2.141  -8.831  -9.821  1.00 97.94           C  
ATOM    571  C   ASN B  74       1.382  -7.513  -9.940  1.00 97.94           C  
ATOM    572  CB  ASN B  74       3.102  -8.786  -8.631  1.00 97.94           C  
ATOM    573  O   ASN B  74       1.859  -6.473  -9.479  1.00 97.94           O  
ATOM    574  CG  ASN B  74       2.385  -8.877  -7.298  1.00 97.94           C  
ATOM    575  ND2 ASN B  74       3.065  -9.420  -6.295  1.00 97.94           N  
ATOM    576  OD1 ASN B  74       1.229  -8.463  -7.171  1.00 97.94           O  
ATOM    577  N   LYS B  75       0.165  -7.560 -10.469  1.00 95.79           N  
ATOM    578  CA  LYS B  75      -0.599  -6.396 -10.908  1.00 95.79           C  
ATOM    579  C   LYS B  75      -0.971  -5.505  -9.726  1.00 95.79           C  
ATOM    580  CB  LYS B  75      -1.861  -6.832 -11.654  1.00 95.79           C  
ATOM    581  O   LYS B  75      -0.687  -4.305  -9.733  1.00 95.79           O  
ATOM    582  CG  LYS B  75      -1.590  -7.469 -13.009  1.00 95.79           C  
ATOM    583  CD  LYS B  75      -2.875  -7.655 -13.806  1.00 95.79           C  
ATOM    584  CE  LYS B  75      -2.605  -8.291 -15.163  1.00 95.79           C  
ATOM    585  NZ  LYS B  75      -3.866  -8.508 -15.933  1.00 95.79           N  
ATOM    586  N   GLN B  76      -1.528  -6.118  -8.728  1.00 97.32           N  
ATOM    587  CA  GLN B  76      -1.987  -5.326  -7.591  1.00 97.32           C  
ATOM    588  C   GLN B  76      -0.810  -4.723  -6.830  1.00 97.32           C  
ATOM    589  CB  GLN B  76      -2.839  -6.180  -6.650  1.00 97.32           C  
ATOM    590  O   GLN B  76      -0.861  -3.563  -6.416  1.00 97.32           O  
ATOM    591  CG  GLN B  76      -4.236  -6.473  -7.181  1.00 97.32           C  
ATOM    592  CD  GLN B  76      -4.551  -7.957  -7.216  1.00 97.32           C  
ATOM    593  NE2 GLN B  76      -5.722  -8.327  -6.709  1.00 97.32           N  
ATOM    594  OE1 GLN B  76      -3.749  -8.764  -7.697  1.00 97.32           O  
ATOM    595  N   LEU B  77       0.291  -5.488  -6.683  1.00 97.54           N  
ATOM    596  CA  LEU B  77       1.489  -4.952  -6.045  1.00 97.54           C  
ATOM    597  C   LEU B  77       2.025  -3.752  -6.818  1.00 97.54           C  
ATOM    598  CB  LEU B  77       2.570  -6.031  -5.941  1.00 97.54           C  
ATOM    599  O   LEU B  77       2.366  -2.727  -6.224  1.00 97.54           O  
ATOM    600  CG  LEU B  77       3.880  -5.616  -5.270  1.00 97.54           C  
ATOM    601  CD1 LEU B  77       3.618  -5.145  -3.843  1.00 97.54           C  
ATOM    602  CD2 LEU B  77       4.877  -6.770  -5.283  1.00 97.54           C  
ATOM    603  N   GLY B  78       2.074  -3.892  -8.130  1.00 97.41           N  
ATOM    604  CA  GLY B  78       2.520  -2.787  -8.963  1.00 97.41           C  
ATOM    605  C   GLY B  78       1.688  -1.532  -8.786  1.00 97.41           C  
ATOM    606  O   GLY B  78       2.232  -0.433  -8.660  1.00 97.41           O  
ATOM    607  N   SER B  79       0.381  -1.692  -8.726  1.00 95.44           N  
ATOM    608  CA  SER B  79      -0.532  -0.565  -8.568  1.00 95.44           C  
ATOM    609  C   SER B  79      -0.376   0.085  -7.198  1.00 95.44           C  
ATOM    610  CB  SER B  79      -1.980  -1.016  -8.765  1.00 95.44           C  
ATOM    611  O   SER B  79      -0.407   1.312  -7.079  1.00 95.44           O  
ATOM    612  OG  SER B  79      -2.188  -1.476 -10.090  1.00 95.44           O  
ATOM    613  N   LEU B  80      -0.221  -0.690  -6.157  1.00 94.65           N  
ATOM    614  CA  LEU B  80      -0.034  -0.179  -4.804  1.00 94.65           C  
ATOM    615  C   LEU B  80       1.263   0.616  -4.698  1.00 94.65           C  
ATOM    616  CB  LEU B  80      -0.026  -1.329  -3.793  1.00 94.65           C  
ATOM    617  O   LEU B  80       1.291   1.688  -4.089  1.00 94.65           O  
ATOM    618  CG  LEU B  80      -1.388  -1.921  -3.429  1.00 94.65           C  
ATOM    619  CD1 LEU B  80      -1.212  -3.147  -2.539  1.00 94.65           C  
ATOM    620  CD2 LEU B  80      -2.260  -0.876  -2.742  1.00 94.65           C  
ATOM    621  N   ILE B  81       2.296   0.101  -5.347  1.00 96.02           N  
ATOM    622  CA  ILE B  81       3.592   0.768  -5.302  1.00 96.02           C  
ATOM    623  C   ILE B  81       3.500   2.123  -6.001  1.00 96.02           C  
ATOM    624  CB  ILE B  81       4.695  -0.097  -5.954  1.00 96.02           C  
ATOM    625  O   ILE B  81       4.046   3.116  -5.515  1.00 96.02           O  
ATOM    626  CG1 ILE B  81       4.989  -1.328  -5.088  1.00 96.02           C  
ATOM    627  CG2 ILE B  81       5.964   0.728  -6.182  1.00 96.02           C  
ATOM    628  CD1 ILE B  81       5.905  -2.347  -5.753  1.00 96.02           C  
ATOM    629  N   GLU B  82       2.750   2.151  -7.112  1.00 94.00           N  
ATOM    630  CA  GLU B  82       2.556   3.416  -7.813  1.00 94.00           C  
ATOM    631  C   GLU B  82       1.813   4.423  -6.940  1.00 94.00           C  
ATOM    632  CB  GLU B  82       1.796   3.194  -9.123  1.00 94.00           C  
ATOM    633  O   GLU B  82       2.168   5.603  -6.903  1.00 94.00           O  
ATOM    634  CG  GLU B  82       2.627   2.530 -10.211  1.00 94.00           C  
ATOM    635  CD  GLU B  82       3.928   3.261 -10.503  1.00 94.00           C  
ATOM    636  OE1 GLU B  82       5.010   2.638 -10.405  1.00 94.00           O  
ATOM    637  OE2 GLU B  82       3.865   4.467 -10.832  1.00 94.00           O  
ATOM    638  N   ALA B  83       0.806   3.982  -6.269  1.00 88.16           N  
ATOM    639  CA  ALA B  83       0.046   4.843  -5.366  1.00 88.16           C  
ATOM    640  C   ALA B  83       0.915   5.328  -4.210  1.00 88.16           C  
ATOM    641  CB  ALA B  83      -1.179   4.104  -4.833  1.00 88.16           C  
ATOM    642  O   ALA B  83       0.797   6.477  -3.776  1.00 88.16           O  
ATOM    643  N   LEU B  84       1.767   4.441  -3.692  1.00 85.71           N  
ATOM    644  CA  LEU B  84       2.691   4.808  -2.625  1.00 85.71           C  
ATOM    645  C   LEU B  84       3.660   5.889  -3.092  1.00 85.71           C  
ATOM    646  CB  LEU B  84       3.471   3.580  -2.146  1.00 85.71           C  
ATOM    647  O   LEU B  84       3.979   6.811  -2.338  1.00 85.71           O  
ATOM    648  CG  LEU B  84       2.723   2.623  -1.217  1.00 85.71           C  
ATOM    649  CD1 LEU B  84       3.547   1.362  -0.980  1.00 85.71           C  
ATOM    650  CD2 LEU B  84       2.394   3.308   0.105  1.00 85.71           C  
ATOM    651  N   LYS B  85       4.114   5.730  -4.316  1.00 87.91           N  
ATOM    652  CA  LYS B  85       5.014   6.725  -4.892  1.00 87.91           C  
ATOM    653  C   LYS B  85       4.343   8.094  -4.968  1.00 87.91           C  
ATOM    654  CB  LYS B  85       5.475   6.290  -6.284  1.00 87.91           C  
ATOM    655  O   LYS B  85       4.963   9.113  -4.658  1.00 87.91           O  
ATOM    656  CG  LYS B  85       6.511   5.176  -6.272  1.00 87.91           C  
ATOM    657  CD  LYS B  85       6.924   4.782  -7.685  1.00 87.91           C  
ATOM    658  CE  LYS B  85       7.909   3.621  -7.677  1.00 87.91           C  
ATOM    659  NZ  LYS B  85       8.296   3.214  -9.061  1.00 87.91           N  
ATOM    660  N   GLU B  86       3.150   8.060  -5.421  1.00 83.07           N  
ATOM    661  CA  GLU B  86       2.393   9.302  -5.548  1.00 83.07           C  
ATOM    662  C   GLU B  86       2.199   9.972  -4.191  1.00 83.07           C  
ATOM    663  CB  GLU B  86       1.034   9.040  -6.203  1.00 83.07           C  
ATOM    664  O   GLU B  86       2.337  11.191  -4.069  1.00 83.07           O  
ATOM    665  CG  GLU B  86       1.118   8.738  -7.693  1.00 83.07           C  
ATOM    666  CD  GLU B  86      -0.207   8.293  -8.290  1.00 83.07           C  
ATOM    667  OE1 GLU B  86      -0.230   7.864  -9.466  1.00 83.07           O  
ATOM    668  OE2 GLU B  86      -1.232   8.376  -7.577  1.00 83.07           O  
ATOM    669  N   THR B  87       1.945   9.203  -3.217  1.00 73.73           N  
ATOM    670  CA  THR B  87       1.761   9.722  -1.866  1.00 73.73           C  
ATOM    671  C   THR B  87       3.070  10.287  -1.321  1.00 73.73           C  
ATOM    672  CB  THR B  87       1.235   8.630  -0.916  1.00 73.73           C  
ATOM    673  O   THR B  87       3.081  11.351  -0.699  1.00 73.73           O  
ATOM    674  CG2 THR B  87       0.986   9.190   0.481  1.00 73.73           C  
ATOM    675  OG1 THR B  87       0.006   8.106  -1.434  1.00 73.73           O  
ATOM    676  N   ASP B  88       4.145   9.565  -1.570  1.00 75.34           N  
ATOM    677  CA  ASP B  88       5.458  10.011  -1.114  1.00 75.34           C  
ATOM    678  C   ASP B  88       5.848  11.333  -1.770  1.00 75.34           C  
ATOM    679  CB  ASP B  88       6.518   8.946  -1.407  1.00 75.34           C  
ATOM    680  O   ASP B  88       6.389  12.224  -1.111  1.00 75.34           O  
ATOM    681  CG  ASP B  88       7.850   9.236  -0.739  1.00 75.34           C  
ATOM    682  OD1 ASP B  88       7.899   9.339   0.506  1.00 75.34           O  
ATOM    683  OD2 ASP B  88       8.860   9.366  -1.464  1.00 75.34           O  
ATOM    684  N   GLN B  89       5.525  11.383  -3.019  1.00 78.30           N  
ATOM    685  CA  GLN B  89       5.832  12.609  -3.748  1.00 78.30           C  
ATOM    686  C   GLN B  89       5.023  13.786  -3.211  1.00 78.30           C  
ATOM    687  CB  GLN B  89       5.566  12.427  -5.243  1.00 78.30           C  
ATOM    688  O   GLN B  89       5.538  14.900  -3.096  1.00 78.30           O  
ATOM    689  CG  GLN B  89       6.660  11.660  -5.973  1.00 78.30           C  
ATOM    690  CD  GLN B  89       6.330  11.416  -7.434  1.00 78.30           C  
ATOM    691  NE2 GLN B  89       7.359  11.197  -8.246  1.00 78.30           N  
ATOM    692  OE1 GLN B  89       5.160  11.422  -7.830  1.00 78.30           O  
ATOM    693  N   GLU B  90       3.805  13.499  -2.913  1.00 70.11           N  
ATOM    694  CA  GLU B  90       2.922  14.541  -2.398  1.00 70.11           C  
ATOM    695  C   GLU B  90       3.374  15.017  -1.021  1.00 70.11           C  
ATOM    696  CB  GLU B  90       1.477  14.039  -2.334  1.00 70.11           C  
ATOM    697  O   GLU B  90       3.139  16.168  -0.648  1.00 70.11           O  
ATOM    698  CG  GLU B  90       0.791  13.964  -3.691  1.00 70.11           C  
ATOM    699  CD  GLU B  90      -0.594  13.340  -3.629  1.00 70.11           C  
ATOM    700  OE1 GLU B  90      -1.231  13.170  -4.693  1.00 70.11           O  
ATOM    701  OE2 GLU B  90      -1.046  13.020  -2.507  1.00 70.11           O  
ATOM    702  N   MET B  91       4.125  14.251  -0.330  1.00 67.95           N  
ATOM    703  CA  MET B  91       4.549  14.581   1.028  1.00 67.95           C  
ATOM    704  C   MET B  91       6.028  14.951   1.061  1.00 67.95           C  
ATOM    705  CB  MET B  91       4.282  13.409   1.975  1.00 67.95           C  
ATOM    706  O   MET B  91       6.655  14.929   2.122  1.00 67.95           O  
ATOM    707  CG  MET B  91       2.807  13.099   2.165  1.00 67.95           C  
ATOM    708  SD  MET B  91       1.908  14.453   3.017  1.00 67.95           S  
ATOM    709  CE  MET B  91       2.530  14.236   4.708  1.00 67.95           C  
ATOM    710  N   SER B  92       6.542  15.133  -0.174  1.00 77.35           N  
ATOM    711  CA  SER B  92       7.953  15.495  -0.247  1.00 77.35           C  
ATOM    712  C   SER B  92       8.130  16.944  -0.691  1.00 77.35           C  
ATOM    713  CB  SER B  92       8.697  14.566  -1.208  1.00 77.35           C  
ATOM    714  O   SER B  92       7.325  17.464  -1.466  1.00 77.35           O  
ATOM    715  OG  SER B  92       8.628  13.222  -0.761  1.00 77.35           O  
ATOM    716  N   CYS B  93       9.150  17.602  -0.103  1.00 79.35           N  
ATOM    717  CA  CYS B  93       9.537  18.955  -0.484  1.00 79.35           C  
ATOM    718  C   CYS B  93       9.915  19.020  -1.959  1.00 79.35           C  
ATOM    719  CB  CYS B  93      10.707  19.439   0.373  1.00 79.35           C  
ATOM    720  O   CYS B  93      10.802  18.293  -2.409  1.00 79.35           O  
ATOM    721  SG  CYS B  93      11.343  21.059  -0.112  1.00 79.35           S  
ATOM    722  N   GLU B  94       9.190  19.888  -2.710  1.00 82.31           N  
ATOM    723  CA  GLU B  94       9.406  19.986  -4.151  1.00 82.31           C  
ATOM    724  C   GLU B  94      10.834  20.421  -4.467  1.00 82.31           C  
ATOM    725  CB  GLU B  94       8.407  20.961  -4.779  1.00 82.31           C  
ATOM    726  O   GLU B  94      11.428  19.958  -5.442  1.00 82.31           O  
ATOM    727  CG  GLU B  94       6.982  20.431  -4.834  1.00 82.31           C  
ATOM    728  CD  GLU B  94       5.989  21.437  -5.395  1.00 82.31           C  
ATOM    729  OE1 GLU B  94       4.776  21.130  -5.445  1.00 82.31           O  
ATOM    730  OE2 GLU B  94       6.428  22.541  -5.789  1.00 82.31           O  
ATOM    731  N   GLU B  95      11.381  21.259  -3.663  1.00 86.87           N  
ATOM    732  CA  GLU B  95      12.697  21.847  -3.895  1.00 86.87           C  
ATOM    733  C   GLU B  95      13.810  20.854  -3.574  1.00 86.87           C  
ATOM    734  CB  GLU B  95      12.871  23.120  -3.063  1.00 86.87           C  
ATOM    735  O   GLU B  95      14.784  20.741  -4.321  1.00 86.87           O  
ATOM    736  CG  GLU B  95      14.104  23.932  -3.431  1.00 86.87           C  
ATOM    737  CD  GLU B  95      14.259  25.198  -2.604  1.00 86.87           C  
ATOM    738  OE1 GLU B  95      15.368  25.777  -2.583  1.00 86.87           O  
ATOM    739  OE2 GLU B  95      13.262  25.613  -1.971  1.00 86.87           O  
ATOM    740  N   HIS B  96      13.722  20.031  -2.510  1.00 88.14           N  
ATOM    741  CA  HIS B  96      14.834  19.212  -2.041  1.00 88.14           C  
ATOM    742  C   HIS B  96      14.522  17.726  -2.184  1.00 88.14           C  
ATOM    743  CB  HIS B  96      15.166  19.541  -0.585  1.00 88.14           C  
ATOM    744  O   HIS B  96      15.412  16.884  -2.047  1.00 88.14           O  
ATOM    745  CG  HIS B  96      15.464  20.988  -0.350  1.00 88.14           C  
ATOM    746  CD2 HIS B  96      16.518  21.750  -0.723  1.00 88.14           C  
ATOM    747  ND1 HIS B  96      14.617  21.817   0.353  1.00 88.14           N  
ATOM    748  CE1 HIS B  96      15.139  23.031   0.400  1.00 88.14           C  
ATOM    749  NE2 HIS B  96      16.293  23.018  -0.245  1.00 88.14           N  
ATOM    750  N   GLY B  97      13.243  17.391  -2.394  1.00 83.76           N  
ATOM    751  CA  GLY B  97      12.846  16.000  -2.547  1.00 83.76           C  
ATOM    752  C   GLY B  97      12.774  15.251  -1.230  1.00 83.76           C  
ATOM    753  O   GLY B  97      12.590  14.033  -1.212  1.00 83.76           O  
ATOM    754  N   GLU B  98      13.003  15.989  -0.134  1.00 81.88           N  
ATOM    755  CA  GLU B  98      12.944  15.384   1.194  1.00 81.88           C  
ATOM    756  C   GLU B  98      11.530  15.443   1.764  1.00 81.88           C  
ATOM    757  CB  GLU B  98      13.924  16.077   2.144  1.00 81.88           C  
ATOM    758  O   GLU B  98      10.742  16.317   1.395  1.00 81.88           O  
ATOM    759  CG  GLU B  98      15.379  15.971   1.712  1.00 81.88           C  
ATOM    760  CD  GLU B  98      15.954  14.573   1.879  1.00 81.88           C  
ATOM    761  OE1 GLU B  98      16.777  14.150   1.036  1.00 81.88           O  
ATOM    762  OE2 GLU B  98      15.577  13.895   2.861  1.00 81.88           O  
ATOM    763  N   GLN B  99      11.198  14.547   2.645  1.00 72.69           N  
ATOM    764  CA  GLN B  99       9.887  14.526   3.287  1.00 72.69           C  
ATOM    765  C   GLN B  99       9.711  15.723   4.218  1.00 72.69           C  
ATOM    766  CB  GLN B  99       9.690  13.223   4.064  1.00 72.69           C  
ATOM    767  O   GLN B  99      10.676  16.190   4.827  1.00 72.69           O  
ATOM    768  CG  GLN B  99       9.488  12.003   3.177  1.00 72.69           C  
ATOM    769  CD  GLN B  99       8.104  11.951   2.556  1.00 72.69           C  
ATOM    770  NE2 GLN B  99       8.051  11.915   1.229  1.00 72.69           N  
ATOM    771  OE1 GLN B  99       7.092  11.944   3.264  1.00 72.69           O  
ATOM    772  N   PHE B 100       8.468  16.084   4.294  1.00 74.70           N  
ATOM    773  CA  PHE B 100       8.143  17.176   5.204  1.00 74.70           C  
ATOM    774  C   PHE B 100       8.108  16.686   6.647  1.00 74.70           C  
ATOM    775  CB  PHE B 100       6.798  17.806   4.831  1.00 74.70           C  
ATOM    776  O   PHE B 100       7.135  16.059   7.072  1.00 74.70           O  
ATOM    777  CG  PHE B 100       6.826  18.575   3.538  1.00 74.70           C  
ATOM    778  CD1 PHE B 100       7.658  19.677   3.386  1.00 74.70           C  
ATOM    779  CD2 PHE B 100       6.019  18.195   2.473  1.00 74.70           C  
ATOM    780  CE1 PHE B 100       7.686  20.391   2.190  1.00 74.70           C  
ATOM    781  CE2 PHE B 100       6.041  18.904   1.275  1.00 74.70           C  
ATOM    782  CZ  PHE B 100       6.875  20.002   1.136  1.00 74.70           C  
ATOM    783  N   HIS B 101       9.178  16.874   7.357  1.00 70.39           N  
ATOM    784  CA  HIS B 101       9.203  16.421   8.743  1.00 70.39           C  
ATOM    785  C   HIS B 101       8.962  17.579   9.705  1.00 70.39           C  
ATOM    786  CB  HIS B 101      10.537  15.743   9.061  1.00 70.39           C  
ATOM    787  O   HIS B 101       8.731  17.364  10.897  1.00 70.39           O  
ATOM    788  CG  HIS B 101      10.754  14.465   8.315  1.00 70.39           C  
ATOM    789  CD2 HIS B 101      11.620  14.150   7.324  1.00 70.39           C  
ATOM    790  ND1 HIS B 101      10.021  13.325   8.565  1.00 70.39           N  
ATOM    791  CE1 HIS B 101      10.429  12.361   7.757  1.00 70.39           C  
ATOM    792  NE2 HIS B 101      11.399  12.836   6.994  1.00 70.39           N  
ATOM    793  N   LEU B 102       9.018  18.804   9.166  1.00 75.57           N  
ATOM    794  CA  LEU B 102       8.957  19.965  10.047  1.00 75.57           C  
ATOM    795  C   LEU B 102       7.841  20.913   9.620  1.00 75.57           C  
ATOM    796  CB  LEU B 102      10.297  20.705  10.053  1.00 75.57           C  
ATOM    797  O   LEU B 102       7.425  20.906   8.459  1.00 75.57           O  
ATOM    798  CG  LEU B 102      11.523  19.884  10.456  1.00 75.57           C  
ATOM    799  CD1 LEU B 102      12.800  20.678  10.201  1.00 75.57           C  
ATOM    800  CD2 LEU B 102      11.430  19.468  11.920  1.00 75.57           C  
ATOM    801  N   PHE B 103       7.379  21.597  10.598  1.00 73.02           N  
ATOM    802  CA  PHE B 103       6.417  22.668  10.364  1.00 73.02           C  
ATOM    803  C   PHE B 103       6.984  24.011  10.808  1.00 73.02           C  
ATOM    804  CB  PHE B 103       5.104  22.383  11.099  1.00 73.02           C  
ATOM    805  O   PHE B 103       7.396  24.167  11.959  1.00 73.02           O  
ATOM    806  CG  PHE B 103       4.063  23.456  10.921  1.00 73.02           C  
ATOM    807  CD1 PHE B 103       3.809  24.372  11.934  1.00 73.02           C  
ATOM    808  CD2 PHE B 103       3.339  23.548   9.740  1.00 73.02           C  
ATOM    809  CE1 PHE B 103       2.846  25.366  11.772  1.00 73.02           C  
ATOM    810  CE2 PHE B 103       2.375  24.538   9.570  1.00 73.02           C  
ATOM    811  CZ  PHE B 103       2.130  25.445  10.588  1.00 73.02           C  
ATOM    812  N   CYS B 104       7.083  24.926   9.872  1.00 79.68           N  
ATOM    813  CA  CYS B 104       7.502  26.277  10.229  1.00 79.68           C  
ATOM    814  C   CYS B 104       6.325  27.095  10.747  1.00 79.68           C  
ATOM    815  CB  CYS B 104       8.131  26.978   9.025  1.00 79.68           C  
ATOM    816  O   CYS B 104       5.456  27.499   9.972  1.00 79.68           O  
ATOM    817  SG  CYS B 104       8.726  28.645   9.383  1.00 79.68           S  
ATOM    818  N   GLU B 105       6.360  27.459  11.980  1.00 70.78           N  
ATOM    819  CA  GLU B 105       5.252  28.153  12.629  1.00 70.78           C  
ATOM    820  C   GLU B 105       5.114  29.581  12.108  1.00 70.78           C  
ATOM    821  CB  GLU B 105       5.439  28.163  14.148  1.00 70.78           C  
ATOM    822  O   GLU B 105       4.001  30.090  11.964  1.00 70.78           O  
ATOM    823  CG  GLU B 105       5.378  26.782  14.784  1.00 70.78           C  
ATOM    824  CD  GLU B 105       5.556  26.809  16.294  1.00 70.78           C  
ATOM    825  OE1 GLU B 105       5.509  25.731  16.930  1.00 70.78           O  
ATOM    826  OE2 GLU B 105       5.742  27.916  16.846  1.00 70.78           O  
ATOM    827  N   ASP B 106       6.213  30.153  11.738  1.00 70.94           N  
ATOM    828  CA  ASP B 106       6.232  31.544  11.293  1.00 70.94           C  
ATOM    829  C   ASP B 106       5.566  31.692   9.928  1.00 70.94           C  
ATOM    830  CB  ASP B 106       7.668  32.070  11.238  1.00 70.94           C  
ATOM    831  O   ASP B 106       4.876  32.681   9.672  1.00 70.94           O  
ATOM    832  CG  ASP B 106       8.371  32.018  12.584  1.00 70.94           C  
ATOM    833  OD1 ASP B 106       8.482  33.067  13.254  1.00 70.94           O  
ATOM    834  OD2 ASP B 106       8.819  30.919  12.975  1.00 70.94           O  
ATOM    835  N   GLU B 107       5.685  30.676   9.054  1.00 71.43           N  
ATOM    836  CA  GLU B 107       5.119  30.736   7.710  1.00 71.43           C  
ATOM    837  C   GLU B 107       3.896  29.832   7.585  1.00 71.43           C  
ATOM    838  CB  GLU B 107       6.169  30.346   6.666  1.00 71.43           C  
ATOM    839  O   GLU B 107       3.191  29.867   6.574  1.00 71.43           O  
ATOM    840  CG  GLU B 107       7.333  31.322   6.571  1.00 71.43           C  
ATOM    841  CD  GLU B 107       8.330  30.962   5.481  1.00 71.43           C  
ATOM    842  OE1 GLU B 107       9.402  31.604   5.403  1.00 71.43           O  
ATOM    843  OE2 GLU B 107       8.036  30.032   4.697  1.00 71.43           O  
ATOM    844  N   GLY B 108       3.685  29.065   8.538  1.00 65.66           N  
ATOM    845  CA  GLY B 108       2.556  28.150   8.509  1.00 65.66           C  
ATOM    846  C   GLY B 108       2.657  27.112   7.407  1.00 65.66           C  
ATOM    847  O   GLY B 108       1.675  26.837   6.714  1.00 65.66           O  
ATOM    848  N   GLN B 109       3.849  26.624   7.180  1.00 72.57           N  
ATOM    849  CA  GLN B 109       4.026  25.678   6.083  1.00 72.57           C  
ATOM    850  C   GLN B 109       4.886  24.493   6.513  1.00 72.57           C  
ATOM    851  CB  GLN B 109       4.654  26.370   4.872  1.00 72.57           C  
ATOM    852  O   GLN B 109       5.755  24.630   7.377  1.00 72.57           O  
ATOM    853  CG  GLN B 109       6.047  26.926   5.135  1.00 72.57           C  
ATOM    854  CD  GLN B 109       6.614  27.676   3.944  1.00 72.57           C  
ATOM    855  NE2 GLN B 109       7.732  28.362   4.153  1.00 72.57           N  
ATOM    856  OE1 GLN B 109       6.052  27.638   2.845  1.00 72.57           O  
ATOM    857  N   LEU B 110       4.524  23.359   5.801  1.00 73.37           N  
ATOM    858  CA  LEU B 110       5.391  22.203   5.996  1.00 73.37           C  
ATOM    859  C   LEU B 110       6.721  22.393   5.274  1.00 73.37           C  
ATOM    860  CB  LEU B 110       4.705  20.927   5.500  1.00 73.37           C  
ATOM    861  O   LEU B 110       6.751  22.857   4.132  1.00 73.37           O  
ATOM    862  CG  LEU B 110       3.480  20.465   6.290  1.00 73.37           C  
ATOM    863  CD1 LEU B 110       2.742  19.368   5.530  1.00 73.37           C  
ATOM    864  CD2 LEU B 110       3.889  19.980   7.676  1.00 73.37           C  
ATOM    865  N   ILE B 111       7.763  22.080   5.949  1.00 80.71           N  
ATOM    866  CA  ILE B 111       9.075  22.220   5.328  1.00 80.71           C  
ATOM    867  C   ILE B 111       9.919  20.981   5.620  1.00 80.71           C  
ATOM    868  CB  ILE B 111       9.802  23.491   5.821  1.00 80.71           C  
ATOM    869  O   ILE B 111       9.618  20.221   6.544  1.00 80.71           O  
ATOM    870  CG1 ILE B 111       9.998  23.438   7.341  1.00 80.71           C  
ATOM    871  CG2 ILE B 111       9.028  24.748   5.412  1.00 80.71           C  
ATOM    872  CD1 ILE B 111      10.866  24.560   7.892  1.00 80.71           C  
ATOM    873  N   CYS B 112      10.902  20.720   4.821  1.00 82.13           N  
ATOM    874  CA  CYS B 112      11.835  19.626   5.065  1.00 82.13           C  
ATOM    875  C   CYS B 112      13.040  20.105   5.866  1.00 82.13           C  
ATOM    876  CB  CYS B 112      12.300  19.013   3.744  1.00 82.13           C  
ATOM    877  O   CYS B 112      13.154  21.293   6.174  1.00 82.13           O  
ATOM    878  SG  CYS B 112      13.484  20.038   2.844  1.00 82.13           S  
ATOM    879  N   TRP B 113      13.972  19.251   6.256  1.00 86.85           N  
ATOM    880  CA  TRP B 113      15.125  19.594   7.081  1.00 86.85           C  
ATOM    881  C   TRP B 113      16.050  20.561   6.350  1.00 86.85           C  
ATOM    882  CB  TRP B 113      15.897  18.332   7.478  1.00 86.85           C  
ATOM    883  O   TRP B 113      16.658  21.437   6.970  1.00 86.85           O  
ATOM    884  CG  TRP B 113      15.127  17.401   8.366  1.00 86.85           C  
ATOM    885  CD1 TRP B 113      14.606  16.183   8.028  1.00 86.85           C  
ATOM    886  CD2 TRP B 113      14.788  17.616   9.739  1.00 86.85           C  
ATOM    887  CE2 TRP B 113      14.060  16.486  10.171  1.00 86.85           C  
ATOM    888  CE3 TRP B 113      15.030  18.656  10.647  1.00 86.85           C  
ATOM    889  NE1 TRP B 113      13.963  15.627   9.110  1.00 86.85           N  
ATOM    890  CH2 TRP B 113      13.821  17.397  12.343  1.00 86.85           C  
ATOM    891  CZ2 TRP B 113      13.571  16.366  11.475  1.00 86.85           C  
ATOM    892  CZ3 TRP B 113      14.542  18.535  11.943  1.00 86.85           C  
ATOM    893  N   ARG B 114      16.051  20.384   4.988  1.00 90.29           N  
ATOM    894  CA  ARG B 114      16.906  21.260   4.192  1.00 90.29           C  
ATOM    895  C   ARG B 114      16.313  22.661   4.092  1.00 90.29           C  
ATOM    896  CB  ARG B 114      17.116  20.679   2.792  1.00 90.29           C  
ATOM    897  O   ARG B 114      17.042  23.654   4.139  1.00 90.29           O  
ATOM    898  CG  ARG B 114      17.916  19.386   2.776  1.00 90.29           C  
ATOM    899  CD  ARG B 114      19.249  19.556   2.062  1.00 90.29           C  
ATOM    900  NE  ARG B 114      19.553  18.412   1.207  1.00 90.29           N  
ATOM    901  NH1 ARG B 114      21.846  18.597   1.421  1.00 90.29           N  
ATOM    902  NH2 ARG B 114      20.941  16.931   0.132  1.00 90.29           N  
ATOM    903  CZ  ARG B 114      20.779  17.982   0.922  1.00 90.29           C  
ATOM    904  N   CYS B 115      15.008  22.759   4.010  1.00 87.78           N  
ATOM    905  CA  CYS B 115      14.329  24.050   4.017  1.00 87.78           C  
ATOM    906  C   CYS B 115      14.589  24.795   5.320  1.00 87.78           C  
ATOM    907  CB  CYS B 115      12.826  23.865   3.815  1.00 87.78           C  
ATOM    908  O   CYS B 115      14.742  26.018   5.321  1.00 87.78           O  
ATOM    909  SG  CYS B 115      12.374  23.346   2.145  1.00 87.78           S  
ATOM    910  N   GLU B 116      14.618  24.092   6.480  1.00 88.90           N  
ATOM    911  CA  GLU B 116      14.839  24.698   7.790  1.00 88.90           C  
ATOM    912  C   GLU B 116      16.185  25.415   7.847  1.00 88.90           C  
ATOM    913  CB  GLU B 116      14.760  23.639   8.892  1.00 88.90           C  
ATOM    914  O   GLU B 116      16.319  26.443   8.513  1.00 88.90           O  
ATOM    915  CG  GLU B 116      14.938  24.198  10.296  1.00 88.90           C  
ATOM    916  CD  GLU B 116      14.992  23.121  11.368  1.00 88.90           C  
ATOM    917  OE1 GLU B 116      14.382  23.307  12.446  1.00 88.90           O  
ATOM    918  OE2 GLU B 116      15.649  22.084  11.129  1.00 88.90           O  
ATOM    919  N   ARG B 117      17.147  24.859   7.139  1.00 89.45           N  
ATOM    920  CA  ARG B 117      18.505  25.391   7.174  1.00 89.45           C  
ATOM    921  C   ARG B 117      18.676  26.521   6.165  1.00 89.45           C  
ATOM    922  CB  ARG B 117      19.524  24.284   6.899  1.00 89.45           C  
ATOM    923  O   ARG B 117      19.714  27.187   6.141  1.00 89.45           O  
ATOM    924  CG  ARG B 117      19.697  23.305   8.049  1.00 89.45           C  
ATOM    925  CD  ARG B 117      20.486  22.073   7.629  1.00 89.45           C  
ATOM    926  NE  ARG B 117      20.631  21.124   8.729  1.00 89.45           N  
ATOM    927  NH1 ARG B 117      21.944  19.636   7.546  1.00 89.45           N  
ATOM    928  NH2 ARG B 117      21.385  19.198   9.726  1.00 89.45           N  
ATOM    929  CZ  ARG B 117      21.320  19.988   8.664  1.00 89.45           C  
ATOM    930  N   ALA B 118      17.694  26.736   5.320  1.00 91.76           N  
ATOM    931  CA  ALA B 118      17.757  27.794   4.315  1.00 91.76           C  
ATOM    932  C   ALA B 118      17.574  29.168   4.953  1.00 91.76           C  
ATOM    933  CB  ALA B 118      16.701  27.567   3.237  1.00 91.76           C  
ATOM    934  O   ALA B 118      16.904  29.299   5.980  1.00 91.76           O  
ATOM    935  N   PRO B 119      18.208  30.176   4.358  1.00 92.56           N  
ATOM    936  CA  PRO B 119      18.128  31.537   4.895  1.00 92.56           C  
ATOM    937  C   PRO B 119      16.690  32.010   5.091  1.00 92.56           C  
ATOM    938  CB  PRO B 119      18.839  32.378   3.832  1.00 92.56           C  
ATOM    939  O   PRO B 119      16.409  32.777   6.016  1.00 92.56           O  
ATOM    940  CG  PRO B 119      19.737  31.416   3.122  1.00 92.56           C  
ATOM    941  CD  PRO B 119      19.115  30.051   3.180  1.00 92.56           C  
ATOM    942  N   GLN B 120      15.782  31.516   4.288  1.00 89.35           N  
ATOM    943  CA  GLN B 120      14.382  31.924   4.323  1.00 89.35           C  
ATOM    944  C   GLN B 120      13.735  31.559   5.656  1.00 89.35           C  
ATOM    945  CB  GLN B 120      13.607  31.285   3.170  1.00 89.35           C  
ATOM    946  O   GLN B 120      12.767  32.196   6.078  1.00 89.35           O  
ATOM    947  CG  GLN B 120      13.987  31.825   1.798  1.00 89.35           C  
ATOM    948  CD  GLN B 120      15.129  31.056   1.161  1.00 89.35           C  
ATOM    949  NE2 GLN B 120      15.670  31.592   0.072  1.00 89.35           N  
ATOM    950  OE1 GLN B 120      15.523  29.990   1.643  1.00 89.35           O  
ATOM    951  N   HIS B 121      14.343  30.547   6.347  1.00 88.50           N  
ATOM    952  CA  HIS B 121      13.720  30.107   7.591  1.00 88.50           C  
ATOM    953  C   HIS B 121      14.616  30.401   8.790  1.00 88.50           C  
ATOM    954  CB  HIS B 121      13.399  28.612   7.529  1.00 88.50           C  
ATOM    955  O   HIS B 121      14.339  29.947   9.902  1.00 88.50           O  
ATOM    956  CG  HIS B 121      12.293  28.275   6.581  1.00 88.50           C  
ATOM    957  CD2 HIS B 121      12.321  27.750   5.333  1.00 88.50           C  
ATOM    958  ND1 HIS B 121      10.964  28.479   6.884  1.00 88.50           N  
ATOM    959  CE1 HIS B 121      10.220  28.092   5.861  1.00 88.50           C  
ATOM    960  NE2 HIS B 121      11.019  27.646   4.907  1.00 88.50           N  
ATOM    961  N   LYS B 122      15.641  31.061   8.566  1.00 90.15           N  
ATOM    962  CA  LYS B 122      16.535  31.443   9.655  1.00 90.15           C  
ATOM    963  C   LYS B 122      15.789  32.228  10.730  1.00 90.15           C  
ATOM    964  CB  LYS B 122      17.707  32.269   9.122  1.00 90.15           C  
ATOM    965  O   LYS B 122      15.114  33.215  10.429  1.00 90.15           O  
ATOM    966  CG  LYS B 122      18.862  32.410  10.103  1.00 90.15           C  
ATOM    967  CD  LYS B 122      20.047  33.130   9.472  1.00 90.15           C  
ATOM    968  CE  LYS B 122      21.197  33.286  10.457  1.00 90.15           C  
ATOM    969  NZ  LYS B 122      22.377  33.953   9.831  1.00 90.15           N  
ATOM    970  N   GLY B 123      15.890  31.772  11.932  1.00 90.52           N  
ATOM    971  CA  GLY B 123      15.245  32.440  13.050  1.00 90.52           C  
ATOM    972  C   GLY B 123      13.800  32.021  13.243  1.00 90.52           C  
ATOM    973  O   GLY B 123      13.149  32.442  14.201  1.00 90.52           O  
ATOM    974  N   HIS B 124      13.288  31.251  12.270  1.00 88.45           N  
ATOM    975  CA  HIS B 124      11.909  30.791  12.390  1.00 88.45           C  
ATOM    976  C   HIS B 124      11.789  29.673  13.421  1.00 88.45           C  
ATOM    977  CB  HIS B 124      11.383  30.315  11.035  1.00 88.45           C  
ATOM    978  O   HIS B 124      12.740  28.919  13.638  1.00 88.45           O  
ATOM    979  CG  HIS B 124      11.081  31.428  10.084  1.00 88.45           C  
ATOM    980  CD2 HIS B 124      11.324  32.758  10.165  1.00 88.45           C  
ATOM    981  ND1 HIS B 124      10.447  31.225   8.877  1.00 88.45           N  
ATOM    982  CE1 HIS B 124      10.315  32.384   8.255  1.00 88.45           C  
ATOM    983  NE2 HIS B 124      10.838  33.331   9.016  1.00 88.45           N  
ATOM    984  N   THR B 125      10.655  29.577  14.088  1.00 81.73           N  
ATOM    985  CA  THR B 125      10.340  28.487  15.006  1.00 81.73           C  
ATOM    986  C   THR B 125       9.763  27.294  14.250  1.00 81.73           C  
ATOM    987  CB  THR B 125       9.346  28.941  16.091  1.00 81.73           C  
ATOM    988  O   THR B 125       8.808  27.440  13.484  1.00 81.73           O  
ATOM    989  CG2 THR B 125       9.099  27.832  17.109  1.00 81.73           C  
ATOM    990  OG1 THR B 125       9.876  30.087  16.768  1.00 81.73           O  
ATOM    991  N   THR B 126      10.408  26.140  14.369  1.00 79.93           N  
ATOM    992  CA  THR B 126       9.948  24.947  13.668  1.00 79.93           C  
ATOM    993  C   THR B 126       9.609  23.835  14.657  1.00 79.93           C  
ATOM    994  CB  THR B 126      11.005  24.443  12.668  1.00 79.93           C  
ATOM    995  O   THR B 126      10.159  23.789  15.760  1.00 79.93           O  
ATOM    996  CG2 THR B 126      11.301  25.495  11.605  1.00 79.93           C  
ATOM    997  OG1 THR B 126      12.214  24.139  13.373  1.00 79.93           O  
ATOM    998  N   ALA B 127       8.595  23.020  14.313  1.00 70.62           N  
ATOM    999  CA  ALA B 127       8.180  21.877  15.122  1.00 70.62           C  
ATOM   1000  C   ALA B 127       8.138  20.600  14.288  1.00 70.62           C  
ATOM   1001  CB  ALA B 127       6.815  22.141  15.755  1.00 70.62           C  
ATOM   1002  O   ALA B 127       7.893  20.648  13.080  1.00 70.62           O  
ATOM   1003  N   LEU B 128       8.345  19.491  14.999  1.00 71.26           N  
ATOM   1004  CA  LEU B 128       8.215  18.207  14.320  1.00 71.26           C  
ATOM   1005  C   LEU B 128       6.760  17.929  13.958  1.00 71.26           C  
ATOM   1006  CB  LEU B 128       8.758  17.077  15.200  1.00 71.26           C  
ATOM   1007  O   LEU B 128       5.861  18.135  14.777  1.00 71.26           O  
ATOM   1008  CG  LEU B 128      10.277  17.014  15.361  1.00 71.26           C  
ATOM   1009  CD1 LEU B 128      10.653  16.034  16.467  1.00 71.26           C  
ATOM   1010  CD2 LEU B 128      10.939  16.622  14.044  1.00 71.26           C  
ATOM   1011  N   VAL B 129       6.680  17.583  12.593  1.00 65.44           N  
ATOM   1012  CA  VAL B 129       5.331  17.306  12.112  1.00 65.44           C  
ATOM   1013  C   VAL B 129       4.677  16.242  12.990  1.00 65.44           C  
ATOM   1014  CB  VAL B 129       5.337  16.849  10.636  1.00 65.44           C  
ATOM   1015  O   VAL B 129       3.487  16.330  13.301  1.00 65.44           O  
ATOM   1016  CG1 VAL B 129       3.951  16.364  10.215  1.00 65.44           C  
ATOM   1017  CG2 VAL B 129       5.808  17.983   9.728  1.00 65.44           C  
ATOM   1018  N   GLU B 130       5.529  15.256  13.398  1.00 56.61           N  
ATOM   1019  CA  GLU B 130       5.017  14.198  14.265  1.00 56.61           C  
ATOM   1020  C   GLU B 130       4.494  14.768  15.580  1.00 56.61           C  
ATOM   1021  CB  GLU B 130       6.102  13.154  14.538  1.00 56.61           C  
ATOM   1022  O   GLU B 130       3.511  14.268  16.132  1.00 56.61           O  
ATOM   1023  CG  GLU B 130       6.520  12.365  13.306  1.00 56.61           C  
ATOM   1024  CD  GLU B 130       7.802  11.573  13.507  1.00 56.61           C  
ATOM   1025  OE1 GLU B 130       8.335  11.020  12.518  1.00 56.61           O  
ATOM   1026  OE2 GLU B 130       8.278  11.505  14.662  1.00 56.61           O  
ATOM   1027  N   ASP B 131       5.220  15.722  16.021  1.00 51.73           N  
ATOM   1028  CA  ASP B 131       4.848  16.347  17.287  1.00 51.73           C  
ATOM   1029  C   ASP B 131       3.654  17.281  17.108  1.00 51.73           C  
ATOM   1030  CB  ASP B 131       6.034  17.115  17.874  1.00 51.73           C  
ATOM   1031  O   ASP B 131       2.795  17.375  17.988  1.00 51.73           O  
ATOM   1032  CG  ASP B 131       7.149  16.205  18.358  1.00 51.73           C  
ATOM   1033  OD1 ASP B 131       6.898  15.003  18.589  1.00 51.73           O  
ATOM   1034  OD2 ASP B 131       8.288  16.696  18.514  1.00 51.73           O  
ATOM   1035  N   VAL B 132       3.737  18.004  15.944  1.00 44.51           N  
ATOM   1036  CA  VAL B 132       2.704  18.984  15.622  1.00 44.51           C  
ATOM   1037  C   VAL B 132       1.374  18.272  15.383  1.00 44.51           C  
ATOM   1038  CB  VAL B 132       3.087  19.828  14.386  1.00 44.51           C  
ATOM   1039  O   VAL B 132       0.326  18.732  15.842  1.00 44.51           O  
ATOM   1040  CG1 VAL B 132       1.949  20.772  14.003  1.00 44.51           C  
ATOM   1041  CG2 VAL B 132       4.370  20.613  14.653  1.00 44.51           C  
ATOM   1042  N   CYS B 133       1.631  17.252  14.506  1.00 44.86           N  
ATOM   1043  CA  CYS B 133       0.417  16.479  14.267  1.00 44.86           C  
ATOM   1044  C   CYS B 133      -0.211  16.029  15.581  1.00 44.86           C  
ATOM   1045  CB  CYS B 133       0.720  15.262  13.393  1.00 44.86           C  
ATOM   1046  O   CYS B 133      -1.431  16.088  15.743  1.00 44.86           O  
ATOM   1047  SG  CYS B 133       1.058  15.672  11.666  1.00 44.86           S  
ATOM   1048  N   GLN B 134       0.819  15.523  16.366  1.00 43.39           N  
ATOM   1049  CA  GLN B 134       0.338  15.278  17.722  1.00 43.39           C  
ATOM   1050  C   GLN B 134      -0.120  16.574  18.385  1.00 43.39           C  
ATOM   1051  CB  GLN B 134       1.426  14.612  18.566  1.00 43.39           C  
ATOM   1052  O   GLN B 134      -1.156  16.603  19.053  1.00 43.39           O  
ATOM   1053  CG  GLN B 134       0.931  14.091  19.908  1.00 43.39           C  
ATOM   1054  CD  GLN B 134      -0.079  12.967  19.765  1.00 43.39           C  
ATOM   1055  NE2 GLN B 134      -0.949  12.822  20.758  1.00 43.39           N  
ATOM   1056  OE1 GLN B 134      -0.077  12.237  18.769  1.00 43.39           O  
ATOM   1057  N   GLY B 135       0.873  17.546  18.269  1.00 40.70           N  
ATOM   1058  CA  GLY B 135       0.643  18.898  18.753  1.00 40.70           C  
ATOM   1059  C   GLY B 135      -0.517  19.590  18.062  1.00 40.70           C  
ATOM   1060  O   GLY B 135      -1.284  20.313  18.701  1.00 40.70           O  
ATOM   1061  N   TYR B 136      -0.367  19.454  16.679  1.00 40.94           N  
ATOM   1062  CA  TYR B 136      -1.483  20.008  15.921  1.00 40.94           C  
ATOM   1063  C   TYR B 136      -2.816  19.528  16.482  1.00 40.94           C  
ATOM   1064  CB  TYR B 136      -1.371  19.624  14.442  1.00 40.94           C  
ATOM   1065  O   TYR B 136      -3.774  20.299  16.568  1.00 40.94           O  
ATOM   1066  CG  TYR B 136      -0.831  20.730  13.567  1.00 40.94           C  
ATOM   1067  CD1 TYR B 136      -1.674  21.714  13.056  1.00 40.94           C  
ATOM   1068  CD2 TYR B 136       0.521  20.792  13.250  1.00 40.94           C  
ATOM   1069  CE1 TYR B 136      -1.182  22.734  12.248  1.00 40.94           C  
ATOM   1070  CE2 TYR B 136       1.025  21.807  12.443  1.00 40.94           C  
ATOM   1071  OH  TYR B 136       0.660  23.779  11.149  1.00 40.94           O  
ATOM   1072  CZ  TYR B 136       0.167  22.772  11.948  1.00 40.94           C  
ATOM   1073  N   LYS B 137      -2.727  18.137  16.738  1.00 40.76           N  
ATOM   1074  CA  LYS B 137      -3.854  17.698  17.556  1.00 40.76           C  
ATOM   1075  C   LYS B 137      -4.045  18.609  18.764  1.00 40.76           C  
ATOM   1076  CB  LYS B 137      -3.652  16.253  18.015  1.00 40.76           C  
ATOM   1077  O   LYS B 137      -5.168  19.014  19.071  1.00 40.76           O  
ATOM   1078  CG  LYS B 137      -4.468  15.235  17.232  1.00 40.76           C  
ATOM   1079  CD  LYS B 137      -4.269  13.824  17.773  1.00 40.76           C  
ATOM   1080  CE  LYS B 137      -4.931  12.784  16.880  1.00 40.76           C  
ATOM   1081  NZ  LYS B 137      -4.697  11.396  17.380  1.00 40.76           N  
ATOM   1082  N   GLU B 138      -2.895  18.878  19.360  1.00 39.41           N  
ATOM   1083  CA  GLU B 138      -2.871  19.731  20.545  1.00 39.41           C  
ATOM   1084  C   GLU B 138      -3.133  21.190  20.180  1.00 39.41           C  
ATOM   1085  CB  GLU B 138      -1.529  19.604  21.272  1.00 39.41           C  
ATOM   1086  O   GLU B 138      -3.909  21.873  20.851  1.00 39.41           O  
ATOM   1087  CG  GLU B 138      -1.358  18.290  22.020  1.00 39.41           C  
ATOM   1088  CD  GLU B 138       0.024  18.124  22.632  1.00 39.41           C  
ATOM   1089  OE1 GLU B 138       0.288  17.074  23.260  1.00 39.41           O  
ATOM   1090  OE2 GLU B 138       0.850  19.052  22.482  1.00 39.41           O  
ATOM   1091  N   LYS B 139      -2.344  21.726  19.228  1.00 37.80           N  
ATOM   1092  CA  LYS B 139      -2.443  23.116  18.791  1.00 37.80           C  
ATOM   1093  C   LYS B 139      -3.788  23.386  18.122  1.00 37.80           C  
ATOM   1094  CB  LYS B 139      -1.302  23.460  17.832  1.00 37.80           C  
ATOM   1095  O   LYS B 139      -4.387  24.444  18.325  1.00 37.80           O  
ATOM   1096  CG  LYS B 139       0.022  23.748  18.524  1.00 37.80           C  
ATOM   1097  CD  LYS B 139       1.089  24.186  17.529  1.00 37.80           C  
ATOM   1098  CE  LYS B 139       2.428  24.425  18.214  1.00 37.80           C  
ATOM   1099  NZ  LYS B 139       3.498  24.771  17.231  1.00 37.80           N  
ATOM   1100  N   LEU B 140      -4.091  22.431  17.192  1.00 37.91           N  
ATOM   1101  CA  LEU B 140      -5.454  22.510  16.677  1.00 37.91           C  
ATOM   1102  C   LEU B 140      -6.462  22.601  17.818  1.00 37.91           C  
ATOM   1103  CB  LEU B 140      -5.766  21.294  15.800  1.00 37.91           C  
ATOM   1104  O   LEU B 140      -7.416  23.380  17.748  1.00 37.91           O  
ATOM   1105  CG  LEU B 140      -5.412  21.419  14.318  1.00 37.91           C  
ATOM   1106  CD1 LEU B 140      -5.352  20.040  13.669  1.00 37.91           C  
ATOM   1107  CD2 LEU B 140      -6.421  22.309  13.599  1.00 37.91           C  
ATOM   1108  N   GLN B 141      -6.081  21.843  18.789  1.00 38.88           N  
ATOM   1109  CA  GLN B 141      -6.853  21.925  20.024  1.00 38.88           C  
ATOM   1110  C   GLN B 141      -6.769  23.321  20.634  1.00 38.88           C  
ATOM   1111  CB  GLN B 141      -6.366  20.882  21.032  1.00 38.88           C  
ATOM   1112  O   GLN B 141      -7.774  23.862  21.100  1.00 38.88           O  
ATOM   1113  CG  GLN B 141      -7.046  19.527  20.892  1.00 38.88           C  
ATOM   1114  CD  GLN B 141      -6.499  18.493  21.858  1.00 38.88           C  
ATOM   1115  NE2 GLN B 141      -7.335  17.530  22.233  1.00 38.88           N  
ATOM   1116  OE1 GLN B 141      -5.334  18.558  22.264  1.00 38.88           O  
ATOM   1117  N   LYS B 142      -5.595  23.839  20.691  1.00 36.95           N  
ATOM   1118  CA  LYS B 142      -5.333  25.155  21.264  1.00 36.95           C  
ATOM   1119  C   LYS B 142      -5.947  26.260  20.409  1.00 36.95           C  
ATOM   1120  CB  LYS B 142      -3.828  25.386  21.416  1.00 36.95           C  
ATOM   1121  O   LYS B 142      -6.497  27.228  20.937  1.00 36.95           O  
ATOM   1122  CG  LYS B 142      -3.266  24.942  22.758  1.00 36.95           C  
ATOM   1123  CD  LYS B 142      -1.772  25.220  22.858  1.00 36.95           C  
ATOM   1124  CE  LYS B 142      -1.184  24.663  24.148  1.00 36.95           C  
ATOM   1125  NZ  LYS B 142       0.290  24.893  24.229  1.00 36.95           N  
ATOM   1126  N   ALA B 143      -5.667  26.120  19.140  1.00 32.62           N  
ATOM   1127  CA  ALA B 143      -6.228  27.089  18.201  1.00 32.62           C  
ATOM   1128  C   ALA B 143      -7.748  27.154  18.324  1.00 32.62           C  
ATOM   1129  CB  ALA B 143      -5.828  26.737  16.771  1.00 32.62           C  
ATOM   1130  O   ALA B 143      -8.336  28.237  18.267  1.00 32.62           O  
ATOM   1131  N   VAL B 144      -8.248  26.042  18.500  1.00 34.41           N  
ATOM   1132  CA  VAL B 144      -9.683  25.957  18.748  1.00 34.41           C  
ATOM   1133  C   VAL B 144     -10.030  26.700  20.036  1.00 34.41           C  
ATOM   1134  CB  VAL B 144     -10.158  24.489  18.835  1.00 34.41           C  
ATOM   1135  O   VAL B 144     -11.036  27.411  20.098  1.00 34.41           O  
ATOM   1136  CG1 VAL B 144     -11.614  24.419  19.293  1.00 34.41           C  
ATOM   1137  CG2 VAL B 144      -9.985  23.792  17.487  1.00 34.41           C  
ATOM   1138  N   THR B 145      -9.142  26.501  20.970  1.00 35.83           N  
ATOM   1139  CA  THR B 145      -9.315  27.144  22.267  1.00 35.83           C  
ATOM   1140  C   THR B 145      -9.284  28.663  22.126  1.00 35.83           C  
ATOM   1141  CB  THR B 145      -8.229  26.696  23.262  1.00 35.83           C  
ATOM   1142  O   THR B 145     -10.111  29.364  22.714  1.00 35.83           O  
ATOM   1143  CG2 THR B 145      -8.520  27.217  24.666  1.00 35.83           C  
ATOM   1144  OG1 THR B 145      -8.181  25.265  23.296  1.00 35.83           O  
ATOM   1145  N   LYS B 146      -8.344  29.156  21.346  1.00 32.87           N  
ATOM   1146  CA  LYS B 146      -8.155  30.589  21.138  1.00 32.87           C  
ATOM   1147  C   LYS B 146      -9.312  31.186  20.342  1.00 32.87           C  
ATOM   1148  CB  LYS B 146      -6.832  30.858  20.421  1.00 32.87           C  
ATOM   1149  O   LYS B 146      -9.716  32.325  20.583  1.00 32.87           O  
ATOM   1150  CG  LYS B 146      -5.619  30.863  21.340  1.00 32.87           C  
ATOM   1151  CD  LYS B 146      -4.354  31.271  20.595  1.00 32.87           C  
ATOM   1152  CE  LYS B 146      -3.138  31.265  21.512  1.00 32.87           C  
ATOM   1153  NZ  LYS B 146      -1.892  31.642  20.780  1.00 32.87           N  
ATOM   1154  N   LEU B 147      -9.727  30.446  19.350  1.00 33.42           N  
ATOM   1155  CA  LEU B 147     -10.878  30.894  18.574  1.00 33.42           C  
ATOM   1156  C   LEU B 147     -12.111  31.033  19.460  1.00 33.42           C  
ATOM   1157  CB  LEU B 147     -11.165  29.920  17.429  1.00 33.42           C  
ATOM   1158  O   LEU B 147     -12.923  31.939  19.264  1.00 33.42           O  
ATOM   1159  CG  LEU B 147     -10.216  29.983  16.231  1.00 33.42           C  
ATOM   1160  CD1 LEU B 147     -10.490  28.825  15.276  1.00 33.42           C  
ATOM   1161  CD2 LEU B 147     -10.352  31.320  15.511  1.00 33.42           C  
ATOM   1162  N   LYS B 148     -12.237  30.157  20.391  1.00 36.53           N  
ATOM   1163  CA  LYS B 148     -13.356  30.218  21.327  1.00 36.53           C  
ATOM   1164  C   LYS B 148     -13.245  31.437  22.238  1.00 36.53           C  
ATOM   1165  CB  LYS B 148     -13.424  28.941  22.166  1.00 36.53           C  
ATOM   1166  O   LYS B 148     -14.256  31.958  22.713  1.00 36.53           O  
ATOM   1167  CG  LYS B 148     -13.977  27.737  21.418  1.00 36.53           C  
ATOM   1168  CD  LYS B 148     -14.101  26.522  22.328  1.00 36.53           C  
ATOM   1169  CE  LYS B 148     -14.602  25.301  21.568  1.00 36.53           C  
ATOM   1170  NZ  LYS B 148     -14.742  24.112  22.460  1.00 36.53           N  
ATOM   1171  N   GLN B 149     -11.962  31.852  22.433  1.00 32.16           N  
ATOM   1172  CA  GLN B 149     -11.721  32.998  23.303  1.00 32.16           C  
ATOM   1173  C   GLN B 149     -11.908  34.311  22.548  1.00 32.16           C  
ATOM   1174  CB  GLN B 149     -10.315  32.933  23.901  1.00 32.16           C  
ATOM   1175  O   GLN B 149     -12.120  35.360  23.160  1.00 32.16           O  
ATOM   1176  CG  GLN B 149     -10.160  31.886  24.996  1.00 32.16           C  
ATOM   1177  CD  GLN B 149      -8.750  31.822  25.552  1.00 32.16           C  
ATOM   1178  NE2 GLN B 149      -8.495  30.840  26.410  1.00 32.16           N  
ATOM   1179  OE1 GLN B 149      -7.896  32.648  25.212  1.00 32.16           O  
ATOM   1180  N   LEU B 150     -11.885  34.217  21.193  1.00 30.41           N  
ATOM   1181  CA  LEU B 150     -12.172  35.428  20.433  1.00 30.41           C  
ATOM   1182  C   LEU B 150     -13.669  35.564  20.172  1.00 30.41           C  
ATOM   1183  CB  LEU B 150     -11.410  35.422  19.105  1.00 30.41           C  
ATOM   1184  O   LEU B 150     -14.210  36.672  20.200  1.00 30.41           O  
ATOM   1185  CG  LEU B 150      -9.908  35.702  19.184  1.00 30.41           C  
ATOM   1186  CD1 LEU B 150      -9.214  35.233  17.910  1.00 30.41           C  
ATOM   1187  CD2 LEU B 150      -9.652  37.186  19.424  1.00 30.41           C  
TER    1188      LEU B 150                                                      
ATOM   1189  N   MET C   1      -0.820  14.972   3.041  1.00 35.60           N  
ATOM   1190  CA  MET C   1      -1.677  13.877   3.484  1.00 35.60           C  
ATOM   1191  C   MET C   1      -2.077  12.989   2.310  1.00 35.60           C  
ATOM   1192  CB  MET C   1      -2.927  14.419   4.180  1.00 35.60           C  
ATOM   1193  O   MET C   1      -2.021  13.417   1.156  1.00 35.60           O  
ATOM   1194  CG  MET C   1      -2.691  14.845   5.620  1.00 35.60           C  
ATOM   1195  SD  MET C   1      -4.249  14.964   6.582  1.00 35.60           S  
ATOM   1196  CE  MET C   1      -3.612  15.642   8.140  1.00 35.60           C  
ATOM   1197  N   ALA C   2      -1.855  11.624   2.321  1.00 43.80           N  
ATOM   1198  CA  ALA C   2      -2.231  10.878   1.123  1.00 43.80           C  
ATOM   1199  C   ALA C   2      -3.541  11.401   0.540  1.00 43.80           C  
ATOM   1200  CB  ALA C   2      -2.349   9.389   1.437  1.00 43.80           C  
ATOM   1201  O   ALA C   2      -4.480  11.702   1.280  1.00 43.80           O  
ATOM   1202  N   SER C   3      -3.321  12.047  -0.674  1.00 49.39           N  
ATOM   1203  CA  SER C   3      -4.565  12.511  -1.278  1.00 49.39           C  
ATOM   1204  C   SER C   3      -5.668  11.466  -1.145  1.00 49.39           C  
ATOM   1205  CB  SER C   3      -4.351  12.853  -2.754  1.00 49.39           C  
ATOM   1206  O   SER C   3      -5.389  10.267  -1.082  1.00 49.39           O  
ATOM   1207  OG  SER C   3      -4.330  11.677  -3.544  1.00 49.39           O  
ATOM   1208  N   THR C   4      -6.770  11.887  -0.582  1.00 55.69           N  
ATOM   1209  CA  THR C   4      -7.955  11.037  -0.534  1.00 55.69           C  
ATOM   1210  C   THR C   4      -8.028  10.140  -1.766  1.00 55.69           C  
ATOM   1211  CB  THR C   4      -9.241  11.877  -0.430  1.00 55.69           C  
ATOM   1212  O   THR C   4      -8.412   8.973  -1.669  1.00 55.69           O  
ATOM   1213  CG2 THR C   4      -9.273  12.677   0.868  1.00 55.69           C  
ATOM   1214  OG1 THR C   4      -9.304  12.783  -1.539  1.00 55.69           O  
ATOM   1215  N   THR C   5      -7.285  10.590  -2.795  1.00 65.40           N  
ATOM   1216  CA  THR C   5      -7.381   9.840  -4.042  1.00 65.40           C  
ATOM   1217  C   THR C   5      -6.408   8.664  -4.042  1.00 65.40           C  
ATOM   1218  CB  THR C   5      -7.100  10.741  -5.259  1.00 65.40           C  
ATOM   1219  O   THR C   5      -6.761   7.560  -4.461  1.00 65.40           O  
ATOM   1220  CG2 THR C   5      -8.217  11.761  -5.457  1.00 65.40           C  
ATOM   1221  OG1 THR C   5      -5.864  11.436  -5.057  1.00 65.40           O  
ATOM   1222  N   SER C   6      -5.183   8.847  -3.504  1.00 71.95           N  
ATOM   1223  CA  SER C   6      -4.182   7.786  -3.481  1.00 71.95           C  
ATOM   1224  C   SER C   6      -4.566   6.685  -2.497  1.00 71.95           C  
ATOM   1225  CB  SER C   6      -2.809   8.352  -3.115  1.00 71.95           C  
ATOM   1226  O   SER C   6      -4.387   5.500  -2.783  1.00 71.95           O  
ATOM   1227  OG  SER C   6      -2.896   9.182  -1.970  1.00 71.95           O  
ATOM   1228  N   THR C   7      -5.125   7.100  -1.404  1.00 74.26           N  
ATOM   1229  CA  THR C   7      -5.543   6.129  -0.399  1.00 74.26           C  
ATOM   1230  C   THR C   7      -6.687   5.266  -0.924  1.00 74.26           C  
ATOM   1231  CB  THR C   7      -5.977   6.825   0.904  1.00 74.26           C  
ATOM   1232  O   THR C   7      -6.728   4.060  -0.672  1.00 74.26           O  
ATOM   1233  CG2 THR C   7      -4.814   7.581   1.537  1.00 74.26           C  
ATOM   1234  OG1 THR C   7      -7.033   7.750   0.616  1.00 74.26           O  
ATOM   1235  N   LYS C   8      -7.563   5.905  -1.643  1.00 80.07           N  
ATOM   1236  CA  LYS C   8      -8.685   5.179  -2.230  1.00 80.07           C  
ATOM   1237  C   LYS C   8      -8.202   4.160  -3.258  1.00 80.07           C  
ATOM   1238  CB  LYS C   8      -9.673   6.150  -2.878  1.00 80.07           C  
ATOM   1239  O   LYS C   8      -8.680   3.024  -3.285  1.00 80.07           O  
ATOM   1240  CG  LYS C   8     -10.986   5.507  -3.300  1.00 80.07           C  
ATOM   1241  CD  LYS C   8     -11.944   6.531  -3.894  1.00 80.07           C  
ATOM   1242  CE  LYS C   8     -13.224   5.876  -4.395  1.00 80.07           C  
ATOM   1243  NZ  LYS C   8     -14.148   6.870  -5.019  1.00 80.07           N  
ATOM   1244  N   LYS C   9      -7.330   4.593  -4.048  1.00 86.37           N  
ATOM   1245  CA  LYS C   9      -6.767   3.694  -5.051  1.00 86.37           C  
ATOM   1246  C   LYS C   9      -6.069   2.506  -4.394  1.00 86.37           C  
ATOM   1247  CB  LYS C   9      -5.787   4.443  -5.955  1.00 86.37           C  
ATOM   1248  O   LYS C   9      -6.214   1.368  -4.845  1.00 86.37           O  
ATOM   1249  CG  LYS C   9      -6.457   5.345  -6.981  1.00 86.37           C  
ATOM   1250  CD  LYS C   9      -5.433   6.030  -7.877  1.00 86.37           C  
ATOM   1251  CE  LYS C   9      -6.094   7.009  -8.837  1.00 86.37           C  
ATOM   1252  NZ  LYS C   9      -5.091   7.707  -9.695  1.00 86.37           N  
ATOM   1253  N   MET C  10      -5.316   2.757  -3.363  1.00 88.12           N  
ATOM   1254  CA  MET C  10      -4.620   1.692  -2.645  1.00 88.12           C  
ATOM   1255  C   MET C  10      -5.611   0.687  -2.068  1.00 88.12           C  
ATOM   1256  CB  MET C  10      -3.754   2.275  -1.526  1.00 88.12           C  
ATOM   1257  O   MET C  10      -5.422  -0.524  -2.202  1.00 88.12           O  
ATOM   1258  CG  MET C  10      -2.495   2.967  -2.022  1.00 88.12           C  
ATOM   1259  SD  MET C  10      -1.448   3.588  -0.650  1.00 88.12           S  
ATOM   1260  CE  MET C  10      -2.685   3.701   0.672  1.00 88.12           C  
ATOM   1261  N   MET C  11      -6.723   1.227  -1.506  1.00 88.10           N  
ATOM   1262  CA  MET C  11      -7.734   0.358  -0.909  1.00 88.10           C  
ATOM   1263  C   MET C  11      -8.406  -0.505  -1.972  1.00 88.10           C  
ATOM   1264  CB  MET C  11      -8.784   1.185  -0.165  1.00 88.10           C  
ATOM   1265  O   MET C  11      -8.654  -1.691  -1.750  1.00 88.10           O  
ATOM   1266  CG  MET C  11      -8.262   1.839   1.104  1.00 88.10           C  
ATOM   1267  SD  MET C  11      -7.692   0.612   2.344  1.00 88.10           S  
ATOM   1268  CE  MET C  11      -7.109   1.727   3.652  1.00 88.10           C  
ATOM   1269  N   GLU C  12      -8.663   0.045  -3.109  1.00 93.11           N  
ATOM   1270  CA  GLU C  12      -9.281  -0.690  -4.209  1.00 93.11           C  
ATOM   1271  C   GLU C  12      -8.384  -1.830  -4.682  1.00 93.11           C  
ATOM   1272  CB  GLU C  12      -9.596   0.251  -5.375  1.00 93.11           C  
ATOM   1273  O   GLU C  12      -8.847  -2.958  -4.864  1.00 93.11           O  
ATOM   1274  CG  GLU C  12     -10.761   1.192  -5.108  1.00 93.11           C  
ATOM   1275  CD  GLU C  12     -10.947   2.240  -6.193  1.00 93.11           C  
ATOM   1276  OE1 GLU C  12     -11.825   3.120  -6.044  1.00 93.11           O  
ATOM   1277  OE2 GLU C  12     -10.208   2.180  -7.202  1.00 93.11           O  
ATOM   1278  N   GLU C  13      -7.132  -1.547  -4.796  1.00 94.73           N  
ATOM   1279  CA  GLU C  13      -6.179  -2.549  -5.265  1.00 94.73           C  
ATOM   1280  C   GLU C  13      -5.959  -3.635  -4.215  1.00 94.73           C  
ATOM   1281  CB  GLU C  13      -4.845  -1.894  -5.631  1.00 94.73           C  
ATOM   1282  O   GLU C  13      -5.639  -4.777  -4.553  1.00 94.73           O  
ATOM   1283  CG  GLU C  13      -4.927  -0.959  -6.829  1.00 94.73           C  
ATOM   1284  CD  GLU C  13      -5.428  -1.644  -8.091  1.00 94.73           C  
ATOM   1285  OE1 GLU C  13      -5.927  -0.946  -9.003  1.00 94.73           O  
ATOM   1286  OE2 GLU C  13      -5.320  -2.888  -8.168  1.00 94.73           O  
ATOM   1287  N   ALA C  14      -6.117  -3.311  -2.968  1.00 96.64           N  
ATOM   1288  CA  ALA C  14      -5.902  -4.241  -1.862  1.00 96.64           C  
ATOM   1289  C   ALA C  14      -7.145  -5.088  -1.607  1.00 96.64           C  
ATOM   1290  CB  ALA C  14      -5.510  -3.482  -0.597  1.00 96.64           C  
ATOM   1291  O   ALA C  14      -7.104  -6.045  -0.830  1.00 96.64           O  
ATOM   1292  N   THR C  15      -8.264  -4.764  -2.245  1.00 97.57           N  
ATOM   1293  CA  THR C  15      -9.556  -5.403  -2.024  1.00 97.57           C  
ATOM   1294  C   THR C  15      -9.721  -6.617  -2.933  1.00 97.57           C  
ATOM   1295  CB  THR C  15     -10.715  -4.417  -2.264  1.00 97.57           C  
ATOM   1296  O   THR C  15      -9.400  -6.558  -4.122  1.00 97.57           O  
ATOM   1297  CG2 THR C  15     -12.065  -5.110  -2.115  1.00 97.57           C  
ATOM   1298  OG1 THR C  15     -10.630  -3.349  -1.312  1.00 97.57           O  
ATOM   1299  N   CYS C  16     -10.118  -7.734  -2.365  1.00 98.18           N  
ATOM   1300  CA  CYS C  16     -10.430  -8.938  -3.127  1.00 98.18           C  
ATOM   1301  C   CYS C  16     -11.672  -8.733  -3.986  1.00 98.18           C  
ATOM   1302  CB  CYS C  16     -10.638 -10.127  -2.190  1.00 98.18           C  
ATOM   1303  O   CYS C  16     -12.711  -8.296  -3.488  1.00 98.18           O  
ATOM   1304  SG  CYS C  16     -10.970 -11.682  -3.048  1.00 98.18           S  
ATOM   1305  N   SER C  17     -11.601  -9.058  -5.241  1.00 97.41           N  
ATOM   1306  CA  SER C  17     -12.713  -8.835  -6.160  1.00 97.41           C  
ATOM   1307  C   SER C  17     -13.823  -9.857  -5.943  1.00 97.41           C  
ATOM   1308  CB  SER C  17     -12.231  -8.894  -7.610  1.00 97.41           C  
ATOM   1309  O   SER C  17     -14.899  -9.749  -6.535  1.00 97.41           O  
ATOM   1310  OG  SER C  17     -11.654 -10.156  -7.897  1.00 97.41           O  
ATOM   1311  N   ILE C  18     -13.644 -10.867  -5.121  1.00 96.16           N  
ATOM   1312  CA  ILE C  18     -14.639 -11.902  -4.861  1.00 96.16           C  
ATOM   1313  C   ILE C  18     -15.437 -11.549  -3.608  1.00 96.16           C  
ATOM   1314  CB  ILE C  18     -13.981 -13.291  -4.704  1.00 96.16           C  
ATOM   1315  O   ILE C  18     -16.660 -11.404  -3.664  1.00 96.16           O  
ATOM   1316  CG1 ILE C  18     -13.279 -13.701  -6.004  1.00 96.16           C  
ATOM   1317  CG2 ILE C  18     -15.021 -14.337  -4.290  1.00 96.16           C  
ATOM   1318  CD1 ILE C  18     -12.462 -14.980  -5.890  1.00 96.16           C  
ATOM   1319  N   CYS C  19     -14.744 -11.242  -2.490  1.00 97.43           N  
ATOM   1320  CA  CYS C  19     -15.448 -10.992  -1.237  1.00 97.43           C  
ATOM   1321  C   CYS C  19     -15.610  -9.497  -0.991  1.00 97.43           C  
ATOM   1322  CB  CYS C  19     -14.702 -11.633  -0.067  1.00 97.43           C  
ATOM   1323  O   CYS C  19     -16.336  -9.088  -0.083  1.00 97.43           O  
ATOM   1324  SG  CYS C  19     -13.111 -10.858   0.294  1.00 97.43           S  
ATOM   1325  N   LEU C  20     -14.889  -8.649  -1.751  1.00 96.66           N  
ATOM   1326  CA  LEU C  20     -14.980  -7.193  -1.736  1.00 96.66           C  
ATOM   1327  C   LEU C  20     -14.471  -6.630  -0.412  1.00 96.66           C  
ATOM   1328  CB  LEU C  20     -16.424  -6.742  -1.974  1.00 96.66           C  
ATOM   1329  O   LEU C  20     -14.915  -5.567   0.027  1.00 96.66           O  
ATOM   1330  CG  LEU C  20     -17.052  -7.156  -3.306  1.00 96.66           C  
ATOM   1331  CD1 LEU C  20     -18.483  -6.639  -3.399  1.00 96.66           C  
ATOM   1332  CD2 LEU C  20     -16.215  -6.644  -4.473  1.00 96.66           C  
ATOM   1333  N   SER C  21     -13.609  -7.376   0.303  1.00 96.31           N  
ATOM   1334  CA  SER C  21     -12.891  -6.927   1.492  1.00 96.31           C  
ATOM   1335  C   SER C  21     -11.385  -6.905   1.252  1.00 96.31           C  
ATOM   1336  CB  SER C  21     -13.213  -7.828   2.685  1.00 96.31           C  
ATOM   1337  O   SER C  21     -10.901  -7.444   0.255  1.00 96.31           O  
ATOM   1338  OG  SER C  21     -14.603  -7.825   2.956  1.00 96.31           O  
ATOM   1339  N   LEU C  22     -10.683  -6.168   2.118  1.00 96.35           N  
ATOM   1340  CA  LEU C  22      -9.230  -6.253   2.023  1.00 96.35           C  
ATOM   1341  C   LEU C  22      -8.768  -7.706   2.057  1.00 96.35           C  
ATOM   1342  CB  LEU C  22      -8.572  -5.470   3.162  1.00 96.35           C  
ATOM   1343  O   LEU C  22      -9.229  -8.490   2.891  1.00 96.35           O  
ATOM   1344  CG  LEU C  22      -8.740  -3.950   3.125  1.00 96.35           C  
ATOM   1345  CD1 LEU C  22      -8.017  -3.308   4.305  1.00 96.35           C  
ATOM   1346  CD2 LEU C  22      -8.226  -3.387   1.805  1.00 96.35           C  
ATOM   1347  N   MET C  23      -7.915  -8.006   1.168  1.00 98.10           N  
ATOM   1348  CA  MET C  23      -7.511  -9.398   0.994  1.00 98.10           C  
ATOM   1349  C   MET C  23      -6.840  -9.932   2.255  1.00 98.10           C  
ATOM   1350  CB  MET C  23      -6.565  -9.539  -0.200  1.00 98.10           C  
ATOM   1351  O   MET C  23      -6.090  -9.213   2.917  1.00 98.10           O  
ATOM   1352  CG  MET C  23      -7.253  -9.390  -1.548  1.00 98.10           C  
ATOM   1353  SD  MET C  23      -6.084  -9.543  -2.954  1.00 98.10           S  
ATOM   1354  CE  MET C  23      -6.437  -7.995  -3.833  1.00 98.10           C  
ATOM   1355  N   THR C  24      -7.139 -11.120   2.578  1.00 97.14           N  
ATOM   1356  CA  THR C  24      -6.457 -11.883   3.617  1.00 97.14           C  
ATOM   1357  C   THR C  24      -5.698 -13.061   3.013  1.00 97.14           C  
ATOM   1358  CB  THR C  24      -7.450 -12.397   4.676  1.00 97.14           C  
ATOM   1359  O   THR C  24      -6.248 -13.812   2.205  1.00 97.14           O  
ATOM   1360  CG2 THR C  24      -6.719 -13.053   5.843  1.00 97.14           C  
ATOM   1361  OG1 THR C  24      -8.225 -11.297   5.169  1.00 97.14           O  
ATOM   1362  N   ASN C  25      -4.447 -13.227   3.409  1.00 97.52           N  
ATOM   1363  CA  ASN C  25      -3.601 -14.279   2.856  1.00 97.52           C  
ATOM   1364  C   ASN C  25      -3.666 -14.308   1.331  1.00 97.52           C  
ATOM   1365  CB  ASN C  25      -3.995 -15.642   3.429  1.00 97.52           C  
ATOM   1366  O   ASN C  25      -4.003 -15.334   0.739  1.00 97.52           O  
ATOM   1367  CG  ASN C  25      -3.824 -15.714   4.934  1.00 97.52           C  
ATOM   1368  ND2 ASN C  25      -4.833 -16.235   5.621  1.00 97.52           N  
ATOM   1369  OD1 ASN C  25      -2.793 -15.304   5.474  1.00 97.52           O  
ATOM   1370  N   PRO C  26      -3.310 -13.234   0.630  1.00 98.52           N  
ATOM   1371  CA  PRO C  26      -3.464 -13.116  -0.822  1.00 98.52           C  
ATOM   1372  C   PRO C  26      -2.625 -14.136  -1.589  1.00 98.52           C  
ATOM   1373  CB  PRO C  26      -2.990 -11.690  -1.112  1.00 98.52           C  
ATOM   1374  O   PRO C  26      -1.484 -14.412  -1.209  1.00 98.52           O  
ATOM   1375  CG  PRO C  26      -2.051 -11.365   0.004  1.00 98.52           C  
ATOM   1376  CD  PRO C  26      -2.494 -12.109   1.231  1.00 98.52           C  
ATOM   1377  N   VAL C  27      -3.214 -14.685  -2.594  1.00 98.37           N  
ATOM   1378  CA  VAL C  27      -2.547 -15.570  -3.544  1.00 98.37           C  
ATOM   1379  C   VAL C  27      -2.719 -15.030  -4.962  1.00 98.37           C  
ATOM   1380  CB  VAL C  27      -3.090 -17.013  -3.453  1.00 98.37           C  
ATOM   1381  O   VAL C  27      -3.740 -14.413  -5.278  1.00 98.37           O  
ATOM   1382  CG1 VAL C  27      -2.786 -17.620  -2.084  1.00 98.37           C  
ATOM   1383  CG2 VAL C  27      -4.592 -17.036  -3.730  1.00 98.37           C  
ATOM   1384  N   SER C  28      -1.759 -15.182  -5.775  1.00 97.66           N  
ATOM   1385  CA  SER C  28      -1.821 -14.735  -7.163  1.00 97.66           C  
ATOM   1386  C   SER C  28      -2.012 -15.912  -8.114  1.00 97.66           C  
ATOM   1387  CB  SER C  28      -0.552 -13.968  -7.536  1.00 97.66           C  
ATOM   1388  O   SER C  28      -1.622 -17.039  -7.802  1.00 97.66           O  
ATOM   1389  OG  SER C  28       0.587 -14.805  -7.445  1.00 97.66           O  
ATOM   1390  N   ILE C  29      -2.678 -15.649  -9.271  1.00 95.90           N  
ATOM   1391  CA  ILE C  29      -2.819 -16.649 -10.323  1.00 95.90           C  
ATOM   1392  C   ILE C  29      -1.961 -16.259 -11.525  1.00 95.90           C  
ATOM   1393  CB  ILE C  29      -4.295 -16.815 -10.750  1.00 95.90           C  
ATOM   1394  O   ILE C  29      -1.265 -15.241 -11.494  1.00 95.90           O  
ATOM   1395  CG1 ILE C  29      -4.861 -15.481 -11.248  1.00 95.90           C  
ATOM   1396  CG2 ILE C  29      -5.132 -17.368  -9.593  1.00 95.90           C  
ATOM   1397  CD1 ILE C  29      -6.312 -15.555 -11.703  1.00 95.90           C  
ATOM   1398  N   ASN C  30      -1.927 -17.002 -12.597  1.00 94.27           N  
ATOM   1399  CA  ASN C  30      -0.960 -16.893 -13.684  1.00 94.27           C  
ATOM   1400  C   ASN C  30      -1.053 -15.539 -14.383  1.00 94.27           C  
ATOM   1401  CB  ASN C  30      -1.157 -18.026 -14.694  1.00 94.27           C  
ATOM   1402  O   ASN C  30      -0.045 -15.008 -14.853  1.00 94.27           O  
ATOM   1403  CG  ASN C  30      -0.902 -19.394 -14.093  1.00 94.27           C  
ATOM   1404  ND2 ASN C  30       0.022 -20.140 -14.686  1.00 94.27           N  
ATOM   1405  OD1 ASN C  30      -1.532 -19.778 -13.104  1.00 94.27           O  
ATOM   1406  N   CYS C  31      -2.291 -14.988 -14.390  1.00 96.12           N  
ATOM   1407  CA  CYS C  31      -2.477 -13.732 -15.107  1.00 96.12           C  
ATOM   1408  C   CYS C  31      -1.962 -12.554 -14.288  1.00 96.12           C  
ATOM   1409  CB  CYS C  31      -3.952 -13.521 -15.447  1.00 96.12           C  
ATOM   1410  O   CYS C  31      -1.851 -11.438 -14.799  1.00 96.12           O  
ATOM   1411  SG  CYS C  31      -4.994 -13.213 -14.005  1.00 96.12           S  
ATOM   1412  N   GLY C  32      -1.662 -12.765 -13.026  1.00 96.53           N  
ATOM   1413  CA  GLY C  32      -1.100 -11.707 -12.202  1.00 96.53           C  
ATOM   1414  C   GLY C  32      -2.095 -11.125 -11.216  1.00 96.53           C  
ATOM   1415  O   GLY C  32      -1.713 -10.406 -10.291  1.00 96.53           O  
ATOM   1416  N   HIS C  33      -3.385 -11.485 -11.305  1.00 97.49           N  
ATOM   1417  CA  HIS C  33      -4.388 -11.008 -10.360  1.00 97.49           C  
ATOM   1418  C   HIS C  33      -4.328 -11.789  -9.051  1.00 97.49           C  
ATOM   1419  CB  HIS C  33      -5.788 -11.110 -10.968  1.00 97.49           C  
ATOM   1420  O   HIS C  33      -3.993 -12.975  -9.046  1.00 97.49           O  
ATOM   1421  CG  HIS C  33      -6.053 -10.098 -12.037  1.00 97.49           C  
ATOM   1422  CD2 HIS C  33      -6.179  -8.752 -11.975  1.00 97.49           C  
ATOM   1423  ND1 HIS C  33      -6.225 -10.442 -13.360  1.00 97.49           N  
ATOM   1424  CE1 HIS C  33      -6.444  -9.346 -14.068  1.00 97.49           C  
ATOM   1425  NE2 HIS C  33      -6.421  -8.307 -13.251  1.00 97.49           N  
ATOM   1426  N   SER C  34      -4.657 -11.127  -7.954  1.00 98.37           N  
ATOM   1427  CA  SER C  34      -4.592 -11.739  -6.631  1.00 98.37           C  
ATOM   1428  C   SER C  34      -5.952 -11.707  -5.940  1.00 98.37           C  
ATOM   1429  CB  SER C  34      -3.553 -11.029  -5.762  1.00 98.37           C  
ATOM   1430  O   SER C  34      -6.762 -10.812  -6.193  1.00 98.37           O  
ATOM   1431  OG  SER C  34      -2.259 -11.149  -6.327  1.00 98.37           O  
ATOM   1432  N   TYR C  35      -6.192 -12.647  -5.111  1.00 98.30           N  
ATOM   1433  CA  TYR C  35      -7.409 -12.828  -4.328  1.00 98.30           C  
ATOM   1434  C   TYR C  35      -7.092 -13.398  -2.950  1.00 98.30           C  
ATOM   1435  CB  TYR C  35      -8.388 -13.750  -5.061  1.00 98.30           C  
ATOM   1436  O   TYR C  35      -5.960 -13.809  -2.687  1.00 98.30           O  
ATOM   1437  CG  TYR C  35      -8.659 -13.337  -6.487  1.00 98.30           C  
ATOM   1438  CD1 TYR C  35      -9.733 -12.507  -6.801  1.00 98.30           C  
ATOM   1439  CD2 TYR C  35      -7.842 -13.775  -7.524  1.00 98.30           C  
ATOM   1440  CE1 TYR C  35      -9.988 -12.125  -8.114  1.00 98.30           C  
ATOM   1441  CE2 TYR C  35      -8.087 -13.399  -8.841  1.00 98.30           C  
ATOM   1442  OH  TYR C  35      -9.407 -12.200 -10.427  1.00 98.30           O  
ATOM   1443  CZ  TYR C  35      -9.160 -12.575  -9.125  1.00 98.30           C  
ATOM   1444  N   CYS C  36      -8.075 -13.360  -2.068  1.00 98.44           N  
ATOM   1445  CA  CYS C  36      -7.922 -14.168  -0.863  1.00 98.44           C  
ATOM   1446  C   CYS C  36      -7.745 -15.641  -1.212  1.00 98.44           C  
ATOM   1447  CB  CYS C  36      -9.131 -13.994   0.056  1.00 98.44           C  
ATOM   1448  O   CYS C  36      -8.381 -16.144  -2.140  1.00 98.44           O  
ATOM   1449  SG  CYS C  36      -9.487 -12.273   0.473  1.00 98.44           S  
ATOM   1450  N   HIS C  37      -6.923 -16.280  -0.447  1.00 97.41           N  
ATOM   1451  CA  HIS C  37      -6.756 -17.712  -0.667  1.00 97.41           C  
ATOM   1452  C   HIS C  37      -8.090 -18.444  -0.562  1.00 97.41           C  
ATOM   1453  CB  HIS C  37      -5.757 -18.295   0.333  1.00 97.41           C  
ATOM   1454  O   HIS C  37      -8.455 -19.209  -1.458  1.00 97.41           O  
ATOM   1455  CG  HIS C  37      -5.495 -19.754   0.139  1.00 97.41           C  
ATOM   1456  CD2 HIS C  37      -4.522 -20.400  -0.545  1.00 97.41           C  
ATOM   1457  ND1 HIS C  37      -6.297 -20.733   0.687  1.00 97.41           N  
ATOM   1458  CE1 HIS C  37      -5.825 -21.921   0.347  1.00 97.41           C  
ATOM   1459  NE2 HIS C  37      -4.749 -21.747  -0.401  1.00 97.41           N  
ATOM   1460  N   LEU C  38      -8.839 -18.129   0.465  1.00 96.69           N  
ATOM   1461  CA  LEU C  38     -10.108 -18.806   0.709  1.00 96.69           C  
ATOM   1462  C   LEU C  38     -11.134 -18.439  -0.358  1.00 96.69           C  
ATOM   1463  CB  LEU C  38     -10.648 -18.449   2.097  1.00 96.69           C  
ATOM   1464  O   LEU C  38     -11.922 -19.286  -0.785  1.00 96.69           O  
ATOM   1465  CG  LEU C  38      -9.915 -19.067   3.289  1.00 96.69           C  
ATOM   1466  CD1 LEU C  38     -10.466 -18.509   4.597  1.00 96.69           C  
ATOM   1467  CD2 LEU C  38     -10.032 -20.588   3.259  1.00 96.69           C  
ATOM   1468  N   CYS C  39     -11.162 -17.221  -0.838  1.00 96.44           N  
ATOM   1469  CA  CYS C  39     -12.126 -16.766  -1.834  1.00 96.44           C  
ATOM   1470  C   CYS C  39     -11.916 -17.482  -3.163  1.00 96.44           C  
ATOM   1471  CB  CYS C  39     -12.016 -15.255  -2.036  1.00 96.44           C  
ATOM   1472  O   CYS C  39     -12.872 -17.974  -3.766  1.00 96.44           O  
ATOM   1473  SG  CYS C  39     -12.636 -14.288  -0.642  1.00 96.44           S  
ATOM   1474  N   ILE C  40     -10.684 -17.599  -3.583  1.00 95.23           N  
ATOM   1475  CA  ILE C  40     -10.423 -18.169  -4.900  1.00 95.23           C  
ATOM   1476  C   ILE C  40     -10.640 -19.680  -4.861  1.00 95.23           C  
ATOM   1477  CB  ILE C  40      -8.991 -17.846  -5.382  1.00 95.23           C  
ATOM   1478  O   ILE C  40     -11.130 -20.268  -5.827  1.00 95.23           O  
ATOM   1479  CG1 ILE C  40      -8.857 -18.124  -6.884  1.00 95.23           C  
ATOM   1480  CG2 ILE C  40      -7.959 -18.647  -4.583  1.00 95.23           C  
ATOM   1481  CD1 ILE C  40      -9.735 -17.239  -7.758  1.00 95.23           C  
ATOM   1482  N   THR C  41     -10.304 -20.339  -3.776  1.00 92.27           N  
ATOM   1483  CA  THR C  41     -10.492 -21.780  -3.649  1.00 92.27           C  
ATOM   1484  C   THR C  41     -11.974 -22.124  -3.526  1.00 92.27           C  
ATOM   1485  CB  THR C  41      -9.730 -22.338  -2.433  1.00 92.27           C  
ATOM   1486  O   THR C  41     -12.438 -23.110  -4.102  1.00 92.27           O  
ATOM   1487  CG2 THR C  41      -8.222 -22.233  -2.633  1.00 92.27           C  
ATOM   1488  OG1 THR C  41     -10.099 -21.595  -1.264  1.00 92.27           O  
ATOM   1489  N   ASP C  42     -12.701 -21.293  -2.787  1.00 90.59           N  
ATOM   1490  CA  ASP C  42     -14.126 -21.523  -2.573  1.00 90.59           C  
ATOM   1491  C   ASP C  42     -14.935 -21.144  -3.811  1.00 90.59           C  
ATOM   1492  CB  ASP C  42     -14.621 -20.733  -1.359  1.00 90.59           C  
ATOM   1493  O   ASP C  42     -16.033 -21.663  -4.024  1.00 90.59           O  
ATOM   1494  CG  ASP C  42     -14.240 -21.376  -0.037  1.00 90.59           C  
ATOM   1495  OD1 ASP C  42     -13.715 -22.511  -0.040  1.00 90.59           O  
ATOM   1496  OD2 ASP C  42     -14.469 -20.744   1.016  1.00 90.59           O  
ATOM   1497  N   PHE C  43     -14.419 -20.181  -4.544  1.00 84.54           N  
ATOM   1498  CA  PHE C  43     -15.106 -19.680  -5.728  1.00 84.54           C  
ATOM   1499  C   PHE C  43     -15.375 -20.808  -6.716  1.00 84.54           C  
ATOM   1500  CB  PHE C  43     -14.285 -18.576  -6.402  1.00 84.54           C  
ATOM   1501  O   PHE C  43     -16.422 -20.835  -7.367  1.00 84.54           O  
ATOM   1502  CG  PHE C  43     -15.028 -17.840  -7.483  1.00 84.54           C  
ATOM   1503  CD1 PHE C  43     -14.767 -18.096  -8.824  1.00 84.54           C  
ATOM   1504  CD2 PHE C  43     -15.989 -16.891  -7.159  1.00 84.54           C  
ATOM   1505  CE1 PHE C  43     -15.454 -17.416  -9.827  1.00 84.54           C  
ATOM   1506  CE2 PHE C  43     -16.680 -16.208  -8.156  1.00 84.54           C  
ATOM   1507  CZ  PHE C  43     -16.410 -16.471  -9.489  1.00 84.54           C  
ATOM   1508  N   PHE C  44     -14.509 -21.787  -6.720  1.00 78.22           N  
ATOM   1509  CA  PHE C  44     -14.604 -22.840  -7.724  1.00 78.22           C  
ATOM   1510  C   PHE C  44     -14.999 -24.165  -7.083  1.00 78.22           C  
ATOM   1511  CB  PHE C  44     -13.276 -22.994  -8.472  1.00 78.22           C  
ATOM   1512  O   PHE C  44     -15.016 -25.202  -7.749  1.00 78.22           O  
ATOM   1513  CG  PHE C  44     -12.924 -21.811  -9.333  1.00 78.22           C  
ATOM   1514  CD1 PHE C  44     -13.600 -21.575 -10.524  1.00 78.22           C  
ATOM   1515  CD2 PHE C  44     -11.916 -20.935  -8.952  1.00 78.22           C  
ATOM   1516  CE1 PHE C  44     -13.276 -20.481 -11.323  1.00 78.22           C  
ATOM   1517  CE2 PHE C  44     -11.586 -19.840  -9.745  1.00 78.22           C  
ATOM   1518  CZ  PHE C  44     -12.267 -19.615 -10.931  1.00 78.22           C  
ATOM   1519  N   LYS C  45     -15.129 -24.078  -5.796  1.00 73.49           N  
ATOM   1520  CA  LYS C  45     -15.557 -25.298  -5.119  1.00 73.49           C  
ATOM   1521  C   LYS C  45     -16.945 -25.728  -5.586  1.00 73.49           C  
ATOM   1522  CB  LYS C  45     -15.553 -25.100  -3.602  1.00 73.49           C  
ATOM   1523  O   LYS C  45     -17.869 -24.914  -5.634  1.00 73.49           O  
ATOM   1524  CG  LYS C  45     -14.236 -25.469  -2.934  1.00 73.49           C  
ATOM   1525  CD  LYS C  45     -14.328 -25.357  -1.418  1.00 73.49           C  
ATOM   1526  CE  LYS C  45     -13.000 -25.686  -0.750  1.00 73.49           C  
ATOM   1527  NZ  LYS C  45     -13.075 -25.538   0.734  1.00 73.49           N  
ATOM   1528  N   ASN C  46     -17.050 -26.363  -6.731  1.00 62.32           N  
ATOM   1529  CA  ASN C  46     -18.287 -27.025  -7.131  1.00 62.32           C  
ATOM   1530  C   ASN C  46     -18.460 -28.365  -6.422  1.00 62.32           C  
ATOM   1531  CB  ASN C  46     -18.326 -27.219  -8.648  1.00 62.32           C  
ATOM   1532  O   ASN C  46     -17.500 -29.123  -6.274  1.00 62.32           O  
ATOM   1533  CG  ASN C  46     -19.279 -26.260  -9.335  1.00 62.32           C  
ATOM   1534  ND2 ASN C  46     -18.901 -25.795 -10.520  1.00 62.32           N  
ATOM   1535  OD1 ASN C  46     -20.346 -25.939  -8.804  1.00 62.32           O  
ATOM   1536  N   PRO C  47     -19.608 -28.538  -5.626  1.00 55.69           N  
ATOM   1537  CA  PRO C  47     -19.793 -29.807  -4.918  1.00 55.69           C  
ATOM   1538  C   PRO C  47     -19.442 -31.019  -5.777  1.00 55.69           C  
ATOM   1539  CB  PRO C  47     -21.283 -29.800  -4.566  1.00 55.69           C  
ATOM   1540  O   PRO C  47     -18.902 -32.005  -5.268  1.00 55.69           O  
ATOM   1541  CG  PRO C  47     -21.802 -28.515  -5.127  1.00 55.69           C  
ATOM   1542  CD  PRO C  47     -20.673 -27.805  -5.817  1.00 55.69           C  
ATOM   1543  N   SER C  48     -19.868 -31.039  -7.012  1.00 52.29           N  
ATOM   1544  CA  SER C  48     -19.792 -32.288  -7.762  1.00 52.29           C  
ATOM   1545  C   SER C  48     -18.373 -32.553  -8.254  1.00 52.29           C  
ATOM   1546  CB  SER C  48     -20.755 -32.260  -8.950  1.00 52.29           C  
ATOM   1547  O   SER C  48     -18.063 -33.657  -8.705  1.00 52.29           O  
ATOM   1548  OG  SER C  48     -20.704 -31.007  -9.610  1.00 52.29           O  
ATOM   1549  N   GLN C  49     -17.560 -31.534  -8.456  1.00 52.81           N  
ATOM   1550  CA  GLN C  49     -16.349 -31.799  -9.226  1.00 52.81           C  
ATOM   1551  C   GLN C  49     -15.126 -31.884  -8.317  1.00 52.81           C  
ATOM   1552  CB  GLN C  49     -16.139 -30.717 -10.286  1.00 52.81           C  
ATOM   1553  O   GLN C  49     -14.759 -30.903  -7.667  1.00 52.81           O  
ATOM   1554  CG  GLN C  49     -16.874 -30.985 -11.593  1.00 52.81           C  
ATOM   1555  CD  GLN C  49     -16.107 -30.500 -12.808  1.00 52.81           C  
ATOM   1556  NE2 GLN C  49     -15.764 -31.423 -13.700  1.00 52.81           N  
ATOM   1557  OE1 GLN C  49     -15.826 -29.305 -12.945  1.00 52.81           O  
ATOM   1558  N   LYS C  50     -14.872 -32.874  -7.638  1.00 48.66           N  
ATOM   1559  CA  LYS C  50     -13.653 -33.212  -6.909  1.00 48.66           C  
ATOM   1560  C   LYS C  50     -12.415 -32.984  -7.771  1.00 48.66           C  
ATOM   1561  CB  LYS C  50     -13.699 -34.664  -6.431  1.00 48.66           C  
ATOM   1562  O   LYS C  50     -11.310 -32.818  -7.248  1.00 48.66           O  
ATOM   1563  CG  LYS C  50     -14.360 -34.849  -5.074  1.00 48.66           C  
ATOM   1564  CD  LYS C  50     -14.315 -36.304  -4.624  1.00 48.66           C  
ATOM   1565  CE  LYS C  50     -15.069 -36.509  -3.317  1.00 48.66           C  
ATOM   1566  NZ  LYS C  50     -15.026 -37.934  -2.870  1.00 48.66           N  
ATOM   1567  N   GLN C  51     -12.535 -33.271  -9.063  1.00 53.09           N  
ATOM   1568  CA  GLN C  51     -11.250 -33.301  -9.754  1.00 53.09           C  
ATOM   1569  C   GLN C  51     -10.728 -31.889 -10.004  1.00 53.09           C  
ATOM   1570  CB  GLN C  51     -11.369 -34.059 -11.077  1.00 53.09           C  
ATOM   1571  O   GLN C  51     -10.600 -31.464 -11.154  1.00 53.09           O  
ATOM   1572  CG  GLN C  51     -10.619 -35.385 -11.095  1.00 53.09           C  
ATOM   1573  CD  GLN C  51     -11.204 -36.377 -12.082  1.00 53.09           C  
ATOM   1574  NE2 GLN C  51     -10.657 -37.587 -12.102  1.00 53.09           N  
ATOM   1575  OE1 GLN C  51     -12.142 -36.058 -12.821  1.00 53.09           O  
ATOM   1576  N   LEU C  52     -10.853 -31.023  -9.030  1.00 56.86           N  
ATOM   1577  CA  LEU C  52     -10.617 -29.584  -9.086  1.00 56.86           C  
ATOM   1578  C   LEU C  52      -9.182 -29.285  -9.508  1.00 56.86           C  
ATOM   1579  CB  LEU C  52     -10.906 -28.940  -7.728  1.00 56.86           C  
ATOM   1580  O   LEU C  52      -8.938 -28.355 -10.280  1.00 56.86           O  
ATOM   1581  CG  LEU C  52     -12.031 -27.905  -7.695  1.00 56.86           C  
ATOM   1582  CD1 LEU C  52     -13.370 -28.566  -8.005  1.00 56.86           C  
ATOM   1583  CD2 LEU C  52     -12.076 -27.206  -6.340  1.00 56.86           C  
ATOM   1584  N   ARG C  53      -8.191 -30.098  -9.144  1.00 56.51           N  
ATOM   1585  CA  ARG C  53      -6.791 -29.713  -9.292  1.00 56.51           C  
ATOM   1586  C   ARG C  53      -6.384 -29.680 -10.761  1.00 56.51           C  
ATOM   1587  CB  ARG C  53      -5.885 -30.674  -8.518  1.00 56.51           C  
ATOM   1588  O   ARG C  53      -5.571 -28.846 -11.167  1.00 56.51           O  
ATOM   1589  CG  ARG C  53      -5.950 -30.502  -7.009  1.00 56.51           C  
ATOM   1590  CD  ARG C  53      -4.900 -31.344  -6.299  1.00 56.51           C  
ATOM   1591  NE  ARG C  53      -4.987 -31.205  -4.849  1.00 56.51           N  
ATOM   1592  NH1 ARG C  53      -2.934 -32.176  -4.425  1.00 56.51           N  
ATOM   1593  NH2 ARG C  53      -4.233 -31.427  -2.691  1.00 56.51           N  
ATOM   1594  CZ  ARG C  53      -4.051 -31.603  -3.991  1.00 56.51           C  
ATOM   1595  N   GLN C  54      -7.086 -30.546 -11.655  1.00 61.51           N  
ATOM   1596  CA  GLN C  54      -6.728 -30.600 -13.068  1.00 61.51           C  
ATOM   1597  C   GLN C  54      -7.698 -29.778 -13.913  1.00 61.51           C  
ATOM   1598  CB  GLN C  54      -6.701 -32.048 -13.560  1.00 61.51           C  
ATOM   1599  O   GLN C  54      -7.490 -29.607 -15.116  1.00 61.51           O  
ATOM   1600  CG  GLN C  54      -5.539 -32.863 -13.009  1.00 61.51           C  
ATOM   1601  CD  GLN C  54      -5.349 -34.181 -13.736  1.00 61.51           C  
ATOM   1602  NE2 GLN C  54      -4.096 -34.545 -13.987  1.00 61.51           N  
ATOM   1603  OE1 GLN C  54      -6.321 -34.868 -14.068  1.00 61.51           O  
ATOM   1604  N   GLU C  55      -8.509 -29.116 -13.224  1.00 76.17           N  
ATOM   1605  CA  GLU C  55      -9.507 -28.341 -13.955  1.00 76.17           C  
ATOM   1606  C   GLU C  55      -9.009 -26.928 -14.241  1.00 76.17           C  
ATOM   1607  CB  GLU C  55     -10.824 -28.288 -13.176  1.00 76.17           C  
ATOM   1608  O   GLU C  55      -8.239 -26.365 -13.459  1.00 76.17           O  
ATOM   1609  CG  GLU C  55     -11.586 -29.605 -13.164  1.00 76.17           C  
ATOM   1610  CD  GLU C  55     -12.895 -29.534 -12.395  1.00 76.17           C  
ATOM   1611  OE1 GLU C  55     -13.583 -30.572 -12.270  1.00 76.17           O  
ATOM   1612  OE2 GLU C  55     -13.236 -28.430 -11.914  1.00 76.17           O  
ATOM   1613  N   THR C  56      -9.137 -26.498 -15.529  1.00 87.56           N  
ATOM   1614  CA  THR C  56      -8.849 -25.134 -15.956  1.00 87.56           C  
ATOM   1615  C   THR C  56      -9.981 -24.192 -15.557  1.00 87.56           C  
ATOM   1616  CB  THR C  56      -8.629 -25.060 -17.479  1.00 87.56           C  
ATOM   1617  O   THR C  56     -11.151 -24.472 -15.824  1.00 87.56           O  
ATOM   1618  CG2 THR C  56      -8.251 -23.648 -17.912  1.00 87.56           C  
ATOM   1619  OG1 THR C  56      -7.575 -25.959 -17.847  1.00 87.56           O  
ATOM   1620  N   PHE C  57      -9.630 -23.253 -14.787  1.00 90.42           N  
ATOM   1621  CA  PHE C  57     -10.566 -22.211 -14.382  1.00 90.42           C  
ATOM   1622  C   PHE C  57     -10.248 -20.895 -15.082  1.00 90.42           C  
ATOM   1623  CB  PHE C  57     -10.535 -22.019 -12.863  1.00 90.42           C  
ATOM   1624  O   PHE C  57      -9.221 -20.775 -15.752  1.00 90.42           O  
ATOM   1625  CG  PHE C  57     -10.860 -23.266 -12.086  1.00 90.42           C  
ATOM   1626  CD1 PHE C  57     -12.180 -23.659 -11.897  1.00 90.42           C  
ATOM   1627  CD2 PHE C  57      -9.846 -24.046 -11.545  1.00 90.42           C  
ATOM   1628  CE1 PHE C  57     -12.484 -24.813 -11.178  1.00 90.42           C  
ATOM   1629  CE2 PHE C  57     -10.143 -25.200 -10.826  1.00 90.42           C  
ATOM   1630  CZ  PHE C  57     -11.462 -25.582 -10.643  1.00 90.42           C  
ATOM   1631  N   CYS C  58     -11.179 -19.948 -14.983  1.00 93.29           N  
ATOM   1632  CA  CYS C  58     -10.953 -18.629 -15.564  1.00 93.29           C  
ATOM   1633  C   CYS C  58     -10.875 -17.561 -14.480  1.00 93.29           C  
ATOM   1634  CB  CYS C  58     -12.064 -18.283 -16.555  1.00 93.29           C  
ATOM   1635  O   CYS C  58     -11.622 -17.608 -13.502  1.00 93.29           O  
ATOM   1636  SG  CYS C  58     -12.100 -19.350 -18.012  1.00 93.29           S  
ATOM   1637  N   CYS C  59      -9.930 -16.635 -14.623  1.00 95.95           N  
ATOM   1638  CA  CYS C  59      -9.757 -15.533 -13.683  1.00 95.95           C  
ATOM   1639  C   CYS C  59     -11.052 -14.746 -13.522  1.00 95.95           C  
ATOM   1640  CB  CYS C  59      -8.638 -14.602 -14.148  1.00 95.95           C  
ATOM   1641  O   CYS C  59     -11.657 -14.329 -14.512  1.00 95.95           O  
ATOM   1642  SG  CYS C  59      -8.440 -13.131 -13.119  1.00 95.95           S  
ATOM   1643  N   PRO C  60     -11.463 -14.451 -12.297  1.00 94.43           N  
ATOM   1644  CA  PRO C  60     -12.706 -13.716 -12.051  1.00 94.43           C  
ATOM   1645  C   PRO C  60     -12.688 -12.309 -12.645  1.00 94.43           C  
ATOM   1646  CB  PRO C  60     -12.787 -13.663 -10.523  1.00 94.43           C  
ATOM   1647  O   PRO C  60     -13.746 -11.726 -12.891  1.00 94.43           O  
ATOM   1648  CG  PRO C  60     -12.052 -14.879 -10.059  1.00 94.43           C  
ATOM   1649  CD  PRO C  60     -10.878 -15.103 -10.969  1.00 94.43           C  
ATOM   1650  N   GLN C  61     -11.521 -11.842 -12.956  1.00 94.62           N  
ATOM   1651  CA  GLN C  61     -11.438 -10.452 -13.392  1.00 94.62           C  
ATOM   1652  C   GLN C  61     -11.172 -10.360 -14.892  1.00 94.62           C  
ATOM   1653  CB  GLN C  61     -10.345  -9.711 -12.619  1.00 94.62           C  
ATOM   1654  O   GLN C  61     -11.886  -9.660 -15.612  1.00 94.62           O  
ATOM   1655  CG  GLN C  61     -10.458  -8.194 -12.697  1.00 94.62           C  
ATOM   1656  CD  GLN C  61      -9.542  -7.486 -11.717  1.00 94.62           C  
ATOM   1657  NE2 GLN C  61      -8.764  -6.531 -12.215  1.00 94.62           N  
ATOM   1658  OE1 GLN C  61      -9.533  -7.795 -10.521  1.00 94.62           O  
ATOM   1659  N   CYS C  62     -10.213 -11.097 -15.418  1.00 97.14           N  
ATOM   1660  CA  CYS C  62      -9.832 -10.923 -16.815  1.00 97.14           C  
ATOM   1661  C   CYS C  62     -10.197 -12.153 -17.638  1.00 97.14           C  
ATOM   1662  CB  CYS C  62      -8.333 -10.647 -16.932  1.00 97.14           C  
ATOM   1663  O   CYS C  62     -10.033 -12.159 -18.859  1.00 97.14           O  
ATOM   1664  SG  CYS C  62      -7.298 -12.075 -16.545  1.00 97.14           S  
ATOM   1665  N   ARG C  63     -10.543 -13.268 -17.022  1.00 95.32           N  
ATOM   1666  CA  ARG C  63     -11.051 -14.490 -17.637  1.00 95.32           C  
ATOM   1667  C   ARG C  63      -9.915 -15.320 -18.226  1.00 95.32           C  
ATOM   1668  CB  ARG C  63     -12.076 -14.159 -18.725  1.00 95.32           C  
ATOM   1669  O   ARG C  63     -10.155 -16.268 -18.975  1.00 95.32           O  
ATOM   1670  CG  ARG C  63     -13.348 -13.514 -18.197  1.00 95.32           C  
ATOM   1671  CD  ARG C  63     -14.435 -13.459 -19.261  1.00 95.32           C  
ATOM   1672  NE  ARG C  63     -14.169 -12.418 -20.250  1.00 95.32           N  
ATOM   1673  NH1 ARG C  63     -15.613 -13.270 -21.839  1.00 95.32           N  
ATOM   1674  NH2 ARG C  63     -14.420 -11.361 -22.273  1.00 95.32           N  
ATOM   1675  CZ  ARG C  63     -14.735 -12.352 -21.452  1.00 95.32           C  
ATOM   1676  N   ALA C  64      -8.669 -14.936 -17.991  1.00 96.23           N  
ATOM   1677  CA  ALA C  64      -7.542 -15.771 -18.400  1.00 96.23           C  
ATOM   1678  C   ALA C  64      -7.586 -17.129 -17.705  1.00 96.23           C  
ATOM   1679  CB  ALA C  64      -6.221 -15.067 -18.100  1.00 96.23           C  
ATOM   1680  O   ALA C  64      -7.947 -17.221 -16.529  1.00 96.23           O  
ATOM   1681  N   PRO C  65      -7.290 -18.179 -18.453  1.00 95.33           N  
ATOM   1682  CA  PRO C  65      -7.315 -19.515 -17.853  1.00 95.33           C  
ATOM   1683  C   PRO C  65      -6.190 -19.729 -16.842  1.00 95.33           C  
ATOM   1684  CB  PRO C  65      -7.151 -20.445 -19.057  1.00 95.33           C  
ATOM   1685  O   PRO C  65      -5.102 -19.167 -16.995  1.00 95.33           O  
ATOM   1686  CG  PRO C  65      -6.388 -19.642 -20.060  1.00 95.33           C  
ATOM   1687  CD  PRO C  65      -6.766 -18.197 -19.901  1.00 95.33           C  
ATOM   1688  N   PHE C  66      -6.472 -20.547 -15.855  1.00 94.13           N  
ATOM   1689  CA  PHE C  66      -5.451 -20.931 -14.887  1.00 94.13           C  
ATOM   1690  C   PHE C  66      -5.818 -22.243 -14.204  1.00 94.13           C  
ATOM   1691  CB  PHE C  66      -5.260 -19.829 -13.840  1.00 94.13           C  
ATOM   1692  O   PHE C  66      -6.974 -22.669 -14.248  1.00 94.13           O  
ATOM   1693  CG  PHE C  66      -6.371 -19.756 -12.826  1.00 94.13           C  
ATOM   1694  CD1 PHE C  66      -7.563 -19.109 -13.126  1.00 94.13           C  
ATOM   1695  CD2 PHE C  66      -6.221 -20.335 -11.573  1.00 94.13           C  
ATOM   1696  CE1 PHE C  66      -8.592 -19.040 -12.190  1.00 94.13           C  
ATOM   1697  CE2 PHE C  66      -7.245 -20.271 -10.632  1.00 94.13           C  
ATOM   1698  CZ  PHE C  66      -8.429 -19.622 -10.942  1.00 94.13           C  
ATOM   1699  N   HIS C  67      -4.826 -22.900 -13.621  1.00 91.82           N  
ATOM   1700  CA  HIS C  67      -5.046 -24.108 -12.833  1.00 91.82           C  
ATOM   1701  C   HIS C  67      -4.951 -23.816 -11.340  1.00 91.82           C  
ATOM   1702  CB  HIS C  67      -4.039 -25.192 -13.221  1.00 91.82           C  
ATOM   1703  O   HIS C  67      -4.130 -23.000 -10.913  1.00 91.82           O  
ATOM   1704  CG  HIS C  67      -4.225 -25.713 -14.611  1.00 91.82           C  
ATOM   1705  CD2 HIS C  67      -4.983 -26.730 -15.085  1.00 91.82           C  
ATOM   1706  ND1 HIS C  67      -3.579 -25.172 -15.701  1.00 91.82           N  
ATOM   1707  CE1 HIS C  67      -3.934 -25.835 -16.789  1.00 91.82           C  
ATOM   1708  NE2 HIS C  67      -4.784 -26.785 -16.443  1.00 91.82           N  
ATOM   1709  N   MET C  68      -5.694 -24.507 -10.498  1.00 89.53           N  
ATOM   1710  CA  MET C  68      -5.725 -24.291  -9.054  1.00 89.53           C  
ATOM   1711  C   MET C  68      -4.373 -24.614  -8.427  1.00 89.53           C  
ATOM   1712  CB  MET C  68      -6.819 -25.141  -8.406  1.00 89.53           C  
ATOM   1713  O   MET C  68      -3.997 -24.024  -7.412  1.00 89.53           O  
ATOM   1714  CG  MET C  68      -8.216 -24.562  -8.558  1.00 89.53           C  
ATOM   1715  SD  MET C  68      -8.348 -22.859  -7.889  1.00 89.53           S  
ATOM   1716  CE  MET C  68      -8.374 -23.216  -6.110  1.00 89.53           C  
ATOM   1717  N   ASP C  69      -3.609 -25.468  -9.025  1.00 89.58           N  
ATOM   1718  CA  ASP C  69      -2.302 -25.840  -8.492  1.00 89.58           C  
ATOM   1719  C   ASP C  69      -1.263 -24.757  -8.778  1.00 89.58           C  
ATOM   1720  CB  ASP C  69      -1.843 -27.177  -9.079  1.00 89.58           C  
ATOM   1721  O   ASP C  69      -0.123 -24.847  -8.318  1.00 89.58           O  
ATOM   1722  CG  ASP C  69      -1.743 -27.155 -10.595  1.00 89.58           C  
ATOM   1723  OD1 ASP C  69      -2.184 -26.168 -11.221  1.00 89.58           O  
ATOM   1724  OD2 ASP C  69      -1.220 -28.136 -11.167  1.00 89.58           O  
ATOM   1725  N   SER C  70      -1.686 -23.735  -9.519  1.00 91.64           N  
ATOM   1726  CA  SER C  70      -0.747 -22.683  -9.896  1.00 91.64           C  
ATOM   1727  C   SER C  70      -0.810 -21.511  -8.922  1.00 91.64           C  
ATOM   1728  CB  SER C  70      -1.032 -22.193 -11.316  1.00 91.64           C  
ATOM   1729  O   SER C  70      -0.103 -20.516  -9.094  1.00 91.64           O  
ATOM   1730  OG  SER C  70      -2.226 -21.431 -11.355  1.00 91.64           O  
ATOM   1731  N   LEU C  71      -1.651 -21.631  -7.875  1.00 95.42           N  
ATOM   1732  CA  LEU C  71      -1.757 -20.561  -6.889  1.00 95.42           C  
ATOM   1733  C   LEU C  71      -0.429 -20.353  -6.168  1.00 95.42           C  
ATOM   1734  CB  LEU C  71      -2.858 -20.875  -5.873  1.00 95.42           C  
ATOM   1735  O   LEU C  71       0.239 -21.321  -5.797  1.00 95.42           O  
ATOM   1736  CG  LEU C  71      -4.270 -21.047  -6.435  1.00 95.42           C  
ATOM   1737  CD1 LEU C  71      -5.261 -21.314  -5.306  1.00 95.42           C  
ATOM   1738  CD2 LEU C  71      -4.681 -19.815  -7.234  1.00 95.42           C  
ATOM   1739  N   ARG C  72      -0.059 -19.071  -6.074  1.00 97.20           N  
ATOM   1740  CA  ARG C  72       1.158 -18.718  -5.351  1.00 97.20           C  
ATOM   1741  C   ARG C  72       0.876 -17.662  -4.288  1.00 97.20           C  
ATOM   1742  CB  ARG C  72       2.232 -18.214  -6.318  1.00 97.20           C  
ATOM   1743  O   ARG C  72       0.105 -16.728  -4.522  1.00 97.20           O  
ATOM   1744  CG  ARG C  72       2.698 -19.259  -7.319  1.00 97.20           C  
ATOM   1745  CD  ARG C  72       3.768 -18.709  -8.252  1.00 97.20           C  
ATOM   1746  NE  ARG C  72       4.194 -19.705  -9.230  1.00 97.20           N  
ATOM   1747  NH1 ARG C  72       5.277 -18.195 -10.603  1.00 97.20           N  
ATOM   1748  NH2 ARG C  72       5.236 -20.421 -11.148  1.00 97.20           N  
ATOM   1749  CZ  ARG C  72       4.901 -19.438 -10.325  1.00 97.20           C  
ATOM   1750  N   PRO C  73       1.521 -17.831  -3.186  1.00 97.65           N  
ATOM   1751  CA  PRO C  73       1.394 -16.757  -2.198  1.00 97.65           C  
ATOM   1752  C   PRO C  73       1.931 -15.421  -2.706  1.00 97.65           C  
ATOM   1753  CB  PRO C  73       2.223 -17.265  -1.016  1.00 97.65           C  
ATOM   1754  O   PRO C  73       2.846 -15.394  -3.533  1.00 97.65           O  
ATOM   1755  CG  PRO C  73       3.153 -18.275  -1.608  1.00 97.65           C  
ATOM   1756  CD  PRO C  73       2.526 -18.826  -2.857  1.00 97.65           C  
ATOM   1757  N   ASN C  74       1.347 -14.342  -2.374  1.00 97.93           N  
ATOM   1758  CA  ASN C  74       1.817 -12.987  -2.645  1.00 97.93           C  
ATOM   1759  C   ASN C  74       2.264 -12.283  -1.367  1.00 97.93           C  
ATOM   1760  CB  ASN C  74       0.729 -12.172  -3.347  1.00 97.93           C  
ATOM   1761  O   ASN C  74       1.510 -11.499  -0.788  1.00 97.93           O  
ATOM   1762  CG  ASN C  74       1.275 -10.929  -4.022  1.00 97.93           C  
ATOM   1763  ND2 ASN C  74       0.618 -10.498  -5.092  1.00 97.93           N  
ATOM   1764  OD1 ASN C  74       2.279 -10.361  -3.585  1.00 97.93           O  
ATOM   1765  N   LYS C  75       3.519 -12.479  -0.978  1.00 95.75           N  
ATOM   1766  CA  LYS C  75       4.048 -12.120   0.334  1.00 95.75           C  
ATOM   1767  C   LYS C  75       4.063 -10.606   0.525  1.00 95.75           C  
ATOM   1768  CB  LYS C  75       5.458 -12.684   0.518  1.00 95.75           C  
ATOM   1769  O   LYS C  75       3.530 -10.094   1.512  1.00 95.75           O  
ATOM   1770  CG  LYS C  75       5.505 -14.200   0.649  1.00 95.75           C  
ATOM   1771  CD  LYS C  75       6.891 -14.683   1.057  1.00 95.75           C  
ATOM   1772  CE  LYS C  75       6.940 -16.199   1.186  1.00 95.75           C  
ATOM   1773  NZ  LYS C  75       8.306 -16.680   1.553  1.00 95.75           N  
ATOM   1774  N   GLN C  76       4.604  -9.928  -0.438  1.00 97.27           N  
ATOM   1775  CA  GLN C  76       4.728  -8.481  -0.298  1.00 97.27           C  
ATOM   1776  C   GLN C  76       3.359  -7.807  -0.330  1.00 97.27           C  
ATOM   1777  CB  GLN C  76       5.621  -7.909  -1.401  1.00 97.27           C  
ATOM   1778  O   GLN C  76       3.098  -6.885   0.445  1.00 97.27           O  
ATOM   1779  CG  GLN C  76       7.104  -8.186  -1.196  1.00 97.27           C  
ATOM   1780  CD  GLN C  76       7.779  -8.721  -2.445  1.00 97.27           C  
ATOM   1781  NE2 GLN C  76       8.897  -8.111  -2.822  1.00 97.27           N  
ATOM   1782  OE1 GLN C  76       7.300  -9.676  -3.065  1.00 97.27           O  
ATOM   1783  N   LEU C  77       2.446  -8.303  -1.195  1.00 97.53           N  
ATOM   1784  CA  LEU C  77       1.088  -7.770  -1.223  1.00 97.53           C  
ATOM   1785  C   LEU C  77       0.399  -7.965   0.123  1.00 97.53           C  
ATOM   1786  CB  LEU C  77       0.271  -8.444  -2.329  1.00 97.53           C  
ATOM   1787  O   LEU C  77      -0.234  -7.042   0.640  1.00 97.53           O  
ATOM   1788  CG  LEU C  77      -1.173  -7.967  -2.491  1.00 97.53           C  
ATOM   1789  CD1 LEU C  77      -1.208  -6.473  -2.791  1.00 97.53           C  
ATOM   1790  CD2 LEU C  77      -1.876  -8.755  -3.591  1.00 97.53           C  
ATOM   1791  N   GLY C  78       0.554  -9.153   0.673  1.00 97.40           N  
ATOM   1792  CA  GLY C  78      -0.020  -9.425   1.981  1.00 97.40           C  
ATOM   1793  C   GLY C  78       0.479  -8.482   3.060  1.00 97.40           C  
ATOM   1794  O   GLY C  78      -0.309  -7.967   3.855  1.00 97.40           O  
ATOM   1795  N   SER C  79       1.769  -8.219   3.071  1.00 95.39           N  
ATOM   1796  CA  SER C  79       2.378  -7.336   4.060  1.00 95.39           C  
ATOM   1797  C   SER C  79       1.907  -5.897   3.880  1.00 95.39           C  
ATOM   1798  CB  SER C  79       3.903  -7.397   3.966  1.00 95.39           C  
ATOM   1799  O   SER C  79       1.646  -5.196   4.860  1.00 95.39           O  
ATOM   1800  OG  SER C  79       4.375  -8.694   4.288  1.00 95.39           O  
ATOM   1801  N   LEU C  80       1.799  -5.420   2.660  1.00 94.62           N  
ATOM   1802  CA  LEU C  80       1.330  -4.070   2.368  1.00 94.62           C  
ATOM   1803  C   LEU C  80      -0.114  -3.887   2.820  1.00 94.62           C  
ATOM   1804  CB  LEU C  80       1.450  -3.773   0.871  1.00 94.62           C  
ATOM   1805  O   LEU C  80      -0.459  -2.859   3.408  1.00 94.62           O  
ATOM   1806  CG  LEU C  80       2.853  -3.445   0.355  1.00 94.62           C  
ATOM   1807  CD1 LEU C  80       2.843  -3.323  -1.165  1.00 94.62           C  
ATOM   1808  CD2 LEU C  80       3.372  -2.162   0.996  1.00 94.62           C  
ATOM   1809  N   ILE C  81      -0.917  -4.918   2.590  1.00 96.02           N  
ATOM   1810  CA  ILE C  81      -2.325  -4.849   2.965  1.00 96.02           C  
ATOM   1811  C   ILE C  81      -2.451  -4.766   4.484  1.00 96.02           C  
ATOM   1812  CB  ILE C  81      -3.113  -6.065   2.428  1.00 96.02           C  
ATOM   1813  O   ILE C  81      -3.264  -3.997   5.004  1.00 96.02           O  
ATOM   1814  CG1 ILE C  81      -3.234  -5.991   0.901  1.00 96.02           C  
ATOM   1815  CG2 ILE C  81      -4.495  -6.146   3.084  1.00 96.02           C  
ATOM   1816  CD1 ILE C  81      -3.806  -7.250   0.264  1.00 96.02           C  
ATOM   1817  N   GLU C  82      -1.591  -5.529   5.172  1.00 93.94           N  
ATOM   1818  CA  GLU C  82      -1.598  -5.468   6.631  1.00 93.94           C  
ATOM   1819  C   GLU C  82      -1.216  -4.077   7.127  1.00 93.94           C  
ATOM   1820  CB  GLU C  82      -0.648  -6.515   7.218  1.00 93.94           C  
ATOM   1821  O   GLU C  82      -1.828  -3.555   8.062  1.00 93.94           O  
ATOM   1822  CG  GLU C  82      -1.161  -7.943   7.106  1.00 93.94           C  
ATOM   1823  CD  GLU C  82      -2.542  -8.133   7.713  1.00 93.94           C  
ATOM   1824  OE1 GLU C  82      -3.453  -8.625   7.007  1.00 93.94           O  
ATOM   1825  OE2 GLU C  82      -2.716  -7.787   8.902  1.00 93.94           O  
ATOM   1826  N   ALA C  83      -0.229  -3.490   6.544  1.00 88.15           N  
ATOM   1827  CA  ALA C  83       0.197  -2.140   6.901  1.00 88.15           C  
ATOM   1828  C   ALA C  83      -0.900  -1.122   6.604  1.00 88.15           C  
ATOM   1829  CB  ALA C  83       1.477  -1.770   6.156  1.00 88.15           C  
ATOM   1830  O   ALA C  83      -1.100  -0.174   7.368  1.00 88.15           O  
ATOM   1831  N   LEU C  84      -1.594  -1.303   5.472  1.00 85.61           N  
ATOM   1832  CA  LEU C  84      -2.707  -0.431   5.113  1.00 85.61           C  
ATOM   1833  C   LEU C  84      -3.825  -0.521   6.146  1.00 85.61           C  
ATOM   1834  CB  LEU C  84      -3.247  -0.794   3.727  1.00 85.61           C  
ATOM   1835  O   LEU C  84      -4.436   0.491   6.495  1.00 85.61           O  
ATOM   1836  CG  LEU C  84      -2.431  -0.302   2.531  1.00 85.61           C  
ATOM   1837  CD1 LEU C  84      -2.977  -0.894   1.236  1.00 85.61           C  
ATOM   1838  CD2 LEU C  84      -2.434   1.222   2.471  1.00 85.61           C  
ATOM   1839  N   LYS C  85      -4.068  -1.734   6.584  1.00 87.82           N  
ATOM   1840  CA  LYS C  85      -5.086  -1.943   7.610  1.00 87.82           C  
ATOM   1841  C   LYS C  85      -4.736  -1.194   8.892  1.00 87.82           C  
ATOM   1842  CB  LYS C  85      -5.255  -3.434   7.903  1.00 87.82           C  
ATOM   1843  O   LYS C  85      -5.605  -0.579   9.515  1.00 87.82           O  
ATOM   1844  CG  LYS C  85      -6.014  -4.195   6.826  1.00 87.82           C  
ATOM   1845  CD  LYS C  85      -6.144  -5.673   7.171  1.00 87.82           C  
ATOM   1846  CE  LYS C  85      -6.839  -6.449   6.061  1.00 87.82           C  
ATOM   1847  NZ  LYS C  85      -6.963  -7.900   6.392  1.00 87.82           N  
ATOM   1848  N   GLU C  86      -3.524  -1.328   9.255  1.00 83.14           N  
ATOM   1849  CA  GLU C  86      -3.056  -0.665  10.468  1.00 83.14           C  
ATOM   1850  C   GLU C  86      -3.195   0.851  10.357  1.00 83.14           C  
ATOM   1851  CB  GLU C  86      -1.601  -1.039  10.760  1.00 83.14           C  
ATOM   1852  O   GLU C  86      -3.619   1.512  11.307  1.00 83.14           O  
ATOM   1853  CG  GLU C  86      -1.421  -2.466  11.259  1.00 83.14           C  
ATOM   1854  CD  GLU C  86       0.036  -2.886  11.361  1.00 83.14           C  
ATOM   1855  OE1 GLU C  86       0.307  -4.085  11.603  1.00 83.14           O  
ATOM   1856  OE2 GLU C  86       0.915  -2.010  11.199  1.00 83.14           O  
ATOM   1857  N   THR C  87      -2.900   1.367   9.232  1.00 73.60           N  
ATOM   1858  CA  THR C  87      -3.013   2.802   8.994  1.00 73.60           C  
ATOM   1859  C   THR C  87      -4.474   3.242   9.022  1.00 73.60           C  
ATOM   1860  CB  THR C  87      -2.381   3.196   7.647  1.00 73.60           C  
ATOM   1861  O   THR C  87      -4.805   4.280   9.599  1.00 73.60           O  
ATOM   1862  CG2 THR C  87      -2.444   4.705   7.430  1.00 73.60           C  
ATOM   1863  OG1 THR C  87      -1.010   2.780   7.628  1.00 73.60           O  
ATOM   1864  N   ASP C  88      -5.316   2.438   8.397  1.00 75.28           N  
ATOM   1865  CA  ASP C  88      -6.743   2.744   8.367  1.00 75.28           C  
ATOM   1866  C   ASP C  88      -7.335   2.740   9.774  1.00 75.28           C  
ATOM   1867  CB  ASP C  88      -7.488   1.744   7.480  1.00 75.28           C  
ATOM   1868  O   ASP C  88      -8.143   3.607  10.115  1.00 75.28           O  
ATOM   1869  CG  ASP C  88      -8.925   2.151   7.205  1.00 75.28           C  
ATOM   1870  OD1 ASP C  88      -9.152   3.245   6.643  1.00 75.28           O  
ATOM   1871  OD2 ASP C  88      -9.838   1.373   7.555  1.00 75.28           O  
ATOM   1872  N   GLN C  89      -6.879   1.779  10.505  1.00 77.96           N  
ATOM   1873  CA  GLN C  89      -7.362   1.685  11.879  1.00 77.96           C  
ATOM   1874  C   GLN C  89      -6.914   2.890  12.702  1.00 77.96           C  
ATOM   1875  CB  GLN C  89      -6.874   0.392  12.533  1.00 77.96           C  
ATOM   1876  O   GLN C  89      -7.679   3.410  13.517  1.00 77.96           O  
ATOM   1877  CG  GLN C  89      -7.694  -0.835  12.157  1.00 77.96           C  
ATOM   1878  CD  GLN C  89      -7.146  -2.115  12.760  1.00 77.96           C  
ATOM   1879  NE2 GLN C  89      -7.955  -3.169  12.750  1.00 77.96           N  
ATOM   1880  OE1 GLN C  89      -6.004  -2.156  13.229  1.00 77.96           O  
ATOM   1881  N   GLU C  90      -5.710   3.272  12.472  1.00 70.05           N  
ATOM   1882  CA  GLU C  90      -5.158   4.409  13.203  1.00 70.05           C  
ATOM   1883  C   GLU C  90      -5.876   5.704  12.832  1.00 70.05           C  
ATOM   1884  CB  GLU C  90      -3.657   4.544  12.934  1.00 70.05           C  
ATOM   1885  O   GLU C  90      -5.956   6.629  13.643  1.00 70.05           O  
ATOM   1886  CG  GLU C  90      -2.807   3.515  13.665  1.00 70.05           C  
ATOM   1887  CD  GLU C  90      -1.337   3.570  13.281  1.00 70.05           C  
ATOM   1888  OE1 GLU C  90      -0.550   2.727  13.769  1.00 70.05           O  
ATOM   1889  OE2 GLU C  90      -0.968   4.464  12.487  1.00 70.05           O  
ATOM   1890  N   MET C  91      -6.523   5.751  11.722  1.00 67.61           N  
ATOM   1891  CA  MET C  91      -7.176   6.965  11.240  1.00 67.61           C  
ATOM   1892  C   MET C  91      -8.692   6.844  11.342  1.00 67.61           C  
ATOM   1893  CB  MET C  91      -6.770   7.256   9.794  1.00 67.61           C  
ATOM   1894  O   MET C  91      -9.424   7.597  10.696  1.00 67.61           O  
ATOM   1895  CG  MET C  91      -5.296   7.584   9.625  1.00 67.61           C  
ATOM   1896  SD  MET C  91      -4.826   9.154  10.452  1.00 67.61           S  
ATOM   1897  CE  MET C  91      -5.595  10.351   9.326  1.00 67.61           C  
ATOM   1898  N   SER C  92      -9.078   5.765  12.061  1.00 77.26           N  
ATOM   1899  CA  SER C  92     -10.515   5.566  12.216  1.00 77.26           C  
ATOM   1900  C   SER C  92     -10.962   5.852  13.645  1.00 77.26           C  
ATOM   1901  CB  SER C  92     -10.903   4.139  11.828  1.00 77.26           C  
ATOM   1902  O   SER C  92     -10.206   5.633  14.594  1.00 77.26           O  
ATOM   1903  OG  SER C  92     -10.582   3.881  10.471  1.00 77.26           O  
ATOM   1904  N   CYS C  93     -12.177   6.438  13.764  1.00 79.42           N  
ATOM   1905  CA  CYS C  93     -12.815   6.684  15.053  1.00 79.42           C  
ATOM   1906  C   CYS C  93     -13.004   5.384  15.824  1.00 79.42           C  
ATOM   1907  CB  CYS C  93     -14.165   7.374  14.859  1.00 79.42           C  
ATOM   1908  O   CYS C  93     -13.634   4.448  15.327  1.00 79.42           O  
ATOM   1909  SG  CYS C  93     -15.092   7.602  16.393  1.00 79.42           S  
ATOM   1910  N   GLU C  94     -12.405   5.331  17.037  1.00 82.50           N  
ATOM   1911  CA  GLU C  94     -12.450   4.113  17.840  1.00 82.50           C  
ATOM   1912  C   GLU C  94     -13.887   3.731  18.182  1.00 82.50           C  
ATOM   1913  CB  GLU C  94     -11.631   4.283  19.122  1.00 82.50           C  
ATOM   1914  O   GLU C  94     -14.228   2.547  18.218  1.00 82.50           O  
ATOM   1915  CG  GLU C  94     -10.127   4.305  18.892  1.00 82.50           C  
ATOM   1916  CD  GLU C  94      -9.329   4.556  20.163  1.00 82.50           C  
ATOM   1917  OE1 GLU C  94      -8.084   4.660  20.087  1.00 82.50           O  
ATOM   1918  OE2 GLU C  94      -9.955   4.649  21.242  1.00 82.50           O  
ATOM   1919  N   GLU C  95     -14.714   4.692  18.400  1.00 86.90           N  
ATOM   1920  CA  GLU C  95     -16.088   4.481  18.844  1.00 86.90           C  
ATOM   1921  C   GLU C  95     -16.976   4.020  17.691  1.00 86.90           C  
ATOM   1922  CB  GLU C  95     -16.656   5.760  19.465  1.00 86.90           C  
ATOM   1923  O   GLU C  95     -17.795   3.114  17.856  1.00 86.90           O  
ATOM   1924  CG  GLU C  95     -17.985   5.560  20.178  1.00 86.90           C  
ATOM   1925  CD  GLU C  95     -18.524   6.833  20.811  1.00 86.90           C  
ATOM   1926  OE1 GLU C  95     -19.726   6.876  21.159  1.00 86.90           O  
ATOM   1927  OE2 GLU C  95     -17.739   7.796  20.957  1.00 86.90           O  
ATOM   1928  N   HIS C  96     -16.836   4.537  16.458  1.00 88.41           N  
ATOM   1929  CA  HIS C  96     -17.781   4.286  15.376  1.00 88.41           C  
ATOM   1930  C   HIS C  96     -17.119   3.522  14.233  1.00 88.41           C  
ATOM   1931  CB  HIS C  96     -18.365   5.601  14.858  1.00 88.41           C  
ATOM   1932  O   HIS C  96     -17.802   3.033  13.331  1.00 88.41           O  
ATOM   1933  CG  HIS C  96     -19.025   6.423  15.919  1.00 88.41           C  
ATOM   1934  CD2 HIS C  96     -20.174   6.229  16.608  1.00 88.41           C  
ATOM   1935  ND1 HIS C  96     -18.495   7.610  16.378  1.00 88.41           N  
ATOM   1936  CE1 HIS C  96     -19.291   8.110  17.308  1.00 88.41           C  
ATOM   1937  NE2 HIS C  96     -20.318   7.292  17.466  1.00 88.41           N  
ATOM   1938  N   GLY C  97     -15.781   3.474  14.222  1.00 83.43           N  
ATOM   1939  CA  GLY C  97     -15.060   2.764  13.178  1.00 83.43           C  
ATOM   1940  C   GLY C  97     -14.987   3.534  11.873  1.00 83.43           C  
ATOM   1941  O   GLY C  97     -14.526   3.005  10.859  1.00 83.43           O  
ATOM   1942  N   GLU C  98     -15.522   4.763  11.894  1.00 81.83           N  
ATOM   1943  CA  GLU C  98     -15.498   5.608  10.704  1.00 81.83           C  
ATOM   1944  C   GLU C  98     -14.221   6.442  10.645  1.00 81.83           C  
ATOM   1945  CB  GLU C  98     -16.725   6.522  10.668  1.00 81.83           C  
ATOM   1946  O   GLU C  98     -13.614   6.731  11.678  1.00 81.83           O  
ATOM   1947  CG  GLU C  98     -18.048   5.773  10.611  1.00 81.83           C  
ATOM   1948  CD  GLU C  98     -18.306   5.110   9.267  1.00 81.83           C  
ATOM   1949  OE1 GLU C  98     -18.914   4.016   9.236  1.00 81.83           O  
ATOM   1950  OE2 GLU C  98     -17.895   5.689   8.237  1.00 81.83           O  
ATOM   1951  N   GLN C  99     -13.803   6.833   9.477  1.00 72.63           N  
ATOM   1952  CA  GLN C  99     -12.618   7.665   9.299  1.00 72.63           C  
ATOM   1953  C   GLN C  99     -12.845   9.071   9.849  1.00 72.63           C  
ATOM   1954  CB  GLN C  99     -12.228   7.736   7.822  1.00 72.63           C  
ATOM   1955  O   GLN C  99     -13.961   9.591   9.795  1.00 72.63           O  
ATOM   1956  CG  GLN C  99     -11.618   6.448   7.284  1.00 72.63           C  
ATOM   1957  CD  GLN C  99     -10.180   6.251   7.726  1.00 72.63           C  
ATOM   1958  NE2 GLN C  99      -9.900   5.104   8.335  1.00 72.63           N  
ATOM   1959  OE1 GLN C  99      -9.329   7.121   7.519  1.00 72.63           O  
ATOM   1960  N   PHE C 100     -11.744   9.608  10.274  1.00 74.44           N  
ATOM   1961  CA  PHE C 100     -11.801  10.977  10.772  1.00 74.44           C  
ATOM   1962  C   PHE C 100     -11.838  11.972   9.618  1.00 74.44           C  
ATOM   1963  CB  PHE C 100     -10.602  11.271  11.679  1.00 74.44           C  
ATOM   1964  O   PHE C 100     -10.803  12.279   9.023  1.00 74.44           O  
ATOM   1965  CG  PHE C 100     -10.642  10.538  12.993  1.00 74.44           C  
ATOM   1966  CD1 PHE C 100     -11.672  10.762  13.899  1.00 74.44           C  
ATOM   1967  CD2 PHE C 100      -9.648   9.626  13.323  1.00 74.44           C  
ATOM   1968  CE1 PHE C 100     -11.711  10.086  15.116  1.00 74.44           C  
ATOM   1969  CE2 PHE C 100      -9.681   8.946  14.538  1.00 74.44           C  
ATOM   1970  CZ  PHE C 100     -10.712   9.178  15.433  1.00 74.44           C  
ATOM   1971  N   HIS C 101     -13.009  12.391   9.257  1.00 70.56           N  
ATOM   1972  CA  HIS C 101     -13.106  13.338   8.152  1.00 70.56           C  
ATOM   1973  C   HIS C 101     -13.273  14.765   8.663  1.00 70.56           C  
ATOM   1974  CB  HIS C 101     -14.270  12.970   7.231  1.00 70.56           C  
ATOM   1975  O   HIS C 101     -13.163  15.722   7.892  1.00 70.56           O  
ATOM   1976  CG  HIS C 101     -14.075  11.678   6.504  1.00 70.56           C  
ATOM   1977  CD2 HIS C 101     -14.705  10.486   6.625  1.00 70.56           C  
ATOM   1978  ND1 HIS C 101     -13.128  11.516   5.516  1.00 70.56           N  
ATOM   1979  CE1 HIS C 101     -13.186  10.276   5.059  1.00 70.56           C  
ATOM   1980  NE2 HIS C 101     -14.134   9.630   5.716  1.00 70.56           N  
ATOM   1981  N   LEU C 102     -13.538  14.893   9.971  1.00 75.33           N  
ATOM   1982  CA  LEU C 102     -13.865  16.212  10.502  1.00 75.33           C  
ATOM   1983  C   LEU C 102     -12.954  16.569  11.671  1.00 75.33           C  
ATOM   1984  CB  LEU C 102     -15.329  16.262  10.947  1.00 75.33           C  
ATOM   1985  O   LEU C 102     -12.394  15.683  12.320  1.00 75.33           O  
ATOM   1986  CG  LEU C 102     -16.373  15.916   9.884  1.00 75.33           C  
ATOM   1987  CD1 LEU C 102     -17.753  15.785  10.520  1.00 75.33           C  
ATOM   1988  CD2 LEU C 102     -16.385  16.970   8.782  1.00 75.33           C  
ATOM   1989  N   PHE C 103     -12.802  17.836  11.803  1.00 72.89           N  
ATOM   1990  CA  PHE C 103     -12.092  18.380  12.954  1.00 72.89           C  
ATOM   1991  C   PHE C 103     -13.008  19.271  13.784  1.00 72.89           C  
ATOM   1992  CB  PHE C 103     -10.859  19.170  12.503  1.00 72.89           C  
ATOM   1993  O   PHE C 103     -13.600  20.219  13.262  1.00 72.89           O  
ATOM   1994  CG  PHE C 103     -10.083  19.784  13.637  1.00 72.89           C  
ATOM   1995  CD1 PHE C 103     -10.188  21.141  13.916  1.00 72.89           C  
ATOM   1996  CD2 PHE C 103      -9.248  19.002  14.425  1.00 72.89           C  
ATOM   1997  CE1 PHE C 103      -9.470  21.711  14.965  1.00 72.89           C  
ATOM   1998  CE2 PHE C 103      -8.527  19.565  15.475  1.00 72.89           C  
ATOM   1999  CZ  PHE C 103      -8.640  20.920  15.742  1.00 72.89           C  
ATOM   2000  N   CYS C 104     -13.184  18.905  15.034  1.00 79.49           N  
ATOM   2001  CA  CYS C 104     -13.948  19.761  15.935  1.00 79.49           C  
ATOM   2002  C   CYS C 104     -13.070  20.865  16.512  1.00 79.49           C  
ATOM   2003  CB  CYS C 104     -14.558  18.937  17.068  1.00 79.49           C  
ATOM   2004  O   CYS C 104     -12.224  20.607  17.370  1.00 79.49           O  
ATOM   2005  SG  CYS C 104     -15.560  19.908  18.216  1.00 79.49           S  
ATOM   2006  N   GLU C 105     -13.342  22.073  16.176  1.00 70.56           N  
ATOM   2007  CA  GLU C 105     -12.519  23.212  16.572  1.00 70.56           C  
ATOM   2008  C   GLU C 105     -12.649  23.493  18.066  1.00 70.56           C  
ATOM   2009  CB  GLU C 105     -12.901  24.457  15.768  1.00 70.56           C  
ATOM   2010  O   GLU C 105     -11.675  23.874  18.719  1.00 70.56           O  
ATOM   2011  CG  GLU C 105     -12.609  24.340  14.279  1.00 70.56           C  
ATOM   2012  CD  GLU C 105     -12.975  25.591  13.496  1.00 70.56           C  
ATOM   2013  OE1 GLU C 105     -12.772  25.615  12.260  1.00 70.56           O  
ATOM   2014  OE2 GLU C 105     -13.469  26.555  14.123  1.00 70.56           O  
ATOM   2015  N   ASP C 106     -13.796  23.205  18.602  1.00 71.01           N  
ATOM   2016  CA  ASP C 106     -14.079  23.499  20.003  1.00 71.01           C  
ATOM   2017  C   ASP C 106     -13.295  22.571  20.928  1.00 71.01           C  
ATOM   2018  CB  ASP C 106     -15.578  23.378  20.285  1.00 71.01           C  
ATOM   2019  O   ASP C 106     -12.827  22.993  21.988  1.00 71.01           O  
ATOM   2020  CG  ASP C 106     -16.417  24.330  19.451  1.00 71.01           C  
ATOM   2021  OD1 ASP C 106     -16.851  25.379  19.974  1.00 71.01           O  
ATOM   2022  OD2 ASP C 106     -16.649  24.027  18.260  1.00 71.01           O  
ATOM   2023  N   GLU C 107     -13.059  21.312  20.509  1.00 71.62           N  
ATOM   2024  CA  GLU C 107     -12.350  20.338  21.333  1.00 71.62           C  
ATOM   2025  C   GLU C 107     -10.945  20.079  20.797  1.00 71.62           C  
ATOM   2026  CB  GLU C 107     -13.135  19.025  21.409  1.00 71.62           C  
ATOM   2027  O   GLU C 107     -10.143  19.403  21.444  1.00 71.62           O  
ATOM   2028  CG  GLU C 107     -14.468  19.147  22.132  1.00 71.62           C  
ATOM   2029  CD  GLU C 107     -15.197  17.820  22.274  1.00 71.62           C  
ATOM   2030  OE1 GLU C 107     -16.365  17.814  22.725  1.00 71.62           O  
ATOM   2031  OE2 GLU C 107     -14.595  16.778  21.932  1.00 71.62           O  
ATOM   2032  N   GLY C 108     -10.691  20.554  19.673  1.00 65.74           N  
ATOM   2033  CA  GLY C 108      -9.385  20.350  19.067  1.00 65.74           C  
ATOM   2034  C   GLY C 108      -9.095  18.895  18.749  1.00 65.74           C  
ATOM   2035  O   GLY C 108      -7.994  18.405  19.008  1.00 65.74           O  
ATOM   2036  N   GLN C 109     -10.105  18.196  18.291  1.00 72.64           N  
ATOM   2037  CA  GLN C 109      -9.910  16.773  18.038  1.00 72.64           C  
ATOM   2038  C   GLN C 109     -10.518  16.364  16.699  1.00 72.64           C  
ATOM   2039  CB  GLN C 109     -10.517  15.938  19.166  1.00 72.64           C  
ATOM   2040  O   GLN C 109     -11.498  16.961  16.248  1.00 72.64           O  
ATOM   2041  CG  GLN C 109     -12.023  16.105  19.314  1.00 72.64           C  
ATOM   2042  CD  GLN C 109     -12.587  15.332  20.491  1.00 72.64           C  
ATOM   2043  NE2 GLN C 109     -13.870  15.531  20.772  1.00 72.64           N  
ATOM   2044  OE1 GLN C 109     -11.875  14.560  21.143  1.00 72.64           O  
ATOM   2045  N   LEU C 110      -9.813  15.292  16.155  1.00 73.26           N  
ATOM   2046  CA  LEU C 110     -10.405  14.696  14.963  1.00 73.26           C  
ATOM   2047  C   LEU C 110     -11.635  13.869  15.322  1.00 73.26           C  
ATOM   2048  CB  LEU C 110      -9.382  13.820  14.236  1.00 73.26           C  
ATOM   2049  O   LEU C 110     -11.621  13.122  16.303  1.00 73.26           O  
ATOM   2050  CG  LEU C 110      -8.201  14.549  13.592  1.00 73.26           C  
ATOM   2051  CD1 LEU C 110      -7.133  13.549  13.161  1.00 73.26           C  
ATOM   2052  CD2 LEU C 110      -8.671  15.382  12.405  1.00 73.26           C  
ATOM   2053  N   ILE C 111     -12.656  14.050  14.566  1.00 80.75           N  
ATOM   2054  CA  ILE C 111     -13.872  13.290  14.834  1.00 80.75           C  
ATOM   2055  C   ILE C 111     -14.439  12.745  13.525  1.00 80.75           C  
ATOM   2056  CB  ILE C 111     -14.930  14.153  15.558  1.00 80.75           C  
ATOM   2057  O   ILE C 111     -14.096  13.228  12.444  1.00 80.75           O  
ATOM   2058  CG1 ILE C 111     -15.306  15.367  14.700  1.00 80.75           C  
ATOM   2059  CG2 ILE C 111     -14.420  14.591  16.934  1.00 80.75           C  
ATOM   2060  CD1 ILE C 111     -16.474  16.175  15.249  1.00 80.75           C  
ATOM   2061  N   CYS C 112     -15.227  11.717  13.593  1.00 82.23           N  
ATOM   2062  CA  CYS C 112     -15.910  11.181  12.420  1.00 82.23           C  
ATOM   2063  C   CYS C 112     -17.286  11.815  12.254  1.00 82.23           C  
ATOM   2064  CB  CYS C 112     -16.046   9.663  12.527  1.00 82.23           C  
ATOM   2065  O   CYS C 112     -17.706  12.623  13.083  1.00 82.23           O  
ATOM   2066  SG  CYS C 112     -17.304   9.127  13.708  1.00 82.23           S  
ATOM   2067  N   TRP C 113     -18.049  11.515  11.213  1.00 87.02           N  
ATOM   2068  CA  TRP C 113     -19.350  12.112  10.928  1.00 87.02           C  
ATOM   2069  C   TRP C 113     -20.365  11.747  12.005  1.00 87.02           C  
ATOM   2070  CB  TRP C 113     -19.859  11.662   9.555  1.00 87.02           C  
ATOM   2071  O   TRP C 113     -21.232  12.553  12.349  1.00 87.02           O  
ATOM   2072  CG  TRP C 113     -19.019  12.139   8.408  1.00 87.02           C  
ATOM   2073  CD1 TRP C 113     -18.188  11.385   7.627  1.00 87.02           C  
ATOM   2074  CD2 TRP C 113     -18.927  13.479   7.917  1.00 87.02           C  
ATOM   2075  CE2 TRP C 113     -18.020  13.465   6.834  1.00 87.02           C  
ATOM   2076  CE3 TRP C 113     -19.524  14.692   8.287  1.00 87.02           C  
ATOM   2077  NE1 TRP C 113     -17.584  12.177   6.678  1.00 87.02           N  
ATOM   2078  CH2 TRP C 113     -18.294  15.792   6.499  1.00 87.02           C  
ATOM   2079  CZ2 TRP C 113     -17.696  14.620   6.117  1.00 87.02           C  
ATOM   2080  CZ3 TRP C 113     -19.200  15.839   7.572  1.00 87.02           C  
ATOM   2081  N   ARG C 114     -20.145  10.509  12.559  1.00 90.48           N  
ATOM   2082  CA  ARG C 114     -21.065  10.060  13.599  1.00 90.48           C  
ATOM   2083  C   ARG C 114     -20.802  10.786  14.914  1.00 90.48           C  
ATOM   2084  CB  ARG C 114     -20.948   8.547  13.803  1.00 90.48           C  
ATOM   2085  O   ARG C 114     -21.739  11.136  15.634  1.00 90.48           O  
ATOM   2086  CG  ARG C 114     -21.423   7.727  12.614  1.00 90.48           C  
ATOM   2087  CD  ARG C 114     -22.613   6.849  12.973  1.00 90.48           C  
ATOM   2088  NE  ARG C 114     -22.543   5.549  12.313  1.00 90.48           N  
ATOM   2089  NH1 ARG C 114     -24.830   5.296  12.112  1.00 90.48           N  
ATOM   2090  NH2 ARG C 114     -23.419   3.669  11.327  1.00 90.48           N  
ATOM   2091  CZ  ARG C 114     -23.598   4.841  11.919  1.00 90.48           C  
ATOM   2092  N   CYS C 115     -19.554  11.066  15.211  1.00 87.88           N  
ATOM   2093  CA  CYS C 115     -19.197  11.851  16.388  1.00 87.88           C  
ATOM   2094  C   CYS C 115     -19.787  13.254  16.308  1.00 87.88           C  
ATOM   2095  CB  CYS C 115     -17.678  11.935  16.535  1.00 87.88           C  
ATOM   2096  O   CYS C 115     -20.214  13.811  17.320  1.00 87.88           O  
ATOM   2097  SG  CYS C 115     -16.908  10.379  17.034  1.00 87.88           S  
ATOM   2098  N   GLU C 116     -19.801  13.894  15.103  1.00 89.12           N  
ATOM   2099  CA  GLU C 116     -20.326  15.242  14.905  1.00 89.12           C  
ATOM   2100  C   GLU C 116     -21.796  15.325  15.303  1.00 89.12           C  
ATOM   2101  CB  GLU C 116     -20.149  15.679  13.448  1.00 89.12           C  
ATOM   2102  O   GLU C 116     -22.250  16.353  15.810  1.00 89.12           O  
ATOM   2103  CG  GLU C 116     -20.636  17.094  13.168  1.00 89.12           C  
ATOM   2104  CD  GLU C 116     -20.590  17.462  11.694  1.00 89.12           C  
ATOM   2105  OE1 GLU C 116     -20.181  18.599  11.364  1.00 89.12           O  
ATOM   2106  OE2 GLU C 116     -20.968  16.608  10.861  1.00 89.12           O  
ATOM   2107  N   ARG C 117     -22.507  14.231  15.074  1.00 89.58           N  
ATOM   2108  CA  ARG C 117     -23.944  14.203  15.327  1.00 89.58           C  
ATOM   2109  C   ARG C 117     -24.238  13.860  16.783  1.00 89.58           C  
ATOM   2110  CB  ARG C 117     -24.634  13.198  14.402  1.00 89.58           C  
ATOM   2111  O   ARG C 117     -25.388  13.923  17.222  1.00 89.58           O  
ATOM   2112  CG  ARG C 117     -24.716  13.650  12.953  1.00 89.58           C  
ATOM   2113  CD  ARG C 117     -24.973  12.482  12.011  1.00 89.58           C  
ATOM   2114  NE  ARG C 117     -25.043  12.917  10.619  1.00 89.58           N  
ATOM   2115  NH1 ARG C 117     -25.481  10.814   9.768  1.00 89.58           N  
ATOM   2116  NH2 ARG C 117     -25.324  12.616   8.359  1.00 89.58           N  
ATOM   2117  CZ  ARG C 117     -25.283  12.115   9.585  1.00 89.58           C  
ATOM   2118  N   ALA C 118     -23.231  13.473  17.532  1.00 91.68           N  
ATOM   2119  CA  ALA C 118     -23.404  13.120  18.939  1.00 91.68           C  
ATOM   2120  C   ALA C 118     -23.629  14.365  19.793  1.00 91.68           C  
ATOM   2121  CB  ALA C 118     -22.191  12.343  19.446  1.00 91.68           C  
ATOM   2122  O   ALA C 118     -23.151  15.451  19.457  1.00 91.68           O  
ATOM   2123  N   PRO C 119     -24.389  14.197  20.868  1.00 92.60           N  
ATOM   2124  CA  PRO C 119     -24.698  15.324  21.750  1.00 92.60           C  
ATOM   2125  C   PRO C 119     -23.447  16.053  22.237  1.00 92.60           C  
ATOM   2126  CB  PRO C 119     -25.436  14.666  22.919  1.00 92.60           C  
ATOM   2127  O   PRO C 119     -23.477  17.269  22.443  1.00 92.60           O  
ATOM   2128  CG  PRO C 119     -25.976  13.389  22.359  1.00 92.60           C  
ATOM   2129  CD  PRO C 119     -25.071  12.935  21.250  1.00 92.60           C  
ATOM   2130  N   GLN C 120     -22.348  15.349  22.351  1.00 89.33           N  
ATOM   2131  CA  GLN C 120     -21.098  15.902  22.862  1.00 89.33           C  
ATOM   2132  C   GLN C 120     -20.567  17.000  21.946  1.00 89.33           C  
ATOM   2133  CB  GLN C 120     -20.050  14.799  23.023  1.00 89.33           C  
ATOM   2134  O   GLN C 120     -19.834  17.886  22.391  1.00 89.33           O  
ATOM   2135  CG  GLN C 120     -20.342  13.836  24.166  1.00 89.33           C  
ATOM   2136  CD  GLN C 120     -21.167  12.640  23.729  1.00 89.33           C  
ATOM   2137  NE2 GLN C 120     -21.670  11.882  24.697  1.00 89.33           N  
ATOM   2138  OE1 GLN C 120     -21.352  12.401  22.531  1.00 89.33           O  
ATOM   2139  N   HIS C 121     -21.006  16.957  20.654  1.00 88.60           N  
ATOM   2140  CA  HIS C 121     -20.471  17.940  19.718  1.00 88.60           C  
ATOM   2141  C   HIS C 121     -21.562  18.886  19.228  1.00 88.60           C  
ATOM   2142  CB  HIS C 121     -19.808  17.242  18.529  1.00 88.60           C  
ATOM   2143  O   HIS C 121     -21.339  19.672  18.305  1.00 88.60           O  
ATOM   2144  CG  HIS C 121     -18.532  16.543  18.878  1.00 88.60           C  
ATOM   2145  CD2 HIS C 121     -18.263  15.231  19.076  1.00 88.60           C  
ATOM   2146  ND1 HIS C 121     -17.344  17.215  19.067  1.00 88.60           N  
ATOM   2147  CE1 HIS C 121     -16.395  16.343  19.365  1.00 88.60           C  
ATOM   2148  NE2 HIS C 121     -16.927  15.132  19.377  1.00 88.60           N  
ATOM   2149  N   LYS C 122     -22.673  18.779  19.760  1.00 90.03           N  
ATOM   2150  CA  LYS C 122     -23.767  19.678  19.402  1.00 90.03           C  
ATOM   2151  C   LYS C 122     -23.369  21.137  19.608  1.00 90.03           C  
ATOM   2152  CB  LYS C 122     -25.016  19.355  20.222  1.00 90.03           C  
ATOM   2153  O   LYS C 122     -22.904  21.513  20.685  1.00 90.03           O  
ATOM   2154  CG  LYS C 122     -26.300  19.941  19.652  1.00 90.03           C  
ATOM   2155  CD  LYS C 122     -27.518  19.511  20.459  1.00 90.03           C  
ATOM   2156  CE  LYS C 122     -28.798  20.127  19.911  1.00 90.03           C  
ATOM   2157  NZ  LYS C 122     -29.999  19.688  20.684  1.00 90.03           N  
ATOM   2158  N   GLY C 123     -23.529  21.916  18.592  1.00 90.31           N  
ATOM   2159  CA  GLY C 123     -23.209  23.333  18.665  1.00 90.31           C  
ATOM   2160  C   GLY C 123     -21.744  23.628  18.400  1.00 90.31           C  
ATOM   2161  O   GLY C 123     -21.341  24.791  18.342  1.00 90.31           O  
ATOM   2162  N   HIS C 124     -20.941  22.550  18.322  1.00 88.46           N  
ATOM   2163  CA  HIS C 124     -19.522  22.749  18.051  1.00 88.46           C  
ATOM   2164  C   HIS C 124     -19.284  23.108  16.588  1.00 88.46           C  
ATOM   2165  CB  HIS C 124     -18.725  21.497  18.421  1.00 88.46           C  
ATOM   2166  O   HIS C 124     -20.059  22.712  15.714  1.00 88.46           O  
ATOM   2167  CG  HIS C 124     -18.560  21.304  19.895  1.00 88.46           C  
ATOM   2168  CD2 HIS C 124     -19.105  21.963  20.944  1.00 88.46           C  
ATOM   2169  ND1 HIS C 124     -17.744  20.332  20.432  1.00 88.46           N  
ATOM   2170  CE1 HIS C 124     -17.795  20.401  21.751  1.00 88.46           C  
ATOM   2171  NE2 HIS C 124     -18.614  21.383  22.088  1.00 88.46           N  
ATOM   2172  N   THR C 125     -18.255  23.891  16.299  1.00 81.79           N  
ATOM   2173  CA  THR C 125     -17.821  24.214  14.944  1.00 81.79           C  
ATOM   2174  C   THR C 125     -16.890  23.133  14.403  1.00 81.79           C  
ATOM   2175  CB  THR C 125     -17.111  25.579  14.895  1.00 81.79           C  
ATOM   2176  O   THR C 125     -15.904  22.775  15.051  1.00 81.79           O  
ATOM   2177  CG2 THR C 125     -16.767  25.969  13.462  1.00 81.79           C  
ATOM   2178  OG1 THR C 125     -17.971  26.579  15.457  1.00 81.79           O  
ATOM   2179  N   THR C 126     -17.259  22.521  13.274  1.00 79.89           N  
ATOM   2180  CA  THR C 126     -16.448  21.458  12.689  1.00 79.89           C  
ATOM   2181  C   THR C 126     -15.994  21.837  11.283  1.00 79.89           C  
ATOM   2182  CB  THR C 126     -17.222  20.128  12.641  1.00 79.89           C  
ATOM   2183  O   THR C 126     -16.658  22.618  10.599  1.00 79.89           O  
ATOM   2184  CG2 THR C 126     -17.611  19.666  14.042  1.00 79.89           C  
ATOM   2185  OG1 THR C 126     -18.411  20.301  11.860  1.00 79.89           O  
ATOM   2186  N   ALA C 127     -14.780  21.392  10.905  1.00 70.32           N  
ATOM   2187  CA  ALA C 127     -14.219  21.622   9.576  1.00 70.32           C  
ATOM   2188  C   ALA C 127     -13.776  20.310   8.934  1.00 70.32           C  
ATOM   2189  CB  ALA C 127     -13.046  22.595   9.654  1.00 70.32           C  
ATOM   2190  O   ALA C 127     -13.390  19.369   9.631  1.00 70.32           O  
ATOM   2191  N   LEU C 128     -13.812  20.321   7.603  1.00 70.93           N  
ATOM   2192  CA  LEU C 128     -13.305  19.158   6.883  1.00 70.93           C  
ATOM   2193  C   LEU C 128     -11.790  19.051   7.021  1.00 70.93           C  
ATOM   2194  CB  LEU C 128     -13.691  19.233   5.404  1.00 70.93           C  
ATOM   2195  O   LEU C 128     -11.078  20.048   6.881  1.00 70.93           O  
ATOM   2196  CG  LEU C 128     -15.164  18.988   5.074  1.00 70.93           C  
ATOM   2197  CD1 LEU C 128     -15.451  19.359   3.623  1.00 70.93           C  
ATOM   2198  CD2 LEU C 128     -15.538  17.534   5.343  1.00 70.93           C  
ATOM   2199  N   VAL C 129     -11.454  17.743   7.439  1.00 65.23           N  
ATOM   2200  CA  VAL C 129     -10.026  17.513   7.629  1.00 65.23           C  
ATOM   2201  C   VAL C 129      -9.269  17.879   6.354  1.00 65.23           C  
ATOM   2202  CB  VAL C 129      -9.734  16.046   8.020  1.00 65.23           C  
ATOM   2203  O   VAL C 129      -8.181  18.456   6.415  1.00 65.23           O  
ATOM   2204  CG1 VAL C 129      -8.232  15.772   8.004  1.00 65.23           C  
ATOM   2205  CG2 VAL C 129     -10.324  15.734   9.394  1.00 65.23           C  
ATOM   2206  N   GLU C 130      -9.910  17.542   5.203  1.00 56.70           N  
ATOM   2207  CA  GLU C 130      -9.290  17.871   3.924  1.00 56.70           C  
ATOM   2208  C   GLU C 130      -9.087  19.377   3.780  1.00 56.70           C  
ATOM   2209  CB  GLU C 130     -10.136  17.342   2.763  1.00 56.70           C  
ATOM   2210  O   GLU C 130      -8.098  19.822   3.192  1.00 56.70           O  
ATOM   2211  CG  GLU C 130     -10.221  15.823   2.707  1.00 56.70           C  
ATOM   2212  CD  GLU C 130     -11.313  15.317   1.778  1.00 56.70           C  
ATOM   2213  OE1 GLU C 130     -11.586  14.095   1.772  1.00 56.70           O  
ATOM   2214  OE2 GLU C 130     -11.900  16.149   1.051  1.00 56.70           O  
ATOM   2215  N   ASP C 131     -10.065  20.056   4.254  1.00 51.59           N  
ATOM   2216  CA  ASP C 131     -10.017  21.512   4.162  1.00 51.59           C  
ATOM   2217  C   ASP C 131      -9.055  22.095   5.195  1.00 51.59           C  
ATOM   2218  CB  ASP C 131     -11.414  22.108   4.349  1.00 51.59           C  
ATOM   2219  O   ASP C 131      -8.370  23.084   4.924  1.00 51.59           O  
ATOM   2220  CG  ASP C 131     -12.345  21.813   3.186  1.00 51.59           C  
ATOM   2221  OD1 ASP C 131     -11.857  21.483   2.083  1.00 51.59           O  
ATOM   2222  OD2 ASP C 131     -13.577  21.915   3.373  1.00 51.59           O  
ATOM   2223  N   VAL C 132      -9.140  21.433   6.401  1.00 44.58           N  
ATOM   2224  CA  VAL C 132      -8.328  21.882   7.527  1.00 44.58           C  
ATOM   2225  C   VAL C 132      -6.849  21.650   7.223  1.00 44.58           C  
ATOM   2226  CB  VAL C 132      -8.723  21.159   8.835  1.00 44.58           C  
ATOM   2227  O   VAL C 132      -6.008  22.504   7.514  1.00 44.58           O  
ATOM   2228  CG1 VAL C 132      -7.799  21.572   9.980  1.00 44.58           C  
ATOM   2229  CG2 VAL C 132     -10.180  21.453   9.187  1.00 44.58           C  
ATOM   2230  N   CYS C 133      -6.726  20.351   6.775  1.00 44.75           N  
ATOM   2231  CA  CYS C 133      -5.346  20.056   6.407  1.00 44.75           C  
ATOM   2232  C   CYS C 133      -4.804  21.103   5.440  1.00 44.75           C  
ATOM   2233  CB  CYS C 133      -5.244  18.667   5.778  1.00 44.75           C  
ATOM   2234  O   CYS C 133      -3.665  21.552   5.580  1.00 44.75           O  
ATOM   2235  SG  CYS C 133      -5.385  17.316   6.969  1.00 44.75           S  
ATOM   2236  N   GLN C 134      -5.770  21.300   4.438  1.00 43.17           N  
ATOM   2237  CA  GLN C 134      -5.420  22.447   3.608  1.00 43.17           C  
ATOM   2238  C   GLN C 134      -5.374  23.730   4.433  1.00 43.17           C  
ATOM   2239  CB  GLN C 134      -6.415  22.600   2.456  1.00 43.17           C  
ATOM   2240  O   GLN C 134      -4.469  24.551   4.264  1.00 43.17           O  
ATOM   2241  CG  GLN C 134      -5.986  23.612   1.402  1.00 43.17           C  
ATOM   2242  CD  GLN C 134      -4.734  23.189   0.657  1.00 43.17           C  
ATOM   2243  NE2 GLN C 134      -4.010  24.161   0.113  1.00 43.17           N  
ATOM   2244  OE1 GLN C 134      -4.419  21.997   0.572  1.00 43.17           O  
ATOM   2245  N   GLY C 135      -6.542  23.851   5.182  1.00 40.62           N  
ATOM   2246  CA  GLY C 135      -6.711  24.953   6.116  1.00 40.62           C  
ATOM   2247  C   GLY C 135      -5.678  24.958   7.227  1.00 40.62           C  
ATOM   2248  O   GLY C 135      -5.201  26.019   7.634  1.00 40.62           O  
ATOM   2249  N   TYR C 136      -5.595  23.675   7.780  1.00 40.75           N  
ATOM   2250  CA  TYR C 136      -4.570  23.543   8.809  1.00 40.75           C  
ATOM   2251  C   TYR C 136      -3.240  24.113   8.330  1.00 40.75           C  
ATOM   2252  CB  TYR C 136      -4.395  22.075   9.208  1.00 40.75           C  
ATOM   2253  O   TYR C 136      -2.522  24.759   9.097  1.00 40.75           O  
ATOM   2254  CG  TYR C 136      -5.086  21.711  10.500  1.00 40.75           C  
ATOM   2255  CD1 TYR C 136      -4.462  21.918  11.729  1.00 40.75           C  
ATOM   2256  CD2 TYR C 136      -6.362  21.159  10.495  1.00 40.75           C  
ATOM   2257  CE1 TYR C 136      -5.094  21.582  12.921  1.00 40.75           C  
ATOM   2258  CE2 TYR C 136      -7.004  20.820  11.681  1.00 40.75           C  
ATOM   2259  OH  TYR C 136      -6.994  20.700  14.065  1.00 40.75           O  
ATOM   2260  CZ  TYR C 136      -6.363  21.035  12.888  1.00 40.75           C  
ATOM   2261  N   LYS C 137      -3.000  23.688   7.001  1.00 40.52           N  
ATOM   2262  CA  LYS C 137      -1.912  24.455   6.403  1.00 40.52           C  
ATOM   2263  C   LYS C 137      -2.106  25.952   6.626  1.00 40.52           C  
ATOM   2264  CB  LYS C 137      -1.805  24.158   4.907  1.00 40.52           C  
ATOM   2265  O   LYS C 137      -1.167  26.656   7.005  1.00 40.52           O  
ATOM   2266  CG  LYS C 137      -0.527  23.434   4.509  1.00 40.52           C  
ATOM   2267  CD  LYS C 137      -0.453  23.217   3.003  1.00 40.52           C  
ATOM   2268  CE  LYS C 137       0.748  22.363   2.618  1.00 40.52           C  
ATOM   2269  NZ  LYS C 137       0.795  22.104   1.148  1.00 40.52           N  
ATOM   2270  N   GLU C 138      -3.348  26.329   6.383  1.00 39.12           N  
ATOM   2271  CA  GLU C 138      -3.731  27.731   6.527  1.00 39.12           C  
ATOM   2272  C   GLU C 138      -3.806  28.134   7.997  1.00 39.12           C  
ATOM   2273  CB  GLU C 138      -5.074  27.994   5.840  1.00 39.12           C  
ATOM   2274  O   GLU C 138      -3.317  29.199   8.379  1.00 39.12           O  
ATOM   2275  CG  GLU C 138      -4.992  28.025   4.321  1.00 39.12           C  
ATOM   2276  CD  GLU C 138      -6.348  28.166   3.650  1.00 39.12           C  
ATOM   2277  OE1 GLU C 138      -6.408  28.188   2.399  1.00 39.12           O  
ATOM   2278  OE2 GLU C 138      -7.360  28.257   4.380  1.00 39.12           O  
ATOM   2279  N   LYS C 139      -4.573  27.371   8.808  1.00 37.94           N  
ATOM   2280  CA  LYS C 139      -4.788  27.649  10.226  1.00 37.94           C  
ATOM   2281  C   LYS C 139      -3.494  27.494  11.019  1.00 37.94           C  
ATOM   2282  CB  LYS C 139      -5.866  26.725  10.796  1.00 37.94           C  
ATOM   2283  O   LYS C 139      -3.215  28.285  11.923  1.00 37.94           O  
ATOM   2284  CG  LYS C 139      -7.288  27.161  10.476  1.00 37.94           C  
ATOM   2285  CD  LYS C 139      -8.314  26.261  11.153  1.00 37.94           C  
ATOM   2286  CE  LYS C 139      -9.737  26.664  10.791  1.00 37.94           C  
ATOM   2287  NZ  LYS C 139     -10.744  25.730  11.378  1.00 37.94           N  
ATOM   2288  N   LEU C 140      -2.837  26.336  10.703  1.00 37.92           N  
ATOM   2289  CA  LEU C 140      -1.496  26.234  11.267  1.00 37.92           C  
ATOM   2290  C   LEU C 140      -0.682  27.488  10.964  1.00 37.92           C  
ATOM   2291  CB  LEU C 140      -0.776  25.000  10.718  1.00 37.92           C  
ATOM   2292  O   LEU C 140       0.036  27.992  11.831  1.00 37.92           O  
ATOM   2293  CG  LEU C 140      -0.999  23.691  11.477  1.00 37.92           C  
ATOM   2294  CD1 LEU C 140      -0.584  22.502  10.618  1.00 37.92           C  
ATOM   2295  CD2 LEU C 140      -0.232  23.699  12.795  1.00 37.92           C  
ATOM   2296  N   GLN C 141      -0.952  27.897   9.775  1.00 38.52           N  
ATOM   2297  CA  GLN C 141      -0.372  29.175   9.374  1.00 38.52           C  
ATOM   2298  C   GLN C 141      -0.878  30.310  10.258  1.00 38.52           C  
ATOM   2299  CB  GLN C 141      -0.688  29.471   7.907  1.00 38.52           C  
ATOM   2300  O   GLN C 141      -0.104  31.180  10.665  1.00 38.52           O  
ATOM   2301  CG  GLN C 141       0.343  28.917   6.932  1.00 38.52           C  
ATOM   2302  CD  GLN C 141      -0.025  29.171   5.482  1.00 38.52           C  
ATOM   2303  NE2 GLN C 141       0.982  29.396   4.646  1.00 38.52           N  
ATOM   2304  OE1 GLN C 141      -1.205  29.164   5.117  1.00 38.52           O  
ATOM   2305  N   LYS C 142      -2.148  30.331  10.466  1.00 36.99           N  
ATOM   2306  CA  LYS C 142      -2.801  31.362  11.267  1.00 36.99           C  
ATOM   2307  C   LYS C 142      -2.402  31.252  12.736  1.00 36.99           C  
ATOM   2308  CB  LYS C 142      -4.321  31.267  11.128  1.00 36.99           C  
ATOM   2309  O   LYS C 142      -2.178  32.265  13.401  1.00 36.99           O  
ATOM   2310  CG  LYS C 142      -4.894  32.114  10.001  1.00 36.99           C  
ATOM   2311  CD  LYS C 142      -6.410  31.994   9.927  1.00 36.99           C  
ATOM   2312  CE  LYS C 142      -6.972  32.732   8.719  1.00 36.99           C  
ATOM   2313  NZ  LYS C 142      -8.455  32.580   8.618  1.00 36.99           N  
ATOM   2314  N   ALA C 143      -2.481  30.021  13.191  1.00 32.65           N  
ATOM   2315  CA  ALA C 143      -2.092  29.767  14.576  1.00 32.65           C  
ATOM   2316  C   ALA C 143      -0.668  30.246  14.842  1.00 32.65           C  
ATOM   2317  CB  ALA C 143      -2.220  28.280  14.900  1.00 32.65           C  
ATOM   2318  O   ALA C 143      -0.385  30.812  15.901  1.00 32.65           O  
ATOM   2319  N   VAL C 144       0.088  30.013  13.892  1.00 34.40           N  
ATOM   2320  CA  VAL C 144       1.459  30.509  13.955  1.00 34.40           C  
ATOM   2321  C   VAL C 144       1.454  32.034  14.025  1.00 34.40           C  
ATOM   2322  CB  VAL C 144       2.290  30.034  12.743  1.00 34.40           C  
ATOM   2323  O   VAL C 144       2.227  32.630  14.780  1.00 34.40           O  
ATOM   2324  CG1 VAL C 144       3.654  30.722  12.720  1.00 34.40           C  
ATOM   2325  CG2 VAL C 144       2.456  28.515  12.772  1.00 34.40           C  
ATOM   2326  N   THR C 145       0.554  32.547  13.242  1.00 35.89           N  
ATOM   2327  CA  THR C 145       0.408  33.998  13.195  1.00 35.89           C  
ATOM   2328  C   THR C 145       0.003  34.546  14.560  1.00 35.89           C  
ATOM   2329  CB  THR C 145      -0.631  34.421  12.140  1.00 35.89           C  
ATOM   2330  O   THR C 145       0.546  35.554  15.017  1.00 35.89           O  
ATOM   2331  CG2 THR C 145      -0.610  35.930  11.921  1.00 35.89           C  
ATOM   2332  OG1 THR C 145      -0.338  33.765  10.900  1.00 35.89           O  
ATOM   2333  N   LYS C 146      -0.948  33.882  15.191  1.00 32.78           N  
ATOM   2334  CA  LYS C 146      -1.474  34.301  16.487  1.00 32.78           C  
ATOM   2335  C   LYS C 146      -0.427  34.135  17.585  1.00 32.78           C  
ATOM   2336  CB  LYS C 146      -2.732  33.506  16.839  1.00 32.78           C  
ATOM   2337  O   LYS C 146      -0.358  34.945  18.512  1.00 32.78           O  
ATOM   2338  CG  LYS C 146      -4.001  34.035  16.188  1.00 32.78           C  
ATOM   2339  CD  LYS C 146      -5.235  33.287  16.676  1.00 32.78           C  
ATOM   2340  CE  LYS C 146      -6.503  33.802  16.009  1.00 32.78           C  
ATOM   2341  NZ  LYS C 146      -7.712  33.052  16.465  1.00 32.78           N  
ATOM   2342  N   LEU C 147       0.293  33.054  17.493  1.00 33.42           N  
ATOM   2343  CA  LEU C 147       1.370  32.837  18.453  1.00 33.42           C  
ATOM   2344  C   LEU C 147       2.415  33.943  18.358  1.00 33.42           C  
ATOM   2345  CB  LEU C 147       2.030  31.475  18.220  1.00 33.42           C  
ATOM   2346  O   LEU C 147       2.968  34.370  19.374  1.00 33.42           O  
ATOM   2347  CG  LEU C 147       1.250  30.252  18.705  1.00 33.42           C  
ATOM   2348  CD1 LEU C 147       1.930  28.970  18.238  1.00 33.42           C  
ATOM   2349  CD2 LEU C 147       1.118  30.270  20.225  1.00 33.42           C  
ATOM   2350  N   LYS C 148       2.646  34.393  17.177  1.00 36.09           N  
ATOM   2351  CA  LYS C 148       3.596  35.482  16.969  1.00 36.09           C  
ATOM   2352  C   LYS C 148       3.068  36.790  17.554  1.00 36.09           C  
ATOM   2353  CB  LYS C 148       3.895  35.657  15.480  1.00 36.09           C  
ATOM   2354  O   LYS C 148       3.849  37.664  17.936  1.00 36.09           O  
ATOM   2355  CG  LYS C 148       4.818  34.593  14.905  1.00 36.09           C  
ATOM   2356  CD  LYS C 148       5.152  34.872  13.445  1.00 36.09           C  
ATOM   2357  CE  LYS C 148       6.035  33.782  12.854  1.00 36.09           C  
ATOM   2358  NZ  LYS C 148       6.371  34.055  11.425  1.00 36.09           N  
ATOM   2359  N   GLN C 149       1.702  36.849  17.589  1.00 32.03           N  
ATOM   2360  CA  GLN C 149       1.075  38.060  18.106  1.00 32.03           C  
ATOM   2361  C   GLN C 149       1.012  38.039  19.631  1.00 32.03           C  
ATOM   2362  CB  GLN C 149      -0.330  38.228  17.526  1.00 32.03           C  
ATOM   2363  O   GLN C 149       0.894  39.088  20.267  1.00 32.03           O  
ATOM   2364  CG  GLN C 149      -0.345  38.676  16.070  1.00 32.03           C  
ATOM   2365  CD  GLN C 149      -1.749  38.822  15.515  1.00 32.03           C  
ATOM   2366  NE2 GLN C 149      -1.849  39.091  14.218  1.00 32.03           N  
ATOM   2367  OE1 GLN C 149      -2.736  38.694  16.246  1.00 32.03           O  
ATOM   2368  N   LEU C 150       1.179  36.812  20.201  1.00 30.27           N  
ATOM   2369  CA  LEU C 150       1.233  36.759  21.658  1.00 30.27           C  
ATOM   2370  C   LEU C 150       2.664  36.935  22.156  1.00 30.27           C  
ATOM   2371  CB  LEU C 150       0.662  35.434  22.169  1.00 30.27           C  
ATOM   2372  O   LEU C 150       2.893  37.573  23.186  1.00 30.27           O  
ATOM   2373  CG  LEU C 150      -0.862  35.303  22.156  1.00 30.27           C  
ATOM   2374  CD1 LEU C 150      -1.268  33.833  22.200  1.00 30.27           C  
ATOM   2375  CD2 LEU C 150      -1.475  36.067  23.325  1.00 30.27           C  
TER    2376      LEU C 150                                                      
ENDMDL                                                                          
END                                                                             
