# Supplementary material for: Structure and activation of the RING E3 ubiquitin ligase TRIM72 on the membrane
Source: Nat Struct Mol Biol. 2023 Sep 28;30(11):1695–706. doi: 10.1038/s41594-023-01111-7 (PMC10643145; doi:10.1038/s41594-023-01111-7)
Supplement: Supplementary file 5 — Predicted structures of the RING domain of 60 TRIM proteins. [file 41594_2023_1111_MOESM5_ESM.zip › R39_18dab_unrelaxed_rank_1_model_3.pdb]

MODEL     1                                                                     
ATOM      1  N   MET B   1      -4.513  16.264  30.945  1.00 25.91           N  
ATOM      2  CA  MET B   1      -5.233  15.336  30.079  1.00 25.91           C  
ATOM      3  C   MET B   1      -5.000  15.670  28.609  1.00 25.91           C  
ATOM      4  CB  MET B   1      -6.730  15.361  30.389  1.00 25.91           C  
ATOM      5  O   MET B   1      -5.297  14.860  27.729  1.00 25.91           O  
ATOM      6  CG  MET B   1      -7.134  14.446  31.535  1.00 25.91           C  
ATOM      7  SD  MET B   1      -8.813  13.739  31.311  1.00 25.91           S  
ATOM      8  CE  MET B   1      -9.827  15.185  31.725  1.00 25.91           C  
ATOM      9  N   ALA B   2      -4.792  16.996  28.412  1.00 29.30           N  
ATOM     10  CA  ALA B   2      -4.609  17.614  27.101  1.00 29.30           C  
ATOM     11  C   ALA B   2      -3.288  17.184  26.471  1.00 29.30           C  
ATOM     12  CB  ALA B   2      -4.669  19.136  27.217  1.00 29.30           C  
ATOM     13  O   ALA B   2      -3.191  17.048  25.249  1.00 29.30           O  
ATOM     14  N   GLU B   3      -2.298  17.167  27.419  1.00 27.41           N  
ATOM     15  CA  GLU B   3      -0.937  16.879  26.978  1.00 27.41           C  
ATOM     16  C   GLU B   3      -0.849  15.509  26.312  1.00 27.41           C  
ATOM     17  CB  GLU B   3       0.038  16.955  28.157  1.00 27.41           C  
ATOM     18  O   GLU B   3      -0.016  15.294  25.430  1.00 27.41           O  
ATOM     19  CG  GLU B   3       0.236  18.362  28.702  1.00 27.41           C  
ATOM     20  CD  GLU B   3       1.370  18.460  29.710  1.00 27.41           C  
ATOM     21  OE1 GLU B   3       2.101  19.477  29.704  1.00 27.41           O  
ATOM     22  OE2 GLU B   3       1.529  17.513  30.512  1.00 27.41           O  
ATOM     23  N   THR B   4      -1.687  14.575  26.892  1.00 30.00           N  
ATOM     24  CA  THR B   4      -1.660  13.181  26.464  1.00 30.00           C  
ATOM     25  C   THR B   4      -2.129  13.050  25.018  1.00 30.00           C  
ATOM     26  CB  THR B   4      -2.538  12.300  27.373  1.00 30.00           C  
ATOM     27  O   THR B   4      -1.641  12.195  24.277  1.00 30.00           O  
ATOM     28  CG2 THR B   4      -1.999  12.274  28.800  1.00 30.00           C  
ATOM     29  OG1 THR B   4      -3.873  12.820  27.387  1.00 30.00           O  
ATOM     30  N   SER B   5      -3.149  13.923  24.722  1.00 32.78           N  
ATOM     31  CA  SER B   5      -3.789  13.767  23.420  1.00 32.78           C  
ATOM     32  C   SER B   5      -2.842  14.151  22.288  1.00 32.78           C  
ATOM     33  CB  SER B   5      -5.060  14.613  23.342  1.00 32.78           C  
ATOM     34  O   SER B   5      -2.831  13.510  21.236  1.00 32.78           O  
ATOM     35  OG  SER B   5      -5.536  14.685  22.009  1.00 32.78           O  
ATOM     36  N   LEU B   6      -2.045  15.182  22.603  1.00 29.58           N  
ATOM     37  CA  LEU B   6      -1.127  15.683  21.585  1.00 29.58           C  
ATOM     38  C   LEU B   6      -0.069  14.639  21.245  1.00 29.58           C  
ATOM     39  CB  LEU B   6      -0.454  16.973  22.060  1.00 29.58           C  
ATOM     40  O   LEU B   6       0.319  14.498  20.083  1.00 29.58           O  
ATOM     41  CG  LEU B   6      -0.259  18.064  21.005  1.00 29.58           C  
ATOM     42  CD1 LEU B   6      -1.555  18.843  20.803  1.00 29.58           C  
ATOM     43  CD2 LEU B   6       0.876  18.999  21.406  1.00 29.58           C  
ATOM     44  N   LEU B   7       0.370  13.981  22.251  1.00 29.96           N  
ATOM     45  CA  LEU B   7       1.399  12.966  22.054  1.00 29.96           C  
ATOM     46  C   LEU B   7       0.894  11.850  21.145  1.00 29.96           C  
ATOM     47  CB  LEU B   7       1.843  12.384  23.398  1.00 29.96           C  
ATOM     48  O   LEU B   7       1.641  11.343  20.304  1.00 29.96           O  
ATOM     49  CG  LEU B   7       3.302  11.935  23.494  1.00 29.96           C  
ATOM     50  CD1 LEU B   7       4.236  13.131  23.340  1.00 29.96           C  
ATOM     51  CD2 LEU B   7       3.555  11.219  24.816  1.00 29.96           C  
ATOM     52  N   GLU B   8      -0.434  11.561  21.193  1.00 38.05           N  
ATOM     53  CA  GLU B   8      -0.988  10.429  20.458  1.00 38.05           C  
ATOM     54  C   GLU B   8      -1.129  10.750  18.973  1.00 38.05           C  
ATOM     55  CB  GLU B   8      -2.345  10.022  21.039  1.00 38.05           C  
ATOM     56  O   GLU B   8      -0.912   9.885  18.122  1.00 38.05           O  
ATOM     57  CG  GLU B   8      -2.257   9.375  22.413  1.00 38.05           C  
ATOM     58  CD  GLU B   8      -3.613   8.995  22.986  1.00 38.05           C  
ATOM     59  OE1 GLU B   8      -3.725   7.920  23.619  1.00 38.05           O  
ATOM     60  OE2 GLU B   8      -4.572   9.777  22.799  1.00 38.05           O  
ATOM     61  N   ALA B   9      -1.454  12.020  18.690  1.00 44.64           N  
ATOM     62  CA  ALA B   9      -1.532  12.420  17.288  1.00 44.64           C  
ATOM     63  C   ALA B   9      -0.171  12.301  16.607  1.00 44.64           C  
ATOM     64  CB  ALA B   9      -2.058  13.848  17.170  1.00 44.64           C  
ATOM     65  O   ALA B   9      -0.080  11.853  15.461  1.00 44.64           O  
ATOM     66  N   GLY B  10       0.868  12.710  17.427  1.00 44.39           N  
ATOM     67  CA  GLY B  10       2.232  12.586  16.937  1.00 44.39           C  
ATOM     68  C   GLY B  10       2.644  11.150  16.676  1.00 44.39           C  
ATOM     69  O   GLY B  10       3.287  10.856  15.666  1.00 44.39           O  
ATOM     70  N   ALA B  11       2.191  10.283  17.601  1.00 48.94           N  
ATOM     71  CA  ALA B  11       2.506   8.863  17.471  1.00 48.94           C  
ATOM     72  C   ALA B  11       1.824   8.259  16.247  1.00 48.94           C  
ATOM     73  CB  ALA B  11       2.093   8.109  18.733  1.00 48.94           C  
ATOM     74  O   ALA B  11       2.421   7.453  15.530  1.00 48.94           O  
ATOM     75  N   SER B  12       0.688   8.876  15.899  1.00 62.15           N  
ATOM     76  CA  SER B  12      -0.053   8.368  14.749  1.00 62.15           C  
ATOM     77  C   SER B  12       0.616   8.769  13.439  1.00 62.15           C  
ATOM     78  CB  SER B  12      -1.495   8.879  14.773  1.00 62.15           C  
ATOM     79  O   SER B  12       0.777   7.942  12.540  1.00 62.15           O  
ATOM     80  OG  SER B  12      -2.194   8.463  13.613  1.00 62.15           O  
ATOM     81  N   ALA B  13       1.156  10.039  13.456  1.00 65.43           N  
ATOM     82  CA  ALA B  13       1.838  10.495  12.247  1.00 65.43           C  
ATOM     83  C   ALA B  13       3.135   9.723  12.025  1.00 65.43           C  
ATOM     84  CB  ALA B  13       2.121  11.993  12.329  1.00 65.43           C  
ATOM     85  O   ALA B  13       3.454   9.346  10.895  1.00 65.43           O  
ATOM     86  N   ALA B  14       3.809   9.432  13.116  1.00 68.51           N  
ATOM     87  CA  ALA B  14       5.056   8.676  13.031  1.00 68.51           C  
ATOM     88  C   ALA B  14       4.801   7.249  12.556  1.00 68.51           C  
ATOM     89  CB  ALA B  14       5.765   8.665  14.383  1.00 68.51           C  
ATOM     90  O   ALA B  14       5.557   6.715  11.740  1.00 68.51           O  
ATOM     91  N   SER B  15       3.766   6.696  13.019  1.00 79.32           N  
ATOM     92  CA  SER B  15       3.408   5.339  12.619  1.00 79.32           C  
ATOM     93  C   SER B  15       3.025   5.280  11.144  1.00 79.32           C  
ATOM     94  CB  SER B  15       2.254   4.815  13.475  1.00 79.32           C  
ATOM     95  O   SER B  15       3.438   4.367  10.427  1.00 79.32           O  
ATOM     96  OG  SER B  15       1.915   3.489  13.106  1.00 79.32           O  
ATOM     97  N   THR B  16       2.393   6.266  10.725  1.00 79.73           N  
ATOM     98  CA  THR B  16       2.009   6.338   9.320  1.00 79.73           C  
ATOM     99  C   THR B  16       3.237   6.514   8.431  1.00 79.73           C  
ATOM    100  CB  THR B  16       1.020   7.492   9.069  1.00 79.73           C  
ATOM    101  O   THR B  16       3.363   5.853   7.399  1.00 79.73           O  
ATOM    102  CG2 THR B  16      -0.347   7.185   9.670  1.00 79.73           C  
ATOM    103  OG1 THR B  16       1.534   8.690   9.665  1.00 79.73           O  
ATOM    104  N   ALA B  17       4.094   7.380   8.912  1.00 81.12           N  
ATOM    105  CA  ALA B  17       5.310   7.621   8.140  1.00 81.12           C  
ATOM    106  C   ALA B  17       6.155   6.355   8.039  1.00 81.12           C  
ATOM    107  CB  ALA B  17       6.123   8.751   8.768  1.00 81.12           C  
ATOM    108  O   ALA B  17       6.685   6.038   6.971  1.00 81.12           O  
ATOM    109  N   ALA B  18       6.256   5.647   9.097  1.00 86.02           N  
ATOM    110  CA  ALA B  18       7.022   4.404   9.111  1.00 86.02           C  
ATOM    111  C   ALA B  18       6.392   3.361   8.191  1.00 86.02           C  
ATOM    112  CB  ALA B  18       7.128   3.860  10.533  1.00 86.02           C  
ATOM    113  O   ALA B  18       7.096   2.669   7.452  1.00 86.02           O  
ATOM    114  N   ALA B  19       5.077   3.278   8.234  1.00 86.75           N  
ATOM    115  CA  ALA B  19       4.357   2.334   7.384  1.00 86.75           C  
ATOM    116  C   ALA B  19       4.549   2.668   5.908  1.00 86.75           C  
ATOM    117  CB  ALA B  19       2.871   2.327   7.736  1.00 86.75           C  
ATOM    118  O   ALA B  19       4.736   1.772   5.081  1.00 86.75           O  
ATOM    119  N   LEU B  20       4.507   3.890   5.638  1.00 86.23           N  
ATOM    120  CA  LEU B  20       4.678   4.318   4.254  1.00 86.23           C  
ATOM    121  C   LEU B  20       6.089   4.018   3.762  1.00 86.23           C  
ATOM    122  CB  LEU B  20       4.384   5.815   4.116  1.00 86.23           C  
ATOM    123  O   LEU B  20       6.279   3.623   2.610  1.00 86.23           O  
ATOM    124  CG  LEU B  20       2.910   6.223   4.151  1.00 86.23           C  
ATOM    125  CD1 LEU B  20       2.782   7.737   4.279  1.00 86.23           C  
ATOM    126  CD2 LEU B  20       2.187   5.723   2.905  1.00 86.23           C  
ATOM    127  N   GLU B  21       7.084   4.220   4.652  1.00 89.19           N  
ATOM    128  CA  GLU B  21       8.460   3.882   4.302  1.00 89.19           C  
ATOM    129  C   GLU B  21       8.617   2.383   4.060  1.00 89.19           C  
ATOM    130  CB  GLU B  21       9.423   4.341   5.400  1.00 89.19           C  
ATOM    131  O   GLU B  21       9.288   1.968   3.113  1.00 89.19           O  
ATOM    132  CG  GLU B  21       9.649   5.846   5.430  1.00 89.19           C  
ATOM    133  CD  GLU B  21      10.456   6.307   6.633  1.00 89.19           C  
ATOM    134  OE1 GLU B  21      10.680   7.530   6.781  1.00 89.19           O  
ATOM    135  OE2 GLU B  21      10.869   5.438   7.433  1.00 89.19           O  
ATOM    136  N   ASN B  22       8.029   1.666   4.887  1.00 92.52           N  
ATOM    137  CA  ASN B  22       8.062   0.216   4.731  1.00 92.52           C  
ATOM    138  C   ASN B  22       7.384  -0.225   3.437  1.00 92.52           C  
ATOM    139  CB  ASN B  22       7.409  -0.469   5.933  1.00 92.52           C  
ATOM    140  O   ASN B  22       7.827  -1.176   2.791  1.00 92.52           O  
ATOM    141  CG  ASN B  22       8.260  -0.389   7.185  1.00 92.52           C  
ATOM    142  ND2 ASN B  22       7.637  -0.594   8.339  1.00 92.52           N  
ATOM    143  OD1 ASN B  22       9.467  -0.143   7.115  1.00 92.52           O  
ATOM    144  N   LEU B  23       6.309   0.438   3.089  1.00 93.32           N  
ATOM    145  CA  LEU B  23       5.590   0.133   1.857  1.00 93.32           C  
ATOM    146  C   LEU B  23       6.481   0.351   0.639  1.00 93.32           C  
ATOM    147  CB  LEU B  23       4.331   0.997   1.743  1.00 93.32           C  
ATOM    148  O   LEU B  23       6.472  -0.455  -0.294  1.00 93.32           O  
ATOM    149  CG  LEU B  23       3.392   0.677   0.578  1.00 93.32           C  
ATOM    150  CD1 LEU B  23       2.927  -0.774   0.656  1.00 93.32           C  
ATOM    151  CD2 LEU B  23       2.199   1.627   0.576  1.00 93.32           C  
ATOM    152  N   GLN B  24       7.335   1.347   0.729  1.00 91.29           N  
ATOM    153  CA  GLN B  24       8.256   1.648  -0.362  1.00 91.29           C  
ATOM    154  C   GLN B  24       9.292   0.540  -0.529  1.00 91.29           C  
ATOM    155  CB  GLN B  24       8.954   2.987  -0.121  1.00 91.29           C  
ATOM    156  O   GLN B  24       9.602   0.137  -1.652  1.00 91.29           O  
ATOM    157  CG  GLN B  24       8.049   4.196  -0.314  1.00 91.29           C  
ATOM    158  CD  GLN B  24       8.777   5.512  -0.115  1.00 91.29           C  
ATOM    159  NE2 GLN B  24       8.100   6.616  -0.417  1.00 91.29           N  
ATOM    160  OE1 GLN B  24       9.938   5.538   0.306  1.00 91.29           O  
ATOM    161  N   VAL B  25       9.759   0.057   0.523  1.00 94.33           N  
ATOM    162  CA  VAL B  25      10.760  -1.004   0.494  1.00 94.33           C  
ATOM    163  C   VAL B  25      10.141  -2.284  -0.063  1.00 94.33           C  
ATOM    164  CB  VAL B  25      11.351  -1.265   1.898  1.00 94.33           C  
ATOM    165  O   VAL B  25      10.709  -2.918  -0.955  1.00 94.33           O  
ATOM    166  CG1 VAL B  25      12.317  -2.448   1.866  1.00 94.33           C  
ATOM    167  CG2 VAL B  25      12.053  -0.013   2.422  1.00 94.33           C  
ATOM    168  N   GLU B  26       8.979  -2.581   0.347  1.00 95.97           N  
ATOM    169  CA  GLU B  26       8.324  -3.824  -0.048  1.00 95.97           C  
ATOM    170  C   GLU B  26       7.857  -3.764  -1.500  1.00 95.97           C  
ATOM    171  CB  GLU B  26       7.139  -4.125   0.873  1.00 95.97           C  
ATOM    172  O   GLU B  26       7.689  -4.800  -2.147  1.00 95.97           O  
ATOM    173  CG  GLU B  26       7.544  -4.533   2.282  1.00 95.97           C  
ATOM    174  CD  GLU B  26       8.348  -5.823   2.325  1.00 95.97           C  
ATOM    175  OE1 GLU B  26       8.995  -6.101   3.360  1.00 95.97           O  
ATOM    176  OE2 GLU B  26       8.331  -6.562   1.315  1.00 95.97           O  
ATOM    177  N   ALA B  27       7.664  -2.607  -2.062  1.00 97.60           N  
ATOM    178  CA  ALA B  27       7.153  -2.422  -3.418  1.00 97.60           C  
ATOM    179  C   ALA B  27       8.292  -2.388  -4.433  1.00 97.60           C  
ATOM    180  CB  ALA B  27       6.327  -1.141  -3.505  1.00 97.60           C  
ATOM    181  O   ALA B  27       8.062  -2.179  -5.626  1.00 97.60           O  
ATOM    182  N   SER B  28       9.495  -2.646  -4.001  1.00 97.94           N  
ATOM    183  CA  SER B  28      10.661  -2.507  -4.867  1.00 97.94           C  
ATOM    184  C   SER B  28      11.093  -3.856  -5.433  1.00 97.94           C  
ATOM    185  CB  SER B  28      11.823  -1.869  -4.104  1.00 97.94           C  
ATOM    186  O   SER B  28      10.832  -4.900  -4.831  1.00 97.94           O  
ATOM    187  OG  SER B  28      11.464  -0.585  -3.624  1.00 97.94           O  
ATOM    188  N   CYS B  29      11.740  -3.771  -6.575  1.00 98.73           N  
ATOM    189  CA  CYS B  29      12.368  -4.929  -7.201  1.00 98.73           C  
ATOM    190  C   CYS B  29      13.725  -5.220  -6.571  1.00 98.73           C  
ATOM    191  CB  CYS B  29      12.533  -4.702  -8.704  1.00 98.73           C  
ATOM    192  O   CYS B  29      14.542  -4.314  -6.399  1.00 98.73           O  
ATOM    193  SG  CYS B  29      13.294  -6.092  -9.570  1.00 98.73           S  
ATOM    194  N   SER B  30      13.972  -6.477  -6.230  1.00 98.13           N  
ATOM    195  CA  SER B  30      15.212  -6.853  -5.559  1.00 98.13           C  
ATOM    196  C   SER B  30      16.392  -6.828  -6.525  1.00 98.13           C  
ATOM    197  CB  SER B  30      15.083  -8.243  -4.935  1.00 98.13           C  
ATOM    198  O   SER B  30      17.545  -6.962  -6.108  1.00 98.13           O  
ATOM    199  OG  SER B  30      14.741  -9.206  -5.917  1.00 98.13           O  
ATOM    200  N   VAL B  31      16.174  -6.640  -7.763  1.00 98.22           N  
ATOM    201  CA  VAL B  31      17.230  -6.610  -8.770  1.00 98.22           C  
ATOM    202  C   VAL B  31      17.601  -5.163  -9.087  1.00 98.22           C  
ATOM    203  CB  VAL B  31      16.806  -7.347 -10.060  1.00 98.22           C  
ATOM    204  O   VAL B  31      18.725  -4.731  -8.819  1.00 98.22           O  
ATOM    205  CG1 VAL B  31      17.881  -7.210 -11.138  1.00 98.22           C  
ATOM    206  CG2 VAL B  31      16.525  -8.819  -9.765  1.00 98.22           C  
ATOM    207  N   CYS B  32      16.731  -4.290  -9.420  1.00 98.54           N  
ATOM    208  CA  CYS B  32      17.044  -2.924  -9.826  1.00 98.54           C  
ATOM    209  C   CYS B  32      16.850  -1.953  -8.667  1.00 98.54           C  
ATOM    210  CB  CYS B  32      16.171  -2.503 -11.008  1.00 98.54           C  
ATOM    211  O   CYS B  32      17.296  -0.806  -8.732  1.00 98.54           O  
ATOM    212  SG  CYS B  32      14.416  -2.367 -10.605  1.00 98.54           S  
ATOM    213  N   LEU B  33      16.117  -2.331  -7.667  1.00 97.65           N  
ATOM    214  CA  LEU B  33      15.909  -1.590  -6.427  1.00 97.65           C  
ATOM    215  C   LEU B  33      14.948  -0.426  -6.644  1.00 97.65           C  
ATOM    216  CB  LEU B  33      17.242  -1.071  -5.882  1.00 97.65           C  
ATOM    217  O   LEU B  33      14.861   0.477  -5.809  1.00 97.65           O  
ATOM    218  CG  LEU B  33      18.285  -2.130  -5.519  1.00 97.65           C  
ATOM    219  CD1 LEU B  33      19.544  -1.468  -4.971  1.00 97.65           C  
ATOM    220  CD2 LEU B  33      17.713  -3.120  -4.510  1.00 97.65           C  
ATOM    221  N   GLU B  34      14.311  -0.374  -7.744  1.00 97.51           N  
ATOM    222  CA  GLU B  34      13.235   0.577  -8.010  1.00 97.51           C  
ATOM    223  C   GLU B  34      11.867  -0.063  -7.794  1.00 97.51           C  
ATOM    224  CB  GLU B  34      13.341   1.124  -9.435  1.00 97.51           C  
ATOM    225  O   GLU B  34      11.771  -1.268  -7.552  1.00 97.51           O  
ATOM    226  CG  GLU B  34      14.654   1.838  -9.724  1.00 97.51           C  
ATOM    227  CD  GLU B  34      14.702   2.469 -11.107  1.00 97.51           C  
ATOM    228  OE1 GLU B  34      15.714   3.126 -11.439  1.00 97.51           O  
ATOM    229  OE2 GLU B  34      13.719   2.304 -11.864  1.00 97.51           O  
ATOM    230  N   TYR B  35      10.823   0.806  -7.848  1.00 97.87           N  
ATOM    231  CA  TYR B  35       9.480   0.243  -7.767  1.00 97.87           C  
ATOM    232  C   TYR B  35       9.263  -0.809  -8.848  1.00 97.87           C  
ATOM    233  CB  TYR B  35       8.425   1.346  -7.894  1.00 97.87           C  
ATOM    234  O   TYR B  35       9.718  -0.645  -9.983  1.00 97.87           O  
ATOM    235  CG  TYR B  35       8.194   2.114  -6.615  1.00 97.87           C  
ATOM    236  CD1 TYR B  35       7.413   1.582  -5.592  1.00 97.87           C  
ATOM    237  CD2 TYR B  35       8.754   3.374  -6.429  1.00 97.87           C  
ATOM    238  CE1 TYR B  35       7.195   2.287  -4.413  1.00 97.87           C  
ATOM    239  CE2 TYR B  35       8.542   4.088  -5.254  1.00 97.87           C  
ATOM    240  OH  TYR B  35       7.551   4.239  -3.088  1.00 97.87           O  
ATOM    241  CZ  TYR B  35       7.763   3.537  -4.253  1.00 97.87           C  
ATOM    242  N   LEU B  36       8.666  -1.881  -8.479  1.00 98.75           N  
ATOM    243  CA  LEU B  36       8.375  -2.948  -9.429  1.00 98.75           C  
ATOM    244  C   LEU B  36       7.639  -2.404 -10.649  1.00 98.75           C  
ATOM    245  CB  LEU B  36       7.541  -4.046  -8.763  1.00 98.75           C  
ATOM    246  O   LEU B  36       6.705  -1.609 -10.513  1.00 98.75           O  
ATOM    247  CG  LEU B  36       8.297  -5.012  -7.849  1.00 98.75           C  
ATOM    248  CD1 LEU B  36       7.345  -5.636  -6.834  1.00 98.75           C  
ATOM    249  CD2 LEU B  36       8.994  -6.091  -8.671  1.00 98.75           C  
ATOM    250  N   LYS B  37       8.075  -2.779 -11.796  1.00 98.41           N  
ATOM    251  CA  LYS B  37       7.414  -2.473 -13.062  1.00 98.41           C  
ATOM    252  C   LYS B  37       6.973  -3.748 -13.774  1.00 98.41           C  
ATOM    253  CB  LYS B  37       8.341  -1.660 -13.968  1.00 98.41           C  
ATOM    254  O   LYS B  37       7.792  -4.627 -14.050  1.00 98.41           O  
ATOM    255  CG  LYS B  37       8.705  -0.292 -13.412  1.00 98.41           C  
ATOM    256  CD  LYS B  37       9.651   0.456 -14.343  1.00 98.41           C  
ATOM    257  CE  LYS B  37      10.144   1.753 -13.717  1.00 98.41           C  
ATOM    258  NZ  LYS B  37      11.103   2.470 -14.610  1.00 98.41           N  
ATOM    259  N   GLU B  38       5.664  -3.776 -14.064  1.00 98.44           N  
ATOM    260  CA  GLU B  38       5.119  -4.994 -14.655  1.00 98.44           C  
ATOM    261  C   GLU B  38       5.591  -6.233 -13.900  1.00 98.44           C  
ATOM    262  CB  GLU B  38       5.509  -5.098 -16.132  1.00 98.44           C  
ATOM    263  O   GLU B  38       6.224  -7.118 -14.481  1.00 98.44           O  
ATOM    264  CG  GLU B  38       4.942  -3.982 -16.997  1.00 98.44           C  
ATOM    265  CD  GLU B  38       5.398  -4.055 -18.445  1.00 98.44           C  
ATOM    266  OE1 GLU B  38       6.375  -3.362 -18.810  1.00 98.44           O  
ATOM    267  OE2 GLU B  38       4.772  -4.811 -19.222  1.00 98.44           O  
ATOM    268  N   PRO B  39       5.269  -6.389 -12.661  1.00 98.83           N  
ATOM    269  CA  PRO B  39       5.779  -7.458 -11.799  1.00 98.83           C  
ATOM    270  C   PRO B  39       5.385  -8.850 -12.288  1.00 98.83           C  
ATOM    271  CB  PRO B  39       5.138  -7.154 -10.443  1.00 98.83           C  
ATOM    272  O   PRO B  39       4.268  -9.044 -12.774  1.00 98.83           O  
ATOM    273  CG  PRO B  39       3.922  -6.348 -10.767  1.00 98.83           C  
ATOM    274  CD  PRO B  39       4.157  -5.631 -12.065  1.00 98.83           C  
ATOM    275  N   VAL B  40       6.324  -9.763 -12.173  1.00 98.81           N  
ATOM    276  CA  VAL B  40       6.096 -11.178 -12.446  1.00 98.81           C  
ATOM    277  C   VAL B  40       6.573 -12.017 -11.263  1.00 98.81           C  
ATOM    278  CB  VAL B  40       6.809 -11.628 -13.741  1.00 98.81           C  
ATOM    279  O   VAL B  40       7.513 -11.634 -10.562  1.00 98.81           O  
ATOM    280  CG1 VAL B  40       6.236 -10.899 -14.955  1.00 98.81           C  
ATOM    281  CG2 VAL B  40       8.314 -11.389 -13.631  1.00 98.81           C  
ATOM    282  N   ILE B  41       5.892 -13.074 -11.001  1.00 98.73           N  
ATOM    283  CA  ILE B  41       6.299 -14.008  -9.957  1.00 98.73           C  
ATOM    284  C   ILE B  41       6.876 -15.271 -10.591  1.00 98.73           C  
ATOM    285  CB  ILE B  41       5.117 -14.366  -9.027  1.00 98.73           C  
ATOM    286  O   ILE B  41       6.369 -15.750 -11.608  1.00 98.73           O  
ATOM    287  CG1 ILE B  41       5.618 -15.136  -7.800  1.00 98.73           C  
ATOM    288  CG2 ILE B  41       4.059 -15.172  -9.786  1.00 98.73           C  
ATOM    289  CD1 ILE B  41       4.605 -15.219  -6.666  1.00 98.73           C  
ATOM    290  N   ILE B  42       8.012 -15.689  -9.951  1.00 97.73           N  
ATOM    291  CA  ILE B  42       8.625 -16.893 -10.502  1.00 97.73           C  
ATOM    292  C   ILE B  42       8.274 -18.096  -9.629  1.00 97.73           C  
ATOM    293  CB  ILE B  42      10.159 -16.744 -10.617  1.00 97.73           C  
ATOM    294  O   ILE B  42       7.580 -17.957  -8.619  1.00 97.73           O  
ATOM    295  CG1 ILE B  42      10.782 -16.542  -9.231  1.00 97.73           C  
ATOM    296  CG2 ILE B  42      10.520 -15.587 -11.554  1.00 97.73           C  
ATOM    297  CD1 ILE B  42      12.302 -16.459  -9.242  1.00 97.73           C  
ATOM    298  N   GLU B  43       8.760 -19.246  -9.913  1.00 95.52           N  
ATOM    299  CA  GLU B  43       8.324 -20.506  -9.318  1.00 95.52           C  
ATOM    300  C   GLU B  43       8.592 -20.528  -7.816  1.00 95.52           C  
ATOM    301  CB  GLU B  43       9.021 -21.689  -9.994  1.00 95.52           C  
ATOM    302  O   GLU B  43       7.795 -21.070  -7.046  1.00 95.52           O  
ATOM    303  CG  GLU B  43       8.376 -23.035  -9.696  1.00 95.52           C  
ATOM    304  CD  GLU B  43       8.941 -24.170 -10.534  1.00 95.52           C  
ATOM    305  OE1 GLU B  43       8.461 -25.319 -10.403  1.00 95.52           O  
ATOM    306  OE2 GLU B  43       9.873 -23.909 -11.327  1.00 95.52           O  
ATOM    307  N   CYS B  44       9.687 -19.846  -7.410  1.00 96.58           N  
ATOM    308  CA  CYS B  44      10.060 -19.880  -6.000  1.00 96.58           C  
ATOM    309  C   CYS B  44       9.214 -18.906  -5.188  1.00 96.58           C  
ATOM    310  CB  CYS B  44      11.542 -19.548  -5.829  1.00 96.58           C  
ATOM    311  O   CYS B  44       9.243 -18.929  -3.957  1.00 96.58           O  
ATOM    312  SG  CYS B  44      11.957 -17.839  -6.243  1.00 96.58           S  
ATOM    313  N   GLY B  45       8.498 -18.027  -5.849  1.00 97.36           N  
ATOM    314  CA  GLY B  45       7.600 -17.132  -5.135  1.00 97.36           C  
ATOM    315  C   GLY B  45       8.118 -15.709  -5.051  1.00 97.36           C  
ATOM    316  O   GLY B  45       7.410 -14.811  -4.590  1.00 97.36           O  
ATOM    317  N   HIS B  46       9.329 -15.499  -5.560  1.00 98.02           N  
ATOM    318  CA  HIS B  46       9.874 -14.147  -5.558  1.00 98.02           C  
ATOM    319  C   HIS B  46       9.373 -13.349  -6.757  1.00 98.02           C  
ATOM    320  CB  HIS B  46      11.404 -14.186  -5.556  1.00 98.02           C  
ATOM    321  O   HIS B  46       9.189 -13.902  -7.844  1.00 98.02           O  
ATOM    322  CG  HIS B  46      11.992 -14.591  -4.242  1.00 98.02           C  
ATOM    323  CD2 HIS B  46      12.024 -13.953  -3.048  1.00 98.02           C  
ATOM    324  ND1 HIS B  46      12.648 -15.788  -4.057  1.00 98.02           N  
ATOM    325  CE1 HIS B  46      13.058 -15.870  -2.803  1.00 98.02           C  
ATOM    326  NE2 HIS B  46      12.692 -14.769  -2.169  1.00 98.02           N  
ATOM    327  N   ASN B  47       9.129 -12.048  -6.591  1.00 98.70           N  
ATOM    328  CA  ASN B  47       8.649 -11.150  -7.636  1.00 98.70           C  
ATOM    329  C   ASN B  47       9.760 -10.233  -8.141  1.00 98.70           C  
ATOM    330  CB  ASN B  47       7.466 -10.321  -7.130  1.00 98.70           C  
ATOM    331  O   ASN B  47      10.598  -9.778  -7.361  1.00 98.70           O  
ATOM    332  CG  ASN B  47       6.242 -11.167  -6.840  1.00 98.70           C  
ATOM    333  ND2 ASN B  47       6.095 -11.589  -5.590  1.00 98.70           N  
ATOM    334  OD1 ASN B  47       5.435 -11.440  -7.733  1.00 98.70           O  
ATOM    335  N   PHE B  48       9.770  -9.932  -9.402  1.00 98.74           N  
ATOM    336  CA  PHE B  48      10.709  -9.033 -10.062  1.00 98.74           C  
ATOM    337  C   PHE B  48      10.021  -8.256 -11.178  1.00 98.74           C  
ATOM    338  CB  PHE B  48      11.900  -9.815 -10.623  1.00 98.74           C  
ATOM    339  O   PHE B  48       8.927  -8.620 -11.612  1.00 98.74           O  
ATOM    340  CG  PHE B  48      12.594 -10.678  -9.604  1.00 98.74           C  
ATOM    341  CD1 PHE B  48      13.585 -10.151  -8.785  1.00 98.74           C  
ATOM    342  CD2 PHE B  48      12.256 -12.018  -9.466  1.00 98.74           C  
ATOM    343  CE1 PHE B  48      14.229 -10.948  -7.841  1.00 98.74           C  
ATOM    344  CE2 PHE B  48      12.895 -12.821  -8.525  1.00 98.74           C  
ATOM    345  CZ  PHE B  48      13.882 -12.284  -7.714  1.00 98.74           C  
ATOM    346  N   CYS B  49      10.661  -7.200 -11.556  1.00 98.89           N  
ATOM    347  CA  CYS B  49      10.241  -6.625 -12.829  1.00 98.89           C  
ATOM    348  C   CYS B  49      10.382  -7.639 -13.958  1.00 98.89           C  
ATOM    349  CB  CYS B  49      11.060  -5.375 -13.149  1.00 98.89           C  
ATOM    350  O   CYS B  49      11.346  -8.406 -13.992  1.00 98.89           O  
ATOM    351  SG  CYS B  49      11.016  -4.123 -11.848  1.00 98.89           S  
ATOM    352  N   LYS B  50       9.449  -7.608 -14.837  1.00 98.67           N  
ATOM    353  CA  LYS B  50       9.555  -8.508 -15.983  1.00 98.67           C  
ATOM    354  C   LYS B  50      10.874  -8.304 -16.722  1.00 98.67           C  
ATOM    355  CB  LYS B  50       8.380  -8.299 -16.940  1.00 98.67           C  
ATOM    356  O   LYS B  50      11.572  -9.271 -17.036  1.00 98.67           O  
ATOM    357  CG  LYS B  50       8.347  -9.282 -18.101  1.00 98.67           C  
ATOM    358  CD  LYS B  50       7.100  -9.094 -18.956  1.00 98.67           C  
ATOM    359  CE  LYS B  50       7.048 -10.098 -20.099  1.00 98.67           C  
ATOM    360  NZ  LYS B  50       5.893  -9.841 -21.011  1.00 98.67           N  
ATOM    361  N   ALA B  51      11.210  -7.037 -16.897  1.00 98.56           N  
ATOM    362  CA  ALA B  51      12.435  -6.707 -17.620  1.00 98.56           C  
ATOM    363  C   ALA B  51      13.668  -7.172 -16.851  1.00 98.56           C  
ATOM    364  CB  ALA B  51      12.510  -5.204 -17.881  1.00 98.56           C  
ATOM    365  O   ALA B  51      14.620  -7.685 -17.444  1.00 98.56           O  
ATOM    366  N   CYS B  52      13.681  -7.016 -15.535  1.00 98.60           N  
ATOM    367  CA  CYS B  52      14.826  -7.374 -14.706  1.00 98.60           C  
ATOM    368  C   CYS B  52      15.084  -8.875 -14.750  1.00 98.60           C  
ATOM    369  CB  CYS B  52      14.602  -6.929 -13.261  1.00 98.60           C  
ATOM    370  O   CYS B  52      16.217  -9.309 -14.967  1.00 98.60           O  
ATOM    371  SG  CYS B  52      14.721  -5.143 -13.022  1.00 98.60           S  
ATOM    372  N   ILE B  53      14.089  -9.678 -14.618  1.00 98.32           N  
ATOM    373  CA  ILE B  53      14.281 -11.123 -14.570  1.00 98.32           C  
ATOM    374  C   ILE B  53      14.607 -11.647 -15.967  1.00 98.32           C  
ATOM    375  CB  ILE B  53      13.035 -11.841 -14.005  1.00 98.32           C  
ATOM    376  O   ILE B  53      15.391 -12.587 -16.117  1.00 98.32           O  
ATOM    377  CG1 ILE B  53      13.369 -13.295 -13.654  1.00 98.32           C  
ATOM    378  CG2 ILE B  53      11.874 -11.771 -15.001  1.00 98.32           C  
ATOM    379  CD1 ILE B  53      14.445 -13.443 -12.587  1.00 98.32           C  
ATOM    380  N   THR B  54      13.971 -11.022 -16.971  1.00 97.44           N  
ATOM    381  CA  THR B  54      14.263 -11.409 -18.347  1.00 97.44           C  
ATOM    382  C   THR B  54      15.736 -11.178 -18.672  1.00 97.44           C  
ATOM    383  CB  THR B  54      13.386 -10.629 -19.344  1.00 97.44           C  
ATOM    384  O   THR B  54      16.387 -12.038 -19.271  1.00 97.44           O  
ATOM    385  CG2 THR B  54      13.698 -11.031 -20.782  1.00 97.44           C  
ATOM    386  OG1 THR B  54      12.006 -10.901 -19.072  1.00 97.44           O  
ATOM    387  N   ARG B  55      16.258 -10.076 -18.261  1.00 97.10           N  
ATOM    388  CA  ARG B  55      17.666  -9.760 -18.481  1.00 97.10           C  
ATOM    389  C   ARG B  55      18.569 -10.707 -17.698  1.00 97.10           C  
ATOM    390  CB  ARG B  55      17.960  -8.311 -18.088  1.00 97.10           C  
ATOM    391  O   ARG B  55      19.597 -11.158 -18.208  1.00 97.10           O  
ATOM    392  CG  ARG B  55      17.468  -7.287 -19.099  1.00 97.10           C  
ATOM    393  CD  ARG B  55      17.987  -5.890 -18.784  1.00 97.10           C  
ATOM    394  NE  ARG B  55      17.272  -5.290 -17.662  1.00 97.10           N  
ATOM    395  NH1 ARG B  55      18.488  -3.326 -17.670  1.00 97.10           N  
ATOM    396  NH2 ARG B  55      16.814  -3.636 -16.135  1.00 97.10           N  
ATOM    397  CZ  ARG B  55      17.527  -4.085 -17.158  1.00 97.10           C  
ATOM    398  N   TRP B  56      18.201 -10.997 -16.477  1.00 96.36           N  
ATOM    399  CA  TRP B  56      18.972 -11.889 -15.617  1.00 96.36           C  
ATOM    400  C   TRP B  56      19.094 -13.275 -16.241  1.00 96.36           C  
ATOM    401  CB  TRP B  56      18.326 -11.993 -14.233  1.00 96.36           C  
ATOM    402  O   TRP B  56      20.138 -13.922 -16.132  1.00 96.36           O  
ATOM    403  CG  TRP B  56      19.193 -12.657 -13.205  1.00 96.36           C  
ATOM    404  CD1 TRP B  56      19.214 -13.984 -12.878  1.00 96.36           C  
ATOM    405  CD2 TRP B  56      20.163 -12.021 -12.367  1.00 96.36           C  
ATOM    406  CE2 TRP B  56      20.735 -13.025 -11.555  1.00 96.36           C  
ATOM    407  CE3 TRP B  56      20.605 -10.699 -12.224  1.00 96.36           C  
ATOM    408  NE1 TRP B  56      20.139 -14.212 -11.886  1.00 96.36           N  
ATOM    409  CH2 TRP B  56      22.142 -11.446 -10.492  1.00 96.36           C  
ATOM    410  CZ2 TRP B  56      21.728 -12.747 -10.612  1.00 96.36           C  
ATOM    411  CZ3 TRP B  56      21.592 -10.425 -11.285  1.00 96.36           C  
ATOM    412  N   TRP B  57      18.091 -13.743 -16.959  1.00 95.72           N  
ATOM    413  CA  TRP B  57      18.030 -15.087 -17.524  1.00 95.72           C  
ATOM    414  C   TRP B  57      18.402 -15.073 -19.003  1.00 95.72           C  
ATOM    415  CB  TRP B  57      16.632 -15.684 -17.342  1.00 95.72           C  
ATOM    416  O   TRP B  57      18.329 -16.103 -19.678  1.00 95.72           O  
ATOM    417  CG  TRP B  57      16.305 -16.048 -15.925  1.00 95.72           C  
ATOM    418  CD1 TRP B  57      17.184 -16.190 -14.887  1.00 95.72           C  
ATOM    419  CD2 TRP B  57      15.006 -16.323 -15.392  1.00 95.72           C  
ATOM    420  CE2 TRP B  57      15.172 -16.623 -14.021  1.00 95.72           C  
ATOM    421  CE3 TRP B  57      13.716 -16.343 -15.940  1.00 95.72           C  
ATOM    422  NE1 TRP B  57      16.508 -16.535 -13.739  1.00 95.72           N  
ATOM    423  CH2 TRP B  57      12.843 -16.952 -13.752  1.00 95.72           C  
ATOM    424  CZ2 TRP B  57      14.094 -16.940 -13.191  1.00 95.72           C  
ATOM    425  CZ3 TRP B  57      12.645 -16.658 -15.111  1.00 95.72           C  
ATOM    426  N   GLU B  58      18.729 -13.921 -19.677  1.00 93.24           N  
ATOM    427  CA  GLU B  58      18.875 -13.701 -21.113  1.00 93.24           C  
ATOM    428  C   GLU B  58      19.806 -14.737 -21.738  1.00 93.24           C  
ATOM    429  CB  GLU B  58      19.397 -12.289 -21.391  1.00 93.24           C  
ATOM    430  O   GLU B  58      19.539 -15.238 -22.832  1.00 93.24           O  
ATOM    431  CG  GLU B  58      19.424 -11.923 -22.868  1.00 93.24           C  
ATOM    432  CD  GLU B  58      19.768 -10.464 -23.118  1.00 93.24           C  
ATOM    433  OE1 GLU B  58      19.454  -9.945 -24.214  1.00 93.24           O  
ATOM    434  OE2 GLU B  58      20.356  -9.833 -22.211  1.00 93.24           O  
ATOM    435  N   ASP B  59      20.786 -15.266 -21.093  1.00 91.76           N  
ATOM    436  CA  ASP B  59      21.780 -16.129 -21.723  1.00 91.76           C  
ATOM    437  C   ASP B  59      21.635 -17.573 -21.247  1.00 91.76           C  
ATOM    438  CB  ASP B  59      23.194 -15.619 -21.433  1.00 91.76           C  
ATOM    439  O   ASP B  59      22.476 -18.420 -21.554  1.00 91.76           O  
ATOM    440  CG  ASP B  59      23.470 -14.258 -22.046  1.00 91.76           C  
ATOM    441  OD1 ASP B  59      22.996 -13.987 -23.171  1.00 91.76           O  
ATOM    442  OD2 ASP B  59      24.172 -13.449 -21.400  1.00 91.76           O  
ATOM    443  N   LEU B  60      20.569 -17.822 -20.548  1.00 92.91           N  
ATOM    444  CA  LEU B  60      20.384 -19.164 -20.007  1.00 92.91           C  
ATOM    445  C   LEU B  60      19.405 -19.964 -20.859  1.00 92.91           C  
ATOM    446  CB  LEU B  60      19.883 -19.095 -18.562  1.00 92.91           C  
ATOM    447  O   LEU B  60      18.368 -19.442 -21.275  1.00 92.91           O  
ATOM    448  CG  LEU B  60      20.821 -18.436 -17.550  1.00 92.91           C  
ATOM    449  CD1 LEU B  60      20.113 -18.254 -16.211  1.00 92.91           C  
ATOM    450  CD2 LEU B  60      22.091 -19.262 -17.381  1.00 92.91           C  
ATOM    451  N   GLU B  61      19.758 -21.087 -21.184  1.00 89.52           N  
ATOM    452  CA  GLU B  61      18.876 -21.956 -21.957  1.00 89.52           C  
ATOM    453  C   GLU B  61      18.113 -22.916 -21.049  1.00 89.52           C  
ATOM    454  CB  GLU B  61      19.674 -22.741 -23.001  1.00 89.52           C  
ATOM    455  O   GLU B  61      17.007 -23.347 -21.381  1.00 89.52           O  
ATOM    456  CG  GLU B  61      20.205 -21.884 -24.141  1.00 89.52           C  
ATOM    457  CD  GLU B  61      21.068 -22.660 -25.123  1.00 89.52           C  
ATOM    458  OE1 GLU B  61      21.601 -22.049 -26.077  1.00 89.52           O  
ATOM    459  OE2 GLU B  61      21.213 -23.889 -24.937  1.00 89.52           O  
ATOM    460  N   ARG B  62      18.827 -23.276 -19.933  1.00 88.33           N  
ATOM    461  CA  ARG B  62      18.230 -24.161 -18.938  1.00 88.33           C  
ATOM    462  C   ARG B  62      18.563 -23.698 -17.524  1.00 88.33           C  
ATOM    463  CB  ARG B  62      18.704 -25.601 -19.144  1.00 88.33           C  
ATOM    464  O   ARG B  62      19.456 -22.871 -17.330  1.00 88.33           O  
ATOM    465  CG  ARG B  62      18.364 -26.172 -20.512  1.00 88.33           C  
ATOM    466  CD  ARG B  62      18.829 -27.615 -20.652  1.00 88.33           C  
ATOM    467  NE  ARG B  62      18.488 -28.166 -21.961  1.00 88.33           N  
ATOM    468  NH1 ARG B  62      18.959 -30.355 -21.391  1.00 88.33           N  
ATOM    469  NH2 ARG B  62      18.224 -29.847 -23.502  1.00 88.33           N  
ATOM    470  CZ  ARG B  62      18.558 -29.455 -22.282  1.00 88.33           C  
ATOM    471  N   ASP B  63      17.833 -24.123 -16.608  1.00 90.64           N  
ATOM    472  CA  ASP B  63      18.034 -23.797 -15.199  1.00 90.64           C  
ATOM    473  C   ASP B  63      18.007 -22.287 -14.975  1.00 90.64           C  
ATOM    474  CB  ASP B  63      19.357 -24.380 -14.697  1.00 90.64           C  
ATOM    475  O   ASP B  63      18.974 -21.590 -15.288  1.00 90.64           O  
ATOM    476  CG  ASP B  63      19.405 -25.895 -14.775  1.00 90.64           C  
ATOM    477  OD1 ASP B  63      18.400 -26.556 -14.436  1.00 90.64           O  
ATOM    478  OD2 ASP B  63      20.459 -26.435 -15.176  1.00 90.64           O  
ATOM    479  N   PHE B  64      17.022 -21.828 -14.553  1.00 96.18           N  
ATOM    480  CA  PHE B  64      16.782 -20.405 -14.343  1.00 96.18           C  
ATOM    481  C   PHE B  64      16.786 -20.068 -12.857  1.00 96.18           C  
ATOM    482  CB  PHE B  64      15.450 -19.984 -14.973  1.00 96.18           C  
ATOM    483  O   PHE B  64      15.746 -20.129 -12.199  1.00 96.18           O  
ATOM    484  CG  PHE B  64      15.344 -20.305 -16.440  1.00 96.18           C  
ATOM    485  CD1 PHE B  64      15.858 -19.436 -17.395  1.00 96.18           C  
ATOM    486  CD2 PHE B  64      14.730 -21.477 -16.864  1.00 96.18           C  
ATOM    487  CE1 PHE B  64      15.761 -19.731 -18.753  1.00 96.18           C  
ATOM    488  CE2 PHE B  64      14.630 -21.778 -18.219  1.00 96.18           C  
ATOM    489  CZ  PHE B  64      15.145 -20.903 -19.162  1.00 96.18           C  
ATOM    490  N   PRO B  65      17.947 -19.618 -12.376  1.00 97.26           N  
ATOM    491  CA  PRO B  65      18.081 -19.361 -10.940  1.00 97.26           C  
ATOM    492  C   PRO B  65      17.409 -18.059 -10.508  1.00 97.26           C  
ATOM    493  CB  PRO B  65      19.597 -19.287 -10.735  1.00 97.26           C  
ATOM    494  O   PRO B  65      17.406 -17.082 -11.261  1.00 97.26           O  
ATOM    495  CG  PRO B  65      20.134 -18.795 -12.040  1.00 97.26           C  
ATOM    496  CD  PRO B  65      19.280 -19.344 -13.146  1.00 97.26           C  
ATOM    497  N   CYS B  66      16.883 -18.125  -9.331  1.00 97.88           N  
ATOM    498  CA  CYS B  66      16.336 -16.929  -8.701  1.00 97.88           C  
ATOM    499  C   CYS B  66      17.451 -16.013  -8.209  1.00 97.88           C  
ATOM    500  CB  CYS B  66      15.423 -17.307  -7.536  1.00 97.88           C  
ATOM    501  O   CYS B  66      18.363 -16.459  -7.510  1.00 97.88           O  
ATOM    502  SG  CYS B  66      14.831 -15.889  -6.586  1.00 97.88           S  
ATOM    503  N   PRO B  67      17.332 -14.722  -8.479  1.00 97.97           N  
ATOM    504  CA  PRO B  67      18.375 -13.783  -8.057  1.00 97.97           C  
ATOM    505  C   PRO B  67      18.435 -13.610  -6.541  1.00 97.97           C  
ATOM    506  CB  PRO B  67      17.970 -12.475  -8.741  1.00 97.97           C  
ATOM    507  O   PRO B  67      19.432 -13.111  -6.012  1.00 97.97           O  
ATOM    508  CG  PRO B  67      17.151 -12.897  -9.918  1.00 97.97           C  
ATOM    509  CD  PRO B  67      16.379 -14.130  -9.544  1.00 97.97           C  
ATOM    510  N   VAL B  68      17.417 -14.086  -5.879  1.00 97.86           N  
ATOM    511  CA  VAL B  68      17.361 -13.853  -4.439  1.00 97.86           C  
ATOM    512  C   VAL B  68      17.697 -15.142  -3.694  1.00 97.86           C  
ATOM    513  CB  VAL B  68      15.974 -13.330  -4.002  1.00 97.86           C  
ATOM    514  O   VAL B  68      18.705 -15.213  -2.987  1.00 97.86           O  
ATOM    515  CG1 VAL B  68      15.896 -13.212  -2.481  1.00 97.86           C  
ATOM    516  CG2 VAL B  68      15.679 -11.985  -4.662  1.00 97.86           C  
ATOM    517  N   CYS B  69      17.021 -16.226  -3.996  1.00 98.12           N  
ATOM    518  CA  CYS B  69      17.176 -17.432  -3.190  1.00 98.12           C  
ATOM    519  C   CYS B  69      18.002 -18.479  -3.929  1.00 98.12           C  
ATOM    520  CB  CYS B  69      15.810 -18.012  -2.825  1.00 98.12           C  
ATOM    521  O   CYS B  69      18.389 -19.494  -3.347  1.00 98.12           O  
ATOM    522  SG  CYS B  69      14.942 -18.764  -4.219  1.00 98.12           S  
ATOM    523  N   ARG B  70      18.230 -18.313  -5.200  1.00 96.92           N  
ATOM    524  CA  ARG B  70      19.120 -19.113  -6.035  1.00 96.92           C  
ATOM    525  C   ARG B  70      18.478 -20.447  -6.398  1.00 96.92           C  
ATOM    526  CB  ARG B  70      20.455 -19.349  -5.325  1.00 96.92           C  
ATOM    527  O   ARG B  70      19.119 -21.304  -7.011  1.00 96.92           O  
ATOM    528  CG  ARG B  70      21.202 -18.072  -4.976  1.00 96.92           C  
ATOM    529  CD  ARG B  70      22.174 -17.669  -6.076  1.00 96.92           C  
ATOM    530  NE  ARG B  70      22.822 -16.393  -5.782  1.00 96.92           N  
ATOM    531  NH1 ARG B  70      24.657 -17.330  -4.736  1.00 96.92           N  
ATOM    532  NH2 ARG B  70      24.484 -15.053  -4.936  1.00 96.92           N  
ATOM    533  CZ  ARG B  70      23.986 -16.261  -5.152  1.00 96.92           C  
ATOM    534  N   LYS B  71      17.231 -20.678  -5.920  1.00 96.71           N  
ATOM    535  CA  LYS B  71      16.519 -21.857  -6.404  1.00 96.71           C  
ATOM    536  C   LYS B  71      16.334 -21.805  -7.918  1.00 96.71           C  
ATOM    537  CB  LYS B  71      15.160 -21.984  -5.714  1.00 96.71           C  
ATOM    538  O   LYS B  71      16.076 -20.739  -8.481  1.00 96.71           O  
ATOM    539  CG  LYS B  71      15.244 -22.399  -4.253  1.00 96.71           C  
ATOM    540  CD  LYS B  71      13.861 -22.586  -3.644  1.00 96.71           C  
ATOM    541  CE  LYS B  71      13.941 -22.903  -2.156  1.00 96.71           C  
ATOM    542  NZ  LYS B  71      12.586 -23.001  -1.537  1.00 96.71           N  
ATOM    543  N   THR B  72      16.454 -22.930  -8.576  1.00 95.21           N  
ATOM    544  CA  THR B  72      16.422 -22.953 -10.034  1.00 95.21           C  
ATOM    545  C   THR B  72      15.124 -23.578 -10.537  1.00 95.21           C  
ATOM    546  CB  THR B  72      17.623 -23.727 -10.607  1.00 95.21           C  
ATOM    547  O   THR B  72      14.625 -24.541  -9.951  1.00 95.21           O  
ATOM    548  CG2 THR B  72      17.689 -23.595 -12.125  1.00 95.21           C  
ATOM    549  OG1 THR B  72      18.833 -23.207 -10.041  1.00 95.21           O  
ATOM    550  N   SER B  73      14.553 -23.018 -11.522  1.00 93.15           N  
ATOM    551  CA  SER B  73      13.395 -23.570 -12.218  1.00 93.15           C  
ATOM    552  C   SER B  73      13.793 -24.164 -13.566  1.00 93.15           C  
ATOM    553  CB  SER B  73      12.327 -22.495 -12.421  1.00 93.15           C  
ATOM    554  O   SER B  73      14.719 -23.676 -14.216  1.00 93.15           O  
ATOM    555  OG  SER B  73      12.811 -21.457 -13.256  1.00 93.15           O  
ATOM    556  N   ARG B  74      13.098 -25.223 -13.900  1.00 88.58           N  
ATOM    557  CA  ARG B  74      13.403 -25.912 -15.150  1.00 88.58           C  
ATOM    558  C   ARG B  74      12.952 -25.091 -16.353  1.00 88.58           C  
ATOM    559  CB  ARG B  74      12.739 -27.291 -15.179  1.00 88.58           C  
ATOM    560  O   ARG B  74      13.617 -25.083 -17.390  1.00 88.58           O  
ATOM    561  CG  ARG B  74      13.420 -28.321 -14.291  1.00 88.58           C  
ATOM    562  CD  ARG B  74      12.852 -29.716 -14.508  1.00 88.58           C  
ATOM    563  NE  ARG B  74      13.362 -30.666 -13.523  1.00 88.58           N  
ATOM    564  NH1 ARG B  74      12.421 -32.524 -14.521  1.00 88.58           N  
ATOM    565  NH2 ARG B  74      13.659 -32.750 -12.605  1.00 88.58           N  
ATOM    566  CZ  ARG B  74      13.146 -31.978 -13.552  1.00 88.58           C  
ATOM    567  N   TYR B  75      11.827 -24.398 -16.175  1.00 87.51           N  
ATOM    568  CA  TYR B  75      11.263 -23.600 -17.258  1.00 87.51           C  
ATOM    569  C   TYR B  75      11.197 -22.127 -16.872  1.00 87.51           C  
ATOM    570  CB  TYR B  75       9.865 -24.106 -17.627  1.00 87.51           C  
ATOM    571  O   TYR B  75      11.216 -21.787 -15.687  1.00 87.51           O  
ATOM    572  CG  TYR B  75       9.817 -25.582 -17.937  1.00 87.51           C  
ATOM    573  CD1 TYR B  75      10.197 -26.064 -19.188  1.00 87.51           C  
ATOM    574  CD2 TYR B  75       9.390 -26.498 -16.981  1.00 87.51           C  
ATOM    575  CE1 TYR B  75      10.152 -27.423 -19.479  1.00 87.51           C  
ATOM    576  CE2 TYR B  75       9.341 -27.860 -17.262  1.00 87.51           C  
ATOM    577  OH  TYR B  75       9.677 -29.659 -18.794  1.00 87.51           O  
ATOM    578  CZ  TYR B  75       9.724 -28.312 -18.511  1.00 87.51           C  
ATOM    579  N   ARG B  76      11.252 -21.364 -17.970  1.00 88.45           N  
ATOM    580  CA  ARG B  76      11.017 -19.941 -17.746  1.00 88.45           C  
ATOM    581  C   ARG B  76       9.556 -19.675 -17.402  1.00 88.45           C  
ATOM    582  CB  ARG B  76      11.422 -19.129 -18.978  1.00 88.45           C  
ATOM    583  O   ARG B  76       8.758 -19.336 -18.279  1.00 88.45           O  
ATOM    584  CG  ARG B  76      12.926 -18.999 -19.164  1.00 88.45           C  
ATOM    585  CD  ARG B  76      13.273 -18.061 -20.311  1.00 88.45           C  
ATOM    586  NE  ARG B  76      14.712 -17.827 -20.399  1.00 88.45           N  
ATOM    587  NH1 ARG B  76      15.081 -19.421 -22.030  1.00 88.45           N  
ATOM    588  NH2 ARG B  76      16.830 -18.185 -21.212  1.00 88.45           N  
ATOM    589  CZ  ARG B  76      15.538 -18.478 -21.213  1.00 88.45           C  
ATOM    590  N   SER B  77       9.204 -19.797 -16.200  1.00 90.96           N  
ATOM    591  CA  SER B  77       7.823 -19.609 -15.767  1.00 90.96           C  
ATOM    592  C   SER B  77       7.639 -18.265 -15.071  1.00 90.96           C  
ATOM    593  CB  SER B  77       7.396 -20.740 -14.831  1.00 90.96           C  
ATOM    594  O   SER B  77       8.100 -18.076 -13.943  1.00 90.96           O  
ATOM    595  OG  SER B  77       8.128 -20.693 -13.618  1.00 90.96           O  
ATOM    596  N   LEU B  78       7.072 -17.360 -15.822  1.00 96.67           N  
ATOM    597  CA  LEU B  78       6.783 -16.022 -15.318  1.00 96.67           C  
ATOM    598  C   LEU B  78       5.281 -15.755 -15.316  1.00 96.67           C  
ATOM    599  CB  LEU B  78       7.500 -14.964 -16.162  1.00 96.67           C  
ATOM    600  O   LEU B  78       4.636 -15.803 -16.366  1.00 96.67           O  
ATOM    601  CG  LEU B  78       9.011 -15.137 -16.324  1.00 96.67           C  
ATOM    602  CD1 LEU B  78       9.561 -14.098 -17.295  1.00 96.67           C  
ATOM    603  CD2 LEU B  78       9.709 -15.035 -14.972  1.00 96.67           C  
ATOM    604  N   ARG B  79       4.748 -15.562 -14.207  1.00 97.61           N  
ATOM    605  CA  ARG B  79       3.335 -15.207 -14.117  1.00 97.61           C  
ATOM    606  C   ARG B  79       3.163 -13.728 -13.788  1.00 97.61           C  
ATOM    607  CB  ARG B  79       2.632 -16.064 -13.062  1.00 97.61           C  
ATOM    608  O   ARG B  79       3.671 -13.249 -12.772  1.00 97.61           O  
ATOM    609  CG  ARG B  79       2.688 -17.557 -13.343  1.00 97.61           C  
ATOM    610  CD  ARG B  79       2.061 -18.367 -12.217  1.00 97.61           C  
ATOM    611  NE  ARG B  79       2.272 -19.800 -12.402  1.00 97.61           N  
ATOM    612  NH1 ARG B  79       1.822 -20.359 -10.206  1.00 97.61           N  
ATOM    613  NH2 ARG B  79       2.368 -21.991 -11.720  1.00 97.61           N  
ATOM    614  CZ  ARG B  79       2.154 -20.713 -11.442  1.00 97.61           C  
ATOM    615  N   PRO B  80       2.437 -13.067 -14.624  1.00 98.38           N  
ATOM    616  CA  PRO B  80       2.181 -11.659 -14.316  1.00 98.38           C  
ATOM    617  C   PRO B  80       1.376 -11.472 -13.032  1.00 98.38           C  
ATOM    618  CB  PRO B  80       1.389 -11.171 -15.532  1.00 98.38           C  
ATOM    619  O   PRO B  80       0.418 -12.210 -12.787  1.00 98.38           O  
ATOM    620  CG  PRO B  80       1.743 -12.125 -16.627  1.00 98.38           C  
ATOM    621  CD  PRO B  80       1.995 -13.475 -16.019  1.00 98.38           C  
ATOM    622  N   ASN B  81       1.834 -10.582 -12.204  1.00 98.45           N  
ATOM    623  CA  ASN B  81       1.167 -10.274 -10.943  1.00 98.45           C  
ATOM    624  C   ASN B  81       0.538  -8.884 -10.966  1.00 98.45           C  
ATOM    625  CB  ASN B  81       2.148 -10.393  -9.774  1.00 98.45           C  
ATOM    626  O   ASN B  81       1.076  -7.945 -10.377  1.00 98.45           O  
ATOM    627  CG  ASN B  81       1.449 -10.498  -8.433  1.00 98.45           C  
ATOM    628  ND2 ASN B  81       2.129 -11.083  -7.454  1.00 98.45           N  
ATOM    629  OD1 ASN B  81       0.306 -10.059  -8.279  1.00 98.45           O  
ATOM    630  N   ARG B  82      -0.627  -8.833 -11.566  1.00 97.25           N  
ATOM    631  CA  ARG B  82      -1.288  -7.556 -11.815  1.00 97.25           C  
ATOM    632  C   ARG B  82      -1.748  -6.914 -10.511  1.00 97.25           C  
ATOM    633  CB  ARG B  82      -2.479  -7.742 -12.757  1.00 97.25           C  
ATOM    634  O   ARG B  82      -1.715  -5.690 -10.370  1.00 97.25           O  
ATOM    635  CG  ARG B  82      -2.089  -8.125 -14.176  1.00 97.25           C  
ATOM    636  CD  ARG B  82      -3.309  -8.279 -15.074  1.00 97.25           C  
ATOM    637  NE  ARG B  82      -2.944  -8.777 -16.397  1.00 97.25           N  
ATOM    638  NH1 ARG B  82      -5.119  -8.974 -17.150  1.00 97.25           N  
ATOM    639  NH2 ARG B  82      -3.372  -9.539 -18.521  1.00 97.25           N  
ATOM    640  CZ  ARG B  82      -3.813  -9.096 -17.353  1.00 97.25           C  
ATOM    641  N   GLN B  83      -2.218  -7.775  -9.610  1.00 97.85           N  
ATOM    642  CA  GLN B  83      -2.669  -7.245  -8.327  1.00 97.85           C  
ATOM    643  C   GLN B  83      -1.525  -6.567  -7.579  1.00 97.85           C  
ATOM    644  CB  GLN B  83      -3.271  -8.358  -7.468  1.00 97.85           C  
ATOM    645  O   GLN B  83      -1.692  -5.472  -7.039  1.00 97.85           O  
ATOM    646  CG  GLN B  83      -4.088  -7.850  -6.287  1.00 97.85           C  
ATOM    647  CD  GLN B  83      -4.935  -8.935  -5.649  1.00 97.85           C  
ATOM    648  NE2 GLN B  83      -5.872  -8.531  -4.798  1.00 97.85           N  
ATOM    649  OE1 GLN B  83      -4.749 -10.125  -5.919  1.00 97.85           O  
ATOM    650  N   LEU B  84      -0.354  -7.187  -7.553  1.00 98.30           N  
ATOM    651  CA  LEU B  84       0.836  -6.577  -6.971  1.00 98.30           C  
ATOM    652  C   LEU B  84       1.202  -5.291  -7.703  1.00 98.30           C  
ATOM    653  CB  LEU B  84       2.014  -7.554  -7.011  1.00 98.30           C  
ATOM    654  O   LEU B  84       1.551  -4.290  -7.073  1.00 98.30           O  
ATOM    655  CG  LEU B  84       3.335  -7.049  -6.428  1.00 98.30           C  
ATOM    656  CD1 LEU B  84       3.145  -6.625  -4.975  1.00 98.30           C  
ATOM    657  CD2 LEU B  84       4.414  -8.119  -6.541  1.00 98.30           C  
ATOM    658  N   GLY B  85       1.116  -5.338  -8.973  1.00 98.33           N  
ATOM    659  CA  GLY B  85       1.384  -4.149  -9.767  1.00 98.33           C  
ATOM    660  C   GLY B  85       0.509  -2.969  -9.388  1.00 98.33           C  
ATOM    661  O   GLY B  85       0.990  -1.838  -9.294  1.00 98.33           O  
ATOM    662  N   SER B  86      -0.776  -3.260  -9.183  1.00 97.24           N  
ATOM    663  CA  SER B  86      -1.714  -2.215  -8.786  1.00 97.24           C  
ATOM    664  C   SER B  86      -1.341  -1.623  -7.432  1.00 97.24           C  
ATOM    665  CB  SER B  86      -3.140  -2.766  -8.736  1.00 97.24           C  
ATOM    666  O   SER B  86      -1.402  -0.406  -7.242  1.00 97.24           O  
ATOM    667  OG  SER B  86      -3.557  -3.201 -10.019  1.00 97.24           O  
ATOM    668  N   MET B  87      -0.962  -2.412  -6.521  1.00 97.08           N  
ATOM    669  CA  MET B  87      -0.571  -1.947  -5.193  1.00 97.08           C  
ATOM    670  C   MET B  87       0.696  -1.101  -5.263  1.00 97.08           C  
ATOM    671  CB  MET B  87      -0.357  -3.133  -4.250  1.00 97.08           C  
ATOM    672  O   MET B  87       0.825  -0.107  -4.547  1.00 97.08           O  
ATOM    673  CG  MET B  87      -1.641  -3.843  -3.857  1.00 97.08           C  
ATOM    674  SD  MET B  87      -1.357  -5.188  -2.640  1.00 97.08           S  
ATOM    675  CE  MET B  87      -1.054  -4.207  -1.144  1.00 97.08           C  
ATOM    676  N   VAL B  88       1.631  -1.437  -6.134  1.00 97.89           N  
ATOM    677  CA  VAL B  88       2.858  -0.671  -6.326  1.00 97.89           C  
ATOM    678  C   VAL B  88       2.521   0.727  -6.839  1.00 97.89           C  
ATOM    679  CB  VAL B  88       3.822  -1.379  -7.304  1.00 97.89           C  
ATOM    680  O   VAL B  88       3.082   1.720  -6.369  1.00 97.89           O  
ATOM    681  CG1 VAL B  88       4.968  -0.450  -7.701  1.00 97.89           C  
ATOM    682  CG2 VAL B  88       4.364  -2.665  -6.682  1.00 97.89           C  
ATOM    683  N   GLU B  89       1.565   0.791  -7.718  1.00 96.78           N  
ATOM    684  CA  GLU B  89       1.157   2.083  -8.261  1.00 96.78           C  
ATOM    685  C   GLU B  89       0.563   2.976  -7.176  1.00 96.78           C  
ATOM    686  CB  GLU B  89       0.148   1.894  -9.397  1.00 96.78           C  
ATOM    687  O   GLU B  89       0.817   4.182  -7.149  1.00 96.78           O  
ATOM    688  CG  GLU B  89       0.754   1.322 -10.670  1.00 96.78           C  
ATOM    689  CD  GLU B  89       1.954   2.111 -11.170  1.00 96.78           C  
ATOM    690  OE1 GLU B  89       3.011   1.499 -11.446  1.00 96.78           O  
ATOM    691  OE2 GLU B  89       1.836   3.351 -11.287  1.00 96.78           O  
ATOM    692  N   ILE B  90      -0.185   2.403  -6.324  1.00 94.75           N  
ATOM    693  CA  ILE B  90      -0.769   3.151  -5.215  1.00 94.75           C  
ATOM    694  C   ILE B  90       0.336   3.634  -4.279  1.00 94.75           C  
ATOM    695  CB  ILE B  90      -1.796   2.297  -4.437  1.00 94.75           C  
ATOM    696  O   ILE B  90       0.309   4.776  -3.814  1.00 94.75           O  
ATOM    697  CG1 ILE B  90      -3.000   1.968  -5.327  1.00 94.75           C  
ATOM    698  CG2 ILE B  90      -2.239   3.017  -3.160  1.00 94.75           C  
ATOM    699  CD1 ILE B  90      -3.933   0.917  -4.741  1.00 94.75           C  
ATOM    700  N   ALA B  91       1.306   2.756  -4.004  1.00 93.93           N  
ATOM    701  CA  ALA B  91       2.446   3.145  -3.177  1.00 93.93           C  
ATOM    702  C   ALA B  91       3.177   4.342  -3.778  1.00 93.93           C  
ATOM    703  CB  ALA B  91       3.406   1.971  -3.007  1.00 93.93           C  
ATOM    704  O   ALA B  91       3.566   5.265  -3.059  1.00 93.93           O  
ATOM    705  N   LYS B  92       3.322   4.357  -5.038  1.00 93.91           N  
ATOM    706  CA  LYS B  92       3.958   5.471  -5.736  1.00 93.91           C  
ATOM    707  C   LYS B  92       3.168   6.762  -5.546  1.00 93.91           C  
ATOM    708  CB  LYS B  92       4.101   5.158  -7.226  1.00 93.91           C  
ATOM    709  O   LYS B  92       3.750   7.825  -5.318  1.00 93.91           O  
ATOM    710  CG  LYS B  92       5.177   4.130  -7.542  1.00 93.91           C  
ATOM    711  CD  LYS B  92       5.212   3.795  -9.028  1.00 93.91           C  
ATOM    712  CE  LYS B  92       5.831   4.924  -9.842  1.00 93.91           C  
ATOM    713  NZ  LYS B  92       5.936   4.570 -11.289  1.00 93.91           N  
ATOM    714  N   GLN B  93       1.871   6.617  -5.647  1.00 92.01           N  
ATOM    715  CA  GLN B  93       0.993   7.771  -5.480  1.00 92.01           C  
ATOM    716  C   GLN B  93       1.099   8.343  -4.070  1.00 92.01           C  
ATOM    717  CB  GLN B  93      -0.456   7.392  -5.786  1.00 92.01           C  
ATOM    718  O   GLN B  93       1.160   9.561  -3.891  1.00 92.01           O  
ATOM    719  CG  GLN B  93      -0.723   7.120  -7.261  1.00 92.01           C  
ATOM    720  CD  GLN B  93      -2.135   6.631  -7.522  1.00 92.01           C  
ATOM    721  NE2 GLN B  93      -2.469   6.434  -8.792  1.00 92.01           N  
ATOM    722  OE1 GLN B  93      -2.919   6.430  -6.588  1.00 92.01           O  
ATOM    723  N   LEU B  94       1.113   7.497  -3.127  1.00 89.17           N  
ATOM    724  CA  LEU B  94       1.216   7.926  -1.737  1.00 89.17           C  
ATOM    725  C   LEU B  94       2.535   8.649  -1.487  1.00 89.17           C  
ATOM    726  CB  LEU B  94       1.091   6.726  -0.794  1.00 89.17           C  
ATOM    727  O   LEU B  94       2.571   9.660  -0.783  1.00 89.17           O  
ATOM    728  CG  LEU B  94      -0.312   6.140  -0.625  1.00 89.17           C  
ATOM    729  CD1 LEU B  94      -0.246   4.822   0.139  1.00 89.17           C  
ATOM    730  CD2 LEU B  94      -1.224   7.133   0.086  1.00 89.17           C  
ATOM    731  N   GLN B  95       3.581   8.188  -2.081  1.00 87.79           N  
ATOM    732  CA  GLN B  95       4.891   8.813  -1.934  1.00 87.79           C  
ATOM    733  C   GLN B  95       4.932  10.175  -2.620  1.00 87.79           C  
ATOM    734  CB  GLN B  95       5.986   7.907  -2.500  1.00 87.79           C  
ATOM    735  O   GLN B  95       5.567  11.108  -2.124  1.00 87.79           O  
ATOM    736  CG  GLN B  95       6.366   6.753  -1.582  1.00 87.79           C  
ATOM    737  CD  GLN B  95       7.071   7.215  -0.321  1.00 87.79           C  
ATOM    738  NE2 GLN B  95       6.879   6.480   0.769  1.00 87.79           N  
ATOM    739  OE1 GLN B  95       7.784   8.224  -0.326  1.00 87.79           O  
ATOM    740  N   ALA B  96       4.317  10.196  -3.748  1.00 89.65           N  
ATOM    741  CA  ALA B  96       4.262  11.460  -4.477  1.00 89.65           C  
ATOM    742  C   ALA B  96       3.528  12.527  -3.670  1.00 89.65           C  
ATOM    743  CB  ALA B  96       3.588  11.264  -5.832  1.00 89.65           C  
ATOM    744  O   ALA B  96       3.959  13.682  -3.619  1.00 89.65           O  
ATOM    745  N   VAL B  97       2.436  12.146  -3.081  1.00 83.92           N  
ATOM    746  CA  VAL B  97       1.655  13.070  -2.265  1.00 83.92           C  
ATOM    747  C   VAL B  97       2.487  13.536  -1.072  1.00 83.92           C  
ATOM    748  CB  VAL B  97       0.339  12.423  -1.776  1.00 83.92           C  
ATOM    749  O   VAL B  97       2.498  14.724  -0.741  1.00 83.92           O  
ATOM    750  CG1 VAL B  97      -0.357  13.321  -0.755  1.00 83.92           C  
ATOM    751  CG2 VAL B  97      -0.585  12.136  -2.958  1.00 83.92           C  
ATOM    752  N   LYS B  98       3.177  12.635  -0.510  1.00 81.87           N  
ATOM    753  CA  LYS B  98       4.038  12.960   0.624  1.00 81.87           C  
ATOM    754  C   LYS B  98       5.110  13.971   0.227  1.00 81.87           C  
ATOM    755  CB  LYS B  98       4.692  11.695   1.182  1.00 81.87           C  
ATOM    756  O   LYS B  98       5.376  14.923   0.964  1.00 81.87           O  
ATOM    757  CG  LYS B  98       5.505  11.925   2.447  1.00 81.87           C  
ATOM    758  CD  LYS B  98       6.174  10.642   2.923  1.00 81.87           C  
ATOM    759  CE  LYS B  98       7.244  10.923   3.970  1.00 81.87           C  
ATOM    760  NZ  LYS B  98       7.881   9.665   4.462  1.00 81.87           N  
ATOM    761  N   ARG B  99       5.743  13.709  -0.825  1.00 84.61           N  
ATOM    762  CA  ARG B  99       6.788  14.604  -1.310  1.00 84.61           C  
ATOM    763  C   ARG B  99       6.229  15.993  -1.598  1.00 84.61           C  
ATOM    764  CB  ARG B  99       7.445  14.032  -2.568  1.00 84.61           C  
ATOM    765  O   ARG B  99       6.867  17.002  -1.289  1.00 84.61           O  
ATOM    766  CG  ARG B  99       8.471  12.946  -2.288  1.00 84.61           C  
ATOM    767  CD  ARG B  99       9.110  12.429  -3.569  1.00 84.61           C  
ATOM    768  NE  ARG B  99       9.943  11.256  -3.321  1.00 84.61           N  
ATOM    769  NH1 ARG B  99      10.493  10.921  -5.539  1.00 84.61           N  
ATOM    770  NH2 ARG B  99      11.311   9.513  -3.926  1.00 84.61           N  
ATOM    771  CZ  ARG B  99      10.580  10.566  -4.263  1.00 84.61           C  
ATOM    772  N   LYS B 100       5.087  15.989  -2.171  1.00 84.79           N  
ATOM    773  CA  LYS B 100       4.438  17.262  -2.469  1.00 84.79           C  
ATOM    774  C   LYS B 100       4.164  18.052  -1.192  1.00 84.79           C  
ATOM    775  CB  LYS B 100       3.134  17.034  -3.235  1.00 84.79           C  
ATOM    776  O   LYS B 100       4.410  19.259  -1.138  1.00 84.79           O  
ATOM    777  CG  LYS B 100       3.328  16.747  -4.716  1.00 84.79           C  
ATOM    778  CD  LYS B 100       1.994  16.608  -5.438  1.00 84.79           C  
ATOM    779  CE  LYS B 100       2.186  16.247  -6.905  1.00 84.79           C  
ATOM    780  NZ  LYS B 100       0.879  16.083  -7.610  1.00 84.79           N  
ATOM    781  N   ILE B 101       3.668  17.436  -0.271  1.00 77.57           N  
ATOM    782  CA  ILE B 101       3.367  18.073   1.007  1.00 77.57           C  
ATOM    783  C   ILE B 101       4.655  18.592   1.641  1.00 77.57           C  
ATOM    784  CB  ILE B 101       2.650  17.100   1.969  1.00 77.57           C  
ATOM    785  O   ILE B 101       4.691  19.709   2.164  1.00 77.57           O  
ATOM    786  CG1 ILE B 101       1.256  16.750   1.434  1.00 77.57           C  
ATOM    787  CG2 ILE B 101       2.562  17.698   3.376  1.00 77.57           C  
ATOM    788  CD1 ILE B 101       0.578  15.606   2.174  1.00 77.57           C  
ATOM    789  N   ARG B 102       5.659  17.822   1.603  1.00 80.77           N  
ATOM    790  CA  ARG B 102       6.953  18.225   2.145  1.00 80.77           C  
ATOM    791  C   ARG B 102       7.480  19.468   1.436  1.00 80.77           C  
ATOM    792  CB  ARG B 102       7.966  17.084   2.024  1.00 80.77           C  
ATOM    793  O   ARG B 102       7.923  20.418   2.085  1.00 80.77           O  
ATOM    794  CG  ARG B 102       9.302  17.374   2.690  1.00 80.77           C  
ATOM    795  CD  ARG B 102      10.292  16.235   2.486  1.00 80.77           C  
ATOM    796  NE  ARG B 102      10.037  15.128   3.403  1.00 80.77           N  
ATOM    797  NH1 ARG B 102      12.266  14.641   3.764  1.00 80.77           N  
ATOM    798  NH2 ARG B 102      10.636  13.412   4.807  1.00 80.77           N  
ATOM    799  CZ  ARG B 102      10.980  14.397   3.989  1.00 80.77           C  
ATOM    800  N   ASP B 103       7.385  19.400   0.226  1.00 85.18           N  
ATOM    801  CA  ASP B 103       7.885  20.522  -0.563  1.00 85.18           C  
ATOM    802  C   ASP B 103       7.103  21.798  -0.260  1.00 85.18           C  
ATOM    803  CB  ASP B 103       7.812  20.203  -2.057  1.00 85.18           C  
ATOM    804  O   ASP B 103       7.676  22.889  -0.222  1.00 85.18           O  
ATOM    805  CG  ASP B 103       8.864  19.202  -2.502  1.00 85.18           C  
ATOM    806  OD1 ASP B 103       9.831  18.958  -1.748  1.00 85.18           O  
ATOM    807  OD2 ASP B 103       8.726  18.654  -3.617  1.00 85.18           O  
ATOM    808  N   GLU B 104       5.832  21.589  -0.071  1.00 84.23           N  
ATOM    809  CA  GLU B 104       4.969  22.733   0.211  1.00 84.23           C  
ATOM    810  C   GLU B 104       5.230  23.288   1.609  1.00 84.23           C  
ATOM    811  CB  GLU B 104       3.496  22.343   0.066  1.00 84.23           C  
ATOM    812  O   GLU B 104       4.856  24.424   1.910  1.00 84.23           O  
ATOM    813  CG  GLU B 104       3.054  22.138  -1.376  1.00 84.23           C  
ATOM    814  CD  GLU B 104       1.634  21.607  -1.498  1.00 84.23           C  
ATOM    815  OE1 GLU B 104       1.137  21.459  -2.637  1.00 84.23           O  
ATOM    816  OE2 GLU B 104       1.013  21.339  -0.445  1.00 84.23           O  
ATOM    817  N   SER B 105       5.865  22.568   2.372  1.00 84.18           N  
ATOM    818  CA  SER B 105       6.154  22.998   3.736  1.00 84.18           C  
ATOM    819  C   SER B 105       7.496  23.718   3.817  1.00 84.18           C  
ATOM    820  CB  SER B 105       6.151  21.800   4.687  1.00 84.18           C  
ATOM    821  O   SER B 105       7.880  24.210   4.880  1.00 84.18           O  
ATOM    822  OG  SER B 105       7.191  20.894   4.359  1.00 84.18           O  
ATOM    823  N   LEU B 106       8.111  23.750   2.723  1.00 90.58           N  
ATOM    824  CA  LEU B 106       9.422  24.389   2.681  1.00 90.58           C  
ATOM    825  C   LEU B 106       9.330  25.778   2.058  1.00 90.58           C  
ATOM    826  CB  LEU B 106      10.413  23.528   1.894  1.00 90.58           C  
ATOM    827  O   LEU B 106       8.522  26.006   1.155  1.00 90.58           O  
ATOM    828  CG  LEU B 106      10.694  22.133   2.455  1.00 90.58           C  
ATOM    829  CD1 LEU B 106      11.619  21.362   1.518  1.00 90.58           C  
ATOM    830  CD2 LEU B 106      11.299  22.230   3.851  1.00 90.58           C  
ATOM    831  N   CYS B 107      10.114  26.700   2.634  1.00 92.89           N  
ATOM    832  CA  CYS B 107      10.230  28.038   2.063  1.00 92.89           C  
ATOM    833  C   CYS B 107      10.774  27.979   0.641  1.00 92.89           C  
ATOM    834  CB  CYS B 107      11.135  28.913   2.929  1.00 92.89           C  
ATOM    835  O   CYS B 107      11.838  27.404   0.402  1.00 92.89           O  
ATOM    836  SG  CYS B 107      11.484  30.534   2.211  1.00 92.89           S  
ATOM    837  N   PRO B 108      10.019  28.589  -0.308  1.00 91.34           N  
ATOM    838  CA  PRO B 108      10.445  28.545  -1.709  1.00 91.34           C  
ATOM    839  C   PRO B 108      11.813  29.187  -1.929  1.00 91.34           C  
ATOM    840  CB  PRO B 108       9.350  29.331  -2.435  1.00 91.34           C  
ATOM    841  O   PRO B 108      12.575  28.743  -2.792  1.00 91.34           O  
ATOM    842  CG  PRO B 108       8.597  30.029  -1.350  1.00 91.34           C  
ATOM    843  CD  PRO B 108       8.875  29.330  -0.050  1.00 91.34           C  
ATOM    844  N   GLN B 109      12.143  30.191  -1.170  1.00 90.28           N  
ATOM    845  CA  GLN B 109      13.366  30.962  -1.361  1.00 90.28           C  
ATOM    846  C   GLN B 109      14.552  30.294  -0.671  1.00 90.28           C  
ATOM    847  CB  GLN B 109      13.189  32.388  -0.837  1.00 90.28           C  
ATOM    848  O   GLN B 109      15.642  30.210  -1.241  1.00 90.28           O  
ATOM    849  CG  GLN B 109      12.225  33.231  -1.661  1.00 90.28           C  
ATOM    850  CD  GLN B 109      11.917  34.570  -1.016  1.00 90.28           C  
ATOM    851  NE2 GLN B 109      11.567  35.556  -1.835  1.00 90.28           N  
ATOM    852  OE1 GLN B 109      11.992  34.716   0.208  1.00 90.28           O  
ATOM    853  N   HIS B 110      14.405  29.729   0.507  1.00 93.29           N  
ATOM    854  CA  HIS B 110      15.539  29.279   1.306  1.00 93.29           C  
ATOM    855  C   HIS B 110      15.521  27.765   1.484  1.00 93.29           C  
ATOM    856  CB  HIS B 110      15.540  29.969   2.671  1.00 93.29           C  
ATOM    857  O   HIS B 110      16.472  27.187   2.015  1.00 93.29           O  
ATOM    858  CG  HIS B 110      15.521  31.462   2.589  1.00 93.29           C  
ATOM    859  CD2 HIS B 110      16.439  32.339   2.119  1.00 93.29           C  
ATOM    860  ND1 HIS B 110      14.456  32.218   3.030  1.00 93.29           N  
ATOM    861  CE1 HIS B 110      14.722  33.499   2.833  1.00 93.29           C  
ATOM    862  NE2 HIS B 110      15.919  33.599   2.281  1.00 93.29           N  
ATOM    863  N   HIS B 111      14.403  27.084   1.119  1.00 91.11           N  
ATOM    864  CA  HIS B 111      14.237  25.637   1.199  1.00 91.11           C  
ATOM    865  C   HIS B 111      14.388  25.144   2.634  1.00 91.11           C  
ATOM    866  CB  HIS B 111      15.246  24.931   0.292  1.00 91.11           C  
ATOM    867  O   HIS B 111      14.985  24.091   2.873  1.00 91.11           O  
ATOM    868  CG  HIS B 111      15.048  25.216  -1.163  1.00 91.11           C  
ATOM    869  CD2 HIS B 111      14.236  24.638  -2.079  1.00 91.11           C  
ATOM    870  ND1 HIS B 111      15.739  26.205  -1.829  1.00 91.11           N  
ATOM    871  CE1 HIS B 111      15.359  26.223  -3.095  1.00 91.11           C  
ATOM    872  NE2 HIS B 111      14.448  25.282  -3.273  1.00 91.11           N  
ATOM    873  N   GLU B 112      14.047  26.032   3.525  1.00 90.59           N  
ATOM    874  CA  GLU B 112      13.963  25.694   4.943  1.00 90.59           C  
ATOM    875  C   GLU B 112      12.512  25.528   5.385  1.00 90.59           C  
ATOM    876  CB  GLU B 112      14.653  26.764   5.793  1.00 90.59           C  
ATOM    877  O   GLU B 112      11.599  26.059   4.749  1.00 90.59           O  
ATOM    878  CG  GLU B 112      16.146  26.889   5.530  1.00 90.59           C  
ATOM    879  CD  GLU B 112      16.955  25.734   6.099  1.00 90.59           C  
ATOM    880  OE1 GLU B 112      17.946  25.314   5.459  1.00 90.59           O  
ATOM    881  OE2 GLU B 112      16.594  25.244   7.192  1.00 90.59           O  
ATOM    882  N   ALA B 113      12.339  24.822   6.462  1.00 90.39           N  
ATOM    883  CA  ALA B 113      10.992  24.551   6.959  1.00 90.39           C  
ATOM    884  C   ALA B 113      10.270  25.846   7.321  1.00 90.39           C  
ATOM    885  CB  ALA B 113      11.048  23.620   8.168  1.00 90.39           C  
ATOM    886  O   ALA B 113      10.859  26.742   7.930  1.00 90.39           O  
ATOM    887  N   LEU B 114       9.030  25.856   6.880  1.00 90.78           N  
ATOM    888  CA  LEU B 114       8.162  26.951   7.297  1.00 90.78           C  
ATOM    889  C   LEU B 114       7.636  26.721   8.709  1.00 90.78           C  
ATOM    890  CB  LEU B 114       6.991  27.106   6.323  1.00 90.78           C  
ATOM    891  O   LEU B 114       6.565  26.137   8.891  1.00 90.78           O  
ATOM    892  CG  LEU B 114       7.343  27.565   4.907  1.00 90.78           C  
ATOM    893  CD1 LEU B 114       6.151  27.369   3.975  1.00 90.78           C  
ATOM    894  CD2 LEU B 114       7.790  29.023   4.912  1.00 90.78           C  
ATOM    895  N   SER B 115       8.388  27.181   9.650  1.00 87.46           N  
ATOM    896  CA  SER B 115       8.067  26.841  11.032  1.00 87.46           C  
ATOM    897  C   SER B 115       7.594  28.067  11.806  1.00 87.46           C  
ATOM    898  CB  SER B 115       9.280  26.224  11.729  1.00 87.46           C  
ATOM    899  O   SER B 115       7.189  27.957  12.966  1.00 87.46           O  
ATOM    900  OG  SER B 115      10.385  27.110  11.692  1.00 87.46           O  
ATOM    901  N   LEU B 116       7.595  29.239  11.178  1.00 87.72           N  
ATOM    902  CA  LEU B 116       7.193  30.471  11.848  1.00 87.72           C  
ATOM    903  C   LEU B 116       6.081  31.172  11.076  1.00 87.72           C  
ATOM    904  CB  LEU B 116       8.392  31.410  12.006  1.00 87.72           C  
ATOM    905  O   LEU B 116       5.819  30.841   9.918  1.00 87.72           O  
ATOM    906  CG  LEU B 116       9.614  30.835  12.724  1.00 87.72           C  
ATOM    907  CD1 LEU B 116      10.807  31.773  12.574  1.00 87.72           C  
ATOM    908  CD2 LEU B 116       9.302  30.590  14.197  1.00 87.72           C  
ATOM    909  N   PHE B 117       5.352  32.059  11.752  1.00 89.18           N  
ATOM    910  CA  PHE B 117       4.268  32.809  11.129  1.00 89.18           C  
ATOM    911  C   PHE B 117       4.470  34.308  11.315  1.00 89.18           C  
ATOM    912  CB  PHE B 117       2.916  32.385  11.712  1.00 89.18           C  
ATOM    913  O   PHE B 117       4.772  34.767  12.418  1.00 89.18           O  
ATOM    914  CG  PHE B 117       1.740  33.090  11.091  1.00 89.18           C  
ATOM    915  CD1 PHE B 117       1.135  34.163  11.734  1.00 89.18           C  
ATOM    916  CD2 PHE B 117       1.238  32.678   9.863  1.00 89.18           C  
ATOM    917  CE1 PHE B 117       0.047  34.817  11.162  1.00 89.18           C  
ATOM    918  CE2 PHE B 117       0.151  33.326   9.285  1.00 89.18           C  
ATOM    919  CZ  PHE B 117      -0.444  34.395   9.936  1.00 89.18           C  
ATOM    920  N   CYS B 118       4.408  35.035  10.232  1.00 88.86           N  
ATOM    921  CA  CYS B 118       4.467  36.492  10.283  1.00 88.86           C  
ATOM    922  C   CYS B 118       3.068  37.094  10.323  1.00 88.86           C  
ATOM    923  CB  CYS B 118       5.234  37.039   9.079  1.00 88.86           C  
ATOM    924  O   CYS B 118       2.315  36.989   9.353  1.00 88.86           O  
ATOM    925  SG  CYS B 118       5.305  38.843   9.020  1.00 88.86           S  
ATOM    926  N   TYR B 119       2.769  37.840  11.321  1.00 84.94           N  
ATOM    927  CA  TYR B 119       1.431  38.389  11.515  1.00 84.94           C  
ATOM    928  C   TYR B 119       1.134  39.477  10.491  1.00 84.94           C  
ATOM    929  CB  TYR B 119       1.281  38.950  12.932  1.00 84.94           C  
ATOM    930  O   TYR B 119       0.057  39.496   9.891  1.00 84.94           O  
ATOM    931  CG  TYR B 119      -0.153  39.059  13.393  1.00 84.94           C  
ATOM    932  CD1 TYR B 119      -0.843  40.265  13.305  1.00 84.94           C  
ATOM    933  CD2 TYR B 119      -0.819  37.956  13.917  1.00 84.94           C  
ATOM    934  CE1 TYR B 119      -2.163  40.371  13.730  1.00 84.94           C  
ATOM    935  CE2 TYR B 119      -2.139  38.050  14.345  1.00 84.94           C  
ATOM    936  OH  TYR B 119      -4.109  39.358  14.670  1.00 84.94           O  
ATOM    937  CZ  TYR B 119      -2.802  39.260  14.247  1.00 84.94           C  
ATOM    938  N   GLU B 120       2.062  40.292  10.256  1.00 86.63           N  
ATOM    939  CA  GLU B 120       1.866  41.421   9.351  1.00 86.63           C  
ATOM    940  C   GLU B 120       1.656  40.948   7.915  1.00 86.63           C  
ATOM    941  CB  GLU B 120       3.057  42.380   9.420  1.00 86.63           C  
ATOM    942  O   GLU B 120       0.765  41.437   7.219  1.00 86.63           O  
ATOM    943  CG  GLU B 120       3.136  43.170  10.718  1.00 86.63           C  
ATOM    944  CD  GLU B 120       3.836  42.417  11.838  1.00 86.63           C  
ATOM    945  OE1 GLU B 120       4.148  43.034  12.882  1.00 86.63           O  
ATOM    946  OE2 GLU B 120       4.075  41.201  11.670  1.00 86.63           O  
ATOM    947  N   ASP B 121       2.386  39.965   7.515  1.00 86.76           N  
ATOM    948  CA  ASP B 121       2.285  39.466   6.147  1.00 86.76           C  
ATOM    949  C   ASP B 121       1.296  38.306   6.057  1.00 86.76           C  
ATOM    950  CB  ASP B 121       3.657  39.028   5.632  1.00 86.76           C  
ATOM    951  O   ASP B 121       0.924  37.883   4.961  1.00 86.76           O  
ATOM    952  CG  ASP B 121       4.626  40.186   5.468  1.00 86.76           C  
ATOM    953  OD1 ASP B 121       4.175  41.342   5.315  1.00 86.76           O  
ATOM    954  OD2 ASP B 121       5.852  39.940   5.489  1.00 86.76           O  
ATOM    955  N   GLN B 122       0.794  37.826   7.194  1.00 86.06           N  
ATOM    956  CA  GLN B 122      -0.142  36.710   7.278  1.00 86.06           C  
ATOM    957  C   GLN B 122       0.351  35.516   6.466  1.00 86.06           C  
ATOM    958  CB  GLN B 122      -1.530  37.135   6.795  1.00 86.06           C  
ATOM    959  O   GLN B 122      -0.398  34.949   5.667  1.00 86.06           O  
ATOM    960  CG  GLN B 122      -2.194  38.182   7.679  1.00 86.06           C  
ATOM    961  CD  GLN B 122      -3.578  38.569   7.192  1.00 86.06           C  
ATOM    962  NE2 GLN B 122      -3.958  39.822   7.419  1.00 86.06           N  
ATOM    963  OE1 GLN B 122      -4.300  37.748   6.616  1.00 86.06           O  
ATOM    964  N   GLU B 123       1.567  35.157   6.684  1.00 87.13           N  
ATOM    965  CA  GLU B 123       2.150  34.039   5.949  1.00 87.13           C  
ATOM    966  C   GLU B 123       3.153  33.276   6.810  1.00 87.13           C  
ATOM    967  CB  GLU B 123       2.825  34.531   4.667  1.00 87.13           C  
ATOM    968  O   GLU B 123       3.745  33.842   7.732  1.00 87.13           O  
ATOM    969  CG  GLU B 123       4.067  35.376   4.910  1.00 87.13           C  
ATOM    970  CD  GLU B 123       4.731  35.851   3.628  1.00 87.13           C  
ATOM    971  OE1 GLU B 123       5.813  36.478   3.700  1.00 87.13           O  
ATOM    972  OE2 GLU B 123       4.166  35.594   2.542  1.00 87.13           O  
ATOM    973  N   ALA B 124       3.284  31.981   6.447  1.00 90.02           N  
ATOM    974  CA  ALA B 124       4.327  31.183   7.087  1.00 90.02           C  
ATOM    975  C   ALA B 124       5.704  31.536   6.533  1.00 90.02           C  
ATOM    976  CB  ALA B 124       4.047  29.694   6.900  1.00 90.02           C  
ATOM    977  O   ALA B 124       5.857  31.763   5.331  1.00 90.02           O  
ATOM    978  N   VAL B 125       6.620  31.627   7.452  1.00 91.21           N  
ATOM    979  CA  VAL B 125       7.960  32.018   7.025  1.00 91.21           C  
ATOM    980  C   VAL B 125       8.994  31.083   7.647  1.00 91.21           C  
ATOM    981  CB  VAL B 125       8.271  33.484   7.403  1.00 91.21           C  
ATOM    982  O   VAL B 125       8.738  30.464   8.683  1.00 91.21           O  
ATOM    983  CG1 VAL B 125       7.385  34.445   6.612  1.00 91.21           C  
ATOM    984  CG2 VAL B 125       8.088  33.697   8.905  1.00 91.21           C  
ATOM    985  N   CYS B 126      10.139  30.948   6.978  1.00 93.36           N  
ATOM    986  CA  CYS B 126      11.245  30.175   7.531  1.00 93.36           C  
ATOM    987  C   CYS B 126      12.077  31.021   8.487  1.00 93.36           C  
ATOM    988  CB  CYS B 126      12.133  29.633   6.411  1.00 93.36           C  
ATOM    989  O   CYS B 126      11.791  32.202   8.687  1.00 93.36           O  
ATOM    990  SG  CYS B 126      13.193  30.882   5.653  1.00 93.36           S  
ATOM    991  N   LEU B 127      13.089  30.402   9.073  1.00 92.84           N  
ATOM    992  CA  LEU B 127      13.903  31.089  10.070  1.00 92.84           C  
ATOM    993  C   LEU B 127      14.680  32.239   9.439  1.00 92.84           C  
ATOM    994  CB  LEU B 127      14.872  30.109  10.738  1.00 92.84           C  
ATOM    995  O   LEU B 127      14.851  33.292  10.059  1.00 92.84           O  
ATOM    996  CG  LEU B 127      14.252  29.082  11.686  1.00 92.84           C  
ATOM    997  CD1 LEU B 127      15.313  28.098  12.169  1.00 92.84           C  
ATOM    998  CD2 LEU B 127      13.585  29.779  12.867  1.00 92.84           C  
ATOM    999  N   ILE B 128      15.028  32.002   8.196  1.00 93.67           N  
ATOM   1000  CA  ILE B 128      15.827  33.003   7.497  1.00 93.67           C  
ATOM   1001  C   ILE B 128      14.947  34.191   7.116  1.00 93.67           C  
ATOM   1002  CB  ILE B 128      16.501  32.410   6.239  1.00 93.67           C  
ATOM   1003  O   ILE B 128      15.327  35.346   7.327  1.00 93.67           O  
ATOM   1004  CG1 ILE B 128      17.392  31.222   6.620  1.00 93.67           C  
ATOM   1005  CG2 ILE B 128      17.307  33.484   5.502  1.00 93.67           C  
ATOM   1006  CD1 ILE B 128      17.946  30.457   5.427  1.00 93.67           C  
ATOM   1007  N   CYS B 129      13.750  33.938   6.631  1.00 93.07           N  
ATOM   1008  CA  CYS B 129      12.797  34.988   6.290  1.00 93.07           C  
ATOM   1009  C   CYS B 129      12.389  35.777   7.528  1.00 93.07           C  
ATOM   1010  CB  CYS B 129      11.558  34.392   5.622  1.00 93.07           C  
ATOM   1011  O   CYS B 129      12.193  36.992   7.458  1.00 93.07           O  
ATOM   1012  SG  CYS B 129      11.870  33.725   3.973  1.00 93.07           S  
ATOM   1013  N   ALA B 130      12.319  35.167   8.654  1.00 90.87           N  
ATOM   1014  CA  ALA B 130      11.895  35.792   9.904  1.00 90.87           C  
ATOM   1015  C   ALA B 130      12.899  36.847  10.359  1.00 90.87           C  
ATOM   1016  CB  ALA B 130      11.708  34.735  10.990  1.00 90.87           C  
ATOM   1017  O   ALA B 130      12.516  37.877  10.919  1.00 90.87           O  
ATOM   1018  N   ILE B 131      14.126  36.540  10.137  1.00 90.63           N  
ATOM   1019  CA  ILE B 131      15.180  37.465  10.540  1.00 90.63           C  
ATOM   1020  C   ILE B 131      15.011  38.792   9.803  1.00 90.63           C  
ATOM   1021  CB  ILE B 131      16.583  36.876  10.269  1.00 90.63           C  
ATOM   1022  O   ILE B 131      15.076  39.861  10.415  1.00 90.63           O  
ATOM   1023  CG1 ILE B 131      16.815  35.630  11.131  1.00 90.63           C  
ATOM   1024  CG2 ILE B 131      17.668  37.927  10.521  1.00 90.63           C  
ATOM   1025  CD1 ILE B 131      18.077  34.857  10.775  1.00 90.63           C  
ATOM   1026  N   SER B 132      14.765  38.725   8.431  1.00 87.16           N  
ATOM   1027  CA  SER B 132      14.554  39.922   7.624  1.00 87.16           C  
ATOM   1028  C   SER B 132      13.290  40.661   8.051  1.00 87.16           C  
ATOM   1029  CB  SER B 132      14.466  39.561   6.141  1.00 87.16           C  
ATOM   1030  O   SER B 132      13.268  41.893   8.091  1.00 87.16           O  
ATOM   1031  OG  SER B 132      13.208  38.984   5.837  1.00 87.16           O  
ATOM   1032  N   HIS B 133      12.242  39.914   8.385  1.00 79.01           N  
ATOM   1033  CA  HIS B 133      10.972  40.492   8.811  1.00 79.01           C  
ATOM   1034  C   HIS B 133      11.112  41.197  10.156  1.00 79.01           C  
ATOM   1035  CB  HIS B 133       9.892  39.412   8.894  1.00 79.01           C  
ATOM   1036  O   HIS B 133      10.487  42.235  10.386  1.00 79.01           O  
ATOM   1037  CG  HIS B 133       9.393  38.958   7.559  1.00 79.01           C  
ATOM   1038  CD2 HIS B 133       9.727  37.886   6.803  1.00 79.01           C  
ATOM   1039  ND1 HIS B 133       8.431  39.646   6.852  1.00 79.01           N  
ATOM   1040  CE1 HIS B 133       8.194  39.014   5.715  1.00 79.01           C  
ATOM   1041  NE2 HIS B 133       8.967  37.943   5.660  1.00 79.01           N  
ATOM   1042  N   THR B 134      11.854  40.646  11.053  1.00 78.03           N  
ATOM   1043  CA  THR B 134      12.069  41.241  12.367  1.00 78.03           C  
ATOM   1044  C   THR B 134      12.769  42.591  12.242  1.00 78.03           C  
ATOM   1045  CB  THR B 134      12.900  40.311  13.272  1.00 78.03           C  
ATOM   1046  O   THR B 134      12.483  43.517  13.003  1.00 78.03           O  
ATOM   1047  CG2 THR B 134      12.145  39.021  13.575  1.00 78.03           C  
ATOM   1048  OG1 THR B 134      14.131  39.989  12.614  1.00 78.03           O  
ATOM   1049  N   HIS B 135      13.587  42.661  11.221  1.00 75.99           N  
ATOM   1050  CA  HIS B 135      14.266  43.929  10.977  1.00 75.99           C  
ATOM   1051  C   HIS B 135      13.284  44.997  10.505  1.00 75.99           C  
ATOM   1052  CB  HIS B 135      15.381  43.749   9.946  1.00 75.99           C  
ATOM   1053  O   HIS B 135      13.499  46.189  10.738  1.00 75.99           O  
ATOM   1054  CG  HIS B 135      16.573  43.015  10.473  1.00 75.99           C  
ATOM   1055  CD2 HIS B 135      17.092  41.808  10.144  1.00 75.99           C  
ATOM   1056  ND1 HIS B 135      17.380  43.523  11.468  1.00 75.99           N  
ATOM   1057  CE1 HIS B 135      18.346  42.659  11.728  1.00 75.99           C  
ATOM   1058  NE2 HIS B 135      18.194  41.610  10.938  1.00 75.99           N  
ATOM   1059  N   ARG B 136      12.175  44.460   9.989  1.00 82.50           N  
ATOM   1060  CA  ARG B 136      11.119  45.351   9.518  1.00 82.50           C  
ATOM   1061  C   ARG B 136      10.048  45.543  10.586  1.00 82.50           C  
ATOM   1062  CB  ARG B 136      10.488  44.806   8.235  1.00 82.50           C  
ATOM   1063  O   ARG B 136       8.929  45.960  10.282  1.00 82.50           O  
ATOM   1064  CG  ARG B 136      11.389  44.908   7.014  1.00 82.50           C  
ATOM   1065  CD  ARG B 136      10.720  44.339   5.770  1.00 82.50           C  
ATOM   1066  NE  ARG B 136      11.512  44.590   4.570  1.00 82.50           N  
ATOM   1067  NH1 ARG B 136      12.001  42.367   4.176  1.00 82.50           N  
ATOM   1068  NH2 ARG B 136      12.799  43.988   2.766  1.00 82.50           N  
ATOM   1069  CZ  ARG B 136      12.102  43.648   3.840  1.00 82.50           C  
ATOM   1070  N   ALA B 137      10.278  45.074  11.844  1.00 86.59           N  
ATOM   1071  CA  ALA B 137       9.440  45.216  13.032  1.00 86.59           C  
ATOM   1072  C   ALA B 137       8.174  44.373  12.914  1.00 86.59           C  
ATOM   1073  CB  ALA B 137       9.080  46.683  13.257  1.00 86.59           C  
ATOM   1074  O   ALA B 137       7.115  44.758  13.416  1.00 86.59           O  
ATOM   1075  N   HIS B 138       8.205  43.329  12.051  1.00 89.31           N  
ATOM   1076  CA  HIS B 138       7.102  42.375  12.006  1.00 89.31           C  
ATOM   1077  C   HIS B 138       7.136  41.438  13.208  1.00 89.31           C  
ATOM   1078  CB  HIS B 138       7.146  41.567  10.708  1.00 89.31           C  
ATOM   1079  O   HIS B 138       8.204  41.169  13.762  1.00 89.31           O  
ATOM   1080  CG  HIS B 138       6.864  42.380   9.485  1.00 89.31           C  
ATOM   1081  CD2 HIS B 138       6.832  43.720   9.296  1.00 89.31           C  
ATOM   1082  ND1 HIS B 138       6.566  41.811   8.266  1.00 89.31           N  
ATOM   1083  CE1 HIS B 138       6.363  42.769   7.377  1.00 89.31           C  
ATOM   1084  NE2 HIS B 138       6.518  43.937   7.977  1.00 89.31           N  
ATOM   1085  N   THR B 139       5.964  41.007  13.623  1.00 87.28           N  
ATOM   1086  CA  THR B 139       5.829  40.035  14.702  1.00 87.28           C  
ATOM   1087  C   THR B 139       5.830  38.611  14.151  1.00 87.28           C  
ATOM   1088  CB  THR B 139       4.541  40.274  15.512  1.00 87.28           C  
ATOM   1089  O   THR B 139       4.946  38.239  13.376  1.00 87.28           O  
ATOM   1090  CG2 THR B 139       4.466  39.339  16.715  1.00 87.28           C  
ATOM   1091  OG1 THR B 139       4.518  41.630  15.973  1.00 87.28           O  
ATOM   1092  N   VAL B 140       6.838  37.866  14.469  1.00 88.38           N  
ATOM   1093  CA  VAL B 140       6.975  36.486  14.015  1.00 88.38           C  
ATOM   1094  C   VAL B 140       6.842  35.535  15.203  1.00 88.38           C  
ATOM   1095  CB  VAL B 140       8.323  36.257  13.297  1.00 88.38           C  
ATOM   1096  O   VAL B 140       7.463  35.746  16.247  1.00 88.38           O  
ATOM   1097  CG1 VAL B 140       8.363  34.872  12.653  1.00 88.38           C  
ATOM   1098  CG2 VAL B 140       8.561  37.343  12.250  1.00 88.38           C  
ATOM   1099  N   VAL B 141       5.935  34.522  15.054  1.00 84.81           N  
ATOM   1100  CA  VAL B 141       5.694  33.571  16.134  1.00 84.81           C  
ATOM   1101  C   VAL B 141       5.793  32.145  15.598  1.00 84.81           C  
ATOM   1102  CB  VAL B 141       4.315  33.798  16.793  1.00 84.81           C  
ATOM   1103  O   VAL B 141       5.583  31.907  14.406  1.00 84.81           O  
ATOM   1104  CG1 VAL B 141       4.267  35.158  17.489  1.00 84.81           C  
ATOM   1105  CG2 VAL B 141       3.202  33.687  15.753  1.00 84.81           C  
ATOM   1106  N   PRO B 142       6.253  31.245  16.442  1.00 85.64           N  
ATOM   1107  CA  PRO B 142       6.287  29.845  16.013  1.00 85.64           C  
ATOM   1108  C   PRO B 142       4.917  29.327  15.579  1.00 85.64           C  
ATOM   1109  CB  PRO B 142       6.779  29.106  17.261  1.00 85.64           C  
ATOM   1110  O   PRO B 142       3.895  29.727  16.143  1.00 85.64           O  
ATOM   1111  CG  PRO B 142       7.451  30.156  18.086  1.00 85.64           C  
ATOM   1112  CD  PRO B 142       6.811  31.481  17.785  1.00 85.64           C  
ATOM   1113  N   LEU B 143       4.928  28.744  14.395  1.00 71.34           N  
ATOM   1114  CA  LEU B 143       3.691  28.134  13.918  1.00 71.34           C  
ATOM   1115  C   LEU B 143       3.213  27.051  14.879  1.00 71.34           C  
ATOM   1116  CB  LEU B 143       3.889  27.542  12.520  1.00 71.34           C  
ATOM   1117  O   LEU B 143       4.016  26.257  15.375  1.00 71.34           O  
ATOM   1118  CG  LEU B 143       3.737  28.510  11.346  1.00 71.34           C  
ATOM   1119  CD1 LEU B 143       4.462  27.971  10.117  1.00 71.34           C  
ATOM   1120  CD2 LEU B 143       2.263  28.752  11.040  1.00 71.34           C  
ATOM   1121  N   ASP B 144       2.441  27.334  16.003  1.00 55.22           N  
ATOM   1122  CA  ASP B 144       1.950  26.275  16.879  1.00 55.22           C  
ATOM   1123  C   ASP B 144       1.763  24.969  16.111  1.00 55.22           C  
ATOM   1124  CB  ASP B 144       0.632  26.691  17.537  1.00 55.22           C  
ATOM   1125  O   ASP B 144       1.179  24.959  15.025  1.00 55.22           O  
ATOM   1126  CG  ASP B 144       0.819  27.712  18.645  1.00 55.22           C  
ATOM   1127  OD1 ASP B 144       1.929  27.800  19.213  1.00 55.22           O  
ATOM   1128  OD2 ASP B 144      -0.154  28.434  18.955  1.00 55.22           O  
ATOM   1129  N   ASP B 145       2.855  24.110  16.230  1.00 46.33           N  
ATOM   1130  CA  ASP B 145       2.643  22.823  15.575  1.00 46.33           C  
ATOM   1131  C   ASP B 145       1.199  22.354  15.738  1.00 46.33           C  
ATOM   1132  CB  ASP B 145       3.604  21.772  16.135  1.00 46.33           C  
ATOM   1133  O   ASP B 145       0.854  21.728  16.742  1.00 46.33           O  
ATOM   1134  CG  ASP B 145       4.351  21.014  15.052  1.00 46.33           C  
ATOM   1135  OD1 ASP B 145       3.984  21.130  13.862  1.00 46.33           O  
ATOM   1136  OD2 ASP B 145       5.315  20.293  15.390  1.00 46.33           O  
ATOM   1137  N   ALA B 146       0.263  23.305  15.900  1.00 38.00           N  
ATOM   1138  CA  ALA B 146      -1.002  22.585  16.018  1.00 38.00           C  
ATOM   1139  C   ALA B 146      -1.183  21.600  14.868  1.00 38.00           C  
ATOM   1140  CB  ALA B 146      -2.170  23.568  16.062  1.00 38.00           C  
ATOM   1141  O   ALA B 146      -2.051  20.725  14.922  1.00 38.00           O  
ATOM   1142  N   THR B 147      -0.643  21.944  13.673  1.00 36.09           N  
ATOM   1143  CA  THR B 147      -0.914  20.931  12.658  1.00 36.09           C  
ATOM   1144  C   THR B 147      -0.194  19.628  12.991  1.00 36.09           C  
ATOM   1145  CB  THR B 147      -0.487  21.414  11.260  1.00 36.09           C  
ATOM   1146  O   THR B 147      -0.607  18.554  12.548  1.00 36.09           O  
ATOM   1147  CG2 THR B 147      -1.625  22.154  10.563  1.00 36.09           C  
ATOM   1148  OG1 THR B 147       0.635  22.296  11.386  1.00 36.09           O  
ATOM   1149  N   GLN B 148       1.088  19.701  13.506  1.00 31.20           N  
ATOM   1150  CA  GLN B 148       1.683  18.395  13.766  1.00 31.20           C  
ATOM   1151  C   GLN B 148       1.062  17.742  14.998  1.00 31.20           C  
ATOM   1152  CB  GLN B 148       3.197  18.520  13.946  1.00 31.20           C  
ATOM   1153  O   GLN B 148       1.281  16.557  15.257  1.00 31.20           O  
ATOM   1154  CG  GLN B 148       3.993  18.219  12.684  1.00 31.20           C  
ATOM   1155  CD  GLN B 148       5.423  18.722  12.757  1.00 31.20           C  
ATOM   1156  NE2 GLN B 148       6.084  18.800  11.607  1.00 31.20           N  
ATOM   1157  OE1 GLN B 148       5.929  19.039  13.838  1.00 31.20           O  
ATOM   1158  N   GLU B 149       0.622  18.618  16.057  1.00 27.08           N  
ATOM   1159  CA  GLU B 149       0.119  17.926  17.240  1.00 27.08           C  
ATOM   1160  C   GLU B 149      -1.293  17.395  17.010  1.00 27.08           C  
ATOM   1161  CB  GLU B 149       0.139  18.856  18.456  1.00 27.08           C  
ATOM   1162  O   GLU B 149      -1.894  16.805  17.911  1.00 27.08           O  
ATOM   1163  CG  GLU B 149       1.538  19.176  18.963  1.00 27.08           C  
ATOM   1164  CD  GLU B 149       1.565  19.605  20.421  1.00 27.08           C  
ATOM   1165  OE1 GLU B 149       2.667  19.700  21.006  1.00 27.08           O  
ATOM   1166  OE2 GLU B 149       0.473  19.848  20.984  1.00 27.08           O  
ATOM   1167  N   TYR B 150      -2.234  17.769  16.047  1.00 24.58           N  
ATOM   1168  CA  TYR B 150      -3.175  16.656  15.988  1.00 24.58           C  
ATOM   1169  C   TYR B 150      -2.611  15.509  15.158  1.00 24.58           C  
ATOM   1170  CB  TYR B 150      -4.514  17.115  15.403  1.00 24.58           C  
ATOM   1171  O   TYR B 150      -1.909  15.736  14.170  1.00 24.58           O  
ATOM   1172  CG  TYR B 150      -5.298  18.021  16.321  1.00 24.58           C  
ATOM   1173  CD1 TYR B 150      -6.179  17.497  17.264  1.00 24.58           C  
ATOM   1174  CD2 TYR B 150      -5.161  19.403  16.246  1.00 24.58           C  
ATOM   1175  CE1 TYR B 150      -6.906  18.328  18.110  1.00 24.58           C  
ATOM   1176  CE2 TYR B 150      -5.882  20.244  17.087  1.00 24.58           C  
ATOM   1177  OH  TYR B 150      -7.467  20.526  18.849  1.00 24.58           O  
ATOM   1178  CZ  TYR B 150      -6.750  19.698  18.014  1.00 24.58           C  
TER    1179      TYR B 150                                                      
ATOM   1180  N   MET C   1      -3.096  35.015  -2.045  1.00 25.64           N  
ATOM   1181  CA  MET C   1      -2.076  33.990  -2.248  1.00 25.64           C  
ATOM   1182  C   MET C   1      -2.212  32.875  -1.216  1.00 25.64           C  
ATOM   1183  CB  MET C   1      -0.676  34.601  -2.176  1.00 25.64           C  
ATOM   1184  O   MET C   1      -1.638  31.797  -1.381  1.00 25.64           O  
ATOM   1185  CG  MET C   1      -0.197  35.192  -3.492  1.00 25.64           C  
ATOM   1186  SD  MET C   1       1.609  34.985  -3.740  1.00 25.64           S  
ATOM   1187  CE  MET C   1       2.236  36.264  -2.617  1.00 25.64           C  
ATOM   1188  N   ALA C   2      -2.717  33.317  -0.027  1.00 29.25           N  
ATOM   1189  CA  ALA C   2      -2.885  32.488   1.164  1.00 29.25           C  
ATOM   1190  C   ALA C   2      -3.979  31.445   0.956  1.00 29.25           C  
ATOM   1191  CB  ALA C   2      -3.208  33.358   2.376  1.00 29.25           C  
ATOM   1192  O   ALA C   2      -3.892  30.332   1.482  1.00 29.25           O  
ATOM   1193  N   GLU C   3      -5.048  31.989   0.299  1.00 27.70           N  
ATOM   1194  CA  GLU C   3      -6.233  31.159   0.107  1.00 27.70           C  
ATOM   1195  C   GLU C   3      -5.903  29.902  -0.692  1.00 27.70           C  
ATOM   1196  CB  GLU C   3      -7.338  31.954  -0.595  1.00 27.70           C  
ATOM   1197  O   GLU C   3      -6.545  28.863  -0.518  1.00 27.70           O  
ATOM   1198  CG  GLU C   3      -7.943  33.056   0.263  1.00 27.70           C  
ATOM   1199  CD  GLU C   3      -9.223  33.634  -0.319  1.00 27.70           C  
ATOM   1200  OE1 GLU C   3     -10.152  33.953   0.457  1.00 27.70           O  
ATOM   1201  OE2 GLU C   3      -9.297  33.769  -1.560  1.00 27.70           O  
ATOM   1202  N   THR C   4      -4.939  30.118  -1.662  1.00 30.22           N  
ATOM   1203  CA  THR C   4      -4.576  29.060  -2.598  1.00 30.22           C  
ATOM   1204  C   THR C   4      -3.907  27.898  -1.868  1.00 30.22           C  
ATOM   1205  CB  THR C   4      -3.637  29.586  -3.700  1.00 30.22           C  
ATOM   1206  O   THR C   4      -4.071  26.739  -2.254  1.00 30.22           O  
ATOM   1207  CG2 THR C   4      -4.328  30.646  -4.551  1.00 30.22           C  
ATOM   1208  OG1 THR C   4      -2.473  30.160  -3.093  1.00 30.22           O  
ATOM   1209  N   SER C   5      -3.105  28.327  -0.845  1.00 32.77           N  
ATOM   1210  CA  SER C   5      -2.281  27.318  -0.188  1.00 32.77           C  
ATOM   1211  C   SER C   5      -3.136  26.339   0.609  1.00 32.77           C  
ATOM   1212  CB  SER C   5      -1.256  27.979   0.734  1.00 32.77           C  
ATOM   1213  O   SER C   5      -2.852  25.139   0.638  1.00 32.77           O  
ATOM   1214  OG  SER C   5      -0.628  27.015   1.562  1.00 32.77           O  
ATOM   1215  N   LEU C   6      -4.192  26.927   1.194  1.00 29.55           N  
ATOM   1216  CA  LEU C   6      -5.063  26.107   2.029  1.00 29.55           C  
ATOM   1217  C   LEU C   6      -5.775  25.048   1.195  1.00 29.55           C  
ATOM   1218  CB  LEU C   6      -6.091  26.981   2.752  1.00 29.55           C  
ATOM   1219  O   LEU C   6      -5.953  23.914   1.645  1.00 29.55           O  
ATOM   1220  CG  LEU C   6      -6.413  26.596   4.197  1.00 29.55           C  
ATOM   1221  CD1 LEU C   6      -5.361  27.166   5.144  1.00 29.55           C  
ATOM   1222  CD2 LEU C   6      -7.806  27.081   4.582  1.00 29.55           C  
ATOM   1223  N   LEU C   7      -6.160  25.440   0.039  1.00 30.30           N  
ATOM   1224  CA  LEU C   7      -6.871  24.525  -0.847  1.00 30.30           C  
ATOM   1225  C   LEU C   7      -5.992  23.337  -1.221  1.00 30.30           C  
ATOM   1226  CB  LEU C   7      -7.331  25.253  -2.112  1.00 30.30           C  
ATOM   1227  O   LEU C   7      -6.474  22.205  -1.309  1.00 30.30           O  
ATOM   1228  CG  LEU C   7      -8.644  24.772  -2.732  1.00 30.30           C  
ATOM   1229  CD1 LEU C   7      -9.804  25.015  -1.772  1.00 30.30           C  
ATOM   1230  CD2 LEU C   7      -8.892  25.467  -4.066  1.00 30.30           C  
ATOM   1231  N   GLU C   8      -4.653  23.557  -1.293  1.00 38.16           N  
ATOM   1232  CA  GLU C   8      -3.745  22.518  -1.769  1.00 38.16           C  
ATOM   1233  C   GLU C   8      -3.492  21.469  -0.690  1.00 38.16           C  
ATOM   1234  CB  GLU C   8      -2.419  23.131  -2.229  1.00 38.16           C  
ATOM   1235  O   GLU C   8      -3.391  20.277  -0.988  1.00 38.16           O  
ATOM   1236  CG  GLU C   8      -2.514  23.884  -3.548  1.00 38.16           C  
ATOM   1237  CD  GLU C   8      -1.186  24.466  -4.003  1.00 38.16           C  
ATOM   1238  OE1 GLU C   8      -0.899  24.444  -5.222  1.00 38.16           O  
ATOM   1239  OE2 GLU C   8      -0.425  24.947  -3.134  1.00 38.16           O  
ATOM   1240  N   ALA C   9      -3.446  21.934   0.567  1.00 44.58           N  
ATOM   1241  CA  ALA C   9      -3.280  20.976   1.657  1.00 44.58           C  
ATOM   1242  C   ALA C   9      -4.467  20.020   1.733  1.00 44.58           C  
ATOM   1243  CB  ALA C   9      -3.103  21.707   2.985  1.00 44.58           C  
ATOM   1244  O   ALA C   9      -4.291  18.819   1.948  1.00 44.58           O  
ATOM   1245  N   GLY C  10      -5.672  20.655   1.513  1.00 44.31           N  
ATOM   1246  CA  GLY C  10      -6.886  19.855   1.484  1.00 44.31           C  
ATOM   1247  C   GLY C  10      -6.902  18.833   0.363  1.00 44.31           C  
ATOM   1248  O   GLY C  10      -7.318  17.690   0.563  1.00 44.31           O  
ATOM   1249  N   ALA C  11      -6.368  19.294  -0.779  1.00 48.82           N  
ATOM   1250  CA  ALA C  11      -6.313  18.415  -1.944  1.00 48.82           C  
ATOM   1251  C   ALA C  11      -5.350  17.255  -1.710  1.00 48.82           C  
ATOM   1252  CB  ALA C  11      -5.901  19.202  -3.185  1.00 48.82           C  
ATOM   1253  O   ALA C  11      -5.633  16.117  -2.093  1.00 48.82           O  
ATOM   1254  N   SER C  12      -4.361  17.526  -0.850  1.00 61.98           N  
ATOM   1255  CA  SER C  12      -3.375  16.487  -0.568  1.00 61.98           C  
ATOM   1256  C   SER C  12      -3.944  15.425   0.367  1.00 61.98           C  
ATOM   1257  CB  SER C  12      -2.114  17.096   0.046  1.00 61.98           C  
ATOM   1258  O   SER C  12      -3.784  14.227   0.124  1.00 61.98           O  
ATOM   1259  OG  SER C  12      -1.188  16.084   0.402  1.00 61.98           O  
ATOM   1260  N   ALA C  13      -4.753  15.936   1.365  1.00 65.72           N  
ATOM   1261  CA  ALA C  13      -5.359  14.984   2.292  1.00 65.72           C  
ATOM   1262  C   ALA C  13      -6.393  14.112   1.585  1.00 65.72           C  
ATOM   1263  CB  ALA C  13      -6.001  15.719   3.466  1.00 65.72           C  
ATOM   1264  O   ALA C  13      -6.462  12.904   1.822  1.00 65.72           O  
ATOM   1265  N   ALA C  14      -7.112  14.720   0.670  1.00 68.41           N  
ATOM   1266  CA  ALA C  14      -8.121  13.983  -0.088  1.00 68.41           C  
ATOM   1267  C   ALA C  14      -7.472  12.947  -1.001  1.00 68.41           C  
ATOM   1268  CB  ALA C  14      -8.979  14.945  -0.906  1.00 68.41           C  
ATOM   1269  O   ALA C  14      -7.964  11.822  -1.122  1.00 68.41           O  
ATOM   1270  N   SER C  15      -6.403  13.315  -1.570  1.00 79.18           N  
ATOM   1271  CA  SER C  15      -5.682  12.400  -2.449  1.00 79.18           C  
ATOM   1272  C   SER C  15      -5.103  11.225  -1.670  1.00 79.18           C  
ATOM   1273  CB  SER C  15      -4.562  13.136  -3.186  1.00 79.18           C  
ATOM   1274  O   SER C  15      -5.187  10.077  -2.113  1.00 79.18           O  
ATOM   1275  OG  SER C  15      -3.871  12.257  -4.057  1.00 79.18           O  
ATOM   1276  N   THR C  16      -4.671  11.504  -0.533  1.00 79.44           N  
ATOM   1277  CA  THR C  16      -4.131  10.450   0.319  1.00 79.44           C  
ATOM   1278  C   THR C  16      -5.236   9.499   0.769  1.00 79.44           C  
ATOM   1279  CB  THR C  16      -3.422  11.039   1.553  1.00 79.44           C  
ATOM   1280  O   THR C  16      -5.062   8.279   0.740  1.00 79.44           O  
ATOM   1281  CG2 THR C  16      -2.222  11.887   1.146  1.00 79.44           C  
ATOM   1282  OG1 THR C  16      -4.346  11.857   2.283  1.00 79.44           O  
ATOM   1283  N   ALA C  17      -6.332  10.120   1.136  1.00 80.73           N  
ATOM   1284  CA  ALA C  17      -7.457   9.301   1.580  1.00 80.73           C  
ATOM   1285  C   ALA C  17      -7.955   8.398   0.456  1.00 80.73           C  
ATOM   1286  CB  ALA C  17      -8.591  10.187   2.090  1.00 80.73           C  
ATOM   1287  O   ALA C  17      -8.249   7.221   0.681  1.00 80.73           O  
ATOM   1288  N   ALA C  18      -8.032   8.913  -0.713  1.00 85.57           N  
ATOM   1289  CA  ALA C  18      -8.476   8.136  -1.868  1.00 85.57           C  
ATOM   1290  C   ALA C  18      -7.500   7.004  -2.176  1.00 85.57           C  
ATOM   1291  CB  ALA C  18      -8.638   9.040  -3.087  1.00 85.57           C  
ATOM   1292  O   ALA C  18      -7.915   5.879  -2.463  1.00 85.57           O  
ATOM   1293  N   ALA C  19      -6.218   7.313  -2.093  1.00 86.46           N  
ATOM   1294  CA  ALA C  19      -5.188   6.308  -2.342  1.00 86.46           C  
ATOM   1295  C   ALA C  19      -5.253   5.187  -1.309  1.00 86.46           C  
ATOM   1296  CB  ALA C  19      -3.803   6.952  -2.336  1.00 86.46           C  
ATOM   1297  O   ALA C  19      -5.112   4.010  -1.651  1.00 86.46           O  
ATOM   1298  N   LEU C  20      -5.464   5.562  -0.136  1.00 86.06           N  
ATOM   1299  CA  LEU C  20      -5.543   4.569   0.930  1.00 86.06           C  
ATOM   1300  C   LEU C  20      -6.765   3.675   0.750  1.00 86.06           C  
ATOM   1301  CB  LEU C  20      -5.596   5.255   2.298  1.00 86.06           C  
ATOM   1302  O   LEU C  20      -6.699   2.468   0.998  1.00 86.06           O  
ATOM   1303  CG  LEU C  20      -4.280   5.839   2.815  1.00 86.06           C  
ATOM   1304  CD1 LEU C  20      -4.532   6.709   4.041  1.00 86.06           C  
ATOM   1305  CD2 LEU C  20      -3.290   4.725   3.137  1.00 86.06           C  
ATOM   1306  N   GLU C  21      -7.892   4.283   0.322  1.00 88.99           N  
ATOM   1307  CA  GLU C  21      -9.091   3.498   0.041  1.00 88.99           C  
ATOM   1308  C   GLU C  21      -8.856   2.525  -1.111  1.00 88.99           C  
ATOM   1309  CB  GLU C  21     -10.272   4.417  -0.279  1.00 88.99           C  
ATOM   1310  O   GLU C  21      -9.280   1.369  -1.050  1.00 88.99           O  
ATOM   1311  CG  GLU C  21     -10.844   5.130   0.938  1.00 88.99           C  
ATOM   1312  CD  GLU C  21     -11.889   6.176   0.584  1.00 88.99           C  
ATOM   1313  OE1 GLU C  21     -12.407   6.851   1.502  1.00 88.99           O  
ATOM   1314  OE2 GLU C  21     -12.192   6.321  -0.621  1.00 88.99           O  
ATOM   1315  N   ASN C  22      -8.235   3.007  -2.070  1.00 92.36           N  
ATOM   1316  CA  ASN C  22      -7.905   2.159  -3.211  1.00 92.36           C  
ATOM   1317  C   ASN C  22      -6.975   1.017  -2.810  1.00 92.36           C  
ATOM   1318  CB  ASN C  22      -7.275   2.988  -4.332  1.00 92.36           C  
ATOM   1319  O   ASN C  22      -7.088  -0.094  -3.331  1.00 92.36           O  
ATOM   1320  CG  ASN C  22      -8.282   3.873  -5.040  1.00 92.36           C  
ATOM   1321  ND2 ASN C  22      -7.791   4.895  -5.730  1.00 92.36           N  
ATOM   1322  OD1 ASN C  22      -9.491   3.641  -4.965  1.00 92.36           O  
ATOM   1323  N   LEU C  23      -6.057   1.305  -1.931  1.00 93.27           N  
ATOM   1324  CA  LEU C  23      -5.130   0.289  -1.444  1.00 93.27           C  
ATOM   1325  C   LEU C  23      -5.879  -0.838  -0.741  1.00 93.27           C  
ATOM   1326  CB  LEU C  23      -4.106   0.910  -0.490  1.00 93.27           C  
ATOM   1327  O   LEU C  23      -5.556  -2.014  -0.927  1.00 93.27           O  
ATOM   1328  CG  LEU C  23      -2.969  -0.002  -0.029  1.00 93.27           C  
ATOM   1329  CD1 LEU C  23      -2.185  -0.521  -1.230  1.00 93.27           C  
ATOM   1330  CD2 LEU C  23      -2.049   0.737   0.937  1.00 93.27           C  
ATOM   1331  N   GLN C  24      -6.937  -0.480  -0.065  1.00 91.10           N  
ATOM   1332  CA  GLN C  24      -7.750  -1.467   0.638  1.00 91.10           C  
ATOM   1333  C   GLN C  24      -8.466  -2.390  -0.343  1.00 91.10           C  
ATOM   1334  CB  GLN C  24      -8.768  -0.775   1.546  1.00 91.10           C  
ATOM   1335  O   GLN C  24      -8.520  -3.604  -0.135  1.00 91.10           O  
ATOM   1336  CG  GLN C  24      -8.153  -0.131   2.782  1.00 91.10           C  
ATOM   1337  CD  GLN C  24      -9.189   0.508   3.687  1.00 91.10           C  
ATOM   1338  NE2 GLN C  24      -8.744   1.012   4.834  1.00 91.10           N  
ATOM   1339  OE1 GLN C  24     -10.379   0.551   3.359  1.00 91.10           O  
ATOM   1340  N   VAL C  25      -8.942  -1.853  -1.363  1.00 94.22           N  
ATOM   1341  CA  VAL C  25      -9.654  -2.629  -2.373  1.00 94.22           C  
ATOM   1342  C   VAL C  25      -8.685  -3.578  -3.073  1.00 94.22           C  
ATOM   1343  CB  VAL C  25     -10.347  -1.714  -3.408  1.00 94.22           C  
ATOM   1344  O   VAL C  25      -8.969  -4.770  -3.217  1.00 94.22           O  
ATOM   1345  CG1 VAL C  25     -10.996  -2.545  -4.514  1.00 94.22           C  
ATOM   1346  CG2 VAL C  25     -11.384  -0.825  -2.724  1.00 94.22           C  
ATOM   1347  N   GLU C  26      -7.551  -3.110  -3.376  1.00 95.91           N  
ATOM   1348  CA  GLU C  26      -6.576  -3.897  -4.124  1.00 95.91           C  
ATOM   1349  C   GLU C  26      -5.948  -4.976  -3.247  1.00 95.91           C  
ATOM   1350  CB  GLU C  26      -5.487  -2.993  -4.706  1.00 95.91           C  
ATOM   1351  O   GLU C  26      -5.450  -5.984  -3.753  1.00 95.91           O  
ATOM   1352  CG  GLU C  26      -5.966  -2.110  -5.849  1.00 95.91           C  
ATOM   1353  CD  GLU C  26      -6.431  -2.899  -7.063  1.00 95.91           C  
ATOM   1354  OE1 GLU C  26      -7.117  -2.321  -7.936  1.00 95.91           O  
ATOM   1355  OE2 GLU C  26      -6.107  -4.105  -7.141  1.00 95.91           O  
ATOM   1356  N   ALA C  27      -5.965  -4.842  -1.953  1.00 97.58           N  
ATOM   1357  CA  ALA C  27      -5.338  -5.770  -1.015  1.00 97.58           C  
ATOM   1358  C   ALA C  27      -6.308  -6.875  -0.606  1.00 97.58           C  
ATOM   1359  CB  ALA C  27      -4.837  -5.023   0.218  1.00 97.58           C  
ATOM   1360  O   ALA C  27      -5.975  -7.727   0.221  1.00 97.58           O  
ATOM   1361  N   SER C  28      -7.464  -6.920  -1.209  1.00 97.90           N  
ATOM   1362  CA  SER C  28      -8.504  -7.856  -0.793  1.00 97.90           C  
ATOM   1363  C   SER C  28      -8.525  -9.092  -1.686  1.00 97.90           C  
ATOM   1364  CB  SER C  28      -9.875  -7.178  -0.815  1.00 97.90           C  
ATOM   1365  O   SER C  28      -8.108  -9.034  -2.845  1.00 97.90           O  
ATOM   1366  OG  SER C  28      -9.899  -6.063   0.059  1.00 97.90           O  
ATOM   1367  N   CYS C  29      -9.009 -10.168  -1.101  1.00 98.72           N  
ATOM   1368  CA  CYS C  29      -9.254 -11.409  -1.828  1.00 98.72           C  
ATOM   1369  C   CYS C  29     -10.575 -11.345  -2.585  1.00 98.72           C  
ATOM   1370  CB  CYS C  29      -9.262 -12.599  -0.870  1.00 98.72           C  
ATOM   1371  O   CYS C  29     -11.599 -10.949  -2.025  1.00 98.72           O  
ATOM   1372  SG  CYS C  29      -9.548 -14.187  -1.684  1.00 98.72           S  
ATOM   1373  N   SER C  30     -10.567 -11.730  -3.852  1.00 98.11           N  
ATOM   1374  CA  SER C  30     -11.762 -11.648  -4.686  1.00 98.11           C  
ATOM   1375  C   SER C  30     -12.773 -12.727  -4.312  1.00 98.11           C  
ATOM   1376  CB  SER C  30     -11.393 -11.774  -6.165  1.00 98.11           C  
ATOM   1377  O   SER C  30     -13.908 -12.714  -4.793  1.00 98.11           O  
ATOM   1378  OG  SER C  30     -10.710 -12.991  -6.411  1.00 98.11           O  
ATOM   1379  N   VAL C  31     -12.440 -13.627  -3.468  1.00 98.20           N  
ATOM   1380  CA  VAL C  31     -13.327 -14.709  -3.053  1.00 98.20           C  
ATOM   1381  C   VAL C  31     -13.981 -14.358  -1.719  1.00 98.20           C  
ATOM   1382  CB  VAL C  31     -12.570 -16.051  -2.939  1.00 98.20           C  
ATOM   1383  O   VAL C  31     -15.201 -14.190  -1.644  1.00 98.20           O  
ATOM   1384  CG1 VAL C  31     -13.488 -17.144  -2.396  1.00 98.20           C  
ATOM   1385  CG2 VAL C  31     -11.995 -16.456  -4.295  1.00 98.20           C  
ATOM   1386  N   CYS C  32     -13.305 -14.004  -0.699  1.00 98.53           N  
ATOM   1387  CA  CYS C  32     -13.872 -13.752   0.621  1.00 98.53           C  
ATOM   1388  C   CYS C  32     -14.072 -12.259   0.853  1.00 98.53           C  
ATOM   1389  CB  CYS C  32     -12.972 -14.331   1.711  1.00 98.53           C  
ATOM   1390  O   CYS C  32     -14.762 -11.860   1.792  1.00 98.53           O  
ATOM   1391  SG  CYS C  32     -11.370 -13.508   1.846  1.00 98.53           S  
ATOM   1392  N   LEU C  33     -13.411 -11.427   0.103  1.00 97.61           N  
ATOM   1393  CA  LEU C  33     -13.554  -9.975   0.100  1.00 97.61           C  
ATOM   1394  C   LEU C  33     -12.873  -9.360   1.318  1.00 97.61           C  
ATOM   1395  CB  LEU C  33     -15.033  -9.582   0.074  1.00 97.61           C  
ATOM   1396  O   LEU C  33     -13.111  -8.194   1.644  1.00 97.61           O  
ATOM   1397  CG  LEU C  33     -15.836 -10.044  -1.143  1.00 97.61           C  
ATOM   1398  CD1 LEU C  33     -17.277  -9.555  -1.044  1.00 97.61           C  
ATOM   1399  CD2 LEU C  33     -15.186  -9.550  -2.432  1.00 97.61           C  
ATOM   1400  N   GLU C  34     -12.123 -10.113   2.021  1.00 97.47           N  
ATOM   1401  CA  GLU C  34     -11.278  -9.615   3.103  1.00 97.47           C  
ATOM   1402  C   GLU C  34      -9.839  -9.419   2.634  1.00 97.47           C  
ATOM   1403  CB  GLU C  34     -11.316 -10.571   4.298  1.00 97.47           C  
ATOM   1404  O   GLU C  34      -9.495  -9.773   1.505  1.00 97.47           O  
ATOM   1405  CG  GLU C  34     -12.710 -10.783   4.872  1.00 97.47           C  
ATOM   1406  CD  GLU C  34     -12.721 -11.663   6.112  1.00 97.47           C  
ATOM   1407  OE1 GLU C  34     -13.812 -11.901   6.678  1.00 97.47           O  
ATOM   1408  OE2 GLU C  34     -11.629 -12.117   6.522  1.00 97.47           O  
ATOM   1409  N   TYR C  35      -9.036  -8.793   3.540  1.00 97.86           N  
ATOM   1410  CA  TYR C  35      -7.621  -8.680   3.204  1.00 97.86           C  
ATOM   1411  C   TYR C  35      -7.017 -10.050   2.919  1.00 97.86           C  
ATOM   1412  CB  TYR C  35      -6.852  -7.997   4.338  1.00 97.86           C  
ATOM   1413  O   TYR C  35      -7.341 -11.031   3.593  1.00 97.86           O  
ATOM   1414  CG  TYR C  35      -6.979  -6.493   4.338  1.00 97.86           C  
ATOM   1415  CD1 TYR C  35      -6.233  -5.711   3.459  1.00 97.86           C  
ATOM   1416  CD2 TYR C  35      -7.845  -5.851   5.217  1.00 97.86           C  
ATOM   1417  CE1 TYR C  35      -6.346  -4.325   3.457  1.00 97.86           C  
ATOM   1418  CE2 TYR C  35      -7.966  -4.465   5.224  1.00 97.86           C  
ATOM   1419  OH  TYR C  35      -7.330  -2.340   4.343  1.00 97.86           O  
ATOM   1420  CZ  TYR C  35      -7.214  -3.712   4.341  1.00 97.86           C  
ATOM   1421  N   LEU C  36      -6.242 -10.114   1.900  1.00 98.75           N  
ATOM   1422  CA  LEU C  36      -5.582 -11.364   1.542  1.00 98.75           C  
ATOM   1423  C   LEU C  36      -4.838 -11.948   2.738  1.00 98.75           C  
ATOM   1424  CB  LEU C  36      -4.609 -11.144   0.380  1.00 98.75           C  
ATOM   1425  O   LEU C  36      -4.147 -11.225   3.459  1.00 98.75           O  
ATOM   1426  CG  LEU C  36      -5.232 -11.026  -1.012  1.00 98.75           C  
ATOM   1427  CD1 LEU C  36      -4.301 -10.259  -1.946  1.00 98.75           C  
ATOM   1428  CD2 LEU C  36      -5.545 -12.408  -1.577  1.00 98.75           C  
ATOM   1429  N   LYS C  37      -5.013 -13.198   2.969  1.00 98.41           N  
ATOM   1430  CA  LYS C  37      -4.280 -13.955   3.980  1.00 98.41           C  
ATOM   1431  C   LYS C  37      -3.455 -15.069   3.341  1.00 98.41           C  
ATOM   1432  CB  LYS C  37      -5.243 -14.543   5.013  1.00 98.41           C  
ATOM   1433  O   LYS C  37      -3.994 -15.921   2.633  1.00 98.41           O  
ATOM   1434  CG  LYS C  37      -5.996 -13.497   5.822  1.00 98.41           C  
ATOM   1435  CD  LYS C  37      -6.957 -14.143   6.812  1.00 98.41           C  
ATOM   1436  CE  LYS C  37      -7.823 -13.103   7.510  1.00 98.41           C  
ATOM   1437  NZ  LYS C  37      -8.796 -13.734   8.452  1.00 98.41           N  
ATOM   1438  N   GLU C  38      -2.154 -15.012   3.647  1.00 98.43           N  
ATOM   1439  CA  GLU C  38      -1.259 -15.971   3.007  1.00 98.43           C  
ATOM   1440  C   GLU C  38      -1.521 -16.055   1.506  1.00 98.43           C  
ATOM   1441  CB  GLU C  38      -1.409 -17.355   3.645  1.00 98.43           C  
ATOM   1442  O   GLU C  38      -1.840 -17.126   0.985  1.00 98.43           O  
ATOM   1443  CG  GLU C  38      -1.015 -17.400   5.115  1.00 98.43           C  
ATOM   1444  CD  GLU C  38      -1.239 -18.761   5.754  1.00 98.43           C  
ATOM   1445  OE1 GLU C  38      -2.279 -18.952   6.425  1.00 98.43           O  
ATOM   1446  OE2 GLU C  38      -0.368 -19.643   5.584  1.00 98.43           O  
ATOM   1447  N   PRO C  39      -1.339 -15.022   0.767  1.00 98.83           N  
ATOM   1448  CA  PRO C  39      -1.691 -14.942  -0.653  1.00 98.83           C  
ATOM   1449  C   PRO C  39      -0.916 -15.941  -1.509  1.00 98.83           C  
ATOM   1450  CB  PRO C  39      -1.325 -13.503  -1.026  1.00 98.83           C  
ATOM   1451  O   PRO C  39       0.270 -16.180  -1.265  1.00 98.83           O  
ATOM   1452  CG  PRO C  39      -0.302 -13.095  -0.016  1.00 98.83           C  
ATOM   1453  CD  PRO C  39      -0.529 -13.886   1.240  1.00 98.83           C  
ATOM   1454  N   VAL C  40      -1.619 -16.511  -2.470  1.00 98.81           N  
ATOM   1455  CA  VAL C  40      -1.027 -17.378  -3.483  1.00 98.81           C  
ATOM   1456  C   VAL C  40      -1.444 -16.908  -4.875  1.00 98.81           C  
ATOM   1457  CB  VAL C  40      -1.434 -18.854  -3.275  1.00 98.81           C  
ATOM   1458  O   VAL C  40      -2.534 -16.357  -5.050  1.00 98.81           O  
ATOM   1459  CG1 VAL C  40      -0.894 -19.382  -1.948  1.00 98.81           C  
ATOM   1460  CG2 VAL C  40      -2.954 -19.001  -3.333  1.00 98.81           C  
ATOM   1461  N   ILE C  41      -0.583 -17.045  -5.804  1.00 98.73           N  
ATOM   1462  CA  ILE C  41      -0.891 -16.721  -7.193  1.00 98.73           C  
ATOM   1463  C   ILE C  41      -1.059 -18.007  -7.998  1.00 98.73           C  
ATOM   1464  CB  ILE C  41       0.207 -15.834  -7.822  1.00 98.73           C  
ATOM   1465  O   ILE C  41      -0.321 -18.975  -7.796  1.00 98.73           O  
ATOM   1466  CG1 ILE C  41      -0.255 -15.297  -9.182  1.00 98.73           C  
ATOM   1467  CG2 ILE C  41       1.518 -16.613  -7.959  1.00 98.73           C  
ATOM   1468  CD1 ILE C  41       0.586 -14.142  -9.709  1.00 98.73           C  
ATOM   1469  N   ILE C  42      -2.134 -17.939  -8.841  1.00 97.74           N  
ATOM   1470  CA  ILE C  42      -2.363 -19.134  -9.644  1.00 97.74           C  
ATOM   1471  C   ILE C  42      -1.860 -18.904 -11.068  1.00 97.74           C  
ATOM   1472  CB  ILE C  42      -3.858 -19.526  -9.661  1.00 97.74           C  
ATOM   1473  O   ILE C  42      -1.364 -17.822 -11.390  1.00 97.74           O  
ATOM   1474  CG1 ILE C  42      -4.695 -18.411 -10.300  1.00 97.74           C  
ATOM   1475  CG2 ILE C  42      -4.351 -19.837  -8.245  1.00 97.74           C  
ATOM   1476  CD1 ILE C  42      -6.175 -18.743 -10.426  1.00 97.74           C  
ATOM   1477  N   GLU C  43      -2.010 -19.820 -11.947  1.00 95.51           N  
ATOM   1478  CA  GLU C  43      -1.372 -19.830 -13.260  1.00 95.51           C  
ATOM   1479  C   GLU C  43      -1.827 -18.643 -14.104  1.00 95.51           C  
ATOM   1480  CB  GLU C  43      -1.669 -21.141 -13.993  1.00 95.51           C  
ATOM   1481  O   GLU C  43      -1.036 -18.069 -14.856  1.00 95.51           O  
ATOM   1482  CG  GLU C  43      -0.775 -21.387 -15.199  1.00 95.51           C  
ATOM   1483  CD  GLU C  43      -0.944 -22.775 -15.798  1.00 95.51           C  
ATOM   1484  OE1 GLU C  43      -0.252 -23.096 -16.791  1.00 95.51           O  
ATOM   1485  OE2 GLU C  43      -1.776 -23.546 -15.271  1.00 95.51           O  
ATOM   1486  N   CYS C  44      -3.101 -18.233 -13.893  1.00 96.59           N  
ATOM   1487  CA  CYS C  44      -3.642 -17.154 -14.712  1.00 96.59           C  
ATOM   1488  C   CYS C  44      -3.172 -15.796 -14.204  1.00 96.59           C  
ATOM   1489  CB  CYS C  44      -5.169 -17.204 -14.723  1.00 96.59           C  
ATOM   1490  O   CYS C  44      -3.362 -14.779 -14.873  1.00 96.59           O  
ATOM   1491  SG  CYS C  44      -5.922 -16.822 -13.125  1.00 96.59           S  
ATOM   1492  N   GLY C  45      -2.601 -15.749 -13.021  1.00 97.37           N  
ATOM   1493  CA  GLY C  45      -2.045 -14.501 -12.524  1.00 97.37           C  
ATOM   1494  C   GLY C  45      -2.893 -13.859 -11.443  1.00 97.37           C  
ATOM   1495  O   GLY C  45      -2.487 -12.866 -10.836  1.00 97.37           O  
ATOM   1496  N   HIS C  46      -4.041 -14.473 -11.162  1.00 98.03           N  
ATOM   1497  CA  HIS C  46      -4.888 -13.939 -10.101  1.00 98.03           C  
ATOM   1498  C   HIS C  46      -4.436 -14.437  -8.732  1.00 98.03           C  
ATOM   1499  CB  HIS C  46      -6.350 -14.318 -10.341  1.00 98.03           C  
ATOM   1500  O   HIS C  46      -3.985 -15.578  -8.599  1.00 98.03           O  
ATOM   1501  CG  HIS C  46      -6.993 -13.554 -11.455  1.00 98.03           C  
ATOM   1502  CD2 HIS C  46      -7.325 -12.246 -11.559  1.00 98.03           C  
ATOM   1503  ND1 HIS C  46      -7.372 -14.145 -12.640  1.00 98.03           N  
ATOM   1504  CE1 HIS C  46      -7.911 -13.230 -13.429  1.00 98.03           C  
ATOM   1505  NE2 HIS C  46      -7.895 -12.069 -12.796  1.00 98.03           N  
ATOM   1506  N   ASN C  47      -4.533 -13.608  -7.696  1.00 98.70           N  
ATOM   1507  CA  ASN C  47      -4.140 -13.932  -6.329  1.00 98.70           C  
ATOM   1508  C   ASN C  47      -5.356 -14.176  -5.439  1.00 98.70           C  
ATOM   1509  CB  ASN C  47      -3.269 -12.819  -5.742  1.00 98.70           C  
ATOM   1510  O   ASN C  47      -6.378 -13.502  -5.579  1.00 98.70           O  
ATOM   1511  CG  ASN C  47      -1.928 -12.698  -6.439  1.00 98.70           C  
ATOM   1512  ND2 ASN C  47      -1.853 -11.821  -7.433  1.00 98.70           N  
ATOM   1513  OD1 ASN C  47      -0.968 -13.389  -6.087  1.00 98.70           O  
ATOM   1514  N   PHE C  48      -5.265 -15.090  -4.522  1.00 98.74           N  
ATOM   1515  CA  PHE C  48      -6.292 -15.430  -3.545  1.00 98.74           C  
ATOM   1516  C   PHE C  48      -5.664 -15.824  -2.214  1.00 98.74           C  
ATOM   1517  CB  PHE C  48      -7.176 -16.568  -4.065  1.00 98.74           C  
ATOM   1518  O   PHE C  48      -4.465 -16.106  -2.147  1.00 98.74           O  
ATOM   1519  CG  PHE C  48      -7.775 -16.301  -5.420  1.00 98.74           C  
ATOM   1520  CD1 PHE C  48      -8.963 -15.591  -5.542  1.00 98.74           C  
ATOM   1521  CD2 PHE C  48      -7.149 -16.759  -6.572  1.00 98.74           C  
ATOM   1522  CE1 PHE C  48      -9.520 -15.342  -6.794  1.00 98.74           C  
ATOM   1523  CE2 PHE C  48      -7.699 -16.515  -7.827  1.00 98.74           C  
ATOM   1524  CZ  PHE C  48      -8.885 -15.807  -7.936  1.00 98.74           C  
ATOM   1525  N   CYS C  49      -6.484 -15.779  -1.209  1.00 98.89           N  
ATOM   1526  CA  CYS C  49      -6.043 -16.466  -0.000  1.00 98.89           C  
ATOM   1527  C   CYS C  49      -5.787 -17.943  -0.276  1.00 98.89           C  
ATOM   1528  CB  CYS C  49      -7.082 -16.318   1.110  1.00 98.89           C  
ATOM   1529  O   CYS C  49      -6.529 -18.577  -1.028  1.00 98.89           O  
ATOM   1530  SG  CYS C  49      -7.512 -14.603   1.480  1.00 98.89           S  
ATOM   1531  N   LYS C  50      -4.781 -18.446   0.331  1.00 98.67           N  
ATOM   1532  CA  LYS C  50      -4.516 -19.872   0.166  1.00 98.67           C  
ATOM   1533  C   LYS C  50      -5.736 -20.705   0.548  1.00 98.67           C  
ATOM   1534  CB  LYS C  50      -3.309 -20.295   1.004  1.00 98.67           C  
ATOM   1535  O   LYS C  50      -6.136 -21.606  -0.192  1.00 98.67           O  
ATOM   1536  CG  LYS C  50      -2.890 -21.743   0.800  1.00 98.67           C  
ATOM   1537  CD  LYS C  50      -1.620 -22.073   1.574  1.00 98.67           C  
ATOM   1538  CE  LYS C  50      -1.177 -23.510   1.338  1.00 98.67           C  
ATOM   1539  NZ  LYS C  50       0.002 -23.872   2.180  1.00 98.67           N  
ATOM   1540  N   ALA C  51      -6.336 -20.317   1.666  1.00 98.56           N  
ATOM   1541  CA  ALA C  51      -7.496 -21.053   2.160  1.00 98.56           C  
ATOM   1542  C   ALA C  51      -8.676 -20.927   1.200  1.00 98.56           C  
ATOM   1543  CB  ALA C  51      -7.890 -20.557   3.549  1.00 98.56           C  
ATOM   1544  O   ALA C  51      -9.391 -21.901   0.954  1.00 98.56           O  
ATOM   1545  N   CYS C  52      -8.903 -19.747   0.634  1.00 98.60           N  
ATOM   1546  CA  CYS C  52     -10.031 -19.497  -0.257  1.00 98.60           C  
ATOM   1547  C   CYS C  52      -9.917 -20.330  -1.528  1.00 98.60           C  
ATOM   1548  CB  CYS C  52     -10.113 -18.013  -0.615  1.00 98.60           C  
ATOM   1549  O   CYS C  52     -10.876 -20.992  -1.929  1.00 98.60           O  
ATOM   1550  SG  CYS C  52     -10.682 -16.967   0.744  1.00 98.60           S  
ATOM   1551  N   ILE C  53      -8.787 -20.376  -2.133  1.00 98.33           N  
ATOM   1552  CA  ILE C  53      -8.636 -21.088  -3.397  1.00 98.33           C  
ATOM   1553  C   ILE C  53      -8.638 -22.594  -3.144  1.00 98.33           C  
ATOM   1554  CB  ILE C  53      -7.342 -20.670  -4.130  1.00 98.33           C  
ATOM   1555  O   ILE C  53      -9.150 -23.366  -3.958  1.00 98.33           O  
ATOM   1556  CG1 ILE C  53      -7.367 -21.163  -5.582  1.00 98.33           C  
ATOM   1557  CG2 ILE C  53      -6.108 -21.200  -3.394  1.00 98.33           C  
ATOM   1558  CD1 ILE C  53      -8.507 -20.586  -6.411  1.00 98.33           C  
ATOM   1559  N   THR C  54      -8.039 -22.982  -2.014  1.00 97.43           N  
ATOM   1560  CA  THR C  54      -8.045 -24.395  -1.653  1.00 97.43           C  
ATOM   1561  C   THR C  54      -9.474 -24.905  -1.486  1.00 97.43           C  
ATOM   1562  CB  THR C  54      -7.253 -24.643  -0.356  1.00 97.43           C  
ATOM   1563  O   THR C  54      -9.815 -25.983  -1.976  1.00 97.43           O  
ATOM   1564  CG2 THR C  54      -7.266 -26.121   0.022  1.00 97.43           C  
ATOM   1565  OG1 THR C  54      -5.897 -24.220  -0.543  1.00 97.43           O  
ATOM   1566  N   ARG C  55     -10.295 -24.143  -0.845  1.00 97.10           N  
ATOM   1567  CA  ARG C  55     -11.695 -24.507  -0.653  1.00 97.10           C  
ATOM   1568  C   ARG C  55     -12.442 -24.528  -1.982  1.00 97.10           C  
ATOM   1569  CB  ARG C  55     -12.375 -23.536   0.315  1.00 97.10           C  
ATOM   1570  O   ARG C  55     -13.255 -25.422  -2.230  1.00 97.10           O  
ATOM   1571  CG  ARG C  55     -12.020 -23.771   1.774  1.00 97.10           C  
ATOM   1572  CD  ARG C  55     -12.888 -22.938   2.707  1.00 97.10           C  
ATOM   1573  NE  ARG C  55     -12.450 -21.546   2.751  1.00 97.10           N  
ATOM   1574  NH1 ARG C  55     -14.029 -20.882   4.302  1.00 97.10           N  
ATOM   1575  NH2 ARG C  55     -12.524 -19.366   3.471  1.00 97.10           N  
ATOM   1576  CZ  ARG C  55     -13.002 -20.601   3.508  1.00 97.10           C  
ATOM   1577  N   TRP C  56     -12.181 -23.553  -2.825  1.00 96.36           N  
ATOM   1578  CA  TRP C  56     -12.826 -23.452  -4.130  1.00 96.36           C  
ATOM   1579  C   TRP C  56     -12.530 -24.683  -4.980  1.00 96.36           C  
ATOM   1580  CB  TRP C  56     -12.365 -22.189  -4.861  1.00 96.36           C  
ATOM   1581  O   TRP C  56     -13.394 -25.156  -5.722  1.00 96.36           O  
ATOM   1582  CG  TRP C  56     -13.182 -21.855  -6.074  1.00 96.36           C  
ATOM   1583  CD1 TRP C  56     -12.936 -22.237  -7.363  1.00 96.36           C  
ATOM   1584  CD2 TRP C  56     -14.375 -21.066  -6.109  1.00 96.36           C  
ATOM   1585  CE2 TRP C  56     -14.800 -21.011  -7.455  1.00 96.36           C  
ATOM   1586  CE3 TRP C  56     -15.127 -20.400  -5.133  1.00 96.36           C  
ATOM   1587  NE1 TRP C  56     -13.905 -21.733  -8.199  1.00 96.36           N  
ATOM   1588  CH2 TRP C  56     -16.663 -19.673  -6.873  1.00 96.36           C  
ATOM   1589  CZ2 TRP C  56     -15.946 -20.316  -7.849  1.00 96.36           C  
ATOM   1590  CZ3 TRP C  56     -16.267 -19.709  -5.526  1.00 96.36           C  
ATOM   1591  N   TRP C  57     -11.361 -25.278  -4.855  1.00 95.67           N  
ATOM   1592  CA  TRP C  57     -10.907 -26.394  -5.678  1.00 95.67           C  
ATOM   1593  C   TRP C  57     -11.067 -27.717  -4.936  1.00 95.67           C  
ATOM   1594  CB  TRP C  57      -9.446 -26.200  -6.091  1.00 95.67           C  
ATOM   1595  O   TRP C  57     -10.660 -28.769  -5.435  1.00 95.67           O  
ATOM   1596  CG  TRP C  57      -9.238 -25.111  -7.101  1.00 95.67           C  
ATOM   1597  CD1 TRP C  57     -10.192 -24.519  -7.881  1.00 95.67           C  
ATOM   1598  CD2 TRP C  57      -7.996 -24.490  -7.443  1.00 95.67           C  
ATOM   1599  CE2 TRP C  57      -8.271 -23.526  -8.439  1.00 95.67           C  
ATOM   1600  CE3 TRP C  57      -6.675 -24.653  -7.003  1.00 95.67           C  
ATOM   1601  NE1 TRP C  57      -9.616 -23.564  -8.688  1.00 95.67           N  
ATOM   1602  CH2 TRP C  57      -5.989 -22.909  -8.554  1.00 95.67           C  
ATOM   1603  CZ2 TRP C  57      -7.272 -22.729  -9.002  1.00 95.67           C  
ATOM   1604  CZ3 TRP C  57      -5.683 -23.858  -7.565  1.00 95.67           C  
ATOM   1605  N   GLU C  58     -11.564 -27.798  -3.656  1.00 93.25           N  
ATOM   1606  CA  GLU C  58     -11.563 -28.930  -2.735  1.00 93.25           C  
ATOM   1607  C   GLU C  58     -12.122 -30.184  -3.400  1.00 93.25           C  
ATOM   1608  CB  GLU C  58     -12.367 -28.600  -1.475  1.00 93.25           C  
ATOM   1609  O   GLU C  58     -11.594 -31.282  -3.212  1.00 93.25           O  
ATOM   1610  CG  GLU C  58     -12.280 -29.667  -0.393  1.00 93.25           C  
ATOM   1611  CD  GLU C  58     -12.932 -29.249   0.915  1.00 93.25           C  
ATOM   1612  OE1 GLU C  58     -12.608 -29.839   1.971  1.00 93.25           O  
ATOM   1613  OE2 GLU C  58     -13.775 -28.324   0.884  1.00 93.25           O  
ATOM   1614  N   ASP C  59     -13.024 -30.136  -4.320  1.00 91.76           N  
ATOM   1615  CA  ASP C  59     -13.687 -31.325  -4.846  1.00 91.76           C  
ATOM   1616  C   ASP C  59     -13.270 -31.594  -6.290  1.00 91.76           C  
ATOM   1617  CB  ASP C  59     -15.207 -31.176  -4.756  1.00 91.76           C  
ATOM   1618  O   ASP C  59     -13.836 -32.465  -6.953  1.00 91.76           O  
ATOM   1619  CG  ASP C  59     -15.712 -31.093  -3.327  1.00 91.76           C  
ATOM   1620  OD1 ASP C  59     -15.164 -31.789  -2.445  1.00 91.76           O  
ATOM   1621  OD2 ASP C  59     -16.669 -30.328  -3.080  1.00 91.76           O  
ATOM   1622  N   LEU C  60     -12.282 -30.876  -6.723  1.00 92.90           N  
ATOM   1623  CA  LEU C  60     -11.859 -31.032  -8.110  1.00 92.90           C  
ATOM   1624  C   LEU C  60     -10.610 -31.902  -8.203  1.00 92.90           C  
ATOM   1625  CB  LEU C  60     -11.591 -29.665  -8.746  1.00 92.90           C  
ATOM   1626  O   LEU C  60      -9.680 -31.748  -7.407  1.00 92.90           O  
ATOM   1627  CG  LEU C  60     -12.788 -28.718  -8.845  1.00 92.90           C  
ATOM   1628  CD1 LEU C  60     -12.335 -27.339  -9.316  1.00 92.90           C  
ATOM   1629  CD2 LEU C  60     -13.846 -29.288  -9.783  1.00 92.90           C  
ATOM   1630  N   GLU C  61     -10.625 -32.800  -9.024  1.00 89.59           N  
ATOM   1631  CA  GLU C  61      -9.463 -33.660  -9.230  1.00 89.59           C  
ATOM   1632  C   GLU C  61      -8.625 -33.181 -10.413  1.00 89.59           C  
ATOM   1633  CB  GLU C  61      -9.900 -35.111  -9.448  1.00 89.59           C  
ATOM   1634  O   GLU C  61      -7.414 -33.404 -10.452  1.00 89.59           O  
ATOM   1635  CG  GLU C  61     -10.458 -35.779  -8.200  1.00 89.59           C  
ATOM   1636  CD  GLU C  61     -10.971 -37.188  -8.452  1.00 89.59           C  
ATOM   1637  OE1 GLU C  61     -11.498 -37.820  -7.508  1.00 89.59           O  
ATOM   1638  OE2 GLU C  61     -10.843 -37.664  -9.602  1.00 89.59           O  
ATOM   1639  N   ARG C  62      -9.371 -32.587 -11.400  1.00 88.33           N  
ATOM   1640  CA  ARG C  62      -8.722 -32.040 -12.586  1.00 88.33           C  
ATOM   1641  C   ARG C  62      -9.350 -30.710 -12.990  1.00 88.33           C  
ATOM   1642  CB  ARG C  62      -8.803 -33.031 -13.749  1.00 88.33           C  
ATOM   1643  O   ARG C  62     -10.432 -30.359 -12.514  1.00 88.33           O  
ATOM   1644  CG  ARG C  62      -8.155 -34.376 -13.458  1.00 88.33           C  
ATOM   1645  CD  ARG C  62      -8.239 -35.313 -14.655  1.00 88.33           C  
ATOM   1646  NE  ARG C  62      -7.597 -36.596 -14.381  1.00 88.33           N  
ATOM   1647  NH1 ARG C  62      -7.686 -37.341 -16.566  1.00 88.33           N  
ATOM   1648  NH2 ARG C  62      -6.761 -38.661 -14.936  1.00 88.33           N  
ATOM   1649  CZ  ARG C  62      -7.349 -37.530 -15.295  1.00 88.33           C  
ATOM   1650  N   ASP C  63      -8.679 -29.976 -13.730  1.00 90.66           N  
ATOM   1651  CA  ASP C  63      -9.147 -28.687 -14.229  1.00 90.66           C  
ATOM   1652  C   ASP C  63      -9.513 -27.752 -13.078  1.00 90.66           C  
ATOM   1653  CB  ASP C  63     -10.349 -28.876 -15.157  1.00 90.66           C  
ATOM   1654  O   ASP C  63     -10.589 -27.876 -12.490  1.00 90.66           O  
ATOM   1655  CG  ASP C  63     -10.022 -29.696 -16.392  1.00 90.66           C  
ATOM   1656  OD1 ASP C  63      -8.947 -29.490 -16.994  1.00 90.66           O  
ATOM   1657  OD2 ASP C  63     -10.849 -30.556 -16.768  1.00 90.66           O  
ATOM   1658  N   PHE C  64      -8.726 -26.954 -12.763  1.00 96.10           N  
ATOM   1659  CA  PHE C  64      -8.863 -26.025 -11.648  1.00 96.10           C  
ATOM   1660  C   PHE C  64      -9.147 -24.614 -12.149  1.00 96.10           C  
ATOM   1661  CB  PHE C  64      -7.598 -26.031 -10.783  1.00 96.10           C  
ATOM   1662  O   PHE C  64      -8.220 -23.845 -12.411  1.00 96.10           O  
ATOM   1663  CG  PHE C  64      -7.223 -27.393 -10.265  1.00 96.10           C  
ATOM   1664  CD1 PHE C  64      -7.798 -27.892  -9.102  1.00 96.10           C  
ATOM   1665  CD2 PHE C  64      -6.296 -28.175 -10.941  1.00 96.10           C  
ATOM   1666  CE1 PHE C  64      -7.453 -29.153  -8.620  1.00 96.10           C  
ATOM   1667  CE2 PHE C  64      -5.946 -29.436 -10.466  1.00 96.10           C  
ATOM   1668  CZ  PHE C  64      -6.525 -29.922  -9.305  1.00 96.10           C  
ATOM   1669  N   PRO C  65     -10.433 -24.260 -12.179  1.00 97.25           N  
ATOM   1670  CA  PRO C  65     -10.817 -22.961 -12.737  1.00 97.25           C  
ATOM   1671  C   PRO C  65     -10.536 -21.803 -11.781  1.00 97.25           C  
ATOM   1672  CB  PRO C  65     -12.320 -23.113 -12.984  1.00 97.25           C  
ATOM   1673  O   PRO C  65     -10.659 -21.959 -10.564  1.00 97.25           O  
ATOM   1674  CG  PRO C  65     -12.778 -24.096 -11.955  1.00 97.25           C  
ATOM   1675  CD  PRO C  65     -11.677 -25.090 -11.721  1.00 97.25           C  
ATOM   1676  N   CYS C  66     -10.176 -20.721 -12.390  1.00 97.88           N  
ATOM   1677  CA  CYS C  66     -10.017 -19.479 -11.642  1.00 97.88           C  
ATOM   1678  C   CYS C  66     -11.373 -18.881 -11.285  1.00 97.88           C  
ATOM   1679  CB  CYS C  66      -9.201 -18.469 -12.448  1.00 97.88           C  
ATOM   1680  O   CYS C  66     -12.233 -18.721 -12.152  1.00 97.88           O  
ATOM   1681  SG  CYS C  66      -9.082 -16.843 -11.670  1.00 97.88           S  
ATOM   1682  N   PRO C  67     -11.534 -18.449 -10.040  1.00 97.97           N  
ATOM   1683  CA  PRO C  67     -12.817 -17.884  -9.617  1.00 97.97           C  
ATOM   1684  C   PRO C  67     -13.118 -16.541 -10.279  1.00 97.97           C  
ATOM   1685  CB  PRO C  67     -12.648 -17.721  -8.104  1.00 97.97           C  
ATOM   1686  O   PRO C  67     -14.267 -16.091 -10.278  1.00 97.97           O  
ATOM   1687  CG  PRO C  67     -11.603 -18.720  -7.726  1.00 97.97           C  
ATOM   1688  CD  PRO C  67     -10.616 -18.827  -8.853  1.00 97.97           C  
ATOM   1689  N   VAL C  68     -12.111 -15.975 -10.890  1.00 97.84           N  
ATOM   1690  CA  VAL C  68     -12.304 -14.639 -11.444  1.00 97.84           C  
ATOM   1691  C   VAL C  68     -12.425 -14.722 -12.964  1.00 97.84           C  
ATOM   1692  CB  VAL C  68     -11.150 -13.689 -11.052  1.00 97.84           C  
ATOM   1693  O   VAL C  68     -13.469 -14.389 -13.529  1.00 97.84           O  
ATOM   1694  CG1 VAL C  68     -11.303 -12.338 -11.748  1.00 97.84           C  
ATOM   1695  CG2 VAL C  68     -11.100 -13.509  -9.536  1.00 97.84           C  
ATOM   1696  N   CYS C  69     -11.478 -15.348 -13.630  1.00 98.10           N  
ATOM   1697  CA  CYS C  69     -11.452 -15.296 -15.087  1.00 98.10           C  
ATOM   1698  C   CYS C  69     -11.898 -16.624 -15.688  1.00 98.10           C  
ATOM   1699  CB  CYS C  69     -10.050 -14.946 -15.586  1.00 98.10           C  
ATOM   1700  O   CYS C  69     -12.110 -16.722 -16.898  1.00 98.10           O  
ATOM   1701  SG  CYS C  69      -8.849 -16.278 -15.376  1.00 98.10           S  
ATOM   1702  N   ARG C  70     -11.980 -17.664 -14.906  1.00 96.90           N  
ATOM   1703  CA  ARG C  70     -12.535 -18.967 -15.258  1.00 96.90           C  
ATOM   1704  C   ARG C  70     -11.550 -19.772 -16.100  1.00 96.90           C  
ATOM   1705  CB  ARG C  70     -13.857 -18.804 -16.010  1.00 96.90           C  
ATOM   1706  O   ARG C  70     -11.879 -20.859 -16.580  1.00 96.90           O  
ATOM   1707  CG  ARG C  70     -14.924 -18.057 -15.226  1.00 96.90           C  
ATOM   1708  CD  ARG C  70     -15.823 -19.008 -14.449  1.00 96.90           C  
ATOM   1709  NE  ARG C  70     -16.778 -18.285 -13.614  1.00 96.90           N  
ATOM   1710  NH1 ARG C  70     -18.456 -18.253 -15.200  1.00 96.90           N  
ATOM   1711  NH2 ARG C  70     -18.793 -17.286 -13.149  1.00 96.90           N  
ATOM   1712  CZ  ARG C  70     -18.007 -17.943 -13.990  1.00 96.90           C  
ATOM   1713  N   LYS C  71     -10.357 -19.187 -16.382  1.00 96.71           N  
ATOM   1714  CA  LYS C  71      -9.326 -19.999 -17.021  1.00 96.71           C  
ATOM   1715  C   LYS C  71      -8.956 -21.199 -16.154  1.00 96.71           C  
ATOM   1716  CB  LYS C  71      -8.081 -19.158 -17.310  1.00 96.71           C  
ATOM   1717  O   LYS C  71      -8.886 -21.088 -14.929  1.00 96.71           O  
ATOM   1718  CG  LYS C  71      -8.261 -18.155 -18.440  1.00 96.71           C  
ATOM   1719  CD  LYS C  71      -6.967 -17.408 -18.735  1.00 96.71           C  
ATOM   1720  CE  LYS C  71      -7.168 -16.336 -19.798  1.00 96.71           C  
ATOM   1721  NZ  LYS C  71      -5.924 -15.543 -20.028  1.00 96.71           N  
ATOM   1722  N   THR C  72      -8.714 -22.333 -16.774  1.00 95.18           N  
ATOM   1723  CA  THR C  72      -8.481 -23.560 -16.020  1.00 95.18           C  
ATOM   1724  C   THR C  72      -7.017 -23.979 -16.107  1.00 95.18           C  
ATOM   1725  CB  THR C  72      -9.377 -24.705 -16.527  1.00 95.18           C  
ATOM   1726  O   THR C  72      -6.387 -23.839 -17.158  1.00 95.18           O  
ATOM   1727  CG2 THR C  72      -9.254 -25.935 -15.634  1.00 95.18           C  
ATOM   1728  OG1 THR C  72     -10.742 -24.269 -16.535  1.00 95.18           O  
ATOM   1729  N   SER C  73      -6.469 -24.403 -15.038  1.00 93.18           N  
ATOM   1730  CA  SER C  73      -5.131 -24.983 -14.981  1.00 93.18           C  
ATOM   1731  C   SER C  73      -5.191 -26.498 -14.823  1.00 93.18           C  
ATOM   1732  CB  SER C  73      -4.330 -24.373 -13.829  1.00 93.18           C  
ATOM   1733  O   SER C  73      -6.111 -27.026 -14.195  1.00 93.18           O  
ATOM   1734  OG  SER C  73      -4.921 -24.693 -12.581  1.00 93.18           O  
ATOM   1735  N   ARG C  74      -4.223 -27.128 -15.446  1.00 88.52           N  
ATOM   1736  CA  ARG C  74      -4.184 -28.587 -15.406  1.00 88.52           C  
ATOM   1737  C   ARG C  74      -3.785 -29.086 -14.022  1.00 88.52           C  
ATOM   1738  CB  ARG C  74      -3.213 -29.127 -16.458  1.00 88.52           C  
ATOM   1739  O   ARG C  74      -4.291 -30.109 -13.555  1.00 88.52           O  
ATOM   1740  CG  ARG C  74      -3.758 -29.090 -17.877  1.00 88.52           C  
ATOM   1741  CD  ARG C  74      -2.846 -29.822 -18.851  1.00 88.52           C  
ATOM   1742  NE  ARG C  74      -3.247 -29.598 -20.237  1.00 88.52           N  
ATOM   1743  NH1 ARG C  74      -1.753 -31.115 -21.132  1.00 88.52           N  
ATOM   1744  NH2 ARG C  74      -3.159 -29.937 -22.507  1.00 88.52           N  
ATOM   1745  CZ  ARG C  74      -2.719 -30.217 -21.289  1.00 88.52           C  
ATOM   1746  N   TYR C  75      -2.889 -28.338 -13.384  1.00 87.53           N  
ATOM   1747  CA  TYR C  75      -2.389 -28.723 -12.069  1.00 87.53           C  
ATOM   1748  C   TYR C  75      -2.729 -27.667 -11.025  1.00 87.53           C  
ATOM   1749  CB  TYR C  75      -0.874 -28.944 -12.114  1.00 87.53           C  
ATOM   1750  O   TYR C  75      -2.991 -26.511 -11.365  1.00 87.53           O  
ATOM   1751  CG  TYR C  75      -0.432 -29.911 -13.186  1.00 87.53           C  
ATOM   1752  CD1 TYR C  75      -0.514 -31.287 -12.987  1.00 87.53           C  
ATOM   1753  CD2 TYR C  75       0.068 -29.450 -14.399  1.00 87.53           C  
ATOM   1754  CE1 TYR C  75      -0.107 -32.182 -13.971  1.00 87.53           C  
ATOM   1755  CE2 TYR C  75       0.478 -30.335 -15.390  1.00 87.53           C  
ATOM   1756  OH  TYR C  75       0.791 -32.578 -16.146  1.00 87.53           O  
ATOM   1757  CZ  TYR C  75       0.387 -31.697 -15.168  1.00 87.53           C  
ATOM   1758  N   ARG C  76      -2.814 -28.222  -9.809  1.00 88.40           N  
ATOM   1759  CA  ARG C  76      -2.960 -27.285  -8.699  1.00 88.40           C  
ATOM   1760  C   ARG C  76      -1.666 -26.516  -8.457  1.00 88.40           C  
ATOM   1761  CB  ARG C  76      -3.378 -28.022  -7.425  1.00 88.40           C  
ATOM   1762  O   ARG C  76      -0.858 -26.902  -7.609  1.00 88.40           O  
ATOM   1763  CG  ARG C  76      -4.835 -28.457  -7.414  1.00 88.40           C  
ATOM   1764  CD  ARG C  76      -5.232 -29.068  -6.077  1.00 88.40           C  
ATOM   1765  NE  ARG C  76      -6.642 -29.444  -6.054  1.00 88.40           N  
ATOM   1766  NH1 ARG C  76      -6.259 -31.702  -6.356  1.00 88.40           N  
ATOM   1767  NH2 ARG C  76      -8.402 -30.916  -6.151  1.00 88.40           N  
ATOM   1768  CZ  ARG C  76      -7.098 -30.686  -6.187  1.00 88.40           C  
ATOM   1769  N   SER C  77      -1.459 -25.482  -9.150  1.00 90.81           N  
ATOM   1770  CA  SER C  77      -0.234 -24.698  -9.031  1.00 90.81           C  
ATOM   1771  C   SER C  77      -0.474 -23.414  -8.244  1.00 90.81           C  
ATOM   1772  CB  SER C  77       0.324 -24.361 -10.414  1.00 90.81           C  
ATOM   1773  O   SER C  77      -1.129 -22.492  -8.734  1.00 90.81           O  
ATOM   1774  OG  SER C  77      -0.531 -23.459 -11.095  1.00 90.81           O  
ATOM   1775  N   LEU C  78      -0.046 -23.462  -7.011  1.00 96.62           N  
ATOM   1776  CA  LEU C  78      -0.156 -22.317  -6.114  1.00 96.62           C  
ATOM   1777  C   LEU C  78       1.224 -21.827  -5.687  1.00 96.62           C  
ATOM   1778  CB  LEU C  78      -0.985 -22.681  -4.879  1.00 96.62           C  
ATOM   1779  O   LEU C  78       1.992 -22.574  -5.078  1.00 96.62           O  
ATOM   1780  CG  LEU C  78      -2.376 -23.260  -5.144  1.00 96.62           C  
ATOM   1781  CD1 LEU C  78      -3.024 -23.701  -3.835  1.00 96.62           C  
ATOM   1782  CD2 LEU C  78      -3.252 -22.240  -5.863  1.00 96.62           C  
ATOM   1783  N   ARG C  79       1.551 -20.682  -6.058  1.00 97.61           N  
ATOM   1784  CA  ARG C  79       2.814 -20.097  -5.619  1.00 97.61           C  
ATOM   1785  C   ARG C  79       2.585 -19.056  -4.528  1.00 97.61           C  
ATOM   1786  CB  ARG C  79       3.552 -19.463  -6.800  1.00 97.61           C  
ATOM   1787  O   ARG C  79       1.845 -18.091  -4.728  1.00 97.61           O  
ATOM   1788  CG  ARG C  79       3.895 -20.445  -7.910  1.00 97.61           C  
ATOM   1789  CD  ARG C  79       4.545 -19.748  -9.097  1.00 97.61           C  
ATOM   1790  NE  ARG C  79       4.731 -20.662 -10.221  1.00 97.61           N  
ATOM   1791  NH1 ARG C  79       4.908 -18.996 -11.813  1.00 97.61           N  
ATOM   1792  NH2 ARG C  79       5.061 -21.199 -12.430  1.00 97.61           N  
ATOM   1793  CZ  ARG C  79       4.899 -20.283 -11.485  1.00 97.61           C  
ATOM   1794  N   PRO C  80       3.229 -19.258  -3.434  1.00 98.38           N  
ATOM   1795  CA  PRO C  80       3.100 -18.252  -2.378  1.00 98.38           C  
ATOM   1796  C   PRO C  80       3.658 -16.891  -2.789  1.00 98.38           C  
ATOM   1797  CB  PRO C  80       3.908 -18.847  -1.223  1.00 98.38           C  
ATOM   1798  O   PRO C  80       4.723 -16.817  -3.407  1.00 98.38           O  
ATOM   1799  CG  PRO C  80       3.943 -20.316  -1.497  1.00 98.38           C  
ATOM   1800  CD  PRO C  80       3.937 -20.523  -2.985  1.00 98.38           C  
ATOM   1801  N   ASN C  81       2.896 -15.867  -2.538  1.00 98.46           N  
ATOM   1802  CA  ASN C  81       3.295 -14.499  -2.853  1.00 98.46           C  
ATOM   1803  C   ASN C  81       3.572 -13.692  -1.588  1.00 98.46           C  
ATOM   1804  CB  ASN C  81       2.224 -13.809  -3.700  1.00 98.46           C  
ATOM   1805  O   ASN C  81       2.752 -12.866  -1.181  1.00 98.46           O  
ATOM   1806  CG  ASN C  81       2.740 -12.562  -4.391  1.00 98.46           C  
ATOM   1807  ND2 ASN C  81       2.099 -12.185  -5.491  1.00 98.46           N  
ATOM   1808  OD1 ASN C  81       3.708 -11.943  -3.940  1.00 98.46           O  
ATOM   1809  N   ARG C  82       4.764 -13.895  -1.071  1.00 97.29           N  
ATOM   1810  CA  ARG C  82       5.129 -13.325   0.222  1.00 97.29           C  
ATOM   1811  C   ARG C  82       5.245 -11.806   0.138  1.00 97.29           C  
ATOM   1812  CB  ARG C  82       6.445 -13.924   0.722  1.00 97.29           C  
ATOM   1813  O   ARG C  82       4.901 -11.099   1.087  1.00 97.29           O  
ATOM   1814  CG  ARG C  82       6.353 -15.398   1.082  1.00 97.29           C  
ATOM   1815  CD  ARG C  82       7.688 -15.943   1.572  1.00 97.29           C  
ATOM   1816  NE  ARG C  82       7.627 -17.382   1.813  1.00 97.29           N  
ATOM   1817  NH1 ARG C  82       9.810 -17.560   2.548  1.00 97.29           N  
ATOM   1818  NH2 ARG C  82       8.471 -19.419   2.454  1.00 97.29           N  
ATOM   1819  CZ  ARG C  82       8.636 -18.117   2.271  1.00 97.29           C  
ATOM   1820  N   GLN C  83       5.784 -11.358  -1.002  1.00 97.88           N  
ATOM   1821  CA  GLN C  83       5.920  -9.916  -1.170  1.00 97.88           C  
ATOM   1822  C   GLN C  83       4.558  -9.228  -1.149  1.00 97.88           C  
ATOM   1823  CB  GLN C  83       6.651  -9.594  -2.475  1.00 97.88           C  
ATOM   1824  O   GLN C  83       4.387  -8.199  -0.491  1.00 97.88           O  
ATOM   1825  CG  GLN C  83       7.158  -8.160  -2.559  1.00 97.88           C  
ATOM   1826  CD  GLN C  83       8.144  -7.952  -3.692  1.00 97.88           C  
ATOM   1827  NE2 GLN C  83       8.840  -6.820  -3.672  1.00 97.88           N  
ATOM   1828  OE1 GLN C  83       8.280  -8.801  -4.579  1.00 97.88           O  
ATOM   1829  N   LEU C  84       3.569  -9.782  -1.840  1.00 98.30           N  
ATOM   1830  CA  LEU C  84       2.202  -9.276  -1.793  1.00 98.30           C  
ATOM   1831  C   LEU C  84       1.644  -9.350  -0.375  1.00 98.30           C  
ATOM   1832  CB  LEU C  84       1.304 -10.067  -2.749  1.00 98.30           C  
ATOM   1833  O   LEU C  84       0.987  -8.414   0.087  1.00 98.30           O  
ATOM   1834  CG  LEU C  84      -0.165  -9.644  -2.805  1.00 98.30           C  
ATOM   1835  CD1 LEU C  84      -0.278  -8.172  -3.186  1.00 98.30           C  
ATOM   1836  CD2 LEU C  84      -0.935 -10.518  -3.789  1.00 98.30           C  
ATOM   1837  N   GLY C  85       1.914 -10.417   0.264  1.00 98.35           N  
ATOM   1838  CA  GLY C  85       1.481 -10.567   1.644  1.00 98.35           C  
ATOM   1839  C   GLY C  85       1.993  -9.466   2.553  1.00 98.35           C  
ATOM   1840  O   GLY C  85       1.249  -8.947   3.388  1.00 98.35           O  
ATOM   1841  N   SER C  86       3.270  -9.132   2.377  1.00 97.29           N  
ATOM   1842  CA  SER C  86       3.872  -8.066   3.172  1.00 97.29           C  
ATOM   1843  C   SER C  86       3.193  -6.727   2.906  1.00 97.29           C  
ATOM   1844  CB  SER C  86       5.368  -7.956   2.876  1.00 97.29           C  
ATOM   1845  O   SER C  86       2.939  -5.958   3.836  1.00 97.29           O  
ATOM   1846  OG  SER C  86       6.042  -9.150   3.237  1.00 97.29           O  
ATOM   1847  N   MET C  87       2.889  -6.436   1.711  1.00 97.09           N  
ATOM   1848  CA  MET C  87       2.224  -5.187   1.350  1.00 97.09           C  
ATOM   1849  C   MET C  87       0.814  -5.133   1.929  1.00 97.09           C  
ATOM   1850  CB  MET C  87       2.172  -5.024  -0.170  1.00 97.09           C  
ATOM   1851  O   MET C  87       0.359  -4.076   2.369  1.00 97.09           O  
ATOM   1852  CG  MET C  87       3.524  -4.738  -0.803  1.00 97.09           C  
ATOM   1853  SD  MET C  87       3.406  -4.440  -2.610  1.00 97.09           S  
ATOM   1854  CE  MET C  87       2.687  -2.774  -2.613  1.00 97.09           C  
ATOM   1855  N   VAL C  88       0.110  -6.252   1.982  1.00 97.88           N  
ATOM   1856  CA  VAL C  88      -1.227  -6.330   2.562  1.00 97.88           C  
ATOM   1857  C   VAL C  88      -1.164  -5.998   4.051  1.00 97.88           C  
ATOM   1858  CB  VAL C  88      -1.855  -7.726   2.353  1.00 97.88           C  
ATOM   1859  O   VAL C  88      -2.000  -5.250   4.562  1.00 97.88           O  
ATOM   1860  CG1 VAL C  88      -3.126  -7.876   3.187  1.00 97.88           C  
ATOM   1861  CG2 VAL C  88      -2.153  -7.960   0.873  1.00 97.88           C  
ATOM   1862  N   GLU C  89      -0.140  -6.481   4.686  1.00 96.78           N  
ATOM   1863  CA  GLU C  89       0.019  -6.211   6.111  1.00 96.78           C  
ATOM   1864  C   GLU C  89       0.234  -4.722   6.371  1.00 96.78           C  
ATOM   1865  CB  GLU C  89       1.187  -7.018   6.684  1.00 96.78           C  
ATOM   1866  O   GLU C  89      -0.301  -4.171   7.335  1.00 96.78           O  
ATOM   1867  CG  GLU C  89       0.908  -8.511   6.793  1.00 96.78           C  
ATOM   1868  CD  GLU C  89      -0.367  -8.828   7.558  1.00 96.78           C  
ATOM   1869  OE1 GLU C  89      -1.204  -9.607   7.046  1.00 96.78           O  
ATOM   1870  OE2 GLU C  89      -0.532  -8.294   8.677  1.00 96.78           O  
ATOM   1871  N   ILE C  90       0.978  -4.108   5.545  1.00 94.88           N  
ATOM   1872  CA  ILE C  90       1.217  -2.674   5.668  1.00 94.88           C  
ATOM   1873  C   ILE C  90      -0.085  -1.912   5.434  1.00 94.88           C  
ATOM   1874  CB  ILE C  90       2.304  -2.195   4.679  1.00 94.88           C  
ATOM   1875  O   ILE C  90      -0.392  -0.958   6.153  1.00 94.88           O  
ATOM   1876  CG1 ILE C  90       3.659  -2.819   5.032  1.00 94.88           C  
ATOM   1877  CG2 ILE C  90       2.390  -0.666   4.671  1.00 94.88           C  
ATOM   1878  CD1 ILE C  90       4.730  -2.613   3.970  1.00 94.88           C  
ATOM   1879  N   ALA C  91      -0.852  -2.334   4.421  1.00 93.97           N  
ATOM   1880  CA  ALA C  91      -2.151  -1.719   4.161  1.00 93.97           C  
ATOM   1881  C   ALA C  91      -3.057  -1.812   5.385  1.00 93.97           C  
ATOM   1882  CB  ALA C  91      -2.819  -2.376   2.956  1.00 93.97           C  
ATOM   1883  O   ALA C  91      -3.746  -0.849   5.730  1.00 93.97           O  
ATOM   1884  N   LYS C  92      -3.031  -2.902   6.043  1.00 93.95           N  
ATOM   1885  CA  LYS C  92      -3.815  -3.095   7.259  1.00 93.95           C  
ATOM   1886  C   LYS C  92      -3.386  -2.119   8.351  1.00 93.95           C  
ATOM   1887  CB  LYS C  92      -3.683  -4.534   7.761  1.00 93.95           C  
ATOM   1888  O   LYS C  92      -4.228  -1.546   9.045  1.00 93.95           O  
ATOM   1889  CG  LYS C  92      -4.433  -5.555   6.919  1.00 93.95           C  
ATOM   1890  CD  LYS C  92      -4.186  -6.975   7.411  1.00 93.95           C  
ATOM   1891  CE  LYS C  92      -4.927  -7.254   8.711  1.00 93.95           C  
ATOM   1892  NZ  LYS C  92      -4.749  -8.668   9.158  1.00 93.95           N  
ATOM   1893  N   GLN C  93      -2.090  -1.966   8.460  1.00 92.06           N  
ATOM   1894  CA  GLN C  93      -1.542  -1.054   9.459  1.00 92.06           C  
ATOM   1895  C   GLN C  93      -1.967   0.385   9.183  1.00 92.06           C  
ATOM   1896  CB  GLN C  93      -0.016  -1.153   9.496  1.00 92.06           C  
ATOM   1897  O   GLN C  93      -2.341   1.115  10.103  1.00 92.06           O  
ATOM   1898  CG  GLN C  93       0.501  -2.462  10.078  1.00 92.06           C  
ATOM   1899  CD  GLN C  93       2.010  -2.589   9.987  1.00 92.06           C  
ATOM   1900  NE2 GLN C  93       2.551  -3.659  10.560  1.00 92.06           N  
ATOM   1901  OE1 GLN C  93       2.685  -1.732   9.407  1.00 92.06           O  
ATOM   1902  N   LEU C  94      -1.903   0.762   7.973  1.00 89.19           N  
ATOM   1903  CA  LEU C  94      -2.287   2.115   7.588  1.00 89.19           C  
ATOM   1904  C   LEU C  94      -3.762   2.366   7.884  1.00 89.19           C  
ATOM   1905  CB  LEU C  94      -2.006   2.350   6.102  1.00 89.19           C  
ATOM   1906  O   LEU C  94      -4.130   3.443   8.359  1.00 89.19           O  
ATOM   1907  CG  LEU C  94      -0.539   2.536   5.710  1.00 89.19           C  
ATOM   1908  CD1 LEU C  94      -0.389   2.519   4.193  1.00 89.19           C  
ATOM   1909  CD2 LEU C  94       0.009   3.835   6.292  1.00 89.19           C  
ATOM   1910  N   GLN C  95      -4.584   1.400   7.676  1.00 87.84           N  
ATOM   1911  CA  GLN C  95      -6.013   1.520   7.946  1.00 87.84           C  
ATOM   1912  C   GLN C  95      -6.285   1.597   9.445  1.00 87.84           C  
ATOM   1913  CB  GLN C  95      -6.775   0.343   7.334  1.00 87.84           C  
ATOM   1914  O   GLN C  95      -7.185   2.318   9.882  1.00 87.84           O  
ATOM   1915  CG  GLN C  95      -6.952   0.443   5.825  1.00 87.84           C  
ATOM   1916  CD  GLN C  95      -7.873   1.578   5.416  1.00 87.84           C  
ATOM   1917  NE2 GLN C  95      -7.628   2.145   4.240  1.00 87.84           N  
ATOM   1918  OE1 GLN C  95      -8.797   1.940   6.150  1.00 87.84           O  
ATOM   1919  N   ALA C  96      -5.540   0.805  10.135  1.00 89.73           N  
ATOM   1920  CA  ALA C  96      -5.691   0.823  11.587  1.00 89.73           C  
ATOM   1921  C   ALA C  96      -5.347   2.196  12.157  1.00 89.73           C  
ATOM   1922  CB  ALA C  96      -4.814  -0.250  12.228  1.00 89.73           C  
ATOM   1923  O   ALA C  96      -6.044   2.701  13.040  1.00 89.73           O  
ATOM   1924  N   VAL C  97      -4.285   2.755  11.673  1.00 84.15           N  
ATOM   1925  CA  VAL C  97      -3.863   4.077  12.124  1.00 84.15           C  
ATOM   1926  C   VAL C  97      -4.934   5.108  11.773  1.00 84.15           C  
ATOM   1927  CB  VAL C  97      -2.509   4.484  11.502  1.00 84.15           C  
ATOM   1928  O   VAL C  97      -5.271   5.966  12.593  1.00 84.15           O  
ATOM   1929  CG1 VAL C  97      -2.180   5.940  11.826  1.00 84.15           C  
ATOM   1930  CG2 VAL C  97      -1.397   3.559  11.995  1.00 84.15           C  
ATOM   1931  N   LYS C  98      -5.464   4.977  10.628  1.00 81.90           N  
ATOM   1932  CA  LYS C  98      -6.521   5.883  10.188  1.00 81.90           C  
ATOM   1933  C   LYS C  98      -7.740   5.791  11.100  1.00 81.90           C  
ATOM   1934  CB  LYS C  98      -6.922   5.578   8.744  1.00 81.90           C  
ATOM   1935  O   LYS C  98      -8.321   6.812  11.475  1.00 81.90           O  
ATOM   1936  CG  LYS C  98      -7.917   6.568   8.155  1.00 81.90           C  
ATOM   1937  CD  LYS C  98      -8.317   6.182   6.737  1.00 81.90           C  
ATOM   1938  CE  LYS C  98      -9.588   6.898   6.300  1.00 81.90           C  
ATOM   1939  NZ  LYS C  98      -9.957   6.561   4.892  1.00 81.90           N  
ATOM   1940  N   ARG C  99      -8.144   4.623  11.343  1.00 84.66           N  
ATOM   1941  CA  ARG C  99      -9.299   4.406  12.208  1.00 84.66           C  
ATOM   1942  C   ARG C  99      -9.054   4.977  13.601  1.00 84.66           C  
ATOM   1943  CB  ARG C  99      -9.628   2.915  12.303  1.00 84.66           C  
ATOM   1944  O   ARG C  99      -9.950   5.579  14.197  1.00 84.66           O  
ATOM   1945  CG  ARG C  99     -10.389   2.374  11.103  1.00 84.66           C  
ATOM   1946  CD  ARG C  99     -10.716   0.896  11.262  1.00 84.66           C  
ATOM   1947  NE  ARG C  99     -11.267   0.331  10.033  1.00 84.66           N  
ATOM   1948  NH1 ARG C  99     -11.402  -1.829  10.843  1.00 84.66           N  
ATOM   1949  NH2 ARG C  99     -12.074  -1.358   8.703  1.00 84.66           N  
ATOM   1950  CZ  ARG C  99     -11.580  -0.951   9.863  1.00 84.66           C  
ATOM   1951  N   LYS C 100      -7.883   4.770  14.052  1.00 84.98           N  
ATOM   1952  CA  LYS C 100      -7.524   5.297  15.366  1.00 84.98           C  
ATOM   1953  C   LYS C 100      -7.619   6.820  15.392  1.00 84.98           C  
ATOM   1954  CB  LYS C 100      -6.112   4.854  15.754  1.00 84.98           C  
ATOM   1955  O   LYS C 100      -8.150   7.397  16.343  1.00 84.98           O  
ATOM   1956  CG  LYS C 100      -6.032   3.423  16.267  1.00 84.98           C  
ATOM   1957  CD  LYS C 100      -4.619   3.067  16.711  1.00 84.98           C  
ATOM   1958  CE  LYS C 100      -4.520   1.612  17.149  1.00 84.98           C  
ATOM   1959  NZ  LYS C 100      -3.132   1.252  17.566  1.00 84.98           N  
ATOM   1960  N   ILE C 101      -7.121   7.401  14.457  1.00 77.68           N  
ATOM   1961  CA  ILE C 101      -7.152   8.857  14.359  1.00 77.68           C  
ATOM   1962  C   ILE C 101      -8.600   9.338  14.285  1.00 77.68           C  
ATOM   1963  CB  ILE C 101      -6.357   9.358  13.133  1.00 77.68           C  
ATOM   1964  O   ILE C 101      -8.969  10.317  14.938  1.00 77.68           O  
ATOM   1965  CG1 ILE C 101      -4.862   9.066  13.310  1.00 77.68           C  
ATOM   1966  CG2 ILE C 101      -6.600  10.853  12.906  1.00 77.68           C  
ATOM   1967  CD1 ILE C 101      -4.035   9.285  12.051  1.00 77.68           C  
ATOM   1968  N   ARG C 102      -9.378   8.692  13.521  1.00 80.67           N  
ATOM   1969  CA  ARG C 102     -10.791   9.038  13.398  1.00 80.67           C  
ATOM   1970  C   ARG C 102     -11.500   8.928  14.744  1.00 80.67           C  
ATOM   1971  CB  ARG C 102     -11.477   8.138  12.369  1.00 80.67           C  
ATOM   1972  O   ARG C 102     -12.240   9.832  15.137  1.00 80.67           O  
ATOM   1973  CG  ARG C 102     -12.919   8.523  12.078  1.00 80.67           C  
ATOM   1974  CD  ARG C 102     -13.584   7.541  11.123  1.00 80.67           C  
ATOM   1975  NE  ARG C 102     -13.202   7.797   9.736  1.00 80.67           N  
ATOM   1976  NH1 ARG C 102     -15.337   7.553   8.887  1.00 80.67           N  
ATOM   1977  NH2 ARG C 102     -13.590   8.042   7.486  1.00 80.67           N  
ATOM   1978  CZ  ARG C 102     -14.044   7.797   8.707  1.00 80.67           C  
ATOM   1979  N   ASP C 103     -11.232   7.901  15.342  1.00 85.30           N  
ATOM   1980  CA  ASP C 103     -11.876   7.671  16.632  1.00 85.30           C  
ATOM   1981  C   ASP C 103     -11.468   8.737  17.647  1.00 85.30           C  
ATOM   1982  CB  ASP C 103     -11.530   6.279  17.163  1.00 85.30           C  
ATOM   1983  O   ASP C 103     -12.284   9.167  18.465  1.00 85.30           O  
ATOM   1984  CG  ASP C 103     -12.242   5.165  16.416  1.00 85.30           C  
ATOM   1985  OD1 ASP C 103     -13.214   5.447  15.683  1.00 85.30           O  
ATOM   1986  OD2 ASP C 103     -11.829   3.995  16.564  1.00 85.30           O  
ATOM   1987  N   GLU C 104     -10.222   9.095  17.537  1.00 84.22           N  
ATOM   1988  CA  GLU C 104      -9.703  10.097  18.463  1.00 84.22           C  
ATOM   1989  C   GLU C 104     -10.272  11.480  18.156  1.00 84.22           C  
ATOM   1990  CB  GLU C 104      -8.173  10.135  18.412  1.00 84.22           C  
ATOM   1991  O   GLU C 104     -10.224  12.378  18.999  1.00 84.22           O  
ATOM   1992  CG  GLU C 104      -7.506   8.930  19.059  1.00 84.22           C  
ATOM   1993  CD  GLU C 104      -5.996   8.914  18.885  1.00 84.22           C  
ATOM   1994  OE1 GLU C 104      -5.330   8.012  19.442  1.00 84.22           O  
ATOM   1995  OE2 GLU C 104      -5.475   9.811  18.186  1.00 84.22           O  
ATOM   1996  N   SER C 105     -10.818  11.618  17.068  1.00 83.90           N  
ATOM   1997  CA  SER C 105     -11.380  12.903  16.668  1.00 83.90           C  
ATOM   1998  C   SER C 105     -12.853  13.005  17.047  1.00 83.90           C  
ATOM   1999  CB  SER C 105     -11.217  13.114  15.162  1.00 83.90           C  
ATOM   2000  O   SER C 105     -13.481  14.048  16.848  1.00 83.90           O  
ATOM   2001  OG  SER C 105     -11.957  12.148  14.436  1.00 83.90           O  
ATOM   2002  N   LEU C 106     -13.308  11.958  17.568  1.00 90.52           N  
ATOM   2003  CA  LEU C 106     -14.716  11.925  17.950  1.00 90.52           C  
ATOM   2004  C   LEU C 106     -14.875  12.107  19.456  1.00 90.52           C  
ATOM   2005  CB  LEU C 106     -15.359  10.607  17.512  1.00 90.52           C  
ATOM   2006  O   LEU C 106     -14.031  11.654  20.232  1.00 90.52           O  
ATOM   2007  CG  LEU C 106     -15.371  10.324  16.009  1.00 90.52           C  
ATOM   2008  CD1 LEU C 106     -15.957   8.944  15.733  1.00 90.52           C  
ATOM   2009  CD2 LEU C 106     -16.155  11.402  15.268  1.00 90.52           C  
ATOM   2010  N   CYS C 107     -15.926  12.855  19.816  1.00 92.92           N  
ATOM   2011  CA  CYS C 107     -16.281  13.005  21.223  1.00 92.92           C  
ATOM   2012  C   CYS C 107     -16.597  11.654  21.853  1.00 92.92           C  
ATOM   2013  CB  CYS C 107     -17.478  13.942  21.376  1.00 92.92           C  
ATOM   2014  O   CYS C 107     -17.448  10.915  21.354  1.00 92.92           O  
ATOM   2015  SG  CYS C 107     -18.107  14.049  23.066  1.00 92.92           S  
ATOM   2016  N   PRO C 108     -15.887  11.337  22.971  1.00 91.24           N  
ATOM   2017  CA  PRO C 108     -16.097  10.041  23.619  1.00 91.24           C  
ATOM   2018  C   PRO C 108     -17.536   9.841  24.088  1.00 91.24           C  
ATOM   2019  CB  PRO C 108     -15.135  10.082  24.809  1.00 91.24           C  
ATOM   2020  O   PRO C 108     -18.045   8.717  24.072  1.00 91.24           O  
ATOM   2021  CG  PRO C 108     -14.727  11.515  24.921  1.00 91.24           C  
ATOM   2022  CD  PRO C 108     -15.000  12.193  23.609  1.00 91.24           C  
ATOM   2023  N   GLN C 109     -18.201  10.892  24.474  1.00 90.25           N  
ATOM   2024  CA  GLN C 109     -19.536  10.817  25.057  1.00 90.25           C  
ATOM   2025  C   GLN C 109     -20.609  10.782  23.972  1.00 90.25           C  
ATOM   2026  CB  GLN C 109     -19.779  11.999  25.998  1.00 90.25           C  
ATOM   2027  O   GLN C 109     -21.559  10.002  24.056  1.00 90.25           O  
ATOM   2028  CG  GLN C 109     -18.953  11.948  27.275  1.00 90.25           C  
ATOM   2029  CD  GLN C 109     -19.102  13.198  28.121  1.00 90.25           C  
ATOM   2030  NE2 GLN C 109     -19.015  13.038  29.437  1.00 90.25           N  
ATOM   2031  OE1 GLN C 109     -19.293  14.300  27.596  1.00 90.25           O  
ATOM   2032  N   HIS C 110     -20.497  11.531  22.898  1.00 93.26           N  
ATOM   2033  CA  HIS C 110     -21.587  11.705  21.945  1.00 93.26           C  
ATOM   2034  C   HIS C 110     -21.228  11.116  20.585  1.00 93.26           C  
ATOM   2035  CB  HIS C 110     -21.940  13.186  21.799  1.00 93.26           C  
ATOM   2036  O   HIS C 110     -22.073  11.051  19.689  1.00 93.26           O  
ATOM   2037  CG  HIS C 110     -22.268  13.855  23.096  1.00 93.26           C  
ATOM   2038  CD2 HIS C 110     -23.296  13.669  23.957  1.00 93.26           C  
ATOM   2039  ND1 HIS C 110     -21.487  14.853  23.637  1.00 93.26           N  
ATOM   2040  CE1 HIS C 110     -22.021  15.252  24.779  1.00 93.26           C  
ATOM   2041  NE2 HIS C 110     -23.120  14.550  24.996  1.00 93.26           N  
ATOM   2042  N   HIS C 111     -19.934  10.751  20.354  1.00 91.10           N  
ATOM   2043  CA  HIS C 111     -19.435  10.148  19.123  1.00 91.10           C  
ATOM   2044  C   HIS C 111     -19.656  11.071  17.929  1.00 91.10           C  
ATOM   2045  CB  HIS C 111     -20.111   8.799  18.875  1.00 91.10           C  
ATOM   2046  O   HIS C 111     -20.003  10.611  16.839  1.00 91.10           O  
ATOM   2047  CG  HIS C 111     -19.788   7.767  19.909  1.00 91.10           C  
ATOM   2048  CD2 HIS C 111     -18.745   6.911  20.015  1.00 91.10           C  
ATOM   2049  ND1 HIS C 111     -20.597   7.528  20.999  1.00 91.10           N  
ATOM   2050  CE1 HIS C 111     -20.062   6.567  21.734  1.00 91.10           C  
ATOM   2051  NE2 HIS C 111     -18.938   6.175  21.159  1.00 91.10           N  
ATOM   2052  N   GLU C 112     -19.670  12.331  18.245  1.00 90.63           N  
ATOM   2053  CA  GLU C 112     -19.700  13.373  17.223  1.00 90.63           C  
ATOM   2054  C   GLU C 112     -18.325  14.012  17.047  1.00 90.63           C  
ATOM   2055  CB  GLU C 112     -20.737  14.442  17.573  1.00 90.63           C  
ATOM   2056  O   GLU C 112     -17.491  13.962  17.953  1.00 90.63           O  
ATOM   2057  CG  GLU C 112     -22.168  13.925  17.605  1.00 90.63           C  
ATOM   2058  CD  GLU C 112     -22.719  13.601  16.225  1.00 90.63           C  
ATOM   2059  OE1 GLU C 112     -23.504  12.635  16.097  1.00 90.63           O  
ATOM   2060  OE2 GLU C 112     -22.362  14.320  15.265  1.00 90.63           O  
ATOM   2061  N   ALA C 113     -18.137  14.608  15.904  1.00 90.35           N  
ATOM   2062  CA  ALA C 113     -16.845  15.216  15.597  1.00 90.35           C  
ATOM   2063  C   ALA C 113     -16.513  16.329  16.587  1.00 90.35           C  
ATOM   2064  CB  ALA C 113     -16.838  15.758  14.169  1.00 90.35           C  
ATOM   2065  O   ALA C 113     -17.377  17.138  16.933  1.00 90.35           O  
ATOM   2066  N   LEU C 114     -15.262  16.271  16.997  1.00 90.67           N  
ATOM   2067  CA  LEU C 114     -14.748  17.364  17.814  1.00 90.67           C  
ATOM   2068  C   LEU C 114     -14.379  18.564  16.948  1.00 90.67           C  
ATOM   2069  CB  LEU C 114     -13.528  16.906  18.618  1.00 90.67           C  
ATOM   2070  O   LEU C 114     -13.236  18.685  16.503  1.00 90.67           O  
ATOM   2071  CG  LEU C 114     -13.784  15.855  19.699  1.00 90.67           C  
ATOM   2072  CD1 LEU C 114     -12.465  15.268  20.191  1.00 90.67           C  
ATOM   2073  CD2 LEU C 114     -14.571  16.459  20.857  1.00 90.67           C  
ATOM   2074  N   SER C 115     -15.336  19.397  16.738  1.00 87.46           N  
ATOM   2075  CA  SER C 115     -15.130  20.470  15.770  1.00 87.46           C  
ATOM   2076  C   SER C 115     -15.077  21.830  16.457  1.00 87.46           C  
ATOM   2077  CB  SER C 115     -16.241  20.464  14.719  1.00 87.46           C  
ATOM   2078  O   SER C 115     -14.814  22.847  15.812  1.00 87.46           O  
ATOM   2079  OG  SER C 115     -17.514  20.580  15.331  1.00 87.46           O  
ATOM   2080  N   LEU C 116     -15.278  21.876  17.768  1.00 87.57           N  
ATOM   2081  CA  LEU C 116     -15.283  23.135  18.504  1.00 87.57           C  
ATOM   2082  C   LEU C 116     -14.278  23.098  19.650  1.00 87.57           C  
ATOM   2083  CB  LEU C 116     -16.683  23.433  19.047  1.00 87.57           C  
ATOM   2084  O   LEU C 116     -13.784  22.028  20.015  1.00 87.57           O  
ATOM   2085  CG  LEU C 116     -17.817  23.456  18.022  1.00 87.57           C  
ATOM   2086  CD1 LEU C 116     -19.169  23.494  18.727  1.00 87.57           C  
ATOM   2087  CD2 LEU C 116     -17.665  24.647  17.082  1.00 87.57           C  
ATOM   2088  N   PHE C 117     -13.883  24.280  20.135  1.00 88.96           N  
ATOM   2089  CA  PHE C 117     -12.937  24.386  21.240  1.00 88.96           C  
ATOM   2090  C   PHE C 117     -13.518  25.224  22.372  1.00 88.96           C  
ATOM   2091  CB  PHE C 117     -11.615  24.995  20.761  1.00 88.96           C  
ATOM   2092  O   PHE C 117     -14.067  26.302  22.134  1.00 88.96           O  
ATOM   2093  CG  PHE C 117     -10.567  25.094  21.836  1.00 88.96           C  
ATOM   2094  CD1 PHE C 117     -10.332  26.298  22.488  1.00 88.96           C  
ATOM   2095  CD2 PHE C 117      -9.817  23.982  22.195  1.00 88.96           C  
ATOM   2096  CE1 PHE C 117      -9.363  26.392  23.484  1.00 88.96           C  
ATOM   2097  CE2 PHE C 117      -8.847  24.068  23.190  1.00 88.96           C  
ATOM   2098  CZ  PHE C 117      -8.620  25.275  23.832  1.00 88.96           C  
ATOM   2099  N   CYS C 118     -13.483  24.681  23.563  1.00 88.82           N  
ATOM   2100  CA  CYS C 118     -13.899  25.418  24.751  1.00 88.82           C  
ATOM   2101  C   CYS C 118     -12.704  26.080  25.428  1.00 88.82           C  
ATOM   2102  CB  CYS C 118     -14.606  24.490  25.738  1.00 88.82           C  
ATOM   2103  O   CYS C 118     -11.826  25.394  25.955  1.00 88.82           O  
ATOM   2104  SG  CYS C 118     -15.106  25.303  27.271  1.00 88.82           S  
ATOM   2105  N   TYR C 119     -12.731  27.354  25.571  1.00 84.98           N  
ATOM   2106  CA  TYR C 119     -11.603  28.103  26.113  1.00 84.98           C  
ATOM   2107  C   TYR C 119     -11.444  27.845  27.606  1.00 84.98           C  
ATOM   2108  CB  TYR C 119     -11.781  29.603  25.859  1.00 84.98           C  
ATOM   2109  O   TYR C 119     -10.334  27.604  28.087  1.00 84.98           O  
ATOM   2110  CG  TYR C 119     -10.480  30.346  25.672  1.00 84.98           C  
ATOM   2111  CD1 TYR C 119      -9.858  30.981  26.744  1.00 84.98           C  
ATOM   2112  CD2 TYR C 119      -9.871  30.414  24.423  1.00 84.98           C  
ATOM   2113  CE1 TYR C 119      -8.660  31.668  26.576  1.00 84.98           C  
ATOM   2114  CE2 TYR C 119      -8.673  31.098  24.244  1.00 84.98           C  
ATOM   2115  OH  TYR C 119      -6.891  32.400  25.152  1.00 84.98           O  
ATOM   2116  CZ  TYR C 119      -8.076  31.721  25.324  1.00 84.98           C  
ATOM   2117  N   GLU C 120     -12.497  27.827  28.285  1.00 86.69           N  
ATOM   2118  CA  GLU C 120     -12.462  27.664  29.736  1.00 86.69           C  
ATOM   2119  C   GLU C 120     -11.956  26.278  30.123  1.00 86.69           C  
ATOM   2120  CB  GLU C 120     -13.848  27.906  30.338  1.00 86.69           C  
ATOM   2121  O   GLU C 120     -11.125  26.144  31.024  1.00 86.69           O  
ATOM   2122  CG  GLU C 120     -14.287  29.362  30.307  1.00 86.69           C  
ATOM   2123  CD  GLU C 120     -14.927  29.768  28.989  1.00 86.69           C  
ATOM   2124  OE1 GLU C 120     -15.517  30.870  28.914  1.00 86.69           O  
ATOM   2125  OE2 GLU C 120     -14.838  28.978  28.023  1.00 86.69           O  
ATOM   2126  N   ASP C 121     -12.370  25.289  29.406  1.00 86.60           N  
ATOM   2127  CA  ASP C 121     -11.970  23.921  29.721  1.00 86.60           C  
ATOM   2128  C   ASP C 121     -10.727  23.516  28.933  1.00 86.60           C  
ATOM   2129  CB  ASP C 121     -13.115  22.947  29.433  1.00 86.60           C  
ATOM   2130  O   ASP C 121     -10.124  22.476  29.205  1.00 86.60           O  
ATOM   2131  CG  ASP C 121     -14.306  23.143  30.356  1.00 86.60           C  
ATOM   2132  OD1 ASP C 121     -14.132  23.681  31.471  1.00 86.60           O  
ATOM   2133  OD2 ASP C 121     -15.427  22.752  29.965  1.00 86.60           O  
ATOM   2134  N   GLN C 122     -10.272  24.361  28.005  1.00 86.07           N  
ATOM   2135  CA  GLN C 122      -9.112  24.110  27.156  1.00 86.07           C  
ATOM   2136  C   GLN C 122      -9.189  22.728  26.513  1.00 86.07           C  
ATOM   2137  CB  GLN C 122      -7.818  24.243  27.961  1.00 86.07           C  
ATOM   2138  O   GLN C 122      -8.226  21.960  26.562  1.00 86.07           O  
ATOM   2139  CG  GLN C 122      -7.549  25.655  28.463  1.00 86.07           C  
ATOM   2140  CD  GLN C 122      -6.250  25.764  29.240  1.00 86.07           C  
ATOM   2141  NE2 GLN C 122      -6.240  26.613  30.262  1.00 86.07           N  
ATOM   2142  OE1 GLN C 122      -5.264  25.089  28.925  1.00 86.07           O  
ATOM   2143  N   GLU C 123     -10.306  22.448  25.929  1.00 87.19           N  
ATOM   2144  CA  GLU C 123     -10.497  21.145  25.299  1.00 87.19           C  
ATOM   2145  C   GLU C 123     -11.391  21.254  24.067  1.00 87.19           C  
ATOM   2146  CB  GLU C 123     -11.093  20.148  26.295  1.00 87.19           C  
ATOM   2147  O   GLU C 123     -12.218  22.163  23.972  1.00 87.19           O  
ATOM   2148  CG  GLU C 123     -12.525  20.466  26.703  1.00 87.19           C  
ATOM   2149  CD  GLU C 123     -13.108  19.460  27.682  1.00 87.19           C  
ATOM   2150  OE1 GLU C 123     -14.311  19.562  28.012  1.00 87.19           O  
ATOM   2151  OE2 GLU C 123     -12.355  18.563  28.123  1.00 87.19           O  
ATOM   2152  N   ALA C 124     -11.158  20.280  23.155  1.00 89.96           N  
ATOM   2153  CA  ALA C 124     -12.052  20.175  22.004  1.00 89.96           C  
ATOM   2154  C   ALA C 124     -13.387  19.552  22.401  1.00 89.96           C  
ATOM   2155  CB  ALA C 124     -11.396  19.359  20.893  1.00 89.96           C  
ATOM   2156  O   ALA C 124     -13.428  18.614  23.201  1.00 89.96           O  
ATOM   2157  N   VAL C 125     -14.414  20.149  21.866  1.00 91.13           N  
ATOM   2158  CA  VAL C 125     -15.739  19.661  22.236  1.00 91.13           C  
ATOM   2159  C   VAL C 125     -16.590  19.477  20.981  1.00 91.13           C  
ATOM   2160  CB  VAL C 125     -16.442  20.619  23.223  1.00 91.13           C  
ATOM   2161  O   VAL C 125     -16.333  20.105  19.951  1.00 91.13           O  
ATOM   2162  CG1 VAL C 125     -15.714  20.641  24.565  1.00 91.13           C  
ATOM   2163  CG2 VAL C 125     -16.525  22.025  22.633  1.00 91.13           C  
ATOM   2164  N   CYS C 126     -17.569  18.577  21.062  1.00 93.24           N  
ATOM   2165  CA  CYS C 126     -18.520  18.399  19.970  1.00 93.24           C  
ATOM   2166  C   CYS C 126     -19.653  19.415  20.064  1.00 93.24           C  
ATOM   2167  CB  CYS C 126     -19.091  16.982  19.983  1.00 93.24           C  
ATOM   2168  O   CYS C 126     -19.687  20.230  20.987  1.00 93.24           O  
ATOM   2169  SG  CYS C 126     -20.293  16.693  21.300  1.00 93.24           S  
ATOM   2170  N   LEU C 127     -20.563  19.356  19.096  1.00 92.69           N  
ATOM   2171  CA  LEU C 127     -21.645  20.332  19.035  1.00 92.69           C  
ATOM   2172  C   LEU C 127     -22.582  20.180  20.229  1.00 92.69           C  
ATOM   2173  CB  LEU C 127     -22.432  20.180  17.731  1.00 92.69           C  
ATOM   2174  O   LEU C 127     -23.080  21.173  20.763  1.00 92.69           O  
ATOM   2175  CG  LEU C 127     -21.716  20.619  16.452  1.00 92.69           C  
ATOM   2176  CD1 LEU C 127     -22.568  20.293  15.230  1.00 92.69           C  
ATOM   2177  CD2 LEU C 127     -21.394  22.108  16.504  1.00 92.69           C  
ATOM   2178  N   ILE C 128     -22.697  18.936  20.638  1.00 93.53           N  
ATOM   2179  CA  ILE C 128     -23.609  18.648  21.739  1.00 93.53           C  
ATOM   2180  C   ILE C 128     -22.996  19.121  23.055  1.00 93.53           C  
ATOM   2181  CB  ILE C 128     -23.946  17.142  21.815  1.00 93.53           C  
ATOM   2182  O   ILE C 128     -23.667  19.771  23.861  1.00 93.53           O  
ATOM   2183  CG1 ILE C 128     -24.563  16.665  20.495  1.00 93.53           C  
ATOM   2184  CG2 ILE C 128     -24.882  16.856  22.992  1.00 93.53           C  
ATOM   2185  CD1 ILE C 128     -24.752  15.157  20.409  1.00 93.53           C  
ATOM   2186  N   CYS C 129     -21.717  18.877  23.260  1.00 92.99           N  
ATOM   2187  CA  CYS C 129     -21.006  19.333  24.450  1.00 92.99           C  
ATOM   2188  C   CYS C 129     -20.973  20.855  24.515  1.00 92.99           C  
ATOM   2189  CB  CYS C 129     -19.581  18.781  24.466  1.00 92.99           C  
ATOM   2190  O   CYS C 129     -21.067  21.436  25.598  1.00 92.99           O  
ATOM   2191  SG  CYS C 129     -19.495  16.996  24.730  1.00 92.99           S  
ATOM   2192  N   ALA C 130     -20.910  21.514  23.409  1.00 90.71           N  
ATOM   2193  CA  ALA C 130     -20.823  22.970  23.332  1.00 90.71           C  
ATOM   2194  C   ALA C 130     -22.106  23.623  23.837  1.00 90.71           C  
ATOM   2195  CB  ALA C 130     -20.533  23.410  21.899  1.00 90.71           C  
ATOM   2196  O   ALA C 130     -22.065  24.686  24.460  1.00 90.71           O  
ATOM   2197  N   ILE C 131     -23.178  22.990  23.525  1.00 90.42           N  
ATOM   2198  CA  ILE C 131     -24.470  23.524  23.941  1.00 90.42           C  
ATOM   2199  C   ILE C 131     -24.534  23.591  25.466  1.00 90.42           C  
ATOM   2200  CB  ILE C 131     -25.637  22.672  23.393  1.00 90.42           C  
ATOM   2201  O   ILE C 131     -24.940  24.608  26.032  1.00 90.42           O  
ATOM   2202  CG1 ILE C 131     -25.675  22.740  21.862  1.00 90.42           C  
ATOM   2203  CG2 ILE C 131     -26.969  23.130  23.995  1.00 90.42           C  
ATOM   2204  CD1 ILE C 131     -26.648  21.759  21.223  1.00 90.42           C  
ATOM   2205  N   SER C 132     -24.099  22.471  26.172  1.00 86.91           N  
ATOM   2206  CA  SER C 132     -24.082  22.426  27.631  1.00 86.91           C  
ATOM   2207  C   SER C 132     -23.107  23.448  28.205  1.00 86.91           C  
ATOM   2208  CB  SER C 132     -23.711  21.025  28.120  1.00 86.91           C  
ATOM   2209  O   SER C 132     -23.393  24.083  29.222  1.00 86.91           O  
ATOM   2210  OG  SER C 132     -22.319  20.797  27.983  1.00 86.91           O  
ATOM   2211  N   HIS C 133     -21.958  23.628  27.546  1.00 78.98           N  
ATOM   2212  CA  HIS C 133     -20.936  24.571  27.987  1.00 78.98           C  
ATOM   2213  C   HIS C 133     -21.420  26.011  27.849  1.00 78.98           C  
ATOM   2214  CB  HIS C 133     -19.645  24.373  27.192  1.00 78.98           C  
ATOM   2215  O   HIS C 133     -21.100  26.860  28.685  1.00 78.98           O  
ATOM   2216  CG  HIS C 133     -18.878  23.152  27.589  1.00 78.98           C  
ATOM   2217  CD2 HIS C 133     -18.821  21.918  27.034  1.00 78.98           C  
ATOM   2218  ND1 HIS C 133     -18.045  23.120  28.686  1.00 78.98           N  
ATOM   2219  CE1 HIS C 133     -17.507  21.916  28.788  1.00 78.98           C  
ATOM   2220  NE2 HIS C 133     -17.962  21.168  27.798  1.00 78.98           N  
ATOM   2221  N   THR C 134     -22.116  26.312  26.812  1.00 77.58           N  
ATOM   2222  CA  THR C 134     -22.641  27.655  26.589  1.00 77.58           C  
ATOM   2223  C   THR C 134     -23.624  28.042  27.689  1.00 77.58           C  
ATOM   2224  CB  THR C 134     -23.332  27.764  25.217  1.00 77.58           C  
ATOM   2225  O   THR C 134     -23.680  29.203  28.100  1.00 77.58           O  
ATOM   2226  CG2 THR C 134     -22.339  27.540  24.081  1.00 77.58           C  
ATOM   2227  OG1 THR C 134     -24.369  26.778  25.132  1.00 77.58           O  
ATOM   2228  N   HIS C 135     -24.287  27.031  28.179  1.00 75.76           N  
ATOM   2229  CA  HIS C 135     -25.211  27.282  29.279  1.00 75.76           C  
ATOM   2230  C   HIS C 135     -24.462  27.644  30.557  1.00 75.76           C  
ATOM   2231  CB  HIS C 135     -26.102  26.062  29.519  1.00 75.76           C  
ATOM   2232  O   HIS C 135     -24.987  28.369  31.405  1.00 75.76           O  
ATOM   2233  CG  HIS C 135     -27.151  25.869  28.471  1.00 75.76           C  
ATOM   2234  CD2 HIS C 135     -27.196  26.260  27.176  1.00 75.76           C  
ATOM   2235  ND1 HIS C 135     -28.332  25.202  28.714  1.00 75.76           N  
ATOM   2236  CE1 HIS C 135     -29.060  25.190  27.610  1.00 75.76           C  
ATOM   2237  NE2 HIS C 135     -28.393  25.825  26.662  1.00 75.76           N  
ATOM   2238  N   ARG C 136     -23.198  27.212  30.539  1.00 81.94           N  
ATOM   2239  CA  ARG C 136     -22.334  27.507  31.677  1.00 81.94           C  
ATOM   2240  C   ARG C 136     -21.496  28.755  31.419  1.00 81.94           C  
ATOM   2241  CB  ARG C 136     -21.422  26.317  31.982  1.00 81.94           C  
ATOM   2242  O   ARG C 136     -20.481  28.976  32.084  1.00 81.94           O  
ATOM   2243  CG  ARG C 136     -22.143  25.131  32.603  1.00 81.94           C  
ATOM   2244  CD  ARG C 136     -21.193  23.974  32.879  1.00 81.94           C  
ATOM   2245  NE  ARG C 136     -21.845  22.910  33.637  1.00 81.94           N  
ATOM   2246  NH1 ARG C 136     -21.537  21.288  32.021  1.00 81.94           N  
ATOM   2247  NH2 ARG C 136     -22.603  20.770  33.983  1.00 81.94           N  
ATOM   2248  CZ  ARG C 136     -21.994  21.659  33.212  1.00 81.94           C  
ATOM   2249  N   ALA C 137     -21.778  29.523  30.337  1.00 86.04           N  
ATOM   2250  CA  ALA C 137     -21.169  30.791  29.941  1.00 86.04           C  
ATOM   2251  C   ALA C 137     -19.732  30.585  29.469  1.00 86.04           C  
ATOM   2252  CB  ALA C 137     -21.209  31.785  31.098  1.00 86.04           C  
ATOM   2253  O   ALA C 137     -18.877  31.450  29.670  1.00 86.04           O  
ATOM   2254  N   HIS C 138     -19.400  29.345  29.037  1.00 89.13           N  
ATOM   2255  CA  HIS C 138     -18.102  29.107  28.416  1.00 89.13           C  
ATOM   2256  C   HIS C 138     -18.065  29.648  26.991  1.00 89.13           C  
ATOM   2257  CB  HIS C 138     -17.772  27.614  28.419  1.00 89.13           C  
ATOM   2258  O   HIS C 138     -19.101  29.725  26.325  1.00 89.13           O  
ATOM   2259  CG  HIS C 138     -17.535  27.055  29.786  1.00 89.13           C  
ATOM   2260  CD2 HIS C 138     -17.802  27.562  31.013  1.00 89.13           C  
ATOM   2261  ND1 HIS C 138     -16.950  25.825  29.996  1.00 89.13           N  
ATOM   2262  CE1 HIS C 138     -16.868  25.599  31.297  1.00 89.13           C  
ATOM   2263  NE2 HIS C 138     -17.379  26.637  31.936  1.00 89.13           N  
ATOM   2264  N   THR C 139     -16.885  30.073  26.584  1.00 87.22           N  
ATOM   2265  CA  THR C 139     -16.662  30.538  25.219  1.00 87.22           C  
ATOM   2266  C   THR C 139     -16.246  29.381  24.315  1.00 87.22           C  
ATOM   2267  CB  THR C 139     -15.589  31.641  25.172  1.00 87.22           C  
ATOM   2268  O   THR C 139     -15.200  28.763  24.530  1.00 87.22           O  
ATOM   2269  CG2 THR C 139     -15.455  32.218  23.767  1.00 87.22           C  
ATOM   2270  OG1 THR C 139     -15.954  32.692  26.075  1.00 87.22           O  
ATOM   2271  N   VAL C 140     -17.080  29.036  23.387  1.00 88.20           N  
ATOM   2272  CA  VAL C 140     -16.819  27.949  22.449  1.00 88.20           C  
ATOM   2273  C   VAL C 140     -16.622  28.514  21.044  1.00 88.20           C  
ATOM   2274  CB  VAL C 140     -17.964  26.911  22.450  1.00 88.20           C  
ATOM   2275  O   VAL C 140     -17.410  29.345  20.587  1.00 88.20           O  
ATOM   2276  CG1 VAL C 140     -17.583  25.685  21.623  1.00 88.20           C  
ATOM   2277  CG2 VAL C 140     -18.316  26.507  23.881  1.00 88.20           C  
ATOM   2278  N   VAL C 141     -15.485  28.110  20.394  1.00 84.54           N  
ATOM   2279  CA  VAL C 141     -15.169  28.611  19.061  1.00 84.54           C  
ATOM   2280  C   VAL C 141     -14.847  27.443  18.132  1.00 84.54           C  
ATOM   2281  CB  VAL C 141     -13.987  29.607  19.094  1.00 84.54           C  
ATOM   2282  O   VAL C 141     -14.429  26.376  18.588  1.00 84.54           O  
ATOM   2283  CG1 VAL C 141     -14.370  30.875  19.854  1.00 84.54           C  
ATOM   2284  CG2 VAL C 141     -12.758  28.954  19.723  1.00 84.54           C  
ATOM   2285  N   PRO C 142     -15.191  27.593  16.874  1.00 85.40           N  
ATOM   2286  CA  PRO C 142     -14.826  26.544  15.920  1.00 85.40           C  
ATOM   2287  C   PRO C 142     -13.327  26.254  15.905  1.00 85.40           C  
ATOM   2288  CB  PRO C 142     -15.286  27.114  14.575  1.00 85.40           C  
ATOM   2289  O   PRO C 142     -12.517  27.167  16.086  1.00 85.40           O  
ATOM   2290  CG  PRO C 142     -16.298  28.156  14.928  1.00 85.40           C  
ATOM   2291  CD  PRO C 142     -15.965  28.704  16.286  1.00 85.40           C  
ATOM   2292  N   LEU C 143     -13.046  24.971  16.049  1.00 70.84           N  
ATOM   2293  CA  LEU C 143     -11.646  24.568  15.965  1.00 70.84           C  
ATOM   2294  C   LEU C 143     -11.047  24.964  14.620  1.00 70.84           C  
ATOM   2295  CB  LEU C 143     -11.509  23.058  16.173  1.00 70.84           C  
ATOM   2296  O   LEU C 143     -11.685  24.799  13.578  1.00 70.84           O  
ATOM   2297  CG  LEU C 143     -11.449  22.576  17.624  1.00 70.84           C  
ATOM   2298  CD1 LEU C 143     -11.853  21.108  17.712  1.00 70.84           C  
ATOM   2299  CD2 LEU C 143     -10.053  22.788  18.200  1.00 70.84           C  
ATOM   2300  N   ASP C 144     -10.558  26.234  14.353  1.00 54.67           N  
ATOM   2301  CA  ASP C 144      -9.945  26.571  13.071  1.00 54.67           C  
ATOM   2302  C   ASP C 144      -9.329  25.336  12.416  1.00 54.67           C  
ATOM   2303  CB  ASP C 144      -8.881  27.655  13.254  1.00 54.67           C  
ATOM   2304  O   ASP C 144      -8.627  24.564  13.072  1.00 54.67           O  
ATOM   2305  CG  ASP C 144      -9.473  29.033  13.488  1.00 54.67           C  
ATOM   2306  OD1 ASP C 144     -10.631  29.277  13.084  1.00 54.67           O  
ATOM   2307  OD2 ASP C 144      -8.775  29.885  14.079  1.00 54.67           O  
ATOM   2308  N   ASP C 145     -10.158  24.774  11.449  1.00 45.70           N  
ATOM   2309  CA  ASP C 145      -9.494  23.684  10.741  1.00 45.70           C  
ATOM   2310  C   ASP C 145      -8.017  23.996  10.512  1.00 45.70           C  
ATOM   2311  CB  ASP C 145     -10.187  23.411   9.404  1.00 45.70           C  
ATOM   2312  O   ASP C 145      -7.658  24.629   9.516  1.00 45.70           O  
ATOM   2313  CG  ASP C 145     -10.415  21.932   9.145  1.00 45.70           C  
ATOM   2314  OD1 ASP C 145      -9.903  21.092   9.916  1.00 45.70           O  
ATOM   2315  OD2 ASP C 145     -11.109  21.604   8.158  1.00 45.70           O  
ATOM   2316  N   ALA C 146      -7.401  24.819  11.386  1.00 37.49           N  
ATOM   2317  CA  ALA C 146      -6.021  24.955  10.928  1.00 37.49           C  
ATOM   2318  C   ALA C 146      -5.392  23.589  10.669  1.00 37.49           C  
ATOM   2319  CB  ALA C 146      -5.195  25.732  11.951  1.00 37.49           C  
ATOM   2320  O   ALA C 146      -4.329  23.496  10.050  1.00 37.49           O  
ATOM   2321  N   THR C 147      -5.800  22.562  11.446  1.00 35.62           N  
ATOM   2322  CA  THR C 147      -5.110  21.347  11.027  1.00 35.62           C  
ATOM   2323  C   THR C 147      -5.529  20.948   9.615  1.00 35.62           C  
ATOM   2324  CB  THR C 147      -5.390  20.183  11.996  1.00 35.62           C  
ATOM   2325  O   THR C 147      -4.786  20.259   8.913  1.00 35.62           O  
ATOM   2326  CG2 THR C 147      -4.313  20.094  13.073  1.00 35.62           C  
ATOM   2327  OG1 THR C 147      -6.662  20.387  12.624  1.00 35.62           O  
ATOM   2328  N   GLN C 148      -6.866  21.128   9.241  1.00 30.99           N  
ATOM   2329  CA  GLN C 148      -7.187  20.714   7.880  1.00 30.99           C  
ATOM   2330  C   GLN C 148      -6.698  21.741   6.863  1.00 30.99           C  
ATOM   2331  CB  GLN C 148      -8.693  20.497   7.725  1.00 30.99           C  
ATOM   2332  O   GLN C 148      -6.692  21.476   5.659  1.00 30.99           O  
ATOM   2333  CG  GLN C 148      -9.124  19.044   7.873  1.00 30.99           C  
ATOM   2334  CD  GLN C 148     -10.620  18.894   8.078  1.00 30.99           C  
ATOM   2335  NE2 GLN C 148     -11.041  17.719   8.533  1.00 30.99           N  
ATOM   2336  OE1 GLN C 148     -11.391  19.826   7.830  1.00 30.99           O  
ATOM   2337  N   GLU C 149      -6.711  23.136   7.230  1.00 26.95           N  
ATOM   2338  CA  GLU C 149      -6.289  24.051   6.174  1.00 26.95           C  
ATOM   2339  C   GLU C 149      -4.774  24.027   5.996  1.00 26.95           C  
ATOM   2340  CB  GLU C 149      -6.761  25.476   6.476  1.00 26.95           C  
ATOM   2341  O   GLU C 149      -4.233  24.727   5.137  1.00 26.95           O  
ATOM   2342  CG  GLU C 149      -8.267  25.662   6.363  1.00 26.95           C  
ATOM   2343  CD  GLU C 149      -8.663  27.010   5.782  1.00 26.95           C  
ATOM   2344  OE1 GLU C 149      -9.840  27.180   5.391  1.00 26.95           O  
ATOM   2345  OE2 GLU C 149      -7.789  27.903   5.715  1.00 26.95           O  
ATOM   2346  N   TYR C 150      -3.774  23.630   6.881  1.00 24.70           N  
ATOM   2347  CA  TYR C 150      -2.606  23.337   6.058  1.00 24.70           C  
ATOM   2348  C   TYR C 150      -2.711  21.950   5.435  1.00 24.70           C  
ATOM   2349  CB  TYR C 150      -1.324  23.440   6.889  1.00 24.70           C  
ATOM   2350  O   TYR C 150      -3.229  21.021   6.058  1.00 24.70           O  
ATOM   2351  CG  TYR C 150      -0.964  24.854   7.278  1.00 24.70           C  
ATOM   2352  CD1 TYR C 150      -0.190  25.652   6.438  1.00 24.70           C  
ATOM   2353  CD2 TYR C 150      -1.396  25.394   8.484  1.00 24.70           C  
ATOM   2354  CE1 TYR C 150       0.146  26.955   6.793  1.00 24.70           C  
ATOM   2355  CE2 TYR C 150      -1.067  26.695   8.849  1.00 24.70           C  
ATOM   2356  OH  TYR C 150       0.032  28.755   8.354  1.00 24.70           O  
ATOM   2357  CZ  TYR C 150      -0.297  27.467   7.998  1.00 24.70           C  
TER    2358      TYR C 150                                                      
ENDMDL                                                                          
END                                                                             
