# Supplementary material for: Structure and activation of the RING E3 ubiquitin ligase TRIM72 on the membrane
Source: Nat Struct Mol Biol. 2023 Sep 28;30(11):1695–706. doi: 10.1038/s41594-023-01111-7 (PMC10643145; doi:10.1038/s41594-023-01111-7)
Supplement: Supplementary file 5 — Predicted structures of the RING domain of 60 TRIM proteins. [file 41594_2023_1111_MOESM5_ESM.zip › R3_60039_unrelaxed_rank_1_model_2.pdb]

MODEL     1                                                                     
ATOM      1  N   MET B   1     -30.853  15.439  36.529  1.00 30.57           N  
ATOM      2  CA  MET B   1     -29.564  15.231  35.876  1.00 30.57           C  
ATOM      3  C   MET B   1     -29.654  14.119  34.836  1.00 30.57           C  
ATOM      4  CB  MET B   1     -28.485  14.897  36.907  1.00 30.57           C  
ATOM      5  O   MET B   1     -29.962  12.974  35.171  1.00 30.57           O  
ATOM      6  CG  MET B   1     -27.829  16.120  37.526  1.00 30.57           C  
ATOM      7  SD  MET B   1     -26.451  15.683  38.656  1.00 30.57           S  
ATOM      8  CE  MET B   1     -25.395  17.144  38.454  1.00 30.57           C  
ATOM      9  N   ALA B   2     -30.243  14.402  33.663  1.00 34.03           N  
ATOM     10  CA  ALA B   2     -30.589  13.523  32.549  1.00 34.03           C  
ATOM     11  C   ALA B   2     -29.356  12.795  32.022  1.00 34.03           C  
ATOM     12  CB  ALA B   2     -31.251  14.320  31.428  1.00 34.03           C  
ATOM     13  O   ALA B   2     -28.319  13.415  31.775  1.00 34.03           O  
ATOM     14  N   LYS B   3     -29.028  11.643  32.644  1.00 32.94           N  
ATOM     15  CA  LYS B   3     -27.945  10.740  32.266  1.00 32.94           C  
ATOM     16  C   LYS B   3     -27.946  10.480  30.762  1.00 32.94           C  
ATOM     17  CB  LYS B   3     -28.058   9.418  33.026  1.00 32.94           C  
ATOM     18  O   LYS B   3     -28.991  10.189  30.177  1.00 32.94           O  
ATOM     19  CG  LYS B   3     -27.624   9.502  34.482  1.00 32.94           C  
ATOM     20  CD  LYS B   3     -27.592   8.127  35.136  1.00 32.94           C  
ATOM     21  CE  LYS B   3     -27.103   8.203  36.576  1.00 32.94           C  
ATOM     22  NZ  LYS B   3     -27.013   6.850  37.203  1.00 32.94           N  
ATOM     23  N   ARG B   4     -27.152  11.283  30.037  1.00 31.65           N  
ATOM     24  CA  ARG B   4     -26.838  11.145  28.619  1.00 31.65           C  
ATOM     25  C   ARG B   4     -26.566   9.689  28.258  1.00 31.65           C  
ATOM     26  CB  ARG B   4     -25.632  12.011  28.248  1.00 31.65           C  
ATOM     27  O   ARG B   4     -25.766   9.019  28.916  1.00 31.65           O  
ATOM     28  CG  ARG B   4     -25.985  13.455  27.930  1.00 31.65           C  
ATOM     29  CD  ARG B   4     -24.776  14.235  27.432  1.00 31.65           C  
ATOM     30  NE  ARG B   4     -25.044  15.669  27.376  1.00 31.65           N  
ATOM     31  NH1 ARG B   4     -23.103  16.199  26.243  1.00 31.65           N  
ATOM     32  NH2 ARG B   4     -24.585  17.849  26.819  1.00 31.65           N  
ATOM     33  CZ  ARG B   4     -24.244  16.569  26.813  1.00 31.65           C  
ATOM     34  N   GLU B   5     -27.592   8.897  27.973  1.00 35.91           N  
ATOM     35  CA  GLU B   5     -27.496   7.561  27.394  1.00 35.91           C  
ATOM     36  C   GLU B   5     -26.412   7.502  26.320  1.00 35.91           C  
ATOM     37  CB  GLU B   5     -28.842   7.131  26.806  1.00 35.91           C  
ATOM     38  O   GLU B   5     -26.383   8.337  25.414  1.00 35.91           O  
ATOM     39  CG  GLU B   5     -29.891   6.792  27.855  1.00 35.91           C  
ATOM     40  CD  GLU B   5     -31.228   6.386  27.257  1.00 35.91           C  
ATOM     41  OE1 GLU B   5     -31.888   5.474  27.808  1.00 35.91           O  
ATOM     42  OE2 GLU B   5     -31.620   6.983  26.230  1.00 35.91           O  
ATOM     43  N   ASP B   6     -25.167   7.199  26.705  1.00 35.16           N  
ATOM     44  CA  ASP B   6     -24.002   6.909  25.874  1.00 35.16           C  
ATOM     45  C   ASP B   6     -24.396   6.105  24.637  1.00 35.16           C  
ATOM     46  CB  ASP B   6     -22.944   6.151  26.679  1.00 35.16           C  
ATOM     47  O   ASP B   6     -24.930   5.000  24.753  1.00 35.16           O  
ATOM     48  CG  ASP B   6     -21.580   6.818  26.641  1.00 35.16           C  
ATOM     49  OD1 ASP B   6     -21.411   7.820  25.914  1.00 35.16           O  
ATOM     50  OD2 ASP B   6     -20.665   6.334  27.342  1.00 35.16           O  
ATOM     51  N   SER B   7     -25.104   6.655  23.650  1.00 37.77           N  
ATOM     52  CA  SER B   7     -25.329   5.996  22.367  1.00 37.77           C  
ATOM     53  C   SER B   7     -24.078   5.262  21.896  1.00 37.77           C  
ATOM     54  CB  SER B   7     -25.761   7.013  21.310  1.00 37.77           C  
ATOM     55  O   SER B   7     -22.977   5.814  21.933  1.00 37.77           O  
ATOM     56  OG  SER B   7     -27.047   7.531  21.606  1.00 37.77           O  
ATOM     57  N   PRO B   8     -23.976   3.903  22.018  1.00 35.63           N  
ATOM     58  CA  PRO B   8     -22.835   3.170  21.466  1.00 35.63           C  
ATOM     59  C   PRO B   8     -22.428   3.667  20.081  1.00 35.63           C  
ATOM     60  CB  PRO B   8     -23.341   1.727  21.401  1.00 35.63           C  
ATOM     61  O   PRO B   8     -23.287   4.047  19.281  1.00 35.63           O  
ATOM     62  CG  PRO B   8     -24.823   1.834  21.562  1.00 35.63           C  
ATOM     63  CD  PRO B   8     -25.161   3.248  21.939  1.00 35.63           C  
ATOM     64  N   GLY B   9     -21.457   4.520  19.968  1.00 38.30           N  
ATOM     65  CA  GLY B   9     -20.918   4.918  18.677  1.00 38.30           C  
ATOM     66  C   GLY B   9     -20.960   3.806  17.645  1.00 38.30           C  
ATOM     67  O   GLY B   9     -21.355   2.680  17.954  1.00 38.30           O  
ATOM     68  N   PRO B  10     -21.064   4.175  16.369  1.00 40.40           N  
ATOM     69  CA  PRO B  10     -21.128   3.179  15.298  1.00 40.40           C  
ATOM     70  C   PRO B  10     -20.106   2.057  15.473  1.00 40.40           C  
ATOM     71  CB  PRO B  10     -20.831   3.996  14.038  1.00 40.40           C  
ATOM     72  O   PRO B  10     -19.022   2.284  16.017  1.00 40.40           O  
ATOM     73  CG  PRO B  10     -20.287   5.293  14.543  1.00 40.40           C  
ATOM     74  CD  PRO B  10     -20.551   5.378  16.019  1.00 40.40           C  
ATOM     75  N   GLU B  11     -20.449   0.830  15.795  1.00 40.97           N  
ATOM     76  CA  GLU B  11     -19.670  -0.404  15.847  1.00 40.97           C  
ATOM     77  C   GLU B  11     -18.644  -0.457  14.719  1.00 40.97           C  
ATOM     78  CB  GLU B  11     -20.591  -1.625  15.779  1.00 40.97           C  
ATOM     79  O   GLU B  11     -18.996  -0.315  13.546  1.00 40.97           O  
ATOM     80  CG  GLU B  11     -21.270  -1.958  17.099  1.00 40.97           C  
ATOM     81  CD  GLU B  11     -22.121  -3.217  17.036  1.00 40.97           C  
ATOM     82  OE1 GLU B  11     -22.667  -3.634  18.082  1.00 40.97           O  
ATOM     83  OE2 GLU B  11     -22.241  -3.792  15.931  1.00 40.97           O  
ATOM     84  N   VAL B  12     -17.504   0.151  14.858  1.00 49.05           N  
ATOM     85  CA  VAL B  12     -16.426  -0.066  13.899  1.00 49.05           C  
ATOM     86  C   VAL B  12     -16.391  -1.535  13.484  1.00 49.05           C  
ATOM     87  CB  VAL B  12     -15.057   0.357  14.478  1.00 49.05           C  
ATOM     88  O   VAL B  12     -16.366  -2.427  14.335  1.00 49.05           O  
ATOM     89  CG1 VAL B  12     -13.961   0.228  13.422  1.00 49.05           C  
ATOM     90  CG2 VAL B  12     -15.123   1.786  15.013  1.00 49.05           C  
ATOM     91  N   GLN B  13     -16.766  -1.837  12.254  1.00 57.39           N  
ATOM     92  CA  GLN B  13     -16.748  -3.171  11.664  1.00 57.39           C  
ATOM     93  C   GLN B  13     -15.389  -3.838  11.853  1.00 57.39           C  
ATOM     94  CB  GLN B  13     -17.098  -3.106  10.176  1.00 57.39           C  
ATOM     95  O   GLN B  13     -14.353  -3.172  11.810  1.00 57.39           O  
ATOM     96  CG  GLN B  13     -18.570  -2.831   9.902  1.00 57.39           C  
ATOM     97  CD  GLN B  13     -19.292  -4.028   9.313  1.00 57.39           C  
ATOM     98  NE2 GLN B  13     -19.575  -3.971   8.016  1.00 57.39           N  
ATOM     99  OE1 GLN B  13     -19.592  -4.997  10.018  1.00 57.39           O  
ATOM    100  N   PRO B  14     -15.281  -4.901  12.467  1.00 60.42           N  
ATOM    101  CA  PRO B  14     -14.062  -5.691  12.652  1.00 60.42           C  
ATOM    102  C   PRO B  14     -13.055  -5.496  11.521  1.00 60.42           C  
ATOM    103  CB  PRO B  14     -14.577  -7.132  12.682  1.00 60.42           C  
ATOM    104  O   PRO B  14     -11.850  -5.410  11.770  1.00 60.42           O  
ATOM    105  CG  PRO B  14     -16.022  -7.014  13.046  1.00 60.42           C  
ATOM    106  CD  PRO B  14     -16.511  -5.658  12.624  1.00 60.42           C  
ATOM    107  N   MET B  15     -13.470  -5.353  10.343  1.00 63.66           N  
ATOM    108  CA  MET B  15     -12.569  -5.156   9.211  1.00 63.66           C  
ATOM    109  C   MET B  15     -11.836  -3.824   9.324  1.00 63.66           C  
ATOM    110  CB  MET B  15     -13.342  -5.218   7.892  1.00 63.66           C  
ATOM    111  O   MET B  15     -10.671  -3.717   8.936  1.00 63.66           O  
ATOM    112  CG  MET B  15     -13.509  -6.626   7.344  1.00 63.66           C  
ATOM    113  SD  MET B  15     -12.079  -7.158   6.326  1.00 63.66           S  
ATOM    114  CE  MET B  15     -12.683  -8.765   5.740  1.00 63.66           C  
ATOM    115  N   ASP B  16     -12.577  -2.857   9.887  1.00 65.95           N  
ATOM    116  CA  ASP B  16     -11.979  -1.539  10.079  1.00 65.95           C  
ATOM    117  C   ASP B  16     -10.805  -1.606  11.054  1.00 65.95           C  
ATOM    118  CB  ASP B  16     -13.025  -0.543  10.582  1.00 65.95           C  
ATOM    119  O   ASP B  16      -9.740  -1.044  10.791  1.00 65.95           O  
ATOM    120  CG  ASP B  16     -14.022  -0.138   9.510  1.00 65.95           C  
ATOM    121  OD1 ASP B  16     -13.790  -0.434   8.318  1.00 65.95           O  
ATOM    122  OD2 ASP B  16     -15.048   0.484   9.861  1.00 65.95           O  
ATOM    123  N   LYS B  17     -10.981  -2.330  12.105  1.00 70.09           N  
ATOM    124  CA  LYS B  17      -9.956  -2.414  13.142  1.00 70.09           C  
ATOM    125  C   LYS B  17      -8.723  -3.157  12.637  1.00 70.09           C  
ATOM    126  CB  LYS B  17     -10.510  -3.105  14.389  1.00 70.09           C  
ATOM    127  O   LYS B  17      -7.595  -2.816  13.000  1.00 70.09           O  
ATOM    128  CG  LYS B  17     -11.493  -2.257  15.182  1.00 70.09           C  
ATOM    129  CD  LYS B  17     -11.963  -2.975  16.440  1.00 70.09           C  
ATOM    130  CE  LYS B  17     -13.030  -2.175  17.176  1.00 70.09           C  
ATOM    131  NZ  LYS B  17     -13.493  -2.875  18.411  1.00 70.09           N  
ATOM    132  N   GLN B  18      -8.942  -3.922  11.661  1.00 76.78           N  
ATOM    133  CA  GLN B  18      -7.848  -4.756  11.176  1.00 76.78           C  
ATOM    134  C   GLN B  18      -7.054  -4.044  10.085  1.00 76.78           C  
ATOM    135  CB  GLN B  18      -8.381  -6.091  10.652  1.00 76.78           C  
ATOM    136  O   GLN B  18      -5.835  -4.201   9.993  1.00 76.78           O  
ATOM    137  CG  GLN B  18      -8.828  -7.048  11.748  1.00 76.78           C  
ATOM    138  CD  GLN B  18      -9.300  -8.383  11.204  1.00 76.78           C  
ATOM    139  NE2 GLN B  18      -9.226  -9.420  12.032  1.00 76.78           N  
ATOM    140  OE1 GLN B  18      -9.728  -8.482  10.050  1.00 76.78           O  
ATOM    141  N   PHE B  19      -7.623  -3.160   9.416  1.00 85.16           N  
ATOM    142  CA  PHE B  19      -6.937  -2.713   8.209  1.00 85.16           C  
ATOM    143  C   PHE B  19      -6.811  -1.195   8.189  1.00 85.16           C  
ATOM    144  CB  PHE B  19      -7.679  -3.195   6.958  1.00 85.16           C  
ATOM    145  O   PHE B  19      -6.011  -0.643   7.430  1.00 85.16           O  
ATOM    146  CG  PHE B  19      -7.573  -4.677   6.722  1.00 85.16           C  
ATOM    147  CD1 PHE B  19      -6.438  -5.221   6.132  1.00 85.16           C  
ATOM    148  CD2 PHE B  19      -8.608  -5.527   7.090  1.00 85.16           C  
ATOM    149  CE1 PHE B  19      -6.337  -6.593   5.912  1.00 85.16           C  
ATOM    150  CE2 PHE B  19      -8.514  -6.898   6.874  1.00 85.16           C  
ATOM    151  CZ  PHE B  19      -7.378  -7.430   6.284  1.00 85.16           C  
ATOM    152  N   LEU B  20      -7.411  -0.543   9.019  1.00 90.30           N  
ATOM    153  CA  LEU B  20      -7.474   0.905   8.854  1.00 90.30           C  
ATOM    154  C   LEU B  20      -7.083   1.617  10.145  1.00 90.30           C  
ATOM    155  CB  LEU B  20      -8.880   1.335   8.426  1.00 90.30           C  
ATOM    156  O   LEU B  20      -7.560   2.721  10.419  1.00 90.30           O  
ATOM    157  CG  LEU B  20      -9.393   0.758   7.106  1.00 90.30           C  
ATOM    158  CD1 LEU B  20     -10.821   1.223   6.844  1.00 90.30           C  
ATOM    159  CD2 LEU B  20      -8.475   1.157   5.955  1.00 90.30           C  
ATOM    160  N   VAL B  21      -6.349   0.887  10.974  1.00 91.90           N  
ATOM    161  CA  VAL B  21      -5.908   1.441  12.250  1.00 91.90           C  
ATOM    162  C   VAL B  21      -4.383   1.522  12.279  1.00 91.90           C  
ATOM    163  CB  VAL B  21      -6.420   0.601  13.441  1.00 91.90           C  
ATOM    164  O   VAL B  21      -3.698   0.606  11.820  1.00 91.90           O  
ATOM    165  CG1 VAL B  21      -5.726   1.019  14.735  1.00 91.90           C  
ATOM    166  CG2 VAL B  21      -7.936   0.735  13.575  1.00 91.90           C  
ATOM    167  N   CYS B  22      -3.910   2.582  12.725  1.00 93.87           N  
ATOM    168  CA  CYS B  22      -2.479   2.747  12.952  1.00 93.87           C  
ATOM    169  C   CYS B  22      -2.013   1.902  14.132  1.00 93.87           C  
ATOM    170  CB  CYS B  22      -2.142   4.217  13.201  1.00 93.87           C  
ATOM    171  O   CYS B  22      -2.598   1.965  15.215  1.00 93.87           O  
ATOM    172  SG  CYS B  22      -0.388   4.520  13.506  1.00 93.87           S  
ATOM    173  N   SER B  23      -0.866   1.182  13.990  1.00 92.16           N  
ATOM    174  CA  SER B  23      -0.407   0.266  15.029  1.00 92.16           C  
ATOM    175  C   SER B  23       0.295   1.016  16.156  1.00 92.16           C  
ATOM    176  CB  SER B  23       0.535  -0.784  14.440  1.00 92.16           C  
ATOM    177  O   SER B  23       0.596   0.436  17.201  1.00 92.16           O  
ATOM    178  OG  SER B  23       1.681  -0.171  13.874  1.00 92.16           O  
ATOM    179  N   ILE B  24       0.556   2.315  15.962  1.00 94.85           N  
ATOM    180  CA  ILE B  24       1.213   3.103  16.999  1.00 94.85           C  
ATOM    181  C   ILE B  24       0.162   3.764  17.888  1.00 94.85           C  
ATOM    182  CB  ILE B  24       2.148   4.171  16.389  1.00 94.85           C  
ATOM    183  O   ILE B  24       0.170   3.583  19.108  1.00 94.85           O  
ATOM    184  CG1 ILE B  24       3.286   3.503  15.609  1.00 94.85           C  
ATOM    185  CG2 ILE B  24       2.699   5.093  17.481  1.00 94.85           C  
ATOM    186  CD1 ILE B  24       4.196   4.482  14.881  1.00 94.85           C  
ATOM    187  N   CYS B  25      -0.812   4.447  17.344  1.00 96.02           N  
ATOM    188  CA  CYS B  25      -1.784   5.180  18.146  1.00 96.02           C  
ATOM    189  C   CYS B  25      -3.056   4.363  18.341  1.00 96.02           C  
ATOM    190  CB  CYS B  25      -2.122   6.518  17.490  1.00 96.02           C  
ATOM    191  O   CYS B  25      -3.897   4.705  19.175  1.00 96.02           O  
ATOM    192  SG  CYS B  25      -3.033   6.359  15.938  1.00 96.02           S  
ATOM    193  N   LEU B  26      -3.213   3.391  17.608  1.00 91.17           N  
ATOM    194  CA  LEU B  26      -4.320   2.444  17.700  1.00 91.17           C  
ATOM    195  C   LEU B  26      -5.639   3.113  17.329  1.00 91.17           C  
ATOM    196  CB  LEU B  26      -4.409   1.860  19.112  1.00 91.17           C  
ATOM    197  O   LEU B  26      -6.707   2.665  17.752  1.00 91.17           O  
ATOM    198  CG  LEU B  26      -3.174   1.114  19.617  1.00 91.17           C  
ATOM    199  CD1 LEU B  26      -3.405   0.605  21.036  1.00 91.17           C  
ATOM    200  CD2 LEU B  26      -2.825  -0.038  18.681  1.00 91.17           C  
ATOM    201  N   ASP B  27      -5.584   4.182  16.521  1.00 92.08           N  
ATOM    202  CA  ASP B  27      -6.741   4.854  15.936  1.00 92.08           C  
ATOM    203  C   ASP B  27      -6.720   4.756  14.412  1.00 92.08           C  
ATOM    204  CB  ASP B  27      -6.784   6.321  16.368  1.00 92.08           C  
ATOM    205  O   ASP B  27      -5.747   4.275  13.829  1.00 92.08           O  
ATOM    206  CG  ASP B  27      -7.198   6.500  17.818  1.00 92.08           C  
ATOM    207  OD1 ASP B  27      -8.156   5.833  18.266  1.00 92.08           O  
ATOM    208  OD2 ASP B  27      -6.562   7.317  18.519  1.00 92.08           O  
ATOM    209  N   ARG B  28      -7.818   5.175  13.841  1.00 90.87           N  
ATOM    210  CA  ARG B  28      -7.845   5.244  12.384  1.00 90.87           C  
ATOM    211  C   ARG B  28      -6.722   6.131  11.857  1.00 90.87           C  
ATOM    212  CB  ARG B  28      -9.198   5.766  11.895  1.00 90.87           C  
ATOM    213  O   ARG B  28      -6.390   7.149  12.466  1.00 90.87           O  
ATOM    214  CG  ARG B  28     -10.333   4.763  12.036  1.00 90.87           C  
ATOM    215  CD  ARG B  28     -11.622   5.279  11.411  1.00 90.87           C  
ATOM    216  NE  ARG B  28     -12.657   4.250  11.385  1.00 90.87           N  
ATOM    217  NH1 ARG B  28     -14.165   5.504  10.165  1.00 90.87           N  
ATOM    218  NH2 ARG B  28     -14.710   3.380  10.832  1.00 90.87           N  
ATOM    219  CZ  ARG B  28     -13.841   4.380  10.794  1.00 90.87           C  
ATOM    220  N   TYR B  29      -6.255   5.744  10.710  1.00 94.00           N  
ATOM    221  CA  TYR B  29      -5.138   6.475  10.123  1.00 94.00           C  
ATOM    222  C   TYR B  29      -5.488   7.946   9.932  1.00 94.00           C  
ATOM    223  CB  TYR B  29      -4.736   5.856   8.781  1.00 94.00           C  
ATOM    224  O   TYR B  29      -6.614   8.278   9.552  1.00 94.00           O  
ATOM    225  CG  TYR B  29      -4.013   4.537   8.913  1.00 94.00           C  
ATOM    226  CD1 TYR B  29      -2.762   4.464   9.521  1.00 94.00           C  
ATOM    227  CD2 TYR B  29      -4.578   3.362   8.429  1.00 94.00           C  
ATOM    228  CE1 TYR B  29      -2.091   3.252   9.644  1.00 94.00           C  
ATOM    229  CE2 TYR B  29      -3.916   2.144   8.546  1.00 94.00           C  
ATOM    230  OH  TYR B  29      -2.016   0.896   9.272  1.00 94.00           O  
ATOM    231  CZ  TYR B  29      -2.675   2.099   9.154  1.00 94.00           C  
ATOM    232  N   GLN B  30      -4.592   8.779  10.286  1.00 93.15           N  
ATOM    233  CA  GLN B  30      -4.590  10.194   9.929  1.00 93.15           C  
ATOM    234  C   GLN B  30      -3.363  10.549   9.094  1.00 93.15           C  
ATOM    235  CB  GLN B  30      -4.640  11.065  11.185  1.00 93.15           C  
ATOM    236  O   GLN B  30      -2.229  10.370   9.541  1.00 93.15           O  
ATOM    237  CG  GLN B  30      -5.909  10.886  12.008  1.00 93.15           C  
ATOM    238  CD  GLN B  30      -6.007  11.871  13.158  1.00 93.15           C  
ATOM    239  NE2 GLN B  30      -7.127  11.838  13.873  1.00 93.15           N  
ATOM    240  OE1 GLN B  30      -5.084  12.654  13.402  1.00 93.15           O  
ATOM    241  N   CYS B  31      -3.577  11.028   7.926  1.00 93.03           N  
ATOM    242  CA  CYS B  31      -2.478  11.302   7.008  1.00 93.03           C  
ATOM    243  C   CYS B  31      -1.533  10.109   6.916  1.00 93.03           C  
ATOM    244  CB  CYS B  31      -1.704  12.543   7.453  1.00 93.03           C  
ATOM    245  O   CYS B  31      -0.370  10.201   7.311  1.00 93.03           O  
ATOM    246  SG  CYS B  31      -0.718  13.296   6.141  1.00 93.03           S  
ATOM    247  N   PRO B  32      -1.967   8.979   6.435  1.00 96.00           N  
ATOM    248  CA  PRO B  32      -1.198   7.733   6.389  1.00 96.00           C  
ATOM    249  C   PRO B  32       0.040   7.837   5.501  1.00 96.00           C  
ATOM    250  CB  PRO B  32      -2.197   6.723   5.817  1.00 96.00           C  
ATOM    251  O   PRO B  32      -0.060   8.244   4.341  1.00 96.00           O  
ATOM    252  CG  PRO B  32      -3.185   7.550   5.061  1.00 96.00           C  
ATOM    253  CD  PRO B  32      -3.228   8.921   5.672  1.00 96.00           C  
ATOM    254  N   LYS B  33       1.192   7.440   6.043  1.00 96.43           N  
ATOM    255  CA  LYS B  33       2.472   7.395   5.342  1.00 96.43           C  
ATOM    256  C   LYS B  33       2.957   5.958   5.175  1.00 96.43           C  
ATOM    257  CB  LYS B  33       3.522   8.220   6.087  1.00 96.43           C  
ATOM    258  O   LYS B  33       2.825   5.142   6.091  1.00 96.43           O  
ATOM    259  CG  LYS B  33       3.169   9.693   6.223  1.00 96.43           C  
ATOM    260  CD  LYS B  33       3.247  10.413   4.883  1.00 96.43           C  
ATOM    261  CE  LYS B  33       3.036  11.913   5.039  1.00 96.43           C  
ATOM    262  NZ  LYS B  33       2.964  12.603   3.717  1.00 96.43           N  
ATOM    263  N   VAL B  34       3.466   5.660   4.014  1.00 96.77           N  
ATOM    264  CA  VAL B  34       3.909   4.295   3.755  1.00 96.77           C  
ATOM    265  C   VAL B  34       5.434   4.229   3.799  1.00 96.77           C  
ATOM    266  CB  VAL B  34       3.392   3.779   2.393  1.00 96.77           C  
ATOM    267  O   VAL B  34       6.115   5.134   3.311  1.00 96.77           O  
ATOM    268  CG1 VAL B  34       3.951   4.623   1.249  1.00 96.77           C  
ATOM    269  CG2 VAL B  34       3.760   2.309   2.205  1.00 96.77           C  
ATOM    270  N   LEU B  35       5.933   3.218   4.420  1.00 94.72           N  
ATOM    271  CA  LEU B  35       7.367   2.950   4.436  1.00 94.72           C  
ATOM    272  C   LEU B  35       7.761   2.031   3.284  1.00 94.72           C  
ATOM    273  CB  LEU B  35       7.780   2.322   5.770  1.00 94.72           C  
ATOM    274  O   LEU B  35       6.907   1.361   2.699  1.00 94.72           O  
ATOM    275  CG  LEU B  35       7.476   3.139   7.027  1.00 94.72           C  
ATOM    276  CD1 LEU B  35       8.060   2.454   8.258  1.00 94.72           C  
ATOM    277  CD2 LEU B  35       8.020   4.557   6.888  1.00 94.72           C  
ATOM    278  N   PRO B  36       9.005   1.991   2.953  1.00 92.29           N  
ATOM    279  CA  PRO B  36       9.461   1.146   1.847  1.00 92.29           C  
ATOM    280  C   PRO B  36       9.061  -0.317   2.019  1.00 92.29           C  
ATOM    281  CB  PRO B  36      10.983   1.305   1.886  1.00 92.29           C  
ATOM    282  O   PRO B  36       8.883  -1.033   1.029  1.00 92.29           O  
ATOM    283  CG  PRO B  36      11.209   2.692   2.395  1.00 92.29           C  
ATOM    284  CD  PRO B  36      10.187   2.984   3.455  1.00 92.29           C  
ATOM    285  N   CYS B  37       8.860  -0.731   3.260  1.00 89.18           N  
ATOM    286  CA  CYS B  37       8.449  -2.103   3.537  1.00 89.18           C  
ATOM    287  C   CYS B  37       6.945  -2.268   3.353  1.00 89.18           C  
ATOM    288  CB  CYS B  37       8.845  -2.506   4.957  1.00 89.18           C  
ATOM    289  O   CYS B  37       6.410  -3.364   3.534  1.00 89.18           O  
ATOM    290  SG  CYS B  37       7.939  -1.621   6.245  1.00 89.18           S  
ATOM    291  N   LEU B  38       6.253  -1.183   3.109  1.00 92.89           N  
ATOM    292  CA  LEU B  38       4.842  -1.133   2.739  1.00 92.89           C  
ATOM    293  C   LEU B  38       3.956  -1.117   3.980  1.00 92.89           C  
ATOM    294  CB  LEU B  38       4.478  -2.326   1.853  1.00 92.89           C  
ATOM    295  O   LEU B  38       2.728  -1.163   3.872  1.00 92.89           O  
ATOM    296  CG  LEU B  38       5.053  -2.319   0.436  1.00 92.89           C  
ATOM    297  CD1 LEU B  38       4.539  -3.520  -0.352  1.00 92.89           C  
ATOM    298  CD2 LEU B  38       4.705  -1.017  -0.277  1.00 92.89           C  
ATOM    299  N   HIS B  39       4.543  -1.023   5.150  1.00 93.29           N  
ATOM    300  CA  HIS B  39       3.722  -0.758   6.326  1.00 93.29           C  
ATOM    301  C   HIS B  39       3.358   0.720   6.421  1.00 93.29           C  
ATOM    302  CB  HIS B  39       4.448  -1.203   7.597  1.00 93.29           C  
ATOM    303  O   HIS B  39       4.177   1.587   6.110  1.00 93.29           O  
ATOM    304  CG  HIS B  39       4.588  -2.687   7.720  1.00 93.29           C  
ATOM    305  CD2 HIS B  39       3.662  -3.654   7.919  1.00 93.29           C  
ATOM    306  ND1 HIS B  39       5.805  -3.328   7.642  1.00 93.29           N  
ATOM    307  CE1 HIS B  39       5.620  -4.630   7.787  1.00 93.29           C  
ATOM    308  NE2 HIS B  39       4.328  -4.853   7.956  1.00 93.29           N  
ATOM    309  N   THR B  40       2.148   1.010   6.958  1.00 96.35           N  
ATOM    310  CA  THR B  40       1.599   2.361   6.981  1.00 96.35           C  
ATOM    311  C   THR B  40       1.378   2.830   8.416  1.00 96.35           C  
ATOM    312  CB  THR B  40       0.272   2.437   6.203  1.00 96.35           C  
ATOM    313  O   THR B  40       0.976   2.045   9.277  1.00 96.35           O  
ATOM    314  CG2 THR B  40      -0.319   3.842   6.262  1.00 96.35           C  
ATOM    315  OG1 THR B  40       0.507   2.087   4.834  1.00 96.35           O  
ATOM    316  N   PHE B  41       1.686   4.110   8.617  1.00 96.43           N  
ATOM    317  CA  PHE B  41       1.504   4.759   9.910  1.00 96.43           C  
ATOM    318  C   PHE B  41       1.026   6.195   9.733  1.00 96.43           C  
ATOM    319  CB  PHE B  41       2.807   4.734  10.714  1.00 96.43           C  
ATOM    320  O   PHE B  41       1.194   6.783   8.662  1.00 96.43           O  
ATOM    321  CG  PHE B  41       3.359   3.351  10.934  1.00 96.43           C  
ATOM    322  CD1 PHE B  41       2.999   2.615  12.056  1.00 96.43           C  
ATOM    323  CD2 PHE B  41       4.238   2.788  10.018  1.00 96.43           C  
ATOM    324  CE1 PHE B  41       3.508   1.334  12.262  1.00 96.43           C  
ATOM    325  CE2 PHE B  41       4.751   1.510  10.217  1.00 96.43           C  
ATOM    326  CZ  PHE B  41       4.386   0.785  11.340  1.00 96.43           C  
ATOM    327  N   CYS B  42       0.375   6.727  10.771  1.00 97.17           N  
ATOM    328  CA  CYS B  42       0.063   8.152  10.761  1.00 97.17           C  
ATOM    329  C   CYS B  42       1.333   8.988  10.664  1.00 97.17           C  
ATOM    330  CB  CYS B  42      -0.718   8.538  12.017  1.00 97.17           C  
ATOM    331  O   CYS B  42       2.357   8.641  11.256  1.00 97.17           O  
ATOM    332  SG  CYS B  42      -2.320   7.716  12.160  1.00 97.17           S  
ATOM    333  N   GLU B  43       1.249  10.035   9.949  1.00 96.77           N  
ATOM    334  CA  GLU B  43       2.384  10.949   9.871  1.00 96.77           C  
ATOM    335  C   GLU B  43       2.830  11.395  11.260  1.00 96.77           C  
ATOM    336  CB  GLU B  43       2.034  12.169   9.014  1.00 96.77           C  
ATOM    337  O   GLU B  43       4.017  11.335  11.586  1.00 96.77           O  
ATOM    338  CG  GLU B  43       3.172  13.171   8.877  1.00 96.77           C  
ATOM    339  CD  GLU B  43       2.831  14.345   7.973  1.00 96.77           C  
ATOM    340  OE1 GLU B  43       3.646  15.291   7.874  1.00 96.77           O  
ATOM    341  OE2 GLU B  43       1.741  14.319   7.360  1.00 96.77           O  
ATOM    342  N   ARG B  44       1.866  11.792  12.056  1.00 96.44           N  
ATOM    343  CA  ARG B  44       2.187  12.286  13.391  1.00 96.44           C  
ATOM    344  C   ARG B  44       2.799  11.184  14.250  1.00 96.44           C  
ATOM    345  CB  ARG B  44       0.937  12.848  14.072  1.00 96.44           C  
ATOM    346  O   ARG B  44       3.721  11.436  15.028  1.00 96.44           O  
ATOM    347  CG  ARG B  44       1.206  13.482  15.427  1.00 96.44           C  
ATOM    348  CD  ARG B  44      -0.042  14.136  16.002  1.00 96.44           C  
ATOM    349  NE  ARG B  44       0.171  14.592  17.373  1.00 96.44           N  
ATOM    350  NH1 ARG B  44       0.184  16.841  16.842  1.00 96.44           N  
ATOM    351  NH2 ARG B  44       0.466  16.170  19.016  1.00 96.44           N  
ATOM    352  CZ  ARG B  44       0.273  15.866  17.740  1.00 96.44           C  
ATOM    353  N   CYS B  45       2.267   9.966  14.157  1.00 97.59           N  
ATOM    354  CA  CYS B  45       2.825   8.842  14.900  1.00 97.59           C  
ATOM    355  C   CYS B  45       4.278   8.598  14.510  1.00 97.59           C  
ATOM    356  CB  CYS B  45       2.002   7.577  14.655  1.00 97.59           C  
ATOM    357  O   CYS B  45       5.128   8.380  15.375  1.00 97.59           O  
ATOM    358  SG  CYS B  45       0.406   7.572  15.500  1.00 97.59           S  
ATOM    359  N   LEU B  46       4.654   8.711  13.241  1.00 97.56           N  
ATOM    360  CA  LEU B  46       6.030   8.526  12.790  1.00 97.56           C  
ATOM    361  C   LEU B  46       6.915   9.675  13.261  1.00 97.56           C  
ATOM    362  CB  LEU B  46       6.084   8.417  11.264  1.00 97.56           C  
ATOM    363  O   LEU B  46       8.066   9.459  13.647  1.00 97.56           O  
ATOM    364  CG  LEU B  46       5.625   7.088  10.663  1.00 97.56           C  
ATOM    365  CD1 LEU B  46       5.675   7.150   9.140  1.00 97.56           C  
ATOM    366  CD2 LEU B  46       6.484   5.941  11.184  1.00 97.56           C  
ATOM    367  N   GLN B  47       6.406  10.829  13.166  1.00 95.67           N  
ATOM    368  CA  GLN B  47       7.162  11.994  13.616  1.00 95.67           C  
ATOM    369  C   GLN B  47       7.568  11.853  15.080  1.00 95.67           C  
ATOM    370  CB  GLN B  47       6.347  13.273  13.417  1.00 95.67           C  
ATOM    371  O   GLN B  47       8.678  12.231  15.461  1.00 95.67           O  
ATOM    372  CG  GLN B  47       6.277  13.738  11.969  1.00 95.67           C  
ATOM    373  CD  GLN B  47       5.313  14.892  11.770  1.00 95.67           C  
ATOM    374  NE2 GLN B  47       5.515  15.656  10.702  1.00 95.67           N  
ATOM    375  OE1 GLN B  47       4.392  15.095  12.568  1.00 95.67           O  
ATOM    376  N   ASN B  48       6.714  11.290  15.883  1.00 95.93           N  
ATOM    377  CA  ASN B  48       6.976  11.119  17.308  1.00 95.93           C  
ATOM    378  C   ASN B  48       7.846   9.894  17.575  1.00 95.93           C  
ATOM    379  CB  ASN B  48       5.663  11.018  18.087  1.00 95.93           C  
ATOM    380  O   ASN B  48       8.542   9.830  18.589  1.00 95.93           O  
ATOM    381  CG  ASN B  48       4.891  12.323  18.102  1.00 95.93           C  
ATOM    382  ND2 ASN B  48       3.575  12.231  18.251  1.00 95.93           N  
ATOM    383  OD1 ASN B  48       5.473  13.404  17.979  1.00 95.93           O  
ATOM    384  N   TYR B  49       7.737   8.911  16.715  1.00 95.43           N  
ATOM    385  CA  TYR B  49       8.440   7.642  16.859  1.00 95.43           C  
ATOM    386  C   TYR B  49       9.922   7.800  16.538  1.00 95.43           C  
ATOM    387  CB  TYR B  49       7.820   6.578  15.948  1.00 95.43           C  
ATOM    388  O   TYR B  49      10.771   7.165  17.168  1.00 95.43           O  
ATOM    389  CG  TYR B  49       8.497   5.231  16.039  1.00 95.43           C  
ATOM    390  CD1 TYR B  49       9.344   4.786  15.027  1.00 95.43           C  
ATOM    391  CD2 TYR B  49       8.290   4.402  17.136  1.00 95.43           C  
ATOM    392  CE1 TYR B  49       9.968   3.546  15.106  1.00 95.43           C  
ATOM    393  CE2 TYR B  49       8.909   3.160  17.225  1.00 95.43           C  
ATOM    394  OH  TYR B  49      10.361   1.512  16.290  1.00 95.43           O  
ATOM    395  CZ  TYR B  49       9.745   2.741  16.207  1.00 95.43           C  
ATOM    396  N   ILE B  50      10.289   8.718  15.621  1.00 92.57           N  
ATOM    397  CA  ILE B  50      11.649   8.881  15.119  1.00 92.57           C  
ATOM    398  C   ILE B  50      12.372   9.958  15.926  1.00 92.57           C  
ATOM    399  CB  ILE B  50      11.658   9.242  13.617  1.00 92.57           C  
ATOM    400  O   ILE B  50      11.892  11.089  16.033  1.00 92.57           O  
ATOM    401  CG1 ILE B  50      10.966   8.144  12.801  1.00 92.57           C  
ATOM    402  CG2 ILE B  50      13.090   9.470  13.124  1.00 92.57           C  
ATOM    403  CD1 ILE B  50      10.686   8.530  11.355  1.00 92.57           C  
ATOM    404  N   PRO B  51      13.500   9.562  16.477  1.00 87.86           N  
ATOM    405  CA  PRO B  51      14.279  10.582  17.183  1.00 87.86           C  
ATOM    406  C   PRO B  51      14.609  11.786  16.304  1.00 87.86           C  
ATOM    407  CB  PRO B  51      15.554   9.835  17.586  1.00 87.86           C  
ATOM    408  O   PRO B  51      14.803  11.638  15.095  1.00 87.86           O  
ATOM    409  CG  PRO B  51      15.179   8.389  17.541  1.00 87.86           C  
ATOM    410  CD  PRO B  51      14.115   8.204  16.498  1.00 87.86           C  
ATOM    411  N   ALA B  52      14.670  12.935  17.028  1.00 81.22           N  
ATOM    412  CA  ALA B  52      14.962  14.176  16.315  1.00 81.22           C  
ATOM    413  C   ALA B  52      16.296  14.086  15.580  1.00 81.22           C  
ATOM    414  CB  ALA B  52      14.971  15.357  17.283  1.00 81.22           C  
ATOM    415  O   ALA B  52      17.250  13.487  16.082  1.00 81.22           O  
ATOM    416  N   GLN B  53      16.412  14.490  14.300  1.00 84.43           N  
ATOM    417  CA  GLN B  53      17.617  14.632  13.490  1.00 84.43           C  
ATOM    418  C   GLN B  53      18.073  13.284  12.941  1.00 84.43           C  
ATOM    419  CB  GLN B  53      18.740  15.275  14.305  1.00 84.43           C  
ATOM    420  O   GLN B  53      19.187  13.161  12.427  1.00 84.43           O  
ATOM    421  CG  GLN B  53      18.461  16.716  14.708  1.00 84.43           C  
ATOM    422  CD  GLN B  53      19.446  17.240  15.736  1.00 84.43           C  
ATOM    423  NE2 GLN B  53      19.234  18.472  16.186  1.00 84.43           N  
ATOM    424  OE1 GLN B  53      20.389  16.543  16.123  1.00 84.43           O  
ATOM    425  N   SER B  54      17.304  12.252  13.261  1.00 91.12           N  
ATOM    426  CA  SER B  54      17.647  10.951  12.695  1.00 91.12           C  
ATOM    427  C   SER B  54      17.576  10.975  11.171  1.00 91.12           C  
ATOM    428  CB  SER B  54      16.715   9.867  13.239  1.00 91.12           C  
ATOM    429  O   SER B  54      16.704  11.629  10.595  1.00 91.12           O  
ATOM    430  OG  SER B  54      17.046   8.601  12.696  1.00 91.12           O  
ATOM    431  N   LEU B  55      18.538  10.285  10.549  1.00 93.56           N  
ATOM    432  CA  LEU B  55      18.554  10.213   9.093  1.00 93.56           C  
ATOM    433  C   LEU B  55      17.970   8.890   8.608  1.00 93.56           C  
ATOM    434  CB  LEU B  55      19.981  10.379   8.563  1.00 93.56           C  
ATOM    435  O   LEU B  55      17.807   8.683   7.403  1.00 93.56           O  
ATOM    436  CG  LEU B  55      20.645  11.733   8.818  1.00 93.56           C  
ATOM    437  CD1 LEU B  55      22.105  11.698   8.382  1.00 93.56           C  
ATOM    438  CD2 LEU B  55      19.891  12.843   8.093  1.00 93.56           C  
ATOM    439  N   THR B  56      17.687   8.034   9.595  1.00 95.27           N  
ATOM    440  CA  THR B  56      17.126   6.732   9.249  1.00 95.27           C  
ATOM    441  C   THR B  56      15.876   6.445  10.075  1.00 95.27           C  
ATOM    442  CB  THR B  56      18.155   5.606   9.463  1.00 95.27           C  
ATOM    443  O   THR B  56      15.638   7.093  11.097  1.00 95.27           O  
ATOM    444  CG2 THR B  56      19.418   5.853   8.644  1.00 95.27           C  
ATOM    445  OG1 THR B  56      18.504   5.543  10.851  1.00 95.27           O  
ATOM    446  N   LEU B  57      14.994   5.557   9.500  1.00 94.33           N  
ATOM    447  CA  LEU B  57      13.789   5.122  10.197  1.00 94.33           C  
ATOM    448  C   LEU B  57      13.655   3.604  10.155  1.00 94.33           C  
ATOM    449  CB  LEU B  57      12.548   5.773   9.579  1.00 94.33           C  
ATOM    450  O   LEU B  57      13.869   2.986   9.110  1.00 94.33           O  
ATOM    451  CG  LEU B  57      11.198   5.332  10.146  1.00 94.33           C  
ATOM    452  CD1 LEU B  57      10.255   6.526  10.256  1.00 94.33           C  
ATOM    453  CD2 LEU B  57      10.585   4.238   9.278  1.00 94.33           C  
ATOM    454  N   SER B  58      13.380   3.024  11.406  1.00 93.41           N  
ATOM    455  CA  SER B  58      13.082   1.599  11.513  1.00 93.41           C  
ATOM    456  C   SER B  58      11.580   1.356  11.625  1.00 93.41           C  
ATOM    457  CB  SER B  58      13.796   0.991  12.720  1.00 93.41           C  
ATOM    458  O   SER B  58      10.902   1.991  12.434  1.00 93.41           O  
ATOM    459  OG  SER B  58      15.201   1.132  12.597  1.00 93.41           O  
ATOM    460  N   CYS B  59      11.128   0.509  10.794  1.00 93.48           N  
ATOM    461  CA  CYS B  59       9.700   0.212  10.800  1.00 93.48           C  
ATOM    462  C   CYS B  59       9.271  -0.380  12.137  1.00 93.48           C  
ATOM    463  CB  CYS B  59       9.349  -0.754   9.668  1.00 93.48           C  
ATOM    464  O   CYS B  59       9.870  -1.345  12.614  1.00 93.48           O  
ATOM    465  SG  CYS B  59       7.634  -1.320   9.700  1.00 93.48           S  
ATOM    466  N   PRO B  60       8.228   0.142  12.739  1.00 92.09           N  
ATOM    467  CA  PRO B  60       7.735  -0.345  14.029  1.00 92.09           C  
ATOM    468  C   PRO B  60       7.220  -1.781  13.959  1.00 92.09           C  
ATOM    469  CB  PRO B  60       6.601   0.627  14.364  1.00 92.09           C  
ATOM    470  O   PRO B  60       7.092  -2.446  14.991  1.00 92.09           O  
ATOM    471  CG  PRO B  60       6.959   1.891  13.651  1.00 92.09           C  
ATOM    472  CD  PRO B  60       7.587   1.534  12.334  1.00 92.09           C  
ATOM    473  N   VAL B  61       6.934  -2.251  12.841  1.00 90.30           N  
ATOM    474  CA  VAL B  61       6.307  -3.562  12.711  1.00 90.30           C  
ATOM    475  C   VAL B  61       7.355  -4.599  12.314  1.00 90.30           C  
ATOM    476  CB  VAL B  61       5.159  -3.542  11.678  1.00 90.30           C  
ATOM    477  O   VAL B  61       7.529  -5.609  13.000  1.00 90.30           O  
ATOM    478  CG1 VAL B  61       4.676  -4.960  11.379  1.00 90.30           C  
ATOM    479  CG2 VAL B  61       4.004  -2.676  12.180  1.00 90.30           C  
ATOM    480  N   CYS B  62       8.167  -4.332  11.298  1.00 86.28           N  
ATOM    481  CA  CYS B  62       9.028  -5.384  10.769  1.00 86.28           C  
ATOM    482  C   CYS B  62      10.494  -5.082  11.052  1.00 86.28           C  
ATOM    483  CB  CYS B  62       8.812  -5.548   9.265  1.00 86.28           C  
ATOM    484  O   CYS B  62      11.366  -5.911  10.785  1.00 86.28           O  
ATOM    485  SG  CYS B  62       9.470  -4.183   8.282  1.00 86.28           S  
ATOM    486  N   ARG B  63      10.853  -3.794  11.433  1.00 87.41           N  
ATOM    487  CA  ARG B  63      12.176  -3.375  11.885  1.00 87.41           C  
ATOM    488  C   ARG B  63      13.099  -3.105  10.702  1.00 87.41           C  
ATOM    489  CB  ARG B  63      12.792  -4.435  12.800  1.00 87.41           C  
ATOM    490  O   ARG B  63      14.283  -2.816  10.885  1.00 87.41           O  
ATOM    491  CG  ARG B  63      12.064  -4.605  14.124  1.00 87.41           C  
ATOM    492  CD  ARG B  63      12.814  -5.539  15.064  1.00 87.41           C  
ATOM    493  NE  ARG B  63      11.971  -5.978  16.172  1.00 87.41           N  
ATOM    494  NH1 ARG B  63      12.402  -8.229  15.880  1.00 87.41           N  
ATOM    495  NH2 ARG B  63      11.005  -7.533  17.559  1.00 87.41           N  
ATOM    496  CZ  ARG B  63      11.795  -7.246  16.535  1.00 87.41           C  
ATOM    497  N   GLN B  64      12.626  -3.247   9.524  1.00 88.01           N  
ATOM    498  CA  GLN B  64      13.420  -2.821   8.377  1.00 88.01           C  
ATOM    499  C   GLN B  64      13.795  -1.346   8.485  1.00 88.01           C  
ATOM    500  CB  GLN B  64      12.660  -3.075   7.074  1.00 88.01           C  
ATOM    501  O   GLN B  64      12.958  -0.511   8.832  1.00 88.01           O  
ATOM    502  CG  GLN B  64      13.473  -2.778   5.820  1.00 88.01           C  
ATOM    503  CD  GLN B  64      12.732  -3.130   4.544  1.00 88.01           C  
ATOM    504  NE2 GLN B  64      12.907  -2.311   3.512  1.00 88.01           N  
ATOM    505  OE1 GLN B  64      12.009  -4.129   4.485  1.00 88.01           O  
ATOM    506  N   THR B  65      15.056  -1.096   8.237  1.00 92.44           N  
ATOM    507  CA  THR B  65      15.560   0.270   8.327  1.00 92.44           C  
ATOM    508  C   THR B  65      15.625   0.915   6.946  1.00 92.44           C  
ATOM    509  CB  THR B  65      16.954   0.308   8.980  1.00 92.44           C  
ATOM    510  O   THR B  65      15.961   0.254   5.961  1.00 92.44           O  
ATOM    511  CG2 THR B  65      16.886  -0.104  10.447  1.00 92.44           C  
ATOM    512  OG1 THR B  65      17.827  -0.590   8.283  1.00 92.44           O  
ATOM    513  N   SER B  66      15.227   2.153   6.858  1.00 93.74           N  
ATOM    514  CA  SER B  66      15.283   2.930   5.624  1.00 93.74           C  
ATOM    515  C   SER B  66      15.792   4.344   5.884  1.00 93.74           C  
ATOM    516  CB  SER B  66      13.905   2.989   4.964  1.00 93.74           C  
ATOM    517  O   SER B  66      15.739   4.830   7.016  1.00 93.74           O  
ATOM    518  OG  SER B  66      13.345   1.691   4.852  1.00 93.74           O  
ATOM    519  N   ILE B  67      16.229   4.970   4.828  1.00 95.61           N  
ATOM    520  CA  ILE B  67      16.708   6.345   4.918  1.00 95.61           C  
ATOM    521  C   ILE B  67      15.525   7.309   4.848  1.00 95.61           C  
ATOM    522  CB  ILE B  67      17.727   6.664   3.801  1.00 95.61           C  
ATOM    523  O   ILE B  67      14.616   7.126   4.036  1.00 95.61           O  
ATOM    524  CG1 ILE B  67      18.937   5.729   3.900  1.00 95.61           C  
ATOM    525  CG2 ILE B  67      18.161   8.131   3.869  1.00 95.61           C  
ATOM    526  CD1 ILE B  67      19.900   5.837   2.726  1.00 95.61           C  
ATOM    527  N   LEU B  68      15.600   8.281   5.704  1.00 94.79           N  
ATOM    528  CA  LEU B  68      14.574   9.319   5.687  1.00 94.79           C  
ATOM    529  C   LEU B  68      14.881  10.370   4.626  1.00 94.79           C  
ATOM    530  CB  LEU B  68      14.461   9.982   7.062  1.00 94.79           C  
ATOM    531  O   LEU B  68      16.032  10.785   4.472  1.00 94.79           O  
ATOM    532  CG  LEU B  68      13.135  10.681   7.371  1.00 94.79           C  
ATOM    533  CD1 LEU B  68      11.993   9.671   7.376  1.00 94.79           C  
ATOM    534  CD2 LEU B  68      13.215  11.413   8.706  1.00 94.79           C  
ATOM    535  N   PRO B  69      13.878  10.765   3.865  1.00 90.53           N  
ATOM    536  CA  PRO B  69      14.108  11.878   2.941  1.00 90.53           C  
ATOM    537  C   PRO B  69      14.615  13.135   3.646  1.00 90.53           C  
ATOM    538  CB  PRO B  69      12.728  12.117   2.325  1.00 90.53           C  
ATOM    539  O   PRO B  69      14.405  13.299   4.850  1.00 90.53           O  
ATOM    540  CG  PRO B  69      11.958  10.869   2.618  1.00 90.53           C  
ATOM    541  CD  PRO B  69      12.516  10.247   3.866  1.00 90.53           C  
ATOM    542  N   GLU B  70      15.164  13.922   2.891  1.00 89.91           N  
ATOM    543  CA  GLU B  70      15.769  15.134   3.436  1.00 89.91           C  
ATOM    544  C   GLU B  70      14.740  15.975   4.187  1.00 89.91           C  
ATOM    545  CB  GLU B  70      16.411  15.962   2.320  1.00 89.91           C  
ATOM    546  O   GLU B  70      15.050  16.561   5.226  1.00 89.91           O  
ATOM    547  CG  GLU B  70      17.782  15.459   1.892  1.00 89.91           C  
ATOM    548  CD  GLU B  70      18.408  16.292   0.784  1.00 89.91           C  
ATOM    549  OE1 GLU B  70      19.496  15.921   0.287  1.00 89.91           O  
ATOM    550  OE2 GLU B  70      17.806  17.324   0.412  1.00 89.91           O  
ATOM    551  N   GLN B  71      13.495  16.004   3.691  1.00 89.15           N  
ATOM    552  CA  GLN B  71      12.445  16.827   4.281  1.00 89.15           C  
ATOM    553  C   GLN B  71      11.769  16.107   5.444  1.00 89.15           C  
ATOM    554  CB  GLN B  71      11.405  17.209   3.226  1.00 89.15           C  
ATOM    555  O   GLN B  71      10.839  16.638   6.054  1.00 89.15           O  
ATOM    556  CG  GLN B  71      11.923  18.186   2.178  1.00 89.15           C  
ATOM    557  CD  GLN B  71      12.552  17.490   0.986  1.00 89.15           C  
ATOM    558  NE2 GLN B  71      12.888  18.262  -0.042  1.00 89.15           N  
ATOM    559  OE1 GLN B  71      12.735  16.268   0.990  1.00 89.15           O  
ATOM    560  N   GLY B  72      12.244  14.875   5.746  1.00 92.50           N  
ATOM    561  CA  GLY B  72      11.737  14.169   6.913  1.00 92.50           C  
ATOM    562  C   GLY B  72      10.497  13.345   6.620  1.00 92.50           C  
ATOM    563  O   GLY B  72      10.256  12.964   5.473  1.00 92.50           O  
ATOM    564  N   VAL B  73       9.675  13.031   7.578  1.00 93.97           N  
ATOM    565  CA  VAL B  73       8.520  12.140   7.548  1.00 93.97           C  
ATOM    566  C   VAL B  73       7.466  12.691   6.590  1.00 93.97           C  
ATOM    567  CB  VAL B  73       7.912  11.951   8.956  1.00 93.97           C  
ATOM    568  O   VAL B  73       6.794  11.928   5.891  1.00 93.97           O  
ATOM    569  CG1 VAL B  73       6.582  11.204   8.875  1.00 93.97           C  
ATOM    570  CG2 VAL B  73       8.891  11.209   9.864  1.00 93.97           C  
ATOM    571  N   SER B  74       7.359  14.040   6.534  1.00 90.03           N  
ATOM    572  CA  SER B  74       6.346  14.661   5.685  1.00 90.03           C  
ATOM    573  C   SER B  74       6.597  14.355   4.212  1.00 90.03           C  
ATOM    574  CB  SER B  74       6.317  16.174   5.903  1.00 90.03           C  
ATOM    575  O   SER B  74       5.684  14.449   3.389  1.00 90.03           O  
ATOM    576  OG  SER B  74       7.592  16.742   5.654  1.00 90.03           O  
ATOM    577  N   ALA B  75       7.832  13.982   3.901  1.00 90.43           N  
ATOM    578  CA  ALA B  75       8.205  13.730   2.511  1.00 90.43           C  
ATOM    579  C   ALA B  75       7.979  12.268   2.139  1.00 90.43           C  
ATOM    580  CB  ALA B  75       9.663  14.117   2.274  1.00 90.43           C  
ATOM    581  O   ALA B  75       8.127  11.887   0.975  1.00 90.43           O  
ATOM    582  N   LEU B  76       7.654  11.419   3.113  1.00 93.18           N  
ATOM    583  CA  LEU B  76       7.280  10.047   2.787  1.00 93.18           C  
ATOM    584  C   LEU B  76       6.006  10.016   1.948  1.00 93.18           C  
ATOM    585  CB  LEU B  76       7.083   9.227   4.065  1.00 93.18           C  
ATOM    586  O   LEU B  76       5.187  10.935   2.021  1.00 93.18           O  
ATOM    587  CG  LEU B  76       8.335   8.970   4.905  1.00 93.18           C  
ATOM    588  CD1 LEU B  76       7.958   8.321   6.233  1.00 93.18           C  
ATOM    589  CD2 LEU B  76       9.323   8.097   4.140  1.00 93.18           C  
ATOM    590  N   GLN B  77       5.865   8.986   1.152  1.00 90.86           N  
ATOM    591  CA  GLN B  77       4.703   8.881   0.275  1.00 90.86           C  
ATOM    592  C   GLN B  77       3.423   8.678   1.080  1.00 90.86           C  
ATOM    593  CB  GLN B  77       4.885   7.736  -0.722  1.00 90.86           C  
ATOM    594  O   GLN B  77       3.408   7.919   2.052  1.00 90.86           O  
ATOM    595  CG  GLN B  77       5.950   8.002  -1.777  1.00 90.86           C  
ATOM    596  CD  GLN B  77       6.058   6.883  -2.796  1.00 90.86           C  
ATOM    597  NE2 GLN B  77       7.253   6.316  -2.929  1.00 90.86           N  
ATOM    598  OE1 GLN B  77       5.077   6.531  -3.458  1.00 90.86           O  
ATOM    599  N   ASN B  78       2.408   9.404   0.687  1.00 92.03           N  
ATOM    600  CA  ASN B  78       1.084   9.168   1.255  1.00 92.03           C  
ATOM    601  C   ASN B  78       0.468   7.877   0.724  1.00 92.03           C  
ATOM    602  CB  ASN B  78       0.159  10.354   0.971  1.00 92.03           C  
ATOM    603  O   ASN B  78       0.648   7.534  -0.446  1.00 92.03           O  
ATOM    604  CG  ASN B  78       0.625  11.631   1.641  1.00 92.03           C  
ATOM    605  ND2 ASN B  78       0.507  12.749   0.934  1.00 92.03           N  
ATOM    606  OD1 ASN B  78       1.087  11.614   2.785  1.00 92.03           O  
ATOM    607  N   ASN B  79      -0.173   7.153   1.649  1.00 93.06           N  
ATOM    608  CA  ASN B  79      -0.911   5.971   1.215  1.00 93.06           C  
ATOM    609  C   ASN B  79      -2.343   6.319   0.818  1.00 93.06           C  
ATOM    610  CB  ASN B  79      -0.908   4.904   2.311  1.00 93.06           C  
ATOM    611  O   ASN B  79      -3.277   6.096   1.590  1.00 93.06           O  
ATOM    612  CG  ASN B  79      -1.307   3.536   1.795  1.00 93.06           C  
ATOM    613  ND2 ASN B  79      -0.842   2.489   2.467  1.00 93.06           N  
ATOM    614  OD1 ASN B  79      -2.027   3.420   0.800  1.00 93.06           O  
ATOM    615  N   PHE B  80      -2.508   6.755  -0.418  1.00 87.43           N  
ATOM    616  CA  PHE B  80      -3.805   7.227  -0.887  1.00 87.43           C  
ATOM    617  C   PHE B  80      -4.797   6.074  -0.988  1.00 87.43           C  
ATOM    618  CB  PHE B  80      -3.667   7.921  -2.246  1.00 87.43           C  
ATOM    619  O   PHE B  80      -6.008   6.280  -0.887  1.00 87.43           O  
ATOM    620  CG  PHE B  80      -2.910   9.220  -2.190  1.00 87.43           C  
ATOM    621  CD1 PHE B  80      -3.434  10.317  -1.517  1.00 87.43           C  
ATOM    622  CD2 PHE B  80      -1.675   9.345  -2.812  1.00 87.43           C  
ATOM    623  CE1 PHE B  80      -2.736  11.521  -1.463  1.00 87.43           C  
ATOM    624  CE2 PHE B  80      -0.971  10.545  -2.763  1.00 87.43           C  
ATOM    625  CZ  PHE B  80      -1.504  11.632  -2.089  1.00 87.43           C  
ATOM    626  N   PHE B  81      -4.289   4.920  -1.192  1.00 88.61           N  
ATOM    627  CA  PHE B  81      -5.161   3.752  -1.222  1.00 88.61           C  
ATOM    628  C   PHE B  81      -5.946   3.629   0.079  1.00 88.61           C  
ATOM    629  CB  PHE B  81      -4.348   2.478  -1.467  1.00 88.61           C  
ATOM    630  O   PHE B  81      -7.174   3.523   0.061  1.00 88.61           O  
ATOM    631  CG  PHE B  81      -5.169   1.217  -1.431  1.00 88.61           C  
ATOM    632  CD1 PHE B  81      -5.178   0.410  -0.300  1.00 88.61           C  
ATOM    633  CD2 PHE B  81      -5.932   0.840  -2.528  1.00 88.61           C  
ATOM    634  CE1 PHE B  81      -5.937  -0.758  -0.264  1.00 88.61           C  
ATOM    635  CE2 PHE B  81      -6.693  -0.325  -2.499  1.00 88.61           C  
ATOM    636  CZ  PHE B  81      -6.693  -1.123  -1.367  1.00 88.61           C  
ATOM    637  N   ILE B  82      -5.159   3.674   1.169  1.00 91.11           N  
ATOM    638  CA  ILE B  82      -5.776   3.528   2.484  1.00 91.11           C  
ATOM    639  C   ILE B  82      -6.705   4.710   2.751  1.00 91.11           C  
ATOM    640  CB  ILE B  82      -4.711   3.421   3.598  1.00 91.11           C  
ATOM    641  O   ILE B  82      -7.801   4.537   3.289  1.00 91.11           O  
ATOM    642  CG1 ILE B  82      -4.095   2.017   3.614  1.00 91.11           C  
ATOM    643  CG2 ILE B  82      -5.318   3.768   4.961  1.00 91.11           C  
ATOM    644  CD1 ILE B  82      -3.076   1.801   4.725  1.00 91.11           C  
ATOM    645  N   SER B  83      -6.296   5.896   2.414  1.00 88.71           N  
ATOM    646  CA  SER B  83      -7.149   7.067   2.588  1.00 88.71           C  
ATOM    647  C   SER B  83      -8.438   6.937   1.783  1.00 88.71           C  
ATOM    648  CB  SER B  83      -6.406   8.338   2.173  1.00 88.71           C  
ATOM    649  O   SER B  83      -9.526   7.206   2.296  1.00 88.71           O  
ATOM    650  OG  SER B  83      -5.267   8.544   2.990  1.00 88.71           O  
ATOM    651  N   SER B  84      -8.331   6.544   0.557  1.00 83.83           N  
ATOM    652  CA  SER B  84      -9.498   6.368  -0.301  1.00 83.83           C  
ATOM    653  C   SER B  84     -10.403   5.255   0.218  1.00 83.83           C  
ATOM    654  CB  SER B  84      -9.067   6.058  -1.735  1.00 83.83           C  
ATOM    655  O   SER B  84     -11.629   5.376   0.177  1.00 83.83           O  
ATOM    656  OG  SER B  84      -8.351   7.148  -2.292  1.00 83.83           O  
ATOM    657  N   LEU B  85      -9.766   4.235   0.644  1.00 85.89           N  
ATOM    658  CA  LEU B  85     -10.522   3.124   1.211  1.00 85.89           C  
ATOM    659  C   LEU B  85     -11.314   3.573   2.435  1.00 85.89           C  
ATOM    660  CB  LEU B  85      -9.584   1.975   1.590  1.00 85.89           C  
ATOM    661  O   LEU B  85     -12.488   3.226   2.581  1.00 85.89           O  
ATOM    662  CG  LEU B  85     -10.247   0.713   2.146  1.00 85.89           C  
ATOM    663  CD1 LEU B  85     -11.224   0.135   1.127  1.00 85.89           C  
ATOM    664  CD2 LEU B  85      -9.193  -0.320   2.530  1.00 85.89           C  
ATOM    665  N   MET B  86     -10.710   4.275   3.314  1.00 85.67           N  
ATOM    666  CA  MET B  86     -11.363   4.792   4.513  1.00 85.67           C  
ATOM    667  C   MET B  86     -12.547   5.681   4.149  1.00 85.67           C  
ATOM    668  CB  MET B  86     -10.368   5.572   5.374  1.00 85.67           C  
ATOM    669  O   MET B  86     -13.603   5.606   4.780  1.00 85.67           O  
ATOM    670  CG  MET B  86      -9.352   4.694   6.086  1.00 85.67           C  
ATOM    671  SD  MET B  86      -8.142   5.668   7.063  1.00 85.67           S  
ATOM    672  CE  MET B  86      -9.225   6.300   8.375  1.00 85.67           C  
ATOM    673  N   GLU B  87     -12.384   6.518   3.180  1.00 77.29           N  
ATOM    674  CA  GLU B  87     -13.455   7.393   2.714  1.00 77.29           C  
ATOM    675  C   GLU B  87     -14.625   6.586   2.157  1.00 77.29           C  
ATOM    676  CB  GLU B  87     -12.933   8.363   1.651  1.00 77.29           C  
ATOM    677  O   GLU B  87     -15.786   6.904   2.421  1.00 77.29           O  
ATOM    678  CG  GLU B  87     -13.917   9.466   1.288  1.00 77.29           C  
ATOM    679  CD  GLU B  87     -13.362  10.456   0.276  1.00 77.29           C  
ATOM    680  OE1 GLU B  87     -14.049  11.456  -0.034  1.00 77.29           O  
ATOM    681  OE2 GLU B  87     -12.232  10.230  -0.210  1.00 77.29           O  
ATOM    682  N   ALA B  88     -14.296   5.596   1.451  1.00 74.94           N  
ATOM    683  CA  ALA B  88     -15.318   4.753   0.835  1.00 74.94           C  
ATOM    684  C   ALA B  88     -16.094   3.971   1.890  1.00 74.94           C  
ATOM    685  CB  ALA B  88     -14.682   3.797  -0.172  1.00 74.94           C  
ATOM    686  O   ALA B  88     -17.291   3.722   1.732  1.00 74.94           O  
ATOM    687  N   MET B  89     -15.461   3.579   2.908  1.00 75.18           N  
ATOM    688  CA  MET B  89     -16.085   2.779   3.958  1.00 75.18           C  
ATOM    689  C   MET B  89     -16.922   3.655   4.885  1.00 75.18           C  
ATOM    690  CB  MET B  89     -15.025   2.027   4.765  1.00 75.18           C  
ATOM    691  O   MET B  89     -17.824   3.162   5.564  1.00 75.18           O  
ATOM    692  CG  MET B  89     -14.371   0.885   4.004  1.00 75.18           C  
ATOM    693  SD  MET B  89     -13.290  -0.143   5.072  1.00 75.18           S  
ATOM    694  CE  MET B  89     -14.538  -1.167   5.900  1.00 75.18           C  
ATOM    695  N   GLN B  90     -16.592   4.800   5.126  1.00 68.57           N  
ATOM    696  CA  GLN B  90     -17.354   5.732   5.950  1.00 68.57           C  
ATOM    697  C   GLN B  90     -18.682   6.091   5.290  1.00 68.57           C  
ATOM    698  CB  GLN B  90     -16.542   7.000   6.219  1.00 68.57           C  
ATOM    699  O   GLN B  90     -19.664   6.382   5.977  1.00 68.57           O  
ATOM    700  CG  GLN B  90     -15.405   6.802   7.213  1.00 68.57           C  
ATOM    701  CD  GLN B  90     -14.509   8.021   7.329  1.00 68.57           C  
ATOM    702  NE2 GLN B  90     -13.267   7.890   6.873  1.00 68.57           N  
ATOM    703  OE1 GLN B  90     -14.929   9.072   7.823  1.00 68.57           O  
ATOM    704  N   GLN B  91     -18.797   6.149   3.979  1.00 55.88           N  
ATOM    705  CA  GLN B  91     -20.006   6.519   3.250  1.00 55.88           C  
ATOM    706  C   GLN B  91     -21.040   5.398   3.298  1.00 55.88           C  
ATOM    707  CB  GLN B  91     -19.673   6.865   1.798  1.00 55.88           C  
ATOM    708  O   GLN B  91     -22.215   5.617   2.995  1.00 55.88           O  
ATOM    709  CG  GLN B  91     -19.102   8.265   1.615  1.00 55.88           C  
ATOM    710  CD  GLN B  91     -18.604   8.516   0.204  1.00 55.88           C  
ATOM    711  NE2 GLN B  91     -17.893   9.621   0.014  1.00 55.88           N  
ATOM    712  OE1 GLN B  91     -18.857   7.722  -0.708  1.00 55.88           O  
ATOM    713  N   ALA B  92     -20.695   4.156   3.758  1.00 47.36           N  
ATOM    714  CA  ALA B  92     -21.632   3.039   3.671  1.00 47.36           C  
ATOM    715  C   ALA B  92     -22.720   3.152   4.735  1.00 47.36           C  
ATOM    716  CB  ALA B  92     -20.892   1.711   3.809  1.00 47.36           C  
ATOM    717  O   ALA B  92     -23.616   2.308   4.807  1.00 47.36           O  
ATOM    718  N   PRO B  93     -22.731   3.758   5.709  1.00 43.71           N  
ATOM    719  CA  PRO B  93     -23.841   3.381   6.589  1.00 43.71           C  
ATOM    720  C   PRO B  93     -25.206   3.575   5.932  1.00 43.71           C  
ATOM    721  CB  PRO B  93     -23.674   4.318   7.788  1.00 43.71           C  
ATOM    722  O   PRO B  93     -26.120   2.777   6.154  1.00 43.71           O  
ATOM    723  CG  PRO B  93     -22.641   5.309   7.358  1.00 43.71           C  
ATOM    724  CD  PRO B  93     -22.032   4.835   6.069  1.00 43.71           C  
ATOM    725  N   ASP B  94     -25.763   4.809   5.910  1.00 38.24           N  
ATOM    726  CA  ASP B  94     -27.192   5.020   5.694  1.00 38.24           C  
ATOM    727  C   ASP B  94     -27.596   4.629   4.275  1.00 38.24           C  
ATOM    728  CB  ASP B  94     -27.566   6.478   5.966  1.00 38.24           C  
ATOM    729  O   ASP B  94     -26.946   5.028   3.306  1.00 38.24           O  
ATOM    730  CG  ASP B  94     -28.168   6.690   7.344  1.00 38.24           C  
ATOM    731  OD1 ASP B  94     -28.601   5.703   7.978  1.00 38.24           O  
ATOM    732  OD2 ASP B  94     -28.211   7.853   7.799  1.00 38.24           O  
ATOM    733  N   GLY B  95     -28.032   3.420   3.987  1.00 38.21           N  
ATOM    734  CA  GLY B  95     -28.723   2.807   2.864  1.00 38.21           C  
ATOM    735  C   GLY B  95     -29.473   3.808   2.006  1.00 38.21           C  
ATOM    736  O   GLY B  95     -30.196   3.425   1.084  1.00 38.21           O  
ATOM    737  N   ALA B  96     -29.912   4.898   2.558  1.00 35.33           N  
ATOM    738  CA  ALA B  96     -30.839   5.678   1.742  1.00 35.33           C  
ATOM    739  C   ALA B  96     -30.150   6.219   0.493  1.00 35.33           C  
ATOM    740  CB  ALA B  96     -31.432   6.824   2.558  1.00 35.33           C  
ATOM    741  O   ALA B  96     -29.385   7.184   0.568  1.00 35.33           O  
ATOM    742  N   HIS B  97     -29.321   5.326  -0.130  1.00 35.56           N  
ATOM    743  CA  HIS B  97     -28.750   5.787  -1.390  1.00 35.56           C  
ATOM    744  C   HIS B  97     -29.843   6.159  -2.386  1.00 35.56           C  
ATOM    745  CB  HIS B  97     -27.837   4.715  -1.989  1.00 35.56           C  
ATOM    746  O   HIS B  97     -30.744   5.360  -2.654  1.00 35.56           O  
ATOM    747  CG  HIS B  97     -26.536   4.564  -1.268  1.00 35.56           C  
ATOM    748  CD2 HIS B  97     -26.025   3.528  -0.563  1.00 35.56           C  
ATOM    749  ND1 HIS B  97     -25.591   5.567  -1.221  1.00 35.56           N  
ATOM    750  CE1 HIS B  97     -24.552   5.151  -0.517  1.00 35.56           C  
ATOM    751  NE2 HIS B  97     -24.790   3.917  -0.106  1.00 35.56           N  
ATOM    752  N   ASP B  98     -30.402   7.264  -2.303  1.00 33.88           N  
ATOM    753  CA  ASP B  98     -31.228   7.652  -3.442  1.00 33.88           C  
ATOM    754  C   ASP B  98     -30.537   7.318  -4.762  1.00 33.88           C  
ATOM    755  CB  ASP B  98     -31.556   9.146  -3.383  1.00 33.88           C  
ATOM    756  O   ASP B  98     -29.376   7.678  -4.969  1.00 33.88           O  
ATOM    757  CG  ASP B  98     -33.005   9.449  -3.719  1.00 33.88           C  
ATOM    758  OD1 ASP B  98     -33.695   8.576  -4.289  1.00 33.88           O  
ATOM    759  OD2 ASP B  98     -33.461  10.572  -3.415  1.00 33.88           O  
ATOM    760  N   PRO B  99     -30.791   6.074  -5.377  1.00 37.04           N  
ATOM    761  CA  PRO B  99     -30.268   5.648  -6.678  1.00 37.04           C  
ATOM    762  C   PRO B  99     -29.993   6.821  -7.616  1.00 37.04           C  
ATOM    763  CB  PRO B  99     -31.383   4.757  -7.231  1.00 37.04           C  
ATOM    764  O   PRO B  99     -29.319   6.655  -8.636  1.00 37.04           O  
ATOM    765  CG  PRO B  99     -32.564   5.038  -6.359  1.00 37.04           C  
ATOM    766  CD  PRO B  99     -32.096   5.800  -5.153  1.00 37.04           C  
ATOM    767  N   GLU B 100     -30.873   7.733  -7.565  1.00 35.15           N  
ATOM    768  CA  GLU B 100     -30.769   8.721  -8.635  1.00 35.15           C  
ATOM    769  C   GLU B 100     -29.464   9.505  -8.537  1.00 35.15           C  
ATOM    770  CB  GLU B 100     -31.962   9.679  -8.601  1.00 35.15           C  
ATOM    771  O   GLU B 100     -29.239  10.444  -9.304  1.00 35.15           O  
ATOM    772  CG  GLU B 100     -33.285   9.027  -8.976  1.00 35.15           C  
ATOM    773  CD  GLU B 100     -34.057   9.802 -10.032  1.00 35.15           C  
ATOM    774  OE1 GLU B 100     -34.769   9.173 -10.847  1.00 35.15           O  
ATOM    775  OE2 GLU B 100     -33.949  11.048 -10.045  1.00 35.15           O  
ATOM    776  N   ASP B 101     -28.826   9.440  -7.328  1.00 32.57           N  
ATOM    777  CA  ASP B 101     -27.722  10.391  -7.255  1.00 32.57           C  
ATOM    778  C   ASP B 101     -26.482   9.849  -7.963  1.00 32.57           C  
ATOM    779  CB  ASP B 101     -27.393  10.721  -5.797  1.00 32.57           C  
ATOM    780  O   ASP B 101     -26.011   8.754  -7.650  1.00 32.57           O  
ATOM    781  CG  ASP B 101     -26.635  12.028  -5.642  1.00 32.57           C  
ATOM    782  OD1 ASP B 101     -26.162  12.584  -6.657  1.00 32.57           O  
ATOM    783  OD2 ASP B 101     -26.505  12.504  -4.493  1.00 32.57           O  
ATOM    784  N   PRO B 102     -26.197  10.040  -9.209  1.00 33.09           N  
ATOM    785  CA  PRO B 102     -24.935   9.791  -9.908  1.00 33.09           C  
ATOM    786  C   PRO B 102     -23.717   9.940  -8.999  1.00 33.09           C  
ATOM    787  CB  PRO B 102     -24.927  10.854 -11.010  1.00 33.09           C  
ATOM    788  O   PRO B 102     -23.726  10.761  -8.078  1.00 33.09           O  
ATOM    789  CG  PRO B 102     -26.026  11.797 -10.639  1.00 33.09           C  
ATOM    790  CD  PRO B 102     -26.782  11.215  -9.479  1.00 33.09           C  
ATOM    791  N   HIS B 103     -23.067   8.870  -8.578  1.00 33.36           N  
ATOM    792  CA  HIS B 103     -21.907   8.813  -7.696  1.00 33.36           C  
ATOM    793  C   HIS B 103     -20.938   9.954  -7.986  1.00 33.36           C  
ATOM    794  CB  HIS B 103     -21.192   7.468  -7.837  1.00 33.36           C  
ATOM    795  O   HIS B 103     -19.771   9.899  -7.592  1.00 33.36           O  
ATOM    796  CG  HIS B 103     -21.837   6.362  -7.064  1.00 33.36           C  
ATOM    797  CD2 HIS B 103     -22.458   5.233  -7.479  1.00 33.36           C  
ATOM    798  ND1 HIS B 103     -21.890   6.349  -5.687  1.00 33.36           N  
ATOM    799  CE1 HIS B 103     -22.518   5.256  -5.288  1.00 33.36           C  
ATOM    800  NE2 HIS B 103     -22.872   4.561  -6.355  1.00 33.36           N  
ATOM    801  N   PRO B 104     -21.016  10.686  -9.041  1.00 32.47           N  
ATOM    802  CA  PRO B 104     -19.755  11.414  -9.201  1.00 32.47           C  
ATOM    803  C   PRO B 104     -19.267  12.042  -7.897  1.00 32.47           C  
ATOM    804  CB  PRO B 104     -20.099  12.493 -10.231  1.00 32.47           C  
ATOM    805  O   PRO B 104     -19.998  12.056  -6.903  1.00 32.47           O  
ATOM    806  CG  PRO B 104     -21.574  12.368 -10.437  1.00 32.47           C  
ATOM    807  CD  PRO B 104     -22.092  11.286  -9.534  1.00 32.47           C  
ATOM    808  N   LEU B 105     -18.190  12.882  -7.876  1.00 31.65           N  
ATOM    809  CA  LEU B 105     -17.833  13.893  -6.888  1.00 31.65           C  
ATOM    810  C   LEU B 105     -19.080  14.487  -6.242  1.00 31.65           C  
ATOM    811  CB  LEU B 105     -17.000  15.003  -7.533  1.00 31.65           C  
ATOM    812  O   LEU B 105     -19.700  15.395  -6.800  1.00 31.65           O  
ATOM    813  CG  LEU B 105     -15.551  14.653  -7.874  1.00 31.65           C  
ATOM    814  CD1 LEU B 105     -14.957  15.704  -8.807  1.00 31.65           C  
ATOM    815  CD2 LEU B 105     -14.717  14.526  -6.604  1.00 31.65           C  
ATOM    816  N   SER B 106     -20.012  13.567  -6.044  1.00 32.76           N  
ATOM    817  CA  SER B 106     -21.193  14.259  -5.540  1.00 32.76           C  
ATOM    818  C   SER B 106     -20.826  15.252  -4.443  1.00 32.76           C  
ATOM    819  CB  SER B 106     -22.217  13.255  -5.009  1.00 32.76           C  
ATOM    820  O   SER B 106     -20.060  14.926  -3.534  1.00 32.76           O  
ATOM    821  OG  SER B 106     -22.022  11.979  -5.595  1.00 32.76           O  
ATOM    822  N   VAL B 107     -20.682  16.419  -4.784  1.00 31.33           N  
ATOM    823  CA  VAL B 107     -20.651  17.544  -3.855  1.00 31.33           C  
ATOM    824  C   VAL B 107     -21.693  17.336  -2.758  1.00 31.33           C  
ATOM    825  CB  VAL B 107     -20.900  18.885  -4.580  1.00 31.33           C  
ATOM    826  O   VAL B 107     -22.890  17.239  -3.041  1.00 31.33           O  
ATOM    827  CG1 VAL B 107     -20.895  20.045  -3.585  1.00 31.33           C  
ATOM    828  CG2 VAL B 107     -19.851  19.106  -5.668  1.00 31.33           C  
ATOM    829  N   VAL B 108     -21.672  16.267  -1.815  1.00 32.32           N  
ATOM    830  CA  VAL B 108     -22.617  16.429  -0.715  1.00 32.32           C  
ATOM    831  C   VAL B 108     -23.105  17.875  -0.662  1.00 32.32           C  
ATOM    832  CB  VAL B 108     -21.988  16.029   0.638  1.00 32.32           C  
ATOM    833  O   VAL B 108     -22.462  18.774  -1.209  1.00 32.32           O  
ATOM    834  CG1 VAL B 108     -22.945  16.331   1.789  1.00 32.32           C  
ATOM    835  CG2 VAL B 108     -21.605  14.550   0.631  1.00 32.32           C  
ATOM    836  N   ALA B 109     -23.944  18.293   0.156  1.00 32.78           N  
ATOM    837  CA  ALA B 109     -24.175  19.715   0.395  1.00 32.78           C  
ATOM    838  C   ALA B 109     -22.874  20.507   0.296  1.00 32.78           C  
ATOM    839  CB  ALA B 109     -24.820  19.927   1.763  1.00 32.78           C  
ATOM    840  O   ALA B 109     -21.792  19.924   0.198  1.00 32.78           O  
ATOM    841  N   GLY B 110     -22.847  21.925   0.179  1.00 38.60           N  
ATOM    842  CA  GLY B 110     -21.922  23.046   0.133  1.00 38.60           C  
ATOM    843  C   GLY B 110     -20.612  22.768   0.845  1.00 38.60           C  
ATOM    844  O   GLY B 110     -19.773  23.661   0.982  1.00 38.60           O  
ATOM    845  N   ARG B 111     -20.525  21.761   1.669  1.00 42.60           N  
ATOM    846  CA  ARG B 111     -19.242  21.859   2.356  1.00 42.60           C  
ATOM    847  C   ARG B 111     -18.149  21.132   1.581  1.00 42.60           C  
ATOM    848  CB  ARG B 111     -19.346  21.292   3.773  1.00 42.60           C  
ATOM    849  O   ARG B 111     -18.309  19.964   1.219  1.00 42.60           O  
ATOM    850  CG  ARG B 111     -19.577  22.346   4.844  1.00 42.60           C  
ATOM    851  CD  ARG B 111     -19.865  21.719   6.200  1.00 42.60           C  
ATOM    852  NE  ARG B 111     -18.647  21.224   6.835  1.00 42.60           N  
ATOM    853  NH1 ARG B 111     -19.706  20.448   8.736  1.00 42.60           N  
ATOM    854  NH2 ARG B 111     -17.436  20.219   8.508  1.00 42.60           N  
ATOM    855  CZ  ARG B 111     -18.599  20.631   8.025  1.00 42.60           C  
ATOM    856  N   PRO B 112     -17.262  21.792   0.984  1.00 52.19           N  
ATOM    857  CA  PRO B 112     -16.084  21.203   0.344  1.00 52.19           C  
ATOM    858  C   PRO B 112     -15.474  20.066   1.161  1.00 52.19           C  
ATOM    859  CB  PRO B 112     -15.113  22.382   0.239  1.00 52.19           C  
ATOM    860  O   PRO B 112     -15.420  20.146   2.391  1.00 52.19           O  
ATOM    861  CG  PRO B 112     -15.811  23.513   0.921  1.00 52.19           C  
ATOM    862  CD  PRO B 112     -17.162  23.037   1.374  1.00 52.19           C  
ATOM    863  N   LEU B 113     -15.439  18.891   0.592  1.00 66.20           N  
ATOM    864  CA  LEU B 113     -14.788  17.777   1.274  1.00 66.20           C  
ATOM    865  C   LEU B 113     -13.317  18.084   1.534  1.00 66.20           C  
ATOM    866  CB  LEU B 113     -14.916  16.495   0.448  1.00 66.20           C  
ATOM    867  O   LEU B 113     -12.636  18.652   0.676  1.00 66.20           O  
ATOM    868  CG  LEU B 113     -16.305  15.856   0.398  1.00 66.20           C  
ATOM    869  CD1 LEU B 113     -16.369  14.812  -0.711  1.00 66.20           C  
ATOM    870  CD2 LEU B 113     -16.657  15.234   1.745  1.00 66.20           C  
ATOM    871  N   SER B 114     -12.902  17.884   2.774  1.00 76.01           N  
ATOM    872  CA  SER B 114     -11.515  18.105   3.169  1.00 76.01           C  
ATOM    873  C   SER B 114     -10.629  16.935   2.754  1.00 76.01           C  
ATOM    874  CB  SER B 114     -11.416  18.320   4.680  1.00 76.01           C  
ATOM    875  O   SER B 114     -11.090  15.794   2.685  1.00 76.01           O  
ATOM    876  OG  SER B 114     -12.176  17.348   5.377  1.00 76.01           O  
ATOM    877  N   CYS B 115      -9.508  17.210   2.295  1.00 77.60           N  
ATOM    878  CA  CYS B 115      -8.523  16.201   1.924  1.00 77.60           C  
ATOM    879  C   CYS B 115      -8.055  15.421   3.147  1.00 77.60           C  
ATOM    880  CB  CYS B 115      -7.325  16.849   1.232  1.00 77.60           C  
ATOM    881  O   CYS B 115      -7.589  16.011   4.124  1.00 77.60           O  
ATOM    882  SG  CYS B 115      -6.022  15.681   0.785  1.00 77.60           S  
ATOM    883  N   PRO B 116      -8.154  14.214   3.136  1.00 70.47           N  
ATOM    884  CA  PRO B 116      -7.702  13.423   4.283  1.00 70.47           C  
ATOM    885  C   PRO B 116      -6.187  13.465   4.468  1.00 70.47           C  
ATOM    886  CB  PRO B 116      -8.170  12.006   3.941  1.00 70.47           C  
ATOM    887  O   PRO B 116      -5.683  13.135   5.545  1.00 70.47           O  
ATOM    888  CG  PRO B 116      -8.331  12.005   2.455  1.00 70.47           C  
ATOM    889  CD  PRO B 116      -8.621  13.409   2.005  1.00 70.47           C  
ATOM    890  N   ASN B 117      -5.438  13.884   3.405  1.00 75.01           N  
ATOM    891  CA  ASN B 117      -3.980  13.854   3.430  1.00 75.01           C  
ATOM    892  C   ASN B 117      -3.396  15.235   3.714  1.00 75.01           C  
ATOM    893  CB  ASN B 117      -3.431  13.307   2.111  1.00 75.01           C  
ATOM    894  O   ASN B 117      -2.213  15.360   4.036  1.00 75.01           O  
ATOM    895  CG  ASN B 117      -3.788  11.850   1.889  1.00 75.01           C  
ATOM    896  ND2 ASN B 117      -3.886  11.449   0.627  1.00 75.01           N  
ATOM    897  OD1 ASN B 117      -3.975  11.092   2.844  1.00 75.01           O  
ATOM    898  N   HIS B 118      -4.212  16.247   3.481  1.00 80.01           N  
ATOM    899  CA  HIS B 118      -3.758  17.618   3.687  1.00 80.01           C  
ATOM    900  C   HIS B 118      -4.787  18.426   4.472  1.00 80.01           C  
ATOM    901  CB  HIS B 118      -3.471  18.295   2.346  1.00 80.01           C  
ATOM    902  O   HIS B 118      -5.818  18.824   3.925  1.00 80.01           O  
ATOM    903  CG  HIS B 118      -2.472  17.564   1.507  1.00 80.01           C  
ATOM    904  CD2 HIS B 118      -1.126  17.461   1.614  1.00 80.01           C  
ATOM    905  ND1 HIS B 118      -2.828  16.826   0.399  1.00 80.01           N  
ATOM    906  CE1 HIS B 118      -1.742  16.299  -0.140  1.00 80.01           C  
ATOM    907  NE2 HIS B 118      -0.695  16.669   0.579  1.00 80.01           N  
ATOM    908  N   GLU B 119      -4.387  18.690   5.716  1.00 74.71           N  
ATOM    909  CA  GLU B 119      -5.279  19.409   6.621  1.00 74.71           C  
ATOM    910  C   GLU B 119      -5.639  20.783   6.063  1.00 74.71           C  
ATOM    911  CB  GLU B 119      -4.640  19.554   8.004  1.00 74.71           C  
ATOM    912  O   GLU B 119      -4.759  21.542   5.652  1.00 74.71           O  
ATOM    913  CG  GLU B 119      -5.601  20.043   9.078  1.00 74.71           C  
ATOM    914  CD  GLU B 119      -5.009  20.002  10.477  1.00 74.71           C  
ATOM    915  OE1 GLU B 119      -5.743  20.271  11.455  1.00 74.71           O  
ATOM    916  OE2 GLU B 119      -3.801  19.699  10.597  1.00 74.71           O  
ATOM    917  N   GLY B 120      -6.962  21.086   5.954  1.00 76.21           N  
ATOM    918  CA  GLY B 120      -7.426  22.398   5.531  1.00 76.21           C  
ATOM    919  C   GLY B 120      -7.588  22.517   4.027  1.00 76.21           C  
ATOM    920  O   GLY B 120      -8.044  23.547   3.526  1.00 76.21           O  
ATOM    921  N   LYS B 121      -7.215  21.515   3.343  1.00 83.68           N  
ATOM    922  CA  LYS B 121      -7.324  21.567   1.888  1.00 83.68           C  
ATOM    923  C   LYS B 121      -8.609  20.897   1.408  1.00 83.68           C  
ATOM    924  CB  LYS B 121      -6.111  20.902   1.234  1.00 83.68           C  
ATOM    925  O   LYS B 121      -9.064  19.918   2.003  1.00 83.68           O  
ATOM    926  CG  LYS B 121      -4.782  21.552   1.589  1.00 83.68           C  
ATOM    927  CD  LYS B 121      -4.596  22.877   0.860  1.00 83.68           C  
ATOM    928  CE  LYS B 121      -3.209  23.457   1.099  1.00 83.68           C  
ATOM    929  NZ  LYS B 121      -3.073  24.826   0.517  1.00 83.68           N  
ATOM    930  N   THR B 122      -9.141  21.429   0.417  1.00 82.07           N  
ATOM    931  CA  THR B 122     -10.387  20.916  -0.141  1.00 82.07           C  
ATOM    932  C   THR B 122     -10.120  20.107  -1.407  1.00 82.07           C  
ATOM    933  CB  THR B 122     -11.370  22.058  -0.457  1.00 82.07           C  
ATOM    934  O   THR B 122      -9.165  20.382  -2.136  1.00 82.07           O  
ATOM    935  CG2 THR B 122     -11.779  22.799   0.813  1.00 82.07           C  
ATOM    936  OG1 THR B 122     -10.746  22.983  -1.356  1.00 82.07           O  
ATOM    937  N   MET B 123     -10.953  19.067  -1.566  1.00 79.87           N  
ATOM    938  CA  MET B 123     -10.840  18.212  -2.744  1.00 79.87           C  
ATOM    939  C   MET B 123     -11.434  18.896  -3.971  1.00 79.87           C  
ATOM    940  CB  MET B 123     -11.535  16.871  -2.504  1.00 79.87           C  
ATOM    941  O   MET B 123     -12.654  18.922  -4.142  1.00 79.87           O  
ATOM    942  CG  MET B 123     -10.971  16.090  -1.329  1.00 79.87           C  
ATOM    943  SD  MET B 123      -9.658  14.911  -1.833  1.00 79.87           S  
ATOM    944  CE  MET B 123     -10.631  13.385  -1.962  1.00 79.87           C  
ATOM    945  N   GLU B 124     -10.593  19.476  -4.737  1.00 82.90           N  
ATOM    946  CA  GLU B 124     -11.065  20.266  -5.870  1.00 82.90           C  
ATOM    947  C   GLU B 124     -10.689  19.610  -7.195  1.00 82.90           C  
ATOM    948  CB  GLU B 124     -10.499  21.687  -5.807  1.00 82.90           C  
ATOM    949  O   GLU B 124     -11.132  20.048  -8.259  1.00 82.90           O  
ATOM    950  CG  GLU B 124      -8.981  21.742  -5.711  1.00 82.90           C  
ATOM    951  CD  GLU B 124      -8.447  23.137  -5.431  1.00 82.90           C  
ATOM    952  OE1 GLU B 124      -7.215  23.296  -5.275  1.00 82.90           O  
ATOM    953  OE2 GLU B 124      -9.268  24.080  -5.366  1.00 82.90           O  
ATOM    954  N   PHE B 125      -9.950  18.562  -7.105  1.00 84.23           N  
ATOM    955  CA  PHE B 125      -9.468  17.932  -8.329  1.00 84.23           C  
ATOM    956  C   PHE B 125      -9.847  16.456  -8.363  1.00 84.23           C  
ATOM    957  CB  PHE B 125      -7.949  18.087  -8.453  1.00 84.23           C  
ATOM    958  O   PHE B 125     -10.227  15.883  -7.340  1.00 84.23           O  
ATOM    959  CG  PHE B 125      -7.478  19.515  -8.401  1.00 84.23           C  
ATOM    960  CD1 PHE B 125      -7.467  20.300  -9.548  1.00 84.23           C  
ATOM    961  CD2 PHE B 125      -7.046  20.074  -7.205  1.00 84.23           C  
ATOM    962  CE1 PHE B 125      -7.032  21.623  -9.503  1.00 84.23           C  
ATOM    963  CE2 PHE B 125      -6.610  21.394  -7.152  1.00 84.23           C  
ATOM    964  CZ  PHE B 125      -6.603  22.167  -8.303  1.00 84.23           C  
ATOM    965  N   TYR B 126      -9.892  15.938  -9.538  1.00 82.07           N  
ATOM    966  CA  TYR B 126     -10.169  14.519  -9.733  1.00 82.07           C  
ATOM    967  C   TYR B 126      -9.070  13.857 -10.556  1.00 82.07           C  
ATOM    968  CB  TYR B 126     -11.524  14.324 -10.419  1.00 82.07           C  
ATOM    969  O   TYR B 126      -8.698  14.355 -11.621  1.00 82.07           O  
ATOM    970  CG  TYR B 126     -11.948  12.879 -10.526  1.00 82.07           C  
ATOM    971  CD1 TYR B 126     -11.742  12.158 -11.700  1.00 82.07           C  
ATOM    972  CD2 TYR B 126     -12.556  12.233  -9.455  1.00 82.07           C  
ATOM    973  CE1 TYR B 126     -12.133  10.828 -11.805  1.00 82.07           C  
ATOM    974  CE2 TYR B 126     -12.951  10.902  -9.549  1.00 82.07           C  
ATOM    975  OH  TYR B 126     -13.124   8.892 -10.823  1.00 82.07           O  
ATOM    976  CZ  TYR B 126     -12.735  10.209 -10.725  1.00 82.07           C  
ATOM    977  N   CYS B 127      -8.458  12.767 -10.000  1.00 81.21           N  
ATOM    978  CA  CYS B 127      -7.463  11.996 -10.737  1.00 81.21           C  
ATOM    979  C   CYS B 127      -8.122  10.873 -11.529  1.00 81.21           C  
ATOM    980  CB  CYS B 127      -6.419  11.416  -9.783  1.00 81.21           C  
ATOM    981  O   CYS B 127      -8.665   9.933 -10.946  1.00 81.21           O  
ATOM    982  SG  CYS B 127      -5.152  10.426 -10.606  1.00 81.21           S  
ATOM    983  N   GLU B 128      -8.075  10.987 -12.750  1.00 76.84           N  
ATOM    984  CA  GLU B 128      -8.704   9.998 -13.621  1.00 76.84           C  
ATOM    985  C   GLU B 128      -8.015   8.642 -13.504  1.00 76.84           C  
ATOM    986  CB  GLU B 128      -8.685  10.474 -15.076  1.00 76.84           C  
ATOM    987  O   GLU B 128      -8.678   7.603 -13.479  1.00 76.84           O  
ATOM    988  CG  GLU B 128      -9.562  11.689 -15.338  1.00 76.84           C  
ATOM    989  CD  GLU B 128      -9.535  12.148 -16.787  1.00 76.84           C  
ATOM    990  OE1 GLU B 128     -10.413  12.945 -17.188  1.00 76.84           O  
ATOM    991  OE2 GLU B 128      -8.629  11.706 -17.528  1.00 76.84           O  
ATOM    992  N   ALA B 129      -6.742   8.802 -13.326  1.00 70.96           N  
ATOM    993  CA  ALA B 129      -5.948   7.579 -13.244  1.00 70.96           C  
ATOM    994  C   ALA B 129      -6.262   6.805 -11.967  1.00 70.96           C  
ATOM    995  CB  ALA B 129      -4.458   7.907 -13.310  1.00 70.96           C  
ATOM    996  O   ALA B 129      -6.346   5.575 -11.984  1.00 70.96           O  
ATOM    997  N   CYS B 130      -6.456   7.495 -10.897  1.00 68.72           N  
ATOM    998  CA  CYS B 130      -6.688   6.875  -9.597  1.00 68.72           C  
ATOM    999  C   CYS B 130      -8.172   6.870  -9.252  1.00 68.72           C  
ATOM   1000  CB  CYS B 130      -5.904   7.605  -8.508  1.00 68.72           C  
ATOM   1001  O   CYS B 130      -8.572   6.325  -8.222  1.00 68.72           O  
ATOM   1002  SG  CYS B 130      -4.117   7.606  -8.772  1.00 68.72           S  
ATOM   1003  N   GLU B 131      -8.911   7.451 -10.130  1.00 68.06           N  
ATOM   1004  CA  GLU B 131     -10.347   7.574  -9.902  1.00 68.06           C  
ATOM   1005  C   GLU B 131     -10.642   8.068  -8.489  1.00 68.06           C  
ATOM   1006  CB  GLU B 131     -11.048   6.236 -10.149  1.00 68.06           C  
ATOM   1007  O   GLU B 131     -11.461   7.481  -7.779  1.00 68.06           O  
ATOM   1008  CG  GLU B 131     -11.048   5.801 -11.608  1.00 68.06           C  
ATOM   1009  CD  GLU B 131     -11.830   4.521 -11.852  1.00 68.06           C  
ATOM   1010  OE1 GLU B 131     -11.852   4.034 -13.005  1.00 68.06           O  
ATOM   1011  OE2 GLU B 131     -12.428   4.001 -10.883  1.00 68.06           O  
ATOM   1012  N   THR B 132      -9.977   9.149  -8.157  1.00 72.05           N  
ATOM   1013  CA  THR B 132     -10.149   9.685  -6.812  1.00 72.05           C  
ATOM   1014  C   THR B 132     -10.068  11.209  -6.823  1.00 72.05           C  
ATOM   1015  CB  THR B 132      -9.092   9.119  -5.845  1.00 72.05           C  
ATOM   1016  O   THR B 132      -9.320  11.790  -7.612  1.00 72.05           O  
ATOM   1017  CG2 THR B 132      -7.704   9.658  -6.171  1.00 72.05           C  
ATOM   1018  OG1 THR B 132      -9.434   9.489  -4.504  1.00 72.05           O  
ATOM   1019  N   ALA B 133     -10.835  11.835  -5.969  1.00 76.29           N  
ATOM   1020  CA  ALA B 133     -10.743  13.279  -5.768  1.00 76.29           C  
ATOM   1021  C   ALA B 133      -9.519  13.639  -4.930  1.00 76.29           C  
ATOM   1022  CB  ALA B 133     -12.013  13.805  -5.103  1.00 76.29           C  
ATOM   1023  O   ALA B 133      -9.114  12.874  -4.051  1.00 76.29           O  
ATOM   1024  N   MET B 134      -8.913  14.699  -5.316  1.00 81.40           N  
ATOM   1025  CA  MET B 134      -7.734  15.112  -4.560  1.00 81.40           C  
ATOM   1026  C   MET B 134      -7.657  16.632  -4.459  1.00 81.40           C  
ATOM   1027  CB  MET B 134      -6.461  14.565  -5.207  1.00 81.40           C  
ATOM   1028  O   MET B 134      -8.318  17.343  -5.218  1.00 81.40           O  
ATOM   1029  CG  MET B 134      -6.317  14.927  -6.676  1.00 81.40           C  
ATOM   1030  SD  MET B 134      -4.914  14.059  -7.479  1.00 81.40           S  
ATOM   1031  CE  MET B 134      -4.635  15.149  -8.903  1.00 81.40           C  
ATOM   1032  N   CYS B 135      -6.877  17.097  -3.458  1.00 82.49           N  
ATOM   1033  CA  CYS B 135      -6.626  18.525  -3.294  1.00 82.49           C  
ATOM   1034  C   CYS B 135      -5.454  18.976  -4.157  1.00 82.49           C  
ATOM   1035  CB  CYS B 135      -6.348  18.854  -1.827  1.00 82.49           C  
ATOM   1036  O   CYS B 135      -4.848  18.166  -4.861  1.00 82.49           O  
ATOM   1037  SG  CYS B 135      -4.709  18.347  -1.265  1.00 82.49           S  
ATOM   1038  N   GLY B 136      -5.218  20.262  -4.151  1.00 87.08           N  
ATOM   1039  CA  GLY B 136      -4.119  20.829  -4.916  1.00 87.08           C  
ATOM   1040  C   GLY B 136      -2.767  20.258  -4.533  1.00 87.08           C  
ATOM   1041  O   GLY B 136      -1.917  20.027  -5.396  1.00 87.08           O  
ATOM   1042  N   GLU B 137      -2.668  19.967  -3.326  1.00 85.33           N  
ATOM   1043  CA  GLU B 137      -1.401  19.421  -2.849  1.00 85.33           C  
ATOM   1044  C   GLU B 137      -1.215  17.977  -3.307  1.00 85.33           C  
ATOM   1045  CB  GLU B 137      -1.321  19.503  -1.322  1.00 85.33           C  
ATOM   1046  O   GLU B 137      -0.108  17.574  -3.670  1.00 85.33           O  
ATOM   1047  CG  GLU B 137      -1.034  20.902  -0.796  1.00 85.33           C  
ATOM   1048  CD  GLU B 137      -1.636  21.162   0.576  1.00 85.33           C  
ATOM   1049  OE1 GLU B 137      -1.772  22.344   0.964  1.00 85.33           O  
ATOM   1050  OE2 GLU B 137      -1.974  20.176   1.267  1.00 85.33           O  
ATOM   1051  N   CYS B 138      -2.178  17.206  -3.225  1.00 80.91           N  
ATOM   1052  CA  CYS B 138      -2.125  15.845  -3.747  1.00 80.91           C  
ATOM   1053  C   CYS B 138      -1.798  15.845  -5.236  1.00 80.91           C  
ATOM   1054  CB  CYS B 138      -3.453  15.127  -3.507  1.00 80.91           C  
ATOM   1055  O   CYS B 138      -1.027  15.007  -5.706  1.00 80.91           O  
ATOM   1056  SG  CYS B 138      -3.729  14.666  -1.783  1.00 80.91           S  
ATOM   1057  N   ARG B 139      -2.277  16.915  -5.884  1.00 85.38           N  
ATOM   1058  CA  ARG B 139      -2.042  17.035  -7.320  1.00 85.38           C  
ATOM   1059  C   ARG B 139      -0.573  17.322  -7.612  1.00 85.38           C  
ATOM   1060  CB  ARG B 139      -2.920  18.137  -7.918  1.00 85.38           C  
ATOM   1061  O   ARG B 139       0.008  16.738  -8.530  1.00 85.38           O  
ATOM   1062  CG  ARG B 139      -2.746  18.317  -9.417  1.00 85.38           C  
ATOM   1063  CD  ARG B 139      -3.592  19.465  -9.949  1.00 85.38           C  
ATOM   1064  NE  ARG B 139      -3.456  19.610 -11.395  1.00 85.38           N  
ATOM   1065  NH1 ARG B 139      -3.673  21.910 -11.394  1.00 85.38           N  
ATOM   1066  NH2 ARG B 139      -3.363  20.785 -13.367  1.00 85.38           N  
ATOM   1067  CZ  ARG B 139      -3.498  20.768 -12.049  1.00 85.38           C  
ATOM   1068  N   ALA B 140      -0.027  18.128  -6.834  1.00 83.34           N  
ATOM   1069  CA  ALA B 140       1.355  18.554  -7.043  1.00 83.34           C  
ATOM   1070  C   ALA B 140       2.336  17.493  -6.554  1.00 83.34           C  
ATOM   1071  CB  ALA B 140       1.615  19.882  -6.336  1.00 83.34           C  
ATOM   1072  O   ALA B 140       3.511  17.505  -6.928  1.00 83.34           O  
ATOM   1073  N   GLY B 141       1.841  16.594  -5.806  1.00 79.40           N  
ATOM   1074  CA  GLY B 141       2.708  15.577  -5.233  1.00 79.40           C  
ATOM   1075  C   GLY B 141       2.571  14.226  -5.909  1.00 79.40           C  
ATOM   1076  O   GLY B 141       3.107  14.014  -6.999  1.00 79.40           O  
ATOM   1077  N   GLU B 142       1.637  13.493  -5.423  1.00 73.09           N  
ATOM   1078  CA  GLU B 142       1.491  12.077  -5.744  1.00 73.09           C  
ATOM   1079  C   GLU B 142       0.861  11.884  -7.120  1.00 73.09           C  
ATOM   1080  CB  GLU B 142       0.653  11.367  -4.677  1.00 73.09           C  
ATOM   1081  O   GLU B 142       1.110  10.878  -7.787  1.00 73.09           O  
ATOM   1082  CG  GLU B 142       1.317  11.314  -3.308  1.00 73.09           C  
ATOM   1083  CD  GLU B 142       0.400  10.782  -2.218  1.00 73.09           C  
ATOM   1084  OE1 GLU B 142       0.828  10.719  -1.043  1.00 73.09           O  
ATOM   1085  OE2 GLU B 142      -0.755  10.425  -2.541  1.00 73.09           O  
ATOM   1086  N   HIS B 143       0.119  12.912  -7.465  1.00 78.36           N  
ATOM   1087  CA  HIS B 143      -0.628  12.738  -8.706  1.00 78.36           C  
ATOM   1088  C   HIS B 143      -0.082  13.639  -9.808  1.00 78.36           C  
ATOM   1089  CB  HIS B 143      -2.114  13.025  -8.482  1.00 78.36           C  
ATOM   1090  O   HIS B 143      -0.781  13.929 -10.782  1.00 78.36           O  
ATOM   1091  CG  HIS B 143      -2.770  12.078  -7.527  1.00 78.36           C  
ATOM   1092  CD2 HIS B 143      -2.997  12.174  -6.196  1.00 78.36           C  
ATOM   1093  ND1 HIS B 143      -3.279  10.859  -7.920  1.00 78.36           N  
ATOM   1094  CE1 HIS B 143      -3.793  10.244  -6.867  1.00 78.36           C  
ATOM   1095  NE2 HIS B 143      -3.634  11.020  -5.809  1.00 78.36           N  
ATOM   1096  N   ARG B 144       1.119  14.217  -9.539  1.00 76.39           N  
ATOM   1097  CA  ARG B 144       1.737  15.167 -10.458  1.00 76.39           C  
ATOM   1098  C   ARG B 144       1.789  14.604 -11.874  1.00 76.39           C  
ATOM   1099  CB  ARG B 144       3.147  15.532  -9.987  1.00 76.39           C  
ATOM   1100  O   ARG B 144       1.584  15.335 -12.846  1.00 76.39           O  
ATOM   1101  CG  ARG B 144       3.829  16.586 -10.844  1.00 76.39           C  
ATOM   1102  CD  ARG B 144       5.232  16.899 -10.343  1.00 76.39           C  
ATOM   1103  NE  ARG B 144       5.887  17.909 -11.170  1.00 76.39           N  
ATOM   1104  NH1 ARG B 144       7.640  18.267  -9.708  1.00 76.39           N  
ATOM   1105  NH2 ARG B 144       7.525  19.438 -11.675  1.00 76.39           N  
ATOM   1106  CZ  ARG B 144       7.016  18.536 -10.849  1.00 76.39           C  
ATOM   1107  N   GLU B 145       1.956  13.323 -11.933  1.00 75.60           N  
ATOM   1108  CA  GLU B 145       2.144  12.723 -13.250  1.00 75.60           C  
ATOM   1109  C   GLU B 145       0.855  12.082 -13.754  1.00 75.60           C  
ATOM   1110  CB  GLU B 145       3.268  11.684 -13.212  1.00 75.60           C  
ATOM   1111  O   GLU B 145       0.854  11.402 -14.783  1.00 75.60           O  
ATOM   1112  CG  GLU B 145       4.661  12.287 -13.106  1.00 75.60           C  
ATOM   1113  CD  GLU B 145       5.740  11.258 -12.809  1.00 75.60           C  
ATOM   1114  OE1 GLU B 145       6.884  11.653 -12.490  1.00 75.60           O  
ATOM   1115  OE2 GLU B 145       5.439  10.047 -12.897  1.00 75.60           O  
ATOM   1116  N   HIS B 146      -0.231  12.382 -12.923  1.00 77.50           N  
ATOM   1117  CA  HIS B 146      -1.505  11.799 -13.330  1.00 77.50           C  
ATOM   1118  C   HIS B 146      -2.383  12.830 -14.031  1.00 77.50           C  
ATOM   1119  CB  HIS B 146      -2.239  11.220 -12.119  1.00 77.50           C  
ATOM   1120  O   HIS B 146      -2.223  14.034 -13.821  1.00 77.50           O  
ATOM   1121  CG  HIS B 146      -1.527  10.072 -11.479  1.00 77.50           C  
ATOM   1122  CD2 HIS B 146      -0.464   9.342 -11.892  1.00 77.50           C  
ATOM   1123  ND1 HIS B 146      -1.902   9.550 -10.259  1.00 77.50           N  
ATOM   1124  CE1 HIS B 146      -1.097   8.548  -9.949  1.00 77.50           C  
ATOM   1125  NE2 HIS B 146      -0.216   8.401 -10.924  1.00 77.50           N  
ATOM   1126  N   GLY B 147      -3.155  12.440 -15.113  1.00 74.37           N  
ATOM   1127  CA  GLY B 147      -4.159  13.333 -15.670  1.00 74.37           C  
ATOM   1128  C   GLY B 147      -5.213  13.750 -14.661  1.00 74.37           C  
ATOM   1129  O   GLY B 147      -5.835  12.901 -14.019  1.00 74.37           O  
ATOM   1130  N   THR B 148      -5.195  15.062 -14.329  1.00 76.40           N  
ATOM   1131  CA  THR B 148      -6.141  15.566 -13.340  1.00 76.40           C  
ATOM   1132  C   THR B 148      -7.091  16.581 -13.969  1.00 76.40           C  
ATOM   1133  CB  THR B 148      -5.412  16.210 -12.147  1.00 76.40           C  
ATOM   1134  O   THR B 148      -6.732  17.261 -14.933  1.00 76.40           O  
ATOM   1135  CG2 THR B 148      -4.611  15.174 -11.367  1.00 76.40           C  
ATOM   1136  OG1 THR B 148      -4.521  17.223 -12.630  1.00 76.40           O  
ATOM   1137  N   VAL B 149      -8.322  16.497 -13.589  1.00 76.07           N  
ATOM   1138  CA  VAL B 149      -9.315  17.447 -14.079  1.00 76.07           C  
ATOM   1139  C   VAL B 149      -9.928  18.207 -12.905  1.00 76.07           C  
ATOM   1140  CB  VAL B 149     -10.423  16.741 -14.893  1.00 76.07           C  
ATOM   1141  O   VAL B 149      -9.929  17.716 -11.773  1.00 76.07           O  
ATOM   1142  CG1 VAL B 149      -9.868  16.213 -16.215  1.00 76.07           C  
ATOM   1143  CG2 VAL B 149     -11.042  15.607 -14.079  1.00 76.07           C  
ATOM   1144  N   LEU B 150     -10.504  19.368 -13.191  1.00 76.52           N  
ATOM   1145  CA  LEU B 150     -11.202  20.149 -12.177  1.00 76.52           C  
ATOM   1146  C   LEU B 150     -12.585  19.570 -11.900  1.00 76.52           C  
ATOM   1147  CB  LEU B 150     -11.327  21.610 -12.617  1.00 76.52           C  
ATOM   1148  O   LEU B 150     -13.232  19.036 -12.804  1.00 76.52           O  
ATOM   1149  CG  LEU B 150     -10.256  22.570 -12.096  1.00 76.52           C  
ATOM   1150  CD1 LEU B 150      -9.223  22.851 -13.182  1.00 76.52           C  
ATOM   1151  CD2 LEU B 150     -10.892  23.867 -11.608  1.00 76.52           C  
TER    1152      LEU B 150                                                      
ATOM   1153  N   MET C   1     -34.658 -30.026 -21.564  1.00 31.36           N  
ATOM   1154  CA  MET C   1     -33.484 -29.160 -21.621  1.00 31.36           C  
ATOM   1155  C   MET C   1     -33.560 -28.069 -20.558  1.00 31.36           C  
ATOM   1156  CB  MET C   1     -33.346 -28.531 -23.008  1.00 31.36           C  
ATOM   1157  O   MET C   1     -34.417 -27.187 -20.628  1.00 31.36           O  
ATOM   1158  CG  MET C   1     -32.613 -29.408 -24.009  1.00 31.36           C  
ATOM   1159  SD  MET C   1     -32.343 -28.565 -25.617  1.00 31.36           S  
ATOM   1160  CE  MET C   1     -30.809 -29.375 -26.149  1.00 31.36           C  
ATOM   1161  N   ALA C   2     -33.447 -28.440 -19.271  1.00 34.36           N  
ATOM   1162  CA  ALA C   2     -33.602 -27.648 -18.054  1.00 34.36           C  
ATOM   1163  C   ALA C   2     -32.655 -26.451 -18.054  1.00 34.36           C  
ATOM   1164  CB  ALA C   2     -33.358 -28.515 -16.820  1.00 34.36           C  
ATOM   1165  O   ALA C   2     -31.470 -26.589 -18.369  1.00 34.36           O  
ATOM   1166  N   LYS C   3     -33.127 -25.302 -18.585  1.00 33.27           N  
ATOM   1167  CA  LYS C   3     -32.468 -24.000 -18.618  1.00 33.27           C  
ATOM   1168  C   LYS C   3     -31.868 -23.652 -17.259  1.00 33.27           C  
ATOM   1169  CB  LYS C   3     -33.451 -22.911 -19.051  1.00 33.27           C  
ATOM   1170  O   LYS C   3     -32.537 -23.772 -16.230  1.00 33.27           O  
ATOM   1171  CG  LYS C   3     -33.758 -22.912 -20.541  1.00 33.27           C  
ATOM   1172  CD  LYS C   3     -34.618 -21.717 -20.935  1.00 33.27           C  
ATOM   1173  CE  LYS C   3     -34.883 -21.688 -22.434  1.00 33.27           C  
ATOM   1174  NZ  LYS C   3     -35.672 -20.485 -22.834  1.00 33.27           N  
ATOM   1175  N   ARG C   4     -30.591 -24.027 -17.070  1.00 32.18           N  
ATOM   1176  CA  ARG C   4     -29.751 -23.662 -15.934  1.00 32.18           C  
ATOM   1177  C   ARG C   4     -29.927 -22.191 -15.573  1.00 32.18           C  
ATOM   1178  CB  ARG C   4     -28.280 -23.955 -16.236  1.00 32.18           C  
ATOM   1179  O   ARG C   4     -29.820 -21.317 -16.436  1.00 32.18           O  
ATOM   1180  CG  ARG C   4     -27.864 -25.388 -15.944  1.00 32.18           C  
ATOM   1181  CD  ARG C   4     -26.367 -25.591 -16.133  1.00 32.18           C  
ATOM   1182  NE  ARG C   4     -26.007 -27.005 -16.107  1.00 32.18           N  
ATOM   1183  NH1 ARG C   4     -23.728 -26.637 -16.018  1.00 32.18           N  
ATOM   1184  NH2 ARG C   4     -24.548 -28.777 -16.033  1.00 32.18           N  
ATOM   1185  CZ  ARG C   4     -24.762 -27.470 -16.053  1.00 32.18           C  
ATOM   1186  N   GLU C   5     -30.952 -21.835 -14.801  1.00 36.20           N  
ATOM   1187  CA  GLU C   5     -31.135 -20.524 -14.187  1.00 36.20           C  
ATOM   1188  C   GLU C   5     -29.811 -19.963 -13.675  1.00 36.20           C  
ATOM   1189  CB  GLU C   5     -32.151 -20.602 -13.044  1.00 36.20           C  
ATOM   1190  O   GLU C   5     -29.081 -20.644 -12.952  1.00 36.20           O  
ATOM   1191  CG  GLU C   5     -33.589 -20.779 -13.509  1.00 36.20           C  
ATOM   1192  CD  GLU C   5     -34.582 -20.878 -12.363  1.00 36.20           C  
ATOM   1193  OE1 GLU C   5     -35.724 -20.383 -12.505  1.00 36.20           O  
ATOM   1194  OE2 GLU C   5     -34.216 -21.453 -11.314  1.00 36.20           O  
ATOM   1195  N   ASP C   6     -29.075 -19.231 -14.513  1.00 35.36           N  
ATOM   1196  CA  ASP C   6     -27.878 -18.443 -14.233  1.00 35.36           C  
ATOM   1197  C   ASP C   6     -27.982 -17.750 -12.876  1.00 35.36           C  
ATOM   1198  CB  ASP C   6     -27.647 -17.408 -15.336  1.00 35.36           C  
ATOM   1199  O   ASP C   6     -28.895 -16.954 -12.648  1.00 35.36           O  
ATOM   1200  CG  ASP C   6     -26.243 -17.460 -15.912  1.00 35.36           C  
ATOM   1201  OD1 ASP C   6     -25.403 -18.233 -15.404  1.00 35.36           O  
ATOM   1202  OD2 ASP C   6     -25.973 -16.719 -16.882  1.00 35.36           O  
ATOM   1203  N   SER C   7     -27.929 -18.442 -11.733  1.00 38.10           N  
ATOM   1204  CA  SER C   7     -27.821 -17.811 -10.422  1.00 38.10           C  
ATOM   1205  C   SER C   7     -26.884 -16.608 -10.463  1.00 38.10           C  
ATOM   1206  CB  SER C   7     -27.326 -18.816  -9.381  1.00 38.10           C  
ATOM   1207  O   SER C   7     -25.787 -16.687 -11.020  1.00 38.10           O  
ATOM   1208  OG  SER C   7     -28.299 -19.820  -9.149  1.00 38.10           O  
ATOM   1209  N   PRO C   8     -27.388 -15.335 -10.490  1.00 35.86           N  
ATOM   1210  CA  PRO C   8     -26.506 -14.168 -10.410  1.00 35.86           C  
ATOM   1211  C   PRO C   8     -25.386 -14.345  -9.388  1.00 35.86           C  
ATOM   1212  CB  PRO C   8     -27.452 -13.039  -9.994  1.00 35.86           C  
ATOM   1213  O   PRO C   8     -25.587 -14.979  -8.349  1.00 35.86           O  
ATOM   1214  CG  PRO C   8     -28.693 -13.731  -9.532  1.00 35.86           C  
ATOM   1215  CD  PRO C   8     -28.614 -15.174  -9.938  1.00 35.86           C  
ATOM   1216  N   GLY C   9     -24.206 -14.722  -9.785  1.00 38.34           N  
ATOM   1217  CA  GLY C   9     -23.054 -14.761  -8.899  1.00 38.34           C  
ATOM   1218  C   GLY C   9     -23.085 -13.684  -7.832  1.00 38.34           C  
ATOM   1219  O   GLY C   9     -23.980 -12.835  -7.825  1.00 38.34           O  
ATOM   1220  N   PRO C  10     -22.469 -13.955  -6.682  1.00 40.55           N  
ATOM   1221  CA  PRO C  10     -22.454 -12.988  -5.582  1.00 40.55           C  
ATOM   1222  C   PRO C  10     -22.153 -11.566  -6.049  1.00 40.55           C  
ATOM   1223  CB  PRO C  10     -21.341 -13.510  -4.669  1.00 40.55           C  
ATOM   1224  O   PRO C  10     -21.422 -11.374  -7.024  1.00 40.55           O  
ATOM   1225  CG  PRO C  10     -20.592 -14.497  -5.506  1.00 40.55           C  
ATOM   1226  CD  PRO C  10     -21.420 -14.821  -6.716  1.00 40.55           C  
ATOM   1227  N   GLU C  11     -23.062 -10.614  -6.054  1.00 40.98           N  
ATOM   1228  CA  GLU C  11     -22.953  -9.179  -6.298  1.00 40.98           C  
ATOM   1229  C   GLU C  11     -21.661  -8.616  -5.713  1.00 40.98           C  
ATOM   1230  CB  GLU C  11     -24.160  -8.441  -5.715  1.00 40.98           C  
ATOM   1231  O   GLU C  11     -21.376  -8.805  -4.528  1.00 40.98           O  
ATOM   1232  CG  GLU C  11     -25.406  -8.514  -6.587  1.00 40.98           C  
ATOM   1233  CD  GLU C  11     -26.578  -7.725  -6.026  1.00 40.98           C  
ATOM   1234  OE1 GLU C  11     -27.627  -7.633  -6.703  1.00 40.98           O  
ATOM   1235  OE2 GLU C  11     -26.445  -7.192  -4.901  1.00 40.98           O  
ATOM   1236  N   VAL C  12     -20.557  -8.704  -6.381  1.00 49.09           N  
ATOM   1237  CA  VAL C  12     -19.359  -7.991  -5.953  1.00 49.09           C  
ATOM   1238  C   VAL C  12     -19.737  -6.602  -5.444  1.00 49.09           C  
ATOM   1239  CB  VAL C  12     -18.327  -7.876  -7.098  1.00 49.09           C  
ATOM   1240  O   VAL C  12     -20.433  -5.850  -6.132  1.00 49.09           O  
ATOM   1241  CG1 VAL C  12     -17.036  -7.230  -6.600  1.00 49.09           C  
ATOM   1242  CG2 VAL C  12     -18.043  -9.252  -7.699  1.00 49.09           C  
ATOM   1243  N   GLN C  13     -19.635  -6.374  -4.147  1.00 57.49           N  
ATOM   1244  CA  GLN C  13     -19.898  -5.098  -3.490  1.00 57.49           C  
ATOM   1245  C   GLN C  13     -19.141  -3.961  -4.171  1.00 57.49           C  
ATOM   1246  CB  GLN C  13     -19.521  -5.167  -2.010  1.00 57.49           C  
ATOM   1247  O   GLN C  13     -18.015  -4.150  -4.637  1.00 57.49           O  
ATOM   1248  CG  GLN C  13     -20.498  -5.973  -1.164  1.00 57.49           C  
ATOM   1249  CD  GLN C  13     -21.304  -5.106  -0.214  1.00 57.49           C  
ATOM   1250  NE2 GLN C  13     -21.061  -5.262   1.083  1.00 57.49           N  
ATOM   1251  OE1 GLN C  13     -22.139  -4.303  -0.643  1.00 57.49           O  
ATOM   1252  N   PRO C  14     -19.747  -2.995  -4.657  1.00 60.39           N  
ATOM   1253  CA  PRO C  14     -19.150  -1.803  -5.264  1.00 60.39           C  
ATOM   1254  C   PRO C  14     -17.770  -1.479  -4.696  1.00 60.39           C  
ATOM   1255  CB  PRO C  14     -20.152  -0.696  -4.928  1.00 60.39           C  
ATOM   1256  O   PRO C  14     -16.865  -1.098  -5.442  1.00 60.39           O  
ATOM   1257  CG  PRO C  14     -21.432  -1.414  -4.642  1.00 60.39           C  
ATOM   1258  CD  PRO C  14     -21.106  -2.808  -4.187  1.00 60.39           C  
ATOM   1259  N   MET C  15     -17.541  -1.662  -3.467  1.00 63.59           N  
ATOM   1260  CA  MET C  15     -16.246  -1.382  -2.853  1.00 63.59           C  
ATOM   1261  C   MET C  15     -15.171  -2.316  -3.400  1.00 63.59           C  
ATOM   1262  CB  MET C  15     -16.331  -1.517  -1.332  1.00 63.59           C  
ATOM   1263  O   MET C  15     -14.017  -1.915  -3.560  1.00 63.59           O  
ATOM   1264  CG  MET C  15     -16.742  -0.236  -0.625  1.00 63.59           C  
ATOM   1265  SD  MET C  15     -15.308   0.835  -0.219  1.00 63.59           S  
ATOM   1266  CE  MET C  15     -16.126   2.091   0.804  1.00 63.59           C  
ATOM   1267  N   ASP C  16     -15.632  -3.547  -3.684  1.00 65.66           N  
ATOM   1268  CA  ASP C  16     -14.707  -4.529  -4.241  1.00 65.66           C  
ATOM   1269  C   ASP C  16     -14.201  -4.091  -5.614  1.00 65.66           C  
ATOM   1270  CB  ASP C  16     -15.377  -5.901  -4.341  1.00 65.66           C  
ATOM   1271  O   ASP C  16     -13.001  -4.155  -5.889  1.00 65.66           O  
ATOM   1272  CG  ASP C  16     -15.559  -6.572  -2.991  1.00 65.66           C  
ATOM   1273  OD1 ASP C  16     -14.973  -6.101  -1.992  1.00 65.66           O  
ATOM   1274  OD2 ASP C  16     -16.293  -7.582  -2.926  1.00 65.66           O  
ATOM   1275  N   LYS C  17     -15.087  -3.590  -6.405  1.00 70.09           N  
ATOM   1276  CA  LYS C  17     -14.737  -3.200  -7.767  1.00 70.09           C  
ATOM   1277  C   LYS C  17     -13.814  -1.985  -7.771  1.00 70.09           C  
ATOM   1278  CB  LYS C  17     -15.997  -2.904  -8.582  1.00 70.09           C  
ATOM   1279  O   LYS C  17     -12.922  -1.878  -8.616  1.00 70.09           O  
ATOM   1280  CG  LYS C  17     -16.794  -4.143  -8.961  1.00 70.09           C  
ATOM   1281  CD  LYS C  17     -17.999  -3.791  -9.823  1.00 70.09           C  
ATOM   1282  CE  LYS C  17     -18.859  -5.014 -10.113  1.00 70.09           C  
ATOM   1283  NZ  LYS C  17     -20.036  -4.675 -10.967  1.00 70.09           N  
ATOM   1284  N   GLN C  18     -13.877  -1.292  -6.726  1.00 76.71           N  
ATOM   1285  CA  GLN C  18     -13.113  -0.049  -6.681  1.00 76.71           C  
ATOM   1286  C   GLN C  18     -11.717  -0.282  -6.110  1.00 76.71           C  
ATOM   1287  CB  GLN C  18     -13.850   1.005  -5.853  1.00 76.71           C  
ATOM   1288  O   GLN C  18     -10.752   0.353  -6.539  1.00 76.71           O  
ATOM   1289  CG  GLN C  18     -15.056   1.609  -6.559  1.00 76.71           C  
ATOM   1290  CD  GLN C  18     -15.735   2.691  -5.740  1.00 76.71           C  
ATOM   1291  NE2 GLN C  18     -16.393   3.624  -6.420  1.00 76.71           N  
ATOM   1292  OE1 GLN C  18     -15.669   2.687  -4.507  1.00 76.71           O  
ATOM   1293  N   PHE C  19     -11.540  -1.257  -5.354  1.00 85.24           N  
ATOM   1294  CA  PHE C  19     -10.287  -1.280  -4.609  1.00 85.24           C  
ATOM   1295  C   PHE C  19      -9.575  -2.615  -4.788  1.00 85.24           C  
ATOM   1296  CB  PHE C  19     -10.539  -1.014  -3.121  1.00 85.24           C  
ATOM   1297  O   PHE C  19      -8.380  -2.730  -4.505  1.00 85.24           O  
ATOM   1298  CG  PHE C  19     -10.937   0.405  -2.817  1.00 85.24           C  
ATOM   1299  CD1 PHE C  19      -9.978   1.406  -2.727  1.00 85.24           C  
ATOM   1300  CD2 PHE C  19     -12.271   0.738  -2.620  1.00 85.24           C  
ATOM   1301  CE1 PHE C  19     -10.343   2.720  -2.445  1.00 85.24           C  
ATOM   1302  CE2 PHE C  19     -12.643   2.049  -2.339  1.00 85.24           C  
ATOM   1303  CZ  PHE C  19     -11.678   3.039  -2.250  1.00 85.24           C  
ATOM   1304  N   LEU C  20     -10.163  -3.533  -5.333  1.00 90.36           N  
ATOM   1305  CA  LEU C  20      -9.570  -4.865  -5.293  1.00 90.36           C  
ATOM   1306  C   LEU C  20      -9.525  -5.481  -6.687  1.00 90.36           C  
ATOM   1307  CB  LEU C  20     -10.356  -5.774  -4.345  1.00 90.36           C  
ATOM   1308  O   LEU C  20      -9.593  -6.704  -6.833  1.00 90.36           O  
ATOM   1309  CG  LEU C  20     -10.433  -5.327  -2.885  1.00 90.36           C  
ATOM   1310  CD1 LEU C  20     -11.293  -6.294  -2.079  1.00 90.36           C  
ATOM   1311  CD2 LEU C  20      -9.036  -5.217  -2.284  1.00 90.36           C  
ATOM   1312  N   VAL C  21      -9.570  -4.596  -7.676  1.00 91.92           N  
ATOM   1313  CA  VAL C  21      -9.541  -5.048  -9.063  1.00 91.92           C  
ATOM   1314  C   VAL C  21      -8.284  -4.521  -9.752  1.00 91.92           C  
ATOM   1315  CB  VAL C  21     -10.801  -4.594  -9.834  1.00 91.92           C  
ATOM   1316  O   VAL C  21      -7.892  -3.370  -9.548  1.00 91.92           O  
ATOM   1317  CG1 VAL C  21     -10.627  -4.822 -11.335  1.00 91.92           C  
ATOM   1318  CG2 VAL C  21     -12.035  -5.330  -9.318  1.00 91.92           C  
ATOM   1319  N   CYS C  22      -7.667  -5.348 -10.452  1.00 93.84           N  
ATOM   1320  CA  CYS C  22      -6.537  -4.954 -11.287  1.00 93.84           C  
ATOM   1321  C   CYS C  22      -7.000  -4.109 -12.468  1.00 93.84           C  
ATOM   1322  CB  CYS C  22      -5.788  -6.186 -11.791  1.00 93.84           C  
ATOM   1323  O   CYS C  22      -7.912  -4.502 -13.198  1.00 93.84           O  
ATOM   1324  SG  CYS C  22      -4.372  -5.798 -12.843  1.00 93.84           S  
ATOM   1325  N   SER C  23      -6.299  -2.985 -12.766  1.00 92.18           N  
ATOM   1326  CA  SER C  23      -6.733  -2.064 -13.811  1.00 92.18           C  
ATOM   1327  C   SER C  23      -6.347  -2.577 -15.194  1.00 92.18           C  
ATOM   1328  CB  SER C  23      -6.133  -0.676 -13.587  1.00 92.18           C  
ATOM   1329  O   SER C  23      -6.780  -2.026 -16.209  1.00 92.18           O  
ATOM   1330  OG  SER C  23      -4.717  -0.729 -13.617  1.00 92.18           O  
ATOM   1331  N   ILE C  24      -5.546  -3.647 -15.257  1.00 94.81           N  
ATOM   1332  CA  ILE C  24      -5.145  -4.205 -16.544  1.00 94.81           C  
ATOM   1333  C   ILE C  24      -6.118  -5.308 -16.954  1.00 94.81           C  
ATOM   1334  CB  ILE C  24      -3.701  -4.754 -16.497  1.00 94.81           C  
ATOM   1335  O   ILE C  24      -6.708  -5.253 -18.036  1.00 94.81           O  
ATOM   1336  CG1 ILE C  24      -2.707  -3.620 -16.222  1.00 94.81           C  
ATOM   1337  CG2 ILE C  24      -3.357  -5.481 -17.800  1.00 94.81           C  
ATOM   1338  CD1 ILE C  24      -1.268  -4.087 -16.048  1.00 94.81           C  
ATOM   1339  N   CYS C  25      -6.400  -6.266 -16.112  1.00 96.03           N  
ATOM   1340  CA  CYS C  25      -7.245  -7.395 -16.484  1.00 96.03           C  
ATOM   1341  C   CYS C  25      -8.684  -7.170 -16.036  1.00 96.03           C  
ATOM   1342  CB  CYS C  25      -6.708  -8.690 -15.876  1.00 96.03           C  
ATOM   1343  O   CYS C  25      -9.590  -7.891 -16.458  1.00 96.03           O  
ATOM   1344  SG  CYS C  25      -6.836  -8.756 -14.075  1.00 96.03           S  
ATOM   1345  N   LEU C  26      -8.877  -6.273 -15.218  1.00 91.24           N  
ATOM   1346  CA  LEU C  26     -10.188  -5.853 -14.736  1.00 91.24           C  
ATOM   1347  C   LEU C  26     -10.837  -6.950 -13.899  1.00 91.24           C  
ATOM   1348  CB  LEU C  26     -11.099  -5.486 -15.911  1.00 91.24           C  
ATOM   1349  O   LEU C  26     -12.063  -7.001 -13.777  1.00 91.24           O  
ATOM   1350  CG  LEU C  26     -10.608  -4.361 -16.824  1.00 91.24           C  
ATOM   1351  CD1 LEU C  26     -11.604  -4.121 -17.953  1.00 91.24           C  
ATOM   1352  CD2 LEU C  26     -10.381  -3.083 -16.023  1.00 91.24           C  
ATOM   1353  N   ASP C  27     -10.021  -7.833 -13.301  1.00 92.05           N  
ATOM   1354  CA  ASP C  27     -10.443  -8.849 -12.341  1.00 92.05           C  
ATOM   1355  C   ASP C  27      -9.812  -8.606 -10.972  1.00 92.05           C  
ATOM   1356  CB  ASP C  27     -10.081 -10.247 -12.847  1.00 92.05           C  
ATOM   1357  O   ASP C  27      -8.963  -7.725 -10.821  1.00 92.05           O  
ATOM   1358  CG  ASP C  27     -10.974 -10.717 -13.982  1.00 92.05           C  
ATOM   1359  OD1 ASP C  27     -12.203 -10.502 -13.920  1.00 92.05           O  
ATOM   1360  OD2 ASP C  27     -10.443 -11.309 -14.947  1.00 92.05           O  
ATOM   1361  N   ARG C  28     -10.293  -9.370 -10.029  1.00 90.79           N  
ATOM   1362  CA  ARG C  28      -9.662  -9.306  -8.715  1.00 90.79           C  
ATOM   1363  C   ARG C  28      -8.173  -9.620  -8.807  1.00 90.79           C  
ATOM   1364  CB  ARG C  28     -10.343 -10.273  -7.744  1.00 90.79           C  
ATOM   1365  O   ARG C  28      -7.761 -10.477  -9.591  1.00 90.79           O  
ATOM   1366  CG  ARG C  28     -11.717  -9.816  -7.282  1.00 90.79           C  
ATOM   1367  CD  ARG C  28     -12.290 -10.740  -6.216  1.00 90.79           C  
ATOM   1368  NE  ARG C  28     -13.526 -10.207  -5.649  1.00 90.79           N  
ATOM   1369  NH1 ARG C  28     -13.742 -11.854  -4.043  1.00 90.79           N  
ATOM   1370  NH2 ARG C  28     -15.302 -10.181  -4.193  1.00 90.79           N  
ATOM   1371  CZ  ARG C  28     -14.187 -10.749  -4.630  1.00 90.79           C  
ATOM   1372  N   TYR C  29      -7.458  -8.973  -7.936  1.00 93.97           N  
ATOM   1373  CA  TYR C  29      -6.009  -9.143  -7.957  1.00 93.97           C  
ATOM   1374  C   TYR C  29      -5.630 -10.608  -7.772  1.00 93.97           C  
ATOM   1375  CB  TYR C  29      -5.352  -8.292  -6.866  1.00 93.97           C  
ATOM   1376  O   TYR C  29      -6.252 -11.322  -6.983  1.00 93.97           O  
ATOM   1377  CG  TYR C  29      -5.348  -6.814  -7.170  1.00 93.97           C  
ATOM   1378  CD1 TYR C  29      -4.622  -6.305  -8.245  1.00 93.97           C  
ATOM   1379  CD2 TYR C  29      -6.069  -5.922  -6.383  1.00 93.97           C  
ATOM   1380  CE1 TYR C  29      -4.614  -4.943  -8.528  1.00 93.97           C  
ATOM   1381  CE2 TYR C  29      -6.068  -4.558  -6.656  1.00 93.97           C  
ATOM   1382  OH  TYR C  29      -5.334  -2.730  -8.004  1.00 93.97           O  
ATOM   1383  CZ  TYR C  29      -5.339  -4.079  -7.729  1.00 93.97           C  
ATOM   1384  N   GLN C  30      -4.724 -11.050  -8.551  1.00 93.09           N  
ATOM   1385  CA  GLN C  30      -4.009 -12.308  -8.361  1.00 93.09           C  
ATOM   1386  C   GLN C  30      -2.514 -12.068  -8.172  1.00 93.09           C  
ATOM   1387  CB  GLN C  30      -4.244 -13.244  -9.548  1.00 93.09           C  
ATOM   1388  O   GLN C  30      -1.856 -11.499  -9.045  1.00 93.09           O  
ATOM   1389  CG  GLN C  30      -5.698 -13.660  -9.725  1.00 93.09           C  
ATOM   1390  CD  GLN C  30      -5.886 -14.686 -10.827  1.00 93.09           C  
ATOM   1391  NE2 GLN C  30      -7.110 -15.181 -10.973  1.00 93.09           N  
ATOM   1392  OE1 GLN C  30      -4.938 -15.030 -11.541  1.00 93.09           O  
ATOM   1393  N   CYS C  31      -1.994 -12.475  -7.076  1.00 92.98           N  
ATOM   1394  CA  CYS C  31      -0.598 -12.204  -6.751  1.00 92.98           C  
ATOM   1395  C   CYS C  31      -0.265 -10.732  -6.962  1.00 92.98           C  
ATOM   1396  CB  CYS C  31       0.328 -13.073  -7.601  1.00 92.98           C  
ATOM   1397  O   CYS C  31       0.546 -10.392  -7.825  1.00 92.98           O  
ATOM   1398  SG  CYS C  31       1.980 -13.277  -6.900  1.00 92.98           S  
ATOM   1399  N   PRO C  32      -0.860  -9.828  -6.240  1.00 95.94           N  
ATOM   1400  CA  PRO C  32      -0.710  -8.381  -6.412  1.00 95.94           C  
ATOM   1401  C   PRO C  32       0.717  -7.901  -6.156  1.00 95.94           C  
ATOM   1402  CB  PRO C  32      -1.675  -7.801  -5.375  1.00 95.94           C  
ATOM   1403  O   PRO C  32       1.295  -8.204  -5.109  1.00 95.94           O  
ATOM   1404  CG  PRO C  32      -1.826  -8.877  -4.349  1.00 95.94           C  
ATOM   1405  CD  PRO C  32      -1.579 -10.204  -5.009  1.00 95.94           C  
ATOM   1406  N   LYS C  33       1.259  -7.135  -7.100  1.00 96.36           N  
ATOM   1407  CA  LYS C  33       2.580  -6.518  -7.014  1.00 96.36           C  
ATOM   1408  C   LYS C  33       2.473  -4.998  -6.936  1.00 96.36           C  
ATOM   1409  CB  LYS C  33       3.441  -6.922  -8.211  1.00 96.36           C  
ATOM   1410  O   LYS C  33       1.647  -4.393  -7.623  1.00 96.36           O  
ATOM   1411  CG  LYS C  33       3.687  -8.420  -8.319  1.00 96.36           C  
ATOM   1412  CD  LYS C  33       4.609  -8.916  -7.213  1.00 96.36           C  
ATOM   1413  CE  LYS C  33       4.970 -10.384  -7.401  1.00 96.36           C  
ATOM   1414  NZ  LYS C  33       5.741 -10.918  -6.239  1.00 96.36           N  
ATOM   1415  N   VAL C  34       3.265  -4.417  -6.089  1.00 96.73           N  
ATOM   1416  CA  VAL C  34       3.194  -2.970  -5.915  1.00 96.73           C  
ATOM   1417  C   VAL C  34       4.387  -2.308  -6.600  1.00 96.73           C  
ATOM   1418  CB  VAL C  34       3.154  -2.579  -4.420  1.00 96.73           C  
ATOM   1419  O   VAL C  34       5.510  -2.813  -6.531  1.00 96.73           O  
ATOM   1420  CG1 VAL C  34       4.419  -3.048  -3.705  1.00 96.73           C  
ATOM   1421  CG2 VAL C  34       2.978  -1.070  -4.269  1.00 96.73           C  
ATOM   1422  N   LEU C  35       4.125  -1.239  -7.275  1.00 94.71           N  
ATOM   1423  CA  LEU C  35       5.176  -0.428  -7.880  1.00 94.71           C  
ATOM   1424  C   LEU C  35       5.624   0.677  -6.930  1.00 94.71           C  
ATOM   1425  CB  LEU C  35       4.691   0.181  -9.198  1.00 94.71           C  
ATOM   1426  O   LEU C  35       4.916   1.007  -5.976  1.00 94.71           O  
ATOM   1427  CG  LEU C  35       4.231  -0.806 -10.272  1.00 94.71           C  
ATOM   1428  CD1 LEU C  35       3.904  -0.067 -11.566  1.00 94.71           C  
ATOM   1429  CD2 LEU C  35       5.297  -1.870 -10.513  1.00 94.71           C  
ATOM   1430  N   PRO C  36       6.764   1.230  -7.163  1.00 92.26           N  
ATOM   1431  CA  PRO C  36       7.272   2.288  -6.287  1.00 92.26           C  
ATOM   1432  C   PRO C  36       6.291   3.449  -6.136  1.00 92.26           C  
ATOM   1433  CB  PRO C  36       8.553   2.744  -6.989  1.00 92.26           C  
ATOM   1434  O   PRO C  36       6.287   4.128  -5.106  1.00 92.26           O  
ATOM   1435  CG  PRO C  36       9.071   1.518  -7.671  1.00 92.26           C  
ATOM   1436  CD  PRO C  36       7.904   0.745  -8.213  1.00 92.26           C  
ATOM   1437  N   CYS C  37       5.434   3.634  -7.126  1.00 89.37           N  
ATOM   1438  CA  CYS C  37       4.435   4.695  -7.070  1.00 89.37           C  
ATOM   1439  C   CYS C  37       3.229   4.266  -6.244  1.00 89.37           C  
ATOM   1440  CB  CYS C  37       3.987   5.084  -8.479  1.00 89.37           C  
ATOM   1441  O   CYS C  37       2.282   5.036  -6.075  1.00 89.37           O  
ATOM   1442  SG  CYS C  37       3.051   3.793  -9.327  1.00 89.37           S  
ATOM   1443  N   LEU C  38       3.198   3.022  -5.828  1.00 92.92           N  
ATOM   1444  CA  LEU C  38       2.232   2.450  -4.896  1.00 92.92           C  
ATOM   1445  C   LEU C  38       0.988   1.966  -5.632  1.00 92.92           C  
ATOM   1446  CB  LEU C  38       1.842   3.478  -3.831  1.00 92.92           C  
ATOM   1447  O   LEU C  38       0.023   1.524  -5.005  1.00 92.92           O  
ATOM   1448  CG  LEU C  38       2.920   3.834  -2.805  1.00 92.92           C  
ATOM   1449  CD1 LEU C  38       2.362   4.799  -1.765  1.00 92.92           C  
ATOM   1450  CD2 LEU C  38       3.460   2.574  -2.138  1.00 92.92           C  
ATOM   1451  N   HIS C  39       0.997   2.003  -6.941  1.00 93.29           N  
ATOM   1452  CA  HIS C  39      -0.069   1.325  -7.671  1.00 93.29           C  
ATOM   1453  C   HIS C  39       0.181  -0.178  -7.739  1.00 93.29           C  
ATOM   1454  CB  HIS C  39      -0.202   1.899  -9.082  1.00 93.29           C  
ATOM   1455  O   HIS C  39       1.324  -0.616  -7.893  1.00 93.29           O  
ATOM   1456  CG  HIS C  39      -0.737   3.296  -9.114  1.00 93.29           C  
ATOM   1457  CD2 HIS C  39      -1.960   3.786  -8.802  1.00 93.29           C  
ATOM   1458  ND1 HIS C  39       0.023   4.375  -9.508  1.00 93.29           N  
ATOM   1459  CE1 HIS C  39      -0.711   5.473  -9.436  1.00 93.29           C  
ATOM   1460  NE2 HIS C  39      -1.919   5.143  -9.010  1.00 93.29           N  
ATOM   1461  N   THR C  40      -0.919  -0.971  -7.726  1.00 96.33           N  
ATOM   1462  CA  THR C  40      -0.838  -2.424  -7.636  1.00 96.33           C  
ATOM   1463  C   THR C  40      -1.447  -3.077  -8.873  1.00 96.33           C  
ATOM   1464  CB  THR C  40      -1.550  -2.946  -6.374  1.00 96.33           C  
ATOM   1465  O   THR C  40      -2.456  -2.602  -9.400  1.00 96.33           O  
ATOM   1466  CG2 THR C  40      -1.499  -4.469  -6.304  1.00 96.33           C  
ATOM   1467  OG1 THR C  40      -0.910  -2.404  -5.212  1.00 96.33           O  
ATOM   1468  N   PHE C  41      -0.769  -4.141  -9.312  1.00 96.45           N  
ATOM   1469  CA  PHE C  41      -1.214  -4.929 -10.456  1.00 96.45           C  
ATOM   1470  C   PHE C  41      -0.954  -6.413 -10.226  1.00 96.45           C  
ATOM   1471  CB  PHE C  41      -0.511  -4.465 -11.736  1.00 96.45           C  
ATOM   1472  O   PHE C  41      -0.124  -6.780  -9.392  1.00 96.45           O  
ATOM   1473  CG  PHE C  41      -0.710  -3.005 -12.043  1.00 96.45           C  
ATOM   1474  CD1 PHE C  41      -1.778  -2.585 -12.827  1.00 96.45           C  
ATOM   1475  CD2 PHE C  41       0.171  -2.053 -11.547  1.00 96.45           C  
ATOM   1476  CE1 PHE C  41      -1.965  -1.234 -13.112  1.00 96.45           C  
ATOM   1477  CE2 PHE C  41      -0.009  -0.702 -11.828  1.00 96.45           C  
ATOM   1478  CZ  PHE C  41      -1.077  -0.294 -12.612  1.00 96.45           C  
ATOM   1479  N   CYS C  42      -1.715  -7.255 -10.927  1.00 97.15           N  
ATOM   1480  CA  CYS C  42      -1.398  -8.679 -10.915  1.00 97.15           C  
ATOM   1481  C   CYS C  42       0.006  -8.930 -11.452  1.00 97.15           C  
ATOM   1482  CB  CYS C  42      -2.417  -9.461 -11.743  1.00 97.15           C  
ATOM   1483  O   CYS C  42       0.445  -8.264 -12.391  1.00 97.15           O  
ATOM   1484  SG  CYS C  42      -4.105  -9.356 -11.109  1.00 97.15           S  
ATOM   1485  N   GLU C  43       0.660  -9.852 -10.872  1.00 96.69           N  
ATOM   1486  CA  GLU C  43       1.977 -10.230 -11.375  1.00 96.69           C  
ATOM   1487  C   GLU C  43       1.918 -10.594 -12.856  1.00 96.69           C  
ATOM   1488  CB  GLU C  43       2.546 -11.400 -10.569  1.00 96.69           C  
ATOM   1489  O   GLU C  43       2.718 -10.101 -13.654  1.00 96.69           O  
ATOM   1490  CG  GLU C  43       3.925 -11.850 -11.028  1.00 96.69           C  
ATOM   1491  CD  GLU C  43       4.503 -12.972 -10.180  1.00 96.69           C  
ATOM   1492  OE1 GLU C  43       5.575 -13.512 -10.536  1.00 96.69           O  
ATOM   1493  OE2 GLU C  43       3.879 -13.314  -9.151  1.00 96.69           O  
ATOM   1494  N   ARG C  44       0.950 -11.415 -13.191  1.00 96.42           N  
ATOM   1495  CA  ARG C  44       0.832 -11.865 -14.574  1.00 96.42           C  
ATOM   1496  C   ARG C  44       0.523 -10.697 -15.505  1.00 96.42           C  
ATOM   1497  CB  ARG C  44      -0.253 -12.937 -14.700  1.00 96.42           C  
ATOM   1498  O   ARG C  44       1.036 -10.637 -16.625  1.00 96.42           O  
ATOM   1499  CG  ARG C  44      -0.362 -13.541 -16.091  1.00 96.42           C  
ATOM   1500  CD  ARG C  44      -1.366 -14.686 -16.131  1.00 96.42           C  
ATOM   1501  NE  ARG C  44      -1.603 -15.147 -17.496  1.00 96.42           N  
ATOM   1502  NH1 ARG C  44      -0.523 -17.170 -17.220  1.00 96.42           N  
ATOM   1503  NH2 ARG C  44      -1.467 -16.636 -19.239  1.00 96.42           N  
ATOM   1504  CZ  ARG C  44      -1.197 -16.317 -17.982  1.00 96.42           C  
ATOM   1505  N   CYS C  45      -0.355  -9.786 -15.082  1.00 97.54           N  
ATOM   1506  CA  CYS C  45      -0.667  -8.608 -15.883  1.00 97.54           C  
ATOM   1507  C   CYS C  45       0.582  -7.772 -16.134  1.00 97.54           C  
ATOM   1508  CB  CYS C  45      -1.732  -7.756 -15.192  1.00 97.54           C  
ATOM   1509  O   CYS C  45       0.815  -7.317 -17.255  1.00 97.54           O  
ATOM   1510  SG  CYS C  45      -3.391  -8.467 -15.262  1.00 97.54           S  
ATOM   1511  N   LEU C  46       1.485  -7.604 -15.165  1.00 97.50           N  
ATOM   1512  CA  LEU C  46       2.721  -6.847 -15.332  1.00 97.50           C  
ATOM   1513  C   LEU C  46       3.693  -7.587 -16.244  1.00 97.50           C  
ATOM   1514  CB  LEU C  46       3.377  -6.584 -13.974  1.00 97.50           C  
ATOM   1515  O   LEU C  46       4.374  -6.969 -17.066  1.00 97.50           O  
ATOM   1516  CG  LEU C  46       2.735  -5.498 -13.110  1.00 97.50           C  
ATOM   1517  CD1 LEU C  46       3.455  -5.392 -11.770  1.00 97.50           C  
ATOM   1518  CD2 LEU C  46       2.750  -4.157 -13.837  1.00 97.50           C  
ATOM   1519  N   GLN C  47       3.776  -8.837 -16.041  1.00 95.59           N  
ATOM   1520  CA  GLN C  47       4.658  -9.642 -16.880  1.00 95.59           C  
ATOM   1521  C   GLN C  47       4.303  -9.488 -18.356  1.00 95.59           C  
ATOM   1522  CB  GLN C  47       4.589 -11.115 -16.474  1.00 95.59           C  
ATOM   1523  O   GLN C  47       5.190  -9.421 -19.210  1.00 95.59           O  
ATOM   1524  CG  GLN C  47       5.338 -11.433 -15.187  1.00 95.59           C  
ATOM   1525  CD  GLN C  47       5.097 -12.850 -14.703  1.00 95.59           C  
ATOM   1526  NE2 GLN C  47       6.020 -13.368 -13.900  1.00 95.59           N  
ATOM   1527  OE1 GLN C  47       4.088 -13.475 -15.047  1.00 95.59           O  
ATOM   1528  N   ASN C  48       3.038  -9.394 -18.654  1.00 95.87           N  
ATOM   1529  CA  ASN C  48       2.571  -9.266 -20.030  1.00 95.87           C  
ATOM   1530  C   ASN C  48       2.678  -7.827 -20.528  1.00 95.87           C  
ATOM   1531  CB  ASN C  48       1.130  -9.765 -20.156  1.00 95.87           C  
ATOM   1532  O   ASN C  48       2.787  -7.589 -21.732  1.00 95.87           O  
ATOM   1533  CG  ASN C  48       1.012 -11.264 -19.963  1.00 95.87           C  
ATOM   1534  ND2 ASN C  48      -0.155 -11.715 -19.519  1.00 95.87           N  
ATOM   1535  OD1 ASN C  48       1.963 -12.011 -20.210  1.00 95.87           O  
ATOM   1536  N   TYR C  49       2.560  -6.896 -19.622  1.00 95.41           N  
ATOM   1537  CA  TYR C  49       2.565  -5.471 -19.933  1.00 95.41           C  
ATOM   1538  C   TYR C  49       3.967  -4.998 -20.298  1.00 95.41           C  
ATOM   1539  CB  TYR C  49       2.032  -4.659 -18.749  1.00 95.41           C  
ATOM   1540  O   TYR C  49       4.133  -4.139 -21.168  1.00 95.41           O  
ATOM   1541  CG  TYR C  49       2.011  -3.170 -18.993  1.00 95.41           C  
ATOM   1542  CD1 TYR C  49       2.955  -2.334 -18.402  1.00 95.41           C  
ATOM   1543  CD2 TYR C  49       1.048  -2.596 -19.815  1.00 95.41           C  
ATOM   1544  CE1 TYR C  49       2.939  -0.961 -18.623  1.00 95.41           C  
ATOM   1545  CE2 TYR C  49       1.021  -1.224 -20.043  1.00 95.41           C  
ATOM   1546  OH  TYR C  49       1.949   0.943 -19.666  1.00 95.41           O  
ATOM   1547  CZ  TYR C  49       1.970  -0.416 -19.444  1.00 95.41           C  
ATOM   1548  N   ILE C  50       5.030  -5.603 -19.714  1.00 92.56           N  
ATOM   1549  CA  ILE C  50       6.413  -5.164 -19.864  1.00 92.56           C  
ATOM   1550  C   ILE C  50       7.077  -5.930 -21.006  1.00 92.56           C  
ATOM   1551  CB  ILE C  50       7.212  -5.356 -18.555  1.00 92.56           C  
ATOM   1552  O   ILE C  50       7.086  -7.163 -21.012  1.00 92.56           O  
ATOM   1553  CG1 ILE C  50       6.570  -4.556 -17.415  1.00 92.56           C  
ATOM   1554  CG2 ILE C  50       8.676  -4.952 -18.751  1.00 92.56           C  
ATOM   1555  CD1 ILE C  50       7.123  -4.890 -16.037  1.00 92.56           C  
ATOM   1556  N   PRO C  51       7.593  -5.168 -21.948  1.00 87.83           N  
ATOM   1557  CA  PRO C  51       8.324  -5.849 -23.019  1.00 87.83           C  
ATOM   1558  C   PRO C  51       9.448  -6.738 -22.493  1.00 87.83           C  
ATOM   1559  CB  PRO C  51       8.885  -4.693 -23.852  1.00 87.83           C  
ATOM   1560  O   PRO C  51      10.070  -6.417 -21.477  1.00 87.83           O  
ATOM   1561  CG  PRO C  51       8.027  -3.520 -23.504  1.00 87.83           C  
ATOM   1562  CD  PRO C  51       7.542  -3.685 -22.093  1.00 87.83           C  
ATOM   1563  N   ALA C  52       9.641  -7.830 -23.279  1.00 81.24           N  
ATOM   1564  CA  ALA C  52      10.676  -8.784 -22.889  1.00 81.24           C  
ATOM   1565  C   ALA C  52      12.039  -8.105 -22.791  1.00 81.24           C  
ATOM   1566  CB  ALA C  52      10.733  -9.943 -23.882  1.00 81.24           C  
ATOM   1567  O   ALA C  52      12.359  -7.222 -23.591  1.00 81.24           O  
ATOM   1568  N   GLN C  53      12.844  -8.319 -21.740  1.00 84.35           N  
ATOM   1569  CA  GLN C  53      14.227  -7.898 -21.541  1.00 84.35           C  
ATOM   1570  C   GLN C  53      14.301  -6.435 -21.113  1.00 84.35           C  
ATOM   1571  CB  GLN C  53      15.043  -8.114 -22.817  1.00 84.35           C  
ATOM   1572  O   GLN C  53      15.379  -5.837 -21.113  1.00 84.35           O  
ATOM   1573  CG  GLN C  53      15.212  -9.578 -23.199  1.00 84.35           C  
ATOM   1574  CD  GLN C  53      15.580  -9.765 -24.659  1.00 84.35           C  
ATOM   1575  NE2 GLN C  53      15.665 -11.018 -25.093  1.00 84.35           N  
ATOM   1576  OE1 GLN C  53      15.785  -8.792 -25.391  1.00 84.35           O  
ATOM   1577  N   SER C  54      13.137  -5.822 -20.963  1.00 91.08           N  
ATOM   1578  CA  SER C  54      13.145  -4.446 -20.477  1.00 91.08           C  
ATOM   1579  C   SER C  54      13.752  -4.356 -19.081  1.00 91.08           C  
ATOM   1580  CB  SER C  54      11.727  -3.874 -20.463  1.00 91.08           C  
ATOM   1581  O   SER C  54      13.551  -5.246 -18.252  1.00 91.08           O  
ATOM   1582  OG  SER C  54      11.728  -2.538 -19.988  1.00 91.08           O  
ATOM   1583  N   LEU C  55      14.532  -3.290 -18.877  1.00 93.52           N  
ATOM   1584  CA  LEU C  55      15.142  -3.082 -17.568  1.00 93.52           C  
ATOM   1585  C   LEU C  55      14.354  -2.057 -16.759  1.00 93.52           C  
ATOM   1586  CB  LEU C  55      16.594  -2.623 -17.720  1.00 93.52           C  
ATOM   1587  O   LEU C  55      14.659  -1.817 -15.588  1.00 93.52           O  
ATOM   1588  CG  LEU C  55      17.558  -3.624 -18.359  1.00 93.52           C  
ATOM   1589  CD1 LEU C  55      18.915  -2.971 -18.603  1.00 93.52           C  
ATOM   1590  CD2 LEU C  55      17.705  -4.861 -17.480  1.00 93.52           C  
ATOM   1591  N   THR C  56      13.353  -1.479 -17.442  1.00 95.20           N  
ATOM   1592  CA  THR C  56      12.532  -0.479 -16.770  1.00 95.20           C  
ATOM   1593  C   THR C  56      11.048  -0.793 -16.942  1.00 95.20           C  
ATOM   1594  CB  THR C  56      12.824   0.935 -17.306  1.00 95.20           C  
ATOM   1595  O   THR C  56      10.672  -1.578 -17.814  1.00 95.20           O  
ATOM   1596  CG2 THR C  56      14.298   1.292 -17.141  1.00 95.20           C  
ATOM   1597  OG1 THR C  56      12.482   0.994 -18.696  1.00 95.20           O  
ATOM   1598  N   LEU C  57      10.226  -0.271 -15.954  1.00 94.35           N  
ATOM   1599  CA  LEU C  57       8.776  -0.423 -16.009  1.00 94.35           C  
ATOM   1600  C   LEU C  57       8.080   0.914 -15.778  1.00 94.35           C  
ATOM   1601  CB  LEU C  57       8.304  -1.444 -14.971  1.00 94.35           C  
ATOM   1602  O   LEU C  57       8.456   1.666 -14.875  1.00 94.35           O  
ATOM   1603  CG  LEU C  57       6.791  -1.621 -14.834  1.00 94.35           C  
ATOM   1604  CD1 LEU C  57       6.445  -3.094 -14.640  1.00 94.35           C  
ATOM   1605  CD2 LEU C  57       6.257  -0.784 -13.676  1.00 94.35           C  
ATOM   1606  N   SER C  58       7.100   1.212 -16.731  1.00 93.45           N  
ATOM   1607  CA  SER C  58       6.246   2.384 -16.569  1.00 93.45           C  
ATOM   1608  C   SER C  58       4.884   2.001 -15.999  1.00 93.45           C  
ATOM   1609  CB  SER C  58       6.064   3.104 -17.906  1.00 93.45           C  
ATOM   1610  O   SER C  58       4.239   1.071 -16.489  1.00 93.45           O  
ATOM   1611  OG  SER C  58       7.312   3.542 -18.415  1.00 93.45           O  
ATOM   1612  N   CYS C  59       4.532   2.680 -14.983  1.00 93.56           N  
ATOM   1613  CA  CYS C  59       3.254   2.384 -14.346  1.00 93.56           C  
ATOM   1614  C   CYS C  59       2.097   2.628 -15.308  1.00 93.56           C  
ATOM   1615  CB  CYS C  59       3.072   3.234 -13.089  1.00 93.56           C  
ATOM   1616  O   CYS C  59       1.993   3.703 -15.902  1.00 93.56           O  
ATOM   1617  SG  CYS C  59       1.445   3.062 -12.323  1.00 93.56           S  
ATOM   1618  N   PRO C  60       1.199   1.683 -15.452  1.00 92.19           N  
ATOM   1619  CA  PRO C  60       0.052   1.811 -16.353  1.00 92.19           C  
ATOM   1620  C   PRO C  60      -0.905   2.926 -15.936  1.00 92.19           C  
ATOM   1621  CB  PRO C  60      -0.628   0.443 -16.255  1.00 92.19           C  
ATOM   1622  O   PRO C  60      -1.712   3.387 -16.746  1.00 92.19           O  
ATOM   1623  CG  PRO C  60       0.468  -0.503 -15.884  1.00 92.19           C  
ATOM   1624  CD  PRO C  60       1.403   0.197 -14.940  1.00 92.19           C  
ATOM   1625  N   VAL C  61      -0.842   3.347 -14.763  1.00 90.42           N  
ATOM   1626  CA  VAL C  61      -1.815   4.309 -14.255  1.00 90.42           C  
ATOM   1627  C   VAL C  61      -1.205   5.709 -14.251  1.00 90.42           C  
ATOM   1628  CB  VAL C  61      -2.297   3.933 -12.836  1.00 90.42           C  
ATOM   1629  O   VAL C  61      -1.764   6.638 -14.839  1.00 90.42           O  
ATOM   1630  CG1 VAL C  61      -3.122   5.066 -12.228  1.00 90.42           C  
ATOM   1631  CG2 VAL C  61      -3.107   2.638 -12.873  1.00 90.42           C  
ATOM   1632  N   CYS C  62      -0.009   5.878 -13.711  1.00 86.67           N  
ATOM   1633  CA  CYS C  62       0.498   7.230 -13.507  1.00 86.67           C  
ATOM   1634  C   CYS C  62       1.688   7.509 -14.418  1.00 86.67           C  
ATOM   1635  CB  CYS C  62       0.902   7.437 -12.048  1.00 86.67           C  
ATOM   1636  O   CYS C  62       2.184   8.636 -14.470  1.00 86.67           O  
ATOM   1637  SG  CYS C  62       2.401   6.548 -11.574  1.00 86.67           S  
ATOM   1638  N   ARG C  63       2.325   6.443 -15.040  1.00 87.69           N  
ATOM   1639  CA  ARG C  63       3.370   6.543 -16.054  1.00 87.69           C  
ATOM   1640  C   ARG C  63       4.735   6.773 -15.413  1.00 87.69           C  
ATOM   1641  CB  ARG C  63       3.057   7.672 -17.039  1.00 87.69           C  
ATOM   1642  O   ARG C  63       5.734   6.947 -16.114  1.00 87.69           O  
ATOM   1643  CG  ARG C  63       1.828   7.417 -17.896  1.00 87.69           C  
ATOM   1644  CD  ARG C  63       1.650   8.492 -18.960  1.00 87.69           C  
ATOM   1645  NE  ARG C  63       0.331   8.421 -19.583  1.00 87.69           N  
ATOM   1646  NH1 ARG C  63      -0.250  10.600 -19.084  1.00 87.69           N  
ATOM   1647  NH2 ARG C  63      -1.714   9.250 -20.220  1.00 87.69           N  
ATOM   1648  CZ  ARG C  63      -0.541   9.424 -19.627  1.00 87.69           C  
ATOM   1649  N   GLN C  64       4.804   6.828 -14.145  1.00 88.37           N  
ATOM   1650  CA  GLN C  64       6.110   6.862 -13.495  1.00 88.37           C  
ATOM   1651  C   GLN C  64       6.953   5.654 -13.893  1.00 88.37           C  
ATOM   1652  CB  GLN C  64       5.953   6.915 -11.975  1.00 88.37           C  
ATOM   1653  O   GLN C  64       6.455   4.527 -13.928  1.00 88.37           O  
ATOM   1654  CG  GLN C  64       7.268   7.087 -11.226  1.00 88.37           C  
ATOM   1655  CD  GLN C  64       7.076   7.233  -9.728  1.00 88.37           C  
ATOM   1656  NE2 GLN C  64       7.995   6.665  -8.955  1.00 88.37           N  
ATOM   1657  OE1 GLN C  64       6.110   7.852  -9.270  1.00 88.37           O  
ATOM   1658  N   THR C  65       8.186   5.949 -14.227  1.00 92.49           N  
ATOM   1659  CA  THR C  65       9.097   4.892 -14.652  1.00 92.49           C  
ATOM   1660  C   THR C  65       9.999   4.460 -13.500  1.00 92.49           C  
ATOM   1661  CB  THR C  65       9.963   5.347 -15.842  1.00 92.49           C  
ATOM   1662  O   THR C  65      10.432   5.290 -12.698  1.00 92.49           O  
ATOM   1663  CG2 THR C  65       9.115   5.555 -17.092  1.00 92.49           C  
ATOM   1664  OG1 THR C  65      10.614   6.579 -15.509  1.00 92.49           O  
ATOM   1665  N   SER C  66      10.196   3.179 -13.359  1.00 93.73           N  
ATOM   1666  CA  SER C  66      11.080   2.610 -12.348  1.00 93.73           C  
ATOM   1667  C   SER C  66      11.943   1.496 -12.931  1.00 93.73           C  
ATOM   1668  CB  SER C  66      10.270   2.073 -11.167  1.00 93.73           C  
ATOM   1669  O   SER C  66      11.605   0.921 -13.968  1.00 93.73           O  
ATOM   1670  OG  SER C  66       8.887   2.046 -11.477  1.00 93.73           O  
ATOM   1671  N   ILE C  67      13.001   1.201 -12.230  1.00 95.60           N  
ATOM   1672  CA  ILE C  67      13.896   0.128 -12.647  1.00 95.60           C  
ATOM   1673  C   ILE C  67      13.350  -1.215 -12.166  1.00 95.60           C  
ATOM   1674  CB  ILE C  67      15.329   0.347 -12.111  1.00 95.60           C  
ATOM   1675  O   ILE C  67      12.889  -1.333 -11.028  1.00 95.60           O  
ATOM   1676  CG1 ILE C  67      15.897   1.672 -12.632  1.00 95.60           C  
ATOM   1677  CG2 ILE C  67      16.235  -0.827 -12.496  1.00 95.60           C  
ATOM   1678  CD1 ILE C  67      17.228   2.063 -12.006  1.00 95.60           C  
ATOM   1679  N   LEU C  68      13.431  -2.157 -13.057  1.00 94.67           N  
ATOM   1680  CA  LEU C  68      13.019  -3.510 -12.700  1.00 94.67           C  
ATOM   1681  C   LEU C  68      14.142  -4.249 -11.981  1.00 94.67           C  
ATOM   1682  CB  LEU C  68      12.597  -4.289 -13.949  1.00 94.67           C  
ATOM   1683  O   LEU C  68      15.306  -4.156 -12.379  1.00 94.67           O  
ATOM   1684  CG  LEU C  68      11.668  -5.483 -13.722  1.00 94.67           C  
ATOM   1685  CD1 LEU C  68      10.343  -5.018 -13.128  1.00 94.67           C  
ATOM   1686  CD2 LEU C  68      11.440  -6.239 -15.026  1.00 94.67           C  
ATOM   1687  N   PRO C  69      13.821  -4.932 -10.901  1.00 90.33           N  
ATOM   1688  CA  PRO C  69      14.849  -5.769 -10.276  1.00 90.33           C  
ATOM   1689  C   PRO C  69      15.456  -6.780 -11.246  1.00 90.33           C  
ATOM   1690  CB  PRO C  69      14.090  -6.479  -9.152  1.00 90.33           C  
ATOM   1691  O   PRO C  69      14.832  -7.127 -12.253  1.00 90.33           O  
ATOM   1692  CG  PRO C  69      12.845  -5.673  -8.963  1.00 90.33           C  
ATOM   1693  CD  PRO C  69      12.512  -4.999 -10.263  1.00 90.33           C  
ATOM   1694  N   GLU C  70      16.538  -7.207 -10.884  1.00 89.85           N  
ATOM   1695  CA  GLU C  70      17.275  -8.124 -11.749  1.00 89.85           C  
ATOM   1696  C   GLU C  70      16.454  -9.373 -12.056  1.00 89.85           C  
ATOM   1697  CB  GLU C  70      18.608  -8.516 -11.106  1.00 89.85           C  
ATOM   1698  O   GLU C  70      16.490  -9.886 -13.176  1.00 89.85           O  
ATOM   1699  CG  GLU C  70      19.700  -7.469 -11.268  1.00 89.85           C  
ATOM   1700  CD  GLU C  70      21.018  -7.872 -10.625  1.00 89.85           C  
ATOM   1701  OE1 GLU C  70      21.962  -7.050 -10.610  1.00 89.85           O  
ATOM   1702  OE2 GLU C  70      21.107  -9.019 -10.134  1.00 89.85           O  
ATOM   1703  N   GLN C  71      15.673  -9.845 -11.078  1.00 88.85           N  
ATOM   1704  CA  GLN C  71      14.896 -11.072 -11.228  1.00 88.85           C  
ATOM   1705  C   GLN C  71      13.563 -10.798 -11.917  1.00 88.85           C  
ATOM   1706  CB  GLN C  71      14.659 -11.728  -9.867  1.00 88.85           C  
ATOM   1707  O   GLN C  71      12.761 -11.713 -12.116  1.00 88.85           O  
ATOM   1708  CG  GLN C  71      15.918 -12.307  -9.236  1.00 88.85           C  
ATOM   1709  CD  GLN C  71      16.665 -11.300  -8.382  1.00 88.85           C  
ATOM   1710  NE2 GLN C  71      17.686 -11.765  -7.671  1.00 88.85           N  
ATOM   1711  OE1 GLN C  71      16.328 -10.112  -8.363  1.00 88.85           O  
ATOM   1712  N   GLY C  72      13.316  -9.515 -12.275  1.00 92.37           N  
ATOM   1713  CA  GLY C  72      12.123  -9.188 -13.039  1.00 92.37           C  
ATOM   1714  C   GLY C  72      10.916  -8.897 -12.166  1.00 92.37           C  
ATOM   1715  O   GLY C  72      11.062  -8.536 -10.997  1.00 92.37           O  
ATOM   1716  N   VAL C  73       9.716  -9.026 -12.643  1.00 93.87           N  
ATOM   1717  CA  VAL C  73       8.438  -8.666 -12.037  1.00 93.87           C  
ATOM   1718  C   VAL C  73       8.213  -9.494 -10.774  1.00 93.87           C  
ATOM   1719  CB  VAL C  73       7.265  -8.868 -13.023  1.00 93.87           C  
ATOM   1720  O   VAL C  73       7.665  -8.997  -9.788  1.00 93.87           O  
ATOM   1721  CG1 VAL C  73       5.925  -8.703 -12.309  1.00 93.87           C  
ATOM   1722  CG2 VAL C  73       7.376  -7.889 -14.191  1.00 93.87           C  
ATOM   1723  N   SER C  74       8.685 -10.764 -10.808  1.00 89.78           N  
ATOM   1724  CA  SER C  74       8.475 -11.651  -9.668  1.00 89.78           C  
ATOM   1725  C   SER C  74       9.191 -11.133  -8.426  1.00 89.78           C  
ATOM   1726  CB  SER C  74       8.957 -13.065  -9.993  1.00 89.78           C  
ATOM   1727  O   SER C  74       8.844 -11.504  -7.302  1.00 89.78           O  
ATOM   1728  OG  SER C  74      10.324 -13.057 -10.367  1.00 89.78           O  
ATOM   1729  N   ALA C  75      10.178 -10.280  -8.642  1.00 90.30           N  
ATOM   1730  CA  ALA C  75      10.979  -9.771  -7.532  1.00 90.30           C  
ATOM   1731  C   ALA C  75      10.377  -8.488  -6.965  1.00 90.30           C  
ATOM   1732  CB  ALA C  75      12.417  -9.527  -7.982  1.00 90.30           C  
ATOM   1733  O   ALA C  75      10.851  -7.968  -5.952  1.00 90.30           O  
ATOM   1734  N   LEU C  76       9.352  -7.927  -7.619  1.00 93.10           N  
ATOM   1735  CA  LEU C  76       8.645  -6.790  -7.039  1.00 93.10           C  
ATOM   1736  C   LEU C  76       7.960  -7.184  -5.735  1.00 93.10           C  
ATOM   1737  CB  LEU C  76       7.612  -6.241  -8.026  1.00 93.10           C  
ATOM   1738  O   LEU C  76       7.627  -8.354  -5.532  1.00 93.10           O  
ATOM   1739  CG  LEU C  76       8.166  -5.596  -9.298  1.00 93.10           C  
ATOM   1740  CD1 LEU C  76       7.032  -5.277 -10.267  1.00 93.10           C  
ATOM   1741  CD2 LEU C  76       8.957  -4.338  -8.959  1.00 93.10           C  
ATOM   1742  N   GLN C  77       7.770  -6.231  -4.863  1.00 90.62           N  
ATOM   1743  CA  GLN C  77       7.164  -6.512  -3.566  1.00 90.62           C  
ATOM   1744  C   GLN C  77       5.698  -6.909  -3.718  1.00 90.62           C  
ATOM   1745  CB  GLN C  77       7.286  -5.300  -2.642  1.00 90.62           C  
ATOM   1746  O   GLN C  77       4.968  -6.314  -4.513  1.00 90.62           O  
ATOM   1747  CG  GLN C  77       8.710  -5.016  -2.184  1.00 90.62           C  
ATOM   1748  CD  GLN C  77       8.794  -3.857  -1.209  1.00 90.62           C  
ATOM   1749  NE2 GLN C  77       9.599  -2.855  -1.547  1.00 90.62           N  
ATOM   1750  OE1 GLN C  77       8.140  -3.861  -0.162  1.00 90.62           O  
ATOM   1751  N   ASN C  78       5.332  -7.931  -2.997  1.00 91.96           N  
ATOM   1752  CA  ASN C  78       3.922  -8.298  -2.917  1.00 91.96           C  
ATOM   1753  C   ASN C  78       3.136  -7.316  -2.053  1.00 91.96           C  
ATOM   1754  CB  ASN C  78       3.768  -9.721  -2.377  1.00 91.96           C  
ATOM   1755  O   ASN C  78       3.647  -6.820  -1.048  1.00 91.96           O  
ATOM   1756  CG  ASN C  78       4.366 -10.764  -3.300  1.00 91.96           C  
ATOM   1757  ND2 ASN C  78       5.027 -11.760  -2.721  1.00 91.96           N  
ATOM   1758  OD1 ASN C  78       4.237 -10.676  -4.524  1.00 91.96           O  
ATOM   1759  N   ASN C  79       1.935  -6.999  -2.543  1.00 93.03           N  
ATOM   1760  CA  ASN C  79       1.053  -6.171  -1.727  1.00 93.03           C  
ATOM   1761  C   ASN C  79       0.200  -7.018  -0.786  1.00 93.03           C  
ATOM   1762  CB  ASN C  79       0.160  -5.301  -2.614  1.00 93.03           C  
ATOM   1763  O   ASN C  79      -0.981  -7.249  -1.051  1.00 93.03           O  
ATOM   1764  CG  ASN C  79      -0.486  -4.160  -1.853  1.00 93.03           C  
ATOM   1765  ND2 ASN C  79      -0.817  -3.087  -2.561  1.00 93.03           N  
ATOM   1766  OD1 ASN C  79      -0.684  -4.242  -0.638  1.00 93.03           O  
ATOM   1767  N   PHE C  80       0.771  -7.373   0.355  1.00 87.35           N  
ATOM   1768  CA  PHE C  80       0.108  -8.273   1.291  1.00 87.35           C  
ATOM   1769  C   PHE C  80      -1.109  -7.603   1.918  1.00 87.35           C  
ATOM   1770  CB  PHE C  80       1.081  -8.724   2.385  1.00 87.35           C  
ATOM   1771  O   PHE C  80      -2.052  -8.279   2.332  1.00 87.35           O  
ATOM   1772  CG  PHE C  80       2.184  -9.618   1.886  1.00 87.35           C  
ATOM   1773  CD1 PHE C  80       1.904 -10.896   1.419  1.00 87.35           C  
ATOM   1774  CD2 PHE C  80       3.501  -9.179   1.884  1.00 87.35           C  
ATOM   1775  CE1 PHE C  80       2.923 -11.725   0.956  1.00 87.35           C  
ATOM   1776  CE2 PHE C  80       4.525 -10.002   1.423  1.00 87.35           C  
ATOM   1777  CZ  PHE C  80       4.234 -11.275   0.961  1.00 87.35           C  
ATOM   1778  N   PHE C  81      -1.065  -6.324   1.990  1.00 88.47           N  
ATOM   1779  CA  PHE C  81      -2.222  -5.600   2.502  1.00 88.47           C  
ATOM   1780  C   PHE C  81      -3.467  -5.920   1.683  1.00 88.47           C  
ATOM   1781  CB  PHE C  81      -1.961  -4.091   2.493  1.00 88.47           C  
ATOM   1782  O   PHE C  81      -4.498  -6.308   2.236  1.00 88.47           O  
ATOM   1783  CG  PHE C  81      -3.141  -3.268   2.936  1.00 88.47           C  
ATOM   1784  CD1 PHE C  81      -3.957  -2.640   2.003  1.00 88.47           C  
ATOM   1785  CD2 PHE C  81      -3.434  -3.123   4.285  1.00 88.47           C  
ATOM   1786  CE1 PHE C  81      -5.050  -1.878   2.409  1.00 88.47           C  
ATOM   1787  CE2 PHE C  81      -4.525  -2.363   4.699  1.00 88.47           C  
ATOM   1788  CZ  PHE C  81      -5.330  -1.740   3.760  1.00 88.47           C  
ATOM   1789  N   ILE C  82      -3.284  -5.758   0.360  1.00 91.06           N  
ATOM   1790  CA  ILE C  82      -4.406  -5.993  -0.543  1.00 91.06           C  
ATOM   1791  C   ILE C  82      -4.807  -7.466  -0.494  1.00 91.06           C  
ATOM   1792  CB  ILE C  82      -4.062  -5.579  -1.991  1.00 91.06           C  
ATOM   1793  O   ILE C  82      -5.996  -7.792  -0.487  1.00 91.06           O  
ATOM   1794  CG1 ILE C  82      -4.133  -4.055  -2.142  1.00 91.06           C  
ATOM   1795  CG2 ILE C  82      -4.997  -6.271  -2.987  1.00 91.06           C  
ATOM   1796  CD1 ILE C  82      -3.907  -3.562  -3.565  1.00 91.06           C  
ATOM   1797  N   SER C  83      -3.857  -8.360  -0.475  1.00 88.61           N  
ATOM   1798  CA  SER C  83      -4.160  -9.784  -0.374  1.00 88.61           C  
ATOM   1799  C   SER C  83      -4.913 -10.098   0.915  1.00 88.61           C  
ATOM   1800  CB  SER C  83      -2.876 -10.611  -0.438  1.00 88.61           C  
ATOM   1801  O   SER C  83      -5.909 -10.825   0.897  1.00 88.61           O  
ATOM   1802  OG  SER C  83      -2.220 -10.426  -1.681  1.00 88.61           O  
ATOM   1803  N   SER C  84      -4.455  -9.581   2.002  1.00 83.76           N  
ATOM   1804  CA  SER C  84      -5.104  -9.801   3.291  1.00 83.76           C  
ATOM   1805  C   SER C  84      -6.503  -9.193   3.316  1.00 83.76           C  
ATOM   1806  CB  SER C  84      -4.263  -9.210   4.423  1.00 83.76           C  
ATOM   1807  O   SER C  84      -7.433  -9.786   3.865  1.00 83.76           O  
ATOM   1808  OG  SER C  84      -3.011  -9.868   4.515  1.00 83.76           O  
ATOM   1809  N   LEU C  85      -6.580  -8.048   2.758  1.00 85.79           N  
ATOM   1810  CA  LEU C  85      -7.878  -7.387   2.677  1.00 85.79           C  
ATOM   1811  C   LEU C  85      -8.867  -8.226   1.875  1.00 85.79           C  
ATOM   1812  CB  LEU C  85      -7.735  -6.001   2.042  1.00 85.79           C  
ATOM   1813  O   LEU C  85     -10.020  -8.389   2.278  1.00 85.79           O  
ATOM   1814  CG  LEU C  85      -9.012  -5.164   1.946  1.00 85.79           C  
ATOM   1815  CD1 LEU C  85      -9.596  -4.927   3.335  1.00 85.79           C  
ATOM   1816  CD2 LEU C  85      -8.732  -3.839   1.245  1.00 85.79           C  
ATOM   1817  N   MET C  86      -8.476  -8.719   0.757  1.00 85.66           N  
ATOM   1818  CA  MET C  86      -9.316  -9.563  -0.089  1.00 85.66           C  
ATOM   1819  C   MET C  86      -9.770 -10.808   0.665  1.00 85.66           C  
ATOM   1820  CB  MET C  86      -8.567  -9.966  -1.360  1.00 85.66           C  
ATOM   1821  O   MET C  86     -10.928 -11.215   0.560  1.00 85.66           O  
ATOM   1822  CG  MET C  86      -8.396  -8.830  -2.356  1.00 85.66           C  
ATOM   1823  SD  MET C  86      -7.445  -9.336  -3.842  1.00 85.66           S  
ATOM   1824  CE  MET C  86      -8.641 -10.455  -4.622  1.00 85.66           C  
ATOM   1825  N   GLU C  87      -8.885 -11.415   1.386  1.00 77.11           N  
ATOM   1826  CA  GLU C  87      -9.209 -12.594   2.183  1.00 77.11           C  
ATOM   1827  C   GLU C  87     -10.240 -12.265   3.260  1.00 77.11           C  
ATOM   1828  CB  GLU C  87      -7.946 -13.174   2.824  1.00 77.11           C  
ATOM   1829  O   GLU C  87     -11.171 -13.039   3.491  1.00 77.11           O  
ATOM   1830  CG  GLU C  87      -8.153 -14.537   3.468  1.00 77.11           C  
ATOM   1831  CD  GLU C  87      -6.883 -15.115   4.071  1.00 77.11           C  
ATOM   1832  OE1 GLU C  87      -6.918 -16.260   4.578  1.00 77.11           O  
ATOM   1833  OE2 GLU C  87      -5.845 -14.418   4.038  1.00 77.11           O  
ATOM   1834  N   ALA C  88     -10.059 -11.163   3.845  1.00 74.87           N  
ATOM   1835  CA  ALA C  88     -10.957 -10.739   4.916  1.00 74.87           C  
ATOM   1836  C   ALA C  88     -12.349 -10.430   4.374  1.00 74.87           C  
ATOM   1837  CB  ALA C  88     -10.387  -9.519   5.636  1.00 74.87           C  
ATOM   1838  O   ALA C  88     -13.352 -10.662   5.054  1.00 74.87           O  
ATOM   1839  N   MET C  89     -12.432  -9.915   3.227  1.00 75.12           N  
ATOM   1840  CA  MET C  89     -13.706  -9.530   2.627  1.00 75.12           C  
ATOM   1841  C   MET C  89     -14.435 -10.748   2.069  1.00 75.12           C  
ATOM   1842  CB  MET C  89     -13.489  -8.497   1.519  1.00 75.12           C  
ATOM   1843  O   MET C  89     -15.654 -10.718   1.890  1.00 75.12           O  
ATOM   1844  CG  MET C  89     -13.086  -7.124   2.031  1.00 75.12           C  
ATOM   1845  SD  MET C  89     -13.057  -5.859   0.703  1.00 75.12           S  
ATOM   1846  CE  MET C  89     -14.828  -5.484   0.580  1.00 75.12           C  
ATOM   1847  N   GLN C  90     -13.815 -11.687   1.602  1.00 68.54           N  
ATOM   1848  CA  GLN C  90     -14.418 -12.917   1.100  1.00 68.54           C  
ATOM   1849  C   GLN C  90     -15.072 -13.710   2.229  1.00 68.54           C  
ATOM   1850  CB  GLN C  90     -13.371 -13.778   0.392  1.00 68.54           C  
ATOM   1851  O   GLN C  90     -16.049 -14.426   2.005  1.00 68.54           O  
ATOM   1852  CG  GLN C  90     -12.952 -13.241  -0.970  1.00 68.54           C  
ATOM   1853  CD  GLN C  90     -11.790 -14.009  -1.572  1.00 68.54           C  
ATOM   1854  NE2 GLN C  90     -10.628 -13.368  -1.641  1.00 68.54           N  
ATOM   1855  OE1 GLN C  90     -11.935 -15.169  -1.970  1.00 68.54           O  
ATOM   1856  N   GLN C  91     -14.567 -13.693   3.456  1.00 55.64           N  
ATOM   1857  CA  GLN C  91     -15.090 -14.443   4.593  1.00 55.64           C  
ATOM   1858  C   GLN C  91     -16.392 -13.833   5.103  1.00 55.64           C  
ATOM   1859  CB  GLN C  91     -14.058 -14.498   5.720  1.00 55.64           C  
ATOM   1860  O   GLN C  91     -17.120 -14.465   5.871  1.00 55.64           O  
ATOM   1861  CG  GLN C  91     -12.960 -15.530   5.500  1.00 55.64           C  
ATOM   1862  CD  GLN C  91     -11.850 -15.435   6.529  1.00 55.64           C  
ATOM   1863  NE2 GLN C  91     -10.730 -16.097   6.257  1.00 55.64           N  
ATOM   1864  OE1 GLN C  91     -11.997 -14.772   7.561  1.00 55.64           O  
ATOM   1865  N   ALA C  92     -16.797 -12.602   4.673  1.00 47.24           N  
ATOM   1866  CA  ALA C  92     -17.963 -11.950   5.264  1.00 47.24           C  
ATOM   1867  C   ALA C  92     -19.258 -12.590   4.770  1.00 47.24           C  
ATOM   1868  CB  ALA C  92     -17.956 -10.457   4.948  1.00 47.24           C  
ATOM   1869  O   ALA C  92     -20.351 -12.182   5.170  1.00 47.24           O  
ATOM   1870  N   PRO C  93     -19.444 -13.233   3.843  1.00 43.61           N  
ATOM   1871  CA  PRO C  93     -20.873 -13.410   3.572  1.00 43.61           C  
ATOM   1872  C   PRO C  93     -21.614 -14.080   4.727  1.00 43.61           C  
ATOM   1873  CB  PRO C  93     -20.888 -14.298   2.325  1.00 43.61           C  
ATOM   1874  O   PRO C  93     -22.764 -13.736   5.010  1.00 43.61           O  
ATOM   1875  CG  PRO C  93     -19.477 -14.768   2.173  1.00 43.61           C  
ATOM   1876  CD  PRO C  93     -18.614 -14.006   3.139  1.00 43.61           C  
ATOM   1877  N   ASP C  94     -21.573 -15.436   4.853  1.00 38.08           N  
ATOM   1878  CA  ASP C  94     -22.554 -16.185   5.632  1.00 38.08           C  
ATOM   1879  C   ASP C  94     -22.409 -15.893   7.124  1.00 38.08           C  
ATOM   1880  CB  ASP C  94     -22.411 -17.686   5.374  1.00 38.08           C  
ATOM   1881  O   ASP C  94     -21.302 -15.934   7.665  1.00 38.08           O  
ATOM   1882  CG  ASP C  94     -23.429 -18.216   4.379  1.00 38.08           C  
ATOM   1883  OD1 ASP C  94     -24.435 -17.526   4.110  1.00 38.08           O  
ATOM   1884  OD2 ASP C  94     -23.224 -19.336   3.863  1.00 38.08           O  
ATOM   1885  N   GLY C  95     -23.103 -14.944   7.709  1.00 38.11           N  
ATOM   1886  CA  GLY C  95     -23.415 -14.584   9.083  1.00 38.11           C  
ATOM   1887  C   GLY C  95     -23.265 -15.741  10.052  1.00 38.11           C  
ATOM   1888  O   GLY C  95     -23.619 -15.624  11.227  1.00 38.11           O  
ATOM   1889  N   ALA C  96     -23.425 -16.952   9.616  1.00 35.52           N  
ATOM   1890  CA  ALA C  96     -23.526 -17.976  10.652  1.00 35.52           C  
ATOM   1891  C   ALA C  96     -22.221 -18.098  11.433  1.00 35.52           C  
ATOM   1892  CB  ALA C  96     -23.900 -19.322  10.034  1.00 35.52           C  
ATOM   1893  O   ALA C  96     -21.245 -18.667  10.939  1.00 35.52           O  
ATOM   1894  N   HIS C  97     -21.640 -16.908  11.764  1.00 35.66           N  
ATOM   1895  CA  HIS C  97     -20.468 -17.003  12.627  1.00 35.66           C  
ATOM   1896  C   HIS C  97     -20.798 -17.727  13.928  1.00 35.66           C  
ATOM   1897  CB  HIS C  97     -19.909 -15.611  12.928  1.00 35.66           C  
ATOM   1898  O   HIS C  97     -21.745 -17.358  14.625  1.00 35.66           O  
ATOM   1899  CG  HIS C  97     -19.237 -14.968  11.757  1.00 35.66           C  
ATOM   1900  CD2 HIS C  97     -19.558 -13.863  11.044  1.00 35.66           C  
ATOM   1901  ND1 HIS C  97     -18.086 -15.472  11.191  1.00 35.66           N  
ATOM   1902  CE1 HIS C  97     -17.726 -14.701  10.179  1.00 35.66           C  
ATOM   1903  NE2 HIS C  97     -18.603 -13.717  10.068  1.00 35.66           N  
ATOM   1904  N   ASP C  98     -20.842 -18.973  13.960  1.00 34.16           N  
ATOM   1905  CA  ASP C  98     -20.885 -19.585  15.285  1.00 34.16           C  
ATOM   1906  C   ASP C  98     -19.906 -18.901  16.237  1.00 34.16           C  
ATOM   1907  CB  ASP C  98     -20.573 -21.080  15.196  1.00 34.16           C  
ATOM   1908  O   ASP C  98     -18.726 -18.747  15.918  1.00 34.16           O  
ATOM   1909  CG  ASP C  98     -21.487 -21.929  16.063  1.00 34.16           C  
ATOM   1910  OD1 ASP C  98     -22.103 -21.391  17.008  1.00 34.16           O  
ATOM   1911  OD2 ASP C  98     -21.590 -23.147  15.800  1.00 34.16           O  
ATOM   1912  N   PRO C  99     -20.349 -17.832  17.032  1.00 37.53           N  
ATOM   1913  CA  PRO C  99     -19.560 -17.130  18.047  1.00 37.53           C  
ATOM   1914  C   PRO C  99     -18.475 -18.010  18.663  1.00 37.53           C  
ATOM   1915  CB  PRO C  99     -20.604 -16.736  19.095  1.00 37.53           C  
ATOM   1916  O   PRO C  99     -17.552 -17.501  19.304  1.00 37.53           O  
ATOM   1917  CG  PRO C  99     -21.821 -17.525  18.737  1.00 37.53           C  
ATOM   1918  CD  PRO C  99     -21.623 -18.115  17.370  1.00 37.53           C  
ATOM   1919  N   GLU C 100     -18.843 -19.201  18.888  1.00 35.57           N  
ATOM   1920  CA  GLU C 100     -17.912 -19.979  19.700  1.00 35.57           C  
ATOM   1921  C   GLU C 100     -16.585 -20.184  18.974  1.00 35.57           C  
ATOM   1922  CB  GLU C 100     -18.523 -21.332  20.071  1.00 35.57           C  
ATOM   1923  O   GLU C 100     -15.700 -20.882  19.473  1.00 35.57           O  
ATOM   1924  CG  GLU C 100     -19.735 -21.230  20.985  1.00 35.57           C  
ATOM   1925  CD  GLU C 100     -19.643 -22.129  22.208  1.00 35.57           C  
ATOM   1926  OE1 GLU C 100     -20.151 -21.744  23.285  1.00 35.57           O  
ATOM   1927  OE2 GLU C 100     -19.056 -23.228  22.087  1.00 35.57           O  
ATOM   1928  N   ASP C 101     -16.617 -19.967  17.624  1.00 32.79           N  
ATOM   1929  CA  ASP C 101     -15.376 -20.383  16.978  1.00 32.79           C  
ATOM   1930  C   ASP C 101     -14.294 -19.316  17.129  1.00 32.79           C  
ATOM   1931  CB  ASP C 101     -15.616 -20.682  15.497  1.00 32.79           C  
ATOM   1932  O   ASP C 101     -14.498 -18.160  16.752  1.00 32.79           O  
ATOM   1933  CG  ASP C 101     -14.530 -21.548  14.883  1.00 32.79           C  
ATOM   1934  OD1 ASP C 101     -13.482 -21.761  15.529  1.00 32.79           O  
ATOM   1935  OD2 ASP C 101     -14.723 -22.019  13.741  1.00 32.79           O  
ATOM   1936  N   PRO C 102     -13.466 -19.227  18.134  1.00 33.91           N  
ATOM   1937  CA  PRO C 102     -12.251 -18.415  18.221  1.00 33.91           C  
ATOM   1938  C   PRO C 102     -11.576 -18.216  16.865  1.00 33.91           C  
ATOM   1939  CB  PRO C 102     -11.354 -19.221  19.164  1.00 33.91           C  
ATOM   1940  O   PRO C 102     -11.461 -19.164  16.084  1.00 33.91           O  
ATOM   1941  CG  PRO C 102     -12.008 -20.561  19.261  1.00 33.91           C  
ATOM   1942  CD  PRO C 102     -13.300 -20.518  18.495  1.00 33.91           C  
ATOM   1943  N   HIS C 103     -11.833 -17.148  16.165  1.00 33.70           N  
ATOM   1944  CA  HIS C 103     -11.353 -16.849  14.821  1.00 33.70           C  
ATOM   1945  C   HIS C 103      -9.860 -17.134  14.693  1.00 33.70           C  
ATOM   1946  CB  HIS C 103     -11.641 -15.390  14.461  1.00 33.70           C  
ATOM   1947  O   HIS C 103      -9.186 -16.561  13.835  1.00 33.70           O  
ATOM   1948  CG  HIS C 103     -13.055 -15.144  14.040  1.00 33.70           C  
ATOM   1949  CD2 HIS C 103     -14.042 -14.421  14.619  1.00 33.70           C  
ATOM   1950  ND1 HIS C 103     -13.594 -15.681  12.891  1.00 33.70           N  
ATOM   1951  CE1 HIS C 103     -14.854 -15.296  12.780  1.00 33.70           C  
ATOM   1952  NE2 HIS C 103     -15.151 -14.530  13.816  1.00 33.70           N  
ATOM   1953  N   PRO C 104      -9.054 -17.473  15.647  1.00 32.93           N  
ATOM   1954  CA  PRO C 104      -7.690 -17.441  15.113  1.00 32.93           C  
ATOM   1955  C   PRO C 104      -7.595 -18.017  13.702  1.00 32.93           C  
ATOM   1956  CB  PRO C 104      -6.902 -18.298  16.107  1.00 32.93           C  
ATOM   1957  O   PRO C 104      -8.576 -18.557  13.185  1.00 32.93           O  
ATOM   1958  CG  PRO C 104      -7.941 -18.914  16.988  1.00 32.93           C  
ATOM   1959  CD  PRO C 104      -9.289 -18.412  16.558  1.00 32.93           C  
ATOM   1960  N   LEU C 105      -6.400 -18.381  13.164  1.00 31.88           N  
ATOM   1961  CA  LEU C 105      -6.163 -19.255  12.021  1.00 31.88           C  
ATOM   1962  C   LEU C 105      -7.204 -20.368  11.963  1.00 31.88           C  
ATOM   1963  CB  LEU C 105      -4.758 -19.858  12.089  1.00 31.88           C  
ATOM   1964  O   LEU C 105      -7.126 -21.337  12.722  1.00 31.88           O  
ATOM   1965  CG  LEU C 105      -3.599 -18.917  11.757  1.00 31.88           C  
ATOM   1966  CD1 LEU C 105      -2.274 -19.531  12.198  1.00 31.88           C  
ATOM   1967  CD2 LEU C 105      -3.578 -18.602  10.265  1.00 31.88           C  
ATOM   1968  N   SER C 106      -8.415 -19.921  12.272  1.00 32.69           N  
ATOM   1969  CA  SER C 106      -9.305 -21.077  12.268  1.00 32.69           C  
ATOM   1970  C   SER C 106      -9.056 -21.962  11.051  1.00 32.69           C  
ATOM   1971  CB  SER C 106     -10.767 -20.628  12.292  1.00 32.69           C  
ATOM   1972  O   SER C 106      -8.917 -21.463   9.932  1.00 32.69           O  
ATOM   1973  OG  SER C 106     -10.876 -19.252  11.974  1.00 32.69           O  
ATOM   1974  N   VAL C 107      -8.311 -22.926  11.213  1.00 31.46           N  
ATOM   1975  CA  VAL C 107      -8.230 -24.040  10.275  1.00 31.46           C  
ATOM   1976  C   VAL C 107      -9.625 -24.385   9.760  1.00 31.46           C  
ATOM   1977  CB  VAL C 107      -7.579 -25.282  10.923  1.00 31.46           C  
ATOM   1978  O   VAL C 107     -10.511 -24.742  10.540  1.00 31.46           O  
ATOM   1979  CG1 VAL C 107      -7.545 -26.450   9.938  1.00 31.46           C  
ATOM   1980  CG2 VAL C 107      -6.170 -24.951  11.413  1.00 31.46           C  
ATOM   1981  N   VAL C 108     -10.447 -23.502   9.003  1.00 32.33           N  
ATOM   1982  CA  VAL C 108     -11.619 -24.140   8.415  1.00 32.33           C  
ATOM   1983  C   VAL C 108     -11.454 -25.658   8.451  1.00 32.33           C  
ATOM   1984  CB  VAL C 108     -11.857 -23.664   6.964  1.00 32.33           C  
ATOM   1985  O   VAL C 108     -10.337 -26.164   8.575  1.00 32.33           O  
ATOM   1986  CG1 VAL C 108     -12.999 -24.448   6.319  1.00 32.33           C  
ATOM   1987  CG2 VAL C 108     -12.151 -22.165   6.937  1.00 32.33           C  
ATOM   1988  N   ALA C 109     -12.317 -26.455   8.047  1.00 33.07           N  
ATOM   1989  CA  ALA C 109     -12.030 -27.867   7.810  1.00 33.07           C  
ATOM   1990  C   ALA C 109     -10.619 -28.055   7.259  1.00 33.07           C  
ATOM   1991  CB  ALA C 109     -13.057 -28.465   6.850  1.00 33.07           C  
ATOM   1992  O   ALA C 109      -9.940 -27.080   6.929  1.00 33.07           O  
ATOM   1993  N   GLY C 110      -9.971 -29.319   7.222  1.00 38.74           N  
ATOM   1994  CA  GLY C 110      -8.757 -29.969   6.755  1.00 38.74           C  
ATOM   1995  C   GLY C 110      -8.120 -29.265   5.572  1.00 38.74           C  
ATOM   1996  O   GLY C 110      -7.143 -29.756   5.002  1.00 38.74           O  
ATOM   1997  N   ARG C 111      -8.809 -28.391   4.893  1.00 42.79           N  
ATOM   1998  CA  ARG C 111      -8.032 -28.034   3.710  1.00 42.79           C  
ATOM   1999  C   ARG C 111      -7.096 -26.866   4.001  1.00 42.79           C  
ATOM   2000  CB  ARG C 111      -8.959 -27.684   2.544  1.00 42.79           C  
ATOM   2001  O   ARG C 111      -7.528 -25.828   4.505  1.00 42.79           O  
ATOM   2002  CG  ARG C 111      -9.209 -28.840   1.588  1.00 42.79           C  
ATOM   2003  CD  ARG C 111     -10.289 -28.504   0.568  1.00 42.79           C  
ATOM   2004  NE  ARG C 111      -9.759 -27.712  -0.537  1.00 42.79           N  
ATOM   2005  NH1 ARG C 111     -11.760 -27.594  -1.685  1.00 42.79           N  
ATOM   2006  NH2 ARG C 111      -9.887 -26.581  -2.532  1.00 42.79           N  
ATOM   2007  CZ  ARG C 111     -10.470 -27.297  -1.582  1.00 42.79           C  
ATOM   2008  N   PRO C 112      -5.856 -27.064   4.085  1.00 52.14           N  
ATOM   2009  CA  PRO C 112      -4.856 -26.001   4.208  1.00 52.14           C  
ATOM   2010  C   PRO C 112      -5.162 -24.796   3.321  1.00 52.14           C  
ATOM   2011  CB  PRO C 112      -3.558 -26.685   3.771  1.00 52.14           C  
ATOM   2012  O   PRO C 112      -5.635 -24.960   2.194  1.00 52.14           O  
ATOM   2013  CG  PRO C 112      -3.969 -28.069   3.381  1.00 52.14           C  
ATOM   2014  CD  PRO C 112      -5.455 -28.194   3.562  1.00 52.14           C  
ATOM   2015  N   LEU C 113      -5.351 -23.656   3.931  1.00 66.64           N  
ATOM   2016  CA  LEU C 113      -5.554 -22.443   3.148  1.00 66.64           C  
ATOM   2017  C   LEU C 113      -4.354 -22.168   2.249  1.00 66.64           C  
ATOM   2018  CB  LEU C 113      -5.802 -21.245   4.069  1.00 66.64           C  
ATOM   2019  O   LEU C 113      -3.207 -22.336   2.670  1.00 66.64           O  
ATOM   2020  CG  LEU C 113      -7.163 -21.195   4.765  1.00 66.64           C  
ATOM   2021  CD1 LEU C 113      -7.141 -20.177   5.900  1.00 66.64           C  
ATOM   2022  CD2 LEU C 113      -8.264 -20.862   3.763  1.00 66.64           C  
ATOM   2023  N   SER C 114      -4.638 -21.939   0.980  1.00 75.90           N  
ATOM   2024  CA  SER C 114      -3.598 -21.634   0.003  1.00 75.90           C  
ATOM   2025  C   SER C 114      -3.156 -20.178   0.102  1.00 75.90           C  
ATOM   2026  CB  SER C 114      -4.091 -21.931  -1.414  1.00 75.90           C  
ATOM   2027  O   SER C 114      -3.947 -19.307   0.471  1.00 75.90           O  
ATOM   2028  OG  SER C 114      -5.387 -21.395  -1.619  1.00 75.90           O  
ATOM   2029  N   CYS C 115      -1.934 -19.942  -0.003  1.00 77.35           N  
ATOM   2030  CA  CYS C 115      -1.367 -18.598   0.001  1.00 77.35           C  
ATOM   2031  C   CYS C 115      -1.821 -17.811  -1.222  1.00 77.35           C  
ATOM   2032  CB  CYS C 115       0.160 -18.661   0.040  1.00 77.35           C  
ATOM   2033  O   CYS C 115      -1.634 -18.255  -2.356  1.00 77.35           O  
ATOM   2034  SG  CYS C 115       0.957 -17.041  -0.010  1.00 77.35           S  
ATOM   2035  N   PRO C 116      -2.374 -16.752  -1.049  1.00 70.24           N  
ATOM   2036  CA  PRO C 116      -2.814 -15.953  -2.196  1.00 70.24           C  
ATOM   2037  C   PRO C 116      -1.649 -15.411  -3.019  1.00 70.24           C  
ATOM   2038  CB  PRO C 116      -3.603 -14.812  -1.548  1.00 70.24           C  
ATOM   2039  O   PRO C 116      -1.836 -15.007  -4.170  1.00 70.24           O  
ATOM   2040  CG  PRO C 116      -3.090 -14.741  -0.146  1.00 70.24           C  
ATOM   2041  CD  PRO C 116      -2.584 -16.099   0.246  1.00 70.24           C  
ATOM   2042  N   ASN C 117      -0.413 -15.401  -2.431  1.00 74.52           N  
ATOM   2043  CA  ASN C 117       0.748 -14.801  -3.079  1.00 74.52           C  
ATOM   2044  C   ASN C 117       1.642 -15.860  -3.719  1.00 74.52           C  
ATOM   2045  CB  ASN C 117       1.549 -13.964  -2.079  1.00 74.52           C  
ATOM   2046  O   ASN C 117       2.514 -15.536  -4.527  1.00 74.52           O  
ATOM   2047  CG  ASN C 117       0.779 -12.758  -1.579  1.00 74.52           C  
ATOM   2048  ND2 ASN C 117       1.043 -12.358  -0.341  1.00 74.52           N  
ATOM   2049  OD1 ASN C 117      -0.047 -12.191  -2.299  1.00 74.52           O  
ATOM   2050  N   HIS C 118       1.475 -17.092  -3.248  1.00 79.71           N  
ATOM   2051  CA  HIS C 118       2.294 -18.186  -3.758  1.00 79.71           C  
ATOM   2052  C   HIS C 118       1.439 -19.402  -4.096  1.00 79.71           C  
ATOM   2053  CB  HIS C 118       3.372 -18.567  -2.742  1.00 79.71           C  
ATOM   2054  O   HIS C 118       0.998 -20.125  -3.199  1.00 79.71           O  
ATOM   2055  CG  HIS C 118       4.258 -17.427  -2.351  1.00 79.71           C  
ATOM   2056  CD2 HIS C 118       5.265 -16.815  -3.018  1.00 79.71           C  
ATOM   2057  ND1 HIS C 118       4.156 -16.789  -1.134  1.00 79.71           N  
ATOM   2058  CE1 HIS C 118       5.064 -15.830  -1.070  1.00 79.71           C  
ATOM   2059  NE2 HIS C 118       5.750 -15.824  -2.200  1.00 79.71           N  
ATOM   2060  N   GLU C 119       1.326 -19.603  -5.419  1.00 74.44           N  
ATOM   2061  CA  GLU C 119       0.494 -20.695  -5.914  1.00 74.44           C  
ATOM   2062  C   GLU C 119       0.982 -22.043  -5.391  1.00 74.44           C  
ATOM   2063  CB  GLU C 119       0.470 -20.703  -7.445  1.00 74.44           C  
ATOM   2064  O   GLU C 119       2.172 -22.353  -5.475  1.00 74.44           O  
ATOM   2065  CG  GLU C 119      -0.591 -21.617  -8.040  1.00 74.44           C  
ATOM   2066  CD  GLU C 119      -0.734 -21.471  -9.546  1.00 74.44           C  
ATOM   2067  OE1 GLU C 119      -1.661 -22.077 -10.130  1.00 74.44           O  
ATOM   2068  OE2 GLU C 119       0.089 -20.745 -10.148  1.00 74.44           O  
ATOM   2069  N   GLY C 120       0.078 -22.837  -4.748  1.00 75.96           N  
ATOM   2070  CA  GLY C 120       0.400 -24.181  -4.295  1.00 75.96           C  
ATOM   2071  C   GLY C 120       0.967 -24.217  -2.889  1.00 75.96           C  
ATOM   2072  O   GLY C 120       1.216 -25.293  -2.342  1.00 75.96           O  
ATOM   2073  N   LYS C 121       1.174 -23.084  -2.338  1.00 83.75           N  
ATOM   2074  CA  LYS C 121       1.736 -23.042  -0.991  1.00 83.75           C  
ATOM   2075  C   LYS C 121       0.638 -22.891   0.058  1.00 83.75           C  
ATOM   2076  CB  LYS C 121       2.742 -21.898  -0.865  1.00 83.75           C  
ATOM   2077  O   LYS C 121      -0.372 -22.227  -0.184  1.00 83.75           O  
ATOM   2078  CG  LYS C 121       3.923 -22.004  -1.819  1.00 83.75           C  
ATOM   2079  CD  LYS C 121       4.911 -23.073  -1.369  1.00 83.75           C  
ATOM   2080  CE  LYS C 121       6.159 -23.085  -2.241  1.00 83.75           C  
ATOM   2081  NZ  LYS C 121       7.058 -24.229  -1.906  1.00 83.75           N  
ATOM   2082  N   THR C 122       0.840 -23.492   1.128  1.00 81.88           N  
ATOM   2083  CA  THR C 122      -0.130 -23.461   2.216  1.00 81.88           C  
ATOM   2084  C   THR C 122       0.317 -22.496   3.311  1.00 81.88           C  
ATOM   2085  CB  THR C 122      -0.340 -24.862   2.819  1.00 81.88           C  
ATOM   2086  O   THR C 122       1.515 -22.298   3.520  1.00 81.88           O  
ATOM   2087  CG2 THR C 122      -0.952 -25.814   1.796  1.00 81.88           C  
ATOM   2088  OG1 THR C 122       0.923 -25.386   3.247  1.00 81.88           O  
ATOM   2089  N   MET C 123      -0.697 -21.861   3.915  1.00 79.79           N  
ATOM   2090  CA  MET C 123      -0.432 -20.923   5.002  1.00 79.79           C  
ATOM   2091  C   MET C 123      -0.123 -21.665   6.297  1.00 79.79           C  
ATOM   2092  CB  MET C 123      -1.624 -19.987   5.207  1.00 79.79           C  
ATOM   2093  O   MET C 123      -1.033 -22.143   6.977  1.00 79.79           O  
ATOM   2094  CG  MET C 123      -1.973 -19.159   3.981  1.00 79.79           C  
ATOM   2095  SD  MET C 123      -1.168 -17.510   3.993  1.00 79.79           S  
ATOM   2096  CE  MET C 123      -2.558 -16.479   4.537  1.00 79.79           C  
ATOM   2097  N   GLU C 124       1.116 -21.797   6.568  1.00 82.68           N  
ATOM   2098  CA  GLU C 124       1.525 -22.599   7.717  1.00 82.68           C  
ATOM   2099  C   GLU C 124       2.146 -21.728   8.805  1.00 82.68           C  
ATOM   2100  CB  GLU C 124       2.511 -23.689   7.289  1.00 82.68           C  
ATOM   2101  O   GLU C 124       2.415 -22.203   9.911  1.00 82.68           O  
ATOM   2102  CG  GLU C 124       3.724 -23.160   6.537  1.00 82.68           C  
ATOM   2103  CD  GLU C 124       4.585 -24.260   5.937  1.00 82.68           C  
ATOM   2104  OE1 GLU C 124       5.545 -23.945   5.198  1.00 82.68           O  
ATOM   2105  OE2 GLU C 124       4.297 -25.447   6.208  1.00 82.68           O  
ATOM   2106  N   PHE C 125       2.299 -20.486   8.495  1.00 84.08           N  
ATOM   2107  CA  PHE C 125       2.970 -19.605   9.444  1.00 84.08           C  
ATOM   2108  C   PHE C 125       2.097 -18.401   9.776  1.00 84.08           C  
ATOM   2109  CB  PHE C 125       4.318 -19.138   8.885  1.00 84.08           C  
ATOM   2110  O   PHE C 125       1.126 -18.119   9.072  1.00 84.08           O  
ATOM   2111  CG  PHE C 125       5.242 -20.265   8.508  1.00 84.08           C  
ATOM   2112  CD1 PHE C 125       6.053 -20.865   9.462  1.00 84.08           C  
ATOM   2113  CD2 PHE C 125       5.298 -20.723   7.198  1.00 84.08           C  
ATOM   2114  CE1 PHE C 125       6.910 -21.908   9.116  1.00 84.08           C  
ATOM   2115  CE2 PHE C 125       6.152 -21.765   6.845  1.00 84.08           C  
ATOM   2116  CZ  PHE C 125       6.957 -22.355   7.805  1.00 84.08           C  
ATOM   2117  N   TYR C 126       2.357 -17.837  10.904  1.00 81.90           N  
ATOM   2118  CA  TYR C 126       1.660 -16.629  11.329  1.00 81.90           C  
ATOM   2119  C   TYR C 126       2.648 -15.516  11.657  1.00 81.90           C  
ATOM   2120  CB  TYR C 126       0.776 -16.918  12.546  1.00 81.90           C  
ATOM   2121  O   TYR C 126       3.605 -15.728  12.406  1.00 81.90           O  
ATOM   2122  CG  TYR C 126      -0.093 -15.754  12.955  1.00 81.90           C  
ATOM   2123  CD1 TYR C 126       0.279 -14.916  14.004  1.00 81.90           C  
ATOM   2124  CD2 TYR C 126      -1.288 -15.489  12.294  1.00 81.90           C  
ATOM   2125  CE1 TYR C 126      -0.520 -13.843  14.386  1.00 81.90           C  
ATOM   2126  CE2 TYR C 126      -2.095 -14.419  12.668  1.00 81.90           C  
ATOM   2127  OH  TYR C 126      -2.497 -12.542  14.086  1.00 81.90           O  
ATOM   2128  CZ  TYR C 126      -1.703 -13.603  13.713  1.00 81.90           C  
ATOM   2129  N   CYS C 127       2.476 -14.329  10.989  1.00 81.04           N  
ATOM   2130  CA  CYS C 127       3.299 -13.164  11.296  1.00 81.04           C  
ATOM   2131  C   CYS C 127       2.662 -12.320  12.392  1.00 81.04           C  
ATOM   2132  CB  CYS C 127       3.512 -12.314  10.043  1.00 81.04           C  
ATOM   2133  O   CYS C 127       1.603 -11.724  12.187  1.00 81.04           O  
ATOM   2134  SG  CYS C 127       4.510 -10.836  10.328  1.00 81.04           S  
ATOM   2135  N   GLU C 128       3.266 -12.298  13.456  1.00 76.58           N  
ATOM   2136  CA  GLU C 128       2.738 -11.559  14.600  1.00 76.58           C  
ATOM   2137  C   GLU C 128       2.716 -10.059  14.325  1.00 76.58           C  
ATOM   2138  CB  GLU C 128       3.563 -11.852  15.856  1.00 76.58           C  
ATOM   2139  O   GLU C 128       1.755  -9.372  14.677  1.00 76.58           O  
ATOM   2140  CG  GLU C 128       3.424 -13.279  16.364  1.00 76.58           C  
ATOM   2141  CD  GLU C 128       4.234 -13.550  17.622  1.00 76.58           C  
ATOM   2142  OE1 GLU C 128       3.981 -14.572  18.299  1.00 76.58           O  
ATOM   2143  OE2 GLU C 128       5.128 -12.731  17.935  1.00 76.58           O  
ATOM   2144  N   ALA C 129       3.745  -9.720  13.614  1.00 70.55           N  
ATOM   2145  CA  ALA C 129       3.876  -8.296  13.313  1.00 70.55           C  
ATOM   2146  C   ALA C 129       2.769  -7.830  12.372  1.00 70.55           C  
ATOM   2147  CB  ALA C 129       5.245  -8.004  12.705  1.00 70.55           C  
ATOM   2148  O   ALA C 129       2.220  -6.739  12.540  1.00 70.55           O  
ATOM   2149  N   CYS C 130       2.425  -8.636  11.427  1.00 68.39           N  
ATOM   2150  CA  CYS C 130       1.437  -8.281  10.415  1.00 68.39           C  
ATOM   2151  C   CYS C 130       0.079  -8.892  10.740  1.00 68.39           C  
ATOM   2152  CB  CYS C 130       1.896  -8.743   9.032  1.00 68.39           C  
ATOM   2153  O   CYS C 130      -0.902  -8.645  10.037  1.00 68.39           O  
ATOM   2154  SG  CYS C 130       3.463  -8.015   8.505  1.00 68.39           S  
ATOM   2155  N   GLU C 131       0.085  -9.629  11.789  1.00 67.94           N  
ATOM   2156  CA  GLU C 131      -1.133 -10.328  12.189  1.00 67.94           C  
ATOM   2157  C   GLU C 131      -1.785 -11.026  11.000  1.00 67.94           C  
ATOM   2158  CB  GLU C 131      -2.123  -9.355  12.836  1.00 67.94           C  
ATOM   2159  O   GLU C 131      -2.987 -10.877  10.768  1.00 67.94           O  
ATOM   2160  CG  GLU C 131      -1.668  -8.823  14.188  1.00 67.94           C  
ATOM   2161  CD  GLU C 131      -2.702  -7.935  14.861  1.00 67.94           C  
ATOM   2162  OE1 GLU C 131      -2.407  -7.370  15.939  1.00 67.94           O  
ATOM   2163  OE2 GLU C 131      -3.817  -7.805  14.308  1.00 67.94           O  
ATOM   2164  N   THR C 132      -0.961 -11.780  10.315  1.00 71.77           N  
ATOM   2165  CA  THR C 132      -1.467 -12.462   9.130  1.00 71.77           C  
ATOM   2166  C   THR C 132      -0.802 -13.826   8.966  1.00 71.77           C  
ATOM   2167  CB  THR C 132      -1.239 -11.621   7.861  1.00 71.77           C  
ATOM   2168  O   THR C 132       0.373 -13.994   9.301  1.00 71.77           O  
ATOM   2169  CG2 THR C 132       0.244 -11.544   7.511  1.00 71.77           C  
ATOM   2170  OG1 THR C 132      -1.946 -12.217   6.766  1.00 71.77           O  
ATOM   2171  N   ALA C 133      -1.552 -14.781   8.477  1.00 76.17           N  
ATOM   2172  CA  ALA C 133      -0.999 -16.086   8.123  1.00 76.17           C  
ATOM   2173  C   ALA C 133      -0.221 -16.015   6.813  1.00 76.17           C  
ATOM   2174  CB  ALA C 133      -2.113 -17.126   8.023  1.00 76.17           C  
ATOM   2175  O   ALA C 133      -0.569 -15.241   5.918  1.00 76.17           O  
ATOM   2176  N   MET C 134       0.850 -16.706   6.801  1.00 81.24           N  
ATOM   2177  CA  MET C 134       1.649 -16.690   5.579  1.00 81.24           C  
ATOM   2178  C   MET C 134       2.263 -18.060   5.313  1.00 81.24           C  
ATOM   2179  CB  MET C 134       2.751 -15.633   5.671  1.00 81.24           C  
ATOM   2180  O   MET C 134       2.325 -18.903   6.210  1.00 81.24           O  
ATOM   2181  CG  MET C 134       3.639 -15.777   6.896  1.00 81.24           C  
ATOM   2182  SD  MET C 134       4.780 -14.356   7.109  1.00 81.24           S  
ATOM   2183  CE  MET C 134       6.098 -15.146   8.076  1.00 81.24           C  
ATOM   2184  N   CYS C 135       2.654 -18.267   4.030  1.00 82.27           N  
ATOM   2185  CA  CYS C 135       3.347 -19.489   3.639  1.00 82.27           C  
ATOM   2186  C   CYS C 135       4.848 -19.361   3.868  1.00 82.27           C  
ATOM   2187  CB  CYS C 135       3.072 -19.816   2.172  1.00 82.27           C  
ATOM   2188  O   CYS C 135       5.326 -18.318   4.316  1.00 82.27           O  
ATOM   2189  SG  CYS C 135       3.963 -18.757   1.010  1.00 82.27           S  
ATOM   2190  N   GLY C 136       5.542 -20.448   3.644  1.00 86.94           N  
ATOM   2191  CA  GLY C 136       6.988 -20.462   3.803  1.00 86.94           C  
ATOM   2192  C   GLY C 136       7.694 -19.443   2.930  1.00 86.94           C  
ATOM   2193  O   GLY C 136       8.664 -18.815   3.360  1.00 86.94           O  
ATOM   2194  N   GLU C 137       7.139 -19.251   1.831  1.00 85.13           N  
ATOM   2195  CA  GLU C 137       7.746 -18.297   0.908  1.00 85.13           C  
ATOM   2196  C   GLU C 137       7.525 -16.861   1.375  1.00 85.13           C  
ATOM   2197  CB  GLU C 137       7.185 -18.483  -0.504  1.00 85.13           C  
ATOM   2198  O   GLU C 137       8.421 -16.021   1.262  1.00 85.13           O  
ATOM   2199  CG  GLU C 137       7.753 -19.689  -1.237  1.00 85.13           C  
ATOM   2200  CD  GLU C 137       6.724 -20.411  -2.092  1.00 85.13           C  
ATOM   2201  OE1 GLU C 137       6.946 -21.593  -2.442  1.00 85.13           O  
ATOM   2202  OE2 GLU C 137       5.687 -19.790  -2.416  1.00 85.13           O  
ATOM   2203  N   CYS C 138       6.401 -16.544   1.798  1.00 80.63           N  
ATOM   2204  CA  CYS C 138       6.133 -15.231   2.374  1.00 80.63           C  
ATOM   2205  C   CYS C 138       7.043 -14.963   3.567  1.00 80.63           C  
ATOM   2206  CB  CYS C 138       4.670 -15.123   2.803  1.00 80.63           C  
ATOM   2207  O   CYS C 138       7.541 -13.848   3.735  1.00 80.63           O  
ATOM   2208  SG  CYS C 138       3.516 -14.975   1.421  1.00 80.63           S  
ATOM   2209  N   ARG C 139       7.357 -16.068   4.254  1.00 85.17           N  
ATOM   2210  CA  ARG C 139       8.216 -15.952   5.428  1.00 85.17           C  
ATOM   2211  C   ARG C 139       9.646 -15.605   5.028  1.00 85.17           C  
ATOM   2212  CB  ARG C 139       8.198 -17.249   6.238  1.00 85.17           C  
ATOM   2213  O   ARG C 139      10.284 -14.758   5.656  1.00 85.17           O  
ATOM   2214  CG  ARG C 139       9.060 -17.206   7.490  1.00 85.17           C  
ATOM   2215  CD  ARG C 139       9.057 -18.539   8.224  1.00 85.17           C  
ATOM   2216  NE  ARG C 139       9.839 -18.479   9.455  1.00 85.17           N  
ATOM   2217  NH1 ARG C 139      10.591 -20.660   9.329  1.00 85.17           N  
ATOM   2218  NH2 ARG C 139      11.224 -19.324  11.081  1.00 85.17           N  
ATOM   2219  CZ  ARG C 139      10.550 -19.488   9.952  1.00 85.17           C  
ATOM   2220  N   ALA C 140      10.066 -16.197   4.007  1.00 83.14           N  
ATOM   2221  CA  ALA C 140      11.444 -16.020   3.557  1.00 83.14           C  
ATOM   2222  C   ALA C 140      11.610 -14.706   2.799  1.00 83.14           C  
ATOM   2223  CB  ALA C 140      11.872 -17.194   2.679  1.00 83.14           C  
ATOM   2224  O   ALA C 140      12.730 -14.221   2.623  1.00 83.14           O  
ATOM   2225  N   GLY C 141      10.527 -14.152   2.435  1.00 79.23           N  
ATOM   2226  CA  GLY C 141      10.583 -12.932   1.647  1.00 79.23           C  
ATOM   2227  C   GLY C 141      10.234 -11.689   2.445  1.00 79.23           C  
ATOM   2228  O   GLY C 141      11.058 -11.186   3.212  1.00 79.23           O  
ATOM   2229  N   GLU C 142       8.980 -11.436   2.489  1.00 72.66           N  
ATOM   2230  CA  GLU C 142       8.447 -10.167   2.977  1.00 72.66           C  
ATOM   2231  C   GLU C 142       8.451 -10.117   4.502  1.00 72.66           C  
ATOM   2232  CB  GLU C 142       7.029  -9.940   2.447  1.00 72.66           C  
ATOM   2233  O   GLU C 142       8.542  -9.039   5.093  1.00 72.66           O  
ATOM   2234  CG  GLU C 142       6.960  -9.748   0.938  1.00 72.66           C  
ATOM   2235  CD  GLU C 142       5.538  -9.724   0.401  1.00 72.66           C  
ATOM   2236  OE1 GLU C 142       5.357  -9.620  -0.833  1.00 72.66           O  
ATOM   2237  OE2 GLU C 142       4.597  -9.808   1.222  1.00 72.66           O  
ATOM   2238  N   HIS C 143       8.397 -11.317   5.026  1.00 77.83           N  
ATOM   2239  CA  HIS C 143       8.257 -11.339   6.478  1.00 77.83           C  
ATOM   2240  C   HIS C 143       9.531 -11.847   7.146  1.00 77.83           C  
ATOM   2241  CB  HIS C 143       7.067 -12.208   6.888  1.00 77.83           C  
ATOM   2242  O   HIS C 143       9.497 -12.303   8.291  1.00 77.83           O  
ATOM   2243  CG  HIS C 143       5.750 -11.688   6.405  1.00 77.83           C  
ATOM   2244  CD2 HIS C 143       5.036 -11.974   5.291  1.00 77.83           C  
ATOM   2245  ND1 HIS C 143       5.019 -10.751   7.103  1.00 77.83           N  
ATOM   2246  CE1 HIS C 143       3.908 -10.484   6.437  1.00 77.83           C  
ATOM   2247  NE2 HIS C 143       3.894 -11.213   5.334  1.00 77.83           N  
ATOM   2248  N   ARG C 144      10.621 -11.924   6.328  1.00 76.08           N  
ATOM   2249  CA  ARG C 144      11.893 -12.466   6.796  1.00 76.08           C  
ATOM   2250  C   ARG C 144      12.324 -11.803   8.100  1.00 76.08           C  
ATOM   2251  CB  ARG C 144      12.978 -12.284   5.732  1.00 76.08           C  
ATOM   2252  O   ARG C 144      12.863 -12.464   8.990  1.00 76.08           O  
ATOM   2253  CG  ARG C 144      14.316 -12.903   6.105  1.00 76.08           C  
ATOM   2254  CD  ARG C 144      15.364 -12.674   5.026  1.00 76.08           C  
ATOM   2255  NE  ARG C 144      16.656 -13.243   5.399  1.00 76.08           N  
ATOM   2256  NH1 ARG C 144      17.594 -13.019   3.299  1.00 76.08           N  
ATOM   2257  NH2 ARG C 144      18.815 -13.925   5.015  1.00 76.08           N  
ATOM   2258  CZ  ARG C 144      17.685 -13.394   4.570  1.00 76.08           C  
ATOM   2259  N   GLU C 145      11.984 -10.569   8.204  1.00 75.20           N  
ATOM   2260  CA  GLU C 145      12.469  -9.827   9.364  1.00 75.20           C  
ATOM   2261  C   GLU C 145      11.388  -9.709  10.435  1.00 75.20           C  
ATOM   2262  CB  GLU C 145      12.952  -8.435   8.949  1.00 75.20           C  
ATOM   2263  O   GLU C 145      11.570  -9.009  11.434  1.00 75.20           O  
ATOM   2264  CG  GLU C 145      14.284  -8.441   8.214  1.00 75.20           C  
ATOM   2265  CD  GLU C 145      14.617  -7.107   7.564  1.00 75.20           C  
ATOM   2266  OE1 GLU C 145      15.608  -7.033   6.803  1.00 75.20           O  
ATOM   2267  OE2 GLU C 145      13.881  -6.128   7.819  1.00 75.20           O  
ATOM   2268  N   HIS C 146      10.268 -10.481  10.130  1.00 77.07           N  
ATOM   2269  CA  HIS C 146       9.181 -10.417  11.101  1.00 77.07           C  
ATOM   2270  C   HIS C 146       9.178 -11.645  12.005  1.00 77.07           C  
ATOM   2271  CB  HIS C 146       7.834 -10.285  10.388  1.00 77.07           C  
ATOM   2272  O   HIS C 146       9.688 -12.701  11.627  1.00 77.07           O  
ATOM   2273  CG  HIS C 146       7.684  -9.012   9.618  1.00 77.07           C  
ATOM   2274  CD2 HIS C 146       8.437  -7.887   9.605  1.00 77.07           C  
ATOM   2275  ND1 HIS C 146       6.651  -8.795   8.733  1.00 77.07           N  
ATOM   2276  CE1 HIS C 146       6.776  -7.588   8.206  1.00 77.07           C  
ATOM   2277  NE2 HIS C 146       7.852  -7.017   8.719  1.00 77.07           N  
ATOM   2278  N   GLY C 147       8.862 -11.500  13.348  1.00 74.25           N  
ATOM   2279  CA  GLY C 147       8.638 -12.664  14.190  1.00 74.25           C  
ATOM   2280  C   GLY C 147       7.508 -13.548  13.697  1.00 74.25           C  
ATOM   2281  O   GLY C 147       6.393 -13.073  13.472  1.00 74.25           O  
ATOM   2282  N   THR C 148       7.893 -14.770  13.264  1.00 76.28           N  
ATOM   2283  CA  THR C 148       6.892 -15.691  12.737  1.00 76.28           C  
ATOM   2284  C   THR C 148       6.790 -16.937  13.612  1.00 76.28           C  
ATOM   2285  CB  THR C 148       7.219 -16.102  11.290  1.00 76.28           C  
ATOM   2286  O   THR C 148       7.765 -17.332  14.255  1.00 76.28           O  
ATOM   2287  CG2 THR C 148       7.135 -14.907  10.346  1.00 76.28           C  
ATOM   2288  OG1 THR C 148       8.545 -16.643  11.241  1.00 76.28           O  
ATOM   2289  N   VAL C 149       5.590 -17.372  13.816  1.00 76.14           N  
ATOM   2290  CA  VAL C 149       5.367 -18.587  14.591  1.00 76.14           C  
ATOM   2291  C   VAL C 149       4.658 -19.628  13.728  1.00 76.14           C  
ATOM   2292  CB  VAL C 149       4.544 -18.304  15.868  1.00 76.14           C  
ATOM   2293  O   VAL C 149       3.983 -19.282  12.756  1.00 76.14           O  
ATOM   2294  CG1 VAL C 149       5.348 -17.453  16.850  1.00 76.14           C  
ATOM   2295  CG2 VAL C 149       3.228 -17.615  15.512  1.00 76.14           C  
ATOM   2296  N   LEU C 150       4.766 -20.893  14.126  1.00 76.38           N  
ATOM   2297  CA  LEU C 150       4.064 -21.973  13.442  1.00 76.38           C  
ATOM   2298  C   LEU C 150       2.593 -22.005  13.841  1.00 76.38           C  
ATOM   2299  CB  LEU C 150       4.719 -23.321  13.755  1.00 76.38           C  
ATOM   2300  O   LEU C 150       2.247 -21.676  14.978  1.00 76.38           O  
ATOM   2301  CG  LEU C 150       5.745 -23.829  12.739  1.00 76.38           C  
ATOM   2302  CD1 LEU C 150       7.160 -23.631  13.272  1.00 76.38           C  
ATOM   2303  CD2 LEU C 150       5.491 -25.296  12.411  1.00 76.38           C  
TER    2304      LEU C 150                                                      
ENDMDL                                                                          
END                                                                             
