# Supplementary material for: Structure and activation of the RING E3 ubiquitin ligase TRIM72 on the membrane
Source: Nat Struct Mol Biol. 2023 Sep 28;30(11):1695–706. doi: 10.1038/s41594-023-01111-7 (PMC10643145; doi:10.1038/s41594-023-01111-7)
Supplement: Supplementary file 5 — Predicted structures of the RING domain of 60 TRIM proteins. [file 41594_2023_1111_MOESM5_ESM.zip › R41_300_9e9d2_unrelaxed_rank_1_model_2.pdb]

MODEL     1                                                                     
ATOM      1  N   MET B   1      27.556 -28.469   7.230  1.00 27.37           N  
ATOM      2  CA  MET B   1      27.951 -27.157   6.727  1.00 27.37           C  
ATOM      3  C   MET B   1      26.759 -26.205   6.695  1.00 27.37           C  
ATOM      4  CB  MET B   1      28.561 -27.278   5.329  1.00 27.37           C  
ATOM      5  O   MET B   1      25.775 -26.459   5.999  1.00 27.37           O  
ATOM      6  CG  MET B   1      29.978 -27.827   5.325  1.00 27.37           C  
ATOM      7  SD  MET B   1      30.930 -27.305   3.846  1.00 27.37           S  
ATOM      8  CE  MET B   1      32.588 -27.873   4.315  1.00 27.37           C  
ATOM      9  N   ALA B   2      26.265 -25.670   7.824  1.00 26.46           N  
ATOM     10  CA  ALA B   2      25.125 -24.793   8.075  1.00 26.46           C  
ATOM     11  C   ALA B   2      25.241 -23.500   7.273  1.00 26.46           C  
ATOM     12  CB  ALA B   2      25.010 -24.482   9.565  1.00 26.46           C  
ATOM     13  O   ALA B   2      26.296 -22.861   7.262  1.00 26.46           O  
ATOM     14  N   ALA B   3      24.754 -23.560   6.089  1.00 28.04           N  
ATOM     15  CA  ALA B   3      24.593 -22.420   5.189  1.00 28.04           C  
ATOM     16  C   ALA B   3      24.116 -21.185   5.949  1.00 28.04           C  
ATOM     17  CB  ALA B   3      23.615 -22.762   4.068  1.00 28.04           C  
ATOM     18  O   ALA B   3      23.217 -21.273   6.788  1.00 28.04           O  
ATOM     19  N   VAL B   4      24.965 -20.331   6.449  1.00 28.76           N  
ATOM     20  CA  VAL B   4      24.705 -18.982   6.943  1.00 28.76           C  
ATOM     21  C   VAL B   4      23.640 -18.311   6.079  1.00 28.76           C  
ATOM     22  CB  VAL B   4      25.992 -18.128   6.964  1.00 28.76           C  
ATOM     23  O   VAL B   4      23.800 -18.200   4.861  1.00 28.76           O  
ATOM     24  CG1 VAL B   4      25.695 -16.717   7.469  1.00 28.76           C  
ATOM     25  CG2 VAL B   4      27.061 -18.794   7.827  1.00 28.76           C  
ATOM     26  N   ALA B   5      22.399 -18.579   6.368  1.00 33.60           N  
ATOM     27  CA  ALA B   5      21.288 -17.832   5.785  1.00 33.60           C  
ATOM     28  C   ALA B   5      21.641 -16.356   5.629  1.00 33.60           C  
ATOM     29  CB  ALA B   5      20.034 -17.988   6.642  1.00 33.60           C  
ATOM     30  O   ALA B   5      21.972 -15.683   6.609  1.00 33.60           O  
ATOM     31  N   MET B   6      22.469 -15.979   4.712  1.00 33.36           N  
ATOM     32  CA  MET B   6      22.762 -14.583   4.397  1.00 33.36           C  
ATOM     33  C   MET B   6      21.489 -13.743   4.415  1.00 33.36           C  
ATOM     34  CB  MET B   6      23.443 -14.471   3.032  1.00 33.36           C  
ATOM     35  O   MET B   6      20.454 -14.164   3.897  1.00 33.36           O  
ATOM     36  CG  MET B   6      24.905 -14.889   3.041  1.00 33.36           C  
ATOM     37  SD  MET B   6      25.970 -13.739   2.088  1.00 33.36           S  
ATOM     38  CE  MET B   6      26.720 -12.798   3.447  1.00 33.36           C  
ATOM     39  N   THR B   7      21.223 -13.028   5.540  1.00 39.55           N  
ATOM     40  CA  THR B   7      20.161 -12.032   5.627  1.00 39.55           C  
ATOM     41  C   THR B   7      20.022 -11.272   4.311  1.00 39.55           C  
ATOM     42  CB  THR B   7      20.421 -11.037   6.773  1.00 39.55           C  
ATOM     43  O   THR B   7      21.020 -10.839   3.731  1.00 39.55           O  
ATOM     44  CG2 THR B   7      20.061 -11.647   8.124  1.00 39.55           C  
ATOM     45  OG1 THR B   7      21.808 -10.676   6.779  1.00 39.55           O  
ATOM     46  N   PRO B   8      18.967 -11.500   3.649  1.00 46.44           N  
ATOM     47  CA  PRO B   8      18.821 -10.795   2.374  1.00 46.44           C  
ATOM     48  C   PRO B   8      19.192  -9.316   2.471  1.00 46.44           C  
ATOM     49  CB  PRO B   8      17.336 -10.965   2.045  1.00 46.44           C  
ATOM     50  O   PRO B   8      19.021  -8.702   3.527  1.00 46.44           O  
ATOM     51  CG  PRO B   8      16.730 -11.525   3.292  1.00 46.44           C  
ATOM     52  CD  PRO B   8      17.838 -11.880   4.242  1.00 46.44           C  
ATOM     53  N   ASN B   9      19.989  -8.746   1.654  1.00 56.76           N  
ATOM     54  CA  ASN B   9      20.286  -7.350   1.353  1.00 56.76           C  
ATOM     55  C   ASN B   9      19.016  -6.505   1.304  1.00 56.76           C  
ATOM     56  CB  ASN B   9      21.050  -7.236   0.032  1.00 56.76           C  
ATOM     57  O   ASN B   9      18.058  -6.856   0.613  1.00 56.76           O  
ATOM     58  CG  ASN B   9      21.457  -5.811  -0.286  1.00 56.76           C  
ATOM     59  ND2 ASN B   9      22.298  -5.647  -1.300  1.00 56.76           N  
ATOM     60  OD1 ASN B   9      21.020  -4.865   0.375  1.00 56.76           O  
ATOM     61  N   PRO B  10      18.782  -5.636   2.234  1.00 65.78           N  
ATOM     62  CA  PRO B  10      17.599  -4.776   2.319  1.00 65.78           C  
ATOM     63  C   PRO B  10      17.133  -4.277   0.953  1.00 65.78           C  
ATOM     64  CB  PRO B  10      18.071  -3.612   3.194  1.00 65.78           C  
ATOM     65  O   PRO B  10      15.928  -4.184   0.705  1.00 65.78           O  
ATOM     66  CG  PRO B  10      19.530  -3.858   3.402  1.00 65.78           C  
ATOM     67  CD  PRO B  10      19.858  -5.236   2.902  1.00 65.78           C  
ATOM     68  N   VAL B  11      18.029  -4.010   0.154  1.00 67.58           N  
ATOM     69  CA  VAL B  11      17.678  -3.510  -1.171  1.00 67.58           C  
ATOM     70  C   VAL B  11      16.954  -4.599  -1.960  1.00 67.58           C  
ATOM     71  CB  VAL B  11      18.926  -3.031  -1.946  1.00 67.58           C  
ATOM     72  O   VAL B  11      15.974  -4.323  -2.656  1.00 67.58           O  
ATOM     73  CG1 VAL B  11      18.546  -2.575  -3.354  1.00 67.58           C  
ATOM     74  CG2 VAL B  11      19.625  -1.905  -1.187  1.00 67.58           C  
ATOM     75  N   GLN B  12      17.443  -5.781  -1.816  1.00 68.23           N  
ATOM     76  CA  GLN B  12      16.813  -6.908  -2.497  1.00 68.23           C  
ATOM     77  C   GLN B  12      15.409  -7.161  -1.957  1.00 68.23           C  
ATOM     78  CB  GLN B  12      17.666  -8.169  -2.352  1.00 68.23           C  
ATOM     79  O   GLN B  12      14.489  -7.461  -2.721  1.00 68.23           O  
ATOM     80  CG  GLN B  12      18.950  -8.140  -3.171  1.00 68.23           C  
ATOM     81  CD  GLN B  12      19.810  -9.372  -2.957  1.00 68.23           C  
ATOM     82  NE2 GLN B  12      20.791  -9.569  -3.830  1.00 68.23           N  
ATOM     83  OE1 GLN B  12      19.595 -10.139  -2.013  1.00 68.23           O  
ATOM     84  N   THR B  13      15.301  -7.048  -0.704  1.00 74.91           N  
ATOM     85  CA  THR B  13      13.999  -7.226  -0.071  1.00 74.91           C  
ATOM     86  C   THR B  13      13.009  -6.175  -0.565  1.00 74.91           C  
ATOM     87  CB  THR B  13      14.108  -7.150   1.463  1.00 74.91           C  
ATOM     88  O   THR B  13      11.847  -6.487  -0.833  1.00 74.91           O  
ATOM     89  CG2 THR B  13      12.770  -7.461   2.126  1.00 74.91           C  
ATOM     90  OG1 THR B  13      15.084  -8.098   1.914  1.00 74.91           O  
ATOM     91  N   LEU B  14      13.501  -4.949  -0.721  1.00 81.68           N  
ATOM     92  CA  LEU B  14      12.661  -3.864  -1.218  1.00 81.68           C  
ATOM     93  C   LEU B  14      12.212  -4.136  -2.650  1.00 81.68           C  
ATOM     94  CB  LEU B  14      13.411  -2.531  -1.150  1.00 81.68           C  
ATOM     95  O   LEU B  14      11.052  -3.900  -2.997  1.00 81.68           O  
ATOM     96  CG  LEU B  14      12.775  -1.438  -0.291  1.00 81.68           C  
ATOM     97  CD1 LEU B  14      13.690  -1.080   0.875  1.00 81.68           C  
ATOM     98  CD2 LEU B  14      12.468  -0.205  -1.134  1.00 81.68           C  
ATOM     99  N   GLN B  15      13.085  -4.671  -3.445  1.00 77.46           N  
ATOM    100  CA  GLN B  15      12.761  -5.011  -4.827  1.00 77.46           C  
ATOM    101  C   GLN B  15      11.719  -6.124  -4.889  1.00 77.46           C  
ATOM    102  CB  GLN B  15      14.020  -5.428  -5.588  1.00 77.46           C  
ATOM    103  O   GLN B  15      10.798  -6.075  -5.708  1.00 77.46           O  
ATOM    104  CG  GLN B  15      14.983  -4.280  -5.859  1.00 77.46           C  
ATOM    105  CD  GLN B  15      16.249  -4.730  -6.564  1.00 77.46           C  
ATOM    106  NE2 GLN B  15      16.480  -4.203  -7.761  1.00 77.46           N  
ATOM    107  OE1 GLN B  15      17.014  -5.544  -6.036  1.00 77.46           O  
ATOM    108  N   GLU B  16      11.865  -7.056  -4.030  1.00 79.88           N  
ATOM    109  CA  GLU B  16      10.935  -8.182  -4.002  1.00 79.88           C  
ATOM    110  C   GLU B  16       9.528  -7.726  -3.628  1.00 79.88           C  
ATOM    111  CB  GLU B  16      11.418  -9.254  -3.022  1.00 79.88           C  
ATOM    112  O   GLU B  16       8.542  -8.234  -4.165  1.00 79.88           O  
ATOM    113  CG  GLU B  16      12.657 -10.003  -3.491  1.00 79.88           C  
ATOM    114  CD  GLU B  16      13.195 -10.980  -2.458  1.00 79.88           C  
ATOM    115  OE1 GLU B  16      14.248 -11.609  -2.708  1.00 79.88           O  
ATOM    116  OE2 GLU B  16      12.557 -11.119  -1.391  1.00 79.88           O  
ATOM    117  N   GLU B  17       9.457  -6.742  -2.748  1.00 88.93           N  
ATOM    118  CA  GLU B  17       8.163  -6.231  -2.305  1.00 88.93           C  
ATOM    119  C   GLU B  17       7.505  -5.383  -3.390  1.00 88.93           C  
ATOM    120  CB  GLU B  17       8.319  -5.414  -1.020  1.00 88.93           C  
ATOM    121  O   GLU B  17       6.295  -5.150  -3.354  1.00 88.93           O  
ATOM    122  CG  GLU B  17       8.735  -6.240   0.188  1.00 88.93           C  
ATOM    123  CD  GLU B  17       7.694  -7.271   0.597  1.00 88.93           C  
ATOM    124  OE1 GLU B  17       8.073  -8.333   1.141  1.00 88.93           O  
ATOM    125  OE2 GLU B  17       6.491  -7.014   0.371  1.00 88.93           O  
ATOM    126  N   ALA B  18       8.251  -4.967  -4.377  1.00 89.48           N  
ATOM    127  CA  ALA B  18       7.775  -4.049  -5.409  1.00 89.48           C  
ATOM    128  C   ALA B  18       7.255  -4.811  -6.624  1.00 89.48           C  
ATOM    129  CB  ALA B  18       8.889  -3.090  -5.822  1.00 89.48           C  
ATOM    130  O   ALA B  18       6.842  -4.204  -7.615  1.00 89.48           O  
ATOM    131  N   VAL B  19       7.187  -6.143  -6.572  1.00 85.24           N  
ATOM    132  CA  VAL B  19       6.842  -6.972  -7.722  1.00 85.24           C  
ATOM    133  C   VAL B  19       5.425  -7.519  -7.558  1.00 85.24           C  
ATOM    134  CB  VAL B  19       7.844  -8.134  -7.906  1.00 85.24           C  
ATOM    135  O   VAL B  19       5.037  -7.935  -6.464  1.00 85.24           O  
ATOM    136  CG1 VAL B  19       7.372  -9.085  -9.004  1.00 85.24           C  
ATOM    137  CG2 VAL B  19       9.236  -7.592  -8.225  1.00 85.24           C  
ATOM    138  N   CYS B  20       4.639  -7.468  -8.565  1.00 87.87           N  
ATOM    139  CA  CYS B  20       3.320  -8.087  -8.626  1.00 87.87           C  
ATOM    140  C   CYS B  20       3.430  -9.607  -8.640  1.00 87.87           C  
ATOM    141  CB  CYS B  20       2.561  -7.610  -9.864  1.00 87.87           C  
ATOM    142  O   CYS B  20       4.193 -10.171  -9.427  1.00 87.87           O  
ATOM    143  SG  CYS B  20       0.930  -8.364 -10.053  1.00 87.87           S  
ATOM    144  N   ALA B  21       2.667 -10.247  -7.819  1.00 82.68           N  
ATOM    145  CA  ALA B  21       2.728 -11.700  -7.684  1.00 82.68           C  
ATOM    146  C   ALA B  21       2.126 -12.390  -8.904  1.00 82.68           C  
ATOM    147  CB  ALA B  21       2.008 -12.147  -6.414  1.00 82.68           C  
ATOM    148  O   ALA B  21       2.329 -13.589  -9.110  1.00 82.68           O  
ATOM    149  N   ILE B  22       1.418 -11.633  -9.760  1.00 80.70           N  
ATOM    150  CA  ILE B  22       0.761 -12.222 -10.922  1.00 80.70           C  
ATOM    151  C   ILE B  22       1.670 -12.104 -12.143  1.00 80.70           C  
ATOM    152  CB  ILE B  22      -0.602 -11.550 -11.201  1.00 80.70           C  
ATOM    153  O   ILE B  22       2.019 -13.111 -12.764  1.00 80.70           O  
ATOM    154  CG1 ILE B  22      -1.539 -11.725 -10.000  1.00 80.70           C  
ATOM    155  CG2 ILE B  22      -1.233 -12.119 -12.475  1.00 80.70           C  
ATOM    156  CD1 ILE B  22      -2.859 -10.977 -10.131  1.00 80.70           C  
ATOM    157  N   CYS B  23       2.114 -10.897 -12.426  1.00 76.66           N  
ATOM    158  CA  CYS B  23       2.911 -10.719 -13.634  1.00 76.66           C  
ATOM    159  C   CYS B  23       4.400 -10.808 -13.323  1.00 76.66           C  
ATOM    160  CB  CYS B  23       2.597  -9.375 -14.290  1.00 76.66           C  
ATOM    161  O   CYS B  23       5.228 -10.853 -14.235  1.00 76.66           O  
ATOM    162  SG  CYS B  23       3.144  -7.949 -13.326  1.00 76.66           S  
ATOM    163  N   LEU B  24       4.782 -10.793 -12.014  1.00 72.40           N  
ATOM    164  CA  LEU B  24       6.152 -10.964 -11.544  1.00 72.40           C  
ATOM    165  C   LEU B  24       7.038  -9.820 -12.024  1.00 72.40           C  
ATOM    166  CB  LEU B  24       6.721 -12.302 -12.026  1.00 72.40           C  
ATOM    167  O   LEU B  24       8.242 -10.001 -12.221  1.00 72.40           O  
ATOM    168  CG  LEU B  24       5.976 -13.558 -11.572  1.00 72.40           C  
ATOM    169  CD1 LEU B  24       6.637 -14.804 -12.151  1.00 72.40           C  
ATOM    170  CD2 LEU B  24       5.929 -13.631 -10.049  1.00 72.40           C  
ATOM    171  N   ASP B  25       6.433  -8.728 -12.335  1.00 76.54           N  
ATOM    172  CA  ASP B  25       7.119  -7.479 -12.649  1.00 76.54           C  
ATOM    173  C   ASP B  25       6.761  -6.388 -11.642  1.00 76.54           C  
ATOM    174  CB  ASP B  25       6.776  -7.019 -14.067  1.00 76.54           C  
ATOM    175  O   ASP B  25       5.858  -6.565 -10.822  1.00 76.54           O  
ATOM    176  CG  ASP B  25       7.980  -6.492 -14.828  1.00 76.54           C  
ATOM    177  OD1 ASP B  25       8.970  -6.074 -14.189  1.00 76.54           O  
ATOM    178  OD2 ASP B  25       7.938  -6.493 -16.077  1.00 76.54           O  
ATOM    179  N   TYR B  26       7.574  -5.298 -11.705  1.00 82.18           N  
ATOM    180  CA  TYR B  26       7.225  -4.187 -10.827  1.00 82.18           C  
ATOM    181  C   TYR B  26       5.770  -3.777 -11.018  1.00 82.18           C  
ATOM    182  CB  TYR B  26       8.143  -2.989 -11.084  1.00 82.18           C  
ATOM    183  O   TYR B  26       5.260  -3.781 -12.142  1.00 82.18           O  
ATOM    184  CG  TYR B  26       9.520  -3.140 -10.485  1.00 82.18           C  
ATOM    185  CD1 TYR B  26       9.688  -3.613  -9.185  1.00 82.18           C  
ATOM    186  CD2 TYR B  26      10.656  -2.809 -11.216  1.00 82.18           C  
ATOM    187  CE1 TYR B  26      10.955  -3.752  -8.628  1.00 82.18           C  
ATOM    188  CE2 TYR B  26      11.928  -2.944 -10.670  1.00 82.18           C  
ATOM    189  OH  TYR B  26      13.324  -3.552  -8.831  1.00 82.18           O  
ATOM    190  CZ  TYR B  26      12.067  -3.416  -9.377  1.00 82.18           C  
ATOM    191  N   PHE B  27       5.107  -3.461  -9.942  1.00 93.42           N  
ATOM    192  CA  PHE B  27       3.710  -3.043  -9.968  1.00 93.42           C  
ATOM    193  C   PHE B  27       3.496  -1.933 -10.989  1.00 93.42           C  
ATOM    194  CB  PHE B  27       3.262  -2.573  -8.580  1.00 93.42           C  
ATOM    195  O   PHE B  27       4.325  -1.029 -11.114  1.00 93.42           O  
ATOM    196  CG  PHE B  27       2.994  -3.697  -7.616  1.00 93.42           C  
ATOM    197  CD1 PHE B  27       1.837  -4.459  -7.719  1.00 93.42           C  
ATOM    198  CD2 PHE B  27       3.900  -3.992  -6.605  1.00 93.42           C  
ATOM    199  CE1 PHE B  27       1.585  -5.500  -6.829  1.00 93.42           C  
ATOM    200  CE2 PHE B  27       3.656  -5.031  -5.711  1.00 93.42           C  
ATOM    201  CZ  PHE B  27       2.498  -5.783  -5.824  1.00 93.42           C  
ATOM    202  N   THR B  28       2.497  -2.099 -11.763  1.00 88.87           N  
ATOM    203  CA  THR B  28       1.924  -1.023 -12.563  1.00 88.87           C  
ATOM    204  C   THR B  28       0.500  -0.712 -12.110  1.00 88.87           C  
ATOM    205  CB  THR B  28       1.922  -1.380 -14.061  1.00 88.87           C  
ATOM    206  O   THR B  28      -0.368  -1.587 -12.128  1.00 88.87           O  
ATOM    207  CG2 THR B  28       1.501  -0.185 -14.911  1.00 88.87           C  
ATOM    208  OG1 THR B  28       3.239  -1.788 -14.451  1.00 88.87           O  
ATOM    209  N   ASP B  29       0.243   0.489 -11.689  1.00 91.97           N  
ATOM    210  CA  ASP B  29      -1.069   0.901 -11.200  1.00 91.97           C  
ATOM    211  C   ASP B  29      -1.585  -0.062 -10.133  1.00 91.97           C  
ATOM    212  CB  ASP B  29      -2.069   0.991 -12.355  1.00 91.97           C  
ATOM    213  O   ASP B  29      -2.647  -0.666 -10.296  1.00 91.97           O  
ATOM    214  CG  ASP B  29      -3.341   1.732 -11.982  1.00 91.97           C  
ATOM    215  OD1 ASP B  29      -3.317   2.544 -11.032  1.00 91.97           O  
ATOM    216  OD2 ASP B  29      -4.376   1.500 -12.642  1.00 91.97           O  
ATOM    217  N   PRO B  30      -0.953  -0.253  -8.993  1.00 96.54           N  
ATOM    218  CA  PRO B  30      -1.297  -1.221  -7.948  1.00 96.54           C  
ATOM    219  C   PRO B  30      -2.657  -0.943  -7.311  1.00 96.54           C  
ATOM    220  CB  PRO B  30      -0.170  -1.051  -6.926  1.00 96.54           C  
ATOM    221  O   PRO B  30      -3.018   0.217  -7.099  1.00 96.54           O  
ATOM    222  CG  PRO B  30       0.338   0.337  -7.144  1.00 96.54           C  
ATOM    223  CD  PRO B  30       0.098   0.713  -8.578  1.00 96.54           C  
ATOM    224  N   VAL B  31      -3.369  -1.972  -7.069  1.00 96.77           N  
ATOM    225  CA  VAL B  31      -4.639  -1.925  -6.352  1.00 96.77           C  
ATOM    226  C   VAL B  31      -4.646  -2.975  -5.244  1.00 96.77           C  
ATOM    227  CB  VAL B  31      -5.836  -2.146  -7.304  1.00 96.77           C  
ATOM    228  O   VAL B  31      -4.069  -4.054  -5.398  1.00 96.77           O  
ATOM    229  CG1 VAL B  31      -5.927  -1.016  -8.328  1.00 96.77           C  
ATOM    230  CG2 VAL B  31      -5.718  -3.498  -8.004  1.00 96.77           C  
ATOM    231  N   SER B  32      -5.146  -2.690  -4.088  1.00 95.75           N  
ATOM    232  CA  SER B  32      -5.368  -3.651  -3.012  1.00 95.75           C  
ATOM    233  C   SER B  32      -6.753  -4.280  -3.108  1.00 95.75           C  
ATOM    234  CB  SER B  32      -5.198  -2.977  -1.649  1.00 95.75           C  
ATOM    235  O   SER B  32      -7.709  -3.627  -3.533  1.00 95.75           O  
ATOM    236  OG  SER B  32      -6.212  -2.010  -1.436  1.00 95.75           O  
ATOM    237  N   ILE B  33      -6.807  -5.539  -2.791  1.00 93.48           N  
ATOM    238  CA  ILE B  33      -8.097  -6.220  -2.794  1.00 93.48           C  
ATOM    239  C   ILE B  33      -8.561  -6.453  -1.358  1.00 93.48           C  
ATOM    240  CB  ILE B  33      -8.027  -7.560  -3.559  1.00 93.48           C  
ATOM    241  O   ILE B  33      -7.916  -5.999  -0.410  1.00 93.48           O  
ATOM    242  CG1 ILE B  33      -7.030  -8.509  -2.883  1.00 93.48           C  
ATOM    243  CG2 ILE B  33      -7.652  -7.327  -5.025  1.00 93.48           C  
ATOM    244  CD1 ILE B  33      -7.035  -9.921  -3.454  1.00 93.48           C  
ATOM    245  N   GLY B  34      -9.641  -7.074  -1.123  1.00 91.01           N  
ATOM    246  CA  GLY B  34     -10.322  -7.198   0.157  1.00 91.01           C  
ATOM    247  C   GLY B  34      -9.430  -7.744   1.256  1.00 91.01           C  
ATOM    248  O   GLY B  34      -9.538  -7.331   2.412  1.00 91.01           O  
ATOM    249  N   CYS B  35      -8.438  -8.658   0.899  1.00 91.02           N  
ATOM    250  CA  CYS B  35      -7.579  -9.282   1.899  1.00 91.02           C  
ATOM    251  C   CYS B  35      -6.384  -8.393   2.223  1.00 91.02           C  
ATOM    252  CB  CYS B  35      -7.092 -10.647   1.411  1.00 91.02           C  
ATOM    253  O   CYS B  35      -5.652  -8.654   3.179  1.00 91.02           O  
ATOM    254  SG  CYS B  35      -5.951 -10.556   0.015  1.00 91.02           S  
ATOM    255  N   GLY B  36      -6.218  -7.343   1.405  1.00 94.28           N  
ATOM    256  CA  GLY B  36      -5.130  -6.416   1.675  1.00 94.28           C  
ATOM    257  C   GLY B  36      -3.930  -6.625   0.770  1.00 94.28           C  
ATOM    258  O   GLY B  36      -3.010  -5.804   0.752  1.00 94.28           O  
ATOM    259  N   HIS B  37      -3.979  -7.630  -0.071  1.00 94.23           N  
ATOM    260  CA  HIS B  37      -2.889  -7.860  -1.012  1.00 94.23           C  
ATOM    261  C   HIS B  37      -2.996  -6.932  -2.218  1.00 94.23           C  
ATOM    262  CB  HIS B  37      -2.877  -9.319  -1.472  1.00 94.23           C  
ATOM    263  O   HIS B  37      -4.099  -6.549  -2.615  1.00 94.23           O  
ATOM    264  CG  HIS B  37      -2.369 -10.271  -0.437  1.00 94.23           C  
ATOM    265  CD2 HIS B  37      -1.122 -10.473   0.050  1.00 94.23           C  
ATOM    266  ND1 HIS B  37      -3.189 -11.160   0.223  1.00 94.23           N  
ATOM    267  CE1 HIS B  37      -2.466 -11.869   1.074  1.00 94.23           C  
ATOM    268  NE2 HIS B  37      -1.208 -11.471   0.988  1.00 94.23           N  
ATOM    269  N   ASN B  38      -1.859  -6.549  -2.787  1.00 95.82           N  
ATOM    270  CA  ASN B  38      -1.783  -5.623  -3.912  1.00 95.82           C  
ATOM    271  C   ASN B  38      -1.382  -6.336  -5.200  1.00 95.82           C  
ATOM    272  CB  ASN B  38      -0.804  -4.487  -3.607  1.00 95.82           C  
ATOM    273  O   ASN B  38      -0.560  -7.254  -5.176  1.00 95.82           O  
ATOM    274  CG  ASN B  38      -1.200  -3.687  -2.382  1.00 95.82           C  
ATOM    275  ND2 ASN B  38      -0.535  -3.948  -1.262  1.00 95.82           N  
ATOM    276  OD1 ASN B  38      -2.098  -2.842  -2.441  1.00 95.82           O  
ATOM    277  N   PHE B  39      -1.972  -5.949  -6.289  1.00 94.35           N  
ATOM    278  CA  PHE B  39      -1.680  -6.431  -7.634  1.00 94.35           C  
ATOM    279  C   PHE B  39      -1.782  -5.299  -8.649  1.00 94.35           C  
ATOM    280  CB  PHE B  39      -2.633  -7.567  -8.018  1.00 94.35           C  
ATOM    281  O   PHE B  39      -2.353  -4.246  -8.358  1.00 94.35           O  
ATOM    282  CG  PHE B  39      -2.704  -8.671  -6.998  1.00 94.35           C  
ATOM    283  CD1 PHE B  39      -1.719  -9.650  -6.943  1.00 94.35           C  
ATOM    284  CD2 PHE B  39      -3.755  -8.730  -6.092  1.00 94.35           C  
ATOM    285  CE1 PHE B  39      -1.781 -10.673  -6.000  1.00 94.35           C  
ATOM    286  CE2 PHE B  39      -3.824  -9.750  -5.147  1.00 94.35           C  
ATOM    287  CZ  PHE B  39      -2.837 -10.721  -5.103  1.00 94.35           C  
ATOM    288  N   CYS B  40      -1.198  -5.537  -9.767  1.00 90.43           N  
ATOM    289  CA  CYS B  40      -1.506  -4.634 -10.871  1.00 90.43           C  
ATOM    290  C   CYS B  40      -2.992  -4.672 -11.209  1.00 90.43           C  
ATOM    291  CB  CYS B  40      -0.683  -4.997 -12.106  1.00 90.43           C  
ATOM    292  O   CYS B  40      -3.612  -5.736 -11.178  1.00 90.43           O  
ATOM    293  SG  CYS B  40       1.102  -4.909 -11.844  1.00 90.43           S  
ATOM    294  N   ARG B  41      -3.523  -3.567 -11.419  1.00 91.46           N  
ATOM    295  CA  ARG B  41      -4.938  -3.496 -11.766  1.00 91.46           C  
ATOM    296  C   ARG B  41      -5.259  -4.406 -12.947  1.00 91.46           C  
ATOM    297  CB  ARG B  41      -5.341  -2.056 -12.090  1.00 91.46           C  
ATOM    298  O   ARG B  41      -6.228  -5.167 -12.906  1.00 91.46           O  
ATOM    299  CG  ARG B  41      -6.824  -1.879 -12.373  1.00 91.46           C  
ATOM    300  CD  ARG B  41      -7.166  -0.435 -12.711  1.00 91.46           C  
ATOM    301  NE  ARG B  41      -7.047   0.434 -11.544  1.00 91.46           N  
ATOM    302  NH1 ARG B  41      -9.128   1.405 -11.798  1.00 91.46           N  
ATOM    303  NH2 ARG B  41      -7.770   2.032 -10.060  1.00 91.46           N  
ATOM    304  CZ  ARG B  41      -7.982   1.288 -11.137  1.00 91.46           C  
ATOM    305  N   VAL B  42      -4.430  -4.304 -13.943  1.00 84.31           N  
ATOM    306  CA  VAL B  42      -4.661  -5.082 -15.156  1.00 84.31           C  
ATOM    307  C   VAL B  42      -4.551  -6.572 -14.842  1.00 84.31           C  
ATOM    308  CB  VAL B  42      -3.666  -4.698 -16.274  1.00 84.31           C  
ATOM    309  O   VAL B  42      -5.355  -7.375 -15.323  1.00 84.31           O  
ATOM    310  CG1 VAL B  42      -3.790  -5.653 -17.459  1.00 84.31           C  
ATOM    311  CG2 VAL B  42      -3.896  -3.255 -16.720  1.00 84.31           C  
ATOM    312  N   CYS B  43      -3.605  -6.972 -13.964  1.00 84.87           N  
ATOM    313  CA  CYS B  43      -3.393  -8.372 -13.610  1.00 84.87           C  
ATOM    314  C   CYS B  43      -4.596  -8.934 -12.863  1.00 84.87           C  
ATOM    315  CB  CYS B  43      -2.134  -8.524 -12.756  1.00 84.87           C  
ATOM    316  O   CYS B  43      -5.100 -10.005 -13.206  1.00 84.87           O  
ATOM    317  SG  CYS B  43      -0.602  -8.193 -13.653  1.00 84.87           S  
ATOM    318  N   VAL B  44      -5.023  -8.233 -11.883  1.00 88.59           N  
ATOM    319  CA  VAL B  44      -6.099  -8.734 -11.035  1.00 88.59           C  
ATOM    320  C   VAL B  44      -7.415  -8.723 -11.809  1.00 88.59           C  
ATOM    321  CB  VAL B  44      -6.235  -7.901  -9.740  1.00 88.59           C  
ATOM    322  O   VAL B  44      -8.264  -9.595 -11.614  1.00 88.59           O  
ATOM    323  CG1 VAL B  44      -6.816  -6.522 -10.043  1.00 88.59           C  
ATOM    324  CG2 VAL B  44      -7.103  -8.638  -8.722  1.00 88.59           C  
ATOM    325  N   THR B  45      -7.589  -7.727 -12.611  1.00 82.49           N  
ATOM    326  CA  THR B  45      -8.790  -7.646 -13.436  1.00 82.49           C  
ATOM    327  C   THR B  45      -8.870  -8.831 -14.393  1.00 82.49           C  
ATOM    328  CB  THR B  45      -8.829  -6.332 -14.237  1.00 82.49           C  
ATOM    329  O   THR B  45      -9.931  -9.439 -14.549  1.00 82.49           O  
ATOM    330  CG2 THR B  45     -10.103  -6.233 -15.070  1.00 82.49           C  
ATOM    331  OG1 THR B  45      -8.778  -5.224 -13.330  1.00 82.49           O  
ATOM    332  N   GLN B  46      -7.796  -9.156 -14.987  1.00 75.93           N  
ATOM    333  CA  GLN B  46      -7.744 -10.258 -15.942  1.00 75.93           C  
ATOM    334  C   GLN B  46      -7.977 -11.597 -15.250  1.00 75.93           C  
ATOM    335  CB  GLN B  46      -6.401 -10.271 -16.674  1.00 75.93           C  
ATOM    336  O   GLN B  46      -8.706 -12.449 -15.763  1.00 75.93           O  
ATOM    337  CG  GLN B  46      -6.249  -9.157 -17.701  1.00 75.93           C  
ATOM    338  CD  GLN B  46      -4.883  -9.150 -18.361  1.00 75.93           C  
ATOM    339  NE2 GLN B  46      -4.731  -8.336 -19.400  1.00 75.93           N  
ATOM    340  OE1 GLN B  46      -3.971  -9.868 -17.939  1.00 75.93           O  
ATOM    341  N   LEU B  47      -7.365 -11.741 -14.114  1.00 78.49           N  
ATOM    342  CA  LEU B  47      -7.498 -12.990 -13.372  1.00 78.49           C  
ATOM    343  C   LEU B  47      -8.918 -13.159 -12.842  1.00 78.49           C  
ATOM    344  CB  LEU B  47      -6.500 -13.033 -12.212  1.00 78.49           C  
ATOM    345  O   LEU B  47      -9.438 -14.276 -12.792  1.00 78.49           O  
ATOM    346  CG  LEU B  47      -6.311 -14.389 -11.529  1.00 78.49           C  
ATOM    347  CD1 LEU B  47      -5.738 -15.403 -12.514  1.00 78.49           C  
ATOM    348  CD2 LEU B  47      -5.409 -14.252 -10.308  1.00 78.49           C  
ATOM    349  N   TRP B  48      -9.450 -12.190 -12.224  1.00 75.30           N  
ATOM    350  CA  TRP B  48     -10.796 -12.218 -11.661  1.00 75.30           C  
ATOM    351  C   TRP B  48     -11.833 -12.497 -12.743  1.00 75.30           C  
ATOM    352  CB  TRP B  48     -11.113 -10.893 -10.961  1.00 75.30           C  
ATOM    353  O   TRP B  48     -12.804 -13.220 -12.508  1.00 75.30           O  
ATOM    354  CG  TRP B  48     -12.197 -10.994  -9.930  1.00 75.30           C  
ATOM    355  CD1 TRP B  48     -13.355 -11.715 -10.019  1.00 75.30           C  
ATOM    356  CD2 TRP B  48     -12.225 -10.346  -8.655  1.00 75.30           C  
ATOM    357  CE2 TRP B  48     -13.431 -10.720  -8.022  1.00 75.30           C  
ATOM    358  CE3 TRP B  48     -11.346  -9.485  -7.984  1.00 75.30           C  
ATOM    359  NE1 TRP B  48     -14.102 -11.555  -8.875  1.00 75.30           N  
ATOM    360  CH2 TRP B  48     -12.903  -9.421  -6.115  1.00 75.30           C  
ATOM    361  CZ2 TRP B  48     -13.780 -10.263  -6.749  1.00 75.30           C  
ATOM    362  CZ3 TRP B  48     -11.695  -9.030  -6.718  1.00 75.30           C  
ATOM    363  N   GLY B  49     -11.548 -12.436 -13.790  1.00 67.56           N  
ATOM    364  CA  GLY B  49     -12.567 -12.673 -14.800  1.00 67.56           C  
ATOM    365  C   GLY B  49     -13.803 -11.813 -14.616  1.00 67.56           C  
ATOM    366  O   GLY B  49     -13.994 -11.212 -13.557  1.00 67.56           O  
ATOM    367  N   GLY B  50     -14.375 -11.045 -15.423  1.00 54.76           N  
ATOM    368  CA  GLY B  50     -15.645 -10.348 -15.284  1.00 54.76           C  
ATOM    369  C   GLY B  50     -15.595  -8.914 -15.776  1.00 54.76           C  
ATOM    370  O   GLY B  50     -14.516  -8.330 -15.896  1.00 54.76           O  
ATOM    371  N   GLU B  51     -16.367  -8.688 -16.710  1.00 47.01           N  
ATOM    372  CA  GLU B  51     -16.581  -7.348 -17.249  1.00 47.01           C  
ATOM    373  C   GLU B  51     -16.530  -6.295 -16.146  1.00 47.01           C  
ATOM    374  CB  GLU B  51     -17.920  -7.273 -17.987  1.00 47.01           C  
ATOM    375  O   GLU B  51     -16.873  -6.576 -14.996  1.00 47.01           O  
ATOM    376  CG  GLU B  51     -17.976  -8.124 -19.247  1.00 47.01           C  
ATOM    377  CD  GLU B  51     -19.314  -8.043 -19.966  1.00 47.01           C  
ATOM    378  OE1 GLU B  51     -19.425  -8.560 -21.101  1.00 47.01           O  
ATOM    379  OE2 GLU B  51     -20.257  -7.457 -19.390  1.00 47.01           O  
ATOM    380  N   ASP B  52     -15.592  -5.212 -16.266  1.00 46.13           N  
ATOM    381  CA  ASP B  52     -15.415  -3.979 -15.506  1.00 46.13           C  
ATOM    382  C   ASP B  52     -16.748  -3.478 -14.953  1.00 46.13           C  
ATOM    383  CB  ASP B  52     -14.768  -2.900 -16.376  1.00 46.13           C  
ATOM    384  O   ASP B  52     -16.971  -2.269 -14.859  1.00 46.13           O  
ATOM    385  CG  ASP B  52     -13.268  -3.084 -16.532  1.00 46.13           C  
ATOM    386  OD1 ASP B  52     -12.642  -3.740 -15.672  1.00 46.13           O  
ATOM    387  OD2 ASP B  52     -12.708  -2.566 -17.522  1.00 46.13           O  
ATOM    388  N   GLU B  53     -17.744  -4.308 -15.017  1.00 42.90           N  
ATOM    389  CA  GLU B  53     -19.010  -3.655 -14.697  1.00 42.90           C  
ATOM    390  C   GLU B  53     -18.980  -3.051 -13.296  1.00 42.90           C  
ATOM    391  CB  GLU B  53     -20.171  -4.645 -14.818  1.00 42.90           C  
ATOM    392  O   GLU B  53     -19.688  -2.080 -13.018  1.00 42.90           O  
ATOM    393  CG  GLU B  53     -20.929  -4.546 -16.134  1.00 42.90           C  
ATOM    394  CD  GLU B  53     -21.983  -5.628 -16.302  1.00 42.90           C  
ATOM    395  OE1 GLU B  53     -22.617  -5.696 -17.380  1.00 42.90           O  
ATOM    396  OE2 GLU B  53     -22.177  -6.415 -15.349  1.00 42.90           O  
ATOM    397  N   GLU B  54     -18.306  -3.679 -12.362  1.00 47.07           N  
ATOM    398  CA  GLU B  54     -18.663  -3.322 -10.993  1.00 47.07           C  
ATOM    399  C   GLU B  54     -18.035  -1.991 -10.588  1.00 47.07           C  
ATOM    400  CB  GLU B  54     -18.233  -4.424 -10.020  1.00 47.07           C  
ATOM    401  O   GLU B  54     -18.131  -1.581  -9.429  1.00 47.07           O  
ATOM    402  CG  GLU B  54     -18.977  -5.737 -10.211  1.00 47.07           C  
ATOM    403  CD  GLU B  54     -19.013  -6.594  -8.956  1.00 47.07           C  
ATOM    404  OE1 GLU B  54     -19.856  -7.516  -8.874  1.00 47.07           O  
ATOM    405  OE2 GLU B  54     -18.192  -6.341  -8.046  1.00 47.07           O  
ATOM    406  N   ASP B  55     -17.050  -1.433 -11.290  1.00 44.71           N  
ATOM    407  CA  ASP B  55     -16.757  -0.098 -10.778  1.00 44.71           C  
ATOM    408  C   ASP B  55     -18.020   0.759 -10.724  1.00 44.71           C  
ATOM    409  CB  ASP B  55     -15.693   0.586 -11.639  1.00 44.71           C  
ATOM    410  O   ASP B  55     -18.034   1.814 -10.085  1.00 44.71           O  
ATOM    411  CG  ASP B  55     -14.307  -0.006 -11.451  1.00 44.71           C  
ATOM    412  OD1 ASP B  55     -14.008  -0.520 -10.352  1.00 44.71           O  
ATOM    413  OD2 ASP B  55     -13.507   0.045 -12.410  1.00 44.71           O  
ATOM    414  N   ARG B  56     -19.043   0.352 -11.429  1.00 39.53           N  
ATOM    415  CA  ARG B  56     -20.282   1.120 -11.511  1.00 39.53           C  
ATOM    416  C   ARG B  56     -21.109   0.961 -10.240  1.00 39.53           C  
ATOM    417  CB  ARG B  56     -21.102   0.689 -12.728  1.00 39.53           C  
ATOM    418  O   ARG B  56     -21.935   1.818  -9.919  1.00 39.53           O  
ATOM    419  CG  ARG B  56     -20.747   1.433 -14.005  1.00 39.53           C  
ATOM    420  CD  ARG B  56     -21.715   1.110 -15.135  1.00 39.53           C  
ATOM    421  NE  ARG B  56     -21.216   1.580 -16.424  1.00 39.53           N  
ATOM    422  NH1 ARG B  56     -22.836   0.509 -17.675  1.00 39.53           N  
ATOM    423  NH2 ARG B  56     -21.224   1.766 -18.713  1.00 39.53           N  
ATOM    424  CZ  ARG B  56     -21.760   1.284 -17.601  1.00 39.53           C  
ATOM    425  N   ASP B  57     -21.038  -0.148  -9.597  1.00 42.36           N  
ATOM    426  CA  ASP B  57     -21.919  -0.336  -8.448  1.00 42.36           C  
ATOM    427  C   ASP B  57     -21.498   0.555  -7.282  1.00 42.36           C  
ATOM    428  CB  ASP B  57     -21.927  -1.803  -8.013  1.00 42.36           C  
ATOM    429  O   ASP B  57     -22.330   0.946  -6.461  1.00 42.36           O  
ATOM    430  CG  ASP B  57     -22.595  -2.718  -9.024  1.00 42.36           C  
ATOM    431  OD1 ASP B  57     -23.542  -2.280  -9.711  1.00 42.36           O  
ATOM    432  OD2 ASP B  57     -22.171  -3.889  -9.133  1.00 42.36           O  
ATOM    433  N   GLU B  58     -20.227   0.747  -7.072  1.00 44.95           N  
ATOM    434  CA  GLU B  58     -19.853   1.635  -5.975  1.00 44.95           C  
ATOM    435  C   GLU B  58     -20.347   3.057  -6.223  1.00 44.95           C  
ATOM    436  CB  GLU B  58     -18.335   1.633  -5.775  1.00 44.95           C  
ATOM    437  O   GLU B  58     -20.686   3.776  -5.281  1.00 44.95           O  
ATOM    438  CG  GLU B  58     -17.899   2.043  -4.376  1.00 44.95           C  
ATOM    439  CD  GLU B  58     -16.664   1.301  -3.891  1.00 44.95           C  
ATOM    440  OE1 GLU B  58     -16.264   1.488  -2.719  1.00 44.95           O  
ATOM    441  OE2 GLU B  58     -16.090   0.528  -4.690  1.00 44.95           O  
ATOM    442  N   LEU B  59     -20.354   3.509  -7.513  1.00 40.89           N  
ATOM    443  CA  LEU B  59     -20.914   4.814  -7.844  1.00 40.89           C  
ATOM    444  C   LEU B  59     -22.427   4.821  -7.650  1.00 40.89           C  
ATOM    445  CB  LEU B  59     -20.571   5.195  -9.286  1.00 40.89           C  
ATOM    446  O   LEU B  59     -23.020   5.873  -7.398  1.00 40.89           O  
ATOM    447  CG  LEU B  59     -19.115   5.577  -9.559  1.00 40.89           C  
ATOM    448  CD1 LEU B  59     -18.861   5.658 -11.060  1.00 40.89           C  
ATOM    449  CD2 LEU B  59     -18.773   6.899  -8.881  1.00 40.89           C  
ATOM    450  N   ASP B  60     -23.106   3.767  -8.031  1.00 43.29           N  
ATOM    451  CA  ASP B  60     -24.560   3.710  -7.911  1.00 43.29           C  
ATOM    452  C   ASP B  60     -24.994   3.771  -6.449  1.00 43.29           C  
ATOM    453  CB  ASP B  60     -25.103   2.439  -8.568  1.00 43.29           C  
ATOM    454  O   ASP B  60     -26.035   4.348  -6.128  1.00 43.29           O  
ATOM    455  CG  ASP B  60     -25.182   2.541 -10.081  1.00 43.29           C  
ATOM    456  OD1 ASP B  60     -25.178   3.670 -10.618  1.00 43.29           O  
ATOM    457  OD2 ASP B  60     -25.251   1.483 -10.743  1.00 43.29           O  
ATOM    458  N   ARG B  61     -24.265   3.129  -5.627  1.00 42.01           N  
ATOM    459  CA  ARG B  61     -24.677   3.200  -4.229  1.00 42.01           C  
ATOM    460  C   ARG B  61     -24.507   4.611  -3.678  1.00 42.01           C  
ATOM    461  CB  ARG B  61     -23.878   2.207  -3.382  1.00 42.01           C  
ATOM    462  O   ARG B  61     -25.274   5.043  -2.815  1.00 42.01           O  
ATOM    463  CG  ARG B  61     -24.440   0.794  -3.395  1.00 42.01           C  
ATOM    464  CD  ARG B  61     -23.746  -0.098  -2.376  1.00 42.01           C  
ATOM    465  NE  ARG B  61     -24.241  -1.470  -2.434  1.00 42.01           N  
ATOM    466  NH1 ARG B  61     -22.318  -2.344  -3.369  1.00 42.01           N  
ATOM    467  NH2 ARG B  61     -24.099  -3.713  -2.912  1.00 42.01           N  
ATOM    468  CZ  ARG B  61     -23.552  -2.506  -2.905  1.00 42.01           C  
ATOM    469  N   GLU B  62     -23.542   5.296  -4.206  1.00 44.63           N  
ATOM    470  CA  GLU B  62     -23.418   6.696  -3.811  1.00 44.63           C  
ATOM    471  C   GLU B  62     -24.580   7.527  -4.348  1.00 44.63           C  
ATOM    472  CB  GLU B  62     -22.087   7.276  -4.298  1.00 44.63           C  
ATOM    473  O   GLU B  62     -25.019   8.480  -3.701  1.00 44.63           O  
ATOM    474  CG  GLU B  62     -20.873   6.739  -3.555  1.00 44.63           C  
ATOM    475  CD  GLU B  62     -19.567   7.380  -3.997  1.00 44.63           C  
ATOM    476  OE1 GLU B  62     -18.551   7.246  -3.277  1.00 44.63           O  
ATOM    477  OE2 GLU B  62     -19.560   8.021  -5.072  1.00 44.63           O  
ATOM    478  N   GLU B  63     -25.052   7.250  -5.563  1.00 43.45           N  
ATOM    479  CA  GLU B  63     -26.156   7.992  -6.167  1.00 43.45           C  
ATOM    480  C   GLU B  63     -27.474   7.691  -5.460  1.00 43.45           C  
ATOM    481  CB  GLU B  63     -26.271   7.665  -7.658  1.00 43.45           C  
ATOM    482  O   GLU B  63     -28.359   8.548  -5.394  1.00 43.45           O  
ATOM    483  CG  GLU B  63     -25.160   8.265  -8.507  1.00 43.45           C  
ATOM    484  CD  GLU B  63     -25.635   8.736  -9.872  1.00 43.45           C  
ATOM    485  OE1 GLU B  63     -24.976   9.614 -10.474  1.00 43.45           O  
ATOM    486  OE2 GLU B  63     -26.675   8.225 -10.342  1.00 43.45           O  
ATOM    487  N   GLU B  64     -27.712   6.494  -5.102  1.00 44.78           N  
ATOM    488  CA  GLU B  64     -28.988   6.180  -4.466  1.00 44.78           C  
ATOM    489  C   GLU B  64     -29.142   6.919  -3.140  1.00 44.78           C  
ATOM    490  CB  GLU B  64     -29.121   4.671  -4.245  1.00 44.78           C  
ATOM    491  O   GLU B  64     -30.261   7.133  -2.669  1.00 44.78           O  
ATOM    492  CG  GLU B  64     -29.401   3.885  -5.518  1.00 44.78           C  
ATOM    493  CD  GLU B  64     -30.836   3.394  -5.618  1.00 44.78           C  
ATOM    494  OE1 GLU B  64     -31.316   3.145  -6.747  1.00 44.78           O  
ATOM    495  OE2 GLU B  64     -31.487   3.259  -4.557  1.00 44.78           O  
ATOM    496  N   GLU B  65     -28.019   7.204  -2.564  1.00 45.01           N  
ATOM    497  CA  GLU B  65     -28.164   7.920  -1.300  1.00 45.01           C  
ATOM    498  C   GLU B  65     -28.551   9.378  -1.533  1.00 45.01           C  
ATOM    499  CB  GLU B  65     -26.869   7.844  -0.487  1.00 45.01           C  
ATOM    500  O   GLU B  65     -29.117  10.024  -0.649  1.00 45.01           O  
ATOM    501  CG  GLU B  65     -26.676   6.520   0.238  1.00 45.01           C  
ATOM    502  CD  GLU B  65     -25.662   6.597   1.369  1.00 45.01           C  
ATOM    503  OE1 GLU B  65     -25.560   5.632   2.160  1.00 45.01           O  
ATOM    504  OE2 GLU B  65     -24.965   7.632   1.465  1.00 45.01           O  
ATOM    505  N   GLU B  66     -28.178   9.905  -2.738  1.00 42.75           N  
ATOM    506  CA  GLU B  66     -28.432  11.323  -2.971  1.00 42.75           C  
ATOM    507  C   GLU B  66     -29.872  11.560  -3.418  1.00 42.75           C  
ATOM    508  CB  GLU B  66     -27.460  11.881  -4.013  1.00 42.75           C  
ATOM    509  O   GLU B  66     -30.398  12.665  -3.275  1.00 42.75           O  
ATOM    510  CG  GLU B  66     -27.065  13.331  -3.772  1.00 42.75           C  
ATOM    511  CD  GLU B  66     -26.083  13.865  -4.803  1.00 42.75           C  
ATOM    512  OE1 GLU B  66     -25.715  15.059  -4.729  1.00 42.75           O  
ATOM    513  OE2 GLU B  66     -25.679  13.082  -5.692  1.00 42.75           O  
ATOM    514  N   ASP B  67     -30.516  10.552  -4.022  1.00 43.56           N  
ATOM    515  CA  ASP B  67     -31.760  10.896  -4.704  1.00 43.56           C  
ATOM    516  C   ASP B  67     -32.881  11.163  -3.701  1.00 43.56           C  
ATOM    517  CB  ASP B  67     -32.170   9.781  -5.667  1.00 43.56           C  
ATOM    518  O   ASP B  67     -34.010  11.467  -4.091  1.00 43.56           O  
ATOM    519  CG  ASP B  67     -32.812  10.303  -6.940  1.00 43.56           C  
ATOM    520  OD1 ASP B  67     -32.682  11.510  -7.239  1.00 43.56           O  
ATOM    521  OD2 ASP B  67     -33.457   9.501  -7.650  1.00 43.56           O  
ATOM    522  N   GLY B  68     -32.656  10.987  -2.423  1.00 37.86           N  
ATOM    523  CA  GLY B  68     -33.910  11.091  -1.695  1.00 37.86           C  
ATOM    524  C   GLY B  68     -34.484  12.495  -1.691  1.00 37.86           C  
ATOM    525  O   GLY B  68     -35.649  12.694  -1.339  1.00 37.86           O  
ATOM    526  N   GLU B  69     -33.566  13.523  -1.769  1.00 37.23           N  
ATOM    527  CA  GLU B  69     -34.165  14.722  -1.189  1.00 37.23           C  
ATOM    528  C   GLU B  69     -34.965  15.499  -2.230  1.00 37.23           C  
ATOM    529  CB  GLU B  69     -33.086  15.620  -0.577  1.00 37.23           C  
ATOM    530  O   GLU B  69     -35.358  16.643  -1.991  1.00 37.23           O  
ATOM    531  CG  GLU B  69     -32.686  15.225   0.837  1.00 37.23           C  
ATOM    532  CD  GLU B  69     -31.711  16.199   1.479  1.00 37.23           C  
ATOM    533  OE1 GLU B  69     -31.469  16.097   2.703  1.00 37.23           O  
ATOM    534  OE2 GLU B  69     -31.187  17.072   0.753  1.00 37.23           O  
ATOM    535  N   GLU B  70     -35.219  14.931  -3.440  1.00 38.43           N  
ATOM    536  CA  GLU B  70     -35.619  15.945  -4.412  1.00 38.43           C  
ATOM    537  C   GLU B  70     -36.984  16.534  -4.065  1.00 38.43           C  
ATOM    538  CB  GLU B  70     -35.644  15.356  -5.824  1.00 38.43           C  
ATOM    539  O   GLU B  70     -38.017  15.908  -4.311  1.00 38.43           O  
ATOM    540  CG  GLU B  70     -34.263  15.140  -6.425  1.00 38.43           C  
ATOM    541  CD  GLU B  70     -34.147  15.635  -7.858  1.00 38.43           C  
ATOM    542  OE1 GLU B  70     -33.070  16.147  -8.238  1.00 38.43           O  
ATOM    543  OE2 GLU B  70     -35.143  15.512  -8.606  1.00 38.43           O  
ATOM    544  N   GLU B  71     -37.301  16.854  -2.851  1.00 31.19           N  
ATOM    545  CA  GLU B  71     -38.723  17.184  -2.827  1.00 31.19           C  
ATOM    546  C   GLU B  71     -39.044  18.311  -3.804  1.00 31.19           C  
ATOM    547  CB  GLU B  71     -39.161  17.574  -1.413  1.00 31.19           C  
ATOM    548  O   GLU B  71     -38.139  18.978  -4.311  1.00 31.19           O  
ATOM    549  CG  GLU B  71     -39.626  16.397  -0.568  1.00 31.19           C  
ATOM    550  CD  GLU B  71     -41.109  16.446  -0.236  1.00 31.19           C  
ATOM    551  OE1 GLU B  71     -41.754  15.375  -0.176  1.00 31.19           O  
ATOM    552  OE2 GLU B  71     -41.631  17.566  -0.035  1.00 31.19           O  
ATOM    553  N   GLU B  72     -39.813  19.378  -3.425  1.00 30.37           N  
ATOM    554  CA  GLU B  72     -41.058  20.045  -3.796  1.00 30.37           C  
ATOM    555  C   GLU B  72     -40.784  21.344  -4.549  1.00 30.37           C  
ATOM    556  CB  GLU B  72     -41.909  20.325  -2.555  1.00 30.37           C  
ATOM    557  O   GLU B  72     -41.681  22.174  -4.711  1.00 30.37           O  
ATOM    558  CG  GLU B  72     -42.603  19.092  -1.994  1.00 30.37           C  
ATOM    559  CD  GLU B  72     -43.886  18.739  -2.730  1.00 30.37           C  
ATOM    560  OE1 GLU B  72     -44.064  17.559  -3.107  1.00 30.37           O  
ATOM    561  OE2 GLU B  72     -44.719  19.651  -2.932  1.00 30.37           O  
ATOM    562  N   VAL B  73     -39.569  21.560  -5.142  1.00 29.43           N  
ATOM    563  CA  VAL B  73     -39.469  23.015  -5.159  1.00 29.43           C  
ATOM    564  C   VAL B  73     -40.610  23.601  -5.989  1.00 29.43           C  
ATOM    565  CB  VAL B  73     -38.108  23.485  -5.718  1.00 29.43           C  
ATOM    566  O   VAL B  73     -40.998  23.032  -7.011  1.00 29.43           O  
ATOM    567  CG1 VAL B  73     -37.388  24.378  -4.709  1.00 29.43           C  
ATOM    568  CG2 VAL B  73     -37.240  22.283  -6.087  1.00 29.43           C  
ATOM    569  N   GLU B  74     -41.274  24.677  -5.534  1.00 28.49           N  
ATOM    570  CA  GLU B  74     -42.454  25.510  -5.742  1.00 28.49           C  
ATOM    571  C   GLU B  74     -42.380  26.248  -7.076  1.00 28.49           C  
ATOM    572  CB  GLU B  74     -42.616  26.510  -4.595  1.00 28.49           C  
ATOM    573  O   GLU B  74     -41.289  26.563  -7.557  1.00 28.49           O  
ATOM    574  CG  GLU B  74     -43.505  26.013  -3.465  1.00 28.49           C  
ATOM    575  CD  GLU B  74     -44.922  26.560  -3.532  1.00 28.49           C  
ATOM    576  OE1 GLU B  74     -45.878  25.758  -3.637  1.00 28.49           O  
ATOM    577  OE2 GLU B  74     -45.078  27.800  -3.481  1.00 28.49           O  
ATOM    578  N   ALA B  75     -43.448  26.474  -7.797  1.00 31.46           N  
ATOM    579  CA  ALA B  75     -43.970  26.935  -9.081  1.00 31.46           C  
ATOM    580  C   ALA B  75     -43.704  28.425  -9.278  1.00 31.46           C  
ATOM    581  CB  ALA B  75     -45.466  26.647  -9.182  1.00 31.46           C  
ATOM    582  O   ALA B  75     -44.167  29.021 -10.253  1.00 31.46           O  
ATOM    583  N   VAL B  76     -42.770  29.125  -8.705  1.00 24.31           N  
ATOM    584  CA  VAL B  76     -43.260  30.474  -8.439  1.00 24.31           C  
ATOM    585  C   VAL B  76     -43.506  31.204  -9.757  1.00 24.31           C  
ATOM    586  CB  VAL B  76     -42.271  31.274  -7.562  1.00 24.31           C  
ATOM    587  O   VAL B  76     -43.117  30.721 -10.823  1.00 24.31           O  
ATOM    588  CG1 VAL B  76     -43.023  32.169  -6.579  1.00 24.31           C  
ATOM    589  CG2 VAL B  76     -41.331  30.328  -6.818  1.00 24.31           C  
ATOM    590  N   GLY B  77     -42.808  32.408 -10.024  1.00 23.23           N  
ATOM    591  CA  GLY B  77     -43.287  33.780 -10.082  1.00 23.23           C  
ATOM    592  C   GLY B  77     -43.467  34.289 -11.500  1.00 23.23           C  
ATOM    593  O   GLY B  77     -43.090  33.614 -12.460  1.00 23.23           O  
ATOM    594  N   ALA B  78     -43.073  35.618 -11.860  1.00 23.30           N  
ATOM    595  CA  ALA B  78     -43.743  36.892 -12.110  1.00 23.30           C  
ATOM    596  C   ALA B  78     -43.644  37.283 -13.582  1.00 23.30           C  
ATOM    597  CB  ALA B  78     -43.148  37.988 -11.231  1.00 23.30           C  
ATOM    598  O   ALA B  78     -44.664  37.467 -14.251  1.00 23.30           O  
ATOM    599  N   GLY B  79     -42.832  38.407 -13.959  1.00 23.47           N  
ATOM    600  CA  GLY B  79     -43.299  39.754 -14.245  1.00 23.47           C  
ATOM    601  C   GLY B  79     -43.302  40.082 -15.726  1.00 23.47           C  
ATOM    602  O   GLY B  79     -44.342  39.999 -16.384  1.00 23.47           O  
ATOM    603  N   ALA B  80     -42.287  40.905 -16.300  1.00 23.47           N  
ATOM    604  CA  ALA B  80     -42.427  42.302 -16.703  1.00 23.47           C  
ATOM    605  C   ALA B  80     -42.619  42.421 -18.212  1.00 23.47           C  
ATOM    606  CB  ALA B  80     -41.208  43.108 -16.260  1.00 23.47           C  
ATOM    607  O   ALA B  80     -42.353  41.473 -18.955  1.00 23.47           O  
ATOM    608  N   GLY B  81     -42.306  43.724 -18.792  1.00 22.89           N  
ATOM    609  CA  GLY B  81     -42.915  44.785 -19.578  1.00 22.89           C  
ATOM    610  C   GLY B  81     -42.583  44.699 -21.055  1.00 22.89           C  
ATOM    611  O   GLY B  81     -43.339  44.115 -21.834  1.00 22.89           O  
ATOM    612  N   TRP B  82     -41.636  45.657 -21.556  1.00 22.74           N  
ATOM    613  CA  TRP B  82     -41.964  46.857 -22.318  1.00 22.74           C  
ATOM    614  C   TRP B  82     -41.771  46.622 -23.812  1.00 22.74           C  
ATOM    615  CB  TRP B  82     -41.105  48.038 -21.859  1.00 22.74           C  
ATOM    616  O   TRP B  82     -41.175  45.622 -24.218  1.00 22.74           O  
ATOM    617  CG  TRP B  82     -41.779  48.928 -20.858  1.00 22.74           C  
ATOM    618  CD1 TRP B  82     -42.960  48.694 -20.210  1.00 22.74           C  
ATOM    619  CD2 TRP B  82     -41.312  50.199 -20.394  1.00 22.74           C  
ATOM    620  CE2 TRP B  82     -42.261  50.679 -19.465  1.00 22.74           C  
ATOM    621  CE3 TRP B  82     -40.182  50.979 -20.675  1.00 22.74           C  
ATOM    622  NE1 TRP B  82     -43.255  49.743 -19.370  1.00 22.74           N  
ATOM    623  CH2 TRP B  82     -40.999  52.649 -19.105  1.00 22.74           C  
ATOM    624  CZ2 TRP B  82     -42.114  51.906 -18.813  1.00 22.74           C  
ATOM    625  CZ3 TRP B  82     -40.037  52.200 -20.025  1.00 22.74           C  
ATOM    626  N   ASP B  83     -41.244  47.677 -24.555  1.00 23.10           N  
ATOM    627  CA  ASP B  83     -41.719  48.580 -25.599  1.00 23.10           C  
ATOM    628  C   ASP B  83     -41.088  48.241 -26.947  1.00 23.10           C  
ATOM    629  CB  ASP B  83     -41.418  50.034 -25.229  1.00 23.10           C  
ATOM    630  O   ASP B  83     -41.788  48.128 -27.956  1.00 23.10           O  
ATOM    631  CG  ASP B  83     -42.609  50.747 -24.612  1.00 23.10           C  
ATOM    632  OD1 ASP B  83     -43.703  50.741 -25.216  1.00 23.10           O  
ATOM    633  OD2 ASP B  83     -42.451  51.322 -23.514  1.00 23.10           O  
ATOM    634  N   THR B  84     -39.839  48.826 -27.154  1.00 22.91           N  
ATOM    635  CA  THR B  84     -39.661  49.918 -28.104  1.00 22.91           C  
ATOM    636  C   THR B  84     -39.401  49.377 -29.507  1.00 22.91           C  
ATOM    637  CB  THR B  84     -38.503  50.841 -27.684  1.00 22.91           C  
ATOM    638  O   THR B  84     -39.019  48.216 -29.670  1.00 22.91           O  
ATOM    639  CG2 THR B  84     -39.024  52.176 -27.162  1.00 22.91           C  
ATOM    640  OG1 THR B  84     -37.740  50.202 -26.653  1.00 22.91           O  
ATOM    641  N   PRO B  85     -38.748  50.233 -30.354  1.00 23.58           N  
ATOM    642  CA  PRO B  85     -39.109  50.920 -31.597  1.00 23.58           C  
ATOM    643  C   PRO B  85     -38.430  50.316 -32.824  1.00 23.58           C  
ATOM    644  CB  PRO B  85     -38.631  52.355 -31.359  1.00 23.58           C  
ATOM    645  O   PRO B  85     -39.074  50.122 -33.858  1.00 23.58           O  
ATOM    646  CG  PRO B  85     -37.542  52.231 -30.343  1.00 23.58           C  
ATOM    647  CD  PRO B  85     -37.547  50.828 -29.807  1.00 23.58           C  
ATOM    648  N   MET B  86     -37.044  50.490 -32.785  1.00 21.90           N  
ATOM    649  CA  MET B  86     -36.467  51.438 -33.734  1.00 21.90           C  
ATOM    650  C   MET B  86     -36.315  50.803 -35.112  1.00 21.90           C  
ATOM    651  CB  MET B  86     -35.110  51.939 -33.236  1.00 21.90           C  
ATOM    652  O   MET B  86     -36.258  49.578 -35.233  1.00 21.90           O  
ATOM    653  CG  MET B  86     -35.208  52.948 -32.103  1.00 21.90           C  
ATOM    654  SD  MET B  86     -34.359  54.527 -32.492  1.00 21.90           S  
ATOM    655  CE  MET B  86     -33.999  55.120 -30.815  1.00 21.90           C  
ATOM    656  N   ARG B  87     -35.763  51.648 -36.005  1.00 22.24           N  
ATOM    657  CA  ARG B  87     -36.049  52.195 -37.327  1.00 22.24           C  
ATOM    658  C   ARG B  87     -35.309  51.419 -38.412  1.00 22.24           C  
ATOM    659  CB  ARG B  87     -35.668  53.676 -37.391  1.00 22.24           C  
ATOM    660  O   ARG B  87     -35.897  51.056 -39.433  1.00 22.24           O  
ATOM    661  CG  ARG B  87     -36.661  54.534 -38.158  1.00 22.24           C  
ATOM    662  CD  ARG B  87     -36.393  56.020 -37.959  1.00 22.24           C  
ATOM    663  NE  ARG B  87     -35.545  56.561 -39.017  1.00 22.24           N  
ATOM    664  NH1 ARG B  87     -36.616  58.606 -39.113  1.00 22.24           N  
ATOM    665  NH2 ARG B  87     -34.844  58.168 -40.500  1.00 22.24           N  
ATOM    666  CZ  ARG B  87     -35.670  57.777 -39.541  1.00 22.24           C  
ATOM    667  N   ASP B  88     -33.974  51.792 -38.563  1.00 22.61           N  
ATOM    668  CA  ASP B  88     -33.644  52.614 -39.724  1.00 22.61           C  
ATOM    669  C   ASP B  88     -33.270  51.745 -40.923  1.00 22.61           C  
ATOM    670  CB  ASP B  88     -32.500  53.575 -39.394  1.00 22.61           C  
ATOM    671  O   ASP B  88     -33.080  50.535 -40.784  1.00 22.61           O  
ATOM    672  CG  ASP B  88     -32.674  54.944 -40.028  1.00 22.61           C  
ATOM    673  OD1 ASP B  88     -32.219  55.147 -41.174  1.00 22.61           O  
ATOM    674  OD2 ASP B  88     -33.268  55.828 -39.374  1.00 22.61           O  
ATOM    675  N   GLU B  89     -32.040  52.094 -41.531  1.00 22.47           N  
ATOM    676  CA  GLU B  89     -31.842  52.765 -42.812  1.00 22.47           C  
ATOM    677  C   GLU B  89     -31.393  51.780 -43.887  1.00 22.47           C  
ATOM    678  CB  GLU B  89     -30.820  53.896 -42.675  1.00 22.47           C  
ATOM    679  O   GLU B  89     -31.960  51.745 -44.981  1.00 22.47           O  
ATOM    680  CG  GLU B  89     -31.416  55.287 -42.837  1.00 22.47           C  
ATOM    681  CD  GLU B  89     -30.392  56.400 -42.686  1.00 22.47           C  
ATOM    682  OE1 GLU B  89     -30.661  57.537 -43.135  1.00 22.47           O  
ATOM    683  OE2 GLU B  89     -29.312  56.132 -42.114  1.00 22.47           O  
ATOM    684  N   ASP B  90     -30.064  51.914 -44.326  1.00 23.55           N  
ATOM    685  CA  ASP B  90     -29.691  52.512 -45.604  1.00 23.55           C  
ATOM    686  C   ASP B  90     -29.382  51.437 -46.644  1.00 23.55           C  
ATOM    687  CB  ASP B  90     -28.485  53.438 -45.431  1.00 23.55           C  
ATOM    688  O   ASP B  90     -29.187  50.270 -46.299  1.00 23.55           O  
ATOM    689  CG  ASP B  90     -28.879  54.881 -45.168  1.00 23.55           C  
ATOM    690  OD1 ASP B  90     -30.006  55.282 -45.531  1.00 23.55           O  
ATOM    691  OD2 ASP B  90     -28.053  55.625 -44.595  1.00 23.55           O  
ATOM    692  N   TYR B  91     -28.264  51.746 -47.442  1.00 22.24           N  
ATOM    693  CA  TYR B  91     -28.197  52.101 -48.855  1.00 22.24           C  
ATOM    694  C   TYR B  91     -27.741  50.913 -49.695  1.00 22.24           C  
ATOM    695  CB  TYR B  91     -27.248  53.284 -49.068  1.00 22.24           C  
ATOM    696  O   TYR B  91     -28.432  50.505 -50.631  1.00 22.24           O  
ATOM    697  CG  TYR B  91     -27.957  54.596 -49.305  1.00 22.24           C  
ATOM    698  CD1 TYR B  91     -28.306  54.999 -50.591  1.00 22.24           C  
ATOM    699  CD2 TYR B  91     -28.278  55.434 -48.243  1.00 22.24           C  
ATOM    700  CE1 TYR B  91     -28.958  56.207 -50.815  1.00 22.24           C  
ATOM    701  CE2 TYR B  91     -28.930  56.645 -48.454  1.00 22.24           C  
ATOM    702  OH  TYR B  91     -29.910  58.219 -49.956  1.00 22.24           O  
ATOM    703  CZ  TYR B  91     -29.265  57.022 -49.741  1.00 22.24           C  
ATOM    704  N   GLU B  92     -26.479  51.103 -50.212  1.00 22.76           N  
ATOM    705  CA  GLU B  92     -26.231  51.437 -51.611  1.00 22.76           C  
ATOM    706  C   GLU B  92     -25.809  50.205 -52.406  1.00 22.76           C  
ATOM    707  CB  GLU B  92     -25.162  52.527 -51.723  1.00 22.76           C  
ATOM    708  O   GLU B  92     -25.647  49.121 -51.842  1.00 22.76           O  
ATOM    709  CG  GLU B  92     -25.610  53.884 -51.200  1.00 22.76           C  
ATOM    710  CD  GLU B  92     -25.430  55.005 -52.211  1.00 22.76           C  
ATOM    711  OE1 GLU B  92     -26.303  55.900 -52.286  1.00 22.76           O  
ATOM    712  OE2 GLU B  92     -24.409  54.988 -52.934  1.00 22.76           O  
ATOM    713  N   GLY B  93     -24.525  50.309 -52.927  1.00 22.72           N  
ATOM    714  CA  GLY B  93     -24.202  50.566 -54.321  1.00 22.72           C  
ATOM    715  C   GLY B  93     -23.871  49.307 -55.099  1.00 22.72           C  
ATOM    716  O   GLY B  93     -23.880  48.207 -54.543  1.00 22.72           O  
ATOM    717  N   ASP B  94     -22.640  49.326 -55.741  1.00 22.28           N  
ATOM    718  CA  ASP B  94     -22.400  49.479 -57.173  1.00 22.28           C  
ATOM    719  C   ASP B  94     -22.060  48.137 -57.819  1.00 22.28           C  
ATOM    720  CB  ASP B  94     -21.273  50.484 -57.424  1.00 22.28           C  
ATOM    721  O   ASP B  94     -21.860  47.140 -57.123  1.00 22.28           O  
ATOM    722  CG  ASP B  94     -21.345  51.124 -58.799  1.00 22.28           C  
ATOM    723  OD1 ASP B  94     -22.455  51.234 -59.363  1.00 22.28           O  
ATOM    724  OD2 ASP B  94     -20.282  51.520 -59.324  1.00 22.28           O  
ATOM    725  N   MET B  95     -20.816  48.166 -58.481  1.00 20.45           N  
ATOM    726  CA  MET B  95     -20.652  48.191 -59.932  1.00 20.45           C  
ATOM    727  C   MET B  95     -20.302  46.805 -60.463  1.00 20.45           C  
ATOM    728  CB  MET B  95     -19.569  49.193 -60.334  1.00 20.45           C  
ATOM    729  O   MET B  95     -20.931  46.320 -61.406  1.00 20.45           O  
ATOM    730  CG  MET B  95     -20.106  50.416 -61.061  1.00 20.45           C  
ATOM    731  SD  MET B  95     -18.776  51.580 -61.555  1.00 20.45           S  
ATOM    732  CE  MET B  95     -19.770  52.910 -62.286  1.00 20.45           C  
ATOM    733  N   GLU B  96     -18.973  46.741 -60.815  1.00 21.64           N  
ATOM    734  CA  GLU B  96     -18.578  46.792 -62.219  1.00 21.64           C  
ATOM    735  C   GLU B  96     -18.413  45.389 -62.798  1.00 21.64           C  
ATOM    736  CB  GLU B  96     -17.278  47.584 -62.383  1.00 21.64           C  
ATOM    737  O   GLU B  96     -18.354  44.408 -62.054  1.00 21.64           O  
ATOM    738  CG  GLU B  96     -17.439  49.081 -62.165  1.00 21.64           C  
ATOM    739  CD  GLU B  96     -17.251  49.896 -63.435  1.00 21.64           C  
ATOM    740  OE1 GLU B  96     -18.042  50.837 -63.674  1.00 21.64           O  
ATOM    741  OE2 GLU B  96     -16.307  49.591 -64.196  1.00 21.64           O  
ATOM    742  N   GLU B  97     -17.161  45.158 -63.360  1.00 22.03           N  
ATOM    743  CA  GLU B  97     -16.843  45.139 -64.785  1.00 22.03           C  
ATOM    744  C   GLU B  97     -16.738  43.709 -65.308  1.00 22.03           C  
ATOM    745  CB  GLU B  97     -15.540  45.895 -65.055  1.00 22.03           C  
ATOM    746  O   GLU B  97     -16.769  42.754 -64.529  1.00 22.03           O  
ATOM    747  CG  GLU B  97     -15.734  47.207 -65.802  1.00 22.03           C  
ATOM    748  CD  GLU B  97     -14.442  47.770 -66.372  1.00 22.03           C  
ATOM    749  OE1 GLU B  97     -14.463  48.324 -67.494  1.00 22.03           O  
ATOM    750  OE2 GLU B  97     -13.399  47.655 -65.690  1.00 22.03           O  
ATOM    751  N   GLU B  98     -15.480  43.442 -65.942  1.00 20.82           N  
ATOM    752  CA  GLU B  98     -15.195  43.284 -67.365  1.00 20.82           C  
ATOM    753  C   GLU B  98     -15.104  41.810 -67.749  1.00 20.82           C  
ATOM    754  CB  GLU B  98     -13.898  44.006 -67.737  1.00 20.82           C  
ATOM    755  O   GLU B  98     -14.957  40.946 -66.883  1.00 20.82           O  
ATOM    756  CG  GLU B  98     -14.009  45.524 -67.711  1.00 20.82           C  
ATOM    757  CD  GLU B  98     -14.007  46.149 -69.097  1.00 20.82           C  
ATOM    758  OE1 GLU B  98     -14.890  46.989 -69.385  1.00 20.82           O  
ATOM    759  OE2 GLU B  98     -13.116  45.796 -69.901  1.00 20.82           O  
ATOM    760  N   VAL B  99     -14.332  41.513 -68.917  1.00 22.35           N  
ATOM    761  CA  VAL B  99     -14.616  41.024 -70.261  1.00 22.35           C  
ATOM    762  C   VAL B  99     -14.058  39.612 -70.427  1.00 22.35           C  
ATOM    763  CB  VAL B  99     -14.029  41.959 -71.342  1.00 22.35           C  
ATOM    764  O   VAL B  99     -14.773  38.701 -70.850  1.00 22.35           O  
ATOM    765  CG1 VAL B  99     -14.651  41.667 -72.706  1.00 22.35           C  
ATOM    766  CG2 VAL B  99     -14.243  43.421 -70.955  1.00 22.35           C  
ATOM    767  N   GLU B 100     -12.746  39.533 -71.009  1.00 21.05           N  
ATOM    768  CA  GLU B 100     -12.576  39.214 -72.423  1.00 21.05           C  
ATOM    769  C   GLU B 100     -12.276  37.731 -72.622  1.00 21.05           C  
ATOM    770  CB  GLU B 100     -11.460  40.064 -73.036  1.00 21.05           C  
ATOM    771  O   GLU B 100     -11.940  37.027 -71.668  1.00 21.05           O  
ATOM    772  CG  GLU B 100     -11.881  41.490 -73.361  1.00 21.05           C  
ATOM    773  CD  GLU B 100     -11.569  41.896 -74.793  1.00 21.05           C  
ATOM    774  OE1 GLU B 100     -12.423  42.545 -75.439  1.00 21.05           O  
ATOM    775  OE2 GLU B 100     -10.463  41.562 -75.272  1.00 21.05           O  
ATOM    776  N   GLU B 101     -11.168  37.409 -73.541  1.00 21.54           N  
ATOM    777  CA  GLU B 101     -11.180  36.920 -74.917  1.00 21.54           C  
ATOM    778  C   GLU B 101     -10.723  35.466 -74.989  1.00 21.54           C  
ATOM    779  CB  GLU B 101     -10.293  37.795 -75.807  1.00 21.54           C  
ATOM    780  O   GLU B 101     -11.406  34.623 -75.575  1.00 21.54           O  
ATOM    781  CG  GLU B 101     -11.053  38.880 -76.555  1.00 21.54           C  
ATOM    782  CD  GLU B 101     -10.278  39.453 -77.731  1.00 21.54           C  
ATOM    783  OE1 GLU B 101     -10.902  39.789 -78.763  1.00 21.54           O  
ATOM    784  OE2 GLU B 101      -9.037  39.567 -77.619  1.00 21.54           O  
ATOM    785  N   GLU B 102      -9.471  35.208 -75.704  1.00 20.69           N  
ATOM    786  CA  GLU B 102      -9.328  34.763 -77.087  1.00 20.69           C  
ATOM    787  C   GLU B 102      -8.909  33.297 -77.154  1.00 20.69           C  
ATOM    788  CB  GLU B 102      -8.312  35.634 -77.830  1.00 20.69           C  
ATOM    789  O   GLU B 102      -9.537  32.498 -77.852  1.00 20.69           O  
ATOM    790  CG  GLU B 102      -8.889  36.941 -78.355  1.00 20.69           C  
ATOM    791  CD  GLU B 102      -8.325  37.346 -79.707  1.00 20.69           C  
ATOM    792  OE1 GLU B 102      -9.116  37.599 -80.644  1.00 20.69           O  
ATOM    793  OE2 GLU B 102      -7.082  37.410 -79.831  1.00 20.69           O  
ATOM    794  N   GLU B 103      -7.635  32.971 -77.784  1.00 21.05           N  
ATOM    795  CA  GLU B 103      -7.422  32.516 -79.155  1.00 21.05           C  
ATOM    796  C   GLU B 103      -7.038  31.040 -79.194  1.00 21.05           C  
ATOM    797  CB  GLU B 103      -6.343  33.359 -79.840  1.00 21.05           C  
ATOM    798  O   GLU B 103      -7.624  30.260 -79.946  1.00 21.05           O  
ATOM    799  CG  GLU B 103      -6.887  34.578 -80.572  1.00 21.05           C  
ATOM    800  CD  GLU B 103      -6.916  34.406 -82.082  1.00 21.05           C  
ATOM    801  OE1 GLU B 103      -7.950  34.730 -82.710  1.00 21.05           O  
ATOM    802  OE2 GLU B 103      -5.897  33.944 -82.643  1.00 21.05           O  
ATOM    803  N   GLU B 104      -5.753  30.629 -79.800  1.00 21.79           N  
ATOM    804  CA  GLU B 104      -5.489  30.093 -81.132  1.00 21.79           C  
ATOM    805  C   GLU B 104      -5.112  28.616 -81.068  1.00 21.79           C  
ATOM    806  CB  GLU B 104      -4.379  30.890 -81.823  1.00 21.79           C  
ATOM    807  O   GLU B 104      -5.812  27.766 -81.623  1.00 21.79           O  
ATOM    808  CG  GLU B 104      -4.852  32.202 -82.431  1.00 21.79           C  
ATOM    809  CD  GLU B 104      -5.132  32.106 -83.923  1.00 21.79           C  
ATOM    810  OE1 GLU B 104      -6.105  32.732 -84.399  1.00 21.79           O  
ATOM    811  OE2 GLU B 104      -4.371  31.397 -84.620  1.00 21.79           O  
ATOM    812  N   GLY B 105      -3.781  28.229 -81.510  1.00 20.49           N  
ATOM    813  CA  GLY B 105      -3.387  27.634 -82.777  1.00 20.49           C  
ATOM    814  C   GLY B 105      -3.131  26.142 -82.682  1.00 20.49           C  
ATOM    815  O   GLY B 105      -3.211  25.561 -81.598  1.00 20.49           O  
ATOM    816  N   VAL B 106      -1.922  25.545 -83.266  1.00 21.13           N  
ATOM    817  CA  VAL B 106      -1.668  24.865 -84.531  1.00 21.13           C  
ATOM    818  C   VAL B 106      -1.310  23.404 -84.269  1.00 21.13           C  
ATOM    819  CB  VAL B 106      -0.539  25.555 -85.329  1.00 21.13           C  
ATOM    820  O   VAL B 106      -1.093  23.007 -83.122  1.00 21.13           O  
ATOM    821  CG1 VAL B 106      -0.999  26.918 -85.846  1.00 21.13           C  
ATOM    822  CG2 VAL B 106       0.712  25.702 -84.466  1.00 21.13           C  
ATOM    823  N   PHE B 107      -0.046  22.835 -84.870  1.00 21.80           N  
ATOM    824  CA  PHE B 107       0.150  22.014 -86.059  1.00 21.80           C  
ATOM    825  C   PHE B 107       0.614  20.613 -85.680  1.00 21.80           C  
ATOM    826  CB  PHE B 107       1.167  22.666 -87.002  1.00 21.80           C  
ATOM    827  O   PHE B 107       0.058  19.620 -86.153  1.00 21.80           O  
ATOM    828  CG  PHE B 107       1.301  21.967 -88.327  1.00 21.80           C  
ATOM    829  CD1 PHE B 107       2.367  21.110 -88.572  1.00 21.80           C  
ATOM    830  CD2 PHE B 107       0.360  22.166 -89.329  1.00 21.80           C  
ATOM    831  CE1 PHE B 107       2.494  20.461 -89.798  1.00 21.80           C  
ATOM    832  CE2 PHE B 107       0.481  21.522 -90.557  1.00 21.80           C  
ATOM    833  CZ  PHE B 107       1.549  20.670 -90.790  1.00 21.80           C  
ATOM    834  N   TRP B 108       2.001  20.168 -85.883  1.00 20.49           N  
ATOM    835  CA  TRP B 108       2.458  19.423 -87.051  1.00 20.49           C  
ATOM    836  C   TRP B 108       2.675  17.953 -86.707  1.00 20.49           C  
ATOM    837  CB  TRP B 108       3.752  20.027 -87.603  1.00 20.49           C  
ATOM    838  O   TRP B 108       2.585  17.561 -85.541  1.00 20.49           O  
ATOM    839  CG  TRP B 108       3.611  21.445 -88.069  1.00 20.49           C  
ATOM    840  CD1 TRP B 108       3.728  22.577 -87.311  1.00 20.49           C  
ATOM    841  CD2 TRP B 108       3.322  21.882 -89.401  1.00 20.49           C  
ATOM    842  CE2 TRP B 108       3.278  23.293 -89.378  1.00 20.49           C  
ATOM    843  CE3 TRP B 108       3.095  21.215 -90.612  1.00 20.49           C  
ATOM    844  NE1 TRP B 108       3.529  23.692 -88.092  1.00 20.49           N  
ATOM    845  CH2 TRP B 108       2.799  23.374 -91.694  1.00 20.49           C  
ATOM    846  CZ2 TRP B 108       3.017  24.051 -90.522  1.00 20.49           C  
ATOM    847  CZ3 TRP B 108       2.836  21.971 -91.750  1.00 20.49           C  
ATOM    848  N   THR B 109       3.977  17.334 -86.930  1.00 21.93           N  
ATOM    849  CA  THR B 109       4.454  16.491 -88.020  1.00 21.93           C  
ATOM    850  C   THR B 109       4.589  15.041 -87.564  1.00 21.93           C  
ATOM    851  CB  THR B 109       5.806  16.990 -88.562  1.00 21.93           C  
ATOM    852  O   THR B 109       4.600  14.761 -86.364  1.00 21.93           O  
ATOM    853  CG2 THR B 109       5.659  18.346 -89.243  1.00 21.93           C  
ATOM    854  OG1 THR B 109       6.733  17.112 -87.476  1.00 21.93           O  
ATOM    855  N   SER B 110       5.696  14.197 -88.041  1.00 21.67           N  
ATOM    856  CA  SER B 110       5.790  13.131 -89.034  1.00 21.67           C  
ATOM    857  C   SER B 110       6.115  11.793 -88.379  1.00 21.67           C  
ATOM    858  CB  SER B 110       6.852  13.466 -90.082  1.00 21.67           C  
ATOM    859  O   SER B 110       5.419  10.800 -88.605  1.00 21.67           O  
ATOM    860  OG  SER B 110       6.421  13.083 -91.376  1.00 21.67           O  
ATOM    861  N   GLY B 111       7.471  11.142 -88.589  1.00 21.16           N  
ATOM    862  CA  GLY B 111       7.830  10.121 -89.560  1.00 21.16           C  
ATOM    863  C   GLY B 111       8.002   8.745 -88.945  1.00 21.16           C  
ATOM    864  O   GLY B 111       7.414   7.770 -89.418  1.00 21.16           O  
ATOM    865  N   MET B 112       9.314   8.040 -88.951  1.00 20.90           N  
ATOM    866  CA  MET B 112       9.766   6.982 -89.850  1.00 20.90           C  
ATOM    867  C   MET B 112       9.773   5.632 -89.141  1.00 20.90           C  
ATOM    868  CB  MET B 112      11.162   7.296 -90.390  1.00 20.90           C  
ATOM    869  O   MET B 112       9.752   5.571 -87.911  1.00 20.90           O  
ATOM    870  CG  MET B 112      11.154   8.086 -91.689  1.00 20.90           C  
ATOM    871  SD  MET B 112      12.826   8.671 -92.167  1.00 20.90           S  
ATOM    872  CE  MET B 112      13.440   7.205 -93.041  1.00 20.90           C  
ATOM    873  N   SER B 113      10.822   4.700 -89.462  1.00 21.62           N  
ATOM    874  CA  SER B 113      10.898   3.484 -90.266  1.00 21.62           C  
ATOM    875  C   SER B 113      11.120   2.256 -89.390  1.00 21.62           C  
ATOM    876  CB  SER B 113      12.021   3.594 -91.299  1.00 21.62           C  
ATOM    877  O   SER B 113      10.422   1.250 -89.533  1.00 21.62           O  
ATOM    878  OG  SER B 113      12.077   4.901 -91.844  1.00 21.62           O  
ATOM    879  N   ARG B 114      12.376   1.865 -89.038  1.00 21.60           N  
ATOM    880  CA  ARG B 114      13.020   0.810 -89.814  1.00 21.60           C  
ATOM    881  C   ARG B 114      12.836  -0.549 -89.148  1.00 21.60           C  
ATOM    882  CB  ARG B 114      14.510   1.109 -89.994  1.00 21.60           C  
ATOM    883  O   ARG B 114      12.471  -1.525 -89.807  1.00 21.60           O  
ATOM    884  CG  ARG B 114      15.167   0.312 -91.111  1.00 21.60           C  
ATOM    885  CD  ARG B 114      16.534   0.874 -91.475  1.00 21.60           C  
ATOM    886  NE  ARG B 114      17.611   0.136 -90.823  1.00 21.60           N  
ATOM    887  NH1 ARG B 114      19.316   1.307 -91.852  1.00 21.60           N  
ATOM    888  NH2 ARG B 114      19.805  -0.373 -90.371  1.00 21.60           N  
ATOM    889  CZ  ARG B 114      18.908   0.358 -91.017  1.00 21.60           C  
ATOM    890  N   SER B 115      13.993  -1.340 -88.804  1.00 21.53           N  
ATOM    891  CA  SER B 115      14.551  -2.486 -89.516  1.00 21.53           C  
ATOM    892  C   SER B 115      14.213  -3.794 -88.809  1.00 21.53           C  
ATOM    893  CB  SER B 115      16.068  -2.346 -89.651  1.00 21.53           C  
ATOM    894  O   SER B 115      13.809  -3.790 -87.644  1.00 21.53           O  
ATOM    895  OG  SER B 115      16.414  -1.055 -90.122  1.00 21.53           O  
ATOM    896  N   SER B 116      15.134  -4.893 -88.820  1.00 22.52           N  
ATOM    897  CA  SER B 116      15.213  -6.149 -89.558  1.00 22.52           C  
ATOM    898  C   SER B 116      15.051  -7.347 -88.628  1.00 22.52           C  
ATOM    899  CB  SER B 116      16.543  -6.250 -90.306  1.00 22.52           C  
ATOM    900  O   SER B 116      14.304  -8.279 -88.932  1.00 22.52           O  
ATOM    901  OG  SER B 116      16.338  -6.669 -91.644  1.00 22.52           O  
ATOM    902  N   TRP B 117      16.164  -7.926 -88.003  1.00 22.35           N  
ATOM    903  CA  TRP B 117      16.747  -9.120 -88.606  1.00 22.35           C  
ATOM    904  C   TRP B 117      16.190 -10.384 -87.959  1.00 22.35           C  
ATOM    905  CB  TRP B 117      18.273  -9.097 -88.479  1.00 22.35           C  
ATOM    906  O   TRP B 117      15.622 -10.330 -86.866  1.00 22.35           O  
ATOM    907  CG  TRP B 117      18.911  -7.855 -89.026  1.00 22.35           C  
ATOM    908  CD1 TRP B 117      19.055  -6.654 -88.388  1.00 22.35           C  
ATOM    909  CD2 TRP B 117      19.486  -7.691 -90.325  1.00 22.35           C  
ATOM    910  CE2 TRP B 117      19.962  -6.364 -90.408  1.00 22.35           C  
ATOM    911  CE3 TRP B 117      19.646  -8.540 -91.429  1.00 22.35           C  
ATOM    912  NE1 TRP B 117      19.687  -5.753 -89.214  1.00 22.35           N  
ATOM    913  CH2 TRP B 117      20.732  -6.716 -92.618  1.00 22.35           C  
ATOM    914  CZ2 TRP B 117      20.588  -5.865 -91.553  1.00 22.35           C  
ATOM    915  CZ3 TRP B 117      20.270  -8.041 -92.567  1.00 22.35           C  
ATOM    916  N   ASP B 118      17.050 -11.275 -87.338  1.00 21.91           N  
ATOM    917  CA  ASP B 118      17.489 -12.518 -87.964  1.00 21.91           C  
ATOM    918  C   ASP B 118      16.747 -13.719 -87.381  1.00 21.91           C  
ATOM    919  CB  ASP B 118      18.999 -12.700 -87.794  1.00 21.91           C  
ATOM    920  O   ASP B 118      16.135 -13.619 -86.315  1.00 21.91           O  
ATOM    921  CG  ASP B 118      19.804 -12.043 -88.901  1.00 21.91           C  
ATOM    922  OD1 ASP B 118      19.512 -12.283 -90.092  1.00 21.91           O  
ATOM    923  OD2 ASP B 118      20.741 -11.280 -88.579  1.00 21.91           O  
ATOM    924  N   ASN B 119      17.432 -14.840 -87.101  1.00 23.98           N  
ATOM    925  CA  ASN B 119      17.434 -16.107 -87.824  1.00 23.98           C  
ATOM    926  C   ASN B 119      16.656 -17.183 -87.071  1.00 23.98           C  
ATOM    927  CB  ASN B 119      18.867 -16.573 -88.087  1.00 23.98           C  
ATOM    928  O   ASN B 119      16.372 -17.031 -85.881  1.00 23.98           O  
ATOM    929  CG  ASN B 119      19.010 -17.309 -89.405  1.00 23.98           C  
ATOM    930  ND2 ASN B 119      20.169 -17.920 -89.620  1.00 23.98           N  
ATOM    931  OD1 ASN B 119      18.087 -17.326 -90.223  1.00 23.98           O  
ATOM    932  N   MET B 120      17.316 -18.334 -86.752  1.00 21.43           N  
ATOM    933  CA  MET B 120      17.159 -19.604 -87.454  1.00 21.43           C  
ATOM    934  C   MET B 120      16.313 -20.576 -86.638  1.00 21.43           C  
ATOM    935  CB  MET B 120      18.524 -20.225 -87.757  1.00 21.43           C  
ATOM    936  O   MET B 120      15.350 -21.149 -87.151  1.00 21.43           O  
ATOM    937  CG  MET B 120      19.193 -19.658 -88.998  1.00 21.43           C  
ATOM    938  SD  MET B 120      19.078 -20.790 -90.438  1.00 21.43           S  
ATOM    939  CE  MET B 120      19.868 -19.768 -91.712  1.00 21.43           C  
ATOM    940  N   ASP B 121      16.967 -21.557 -85.892  1.00 22.76           N  
ATOM    941  CA  ASP B 121      17.068 -22.882 -86.495  1.00 22.76           C  
ATOM    942  C   ASP B 121      15.993 -23.818 -85.947  1.00 22.76           C  
ATOM    943  CB  ASP B 121      18.457 -23.477 -86.253  1.00 22.76           C  
ATOM    944  O   ASP B 121      15.365 -23.522 -84.928  1.00 22.76           O  
ATOM    945  CG  ASP B 121      18.921 -24.378 -87.384  1.00 22.76           C  
ATOM    946  OD1 ASP B 121      18.351 -24.306 -88.494  1.00 22.76           O  
ATOM    947  OD2 ASP B 121      19.864 -25.168 -87.163  1.00 22.76           O  
ATOM    948  N   TYR B 122      16.387 -25.001 -85.348  1.00 21.45           N  
ATOM    949  CA  TYR B 122      16.218 -26.302 -85.984  1.00 21.45           C  
ATOM    950  C   TYR B 122      15.014 -27.038 -85.407  1.00 21.45           C  
ATOM    951  CB  TYR B 122      17.480 -27.152 -85.814  1.00 21.45           C  
ATOM    952  O   TYR B 122      14.492 -26.658 -84.356  1.00 21.45           O  
ATOM    953  CG  TYR B 122      18.560 -26.844 -86.823  1.00 21.45           C  
ATOM    954  CD1 TYR B 122      18.531 -27.407 -88.097  1.00 21.45           C  
ATOM    955  CD2 TYR B 122      19.611 -25.991 -86.504  1.00 21.45           C  
ATOM    956  CE1 TYR B 122      19.524 -27.128 -89.029  1.00 21.45           C  
ATOM    957  CE2 TYR B 122      20.610 -25.705 -87.429  1.00 21.45           C  
ATOM    958  OH  TYR B 122      21.544 -25.996 -89.606  1.00 21.45           O  
ATOM    959  CZ  TYR B 122      20.558 -26.276 -88.687  1.00 21.45           C  
ATOM    960  N   VAL B 123      15.207 -28.350 -85.099  1.00 22.27           N  
ATOM    961  CA  VAL B 123      14.739 -29.507 -85.854  1.00 22.27           C  
ATOM    962  C   VAL B 123      13.595 -30.185 -85.105  1.00 22.27           C  
ATOM    963  CB  VAL B 123      15.881 -30.517 -86.111  1.00 22.27           C  
ATOM    964  O   VAL B 123      12.544 -30.466 -85.686  1.00 22.27           O  
ATOM    965  CG1 VAL B 123      15.381 -31.696 -86.943  1.00 22.27           C  
ATOM    966  CG2 VAL B 123      17.055 -29.829 -86.805  1.00 22.27           C  
ATOM    967  N   TRP B 124      13.899 -31.325 -84.316  1.00 23.74           N  
ATOM    968  CA  TRP B 124      13.602 -32.637 -84.882  1.00 23.74           C  
ATOM    969  C   TRP B 124      12.255 -33.152 -84.386  1.00 23.74           C  
ATOM    970  CB  TRP B 124      14.706 -33.637 -84.529  1.00 23.74           C  
ATOM    971  O   TRP B 124      11.733 -32.672 -83.377  1.00 23.74           O  
ATOM    972  CG  TRP B 124      15.970 -33.451 -85.314  1.00 23.74           C  
ATOM    973  CD1 TRP B 124      17.066 -32.719 -84.950  1.00 23.74           C  
ATOM    974  CD2 TRP B 124      16.266 -34.004 -86.600  1.00 23.74           C  
ATOM    975  CE2 TRP B 124      17.561 -33.566 -86.956  1.00 23.74           C  
ATOM    976  CE3 TRP B 124      15.561 -34.829 -87.487  1.00 23.74           C  
ATOM    977  NE1 TRP B 124      18.026 -32.784 -85.933  1.00 23.74           N  
ATOM    978  CH2 TRP B 124      17.454 -34.734 -89.011  1.00 23.74           C  
ATOM    979  CZ2 TRP B 124      18.166 -33.926 -88.162  1.00 23.74           C  
ATOM    980  CZ3 TRP B 124      16.165 -35.187 -88.687  1.00 23.74           C  
ATOM    981  N   GLU B 125      12.260 -34.483 -84.088  1.00 21.63           N  
ATOM    982  CA  GLU B 125      11.597 -35.564 -84.811  1.00 21.63           C  
ATOM    983  C   GLU B 125      10.336 -36.023 -84.084  1.00 21.63           C  
ATOM    984  CB  GLU B 125      12.551 -36.745 -85.007  1.00 21.63           C  
ATOM    985  O   GLU B 125       9.265 -36.116 -84.687  1.00 21.63           O  
ATOM    986  CG  GLU B 125      13.302 -36.716 -86.330  1.00 21.63           C  
ATOM    987  CD  GLU B 125      13.729 -38.095 -86.807  1.00 21.63           C  
ATOM    988  OE1 GLU B 125      13.778 -38.323 -88.038  1.00 21.63           O  
ATOM    989  OE2 GLU B 125      14.015 -38.955 -85.945  1.00 21.63           O  
ATOM    990  N   GLU B 126      10.392 -37.321 -83.556  1.00 22.07           N  
ATOM    991  CA  GLU B 126       9.709 -38.454 -84.173  1.00 22.07           C  
ATOM    992  C   GLU B 126       8.374 -38.733 -83.489  1.00 22.07           C  
ATOM    993  CB  GLU B 126      10.592 -39.703 -84.132  1.00 22.07           C  
ATOM    994  O   GLU B 126       8.135 -38.271 -82.371  1.00 22.07           O  
ATOM    995  CG  GLU B 126      11.396 -39.931 -85.404  1.00 22.07           C  
ATOM    996  CD  GLU B 126      11.993 -41.326 -85.495  1.00 22.07           C  
ATOM    997  OE1 GLU B 126      11.719 -42.041 -86.486  1.00 22.07           O  
ATOM    998  OE2 GLU B 126      12.741 -41.708 -84.566  1.00 22.07           O  
ATOM    999  N   GLU B 127       8.025 -40.131 -83.287  1.00 22.02           N  
ATOM   1000  CA  GLU B 127       7.076 -40.970 -84.013  1.00 22.02           C  
ATOM   1001  C   GLU B 127       5.874 -41.325 -83.143  1.00 22.02           C  
ATOM   1002  CB  GLU B 127       7.759 -42.246 -84.512  1.00 22.02           C  
ATOM   1003  O   GLU B 127       4.727 -41.208 -83.581  1.00 22.02           O  
ATOM   1004  CG  GLU B 127       8.397 -42.105 -85.886  1.00 22.02           C  
ATOM   1005  CD  GLU B 127       8.308 -43.372 -86.722  1.00 22.02           C  
ATOM   1006  OE1 GLU B 127       8.152 -43.272 -87.961  1.00 22.02           O  
ATOM   1007  OE2 GLU B 127       8.393 -44.473 -86.134  1.00 22.02           O  
ATOM   1008  N   ASP B 128       5.972 -42.425 -82.296  1.00 21.54           N  
ATOM   1009  CA  ASP B 128       5.345 -43.698 -82.639  1.00 21.54           C  
ATOM   1010  C   ASP B 128       3.936 -43.790 -82.060  1.00 21.54           C  
ATOM   1011  CB  ASP B 128       6.197 -44.868 -82.140  1.00 21.54           C  
ATOM   1012  O   ASP B 128       3.654 -43.218 -81.005  1.00 21.54           O  
ATOM   1013  CG  ASP B 128       6.806 -45.682 -83.269  1.00 21.54           C  
ATOM   1014  OD1 ASP B 128       6.106 -45.959 -84.267  1.00 21.54           O  
ATOM   1015  OD2 ASP B 128       7.994 -46.051 -83.157  1.00 21.54           O  
ATOM   1016  N   GLU B 129       3.253 -44.981 -82.273  1.00 22.78           N  
ATOM   1017  CA  GLU B 129       1.990 -45.409 -82.867  1.00 22.78           C  
ATOM   1018  C   GLU B 129       0.966 -45.761 -81.793  1.00 22.78           C  
ATOM   1019  CB  GLU B 129       2.211 -46.605 -83.796  1.00 22.78           C  
ATOM   1020  O   GLU B 129      -0.168 -45.278 -81.826  1.00 22.78           O  
ATOM   1021  CG  GLU B 129       2.569 -46.218 -85.224  1.00 22.78           C  
ATOM   1022  CD  GLU B 129       2.364 -47.346 -86.221  1.00 22.78           C  
ATOM   1023  OE1 GLU B 129       2.348 -47.080 -87.445  1.00 22.78           O  
ATOM   1024  OE2 GLU B 129       2.216 -48.506 -85.776  1.00 22.78           O  
ATOM   1025  N   GLU B 130       0.852 -47.119 -81.420  1.00 23.39           N  
ATOM   1026  CA  GLU B 130      -0.218 -47.988 -81.901  1.00 23.39           C  
ATOM   1027  C   GLU B 130      -1.356 -48.074 -80.888  1.00 23.39           C  
ATOM   1028  CB  GLU B 130       0.321 -49.387 -82.208  1.00 23.39           C  
ATOM   1029  O   GLU B 130      -1.195 -47.681 -79.731  1.00 23.39           O  
ATOM   1030  CG  GLU B 130       1.486 -49.397 -83.187  1.00 23.39           C  
ATOM   1031  CD  GLU B 130       1.318 -50.409 -84.309  1.00 23.39           C  
ATOM   1032  OE1 GLU B 130       1.651 -50.086 -85.472  1.00 23.39           O  
ATOM   1033  OE2 GLU B 130       0.849 -51.533 -84.023  1.00 23.39           O  
ATOM   1034  N   GLU B 131      -2.133 -49.264 -80.844  1.00 23.24           N  
ATOM   1035  CA  GLU B 131      -3.487 -49.656 -81.225  1.00 23.24           C  
ATOM   1036  C   GLU B 131      -4.308 -50.063 -80.005  1.00 23.24           C  
ATOM   1037  CB  GLU B 131      -3.449 -50.801 -82.241  1.00 23.24           C  
ATOM   1038  O   GLU B 131      -5.520 -49.845 -79.966  1.00 23.24           O  
ATOM   1039  CG  GLU B 131      -3.020 -50.372 -83.636  1.00 23.24           C  
ATOM   1040  CD  GLU B 131      -3.978 -50.825 -84.725  1.00 23.24           C  
ATOM   1041  OE1 GLU B 131      -3.981 -50.220 -85.822  1.00 23.24           O  
ATOM   1042  OE2 GLU B 131      -4.734 -51.792 -84.480  1.00 23.24           O  
ATOM   1043  N   ASP B 132      -3.907 -51.051 -79.191  1.00 23.01           N  
ATOM   1044  CA  ASP B 132      -4.606 -52.331 -79.256  1.00 23.01           C  
ATOM   1045  C   ASP B 132      -5.894 -52.295 -78.436  1.00 23.01           C  
ATOM   1046  CB  ASP B 132      -3.700 -53.462 -78.765  1.00 23.01           C  
ATOM   1047  O   ASP B 132      -6.010 -51.518 -77.486  1.00 23.01           O  
ATOM   1048  CG  ASP B 132      -2.630 -53.844 -79.771  1.00 23.01           C  
ATOM   1049  OD1 ASP B 132      -2.866 -53.714 -80.992  1.00 23.01           O  
ATOM   1050  OD2 ASP B 132      -1.542 -54.283 -79.341  1.00 23.01           O  
ATOM   1051  N   LEU B 133      -6.664 -53.490 -78.302  1.00 21.28           N  
ATOM   1052  CA  LEU B 133      -7.962 -54.074 -78.621  1.00 21.28           C  
ATOM   1053  C   LEU B 133      -8.781 -54.302 -77.355  1.00 21.28           C  
ATOM   1054  CB  LEU B 133      -7.784 -55.396 -79.373  1.00 21.28           C  
ATOM   1055  O   LEU B 133     -10.013 -54.327 -77.404  1.00 21.28           O  
ATOM   1056  CG  LEU B 133      -7.387 -55.289 -80.847  1.00 21.28           C  
ATOM   1057  CD1 LEU B 133      -6.522 -56.479 -81.250  1.00 21.28           C  
ATOM   1058  CD2 LEU B 133      -8.627 -55.200 -81.730  1.00 21.28           C  
ATOM   1059  N   ASP B 134      -8.219 -54.876 -76.329  1.00 24.04           N  
ATOM   1060  CA  ASP B 134      -8.745 -56.209 -76.053  1.00 24.04           C  
ATOM   1061  C   ASP B 134     -10.158 -56.134 -75.479  1.00 24.04           C  
ATOM   1062  CB  ASP B 134      -7.825 -56.960 -75.088  1.00 24.04           C  
ATOM   1063  O   ASP B 134     -10.549 -55.114 -74.908  1.00 24.04           O  
ATOM   1064  CG  ASP B 134      -6.771 -57.791 -75.799  1.00 24.04           C  
ATOM   1065  OD1 ASP B 134      -6.974 -58.155 -76.977  1.00 24.04           O  
ATOM   1066  OD2 ASP B 134      -5.729 -58.086 -75.175  1.00 24.04           O  
ATOM   1067  N   TYR B 135     -10.685 -57.241 -74.820  1.00 22.33           N  
ATOM   1068  CA  TYR B 135     -11.709 -58.243 -75.091  1.00 22.33           C  
ATOM   1069  C   TYR B 135     -12.963 -57.979 -74.266  1.00 22.33           C  
ATOM   1070  CB  TYR B 135     -11.178 -59.649 -74.797  1.00 22.33           C  
ATOM   1071  O   TYR B 135     -14.063 -57.871 -74.814  1.00 22.33           O  
ATOM   1072  CG  TYR B 135     -10.293 -60.204 -75.887  1.00 22.33           C  
ATOM   1073  CD1 TYR B 135     -10.841 -60.841 -76.998  1.00 22.33           C  
ATOM   1074  CD2 TYR B 135      -8.909 -60.093 -75.808  1.00 22.33           C  
ATOM   1075  CE1 TYR B 135     -10.030 -61.356 -78.004  1.00 22.33           C  
ATOM   1076  CE2 TYR B 135      -8.089 -60.604 -76.808  1.00 22.33           C  
ATOM   1077  OH  TYR B 135      -7.849 -61.740 -78.893  1.00 22.33           O  
ATOM   1078  CZ  TYR B 135      -8.657 -61.233 -77.900  1.00 22.33           C  
ATOM   1079  N   TYR B 136     -13.172 -58.742 -73.093  1.00 23.91           N  
ATOM   1080  CA  TYR B 136     -14.068 -59.892 -73.061  1.00 23.91           C  
ATOM   1081  C   TYR B 136     -15.457 -59.488 -72.580  1.00 23.91           C  
ATOM   1082  CB  TYR B 136     -13.501 -60.991 -72.158  1.00 23.91           C  
ATOM   1083  O   TYR B 136     -15.627 -58.426 -71.978  1.00 23.91           O  
ATOM   1084  CG  TYR B 136     -12.523 -61.906 -72.855  1.00 23.91           C  
ATOM   1085  CD1 TYR B 136     -12.966 -63.020 -73.565  1.00 23.91           C  
ATOM   1086  CD2 TYR B 136     -11.156 -61.658 -72.804  1.00 23.91           C  
ATOM   1087  CE1 TYR B 136     -12.068 -63.866 -74.207  1.00 23.91           C  
ATOM   1088  CE2 TYR B 136     -10.249 -62.498 -73.443  1.00 23.91           C  
ATOM   1089  OH  TYR B 136      -9.820 -64.432 -74.775  1.00 23.91           O  
ATOM   1090  CZ  TYR B 136     -10.714 -63.597 -74.141  1.00 23.91           C  
ATOM   1091  N   LEU B 137     -16.284 -60.527 -72.131  1.00 24.15           N  
ATOM   1092  CA  LEU B 137     -17.584 -61.104 -72.457  1.00 24.15           C  
ATOM   1093  C   LEU B 137     -18.661 -60.589 -71.508  1.00 24.15           C  
ATOM   1094  CB  LEU B 137     -17.522 -62.632 -72.397  1.00 24.15           C  
ATOM   1095  O   LEU B 137     -19.753 -60.219 -71.944  1.00 24.15           O  
ATOM   1096  CG  LEU B 137     -18.125 -63.383 -73.586  1.00 24.15           C  
ATOM   1097  CD1 LEU B 137     -17.170 -63.346 -74.774  1.00 24.15           C  
ATOM   1098  CD2 LEU B 137     -18.452 -64.821 -73.200  1.00 24.15           C  
ATOM   1099  N   GLY B 138     -18.869 -61.353 -70.370  1.00 24.48           N  
ATOM   1100  CA  GLY B 138     -20.027 -62.222 -70.222  1.00 24.48           C  
ATOM   1101  C   GLY B 138     -21.228 -61.518 -69.620  1.00 24.48           C  
ATOM   1102  O   GLY B 138     -21.095 -60.438 -69.041  1.00 24.48           O  
ATOM   1103  N   ASP B 139     -22.428 -62.168 -69.595  1.00 25.37           N  
ATOM   1104  CA  ASP B 139     -23.845 -61.994 -69.901  1.00 25.37           C  
ATOM   1105  C   ASP B 139     -24.621 -61.538 -68.667  1.00 25.37           C  
ATOM   1106  CB  ASP B 139     -24.440 -63.293 -70.447  1.00 25.37           C  
ATOM   1107  O   ASP B 139     -25.387 -60.575 -68.730  1.00 25.37           O  
ATOM   1108  CG  ASP B 139     -25.693 -63.069 -71.275  1.00 25.37           C  
ATOM   1109  OD1 ASP B 139     -25.829 -61.993 -71.895  1.00 25.37           O  
ATOM   1110  OD2 ASP B 139     -26.552 -63.977 -71.307  1.00 25.37           O  
ATOM   1111  N   MET B 140     -25.027 -62.575 -67.769  1.00 21.73           N  
ATOM   1112  CA  MET B 140     -26.394 -63.087 -67.828  1.00 21.73           C  
ATOM   1113  C   MET B 140     -27.291 -62.354 -66.836  1.00 21.73           C  
ATOM   1114  CB  MET B 140     -26.419 -64.589 -67.544  1.00 21.73           C  
ATOM   1115  O   MET B 140     -28.388 -61.918 -67.190  1.00 21.73           O  
ATOM   1116  CG  MET B 140     -27.543 -65.328 -68.251  1.00 21.73           C  
ATOM   1117  SD  MET B 140     -27.409 -67.150 -68.072  1.00 21.73           S  
ATOM   1118  CE  MET B 140     -26.916 -67.601 -69.758  1.00 21.73           C  
ATOM   1119  N   GLU B 141     -27.525 -62.993 -65.610  1.00 24.12           N  
ATOM   1120  CA  GLU B 141     -28.724 -63.759 -65.285  1.00 24.12           C  
ATOM   1121  C   GLU B 141     -29.744 -62.900 -64.543  1.00 24.12           C  
ATOM   1122  CB  GLU B 141     -28.366 -64.991 -64.449  1.00 24.12           C  
ATOM   1123  O   GLU B 141     -29.400 -61.848 -64.001  1.00 24.12           O  
ATOM   1124  CG  GLU B 141     -27.899 -66.180 -65.276  1.00 24.12           C  
ATOM   1125  CD  GLU B 141     -27.923 -67.491 -64.506  1.00 24.12           C  
ATOM   1126  OE1 GLU B 141     -28.094 -68.561 -65.135  1.00 24.12           O  
ATOM   1127  OE2 GLU B 141     -27.769 -67.449 -63.265  1.00 24.12           O  
ATOM   1128  N   GLU B 142     -30.921 -63.515 -64.042  1.00 26.55           N  
ATOM   1129  CA  GLU B 142     -32.380 -63.522 -64.010  1.00 26.55           C  
ATOM   1130  C   GLU B 142     -32.905 -63.010 -62.671  1.00 26.55           C  
ATOM   1131  CB  GLU B 142     -32.918 -64.929 -64.282  1.00 26.55           C  
ATOM   1132  O   GLU B 142     -34.114 -62.856 -62.490  1.00 26.55           O  
ATOM   1133  CG  GLU B 142     -33.187 -65.211 -65.753  1.00 26.55           C  
ATOM   1134  CD  GLU B 142     -34.008 -66.469 -65.982  1.00 26.55           C  
ATOM   1135  OE1 GLU B 142     -34.724 -66.548 -67.006  1.00 26.55           O  
ATOM   1136  OE2 GLU B 142     -33.936 -67.383 -65.131  1.00 26.55           O  
ATOM   1137  N   GLU B 143     -32.154 -62.891 -61.662  1.00 24.18           N  
ATOM   1138  CA  GLU B 143     -32.662 -63.688 -60.550  1.00 24.18           C  
ATOM   1139  C   GLU B 143     -34.036 -63.197 -60.102  1.00 24.18           C  
ATOM   1140  CB  GLU B 143     -31.683 -63.655 -59.373  1.00 24.18           C  
ATOM   1141  O   GLU B 143     -34.436 -62.077 -60.425  1.00 24.18           O  
ATOM   1142  CG  GLU B 143     -30.580 -64.701 -59.462  1.00 24.18           C  
ATOM   1143  CD  GLU B 143     -30.280 -65.370 -58.131  1.00 24.18           C  
ATOM   1144  OE1 GLU B 143     -29.798 -66.526 -58.128  1.00 24.18           O  
ATOM   1145  OE2 GLU B 143     -30.529 -64.735 -57.082  1.00 24.18           O  
ATOM   1146  N   ASP B 144     -34.333 -63.194 -58.758  1.00 24.89           N  
ATOM   1147  CA  ASP B 144     -35.194 -63.936 -57.843  1.00 24.89           C  
ATOM   1148  C   ASP B 144     -36.490 -63.177 -57.570  1.00 24.89           C  
ATOM   1149  CB  ASP B 144     -34.463 -64.218 -56.528  1.00 24.89           C  
ATOM   1150  O   ASP B 144     -36.512 -61.945 -57.600  1.00 24.89           O  
ATOM   1151  CG  ASP B 144     -33.815 -65.591 -56.493  1.00 24.89           C  
ATOM   1152  OD1 ASP B 144     -34.180 -66.460 -57.314  1.00 24.89           O  
ATOM   1153  OD2 ASP B 144     -32.933 -65.808 -55.633  1.00 24.89           O  
ATOM   1154  N   LEU B 145     -37.497 -63.916 -57.013  1.00 24.87           N  
ATOM   1155  CA  LEU B 145     -38.940 -64.122 -57.057  1.00 24.87           C  
ATOM   1156  C   LEU B 145     -39.667 -63.049 -56.254  1.00 24.87           C  
ATOM   1157  CB  LEU B 145     -39.301 -65.510 -56.520  1.00 24.87           C  
ATOM   1158  O   LEU B 145     -40.607 -62.425 -56.752  1.00 24.87           O  
ATOM   1159  CG  LEU B 145     -38.905 -66.700 -57.395  1.00 24.87           C  
ATOM   1160  CD1 LEU B 145     -39.166 -68.009 -56.659  1.00 24.87           C  
ATOM   1161  CD2 LEU B 145     -39.662 -66.665 -58.719  1.00 24.87           C  
ATOM   1162  N   ARG B 146     -39.903 -63.350 -54.928  1.00 24.45           N  
ATOM   1163  CA  ARG B 146     -41.226 -63.796 -54.503  1.00 24.45           C  
ATOM   1164  C   ARG B 146     -42.092 -62.614 -54.080  1.00 24.45           C  
ATOM   1165  CB  ARG B 146     -41.112 -64.799 -53.354  1.00 24.45           C  
ATOM   1166  O   ARG B 146     -41.929 -61.504 -54.592  1.00 24.45           O  
ATOM   1167  CG  ARG B 146     -40.804 -66.219 -53.804  1.00 24.45           C  
ATOM   1168  CD  ARG B 146     -40.670 -67.168 -52.621  1.00 24.45           C  
ATOM   1169  NE  ARG B 146     -41.141 -68.510 -52.952  1.00 24.45           N  
ATOM   1170  NH1 ARG B 146     -40.327 -69.494 -51.027  1.00 24.45           N  
ATOM   1171  NH2 ARG B 146     -41.437 -70.758 -52.584  1.00 24.45           N  
ATOM   1172  CZ  ARG B 146     -40.967 -69.585 -52.187  1.00 24.45           C  
ATOM   1173  N   GLY B 147     -42.599 -62.662 -52.865  1.00 25.46           N  
ATOM   1174  CA  GLY B 147     -43.975 -62.935 -52.480  1.00 25.46           C  
ATOM   1175  C   GLY B 147     -44.774 -61.678 -52.193  1.00 25.46           C  
ATOM   1176  O   GLY B 147     -44.388 -60.582 -52.606  1.00 25.46           O  
ATOM   1177  N   GLU B 148     -45.323 -61.523 -50.926  1.00 27.68           N  
ATOM   1178  CA  GLU B 148     -46.704 -61.626 -50.462  1.00 27.68           C  
ATOM   1179  C   GLU B 148     -47.336 -60.246 -50.302  1.00 27.68           C  
ATOM   1180  CB  GLU B 148     -46.771 -62.393 -49.139  1.00 27.68           C  
ATOM   1181  O   GLU B 148     -46.636 -59.232 -50.304  1.00 27.68           O  
ATOM   1182  CG  GLU B 148     -46.458 -63.876 -49.271  1.00 27.68           C  
ATOM   1183  CD  GLU B 148     -46.872 -64.687 -48.054  1.00 27.68           C  
ATOM   1184  OE1 GLU B 148     -47.456 -65.782 -48.224  1.00 27.68           O  
ATOM   1185  OE2 GLU B 148     -46.611 -64.225 -46.921  1.00 27.68           O  
ATOM   1186  N   ASP B 149     -48.424 -60.126 -49.384  1.00 28.68           N  
ATOM   1187  CA  ASP B 149     -49.825 -59.718 -49.330  1.00 28.68           C  
ATOM   1188  C   ASP B 149     -49.974 -58.351 -48.665  1.00 28.68           C  
ATOM   1189  CB  ASP B 149     -50.659 -60.760 -48.584  1.00 28.68           C  
ATOM   1190  O   ASP B 149     -51.074 -57.968 -48.262  1.00 28.68           O  
ATOM   1191  CG  ASP B 149     -51.472 -61.645 -49.512  1.00 28.68           C  
ATOM   1192  OD1 ASP B 149     -51.704 -61.256 -50.677  1.00 28.68           O  
ATOM   1193  OD2 ASP B 149     -51.886 -62.740 -49.074  1.00 28.68           O  
ATOM   1194  N   GLU B 150     -49.002 -57.595 -48.474  1.00 28.12           N  
ATOM   1195  CA  GLU B 150     -49.172 -56.898 -47.202  1.00 28.12           C  
ATOM   1196  C   GLU B 150     -50.374 -55.959 -47.244  1.00 28.12           C  
ATOM   1197  CB  GLU B 150     -47.905 -56.116 -46.845  1.00 28.12           C  
ATOM   1198  O   GLU B 150     -50.494 -55.135 -48.153  1.00 28.12           O  
ATOM   1199  CG  GLU B 150     -46.839 -56.954 -46.156  1.00 28.12           C  
ATOM   1200  CD  GLU B 150     -45.749 -56.120 -45.502  1.00 28.12           C  
ATOM   1201  OE1 GLU B 150     -44.961 -56.671 -44.699  1.00 28.12           O  
ATOM   1202  OE2 GLU B 150     -45.682 -54.905 -45.794  1.00 28.12           O  
ATOM   1203  N   GLU B 151     -51.433 -56.312 -46.414  1.00 28.98           N  
ATOM   1204  CA  GLU B 151     -52.791 -55.801 -46.254  1.00 28.98           C  
ATOM   1205  C   GLU B 151     -52.784 -54.317 -45.897  1.00 28.98           C  
ATOM   1206  CB  GLU B 151     -53.543 -56.596 -45.183  1.00 28.98           C  
ATOM   1207  O   GLU B 151     -51.828 -53.823 -45.296  1.00 28.98           O  
ATOM   1208  CG  GLU B 151     -54.080 -57.933 -45.673  1.00 28.98           C  
ATOM   1209  CD  GLU B 151     -55.172 -58.504 -44.783  1.00 28.98           C  
ATOM   1210  OE1 GLU B 151     -55.826 -59.493 -45.183  1.00 28.98           O  
ATOM   1211  OE2 GLU B 151     -55.376 -57.957 -43.676  1.00 28.98           O  
ATOM   1212  N   ASP B 152     -53.785 -53.563 -46.434  1.00 31.81           N  
ATOM   1213  CA  ASP B 152     -54.145 -52.178 -46.724  1.00 31.81           C  
ATOM   1214  C   ASP B 152     -54.536 -51.433 -45.450  1.00 31.81           C  
ATOM   1215  CB  ASP B 152     -55.289 -52.122 -47.739  1.00 31.81           C  
ATOM   1216  O   ASP B 152     -55.680 -50.995 -45.307  1.00 31.81           O  
ATOM   1217  CG  ASP B 152     -54.918 -51.379 -49.011  1.00 31.81           C  
ATOM   1218  OD1 ASP B 152     -54.050 -50.480 -48.961  1.00 31.81           O  
ATOM   1219  OD2 ASP B 152     -55.500 -51.693 -50.071  1.00 31.81           O  
ATOM   1220  N   GLU B 153     -54.088 -51.852 -44.212  1.00 31.61           N  
ATOM   1221  CA  GLU B 153     -54.998 -51.355 -43.184  1.00 31.61           C  
ATOM   1222  C   GLU B 153     -55.024 -49.830 -43.160  1.00 31.61           C  
ATOM   1223  CB  GLU B 153     -54.602 -51.897 -41.808  1.00 31.61           C  
ATOM   1224  O   GLU B 153     -53.973 -49.187 -43.115  1.00 31.61           O  
ATOM   1225  CG  GLU B 153     -55.095 -53.311 -41.538  1.00 31.61           C  
ATOM   1226  CD  GLU B 153     -55.233 -53.626 -40.057  1.00 31.61           C  
ATOM   1227  OE1 GLU B 153     -55.988 -54.560 -39.703  1.00 31.61           O  
ATOM   1228  OE2 GLU B 153     -54.583 -52.932 -39.244  1.00 31.61           O  
ATOM   1229  N   GLU B 154     -56.084 -49.183 -43.718  1.00 36.35           N  
ATOM   1230  CA  GLU B 154     -56.405 -47.783 -43.981  1.00 36.35           C  
ATOM   1231  C   GLU B 154     -56.520 -46.989 -42.683  1.00 36.35           C  
ATOM   1232  CB  GLU B 154     -57.705 -47.671 -44.782  1.00 36.35           C  
ATOM   1233  O   GLU B 154     -57.593 -46.481 -42.352  1.00 36.35           O  
ATOM   1234  CG  GLU B 154     -57.492 -47.449 -46.273  1.00 36.35           C  
ATOM   1235  CD  GLU B 154     -58.780 -47.161 -47.027  1.00 36.35           C  
ATOM   1236  OE1 GLU B 154     -58.747 -46.391 -48.013  1.00 36.35           O  
ATOM   1237  OE2 GLU B 154     -59.832 -47.709 -46.627  1.00 36.35           O  
ATOM   1238  N   GLU B 155     -55.693 -47.296 -41.599  1.00 34.04           N  
ATOM   1239  CA  GLU B 155     -56.212 -46.698 -40.372  1.00 34.04           C  
ATOM   1240  C   GLU B 155     -56.360 -45.186 -40.515  1.00 34.04           C  
ATOM   1241  CB  GLU B 155     -55.302 -47.028 -39.186  1.00 34.04           C  
ATOM   1242  O   GLU B 155     -55.593 -44.548 -41.240  1.00 34.04           O  
ATOM   1243  CG  GLU B 155     -55.307 -48.499 -38.798  1.00 34.04           C  
ATOM   1244  CD  GLU B 155     -56.179 -48.797 -37.588  1.00 34.04           C  
ATOM   1245  OE1 GLU B 155     -56.810 -49.878 -37.547  1.00 34.04           O  
ATOM   1246  OE2 GLU B 155     -56.231 -47.944 -36.675  1.00 34.04           O  
ATOM   1247  N   VAL B 156     -57.494 -44.597 -40.159  1.00 33.60           N  
ATOM   1248  CA  VAL B 156     -58.290 -43.374 -40.170  1.00 33.60           C  
ATOM   1249  C   VAL B 156     -57.648 -42.331 -39.257  1.00 33.60           C  
ATOM   1250  CB  VAL B 156     -59.747 -43.641 -39.731  1.00 33.60           C  
ATOM   1251  O   VAL B 156     -58.249 -41.292 -38.972  1.00 33.60           O  
ATOM   1252  CG1 VAL B 156     -60.592 -44.104 -40.917  1.00 33.60           C  
ATOM   1253  CG2 VAL B 156     -59.784 -44.676 -38.608  1.00 33.60           C  
ATOM   1254  N   LEU B 157     -56.338 -42.325 -39.058  1.00 32.42           N  
ATOM   1255  CA  LEU B 157     -56.021 -41.575 -37.848  1.00 32.42           C  
ATOM   1256  C   LEU B 157     -56.466 -40.122 -37.976  1.00 32.42           C  
ATOM   1257  CB  LEU B 157     -54.519 -41.636 -37.556  1.00 32.42           C  
ATOM   1258  O   LEU B 157     -56.357 -39.527 -39.051  1.00 32.42           O  
ATOM   1259  CG  LEU B 157     -53.962 -43.004 -37.156  1.00 32.42           C  
ATOM   1260  CD1 LEU B 157     -52.446 -42.935 -37.006  1.00 32.42           C  
ATOM   1261  CD2 LEU B 157     -54.611 -43.489 -35.864  1.00 32.42           C  
ATOM   1262  N   GLU B 158     -57.449 -39.724 -37.113  1.00 42.75           N  
ATOM   1263  CA  GLU B 158     -58.143 -38.487 -36.770  1.00 42.75           C  
ATOM   1264  C   GLU B 158     -57.155 -37.365 -36.466  1.00 42.75           C  
ATOM   1265  CB  GLU B 158     -59.073 -38.706 -35.574  1.00 42.75           C  
ATOM   1266  O   GLU B 158     -56.152 -37.582 -35.782  1.00 42.75           O  
ATOM   1267  CG  GLU B 158     -60.394 -39.371 -35.935  1.00 42.75           C  
ATOM   1268  CD  GLU B 158     -61.535 -38.981 -35.009  1.00 42.75           C  
ATOM   1269  OE1 GLU B 158     -62.690 -38.875 -35.480  1.00 42.75           O  
ATOM   1270  OE2 GLU B 158     -61.271 -38.780 -33.802  1.00 42.75           O  
ATOM   1271  N   GLU B 159     -57.000 -36.470 -37.366  1.00 42.92           N  
ATOM   1272  CA  GLU B 159     -56.185 -35.260 -37.396  1.00 42.92           C  
ATOM   1273  C   GLU B 159     -56.452 -34.384 -36.175  1.00 42.92           C  
ATOM   1274  CB  GLU B 159     -56.446 -34.467 -38.679  1.00 42.92           C  
ATOM   1275  O   GLU B 159     -57.582 -33.943 -35.956  1.00 42.92           O  
ATOM   1276  CG  GLU B 159     -55.526 -34.842 -39.832  1.00 42.92           C  
ATOM   1277  CD  GLU B 159     -55.536 -33.824 -40.962  1.00 42.92           C  
ATOM   1278  OE1 GLU B 159     -54.525 -33.722 -41.695  1.00 42.92           O  
ATOM   1279  OE2 GLU B 159     -56.561 -33.124 -41.116  1.00 42.92           O  
ATOM   1280  N   VAL B 160     -56.171 -34.854 -34.941  1.00 40.51           N  
ATOM   1281  CA  VAL B 160     -56.435 -33.987 -33.797  1.00 40.51           C  
ATOM   1282  C   VAL B 160     -55.704 -32.658 -33.976  1.00 40.51           C  
ATOM   1283  CB  VAL B 160     -56.011 -34.655 -32.470  1.00 40.51           C  
ATOM   1284  O   VAL B 160     -54.557 -32.630 -34.429  1.00 40.51           O  
ATOM   1285  CG1 VAL B 160     -56.459 -33.813 -31.275  1.00 40.51           C  
ATOM   1286  CG2 VAL B 160     -56.584 -36.068 -32.377  1.00 40.51           C  
ATOM   1287  N   GLU B 161     -56.471 -31.600 -34.152  1.00 42.64           N  
ATOM   1288  CA  GLU B 161     -56.188 -30.170 -34.241  1.00 42.64           C  
ATOM   1289  C   GLU B 161     -55.338 -29.702 -33.063  1.00 42.64           C  
ATOM   1290  CB  GLU B 161     -57.489 -29.367 -34.302  1.00 42.64           C  
ATOM   1291  O   GLU B 161     -55.695 -29.926 -31.905  1.00 42.64           O  
ATOM   1292  CG  GLU B 161     -58.213 -29.470 -35.637  1.00 42.64           C  
ATOM   1293  CD  GLU B 161     -59.154 -28.305 -35.900  1.00 42.64           C  
ATOM   1294  OE1 GLU B 161     -59.502 -28.060 -37.078  1.00 42.64           O  
ATOM   1295  OE2 GLU B 161     -59.546 -27.631 -34.922  1.00 42.64           O  
ATOM   1296  N   GLU B 162     -54.057 -29.960 -33.091  1.00 43.52           N  
ATOM   1297  CA  GLU B 162     -53.129 -29.509 -32.058  1.00 43.52           C  
ATOM   1298  C   GLU B 162     -53.261 -28.009 -31.813  1.00 43.52           C  
ATOM   1299  CB  GLU B 162     -51.688 -29.854 -32.444  1.00 43.52           C  
ATOM   1300  O   GLU B 162     -53.287 -27.220 -32.760  1.00 43.52           O  
ATOM   1301  CG  GLU B 162     -51.337 -31.324 -32.262  1.00 43.52           C  
ATOM   1302  CD  GLU B 162     -50.063 -31.543 -31.462  1.00 43.52           C  
ATOM   1303  OE1 GLU B 162     -49.900 -32.632 -30.867  1.00 43.52           O  
ATOM   1304  OE2 GLU B 162     -49.222 -30.617 -31.429  1.00 43.52           O  
ATOM   1305  N   GLU B 163     -54.057 -27.621 -30.798  1.00 49.65           N  
ATOM   1306  CA  GLU B 163     -54.148 -26.300 -30.183  1.00 49.65           C  
ATOM   1307  C   GLU B 163     -52.763 -25.701 -29.955  1.00 49.65           C  
ATOM   1308  CB  GLU B 163     -54.914 -26.374 -28.860  1.00 49.65           C  
ATOM   1309  O   GLU B 163     -51.832 -26.407 -29.563  1.00 49.65           O  
ATOM   1310  CG  GLU B 163     -56.375 -26.771 -29.016  1.00 49.65           C  
ATOM   1311  CD  GLU B 163     -57.325 -25.886 -28.225  1.00 49.65           C  
ATOM   1312  OE1 GLU B 163     -58.482 -25.695 -28.662  1.00 49.65           O  
ATOM   1313  OE2 GLU B 163     -56.908 -25.379 -27.160  1.00 49.65           O  
ATOM   1314  N   ASP B 164     -52.365 -24.777 -30.748  1.00 46.35           N  
ATOM   1315  CA  ASP B 164     -51.176 -23.930 -30.732  1.00 46.35           C  
ATOM   1316  C   ASP B 164     -50.940 -23.342 -29.342  1.00 46.35           C  
ATOM   1317  CB  ASP B 164     -51.303 -22.807 -31.763  1.00 46.35           C  
ATOM   1318  O   ASP B 164     -51.777 -22.599 -28.826  1.00 46.35           O  
ATOM   1319  CG  ASP B 164     -51.022 -23.270 -33.182  1.00 46.35           C  
ATOM   1320  OD1 ASP B 164     -50.216 -24.207 -33.369  1.00 46.35           O  
ATOM   1321  OD2 ASP B 164     -51.610 -22.692 -34.121  1.00 46.35           O  
ATOM   1322  N   LEU B 165     -50.739 -24.174 -28.328  1.00 44.26           N  
ATOM   1323  CA  LEU B 165     -50.338 -23.609 -27.044  1.00 44.26           C  
ATOM   1324  C   LEU B 165     -49.237 -22.570 -27.228  1.00 44.26           C  
ATOM   1325  CB  LEU B 165     -49.861 -24.713 -26.097  1.00 44.26           C  
ATOM   1326  O   LEU B 165     -48.405 -22.693 -28.130  1.00 44.26           O  
ATOM   1327  CG  LEU B 165     -50.914 -25.733 -25.660  1.00 44.26           C  
ATOM   1328  CD1 LEU B 165     -50.257 -26.881 -24.902  1.00 44.26           C  
ATOM   1329  CD2 LEU B 165     -51.984 -25.063 -24.804  1.00 44.26           C  
ATOM   1330  N   ASP B 166     -49.568 -21.274 -26.993  1.00 53.57           N  
ATOM   1331  CA  ASP B 166     -48.640 -20.148 -26.987  1.00 53.57           C  
ATOM   1332  C   ASP B 166     -47.316 -20.531 -26.331  1.00 53.57           C  
ATOM   1333  CB  ASP B 166     -49.257 -18.948 -26.266  1.00 53.57           C  
ATOM   1334  O   ASP B 166     -47.300 -21.220 -25.308  1.00 53.57           O  
ATOM   1335  CG  ASP B 166     -50.248 -18.184 -27.126  1.00 53.57           C  
ATOM   1336  OD1 ASP B 166     -50.111 -18.192 -28.368  1.00 53.57           O  
ATOM   1337  OD2 ASP B 166     -51.174 -17.567 -26.556  1.00 53.57           O  
ATOM   1338  N   PRO B 167     -46.290 -20.640 -27.042  1.00 51.54           N  
ATOM   1339  CA  PRO B 167     -44.966 -20.969 -26.509  1.00 51.54           C  
ATOM   1340  C   PRO B 167     -44.646 -20.217 -25.219  1.00 51.54           C  
ATOM   1341  CB  PRO B 167     -44.017 -20.549 -27.635  1.00 51.54           C  
ATOM   1342  O   PRO B 167     -45.064 -19.069 -25.049  1.00 51.54           O  
ATOM   1343  CG  PRO B 167     -44.788 -19.543 -28.428  1.00 51.54           C  
ATOM   1344  CD  PRO B 167     -46.197 -19.505 -27.910  1.00 51.54           C  
ATOM   1345  N   VAL B 168     -44.970 -20.713 -24.031  1.00 54.31           N  
ATOM   1346  CA  VAL B 168     -44.496 -20.164 -22.765  1.00 54.31           C  
ATOM   1347  C   VAL B 168     -43.073 -19.637 -22.931  1.00 54.31           C  
ATOM   1348  CB  VAL B 168     -44.547 -21.216 -21.635  1.00 54.31           C  
ATOM   1349  O   VAL B 168     -42.217 -20.312 -23.508  1.00 54.31           O  
ATOM   1350  CG1 VAL B 168     -45.438 -20.737 -20.490  1.00 54.31           C  
ATOM   1351  CG2 VAL B 168     -45.041 -22.556 -22.176  1.00 54.31           C  
ATOM   1352  N   THR B 169     -42.863 -18.329 -23.212  1.00 57.77           N  
ATOM   1353  CA  THR B 169     -41.533 -17.730 -23.241  1.00 57.77           C  
ATOM   1354  C   THR B 169     -40.716 -18.168 -22.029  1.00 57.77           C  
ATOM   1355  CB  THR B 169     -41.614 -16.193 -23.281  1.00 57.77           C  
ATOM   1356  O   THR B 169     -41.185 -18.079 -20.893  1.00 57.77           O  
ATOM   1357  CG2 THR B 169     -41.949 -15.696 -24.683  1.00 57.77           C  
ATOM   1358  OG1 THR B 169     -42.630 -15.750 -22.373  1.00 57.77           O  
ATOM   1359  N   PRO B 170     -39.850 -19.117 -22.127  1.00 58.05           N  
ATOM   1360  CA  PRO B 170     -39.017 -19.547 -21.001  1.00 58.05           C  
ATOM   1361  C   PRO B 170     -38.465 -18.373 -20.195  1.00 58.05           C  
ATOM   1362  CB  PRO B 170     -37.886 -20.326 -21.676  1.00 58.05           C  
ATOM   1363  O   PRO B 170     -38.316 -17.270 -20.726  1.00 58.05           O  
ATOM   1364  CG  PRO B 170     -37.934 -19.904 -23.109  1.00 58.05           C  
ATOM   1365  CD  PRO B 170     -39.197 -19.122 -23.334  1.00 58.05           C  
ATOM   1366  N   LEU B 171     -38.756 -18.259 -18.915  1.00 60.10           N  
ATOM   1367  CA  LEU B 171     -38.121 -17.310 -18.007  1.00 60.10           C  
ATOM   1368  C   LEU B 171     -36.613 -17.269 -18.231  1.00 60.10           C  
ATOM   1369  CB  LEU B 171     -38.422 -17.677 -16.551  1.00 60.10           C  
ATOM   1370  O   LEU B 171     -36.019 -18.259 -18.665  1.00 60.10           O  
ATOM   1371  CG  LEU B 171     -39.875 -17.520 -16.099  1.00 60.10           C  
ATOM   1372  CD1 LEU B 171     -40.083 -18.188 -14.744  1.00 60.10           C  
ATOM   1373  CD2 LEU B 171     -40.261 -16.046 -16.040  1.00 60.10           C  
ATOM   1374  N   PRO B 172     -36.038 -16.032 -18.369  1.00 60.40           N  
ATOM   1375  CA  PRO B 172     -34.585 -15.973 -18.548  1.00 60.40           C  
ATOM   1376  C   PRO B 172     -33.829 -16.806 -17.516  1.00 60.40           C  
ATOM   1377  CB  PRO B 172     -34.270 -14.484 -18.386  1.00 60.40           C  
ATOM   1378  O   PRO B 172     -34.342 -17.055 -16.422  1.00 60.40           O  
ATOM   1379  CG  PRO B 172     -35.484 -13.906 -17.732  1.00 60.40           C  
ATOM   1380  CD  PRO B 172     -36.611 -14.889 -17.866  1.00 60.40           C  
ATOM   1381  N   PRO B 173     -32.921 -17.572 -17.863  1.00 58.42           N  
ATOM   1382  CA  PRO B 173     -32.123 -18.343 -16.907  1.00 58.42           C  
ATOM   1383  C   PRO B 173     -31.599 -17.490 -15.754  1.00 58.42           C  
ATOM   1384  CB  PRO B 173     -30.970 -18.878 -17.759  1.00 58.42           C  
ATOM   1385  O   PRO B 173     -31.480 -16.270 -15.887  1.00 58.42           O  
ATOM   1386  CG  PRO B 173     -30.948 -17.998 -18.968  1.00 58.42           C  
ATOM   1387  CD  PRO B 173     -32.287 -17.330 -19.095  1.00 58.42           C  
ATOM   1388  N   PRO B 174     -31.550 -17.976 -14.585  1.00 55.91           N  
ATOM   1389  CA  PRO B 174     -30.956 -17.218 -13.481  1.00 55.91           C  
ATOM   1390  C   PRO B 174     -29.547 -16.722 -13.796  1.00 55.91           C  
ATOM   1391  CB  PRO B 174     -30.935 -18.229 -12.331  1.00 55.91           C  
ATOM   1392  O   PRO B 174     -28.864 -17.294 -14.649  1.00 55.91           O  
ATOM   1393  CG  PRO B 174     -31.144 -19.556 -12.985  1.00 55.91           C  
ATOM   1394  CD  PRO B 174     -31.668 -19.326 -14.374  1.00 55.91           C  
ATOM   1395  N   PRO B 175     -29.221 -15.499 -13.441  1.00 52.03           N  
ATOM   1396  CA  PRO B 175     -27.870 -15.006 -13.721  1.00 52.03           C  
ATOM   1397  C   PRO B 175     -26.784 -15.985 -13.282  1.00 52.03           C  
ATOM   1398  CB  PRO B 175     -27.794 -13.708 -12.913  1.00 52.03           C  
ATOM   1399  O   PRO B 175     -27.001 -16.788 -12.371  1.00 52.03           O  
ATOM   1400  CG  PRO B 175     -28.985 -13.749 -12.011  1.00 52.03           C  
ATOM   1401  CD  PRO B 175     -29.885 -14.864 -12.460  1.00 52.03           C  
ATOM   1402  N   ALA B 176     -25.859 -16.345 -14.097  1.00 54.73           N  
ATOM   1403  CA  ALA B 176     -24.708 -17.182 -13.770  1.00 54.73           C  
ATOM   1404  C   ALA B 176     -24.113 -16.794 -12.420  1.00 54.73           C  
ATOM   1405  CB  ALA B 176     -23.648 -17.080 -14.864  1.00 54.73           C  
ATOM   1406  O   ALA B 176     -24.147 -15.624 -12.033  1.00 54.73           O  
ATOM   1407  N   PRO B 177     -23.984 -17.771 -11.572  1.00 55.34           N  
ATOM   1408  CA  PRO B 177     -23.377 -17.431 -10.282  1.00 55.34           C  
ATOM   1409  C   PRO B 177     -22.149 -16.536 -10.427  1.00 55.34           C  
ATOM   1410  CB  PRO B 177     -22.994 -18.796  -9.703  1.00 55.34           C  
ATOM   1411  O   PRO B 177     -21.435 -16.618 -11.430  1.00 55.34           O  
ATOM   1412  CG  PRO B 177     -23.077 -19.739 -10.859  1.00 55.34           C  
ATOM   1413  CD  PRO B 177     -23.834 -19.068 -11.969  1.00 55.34           C  
ATOM   1414  N   ARG B 178     -22.160 -15.442  -9.799  1.00 58.31           N  
ATOM   1415  CA  ARG B 178     -21.018 -14.533  -9.766  1.00 58.31           C  
ATOM   1416  C   ARG B 178     -19.733 -15.281  -9.428  1.00 58.31           C  
ATOM   1417  CB  ARG B 178     -21.253 -13.410  -8.754  1.00 58.31           C  
ATOM   1418  O   ARG B 178     -19.709 -16.100  -8.506  1.00 58.31           O  
ATOM   1419  CG  ARG B 178     -22.389 -12.471  -9.128  1.00 58.31           C  
ATOM   1420  CD  ARG B 178     -22.443 -11.258  -8.211  1.00 58.31           C  
ATOM   1421  NE  ARG B 178     -23.648 -10.464  -8.437  1.00 58.31           N  
ATOM   1422  NH1 ARG B 178     -22.649  -8.435  -7.966  1.00 58.31           N  
ATOM   1423  NH2 ARG B 178     -24.865  -8.520  -8.545  1.00 58.31           N  
ATOM   1424  CZ  ARG B 178     -23.718  -9.141  -8.315  1.00 58.31           C  
ATOM   1425  N   ARG B 179     -18.787 -15.274 -10.346  1.00 67.38           N  
ATOM   1426  CA  ARG B 179     -17.527 -15.959 -10.080  1.00 67.38           C  
ATOM   1427  C   ARG B 179     -16.767 -15.286  -8.942  1.00 67.38           C  
ATOM   1428  CB  ARG B 179     -16.659 -15.998 -11.339  1.00 67.38           C  
ATOM   1429  O   ARG B 179     -16.692 -14.057  -8.880  1.00 67.38           O  
ATOM   1430  CG  ARG B 179     -17.189 -16.921 -12.425  1.00 67.38           C  
ATOM   1431  CD  ARG B 179     -16.187 -17.092 -13.558  1.00 67.38           C  
ATOM   1432  NE  ARG B 179     -16.797 -17.719 -14.727  1.00 67.38           N  
ATOM   1433  NH1 ARG B 179     -15.515 -19.638 -14.623  1.00 67.38           N  
ATOM   1434  NH2 ARG B 179     -17.084 -19.391 -16.276  1.00 67.38           N  
ATOM   1435  CZ  ARG B 179     -16.464 -18.915 -15.206  1.00 67.38           C  
ATOM   1436  N   CYS B 180     -16.460 -15.902  -7.784  1.00 79.14           N  
ATOM   1437  CA  CYS B 180     -15.621 -15.469  -6.672  1.00 79.14           C  
ATOM   1438  C   CYS B 180     -14.160 -15.377  -7.094  1.00 79.14           C  
ATOM   1439  CB  CYS B 180     -15.761 -16.427  -5.490  1.00 79.14           C  
ATOM   1440  O   CYS B 180     -13.719 -16.107  -7.983  1.00 79.14           O  
ATOM   1441  SG  CYS B 180     -17.426 -16.485  -4.792  1.00 79.14           S  
ATOM   1442  N   PHE B 181     -13.533 -14.338  -6.779  1.00 84.22           N  
ATOM   1443  CA  PHE B 181     -12.095 -14.205  -6.976  1.00 84.22           C  
ATOM   1444  C   PHE B 181     -11.329 -14.786  -5.794  1.00 84.22           C  
ATOM   1445  CB  PHE B 181     -11.713 -12.735  -7.178  1.00 84.22           C  
ATOM   1446  O   PHE B 181     -11.669 -14.524  -4.638  1.00 84.22           O  
ATOM   1447  CG  PHE B 181     -10.229 -12.499  -7.260  1.00 84.22           C  
ATOM   1448  CD1 PHE B 181      -9.525 -12.016  -6.164  1.00 84.22           C  
ATOM   1449  CD2 PHE B 181      -9.536 -12.762  -8.435  1.00 84.22           C  
ATOM   1450  CE1 PHE B 181      -8.152 -11.797  -6.238  1.00 84.22           C  
ATOM   1451  CE2 PHE B 181      -8.164 -12.546  -8.517  1.00 84.22           C  
ATOM   1452  CZ  PHE B 181      -7.474 -12.062  -7.417  1.00 84.22           C  
ATOM   1453  N   THR B 182     -10.345 -15.570  -6.094  1.00 87.29           N  
ATOM   1454  CA  THR B 182      -9.469 -16.120  -5.066  1.00 87.29           C  
ATOM   1455  C   THR B 182      -8.080 -15.492  -5.146  1.00 87.29           C  
ATOM   1456  CB  THR B 182      -9.351 -17.650  -5.193  1.00 87.29           C  
ATOM   1457  O   THR B 182      -7.449 -15.501  -6.205  1.00 87.29           O  
ATOM   1458  CG2 THR B 182     -10.696 -18.327  -4.955  1.00 87.29           C  
ATOM   1459  OG1 THR B 182      -8.888 -17.981  -6.509  1.00 87.29           O  
ATOM   1460  N   CYS B 183      -7.629 -14.893  -4.108  1.00 90.64           N  
ATOM   1461  CA  CYS B 183      -6.324 -14.245  -4.039  1.00 90.64           C  
ATOM   1462  C   CYS B 183      -5.203 -15.247  -4.291  1.00 90.64           C  
ATOM   1463  CB  CYS B 183      -6.128 -13.579  -2.677  1.00 90.64           C  
ATOM   1464  O   CYS B 183      -5.105 -16.261  -3.598  1.00 90.64           O  
ATOM   1465  SG  CYS B 183      -4.488 -12.855  -2.451  1.00 90.64           S  
ATOM   1466  N   PRO B 184      -4.393 -15.001  -5.222  1.00 82.54           N  
ATOM   1467  CA  PRO B 184      -3.300 -15.917  -5.556  1.00 82.54           C  
ATOM   1468  C   PRO B 184      -2.255 -16.017  -4.447  1.00 82.54           C  
ATOM   1469  CB  PRO B 184      -2.697 -15.301  -6.821  1.00 82.54           C  
ATOM   1470  O   PRO B 184      -1.470 -16.969  -4.417  1.00 82.54           O  
ATOM   1471  CG  PRO B 184      -3.116 -13.867  -6.784  1.00 82.54           C  
ATOM   1472  CD  PRO B 184      -4.395 -13.763  -6.004  1.00 82.54           C  
ATOM   1473  N   GLN B 185      -2.351 -15.094  -3.539  1.00 85.84           N  
ATOM   1474  CA  GLN B 185      -1.327 -15.073  -2.499  1.00 85.84           C  
ATOM   1475  C   GLN B 185      -1.823 -15.752  -1.225  1.00 85.84           C  
ATOM   1476  CB  GLN B 185      -0.897 -13.637  -2.197  1.00 85.84           C  
ATOM   1477  O   GLN B 185      -1.149 -16.628  -0.680  1.00 85.84           O  
ATOM   1478  CG  GLN B 185      -0.046 -13.006  -3.290  1.00 85.84           C  
ATOM   1479  CD  GLN B 185       0.659 -11.744  -2.831  1.00 85.84           C  
ATOM   1480  NE2 GLN B 185       1.912 -11.582  -3.240  1.00 85.84           N  
ATOM   1481  OE1 GLN B 185       0.080 -10.920  -2.115  1.00 85.84           O  
ATOM   1482  N   CYS B 186      -3.006 -15.395  -0.751  1.00 86.31           N  
ATOM   1483  CA  CYS B 186      -3.451 -15.921   0.535  1.00 86.31           C  
ATOM   1484  C   CYS B 186      -4.568 -16.941   0.349  1.00 86.31           C  
ATOM   1485  CB  CYS B 186      -3.931 -14.787   1.441  1.00 86.31           C  
ATOM   1486  O   CYS B 186      -4.956 -17.623   1.300  1.00 86.31           O  
ATOM   1487  SG  CYS B 186      -5.508 -14.067   0.934  1.00 86.31           S  
ATOM   1488  N   ARG B 187      -5.256 -17.062  -0.848  1.00 86.75           N  
ATOM   1489  CA  ARG B 187      -6.252 -18.061  -1.224  1.00 86.75           C  
ATOM   1490  C   ARG B 187      -7.619 -17.717  -0.642  1.00 86.75           C  
ATOM   1491  CB  ARG B 187      -5.819 -19.453  -0.760  1.00 86.75           C  
ATOM   1492  O   ARG B 187      -8.541 -18.534  -0.687  1.00 86.75           O  
ATOM   1493  CG  ARG B 187      -4.544 -19.953  -1.419  1.00 86.75           C  
ATOM   1494  CD  ARG B 187      -4.267 -21.411  -1.079  1.00 86.75           C  
ATOM   1495  NE  ARG B 187      -3.549 -21.543   0.185  1.00 86.75           N  
ATOM   1496  NH1 ARG B 187      -5.409 -22.139   1.419  1.00 86.75           N  
ATOM   1497  NH2 ARG B 187      -3.359 -21.976   2.433  1.00 86.75           N  
ATOM   1498  CZ  ARG B 187      -4.107 -21.886   1.343  1.00 86.75           C  
ATOM   1499  N   LYS B 188      -7.776 -16.535  -0.031  1.00 87.03           N  
ATOM   1500  CA  LYS B 188      -9.101 -16.074   0.371  1.00 87.03           C  
ATOM   1501  C   LYS B 188      -9.961 -15.743  -0.845  1.00 87.03           C  
ATOM   1502  CB  LYS B 188      -8.991 -14.852   1.284  1.00 87.03           C  
ATOM   1503  O   LYS B 188      -9.456 -15.241  -1.851  1.00 87.03           O  
ATOM   1504  CG  LYS B 188      -8.536 -15.175   2.699  1.00 87.03           C  
ATOM   1505  CD  LYS B 188      -8.531 -13.934   3.582  1.00 87.03           C  
ATOM   1506  CE  LYS B 188      -7.922 -14.221   4.948  1.00 87.03           C  
ATOM   1507  NZ  LYS B 188      -7.838 -12.988   5.787  1.00 87.03           N  
ATOM   1508  N   SER B 189     -11.242 -15.997  -0.768  1.00 87.02           N  
ATOM   1509  CA  SER B 189     -12.151 -15.773  -1.887  1.00 87.02           C  
ATOM   1510  C   SER B 189     -13.076 -14.591  -1.620  1.00 87.02           C  
ATOM   1511  CB  SER B 189     -12.980 -17.028  -2.164  1.00 87.02           C  
ATOM   1512  O   SER B 189     -13.464 -14.346  -0.476  1.00 87.02           O  
ATOM   1513  OG  SER B 189     -13.696 -17.423  -1.007  1.00 87.02           O  
ATOM   1514  N   PHE B 190     -13.295 -13.899  -2.640  1.00 86.35           N  
ATOM   1515  CA  PHE B 190     -14.132 -12.708  -2.558  1.00 86.35           C  
ATOM   1516  C   PHE B 190     -15.224 -12.739  -3.621  1.00 86.35           C  
ATOM   1517  CB  PHE B 190     -13.283 -11.442  -2.713  1.00 86.35           C  
ATOM   1518  O   PHE B 190     -14.936 -12.890  -4.810  1.00 86.35           O  
ATOM   1519  CG  PHE B 190     -12.158 -11.339  -1.719  1.00 86.35           C  
ATOM   1520  CD1 PHE B 190     -12.359 -10.744  -0.480  1.00 86.35           C  
ATOM   1521  CD2 PHE B 190     -10.899 -11.839  -2.024  1.00 86.35           C  
ATOM   1522  CE1 PHE B 190     -11.319 -10.647   0.442  1.00 86.35           C  
ATOM   1523  CE2 PHE B 190      -9.855 -11.746  -1.108  1.00 86.35           C  
ATOM   1524  CZ  PHE B 190     -10.067 -11.149   0.124  1.00 86.35           C  
ATOM   1525  N   PRO B 191     -16.442 -12.579  -3.148  1.00 82.20           N  
ATOM   1526  CA  PRO B 191     -17.569 -12.610  -4.084  1.00 82.20           C  
ATOM   1527  C   PRO B 191     -17.663 -11.346  -4.936  1.00 82.20           C  
ATOM   1528  CB  PRO B 191     -18.787 -12.741  -3.165  1.00 82.20           C  
ATOM   1529  O   PRO B 191     -18.229 -11.376  -6.032  1.00 82.20           O  
ATOM   1530  CG  PRO B 191     -18.328 -12.212  -1.845  1.00 82.20           C  
ATOM   1531  CD  PRO B 191     -16.845 -12.419  -1.737  1.00 82.20           C  
ATOM   1532  N   ARG B 192     -17.197 -10.265  -4.341  1.00 81.41           N  
ATOM   1533  CA  ARG B 192     -17.300  -8.977  -5.019  1.00 81.41           C  
ATOM   1534  C   ARG B 192     -15.923  -8.353  -5.221  1.00 81.41           C  
ATOM   1535  CB  ARG B 192     -18.196  -8.022  -4.227  1.00 81.41           C  
ATOM   1536  O   ARG B 192     -15.046  -8.478  -4.363  1.00 81.41           O  
ATOM   1537  CG  ARG B 192     -19.660  -8.430  -4.202  1.00 81.41           C  
ATOM   1538  CD  ARG B 192     -20.510  -7.432  -3.428  1.00 81.41           C  
ATOM   1539  NE  ARG B 192     -21.851  -7.952  -3.171  1.00 81.41           N  
ATOM   1540  NH1 ARG B 192     -22.879  -5.883  -3.184  1.00 81.41           N  
ATOM   1541  NH2 ARG B 192     -24.115  -7.780  -2.826  1.00 81.41           N  
ATOM   1542  CZ  ARG B 192     -22.945  -7.204  -3.061  1.00 81.41           C  
ATOM   1543  N   ARG B 193     -15.890  -7.766  -6.341  1.00 81.21           N  
ATOM   1544  CA  ARG B 193     -14.664  -7.037  -6.651  1.00 81.21           C  
ATOM   1545  C   ARG B 193     -14.565  -5.757  -5.828  1.00 81.21           C  
ATOM   1546  CB  ARG B 193     -14.598  -6.707  -8.144  1.00 81.21           C  
ATOM   1547  O   ARG B 193     -15.493  -4.946  -5.817  1.00 81.21           O  
ATOM   1548  CG  ARG B 193     -14.293  -7.906  -9.027  1.00 81.21           C  
ATOM   1549  CD  ARG B 193     -14.201  -7.516 -10.496  1.00 81.21           C  
ATOM   1550  NE  ARG B 193     -14.174  -8.690 -11.364  1.00 81.21           N  
ATOM   1551  NH1 ARG B 193     -14.144  -7.485 -13.336  1.00 81.21           N  
ATOM   1552  NH2 ARG B 193     -14.125  -9.777 -13.387  1.00 81.21           N  
ATOM   1553  CZ  ARG B 193     -14.147  -8.648 -12.694  1.00 81.21           C  
ATOM   1554  N   SER B 194     -13.533  -5.516  -5.074  1.00 88.10           N  
ATOM   1555  CA  SER B 194     -13.270  -4.306  -4.302  1.00 88.10           C  
ATOM   1556  C   SER B 194     -11.810  -3.880  -4.421  1.00 88.10           C  
ATOM   1557  CB  SER B 194     -13.629  -4.520  -2.831  1.00 88.10           C  
ATOM   1558  O   SER B 194     -10.979  -4.256  -3.592  1.00 88.10           O  
ATOM   1559  OG  SER B 194     -12.760  -5.469  -2.234  1.00 88.10           O  
ATOM   1560  N   PHE B 195     -11.662  -3.039  -5.458  1.00 91.88           N  
ATOM   1561  CA  PHE B 195     -10.313  -2.535  -5.682  1.00 91.88           C  
ATOM   1562  C   PHE B 195     -10.116  -1.189  -4.993  1.00 91.88           C  
ATOM   1563  CB  PHE B 195     -10.029  -2.403  -7.182  1.00 91.88           C  
ATOM   1564  O   PHE B 195     -10.963  -0.300  -5.104  1.00 91.88           O  
ATOM   1565  CG  PHE B 195      -9.967  -3.721  -7.906  1.00 91.88           C  
ATOM   1566  CD1 PHE B 195      -9.882  -4.914  -7.200  1.00 91.88           C  
ATOM   1567  CD2 PHE B 195      -9.996  -3.766  -9.294  1.00 91.88           C  
ATOM   1568  CE1 PHE B 195      -9.824  -6.136  -7.867  1.00 91.88           C  
ATOM   1569  CE2 PHE B 195      -9.939  -4.982  -9.968  1.00 91.88           C  
ATOM   1570  CZ  PHE B 195      -9.852  -6.166  -9.253  1.00 91.88           C  
ATOM   1571  N   ARG B 196      -9.066  -1.071  -4.286  1.00 94.06           N  
ATOM   1572  CA  ARG B 196      -8.636   0.208  -3.730  1.00 94.06           C  
ATOM   1573  C   ARG B 196      -7.264   0.605  -4.267  1.00 94.06           C  
ATOM   1574  CB  ARG B 196      -8.602   0.147  -2.202  1.00 94.06           C  
ATOM   1575  O   ARG B 196      -6.292  -0.137  -4.111  1.00 94.06           O  
ATOM   1576  CG  ARG B 196      -9.976   0.045  -1.559  1.00 94.06           C  
ATOM   1577  CD  ARG B 196      -9.886  -0.020  -0.041  1.00 94.06           C  
ATOM   1578  NE  ARG B 196     -11.181  -0.317   0.564  1.00 94.06           N  
ATOM   1579  NH1 ARG B 196     -10.435  -0.141   2.744  1.00 94.06           N  
ATOM   1580  NH2 ARG B 196     -12.629  -0.647   2.316  1.00 94.06           N  
ATOM   1581  CZ  ARG B 196     -11.412  -0.368   1.873  1.00 94.06           C  
ATOM   1582  N   PRO B 197      -7.222   1.647  -4.948  1.00 94.43           N  
ATOM   1583  CA  PRO B 197      -5.924   2.091  -5.463  1.00 94.43           C  
ATOM   1584  C   PRO B 197      -4.894   2.310  -4.357  1.00 94.43           C  
ATOM   1585  CB  PRO B 197      -6.256   3.408  -6.168  1.00 94.43           C  
ATOM   1586  O   PRO B 197      -5.251   2.715  -3.248  1.00 94.43           O  
ATOM   1587  CG  PRO B 197      -7.743   3.397  -6.318  1.00 94.43           C  
ATOM   1588  CD  PRO B 197      -8.322   2.496  -5.265  1.00 94.43           C  
ATOM   1589  N   ASN B 198      -3.652   1.991  -4.641  1.00 95.62           N  
ATOM   1590  CA  ASN B 198      -2.550   2.208  -3.710  1.00 95.62           C  
ATOM   1591  C   ASN B 198      -1.473   3.104  -4.315  1.00 95.62           C  
ATOM   1592  CB  ASN B 198      -1.945   0.872  -3.273  1.00 95.62           C  
ATOM   1593  O   ASN B 198      -0.425   2.619  -4.746  1.00 95.62           O  
ATOM   1594  CG  ASN B 198      -1.094   0.996  -2.025  1.00 95.62           C  
ATOM   1595  ND2 ASN B 198      -0.934  -0.107  -1.304  1.00 95.62           N  
ATOM   1596  OD1 ASN B 198      -0.584   2.075  -1.711  1.00 95.62           O  
ATOM   1597  N   LEU B 199      -1.762   4.428  -4.292  1.00 92.50           N  
ATOM   1598  CA  LEU B 199      -0.903   5.424  -4.924  1.00 92.50           C  
ATOM   1599  C   LEU B 199       0.458   5.482  -4.238  1.00 92.50           C  
ATOM   1600  CB  LEU B 199      -1.565   6.804  -4.886  1.00 92.50           C  
ATOM   1601  O   LEU B 199       1.478   5.713  -4.892  1.00 92.50           O  
ATOM   1602  CG  LEU B 199      -2.838   6.969  -5.719  1.00 92.50           C  
ATOM   1603  CD1 LEU B 199      -3.422   8.363  -5.523  1.00 92.50           C  
ATOM   1604  CD2 LEU B 199      -2.550   6.706  -7.193  1.00 92.50           C  
ATOM   1605  N   GLN B 200       0.409   5.294  -2.926  1.00 93.00           N  
ATOM   1606  CA  GLN B 200       1.662   5.305  -2.177  1.00 93.00           C  
ATOM   1607  C   GLN B 200       2.592   4.189  -2.645  1.00 93.00           C  
ATOM   1608  CB  GLN B 200       1.394   5.171  -0.678  1.00 93.00           C  
ATOM   1609  O   GLN B 200       3.789   4.411  -2.840  1.00 93.00           O  
ATOM   1610  CG  GLN B 200       1.062   6.490   0.008  1.00 93.00           C  
ATOM   1611  CD  GLN B 200       0.567   6.304   1.430  1.00 93.00           C  
ATOM   1612  NE2 GLN B 200       0.932   7.230   2.310  1.00 93.00           N  
ATOM   1613  OE1 GLN B 200      -0.137   5.337   1.735  1.00 93.00           O  
ATOM   1614  N   LEU B 201       2.057   3.007  -2.816  1.00 94.67           N  
ATOM   1615  CA  LEU B 201       2.819   1.887  -3.356  1.00 94.67           C  
ATOM   1616  C   LEU B 201       3.296   2.185  -4.773  1.00 94.67           C  
ATOM   1617  CB  LEU B 201       1.974   0.610  -3.347  1.00 94.67           C  
ATOM   1618  O   LEU B 201       4.435   1.875  -5.128  1.00 94.67           O  
ATOM   1619  CG  LEU B 201       2.657  -0.659  -3.860  1.00 94.67           C  
ATOM   1620  CD1 LEU B 201       3.903  -0.961  -3.035  1.00 94.67           C  
ATOM   1621  CD2 LEU B 201       1.690  -1.837  -3.828  1.00 94.67           C  
ATOM   1622  N   ALA B 202       2.421   2.791  -5.526  1.00 93.52           N  
ATOM   1623  CA  ALA B 202       2.783   3.162  -6.892  1.00 93.52           C  
ATOM   1624  C   ALA B 202       3.996   4.088  -6.906  1.00 93.52           C  
ATOM   1625  CB  ALA B 202       1.601   3.828  -7.593  1.00 93.52           C  
ATOM   1626  O   ALA B 202       4.920   3.898  -7.700  1.00 93.52           O  
ATOM   1627  N   ASN B 203       3.968   5.061  -6.040  1.00 91.32           N  
ATOM   1628  CA  ASN B 203       5.075   6.006  -5.941  1.00 91.32           C  
ATOM   1629  C   ASN B 203       6.366   5.314  -5.510  1.00 91.32           C  
ATOM   1630  CB  ASN B 203       4.730   7.137  -4.970  1.00 91.32           C  
ATOM   1631  O   ASN B 203       7.435   5.591  -6.057  1.00 91.32           O  
ATOM   1632  CG  ASN B 203       3.638   8.046  -5.497  1.00 91.32           C  
ATOM   1633  ND2 ASN B 203       2.974   8.761  -4.596  1.00 91.32           N  
ATOM   1634  OD1 ASN B 203       3.392   8.105  -6.705  1.00 91.32           O  
ATOM   1635  N   MET B 204       6.285   4.452  -4.528  1.00 92.78           N  
ATOM   1636  CA  MET B 204       7.455   3.722  -4.048  1.00 92.78           C  
ATOM   1637  C   MET B 204       8.053   2.864  -5.158  1.00 92.78           C  
ATOM   1638  CB  MET B 204       7.088   2.845  -2.850  1.00 92.78           C  
ATOM   1639  O   MET B 204       9.272   2.836  -5.338  1.00 92.78           O  
ATOM   1640  CG  MET B 204       6.767   3.633  -1.590  1.00 92.78           C  
ATOM   1641  SD  MET B 204       6.460   2.548  -0.142  1.00 92.78           S  
ATOM   1642  CE  MET B 204       8.162   2.296   0.436  1.00 92.78           C  
ATOM   1643  N   VAL B 205       7.219   2.184  -5.867  1.00 92.20           N  
ATOM   1644  CA  VAL B 205       7.663   1.307  -6.946  1.00 92.20           C  
ATOM   1645  C   VAL B 205       8.364   2.130  -8.025  1.00 92.20           C  
ATOM   1646  CB  VAL B 205       6.484   0.519  -7.558  1.00 92.20           C  
ATOM   1647  O   VAL B 205       9.366   1.691  -8.596  1.00 92.20           O  
ATOM   1648  CG1 VAL B 205       6.923  -0.211  -8.827  1.00 92.20           C  
ATOM   1649  CG2 VAL B 205       5.916  -0.468  -6.540  1.00 92.20           C  
ATOM   1650  N   GLN B 206       7.822   3.301  -8.288  1.00 88.32           N  
ATOM   1651  CA  GLN B 206       8.447   4.180  -9.270  1.00 88.32           C  
ATOM   1652  C   GLN B 206       9.872   4.540  -8.859  1.00 88.32           C  
ATOM   1653  CB  GLN B 206       7.618   5.452  -9.457  1.00 88.32           C  
ATOM   1654  O   GLN B 206      10.782   4.542  -9.691  1.00 88.32           O  
ATOM   1655  CG  GLN B 206       6.412   5.272 -10.369  1.00 88.32           C  
ATOM   1656  CD  GLN B 206       5.623   6.554 -10.559  1.00 88.32           C  
ATOM   1657  NE2 GLN B 206       4.433   6.437 -11.138  1.00 88.32           N  
ATOM   1658  OE1 GLN B 206       6.079   7.640 -10.187  1.00 88.32           O  
ATOM   1659  N   VAL B 207      10.057   4.874  -7.604  1.00 85.77           N  
ATOM   1660  CA  VAL B 207      11.374   5.220  -7.078  1.00 85.77           C  
ATOM   1661  C   VAL B 207      12.298   4.007  -7.158  1.00 85.77           C  
ATOM   1662  CB  VAL B 207      11.287   5.729  -5.621  1.00 85.77           C  
ATOM   1663  O   VAL B 207      13.453   4.125  -7.574  1.00 85.77           O  
ATOM   1664  CG1 VAL B 207      12.683   5.967  -5.049  1.00 85.77           C  
ATOM   1665  CG2 VAL B 207      10.453   7.007  -5.552  1.00 85.77           C  
ATOM   1666  N   ILE B 208      11.839   2.865  -6.816  1.00 85.67           N  
ATOM   1667  CA  ILE B 208      12.616   1.631  -6.838  1.00 85.67           C  
ATOM   1668  C   ILE B 208      13.027   1.305  -8.272  1.00 85.67           C  
ATOM   1669  CB  ILE B 208      11.823   0.453  -6.227  1.00 85.67           C  
ATOM   1670  O   ILE B 208      14.157   0.875  -8.518  1.00 85.67           O  
ATOM   1671  CG1 ILE B 208      11.588   0.688  -4.730  1.00 85.67           C  
ATOM   1672  CG2 ILE B 208      12.554  -0.871  -6.466  1.00 85.67           C  
ATOM   1673  CD1 ILE B 208      10.582  -0.269  -4.105  1.00 85.67           C  
ATOM   1674  N   ARG B 209      12.090   1.464  -9.190  1.00 79.68           N  
ATOM   1675  CA  ARG B 209      12.357   1.234 -10.606  1.00 79.68           C  
ATOM   1676  C   ARG B 209      13.504   2.111 -11.097  1.00 79.68           C  
ATOM   1677  CB  ARG B 209      11.101   1.499 -11.440  1.00 79.68           C  
ATOM   1678  O   ARG B 209      14.312   1.681 -11.923  1.00 79.68           O  
ATOM   1679  CG  ARG B 209      10.213   0.279 -11.620  1.00 79.68           C  
ATOM   1680  CD  ARG B 209       9.027   0.573 -12.529  1.00 79.68           C  
ATOM   1681  NE  ARG B 209       8.141  -0.581 -12.649  1.00 79.68           N  
ATOM   1682  NH1 ARG B 209       6.386   0.603 -13.575  1.00 79.68           N  
ATOM   1683  NH2 ARG B 209       6.186  -1.651 -13.206  1.00 79.68           N  
ATOM   1684  CZ  ARG B 209       6.906  -0.540 -13.143  1.00 79.68           C  
ATOM   1685  N   GLN B 210      13.472   3.373 -10.619  1.00 73.96           N  
ATOM   1686  CA  GLN B 210      14.520   4.313 -11.000  1.00 73.96           C  
ATOM   1687  C   GLN B 210      15.870   3.896 -10.425  1.00 73.96           C  
ATOM   1688  CB  GLN B 210      14.167   5.728 -10.538  1.00 73.96           C  
ATOM   1689  O   GLN B 210      16.902   4.034 -11.085  1.00 73.96           O  
ATOM   1690  CG  GLN B 210      14.708   6.825 -11.445  1.00 73.96           C  
ATOM   1691  CD  GLN B 210      13.761   8.002 -11.572  1.00 73.96           C  
ATOM   1692  NE2 GLN B 210      13.640   8.539 -12.782  1.00 73.96           N  
ATOM   1693  OE1 GLN B 210      13.141   8.427 -10.592  1.00 73.96           O  
ATOM   1694  N   MET B 211      15.839   3.344  -9.235  1.00 71.30           N  
ATOM   1695  CA  MET B 211      17.064   2.948  -8.546  1.00 71.30           C  
ATOM   1696  C   MET B 211      17.580   1.615  -9.076  1.00 71.30           C  
ATOM   1697  CB  MET B 211      16.827   2.855  -7.037  1.00 71.30           C  
ATOM   1698  O   MET B 211      18.790   1.384  -9.117  1.00 71.30           O  
ATOM   1699  CG  MET B 211      16.545   4.195  -6.377  1.00 71.30           C  
ATOM   1700  SD  MET B 211      16.643   4.112  -4.547  1.00 71.30           S  
ATOM   1701  CE  MET B 211      14.902   3.789  -4.148  1.00 71.30           C  
ATOM   1702  N   HIS B 212      16.633   0.840  -9.515  1.00 65.13           N  
ATOM   1703  CA  HIS B 212      16.970  -0.502  -9.978  1.00 65.13           C  
ATOM   1704  C   HIS B 212      16.157  -0.880 -11.211  1.00 65.13           C  
ATOM   1705  CB  HIS B 212      16.742  -1.526  -8.864  1.00 65.13           C  
ATOM   1706  O   HIS B 212      15.129  -1.552 -11.100  1.00 65.13           O  
ATOM   1707  CG  HIS B 212      17.503  -1.229  -7.611  1.00 65.13           C  
ATOM   1708  CD2 HIS B 212      17.085  -0.792  -6.400  1.00 65.13           C  
ATOM   1709  ND1 HIS B 212      18.870  -1.375  -7.519  1.00 65.13           N  
ATOM   1710  CE1 HIS B 212      19.261  -1.040  -6.301  1.00 65.13           C  
ATOM   1711  NE2 HIS B 212      18.197  -0.682  -5.602  1.00 65.13           N  
ATOM   1712  N   PRO B 213      16.595  -0.341 -12.306  1.00 59.83           N  
ATOM   1713  CA  PRO B 213      15.824  -0.666 -13.508  1.00 59.83           C  
ATOM   1714  C   PRO B 213      15.799  -2.164 -13.805  1.00 59.83           C  
ATOM   1715  CB  PRO B 213      16.557   0.097 -14.614  1.00 59.83           C  
ATOM   1716  O   PRO B 213      16.774  -2.868 -13.532  1.00 59.83           O  
ATOM   1717  CG  PRO B 213      17.598   0.898 -13.900  1.00 59.83           C  
ATOM   1718  CD  PRO B 213      17.651   0.445 -12.470  1.00 59.83           C  
ATOM   1719  N   THR B 214      14.679  -2.845 -13.636  1.00 55.12           N  
ATOM   1720  CA  THR B 214      14.575  -4.263 -13.963  1.00 55.12           C  
ATOM   1721  C   THR B 214      15.274  -4.566 -15.285  1.00 55.12           C  
ATOM   1722  CB  THR B 214      13.103  -4.710 -14.043  1.00 55.12           C  
ATOM   1723  O   THR B 214      15.110  -3.832 -16.262  1.00 55.12           O  
ATOM   1724  CG2 THR B 214      12.974  -6.214 -13.824  1.00 55.12           C  
ATOM   1725  OG1 THR B 214      12.346  -4.025 -13.037  1.00 55.12           O  
ATOM   1726  N   PRO B 215      16.417  -5.237 -15.213  1.00 42.97           N  
ATOM   1727  CA  PRO B 215      16.918  -5.572 -16.548  1.00 42.97           C  
ATOM   1728  C   PRO B 215      15.805  -5.982 -17.510  1.00 42.97           C  
ATOM   1729  CB  PRO B 215      17.870  -6.742 -16.284  1.00 42.97           C  
ATOM   1730  O   PRO B 215      14.755  -6.461 -17.076  1.00 42.97           O  
ATOM   1731  CG  PRO B 215      17.817  -6.951 -14.804  1.00 42.97           C  
ATOM   1732  CD  PRO B 215      16.834  -5.978 -14.220  1.00 42.97           C  
ATOM   1733  N   GLY B 216      15.521  -5.469 -18.567  1.00 37.91           N  
ATOM   1734  CA  GLY B 216      14.564  -5.942 -19.554  1.00 37.91           C  
ATOM   1735  C   GLY B 216      13.876  -7.232 -19.148  1.00 37.91           C  
ATOM   1736  O   GLY B 216      14.246  -7.851 -18.148  1.00 37.91           O  
ATOM   1737  N   ARG B 217      12.628  -7.559 -19.511  1.00 37.68           N  
ATOM   1738  CA  ARG B 217      11.755  -8.703 -19.270  1.00 37.68           C  
ATOM   1739  C   ARG B 217      12.564  -9.940 -18.897  1.00 37.68           C  
ATOM   1740  CB  ARG B 217      10.894  -8.991 -20.502  1.00 37.68           C  
ATOM   1741  O   ARG B 217      12.038 -10.871 -18.283  1.00 37.68           O  
ATOM   1742  CG  ARG B 217       9.516  -8.350 -20.453  1.00 37.68           C  
ATOM   1743  CD  ARG B 217       8.688  -8.700 -21.682  1.00 37.68           C  
ATOM   1744  NE  ARG B 217       7.525  -7.827 -21.815  1.00 37.68           N  
ATOM   1745  NH1 ARG B 217       6.863  -8.676 -23.859  1.00 37.68           N  
ATOM   1746  NH2 ARG B 217       5.658  -6.997 -22.865  1.00 37.68           N  
ATOM   1747  CZ  ARG B 217       6.685  -7.835 -22.846  1.00 37.68           C  
ATOM   1748  N   GLY B 218      13.722 -10.099 -19.490  1.00 34.37           N  
ATOM   1749  CA  GLY B 218      14.361 -11.405 -19.471  1.00 34.37           C  
ATOM   1750  C   GLY B 218      14.977 -11.748 -18.127  1.00 34.37           C  
ATOM   1751  O   GLY B 218      15.389 -12.888 -17.900  1.00 34.37           O  
ATOM   1752  N   SER B 219      15.645 -10.783 -17.444  1.00 34.18           N  
ATOM   1753  CA  SER B 219      16.537 -11.184 -16.361  1.00 34.18           C  
ATOM   1754  C   SER B 219      15.757 -11.493 -15.088  1.00 34.18           C  
ATOM   1755  CB  SER B 219      17.569 -10.090 -16.084  1.00 34.18           C  
ATOM   1756  O   SER B 219      16.297 -12.086 -14.152  1.00 34.18           O  
ATOM   1757  OG  SER B 219      18.365 -10.423 -14.960  1.00 34.18           O  
ATOM   1758  N   ARG B 220      14.637 -10.915 -14.898  1.00 36.88           N  
ATOM   1759  CA  ARG B 220      14.055 -11.086 -13.571  1.00 36.88           C  
ATOM   1760  C   ARG B 220      13.603 -12.526 -13.352  1.00 36.88           C  
ATOM   1761  CB  ARG B 220      12.876 -10.131 -13.374  1.00 36.88           C  
ATOM   1762  O   ARG B 220      13.186 -12.891 -12.251  1.00 36.88           O  
ATOM   1763  CG  ARG B 220      13.284  -8.677 -13.198  1.00 36.88           C  
ATOM   1764  CD  ARG B 220      12.140  -7.832 -12.654  1.00 36.88           C  
ATOM   1765  NE  ARG B 220      11.493  -7.058 -13.710  1.00 36.88           N  
ATOM   1766  NH1 ARG B 220       9.554  -6.665 -12.518  1.00 36.88           N  
ATOM   1767  NH2 ARG B 220       9.787  -5.835 -14.642  1.00 36.88           N  
ATOM   1768  CZ  ARG B 220      10.280  -6.521 -13.621  1.00 36.88           C  
ATOM   1769  N   VAL B 221      13.328 -13.249 -14.496  1.00 36.91           N  
ATOM   1770  CA  VAL B 221      12.996 -14.651 -14.269  1.00 36.91           C  
ATOM   1771  C   VAL B 221      14.130 -15.335 -13.508  1.00 36.91           C  
ATOM   1772  CB  VAL B 221      12.722 -15.392 -15.597  1.00 36.91           C  
ATOM   1773  O   VAL B 221      13.891 -16.243 -12.709  1.00 36.91           O  
ATOM   1774  CG1 VAL B 221      12.480 -16.879 -15.346  1.00 36.91           C  
ATOM   1775  CG2 VAL B 221      11.530 -14.767 -16.320  1.00 36.91           C  
ATOM   1776  N   THR B 222      15.327 -14.785 -13.697  1.00 37.61           N  
ATOM   1777  CA  THR B 222      16.462 -15.499 -13.122  1.00 37.61           C  
ATOM   1778  C   THR B 222      16.533 -15.278 -11.614  1.00 37.61           C  
ATOM   1779  CB  THR B 222      17.787 -15.057 -13.772  1.00 37.61           C  
ATOM   1780  O   THR B 222      17.295 -15.951 -10.918  1.00 37.61           O  
ATOM   1781  CG2 THR B 222      17.876 -15.532 -15.218  1.00 37.61           C  
ATOM   1782  OG1 THR B 222      17.872 -13.627 -13.744  1.00 37.61           O  
ATOM   1783  N   ASP B 223      16.199 -14.072 -11.207  1.00 41.12           N  
ATOM   1784  CA  ASP B 223      16.355 -14.057  -9.756  1.00 41.12           C  
ATOM   1785  C   ASP B 223      15.285 -14.912  -9.080  1.00 41.12           C  
ATOM   1786  CB  ASP B 223      16.296 -12.623  -9.224  1.00 41.12           C  
ATOM   1787  O   ASP B 223      14.189 -14.428  -8.788  1.00 41.12           O  
ATOM   1788  CG  ASP B 223      17.616 -11.885  -9.363  1.00 41.12           C  
ATOM   1789  OD1 ASP B 223      18.678 -12.540  -9.425  1.00 41.12           O  
ATOM   1790  OD2 ASP B 223      17.593 -10.636  -9.408  1.00 41.12           O  
ATOM   1791  N   GLN B 224      15.029 -16.006  -9.488  1.00 47.62           N  
ATOM   1792  CA  GLN B 224      14.196 -17.026  -8.860  1.00 47.62           C  
ATOM   1793  C   GLN B 224      14.453 -17.098  -7.358  1.00 47.62           C  
ATOM   1794  CB  GLN B 224      14.445 -18.393  -9.501  1.00 47.62           C  
ATOM   1795  O   GLN B 224      15.567 -16.832  -6.900  1.00 47.62           O  
ATOM   1796  CG  GLN B 224      13.737 -18.584 -10.836  1.00 47.62           C  
ATOM   1797  CD  GLN B 224      14.470 -19.540 -11.757  1.00 47.62           C  
ATOM   1798  NE2 GLN B 224      14.082 -19.554 -13.028  1.00 47.62           N  
ATOM   1799  OE1 GLN B 224      15.379 -20.260 -11.331  1.00 47.62           O  
ATOM   1800  N   GLY B 225      13.675 -16.440  -6.541  1.00 53.91           N  
ATOM   1801  CA  GLY B 225      13.758 -16.562  -5.095  1.00 53.91           C  
ATOM   1802  C   GLY B 225      14.632 -17.717  -4.643  1.00 53.91           C  
ATOM   1803  O   GLY B 225      15.090 -18.514  -5.464  1.00 53.91           O  
ATOM   1804  N   ILE B 226      15.250 -17.496  -3.455  1.00 62.82           N  
ATOM   1805  CA  ILE B 226      16.069 -18.513  -2.804  1.00 62.82           C  
ATOM   1806  C   ILE B 226      15.214 -19.313  -1.823  1.00 62.82           C  
ATOM   1807  CB  ILE B 226      17.276 -17.884  -2.073  1.00 62.82           C  
ATOM   1808  O   ILE B 226      14.433 -18.741  -1.061  1.00 62.82           O  
ATOM   1809  CG1 ILE B 226      18.189 -17.164  -3.072  1.00 62.82           C  
ATOM   1810  CG2 ILE B 226      18.051 -18.950  -1.293  1.00 62.82           C  
ATOM   1811  CD1 ILE B 226      19.506 -16.688  -2.475  1.00 62.82           C  
ATOM   1812  N   CYS B 227      15.130 -20.597  -2.073  1.00 68.57           N  
ATOM   1813  CA  CYS B 227      14.446 -21.475  -1.130  1.00 68.57           C  
ATOM   1814  C   CYS B 227      14.936 -21.235   0.293  1.00 68.57           C  
ATOM   1815  CB  CYS B 227      14.657 -22.940  -1.512  1.00 68.57           C  
ATOM   1816  O   CYS B 227      16.120 -21.410   0.584  1.00 68.57           O  
ATOM   1817  SG  CYS B 227      13.988 -24.109  -0.309  1.00 68.57           S  
ATOM   1818  N   PRO B 228      14.045 -20.871   1.230  1.00 66.06           N  
ATOM   1819  CA  PRO B 228      14.443 -20.613   2.616  1.00 66.06           C  
ATOM   1820  C   PRO B 228      15.027 -21.846   3.302  1.00 66.06           C  
ATOM   1821  CB  PRO B 228      13.134 -20.184   3.285  1.00 66.06           C  
ATOM   1822  O   PRO B 228      15.903 -21.721   4.161  1.00 66.06           O  
ATOM   1823  CG  PRO B 228      12.093 -20.343   2.224  1.00 66.06           C  
ATOM   1824  CD  PRO B 228      12.777 -20.697   0.934  1.00 66.06           C  
ATOM   1825  N   LYS B 229      14.583 -23.010   2.860  1.00 69.90           N  
ATOM   1826  CA  LYS B 229      14.988 -24.255   3.506  1.00 69.90           C  
ATOM   1827  C   LYS B 229      16.360 -24.709   3.015  1.00 69.90           C  
ATOM   1828  CB  LYS B 229      13.952 -25.352   3.253  1.00 69.90           C  
ATOM   1829  O   LYS B 229      17.194 -25.150   3.808  1.00 69.90           O  
ATOM   1830  CG  LYS B 229      12.659 -25.174   4.034  1.00 69.90           C  
ATOM   1831  CD  LYS B 229      11.692 -26.324   3.786  1.00 69.90           C  
ATOM   1832  CE  LYS B 229      10.356 -26.094   4.479  1.00 69.90           C  
ATOM   1833  NZ  LYS B 229       9.391 -27.200   4.205  1.00 69.90           N  
ATOM   1834  N   HIS B 230      16.712 -24.587   1.763  1.00 75.31           N  
ATOM   1835  CA  HIS B 230      17.898 -25.207   1.183  1.00 75.31           C  
ATOM   1836  C   HIS B 230      18.849 -24.156   0.619  1.00 75.31           C  
ATOM   1837  CB  HIS B 230      17.503 -26.199   0.087  1.00 75.31           C  
ATOM   1838  O   HIS B 230      19.933 -24.490   0.136  1.00 75.31           O  
ATOM   1839  CG  HIS B 230      16.609 -27.298   0.567  1.00 75.31           C  
ATOM   1840  CD2 HIS B 230      16.803 -28.259   1.501  1.00 75.31           C  
ATOM   1841  ND1 HIS B 230      15.340 -27.497   0.067  1.00 75.31           N  
ATOM   1842  CE1 HIS B 230      14.791 -28.535   0.675  1.00 75.31           C  
ATOM   1843  NE2 HIS B 230      15.659 -29.016   1.550  1.00 75.31           N  
ATOM   1844  N   GLN B 231      18.521 -22.895   0.641  1.00 63.87           N  
ATOM   1845  CA  GLN B 231      19.327 -21.783   0.149  1.00 63.87           C  
ATOM   1846  C   GLN B 231      19.730 -21.998  -1.307  1.00 63.87           C  
ATOM   1847  CB  GLN B 231      20.572 -21.596   1.016  1.00 63.87           C  
ATOM   1848  O   GLN B 231      20.827 -21.614  -1.716  1.00 63.87           O  
ATOM   1849  CG  GLN B 231      20.352 -20.692   2.222  1.00 63.87           C  
ATOM   1850  CD  GLN B 231      19.904 -21.457   3.454  1.00 63.87           C  
ATOM   1851  NE2 GLN B 231      18.962 -20.885   4.196  1.00 63.87           N  
ATOM   1852  OE1 GLN B 231      20.400 -22.552   3.735  1.00 63.87           O  
ATOM   1853  N   GLU B 232      18.916 -22.714  -2.079  1.00 69.27           N  
ATOM   1854  CA  GLU B 232      19.072 -22.924  -3.515  1.00 69.27           C  
ATOM   1855  C   GLU B 232      18.032 -22.135  -4.305  1.00 69.27           C  
ATOM   1856  CB  GLU B 232      18.971 -24.414  -3.854  1.00 69.27           C  
ATOM   1857  O   GLU B 232      16.953 -21.832  -3.792  1.00 69.27           O  
ATOM   1858  CG  GLU B 232      20.202 -25.218  -3.462  1.00 69.27           C  
ATOM   1859  CD  GLU B 232      21.297 -25.193  -4.516  1.00 69.27           C  
ATOM   1860  OE1 GLU B 232      22.492 -25.276  -4.153  1.00 69.27           O  
ATOM   1861  OE2 GLU B 232      20.957 -25.089  -5.716  1.00 69.27           O  
ATOM   1862  N   ALA B 233      18.353 -21.756  -5.487  1.00 68.89           N  
ATOM   1863  CA  ALA B 233      17.460 -21.001  -6.362  1.00 68.89           C  
ATOM   1864  C   ALA B 233      16.182 -21.783  -6.649  1.00 68.89           C  
ATOM   1865  CB  ALA B 233      18.168 -20.647  -7.668  1.00 68.89           C  
ATOM   1866  O   ALA B 233      16.220 -23.002  -6.829  1.00 68.89           O  
ATOM   1867  N   LEU B 234      15.022 -21.043  -6.558  1.00 78.91           N  
ATOM   1868  CA  LEU B 234      13.734 -21.633  -6.909  1.00 78.91           C  
ATOM   1869  C   LEU B 234      13.573 -21.726  -8.422  1.00 78.91           C  
ATOM   1870  CB  LEU B 234      12.588 -20.813  -6.311  1.00 78.91           C  
ATOM   1871  O   LEU B 234      13.191 -20.749  -9.071  1.00 78.91           O  
ATOM   1872  CG  LEU B 234      12.499 -20.785  -4.784  1.00 78.91           C  
ATOM   1873  CD1 LEU B 234      11.540 -19.690  -4.330  1.00 78.91           C  
ATOM   1874  CD2 LEU B 234      12.060 -22.143  -4.249  1.00 78.91           C  
ATOM   1875  N   LYS B 235      13.808 -22.842  -8.972  1.00 75.76           N  
ATOM   1876  CA  LYS B 235      13.799 -22.999 -10.423  1.00 75.76           C  
ATOM   1877  C   LYS B 235      12.649 -23.896 -10.872  1.00 75.76           C  
ATOM   1878  CB  LYS B 235      15.131 -23.573 -10.909  1.00 75.76           C  
ATOM   1879  O   LYS B 235      12.320 -23.945 -12.059  1.00 75.76           O  
ATOM   1880  CG  LYS B 235      16.313 -22.632 -10.729  1.00 75.76           C  
ATOM   1881  CD  LYS B 235      17.600 -23.242 -11.270  1.00 75.76           C  
ATOM   1882  CE  LYS B 235      18.795 -22.327 -11.036  1.00 75.76           C  
ATOM   1883  NZ  LYS B 235      20.058 -22.917 -11.572  1.00 75.76           N  
ATOM   1884  N   LEU B 236      11.992 -24.554  -9.900  1.00 85.08           N  
ATOM   1885  CA  LEU B 236      10.954 -25.522 -10.239  1.00 85.08           C  
ATOM   1886  C   LEU B 236       9.614 -25.115  -9.637  1.00 85.08           C  
ATOM   1887  CB  LEU B 236      11.344 -26.919  -9.750  1.00 85.08           C  
ATOM   1888  O   LEU B 236       9.567 -24.313  -8.701  1.00 85.08           O  
ATOM   1889  CG  LEU B 236      12.699 -27.449 -10.221  1.00 85.08           C  
ATOM   1890  CD1 LEU B 236      13.041 -28.748  -9.499  1.00 85.08           C  
ATOM   1891  CD2 LEU B 236      12.697 -27.657 -11.732  1.00 85.08           C  
ATOM   1892  N   PHE B 237       8.533 -25.629 -10.214  1.00 80.97           N  
ATOM   1893  CA  PHE B 237       7.172 -25.397  -9.744  1.00 80.97           C  
ATOM   1894  C   PHE B 237       6.458 -26.717  -9.481  1.00 80.97           C  
ATOM   1895  CB  PHE B 237       6.385 -24.568 -10.763  1.00 80.97           C  
ATOM   1896  O   PHE B 237       6.420 -27.592 -10.349  1.00 80.97           O  
ATOM   1897  CG  PHE B 237       5.011 -24.172 -10.292  1.00 80.97           C  
ATOM   1898  CD1 PHE B 237       3.886 -24.862 -10.727  1.00 80.97           C  
ATOM   1899  CD2 PHE B 237       4.845 -23.109  -9.413  1.00 80.97           C  
ATOM   1900  CE1 PHE B 237       2.614 -24.498 -10.293  1.00 80.97           C  
ATOM   1901  CE2 PHE B 237       3.577 -22.740  -8.974  1.00 80.97           C  
ATOM   1902  CZ  PHE B 237       2.463 -23.435  -9.416  1.00 80.97           C  
ATOM   1903  N   CYS B 238       6.023 -26.904  -8.265  1.00 86.54           N  
ATOM   1904  CA  CYS B 238       5.226 -28.069  -7.899  1.00 86.54           C  
ATOM   1905  C   CYS B 238       3.753 -27.845  -8.220  1.00 86.54           C  
ATOM   1906  CB  CYS B 238       5.391 -28.385  -6.412  1.00 86.54           C  
ATOM   1907  O   CYS B 238       3.089 -27.032  -7.575  1.00 86.54           O  
ATOM   1908  SG  CYS B 238       4.398 -29.786  -5.852  1.00 86.54           S  
ATOM   1909  N   GLU B 239       3.218 -28.620  -9.176  1.00 80.27           N  
ATOM   1910  CA  GLU B 239       1.849 -28.445  -9.651  1.00 80.27           C  
ATOM   1911  C   GLU B 239       0.838 -28.913  -8.608  1.00 80.27           C  
ATOM   1912  CB  GLU B 239       1.635 -29.199 -10.966  1.00 80.27           C  
ATOM   1913  O   GLU B 239      -0.280 -28.398  -8.543  1.00 80.27           O  
ATOM   1914  CG  GLU B 239       2.413 -28.621 -12.139  1.00 80.27           C  
ATOM   1915  CD  GLU B 239       2.092 -29.297 -13.463  1.00 80.27           C  
ATOM   1916  OE1 GLU B 239       1.933 -28.589 -14.483  1.00 80.27           O  
ATOM   1917  OE2 GLU B 239       1.997 -30.545 -13.480  1.00 80.27           O  
ATOM   1918  N   VAL B 240       1.279 -29.797  -7.803  1.00 79.80           N  
ATOM   1919  CA  VAL B 240       0.392 -30.345  -6.783  1.00 79.80           C  
ATOM   1920  C   VAL B 240       0.239 -29.346  -5.638  1.00 79.80           C  
ATOM   1921  CB  VAL B 240       0.913 -31.697  -6.245  1.00 79.80           C  
ATOM   1922  O   VAL B 240      -0.880 -29.016  -5.239  1.00 79.80           O  
ATOM   1923  CG1 VAL B 240      -0.046 -32.269  -5.202  1.00 79.80           C  
ATOM   1924  CG2 VAL B 240       1.112 -32.686  -7.391  1.00 79.80           C  
ATOM   1925  N   ASP B 241       1.323 -28.781  -5.166  1.00 72.88           N  
ATOM   1926  CA  ASP B 241       1.291 -27.826  -4.061  1.00 72.88           C  
ATOM   1927  C   ASP B 241       1.131 -26.397  -4.575  1.00 72.88           C  
ATOM   1928  CB  ASP B 241       2.561 -27.942  -3.216  1.00 72.88           C  
ATOM   1929  O   ASP B 241       0.884 -25.476  -3.794  1.00 72.88           O  
ATOM   1930  CG  ASP B 241       2.660 -29.262  -2.471  1.00 72.88           C  
ATOM   1931  OD1 ASP B 241       1.614 -29.895  -2.211  1.00 72.88           O  
ATOM   1932  OD2 ASP B 241       3.793 -29.671  -2.139  1.00 72.88           O  
ATOM   1933  N   GLU B 242       1.242 -26.293  -5.850  1.00 74.44           N  
ATOM   1934  CA  GLU B 242       1.140 -24.986  -6.491  1.00 74.44           C  
ATOM   1935  C   GLU B 242       2.121 -23.991  -5.877  1.00 74.44           C  
ATOM   1936  CB  GLU B 242      -0.289 -24.447  -6.389  1.00 74.44           C  
ATOM   1937  O   GLU B 242       1.740 -22.872  -5.527  1.00 74.44           O  
ATOM   1938  CG  GLU B 242      -1.305 -25.238  -7.201  1.00 74.44           C  
ATOM   1939  CD  GLU B 242      -2.714 -24.674  -7.112  1.00 74.44           C  
ATOM   1940  OE1 GLU B 242      -3.628 -25.219  -7.772  1.00 74.44           O  
ATOM   1941  OE2 GLU B 242      -2.905 -23.679  -6.378  1.00 74.44           O  
ATOM   1942  N   GLU B 243       3.393 -24.346  -5.734  1.00 77.93           N  
ATOM   1943  CA  GLU B 243       4.438 -23.491  -5.180  1.00 77.93           C  
ATOM   1944  C   GLU B 243       5.763 -23.695  -5.909  1.00 77.93           C  
ATOM   1945  CB  GLU B 243       4.616 -23.760  -3.683  1.00 77.93           C  
ATOM   1946  O   GLU B 243       6.015 -24.767  -6.462  1.00 77.93           O  
ATOM   1947  CG  GLU B 243       5.111 -25.164  -3.365  1.00 77.93           C  
ATOM   1948  CD  GLU B 243       5.222 -25.437  -1.873  1.00 77.93           C  
ATOM   1949  OE1 GLU B 243       5.751 -26.505  -1.490  1.00 77.93           O  
ATOM   1950  OE2 GLU B 243       4.777 -24.576  -1.082  1.00 77.93           O  
ATOM   1951  N   ALA B 244       6.572 -22.614  -5.869  1.00 80.66           N  
ATOM   1952  CA  ALA B 244       7.931 -22.705  -6.395  1.00 80.66           C  
ATOM   1953  C   ALA B 244       8.841 -23.468  -5.437  1.00 80.66           C  
ATOM   1954  CB  ALA B 244       8.493 -21.310  -6.661  1.00 80.66           C  
ATOM   1955  O   ALA B 244       8.775 -23.273  -4.221  1.00 80.66           O  
ATOM   1956  N   ILE B 245       9.606 -24.436  -5.950  1.00 82.80           N  
ATOM   1957  CA  ILE B 245      10.492 -25.237  -5.112  1.00 82.80           C  
ATOM   1958  C   ILE B 245      11.880 -25.303  -5.745  1.00 82.80           C  
ATOM   1959  CB  ILE B 245       9.932 -26.661  -4.898  1.00 82.80           C  
ATOM   1960  O   ILE B 245      12.046 -24.996  -6.927  1.00 82.80           O  
ATOM   1961  CG1 ILE B 245       9.760 -27.376  -6.244  1.00 82.80           C  
ATOM   1962  CG2 ILE B 245       8.607 -26.611  -4.132  1.00 82.80           C  
ATOM   1963  CD1 ILE B 245       9.399 -28.849  -6.120  1.00 82.80           C  
ATOM   1964  N   CYS B 246      12.918 -25.578  -4.947  1.00 79.22           N  
ATOM   1965  CA  CYS B 246      14.283 -25.748  -5.433  1.00 79.22           C  
ATOM   1966  C   CYS B 246      14.549 -27.200  -5.811  1.00 79.22           C  
ATOM   1967  CB  CYS B 246      15.288 -25.294  -4.375  1.00 79.22           C  
ATOM   1968  O   CYS B 246      13.685 -28.061  -5.636  1.00 79.22           O  
ATOM   1969  SG  CYS B 246      15.473 -26.452  -3.002  1.00 79.22           S  
ATOM   1970  N   VAL B 247      15.759 -27.524  -6.334  1.00 87.19           N  
ATOM   1971  CA  VAL B 247      16.109 -28.852  -6.826  1.00 87.19           C  
ATOM   1972  C   VAL B 247      16.215 -29.826  -5.655  1.00 87.19           C  
ATOM   1973  CB  VAL B 247      17.432 -28.831  -7.624  1.00 87.19           C  
ATOM   1974  O   VAL B 247      15.975 -31.026  -5.814  1.00 87.19           O  
ATOM   1975  CG1 VAL B 247      17.258 -28.071  -8.938  1.00 87.19           C  
ATOM   1976  CG2 VAL B 247      18.549 -28.211  -6.787  1.00 87.19           C  
ATOM   1977  N   VAL B 248      16.508 -29.291  -4.466  1.00 85.18           N  
ATOM   1978  CA  VAL B 248      16.645 -30.150  -3.295  1.00 85.18           C  
ATOM   1979  C   VAL B 248      15.263 -30.516  -2.758  1.00 85.18           C  
ATOM   1980  CB  VAL B 248      17.485 -29.473  -2.189  1.00 85.18           C  
ATOM   1981  O   VAL B 248      15.018 -31.667  -2.390  1.00 85.18           O  
ATOM   1982  CG1 VAL B 248      17.658 -30.407  -0.993  1.00 85.18           C  
ATOM   1983  CG2 VAL B 248      18.844 -29.046  -2.739  1.00 85.18           C  
ATOM   1984  N   CYS B 249      14.349 -29.521  -2.674  1.00 86.86           N  
ATOM   1985  CA  CYS B 249      12.972 -29.789  -2.273  1.00 86.86           C  
ATOM   1986  C   CYS B 249      12.353 -30.875  -3.146  1.00 86.86           C  
ATOM   1987  CB  CYS B 249      12.132 -28.516  -2.354  1.00 86.86           C  
ATOM   1988  O   CYS B 249      11.566 -31.692  -2.663  1.00 86.86           O  
ATOM   1989  SG  CYS B 249      12.551 -27.286  -1.100  1.00 86.86           S  
ATOM   1990  N   ARG B 250      12.648 -30.873  -4.458  1.00 89.46           N  
ATOM   1991  CA  ARG B 250      12.116 -31.849  -5.404  1.00 89.46           C  
ATOM   1992  C   ARG B 250      12.508 -33.268  -5.005  1.00 89.46           C  
ATOM   1993  CB  ARG B 250      12.609 -31.548  -6.821  1.00 89.46           C  
ATOM   1994  O   ARG B 250      11.727 -34.205  -5.182  1.00 89.46           O  
ATOM   1995  CG  ARG B 250      12.237 -32.612  -7.842  1.00 89.46           C  
ATOM   1996  CD  ARG B 250      11.658 -32.000  -9.109  1.00 89.46           C  
ATOM   1997  NE  ARG B 250      11.472 -33.001 -10.155  1.00 89.46           N  
ATOM   1998  NH1 ARG B 250       9.455 -32.153 -10.897  1.00 89.46           N  
ATOM   1999  NH2 ARG B 250      10.361 -34.006 -11.896  1.00 89.46           N  
ATOM   2000  CZ  ARG B 250      10.430 -33.051 -10.980  1.00 89.46           C  
ATOM   2001  N   GLU B 251      13.703 -33.368  -4.377  1.00 83.55           N  
ATOM   2002  CA  GLU B 251      14.202 -34.694  -4.024  1.00 83.55           C  
ATOM   2003  C   GLU B 251      13.713 -35.118  -2.642  1.00 83.55           C  
ATOM   2004  CB  GLU B 251      15.732 -34.723  -4.073  1.00 83.55           C  
ATOM   2005  O   GLU B 251      13.835 -36.285  -2.266  1.00 83.55           O  
ATOM   2006  CG  GLU B 251      16.313 -36.110  -4.306  1.00 83.55           C  
ATOM   2007  CD  GLU B 251      15.766 -36.788  -5.552  1.00 83.55           C  
ATOM   2008  OE1 GLU B 251      15.856 -38.033  -5.655  1.00 83.55           O  
ATOM   2009  OE2 GLU B 251      15.245 -36.069  -6.434  1.00 83.55           O  
ATOM   2010  N   SER B 252      13.071 -34.156  -1.932  1.00 84.30           N  
ATOM   2011  CA  SER B 252      12.571 -34.452  -0.593  1.00 84.30           C  
ATOM   2012  C   SER B 252      11.294 -35.283  -0.652  1.00 84.30           C  
ATOM   2013  CB  SER B 252      12.312 -33.159   0.181  1.00 84.30           C  
ATOM   2014  O   SER B 252      10.630 -35.340  -1.690  1.00 84.30           O  
ATOM   2015  OG  SER B 252      11.115 -32.541  -0.258  1.00 84.30           O  
ATOM   2016  N   ARG B 253      10.903 -35.939   0.396  1.00 83.91           N  
ATOM   2017  CA  ARG B 253       9.735 -36.806   0.509  1.00 83.91           C  
ATOM   2018  C   ARG B 253       8.449 -36.028   0.248  1.00 83.91           C  
ATOM   2019  CB  ARG B 253       9.681 -37.459   1.891  1.00 83.91           C  
ATOM   2020  O   ARG B 253       7.479 -36.580  -0.275  1.00 83.91           O  
ATOM   2021  CG  ARG B 253      10.713 -38.557   2.094  1.00 83.91           C  
ATOM   2022  CD  ARG B 253      10.613 -39.176   3.481  1.00 83.91           C  
ATOM   2023  NE  ARG B 253      10.281 -40.596   3.414  1.00 83.91           N  
ATOM   2024  NH1 ARG B 253      11.128 -41.104   5.503  1.00 83.91           N  
ATOM   2025  NH2 ARG B 253      10.190 -42.749   4.211  1.00 83.91           N  
ATOM   2026  CZ  ARG B 253      10.534 -41.480   4.376  1.00 83.91           C  
ATOM   2027  N   SER B 254       8.475 -34.752   0.516  1.00 80.59           N  
ATOM   2028  CA  SER B 254       7.278 -33.922   0.430  1.00 80.59           C  
ATOM   2029  C   SER B 254       6.862 -33.701  -1.020  1.00 80.59           C  
ATOM   2030  CB  SER B 254       7.511 -32.574   1.113  1.00 80.59           C  
ATOM   2031  O   SER B 254       5.679 -33.507  -1.309  1.00 80.59           O  
ATOM   2032  OG  SER B 254       8.662 -31.935   0.587  1.00 80.59           O  
ATOM   2033  N   HIS B 255       7.850 -33.704  -1.975  1.00 86.12           N  
ATOM   2034  CA  HIS B 255       7.520 -33.330  -3.346  1.00 86.12           C  
ATOM   2035  C   HIS B 255       7.930 -34.421  -4.329  1.00 86.12           C  
ATOM   2036  CB  HIS B 255       8.195 -32.008  -3.717  1.00 86.12           C  
ATOM   2037  O   HIS B 255       7.655 -34.319  -5.527  1.00 86.12           O  
ATOM   2038  CG  HIS B 255       7.636 -30.825  -2.993  1.00 86.12           C  
ATOM   2039  CD2 HIS B 255       8.126 -30.103  -1.958  1.00 86.12           C  
ATOM   2040  ND1 HIS B 255       6.422 -30.259  -3.317  1.00 86.12           N  
ATOM   2041  CE1 HIS B 255       6.190 -29.237  -2.511  1.00 86.12           C  
ATOM   2042  NE2 HIS B 255       7.209 -29.121  -1.677  1.00 86.12           N  
ATOM   2043  N   LYS B 256       8.694 -35.485  -3.932  1.00 87.13           N  
ATOM   2044  CA  LYS B 256       9.322 -36.510  -4.761  1.00 87.13           C  
ATOM   2045  C   LYS B 256       8.323 -37.106  -5.748  1.00 87.13           C  
ATOM   2046  CB  LYS B 256       9.920 -37.614  -3.888  1.00 87.13           C  
ATOM   2047  O   LYS B 256       8.674 -37.401  -6.892  1.00 87.13           O  
ATOM   2048  CG  LYS B 256      11.315 -38.049  -4.309  1.00 87.13           C  
ATOM   2049  CD  LYS B 256      11.889 -39.088  -3.355  1.00 87.13           C  
ATOM   2050  CE  LYS B 256      13.280 -39.536  -3.784  1.00 87.13           C  
ATOM   2051  NZ  LYS B 256      13.858 -40.534  -2.836  1.00 87.13           N  
ATOM   2052  N   GLN B 257       7.052 -37.188  -5.337  1.00 86.08           N  
ATOM   2053  CA  GLN B 257       6.059 -37.836  -6.187  1.00 86.08           C  
ATOM   2054  C   GLN B 257       5.166 -36.806  -6.873  1.00 86.08           C  
ATOM   2055  CB  GLN B 257       5.206 -38.809  -5.371  1.00 86.08           C  
ATOM   2056  O   GLN B 257       4.245 -37.166  -7.608  1.00 86.08           O  
ATOM   2057  CG  GLN B 257       5.946 -40.072  -4.951  1.00 86.08           C  
ATOM   2058  CD  GLN B 257       6.755 -39.883  -3.682  1.00 86.08           C  
ATOM   2059  NE2 GLN B 257       7.487 -40.918  -3.285  1.00 86.08           N  
ATOM   2060  OE1 GLN B 257       6.724 -38.814  -3.063  1.00 86.08           O  
ATOM   2061  N   HIS B 258       5.385 -35.524  -6.620  1.00 86.84           N  
ATOM   2062  CA  HIS B 258       4.558 -34.473  -7.201  1.00 86.84           C  
ATOM   2063  C   HIS B 258       4.997 -34.152  -8.626  1.00 86.84           C  
ATOM   2064  CB  HIS B 258       4.610 -33.211  -6.338  1.00 86.84           C  
ATOM   2065  O   HIS B 258       6.174 -34.294  -8.965  1.00 86.84           O  
ATOM   2066  CG  HIS B 258       3.963 -33.373  -4.999  1.00 86.84           C  
ATOM   2067  CD2 HIS B 258       3.380 -34.447  -4.418  1.00 86.84           C  
ATOM   2068  ND1 HIS B 258       3.864 -32.341  -4.091  1.00 86.84           N  
ATOM   2069  CE1 HIS B 258       3.247 -32.776  -3.005  1.00 86.84           C  
ATOM   2070  NE2 HIS B 258       2.943 -34.051  -3.178  1.00 86.84           N  
ATOM   2071  N   SER B 259       4.104 -33.833  -9.522  1.00 87.26           N  
ATOM   2072  CA  SER B 259       4.424 -33.299 -10.842  1.00 87.26           C  
ATOM   2073  C   SER B 259       5.077 -31.924 -10.739  1.00 87.26           C  
ATOM   2074  CB  SER B 259       3.164 -33.210 -11.704  1.00 87.26           C  
ATOM   2075  O   SER B 259       4.562 -31.036 -10.056  1.00 87.26           O  
ATOM   2076  OG  SER B 259       2.334 -32.145 -11.274  1.00 87.26           O  
ATOM   2077  N   VAL B 260       6.289 -31.825 -11.292  1.00 88.81           N  
ATOM   2078  CA  VAL B 260       7.059 -30.588 -11.214  1.00 88.81           C  
ATOM   2079  C   VAL B 260       7.421 -30.115 -12.620  1.00 88.81           C  
ATOM   2080  CB  VAL B 260       8.338 -30.768 -10.366  1.00 88.81           C  
ATOM   2081  O   VAL B 260       7.687 -30.930 -13.506  1.00 88.81           O  
ATOM   2082  CG1 VAL B 260       8.747 -29.446  -9.719  1.00 88.81           C  
ATOM   2083  CG2 VAL B 260       8.126 -31.844  -9.303  1.00 88.81           C  
ATOM   2084  N   VAL B 261       7.327 -28.832 -12.870  1.00 85.18           N  
ATOM   2085  CA  VAL B 261       7.689 -28.218 -14.143  1.00 85.18           C  
ATOM   2086  C   VAL B 261       8.647 -27.054 -13.901  1.00 85.18           C  
ATOM   2087  CB  VAL B 261       6.441 -27.730 -14.912  1.00 85.18           C  
ATOM   2088  O   VAL B 261       8.730 -26.530 -12.787  1.00 85.18           O  
ATOM   2089  CG1 VAL B 261       5.565 -28.911 -15.325  1.00 85.18           C  
ATOM   2090  CG2 VAL B 261       5.645 -26.741 -14.064  1.00 85.18           C  
ATOM   2091  N   PRO B 262       9.465 -26.742 -14.894  1.00 84.48           N  
ATOM   2092  CA  PRO B 262      10.299 -25.547 -14.742  1.00 84.48           C  
ATOM   2093  C   PRO B 262       9.484 -24.294 -14.432  1.00 84.48           C  
ATOM   2094  CB  PRO B 262      10.991 -25.426 -16.102  1.00 84.48           C  
ATOM   2095  O   PRO B 262       8.431 -24.073 -15.036  1.00 84.48           O  
ATOM   2096  CG  PRO B 262      10.949 -26.805 -16.677  1.00 84.48           C  
ATOM   2097  CD  PRO B 262       9.711 -27.492 -16.177  1.00 84.48           C  
ATOM   2098  N   LEU B 263       9.921 -23.549 -13.502  1.00 76.11           N  
ATOM   2099  CA  LEU B 263       9.219 -22.349 -13.060  1.00 76.11           C  
ATOM   2100  C   LEU B 263       9.035 -21.370 -14.216  1.00 76.11           C  
ATOM   2101  CB  LEU B 263       9.981 -21.671 -11.919  1.00 76.11           C  
ATOM   2102  O   LEU B 263       7.986 -20.732 -14.333  1.00 76.11           O  
ATOM   2103  CG  LEU B 263       9.219 -20.601 -11.136  1.00 76.11           C  
ATOM   2104  CD1 LEU B 263       8.180 -21.248 -10.226  1.00 76.11           C  
ATOM   2105  CD2 LEU B 263      10.184 -19.740 -10.328  1.00 76.11           C  
ATOM   2106  N   GLU B 264       9.994 -21.305 -15.080  1.00 65.81           N  
ATOM   2107  CA  GLU B 264       9.950 -20.387 -16.214  1.00 65.81           C  
ATOM   2108  C   GLU B 264       8.779 -20.707 -17.138  1.00 65.81           C  
ATOM   2109  CB  GLU B 264      11.265 -20.433 -16.995  1.00 65.81           C  
ATOM   2110  O   GLU B 264       8.154 -19.802 -17.695  1.00 65.81           O  
ATOM   2111  CG  GLU B 264      11.518 -19.197 -17.847  1.00 65.81           C  
ATOM   2112  CD  GLU B 264      12.615 -18.301 -17.294  1.00 65.81           C  
ATOM   2113  OE1 GLU B 264      12.729 -17.136 -17.738  1.00 65.81           O  
ATOM   2114  OE2 GLU B 264      13.368 -18.769 -16.411  1.00 65.81           O  
ATOM   2115  N   GLU B 265       8.485 -21.927 -17.278  1.00 71.71           N  
ATOM   2116  CA  GLU B 265       7.384 -22.336 -18.145  1.00 71.71           C  
ATOM   2117  C   GLU B 265       6.037 -21.933 -17.553  1.00 71.71           C  
ATOM   2118  CB  GLU B 265       7.423 -23.847 -18.387  1.00 71.71           C  
ATOM   2119  O   GLU B 265       5.127 -21.535 -18.283  1.00 71.71           O  
ATOM   2120  CG  GLU B 265       8.493 -24.284 -19.376  1.00 71.71           C  
ATOM   2121  CD  GLU B 265       8.459 -25.774 -19.678  1.00 71.71           C  
ATOM   2122  OE1 GLU B 265       9.392 -26.281 -20.340  1.00 71.71           O  
ATOM   2123  OE2 GLU B 265       7.490 -26.440 -19.248  1.00 71.71           O  
ATOM   2124  N   VAL B 266       5.913 -22.020 -16.318  1.00 69.69           N  
ATOM   2125  CA  VAL B 266       4.677 -21.644 -15.639  1.00 69.69           C  
ATOM   2126  C   VAL B 266       4.472 -20.134 -15.739  1.00 69.69           C  
ATOM   2127  CB  VAL B 266       4.687 -22.084 -14.158  1.00 69.69           C  
ATOM   2128  O   VAL B 266       3.359 -19.668 -15.993  1.00 69.69           O  
ATOM   2129  CG1 VAL B 266       3.391 -21.671 -13.463  1.00 69.69           C  
ATOM   2130  CG2 VAL B 266       4.896 -23.593 -14.052  1.00 69.69           C  
ATOM   2131  N   VAL B 267       5.503 -19.472 -15.510  1.00 62.92           N  
ATOM   2132  CA  VAL B 267       5.455 -18.016 -15.597  1.00 62.92           C  
ATOM   2133  C   VAL B 267       5.021 -17.596 -17.000  1.00 62.92           C  
ATOM   2134  CB  VAL B 267       6.820 -17.382 -15.249  1.00 62.92           C  
ATOM   2135  O   VAL B 267       4.173 -16.715 -17.156  1.00 62.92           O  
ATOM   2136  CG1 VAL B 267       6.807 -15.881 -15.537  1.00 62.92           C  
ATOM   2137  CG2 VAL B 267       7.173 -17.645 -13.787  1.00 62.92           C  
ATOM   2138  N   GLN B 268       5.592 -18.218 -18.015  1.00 61.95           N  
ATOM   2139  CA  GLN B 268       5.245 -17.905 -19.397  1.00 61.95           C  
ATOM   2140  C   GLN B 268       3.781 -18.227 -19.683  1.00 61.95           C  
ATOM   2141  CB  GLN B 268       6.149 -18.670 -20.364  1.00 61.95           C  
ATOM   2142  O   GLN B 268       3.094 -17.464 -20.366  1.00 61.95           O  
ATOM   2143  CG  GLN B 268       7.462 -17.961 -20.669  1.00 61.95           C  
ATOM   2144  CD  GLN B 268       8.524 -18.900 -21.210  1.00 61.95           C  
ATOM   2145  NE2 GLN B 268       9.787 -18.584 -20.943  1.00 61.95           N  
ATOM   2146  OE1 GLN B 268       8.212 -19.902 -21.862  1.00 61.95           O  
ATOM   2147  N   GLU B 269       3.348 -19.332 -19.136  1.00 62.39           N  
ATOM   2148  CA  GLU B 269       1.958 -19.735 -19.330  1.00 62.39           C  
ATOM   2149  C   GLU B 269       0.999 -18.738 -18.686  1.00 62.39           C  
ATOM   2150  CB  GLU B 269       1.721 -21.136 -18.761  1.00 62.39           C  
ATOM   2151  O   GLU B 269      -0.012 -18.366 -19.286  1.00 62.39           O  
ATOM   2152  CG  GLU B 269       0.375 -21.735 -19.143  1.00 62.39           C  
ATOM   2153  CD  GLU B 269       0.186 -23.157 -18.639  1.00 62.39           C  
ATOM   2154  OE1 GLU B 269      -0.913 -23.727 -18.827  1.00 62.39           O  
ATOM   2155  OE2 GLU B 269       1.145 -23.706 -18.051  1.00 62.39           O  
ATOM   2156  N   TYR B 270       1.266 -18.352 -17.520  1.00 52.41           N  
ATOM   2157  CA  TYR B 270       0.413 -17.398 -16.820  1.00 52.41           C  
ATOM   2158  C   TYR B 270       0.399 -16.052 -17.535  1.00 52.41           C  
ATOM   2159  CB  TYR B 270       0.884 -17.217 -15.374  1.00 52.41           C  
ATOM   2160  O   TYR B 270      -0.648 -15.409 -17.640  1.00 52.41           O  
ATOM   2161  CG  TYR B 270       0.148 -18.085 -14.383  1.00 52.41           C  
ATOM   2162  CD1 TYR B 270      -1.075 -17.684 -13.849  1.00 52.41           C  
ATOM   2163  CD2 TYR B 270       0.673 -19.307 -13.977  1.00 52.41           C  
ATOM   2164  CE1 TYR B 270      -1.756 -18.480 -12.934  1.00 52.41           C  
ATOM   2165  CE2 TYR B 270       0.001 -20.111 -13.062  1.00 52.41           C  
ATOM   2166  OH  TYR B 270      -1.881 -20.481 -11.642  1.00 52.41           O  
ATOM   2167  CZ  TYR B 270      -1.211 -19.690 -12.547  1.00 52.41           C  
ATOM   2168  N   LYS B 271       1.554 -15.662 -17.971  1.00 49.63           N  
ATOM   2169  CA  LYS B 271       1.655 -14.417 -18.727  1.00 49.63           C  
ATOM   2170  C   LYS B 271       0.803 -14.471 -19.992  1.00 49.63           C  
ATOM   2171  CB  LYS B 271       3.113 -14.126 -19.089  1.00 49.63           C  
ATOM   2172  O   LYS B 271       0.105 -13.509 -20.317  1.00 49.63           O  
ATOM   2173  CG  LYS B 271       3.398 -12.659 -19.375  1.00 49.63           C  
ATOM   2174  CD  LYS B 271       4.876 -12.421 -19.657  1.00 49.63           C  
ATOM   2175  CE  LYS B 271       5.156 -10.961 -19.986  1.00 49.63           C  
ATOM   2176  NZ  LYS B 271       6.611 -10.714 -20.217  1.00 49.63           N  
ATOM   2177  N   ALA B 272       0.890 -15.581 -20.678  1.00 54.12           N  
ATOM   2178  CA  ALA B 272       0.120 -15.747 -21.908  1.00 54.12           C  
ATOM   2179  C   ALA B 272      -1.379 -15.728 -21.625  1.00 54.12           C  
ATOM   2180  CB  ALA B 272       0.509 -17.048 -22.607  1.00 54.12           C  
ATOM   2181  O   ALA B 272      -2.150 -15.114 -22.367  1.00 54.12           O  
ATOM   2182  N   LYS B 273      -1.733 -16.394 -20.601  1.00 49.65           N  
ATOM   2183  CA  LYS B 273      -3.142 -16.427 -20.218  1.00 49.65           C  
ATOM   2184  C   LYS B 273      -3.650 -15.030 -19.873  1.00 49.65           C  
ATOM   2185  CB  LYS B 273      -3.354 -17.369 -19.032  1.00 49.65           C  
ATOM   2186  O   LYS B 273      -4.751 -14.648 -20.274  1.00 49.65           O  
ATOM   2187  CG  LYS B 273      -4.738 -17.998 -18.981  1.00 49.65           C  
ATOM   2188  CD  LYS B 273      -4.854 -19.004 -17.842  1.00 49.65           C  
ATOM   2189  CE  LYS B 273      -6.256 -19.592 -17.754  1.00 49.65           C  
ATOM   2190  NZ  LYS B 273      -6.358 -20.622 -16.678  1.00 49.65           N  
ATOM   2191  N   LEU B 274      -2.894 -14.361 -19.212  1.00 46.04           N  
ATOM   2192  CA  LEU B 274      -3.257 -13.002 -18.823  1.00 46.04           C  
ATOM   2193  C   LEU B 274      -3.387 -12.103 -20.048  1.00 46.04           C  
ATOM   2194  CB  LEU B 274      -2.217 -12.424 -17.860  1.00 46.04           C  
ATOM   2195  O   LEU B 274      -4.327 -11.311 -20.145  1.00 46.04           O  
ATOM   2196  CG  LEU B 274      -2.342 -12.846 -16.395  1.00 46.04           C  
ATOM   2197  CD1 LEU B 274      -1.123 -12.382 -15.604  1.00 46.04           C  
ATOM   2198  CD2 LEU B 274      -3.624 -12.290 -15.785  1.00 46.04           C  
ATOM   2199  N   GLN B 275      -2.402 -12.263 -20.882  1.00 48.94           N  
ATOM   2200  CA  GLN B 275      -2.429 -11.463 -22.101  1.00 48.94           C  
ATOM   2201  C   GLN B 275      -3.641 -11.811 -22.961  1.00 48.94           C  
ATOM   2202  CB  GLN B 275      -1.142 -11.662 -22.904  1.00 48.94           C  
ATOM   2203  O   GLN B 275      -4.225 -10.935 -23.603  1.00 48.94           O  
ATOM   2204  CG  GLN B 275       0.066 -10.946 -22.316  1.00 48.94           C  
ATOM   2205  CD  GLN B 275       1.347 -11.234 -23.077  1.00 48.94           C  
ATOM   2206  NE2 GLN B 275       2.359 -10.399 -22.872  1.00 48.94           N  
ATOM   2207  OE1 GLN B 275       1.426 -12.200 -23.843  1.00 48.94           O  
ATOM   2208  N   GLY B 276      -3.966 -13.043 -23.013  1.00 47.30           N  
ATOM   2209  CA  GLY B 276      -5.141 -13.477 -23.753  1.00 47.30           C  
ATOM   2210  C   GLY B 276      -6.430 -12.866 -23.238  1.00 47.30           C  
ATOM   2211  O   GLY B 276      -7.362 -12.630 -24.009  1.00 47.30           O  
ATOM   2212  N   HIS B 277      -6.418 -12.560 -22.015  1.00 43.26           N  
ATOM   2213  CA  HIS B 277      -7.610 -11.978 -21.408  1.00 43.26           C  
ATOM   2214  C   HIS B 277      -7.609 -10.459 -21.536  1.00 43.26           C  
ATOM   2215  CB  HIS B 277      -7.711 -12.381 -19.935  1.00 43.26           C  
ATOM   2216  O   HIS B 277      -8.663  -9.846 -21.717  1.00 43.26           O  
ATOM   2217  CG  HIS B 277      -8.132 -13.801 -19.729  1.00 43.26           C  
ATOM   2218  CD2 HIS B 277      -9.014 -14.574 -20.405  1.00 43.26           C  
ATOM   2219  ND1 HIS B 277      -7.626 -14.588 -18.717  1.00 43.26           N  
ATOM   2220  CE1 HIS B 277      -8.180 -15.787 -18.781  1.00 43.26           C  
ATOM   2221  NE2 HIS B 277      -9.026 -15.805 -19.796  1.00 43.26           N  
ATOM   2222  N   VAL B 278      -6.519  -9.848 -21.524  1.00 41.76           N  
ATOM   2223  CA  VAL B 278      -6.381  -8.397 -21.473  1.00 41.76           C  
ATOM   2224  C   VAL B 278      -6.498  -7.816 -22.880  1.00 41.76           C  
ATOM   2225  CB  VAL B 278      -5.038  -7.977 -20.834  1.00 41.76           C  
ATOM   2226  O   VAL B 278      -7.065  -6.737 -23.068  1.00 41.76           O  
ATOM   2227  CG1 VAL B 278      -4.830  -6.469 -20.956  1.00 41.76           C  
ATOM   2228  CG2 VAL B 278      -4.987  -8.409 -19.369  1.00 41.76           C  
ATOM   2229  N   GLU B 279      -6.022  -8.536 -23.788  1.00 47.48           N  
ATOM   2230  CA  GLU B 279      -5.979  -8.001 -25.146  1.00 47.48           C  
ATOM   2231  C   GLU B 279      -7.384  -7.718 -25.671  1.00 47.48           C  
ATOM   2232  CB  GLU B 279      -5.252  -8.969 -26.083  1.00 47.48           C  
ATOM   2233  O   GLU B 279      -7.643  -6.644 -26.218  1.00 47.48           O  
ATOM   2234  CG  GLU B 279      -4.338  -8.282 -27.087  1.00 47.48           C  
ATOM   2235  CD  GLU B 279      -2.865  -8.378 -26.721  1.00 47.48           C  
ATOM   2236  OE1 GLU B 279      -2.037  -7.676 -27.346  1.00 47.48           O  
ATOM   2237  OE2 GLU B 279      -2.536  -9.162 -25.803  1.00 47.48           O  
ATOM   2238  N   PRO B 280      -8.318  -8.588 -25.558  1.00 46.78           N  
ATOM   2239  CA  PRO B 280      -9.683  -8.282 -25.992  1.00 46.78           C  
ATOM   2240  C   PRO B 280     -10.287  -7.096 -25.244  1.00 46.78           C  
ATOM   2241  CB  PRO B 280     -10.449  -9.570 -25.683  1.00 46.78           C  
ATOM   2242  O   PRO B 280     -11.016  -6.295 -25.835  1.00 46.78           O  
ATOM   2243  CG  PRO B 280      -9.391 -10.613 -25.515  1.00 46.78           C  
ATOM   2244  CD  PRO B 280      -8.092  -9.928 -25.199  1.00 46.78           C  
ATOM   2245  N   LEU B 281      -9.980  -6.979 -24.033  1.00 42.55           N  
ATOM   2246  CA  LEU B 281     -10.482  -5.870 -23.229  1.00 42.55           C  
ATOM   2247  C   LEU B 281      -9.883  -4.547 -23.694  1.00 42.55           C  
ATOM   2248  CB  LEU B 281     -10.163  -6.095 -21.748  1.00 42.55           C  
ATOM   2249  O   LEU B 281     -10.582  -3.533 -23.757  1.00 42.55           O  
ATOM   2250  CG  LEU B 281     -11.015  -7.138 -21.022  1.00 42.55           C  
ATOM   2251  CD1 LEU B 281     -10.307  -7.613 -19.758  1.00 42.55           C  
ATOM   2252  CD2 LEU B 281     -12.390  -6.568 -20.690  1.00 42.55           C  
ATOM   2253  N   ARG B 282      -8.722  -4.609 -23.930  1.00 41.84           N  
ATOM   2254  CA  ARG B 282      -8.051  -3.419 -24.444  1.00 41.84           C  
ATOM   2255  C   ARG B 282      -8.668  -2.970 -25.765  1.00 41.84           C  
ATOM   2256  CB  ARG B 282      -6.555  -3.683 -24.628  1.00 41.84           C  
ATOM   2257  O   ARG B 282      -8.871  -1.774 -25.986  1.00 41.84           O  
ATOM   2258  CG  ARG B 282      -5.698  -2.428 -24.580  1.00 41.84           C  
ATOM   2259  CD  ARG B 282      -4.237  -2.731 -24.884  1.00 41.84           C  
ATOM   2260  NE  ARG B 282      -3.470  -1.509 -25.114  1.00 41.84           N  
ATOM   2261  NH1 ARG B 282      -1.696  -2.123 -23.767  1.00 41.84           N  
ATOM   2262  NH2 ARG B 282      -1.671  -0.106 -24.855  1.00 41.84           N  
ATOM   2263  CZ  ARG B 282      -2.281  -1.249 -24.578  1.00 41.84           C  
ATOM   2264  N   LYS B 283      -8.943  -3.876 -26.653  1.00 45.97           N  
ATOM   2265  CA  LYS B 283      -9.566  -3.569 -27.938  1.00 45.97           C  
ATOM   2266  C   LYS B 283     -10.962  -2.983 -27.746  1.00 45.97           C  
ATOM   2267  CB  LYS B 283      -9.639  -4.822 -28.812  1.00 45.97           C  
ATOM   2268  O   LYS B 283     -11.346  -2.040 -28.441  1.00 45.97           O  
ATOM   2269  CG  LYS B 283      -8.335  -5.159 -29.521  1.00 45.97           C  
ATOM   2270  CD  LYS B 283      -8.480  -6.395 -30.400  1.00 45.97           C  
ATOM   2271  CE  LYS B 283      -7.146  -6.812 -31.004  1.00 45.97           C  
ATOM   2272  NZ  LYS B 283      -7.256  -8.097 -31.756  1.00 45.97           N  
ATOM   2273  N   HIS B 284     -11.616  -3.540 -26.837  1.00 43.79           N  
ATOM   2274  CA  HIS B 284     -12.956  -3.045 -26.544  1.00 43.79           C  
ATOM   2275  C   HIS B 284     -12.912  -1.615 -26.016  1.00 43.79           C  
ATOM   2276  CB  HIS B 284     -13.655  -3.957 -25.534  1.00 43.79           C  
ATOM   2277  O   HIS B 284     -13.724  -0.777 -26.413  1.00 43.79           O  
ATOM   2278  CG  HIS B 284     -15.145  -3.960 -25.659  1.00 43.79           C  
ATOM   2279  CD2 HIS B 284     -16.074  -3.067 -25.245  1.00 43.79           C  
ATOM   2280  ND1 HIS B 284     -15.838  -4.981 -26.273  1.00 43.79           N  
ATOM   2281  CE1 HIS B 284     -17.132  -4.713 -26.232  1.00 43.79           C  
ATOM   2282  NE2 HIS B 284     -17.302  -3.557 -25.614  1.00 43.79           N  
ATOM   2283  N   LEU B 285     -12.010  -1.356 -25.187  1.00 41.07           N  
ATOM   2284  CA  LEU B 285     -11.858  -0.015 -24.635  1.00 41.07           C  
ATOM   2285  C   LEU B 285     -11.505   0.987 -25.729  1.00 41.07           C  
ATOM   2286  CB  LEU B 285     -10.782  -0.001 -23.547  1.00 41.07           C  
ATOM   2287  O   LEU B 285     -12.008   2.112 -25.733  1.00 41.07           O  
ATOM   2288  CG  LEU B 285     -10.974   1.009 -22.415  1.00 41.07           C  
ATOM   2289  CD1 LEU B 285     -11.508   0.311 -21.168  1.00 41.07           C  
ATOM   2290  CD2 LEU B 285      -9.665   1.729 -22.112  1.00 41.07           C  
ATOM   2291  N   GLU B 286     -10.712   0.571 -26.625  1.00 46.82           N  
ATOM   2292  CA  GLU B 286     -10.348   1.426 -27.751  1.00 46.82           C  
ATOM   2293  C   GLU B 286     -11.554   1.705 -28.644  1.00 46.82           C  
ATOM   2294  CB  GLU B 286      -9.223   0.789 -28.570  1.00 46.82           C  
ATOM   2295  O   GLU B 286     -11.725   2.823 -29.134  1.00 46.82           O  
ATOM   2296  CG  GLU B 286      -7.827   1.139 -28.074  1.00 46.82           C  
ATOM   2297  CD  GLU B 286      -6.723   0.428 -28.840  1.00 46.82           C  
ATOM   2298  OE1 GLU B 286      -5.535   0.583 -28.476  1.00 46.82           O  
ATOM   2299  OE2 GLU B 286      -7.048  -0.290 -29.812  1.00 46.82           O  
ATOM   2300  N   ALA B 287     -12.412   0.779 -28.821  1.00 48.08           N  
ATOM   2301  CA  ALA B 287     -13.614   0.932 -29.637  1.00 48.08           C  
ATOM   2302  C   ALA B 287     -14.596   1.904 -28.990  1.00 48.08           C  
ATOM   2303  CB  ALA B 287     -14.280  -0.422 -29.863  1.00 48.08           C  
ATOM   2304  O   ALA B 287     -15.188   2.744 -29.671  1.00 48.08           O  
ATOM   2305  N   VAL B 288     -14.709   1.814 -27.702  1.00 47.03           N  
ATOM   2306  CA  VAL B 288     -15.617   2.685 -26.963  1.00 47.03           C  
ATOM   2307  C   VAL B 288     -15.101   4.122 -27.001  1.00 47.03           C  
ATOM   2308  CB  VAL B 288     -15.786   2.218 -25.500  1.00 47.03           C  
ATOM   2309  O   VAL B 288     -15.881   5.063 -27.165  1.00 47.03           O  
ATOM   2310  CG1 VAL B 288     -16.547   3.262 -24.684  1.00 47.03           C  
ATOM   2311  CG2 VAL B 288     -16.502   0.870 -25.449  1.00 47.03           C  
ATOM   2312  N   GLN B 289     -13.861   4.228 -26.905  1.00 47.42           N  
ATOM   2313  CA  GLN B 289     -13.255   5.555 -26.947  1.00 47.42           C  
ATOM   2314  C   GLN B 289     -13.441   6.202 -28.316  1.00 47.42           C  
ATOM   2315  CB  GLN B 289     -11.767   5.477 -26.601  1.00 47.42           C  
ATOM   2316  O   GLN B 289     -13.684   7.407 -28.412  1.00 47.42           O  
ATOM   2317  CG  GLN B 289     -11.477   5.583 -25.110  1.00 47.42           C  
ATOM   2318  CD  GLN B 289     -10.008   5.389 -24.783  1.00 47.42           C  
ATOM   2319  NE2 GLN B 289      -9.730   4.800 -23.625  1.00 47.42           N  
ATOM   2320  OE1 GLN B 289      -9.129   5.765 -25.566  1.00 47.42           O  
ATOM   2321  N   LYS B 290     -13.321   5.448 -29.336  1.00 50.71           N  
ATOM   2322  CA  LYS B 290     -13.527   5.933 -30.697  1.00 50.71           C  
ATOM   2323  C   LYS B 290     -14.975   6.365 -30.913  1.00 50.71           C  
ATOM   2324  CB  LYS B 290     -13.143   4.859 -31.715  1.00 50.71           C  
ATOM   2325  O   LYS B 290     -15.236   7.374 -31.572  1.00 50.71           O  
ATOM   2326  CG  LYS B 290     -11.710   4.964 -32.215  1.00 50.71           C  
ATOM   2327  CD  LYS B 290     -11.381   3.854 -33.205  1.00 50.71           C  
ATOM   2328  CE  LYS B 290      -9.912   3.880 -33.608  1.00 50.71           C  
ATOM   2329  NZ  LYS B 290      -9.539   2.682 -34.418  1.00 50.71           N  
ATOM   2330  N   MET B 291     -15.870   5.614 -30.302  1.00 48.31           N  
ATOM   2331  CA  MET B 291     -17.288   5.946 -30.412  1.00 48.31           C  
ATOM   2332  C   MET B 291     -17.603   7.238 -29.665  1.00 48.31           C  
ATOM   2333  CB  MET B 291     -18.152   4.806 -29.871  1.00 48.31           C  
ATOM   2334  O   MET B 291     -18.413   8.045 -30.126  1.00 48.31           O  
ATOM   2335  CG  MET B 291     -18.430   3.712 -30.889  1.00 48.31           C  
ATOM   2336  SD  MET B 291     -20.064   3.907 -31.701  1.00 48.31           S  
ATOM   2337  CE  MET B 291     -21.081   2.851 -30.631  1.00 48.31           C  
ATOM   2338  N   LYS B 292     -16.935   7.380 -28.558  1.00 44.98           N  
ATOM   2339  CA  LYS B 292     -17.136   8.590 -27.767  1.00 44.98           C  
ATOM   2340  C   LYS B 292     -16.585   9.817 -28.488  1.00 44.98           C  
ATOM   2341  CB  LYS B 292     -16.477   8.450 -26.394  1.00 44.98           C  
ATOM   2342  O   LYS B 292     -17.196  10.887 -28.458  1.00 44.98           O  
ATOM   2343  CG  LYS B 292     -17.178   9.226 -25.288  1.00 44.98           C  
ATOM   2344  CD  LYS B 292     -16.531   8.976 -23.933  1.00 44.98           C  
ATOM   2345  CE  LYS B 292     -17.186   9.807 -22.837  1.00 44.98           C  
ATOM   2346  NZ  LYS B 292     -16.556   9.563 -21.505  1.00 44.98           N  
ATOM   2347  N   ALA B 293     -15.562   9.654 -29.163  1.00 50.94           N  
ATOM   2348  CA  ALA B 293     -14.931  10.733 -29.919  1.00 50.94           C  
ATOM   2349  C   ALA B 293     -15.785  11.134 -31.119  1.00 50.94           C  
ATOM   2350  CB  ALA B 293     -13.536  10.316 -30.378  1.00 50.94           C  
ATOM   2351  O   ALA B 293     -15.877  12.317 -31.456  1.00 50.94           O  
ATOM   2352  N   LYS B 294     -16.396  10.204 -31.769  1.00 52.15           N  
ATOM   2353  CA  LYS B 294     -17.263  10.467 -32.914  1.00 52.15           C  
ATOM   2354  C   LYS B 294     -18.520  11.220 -32.489  1.00 52.15           C  
ATOM   2355  CB  LYS B 294     -17.645   9.160 -33.610  1.00 52.15           C  
ATOM   2356  O   LYS B 294     -18.979  12.121 -33.196  1.00 52.15           O  
ATOM   2357  CG  LYS B 294     -18.266   9.350 -34.986  1.00 52.15           C  
ATOM   2358  CD  LYS B 294     -18.516   8.014 -35.675  1.00 52.15           C  
ATOM   2359  CE  LYS B 294     -19.179   8.201 -37.033  1.00 52.15           C  
ATOM   2360  NZ  LYS B 294     -19.310   6.907 -37.768  1.00 52.15           N  
ATOM   2361  N   GLU B 295     -19.059  10.901 -31.336  1.00 48.51           N  
ATOM   2362  CA  GLU B 295     -20.266  11.543 -30.824  1.00 48.51           C  
ATOM   2363  C   GLU B 295     -19.987  12.982 -30.398  1.00 48.51           C  
ATOM   2364  CB  GLU B 295     -20.840  10.748 -29.647  1.00 48.51           C  
ATOM   2365  O   GLU B 295     -20.835  13.860 -30.568  1.00 48.51           O  
ATOM   2366  CG  GLU B 295     -22.284  11.096 -29.316  1.00 48.51           C  
ATOM   2367  CD  GLU B 295     -23.284  10.095 -29.872  1.00 48.51           C  
ATOM   2368  OE1 GLU B 295     -24.498  10.402 -29.900  1.00 48.51           O  
ATOM   2369  OE2 GLU B 295     -22.852   8.995 -30.281  1.00 48.51           O  
ATOM   2370  N   GLU B 296     -18.844  13.191 -29.933  1.00 52.28           N  
ATOM   2371  CA  GLU B 296     -18.471  14.533 -29.496  1.00 52.28           C  
ATOM   2372  C   GLU B 296     -18.249  15.459 -30.688  1.00 52.28           C  
ATOM   2373  CB  GLU B 296     -17.213  14.485 -28.625  1.00 52.28           C  
ATOM   2374  O   GLU B 296     -18.529  16.657 -30.610  1.00 52.28           O  
ATOM   2375  CG  GLU B 296     -17.489  14.170 -27.162  1.00 52.28           C  
ATOM   2376  CD  GLU B 296     -16.224  14.001 -26.336  1.00 52.28           C  
ATOM   2377  OE1 GLU B 296     -16.325  13.850 -25.097  1.00 52.28           O  
ATOM   2378  OE2 GLU B 296     -15.124  14.020 -26.932  1.00 52.28           O  
ATOM   2379  N   ARG B 297     -17.869  14.916 -31.806  1.00 53.90           N  
ATOM   2380  CA  ARG B 297     -17.691  15.702 -33.023  1.00 53.90           C  
ATOM   2381  C   ARG B 297     -19.036  16.045 -33.655  1.00 53.90           C  
ATOM   2382  CB  ARG B 297     -16.817  14.948 -34.027  1.00 53.90           C  
ATOM   2383  O   ARG B 297     -19.174  17.080 -34.310  1.00 53.90           O  
ATOM   2384  CG  ARG B 297     -15.324  15.133 -33.806  1.00 53.90           C  
ATOM   2385  CD  ARG B 297     -14.504  14.460 -34.897  1.00 53.90           C  
ATOM   2386  NE  ARG B 297     -13.218  13.987 -34.391  1.00 53.90           N  
ATOM   2387  NH1 ARG B 297     -12.335  13.525 -36.475  1.00 53.90           N  
ATOM   2388  NH2 ARG B 297     -11.090  13.147 -34.587  1.00 53.90           N  
ATOM   2389  CZ  ARG B 297     -12.217  13.554 -35.152  1.00 53.90           C  
ATOM   2390  N   ARG B 298     -20.047  15.243 -33.382  1.00 52.65           N  
ATOM   2391  CA  ARG B 298     -21.369  15.491 -33.948  1.00 52.65           C  
ATOM   2392  C   ARG B 298     -22.113  16.559 -33.154  1.00 52.65           C  
ATOM   2393  CB  ARG B 298     -22.189  14.200 -33.987  1.00 52.65           C  
ATOM   2394  O   ARG B 298     -22.936  17.292 -33.707  1.00 52.65           O  
ATOM   2395  CG  ARG B 298     -22.217  13.528 -35.351  1.00 52.65           C  
ATOM   2396  CD  ARG B 298     -23.112  12.297 -35.354  1.00 52.65           C  
ATOM   2397  NE  ARG B 298     -23.093  11.621 -36.649  1.00 52.65           N  
ATOM   2398  NH1 ARG B 298     -24.338   9.805 -35.951  1.00 52.65           N  
ATOM   2399  NH2 ARG B 298     -23.598   9.929 -38.117  1.00 52.65           N  
ATOM   2400  CZ  ARG B 298     -23.676  10.453 -36.903  1.00 52.65           C  
ATOM   2401  N   VAL B 299     -21.692  16.684 -31.895  1.00 56.74           N  
ATOM   2402  CA  VAL B 299     -22.384  17.676 -31.079  1.00 56.74           C  
ATOM   2403  C   VAL B 299     -21.687  19.028 -31.208  1.00 56.74           C  
ATOM   2404  CB  VAL B 299     -22.446  17.247 -29.595  1.00 56.74           C  
ATOM   2405  O   VAL B 299     -22.333  20.076 -31.136  1.00 56.74           O  
ATOM   2406  CG1 VAL B 299     -23.162  18.305 -28.757  1.00 56.74           C  
ATOM   2407  CG2 VAL B 299     -23.141  15.894 -29.460  1.00 56.74           C  
ATOM   2408  N   THR B 300     -20.571  19.123 -31.948  1.00 40.62           N  
ATOM   2409  CA  THR B 300     -19.962  20.424 -32.199  1.00 40.62           C  
ATOM   2410  C   THR B 300     -20.111  20.816 -33.667  1.00 40.62           C  
ATOM   2411  CB  THR B 300     -18.472  20.429 -31.812  1.00 40.62           C  
ATOM   2412  O   THR B 300     -20.297  21.992 -33.985  1.00 40.62           O  
ATOM   2413  CG2 THR B 300     -18.297  20.448 -30.297  1.00 40.62           C  
ATOM   2414  OG1 THR B 300     -17.844  19.254 -32.340  1.00 40.62           O  
TER    2415      THR B 300                                                      
ATOM   2416  N   MET C   1      17.933  33.900 -11.232  1.00 27.47           N  
ATOM   2417  CA  MET C   1      18.737  32.768 -10.779  1.00 27.47           C  
ATOM   2418  C   MET C   1      17.866  31.536 -10.559  1.00 27.47           C  
ATOM   2419  CB  MET C   1      19.481  33.119  -9.489  1.00 27.47           C  
ATOM   2420  O   MET C   1      16.953  31.555  -9.732  1.00 27.47           O  
ATOM   2421  CG  MET C   1      20.688  34.019  -9.703  1.00 27.47           C  
ATOM   2422  SD  MET C   1      21.942  33.840  -8.376  1.00 27.47           S  
ATOM   2423  CE  MET C   1      23.338  34.717  -9.134  1.00 27.47           C  
ATOM   2424  N   ALA C   2      17.391  30.839 -11.593  1.00 26.43           N  
ATOM   2425  CA  ALA C   2      16.505  29.680 -11.673  1.00 26.43           C  
ATOM   2426  C   ALA C   2      17.068  28.505 -10.878  1.00 26.43           C  
ATOM   2427  CB  ALA C   2      16.286  29.278 -13.129  1.00 26.43           C  
ATOM   2428  O   ALA C   2      18.243  28.160 -11.017  1.00 26.43           O  
ATOM   2429  N   ALA C   3      16.775  28.520  -9.632  1.00 27.82           N  
ATOM   2430  CA  ALA C   3      17.055  27.419  -8.714  1.00 27.82           C  
ATOM   2431  C   ALA C   3      16.805  26.070  -9.383  1.00 27.82           C  
ATOM   2432  CB  ALA C   3      16.205  27.549  -7.453  1.00 27.82           C  
ATOM   2433  O   ALA C   3      15.803  25.892 -10.080  1.00 27.82           O  
ATOM   2434  N   VAL C   4      17.764  25.438 -10.003  1.00 28.57           N  
ATOM   2435  CA  VAL C   4      17.787  24.046 -10.440  1.00 28.57           C  
ATOM   2436  C   VAL C   4      17.065  23.171  -9.418  1.00 28.57           C  
ATOM   2437  CB  VAL C   4      19.233  23.541 -10.648  1.00 28.57           C  
ATOM   2438  O   VAL C   4      17.425  23.158  -8.238  1.00 28.57           O  
ATOM   2439  CG1 VAL C   4      19.235  22.080 -11.096  1.00 28.57           C  
ATOM   2440  CG2 VAL C   4      19.962  24.416 -11.666  1.00 28.57           C  
ATOM   2441  N   ALA C   5      15.767  23.125  -9.502  1.00 33.57           N  
ATOM   2442  CA  ALA C   5      14.987  22.146  -8.750  1.00 33.57           C  
ATOM   2443  C   ALA C   5      15.724  20.812  -8.658  1.00 33.57           C  
ATOM   2444  CB  ALA C   5      13.617  21.950  -9.393  1.00 33.57           C  
ATOM   2445  O   ALA C   5      16.063  20.211  -9.680  1.00 33.57           O  
ATOM   2446  N   MET C   6      16.753  20.685  -7.892  1.00 33.55           N  
ATOM   2447  CA  MET C   6      17.429  19.417  -7.633  1.00 33.55           C  
ATOM   2448  C   MET C   6      16.419  18.286  -7.466  1.00 33.55           C  
ATOM   2449  CB  MET C   6      18.310  19.520  -6.387  1.00 33.55           C  
ATOM   2450  O   MET C   6      15.397  18.455  -6.798  1.00 33.55           O  
ATOM   2451  CG  MET C   6      19.604  20.285  -6.612  1.00 33.55           C  
ATOM   2452  SD  MET C   6      21.076  19.366  -6.017  1.00 33.55           S  
ATOM   2453  CE  MET C   6      21.749  18.781  -7.597  1.00 33.55           C  
ATOM   2454  N   THR C   7      16.171  17.500  -8.547  1.00 39.87           N  
ATOM   2455  CA  THR C   7      15.394  16.267  -8.482  1.00 39.87           C  
ATOM   2456  C   THR C   7      15.647  15.537  -7.166  1.00 39.87           C  
ATOM   2457  CB  THR C   7      15.725  15.335  -9.662  1.00 39.87           C  
ATOM   2458  O   THR C   7      16.796  15.391  -6.743  1.00 39.87           O  
ATOM   2459  CG2 THR C   7      15.106  15.846 -10.958  1.00 39.87           C  
ATOM   2460  OG1 THR C   7      17.148  15.262  -9.821  1.00 39.87           O  
ATOM   2461  N   PRO C   8      14.672  15.505  -6.341  1.00 46.37           N  
ATOM   2462  CA  PRO C   8      14.901  14.822  -5.066  1.00 46.37           C  
ATOM   2463  C   PRO C   8      15.618  13.484  -5.234  1.00 46.37           C  
ATOM   2464  CB  PRO C   8      13.487  14.618  -4.516  1.00 46.37           C  
ATOM   2465  O   PRO C   8      15.460  12.819  -6.261  1.00 46.37           O  
ATOM   2466  CG  PRO C   8      12.582  14.949  -5.658  1.00 46.37           C  
ATOM   2467  CD  PRO C   8      13.399  15.581  -6.747  1.00 46.37           C  
ATOM   2468  N   ASN C   9      16.648  13.153  -4.552  1.00 57.09           N  
ATOM   2469  CA  ASN C   9      17.334  11.888  -4.314  1.00 57.09           C  
ATOM   2470  C   ASN C   9      16.345  10.748  -4.088  1.00 57.09           C  
ATOM   2471  CB  ASN C   9      18.286  12.010  -3.122  1.00 57.09           C  
ATOM   2472  O   ASN C   9      15.439  10.861  -3.261  1.00 57.09           O  
ATOM   2473  CG  ASN C   9      19.085  10.744  -2.881  1.00 57.09           C  
ATOM   2474  ND2 ASN C   9      20.125  10.846  -2.063  1.00 57.09           N  
ATOM   2475  OD1 ASN C   9      18.770   9.683  -3.427  1.00 57.09           O  
ATOM   2476  N   PRO C  10      16.204   9.833  -5.000  1.00 65.47           N  
ATOM   2477  CA  PRO C  10      15.283   8.697  -4.919  1.00 65.47           C  
ATOM   2478  C   PRO C  10      15.173   8.125  -3.508  1.00 65.47           C  
ATOM   2479  CB  PRO C  10      15.900   7.674  -5.876  1.00 65.47           C  
ATOM   2480  O   PRO C  10      14.085   7.729  -3.081  1.00 65.47           O  
ATOM   2481  CG  PRO C  10      17.206   8.274  -6.287  1.00 65.47           C  
ATOM   2482  CD  PRO C  10      17.243   9.700  -5.819  1.00 65.47           C  
ATOM   2483  N   VAL C  11      16.219   8.112  -2.860  1.00 67.48           N  
ATOM   2484  CA  VAL C  11      16.216   7.568  -1.506  1.00 67.48           C  
ATOM   2485  C   VAL C  11      15.368   8.454  -0.596  1.00 67.48           C  
ATOM   2486  CB  VAL C  11      17.648   7.441  -0.942  1.00 67.48           C  
ATOM   2487  O   VAL C  11      14.609   7.952   0.237  1.00 67.48           O  
ATOM   2488  CG1 VAL C  11      17.618   6.939   0.501  1.00 67.48           C  
ATOM   2489  CG2 VAL C  11      18.486   6.511  -1.817  1.00 67.48           C  
ATOM   2490  N   GLN C  12      15.511   9.719  -0.791  1.00 68.08           N  
ATOM   2491  CA  GLN C  12      14.726  10.662  -0.001  1.00 68.08           C  
ATOM   2492  C   GLN C  12      13.238  10.536  -0.314  1.00 68.08           C  
ATOM   2493  CB  GLN C  12      15.196  12.095  -0.252  1.00 68.08           C  
ATOM   2494  O   GLN C  12      12.400  10.608   0.587  1.00 68.08           O  
ATOM   2495  CG  GLN C  12      16.553  12.414   0.362  1.00 68.08           C  
ATOM   2496  CD  GLN C  12      17.025  13.821   0.044  1.00 68.08           C  
ATOM   2497  NE2 GLN C  12      18.040  14.282   0.766  1.00 68.08           N  
ATOM   2498  OE1 GLN C  12      16.482  14.486  -0.843  1.00 68.08           O  
ATOM   2499  N   THR C  13      12.965  10.375  -1.533  1.00 74.79           N  
ATOM   2500  CA  THR C  13      11.580  10.201  -1.956  1.00 74.79           C  
ATOM   2501  C   THR C  13      10.980   8.942  -1.337  1.00 74.79           C  
ATOM   2502  CB  THR C  13      11.470  10.124  -3.490  1.00 74.79           C  
ATOM   2503  O   THR C  13       9.831   8.951  -0.890  1.00 74.79           O  
ATOM   2504  CG2 THR C  13      10.012  10.062  -3.934  1.00 74.79           C  
ATOM   2505  OG1 THR C  13      12.084  11.284  -4.066  1.00 74.79           O  
ATOM   2506  N   LEU C  14      11.789   7.889  -1.284  1.00 81.71           N  
ATOM   2507  CA  LEU C  14      11.340   6.637  -0.686  1.00 81.71           C  
ATOM   2508  C   LEU C  14      11.056   6.815   0.802  1.00 81.71           C  
ATOM   2509  CB  LEU C  14      12.388   5.539  -0.890  1.00 81.71           C  
ATOM   2510  O   LEU C  14      10.060   6.301   1.314  1.00 81.71           O  
ATOM   2511  CG  LEU C  14      11.887   4.226  -1.492  1.00 81.71           C  
ATOM   2512  CD1 LEU C  14      12.443   4.042  -2.900  1.00 81.71           C  
ATOM   2513  CD2 LEU C  14      12.270   3.048  -0.602  1.00 81.71           C  
ATOM   2514  N   GLN C  15      11.875   7.569   1.469  1.00 77.52           N  
ATOM   2515  CA  GLN C  15      11.685   7.843   2.890  1.00 77.52           C  
ATOM   2516  C   GLN C  15      10.415   8.655   3.129  1.00 77.52           C  
ATOM   2517  CB  GLN C  15      12.896   8.583   3.460  1.00 77.52           C  
ATOM   2518  O   GLN C  15       9.672   8.390   4.075  1.00 77.52           O  
ATOM   2519  CG  GLN C  15      14.150   7.725   3.560  1.00 77.52           C  
ATOM   2520  CD  GLN C  15      15.350   8.497   4.076  1.00 77.52           C  
ATOM   2521  NE2 GLN C  15      15.879   8.075   5.220  1.00 77.52           N  
ATOM   2522  OE1 GLN C  15      15.798   9.464   3.452  1.00 77.52           O  
ATOM   2523  N   GLU C  16      10.186   9.578   2.275  1.00 79.82           N  
ATOM   2524  CA  GLU C  16       9.007  10.428   2.408  1.00 79.82           C  
ATOM   2525  C   GLU C  16       7.722   9.621   2.244  1.00 79.82           C  
ATOM   2526  CB  GLU C  16       9.047  11.567   1.386  1.00 79.82           C  
ATOM   2527  O   GLU C  16       6.733   9.871   2.934  1.00 79.82           O  
ATOM   2528  CG  GLU C  16      10.105  12.620   1.679  1.00 79.82           C  
ATOM   2529  CD  GLU C  16      10.218  13.677   0.592  1.00 79.82           C  
ATOM   2530  OE1 GLU C  16      11.106  14.555   0.688  1.00 79.82           O  
ATOM   2531  OE2 GLU C  16       9.412  13.627  -0.364  1.00 79.82           O  
ATOM   2532  N   GLU C  17       7.770   8.635   1.370  1.00 89.07           N  
ATOM   2533  CA  GLU C  17       6.598   7.802   1.119  1.00 89.07           C  
ATOM   2534  C   GLU C  17       6.349   6.836   2.274  1.00 89.07           C  
ATOM   2535  CB  GLU C  17       6.760   7.025  -0.190  1.00 89.07           C  
ATOM   2536  O   GLU C  17       5.249   6.299   2.415  1.00 89.07           O  
ATOM   2537  CG  GLU C  17       6.778   7.906  -1.430  1.00 89.07           C  
ATOM   2538  CD  GLU C  17       5.464   8.633  -1.668  1.00 89.07           C  
ATOM   2539  OE1 GLU C  17       5.479   9.736  -2.260  1.00 89.07           O  
ATOM   2540  OE2 GLU C  17       4.411   8.095  -1.259  1.00 89.07           O  
ATOM   2541  N   ALA C  18       7.322   6.642   3.129  1.00 89.48           N  
ATOM   2542  CA  ALA C  18       7.260   5.656   4.204  1.00 89.48           C  
ATOM   2543  C   ALA C  18       6.753   6.287   5.498  1.00 89.48           C  
ATOM   2544  CB  ALA C  18       8.632   5.023   4.426  1.00 89.48           C  
ATOM   2545  O   ALA C  18       6.661   5.616   6.529  1.00 89.48           O  
ATOM   2546  N   VAL C  19       6.345   7.556   5.488  1.00 85.20           N  
ATOM   2547  CA  VAL C  19       5.979   8.293   6.693  1.00 85.20           C  
ATOM   2548  C   VAL C  19       4.462   8.461   6.755  1.00 85.20           C  
ATOM   2549  CB  VAL C  19       6.671   9.673   6.745  1.00 85.20           C  
ATOM   2550  O   VAL C  19       3.820   8.742   5.740  1.00 85.20           O  
ATOM   2551  CG1 VAL C  19       6.146  10.496   7.921  1.00 85.20           C  
ATOM   2552  CG2 VAL C  19       8.186   9.506   6.840  1.00 85.20           C  
ATOM   2553  N   CYS C  20       3.875   8.237   7.870  1.00 87.87           N  
ATOM   2554  CA  CYS C  20       2.467   8.500   8.143  1.00 87.87           C  
ATOM   2555  C   CYS C  20       2.187   9.998   8.168  1.00 87.87           C  
ATOM   2556  CB  CYS C  20       2.052   7.872   9.473  1.00 87.87           C  
ATOM   2557  O   CYS C  20       2.892  10.754   8.838  1.00 87.87           O  
ATOM   2558  SG  CYS C  20       0.330   8.187   9.921  1.00 87.87           S  
ATOM   2559  N   ALA C  21       1.173  10.406   7.487  1.00 82.59           N  
ATOM   2560  CA  ALA C  21       0.839  11.824   7.373  1.00 82.59           C  
ATOM   2561  C   ALA C  21       0.271  12.361   8.683  1.00 82.59           C  
ATOM   2562  CB  ALA C  21      -0.155  12.046   6.235  1.00 82.59           C  
ATOM   2563  O   ALA C  21       0.188  13.576   8.879  1.00 82.59           O  
ATOM   2564  N   ILE C  22      -0.081  11.470   9.625  1.00 80.68           N  
ATOM   2565  CA  ILE C  22      -0.682  11.895  10.885  1.00 80.68           C  
ATOM   2566  C   ILE C  22       0.401  12.035  11.952  1.00 80.68           C  
ATOM   2567  CB  ILE C  22      -1.771  10.904  11.354  1.00 80.68           C  
ATOM   2568  O   ILE C  22       0.574  13.110  12.532  1.00 80.68           O  
ATOM   2569  CG1 ILE C  22      -2.894  10.813  10.314  1.00 80.68           C  
ATOM   2570  CG2 ILE C  22      -2.323  11.316  12.722  1.00 80.68           C  
ATOM   2571  CD1 ILE C  22      -3.945   9.758  10.629  1.00 80.68           C  
ATOM   2572  N   CYS C  23       1.178  10.984  12.147  1.00 76.86           N  
ATOM   2573  CA  CYS C  23       2.166  11.040  13.218  1.00 76.86           C  
ATOM   2574  C   CYS C  23       3.520  11.499  12.687  1.00 76.86           C  
ATOM   2575  CB  CYS C  23       2.308   9.674  13.889  1.00 76.86           C  
ATOM   2576  O   CYS C  23       4.436  11.771  13.465  1.00 76.86           O  
ATOM   2577  SG  CYS C  23       3.033   8.410  12.822  1.00 76.86           S  
ATOM   2578  N   LEU C  24       3.688  11.550  11.330  1.00 72.59           N  
ATOM   2579  CA  LEU C  24       4.882  12.056  10.661  1.00 72.59           C  
ATOM   2580  C   LEU C  24       6.093  11.185  10.976  1.00 72.59           C  
ATOM   2581  CB  LEU C  24       5.157  13.503  11.079  1.00 72.59           C  
ATOM   2582  O   LEU C  24       7.226  11.670  10.987  1.00 72.59           O  
ATOM   2583  CG  LEU C  24       4.057  14.519  10.769  1.00 72.59           C  
ATOM   2584  CD1 LEU C  24       4.458  15.903  11.268  1.00 72.59           C  
ATOM   2585  CD2 LEU C  24       3.762  14.550   9.273  1.00 72.59           C  
ATOM   2586  N   ASP C  25       5.843   9.976  11.356  1.00 76.67           N  
ATOM   2587  CA  ASP C  25       6.864   8.948  11.534  1.00 76.67           C  
ATOM   2588  C   ASP C  25       6.647   7.784  10.570  1.00 76.67           C  
ATOM   2589  CB  ASP C  25       6.869   8.442  12.978  1.00 76.67           C  
ATOM   2590  O   ASP C  25       5.614   7.711   9.900  1.00 76.67           O  
ATOM   2591  CG  ASP C  25       8.269   8.261  13.538  1.00 76.67           C  
ATOM   2592  OD1 ASP C  25       9.226   8.102  12.749  1.00 76.67           O  
ATOM   2593  OD2 ASP C  25       8.417   8.274  14.779  1.00 76.67           O  
ATOM   2594  N   TYR C  26       7.711   6.938  10.489  1.00 82.38           N  
ATOM   2595  CA  TYR C  26       7.525   5.757   9.652  1.00 82.38           C  
ATOM   2596  C   TYR C  26       6.268   4.996  10.055  1.00 82.38           C  
ATOM   2597  CB  TYR C  26       8.745   4.836   9.743  1.00 82.38           C  
ATOM   2598  O   TYR C  26       5.950   4.893  11.242  1.00 82.38           O  
ATOM   2599  CG  TYR C  26       9.932   5.320   8.946  1.00 82.38           C  
ATOM   2600  CD1 TYR C  26       9.778   5.780   7.640  1.00 82.38           C  
ATOM   2601  CD2 TYR C  26      11.209   5.318   9.497  1.00 82.38           C  
ATOM   2602  CE1 TYR C  26      10.870   6.225   6.901  1.00 82.38           C  
ATOM   2603  CE2 TYR C  26      12.308   5.760   8.767  1.00 82.38           C  
ATOM   2604  OH  TYR C  26      13.212   6.651   6.746  1.00 82.38           O  
ATOM   2605  CZ  TYR C  26      12.128   6.212   7.473  1.00 82.38           C  
ATOM   2606  N   PHE C  27       5.549   4.501   9.086  1.00 93.42           N  
ATOM   2607  CA  PHE C  27       4.323   3.745   9.316  1.00 93.42           C  
ATOM   2608  C   PHE C  27       4.554   2.637  10.337  1.00 93.42           C  
ATOM   2609  CB  PHE C  27       3.803   3.150   8.004  1.00 93.42           C  
ATOM   2610  O   PHE C  27       5.594   1.975  10.317  1.00 93.42           O  
ATOM   2611  CG  PHE C  27       3.113   4.150   7.116  1.00 93.42           C  
ATOM   2612  CD1 PHE C  27       1.828   4.590   7.409  1.00 93.42           C  
ATOM   2613  CD2 PHE C  27       3.750   4.649   5.987  1.00 93.42           C  
ATOM   2614  CE1 PHE C  27       1.187   5.516   6.588  1.00 93.42           C  
ATOM   2615  CE2 PHE C  27       3.115   5.574   5.163  1.00 93.42           C  
ATOM   2616  CZ  PHE C  27       1.834   6.005   5.464  1.00 93.42           C  
ATOM   2617  N   THR C  28       3.677   2.557  11.256  1.00 88.89           N  
ATOM   2618  CA  THR C  28       3.524   1.387  12.114  1.00 88.89           C  
ATOM   2619  C   THR C  28       2.175   0.715  11.876  1.00 88.89           C  
ATOM   2620  CB  THR C  28       3.657   1.764  13.601  1.00 88.89           C  
ATOM   2621  O   THR C  28       1.125   1.340  12.043  1.00 88.89           O  
ATOM   2622  CG2 THR C  28       3.687   0.520  14.483  1.00 88.89           C  
ATOM   2623  OG1 THR C  28       4.870   2.502  13.794  1.00 88.89           O  
ATOM   2624  N   ASP C  29       2.175  -0.525  11.478  1.00 91.89           N  
ATOM   2625  CA  ASP C  29       0.953  -1.267  11.185  1.00 91.89           C  
ATOM   2626  C   ASP C  29       0.053  -0.488  10.228  1.00 91.89           C  
ATOM   2627  CB  ASP C  29       0.196  -1.587  12.476  1.00 91.89           C  
ATOM   2628  O   ASP C  29      -1.090  -0.171  10.563  1.00 91.89           O  
ATOM   2629  CG  ASP C  29      -0.886  -2.635  12.284  1.00 91.89           C  
ATOM   2630  OD1 ASP C  29      -0.802  -3.431  11.325  1.00 91.89           O  
ATOM   2631  OD2 ASP C  29      -1.834  -2.662  13.099  1.00 91.89           O  
ATOM   2632  N   PRO C  30       0.433  -0.164   9.009  1.00 96.55           N  
ATOM   2633  CA  PRO C  30      -0.301   0.664   8.049  1.00 96.55           C  
ATOM   2634  C   PRO C  30      -1.625   0.036   7.619  1.00 96.55           C  
ATOM   2635  CB  PRO C  30       0.664   0.770   6.866  1.00 96.55           C  
ATOM   2636  O   PRO C  30      -1.705  -1.182   7.439  1.00 96.55           O  
ATOM   2637  CG  PRO C  30       1.540  -0.436   6.978  1.00 96.55           C  
ATOM   2638  CD  PRO C  30       1.620  -0.834   8.424  1.00 96.55           C  
ATOM   2639  N   VAL C  31      -2.607   0.848   7.510  1.00 96.73           N  
ATOM   2640  CA  VAL C  31      -3.917   0.465   6.994  1.00 96.73           C  
ATOM   2641  C   VAL C  31      -4.360   1.457   5.921  1.00 96.73           C  
ATOM   2642  CB  VAL C  31      -4.972   0.391   8.120  1.00 96.73           C  
ATOM   2643  O   VAL C  31      -4.062   2.650   6.009  1.00 96.73           O  
ATOM   2644  CG1 VAL C  31      -4.617  -0.706   9.122  1.00 96.73           C  
ATOM   2645  CG2 VAL C  31      -5.096   1.741   8.824  1.00 96.73           C  
ATOM   2646  N   SER C  32      -4.935   1.029   4.849  1.00 95.71           N  
ATOM   2647  CA  SER C  32      -5.554   1.882   3.840  1.00 95.71           C  
ATOM   2648  C   SER C  32      -7.024   2.137   4.158  1.00 95.71           C  
ATOM   2649  CB  SER C  32      -5.427   1.252   2.452  1.00 95.71           C  
ATOM   2650  O   SER C  32      -7.704   1.272   4.713  1.00 95.71           O  
ATOM   2651  OG  SER C  32      -6.179   0.053   2.373  1.00 95.71           O  
ATOM   2652  N   ILE C  33      -7.445   3.331   3.869  1.00 93.45           N  
ATOM   2653  CA  ILE C  33      -8.851   3.659   4.079  1.00 93.45           C  
ATOM   2654  C   ILE C  33      -9.570   3.735   2.734  1.00 93.45           C  
ATOM   2655  CB  ILE C  33      -9.011   4.990   4.849  1.00 93.45           C  
ATOM   2656  O   ILE C  33      -8.980   3.445   1.691  1.00 93.45           O  
ATOM   2657  CG1 ILE C  33      -8.400   6.146   4.049  1.00 93.45           C  
ATOM   2658  CG2 ILE C  33      -8.377   4.889   6.239  1.00 93.45           C  
ATOM   2659  CD1 ILE C  33      -8.657   7.520   4.653  1.00 93.45           C  
ATOM   2660  N   GLY C  34     -10.799   4.063   2.676  1.00 91.07           N  
ATOM   2661  CA  GLY C  34     -11.673   3.983   1.517  1.00 91.07           C  
ATOM   2662  C   GLY C  34     -11.124   4.712   0.304  1.00 91.07           C  
ATOM   2663  O   GLY C  34     -11.293   4.257  -0.829  1.00 91.07           O  
ATOM   2664  N   CYS C  35     -10.357   5.855   0.523  1.00 91.07           N  
ATOM   2665  CA  CYS C  35      -9.844   6.654  -0.584  1.00 91.07           C  
ATOM   2666  C   CYS C  35      -8.525   6.090  -1.099  1.00 91.07           C  
ATOM   2667  CB  CYS C  35      -9.653   8.108  -0.153  1.00 91.07           C  
ATOM   2668  O   CYS C  35      -8.033   6.508  -2.148  1.00 91.07           O  
ATOM   2669  SG  CYS C  35      -8.327   8.343   1.050  1.00 91.07           S  
ATOM   2670  N   GLY C  36      -7.986   5.131  -0.339  1.00 94.28           N  
ATOM   2671  CA  GLY C  36      -6.752   4.504  -0.785  1.00 94.28           C  
ATOM   2672  C   GLY C  36      -5.522   5.030  -0.069  1.00 94.28           C  
ATOM   2673  O   GLY C  36      -4.433   4.470  -0.203  1.00 94.28           O  
ATOM   2674  N   HIS C  37      -5.696   6.016   0.784  1.00 94.14           N  
ATOM   2675  CA  HIS C  37      -4.571   6.537   1.553  1.00 94.14           C  
ATOM   2676  C   HIS C  37      -4.253   5.638   2.743  1.00 94.14           C  
ATOM   2677  CB  HIS C  37      -4.863   7.960   2.033  1.00 94.14           C  
ATOM   2678  O   HIS C  37      -5.148   4.995   3.297  1.00 94.14           O  
ATOM   2679  CG  HIS C  37      -4.778   8.988   0.951  1.00 94.14           C  
ATOM   2680  CD2 HIS C  37      -3.713   9.486   0.280  1.00 94.14           C  
ATOM   2681  ND1 HIS C  37      -5.888   9.631   0.445  1.00 94.14           N  
ATOM   2682  CE1 HIS C  37      -5.507  10.481  -0.493  1.00 94.14           C  
ATOM   2683  NE2 HIS C  37      -4.192  10.413  -0.613  1.00 94.14           N  
ATOM   2684  N   ASN C  38      -2.981   5.574   3.133  1.00 95.80           N  
ATOM   2685  CA  ASN C  38      -2.500   4.722   4.216  1.00 95.80           C  
ATOM   2686  C   ASN C  38      -2.104   5.541   5.440  1.00 95.80           C  
ATOM   2687  CB  ASN C  38      -1.321   3.868   3.744  1.00 95.80           C  
ATOM   2688  O   ASN C  38      -1.558   6.638   5.308  1.00 95.80           O  
ATOM   2689  CG  ASN C  38      -1.683   2.965   2.581  1.00 95.80           C  
ATOM   2690  ND2 ASN C  38      -1.286   3.361   1.377  1.00 95.80           N  
ATOM   2691  OD1 ASN C  38      -2.314   1.921   2.763  1.00 95.80           O  
ATOM   2692  N   PHE C  39      -2.399   5.044   6.604  1.00 94.32           N  
ATOM   2693  CA  PHE C  39      -2.038   5.612   7.898  1.00 94.32           C  
ATOM   2694  C   PHE C  39      -1.692   4.512   8.895  1.00 94.32           C  
ATOM   2695  CB  PHE C  39      -3.180   6.475   8.444  1.00 94.32           C  
ATOM   2696  O   PHE C  39      -2.013   3.343   8.673  1.00 94.32           O  
ATOM   2697  CG  PHE C  39      -3.683   7.504   7.468  1.00 94.32           C  
ATOM   2698  CD1 PHE C  39      -3.002   8.702   7.286  1.00 94.32           C  
ATOM   2699  CD2 PHE C  39      -4.838   7.273   6.732  1.00 94.32           C  
ATOM   2700  CE1 PHE C  39      -3.466   9.656   6.384  1.00 94.32           C  
ATOM   2701  CE2 PHE C  39      -5.308   8.222   5.829  1.00 94.32           C  
ATOM   2702  CZ  PHE C  39      -4.621   9.413   5.656  1.00 94.32           C  
ATOM   2703  N   CYS C  40      -1.029   4.907   9.919  1.00 90.30           N  
ATOM   2704  CA  CYS C  40      -0.925   3.977  11.038  1.00 90.30           C  
ATOM   2705  C   CYS C  40      -2.302   3.643  11.599  1.00 90.30           C  
ATOM   2706  CB  CYS C  40      -0.044   4.561  12.141  1.00 90.30           C  
ATOM   2707  O   CYS C  40      -3.170   4.513  11.687  1.00 90.30           O  
ATOM   2708  SG  CYS C  40       1.645   4.921  11.610  1.00 90.30           S  
ATOM   2709  N   ARG C  41      -2.499   2.440  11.862  1.00 91.38           N  
ATOM   2710  CA  ARG C  41      -3.780   2.018  12.419  1.00 91.38           C  
ATOM   2711  C   ARG C  41      -4.139   2.840  13.652  1.00 91.38           C  
ATOM   2712  CB  ARG C  41      -3.748   0.529  12.772  1.00 91.38           C  
ATOM   2713  O   ARG C  41      -5.264   3.328  13.773  1.00 91.38           O  
ATOM   2714  CG  ARG C  41      -5.078  -0.013  13.272  1.00 91.38           C  
ATOM   2715  CD  ARG C  41      -4.985  -1.489  13.633  1.00 91.38           C  
ATOM   2716  NE  ARG C  41      -4.769  -2.320  12.452  1.00 91.38           N  
ATOM   2717  NH1 ARG C  41      -6.840  -3.340  12.537  1.00 91.38           N  
ATOM   2718  NH2 ARG C  41      -5.354  -3.887  10.878  1.00 91.38           N  
ATOM   2719  CZ  ARG C  41      -5.655  -3.181  11.959  1.00 91.38           C  
ATOM   2720  N   VAL C  42      -3.170   2.967  14.510  1.00 83.94           N  
ATOM   2721  CA  VAL C  42      -3.405   3.685  15.759  1.00 83.94           C  
ATOM   2722  C   VAL C  42      -3.726   5.148  15.461  1.00 83.94           C  
ATOM   2723  CB  VAL C  42      -2.189   3.588  16.707  1.00 83.94           C  
ATOM   2724  O   VAL C  42      -4.625   5.729  16.074  1.00 83.94           O  
ATOM   2725  CG1 VAL C  42      -2.368   4.512  17.910  1.00 83.94           C  
ATOM   2726  CG2 VAL C  42      -1.982   2.145  17.163  1.00 83.94           C  
ATOM   2727  N   CYS C  43      -3.058   5.756  14.460  1.00 84.62           N  
ATOM   2728  CA  CYS C  43      -3.265   7.156  14.105  1.00 84.62           C  
ATOM   2729  C   CYS C  43      -4.670   7.379  13.559  1.00 84.62           C  
ATOM   2730  CB  CYS C  43      -2.230   7.605  13.073  1.00 84.62           C  
ATOM   2731  O   CYS C  43      -5.372   8.294  13.995  1.00 84.62           O  
ATOM   2732  SG  CYS C  43      -0.546   7.691  13.721  1.00 84.62           S  
ATOM   2733  N   VAL C  44      -5.050   6.576  12.637  1.00 88.41           N  
ATOM   2734  CA  VAL C  44      -6.334   6.770  11.972  1.00 88.41           C  
ATOM   2735  C   VAL C  44      -7.471   6.441  12.937  1.00 88.41           C  
ATOM   2736  CB  VAL C  44      -6.450   5.904  10.697  1.00 88.41           C  
ATOM   2737  O   VAL C  44      -8.534   7.065  12.890  1.00 88.41           O  
ATOM   2738  CG1 VAL C  44      -6.606   4.428  11.059  1.00 88.41           C  
ATOM   2739  CG2 VAL C  44      -7.622   6.374   9.838  1.00 88.41           C  
ATOM   2740  N   THR C  45      -7.263   5.456  13.742  1.00 82.38           N  
ATOM   2741  CA  THR C  45      -8.264   5.090  14.737  1.00 82.38           C  
ATOM   2742  C   THR C  45      -8.496   6.236  15.718  1.00 82.38           C  
ATOM   2743  CB  THR C  45      -7.846   3.826  15.511  1.00 82.38           C  
ATOM   2744  O   THR C  45      -9.641   6.557  16.046  1.00 82.38           O  
ATOM   2745  CG2 THR C  45      -8.911   3.424  16.526  1.00 82.38           C  
ATOM   2746  OG1 THR C  45      -7.654   2.748  14.586  1.00 82.38           O  
ATOM   2747  N   GLN C  46      -7.461   6.829  16.149  1.00 75.48           N  
ATOM   2748  CA  GLN C  46      -7.546   7.927  17.106  1.00 75.48           C  
ATOM   2749  C   GLN C  46      -8.214   9.150  16.482  1.00 75.48           C  
ATOM   2750  CB  GLN C  46      -6.156   8.296  17.625  1.00 75.48           C  
ATOM   2751  O   GLN C  46      -9.047   9.799  17.117  1.00 75.48           O  
ATOM   2752  CG  GLN C  46      -5.573   7.278  18.597  1.00 75.48           C  
ATOM   2753  CD  GLN C  46      -4.166   7.632  19.042  1.00 75.48           C  
ATOM   2754  NE2 GLN C  46      -3.650   6.893  20.019  1.00 75.48           N  
ATOM   2755  OE1 GLN C  46      -3.548   8.560  18.513  1.00 75.48           O  
ATOM   2756  N   LEU C  47      -7.842   9.416  15.266  1.00 78.36           N  
ATOM   2757  CA  LEU C  47      -8.398  10.574  14.575  1.00 78.36           C  
ATOM   2758  C   LEU C  47      -9.878  10.366  14.270  1.00 78.36           C  
ATOM   2759  CB  LEU C  47      -7.631  10.846  13.279  1.00 78.36           C  
ATOM   2760  O   LEU C  47     -10.665  11.314  14.320  1.00 78.36           O  
ATOM   2761  CG  LEU C  47      -7.902  12.188  12.599  1.00 78.36           C  
ATOM   2762  CD1 LEU C  47      -7.470  13.337  13.504  1.00 78.36           C  
ATOM   2763  CD2 LEU C  47      -7.185  12.262  11.255  1.00 78.36           C  
ATOM   2764  N   TRP C  48     -10.235   9.283  13.718  1.00 75.20           N  
ATOM   2765  CA  TRP C  48     -11.613   8.955  13.366  1.00 75.20           C  
ATOM   2766  C   TRP C  48     -12.512   8.986  14.597  1.00 75.20           C  
ATOM   2767  CB  TRP C  48     -11.686   7.579  12.699  1.00 75.20           C  
ATOM   2768  O   TRP C  48     -13.654   9.446  14.529  1.00 75.20           O  
ATOM   2769  CG  TRP C  48     -12.909   7.374  11.857  1.00 75.20           C  
ATOM   2770  CD1 TRP C  48     -14.186   7.764  12.150  1.00 75.20           C  
ATOM   2771  CD2 TRP C  48     -12.970   6.723  10.585  1.00 75.20           C  
ATOM   2772  CE2 TRP C  48     -14.318   6.755  10.163  1.00 75.20           C  
ATOM   2773  CE3 TRP C  48     -12.015   6.115   9.758  1.00 75.20           C  
ATOM   2774  NE1 TRP C  48     -15.038   7.395  11.135  1.00 75.20           N  
ATOM   2775  CH2 TRP C  48     -13.780   5.614   8.160  1.00 75.20           C  
ATOM   2776  CZ2 TRP C  48     -14.734   6.202   8.949  1.00 75.20           C  
ATOM   2777  CZ3 TRP C  48     -12.432   5.565   8.551  1.00 75.20           C  
ATOM   2778  N   GLY C  49     -12.081   9.011  15.593  1.00 67.44           N  
ATOM   2779  CA  GLY C  49     -12.963   8.998  16.748  1.00 67.44           C  
ATOM   2780  C   GLY C  49     -13.950   7.845  16.733  1.00 67.44           C  
ATOM   2781  O   GLY C  49     -14.139   7.198  15.701  1.00 67.44           O  
ATOM   2782  N   GLY C  50     -14.167   6.954  17.599  1.00 54.79           N  
ATOM   2783  CA  GLY C  50     -15.215   5.947  17.641  1.00 54.79           C  
ATOM   2784  C   GLY C  50     -14.715   4.583  18.079  1.00 54.79           C  
ATOM   2785  O   GLY C  50     -13.516   4.305  18.012  1.00 54.79           O  
ATOM   2786  N   GLU C  51     -15.251   4.171  19.109  1.00 47.28           N  
ATOM   2787  CA  GLU C  51     -15.009   2.833  19.640  1.00 47.28           C  
ATOM   2788  C   GLU C  51     -14.848   1.813  18.516  1.00 47.28           C  
ATOM   2789  CB  GLU C  51     -16.146   2.411  20.574  1.00 47.28           C  
ATOM   2790  O   GLU C  51     -15.427   1.972  17.439  1.00 47.28           O  
ATOM   2791  CG  GLU C  51     -16.241   3.246  21.843  1.00 47.28           C  
ATOM   2792  CD  GLU C  51     -17.381   2.822  22.756  1.00 47.28           C  
ATOM   2793  OE1 GLU C  51     -17.440   3.296  23.913  1.00 47.28           O  
ATOM   2794  OE2 GLU C  51     -18.221   2.010  22.310  1.00 47.28           O  
ATOM   2795  N   ASP C  52     -13.657   1.023  18.458  1.00 46.17           N  
ATOM   2796  CA  ASP C  52     -13.277  -0.125  17.641  1.00 46.17           C  
ATOM   2797  C   ASP C  52     -14.497  -0.971  17.282  1.00 46.17           C  
ATOM   2798  CB  ASP C  52     -12.239  -0.982  18.369  1.00 46.17           C  
ATOM   2799  O   ASP C  52     -14.401  -2.196  17.180  1.00 46.17           O  
ATOM   2800  CG  ASP C  52     -10.840  -0.393  18.313  1.00 46.17           C  
ATOM   2801  OD1 ASP C  52     -10.547   0.397  17.390  1.00 46.17           O  
ATOM   2802  OD2 ASP C  52     -10.022  -0.725  19.198  1.00 46.17           O  
ATOM   2803  N   GLU C  53     -15.666  -0.440  17.515  1.00 43.12           N  
ATOM   2804  CA  GLU C  53     -16.746  -1.412  17.381  1.00 43.12           C  
ATOM   2805  C   GLU C  53     -16.783  -2.007  15.976  1.00 43.12           C  
ATOM   2806  CB  GLU C  53     -18.094  -0.768  17.716  1.00 43.12           C  
ATOM   2807  O   GLU C  53     -17.242  -3.135  15.786  1.00 43.12           O  
ATOM   2808  CG  GLU C  53     -18.574  -1.047  19.133  1.00 43.12           C  
ATOM   2809  CD  GLU C  53     -19.875  -0.339  19.476  1.00 43.12           C  
ATOM   2810  OE1 GLU C  53     -20.347  -0.461  20.629  1.00 43.12           O  
ATOM   2811  OE2 GLU C  53     -20.428   0.342  18.583  1.00 43.12           O  
ATOM   2812  N   GLU C  54     -16.457  -1.239  14.959  1.00 47.06           N  
ATOM   2813  CA  GLU C  54     -16.928  -1.703  13.658  1.00 47.06           C  
ATOM   2814  C   GLU C  54     -16.048  -2.830  13.122  1.00 47.06           C  
ATOM   2815  CB  GLU C  54     -16.968  -0.546  12.656  1.00 47.06           C  
ATOM   2816  O   GLU C  54     -16.222  -3.273  11.985  1.00 47.06           O  
ATOM   2817  CG  GLU C  54     -17.975   0.539  13.011  1.00 47.06           C  
ATOM   2818  CD  GLU C  54     -18.465   1.321  11.802  1.00 47.06           C  
ATOM   2819  OE1 GLU C  54     -19.527   1.977  11.894  1.00 47.06           O  
ATOM   2820  OE2 GLU C  54     -17.781   1.276  10.755  1.00 47.06           O  
ATOM   2821  N   ASP C  55     -14.858  -3.113  13.637  1.00 44.89           N  
ATOM   2822  CA  ASP C  55     -14.319  -4.332  13.043  1.00 44.89           C  
ATOM   2823  C   ASP C  55     -15.316  -5.484  13.153  1.00 44.89           C  
ATOM   2824  CB  ASP C  55     -12.997  -4.715  13.710  1.00 44.89           C  
ATOM   2825  O   ASP C  55     -15.171  -6.504  12.475  1.00 44.89           O  
ATOM   2826  CG  ASP C  55     -11.841  -3.824  13.290  1.00 44.89           C  
ATOM   2827  OD1 ASP C  55     -11.886  -3.248  12.181  1.00 44.89           O  
ATOM   2828  OD2 ASP C  55     -10.875  -3.698  14.074  1.00 44.89           O  
ATOM   2829  N   ARG C  56     -16.286  -5.345  14.019  1.00 39.56           N  
ATOM   2830  CA  ARG C  56     -17.259  -6.405  14.261  1.00 39.56           C  
ATOM   2831  C   ARG C  56     -18.287  -6.473  13.136  1.00 39.56           C  
ATOM   2832  CB  ARG C  56     -17.964  -6.192  15.602  1.00 39.56           C  
ATOM   2833  O   ARG C  56     -18.928  -7.507  12.936  1.00 39.56           O  
ATOM   2834  CG  ARG C  56     -17.231  -6.800  16.787  1.00 39.56           C  
ATOM   2835  CD  ARG C  56     -18.071  -6.750  18.056  1.00 39.56           C  
ATOM   2836  NE  ARG C  56     -17.266  -7.013  19.246  1.00 39.56           N  
ATOM   2837  NH1 ARG C  56     -18.924  -6.435  20.748  1.00 39.56           N  
ATOM   2838  NH2 ARG C  56     -16.874  -7.126  21.506  1.00 39.56           N  
ATOM   2839  CZ  ARG C  56     -17.690  -6.858  20.497  1.00 39.56           C  
ATOM   2840  N   ASP C  57     -18.607  -5.396  12.521  1.00 42.47           N  
ATOM   2841  CA  ASP C  57     -19.675  -5.446  11.528  1.00 42.47           C  
ATOM   2842  C   ASP C  57     -19.237  -6.223  10.289  1.00 42.47           C  
ATOM   2843  CB  ASP C  57     -20.110  -4.033  11.136  1.00 42.47           C  
ATOM   2844  O   ASP C  57     -20.072  -6.767   9.563  1.00 42.47           O  
ATOM   2845  CG  ASP C  57     -20.843  -3.307  12.251  1.00 42.47           C  
ATOM   2846  OD1 ASP C  57     -21.507  -3.970  13.076  1.00 42.47           O  
ATOM   2847  OD2 ASP C  57     -20.758  -2.061  12.302  1.00 42.47           O  
ATOM   2848  N   GLU C  58     -18.008  -6.099   9.870  1.00 45.01           N  
ATOM   2849  CA  GLU C  58     -17.602  -6.878   8.705  1.00 45.01           C  
ATOM   2850  C   GLU C  58     -17.683  -8.376   8.987  1.00 45.01           C  
ATOM   2851  CB  GLU C  58     -16.183  -6.501   8.273  1.00 45.01           C  
ATOM   2852  O   GLU C  58     -17.969  -9.168   8.086  1.00 45.01           O  
ATOM   2853  CG  GLU C  58     -15.878  -6.821   6.817  1.00 45.01           C  
ATOM   2854  CD  GLU C  58     -14.912  -5.836   6.176  1.00 45.01           C  
ATOM   2855  OE1 GLU C  58     -14.643  -5.955   4.959  1.00 45.01           O  
ATOM   2856  OE2 GLU C  58     -14.421  -4.939   6.896  1.00 45.01           O  
ATOM   2857  N   LEU C  59     -17.384  -8.795  10.246  1.00 41.00           N  
ATOM   2858  CA  LEU C  59     -17.545 -10.196  10.618  1.00 41.00           C  
ATOM   2859  C   LEU C  59     -19.019 -10.586  10.644  1.00 41.00           C  
ATOM   2860  CB  LEU C  59     -16.910 -10.464  11.986  1.00 41.00           C  
ATOM   2861  O   LEU C  59     -19.358 -11.757  10.461  1.00 41.00           O  
ATOM   2862  CG  LEU C  59     -15.381 -10.466  12.034  1.00 41.00           C  
ATOM   2863  CD1 LEU C  59     -14.897 -10.436  13.480  1.00 41.00           C  
ATOM   2864  CD2 LEU C  59     -14.824 -11.684  11.304  1.00 41.00           C  
ATOM   2865  N   ASP C  60     -19.868  -9.719  11.141  1.00 43.47           N  
ATOM   2866  CA  ASP C  60     -21.291 -10.029  11.239  1.00 43.47           C  
ATOM   2867  C   ASP C  60     -21.910 -10.213   9.855  1.00 43.47           C  
ATOM   2868  CB  ASP C  60     -22.029  -8.929  12.003  1.00 43.47           C  
ATOM   2869  O   ASP C  60     -22.809 -11.036   9.675  1.00 43.47           O  
ATOM   2870  CG  ASP C  60     -21.848  -9.028  13.508  1.00 43.47           C  
ATOM   2871  OD1 ASP C  60     -21.471 -10.111  14.007  1.00 43.47           O  
ATOM   2872  OD2 ASP C  60     -22.088  -8.016  14.201  1.00 43.47           O  
ATOM   2873  N   ARG C  61     -21.502  -9.414   8.949  1.00 42.24           N  
ATOM   2874  CA  ARG C  61     -22.092  -9.598   7.628  1.00 42.24           C  
ATOM   2875  C   ARG C  61     -21.663 -10.928   7.017  1.00 42.24           C  
ATOM   2876  CB  ARG C  61     -21.704  -8.445   6.699  1.00 42.24           C  
ATOM   2877  O   ARG C  61     -22.425 -11.549   6.273  1.00 42.24           O  
ATOM   2878  CG  ARG C  61     -22.575  -7.209   6.853  1.00 42.24           C  
ATOM   2879  CD  ARG C  61     -22.295  -6.182   5.765  1.00 42.24           C  
ATOM   2880  NE  ARG C  61     -23.093  -4.973   5.948  1.00 42.24           N  
ATOM   2881  NH1 ARG C  61     -21.315  -3.651   6.603  1.00 42.24           N  
ATOM   2882  NH2 ARG C  61     -23.424  -2.762   6.475  1.00 42.24           N  
ATOM   2883  CZ  ARG C  61     -22.609  -3.798   6.342  1.00 42.24           C  
ATOM   2884  N   GLU C  62     -20.490 -11.343   7.360  1.00 44.60           N  
ATOM   2885  CA  GLU C  62     -20.085 -12.672   6.910  1.00 44.60           C  
ATOM   2886  C   GLU C  62     -20.923 -13.759   7.576  1.00 44.60           C  
ATOM   2887  CB  GLU C  62     -18.599 -12.906   7.191  1.00 44.60           C  
ATOM   2888  O   GLU C  62     -21.199 -14.796   6.969  1.00 44.60           O  
ATOM   2889  CG  GLU C  62     -17.669 -12.082   6.313  1.00 44.60           C  
ATOM   2890  CD  GLU C  62     -16.197 -12.367   6.564  1.00 44.60           C  
ATOM   2891  OE1 GLU C  62     -15.347 -11.924   5.759  1.00 44.60           O  
ATOM   2892  OE2 GLU C  62     -15.892 -13.039   7.574  1.00 44.60           O  
ATOM   2893  N   GLU C  63     -21.270 -13.584   8.847  1.00 43.38           N  
ATOM   2894  CA  GLU C  63     -22.070 -14.567   9.572  1.00 43.38           C  
ATOM   2895  C   GLU C  63     -23.506 -14.596   9.058  1.00 43.38           C  
ATOM   2896  CB  GLU C  63     -22.054 -14.272  11.074  1.00 43.38           C  
ATOM   2897  O   GLU C  63     -24.160 -15.641   9.087  1.00 43.38           O  
ATOM   2898  CG  GLU C  63     -20.729 -14.593  11.750  1.00 43.38           C  
ATOM   2899  CD  GLU C  63     -20.885 -15.040  13.195  1.00 43.38           C  
ATOM   2900  OE1 GLU C  63     -19.961 -15.692  13.732  1.00 43.38           O  
ATOM   2901  OE2 GLU C  63     -21.940 -14.736  13.794  1.00 43.38           O  
ATOM   2902  N   GLU C  64     -24.066 -13.487   8.753  1.00 44.55           N  
ATOM   2903  CA  GLU C  64     -25.456 -13.484   8.309  1.00 44.55           C  
ATOM   2904  C   GLU C  64     -25.615 -14.231   6.987  1.00 44.55           C  
ATOM   2905  CB  GLU C  64     -25.973 -12.050   8.168  1.00 44.55           C  
ATOM   2906  O   GLU C  64     -26.706 -14.704   6.662  1.00 44.55           O  
ATOM   2907  CG  GLU C  64     -26.246 -11.362   9.497  1.00 44.55           C  
ATOM   2908  CD  GLU C  64     -27.725 -11.130   9.761  1.00 44.55           C  
ATOM   2909  OE1 GLU C  64     -28.112 -10.957  10.939  1.00 44.55           O  
ATOM   2910  OE2 GLU C  64     -28.504 -11.122   8.781  1.00 44.55           O  
ATOM   2911  N   GLU C  65     -24.565 -14.195   6.219  1.00 45.07           N  
ATOM   2912  CA  GLU C  65     -24.714 -14.911   4.955  1.00 45.07           C  
ATOM   2913  C   GLU C  65     -24.709 -16.421   5.173  1.00 45.07           C  
ATOM   2914  CB  GLU C  65     -23.603 -14.517   3.979  1.00 45.07           C  
ATOM   2915  O   GLU C  65     -25.224 -17.175   4.345  1.00 45.07           O  
ATOM   2916  CG  GLU C  65     -23.824 -13.169   3.308  1.00 45.07           C  
ATOM   2917  CD  GLU C  65     -23.003 -12.987   2.042  1.00 45.07           C  
ATOM   2918  OE1 GLU C  65     -23.253 -12.018   1.290  1.00 45.07           O  
ATOM   2919  OE2 GLU C  65     -22.102 -13.821   1.799  1.00 45.07           O  
ATOM   2920  N   GLU C  66     -24.030 -16.842   6.272  1.00 42.81           N  
ATOM   2921  CA  GLU C  66     -23.930 -18.283   6.483  1.00 42.81           C  
ATOM   2922  C   GLU C  66     -25.210 -18.841   7.097  1.00 42.81           C  
ATOM   2923  CB  GLU C  66     -22.731 -18.614   7.376  1.00 42.81           C  
ATOM   2924  O   GLU C  66     -25.500 -20.032   6.966  1.00 42.81           O  
ATOM   2925  CG  GLU C  66     -22.001 -19.888   6.978  1.00 42.81           C  
ATOM   2926  CD  GLU C  66     -20.794 -20.187   7.854  1.00 42.81           C  
ATOM   2927  OE1 GLU C  66     -20.167 -21.256   7.678  1.00 42.81           O  
ATOM   2928  OE2 GLU C  66     -20.475 -19.346   8.723  1.00 42.81           O  
ATOM   2929  N   ASP C  67     -25.954 -17.984   7.814  1.00 43.50           N  
ATOM   2930  CA  ASP C  67     -26.992 -18.604   8.631  1.00 43.50           C  
ATOM   2931  C   ASP C  67     -28.158 -19.083   7.769  1.00 43.50           C  
ATOM   2932  CB  ASP C  67     -27.493 -17.627   9.697  1.00 43.50           C  
ATOM   2933  O   ASP C  67     -29.128 -19.644   8.282  1.00 43.50           O  
ATOM   2934  CG  ASP C  67     -27.807 -18.302  11.020  1.00 43.50           C  
ATOM   2935  OD1 ASP C  67     -27.385 -19.460  11.229  1.00 43.50           O  
ATOM   2936  OD2 ASP C  67     -28.484 -17.671  11.861  1.00 43.50           O  
ATOM   2937  N   GLY C  68     -28.160 -18.783   6.465  1.00 38.56           N  
ATOM   2938  CA  GLY C  68     -29.448 -19.133   5.888  1.00 38.56           C  
ATOM   2939  C   GLY C  68     -29.693 -20.630   5.839  1.00 38.56           C  
ATOM   2940  O   GLY C  68     -30.808 -21.073   5.556  1.00 38.56           O  
ATOM   2941  N   GLU C  69     -28.559 -21.396   5.739  1.00 37.40           N  
ATOM   2942  CA  GLU C  69     -28.946 -22.688   5.180  1.00 37.40           C  
ATOM   2943  C   GLU C  69     -29.462 -23.628   6.266  1.00 37.40           C  
ATOM   2944  CB  GLU C  69     -27.767 -23.331   4.445  1.00 37.40           C  
ATOM   2945  O   GLU C  69     -29.642 -24.823   6.025  1.00 37.40           O  
ATOM   2946  CG  GLU C  69     -27.595 -22.843   3.014  1.00 37.40           C  
ATOM   2947  CD  GLU C  69     -26.514 -23.593   2.250  1.00 37.40           C  
ATOM   2948  OE1 GLU C  69     -26.454 -23.470   1.006  1.00 37.40           O  
ATOM   2949  OE2 GLU C  69     -25.722 -24.309   2.902  1.00 37.40           O  
ATOM   2950  N   GLU C  70     -29.623 -23.129   7.525  1.00 38.34           N  
ATOM   2951  CA  GLU C  70     -29.698 -24.236   8.474  1.00 38.34           C  
ATOM   2952  C   GLU C  70     -30.983 -25.037   8.288  1.00 38.34           C  
ATOM   2953  CB  GLU C  70     -29.603 -23.719   9.912  1.00 38.34           C  
ATOM   2954  O   GLU C  70     -32.058 -24.601   8.705  1.00 38.34           O  
ATOM   2955  CG  GLU C  70     -28.204 -23.278  10.316  1.00 38.34           C  
ATOM   2956  CD  GLU C  70     -27.771 -23.821  11.668  1.00 38.34           C  
ATOM   2957  OE1 GLU C  70     -26.566 -24.110  11.849  1.00 38.34           O  
ATOM   2958  OE2 GLU C  70     -28.644 -23.960  12.554  1.00 38.34           O  
ATOM   2959  N   GLU C  71     -31.374 -25.349   7.080  1.00 31.38           N  
ATOM   2960  CA  GLU C  71     -32.701 -25.939   7.224  1.00 31.38           C  
ATOM   2961  C   GLU C  71     -32.679 -27.117   8.195  1.00 31.38           C  
ATOM   2962  CB  GLU C  71     -33.240 -26.389   5.864  1.00 31.38           C  
ATOM   2963  O   GLU C  71     -31.609 -27.615   8.551  1.00 31.38           O  
ATOM   2964  CG  GLU C  71     -33.987 -25.300   5.108  1.00 31.38           C  
ATOM   2965  CD  GLU C  71     -35.488 -25.534   5.045  1.00 31.38           C  
ATOM   2966  OE1 GLU C  71     -36.259 -24.549   5.098  1.00 31.38           O  
ATOM   2967  OE2 GLU C  71     -35.896 -26.712   4.942  1.00 31.38           O  
ATOM   2968  N   GLU C  72     -33.312 -28.271   7.863  1.00 30.79           N  
ATOM   2969  CA  GLU C  72     -34.361 -29.143   8.381  1.00 30.79           C  
ATOM   2970  C   GLU C  72     -33.770 -30.385   9.042  1.00 30.79           C  
ATOM   2971  CB  GLU C  72     -35.324 -29.551   7.263  1.00 30.79           C  
ATOM   2972  O   GLU C  72     -34.483 -31.358   9.297  1.00 30.79           O  
ATOM   2973  CG  GLU C  72     -36.262 -28.437   6.823  1.00 30.79           C  
ATOM   2974  CD  GLU C  72     -37.477 -28.284   7.724  1.00 30.79           C  
ATOM   2975  OE1 GLU C  72     -37.785 -27.144   8.140  1.00 30.79           O  
ATOM   2976  OE2 GLU C  72     -38.126 -29.313   8.018  1.00 30.79           O  
ATOM   2977  N   VAL C  73     -32.421 -30.468   9.309  1.00 29.48           N  
ATOM   2978  CA  VAL C  73     -32.148 -31.901   9.276  1.00 29.48           C  
ATOM   2979  C   VAL C  73     -33.000 -32.614  10.323  1.00 29.48           C  
ATOM   2980  CB  VAL C  73     -30.651 -32.200   9.513  1.00 29.48           C  
ATOM   2981  O   VAL C  73     -33.276 -32.060  11.390  1.00 29.48           O  
ATOM   2982  CG1 VAL C  73     -30.256 -33.527   8.868  1.00 29.48           C  
ATOM   2983  CG2 VAL C  73     -29.788 -31.061   8.972  1.00 29.48           C  
ATOM   2984  N   GLU C  74     -33.526 -33.828  10.045  1.00 27.98           N  
ATOM   2985  CA  GLU C  74     -34.492 -34.840  10.463  1.00 27.98           C  
ATOM   2986  C   GLU C  74     -34.130 -35.419  11.827  1.00 27.98           C  
ATOM   2987  CB  GLU C  74     -34.581 -35.960   9.423  1.00 27.98           C  
ATOM   2988  O   GLU C  74     -32.958 -35.430  12.212  1.00 27.98           O  
ATOM   2989  CG  GLU C  74     -35.684 -35.757   8.394  1.00 27.98           C  
ATOM   2990  CD  GLU C  74     -36.949 -36.540   8.709  1.00 27.98           C  
ATOM   2991  OE1 GLU C  74     -38.023 -35.917   8.872  1.00 27.98           O  
ATOM   2992  OE2 GLU C  74     -36.865 -37.785   8.796  1.00 27.98           O  
ATOM   2993  N   ALA C  75     -35.063 -35.961  12.647  1.00 29.18           N  
ATOM   2994  CA  ALA C  75     -35.459 -36.358  13.996  1.00 29.18           C  
ATOM   2995  C   ALA C  75     -34.739 -37.634  14.426  1.00 29.18           C  
ATOM   2996  CB  ALA C  75     -36.971 -36.554  14.070  1.00 29.18           C  
ATOM   2997  O   ALA C  75     -34.715 -37.970  15.612  1.00 29.18           O  
ATOM   2998  N   VAL C  76     -34.191 -38.566  13.652  1.00 24.63           N  
ATOM   2999  CA  VAL C  76     -34.744 -39.893  13.902  1.00 24.63           C  
ATOM   3000  C   VAL C  76     -34.216 -40.432  15.229  1.00 24.63           C  
ATOM   3001  CB  VAL C  76     -34.407 -40.873  12.756  1.00 24.63           C  
ATOM   3002  O   VAL C  76     -34.987 -40.919  16.060  1.00 24.63           O  
ATOM   3003  CG1 VAL C  76     -35.544 -41.871  12.547  1.00 24.63           C  
ATOM   3004  CG2 VAL C  76     -34.120 -40.107  11.466  1.00 24.63           C  
ATOM   3005  N   GLY C  77     -33.023 -41.170  15.260  1.00 23.65           N  
ATOM   3006  CA  GLY C  77     -32.997 -42.590  15.573  1.00 23.65           C  
ATOM   3007  C   GLY C  77     -32.817 -42.871  17.053  1.00 23.65           C  
ATOM   3008  O   GLY C  77     -32.508 -41.964  17.830  1.00 23.65           O  
ATOM   3009  N   ALA C  78     -32.266 -44.114  17.508  1.00 23.83           N  
ATOM   3010  CA  ALA C  78     -32.603 -45.358  18.196  1.00 23.83           C  
ATOM   3011  C   ALA C  78     -32.040 -45.370  19.614  1.00 23.83           C  
ATOM   3012  CB  ALA C  78     -32.083 -46.559  17.410  1.00 23.83           C  
ATOM   3013  O   ALA C  78     -31.467 -44.378  20.070  1.00 23.83           O  
ATOM   3014  N   GLY C  79     -31.140 -46.400  19.976  1.00 23.89           N  
ATOM   3015  CA  GLY C  79     -31.335 -47.601  20.774  1.00 23.89           C  
ATOM   3016  C   GLY C  79     -30.748 -47.493  22.168  1.00 23.89           C  
ATOM   3017  O   GLY C  79     -31.430 -47.766  23.158  1.00 23.89           O  
ATOM   3018  N   ALA C  80     -29.418 -47.748  22.415  1.00 24.93           N  
ATOM   3019  CA  ALA C  80     -28.967 -48.944  23.121  1.00 24.93           C  
ATOM   3020  C   ALA C  80     -28.866 -48.689  24.623  1.00 24.93           C  
ATOM   3021  CB  ALA C  80     -27.621 -49.411  22.572  1.00 24.93           C  
ATOM   3022  O   ALA C  80     -28.600 -47.563  25.051  1.00 24.93           O  
ATOM   3023  N   GLY C  81     -29.002 -49.805  25.514  1.00 24.41           N  
ATOM   3024  CA  GLY C  81     -29.443 -50.272  26.819  1.00 24.41           C  
ATOM   3025  C   GLY C  81     -28.409 -50.060  27.909  1.00 24.41           C  
ATOM   3026  O   GLY C  81     -28.760 -49.791  29.059  1.00 24.41           O  
ATOM   3027  N   TRP C  82     -27.126 -50.532  27.721  1.00 23.32           N  
ATOM   3028  CA  TRP C  82     -26.707 -51.597  28.625  1.00 23.32           C  
ATOM   3029  C   TRP C  82     -26.455 -51.053  30.028  1.00 23.32           C  
ATOM   3030  CB  TRP C  82     -25.447 -52.288  28.097  1.00 23.32           C  
ATOM   3031  O   TRP C  82     -26.148 -49.871  30.195  1.00 23.32           O  
ATOM   3032  CG  TRP C  82     -25.722 -53.416  27.149  1.00 23.32           C  
ATOM   3033  CD1 TRP C  82     -26.777 -53.528  26.286  1.00 23.32           C  
ATOM   3034  CD2 TRP C  82     -24.932 -54.595  26.973  1.00 23.32           C  
ATOM   3035  CE2 TRP C  82     -25.567 -55.380  25.985  1.00 23.32           C  
ATOM   3036  CE3 TRP C  82     -23.746 -55.065  27.554  1.00 23.32           C  
ATOM   3037  NE1 TRP C  82     -26.689 -54.707  25.583  1.00 23.32           N  
ATOM   3038  CH2 TRP C  82     -23.894 -57.046  26.150  1.00 23.32           C  
ATOM   3039  CZ2 TRP C  82     -25.054 -56.610  25.565  1.00 23.32           C  
ATOM   3040  CZ3 TRP C  82     -23.238 -56.289  27.135  1.00 23.32           C  
ATOM   3041  N   ASP C  83     -26.244 -51.951  31.019  1.00 23.92           N  
ATOM   3042  CA  ASP C  83     -26.597 -52.314  32.388  1.00 23.92           C  
ATOM   3043  C   ASP C  83     -25.591 -51.741  33.384  1.00 23.92           C  
ATOM   3044  CB  ASP C  83     -26.676 -53.835  32.536  1.00 23.92           C  
ATOM   3045  O   ASP C  83     -25.978 -51.131  34.383  1.00 23.92           O  
ATOM   3046  CG  ASP C  83     -28.100 -54.344  32.672  1.00 23.92           C  
ATOM   3047  OD1 ASP C  83     -28.753 -54.062  33.699  1.00 23.92           O  
ATOM   3048  OD2 ASP C  83     -28.571 -55.037  31.744  1.00 23.92           O  
ATOM   3049  N   THR C  84     -24.391 -52.444  33.469  1.00 23.59           N  
ATOM   3050  CA  THR C  84     -24.167 -53.227  34.679  1.00 23.59           C  
ATOM   3051  C   THR C  84     -23.591 -52.355  35.790  1.00 23.59           C  
ATOM   3052  CB  THR C  84     -23.222 -54.412  34.410  1.00 23.59           C  
ATOM   3053  O   THR C  84     -24.106 -52.345  36.910  1.00 23.59           O  
ATOM   3054  CG2 THR C  84     -23.873 -55.735  34.799  1.00 23.59           C  
ATOM   3055  OG1 THR C  84     -22.892 -54.447  33.016  1.00 23.59           O  
ATOM   3056  N   PRO C  85     -22.311 -52.729  36.274  1.00 23.08           N  
ATOM   3057  CA  PRO C  85     -22.072 -53.368  37.571  1.00 23.08           C  
ATOM   3058  C   PRO C  85     -21.640 -52.375  38.647  1.00 23.08           C  
ATOM   3059  CB  PRO C  85     -20.954 -54.368  37.270  1.00 23.08           C  
ATOM   3060  O   PRO C  85     -21.292 -51.233  38.336  1.00 23.08           O  
ATOM   3061  CG  PRO C  85     -20.240 -53.799  36.087  1.00 23.08           C  
ATOM   3062  CD  PRO C  85     -21.068 -52.680  35.523  1.00 23.08           C  
ATOM   3063  N   MET C  86     -21.125 -52.975  39.746  1.00 22.25           N  
ATOM   3064  CA  MET C  86     -21.273 -52.986  41.199  1.00 22.25           C  
ATOM   3065  C   MET C  86     -20.150 -52.200  41.867  1.00 22.25           C  
ATOM   3066  CB  MET C  86     -21.292 -54.422  41.726  1.00 22.25           C  
ATOM   3067  O   MET C  86     -20.261 -51.822  43.034  1.00 22.25           O  
ATOM   3068  CG  MET C  86     -22.604 -55.149  41.480  1.00 22.25           C  
ATOM   3069  SD  MET C  86     -23.461 -55.601  43.038  1.00 22.25           S  
ATOM   3070  CE  MET C  86     -24.552 -56.918  42.433  1.00 22.25           C  
ATOM   3071  N   ARG C  87     -18.914 -52.433  41.328  1.00 21.19           N  
ATOM   3072  CA  ARG C  87     -18.095 -53.062  42.359  1.00 21.19           C  
ATOM   3073  C   ARG C  87     -17.846 -52.106  43.521  1.00 21.19           C  
ATOM   3074  CB  ARG C  87     -16.762 -53.534  41.774  1.00 21.19           C  
ATOM   3075  O   ARG C  87     -17.793 -50.889  43.329  1.00 21.19           O  
ATOM   3076  CG  ARG C  87     -16.333 -54.913  42.251  1.00 21.19           C  
ATOM   3077  CD  ARG C  87     -15.156 -55.447  41.448  1.00 21.19           C  
ATOM   3078  NE  ARG C  87     -13.884 -55.187  42.118  1.00 21.19           N  
ATOM   3079  NH1 ARG C  87     -12.916 -57.194  41.506  1.00 21.19           N  
ATOM   3080  NH2 ARG C  87     -11.740 -55.686  42.771  1.00 21.19           N  
ATOM   3081  CZ  ARG C  87     -12.850 -56.023  42.130  1.00 21.19           C  
ATOM   3082  N   ASP C  88     -16.702 -52.325  44.141  1.00 22.03           N  
ATOM   3083  CA  ASP C  88     -16.277 -52.803  45.454  1.00 22.03           C  
ATOM   3084  C   ASP C  88     -15.921 -51.637  46.374  1.00 22.03           C  
ATOM   3085  CB  ASP C  88     -15.084 -53.751  45.320  1.00 22.03           C  
ATOM   3086  O   ASP C  88     -15.787 -50.499  45.919  1.00 22.03           O  
ATOM   3087  CG  ASP C  88     -15.153 -54.929  46.275  1.00 22.03           C  
ATOM   3088  OD1 ASP C  88     -14.658 -54.818  47.418  1.00 22.03           O  
ATOM   3089  OD2 ASP C  88     -15.705 -55.980  45.882  1.00 22.03           O  
ATOM   3090  N   GLU C  89     -14.800 -51.817  47.118  1.00 21.80           N  
ATOM   3091  CA  GLU C  89     -14.611 -52.117  48.534  1.00 21.80           C  
ATOM   3092  C   GLU C  89     -14.182 -50.874  49.309  1.00 21.80           C  
ATOM   3093  CB  GLU C  89     -13.577 -53.232  48.715  1.00 21.80           C  
ATOM   3094  O   GLU C  89     -14.766 -50.549  50.345  1.00 21.80           O  
ATOM   3095  CG  GLU C  89     -14.175 -54.556  49.170  1.00 21.80           C  
ATOM   3096  CD  GLU C  89     -13.143 -55.665  49.302  1.00 21.80           C  
ATOM   3097  OE1 GLU C  89     -13.416 -56.667  50.001  1.00 21.80           O  
ATOM   3098  OE2 GLU C  89     -12.053 -55.530  48.702  1.00 21.80           O  
ATOM   3099  N   ASP C  90     -12.913 -50.908  49.830  1.00 22.51           N  
ATOM   3100  CA  ASP C  90     -12.587 -51.171  51.228  1.00 22.51           C  
ATOM   3101  C   ASP C  90     -12.318 -49.872  51.984  1.00 22.51           C  
ATOM   3102  CB  ASP C  90     -11.375 -52.100  51.330  1.00 22.51           C  
ATOM   3103  O   ASP C  90     -12.105 -48.824  51.371  1.00 22.51           O  
ATOM   3104  CG  ASP C  90     -11.756 -53.570  51.369  1.00 22.51           C  
ATOM   3105  OD1 ASP C  90     -12.894 -53.894  51.769  1.00 22.51           O  
ATOM   3106  OD2 ASP C  90     -10.909 -54.411  50.998  1.00 22.51           O  
ATOM   3107  N   TYR C  91     -11.245 -49.976  52.856  1.00 20.97           N  
ATOM   3108  CA  TYR C  91     -11.185 -50.023  54.313  1.00 20.97           C  
ATOM   3109  C   TYR C  91     -10.875 -48.648  54.892  1.00 20.97           C  
ATOM   3110  CB  TYR C  91     -10.130 -51.034  54.775  1.00 20.97           C  
ATOM   3111  O   TYR C  91     -10.501 -47.729  54.159  1.00 20.97           O  
ATOM   3112  CG  TYR C  91     -10.702 -52.379  55.150  1.00 20.97           C  
ATOM   3113  CD1 TYR C  91     -11.140 -52.634  56.448  1.00 20.97           C  
ATOM   3114  CD2 TYR C  91     -10.805 -53.398  54.209  1.00 20.97           C  
ATOM   3115  CE1 TYR C  91     -11.666 -53.873  56.799  1.00 20.97           C  
ATOM   3116  CE2 TYR C  91     -11.329 -54.641  54.549  1.00 20.97           C  
ATOM   3117  OH  TYR C  91     -12.276 -56.097  56.186  1.00 20.97           O  
ATOM   3118  CZ  TYR C  91     -11.757 -54.869  55.844  1.00 20.97           C  
ATOM   3119  N   GLU C  92      -9.853 -48.707  55.756  1.00 22.11           N  
ATOM   3120  CA  GLU C  92      -9.827 -48.608  57.212  1.00 22.11           C  
ATOM   3121  C   GLU C  92      -9.360 -47.228  57.664  1.00 22.11           C  
ATOM   3122  CB  GLU C  92      -8.924 -49.691  57.808  1.00 22.11           C  
ATOM   3123  O   GLU C  92     -10.038 -46.564  58.451  1.00 22.11           O  
ATOM   3124  CG  GLU C  92      -9.484 -51.100  57.677  1.00 22.11           C  
ATOM   3125  CD  GLU C  92      -9.466 -51.877  58.983  1.00 22.11           C  
ATOM   3126  OE1 GLU C  92     -10.427 -52.634  59.252  1.00 22.11           O  
ATOM   3127  OE2 GLU C  92      -8.485 -51.727  59.745  1.00 22.11           O  
ATOM   3128  N   GLY C  93      -8.060 -47.245  58.130  1.00 21.83           N  
ATOM   3129  CA  GLY C  93      -7.708 -47.188  59.540  1.00 21.83           C  
ATOM   3130  C   GLY C  93      -7.541 -45.771  60.056  1.00 21.83           C  
ATOM   3131  O   GLY C  93      -7.568 -44.814  59.279  1.00 21.83           O  
ATOM   3132  N   ASP C  94      -6.579 -45.623  61.031  1.00 21.44           N  
ATOM   3133  CA  ASP C  94      -6.596 -45.353  62.466  1.00 21.44           C  
ATOM   3134  C   ASP C  94      -6.260 -43.891  62.754  1.00 21.44           C  
ATOM   3135  CB  ASP C  94      -5.614 -46.272  63.197  1.00 21.44           C  
ATOM   3136  O   ASP C  94      -6.989 -43.213  63.481  1.00 21.44           O  
ATOM   3137  CG  ASP C  94      -5.938 -46.432  64.672  1.00 21.44           C  
ATOM   3138  OD1 ASP C  94      -7.120 -46.297  65.055  1.00 21.44           O  
ATOM   3139  OD2 ASP C  94      -5.002 -46.691  65.458  1.00 21.44           O  
ATOM   3140  N   MET C  95      -5.008 -43.792  63.413  1.00 19.67           N  
ATOM   3141  CA  MET C  95      -4.851 -43.480  64.831  1.00 19.67           C  
ATOM   3142  C   MET C  95      -4.711 -41.977  65.046  1.00 19.67           C  
ATOM   3143  CB  MET C  95      -3.636 -44.206  65.411  1.00 19.67           C  
ATOM   3144  O   MET C  95      -4.458 -41.231  64.098  1.00 19.67           O  
ATOM   3145  CG  MET C  95      -3.989 -45.447  66.215  1.00 19.67           C  
ATOM   3146  SD  MET C  95      -2.514 -46.247  66.958  1.00 19.67           S  
ATOM   3147  CE  MET C  95      -3.293 -47.681  67.751  1.00 19.67           C  
ATOM   3148  N   GLU C  96      -3.709 -41.783  65.955  1.00 21.61           N  
ATOM   3149  CA  GLU C  96      -3.745 -41.284  67.326  1.00 21.61           C  
ATOM   3150  C   GLU C  96      -3.457 -39.786  67.376  1.00 21.61           C  
ATOM   3151  CB  GLU C  96      -2.742 -42.041  68.200  1.00 21.61           C  
ATOM   3152  O   GLU C  96      -3.096 -39.184  66.362  1.00 21.61           O  
ATOM   3153  CG  GLU C  96      -3.135 -43.485  68.478  1.00 21.61           C  
ATOM   3154  CD  GLU C  96      -3.483 -43.742  69.936  1.00 21.61           C  
ATOM   3155  OE1 GLU C  96      -4.482 -44.446  70.206  1.00 21.61           O  
ATOM   3156  OE2 GLU C  96      -2.750 -43.235  70.814  1.00 21.61           O  
ATOM   3157  N   GLU C  97      -2.331 -39.502  68.165  1.00 21.89           N  
ATOM   3158  CA  GLU C  97      -2.313 -38.943  69.513  1.00 21.89           C  
ATOM   3159  C   GLU C  97      -2.066 -37.437  69.483  1.00 21.89           C  
ATOM   3160  CB  GLU C  97      -1.246 -39.633  70.367  1.00 21.89           C  
ATOM   3161  O   GLU C  97      -1.665 -36.889  68.454  1.00 21.89           O  
ATOM   3162  CG  GLU C  97      -1.813 -40.430  71.533  1.00 21.89           C  
ATOM   3163  CD  GLU C  97      -0.750 -40.898  72.514  1.00 21.89           C  
ATOM   3164  OE1 GLU C  97      -1.039 -40.980  73.729  1.00 21.89           O  
ATOM   3165  OE2 GLU C  97       0.382 -41.184  72.063  1.00 21.89           O  
ATOM   3166  N   GLU C  98      -0.999 -37.059  70.349  1.00 20.41           N  
ATOM   3167  CA  GLU C  98      -1.042 -36.368  71.634  1.00 20.41           C  
ATOM   3168  C   GLU C  98      -0.716 -34.885  71.474  1.00 20.41           C  
ATOM   3169  CB  GLU C  98      -0.073 -37.016  72.626  1.00 20.41           C  
ATOM   3170  O   GLU C  98      -1.488 -34.025  71.901  1.00 20.41           O  
ATOM   3171  CG  GLU C  98      -0.588 -38.314  73.229  1.00 20.41           C  
ATOM   3172  CD  GLU C  98      -0.942 -38.193  74.703  1.00 20.41           C  
ATOM   3173  OE1 GLU C  98      -1.932 -38.819  75.144  1.00 20.41           O  
ATOM   3174  OE2 GLU C  98      -0.223 -37.464  75.423  1.00 20.41           O  
ATOM   3175  N   VAL C  99       0.478 -34.481  72.131  1.00 20.70           N  
ATOM   3176  CA  VAL C  99       0.561 -33.816  73.427  1.00 20.70           C  
ATOM   3177  C   VAL C  99       0.821 -32.324  73.226  1.00 20.70           C  
ATOM   3178  CB  VAL C  99       1.665 -34.435  74.313  1.00 20.70           C  
ATOM   3179  O   VAL C  99       1.210 -31.897  72.137  1.00 20.70           O  
ATOM   3180  CG1 VAL C  99       1.445 -34.072  75.781  1.00 20.70           C  
ATOM   3181  CG2 VAL C  99       1.704 -35.951  74.134  1.00 20.70           C  
ATOM   3182  N   GLU C 100       1.883 -31.835  74.000  1.00 20.21           N  
ATOM   3183  CA  GLU C 100       1.871 -31.001  75.198  1.00 20.21           C  
ATOM   3184  C   GLU C 100       2.262 -29.562  74.873  1.00 20.21           C  
ATOM   3185  CB  GLU C 100       2.811 -31.574  76.262  1.00 20.21           C  
ATOM   3186  O   GLU C 100       1.520 -28.627  75.180  1.00 20.21           O  
ATOM   3187  CG  GLU C 100       2.203 -32.709  77.072  1.00 20.21           C  
ATOM   3188  CD  GLU C 100       2.401 -32.549  78.571  1.00 20.21           C  
ATOM   3189  OE1 GLU C 100       1.446 -32.802  79.340  1.00 20.21           O  
ATOM   3190  OE2 GLU C 100       3.520 -32.165  78.980  1.00 20.21           O  
ATOM   3191  N   GLU C 101       3.452 -29.103  75.515  1.00 20.67           N  
ATOM   3192  CA  GLU C 101       3.540 -28.239  76.687  1.00 20.67           C  
ATOM   3193  C   GLU C 101       3.903 -26.810  76.293  1.00 20.67           C  
ATOM   3194  CB  GLU C 101       4.565 -28.786  77.684  1.00 20.67           C  
ATOM   3195  O   GLU C 101       4.116 -26.521  75.114  1.00 20.67           O  
ATOM   3196  CG  GLU C 101       3.952 -29.608  78.808  1.00 20.67           C  
ATOM   3197  CD  GLU C 101       4.894 -29.815  79.983  1.00 20.67           C  
ATOM   3198  OE1 GLU C 101       4.417 -29.891  81.138  1.00 20.67           O  
ATOM   3199  OE2 GLU C 101       6.120 -29.902  79.747  1.00 20.67           O  
ATOM   3200  N   GLU C 102       5.050 -26.294  76.951  1.00 19.84           N  
ATOM   3201  CA  GLU C 102       5.175 -25.369  78.074  1.00 19.84           C  
ATOM   3202  C   GLU C 102       5.617 -23.986  77.604  1.00 19.84           C  
ATOM   3203  CB  GLU C 102       6.163 -25.913  79.110  1.00 19.84           C  
ATOM   3204  O   GLU C 102       4.966 -22.985  77.908  1.00 19.84           O  
ATOM   3205  CG  GLU C 102       5.573 -26.979  80.022  1.00 19.84           C  
ATOM   3206  CD  GLU C 102       5.953 -26.797  81.482  1.00 19.84           C  
ATOM   3207  OE1 GLU C 102       5.055 -26.542  82.316  1.00 19.84           O  
ATOM   3208  OE2 GLU C 102       7.159 -26.910  81.795  1.00 19.84           O  
ATOM   3209  N   GLU C 103       6.817 -23.513  78.132  1.00 19.97           N  
ATOM   3210  CA  GLU C 103       7.023 -22.573  79.230  1.00 19.97           C  
ATOM   3211  C   GLU C 103       7.476 -21.211  78.713  1.00 19.97           C  
ATOM   3212  CB  GLU C 103       8.046 -23.125  80.226  1.00 19.97           C  
ATOM   3213  O   GLU C 103       6.898 -20.182  79.068  1.00 19.97           O  
ATOM   3214  CG  GLU C 103       7.432 -23.962  81.338  1.00 19.97           C  
ATOM   3215  CD  GLU C 103       7.387 -23.241  82.676  1.00 19.97           C  
ATOM   3216  OE1 GLU C 103       6.326 -23.263  83.342  1.00 19.97           O  
ATOM   3217  OE2 GLU C 103       8.419 -22.649  83.062  1.00 19.97           O  
ATOM   3218  N   GLU C 104       8.703 -20.712  79.158  1.00 21.08           N  
ATOM   3219  CA  GLU C 104       9.015 -19.766  80.225  1.00 21.08           C  
ATOM   3220  C   GLU C 104       9.483 -18.429  79.658  1.00 21.08           C  
ATOM   3221  CB  GLU C 104      10.081 -20.343  81.160  1.00 21.08           C  
ATOM   3222  O   GLU C 104       9.339 -18.172  78.461  1.00 21.08           O  
ATOM   3223  CG  GLU C 104       9.534 -21.326  82.184  1.00 21.08           C  
ATOM   3224  CD  GLU C 104       9.288 -20.699  83.547  1.00 21.08           C  
ATOM   3225  OE1 GLU C 104       8.291 -21.062  84.211  1.00 21.08           O  
ATOM   3226  OE2 GLU C 104      10.098 -19.836  83.953  1.00 21.08           O  
ATOM   3227  N   GLY C 105      10.744 -18.019  79.998  1.00 19.67           N  
ATOM   3228  CA  GLY C 105      11.165 -17.076  81.022  1.00 19.67           C  
ATOM   3229  C   GLY C 105      11.590 -15.734  80.458  1.00 19.67           C  
ATOM   3230  O   GLY C 105      10.989 -14.704  80.773  1.00 19.67           O  
ATOM   3231  N   VAL C 106      12.892 -15.464  80.307  1.00 20.47           N  
ATOM   3232  CA  VAL C 106      13.661 -14.755  81.324  1.00 20.47           C  
ATOM   3233  C   VAL C 106      13.835 -13.294  80.916  1.00 20.47           C  
ATOM   3234  CB  VAL C 106      15.040 -15.412  81.554  1.00 20.47           C  
ATOM   3235  O   VAL C 106      13.612 -12.936  79.757  1.00 20.47           O  
ATOM   3236  CG1 VAL C 106      14.884 -16.776  82.223  1.00 20.47           C  
ATOM   3237  CG2 VAL C 106      15.793 -15.546  80.231  1.00 20.47           C  
ATOM   3238  N   PHE C 107      14.981 -12.618  81.369  1.00 20.92           N  
ATOM   3239  CA  PHE C 107      15.353 -11.647  82.392  1.00 20.92           C  
ATOM   3240  C   PHE C 107      15.833 -10.348  81.756  1.00 20.92           C  
ATOM   3241  CB  PHE C 107      16.442 -12.218  83.306  1.00 20.92           C  
ATOM   3242  O   PHE C 107      15.486  -9.259  82.217  1.00 20.92           O  
ATOM   3243  CG  PHE C 107      16.758 -11.346  84.491  1.00 20.92           C  
ATOM   3244  CD1 PHE C 107      17.879 -10.524  84.487  1.00 20.92           C  
ATOM   3245  CD2 PHE C 107      15.934 -11.347  85.609  1.00 20.92           C  
ATOM   3246  CE1 PHE C 107      18.174  -9.715  85.582  1.00 20.92           C  
ATOM   3247  CE2 PHE C 107      16.223 -10.542  86.707  1.00 20.92           C  
ATOM   3248  CZ  PHE C 107      17.344  -9.728  86.692  1.00 20.92           C  
ATOM   3249  N   TRP C 108      16.914 -10.319  80.971  1.00 20.35           N  
ATOM   3250  CA  TRP C 108      18.048  -9.701  81.650  1.00 20.35           C  
ATOM   3251  C   TRP C 108      17.941  -8.181  81.616  1.00 20.35           C  
ATOM   3252  CB  TRP C 108      19.366 -10.146  81.009  1.00 20.35           C  
ATOM   3253  O   TRP C 108      17.381  -7.612  80.675  1.00 20.35           O  
ATOM   3254  CG  TRP C 108      19.622 -11.620  81.104  1.00 20.35           C  
ATOM   3255  CD1 TRP C 108      19.148 -12.595  80.270  1.00 20.35           C  
ATOM   3256  CD2 TRP C 108      20.411 -12.288  82.094  1.00 20.35           C  
ATOM   3257  CE2 TRP C 108      20.372 -13.669  81.798  1.00 20.35           C  
ATOM   3258  CE3 TRP C 108      21.148 -11.852  83.203  1.00 20.35           C  
ATOM   3259  NE1 TRP C 108      19.596 -13.829  80.682  1.00 20.35           N  
ATOM   3260  CH2 TRP C 108      21.758 -14.164  83.652  1.00 20.35           C  
ATOM   3261  CZ2 TRP C 108      21.044 -14.617  82.573  1.00 20.35           C  
ATOM   3262  CZ3 TRP C 108      21.816 -12.798  83.973  1.00 20.35           C  
ATOM   3263  N   THR C 109      18.818  -7.440  82.374  1.00 21.87           N  
ATOM   3264  CA  THR C 109      18.975  -6.444  83.428  1.00 21.87           C  
ATOM   3265  C   THR C 109      19.166  -5.052  82.832  1.00 21.87           C  
ATOM   3266  CB  THR C 109      20.167  -6.781  84.343  1.00 21.87           C  
ATOM   3267  O   THR C 109      18.469  -4.108  83.211  1.00 21.87           O  
ATOM   3268  CG2 THR C 109      19.901  -8.048  85.149  1.00 21.87           C  
ATOM   3269  OG1 THR C 109      21.338  -6.975  83.540  1.00 21.87           O  
ATOM   3270  N   SER C 110      20.429  -4.492  82.820  1.00 20.45           N  
ATOM   3271  CA  SER C 110      20.846  -3.543  83.847  1.00 20.45           C  
ATOM   3272  C   SER C 110      20.764  -2.107  83.340  1.00 20.45           C  
ATOM   3273  CB  SER C 110      22.270  -3.848  84.312  1.00 20.45           C  
ATOM   3274  O   SER C 110      20.181  -1.243  83.999  1.00 20.45           O  
ATOM   3275  OG  SER C 110      22.355  -3.816  85.727  1.00 20.45           O  
ATOM   3276  N   GLY C 111      21.964  -1.322  83.323  1.00 20.08           N  
ATOM   3277  CA  GLY C 111      22.396  -0.350  84.315  1.00 20.08           C  
ATOM   3278  C   GLY C 111      22.171   1.086  83.881  1.00 20.08           C  
ATOM   3279  O   GLY C 111      21.550   1.868  84.604  1.00 20.08           O  
ATOM   3280  N   MET C 112      23.285   1.976  83.761  1.00 19.61           N  
ATOM   3281  CA  MET C 112      23.684   3.025  84.695  1.00 19.61           C  
ATOM   3282  C   MET C 112      23.278   4.400  84.174  1.00 19.61           C  
ATOM   3283  CB  MET C 112      25.193   2.983  84.939  1.00 19.61           C  
ATOM   3284  O   MET C 112      23.038   4.569  82.977  1.00 19.61           O  
ATOM   3285  CG  MET C 112      25.607   2.043  86.060  1.00 19.61           C  
ATOM   3286  SD  MET C 112      27.424   1.800  86.139  1.00 19.61           S  
ATOM   3287  CE  MET C 112      27.898   3.249  87.123  1.00 19.61           C  
ATOM   3288  N   SER C 113      24.208   5.418  84.337  1.00 19.91           N  
ATOM   3289  CA  SER C 113      24.270   6.523  85.288  1.00 19.91           C  
ATOM   3290  C   SER C 113      23.927   7.849  84.618  1.00 19.91           C  
ATOM   3291  CB  SER C 113      25.658   6.606  85.924  1.00 19.91           C  
ATOM   3292  O   SER C 113      23.089   8.604  85.115  1.00 19.91           O  
ATOM   3293  OG  SER C 113      26.112   5.321  86.310  1.00 19.91           O  
ATOM   3294  N   ARG C 114      24.934   8.685  84.300  1.00 20.21           N  
ATOM   3295  CA  ARG C 114      25.232   9.815  85.174  1.00 20.21           C  
ATOM   3296  C   ARG C 114      24.592  11.096  84.650  1.00 20.21           C  
ATOM   3297  CB  ARG C 114      26.744  10.003  85.312  1.00 20.21           C  
ATOM   3298  O   ARG C 114      24.188  11.164  83.488  1.00 20.21           O  
ATOM   3299  CG  ARG C 114      27.154  10.842  86.512  1.00 20.21           C  
ATOM   3300  CD  ARG C 114      28.644  10.726  86.799  1.00 20.21           C  
ATOM   3301  NE  ARG C 114      29.388  11.857  86.252  1.00 20.21           N  
ATOM   3302  NH1 ARG C 114      31.412  11.242  87.181  1.00 20.21           N  
ATOM   3303  NH2 ARG C 114      31.262  13.137  85.900  1.00 20.21           N  
ATOM   3304  CZ  ARG C 114      30.686  12.076  86.445  1.00 20.21           C  
ATOM   3305  N   SER C 115      25.398  12.295  84.634  1.00 20.39           N  
ATOM   3306  CA  SER C 115      25.368  13.445  85.532  1.00 20.39           C  
ATOM   3307  C   SER C 115      24.715  14.651  84.865  1.00 20.39           C  
ATOM   3308  CB  SER C 115      26.783  13.808  85.986  1.00 20.39           C  
ATOM   3309  O   SER C 115      23.745  15.206  85.386  1.00 20.39           O  
ATOM   3310  OG  SER C 115      27.446  12.674  86.518  1.00 20.39           O  
ATOM   3311  N   SER C 116      25.503  15.849  84.629  1.00 20.53           N  
ATOM   3312  CA  SER C 116      25.471  17.024  85.493  1.00 20.53           C  
ATOM   3313  C   SER C 116      24.696  18.166  84.845  1.00 20.53           C  
ATOM   3314  CB  SER C 116      26.892  17.485  85.824  1.00 20.53           C  
ATOM   3315  O   SER C 116      23.831  18.775  85.480  1.00 20.53           O  
ATOM   3316  OG  SER C 116      27.033  17.721  87.214  1.00 20.53           O  
ATOM   3317  N   TRP C 117      25.422  19.315  84.470  1.00 21.14           N  
ATOM   3318  CA  TRP C 117      25.406  20.537  85.269  1.00 21.14           C  
ATOM   3319  C   TRP C 117      24.427  21.553  84.690  1.00 21.14           C  
ATOM   3320  CB  TRP C 117      26.809  21.147  85.346  1.00 21.14           C  
ATOM   3321  O   TRP C 117      23.982  21.415  83.548  1.00 21.14           O  
ATOM   3322  CG  TRP C 117      27.855  20.205  85.861  1.00 21.14           C  
ATOM   3323  CD1 TRP C 117      28.545  19.268  85.143  1.00 21.14           C  
ATOM   3324  CD2 TRP C 117      28.327  20.105  87.208  1.00 21.14           C  
ATOM   3325  CE2 TRP C 117      29.305  19.087  87.234  1.00 21.14           C  
ATOM   3326  CE3 TRP C 117      28.018  20.780  88.396  1.00 21.14           C  
ATOM   3327  NE1 TRP C 117      29.419  18.592  85.963  1.00 21.14           N  
ATOM   3328  CH2 TRP C 117      29.656  19.403  89.553  1.00 21.14           C  
ATOM   3329  CZ2 TRP C 117      29.977  18.726  88.405  1.00 21.14           C  
ATOM   3330  CZ3 TRP C 117      28.688  20.421  89.560  1.00 21.14           C  
ATOM   3331  N   ASP C 118      24.857  22.869  84.589  1.00 21.24           N  
ATOM   3332  CA  ASP C 118      24.506  23.982  85.467  1.00 21.24           C  
ATOM   3333  C   ASP C 118      23.540  24.942  84.777  1.00 21.24           C  
ATOM   3334  CB  ASP C 118      25.764  24.730  85.913  1.00 21.24           C  
ATOM   3335  O   ASP C 118      22.522  25.328  85.355  1.00 21.24           O  
ATOM   3336  CG  ASP C 118      26.376  24.160  87.180  1.00 21.24           C  
ATOM   3337  OD1 ASP C 118      25.629  23.858  88.136  1.00 21.24           O  
ATOM   3338  OD2 ASP C 118      27.616  24.013  87.224  1.00 21.24           O  
ATOM   3339  N   ASN C 119      24.072  26.075  84.254  1.00 23.09           N  
ATOM   3340  CA  ASN C 119      23.853  27.307  85.004  1.00 23.09           C  
ATOM   3341  C   ASN C 119      22.641  28.073  84.483  1.00 23.09           C  
ATOM   3342  CB  ASN C 119      25.101  28.192  84.959  1.00 23.09           C  
ATOM   3343  O   ASN C 119      22.213  27.866  83.346  1.00 23.09           O  
ATOM   3344  CG  ASN C 119      25.346  28.924  86.264  1.00 23.09           C  
ATOM   3345  ND2 ASN C 119      26.340  29.803  86.273  1.00 23.09           N  
ATOM   3346  OD1 ASN C 119      24.647  28.700  87.256  1.00 23.09           O  
ATOM   3347  N   MET C 120      22.760  29.404  84.540  1.00 20.28           N  
ATOM   3348  CA  MET C 120      22.076  30.389  85.374  1.00 20.28           C  
ATOM   3349  C   MET C 120      20.955  31.073  84.599  1.00 20.28           C  
ATOM   3350  CB  MET C 120      23.065  31.433  85.895  1.00 20.28           C  
ATOM   3351  O   MET C 120      20.755  30.797  83.414  1.00 20.28           O  
ATOM   3352  CG  MET C 120      23.838  30.986  87.124  1.00 20.28           C  
ATOM   3353  SD  MET C 120      23.312  31.867  88.645  1.00 20.28           S  
ATOM   3354  CE  MET C 120      24.372  31.051  89.871  1.00 20.28           C  
ATOM   3355  N   ASP C 121      21.147  32.390  84.361  1.00 22.40           N  
ATOM   3356  CA  ASP C 121      20.516  33.393  85.214  1.00 22.40           C  
ATOM   3357  C   ASP C 121      19.317  34.032  84.516  1.00 22.40           C  
ATOM   3358  CB  ASP C 121      21.527  34.470  85.614  1.00 22.40           C  
ATOM   3359  O   ASP C 121      18.242  34.157  85.108  1.00 22.40           O  
ATOM   3360  CG  ASP C 121      21.235  35.080  86.973  1.00 22.40           C  
ATOM   3361  OD1 ASP C 121      20.541  34.441  87.793  1.00 22.40           O  
ATOM   3362  OD2 ASP C 121      21.702  36.212  87.226  1.00 22.40           O  
ATOM   3363  N   TYR C 122      19.570  35.142  83.764  1.00 21.67           N  
ATOM   3364  CA  TYR C 122      19.107  36.376  84.389  1.00 21.67           C  
ATOM   3365  C   TYR C 122      17.668  36.681  83.992  1.00 21.67           C  
ATOM   3366  CB  TYR C 122      20.015  37.548  84.002  1.00 21.67           C  
ATOM   3367  O   TYR C 122      17.167  36.155  82.996  1.00 21.67           O  
ATOM   3368  CG  TYR C 122      21.289  37.620  84.808  1.00 21.67           C  
ATOM   3369  CD1 TYR C 122      21.308  38.222  86.064  1.00 21.67           C  
ATOM   3370  CD2 TYR C 122      22.476  37.088  84.315  1.00 21.67           C  
ATOM   3371  CE1 TYR C 122      22.481  38.293  86.810  1.00 21.67           C  
ATOM   3372  CE2 TYR C 122      23.654  37.153  85.052  1.00 21.67           C  
ATOM   3373  OH  TYR C 122      24.809  37.823  87.030  1.00 21.67           O  
ATOM   3374  CZ  TYR C 122      23.646  37.756  86.296  1.00 21.67           C  
ATOM   3375  N   VAL C 123      17.222  37.842  84.409  1.00 22.06           N  
ATOM   3376  CA  VAL C 123      16.197  38.423  85.270  1.00 22.06           C  
ATOM   3377  C   VAL C 123      15.078  39.015  84.416  1.00 22.06           C  
ATOM   3378  CB  VAL C 123      16.786  39.506  86.202  1.00 22.06           C  
ATOM   3379  O   VAL C 123      13.896  38.816  84.707  1.00 22.06           O  
ATOM   3380  CG1 VAL C 123      15.697  40.106  87.089  1.00 22.06           C  
ATOM   3381  CG2 VAL C 123      17.912  38.923  87.053  1.00 22.06           C  
ATOM   3382  N   TRP C 124      15.359  40.110  83.606  1.00 24.21           N  
ATOM   3383  CA  TRP C 124      14.798  41.313  84.211  1.00 24.21           C  
ATOM   3384  C   TRP C 124      13.304  41.422  83.924  1.00 24.21           C  
ATOM   3385  CB  TRP C 124      15.522  42.561  83.698  1.00 24.21           C  
ATOM   3386  O   TRP C 124      12.814  40.867  82.938  1.00 24.21           O  
ATOM   3387  CG  TRP C 124      16.893  42.750  84.274  1.00 24.21           C  
ATOM   3388  CD1 TRP C 124      18.066  42.238  83.793  1.00 24.21           C  
ATOM   3389  CD2 TRP C 124      17.232  43.501  85.443  1.00 24.21           C  
ATOM   3390  CE2 TRP C 124      18.631  43.402  85.613  1.00 24.21           C  
ATOM   3391  CE3 TRP C 124      16.488  44.251  86.365  1.00 24.21           C  
ATOM   3392  NE1 TRP C 124      19.115  42.627  84.594  1.00 24.21           N  
ATOM   3393  CH2 TRP C 124      18.550  44.752  87.556  1.00 24.21           C  
ATOM   3394  CZ2 TRP C 124      19.301  44.026  86.668  1.00 24.21           C  
ATOM   3395  CZ3 TRP C 124      17.157  44.870  87.415  1.00 24.21           C  
ATOM   3396  N   GLU C 125      12.824  42.630  84.210  1.00 21.25           N  
ATOM   3397  CA  GLU C 125      11.862  43.204  85.147  1.00 21.25           C  
ATOM   3398  C   GLU C 125      10.538  43.517  84.456  1.00 21.25           C  
ATOM   3399  CB  GLU C 125      12.430  44.470  85.793  1.00 21.25           C  
ATOM   3400  O   GLU C 125       9.473  43.124  84.936  1.00 21.25           O  
ATOM   3401  CG  GLU C 125      13.170  44.215  87.099  1.00 21.25           C  
ATOM   3402  CD  GLU C 125      13.342  45.467  87.945  1.00 21.25           C  
ATOM   3403  OE1 GLU C 125      13.197  45.385  89.186  1.00 21.25           O  
ATOM   3404  OE2 GLU C 125      13.623  46.538  87.362  1.00 21.25           O  
ATOM   3405  N   GLU C 126      10.378  44.844  84.049  1.00 21.87           N  
ATOM   3406  CA  GLU C 126       9.548  45.729  84.860  1.00 21.87           C  
ATOM   3407  C   GLU C 126       8.106  45.742  84.362  1.00 21.87           C  
ATOM   3408  CB  GLU C 126      10.118  47.150  84.861  1.00 21.87           C  
ATOM   3409  O   GLU C 126       7.827  45.316  83.239  1.00 21.87           O  
ATOM   3410  CG  GLU C 126      10.900  47.498  86.119  1.00 21.87           C  
ATOM   3411  CD  GLU C 126      11.044  48.995  86.341  1.00 21.87           C  
ATOM   3412  OE1 GLU C 126      10.778  49.470  87.468  1.00 21.87           O  
ATOM   3413  OE2 GLU C 126      11.424  49.699  85.379  1.00 21.87           O  
ATOM   3414  N   GLU C 127       7.499  47.047  84.290  1.00 21.10           N  
ATOM   3415  CA  GLU C 127       6.537  47.708  85.167  1.00 21.10           C  
ATOM   3416  C   GLU C 127       5.152  47.756  84.530  1.00 21.10           C  
ATOM   3417  CB  GLU C 127       7.008  49.123  85.511  1.00 21.10           C  
ATOM   3418  O   GLU C 127       4.163  47.362  85.151  1.00 21.10           O  
ATOM   3419  CG  GLU C 127       7.889  49.194  86.750  1.00 21.10           C  
ATOM   3420  CD  GLU C 127       7.578  50.386  87.640  1.00 21.10           C  
ATOM   3421  OE1 GLU C 127       7.704  50.267  88.880  1.00 21.10           O  
ATOM   3422  OE2 GLU C 127       7.203  51.448  87.094  1.00 21.10           O  
ATOM   3423  N   ASP C 128       4.682  49.023  84.121  1.00 20.82           N  
ATOM   3424  CA  ASP C 128       3.755  49.836  84.903  1.00 20.82           C  
ATOM   3425  C   ASP C 128       2.330  49.712  84.368  1.00 20.82           C  
ATOM   3426  CB  ASP C 128       4.193  51.302  84.899  1.00 20.82           C  
ATOM   3427  O   ASP C 128       2.115  49.179  83.278  1.00 20.82           O  
ATOM   3428  CG  ASP C 128       4.798  51.743  86.221  1.00 20.82           C  
ATOM   3429  OD1 ASP C 128       4.194  51.486  87.284  1.00 20.82           O  
ATOM   3430  OD2 ASP C 128       5.886  52.357  86.198  1.00 20.82           O  
ATOM   3431  N   GLU C 129       1.752  50.942  83.912  1.00 21.31           N  
ATOM   3432  CA  GLU C 129       0.813  51.739  84.695  1.00 21.31           C  
ATOM   3433  C   GLU C 129      -0.626  51.490  84.253  1.00 21.31           C  
ATOM   3434  CB  GLU C 129       1.147  53.229  84.582  1.00 21.31           C  
ATOM   3435  O   GLU C 129      -1.498  51.218  85.082  1.00 21.31           O  
ATOM   3436  CG  GLU C 129       2.176  53.707  85.596  1.00 21.31           C  
ATOM   3437  CD  GLU C 129       2.136  55.208  85.830  1.00 21.31           C  
ATOM   3438  OE1 GLU C 129       2.652  55.675  86.871  1.00 21.31           O  
ATOM   3439  OE2 GLU C 129       1.582  55.924  84.966  1.00 21.31           O  
ATOM   3440  N   GLU C 130      -1.246  52.603  83.619  1.00 23.04           N  
ATOM   3441  CA  GLU C 130      -2.233  53.483  84.238  1.00 23.04           C  
ATOM   3442  C   GLU C 130      -3.655  53.025  83.925  1.00 23.04           C  
ATOM   3443  CB  GLU C 130      -2.032  54.928  83.773  1.00 23.04           C  
ATOM   3444  O   GLU C 130      -3.883  52.322  82.938  1.00 23.04           O  
ATOM   3445  CG  GLU C 130      -0.628  55.462  84.015  1.00 23.04           C  
ATOM   3446  CD  GLU C 130      -0.610  56.783  84.768  1.00 23.04           C  
ATOM   3447  OE1 GLU C 130       0.225  56.946  85.687  1.00 23.04           O  
ATOM   3448  OE2 GLU C 130      -1.437  57.661  84.436  1.00 23.04           O  
ATOM   3449  N   GLU C 131      -4.679  53.796  84.495  1.00 23.12           N  
ATOM   3450  CA  GLU C 131      -5.861  53.677  85.343  1.00 23.12           C  
ATOM   3451  C   GLU C 131      -7.137  53.622  84.508  1.00 23.12           C  
ATOM   3452  CB  GLU C 131      -5.931  54.842  86.334  1.00 23.12           C  
ATOM   3453  O   GLU C 131      -8.040  52.834  84.796  1.00 23.12           O  
ATOM   3454  CG  GLU C 131      -4.788  54.865  87.338  1.00 23.12           C  
ATOM   3455  CD  GLU C 131      -5.259  54.915  88.783  1.00 23.12           C  
ATOM   3456  OE1 GLU C 131      -4.571  54.353  89.666  1.00 23.12           O  
ATOM   3457  OE2 GLU C 131      -6.324  55.520  89.034  1.00 23.12           O  
ATOM   3458  N   ASP C 132      -7.512  54.770  83.826  1.00 22.49           N  
ATOM   3459  CA  ASP C 132      -8.604  55.560  84.388  1.00 22.49           C  
ATOM   3460  C   ASP C 132      -9.960  54.977  83.998  1.00 22.49           C  
ATOM   3461  CB  ASP C 132      -8.505  57.016  83.927  1.00 22.49           C  
ATOM   3462  O   ASP C 132     -10.075  54.279  82.988  1.00 22.49           O  
ATOM   3463  CG  ASP C 132      -7.415  57.792  84.645  1.00 22.49           C  
ATOM   3464  OD1 ASP C 132      -7.112  57.478  85.816  1.00 22.49           O  
ATOM   3465  OD2 ASP C 132      -6.855  58.728  84.034  1.00 22.49           O  
ATOM   3466  N   LEU C 133     -11.096  55.815  84.287  1.00 20.26           N  
ATOM   3467  CA  LEU C 133     -12.302  55.784  85.108  1.00 20.26           C  
ATOM   3468  C   LEU C 133     -13.521  55.416  84.268  1.00 20.26           C  
ATOM   3469  CB  LEU C 133     -12.524  57.138  85.786  1.00 20.26           C  
ATOM   3470  O   LEU C 133     -14.266  54.498  84.618  1.00 20.26           O  
ATOM   3471  CG  LEU C 133     -11.559  57.497  86.917  1.00 20.26           C  
ATOM   3472  CD1 LEU C 133     -11.396  59.010  87.015  1.00 20.26           C  
ATOM   3473  CD2 LEU C 133     -12.049  56.920  88.241  1.00 20.26           C  
ATOM   3474  N   ASP C 134     -14.323  56.522  83.858  1.00 22.52           N  
ATOM   3475  CA  ASP C 134     -15.573  56.820  84.551  1.00 22.52           C  
ATOM   3476  C   ASP C 134     -16.761  56.169  83.845  1.00 22.52           C  
ATOM   3477  CB  ASP C 134     -15.784  58.332  84.649  1.00 22.52           C  
ATOM   3478  O   ASP C 134     -16.629  55.677  82.723  1.00 22.52           O  
ATOM   3479  CG  ASP C 134     -15.116  58.947  85.866  1.00 22.52           C  
ATOM   3480  OD1 ASP C 134     -14.901  58.233  86.870  1.00 22.52           O  
ATOM   3481  OD2 ASP C 134     -14.803  60.156  85.823  1.00 22.52           O  
ATOM   3482  N   TYR C 135     -17.878  57.049  83.507  1.00 21.11           N  
ATOM   3483  CA  TYR C 135     -19.158  57.149  84.200  1.00 21.11           C  
ATOM   3484  C   TYR C 135     -20.262  56.455  83.411  1.00 21.11           C  
ATOM   3485  CB  TYR C 135     -19.529  58.617  84.435  1.00 21.11           C  
ATOM   3486  O   TYR C 135     -20.029  55.969  82.302  1.00 21.11           O  
ATOM   3487  CG  TYR C 135     -18.779  59.256  85.579  1.00 21.11           C  
ATOM   3488  CD1 TYR C 135     -19.215  59.105  86.893  1.00 21.11           C  
ATOM   3489  CD2 TYR C 135     -17.636  60.014  85.347  1.00 21.11           C  
ATOM   3490  CE1 TYR C 135     -18.529  59.694  87.950  1.00 21.11           C  
ATOM   3491  CE2 TYR C 135     -16.942  60.607  86.397  1.00 21.11           C  
ATOM   3492  OH  TYR C 135     -16.712  61.027  88.735  1.00 21.11           O  
ATOM   3493  CZ  TYR C 135     -17.395  60.442  87.693  1.00 21.11           C  
ATOM   3494  N   TYR C 136     -21.350  57.346  82.914  1.00 21.78           N  
ATOM   3495  CA  TYR C 136     -22.679  57.438  83.509  1.00 21.78           C  
ATOM   3496  C   TYR C 136     -23.682  56.590  82.737  1.00 21.78           C  
ATOM   3497  CB  TYR C 136     -23.149  58.895  83.551  1.00 21.78           C  
ATOM   3498  O   TYR C 136     -23.377  56.088  81.653  1.00 21.78           O  
ATOM   3499  CG  TYR C 136     -22.651  59.659  84.753  1.00 21.78           C  
ATOM   3500  CD1 TYR C 136     -23.342  59.623  85.962  1.00 21.78           C  
ATOM   3501  CD2 TYR C 136     -21.489  60.421  84.682  1.00 21.78           C  
ATOM   3502  CE1 TYR C 136     -22.887  60.327  87.072  1.00 21.78           C  
ATOM   3503  CE2 TYR C 136     -21.025  61.129  85.785  1.00 21.78           C  
ATOM   3504  OH  TYR C 136     -21.275  61.776  88.070  1.00 21.78           O  
ATOM   3505  CZ  TYR C 136     -21.729  61.076  86.974  1.00 21.78           C  
ATOM   3506  N   LEU C 137     -24.819  57.345  82.218  1.00 21.54           N  
ATOM   3507  CA  LEU C 137     -26.185  57.338  82.730  1.00 21.54           C  
ATOM   3508  C   LEU C 137     -27.084  56.458  81.868  1.00 21.54           C  
ATOM   3509  CB  LEU C 137     -26.745  58.762  82.782  1.00 21.54           C  
ATOM   3510  O   LEU C 137     -27.827  55.623  82.389  1.00 21.54           O  
ATOM   3511  CG  LEU C 137     -27.355  59.202  84.114  1.00 21.54           C  
ATOM   3512  CD1 LEU C 137     -26.256  59.560  85.108  1.00 21.54           C  
ATOM   3513  CD2 LEU C 137     -28.300  60.381  83.907  1.00 21.54           C  
ATOM   3514  N   GLY C 138     -28.079  57.185  81.144  1.00 21.48           N  
ATOM   3515  CA  GLY C 138     -29.487  57.238  81.503  1.00 21.48           C  
ATOM   3516  C   GLY C 138     -30.333  56.229  80.750  1.00 21.48           C  
ATOM   3517  O   GLY C 138     -29.855  55.584  79.815  1.00 21.48           O  
ATOM   3518  N   ASP C 139     -31.649  56.595  80.496  1.00 22.21           N  
ATOM   3519  CA  ASP C 139     -32.942  56.147  81.005  1.00 22.21           C  
ATOM   3520  C   ASP C 139     -33.652  55.254  79.991  1.00 22.21           C  
ATOM   3521  CB  ASP C 139     -33.824  57.346  81.359  1.00 22.21           C  
ATOM   3522  O   ASP C 139     -34.107  54.159  80.330  1.00 22.21           O  
ATOM   3523  CG  ASP C 139     -34.881  57.018  82.399  1.00 22.21           C  
ATOM   3524  OD1 ASP C 139     -34.667  56.097  83.217  1.00 22.21           O  
ATOM   3525  OD2 ASP C 139     -35.938  57.685  82.399  1.00 22.21           O  
ATOM   3526  N   MET C 140     -34.715  55.895  79.280  1.00 19.59           N  
ATOM   3527  CA  MET C 140     -36.126  55.723  79.617  1.00 19.59           C  
ATOM   3528  C   MET C 140     -36.800  54.749  78.656  1.00 19.59           C  
ATOM   3529  CB  MET C 140     -36.853  57.069  79.593  1.00 19.59           C  
ATOM   3530  O   MET C 140     -37.507  53.836  79.086  1.00 19.59           O  
ATOM   3531  CG  MET C 140     -38.052  57.134  80.525  1.00 19.59           C  
ATOM   3532  SD  MET C 140     -38.766  58.820  80.635  1.00 19.59           S  
ATOM   3533  CE  MET C 140     -38.602  59.122  82.417  1.00 19.59           C  
ATOM   3534  N   GLU C 141     -37.593  55.347  77.688  1.00 21.95           N  
ATOM   3535  CA  GLU C 141     -39.042  55.414  77.853  1.00 21.95           C  
ATOM   3536  C   GLU C 141     -39.737  54.290  77.091  1.00 21.95           C  
ATOM   3537  CB  GLU C 141     -39.574  56.772  77.389  1.00 21.95           C  
ATOM   3538  O   GLU C 141     -40.565  53.571  77.654  1.00 21.95           O  
ATOM   3539  CG  GLU C 141     -39.493  57.860  78.450  1.00 21.95           C  
ATOM   3540  CD  GLU C 141     -40.323  59.089  78.114  1.00 21.95           C  
ATOM   3541  OE1 GLU C 141     -40.708  59.834  79.044  1.00 21.95           O  
ATOM   3542  OE2 GLU C 141     -40.592  59.308  76.912  1.00 21.95           O  
ATOM   3543  N   GLU C 142     -40.591  54.691  76.116  1.00 23.11           N  
ATOM   3544  CA  GLU C 142     -42.048  54.705  76.200  1.00 23.11           C  
ATOM   3545  C   GLU C 142     -42.654  53.494  75.498  1.00 23.11           C  
ATOM   3546  CB  GLU C 142     -42.609  55.997  75.600  1.00 23.11           C  
ATOM   3547  O   GLU C 142     -41.978  52.820  74.717  1.00 23.11           O  
ATOM   3548  CG  GLU C 142     -42.743  57.134  76.602  1.00 23.11           C  
ATOM   3549  CD  GLU C 142     -43.549  58.309  76.073  1.00 23.11           C  
ATOM   3550  OE1 GLU C 142     -44.132  59.061  76.886  1.00 23.11           O  
ATOM   3551  OE2 GLU C 142     -43.600  58.478  74.834  1.00 23.11           O  
ATOM   3552  N   GLU C 143     -43.777  53.771  74.775  1.00 21.45           N  
ATOM   3553  CA  GLU C 143     -45.174  53.455  75.059  1.00 21.45           C  
ATOM   3554  C   GLU C 143     -45.637  52.236  74.267  1.00 21.45           C  
ATOM   3555  CB  GLU C 143     -46.071  54.656  74.748  1.00 21.45           C  
ATOM   3556  O   GLU C 143     -46.176  51.286  74.838  1.00 21.45           O  
ATOM   3557  CG  GLU C 143     -46.237  55.619  75.915  1.00 21.45           C  
ATOM   3558  CD  GLU C 143     -47.651  56.161  76.049  1.00 21.45           C  
ATOM   3559  OE1 GLU C 143     -48.071  56.487  77.183  1.00 21.45           O  
ATOM   3560  OE2 GLU C 143     -48.345  56.259  75.013  1.00 21.45           O  
ATOM   3561  N   ASP C 144     -46.514  52.485  73.255  1.00 21.98           N  
ATOM   3562  CA  ASP C 144     -47.961  52.323  73.352  1.00 21.98           C  
ATOM   3563  C   ASP C 144     -48.416  51.032  72.674  1.00 21.98           C  
ATOM   3564  CB  ASP C 144     -48.679  53.523  72.732  1.00 21.98           C  
ATOM   3565  O   ASP C 144     -49.144  50.235  73.269  1.00 21.98           O  
ATOM   3566  CG  ASP C 144     -49.249  54.474  73.769  1.00 21.98           C  
ATOM   3567  OD1 ASP C 144     -49.366  54.088  74.952  1.00 21.98           O  
ATOM   3568  OD2 ASP C 144     -49.587  55.620  73.400  1.00 21.98           O  
ATOM   3569  N   LEU C 145     -49.138  51.252  71.529  1.00 21.86           N  
ATOM   3570  CA  LEU C 145     -50.588  51.093  71.510  1.00 21.86           C  
ATOM   3571  C   LEU C 145     -50.976  49.704  71.014  1.00 21.86           C  
ATOM   3572  CB  LEU C 145     -51.234  52.162  70.625  1.00 21.86           C  
ATOM   3573  O   LEU C 145     -51.723  48.987  71.683  1.00 21.86           O  
ATOM   3574  CG  LEU C 145     -51.190  53.597  71.154  1.00 21.86           C  
ATOM   3575  CD1 LEU C 145     -51.621  54.576  70.067  1.00 21.86           C  
ATOM   3576  CD2 LEU C 145     -52.072  53.739  72.390  1.00 21.86           C  
ATOM   3577  N   ARG C 146     -51.659  49.720  69.858  1.00 21.63           N  
ATOM   3578  CA  ARG C 146     -53.090  49.461  69.733  1.00 21.63           C  
ATOM   3579  C   ARG C 146     -53.353  48.004  69.369  1.00 21.63           C  
ATOM   3580  CB  ARG C 146     -53.713  50.385  68.684  1.00 21.63           C  
ATOM   3581  O   ARG C 146     -52.443  47.290  68.944  1.00 21.63           O  
ATOM   3582  CG  ARG C 146     -54.050  51.772  69.207  1.00 21.63           C  
ATOM   3583  CD  ARG C 146     -54.659  52.651  68.124  1.00 21.63           C  
ATOM   3584  NE  ARG C 146     -55.604  53.615  68.680  1.00 21.63           N  
ATOM   3585  NH1 ARG C 146     -55.793  54.859  66.743  1.00 21.63           N  
ATOM   3586  NH2 ARG C 146     -56.973  55.459  68.615  1.00 21.63           N  
ATOM   3587  CZ  ARG C 146     -56.121  54.642  68.011  1.00 21.63           C  
ATOM   3588  N   GLY C 147     -54.378  47.840  68.632  1.00 22.45           N  
ATOM   3589  CA  GLY C 147     -55.636  47.132  68.806  1.00 22.45           C  
ATOM   3590  C   GLY C 147     -55.615  45.728  68.232  1.00 22.45           C  
ATOM   3591  O   GLY C 147     -55.972  44.766  68.916  1.00 22.45           O  
ATOM   3592  N   GLU C 148     -55.820  45.619  66.900  1.00 24.42           N  
ATOM   3593  CA  GLU C 148     -57.156  45.196  66.492  1.00 24.42           C  
ATOM   3594  C   GLU C 148     -57.229  43.680  66.331  1.00 24.42           C  
ATOM   3595  CB  GLU C 148     -57.563  45.884  65.187  1.00 24.42           C  
ATOM   3596  O   GLU C 148     -56.198  43.006  66.278  1.00 24.42           O  
ATOM   3597  CG  GLU C 148     -57.876  47.365  65.344  1.00 24.42           C  
ATOM   3598  CD  GLU C 148     -58.578  47.961  64.134  1.00 24.42           C  
ATOM   3599  OE1 GLU C 148     -59.527  48.758  64.315  1.00 24.42           O  
ATOM   3600  OE2 GLU C 148     -58.176  47.628  62.997  1.00 24.42           O  
ATOM   3601  N   ASP C 149     -57.654  43.275  65.135  1.00 24.02           N  
ATOM   3602  CA  ASP C 149     -58.894  42.587  64.790  1.00 24.02           C  
ATOM   3603  C   ASP C 149     -58.680  41.078  64.707  1.00 24.02           C  
ATOM   3604  CB  ASP C 149     -59.449  43.114  63.465  1.00 24.02           C  
ATOM   3605  O   ASP C 149     -57.542  40.610  64.633  1.00 24.02           O  
ATOM   3606  CG  ASP C 149     -60.600  44.087  63.649  1.00 24.02           C  
ATOM   3607  OD1 ASP C 149     -61.278  44.039  64.699  1.00 24.02           O  
ATOM   3608  OD2 ASP C 149     -60.834  44.908  62.736  1.00 24.02           O  
ATOM   3609  N   GLU C 150     -59.456  40.444  63.746  1.00 25.08           N  
ATOM   3610  CA  GLU C 150     -60.515  39.440  63.741  1.00 25.08           C  
ATOM   3611  C   GLU C 150     -59.956  38.049  63.458  1.00 25.08           C  
ATOM   3612  CB  GLU C 150     -61.588  39.796  62.709  1.00 25.08           C  
ATOM   3613  O   GLU C 150     -58.839  37.913  62.954  1.00 25.08           O  
ATOM   3614  CG  GLU C 150     -62.641  40.765  63.226  1.00 25.08           C  
ATOM   3615  CD  GLU C 150     -63.875  40.840  62.340  1.00 25.08           C  
ATOM   3616  OE1 GLU C 150     -64.900  41.414  62.773  1.00 25.08           O  
ATOM   3617  OE2 GLU C 150     -63.816  40.319  61.204  1.00 25.08           O  
ATOM   3618  N   GLU C 151     -60.927  37.113  63.348  1.00 26.49           N  
ATOM   3619  CA  GLU C 151     -61.239  35.737  63.723  1.00 26.49           C  
ATOM   3620  C   GLU C 151     -60.615  34.744  62.747  1.00 26.49           C  
ATOM   3621  CB  GLU C 151     -62.754  35.528  63.789  1.00 26.49           C  
ATOM   3622  O   GLU C 151     -60.145  35.131  61.675  1.00 26.49           O  
ATOM   3623  CG  GLU C 151     -63.392  36.053  65.067  1.00 26.49           C  
ATOM   3624  CD  GLU C 151     -64.743  35.422  65.367  1.00 26.49           C  
ATOM   3625  OE1 GLU C 151     -65.263  35.606  66.490  1.00 26.49           O  
ATOM   3626  OE2 GLU C 151     -65.284  34.737  64.471  1.00 26.49           O  
ATOM   3627  N   ASP C 152     -61.308  33.529  62.672  1.00 26.70           N  
ATOM   3628  CA  ASP C 152     -61.111  32.089  62.810  1.00 26.70           C  
ATOM   3629  C   ASP C 152     -61.036  31.412  61.444  1.00 26.70           C  
ATOM   3630  CB  ASP C 152     -62.235  31.471  63.644  1.00 26.70           C  
ATOM   3631  O   ASP C 152     -61.102  30.184  61.349  1.00 26.70           O  
ATOM   3632  CG  ASP C 152     -61.729  30.752  64.882  1.00 26.70           C  
ATOM   3633  OD1 ASP C 152     -60.578  30.266  64.877  1.00 26.70           O  
ATOM   3634  OD2 ASP C 152     -62.490  30.669  65.871  1.00 26.70           O  
ATOM   3635  N   GLU C 153     -60.999  32.067  60.304  1.00 29.36           N  
ATOM   3636  CA  GLU C 153     -61.675  31.322  59.245  1.00 29.36           C  
ATOM   3637  C   GLU C 153     -60.939  30.023  58.929  1.00 29.36           C  
ATOM   3638  CB  GLU C 153     -61.800  32.177  57.982  1.00 29.36           C  
ATOM   3639  O   GLU C 153     -59.749  30.040  58.609  1.00 29.36           O  
ATOM   3640  CG  GLU C 153     -62.973  33.147  58.009  1.00 29.36           C  
ATOM   3641  CD  GLU C 153     -63.438  33.565  56.624  1.00 29.36           C  
ATOM   3642  OE1 GLU C 153     -64.586  34.046  56.488  1.00 29.36           O  
ATOM   3643  OE2 GLU C 153     -62.648  33.411  55.666  1.00 29.36           O  
ATOM   3644  N   GLU C 154     -61.454  28.830  59.465  1.00 33.57           N  
ATOM   3645  CA  GLU C 154     -60.978  27.450  59.481  1.00 33.57           C  
ATOM   3646  C   GLU C 154     -61.010  26.839  58.083  1.00 33.57           C  
ATOM   3647  CB  GLU C 154     -61.814  26.603  60.444  1.00 33.57           C  
ATOM   3648  O   GLU C 154     -60.910  25.620  57.930  1.00 33.57           O  
ATOM   3649  CG  GLU C 154     -61.174  26.414  61.812  1.00 33.57           C  
ATOM   3650  CD  GLU C 154     -61.917  25.420  62.690  1.00 33.57           C  
ATOM   3651  OE1 GLU C 154     -61.263  24.703  63.482  1.00 33.57           O  
ATOM   3652  OE2 GLU C 154     -63.162  25.356  62.584  1.00 33.57           O  
ATOM   3653  N   GLU C 155     -60.919  27.608  56.938  1.00 34.05           N  
ATOM   3654  CA  GLU C 155     -61.438  26.895  55.775  1.00 34.05           C  
ATOM   3655  C   GLU C 155     -60.672  25.597  55.536  1.00 34.05           C  
ATOM   3656  CB  GLU C 155     -61.374  27.781  54.528  1.00 34.05           C  
ATOM   3657  O   GLU C 155     -59.448  25.557  55.680  1.00 34.05           O  
ATOM   3658  CG  GLU C 155     -62.320  28.972  54.571  1.00 34.05           C  
ATOM   3659  CD  GLU C 155     -63.600  28.750  53.781  1.00 34.05           C  
ATOM   3660  OE1 GLU C 155     -64.671  29.234  54.213  1.00 34.05           O  
ATOM   3661  OE2 GLU C 155     -63.532  28.086  52.723  1.00 34.05           O  
ATOM   3662  N   VAL C 156     -61.336  24.444  55.529  1.00 32.88           N  
ATOM   3663  CA  VAL C 156     -61.149  22.998  55.493  1.00 32.88           C  
ATOM   3664  C   VAL C 156     -60.669  22.573  54.108  1.00 32.88           C  
ATOM   3665  CB  VAL C 156     -62.450  22.248  55.860  1.00 32.88           C  
ATOM   3666  O   VAL C 156     -60.784  21.403  53.736  1.00 32.88           O  
ATOM   3667  CG1 VAL C 156     -62.380  21.711  57.288  1.00 32.88           C  
ATOM   3668  CG2 VAL C 156     -63.660  23.164  55.688  1.00 32.88           C  
ATOM   3669  N   LEU C 157     -59.784  23.264  53.437  1.00 32.58           N  
ATOM   3670  CA  LEU C 157     -59.666  22.902  52.029  1.00 32.58           C  
ATOM   3671  C   LEU C 157     -59.265  21.438  51.876  1.00 32.58           C  
ATOM   3672  CB  LEU C 157     -58.642  23.799  51.329  1.00 32.58           C  
ATOM   3673  O   LEU C 157     -58.468  20.923  52.663  1.00 32.58           O  
ATOM   3674  CG  LEU C 157     -59.021  25.274  51.184  1.00 32.58           C  
ATOM   3675  CD1 LEU C 157     -57.862  26.061  50.580  1.00 32.58           C  
ATOM   3676  CD2 LEU C 157     -60.277  25.423  50.333  1.00 32.58           C  
ATOM   3677  N   GLU C 158     -60.161  20.662  51.203  1.00 40.37           N  
ATOM   3678  CA  GLU C 158     -60.298  19.266  50.800  1.00 40.37           C  
ATOM   3679  C   GLU C 158     -59.082  18.800  50.003  1.00 40.37           C  
ATOM   3680  CB  GLU C 158     -61.574  19.065  49.978  1.00 40.37           C  
ATOM   3681  O   GLU C 158     -58.485  19.581  49.258  1.00 40.37           O  
ATOM   3682  CG  GLU C 158     -62.836  18.952  50.820  1.00 40.37           C  
ATOM   3683  CD  GLU C 158     -63.947  18.173  50.134  1.00 40.37           C  
ATOM   3684  OE1 GLU C 158     -64.764  17.535  50.837  1.00 40.37           O  
ATOM   3685  OE2 GLU C 158     -64.000  18.199  48.885  1.00 40.37           O  
ATOM   3686  N   GLU C 159     -58.447  17.776  50.429  1.00 42.29           N  
ATOM   3687  CA  GLU C 159     -57.284  16.959  50.095  1.00 42.29           C  
ATOM   3688  C   GLU C 159     -57.424  16.338  48.708  1.00 42.29           C  
ATOM   3689  CB  GLU C 159     -57.078  15.862  51.144  1.00 42.29           C  
ATOM   3690  O   GLU C 159     -58.376  15.600  48.447  1.00 42.29           O  
ATOM   3691  CG  GLU C 159     -56.147  16.264  52.279  1.00 42.29           C  
ATOM   3692  CD  GLU C 159     -55.697  15.087  53.130  1.00 42.29           C  
ATOM   3693  OE1 GLU C 159     -54.620  15.172  53.763  1.00 42.29           O  
ATOM   3694  OE2 GLU C 159     -56.428  14.072  53.164  1.00 42.29           O  
ATOM   3695  N   VAL C 160     -57.478  17.117  47.609  1.00 39.75           N  
ATOM   3696  CA  VAL C 160     -57.618  16.491  46.299  1.00 39.75           C  
ATOM   3697  C   VAL C 160     -56.501  15.471  46.091  1.00 39.75           C  
ATOM   3698  CB  VAL C 160     -57.600  17.540  45.164  1.00 39.75           C  
ATOM   3699  O   VAL C 160     -55.340  15.739  46.410  1.00 39.75           O  
ATOM   3700  CG1 VAL C 160     -57.913  16.886  43.819  1.00 39.75           C  
ATOM   3701  CG2 VAL C 160     -58.594  18.662  45.460  1.00 39.75           C  
ATOM   3702  N   GLU C 161     -56.851  14.183  46.023  1.00 42.84           N  
ATOM   3703  CA  GLU C 161     -56.149  12.928  45.768  1.00 42.84           C  
ATOM   3704  C   GLU C 161     -55.444  12.955  44.415  1.00 42.84           C  
ATOM   3705  CB  GLU C 161     -57.121  11.747  45.831  1.00 42.84           C  
ATOM   3706  O   GLU C 161     -56.076  13.195  43.384  1.00 42.84           O  
ATOM   3707  CG  GLU C 161     -57.491  11.330  47.247  1.00 42.84           C  
ATOM   3708  CD  GLU C 161     -58.045   9.917  47.331  1.00 42.84           C  
ATOM   3709  OE1 GLU C 161     -58.126   9.362  48.451  1.00 42.84           O  
ATOM   3710  OE2 GLU C 161     -58.400   9.359  46.269  1.00 42.84           O  
ATOM   3711  N   GLU C 162     -54.328  13.634  44.267  1.00 44.94           N  
ATOM   3712  CA  GLU C 162     -53.533  13.670  43.043  1.00 44.94           C  
ATOM   3713  C   GLU C 162     -53.191  12.262  42.565  1.00 44.94           C  
ATOM   3714  CB  GLU C 162     -52.251  14.479  43.258  1.00 44.94           C  
ATOM   3715  O   GLU C 162     -52.704  11.438  43.343  1.00 44.94           O  
ATOM   3716  CG  GLU C 162     -52.474  15.984  43.305  1.00 44.94           C  
ATOM   3717  CD  GLU C 162     -51.508  16.762  42.426  1.00 44.94           C  
ATOM   3718  OE1 GLU C 162     -51.835  17.903  42.027  1.00 44.94           O  
ATOM   3719  OE2 GLU C 162     -50.417  16.225  42.132  1.00 44.94           O  
ATOM   3720  N   GLU C 163     -54.011  11.679  41.666  1.00 49.43           N  
ATOM   3721  CA  GLU C 163     -53.786  10.452  40.907  1.00 49.43           C  
ATOM   3722  C   GLU C 163     -52.385  10.425  40.303  1.00 49.43           C  
ATOM   3723  CB  GLU C 163     -54.837  10.302  39.804  1.00 49.43           C  
ATOM   3724  O   GLU C 163     -51.891  11.448  39.823  1.00 49.43           O  
ATOM   3725  CG  GLU C 163     -56.253  10.107  40.326  1.00 49.43           C  
ATOM   3726  CD  GLU C 163     -57.020   9.021  39.588  1.00 49.43           C  
ATOM   3727  OE1 GLU C 163     -57.902   8.378  40.201  1.00 49.43           O  
ATOM   3728  OE2 GLU C 163     -56.736   8.811  38.388  1.00 49.43           O  
ATOM   3729  N   ASP C 164     -51.492   9.633  40.801  1.00 46.47           N  
ATOM   3730  CA  ASP C 164     -50.126   9.262  40.443  1.00 46.47           C  
ATOM   3731  C   ASP C 164     -50.040   8.832  38.980  1.00 46.47           C  
ATOM   3732  CB  ASP C 164     -49.619   8.139  41.351  1.00 46.47           C  
ATOM   3733  O   ASP C 164     -50.685   7.864  38.572  1.00 46.47           O  
ATOM   3734  CG  ASP C 164     -49.149   8.640  42.705  1.00 46.47           C  
ATOM   3735  OD1 ASP C 164     -48.695   9.801  42.803  1.00 46.47           O  
ATOM   3736  OD2 ASP C 164     -49.229   7.865  43.683  1.00 46.47           O  
ATOM   3737  N   LEU C 165     -50.299   9.706  38.010  1.00 44.52           N  
ATOM   3738  CA  LEU C 165     -50.038   9.380  36.612  1.00 44.52           C  
ATOM   3739  C   LEU C 165     -48.669   8.727  36.453  1.00 44.52           C  
ATOM   3740  CB  LEU C 165     -50.120  10.638  35.743  1.00 44.52           C  
ATOM   3741  O   LEU C 165     -47.730   9.057  37.181  1.00 44.52           O  
ATOM   3742  CG  LEU C 165     -51.493  11.307  35.647  1.00 44.52           C  
ATOM   3743  CD1 LEU C 165     -51.374  12.665  34.965  1.00 44.52           C  
ATOM   3744  CD2 LEU C 165     -52.473  10.411  34.898  1.00 44.52           C  
ATOM   3745  N   ASP C 166     -48.608   7.414  36.086  1.00 53.55           N  
ATOM   3746  CA  ASP C 166     -47.442   6.593  35.775  1.00 53.55           C  
ATOM   3747  C   ASP C 166     -46.447   7.358  34.906  1.00 53.55           C  
ATOM   3748  CB  ASP C 166     -47.867   5.300  35.075  1.00 53.55           C  
ATOM   3749  O   ASP C 166     -46.840   8.047  33.963  1.00 53.55           O  
ATOM   3750  CG  ASP C 166     -48.423   4.262  36.034  1.00 53.55           C  
ATOM   3751  OD1 ASP C 166     -48.035   4.259  37.222  1.00 53.55           O  
ATOM   3752  OD2 ASP C 166     -49.253   3.436  35.596  1.00 53.55           O  
ATOM   3753  N   PRO C 167     -45.335   7.730  35.360  1.00 52.37           N  
ATOM   3754  CA  PRO C 167     -44.284   8.433  34.621  1.00 52.37           C  
ATOM   3755  C   PRO C 167     -44.004   7.809  33.256  1.00 52.37           C  
ATOM   3756  CB  PRO C 167     -43.065   8.309  35.539  1.00 52.37           C  
ATOM   3757  O   PRO C 167     -44.122   6.592  33.094  1.00 52.37           O  
ATOM   3758  CG  PRO C 167     -43.331   7.092  36.364  1.00 52.37           C  
ATOM   3759  CD  PRO C 167     -44.754   6.667  36.143  1.00 52.37           C  
ATOM   3760  N   VAL C 168     -44.614   8.179  32.139  1.00 55.26           N  
ATOM   3761  CA  VAL C 168     -44.273   7.802  30.772  1.00 55.26           C  
ATOM   3762  C   VAL C 168     -42.756   7.718  30.622  1.00 55.26           C  
ATOM   3763  CB  VAL C 168     -44.856   8.799  29.746  1.00 55.26           C  
ATOM   3764  O   VAL C 168     -42.032   8.616  31.058  1.00 55.26           O  
ATOM   3765  CG1 VAL C 168     -45.825   8.094  28.798  1.00 55.26           C  
ATOM   3766  CG2 VAL C 168     -45.551   9.956  30.462  1.00 55.26           C  
ATOM   3767  N   THR C 169     -42.086   6.539  30.703  1.00 58.70           N  
ATOM   3768  CA  THR C 169     -40.664   6.327  30.456  1.00 58.70           C  
ATOM   3769  C   THR C 169     -40.241   6.975  29.141  1.00 58.70           C  
ATOM   3770  CB  THR C 169     -40.319   4.827  30.427  1.00 58.70           C  
ATOM   3771  O   THR C 169     -40.877   6.763  28.106  1.00 58.70           O  
ATOM   3772  CG2 THR C 169     -40.251   4.251  31.838  1.00 58.70           C  
ATOM   3773  OG1 THR C 169     -41.324   4.126  29.685  1.00 58.70           O  
ATOM   3774  N   PRO C 170     -39.595   8.094  29.071  1.00 59.89           N  
ATOM   3775  CA  PRO C 170     -39.125   8.748  27.848  1.00 59.89           C  
ATOM   3776  C   PRO C 170     -38.420   7.783  26.897  1.00 59.89           C  
ATOM   3777  CB  PRO C 170     -38.152   9.810  28.367  1.00 59.89           C  
ATOM   3778  O   PRO C 170     -37.880   6.764  27.334  1.00 59.89           O  
ATOM   3779  CG  PRO C 170     -37.820   9.375  29.758  1.00 59.89           C  
ATOM   3780  CD  PRO C 170     -38.763   8.276  30.153  1.00 59.89           C  
ATOM   3781  N   LEU C 171     -38.817   7.633  25.644  1.00 61.41           N  
ATOM   3782  CA  LEU C 171     -38.137   6.892  24.587  1.00 61.41           C  
ATOM   3783  C   LEU C 171     -36.658   7.257  24.532  1.00 61.41           C  
ATOM   3784  CB  LEU C 171     -38.794   7.169  23.232  1.00 61.41           C  
ATOM   3785  O   LEU C 171     -36.275   8.374  24.888  1.00 61.41           O  
ATOM   3786  CG  LEU C 171     -40.212   6.628  23.042  1.00 61.41           C  
ATOM   3787  CD1 LEU C 171     -40.841   7.219  21.784  1.00 61.41           C  
ATOM   3788  CD2 LEU C 171     -40.198   5.105  22.974  1.00 61.41           C  
ATOM   3789  N   PRO C 172     -35.736   6.242  24.429  1.00 61.60           N  
ATOM   3790  CA  PRO C 172     -34.307   6.555  24.353  1.00 61.60           C  
ATOM   3791  C   PRO C 172     -33.977   7.540  23.234  1.00 61.60           C  
ATOM   3792  CB  PRO C 172     -33.662   5.192  24.088  1.00 61.60           C  
ATOM   3793  O   PRO C 172     -34.722   7.641  22.256  1.00 61.60           O  
ATOM   3794  CG  PRO C 172     -34.788   4.316  23.643  1.00 61.60           C  
ATOM   3795  CD  PRO C 172     -36.084   4.987  23.998  1.00 61.60           C  
ATOM   3796  N   PRO C 173     -33.181   8.496  23.394  1.00 60.16           N  
ATOM   3797  CA  PRO C 173     -32.780   9.441  22.350  1.00 60.16           C  
ATOM   3798  C   PRO C 173     -32.254   8.746  21.096  1.00 60.16           C  
ATOM   3799  CB  PRO C 173     -31.676  10.261  23.022  1.00 60.16           C  
ATOM   3800  O   PRO C 173     -31.804   7.599  21.163  1.00 60.16           O  
ATOM   3801  CG  PRO C 173     -31.242   9.435  24.189  1.00 60.16           C  
ATOM   3802  CD  PRO C 173     -32.318   8.431  24.489  1.00 60.16           C  
ATOM   3803  N   PRO C 174     -32.474   9.241  19.931  1.00 56.57           N  
ATOM   3804  CA  PRO C 174     -31.915   8.653  18.711  1.00 56.57           C  
ATOM   3805  C   PRO C 174     -30.394   8.533  18.756  1.00 56.57           C  
ATOM   3806  CB  PRO C 174     -32.354   9.630  17.617  1.00 56.57           C  
ATOM   3807  O   PRO C 174     -29.735   9.264  19.501  1.00 56.57           O  
ATOM   3808  CG  PRO C 174     -32.765  10.866  18.351  1.00 56.57           C  
ATOM   3809  CD  PRO C 174     -32.967  10.517  19.797  1.00 56.57           C  
ATOM   3810  N   PRO C 175     -29.819   7.464  18.258  1.00 52.64           N  
ATOM   3811  CA  PRO C 175     -28.361   7.322  18.283  1.00 52.64           C  
ATOM   3812  C   PRO C 175     -27.639   8.532  17.695  1.00 52.64           C  
ATOM   3813  CB  PRO C 175     -28.114   6.073  17.433  1.00 52.64           C  
ATOM   3814  O   PRO C 175     -28.201   9.244  16.859  1.00 52.64           O  
ATOM   3815  CG  PRO C 175     -29.417   5.814  16.747  1.00 52.64           C  
ATOM   3816  CD  PRO C 175     -30.469   6.678  17.381  1.00 52.64           C  
ATOM   3817  N   ALA C 176     -26.678   9.113  18.321  1.00 55.14           N  
ATOM   3818  CA  ALA C 176     -25.837  10.205  17.836  1.00 55.14           C  
ATOM   3819  C   ALA C 176     -25.392   9.957  16.398  1.00 55.14           C  
ATOM   3820  CB  ALA C 176     -24.622  10.384  18.743  1.00 55.14           C  
ATOM   3821  O   ALA C 176     -25.201   8.809  15.990  1.00 55.14           O  
ATOM   3822  N   PRO C 177     -25.617  10.929  15.554  1.00 55.27           N  
ATOM   3823  CA  PRO C 177     -25.169  10.731  14.173  1.00 55.27           C  
ATOM   3824  C   PRO C 177     -23.749  10.175  14.088  1.00 55.27           C  
ATOM   3825  CB  PRO C 177     -25.242  12.137  13.574  1.00 55.27           C  
ATOM   3826  O   PRO C 177     -22.924  10.443  14.965  1.00 55.27           O  
ATOM   3827  CG  PRO C 177     -25.370  13.048  14.752  1.00 55.27           C  
ATOM   3828  CD  PRO C 177     -25.736  12.226  15.954  1.00 55.27           C  
ATOM   3829  N   ARG C 178     -23.574   9.133  13.411  1.00 58.25           N  
ATOM   3830  CA  ARG C 178     -22.264   8.538  13.171  1.00 58.25           C  
ATOM   3831  C   ARG C 178     -21.275   9.580  12.658  1.00 58.25           C  
ATOM   3832  CB  ARG C 178     -22.372   7.383  12.173  1.00 58.25           C  
ATOM   3833  O   ARG C 178     -21.606  10.377  11.777  1.00 58.25           O  
ATOM   3834  CG  ARG C 178     -23.170   6.196  12.690  1.00 58.25           C  
ATOM   3835  CD  ARG C 178     -23.073   5.001  11.752  1.00 58.25           C  
ATOM   3836  NE  ARG C 178     -24.006   3.943  12.130  1.00 58.25           N  
ATOM   3837  NH1 ARG C 178     -22.577   2.208  11.596  1.00 58.25           N  
ATOM   3838  NH2 ARG C 178     -24.670   1.763  12.418  1.00 58.25           N  
ATOM   3839  CZ  ARG C 178     -23.749   2.640  12.047  1.00 58.25           C  
ATOM   3840  N   ARG C 179     -20.217   9.800  13.390  1.00 67.60           N  
ATOM   3841  CA  ARG C 179     -19.224  10.775  12.954  1.00 67.60           C  
ATOM   3842  C   ARG C 179     -18.503  10.299  11.697  1.00 67.60           C  
ATOM   3843  CB  ARG C 179     -18.211  11.046  14.069  1.00 67.60           C  
ATOM   3844  O   ARG C 179     -18.132   9.128  11.594  1.00 67.60           O  
ATOM   3845  CG  ARG C 179     -18.775  11.842  15.234  1.00 67.60           C  
ATOM   3846  CD  ARG C 179     -17.679  12.303  16.185  1.00 67.60           C  
ATOM   3847  NE  ARG C 179     -18.223  12.705  17.479  1.00 67.60           N  
ATOM   3848  NH1 ARG C 179     -17.768  14.954  17.205  1.00 67.60           N  
ATOM   3849  NH2 ARG C 179     -18.771  14.209  19.127  1.00 67.60           N  
ATOM   3850  CZ  ARG C 179     -18.252  13.955  17.934  1.00 67.60           C  
ATOM   3851  N   CYS C 180     -18.523  10.969  10.510  1.00 78.74           N  
ATOM   3852  CA  CYS C 180     -17.785  10.741   9.272  1.00 78.74           C  
ATOM   3853  C   CYS C 180     -16.302  11.035   9.459  1.00 78.74           C  
ATOM   3854  CB  CYS C 180     -18.349  11.606   8.145  1.00 78.74           C  
ATOM   3855  O   CYS C 180     -15.930  11.876  10.280  1.00 78.74           O  
ATOM   3856  SG  CYS C 180     -20.064  11.228   7.725  1.00 78.74           S  
ATOM   3857  N   PHE C 181     -15.485  10.182   9.024  1.00 84.14           N  
ATOM   3858  CA  PHE C 181     -14.048  10.428   8.992  1.00 84.14           C  
ATOM   3859  C   PHE C 181     -13.652  11.162   7.716  1.00 84.14           C  
ATOM   3860  CB  PHE C 181     -13.274   9.110   9.101  1.00 84.14           C  
ATOM   3861  O   PHE C 181     -14.088  10.796   6.623  1.00 84.14           O  
ATOM   3862  CG  PHE C 181     -11.785   9.266   8.944  1.00 84.14           C  
ATOM   3863  CD1 PHE C 181     -11.164   8.966   7.738  1.00 84.14           C  
ATOM   3864  CD2 PHE C 181     -11.007   9.714  10.004  1.00 84.14           C  
ATOM   3865  CE1 PHE C 181      -9.787   9.109   7.590  1.00 84.14           C  
ATOM   3866  CE2 PHE C 181      -9.629   9.859   9.863  1.00 84.14           C  
ATOM   3867  CZ  PHE C 181      -9.021   9.556   8.656  1.00 84.14           C  
ATOM   3868  N   THR C 182     -12.870  12.186   7.874  1.00 86.80           N  
ATOM   3869  CA  THR C 182     -12.335  12.922   6.734  1.00 86.80           C  
ATOM   3870  C   THR C 182     -10.837  12.674   6.585  1.00 86.80           C  
ATOM   3871  CB  THR C 182     -12.597  14.433   6.871  1.00 86.80           C  
ATOM   3872  O   THR C 182     -10.073  12.871   7.533  1.00 86.80           O  
ATOM   3873  CG2 THR C 182     -14.092  14.734   6.874  1.00 86.80           C  
ATOM   3874  OG1 THR C 182     -12.024  14.902   8.098  1.00 86.80           O  
ATOM   3875  N   CYS C 183     -10.411  12.193   5.484  1.00 90.56           N  
ATOM   3876  CA  CYS C 183      -9.010  11.901   5.201  1.00 90.56           C  
ATOM   3877  C   CYS C 183      -8.161  13.162   5.295  1.00 90.56           C  
ATOM   3878  CB  CYS C 183      -8.862  11.277   3.814  1.00 90.56           C  
ATOM   3879  O   CYS C 183      -8.433  14.151   4.612  1.00 90.56           O  
ATOM   3880  SG  CYS C 183      -7.147  10.991   3.324  1.00 90.56           S  
ATOM   3881  N   PRO C 184      -7.183  13.156   6.081  1.00 82.20           N  
ATOM   3882  CA  PRO C 184      -6.323  14.329   6.259  1.00 82.20           C  
ATOM   3883  C   PRO C 184      -5.520  14.667   5.005  1.00 82.20           C  
ATOM   3884  CB  PRO C 184      -5.397  13.917   7.406  1.00 82.20           C  
ATOM   3885  O   PRO C 184      -5.020  15.787   4.871  1.00 82.20           O  
ATOM   3886  CG  PRO C 184      -5.443  12.423   7.416  1.00 82.20           C  
ATOM   3887  CD  PRO C 184      -6.753  11.981   6.829  1.00 82.20           C  
ATOM   3888  N   GLN C 185      -5.508  13.728   4.101  1.00 85.81           N  
ATOM   3889  CA  GLN C 185      -4.684  13.947   2.918  1.00 85.81           C  
ATOM   3890  C   GLN C 185      -5.524  14.448   1.747  1.00 85.81           C  
ATOM   3891  CB  GLN C 185      -3.952  12.661   2.527  1.00 85.81           C  
ATOM   3892  O   GLN C 185      -5.183  15.450   1.115  1.00 85.81           O  
ATOM   3893  CG  GLN C 185      -2.810  12.295   3.464  1.00 85.81           C  
ATOM   3894  CD  GLN C 185      -1.890  11.238   2.883  1.00 85.81           C  
ATOM   3895  NE2 GLN C 185      -0.586  11.430   3.049  1.00 85.81           N  
ATOM   3896  OE1 GLN C 185      -2.348  10.255   2.291  1.00 85.81           O  
ATOM   3897  N   CYS C 186      -6.638  13.797   1.459  1.00 86.36           N  
ATOM   3898  CA  CYS C 186      -7.394  14.162   0.266  1.00 86.36           C  
ATOM   3899  C   CYS C 186      -8.695  14.863   0.638  1.00 86.36           C  
ATOM   3900  CB  CYS C 186      -7.694  12.924  -0.578  1.00 86.36           C  
ATOM   3901  O   CYS C 186      -9.388  15.397  -0.230  1.00 86.36           O  
ATOM   3902  SG  CYS C 186      -8.934  11.830   0.150  1.00 86.36           S  
ATOM   3903  N   ARG C 187      -9.204  14.833   1.935  1.00 86.71           N  
ATOM   3904  CA  ARG C 187     -10.354  15.549   2.478  1.00 86.71           C  
ATOM   3905  C   ARG C 187     -11.659  14.854   2.104  1.00 86.71           C  
ATOM   3906  CB  ARG C 187     -10.369  16.996   1.981  1.00 86.71           C  
ATOM   3907  O   ARG C 187     -12.742  15.408   2.304  1.00 86.71           O  
ATOM   3908  CG  ARG C 187      -9.186  17.824   2.456  1.00 86.71           C  
ATOM   3909  CD  ARG C 187      -9.334  19.290   2.075  1.00 86.71           C  
ATOM   3910  NE  ARG C 187      -8.785  19.561   0.749  1.00 86.71           N  
ATOM   3911  NH1 ARG C 187     -10.835  19.625  -0.314  1.00 86.71           N  
ATOM   3912  NH2 ARG C 187      -8.907  19.957  -1.510  1.00 86.71           N  
ATOM   3913  CZ  ARG C 187      -9.510  19.714  -0.355  1.00 86.71           C  
ATOM   3914  N   LYS C 188     -11.600  13.652   1.500  1.00 86.98           N  
ATOM   3915  CA  LYS C 188     -12.808  12.857   1.297  1.00 86.98           C  
ATOM   3916  C   LYS C 188     -13.355  12.341   2.625  1.00 86.98           C  
ATOM   3917  CB  LYS C 188     -12.529  11.685   0.355  1.00 86.98           C  
ATOM   3918  O   LYS C 188     -12.588  12.007   3.531  1.00 86.98           O  
ATOM   3919  CG  LYS C 188     -12.404  12.084  -1.108  1.00 86.98           C  
ATOM   3920  CD  LYS C 188     -12.216  10.868  -2.005  1.00 86.98           C  
ATOM   3921  CE  LYS C 188     -11.929  11.272  -3.445  1.00 86.98           C  
ATOM   3922  NZ  LYS C 188     -11.664  10.085  -4.312  1.00 86.98           N  
ATOM   3923  N   SER C 189     -14.655  12.262   2.749  1.00 87.11           N  
ATOM   3924  CA  SER C 189     -15.292  11.836   3.991  1.00 87.11           C  
ATOM   3925  C   SER C 189     -15.911  10.450   3.848  1.00 87.11           C  
ATOM   3926  CB  SER C 189     -16.365  12.841   4.415  1.00 87.11           C  
ATOM   3927  O   SER C 189     -16.399  10.089   2.775  1.00 87.11           O  
ATOM   3928  OG  SER C 189     -17.321  13.021   3.384  1.00 87.11           O  
ATOM   3929  N   PHE C 190     -15.790   9.743   4.874  1.00 86.37           N  
ATOM   3930  CA  PHE C 190     -16.294   8.375   4.900  1.00 86.37           C  
ATOM   3931  C   PHE C 190     -17.179   8.147   6.119  1.00 86.37           C  
ATOM   3932  CB  PHE C 190     -15.135   7.373   4.898  1.00 86.37           C  
ATOM   3933  O   PHE C 190     -16.758   8.385   7.252  1.00 86.37           O  
ATOM   3934  CG  PHE C 190     -14.191   7.538   3.738  1.00 86.37           C  
ATOM   3935  CD1 PHE C 190     -14.427   6.886   2.533  1.00 86.37           C  
ATOM   3936  CD2 PHE C 190     -13.067   8.346   3.851  1.00 86.37           C  
ATOM   3937  CE1 PHE C 190     -13.556   7.037   1.457  1.00 86.37           C  
ATOM   3938  CE2 PHE C 190     -12.192   8.502   2.780  1.00 86.37           C  
ATOM   3939  CZ  PHE C 190     -12.437   7.846   1.585  1.00 86.37           C  
ATOM   3940  N   PRO C 191     -18.383   7.684   5.838  1.00 82.16           N  
ATOM   3941  CA  PRO C 191     -19.321   7.444   6.937  1.00 82.16           C  
ATOM   3942  C   PRO C 191     -18.954   6.219   7.770  1.00 82.16           C  
ATOM   3943  CB  PRO C 191     -20.658   7.236   6.220  1.00 82.16           C  
ATOM   3944  O   PRO C 191     -19.327   6.131   8.943  1.00 82.16           O  
ATOM   3945  CG  PRO C 191     -20.286   6.813   4.835  1.00 82.16           C  
ATOM   3946  CD  PRO C 191     -18.943   7.396   4.502  1.00 82.16           C  
ATOM   3947  N   ARG C 192     -18.335   5.268   7.094  1.00 81.22           N  
ATOM   3948  CA  ARG C 192     -17.995   4.013   7.757  1.00 81.22           C  
ATOM   3949  C   ARG C 192     -16.490   3.768   7.725  1.00 81.22           C  
ATOM   3950  CB  ARG C 192     -18.731   2.842   7.103  1.00 81.22           C  
ATOM   3951  O   ARG C 192     -15.823   4.096   6.742  1.00 81.22           O  
ATOM   3952  CG  ARG C 192     -20.239   2.880   7.290  1.00 81.22           C  
ATOM   3953  CD  ARG C 192     -20.918   1.678   6.649  1.00 81.22           C  
ATOM   3954  NE  ARG C 192     -22.371   1.816   6.649  1.00 81.22           N  
ATOM   3955  NH1 ARG C 192     -22.794  -0.454   6.565  1.00 81.22           N  
ATOM   3956  NH2 ARG C 192     -24.532   1.040   6.613  1.00 81.22           N  
ATOM   3957  CZ  ARG C 192     -23.229   0.801   6.609  1.00 81.22           C  
ATOM   3958  N   ARG C 193     -16.134   3.241   8.810  1.00 80.96           N  
ATOM   3959  CA  ARG C 193     -14.729   2.859   8.909  1.00 80.96           C  
ATOM   3960  C   ARG C 193     -14.436   1.627   8.059  1.00 80.96           C  
ATOM   3961  CB  ARG C 193     -14.344   2.595  10.366  1.00 80.96           C  
ATOM   3962  O   ARG C 193     -15.115   0.605   8.183  1.00 80.96           O  
ATOM   3963  CG  ARG C 193     -14.232   3.854  11.211  1.00 80.96           C  
ATOM   3964  CD  ARG C 193     -13.807   3.539  12.639  1.00 80.96           C  
ATOM   3965  NE  ARG C 193     -13.954   4.698  13.513  1.00 80.96           N  
ATOM   3966  NH1 ARG C 193     -13.427   3.561  15.454  1.00 80.96           N  
ATOM   3967  NH2 ARG C 193     -13.931   5.796  15.531  1.00 80.96           N  
ATOM   3968  CZ  ARG C 193     -13.771   4.682  14.831  1.00 80.96           C  
ATOM   3969  N   SER C 194     -13.514   1.638   7.156  1.00 88.12           N  
ATOM   3970  CA  SER C 194     -13.074   0.515   6.335  1.00 88.12           C  
ATOM   3971  C   SER C 194     -11.553   0.477   6.221  1.00 88.12           C  
ATOM   3972  CB  SER C 194     -13.695   0.595   4.940  1.00 88.12           C  
ATOM   3973  O   SER C 194     -10.981   1.032   5.281  1.00 88.12           O  
ATOM   3974  OG  SER C 194     -13.197   1.716   4.230  1.00 88.12           O  
ATOM   3975  N   PHE C 195     -11.040  -0.272   7.211  1.00 91.84           N  
ATOM   3976  CA  PHE C 195      -9.588  -0.410   7.217  1.00 91.84           C  
ATOM   3977  C   PHE C 195      -9.162  -1.674   6.481  1.00 91.84           C  
ATOM   3978  CB  PHE C 195      -9.056  -0.434   8.653  1.00 91.84           C  
ATOM   3979  O   PHE C 195      -9.723  -2.749   6.705  1.00 91.84           O  
ATOM   3980  CG  PHE C 195      -9.223   0.870   9.385  1.00 91.84           C  
ATOM   3981  CD1 PHE C 195      -9.541   2.034   8.695  1.00 91.84           C  
ATOM   3982  CD2 PHE C 195      -9.062   0.933  10.763  1.00 91.84           C  
ATOM   3983  CE1 PHE C 195      -9.697   3.243   9.370  1.00 91.84           C  
ATOM   3984  CE2 PHE C 195      -9.215   2.137  11.443  1.00 91.84           C  
ATOM   3985  CZ  PHE C 195      -9.532   3.291  10.745  1.00 91.84           C  
ATOM   3986  N   ARG C 196      -8.240  -1.537   5.617  1.00 94.08           N  
ATOM   3987  CA  ARG C 196      -7.589  -2.674   4.975  1.00 94.08           C  
ATOM   3988  C   ARG C 196      -6.095  -2.697   5.285  1.00 94.08           C  
ATOM   3989  CB  ARG C 196      -7.809  -2.635   3.461  1.00 94.08           C  
ATOM   3990  O   ARG C 196      -5.380  -1.738   4.987  1.00 94.08           O  
ATOM   3991  CG  ARG C 196      -9.245  -2.905   3.041  1.00 94.08           C  
ATOM   3992  CD  ARG C 196      -9.411  -2.845   1.529  1.00 94.08           C  
ATOM   3993  NE  ARG C 196     -10.817  -2.897   1.138  1.00 94.08           N  
ATOM   3994  NH1 ARG C 196     -10.401  -2.884  -1.134  1.00 94.08           N  
ATOM   3995  NH2 ARG C 196     -12.557  -2.962  -0.360  1.00 94.08           N  
ATOM   3996  CZ  ARG C 196     -11.255  -2.914  -0.117  1.00 94.08           C  
ATOM   3997  N   PRO C 197      -5.680  -3.678   5.933  1.00 94.45           N  
ATOM   3998  CA  PRO C 197      -4.250  -3.766   6.235  1.00 94.45           C  
ATOM   3999  C   PRO C 197      -3.379  -3.740   4.981  1.00 94.45           C  
ATOM   4000  CB  PRO C 197      -4.124  -5.109   6.959  1.00 94.45           C  
ATOM   4001  O   PRO C 197      -3.784  -4.250   3.933  1.00 94.45           O  
ATOM   4002  CG  PRO C 197      -5.524  -5.470   7.340  1.00 94.45           C  
ATOM   4003  CD  PRO C 197      -6.468  -4.772   6.404  1.00 94.45           C  
ATOM   4004  N   ASN C 198      -2.235  -3.102   5.081  1.00 95.54           N  
ATOM   4005  CA  ASN C 198      -1.267  -3.053   3.991  1.00 95.54           C  
ATOM   4006  C   ASN C 198       0.080  -3.633   4.411  1.00 95.54           C  
ATOM   4007  CB  ASN C 198      -1.094  -1.617   3.490  1.00 95.54           C  
ATOM   4008  O   ASN C 198       1.024  -2.889   4.684  1.00 95.54           O  
ATOM   4009  CG  ASN C 198      -0.433  -1.550   2.128  1.00 95.54           C  
ATOM   4010  ND2 ASN C 198      -0.660  -0.454   1.412  1.00 95.54           N  
ATOM   4011  OD1 ASN C 198       0.274  -2.475   1.721  1.00 95.54           O  
ATOM   4012  N   LEU C 199       0.140  -4.982   4.408  1.00 92.68           N  
ATOM   4013  CA  LEU C 199       1.310  -5.713   4.883  1.00 92.68           C  
ATOM   4014  C   LEU C 199       2.519  -5.440   3.995  1.00 92.68           C  
ATOM   4015  CB  LEU C 199       1.022  -7.216   4.926  1.00 92.68           C  
ATOM   4016  O   LEU C 199       3.652  -5.391   4.480  1.00 92.68           O  
ATOM   4017  CG  LEU C 199      -0.023  -7.678   5.943  1.00 92.68           C  
ATOM   4018  CD1 LEU C 199      -0.257  -9.180   5.818  1.00 92.68           C  
ATOM   4019  CD2 LEU C 199       0.411  -7.314   7.359  1.00 92.68           C  
ATOM   4020  N   GLN C 200       2.222  -5.304   2.707  1.00 93.06           N  
ATOM   4021  CA  GLN C 200       3.306  -5.013   1.774  1.00 93.06           C  
ATOM   4022  C   GLN C 200       3.983  -3.688   2.113  1.00 93.06           C  
ATOM   4023  CB  GLN C 200       2.784  -4.984   0.337  1.00 93.06           C  
ATOM   4024  O   GLN C 200       5.212  -3.597   2.117  1.00 93.06           O  
ATOM   4025  CG  GLN C 200       2.687  -6.358  -0.311  1.00 93.06           C  
ATOM   4026  CD  GLN C 200       1.947  -6.333  -1.635  1.00 93.06           C  
ATOM   4027  NE2 GLN C 200       2.418  -7.123  -2.593  1.00 93.06           N  
ATOM   4028  OE1 GLN C 200       0.958  -5.610  -1.794  1.00 93.06           O  
ATOM   4029  N   LEU C 201       3.194  -2.675   2.380  1.00 94.76           N  
ATOM   4030  CA  LEU C 201       3.721  -1.385   2.815  1.00 94.76           C  
ATOM   4031  C   LEU C 201       4.470  -1.522   4.136  1.00 94.76           C  
ATOM   4032  CB  LEU C 201       2.588  -0.366   2.960  1.00 94.76           C  
ATOM   4033  O   LEU C 201       5.532  -0.922   4.317  1.00 94.76           O  
ATOM   4034  CG  LEU C 201       2.997   1.047   3.379  1.00 94.76           C  
ATOM   4035  CD1 LEU C 201       3.976   1.637   2.369  1.00 94.76           C  
ATOM   4036  CD2 LEU C 201       1.769   1.939   3.526  1.00 94.76           C  
ATOM   4037  N   ALA C 202       3.910  -2.313   5.010  1.00 93.58           N  
ATOM   4038  CA  ALA C 202       4.560  -2.549   6.297  1.00 93.58           C  
ATOM   4039  C   ALA C 202       5.956  -3.136   6.107  1.00 93.58           C  
ATOM   4040  CB  ALA C 202       3.708  -3.477   7.160  1.00 93.58           C  
ATOM   4041  O   ALA C 202       6.912  -2.701   6.754  1.00 93.58           O  
ATOM   4042  N   ASN C 203       6.041  -4.103   5.242  1.00 91.35           N  
ATOM   4043  CA  ASN C 203       7.323  -4.738   4.956  1.00 91.35           C  
ATOM   4044  C   ASN C 203       8.313  -3.750   4.345  1.00 91.35           C  
ATOM   4045  CB  ASN C 203       7.132  -5.940   4.029  1.00 91.35           C  
ATOM   4046  O   ASN C 203       9.488  -3.733   4.716  1.00 91.35           O  
ATOM   4047  CG  ASN C 203       6.402  -7.086   4.702  1.00 91.35           C  
ATOM   4048  ND2 ASN C 203       5.810  -7.964   3.901  1.00 91.35           N  
ATOM   4049  OD1 ASN C 203       6.369  -7.180   5.932  1.00 91.35           O  
ATOM   4050  N   MET C 204       7.865  -2.961   3.400  1.00 92.81           N  
ATOM   4051  CA  MET C 204       8.722  -1.968   2.758  1.00 92.81           C  
ATOM   4052  C   MET C 204       9.244  -0.960   3.777  1.00 92.81           C  
ATOM   4053  CB  MET C 204       7.964  -1.242   1.645  1.00 92.81           C  
ATOM   4054  O   MET C 204      10.428  -0.617   3.767  1.00 92.81           O  
ATOM   4055  CG  MET C 204       7.666  -2.114   0.437  1.00 92.81           C  
ATOM   4056  SD  MET C 204       6.887  -1.175  -0.933  1.00 92.81           S  
ATOM   4057  CE  MET C 204       8.367  -0.543  -1.771  1.00 92.81           C  
ATOM   4058  N   VAL C 205       8.387  -0.499   4.619  1.00 92.25           N  
ATOM   4059  CA  VAL C 205       8.752   0.485   5.633  1.00 92.25           C  
ATOM   4060  C   VAL C 205       9.798  -0.107   6.575  1.00 92.25           C  
ATOM   4061  CB  VAL C 205       7.519   0.959   6.435  1.00 92.25           C  
ATOM   4062  O   VAL C 205      10.730   0.584   6.991  1.00 92.25           O  
ATOM   4063  CG1 VAL C 205       7.947   1.802   7.635  1.00 92.25           C  
ATOM   4064  CG2 VAL C 205       6.569   1.747   5.535  1.00 92.25           C  
ATOM   4065  N   GLN C 206       9.620  -1.371   6.899  1.00 88.23           N  
ATOM   4066  CA  GLN C 206      10.593  -2.039   7.758  1.00 88.23           C  
ATOM   4067  C   GLN C 206      11.981  -2.034   7.124  1.00 88.23           C  
ATOM   4068  CB  GLN C 206      10.154  -3.475   8.049  1.00 88.23           C  
ATOM   4069  O   GLN C 206      12.979  -1.787   7.804  1.00 88.23           O  
ATOM   4070  CG  GLN C 206       9.106  -3.587   9.149  1.00 88.23           C  
ATOM   4071  CD  GLN C 206       8.703  -5.022   9.431  1.00 88.23           C  
ATOM   4072  NE2 GLN C 206       7.616  -5.196  10.176  1.00 88.23           N  
ATOM   4073  OE1 GLN C 206       9.361  -5.966   8.984  1.00 88.23           O  
ATOM   4074  N   VAL C 207      12.044  -2.340   5.851  1.00 85.69           N  
ATOM   4075  CA  VAL C 207      13.308  -2.352   5.122  1.00 85.69           C  
ATOM   4076  C   VAL C 207      13.894  -0.943   5.078  1.00 85.69           C  
ATOM   4077  CB  VAL C 207      13.130  -2.900   3.688  1.00 85.69           C  
ATOM   4078  O   VAL C 207      15.091  -0.754   5.308  1.00 85.69           O  
ATOM   4079  CG1 VAL C 207      14.435  -2.787   2.901  1.00 85.69           C  
ATOM   4080  CG2 VAL C 207      12.650  -4.350   3.727  1.00 85.69           C  
ATOM   4081  N   ILE C 208      13.112   0.037   4.827  1.00 85.76           N  
ATOM   4082  CA  ILE C 208      13.543   1.429   4.750  1.00 85.76           C  
ATOM   4083  C   ILE C 208      14.074   1.880   6.109  1.00 85.76           C  
ATOM   4084  CB  ILE C 208      12.392   2.352   4.291  1.00 85.76           C  
ATOM   4085  O   ILE C 208      15.081   2.588   6.185  1.00 85.76           O  
ATOM   4086  CG1 ILE C 208      11.996   2.034   2.845  1.00 85.76           C  
ATOM   4087  CG2 ILE C 208      12.788   3.824   4.439  1.00 85.76           C  
ATOM   4088  CD1 ILE C 208      10.697   2.690   2.400  1.00 85.76           C  
ATOM   4089  N   ARG C 209      13.365   1.506   7.160  1.00 79.72           N  
ATOM   4090  CA  ARG C 209      13.780   1.827   8.522  1.00 79.72           C  
ATOM   4091  C   ARG C 209      15.173   1.281   8.813  1.00 79.72           C  
ATOM   4092  CB  ARG C 209      12.777   1.271   9.535  1.00 79.72           C  
ATOM   4093  O   ARG C 209      15.962   1.919   9.515  1.00 79.72           O  
ATOM   4094  CG  ARG C 209      11.648   2.231   9.875  1.00 79.72           C  
ATOM   4095  CD  ARG C 209      10.732   1.666  10.952  1.00 79.72           C  
ATOM   4096  NE  ARG C 209       9.601   2.550  11.216  1.00 79.72           N  
ATOM   4097  NH1 ARG C 209       8.368   0.970  12.366  1.00 79.72           N  
ATOM   4098  NH2 ARG C 209       7.534   3.084  12.065  1.00 79.72           N  
ATOM   4099  CZ  ARG C 209       8.504   2.200  11.882  1.00 79.72           C  
ATOM   4100  N   GLN C 210      15.396   0.047   8.328  1.00 73.91           N  
ATOM   4101  CA  GLN C 210      16.695  -0.588   8.524  1.00 73.91           C  
ATOM   4102  C   GLN C 210      17.789   0.147   7.756  1.00 73.91           C  
ATOM   4103  CB  GLN C 210      16.646  -2.055   8.094  1.00 73.91           C  
ATOM   4104  O   GLN C 210      18.911   0.290   8.247  1.00 73.91           O  
ATOM   4105  CG  GLN C 210      17.790  -2.896   8.645  1.00 73.91           C  
ATOM   4106  CD  GLN C 210      17.422  -4.360   8.797  1.00 73.91           C  
ATOM   4107  NE2 GLN C 210      17.871  -4.974   9.886  1.00 73.91           N  
ATOM   4108  OE1 GLN C 210      16.738  -4.934   7.943  1.00 73.91           O  
ATOM   4109  N   MET C 211      17.435   0.648   6.597  1.00 71.39           N  
ATOM   4110  CA  MET C 211      18.398   1.328   5.736  1.00 71.39           C  
ATOM   4111  C   MET C 211      18.631   2.760   6.206  1.00 71.39           C  
ATOM   4112  CB  MET C 211      17.918   1.326   4.284  1.00 71.39           C  
ATOM   4113  O   MET C 211      19.733   3.293   6.064  1.00 71.39           O  
ATOM   4114  CG  MET C 211      17.874  -0.057   3.655  1.00 71.39           C  
ATOM   4115  SD  MET C 211      17.599   0.003   1.842  1.00 71.39           S  
ATOM   4116  CE  MET C 211      15.790   0.135   1.797  1.00 71.39           C  
ATOM   4117  N   HIS C 212      17.599   3.272   6.795  1.00 65.04           N  
ATOM   4118  CA  HIS C 212      17.650   4.665   7.227  1.00 65.04           C  
ATOM   4119  C   HIS C 212      16.969   4.848   8.579  1.00 65.04           C  
ATOM   4120  CB  HIS C 212      16.998   5.573   6.183  1.00 65.04           C  
ATOM   4121  O   HIS C 212      15.800   5.233   8.643  1.00 65.04           O  
ATOM   4122  CG  HIS C 212      17.606   5.456   4.822  1.00 65.04           C  
ATOM   4123  CD2 HIS C 212      17.133   4.901   3.682  1.00 65.04           C  
ATOM   4124  ND1 HIS C 212      18.858   5.947   4.522  1.00 65.04           N  
ATOM   4125  CE1 HIS C 212      19.129   5.698   3.251  1.00 65.04           C  
ATOM   4126  NE2 HIS C 212      18.098   5.064   2.719  1.00 65.04           N  
ATOM   4127  N   PRO C 213      17.691   4.454   9.586  1.00 60.02           N  
ATOM   4128  CA  PRO C 213      17.060   4.598  10.900  1.00 60.02           C  
ATOM   4129  C   PRO C 213      16.703   6.046  11.227  1.00 60.02           C  
ATOM   4130  CB  PRO C 213      18.125   4.067  11.863  1.00 60.02           C  
ATOM   4131  O   PRO C 213      17.411   6.969  10.817  1.00 60.02           O  
ATOM   4132  CG  PRO C 213      19.183   3.488  10.980  1.00 60.02           C  
ATOM   4133  CD  PRO C 213      18.917   3.922   9.567  1.00 60.02           C  
ATOM   4134  N   THR C 214      15.431   6.429  11.231  1.00 55.13           N  
ATOM   4135  CA  THR C 214      15.024   7.781  11.598  1.00 55.13           C  
ATOM   4136  C   THR C 214      15.823   8.280  12.798  1.00 55.13           C  
ATOM   4137  CB  THR C 214      13.519   7.844  11.918  1.00 55.13           C  
ATOM   4138  O   THR C 214      16.005   7.552  13.776  1.00 55.13           O  
ATOM   4139  CG2 THR C 214      12.977   9.258  11.736  1.00 55.13           C  
ATOM   4140  OG1 THR C 214      12.812   6.957  11.042  1.00 55.13           O  
ATOM   4141  N   PRO C 215      16.744   9.218  12.554  1.00 43.12           N  
ATOM   4142  CA  PRO C 215      17.348   9.703  13.797  1.00 43.12           C  
ATOM   4143  C   PRO C 215      16.333   9.850  14.928  1.00 43.12           C  
ATOM   4144  CB  PRO C 215      17.925  11.064  13.401  1.00 43.12           C  
ATOM   4145  O   PRO C 215      15.142  10.043  14.672  1.00 43.12           O  
ATOM   4146  CG  PRO C 215      17.562  11.229  11.961  1.00 43.12           C  
ATOM   4147  CD  PRO C 215      16.778  10.024  11.526  1.00 43.12           C  
ATOM   4148  N   GLY C 216      16.344   9.304  16.001  1.00 38.10           N  
ATOM   4149  CA  GLY C 216      15.467   9.553  17.134  1.00 38.10           C  
ATOM   4150  C   GLY C 216      14.428  10.624  16.861  1.00 38.10           C  
ATOM   4151  O   GLY C 216      14.472  11.290  15.824  1.00 38.10           O  
ATOM   4152  N   ARG C 217      13.208  10.652  17.413  1.00 37.84           N  
ATOM   4153  CA  ARG C 217      12.051  11.539  17.331  1.00 37.84           C  
ATOM   4154  C   ARG C 217      12.459  12.929  16.856  1.00 37.84           C  
ATOM   4155  CB  ARG C 217      11.349  11.633  18.688  1.00 37.84           C  
ATOM   4156  O   ARG C 217      11.630  13.685  16.347  1.00 37.84           O  
ATOM   4157  CG  ARG C 217      10.160  10.698  18.832  1.00 37.84           C  
ATOM   4158  CD  ARG C 217       9.483  10.851  20.187  1.00 37.84           C  
ATOM   4159  NE  ARG C 217       8.604   9.723  20.481  1.00 37.84           N  
ATOM   4160  NH1 ARG C 217       8.149  10.376  22.650  1.00 37.84           N  
ATOM   4161  NH2 ARG C 217       7.212   8.462  21.804  1.00 37.84           N  
ATOM   4162  CZ  ARG C 217       7.990   9.523  21.644  1.00 37.84           C  
ATOM   4163  N   GLY C 218      13.609  13.391  17.263  1.00 34.58           N  
ATOM   4164  CA  GLY C 218      13.889  14.814  17.165  1.00 34.58           C  
ATOM   4165  C   GLY C 218      14.170  15.271  15.746  1.00 34.58           C  
ATOM   4166  O   GLY C 218      14.245  16.472  15.478  1.00 34.58           O  
ATOM   4167  N   SER C 219      14.944  14.496  14.940  1.00 34.39           N  
ATOM   4168  CA  SER C 219      15.515  15.083  13.732  1.00 34.39           C  
ATOM   4169  C   SER C 219      14.485  15.152  12.610  1.00 34.39           C  
ATOM   4170  CB  SER C 219      16.732  14.280  13.270  1.00 34.39           C  
ATOM   4171  O   SER C 219      14.714  15.804  11.589  1.00 34.39           O  
ATOM   4172  OG  SER C 219      17.244  14.798  12.054  1.00 34.39           O  
ATOM   4173  N   ARG C 220      13.507  14.331  12.612  1.00 37.11           N  
ATOM   4174  CA  ARG C 220      12.693  14.300  11.401  1.00 37.11           C  
ATOM   4175  C   ARG C 220      11.897  15.592  11.243  1.00 37.11           C  
ATOM   4176  CB  ARG C 220      11.744  13.100  11.422  1.00 37.11           C  
ATOM   4177  O   ARG C 220      11.242  15.802  10.220  1.00 37.11           O  
ATOM   4178  CG  ARG C 220      12.432  11.766  11.179  1.00 37.11           C  
ATOM   4179  CD  ARG C 220      11.432  10.664  10.860  1.00 37.11           C  
ATOM   4180  NE  ARG C 220      11.205   9.792  12.009  1.00 37.11           N  
ATOM   4181  NH1 ARG C 220       9.234   8.896  11.202  1.00 37.11           N  
ATOM   4182  NH2 ARG C 220      10.059   8.222  13.232  1.00 37.11           N  
ATOM   4183  CZ  ARG C 220      10.167   8.972  12.145  1.00 37.11           C  
ATOM   4184  N   VAL C 221      11.663  16.301  12.405  1.00 37.08           N  
ATOM   4185  CA  VAL C 221      10.969  17.572  12.232  1.00 37.08           C  
ATOM   4186  C   VAL C 221      11.764  18.472  11.288  1.00 37.08           C  
ATOM   4187  CB  VAL C 221      10.744  18.285  13.585  1.00 37.08           C  
ATOM   4188  O   VAL C 221      11.185  19.259  10.537  1.00 37.08           O  
ATOM   4189  CG1 VAL C 221      10.109  19.658  13.372  1.00 37.08           C  
ATOM   4190  CG2 VAL C 221       9.875  17.427  14.502  1.00 37.08           C  
ATOM   4191  N   THR C 222      13.069  18.237  11.267  1.00 37.93           N  
ATOM   4192  CA  THR C 222      13.888  19.183  10.518  1.00 37.93           C  
ATOM   4193  C   THR C 222      13.751  18.948   9.017  1.00 37.93           C  
ATOM   4194  CB  THR C 222      15.370  19.082  10.924  1.00 37.93           C  
ATOM   4195  O   THR C 222      14.200  19.766   8.211  1.00 37.93           O  
ATOM   4196  CG2 THR C 222      15.593  19.619  12.334  1.00 37.93           C  
ATOM   4197  OG1 THR C 222      15.779  17.710  10.877  1.00 37.93           O  
ATOM   4198  N   ASP C 223      13.644  17.697   8.644  1.00 41.29           N  
ATOM   4199  CA  ASP C 223      13.551  17.686   7.187  1.00 41.29           C  
ATOM   4200  C   ASP C 223      12.208  18.243   6.719  1.00 41.29           C  
ATOM   4201  CB  ASP C 223      13.749  16.268   6.648  1.00 41.29           C  
ATOM   4202  O   ASP C 223      11.237  17.498   6.576  1.00 41.29           O  
ATOM   4203  CG  ASP C 223      15.211  15.865   6.560  1.00 41.29           C  
ATOM   4204  OD1 ASP C 223      16.083  16.755   6.453  1.00 41.29           O  
ATOM   4205  OD2 ASP C 223      15.493  14.648   6.596  1.00 41.29           O  
ATOM   4206  N   GLN C 224      11.763  19.246   7.196  1.00 47.63           N  
ATOM   4207  CA  GLN C 224      10.611  20.017   6.739  1.00 47.63           C  
ATOM   4208  C   GLN C 224      10.603  20.144   5.218  1.00 47.63           C  
ATOM   4209  CB  GLN C 224      10.603  21.404   7.382  1.00 47.63           C  
ATOM   4210  O   GLN C 224      11.661  20.177   4.587  1.00 47.63           O  
ATOM   4211  CG  GLN C 224      10.125  21.409   8.828  1.00 47.63           C  
ATOM   4212  CD  GLN C 224      10.753  22.519   9.650  1.00 47.63           C  
ATOM   4213  NE2 GLN C 224      10.575  22.456  10.965  1.00 47.63           N  
ATOM   4214  OE1 GLN C 224      11.394  23.425   9.107  1.00 47.63           O  
ATOM   4215  N   GLY C 225       9.910  19.308   4.502  1.00 54.29           N  
ATOM   4216  CA  GLY C 225       9.733  19.437   3.064  1.00 54.29           C  
ATOM   4217  C   GLY C 225      10.192  20.777   2.523  1.00 54.29           C  
ATOM   4218  O   GLY C 225      10.559  21.670   3.291  1.00 54.29           O  
ATOM   4219  N   ILE C 226      10.635  20.734   1.243  1.00 63.26           N  
ATOM   4220  CA  ILE C 226      11.046  21.928   0.512  1.00 63.26           C  
ATOM   4221  C   ILE C 226       9.867  22.474  -0.290  1.00 63.26           C  
ATOM   4222  CB  ILE C 226      12.240  21.634  -0.424  1.00 63.26           C  
ATOM   4223  O   ILE C 226       9.146  21.714  -0.942  1.00 63.26           O  
ATOM   4224  CG1 ILE C 226      13.457  21.180   0.390  1.00 63.26           C  
ATOM   4225  CG2 ILE C 226      12.577  22.864  -1.272  1.00 63.26           C  
ATOM   4226  CD1 ILE C 226      14.771  21.237  -0.376  1.00 63.26           C  
ATOM   4227  N   CYS C 227       9.493  23.694   0.013  1.00 68.76           N  
ATOM   4228  CA  CYS C 227       8.460  24.355  -0.776  1.00 68.76           C  
ATOM   4229  C   CYS C 227       8.755  24.240  -2.267  1.00 68.76           C  
ATOM   4230  CB  CYS C 227       8.345  25.828  -0.383  1.00 68.76           C  
ATOM   4231  O   CYS C 227       9.791  24.713  -2.738  1.00 68.76           O  
ATOM   4232  SG  CYS C 227       7.207  26.772  -1.420  1.00 68.76           S  
ATOM   4233  N   PRO C 228       7.857  23.649  -3.058  1.00 66.69           N  
ATOM   4234  CA  PRO C 228       8.077  23.491  -4.498  1.00 66.69           C  
ATOM   4235  C   PRO C 228       8.204  24.827  -5.226  1.00 66.69           C  
ATOM   4236  CB  PRO C 228       6.832  22.731  -4.963  1.00 66.69           C  
ATOM   4237  O   PRO C 228       8.929  24.926  -6.220  1.00 66.69           O  
ATOM   4238  CG  PRO C 228       5.965  22.638  -3.749  1.00 66.69           C  
ATOM   4239  CD  PRO C 228       6.737  23.160  -2.571  1.00 66.69           C  
ATOM   4240  N   LYS C 229       7.551  25.840  -4.674  1.00 69.97           N  
ATOM   4241  CA  LYS C 229       7.511  27.142  -5.335  1.00 69.97           C  
ATOM   4242  C   LYS C 229       8.782  27.939  -5.057  1.00 69.97           C  
ATOM   4243  CB  LYS C 229       6.285  27.936  -4.884  1.00 69.97           C  
ATOM   4244  O   LYS C 229       9.333  28.574  -5.959  1.00 69.97           O  
ATOM   4245  CG  LYS C 229       4.970  27.421  -5.450  1.00 69.97           C  
ATOM   4246  CD  LYS C 229       3.796  28.287  -5.014  1.00 69.97           C  
ATOM   4247  CE  LYS C 229       2.469  27.713  -5.492  1.00 69.97           C  
ATOM   4248  NZ  LYS C 229       1.311  28.539  -5.034  1.00 69.97           N  
ATOM   4249  N   HIS C 230       9.351  27.921  -3.878  1.00 75.39           N  
ATOM   4250  CA  HIS C 230      10.419  28.832  -3.480  1.00 75.39           C  
ATOM   4251  C   HIS C 230      11.686  28.067  -3.110  1.00 75.39           C  
ATOM   4252  CB  HIS C 230       9.970  29.703  -2.305  1.00 75.39           C  
ATOM   4253  O   HIS C 230      12.713  28.673  -2.795  1.00 75.39           O  
ATOM   4254  CG  HIS C 230       8.755  30.525  -2.598  1.00 75.39           C  
ATOM   4255  CD2 HIS C 230       8.537  31.492  -3.520  1.00 75.39           C  
ATOM   4256  ND1 HIS C 230       7.580  30.392  -1.892  1.00 75.39           N  
ATOM   4257  CE1 HIS C 230       6.688  31.245  -2.369  1.00 75.39           C  
ATOM   4258  NE2 HIS C 230       7.244  31.924  -3.358  1.00 75.39           N  
ATOM   4259  N   GLN C 231      11.695  26.759  -3.110  1.00 63.97           N  
ATOM   4260  CA  GLN C 231      12.826  25.895  -2.791  1.00 63.97           C  
ATOM   4261  C   GLN C 231      13.393  26.217  -1.412  1.00 63.97           C  
ATOM   4262  CB  GLN C 231      13.920  26.027  -3.852  1.00 63.97           C  
ATOM   4263  O   GLN C 231      14.604  26.131  -1.197  1.00 63.97           O  
ATOM   4264  CG  GLN C 231      13.796  25.023  -4.991  1.00 63.97           C  
ATOM   4265  CD  GLN C 231      12.683  25.371  -5.961  1.00 63.97           C  
ATOM   4266  NE2 GLN C 231      11.969  24.355  -6.433  1.00 63.97           N  
ATOM   4267  OE1 GLN C 231      12.466  26.543  -6.284  1.00 63.97           O  
ATOM   4268  N   GLU C 232      12.564  26.700  -0.499  1.00 69.64           N  
ATOM   4269  CA  GLU C 232      12.897  26.954   0.900  1.00 69.64           C  
ATOM   4270  C   GLU C 232      12.237  25.929   1.819  1.00 69.64           C  
ATOM   4271  CB  GLU C 232      12.478  28.370   1.304  1.00 69.64           C  
ATOM   4272  O   GLU C 232      11.204  25.353   1.474  1.00 69.64           O  
ATOM   4273  CG  GLU C 232      13.385  29.460   0.754  1.00 69.64           C  
ATOM   4274  CD  GLU C 232      14.603  29.724   1.626  1.00 69.64           C  
ATOM   4275  OE1 GLU C 232      15.660  30.124   1.087  1.00 69.64           O  
ATOM   4276  OE2 GLU C 232      14.499  29.528   2.857  1.00 69.64           O  
ATOM   4277  N   ALA C 233      12.831  25.669   2.923  1.00 69.04           N  
ATOM   4278  CA  ALA C 233      12.316  24.715   3.901  1.00 69.04           C  
ATOM   4279  C   ALA C 233      10.946  25.143   4.418  1.00 69.04           C  
ATOM   4280  CB  ALA C 233      13.296  24.563   5.063  1.00 69.04           C  
ATOM   4281  O   ALA C 233      10.701  26.332   4.634  1.00 69.04           O  
ATOM   4282  N   LEU C 234      10.014  24.134   4.490  1.00 79.16           N  
ATOM   4283  CA  LEU C 234       8.694  24.377   5.062  1.00 79.16           C  
ATOM   4284  C   LEU C 234       8.764  24.437   6.584  1.00 79.16           C  
ATOM   4285  CB  LEU C 234       7.712  23.286   4.627  1.00 79.16           C  
ATOM   4286  O   LEU C 234       8.750  23.400   7.252  1.00 79.16           O  
ATOM   4287  CG  LEU C 234       7.387  23.222   3.134  1.00 79.16           C  
ATOM   4288  CD1 LEU C 234       6.678  21.914   2.801  1.00 79.16           C  
ATOM   4289  CD2 LEU C 234       6.537  24.418   2.720  1.00 79.16           C  
ATOM   4290  N   LYS C 235       8.790  25.568   7.138  1.00 75.87           N  
ATOM   4291  CA  LYS C 235       8.978  25.728   8.577  1.00 75.87           C  
ATOM   4292  C   LYS C 235       7.726  26.300   9.235  1.00 75.87           C  
ATOM   4293  CB  LYS C 235      10.180  26.629   8.865  1.00 75.87           C  
ATOM   4294  O   LYS C 235       7.591  26.267  10.460  1.00 75.87           O  
ATOM   4295  CG  LYS C 235      11.517  26.025   8.462  1.00 75.87           C  
ATOM   4296  CD  LYS C 235      12.677  26.945   8.820  1.00 75.87           C  
ATOM   4297  CE  LYS C 235      14.010  26.371   8.361  1.00 75.87           C  
ATOM   4298  NZ  LYS C 235      15.151  27.269   8.712  1.00 75.87           N  
ATOM   4299  N   LEU C 236       6.771  26.769   8.406  1.00 84.93           N  
ATOM   4300  CA  LEU C 236       5.592  27.440   8.942  1.00 84.93           C  
ATOM   4301  C   LEU C 236       4.319  26.698   8.548  1.00 84.93           C  
ATOM   4302  CB  LEU C 236       5.527  28.887   8.446  1.00 84.93           C  
ATOM   4303  O   LEU C 236       4.326  25.900   7.609  1.00 84.93           O  
ATOM   4304  CG  LEU C 236       6.760  29.751   8.714  1.00 84.93           C  
ATOM   4305  CD1 LEU C 236       6.634  31.091   7.997  1.00 84.93           C  
ATOM   4306  CD2 LEU C 236       6.955  29.957  10.212  1.00 84.93           C  
ATOM   4307  N   PHE C 237       3.250  26.927   9.301  1.00 81.01           N  
ATOM   4308  CA  PHE C 237       1.936  26.349   9.048  1.00 81.01           C  
ATOM   4309  C   PHE C 237       0.875  27.438   8.949  1.00 81.01           C  
ATOM   4310  CB  PHE C 237       1.564  25.353  10.151  1.00 81.01           C  
ATOM   4311  O   PHE C 237       0.755  28.279   9.842  1.00 81.01           O  
ATOM   4312  CG  PHE C 237       0.278  24.615   9.894  1.00 81.01           C  
ATOM   4313  CD1 PHE C 237      -0.898  24.997  10.529  1.00 81.01           C  
ATOM   4314  CD2 PHE C 237       0.244  23.538   9.018  1.00 81.01           C  
ATOM   4315  CE1 PHE C 237      -2.090  24.316  10.293  1.00 81.01           C  
ATOM   4316  CE2 PHE C 237      -0.943  22.853   8.777  1.00 81.01           C  
ATOM   4317  CZ  PHE C 237      -2.109  23.242   9.417  1.00 81.01           C  
ATOM   4318  N   CYS C 238       0.218  27.500   7.828  1.00 86.51           N  
ATOM   4319  CA  CYS C 238      -0.897  28.420   7.634  1.00 86.51           C  
ATOM   4320  C   CYS C 238      -2.191  27.830   8.182  1.00 86.51           C  
ATOM   4321  CB  CYS C 238      -1.066  28.754   6.153  1.00 86.51           C  
ATOM   4322  O   CYS C 238      -2.725  26.868   7.627  1.00 86.51           O  
ATOM   4323  SG  CYS C 238      -2.460  29.849   5.808  1.00 86.51           S  
ATOM   4324  N   GLU C 239      -2.744  28.445   9.225  1.00 80.04           N  
ATOM   4325  CA  GLU C 239      -3.926  27.929   9.909  1.00 80.04           C  
ATOM   4326  C   GLU C 239      -5.180  28.112   9.058  1.00 80.04           C  
ATOM   4327  CB  GLU C 239      -4.106  28.618  11.264  1.00 80.04           C  
ATOM   4328  O   GLU C 239      -6.124  27.326   9.158  1.00 80.04           O  
ATOM   4329  CG  GLU C 239      -3.024  28.274  12.277  1.00 80.04           C  
ATOM   4330  CD  GLU C 239      -3.287  28.856  13.657  1.00 80.04           C  
ATOM   4331  OE1 GLU C 239      -3.101  28.136  14.665  1.00 80.04           O  
ATOM   4332  OE2 GLU C 239      -3.683  30.040  13.731  1.00 80.04           O  
ATOM   4333  N   VAL C 240      -5.115  29.068   8.225  1.00 79.86           N  
ATOM   4334  CA  VAL C 240      -6.269  29.360   7.381  1.00 79.86           C  
ATOM   4335  C   VAL C 240      -6.345  28.346   6.241  1.00 79.86           C  
ATOM   4336  CB  VAL C 240      -6.208  30.796   6.814  1.00 79.86           C  
ATOM   4337  O   VAL C 240      -7.391  27.734   6.016  1.00 79.86           O  
ATOM   4338  CG1 VAL C 240      -7.440  31.091   5.959  1.00 79.86           C  
ATOM   4339  CG2 VAL C 240      -6.085  31.812   7.948  1.00 79.86           C  
ATOM   4340  N   ASP C 241      -5.250  28.077   5.583  1.00 73.70           N  
ATOM   4341  CA  ASP C 241      -5.218  27.136   4.467  1.00 73.70           C  
ATOM   4342  C   ASP C 241      -4.922  25.719   4.951  1.00 73.70           C  
ATOM   4343  CB  ASP C 241      -4.176  27.567   3.432  1.00 73.70           C  
ATOM   4344  O   ASP C 241      -5.049  24.758   4.189  1.00 73.70           O  
ATOM   4345  CG  ASP C 241      -4.536  28.866   2.733  1.00 73.70           C  
ATOM   4346  OD1 ASP C 241      -5.737  29.202   2.652  1.00 73.70           O  
ATOM   4347  OD2 ASP C 241      -3.611  29.557   2.255  1.00 73.70           O  
ATOM   4348  N   GLU C 242      -4.574  25.657   6.186  1.00 74.22           N  
ATOM   4349  CA  GLU C 242      -4.235  24.375   6.796  1.00 74.22           C  
ATOM   4350  C   GLU C 242      -3.149  23.656   6.000  1.00 74.22           C  
ATOM   4351  CB  GLU C 242      -5.477  23.489   6.911  1.00 74.22           C  
ATOM   4352  O   GLU C 242      -3.285  22.472   5.685  1.00 74.22           O  
ATOM   4353  CG  GLU C 242      -6.512  24.005   7.900  1.00 74.22           C  
ATOM   4354  CD  GLU C 242      -7.723  23.096   8.031  1.00 74.22           C  
ATOM   4355  OE1 GLU C 242      -8.623  23.397   8.848  1.00 74.22           O  
ATOM   4356  OE2 GLU C 242      -7.773  22.074   7.311  1.00 74.22           O  
ATOM   4357  N   GLU C 243      -2.048  24.324   5.661  1.00 77.90           N  
ATOM   4358  CA  GLU C 243      -0.925  23.756   4.921  1.00 77.90           C  
ATOM   4359  C   GLU C 243       0.406  24.300   5.434  1.00 77.90           C  
ATOM   4360  CB  GLU C 243      -1.068  24.041   3.424  1.00 77.90           C  
ATOM   4361  O   GLU C 243       0.463  25.407   5.973  1.00 77.90           O  
ATOM   4362  CG  GLU C 243      -1.006  25.520   3.071  1.00 77.90           C  
ATOM   4363  CD  GLU C 243      -1.214  25.793   1.590  1.00 77.90           C  
ATOM   4364  OE1 GLU C 243      -1.021  26.950   1.152  1.00 77.90           O  
ATOM   4365  OE2 GLU C 243      -1.573  24.841   0.860  1.00 77.90           O  
ATOM   4366  N   ALA C 244       1.446  23.465   5.232  1.00 80.62           N  
ATOM   4367  CA  ALA C 244       2.804  23.909   5.538  1.00 80.62           C  
ATOM   4368  C   ALA C 244       3.320  24.869   4.470  1.00 80.62           C  
ATOM   4369  CB  ALA C 244       3.739  22.709   5.667  1.00 80.62           C  
ATOM   4370  O   ALA C 244       3.114  24.648   3.275  1.00 80.62           O  
ATOM   4371  N   ILE C 245       3.887  26.002   4.881  1.00 82.72           N  
ATOM   4372  CA  ILE C 245       4.389  26.995   3.937  1.00 82.72           C  
ATOM   4373  C   ILE C 245       5.798  27.424   4.340  1.00 82.72           C  
ATOM   4374  CB  ILE C 245       3.456  28.224   3.859  1.00 82.72           C  
ATOM   4375  O   ILE C 245       6.228  27.182   5.470  1.00 82.72           O  
ATOM   4376  CG1 ILE C 245       3.328  28.885   5.236  1.00 82.72           C  
ATOM   4377  CG2 ILE C 245       2.082  27.825   3.313  1.00 82.72           C  
ATOM   4378  CD1 ILE C 245       2.584  30.213   5.218  1.00 82.72           C  
ATOM   4379  N   CYS C 246       6.584  27.948   3.397  1.00 79.34           N  
ATOM   4380  CA  CYS C 246       7.920  28.469   3.664  1.00 79.34           C  
ATOM   4381  C   CYS C 246       7.865  29.944   4.043  1.00 79.34           C  
ATOM   4382  CB  CYS C 246       8.822  28.280   2.445  1.00 79.34           C  
ATOM   4383  O   CYS C 246       6.792  30.551   4.037  1.00 79.34           O  
ATOM   4384  SG  CYS C 246       8.479  29.434   1.099  1.00 79.34           S  
ATOM   4385  N   VAL C 247       9.016  30.582   4.367  1.00 87.14           N  
ATOM   4386  CA  VAL C 247       9.089  31.959   4.843  1.00 87.14           C  
ATOM   4387  C   VAL C 247       8.748  32.918   3.705  1.00 87.14           C  
ATOM   4388  CB  VAL C 247      10.485  32.288   5.418  1.00 87.14           C  
ATOM   4389  O   VAL C 247       8.233  34.014   3.942  1.00 87.14           O  
ATOM   4390  CG1 VAL C 247      10.730  31.519   6.715  1.00 87.14           C  
ATOM   4391  CG2 VAL C 247      11.571  31.973   4.392  1.00 87.14           C  
ATOM   4392  N   VAL C 248       8.978  32.469   2.473  1.00 84.95           N  
ATOM   4393  CA  VAL C 248       8.697  33.327   1.327  1.00 84.95           C  
ATOM   4394  C   VAL C 248       7.199  33.318   1.029  1.00 84.95           C  
ATOM   4395  CB  VAL C 248       9.491  32.885   0.078  1.00 84.95           C  
ATOM   4396  O   VAL C 248       6.610  34.364   0.745  1.00 84.95           O  
ATOM   4397  CG1 VAL C 248       9.224  33.829  -1.094  1.00 84.95           C  
ATOM   4398  CG2 VAL C 248      10.985  32.825   0.390  1.00 84.95           C  
ATOM   4399  N   CYS C 249       6.571  32.120   1.050  1.00 86.97           N  
ATOM   4400  CA  CYS C 249       5.125  32.023   0.884  1.00 86.97           C  
ATOM   4401  C   CYS C 249       4.400  32.917   1.882  1.00 86.97           C  
ATOM   4402  CB  CYS C 249       4.663  30.575   1.052  1.00 86.97           C  
ATOM   4403  O   CYS C 249       3.364  33.501   1.560  1.00 86.97           O  
ATOM   4404  SG  CYS C 249       5.169  29.488  -0.299  1.00 86.97           S  
ATOM   4405  N   ARG C 250       4.890  32.999   3.132  1.00 89.48           N  
ATOM   4406  CA  ARG C 250       4.286  33.812   4.183  1.00 89.48           C  
ATOM   4407  C   ARG C 250       4.228  35.280   3.775  1.00 89.48           C  
ATOM   4408  CB  ARG C 250       5.065  33.662   5.492  1.00 89.48           C  
ATOM   4409  O   ARG C 250       3.272  35.984   4.107  1.00 89.48           O  
ATOM   4410  CG  ARG C 250       4.622  34.622   6.585  1.00 89.48           C  
ATOM   4411  CD  ARG C 250       4.247  33.886   7.864  1.00 89.48           C  
ATOM   4412  NE  ARG C 250       4.016  34.810   8.970  1.00 89.48           N  
ATOM   4413  NH1 ARG C 250       2.071  33.791   9.688  1.00 89.48           N  
ATOM   4414  NH2 ARG C 250       2.874  35.638  10.783  1.00 89.48           N  
ATOM   4415  CZ  ARG C 250       2.988  34.744   9.811  1.00 89.48           C  
ATOM   4416  N   GLU C 251       5.241  35.682   2.972  1.00 83.63           N  
ATOM   4417  CA  GLU C 251       5.317  37.089   2.591  1.00 83.63           C  
ATOM   4418  C   GLU C 251       4.518  37.361   1.320  1.00 83.63           C  
ATOM   4419  CB  GLU C 251       6.774  37.517   2.399  1.00 83.63           C  
ATOM   4420  O   GLU C 251       4.281  38.517   0.964  1.00 83.63           O  
ATOM   4421  CG  GLU C 251       6.996  39.017   2.523  1.00 83.63           C  
ATOM   4422  CD  GLU C 251       6.508  39.589   3.844  1.00 83.63           C  
ATOM   4423  OE1 GLU C 251       6.269  40.815   3.924  1.00 83.63           O  
ATOM   4424  OE2 GLU C 251       6.365  38.804   4.809  1.00 83.63           O  
ATOM   4425  N   SER C 252       4.050  36.260   0.685  1.00 84.58           N  
ATOM   4426  CA  SER C 252       3.281  36.409  -0.547  1.00 84.58           C  
ATOM   4427  C   SER C 252       1.859  36.880  -0.257  1.00 84.58           C  
ATOM   4428  CB  SER C 252       3.241  35.088  -1.317  1.00 84.58           C  
ATOM   4429  O   SER C 252       1.382  36.770   0.874  1.00 84.58           O  
ATOM   4430  OG  SER C 252       2.324  34.186  -0.723  1.00 84.58           O  
ATOM   4431  N   ARG C 253       1.141  37.408  -1.206  1.00 84.09           N  
ATOM   4432  CA  ARG C 253      -0.213  37.942  -1.099  1.00 84.09           C  
ATOM   4433  C   ARG C 253      -1.196  36.860  -0.667  1.00 84.09           C  
ATOM   4434  CB  ARG C 253      -0.657  38.553  -2.429  1.00 84.09           C  
ATOM   4435  O   ARG C 253      -2.176  37.145   0.025  1.00 84.09           O  
ATOM   4436  CG  ARG C 253       0.084  39.828  -2.800  1.00 84.09           C  
ATOM   4437  CD  ARG C 253      -0.383  40.384  -4.138  1.00 84.09           C  
ATOM   4438  NE  ARG C 253      -0.764  41.789  -4.034  1.00 84.09           N  
ATOM   4439  NH1 ARG C 253      -0.524  42.234  -6.289  1.00 84.09           N  
ATOM   4440  NH2 ARG C 253      -1.182  43.895  -4.851  1.00 84.09           N  
ATOM   4441  CZ  ARG C 253      -0.823  42.636  -5.058  1.00 84.09           C  
ATOM   4442  N   SER C 254      -0.882  35.634  -0.983  1.00 80.52           N  
ATOM   4443  CA  SER C 254      -1.797  34.523  -0.737  1.00 80.52           C  
ATOM   4444  C   SER C 254      -1.901  34.212   0.752  1.00 80.52           C  
ATOM   4445  CB  SER C 254      -1.341  33.276  -1.497  1.00 80.52           C  
ATOM   4446  O   SER C 254      -2.933  33.724   1.218  1.00 80.52           O  
ATOM   4447  OG  SER C 254      -0.008  32.938  -1.155  1.00 80.52           O  
ATOM   4448  N   HIS C 255      -0.806  34.476   1.541  1.00 86.37           N  
ATOM   4449  CA  HIS C 255      -0.803  34.043   2.933  1.00 86.37           C  
ATOM   4450  C   HIS C 255      -0.530  35.212   3.874  1.00 86.37           C  
ATOM   4451  CB  HIS C 255       0.237  32.942   3.149  1.00 86.37           C  
ATOM   4452  O   HIS C 255      -0.575  35.054   5.096  1.00 86.37           O  
ATOM   4453  CG  HIS C 255      -0.114  31.647   2.488  1.00 86.37           C  
ATOM   4454  CD2 HIS C 255       0.365  31.064   1.364  1.00 86.37           C  
ATOM   4455  ND1 HIS C 255      -1.072  30.792   2.988  1.00 86.37           N  
ATOM   4456  CE1 HIS C 255      -1.167  29.736   2.198  1.00 86.37           C  
ATOM   4457  NE2 HIS C 255      -0.305  29.877   1.205  1.00 86.37           N  
ATOM   4458  N   LYS C 256      -0.132  36.425   3.394  1.00 87.37           N  
ATOM   4459  CA  LYS C 256       0.345  37.583   4.144  1.00 87.37           C  
ATOM   4460  C   LYS C 256      -0.595  37.916   5.299  1.00 87.37           C  
ATOM   4461  CB  LYS C 256       0.494  38.795   3.223  1.00 87.37           C  
ATOM   4462  O   LYS C 256      -0.147  38.301   6.381  1.00 87.37           O  
ATOM   4463  CG  LYS C 256       1.802  39.552   3.403  1.00 87.37           C  
ATOM   4464  CD  LYS C 256       1.921  40.704   2.414  1.00 87.37           C  
ATOM   4465  CE  LYS C 256       3.220  41.475   2.606  1.00 87.37           C  
ATOM   4466  NZ  LYS C 256       3.351  42.594   1.625  1.00 87.37           N  
ATOM   4467  N   GLN C 257      -1.900  37.675   5.098  1.00 86.12           N  
ATOM   4468  CA  GLN C 257      -2.869  38.058   6.120  1.00 86.12           C  
ATOM   4469  C   GLN C 257      -3.345  36.841   6.909  1.00 86.12           C  
ATOM   4470  CB  GLN C 257      -4.063  38.773   5.487  1.00 86.12           C  
ATOM   4471  O   GLN C 257      -4.197  36.962   7.792  1.00 86.12           O  
ATOM   4472  CG  GLN C 257      -3.731  40.152   4.932  1.00 86.12           C  
ATOM   4473  CD  GLN C 257      -3.161  40.097   3.527  1.00 86.12           C  
ATOM   4474  NE2 GLN C 257      -2.793  41.256   2.992  1.00 86.12           N  
ATOM   4475  OE1 GLN C 257      -3.052  39.022   2.929  1.00 86.12           O  
ATOM   4476  N   HIS C 258      -2.868  35.661   6.581  1.00 86.88           N  
ATOM   4477  CA  HIS C 258      -3.296  34.442   7.257  1.00 86.88           C  
ATOM   4478  C   HIS C 258      -2.560  34.257   8.579  1.00 86.88           C  
ATOM   4479  CB  HIS C 258      -3.074  33.225   6.357  1.00 86.88           C  
ATOM   4480  O   HIS C 258      -1.418  34.698   8.725  1.00 86.88           O  
ATOM   4481  CG  HIS C 258      -3.951  33.205   5.146  1.00 86.88           C  
ATOM   4482  CD2 HIS C 258      -4.869  34.094   4.699  1.00 86.88           C  
ATOM   4483  ND1 HIS C 258      -3.940  32.170   4.236  1.00 86.88           N  
ATOM   4484  CE1 HIS C 258      -4.815  32.425   3.278  1.00 86.88           C  
ATOM   4485  NE2 HIS C 258      -5.393  33.586   3.535  1.00 86.88           N  
ATOM   4486  N   SER C 259      -3.175  33.728   9.602  1.00 87.14           N  
ATOM   4487  CA  SER C 259      -2.515  33.310  10.835  1.00 87.14           C  
ATOM   4488  C   SER C 259      -1.560  32.148  10.584  1.00 87.14           C  
ATOM   4489  CB  SER C 259      -3.550  32.912  11.888  1.00 87.14           C  
ATOM   4490  O   SER C 259      -1.939  31.147   9.972  1.00 87.14           O  
ATOM   4491  OG  SER C 259      -4.149  31.670  11.561  1.00 87.14           O  
ATOM   4492  N   VAL C 260      -0.290  32.358  10.925  1.00 88.90           N  
ATOM   4493  CA  VAL C 260       0.744  31.358  10.683  1.00 88.90           C  
ATOM   4494  C   VAL C 260       1.443  31.009  11.995  1.00 88.90           C  
ATOM   4495  CB  VAL C 260       1.776  31.848   9.643  1.00 88.90           C  
ATOM   4496  O   VAL C 260       1.638  31.875  12.851  1.00 88.90           O  
ATOM   4497  CG1 VAL C 260       2.406  30.665   8.909  1.00 88.90           C  
ATOM   4498  CG2 VAL C 260       1.119  32.807   8.652  1.00 88.90           C  
ATOM   4499  N   VAL C 261       1.723  29.754  12.221  1.00 85.20           N  
ATOM   4500  CA  VAL C 261       2.434  29.271  13.399  1.00 85.20           C  
ATOM   4501  C   VAL C 261       3.603  28.386  12.971  1.00 85.20           C  
ATOM   4502  CB  VAL C 261       1.496  28.493  14.349  1.00 85.20           C  
ATOM   4503  O   VAL C 261       3.631  27.887  11.844  1.00 85.20           O  
ATOM   4504  CG1 VAL C 261       0.432  29.419  14.936  1.00 85.20           C  
ATOM   4505  CG2 VAL C 261       0.843  27.323  13.613  1.00 85.20           C  
ATOM   4506  N   PRO C 262       4.624  28.295  13.809  1.00 84.36           N  
ATOM   4507  CA  PRO C 262       5.697  27.350  13.488  1.00 84.36           C  
ATOM   4508  C   PRO C 262       5.185  25.927  13.276  1.00 84.36           C  
ATOM   4509  CB  PRO C 262       6.611  27.425  14.713  1.00 84.36           C  
ATOM   4510  O   PRO C 262       4.337  25.453  14.035  1.00 84.36           O  
ATOM   4511  CG  PRO C 262       6.318  28.755  15.328  1.00 84.36           C  
ATOM   4512  CD  PRO C 262       4.881  29.098  15.061  1.00 84.36           C  
ATOM   4513  N   LEU C 263       5.636  25.311  12.267  1.00 76.19           N  
ATOM   4514  CA  LEU C 263       5.195  23.968  11.906  1.00 76.19           C  
ATOM   4515  C   LEU C 263       5.457  22.985  13.043  1.00 76.19           C  
ATOM   4516  CB  LEU C 263       5.903  23.495  10.634  1.00 76.19           C  
ATOM   4517  O   LEU C 263       4.635  22.105  13.309  1.00 76.19           O  
ATOM   4518  CG  LEU C 263       5.307  22.268   9.942  1.00 76.19           C  
ATOM   4519  CD1 LEU C 263       4.023  22.644   9.211  1.00 76.19           C  
ATOM   4520  CD2 LEU C 263       6.317  21.653   8.979  1.00 76.19           C  
ATOM   4521  N   GLU C 264       6.539  23.163  13.733  1.00 65.91           N  
ATOM   4522  CA  GLU C 264       6.915  22.272  14.826  1.00 65.91           C  
ATOM   4523  C   GLU C 264       5.871  22.292  15.939  1.00 65.91           C  
ATOM   4524  CB  GLU C 264       8.287  22.656  15.385  1.00 65.91           C  
ATOM   4525  O   GLU C 264       5.591  21.261  16.554  1.00 65.91           O  
ATOM   4526  CG  GLU C 264       8.947  21.557  16.205  1.00 65.91           C  
ATOM   4527  CD  GLU C 264      10.357  21.227  15.742  1.00 65.91           C  
ATOM   4528  OE1 GLU C 264      10.911  20.191  16.174  1.00 65.91           O  
ATOM   4529  OE2 GLU C 264      10.913  22.013  14.942  1.00 65.91           O  
ATOM   4530  N   GLU C 265       5.305  23.401  16.169  1.00 71.52           N  
ATOM   4531  CA  GLU C 265       4.299  23.524  17.220  1.00 71.52           C  
ATOM   4532  C   GLU C 265       3.016  22.788  16.845  1.00 71.52           C  
ATOM   4533  CB  GLU C 265       3.996  24.998  17.504  1.00 71.52           C  
ATOM   4534  O   GLU C 265       2.370  22.179  17.701  1.00 71.52           O  
ATOM   4535  CG  GLU C 265       5.081  25.705  18.303  1.00 71.52           C  
ATOM   4536  CD  GLU C 265       4.717  27.134  18.674  1.00 71.52           C  
ATOM   4537  OE1 GLU C 265       5.593  27.871  19.181  1.00 71.52           O  
ATOM   4538  OE2 GLU C 265       3.547  27.520  18.456  1.00 71.52           O  
ATOM   4539  N   VAL C 266       2.672  22.834  15.649  1.00 69.56           N  
ATOM   4540  CA  VAL C 266       1.474  22.150  15.172  1.00 69.56           C  
ATOM   4541  C   VAL C 266       1.675  20.639  15.255  1.00 69.56           C  
ATOM   4542  CB  VAL C 266       1.123  22.563  13.725  1.00 69.56           C  
ATOM   4543  O   VAL C 266       0.774  19.909  15.677  1.00 69.56           O  
ATOM   4544  CG1 VAL C 266      -0.137  21.842  13.249  1.00 69.56           C  
ATOM   4545  CG2 VAL C 266       0.944  24.077  13.631  1.00 69.56           C  
ATOM   4546  N   VAL C 267       2.783  20.250  14.843  1.00 62.97           N  
ATOM   4547  CA  VAL C 267       3.116  18.830  14.887  1.00 62.97           C  
ATOM   4548  C   VAL C 267       3.043  18.327  16.327  1.00 62.97           C  
ATOM   4549  CB  VAL C 267       4.517  18.556  14.297  1.00 62.97           C  
ATOM   4550  O   VAL C 267       2.481  17.262  16.592  1.00 62.97           O  
ATOM   4551  CG1 VAL C 267       4.927  17.103  14.529  1.00 62.97           C  
ATOM   4552  CG2 VAL C 267       4.542  18.889  12.806  1.00 62.97           C  
ATOM   4553  N   GLN C 268       3.604  19.082  17.249  1.00 61.81           N  
ATOM   4554  CA  GLN C 268       3.585  18.702  18.658  1.00 61.81           C  
ATOM   4555  C   GLN C 268       2.157  18.650  19.194  1.00 61.81           C  
ATOM   4556  CB  GLN C 268       4.422  19.677  19.488  1.00 61.81           C  
ATOM   4557  O   GLN C 268       1.807  17.746  19.956  1.00 61.81           O  
ATOM   4558  CG  GLN C 268       5.887  19.281  19.608  1.00 61.81           C  
ATOM   4559  CD  GLN C 268       6.795  20.465  19.886  1.00 61.81           C  
ATOM   4560  NE2 GLN C 268       8.032  20.389  19.407  1.00 61.81           N  
ATOM   4561  OE1 GLN C 268       6.387  21.440  20.524  1.00 61.81           O  
ATOM   4562  N   GLU C 269       1.375  19.616  18.771  1.00 62.31           N  
ATOM   4563  CA  GLU C 269      -0.017  19.657  19.208  1.00 62.31           C  
ATOM   4564  C   GLU C 269      -0.792  18.445  18.699  1.00 62.31           C  
ATOM   4565  CB  GLU C 269      -0.690  20.948  18.737  1.00 62.31           C  
ATOM   4566  O   GLU C 269      -1.561  17.836  19.444  1.00 62.31           O  
ATOM   4567  CG  GLU C 269      -2.053  21.196  19.368  1.00 62.31           C  
ATOM   4568  CD  GLU C 269      -2.672  22.523  18.957  1.00 62.31           C  
ATOM   4569  OE1 GLU C 269      -3.821  22.809  19.364  1.00 62.31           O  
ATOM   4570  OE2 GLU C 269      -2.003  23.282  18.220  1.00 62.31           O  
ATOM   4571  N   TYR C 270      -0.643  18.134  17.492  1.00 52.14           N  
ATOM   4572  CA  TYR C 270      -1.337  16.989  16.911  1.00 52.14           C  
ATOM   4573  C   TYR C 270      -0.894  15.690  17.573  1.00 52.14           C  
ATOM   4574  CB  TYR C 270      -1.087  16.918  15.402  1.00 52.14           C  
ATOM   4575  O   TYR C 270      -1.715  14.806  17.829  1.00 52.14           O  
ATOM   4576  CG  TYR C 270      -2.197  17.519  14.573  1.00 52.14           C  
ATOM   4577  CD1 TYR C 270      -3.321  16.770  14.231  1.00 52.14           C  
ATOM   4578  CD2 TYR C 270      -2.124  18.835  14.130  1.00 52.14           C  
ATOM   4579  CE1 TYR C 270      -4.345  17.318  13.467  1.00 52.14           C  
ATOM   4580  CE2 TYR C 270      -3.142  19.394  13.365  1.00 52.14           C  
ATOM   4581  OH  TYR C 270      -5.258  19.177  12.282  1.00 52.14           O  
ATOM   4582  CZ  TYR C 270      -4.247  18.629  13.039  1.00 52.14           C  
ATOM   4583  N   LYS C 271       0.372  15.603  17.798  1.00 49.46           N  
ATOM   4584  CA  LYS C 271       0.905  14.429  18.484  1.00 49.46           C  
ATOM   4585  C   LYS C 271       0.295  14.281  19.875  1.00 49.46           C  
ATOM   4586  CB  LYS C 271       2.429  14.514  18.586  1.00 49.46           C  
ATOM   4587  O   LYS C 271      -0.077  13.178  20.281  1.00 49.46           O  
ATOM   4588  CG  LYS C 271       3.112  13.168  18.781  1.00 49.46           C  
ATOM   4589  CD  LYS C 271       4.628  13.308  18.799  1.00 49.46           C  
ATOM   4590  CE  LYS C 271       5.312  11.969  19.045  1.00 49.46           C  
ATOM   4591  NZ  LYS C 271       6.800  12.094  19.022  1.00 49.46           N  
ATOM   4592  N   ALA C 272       0.224  15.387  20.569  1.00 54.17           N  
ATOM   4593  CA  ALA C 272      -0.341  15.368  21.915  1.00 54.17           C  
ATOM   4594  C   ALA C 272      -1.814  14.971  21.887  1.00 54.17           C  
ATOM   4595  CB  ALA C 272      -0.174  16.731  22.582  1.00 54.17           C  
ATOM   4596  O   ALA C 272      -2.269  14.188  22.724  1.00 54.17           O  
ATOM   4597  N   LYS C 273      -2.499  15.522  20.964  1.00 49.74           N  
ATOM   4598  CA  LYS C 273      -3.915  15.195  20.824  1.00 49.74           C  
ATOM   4599  C   LYS C 273      -4.109  13.711  20.524  1.00 49.74           C  
ATOM   4600  CB  LYS C 273      -4.555  16.041  19.723  1.00 49.74           C  
ATOM   4601  O   LYS C 273      -4.993  13.068  21.094  1.00 49.74           O  
ATOM   4602  CG  LYS C 273      -6.049  16.265  19.904  1.00 49.74           C  
ATOM   4603  CD  LYS C 273      -6.608  17.195  18.835  1.00 49.74           C  
ATOM   4604  CE  LYS C 273      -8.113  17.377  18.982  1.00 49.74           C  
ATOM   4605  NZ  LYS C 273      -8.656  18.336  17.974  1.00 49.74           N  
ATOM   4606  N   LEU C 274      -3.333  13.244  19.722  1.00 46.09           N  
ATOM   4607  CA  LEU C 274      -3.407  11.834  19.356  1.00 46.09           C  
ATOM   4608  C   LEU C 274      -3.097  10.944  20.555  1.00 46.09           C  
ATOM   4609  CB  LEU C 274      -2.439  11.525  18.211  1.00 46.09           C  
ATOM   4610  O   LEU C 274      -3.778   9.941  20.781  1.00 46.09           O  
ATOM   4611  CG  LEU C 274      -2.914  11.887  16.804  1.00 46.09           C  
ATOM   4612  CD1 LEU C 274      -1.772  11.738  15.804  1.00 46.09           C  
ATOM   4613  CD2 LEU C 274      -4.101  11.019  16.400  1.00 46.09           C  
ATOM   4614  N   GLN C 275      -2.054  11.358  21.213  1.00 49.06           N  
ATOM   4615  CA  GLN C 275      -1.673  10.589  22.393  1.00 49.06           C  
ATOM   4616  C   GLN C 275      -2.770  10.629  23.454  1.00 49.06           C  
ATOM   4617  CB  GLN C 275      -0.360  11.114  22.976  1.00 49.06           C  
ATOM   4618  O   GLN C 275      -2.998   9.641  24.156  1.00 49.06           O  
ATOM   4619  CG  GLN C 275       0.871  10.719  22.171  1.00 49.06           C  
ATOM   4620  CD  GLN C 275       2.150  11.320  22.722  1.00 49.06           C  
ATOM   4621  NE2 GLN C 275       3.289  10.796  22.282  1.00 49.06           N  
ATOM   4622  OE1 GLN C 275       2.115  12.248  23.537  1.00 49.06           O  
ATOM   4623  N   GLY C 276      -3.378  11.743  23.594  1.00 47.49           N  
ATOM   4624  CA  GLY C 276      -4.481  11.874  24.533  1.00 47.49           C  
ATOM   4625  C   GLY C 276      -5.642  10.950  24.220  1.00 47.49           C  
ATOM   4626  O   GLY C 276      -6.343  10.495  25.127  1.00 47.49           O  
ATOM   4627  N   HIS C 277      -5.766  10.652  23.000  1.00 43.11           N  
ATOM   4628  CA  HIS C 277      -6.856   9.777  22.583  1.00 43.11           C  
ATOM   4629  C   HIS C 277      -6.447   8.311  22.660  1.00 43.11           C  
ATOM   4630  CB  HIS C 277      -7.307  10.123  21.163  1.00 43.11           C  
ATOM   4631  O   HIS C 277      -7.264   7.450  22.997  1.00 43.11           O  
ATOM   4632  CG  HIS C 277      -8.079  11.401  21.072  1.00 43.11           C  
ATOM   4633  CD2 HIS C 277      -8.734  12.112  22.019  1.00 43.11           C  
ATOM   4634  ND1 HIS C 277      -8.242  12.089  19.889  1.00 43.11           N  
ATOM   4635  CE1 HIS C 277      -8.967  13.172  20.114  1.00 43.11           C  
ATOM   4636  NE2 HIS C 277      -9.278  13.210  21.398  1.00 43.11           N  
ATOM   4637  N   VAL C 278      -5.258   8.007  22.457  1.00 41.40           N  
ATOM   4638  CA  VAL C 278      -4.766   6.639  22.339  1.00 41.40           C  
ATOM   4639  C   VAL C 278      -4.496   6.065  23.728  1.00 41.40           C  
ATOM   4640  CB  VAL C 278      -3.487   6.568  21.475  1.00 41.40           C  
ATOM   4641  O   VAL C 278      -4.727   4.879  23.972  1.00 41.40           O  
ATOM   4642  CG1 VAL C 278      -2.882   5.166  21.519  1.00 41.40           C  
ATOM   4643  CG2 VAL C 278      -3.793   6.976  20.035  1.00 41.40           C  
ATOM   4644  N   GLU C 279      -4.071   6.894  24.556  1.00 47.39           N  
ATOM   4645  CA  GLU C 279      -3.670   6.404  25.872  1.00 47.39           C  
ATOM   4646  C   GLU C 279      -4.848   5.776  26.610  1.00 47.39           C  
ATOM   4647  CB  GLU C 279      -3.069   7.537  26.707  1.00 47.39           C  
ATOM   4648  O   GLU C 279      -4.730   4.680  27.161  1.00 47.39           O  
ATOM   4649  CG  GLU C 279      -1.876   7.113  27.551  1.00 47.39           C  
ATOM   4650  CD  GLU C 279      -0.556   7.682  27.053  1.00 47.39           C  
ATOM   4651  OE1 GLU C 279       0.514   7.224  27.514  1.00 47.39           O  
ATOM   4652  OE2 GLU C 279      -0.594   8.593  26.197  1.00 47.39           O  
ATOM   4653  N   PRO C 280      -5.981   6.379  26.676  1.00 46.73           N  
ATOM   4654  CA  PRO C 280      -7.131   5.736  27.317  1.00 46.73           C  
ATOM   4655  C   PRO C 280      -7.524   4.423  26.644  1.00 46.73           C  
ATOM   4656  CB  PRO C 280      -8.243   6.778  27.175  1.00 46.73           C  
ATOM   4657  O   PRO C 280      -7.914   3.469  27.322  1.00 46.73           O  
ATOM   4658  CG  PRO C 280      -7.531   8.059  26.882  1.00 46.73           C  
ATOM   4659  CD  PRO C 280      -6.171   7.734  26.333  1.00 46.73           C  
ATOM   4660  N   LEU C 281      -7.404   4.385  25.399  1.00 42.57           N  
ATOM   4661  CA  LEU C 281      -7.730   3.174  24.655  1.00 42.57           C  
ATOM   4662  C   LEU C 281      -6.742   2.057  24.974  1.00 42.57           C  
ATOM   4663  CB  LEU C 281      -7.734   3.454  23.149  1.00 42.57           C  
ATOM   4664  O   LEU C 281      -7.135   0.898  25.121  1.00 42.57           O  
ATOM   4665  CG  LEU C 281      -8.953   4.197  22.601  1.00 42.57           C  
ATOM   4666  CD1 LEU C 281      -8.592   4.926  21.311  1.00 42.57           C  
ATOM   4667  CD2 LEU C 281     -10.109   3.230  22.369  1.00 42.57           C  
ATOM   4668  N   ARG C 282      -5.611   2.421  25.024  1.00 41.90           N  
ATOM   4669  CA  ARG C 282      -4.581   1.453  25.384  1.00 41.90           C  
ATOM   4670  C   ARG C 282      -4.833   0.875  26.773  1.00 41.90           C  
ATOM   4671  CB  ARG C 282      -3.194   2.097  25.328  1.00 41.90           C  
ATOM   4672  O   ARG C 282      -4.683  -0.329  26.987  1.00 41.90           O  
ATOM   4673  CG  ARG C 282      -2.064   1.108  25.091  1.00 41.90           C  
ATOM   4674  CD  ARG C 282      -0.700   1.781  25.163  1.00 41.90           C  
ATOM   4675  NE  ARG C 282       0.382   0.802  25.215  1.00 41.90           N  
ATOM   4676  NH1 ARG C 282       1.722   1.897  23.684  1.00 41.90           N  
ATOM   4677  NH2 ARG C 282       2.427  -0.067  24.634  1.00 41.90           N  
ATOM   4678  CZ  ARG C 282       1.508   0.880  24.511  1.00 41.90           C  
ATOM   4679  N   LYS C 283      -5.176   1.693  27.717  1.00 46.24           N  
ATOM   4680  CA  LYS C 283      -5.476   1.253  29.077  1.00 46.24           C  
ATOM   4681  C   LYS C 283      -6.687   0.324  29.099  1.00 46.24           C  
ATOM   4682  CB  LYS C 283      -5.721   2.455  29.989  1.00 46.24           C  
ATOM   4683  O   LYS C 283      -6.695  -0.677  29.818  1.00 46.24           O  
ATOM   4684  CG  LYS C 283      -4.449   3.154  30.447  1.00 46.24           C  
ATOM   4685  CD  LYS C 283      -4.754   4.300  31.404  1.00 46.24           C  
ATOM   4686  CE  LYS C 283      -3.494   5.068  31.777  1.00 46.24           C  
ATOM   4687  NZ  LYS C 283      -3.802   6.265  32.616  1.00 46.24           N  
ATOM   4688  N   HIS C 284      -7.608   0.684  28.329  1.00 43.77           N  
ATOM   4689  CA  HIS C 284      -8.806  -0.144  28.245  1.00 43.77           C  
ATOM   4690  C   HIS C 284      -8.485  -1.521  27.674  1.00 43.77           C  
ATOM   4691  CB  HIS C 284      -9.873   0.543  27.391  1.00 43.77           C  
ATOM   4692  O   HIS C 284      -8.977  -2.535  28.174  1.00 43.77           O  
ATOM   4693  CG  HIS C 284     -11.273   0.183  27.777  1.00 43.77           C  
ATOM   4694  CD2 HIS C 284     -11.983  -0.953  27.587  1.00 43.77           C  
ATOM   4695  ND1 HIS C 284     -12.108   1.054  28.442  1.00 43.77           N  
ATOM   4696  CE1 HIS C 284     -13.275   0.466  28.646  1.00 43.77           C  
ATOM   4697  NE2 HIS C 284     -13.225  -0.753  28.136  1.00 43.77           N  
ATOM   4698  N   LEU C 285      -7.693  -1.543  26.699  1.00 40.96           N  
ATOM   4699  CA  LEU C 285      -7.297  -2.809  26.090  1.00 40.96           C  
ATOM   4700  C   LEU C 285      -6.522  -3.670  27.082  1.00 40.96           C  
ATOM   4701  CB  LEU C 285      -6.449  -2.560  24.840  1.00 40.96           C  
ATOM   4702  O   LEU C 285      -6.713  -4.887  27.136  1.00 40.96           O  
ATOM   4703  CG  LEU C 285      -6.572  -3.594  23.720  1.00 40.96           C  
ATOM   4704  CD1 LEU C 285      -7.495  -3.077  22.621  1.00 40.96           C  
ATOM   4705  CD2 LEU C 285      -5.198  -3.936  23.154  1.00 40.96           C  
ATOM   4706  N   GLU C 286      -5.727  -3.036  27.843  1.00 47.03           N  
ATOM   4707  CA  GLU C 286      -4.975  -3.752  28.869  1.00 47.03           C  
ATOM   4708  C   GLU C 286      -5.904  -4.320  29.938  1.00 47.03           C  
ATOM   4709  CB  GLU C 286      -3.932  -2.834  29.511  1.00 47.03           C  
ATOM   4710  O   GLU C 286      -5.698  -5.437  30.417  1.00 47.03           O  
ATOM   4711  CG  GLU C 286      -2.594  -2.823  28.788  1.00 47.03           C  
ATOM   4712  CD  GLU C 286      -1.599  -1.838  29.381  1.00 47.03           C  
ATOM   4713  OE1 GLU C 286      -0.491  -1.682  28.820  1.00 47.03           O  
ATOM   4714  OE2 GLU C 286      -1.930  -1.218  30.416  1.00 47.03           O  
ATOM   4715  N   ALA C 287      -6.941  -3.651  30.281  1.00 48.04           N  
ATOM   4716  CA  ALA C 287      -7.912  -4.097  31.277  1.00 48.04           C  
ATOM   4717  C   ALA C 287      -8.703  -5.300  30.772  1.00 48.04           C  
ATOM   4718  CB  ALA C 287      -8.859  -2.957  31.645  1.00 48.04           C  
ATOM   4719  O   ALA C 287      -8.943  -6.251  31.519  1.00 48.04           O  
ATOM   4720  N   VAL C 288      -9.037  -5.242  29.523  1.00 46.91           N  
ATOM   4721  CA  VAL C 288      -9.801  -6.329  28.919  1.00 46.91           C  
ATOM   4722  C   VAL C 288      -8.936  -7.584  28.833  1.00 46.91           C  
ATOM   4723  CB  VAL C 288     -10.323  -5.944  27.516  1.00 46.91           C  
ATOM   4724  O   VAL C 288      -9.410  -8.692  29.096  1.00 46.91           O  
ATOM   4725  CG1 VAL C 288     -10.900  -7.165  26.801  1.00 46.91           C  
ATOM   4726  CG2 VAL C 288     -11.371  -4.838  27.622  1.00 46.91           C  
ATOM   4727  N   GLN C 289      -7.737  -7.363  28.530  1.00 47.32           N  
ATOM   4728  CA  GLN C 289      -6.812  -8.488  28.439  1.00 47.32           C  
ATOM   4729  C   GLN C 289      -6.602  -9.139  29.803  1.00 47.32           C  
ATOM   4730  CB  GLN C 289      -5.471  -8.036  27.860  1.00 47.32           C  
ATOM   4731  O   GLN C 289      -6.510 -10.365  29.904  1.00 47.32           O  
ATOM   4732  CG  GLN C 289      -5.406  -8.093  26.340  1.00 47.32           C  
ATOM   4733  CD  GLN C 289      -4.108  -7.536  25.787  1.00 47.32           C  
ATOM   4734  NE2 GLN C 289      -4.188  -6.881  24.633  1.00 47.32           N  
ATOM   4735  OE1 GLN C 289      -3.042  -7.691  26.391  1.00 47.32           O  
ATOM   4736  N   LYS C 290      -6.519  -8.360  30.817  1.00 51.07           N  
ATOM   4737  CA  LYS C 290      -6.370  -8.860  32.180  1.00 51.07           C  
ATOM   4738  C   LYS C 290      -7.604  -9.645  32.616  1.00 51.07           C  
ATOM   4739  CB  LYS C 290      -6.113  -7.706  33.150  1.00 51.07           C  
ATOM   4740  O   LYS C 290      -7.488 -10.675  33.283  1.00 51.07           O  
ATOM   4741  CG  LYS C 290      -4.643  -7.349  33.312  1.00 51.07           C  
ATOM   4742  CD  LYS C 290      -4.452  -6.197  34.290  1.00 51.07           C  
ATOM   4743  CE  LYS C 290      -2.997  -5.750  34.352  1.00 51.07           C  
ATOM   4744  NZ  LYS C 290      -2.836  -4.497  35.148  1.00 51.07           N  
ATOM   4745  N   MET C 291      -8.759  -9.156  32.171  1.00 48.25           N  
ATOM   4746  CA  MET C 291     -10.006  -9.839  32.500  1.00 48.25           C  
ATOM   4747  C   MET C 291     -10.097 -11.182  31.782  1.00 48.25           C  
ATOM   4748  CB  MET C 291     -11.210  -8.969  32.136  1.00 48.25           C  
ATOM   4749  O   MET C 291     -10.587 -12.161  32.347  1.00 48.25           O  
ATOM   4750  CG  MET C 291     -11.668  -8.054  33.260  1.00 48.25           C  
ATOM   4751  SD  MET C 291     -13.146  -8.699  34.134  1.00 48.25           S  
ATOM   4752  CE  MET C 291     -14.460  -7.881  33.188  1.00 48.25           C  
ATOM   4753  N   LYS C 292      -9.601 -11.169  30.583  1.00 44.92           N  
ATOM   4754  CA  LYS C 292      -9.612 -12.404  29.804  1.00 44.92           C  
ATOM   4755  C   LYS C 292      -8.657 -13.436  30.397  1.00 44.92           C  
ATOM   4756  CB  LYS C 292      -9.240 -12.122  28.347  1.00 44.92           C  
ATOM   4757  O   LYS C 292      -8.971 -14.627  30.440  1.00 44.92           O  
ATOM   4758  CG  LYS C 292      -9.862 -13.090  27.352  1.00 44.92           C  
ATOM   4759  CD  LYS C 292      -9.524 -12.710  25.916  1.00 44.92           C  
ATOM   4760  CE  LYS C 292     -10.085 -13.718  24.922  1.00 44.92           C  
ATOM   4761  NZ  LYS C 292      -9.773 -13.338  23.512  1.00 44.92           N  
ATOM   4762  N   ALA C 293      -7.609 -12.988  30.902  1.00 50.93           N  
ATOM   4763  CA  ALA C 293      -6.611 -13.856  31.520  1.00 50.93           C  
ATOM   4764  C   ALA C 293      -7.130 -14.443  32.830  1.00 50.93           C  
ATOM   4765  CB  ALA C 293      -5.314 -13.088  31.762  1.00 50.93           C  
ATOM   4766  O   ALA C 293      -6.861 -15.604  33.147  1.00 50.93           O  
ATOM   4767  N   LYS C 294      -7.852 -13.684  33.593  1.00 52.26           N  
ATOM   4768  CA  LYS C 294      -8.428 -14.139  34.855  1.00 52.26           C  
ATOM   4769  C   LYS C 294      -9.501 -15.198  34.619  1.00 52.26           C  
ATOM   4770  CB  LYS C 294      -9.015 -12.961  35.634  1.00 52.26           C  
ATOM   4771  O   LYS C 294      -9.592 -16.175  35.365  1.00 52.26           O  
ATOM   4772  CG  LYS C 294      -9.446 -13.309  37.051  1.00 52.26           C  
ATOM   4773  CD  LYS C 294      -9.904 -12.074  37.815  1.00 52.26           C  
ATOM   4774  CE  LYS C 294     -10.376 -12.427  39.219  1.00 52.26           C  
ATOM   4775  NZ  LYS C 294     -10.762 -11.211  39.996  1.00 52.26           N  
ATOM   4776  N   GLU C 295     -10.283 -15.037  33.572  1.00 48.69           N  
ATOM   4777  CA  GLU C 295     -11.351 -15.976  33.245  1.00 48.69           C  
ATOM   4778  C   GLU C 295     -10.786 -17.304  32.747  1.00 48.69           C  
ATOM   4779  CB  GLU C 295     -12.290 -15.377  32.194  1.00 48.69           C  
ATOM   4780  O   GLU C 295     -11.345 -18.366  33.028  1.00 48.69           O  
ATOM   4781  CG  GLU C 295     -13.657 -16.044  32.139  1.00 48.69           C  
ATOM   4782  CD  GLU C 295     -14.761 -15.202  32.758  1.00 48.69           C  
ATOM   4783  OE1 GLU C 295     -15.909 -15.690  32.866  1.00 48.69           O  
ATOM   4784  OE2 GLU C 295     -14.476 -14.044  33.137  1.00 48.69           O  
ATOM   4785  N   GLU C 296      -9.710 -17.216  32.099  1.00 52.11           N  
ATOM   4786  CA  GLU C 296      -9.080 -18.425  31.577  1.00 52.11           C  
ATOM   4787  C   GLU C 296      -8.441 -19.242  32.697  1.00 52.11           C  
ATOM   4788  CB  GLU C 296      -8.031 -18.072  30.520  1.00 52.11           C  
ATOM   4789  O   GLU C 296      -8.415 -20.473  32.637  1.00 52.11           O  
ATOM   4790  CG  GLU C 296      -8.608 -17.868  29.126  1.00 52.11           C  
ATOM   4791  CD  GLU C 296      -7.576 -17.401  28.112  1.00 52.11           C  
ATOM   4792  OE1 GLU C 296      -7.906 -17.308  26.908  1.00 52.11           O  
ATOM   4793  OE2 GLU C 296      -6.427 -17.127  28.525  1.00 52.11           O  
ATOM   4794  N   ARG C 297      -8.043 -18.586  33.757  1.00 53.82           N  
ATOM   4795  CA  ARG C 297      -7.477 -19.277  34.911  1.00 53.82           C  
ATOM   4796  C   ARG C 297      -8.569 -19.942  35.741  1.00 53.82           C  
ATOM   4797  CB  ARG C 297      -6.677 -18.304  35.781  1.00 53.82           C  
ATOM   4798  O   ARG C 297      -8.332 -20.970  36.380  1.00 53.82           O  
ATOM   4799  CG  ARG C 297      -5.245 -18.097  35.316  1.00 53.82           C  
ATOM   4800  CD  ARG C 297      -4.460 -17.218  36.279  1.00 53.82           C  
ATOM   4801  NE  ARG C 297      -3.444 -16.432  35.586  1.00 53.82           N  
ATOM   4802  NH1 ARG C 297      -2.421 -15.672  37.513  1.00 53.82           N  
ATOM   4803  NH2 ARG C 297      -1.623 -15.037  35.460  1.00 53.82           N  
ATOM   4804  CZ  ARG C 297      -2.498 -15.715  36.188  1.00 53.82           C  
ATOM   4805  N   ARG C 298      -9.787 -19.424  35.652  1.00 52.78           N  
ATOM   4806  CA  ARG C 298     -10.895 -19.994  36.412  1.00 52.78           C  
ATOM   4807  C   ARG C 298     -11.451 -21.234  35.720  1.00 52.78           C  
ATOM   4808  CB  ARG C 298     -12.004 -18.958  36.604  1.00 52.78           C  
ATOM   4809  O   ARG C 298     -11.957 -22.145  36.380  1.00 52.78           O  
ATOM   4810  CG  ARG C 298     -12.000 -18.297  37.973  1.00 52.78           C  
ATOM   4811  CD  ARG C 298     -13.169 -17.337  38.139  1.00 52.78           C  
ATOM   4812  NE  ARG C 298     -13.133 -16.663  39.434  1.00 52.78           N  
ATOM   4813  NH1 ARG C 298     -14.937 -15.287  39.001  1.00 52.78           N  
ATOM   4814  NH2 ARG C 298     -13.851 -15.160  41.015  1.00 52.78           N  
ATOM   4815  CZ  ARG C 298     -13.974 -15.705  39.814  1.00 52.78           C  
ATOM   4816  N   VAL C 299     -11.225 -21.259  34.404  1.00 56.47           N  
ATOM   4817  CA  VAL C 299     -11.760 -22.409  33.683  1.00 56.47           C  
ATOM   4818  C   VAL C 299     -10.730 -23.536  33.670  1.00 56.47           C  
ATOM   4819  CB  VAL C 299     -12.161 -22.037  32.237  1.00 56.47           C  
ATOM   4820  O   VAL C 299     -11.090 -24.715  33.682  1.00 56.47           O  
ATOM   4821  CG1 VAL C 299     -12.678 -23.263  31.488  1.00 56.47           C  
ATOM   4822  CG2 VAL C 299     -13.212 -20.929  32.244  1.00 56.47           C  
ATOM   4823  N   THR C 300      -9.523 -23.311  34.225  1.00 41.10           N  
ATOM   4824  CA  THR C 300      -8.563 -24.403  34.336  1.00 41.10           C  
ATOM   4825  C   THR C 300      -8.355 -24.794  35.797  1.00 41.10           C  
ATOM   4826  CB  THR C 300      -7.209 -24.024  33.707  1.00 41.10           C  
ATOM   4827  O   THR C 300      -8.171 -25.973  36.109  1.00 41.10           O  
ATOM   4828  CG2 THR C 300      -7.298 -24.001  32.184  1.00 41.10           C  
ATOM   4829  OG1 THR C 300      -6.819 -22.726  34.172  1.00 41.10           O  
TER    4830      THR C 300                                                      
ENDMDL                                                                          
END                                                                             
