# Supplementary material for: Structure and activation of the RING E3 ubiquitin ligase TRIM72 on the membrane
Source: Nat Struct Mol Biol. 2023 Sep 28;30(11):1695–706. doi: 10.1038/s41594-023-01111-7 (PMC10643145; doi:10.1038/s41594-023-01111-7)
Supplement: Supplementary file 5 — Predicted structures of the RING domain of 60 TRIM proteins. [file 41594_2023_1111_MOESM5_ESM.zip › R42_300_a31cd_unrelaxed_rank_1_model_4.pdb]

MODEL     1                                                                     
ATOM      1  N   MET B   1      -4.053 -32.882 -42.968  1.00 21.00           N  
ATOM      2  CA  MET B   1      -4.051 -33.842 -41.868  1.00 21.00           C  
ATOM      3  C   MET B   1      -2.887 -34.819 -42.000  1.00 21.00           C  
ATOM      4  CB  MET B   1      -5.373 -34.609 -41.819  1.00 21.00           C  
ATOM      5  O   MET B   1      -2.839 -35.610 -42.944  1.00 21.00           O  
ATOM      6  CG  MET B   1      -6.235 -34.268 -40.614  1.00 21.00           C  
ATOM      7  SD  MET B   1      -7.742 -35.310 -40.510  1.00 21.00           S  
ATOM      8  CE  MET B   1      -9.022 -34.024 -40.523  1.00 21.00           C  
ATOM      9  N   GLU B   2      -1.614 -34.343 -41.695  1.00 28.87           N  
ATOM     10  CA  GLU B   2      -0.311 -34.971 -41.889  1.00 28.87           C  
ATOM     11  C   GLU B   2      -0.250 -36.337 -41.210  1.00 28.87           C  
ATOM     12  CB  GLU B   2       0.805 -34.069 -41.357  1.00 28.87           C  
ATOM     13  O   GLU B   2      -0.676 -36.486 -40.063  1.00 28.87           O  
ATOM     14  CG  GLU B   2       1.621 -33.391 -42.448  1.00 28.87           C  
ATOM     15  CD  GLU B   2       2.809 -32.609 -41.911  1.00 28.87           C  
ATOM     16  OE1 GLU B   2       3.647 -32.146 -42.718  1.00 28.87           O  
ATOM     17  OE2 GLU B   2       2.904 -32.459 -40.672  1.00 28.87           O  
ATOM     18  N   THR B   3      -0.414 -37.391 -41.977  1.00 31.55           N  
ATOM     19  CA  THR B   3      -0.568 -38.794 -41.607  1.00 31.55           C  
ATOM     20  C   THR B   3       0.518 -39.215 -40.622  1.00 31.55           C  
ATOM     21  CB  THR B   3      -0.522 -39.706 -42.847  1.00 31.55           C  
ATOM     22  O   THR B   3       1.700 -38.936 -40.835  1.00 31.55           O  
ATOM     23  CG2 THR B   3      -1.838 -39.656 -43.616  1.00 31.55           C  
ATOM     24  OG1 THR B   3       0.539 -39.277 -43.710  1.00 31.55           O  
ATOM     25  N   ALA B   4       0.181 -39.302 -39.304  1.00 30.72           N  
ATOM     26  CA  ALA B   4       1.043 -39.637 -38.174  1.00 30.72           C  
ATOM     27  C   ALA B   4       1.866 -40.889 -38.464  1.00 30.72           C  
ATOM     28  CB  ALA B   4       0.210 -39.833 -36.909  1.00 30.72           C  
ATOM     29  O   ALA B   4       1.326 -41.906 -38.906  1.00 30.72           O  
ATOM     30  N   MET B   5       3.089 -40.747 -39.101  1.00 28.64           N  
ATOM     31  CA  MET B   5       4.032 -41.787 -39.500  1.00 28.64           C  
ATOM     32  C   MET B   5       4.614 -42.492 -38.280  1.00 28.64           C  
ATOM     33  CB  MET B   5       5.159 -41.195 -40.348  1.00 28.64           C  
ATOM     34  O   MET B   5       4.751 -41.887 -37.215  1.00 28.64           O  
ATOM     35  CG  MET B   5       4.733 -40.820 -41.759  1.00 28.64           C  
ATOM     36  SD  MET B   5       6.158 -40.404 -42.837  1.00 28.64           S  
ATOM     37  CE  MET B   5       6.870 -42.056 -43.077  1.00 28.64           C  
ATOM     38  N   CYS B   6       4.421 -43.753 -38.152  1.00 30.75           N  
ATOM     39  CA  CYS B   6       5.042 -44.580 -37.123  1.00 30.75           C  
ATOM     40  C   CYS B   6       6.547 -44.347 -37.071  1.00 30.75           C  
ATOM     41  CB  CYS B   6       4.753 -46.059 -37.378  1.00 30.75           C  
ATOM     42  O   CYS B   6       7.229 -44.438 -38.094  1.00 30.75           O  
ATOM     43  SG  CYS B   6       5.475 -47.164 -36.146  1.00 30.75           S  
ATOM     44  N   VAL B   7       7.044 -43.649 -36.082  1.00 31.67           N  
ATOM     45  CA  VAL B   7       8.456 -43.283 -36.024  1.00 31.67           C  
ATOM     46  C   VAL B   7       9.320 -44.525 -36.232  1.00 31.67           C  
ATOM     47  CB  VAL B   7       8.811 -42.605 -34.682  1.00 31.67           C  
ATOM     48  O   VAL B   7      10.380 -44.453 -36.859  1.00 31.67           O  
ATOM     49  CG1 VAL B   7      10.297 -42.253 -34.632  1.00 31.67           C  
ATOM     50  CG2 VAL B   7       7.956 -41.357 -34.472  1.00 31.67           C  
ATOM     51  N   CYS B   8       8.952 -45.685 -35.638  1.00 31.10           N  
ATOM     52  CA  CYS B   8       9.839 -46.839 -35.727  1.00 31.10           C  
ATOM     53  C   CYS B   8       9.826 -47.429 -37.132  1.00 31.10           C  
ATOM     54  CB  CYS B   8       9.433 -47.907 -34.712  1.00 31.10           C  
ATOM     55  O   CYS B   8      10.847 -47.928 -37.610  1.00 31.10           O  
ATOM     56  SG  CYS B   8       9.667 -47.404 -32.993  1.00 31.10           S  
ATOM     57  N   CYS B   9       8.552 -47.763 -37.669  1.00 28.07           N  
ATOM     58  CA  CYS B   9       8.438 -48.202 -39.055  1.00 28.07           C  
ATOM     59  C   CYS B   9       7.682 -47.178 -39.891  1.00 28.07           C  
ATOM     60  CB  CYS B   9       7.734 -49.557 -39.131  1.00 28.07           C  
ATOM     61  O   CYS B   9       6.458 -47.070 -39.791  1.00 28.07           O  
ATOM     62  SG  CYS B   9       8.194 -50.536 -40.578  1.00 28.07           S  
ATOM     63  N   PRO B  10       8.352 -46.103 -40.387  1.00 30.22           N  
ATOM     64  CA  PRO B  10       7.782 -44.951 -41.090  1.00 30.22           C  
ATOM     65  C   PRO B  10       6.713 -45.349 -42.106  1.00 30.22           C  
ATOM     66  CB  PRO B  10       8.994 -44.329 -41.788  1.00 30.22           C  
ATOM     67  O   PRO B  10       5.910 -44.511 -42.523  1.00 30.22           O  
ATOM     68  CG  PRO B  10      10.160 -45.142 -41.327  1.00 30.22           C  
ATOM     69  CD  PRO B  10       9.643 -46.310 -40.536  1.00 30.22           C  
ATOM     70  N   CYS B  11       6.739 -46.610 -42.708  1.00 30.40           N  
ATOM     71  CA  CYS B  11       5.838 -46.964 -43.799  1.00 30.40           C  
ATOM     72  C   CYS B  11       4.463 -47.350 -43.267  1.00 30.40           C  
ATOM     73  CB  CYS B  11       6.418 -48.116 -44.620  1.00 30.40           C  
ATOM     74  O   CYS B  11       3.547 -47.627 -44.044  1.00 30.40           O  
ATOM     75  SG  CYS B  11       8.185 -47.954 -44.953  1.00 30.40           S  
ATOM     76  N   CYS B  12       4.352 -47.742 -41.909  1.00 30.76           N  
ATOM     77  CA  CYS B  12       3.127 -48.335 -41.385  1.00 30.76           C  
ATOM     78  C   CYS B  12       2.153 -47.257 -40.924  1.00 30.76           C  
ATOM     79  CB  CYS B  12       3.442 -49.280 -40.225  1.00 30.76           C  
ATOM     80  O   CYS B  12       2.521 -46.372 -40.150  1.00 30.76           O  
ATOM     81  SG  CYS B  12       3.623 -51.007 -40.722  1.00 30.76           S  
ATOM     82  N   THR B  13       1.213 -46.743 -41.847  1.00 33.33           N  
ATOM     83  CA  THR B  13       0.227 -45.720 -41.516  1.00 33.33           C  
ATOM     84  C   THR B  13      -0.654 -46.174 -40.356  1.00 33.33           C  
ATOM     85  CB  THR B  13      -0.656 -45.381 -42.732  1.00 33.33           C  
ATOM     86  O   THR B  13      -0.808 -47.374 -40.119  1.00 33.33           O  
ATOM     87  CG2 THR B  13       0.183 -44.843 -43.887  1.00 33.33           C  
ATOM     88  OG1 THR B  13      -1.341 -46.563 -43.163  1.00 33.33           O  
ATOM     89  N   TRP B  14      -0.857 -45.400 -39.336  1.00 32.54           N  
ATOM     90  CA  TRP B  14      -1.566 -45.605 -38.076  1.00 32.54           C  
ATOM     91  C   TRP B  14      -2.904 -46.297 -38.311  1.00 32.54           C  
ATOM     92  CB  TRP B  14      -1.786 -44.270 -37.359  1.00 32.54           C  
ATOM     93  O   TRP B  14      -3.326 -47.135 -37.509  1.00 32.54           O  
ATOM     94  CG  TRP B  14      -2.400 -44.404 -35.998  1.00 32.54           C  
ATOM     95  CD1 TRP B  14      -3.681 -44.089 -35.638  1.00 32.54           C  
ATOM     96  CD2 TRP B  14      -1.756 -44.884 -34.814  1.00 32.54           C  
ATOM     97  CE2 TRP B  14      -2.708 -44.833 -33.771  1.00 32.54           C  
ATOM     98  CE3 TRP B  14      -0.466 -45.352 -34.533  1.00 32.54           C  
ATOM     99  NE1 TRP B  14      -3.872 -44.345 -34.300  1.00 32.54           N  
ATOM    100  CH2 TRP B  14      -1.139 -45.689 -32.220  1.00 32.54           C  
ATOM    101  CZ2 TRP B  14      -2.409 -45.235 -32.467  1.00 32.54           C  
ATOM    102  CZ3 TRP B  14      -0.170 -45.752 -33.235  1.00 32.54           C  
ATOM    103  N   GLN B  15      -3.660 -45.993 -39.309  1.00 36.14           N  
ATOM    104  CA  GLN B  15      -5.021 -46.445 -39.576  1.00 36.14           C  
ATOM    105  C   GLN B  15      -5.082 -47.964 -39.699  1.00 36.14           C  
ATOM    106  CB  GLN B  15      -5.565 -45.792 -40.848  1.00 36.14           C  
ATOM    107  O   GLN B  15      -6.061 -48.587 -39.284  1.00 36.14           O  
ATOM    108  CG  GLN B  15      -6.243 -44.450 -40.610  1.00 36.14           C  
ATOM    109  CD  GLN B  15      -5.425 -43.280 -41.124  1.00 36.14           C  
ATOM    110  NE2 GLN B  15      -5.937 -42.069 -40.931  1.00 36.14           N  
ATOM    111  OE1 GLN B  15      -4.342 -43.463 -41.688  1.00 36.14           O  
ATOM    112  N   ARG B  16      -4.049 -48.610 -40.356  1.00 32.54           N  
ATOM    113  CA  ARG B  16      -4.109 -50.025 -40.708  1.00 32.54           C  
ATOM    114  C   ARG B  16      -3.974 -50.904 -39.469  1.00 32.54           C  
ATOM    115  CB  ARG B  16      -3.016 -50.374 -41.720  1.00 32.54           C  
ATOM    116  O   ARG B  16      -4.592 -51.968 -39.386  1.00 32.54           O  
ATOM    117  CG  ARG B  16      -3.512 -50.471 -43.154  1.00 32.54           C  
ATOM    118  CD  ARG B  16      -2.461 -51.075 -44.075  1.00 32.54           C  
ATOM    119  NE  ARG B  16      -2.510 -50.484 -45.409  1.00 32.54           N  
ATOM    120  NH1 ARG B  16      -0.606 -51.545 -46.174  1.00 32.54           N  
ATOM    121  NH2 ARG B  16      -1.767 -50.129 -47.553  1.00 32.54           N  
ATOM    122  CZ  ARG B  16      -1.627 -50.721 -46.376  1.00 32.54           C  
ATOM    123  N   CYS B  17      -2.963 -50.532 -38.547  1.00 30.06           N  
ATOM    124  CA  CYS B  17      -2.700 -51.467 -37.459  1.00 30.06           C  
ATOM    125  C   CYS B  17      -3.722 -51.304 -36.341  1.00 30.06           C  
ATOM    126  CB  CYS B  17      -1.289 -51.263 -36.906  1.00 30.06           C  
ATOM    127  O   CYS B  17      -3.785 -52.128 -35.426  1.00 30.06           O  
ATOM    128  SG  CYS B  17       0.015 -51.871 -37.996  1.00 30.06           S  
ATOM    129  N   CYS B  18      -4.144 -50.015 -36.016  1.00 31.43           N  
ATOM    130  CA  CYS B  18      -4.966 -49.847 -34.823  1.00 31.43           C  
ATOM    131  C   CYS B  18      -6.424 -50.182 -35.113  1.00 31.43           C  
ATOM    132  CB  CYS B  18      -4.858 -48.416 -34.294  1.00 31.43           C  
ATOM    133  O   CYS B  18      -7.062 -49.532 -35.943  1.00 31.43           O  
ATOM    134  SG  CYS B  18      -4.747 -48.312 -32.495  1.00 31.43           S  
ATOM    135  N   PRO B  19      -6.891 -51.476 -34.767  1.00 28.79           N  
ATOM    136  CA  PRO B  19      -8.309 -51.754 -35.005  1.00 28.79           C  
ATOM    137  C   PRO B  19      -9.223 -50.642 -34.495  1.00 28.79           C  
ATOM    138  CB  PRO B  19      -8.548 -53.054 -34.233  1.00 28.79           C  
ATOM    139  O   PRO B  19      -8.817 -49.846 -33.644  1.00 28.79           O  
ATOM    140  CG  PRO B  19      -7.216 -53.404 -33.652  1.00 28.79           C  
ATOM    141  CD  PRO B  19      -6.247 -52.306 -33.987  1.00 28.79           C  
ATOM    142  N   GLN B  20     -10.299 -50.272 -35.121  1.00 31.61           N  
ATOM    143  CA  GLN B  20     -11.368 -49.312 -34.869  1.00 31.61           C  
ATOM    144  C   GLN B  20     -11.692 -49.228 -33.380  1.00 31.61           C  
ATOM    145  CB  GLN B  20     -12.622 -49.685 -35.660  1.00 31.61           C  
ATOM    146  O   GLN B  20     -12.106 -48.176 -32.888  1.00 31.61           O  
ATOM    147  CG  GLN B  20     -13.146 -48.564 -36.548  1.00 31.61           C  
ATOM    148  CD  GLN B  20     -13.438 -49.025 -37.964  1.00 31.61           C  
ATOM    149  NE2 GLN B  20     -13.746 -48.078 -38.844  1.00 31.61           N  
ATOM    150  OE1 GLN B  20     -13.386 -50.222 -38.264  1.00 31.61           O  
ATOM    151  N   LEU B  21     -11.550 -50.361 -32.581  1.00 29.94           N  
ATOM    152  CA  LEU B  21     -12.144 -50.457 -31.253  1.00 29.94           C  
ATOM    153  C   LEU B  21     -11.293 -49.723 -30.222  1.00 29.94           C  
ATOM    154  CB  LEU B  21     -12.309 -51.923 -30.844  1.00 29.94           C  
ATOM    155  O   LEU B  21     -11.718 -49.535 -29.080  1.00 29.94           O  
ATOM    156  CG  LEU B  21     -13.649 -52.576 -31.186  1.00 29.94           C  
ATOM    157  CD1 LEU B  21     -13.432 -53.800 -32.069  1.00 29.94           C  
ATOM    158  CD2 LEU B  21     -14.400 -52.955 -29.914  1.00 29.94           C  
ATOM    159  N   CYS B  22      -9.993 -49.673 -30.374  1.00 28.61           N  
ATOM    160  CA  CYS B  22      -9.130 -49.103 -29.345  1.00 28.61           C  
ATOM    161  C   CYS B  22      -9.208 -47.581 -29.350  1.00 28.61           C  
ATOM    162  CB  CYS B  22      -7.683 -49.550 -29.551  1.00 28.61           C  
ATOM    163  O   CYS B  22      -8.482 -46.921 -30.094  1.00 28.61           O  
ATOM    164  SG  CYS B  22      -7.263 -51.079 -28.688  1.00 28.61           S  
ATOM    165  N   SER B  23     -10.375 -46.969 -29.511  1.00 28.99           N  
ATOM    166  CA  SER B  23     -10.615 -45.530 -29.564  1.00 28.99           C  
ATOM    167  C   SER B  23     -10.303 -44.868 -28.226  1.00 28.99           C  
ATOM    168  CB  SER B  23     -12.065 -45.243 -29.958  1.00 28.99           C  
ATOM    169  O   SER B  23     -10.868 -43.823 -27.898  1.00 28.99           O  
ATOM    170  OG  SER B  23     -12.964 -45.946 -29.118  1.00 28.99           O  
ATOM    171  N   CYS B  24      -9.719 -45.667 -27.217  1.00 26.37           N  
ATOM    172  CA  CYS B  24      -9.643 -45.022 -25.911  1.00 26.37           C  
ATOM    173  C   CYS B  24      -8.649 -43.867 -25.930  1.00 26.37           C  
ATOM    174  CB  CYS B  24      -9.243 -46.033 -24.837  1.00 26.37           C  
ATOM    175  O   CYS B  24      -7.735 -43.843 -26.756  1.00 26.37           O  
ATOM    176  SG  CYS B  24      -8.068 -45.384 -23.628  1.00 26.37           S  
ATOM    177  N   LEU B  25      -8.991 -42.681 -25.465  1.00 26.01           N  
ATOM    178  CA  LEU B  25      -8.301 -41.397 -25.409  1.00 26.01           C  
ATOM    179  C   LEU B  25      -6.853 -41.577 -24.968  1.00 26.01           C  
ATOM    180  CB  LEU B  25      -9.023 -40.442 -24.456  1.00 26.01           C  
ATOM    181  O   LEU B  25      -5.961 -40.871 -25.445  1.00 26.01           O  
ATOM    182  CG  LEU B  25     -10.103 -39.553 -25.075  1.00 26.01           C  
ATOM    183  CD1 LEU B  25     -11.206 -39.273 -24.059  1.00 26.01           C  
ATOM    184  CD2 LEU B  25      -9.496 -38.251 -25.585  1.00 26.01           C  
ATOM    185  N   CYS B  26      -6.554 -42.635 -24.133  1.00 27.64           N  
ATOM    186  CA  CYS B  26      -5.205 -42.840 -23.619  1.00 27.64           C  
ATOM    187  C   CYS B  26      -4.256 -43.265 -24.733  1.00 27.64           C  
ATOM    188  CB  CYS B  26      -5.208 -43.892 -22.511  1.00 27.64           C  
ATOM    189  O   CYS B  26      -3.106 -42.825 -24.777  1.00 27.64           O  
ATOM    190  SG  CYS B  26      -5.810 -43.275 -20.924  1.00 27.64           S  
ATOM    191  N   CYS B  27      -4.794 -44.005 -25.752  1.00 27.77           N  
ATOM    192  CA  CYS B  27      -3.988 -44.541 -26.843  1.00 27.77           C  
ATOM    193  C   CYS B  27      -3.503 -43.426 -27.762  1.00 27.77           C  
ATOM    194  CB  CYS B  27      -4.788 -45.565 -27.647  1.00 27.77           C  
ATOM    195  O   CYS B  27      -2.373 -43.467 -28.252  1.00 27.77           O  
ATOM    196  SG  CYS B  27      -4.901 -47.185 -26.856  1.00 27.77           S  
ATOM    197  N   LYS B  28      -4.349 -42.358 -28.013  1.00 28.42           N  
ATOM    198  CA  LYS B  28      -3.999 -41.252 -28.900  1.00 28.42           C  
ATOM    199  C   LYS B  28      -2.804 -40.472 -28.360  1.00 28.42           C  
ATOM    200  CB  LYS B  28      -5.194 -40.316 -29.089  1.00 28.42           C  
ATOM    201  O   LYS B  28      -1.947 -40.028 -29.127  1.00 28.42           O  
ATOM    202  CG  LYS B  28      -5.929 -40.511 -30.407  1.00 28.42           C  
ATOM    203  CD  LYS B  28      -7.034 -39.477 -30.588  1.00 28.42           C  
ATOM    204  CE  LYS B  28      -7.778 -39.678 -31.901  1.00 28.42           C  
ATOM    205  NZ  LYS B  28      -8.866 -38.670 -32.081  1.00 28.42           N  
ATOM    206  N   PHE B  29      -2.773 -40.372 -26.995  1.00 29.72           N  
ATOM    207  CA  PHE B  29      -1.803 -39.524 -26.312  1.00 29.72           C  
ATOM    208  C   PHE B  29      -0.398 -40.100 -26.436  1.00 29.72           C  
ATOM    209  CB  PHE B  29      -2.175 -39.364 -24.834  1.00 29.72           C  
ATOM    210  O   PHE B  29       0.567 -39.359 -26.638  1.00 29.72           O  
ATOM    211  CG  PHE B  29      -1.503 -38.196 -24.163  1.00 29.72           C  
ATOM    212  CD1 PHE B  29      -0.341 -38.377 -23.423  1.00 29.72           C  
ATOM    213  CD2 PHE B  29      -2.035 -36.918 -24.271  1.00 29.72           C  
ATOM    214  CE1 PHE B  29       0.283 -37.299 -22.800  1.00 29.72           C  
ATOM    215  CE2 PHE B  29      -1.417 -35.835 -23.651  1.00 29.72           C  
ATOM    216  CZ  PHE B  29      -0.259 -36.028 -22.916  1.00 29.72           C  
ATOM    217  N   ILE B  30      -0.247 -41.453 -26.447  1.00 28.31           N  
ATOM    218  CA  ILE B  30       1.071 -42.070 -26.359  1.00 28.31           C  
ATOM    219  C   ILE B  30       1.893 -41.712 -27.595  1.00 28.31           C  
ATOM    220  CB  ILE B  30       0.968 -43.605 -26.211  1.00 28.31           C  
ATOM    221  O   ILE B  30       3.087 -41.421 -27.491  1.00 28.31           O  
ATOM    222  CG1 ILE B  30       0.322 -43.970 -24.869  1.00 28.31           C  
ATOM    223  CG2 ILE B  30       2.348 -44.255 -26.350  1.00 28.31           C  
ATOM    224  CD1 ILE B  30       0.058 -45.459 -24.694  1.00 28.31           C  
ATOM    225  N   PHE B  31       1.221 -41.706 -28.799  1.00 29.38           N  
ATOM    226  CA  PHE B  31       2.010 -41.611 -30.022  1.00 29.38           C  
ATOM    227  C   PHE B  31       2.199 -40.156 -30.432  1.00 29.38           C  
ATOM    228  CB  PHE B  31       1.342 -42.394 -31.156  1.00 29.38           C  
ATOM    229  O   PHE B  31       2.744 -39.872 -31.501  1.00 29.38           O  
ATOM    230  CG  PHE B  31       1.372 -43.886 -30.964  1.00 29.38           C  
ATOM    231  CD1 PHE B  31       2.547 -44.603 -31.154  1.00 29.38           C  
ATOM    232  CD2 PHE B  31       0.223 -44.573 -30.591  1.00 29.38           C  
ATOM    233  CE1 PHE B  31       2.577 -45.984 -30.977  1.00 29.38           C  
ATOM    234  CE2 PHE B  31       0.246 -45.953 -30.412  1.00 29.38           C  
ATOM    235  CZ  PHE B  31       1.423 -46.657 -30.606  1.00 29.38           C  
ATOM    236  N   THR B  32       1.350 -39.193 -29.803  1.00 28.93           N  
ATOM    237  CA  THR B  32       1.582 -37.816 -30.224  1.00 28.93           C  
ATOM    238  C   THR B  32       2.775 -37.218 -29.484  1.00 28.93           C  
ATOM    239  CB  THR B  32       0.337 -36.941 -29.987  1.00 28.93           C  
ATOM    240  O   THR B  32       3.192 -37.737 -28.446  1.00 28.93           O  
ATOM    241  CG2 THR B  32      -0.877 -37.503 -30.721  1.00 28.93           C  
ATOM    242  OG1 THR B  32       0.053 -36.894 -28.583  1.00 28.93           O  
ATOM    243  N   SER B  33       3.737 -36.509 -30.069  1.00 26.81           N  
ATOM    244  CA  SER B  33       4.950 -35.854 -29.591  1.00 26.81           C  
ATOM    245  C   SER B  33       4.675 -35.023 -28.342  1.00 26.81           C  
ATOM    246  CB  SER B  33       5.546 -34.965 -30.684  1.00 26.81           C  
ATOM    247  O   SER B  33       5.558 -34.313 -27.855  1.00 26.81           O  
ATOM    248  OG  SER B  33       4.604 -33.996 -31.113  1.00 26.81           O  
ATOM    249  N   GLU B  34       3.357 -34.808 -27.991  1.00 28.78           N  
ATOM    250  CA  GLU B  34       3.088 -33.837 -26.936  1.00 28.78           C  
ATOM    251  C   GLU B  34       3.573 -34.345 -25.581  1.00 28.78           C  
ATOM    252  CB  GLU B  34       1.594 -33.511 -26.872  1.00 28.78           C  
ATOM    253  O   GLU B  34       3.086 -35.363 -25.084  1.00 28.78           O  
ATOM    254  CG  GLU B  34       1.153 -32.446 -27.865  1.00 28.78           C  
ATOM    255  CD  GLU B  34      -0.327 -32.113 -27.771  1.00 28.78           C  
ATOM    256  OE1 GLU B  34      -0.834 -31.352 -28.627  1.00 28.78           O  
ATOM    257  OE2 GLU B  34      -0.985 -32.616 -26.833  1.00 28.78           O  
ATOM    258  N   ARG B  35       4.945 -34.319 -25.273  1.00 25.37           N  
ATOM    259  CA  ARG B  35       5.708 -34.833 -24.140  1.00 25.37           C  
ATOM    260  C   ARG B  35       5.212 -34.232 -22.829  1.00 25.37           C  
ATOM    261  CB  ARG B  35       7.199 -34.541 -24.319  1.00 25.37           C  
ATOM    262  O   ARG B  35       5.786 -34.485 -21.768  1.00 25.37           O  
ATOM    263  CG  ARG B  35       7.813 -35.202 -25.543  1.00 25.37           C  
ATOM    264  CD  ARG B  35       9.313 -34.955 -25.624  1.00 25.37           C  
ATOM    265  NE  ARG B  35       9.902 -35.595 -26.797  1.00 25.37           N  
ATOM    266  NH1 ARG B  35      12.040 -34.811 -26.407  1.00 25.37           N  
ATOM    267  NH2 ARG B  35      11.614 -36.134 -28.230  1.00 25.37           N  
ATOM    268  CZ  ARG B  35      11.184 -35.512 -27.142  1.00 25.37           C  
ATOM    269  N   ASN B  36       4.643 -32.985 -22.874  1.00 25.33           N  
ATOM    270  CA  ASN B  36       4.516 -32.370 -21.557  1.00 25.33           C  
ATOM    271  C   ASN B  36       3.593 -33.176 -20.648  1.00 25.33           C  
ATOM    272  CB  ASN B  36       4.012 -30.930 -21.683  1.00 25.33           C  
ATOM    273  O   ASN B  36       2.391 -33.269 -20.902  1.00 25.33           O  
ATOM    274  CG  ASN B  36       5.110 -29.959 -22.069  1.00 25.33           C  
ATOM    275  ND2 ASN B  36       4.723 -28.814 -22.619  1.00 25.33           N  
ATOM    276  OD1 ASN B  36       6.297 -30.235 -21.874  1.00 25.33           O  
ATOM    277  N   CYS B  37       4.098 -34.317 -20.055  1.00 25.86           N  
ATOM    278  CA  CYS B  37       3.413 -35.315 -19.241  1.00 25.86           C  
ATOM    279  C   CYS B  37       2.780 -34.675 -18.011  1.00 25.86           C  
ATOM    280  CB  CYS B  37       4.383 -36.416 -18.812  1.00 25.86           C  
ATOM    281  O   CYS B  37       3.474 -34.368 -17.040  1.00 25.86           O  
ATOM    282  SG  CYS B  37       3.878 -38.072 -19.328  1.00 25.86           S  
ATOM    283  N   THR B  38       2.229 -33.401 -18.150  1.00 25.58           N  
ATOM    284  CA  THR B  38       1.743 -32.913 -16.864  1.00 25.58           C  
ATOM    285  C   THR B  38       0.843 -33.949 -16.198  1.00 25.58           C  
ATOM    286  CB  THR B  38       0.974 -31.588 -17.024  1.00 25.58           C  
ATOM    287  O   THR B  38       0.075 -34.638 -16.872  1.00 25.58           O  
ATOM    288  CG2 THR B  38       1.926 -30.429 -17.298  1.00 25.58           C  
ATOM    289  OG1 THR B  38       0.054 -31.705 -18.117  1.00 25.58           O  
ATOM    290  N   CYS B  39       1.335 -34.614 -15.158  1.00 25.57           N  
ATOM    291  CA  CYS B  39       0.635 -35.605 -14.349  1.00 25.57           C  
ATOM    292  C   CYS B  39      -0.794 -35.161 -14.059  1.00 25.57           C  
ATOM    293  CB  CYS B  39       1.379 -35.848 -13.037  1.00 25.57           C  
ATOM    294  O   CYS B  39      -1.015 -34.066 -13.540  1.00 25.57           O  
ATOM    295  SG  CYS B  39       3.040 -36.524 -13.256  1.00 25.57           S  
ATOM    296  N   PHE B  40      -1.696 -35.248 -14.996  1.00 25.29           N  
ATOM    297  CA  PHE B  40      -3.074 -34.820 -14.783  1.00 25.29           C  
ATOM    298  C   PHE B  40      -3.598 -35.329 -13.445  1.00 25.29           C  
ATOM    299  CB  PHE B  40      -3.974 -35.312 -15.920  1.00 25.29           C  
ATOM    300  O   PHE B  40      -3.353 -36.479 -13.074  1.00 25.29           O  
ATOM    301  CG  PHE B  40      -4.059 -34.359 -17.082  1.00 25.29           C  
ATOM    302  CD1 PHE B  40      -5.002 -33.339 -17.094  1.00 25.29           C  
ATOM    303  CD2 PHE B  40      -3.196 -34.484 -18.163  1.00 25.29           C  
ATOM    304  CE1 PHE B  40      -5.084 -32.455 -18.168  1.00 25.29           C  
ATOM    305  CE2 PHE B  40      -3.271 -33.605 -19.239  1.00 25.29           C  
ATOM    306  CZ  PHE B  40      -4.217 -32.592 -19.240  1.00 25.29           C  
ATOM    307  N   PRO B  41      -3.684 -34.443 -12.402  1.00 27.49           N  
ATOM    308  CA  PRO B  41      -4.160 -34.875 -11.085  1.00 27.49           C  
ATOM    309  C   PRO B  41      -5.310 -35.875 -11.172  1.00 27.49           C  
ATOM    310  CB  PRO B  41      -4.619 -33.569 -10.431  1.00 27.49           C  
ATOM    311  O   PRO B  41      -6.063 -35.872 -12.149  1.00 27.49           O  
ATOM    312  CG  PRO B  41      -4.387 -32.520 -11.469  1.00 27.49           C  
ATOM    313  CD  PRO B  41      -3.813 -33.176 -12.692  1.00 27.49           C  
ATOM    314  N   CYS B  42      -5.170 -37.022 -10.736  1.00 28.78           N  
ATOM    315  CA  CYS B  42      -6.278 -37.970 -10.707  1.00 28.78           C  
ATOM    316  C   CYS B  42      -7.548 -37.310 -10.184  1.00 28.78           C  
ATOM    317  CB  CYS B  42      -5.926 -39.178  -9.839  1.00 28.78           C  
ATOM    318  O   CYS B  42      -7.545 -36.717  -9.103  1.00 28.78           O  
ATOM    319  SG  CYS B  42      -7.163 -40.494  -9.886  1.00 28.78           S  
ATOM    320  N   PRO B  43      -8.510 -37.008 -10.935  1.00 26.05           N  
ATOM    321  CA  PRO B  43      -9.606 -36.168 -10.447  1.00 26.05           C  
ATOM    322  C   PRO B  43     -10.152 -36.634  -9.100  1.00 26.05           C  
ATOM    323  CB  PRO B  43     -10.667 -36.301 -11.542  1.00 26.05           C  
ATOM    324  O   PRO B  43     -10.943 -35.926  -8.471  1.00 26.05           O  
ATOM    325  CG  PRO B  43     -10.210 -37.452 -12.379  1.00 26.05           C  
ATOM    326  CD  PRO B  43      -8.790 -37.775 -12.011  1.00 26.05           C  
ATOM    327  N   TYR B  44     -10.204 -38.045  -8.820  1.00 29.82           N  
ATOM    328  CA  TYR B  44     -10.869 -38.553  -7.625  1.00 29.82           C  
ATOM    329  C   TYR B  44      -9.950 -38.468  -6.412  1.00 29.82           C  
ATOM    330  CB  TYR B  44     -11.323 -40.000  -7.836  1.00 29.82           C  
ATOM    331  O   TYR B  44      -8.726 -38.421  -6.555  1.00 29.82           O  
ATOM    332  CG  TYR B  44     -12.301 -40.170  -8.972  1.00 29.82           C  
ATOM    333  CD1 TYR B  44     -13.647 -39.849  -8.812  1.00 29.82           C  
ATOM    334  CD2 TYR B  44     -11.882 -40.653 -10.207  1.00 29.82           C  
ATOM    335  CE1 TYR B  44     -14.553 -40.006  -9.856  1.00 29.82           C  
ATOM    336  CE2 TYR B  44     -12.779 -40.814 -11.258  1.00 29.82           C  
ATOM    337  OH  TYR B  44     -15.003 -40.645 -12.110  1.00 29.82           O  
ATOM    338  CZ  TYR B  44     -14.110 -40.488 -11.074  1.00 29.82           C  
ATOM    339  N   LYS B  45     -10.331 -38.190  -5.165  1.00 31.42           N  
ATOM    340  CA  LYS B  45      -9.757 -37.767  -3.891  1.00 31.42           C  
ATOM    341  C   LYS B  45      -8.656 -38.722  -3.440  1.00 31.42           C  
ATOM    342  CB  LYS B  45     -10.842 -37.673  -2.818  1.00 31.42           C  
ATOM    343  O   LYS B  45      -7.795 -38.352  -2.640  1.00 31.42           O  
ATOM    344  CG  LYS B  45     -11.604 -36.356  -2.821  1.00 31.42           C  
ATOM    345  CD  LYS B  45     -12.516 -36.234  -1.606  1.00 31.42           C  
ATOM    346  CE  LYS B  45     -13.286 -34.921  -1.613  1.00 31.42           C  
ATOM    347  NZ  LYS B  45     -14.186 -34.800  -0.427  1.00 31.42           N  
ATOM    348  N   ASP B  46      -8.698 -40.144  -3.695  1.00 32.66           N  
ATOM    349  CA  ASP B  46      -8.031 -41.155  -2.880  1.00 32.66           C  
ATOM    350  C   ASP B  46      -6.587 -41.361  -3.334  1.00 32.66           C  
ATOM    351  CB  ASP B  46      -8.794 -42.479  -2.937  1.00 32.66           C  
ATOM    352  O   ASP B  46      -6.269 -41.179  -4.511  1.00 32.66           O  
ATOM    353  CG  ASP B  46     -10.252 -42.341  -2.535  1.00 32.66           C  
ATOM    354  OD1 ASP B  46     -10.584 -41.431  -1.746  1.00 32.66           O  
ATOM    355  OD2 ASP B  46     -11.076 -43.152  -3.011  1.00 32.66           O  
ATOM    356  N   GLU B  47      -5.523 -41.286  -2.512  1.00 35.58           N  
ATOM    357  CA  GLU B  47      -4.067 -41.306  -2.417  1.00 35.58           C  
ATOM    358  C   GLU B  47      -3.478 -42.471  -3.208  1.00 35.58           C  
ATOM    359  CB  GLU B  47      -3.624 -41.387  -0.954  1.00 35.58           C  
ATOM    360  O   GLU B  47      -2.372 -42.930  -2.917  1.00 35.58           O  
ATOM    361  CG  GLU B  47      -3.835 -40.096  -0.176  1.00 35.58           C  
ATOM    362  CD  GLU B  47      -3.341 -40.174   1.260  1.00 35.58           C  
ATOM    363  OE1 GLU B  47      -3.425 -39.158   1.987  1.00 35.58           O  
ATOM    364  OE2 GLU B  47      -2.866 -41.260   1.662  1.00 35.58           O  
ATOM    365  N   ARG B  48      -4.227 -43.110  -4.133  1.00 30.94           N  
ATOM    366  CA  ARG B  48      -3.846 -44.423  -4.643  1.00 30.94           C  
ATOM    367  C   ARG B  48      -2.542 -44.346  -5.431  1.00 30.94           C  
ATOM    368  CB  ARG B  48      -4.956 -45.001  -5.523  1.00 30.94           C  
ATOM    369  O   ARG B  48      -2.210 -43.300  -5.992  1.00 30.94           O  
ATOM    370  CG  ARG B  48      -6.296 -45.133  -4.816  1.00 30.94           C  
ATOM    371  CD  ARG B  48      -7.353 -45.748  -5.722  1.00 30.94           C  
ATOM    372  NE  ARG B  48      -8.571 -44.943  -5.753  1.00 30.94           N  
ATOM    373  NH1 ARG B  48      -9.917 -46.637  -6.564  1.00 30.94           N  
ATOM    374  NH2 ARG B  48     -10.803 -44.565  -6.141  1.00 30.94           N  
ATOM    375  CZ  ARG B  48      -9.761 -45.384  -6.153  1.00 30.94           C  
ATOM    376  N   ASN B  49      -1.703 -45.406  -5.293  1.00 30.52           N  
ATOM    377  CA  ASN B  49      -0.369 -45.870  -5.658  1.00 30.52           C  
ATOM    378  C   ASN B  49      -0.126 -45.752  -7.160  1.00 30.52           C  
ATOM    379  CB  ASN B  49      -0.158 -47.314  -5.198  1.00 30.52           C  
ATOM    380  O   ASN B  49      -0.835 -46.366  -7.959  1.00 30.52           O  
ATOM    381  CG  ASN B  49      -0.049 -47.437  -3.691  1.00 30.52           C  
ATOM    382  ND2 ASN B  49      -0.228 -48.650  -3.181  1.00 30.52           N  
ATOM    383  OD1 ASN B  49       0.195 -46.451  -2.992  1.00 30.52           O  
ATOM    384  N   CYS B  50       0.205 -44.557  -7.657  1.00 30.06           N  
ATOM    385  CA  CYS B  50       0.410 -44.454  -9.098  1.00 30.06           C  
ATOM    386  C   CYS B  50       1.563 -45.343  -9.549  1.00 30.06           C  
ATOM    387  CB  CYS B  50       0.685 -43.005  -9.498  1.00 30.06           C  
ATOM    388  O   CYS B  50       2.701 -45.159  -9.115  1.00 30.06           O  
ATOM    389  SG  CYS B  50      -0.697 -42.209 -10.346  1.00 30.06           S  
ATOM    390  N   GLN B  51       1.312 -46.723  -9.586  1.00 26.87           N  
ATOM    391  CA  GLN B  51       2.273 -47.807  -9.762  1.00 26.87           C  
ATOM    392  C   GLN B  51       2.885 -47.778 -11.160  1.00 26.87           C  
ATOM    393  CB  GLN B  51       1.609 -49.161  -9.508  1.00 26.87           C  
ATOM    394  O   GLN B  51       2.164 -47.768 -12.159  1.00 26.87           O  
ATOM    395  CG  GLN B  51       1.328 -49.442  -8.038  1.00 26.87           C  
ATOM    396  CD  GLN B  51       0.708 -50.807  -7.810  1.00 26.87           C  
ATOM    397  NE2 GLN B  51       0.404 -51.118  -6.554  1.00 26.87           N  
ATOM    398  OE1 GLN B  51       0.502 -51.577  -8.754  1.00 26.87           O  
ATOM    399  N   PHE B  52       3.969 -47.035 -11.450  1.00 27.39           N  
ATOM    400  CA  PHE B  52       4.514 -47.005 -12.802  1.00 27.39           C  
ATOM    401  C   PHE B  52       5.279 -48.288 -13.106  1.00 27.39           C  
ATOM    402  CB  PHE B  52       5.431 -45.792 -12.987  1.00 27.39           C  
ATOM    403  O   PHE B  52       6.216 -48.644 -12.387  1.00 27.39           O  
ATOM    404  CG  PHE B  52       5.580 -45.356 -14.419  1.00 27.39           C  
ATOM    405  CD1 PHE B  52       6.660 -45.783 -15.182  1.00 27.39           C  
ATOM    406  CD2 PHE B  52       4.638 -44.518 -15.004  1.00 27.39           C  
ATOM    407  CE1 PHE B  52       6.800 -45.381 -16.508  1.00 27.39           C  
ATOM    408  CE2 PHE B  52       4.772 -44.113 -16.329  1.00 27.39           C  
ATOM    409  CZ  PHE B  52       5.854 -44.544 -17.079  1.00 27.39           C  
ATOM    410  N   CYS B  53       4.671 -49.424 -13.425  1.00 26.58           N  
ATOM    411  CA  CYS B  53       5.347 -50.704 -13.602  1.00 26.58           C  
ATOM    412  C   CYS B  53       6.151 -50.722 -14.897  1.00 26.58           C  
ATOM    413  CB  CYS B  53       4.335 -51.849 -13.604  1.00 26.58           C  
ATOM    414  O   CYS B  53       5.648 -50.328 -15.950  1.00 26.58           O  
ATOM    415  SG  CYS B  53       4.474 -52.946 -12.176  1.00 26.58           S  
ATOM    416  N   HIS B  54       7.446 -50.611 -14.800  1.00 24.99           N  
ATOM    417  CA  HIS B  54       8.301 -50.653 -15.981  1.00 24.99           C  
ATOM    418  C   HIS B  54       8.561 -52.089 -16.421  1.00 24.99           C  
ATOM    419  CB  HIS B  54       9.626 -49.938 -15.708  1.00 24.99           C  
ATOM    420  O   HIS B  54       9.132 -52.881 -15.667  1.00 24.99           O  
ATOM    421  CG  HIS B  54      10.295 -49.424 -16.943  1.00 24.99           C  
ATOM    422  CD2 HIS B  54      10.167 -48.247 -17.600  1.00 24.99           C  
ATOM    423  ND1 HIS B  54      11.223 -50.160 -17.648  1.00 24.99           N  
ATOM    424  CE1 HIS B  54      11.639 -49.455 -18.686  1.00 24.99           C  
ATOM    425  NE2 HIS B  54      11.013 -48.291 -18.680  1.00 24.99           N  
ATOM    426  N   CYS B  55       7.676 -52.893 -17.212  1.00 26.56           N  
ATOM    427  CA  CYS B  55       7.832 -54.306 -17.537  1.00 26.56           C  
ATOM    428  C   CYS B  55       8.921 -54.509 -18.584  1.00 26.56           C  
ATOM    429  CB  CYS B  55       6.512 -54.888 -18.042  1.00 26.56           C  
ATOM    430  O   CYS B  55       8.829 -53.978 -19.692  1.00 26.56           O  
ATOM    431  SG  CYS B  55       5.442 -55.513 -16.727  1.00 26.56           S  
ATOM    432  N   THR B  56      10.151 -54.670 -18.362  1.00 25.29           N  
ATOM    433  CA  THR B  56      11.095 -54.852 -19.460  1.00 25.29           C  
ATOM    434  C   THR B  56      10.974 -56.254 -20.050  1.00 25.29           C  
ATOM    435  CB  THR B  56      12.543 -54.610 -18.997  1.00 25.29           C  
ATOM    436  O   THR B  56      11.886 -56.726 -20.733  1.00 25.29           O  
ATOM    437  CG2 THR B  56      12.764 -53.147 -18.625  1.00 25.29           C  
ATOM    438  OG1 THR B  56      12.816 -55.428 -17.853  1.00 25.29           O  
ATOM    439  N   CYS B  57       9.889 -57.125 -20.037  1.00 23.48           N  
ATOM    440  CA  CYS B  57      10.238 -58.535 -20.174  1.00 23.48           C  
ATOM    441  C   CYS B  57      10.729 -58.840 -21.585  1.00 23.48           C  
ATOM    442  CB  CYS B  57       9.038 -59.420 -19.840  1.00 23.48           C  
ATOM    443  O   CYS B  57      10.690 -57.974 -22.461  1.00 23.48           O  
ATOM    444  SG  CYS B  57       8.835 -59.734 -18.073  1.00 23.48           S  
ATOM    445  N   SER B  58      10.027 -59.861 -22.414  1.00 27.44           N  
ATOM    446  CA  SER B  58      10.087 -60.848 -23.487  1.00 27.44           C  
ATOM    447  C   SER B  58       9.841 -60.204 -24.847  1.00 27.44           C  
ATOM    448  CB  SER B  58       9.066 -61.962 -23.249  1.00 27.44           C  
ATOM    449  O   SER B  58       9.414 -59.050 -24.924  1.00 27.44           O  
ATOM    450  OG  SER B  58       7.907 -61.758 -24.039  1.00 27.44           O  
ATOM    451  N   GLU B  59       9.875 -60.967 -26.121  1.00 29.89           N  
ATOM    452  CA  GLU B  59       9.579 -60.451 -27.454  1.00 29.89           C  
ATOM    453  C   GLU B  59       8.279 -59.652 -27.460  1.00 29.89           C  
ATOM    454  CB  GLU B  59       9.498 -61.595 -28.468  1.00 29.89           C  
ATOM    455  O   GLU B  59       8.220 -58.556 -28.021  1.00 29.89           O  
ATOM    456  CG  GLU B  59      10.844 -62.230 -28.787  1.00 29.89           C  
ATOM    457  CD  GLU B  59      10.839 -63.031 -30.080  1.00 29.89           C  
ATOM    458  OE1 GLU B  59      11.923 -63.468 -30.527  1.00 29.89           O  
ATOM    459  OE2 GLU B  59       9.741 -63.221 -30.650  1.00 29.89           O  
ATOM    460  N   SER B  60       6.892 -60.427 -27.625  1.00 31.64           N  
ATOM    461  CA  SER B  60       5.557 -59.838 -27.658  1.00 31.64           C  
ATOM    462  C   SER B  60       5.081 -59.469 -26.257  1.00 31.64           C  
ATOM    463  CB  SER B  60       4.562 -60.801 -28.307  1.00 31.64           C  
ATOM    464  O   SER B  60       4.653 -60.336 -25.492  1.00 31.64           O  
ATOM    465  OG  SER B  60       5.074 -62.123 -28.315  1.00 31.64           O  
ATOM    466  N   PRO B  61       5.561 -58.436 -25.487  1.00 29.67           N  
ATOM    467  CA  PRO B  61       5.368 -58.231 -24.049  1.00 29.67           C  
ATOM    468  C   PRO B  61       3.906 -57.994 -23.678  1.00 29.67           C  
ATOM    469  CB  PRO B  61       6.215 -56.991 -23.753  1.00 29.67           C  
ATOM    470  O   PRO B  61       3.362 -56.921 -23.952  1.00 29.67           O  
ATOM    471  CG  PRO B  61       6.482 -56.382 -25.091  1.00 29.67           C  
ATOM    472  CD  PRO B  61       6.125 -57.385 -26.151  1.00 29.67           C  
ATOM    473  N   ASN B  62       2.899 -58.964 -24.020  1.00 28.07           N  
ATOM    474  CA  ASN B  62       1.525 -58.645 -23.648  1.00 28.07           C  
ATOM    475  C   ASN B  62       1.350 -58.602 -22.133  1.00 28.07           C  
ATOM    476  CB  ASN B  62       0.554 -59.653 -24.266  1.00 28.07           C  
ATOM    477  O   ASN B  62       0.702 -59.476 -21.553  1.00 28.07           O  
ATOM    478  CG  ASN B  62       0.411 -59.482 -25.766  1.00 28.07           C  
ATOM    479  ND2 ASN B  62       0.005 -60.547 -26.448  1.00 28.07           N  
ATOM    480  OD1 ASN B  62       0.665 -58.403 -26.307  1.00 28.07           O  
ATOM    481  N   CYS B  63       2.277 -58.224 -21.246  1.00 28.32           N  
ATOM    482  CA  CYS B  63       2.141 -58.382 -19.802  1.00 28.32           C  
ATOM    483  C   CYS B  63       1.077 -57.443 -19.249  1.00 28.32           C  
ATOM    484  CB  CYS B  63       3.477 -58.121 -19.106  1.00 28.32           C  
ATOM    485  O   CYS B  63       1.024 -56.269 -19.620  1.00 28.32           O  
ATOM    486  SG  CYS B  63       4.607 -59.529 -19.148  1.00 28.32           S  
ATOM    487  N   HIS B  64      -0.077 -58.052 -18.861  1.00 25.89           N  
ATOM    488  CA  HIS B  64      -1.240 -57.348 -18.332  1.00 25.89           C  
ATOM    489  C   HIS B  64      -0.960 -56.787 -16.942  1.00 25.89           C  
ATOM    490  CB  HIS B  64      -2.455 -58.277 -18.289  1.00 25.89           C  
ATOM    491  O   HIS B  64      -0.390 -57.477 -16.093  1.00 25.89           O  
ATOM    492  CG  HIS B  64      -3.063 -58.534 -19.631  1.00 25.89           C  
ATOM    493  CD2 HIS B  64      -2.869 -59.539 -20.517  1.00 25.89           C  
ATOM    494  ND1 HIS B  64      -3.993 -57.691 -20.199  1.00 25.89           N  
ATOM    495  CE1 HIS B  64      -4.347 -58.169 -21.381  1.00 25.89           C  
ATOM    496  NE2 HIS B  64      -3.679 -59.289 -21.597  1.00 25.89           N  
ATOM    497  N   TRP B  65      -0.835 -55.456 -16.769  1.00 28.20           N  
ATOM    498  CA  TRP B  65      -0.291 -54.724 -15.630  1.00 28.20           C  
ATOM    499  C   TRP B  65      -1.317 -54.623 -14.507  1.00 28.20           C  
ATOM    500  CB  TRP B  65       0.159 -53.323 -16.056  1.00 28.20           C  
ATOM    501  O   TRP B  65      -2.442 -54.167 -14.724  1.00 28.20           O  
ATOM    502  CG  TRP B  65       1.267 -53.320 -17.065  1.00 28.20           C  
ATOM    503  CD1 TRP B  65       1.144 -53.391 -18.425  1.00 28.20           C  
ATOM    504  CD2 TRP B  65       2.670 -53.245 -16.792  1.00 28.20           C  
ATOM    505  CE2 TRP B  65       3.340 -53.276 -18.035  1.00 28.20           C  
ATOM    506  CE3 TRP B  65       3.426 -53.155 -15.616  1.00 28.20           C  
ATOM    507  NE1 TRP B  65       2.387 -53.365 -19.014  1.00 28.20           N  
ATOM    508  CH2 TRP B  65       5.448 -53.131 -16.969  1.00 28.20           C  
ATOM    509  CZ2 TRP B  65       4.732 -53.219 -18.135  1.00 28.20           C  
ATOM    510  CZ3 TRP B  65       4.812 -53.099 -15.717  1.00 28.20           C  
ATOM    511  N   CYS B  66      -1.504 -55.702 -13.690  1.00 27.48           N  
ATOM    512  CA  CYS B  66      -2.578 -55.488 -12.727  1.00 27.48           C  
ATOM    513  C   CYS B  66      -2.177 -54.451 -11.685  1.00 27.48           C  
ATOM    514  CB  CYS B  66      -2.949 -56.801 -12.037  1.00 27.48           C  
ATOM    515  O   CYS B  66      -1.050 -54.470 -11.186  1.00 27.48           O  
ATOM    516  SG  CYS B  66      -4.394 -57.615 -12.751  1.00 27.48           S  
ATOM    517  N   CYS B  67      -2.763 -53.262 -11.699  1.00 28.16           N  
ATOM    518  CA  CYS B  67      -2.499 -52.081 -10.885  1.00 28.16           C  
ATOM    519  C   CYS B  67      -2.811 -52.349  -9.418  1.00 28.16           C  
ATOM    520  CB  CYS B  67      -3.321 -50.893 -11.382  1.00 28.16           C  
ATOM    521  O   CYS B  67      -3.976 -52.500  -9.044  1.00 28.16           O  
ATOM    522  SG  CYS B  67      -2.371 -49.707 -12.358  1.00 28.16           S  
ATOM    523  N   CYS B  68      -2.175 -53.374  -8.799  1.00 28.51           N  
ATOM    524  CA  CYS B  68      -2.655 -53.677  -7.456  1.00 28.51           C  
ATOM    525  C   CYS B  68      -2.388 -52.515  -6.506  1.00 28.51           C  
ATOM    526  CB  CYS B  68      -1.992 -54.946  -6.922  1.00 28.51           C  
ATOM    527  O   CYS B  68      -1.272 -52.358  -6.009  1.00 28.51           O  
ATOM    528  SG  CYS B  68      -2.422 -56.436  -7.848  1.00 28.51           S  
ATOM    529  N   SER B  69      -2.625 -51.373  -6.819  1.00 30.41           N  
ATOM    530  CA  SER B  69      -2.148 -50.299  -5.954  1.00 30.41           C  
ATOM    531  C   SER B  69      -2.695 -50.444  -4.538  1.00 30.41           C  
ATOM    532  CB  SER B  69      -2.543 -48.936  -6.524  1.00 30.41           C  
ATOM    533  O   SER B  69      -2.216 -49.788  -3.611  1.00 30.41           O  
ATOM    534  OG  SER B  69      -3.950 -48.836  -6.659  1.00 30.41           O  
ATOM    535  N   TRP B  70      -4.068 -50.845  -4.416  1.00 29.37           N  
ATOM    536  CA  TRP B  70      -4.711 -50.786  -3.108  1.00 29.37           C  
ATOM    537  C   TRP B  70      -4.249 -51.938  -2.222  1.00 29.37           C  
ATOM    538  CB  TRP B  70      -6.234 -50.818  -3.255  1.00 29.37           C  
ATOM    539  O   TRP B  70      -4.643 -53.088  -2.432  1.00 29.37           O  
ATOM    540  CG  TRP B  70      -6.924 -49.603  -2.710  1.00 29.37           C  
ATOM    541  CD1 TRP B  70      -6.364 -48.600  -1.968  1.00 29.37           C  
ATOM    542  CD2 TRP B  70      -8.306 -49.266  -2.862  1.00 29.37           C  
ATOM    543  CE2 TRP B  70      -8.515 -48.043  -2.186  1.00 29.37           C  
ATOM    544  CE3 TRP B  70      -9.390 -49.878  -3.506  1.00 29.37           C  
ATOM    545  NE1 TRP B  70      -7.315 -47.659  -1.650  1.00 29.37           N  
ATOM    546  CH2 TRP B  70     -10.808 -48.042  -2.774  1.00 29.37           C  
ATOM    547  CZ2 TRP B  70      -9.765 -47.421  -2.136  1.00 29.37           C  
ATOM    548  CZ3 TRP B  70     -10.633 -49.258  -3.455  1.00 29.37           C  
ATOM    549  N   ALA B  71      -3.067 -51.989  -1.782  1.00 34.70           N  
ATOM    550  CA  ALA B  71      -2.494 -53.016  -0.916  1.00 34.70           C  
ATOM    551  C   ALA B  71      -3.495 -53.458   0.147  1.00 34.70           C  
ATOM    552  CB  ALA B  71      -1.215 -52.504  -0.258  1.00 34.70           C  
ATOM    553  O   ALA B  71      -3.530 -54.632   0.526  1.00 34.70           O  
ATOM    554  N   ASN B  72      -4.318 -52.477   0.642  1.00 34.16           N  
ATOM    555  CA  ASN B  72      -5.182 -52.809   1.770  1.00 34.16           C  
ATOM    556  C   ASN B  72      -6.395 -53.620   1.327  1.00 34.16           C  
ATOM    557  CB  ASN B  72      -5.629 -51.538   2.496  1.00 34.16           C  
ATOM    558  O   ASN B  72      -7.354 -53.775   2.085  1.00 34.16           O  
ATOM    559  CG  ASN B  72      -4.491 -50.852   3.227  1.00 34.16           C  
ATOM    560  ND2 ASN B  72      -4.698 -49.594   3.598  1.00 34.16           N  
ATOM    561  OD1 ASN B  72      -3.436 -51.448   3.457  1.00 34.16           O  
ATOM    562  N   ASP B  73      -6.580 -53.842   0.030  1.00 35.36           N  
ATOM    563  CA  ASP B  73      -7.710 -54.693  -0.329  1.00 35.36           C  
ATOM    564  C   ASP B  73      -7.376 -56.168  -0.119  1.00 35.36           C  
ATOM    565  CB  ASP B  73      -8.125 -54.449  -1.782  1.00 35.36           C  
ATOM    566  O   ASP B  73      -6.532 -56.725  -0.825  1.00 35.36           O  
ATOM    567  CG  ASP B  73      -9.406 -55.172  -2.162  1.00 35.36           C  
ATOM    568  OD1 ASP B  73      -9.903 -55.994  -1.362  1.00 35.36           O  
ATOM    569  OD2 ASP B  73      -9.921 -54.919  -3.273  1.00 35.36           O  
ATOM    570  N   PRO B  74      -7.826 -56.684   0.982  1.00 39.40           N  
ATOM    571  CA  PRO B  74      -7.559 -58.073   1.365  1.00 39.40           C  
ATOM    572  C   PRO B  74      -7.787 -59.055   0.218  1.00 39.40           C  
ATOM    573  CB  PRO B  74      -8.552 -58.322   2.503  1.00 39.40           C  
ATOM    574  O   PRO B  74      -7.292 -60.184   0.260  1.00 39.40           O  
ATOM    575  CG  PRO B  74      -9.391 -57.086   2.555  1.00 39.40           C  
ATOM    576  CD  PRO B  74      -8.834 -56.090   1.579  1.00 39.40           C  
ATOM    577  N   ASN B  75      -8.648 -58.657  -0.786  1.00 34.89           N  
ATOM    578  CA  ASN B  75      -9.038 -59.572  -1.854  1.00 34.89           C  
ATOM    579  C   ASN B  75      -8.199 -59.357  -3.110  1.00 34.89           C  
ATOM    580  CB  ASN B  75     -10.526 -59.419  -2.176  1.00 34.89           C  
ATOM    581  O   ASN B  75      -8.564 -59.819  -4.193  1.00 34.89           O  
ATOM    582  CG  ASN B  75     -11.419 -59.844  -1.028  1.00 34.89           C  
ATOM    583  ND2 ASN B  75     -12.508 -59.114  -0.822  1.00 34.89           N  
ATOM    584  OD1 ASN B  75     -11.132 -60.821  -0.330  1.00 34.89           O  
ATOM    585  N   CYS B  76      -7.236 -58.505  -2.929  1.00 32.78           N  
ATOM    586  CA  CYS B  76      -6.382 -58.216  -4.075  1.00 32.78           C  
ATOM    587  C   CYS B  76      -5.565 -59.441  -4.470  1.00 32.78           C  
ATOM    588  CB  CYS B  76      -5.447 -57.047  -3.764  1.00 32.78           C  
ATOM    589  O   CYS B  76      -4.872 -60.025  -3.636  1.00 32.78           O  
ATOM    590  SG  CYS B  76      -4.529 -56.448  -5.200  1.00 32.78           S  
ATOM    591  N   LYS B  77      -6.110 -60.193  -5.420  1.00 31.82           N  
ATOM    592  CA  LYS B  77      -5.529 -61.435  -5.924  1.00 31.82           C  
ATOM    593  C   LYS B  77      -4.498 -61.157  -7.014  1.00 31.82           C  
ATOM    594  CB  LYS B  77      -6.622 -62.360  -6.460  1.00 31.82           C  
ATOM    595  O   LYS B  77      -4.663 -60.231  -7.810  1.00 31.82           O  
ATOM    596  CG  LYS B  77      -7.650 -62.774  -5.417  1.00 31.82           C  
ATOM    597  CD  LYS B  77      -8.329 -64.085  -5.790  1.00 31.82           C  
ATOM    598  CE  LYS B  77      -9.356 -64.502  -4.745  1.00 31.82           C  
ATOM    599  NZ  LYS B  77      -9.985 -65.814  -5.080  1.00 31.82           N  
ATOM    600  N   CYS B  78      -3.297 -61.110  -6.591  1.00 30.00           N  
ATOM    601  CA  CYS B  78      -2.289 -60.891  -7.623  1.00 30.00           C  
ATOM    602  C   CYS B  78      -1.986 -62.184  -8.372  1.00 30.00           C  
ATOM    603  CB  CYS B  78      -1.005 -60.335  -7.008  1.00 30.00           C  
ATOM    604  O   CYS B  78      -1.961 -63.261  -7.774  1.00 30.00           O  
ATOM    605  SG  CYS B  78      -0.990 -58.535  -6.859  1.00 30.00           S  
ATOM    606  N   CYS B  79      -2.409 -62.277  -9.657  1.00 28.17           N  
ATOM    607  CA  CYS B  79      -2.086 -63.481 -10.413  1.00 28.17           C  
ATOM    608  C   CYS B  79      -0.738 -63.341 -11.111  1.00 28.17           C  
ATOM    609  CB  CYS B  79      -3.175 -63.776 -11.444  1.00 28.17           C  
ATOM    610  O   CYS B  79      -0.491 -62.350 -11.801  1.00 28.17           O  
ATOM    611  SG  CYS B  79      -3.735 -65.493 -11.440  1.00 28.17           S  
ATOM    612  N   CYS B  80       0.317 -63.754 -10.461  1.00 28.61           N  
ATOM    613  CA  CYS B  80       1.639 -63.731 -11.077  1.00 28.61           C  
ATOM    614  C   CYS B  80       1.815 -64.905 -12.033  1.00 28.61           C  
ATOM    615  CB  CYS B  80       2.730 -63.766 -10.007  1.00 28.61           C  
ATOM    616  O   CYS B  80       1.377 -66.019 -11.743  1.00 28.61           O  
ATOM    617  SG  CYS B  80       2.728 -62.324  -8.919  1.00 28.61           S  
ATOM    618  N   THR B  81       1.686 -64.518 -13.358  1.00 29.44           N  
ATOM    619  CA  THR B  81       1.901 -65.647 -14.257  1.00 29.44           C  
ATOM    620  C   THR B  81       3.387 -65.975 -14.367  1.00 29.44           C  
ATOM    621  CB  THR B  81       1.330 -65.361 -15.658  1.00 29.44           C  
ATOM    622  O   THR B  81       4.218 -65.076 -14.505  1.00 29.44           O  
ATOM    623  CG2 THR B  81      -0.065 -64.751 -15.570  1.00 29.44           C  
ATOM    624  OG1 THR B  81       2.196 -64.448 -16.343  1.00 29.44           O  
ATOM    625  N   ALA B  82       3.846 -67.032 -13.732  1.00 28.55           N  
ATOM    626  CA  ALA B  82       5.247 -67.440 -13.782  1.00 28.55           C  
ATOM    627  C   ALA B  82       5.661 -67.809 -15.203  1.00 28.55           C  
ATOM    628  CB  ALA B  82       5.493 -68.614 -12.837  1.00 28.55           C  
ATOM    629  O   ALA B  82       5.607 -66.974 -16.109  1.00 28.55           O  
ATOM    630  N   SER B  83       6.032 -68.896 -15.610  1.00 31.07           N  
ATOM    631  CA  SER B  83       6.681 -69.449 -16.795  1.00 31.07           C  
ATOM    632  C   SER B  83       5.758 -69.391 -18.008  1.00 31.07           C  
ATOM    633  CB  SER B  83       7.116 -70.893 -16.544  1.00 31.07           C  
ATOM    634  O   SER B  83       4.576 -69.063 -17.880  1.00 31.07           O  
ATOM    635  OG  SER B  83       5.995 -71.717 -16.275  1.00 31.07           O  
ATOM    636  N   SER B  84       6.000 -69.636 -19.298  1.00 35.05           N  
ATOM    637  CA  SER B  84       5.025 -69.800 -20.371  1.00 35.05           C  
ATOM    638  C   SER B  84       3.697 -70.323 -19.836  1.00 35.05           C  
ATOM    639  CB  SER B  84       5.562 -70.748 -21.444  1.00 35.05           C  
ATOM    640  O   SER B  84       2.675 -70.258 -20.523  1.00 35.05           O  
ATOM    641  OG  SER B  84       6.051 -71.943 -20.859  1.00 35.05           O  
ATOM    642  N   ASN B  85       3.715 -71.301 -18.813  1.00 33.97           N  
ATOM    643  CA  ASN B  85       2.560 -71.973 -18.225  1.00 33.97           C  
ATOM    644  C   ASN B  85       1.881 -71.101 -17.173  1.00 33.97           C  
ATOM    645  CB  ASN B  85       2.972 -73.315 -17.617  1.00 33.97           C  
ATOM    646  O   ASN B  85       2.550 -70.379 -16.432  1.00 33.97           O  
ATOM    647  CG  ASN B  85       2.843 -74.465 -18.597  1.00 33.97           C  
ATOM    648  ND2 ASN B  85       3.371 -75.624 -18.223  1.00 33.97           N  
ATOM    649  OD1 ASN B  85       2.274 -74.311 -19.681  1.00 33.97           O  
ATOM    650  N   LEU B  86       0.598 -70.473 -17.236  1.00 30.55           N  
ATOM    651  CA  LEU B  86      -0.298 -69.529 -16.576  1.00 30.55           C  
ATOM    652  C   LEU B  86      -0.237 -69.690 -15.061  1.00 30.55           C  
ATOM    653  CB  LEU B  86      -1.735 -69.722 -17.065  1.00 30.55           C  
ATOM    654  O   LEU B  86      -1.261 -69.592 -14.380  1.00 30.55           O  
ATOM    655  CG  LEU B  86      -2.022 -69.310 -18.509  1.00 30.55           C  
ATOM    656  CD1 LEU B  86      -3.358 -69.883 -18.969  1.00 30.55           C  
ATOM    657  CD2 LEU B  86      -2.011 -67.791 -18.644  1.00 30.55           C  
ATOM    658  N   ASN B  87       0.932 -70.347 -14.457  1.00 29.73           N  
ATOM    659  CA  ASN B  87       0.624 -70.586 -13.051  1.00 29.73           C  
ATOM    660  C   ASN B  87       0.795 -69.319 -12.217  1.00 29.73           C  
ATOM    661  CB  ASN B  87       1.500 -71.711 -12.493  1.00 29.73           C  
ATOM    662  O   ASN B  87       1.790 -68.607 -12.359  1.00 29.73           O  
ATOM    663  CG  ASN B  87       1.037 -73.085 -12.936  1.00 29.73           C  
ATOM    664  ND2 ASN B  87       1.945 -74.053 -12.910  1.00 29.73           N  
ATOM    665  OD1 ASN B  87      -0.127 -73.274 -13.299  1.00 29.73           O  
ATOM    666  N   CYS B  88      -0.251 -68.608 -11.689  1.00 26.80           N  
ATOM    667  CA  CYS B  88      -0.370 -67.383 -10.906  1.00 26.80           C  
ATOM    668  C   CYS B  88       0.055 -67.615  -9.461  1.00 26.80           C  
ATOM    669  CB  CYS B  88      -1.804 -66.858 -10.947  1.00 26.80           C  
ATOM    670  O   CYS B  88      -0.350 -68.600  -8.841  1.00 26.80           O  
ATOM    671  SG  CYS B  88      -2.357 -66.377 -12.599  1.00 26.80           S  
ATOM    672  N   TYR B  89       1.367 -67.313  -9.045  1.00 26.56           N  
ATOM    673  CA  TYR B  89       1.682 -67.577  -7.646  1.00 26.56           C  
ATOM    674  C   TYR B  89       1.337 -66.376  -6.773  1.00 26.56           C  
ATOM    675  CB  TYR B  89       3.164 -67.930  -7.486  1.00 26.56           C  
ATOM    676  O   TYR B  89       1.456 -65.229  -7.209  1.00 26.56           O  
ATOM    677  CG  TYR B  89       3.571 -69.185  -8.218  1.00 26.56           C  
ATOM    678  CD1 TYR B  89       3.472 -70.434  -7.609  1.00 26.56           C  
ATOM    679  CD2 TYR B  89       4.056 -69.126  -9.520  1.00 26.56           C  
ATOM    680  CE1 TYR B  89       3.848 -71.594  -8.279  1.00 26.56           C  
ATOM    681  CE2 TYR B  89       4.435 -70.279 -10.200  1.00 26.56           C  
ATOM    682  OH  TYR B  89       4.700 -72.651 -10.241  1.00 26.56           O  
ATOM    683  CZ  TYR B  89       4.327 -71.506  -9.572  1.00 26.56           C  
ATOM    684  N   TYR B  90       0.619 -66.418  -5.712  1.00 25.73           N  
ATOM    685  CA  TYR B  90       0.102 -65.447  -4.754  1.00 25.73           C  
ATOM    686  C   TYR B  90       1.104 -65.202  -3.632  1.00 25.73           C  
ATOM    687  CB  TYR B  90      -1.230 -65.924  -4.169  1.00 25.73           C  
ATOM    688  O   TYR B  90       1.633 -66.149  -3.046  1.00 25.73           O  
ATOM    689  CG  TYR B  90      -2.435 -65.488  -4.968  1.00 25.73           C  
ATOM    690  CD1 TYR B  90      -3.098 -64.300  -4.672  1.00 25.73           C  
ATOM    691  CD2 TYR B  90      -2.912 -66.265  -6.018  1.00 25.73           C  
ATOM    692  CE1 TYR B  90      -4.209 -63.895  -5.404  1.00 25.73           C  
ATOM    693  CE2 TYR B  90      -4.022 -65.870  -6.757  1.00 25.73           C  
ATOM    694  OH  TYR B  90      -5.763 -64.290  -7.172  1.00 25.73           O  
ATOM    695  CZ  TYR B  90      -4.663 -64.685  -6.444  1.00 25.73           C  
ATOM    696  N   TYR B  91       2.037 -64.126  -3.688  1.00 25.71           N  
ATOM    697  CA  TYR B  91       2.962 -63.979  -2.570  1.00 25.71           C  
ATOM    698  C   TYR B  91       2.436 -62.970  -1.556  1.00 25.71           C  
ATOM    699  CB  TYR B  91       4.344 -63.546  -3.069  1.00 25.71           C  
ATOM    700  O   TYR B  91       1.802 -61.980  -1.928  1.00 25.71           O  
ATOM    701  CG  TYR B  91       5.020 -64.571  -3.947  1.00 25.71           C  
ATOM    702  CD1 TYR B  91       5.836 -65.558  -3.399  1.00 25.71           C  
ATOM    703  CD2 TYR B  91       4.846 -64.553  -5.327  1.00 25.71           C  
ATOM    704  CE1 TYR B  91       6.463 -66.503  -4.205  1.00 25.71           C  
ATOM    705  CE2 TYR B  91       5.468 -65.492  -6.143  1.00 25.71           C  
ATOM    706  OH  TYR B  91       6.891 -67.395  -6.376  1.00 25.71           O  
ATOM    707  CZ  TYR B  91       6.273 -66.462  -5.573  1.00 25.71           C  
ATOM    708  N   GLU B  92       2.369 -63.263  -0.258  1.00 26.65           N  
ATOM    709  CA  GLU B  92       1.871 -62.503   0.884  1.00 26.65           C  
ATOM    710  C   GLU B  92       2.836 -61.385   1.267  1.00 26.65           C  
ATOM    711  CB  GLU B  92       1.634 -63.427   2.082  1.00 26.65           C  
ATOM    712  O   GLU B  92       4.046 -61.604   1.350  1.00 26.65           O  
ATOM    713  CG  GLU B  92       0.696 -62.846   3.130  1.00 26.65           C  
ATOM    714  CD  GLU B  92       0.387 -63.814   4.261  1.00 26.65           C  
ATOM    715  OE1 GLU B  92      -0.470 -63.495   5.116  1.00 26.65           O  
ATOM    716  OE2 GLU B  92       1.008 -64.900   4.293  1.00 26.65           O  
ATOM    717  N   SER B  93       2.608 -59.999   1.216  1.00 27.63           N  
ATOM    718  CA  SER B  93       3.468 -58.845   1.457  1.00 27.63           C  
ATOM    719  C   SER B  93       3.705 -58.633   2.949  1.00 27.63           C  
ATOM    720  CB  SER B  93       2.858 -57.584   0.845  1.00 27.63           C  
ATOM    721  O   SER B  93       2.754 -58.585   3.732  1.00 27.63           O  
ATOM    722  OG  SER B  93       3.455 -56.420   1.390  1.00 27.63           O  
ATOM    723  N   ARG B  94       4.823 -59.026   3.761  1.00 24.76           N  
ATOM    724  CA  ARG B  94       5.016 -59.090   5.206  1.00 24.76           C  
ATOM    725  C   ARG B  94       5.479 -57.745   5.758  1.00 24.76           C  
ATOM    726  CB  ARG B  94       6.028 -60.180   5.566  1.00 24.76           C  
ATOM    727  O   ARG B  94       5.802 -57.632   6.942  1.00 24.76           O  
ATOM    728  CG  ARG B  94       5.517 -61.594   5.337  1.00 24.76           C  
ATOM    729  CD  ARG B  94       6.414 -62.631   5.999  1.00 24.76           C  
ATOM    730  NE  ARG B  94       5.896 -63.984   5.819  1.00 24.76           N  
ATOM    731  NH1 ARG B  94       7.632 -65.019   6.940  1.00 24.76           N  
ATOM    732  NH2 ARG B  94       5.928 -66.269   6.051  1.00 24.76           N  
ATOM    733  CZ  ARG B  94       6.486 -65.088   6.271  1.00 24.76           C  
ATOM    734  N   CYS B  95       5.946 -56.668   5.079  1.00 26.02           N  
ATOM    735  CA  CYS B  95       6.809 -55.677   5.712  1.00 26.02           C  
ATOM    736  C   CYS B  95       6.042 -54.872   6.755  1.00 26.02           C  
ATOM    737  CB  CYS B  95       7.403 -54.736   4.664  1.00 26.02           C  
ATOM    738  O   CYS B  95       6.608 -53.992   7.405  1.00 26.02           O  
ATOM    739  SG  CYS B  95       7.669 -55.512   3.055  1.00 26.02           S  
ATOM    740  N   CYS B  96       4.732 -54.742   6.780  1.00 26.53           N  
ATOM    741  CA  CYS B  96       4.087 -53.722   7.599  1.00 26.53           C  
ATOM    742  C   CYS B  96       4.276 -54.015   9.083  1.00 26.53           C  
ATOM    743  CB  CYS B  96       2.596 -53.637   7.273  1.00 26.53           C  
ATOM    744  O   CYS B  96       3.374 -54.543   9.735  1.00 26.53           O  
ATOM    745  SG  CYS B  96       2.251 -53.279   5.537  1.00 26.53           S  
ATOM    746  N   ARG B  97       5.433 -54.352   9.545  1.00 24.02           N  
ATOM    747  CA  ARG B  97       5.256 -54.983  10.849  1.00 24.02           C  
ATOM    748  C   ARG B  97       4.674 -54.000  11.859  1.00 24.02           C  
ATOM    749  CB  ARG B  97       6.587 -55.537  11.364  1.00 24.02           C  
ATOM    750  O   ARG B  97       3.687 -54.306  12.533  1.00 24.02           O  
ATOM    751  CG  ARG B  97       6.755 -57.033  11.151  1.00 24.02           C  
ATOM    752  CD  ARG B  97       8.051 -57.547  11.763  1.00 24.02           C  
ATOM    753  NE  ARG B  97       8.230 -58.976  11.524  1.00 24.02           N  
ATOM    754  NH1 ARG B  97      10.403 -59.045  12.305  1.00 24.02           N  
ATOM    755  NH2 ARG B  97       9.397 -60.954  11.530  1.00 24.02           N  
ATOM    756  CZ  ARG B  97       9.343 -59.655  11.787  1.00 24.02           C  
ATOM    757  N   ASN B  98       5.622 -53.148  12.594  1.00 24.63           N  
ATOM    758  CA  ASN B  98       5.486 -53.032  14.042  1.00 24.63           C  
ATOM    759  C   ASN B  98       4.532 -51.905  14.427  1.00 24.63           C  
ATOM    760  CB  ASN B  98       6.853 -52.816  14.694  1.00 24.63           C  
ATOM    761  O   ASN B  98       4.456 -51.522  15.596  1.00 24.63           O  
ATOM    762  CG  ASN B  98       7.648 -54.100  14.824  1.00 24.63           C  
ATOM    763  ND2 ASN B  98       8.943 -53.972  15.087  1.00 24.63           N  
ATOM    764  OD1 ASN B  98       7.102 -55.198  14.688  1.00 24.63           O  
ATOM    765  N   THR B  99       4.322 -50.912  13.564  1.00 23.75           N  
ATOM    766  CA  THR B  99       3.696 -49.745  14.177  1.00 23.75           C  
ATOM    767  C   THR B  99       2.290 -50.080  14.666  1.00 23.75           C  
ATOM    768  CB  THR B  99       3.632 -48.563  13.191  1.00 23.75           C  
ATOM    769  O   THR B  99       1.571 -50.850  14.026  1.00 23.75           O  
ATOM    770  CG2 THR B  99       5.002 -47.917  13.018  1.00 23.75           C  
ATOM    771  OG1 THR B  99       3.174 -49.035  11.918  1.00 23.75           O  
ATOM    772  N   ILE B 100       2.210 -50.155  15.984  1.00 26.08           N  
ATOM    773  CA  ILE B 100       1.024 -50.614  16.700  1.00 26.08           C  
ATOM    774  C   ILE B 100      -0.124 -49.631  16.480  1.00 26.08           C  
ATOM    775  CB  ILE B 100       1.305 -50.781  18.210  1.00 26.08           C  
ATOM    776  O   ILE B 100      -0.076 -48.495  16.957  1.00 26.08           O  
ATOM    777  CG1 ILE B 100       2.583 -51.600  18.429  1.00 26.08           C  
ATOM    778  CG2 ILE B 100       0.110 -51.432  18.913  1.00 26.08           C  
ATOM    779  CD1 ILE B 100       3.034 -51.667  19.881  1.00 26.08           C  
ATOM    780  N   ILE B 101      -0.591 -49.518  15.296  1.00 22.67           N  
ATOM    781  CA  ILE B 101      -1.639 -48.504  15.250  1.00 22.67           C  
ATOM    782  C   ILE B 101      -2.905 -49.041  15.915  1.00 22.67           C  
ATOM    783  CB  ILE B 101      -1.940 -48.067  13.799  1.00 22.67           C  
ATOM    784  O   ILE B 101      -3.347 -50.152  15.617  1.00 22.67           O  
ATOM    785  CG1 ILE B 101      -0.671 -47.527  13.130  1.00 22.67           C  
ATOM    786  CG2 ILE B 101      -3.061 -47.024  13.771  1.00 22.67           C  
ATOM    787  CD1 ILE B 101      -0.819 -47.274  11.636  1.00 22.67           C  
ATOM    788  N   THR B 102      -3.173 -48.557  17.182  1.00 23.36           N  
ATOM    789  CA  THR B 102      -4.353 -49.047  17.885  1.00 23.36           C  
ATOM    790  C   THR B 102      -5.625 -48.690  17.122  1.00 23.36           C  
ATOM    791  CB  THR B 102      -4.430 -48.476  19.313  1.00 23.36           C  
ATOM    792  O   THR B 102      -5.862 -47.520  16.813  1.00 23.36           O  
ATOM    793  CG2 THR B 102      -3.652 -49.344  20.296  1.00 23.36           C  
ATOM    794  OG1 THR B 102      -3.879 -47.153  19.322  1.00 23.36           O  
ATOM    795  N   PHE B 103      -6.006 -49.621  16.175  1.00 19.62           N  
ATOM    796  CA  PHE B 103      -7.120 -49.277  15.300  1.00 19.62           C  
ATOM    797  C   PHE B 103      -8.446 -49.392  16.042  1.00 19.62           C  
ATOM    798  CB  PHE B 103      -7.131 -50.179  14.061  1.00 19.62           C  
ATOM    799  O   PHE B 103      -8.726 -50.415  16.669  1.00 19.62           O  
ATOM    800  CG  PHE B 103      -5.937 -49.993  13.165  1.00 19.62           C  
ATOM    801  CD1 PHE B 103      -5.924 -48.993  12.200  1.00 19.62           C  
ATOM    802  CD2 PHE B 103      -4.827 -50.819  13.287  1.00 19.62           C  
ATOM    803  CE1 PHE B 103      -4.820 -48.819  11.368  1.00 19.62           C  
ATOM    804  CE2 PHE B 103      -3.720 -50.651  12.460  1.00 19.62           C  
ATOM    805  CZ  PHE B 103      -3.719 -49.651  11.500  1.00 19.62           C  
ATOM    806  N   HIS B 104      -9.076 -48.451  16.658  1.00 21.30           N  
ATOM    807  CA  HIS B 104     -10.367 -48.837  17.216  1.00 21.30           C  
ATOM    808  C   HIS B 104     -11.256 -49.479  16.156  1.00 21.30           C  
ATOM    809  CB  HIS B 104     -11.071 -47.624  17.827  1.00 21.30           C  
ATOM    810  O   HIS B 104     -11.002 -49.337  14.958  1.00 21.30           O  
ATOM    811  CG  HIS B 104     -10.581 -47.272  19.195  1.00 21.30           C  
ATOM    812  CD2 HIS B 104      -9.828 -46.234  19.630  1.00 21.30           C  
ATOM    813  ND1 HIS B 104     -10.859 -48.039  20.305  1.00 21.30           N  
ATOM    814  CE1 HIS B 104     -10.297 -47.486  21.367  1.00 21.30           C  
ATOM    815  NE2 HIS B 104      -9.665 -46.390  20.985  1.00 21.30           N  
ATOM    816  N   LYS B 105     -12.433 -50.070  16.281  1.00 19.94           N  
ATOM    817  CA  LYS B 105     -13.256 -51.046  15.573  1.00 19.94           C  
ATOM    818  C   LYS B 105     -13.717 -50.501  14.225  1.00 19.94           C  
ATOM    819  CB  LYS B 105     -14.466 -51.443  16.420  1.00 19.94           C  
ATOM    820  O   LYS B 105     -13.766 -51.236  13.236  1.00 19.94           O  
ATOM    821  CG  LYS B 105     -14.464 -52.900  16.858  1.00 19.94           C  
ATOM    822  CD  LYS B 105     -15.724 -53.251  17.639  1.00 19.94           C  
ATOM    823  CE  LYS B 105     -15.711 -54.702  18.099  1.00 19.94           C  
ATOM    824  NZ  LYS B 105     -16.898 -55.024  18.947  1.00 19.94           N  
ATOM    825  N   GLY B 106     -14.461 -49.343  14.042  1.00 19.05           N  
ATOM    826  CA  GLY B 106     -15.667 -49.567  13.261  1.00 19.05           C  
ATOM    827  C   GLY B 106     -15.386 -49.850  11.797  1.00 19.05           C  
ATOM    828  O   GLY B 106     -14.241 -50.104  11.417  1.00 19.05           O  
ATOM    829  N   ARG B 107     -15.792 -48.839  10.708  1.00 18.22           N  
ATOM    830  CA  ARG B 107     -16.639 -48.916   9.521  1.00 18.22           C  
ATOM    831  C   ARG B 107     -15.804 -49.153   8.267  1.00 18.22           C  
ATOM    832  CB  ARG B 107     -17.466 -47.638   9.366  1.00 18.22           C  
ATOM    833  O   ARG B 107     -14.574 -49.076   8.310  1.00 18.22           O  
ATOM    834  CG  ARG B 107     -18.815 -47.689  10.066  1.00 18.22           C  
ATOM    835  CD  ARG B 107     -19.716 -46.539   9.637  1.00 18.22           C  
ATOM    836  NE  ARG B 107     -21.020 -46.603  10.292  1.00 18.22           N  
ATOM    837  NH1 ARG B 107     -21.844 -44.689   9.296  1.00 18.22           N  
ATOM    838  NH2 ARG B 107     -23.147 -45.877  10.761  1.00 18.22           N  
ATOM    839  CZ  ARG B 107     -22.001 -45.723  10.115  1.00 18.22           C  
ATOM    840  N   LEU B 108     -15.974 -48.423   6.973  1.00 17.25           N  
ATOM    841  CA  LEU B 108     -16.012 -48.738   5.549  1.00 17.25           C  
ATOM    842  C   LEU B 108     -14.603 -48.806   4.969  1.00 17.25           C  
ATOM    843  CB  LEU B 108     -16.839 -47.696   4.791  1.00 17.25           C  
ATOM    844  O   LEU B 108     -13.652 -48.314   5.580  1.00 17.25           O  
ATOM    845  CG  LEU B 108     -18.196 -48.163   4.260  1.00 17.25           C  
ATOM    846  CD1 LEU B 108     -19.319 -47.338   4.879  1.00 17.25           C  
ATOM    847  CD2 LEU B 108     -18.235 -48.072   2.738  1.00 17.25           C  
ATOM    848  N   ARG B 109     -14.423 -48.640   3.468  1.00 19.08           N  
ATOM    849  CA  ARG B 109     -13.960 -49.475   2.365  1.00 19.08           C  
ATOM    850  C   ARG B 109     -12.577 -49.040   1.891  1.00 19.08           C  
ATOM    851  CB  ARG B 109     -14.952 -49.428   1.200  1.00 19.08           C  
ATOM    852  O   ARG B 109     -11.915 -49.763   1.144  1.00 19.08           O  
ATOM    853  CG  ARG B 109     -16.036 -50.491   1.271  1.00 19.08           C  
ATOM    854  CD  ARG B 109     -16.889 -50.511   0.010  1.00 19.08           C  
ATOM    855  NE  ARG B 109     -18.076 -51.345   0.176  1.00 19.08           N  
ATOM    856  NH1 ARG B 109     -17.615 -52.719  -1.624  1.00 19.08           N  
ATOM    857  NH2 ARG B 109     -19.498 -53.066  -0.363  1.00 19.08           N  
ATOM    858  CZ  ARG B 109     -18.394 -52.375  -0.604  1.00 19.08           C  
ATOM    859  N   SER B 110     -12.084 -47.699   2.140  1.00 17.68           N  
ATOM    860  CA  SER B 110     -11.586 -46.873   1.045  1.00 17.68           C  
ATOM    861  C   SER B 110     -10.149 -47.238   0.686  1.00 17.68           C  
ATOM    862  CB  SER B 110     -11.668 -45.391   1.411  1.00 17.68           C  
ATOM    863  O   SER B 110      -9.328 -47.491   1.570  1.00 17.68           O  
ATOM    864  OG  SER B 110     -11.208 -45.174   2.734  1.00 17.68           O  
ATOM    865  N   ILE B 111      -9.840 -47.633  -0.705  1.00 17.59           N  
ATOM    866  CA  ILE B 111      -8.809 -48.487  -1.285  1.00 17.59           C  
ATOM    867  C   ILE B 111      -7.558 -47.660  -1.575  1.00 17.59           C  
ATOM    868  CB  ILE B 111      -9.306 -49.177  -2.575  1.00 17.59           C  
ATOM    869  O   ILE B 111      -6.604 -48.158  -2.179  1.00 17.59           O  
ATOM    870  CG1 ILE B 111     -10.521 -50.061  -2.273  1.00 17.59           C  
ATOM    871  CG2 ILE B 111      -8.181 -49.993  -3.219  1.00 17.59           C  
ATOM    872  CD1 ILE B 111     -11.230 -50.585  -3.515  1.00 17.59           C  
ATOM    873  N   HIS B 112      -7.310 -46.482  -1.122  1.00 18.01           N  
ATOM    874  CA  HIS B 112      -6.677 -45.507  -2.003  1.00 18.01           C  
ATOM    875  C   HIS B 112      -5.343 -46.024  -2.530  1.00 18.01           C  
ATOM    876  CB  HIS B 112      -6.474 -44.178  -1.274  1.00 18.01           C  
ATOM    877  O   HIS B 112      -4.767 -46.956  -1.965  1.00 18.01           O  
ATOM    878  CG  HIS B 112      -7.318 -43.065  -1.808  1.00 18.01           C  
ATOM    879  CD2 HIS B 112      -8.366 -42.403  -1.262  1.00 18.01           C  
ATOM    880  ND1 HIS B 112      -7.121 -42.514  -3.055  1.00 18.01           N  
ATOM    881  CE1 HIS B 112      -8.012 -41.557  -3.254  1.00 18.01           C  
ATOM    882  NE2 HIS B 112      -8.780 -41.470  -2.181  1.00 18.01           N  
ATOM    883  N   THR B 113      -4.556 -45.216  -3.543  1.00 15.48           N  
ATOM    884  CA  THR B 113      -3.835 -44.991  -4.791  1.00 15.48           C  
ATOM    885  C   THR B 113      -2.328 -45.065  -4.565  1.00 15.48           C  
ATOM    886  CB  THR B 113      -4.198 -43.628  -5.408  1.00 15.48           C  
ATOM    887  O   THR B 113      -1.830 -44.646  -3.518  1.00 15.48           O  
ATOM    888  CG2 THR B 113      -5.675 -43.570  -5.784  1.00 15.48           C  
ATOM    889  OG1 THR B 113      -3.917 -42.591  -4.460  1.00 15.48           O  
ATOM    890  N   SER B 114      -1.557 -45.930  -5.254  1.00 20.37           N  
ATOM    891  CA  SER B 114      -0.222 -46.507  -5.141  1.00 20.37           C  
ATOM    892  C   SER B 114       0.855 -45.474  -5.451  1.00 20.37           C  
ATOM    893  CB  SER B 114      -0.075 -47.706  -6.079  1.00 20.37           C  
ATOM    894  O   SER B 114       0.610 -44.515  -6.185  1.00 20.37           O  
ATOM    895  OG  SER B 114       1.197 -48.313  -5.924  1.00 20.37           O  
ATOM    896  N   SER B 115       2.155 -45.582  -5.072  1.00 19.72           N  
ATOM    897  CA  SER B 115       3.269 -44.786  -4.569  1.00 19.72           C  
ATOM    898  C   SER B 115       4.173 -44.319  -5.706  1.00 19.72           C  
ATOM    899  CB  SER B 115       4.085 -45.586  -3.554  1.00 19.72           C  
ATOM    900  O   SER B 115       5.282 -43.836  -5.466  1.00 19.72           O  
ATOM    901  OG  SER B 115       3.375 -45.726  -2.335  1.00 19.72           O  
ATOM    902  N   LYS B 116       3.849 -44.573  -7.017  1.00 18.97           N  
ATOM    903  CA  LYS B 116       5.060 -44.929  -7.751  1.00 18.97           C  
ATOM    904  C   LYS B 116       5.989 -43.728  -7.894  1.00 18.97           C  
ATOM    905  CB  LYS B 116       4.706 -45.486  -9.131  1.00 18.97           C  
ATOM    906  O   LYS B 116       7.195 -43.837  -7.659  1.00 18.97           O  
ATOM    907  CG  LYS B 116       4.492 -46.992  -9.154  1.00 18.97           C  
ATOM    908  CD  LYS B 116       4.300 -47.507 -10.575  1.00 18.97           C  
ATOM    909  CE  LYS B 116       4.062 -49.011 -10.598  1.00 18.97           C  
ATOM    910  NZ  LYS B 116       3.836 -49.515 -11.986  1.00 18.97           N  
ATOM    911  N   THR B 117       5.581 -42.700  -8.718  1.00 16.42           N  
ATOM    912  CA  THR B 117       6.323 -41.957  -9.731  1.00 16.42           C  
ATOM    913  C   THR B 117       7.137 -40.836  -9.091  1.00 16.42           C  
ATOM    914  CB  THR B 117       5.378 -41.366 -10.794  1.00 16.42           C  
ATOM    915  O   THR B 117       6.579 -39.947  -8.445  1.00 16.42           O  
ATOM    916  CG2 THR B 117       6.163 -40.790 -11.968  1.00 16.42           C  
ATOM    917  OG1 THR B 117       4.506 -42.396 -11.275  1.00 16.42           O  
ATOM    918  N   ALA B 118       8.364 -41.097  -8.673  1.00 17.50           N  
ATOM    919  CA  ALA B 118       9.205 -40.213  -7.869  1.00 17.50           C  
ATOM    920  C   ALA B 118       9.664 -39.005  -8.680  1.00 17.50           C  
ATOM    921  CB  ALA B 118      10.411 -40.975  -7.325  1.00 17.50           C  
ATOM    922  O   ALA B 118      10.374 -39.153  -9.677  1.00 17.50           O  
ATOM    923  N   LEU B 119       8.745 -38.057  -9.057  1.00 17.41           N  
ATOM    924  CA  LEU B 119       8.981 -36.904  -9.918  1.00 17.41           C  
ATOM    925  C   LEU B 119      10.123 -36.048  -9.379  1.00 17.41           C  
ATOM    926  CB  LEU B 119       7.710 -36.059 -10.044  1.00 17.41           C  
ATOM    927  O   LEU B 119      10.145 -35.709  -8.194  1.00 17.41           O  
ATOM    928  CG  LEU B 119       6.707 -36.498 -11.111  1.00 17.41           C  
ATOM    929  CD1 LEU B 119       5.299 -36.051 -10.732  1.00 17.41           C  
ATOM    930  CD2 LEU B 119       7.100 -35.942 -12.476  1.00 17.41           C  
ATOM    931  N   ARG B 120      11.236 -35.980 -10.096  1.00 18.12           N  
ATOM    932  CA  ARG B 120      12.482 -35.322  -9.718  1.00 18.12           C  
ATOM    933  C   ARG B 120      12.315 -33.806  -9.692  1.00 18.12           C  
ATOM    934  CB  ARG B 120      13.608 -35.709 -10.679  1.00 18.12           C  
ATOM    935  O   ARG B 120      11.998 -33.194 -10.714  1.00 18.12           O  
ATOM    936  CG  ARG B 120      14.230 -37.064 -10.384  1.00 18.12           C  
ATOM    937  CD  ARG B 120      15.470 -37.313 -11.233  1.00 18.12           C  
ATOM    938  NE  ARG B 120      16.145 -38.549 -10.851  1.00 18.12           N  
ATOM    939  NH1 ARG B 120      17.556 -38.586 -12.681  1.00 18.12           N  
ATOM    940  NH2 ARG B 120      17.666 -40.251 -11.109  1.00 18.12           N  
ATOM    941  CZ  ARG B 120      17.121 -39.126 -11.548  1.00 18.12           C  
ATOM    942  N   THR B 121      11.557 -33.198  -8.777  1.00 18.68           N  
ATOM    943  CA  THR B 121      11.167 -31.793  -8.737  1.00 18.68           C  
ATOM    944  C   THR B 121      12.398 -30.891  -8.718  1.00 18.68           C  
ATOM    945  CB  THR B 121      10.287 -31.492  -7.510  1.00 18.68           C  
ATOM    946  O   THR B 121      13.277 -31.050  -7.868  1.00 18.68           O  
ATOM    947  CG2 THR B 121       8.858 -31.978  -7.726  1.00 18.68           C  
ATOM    948  OG1 THR B 121      10.836 -32.151  -6.362  1.00 18.68           O  
ATOM    949  N   GLY B 122      12.931 -30.588  -9.912  1.00 18.11           N  
ATOM    950  CA  GLY B 122      14.035 -29.643  -9.949  1.00 18.11           C  
ATOM    951  C   GLY B 122      13.724 -28.334  -9.249  1.00 18.11           C  
ATOM    952  O   GLY B 122      12.602 -27.832  -9.330  1.00 18.11           O  
ATOM    953  N   SER B 123      14.027 -28.123  -8.029  1.00 22.29           N  
ATOM    954  CA  SER B 123      13.725 -27.031  -7.109  1.00 22.29           C  
ATOM    955  C   SER B 123      14.176 -25.690  -7.676  1.00 22.29           C  
ATOM    956  CB  SER B 123      14.393 -27.272  -5.754  1.00 22.29           C  
ATOM    957  O   SER B 123      15.366 -25.369  -7.655  1.00 22.29           O  
ATOM    958  OG  SER B 123      13.433 -27.260  -4.711  1.00 22.29           O  
ATOM    959  N   SER B 124      13.810 -25.342  -8.866  1.00 21.44           N  
ATOM    960  CA  SER B 124      14.467 -24.103  -9.270  1.00 21.44           C  
ATOM    961  C   SER B 124      14.137 -22.965  -8.310  1.00 21.44           C  
ATOM    962  CB  SER B 124      14.058 -23.717 -10.692  1.00 21.44           C  
ATOM    963  O   SER B 124      14.056 -21.805  -8.719  1.00 21.44           O  
ATOM    964  OG  SER B 124      12.647 -23.643 -10.806  1.00 21.44           O  
ATOM    965  N   ASP B 125      13.808 -23.238  -7.110  1.00 22.77           N  
ATOM    966  CA  ASP B 125      13.479 -22.110  -6.244  1.00 22.77           C  
ATOM    967  C   ASP B 125      14.617 -21.093  -6.211  1.00 22.77           C  
ATOM    968  CB  ASP B 125      13.165 -22.594  -4.827  1.00 22.77           C  
ATOM    969  O   ASP B 125      15.775 -21.456  -5.990  1.00 22.77           O  
ATOM    970  CG  ASP B 125      11.677 -22.769  -4.577  1.00 22.77           C  
ATOM    971  OD1 ASP B 125      10.861 -22.164  -5.304  1.00 22.77           O  
ATOM    972  OD2 ASP B 125      11.318 -23.517  -3.642  1.00 22.77           O  
ATOM    973  N   THR B 126      14.671 -20.115  -7.066  1.00 24.10           N  
ATOM    974  CA  THR B 126      15.728 -19.116  -6.963  1.00 24.10           C  
ATOM    975  C   THR B 126      15.978 -18.742  -5.504  1.00 24.10           C  
ATOM    976  CB  THR B 126      15.382 -17.850  -7.768  1.00 24.10           C  
ATOM    977  O   THR B 126      15.148 -18.083  -4.876  1.00 24.10           O  
ATOM    978  CG2 THR B 126      16.083 -17.850  -9.122  1.00 24.10           C  
ATOM    979  OG1 THR B 126      13.965 -17.795  -7.975  1.00 24.10           O  
ATOM    980  N   GLN B 127      16.094 -19.675  -4.679  1.00 24.69           N  
ATOM    981  CA  GLN B 127      16.366 -19.377  -3.277  1.00 24.69           C  
ATOM    982  C   GLN B 127      17.635 -18.542  -3.127  1.00 24.69           C  
ATOM    983  CB  GLN B 127      16.489 -20.669  -2.467  1.00 24.69           C  
ATOM    984  O   GLN B 127      18.671 -18.869  -3.710  1.00 24.69           O  
ATOM    985  CG  GLN B 127      15.156 -21.351  -2.191  1.00 24.69           C  
ATOM    986  CD  GLN B 127      15.226 -22.329  -1.033  1.00 24.69           C  
ATOM    987  NE2 GLN B 127      14.068 -22.801  -0.584  1.00 24.69           N  
ATOM    988  OE1 GLN B 127      16.313 -22.658  -0.546  1.00 24.69           O  
ATOM    989  N   VAL B 128      17.614 -17.225  -3.138  1.00 26.76           N  
ATOM    990  CA  VAL B 128      18.835 -16.533  -2.740  1.00 26.76           C  
ATOM    991  C   VAL B 128      19.444 -17.219  -1.520  1.00 26.76           C  
ATOM    992  CB  VAL B 128      18.569 -15.041  -2.436  1.00 26.76           C  
ATOM    993  O   VAL B 128      18.739 -17.524  -0.555  1.00 26.76           O  
ATOM    994  CG1 VAL B 128      19.883 -14.272  -2.316  1.00 26.76           C  
ATOM    995  CG2 VAL B 128      17.683 -14.427  -3.518  1.00 26.76           C  
ATOM    996  N   ASP B 129      20.485 -18.133  -1.596  1.00 25.96           N  
ATOM    997  CA  ASP B 129      21.127 -18.807  -0.472  1.00 25.96           C  
ATOM    998  C   ASP B 129      21.088 -17.939   0.784  1.00 25.96           C  
ATOM    999  CB  ASP B 129      22.573 -19.169  -0.817  1.00 25.96           C  
ATOM   1000  O   ASP B 129      20.300 -18.194   1.697  1.00 25.96           O  
ATOM   1001  CG  ASP B 129      22.691 -20.474  -1.583  1.00 25.96           C  
ATOM   1002  OD1 ASP B 129      21.800 -21.341  -1.453  1.00 25.96           O  
ATOM   1003  OD2 ASP B 129      23.685 -20.639  -2.323  1.00 25.96           O  
ATOM   1004  N   GLU B 130      22.398 -17.490   1.188  1.00 27.61           N  
ATOM   1005  CA  GLU B 130      22.936 -16.906   2.412  1.00 27.61           C  
ATOM   1006  C   GLU B 130      22.440 -15.476   2.607  1.00 27.61           C  
ATOM   1007  CB  GLU B 130      24.467 -16.933   2.393  1.00 27.61           C  
ATOM   1008  O   GLU B 130      22.838 -14.570   1.872  1.00 27.61           O  
ATOM   1009  CG  GLU B 130      25.089 -17.460   3.678  1.00 27.61           C  
ATOM   1010  CD  GLU B 130      26.597 -17.629   3.590  1.00 27.61           C  
ATOM   1011  OE1 GLU B 130      27.249 -17.821   4.641  1.00 27.61           O  
ATOM   1012  OE2 GLU B 130      27.131 -17.568   2.460  1.00 27.61           O  
ATOM   1013  N   VAL B 131      21.198 -15.213   2.571  1.00 31.71           N  
ATOM   1014  CA  VAL B 131      20.987 -13.796   2.846  1.00 31.71           C  
ATOM   1015  C   VAL B 131      21.775 -13.387   4.088  1.00 31.71           C  
ATOM   1016  CB  VAL B 131      19.488 -13.472   3.035  1.00 31.71           C  
ATOM   1017  O   VAL B 131      21.543 -13.913   5.179  1.00 31.71           O  
ATOM   1018  CG1 VAL B 131      19.292 -11.992   3.357  1.00 31.71           C  
ATOM   1019  CG2 VAL B 131      18.697 -13.860   1.788  1.00 31.71           C  
ATOM   1020  N   LYS B 132      22.997 -12.908   4.057  1.00 28.94           N  
ATOM   1021  CA  LYS B 132      23.690 -12.313   5.196  1.00 28.94           C  
ATOM   1022  C   LYS B 132      22.749 -11.432   6.013  1.00 28.94           C  
ATOM   1023  CB  LYS B 132      24.894 -11.496   4.725  1.00 28.94           C  
ATOM   1024  O   LYS B 132      21.685 -11.038   5.532  1.00 28.94           O  
ATOM   1025  CG  LYS B 132      26.163 -12.316   4.538  1.00 28.94           C  
ATOM   1026  CD  LYS B 132      27.342 -11.437   4.141  1.00 28.94           C  
ATOM   1027  CE  LYS B 132      28.609 -12.258   3.942  1.00 28.94           C  
ATOM   1028  NZ  LYS B 132      29.740 -11.419   3.443  1.00 28.94           N  
ATOM   1029  N   SER B 133      23.034 -11.001   7.284  1.00 32.94           N  
ATOM   1030  CA  SER B 133      22.384 -10.099   8.229  1.00 32.94           C  
ATOM   1031  C   SER B 133      21.918  -8.820   7.541  1.00 32.94           C  
ATOM   1032  CB  SER B 133      23.331  -9.753   9.379  1.00 32.94           C  
ATOM   1033  O   SER B 133      22.703  -8.151   6.865  1.00 32.94           O  
ATOM   1034  OG  SER B 133      24.487  -9.091   8.897  1.00 32.94           O  
ATOM   1035  N   ILE B 134      20.642  -8.724   6.883  1.00 36.95           N  
ATOM   1036  CA  ILE B 134      20.171  -7.444   6.365  1.00 36.95           C  
ATOM   1037  C   ILE B 134      20.543  -6.326   7.337  1.00 36.95           C  
ATOM   1038  CB  ILE B 134      18.645  -7.458   6.124  1.00 36.95           C  
ATOM   1039  O   ILE B 134      20.192  -6.380   8.518  1.00 36.95           O  
ATOM   1040  CG1 ILE B 134      18.264  -8.607   5.184  1.00 36.95           C  
ATOM   1041  CG2 ILE B 134      18.175  -6.113   5.563  1.00 36.95           C  
ATOM   1042  CD1 ILE B 134      16.771  -8.903   5.140  1.00 36.95           C  
ATOM   1043  N   PRO B 135      21.409  -5.374   7.063  1.00 36.90           N  
ATOM   1044  CA  PRO B 135      21.616  -4.288   8.024  1.00 36.90           C  
ATOM   1045  C   PRO B 135      20.305  -3.701   8.543  1.00 36.90           C  
ATOM   1046  CB  PRO B 135      22.399  -3.248   7.218  1.00 36.90           C  
ATOM   1047  O   PRO B 135      19.243  -3.950   7.967  1.00 36.90           O  
ATOM   1048  CG  PRO B 135      22.537  -3.846   5.856  1.00 36.90           C  
ATOM   1049  CD  PRO B 135      21.825  -5.168   5.840  1.00 36.90           C  
ATOM   1050  N   ALA B 136      20.228  -2.679   9.459  1.00 36.76           N  
ATOM   1051  CA  ALA B 136      19.264  -1.894  10.226  1.00 36.76           C  
ATOM   1052  C   ALA B 136      18.180  -1.318   9.320  1.00 36.76           C  
ATOM   1053  CB  ALA B 136      19.973  -0.772  10.981  1.00 36.76           C  
ATOM   1054  O   ALA B 136      17.150  -0.839   9.801  1.00 36.76           O  
ATOM   1055  N   ASN B 137      18.383  -0.994   8.030  1.00 44.84           N  
ATOM   1056  CA  ASN B 137      17.222  -0.463   7.322  1.00 44.84           C  
ATOM   1057  C   ASN B 137      16.104  -1.497   7.226  1.00 44.84           C  
ATOM   1058  CB  ASN B 137      17.620   0.019   5.925  1.00 44.84           C  
ATOM   1059  O   ASN B 137      15.318  -1.482   6.277  1.00 44.84           O  
ATOM   1060  CG  ASN B 137      17.970   1.494   5.895  1.00 44.84           C  
ATOM   1061  ND2 ASN B 137      18.498   1.955   4.767  1.00 44.84           N  
ATOM   1062  OD1 ASN B 137      17.770   2.213   6.877  1.00 44.84           O  
ATOM   1063  N   SER B 138      15.719  -2.439   8.175  1.00 49.43           N  
ATOM   1064  CA  SER B 138      15.067  -3.730   8.372  1.00 49.43           C  
ATOM   1065  C   SER B 138      13.556  -3.573   8.499  1.00 49.43           C  
ATOM   1066  CB  SER B 138      15.622  -4.426   9.616  1.00 49.43           C  
ATOM   1067  O   SER B 138      12.798  -4.455   8.089  1.00 49.43           O  
ATOM   1068  OG  SER B 138      15.220  -3.748  10.794  1.00 49.43           O  
ATOM   1069  N   HIS B 139      13.093  -2.336   8.760  1.00 51.57           N  
ATOM   1070  CA  HIS B 139      11.672  -2.262   9.077  1.00 51.57           C  
ATOM   1071  C   HIS B 139      10.825  -2.232   7.810  1.00 51.57           C  
ATOM   1072  CB  HIS B 139      11.378  -1.030   9.935  1.00 51.57           C  
ATOM   1073  O   HIS B 139       9.808  -2.925   7.720  1.00 51.57           O  
ATOM   1074  CG  HIS B 139      10.109  -1.134  10.721  1.00 51.57           C  
ATOM   1075  CD2 HIS B 139       9.865  -1.647  11.949  1.00 51.57           C  
ATOM   1076  ND1 HIS B 139       8.899  -0.677  10.245  1.00 51.57           N  
ATOM   1077  CE1 HIS B 139       7.963  -0.904  11.151  1.00 51.57           C  
ATOM   1078  NE2 HIS B 139       8.523  -1.492  12.195  1.00 51.57           N  
ATOM   1079  N   LEU B 140      11.269  -1.566   6.765  1.00 51.65           N  
ATOM   1080  CA  LEU B 140      10.505  -1.482   5.525  1.00 51.65           C  
ATOM   1081  C   LEU B 140      10.481  -2.828   4.808  1.00 51.65           C  
ATOM   1082  CB  LEU B 140      11.095  -0.410   4.603  1.00 51.65           C  
ATOM   1083  O   LEU B 140       9.441  -3.244   4.295  1.00 51.65           O  
ATOM   1084  CG  LEU B 140      10.319   0.904   4.509  1.00 51.65           C  
ATOM   1085  CD1 LEU B 140      11.270   2.091   4.633  1.00 51.65           C  
ATOM   1086  CD2 LEU B 140       9.539   0.972   3.200  1.00 51.65           C  
ATOM   1087  N   VAL B 141      11.550  -3.470   4.874  1.00 58.96           N  
ATOM   1088  CA  VAL B 141      11.652  -4.754   4.188  1.00 58.96           C  
ATOM   1089  C   VAL B 141      10.756  -5.781   4.877  1.00 58.96           C  
ATOM   1090  CB  VAL B 141      13.111  -5.262   4.146  1.00 58.96           C  
ATOM   1091  O   VAL B 141      10.144  -6.624   4.216  1.00 58.96           O  
ATOM   1092  CG1 VAL B 141      13.174  -6.675   3.571  1.00 58.96           C  
ATOM   1093  CG2 VAL B 141      13.983  -4.310   3.330  1.00 58.96           C  
ATOM   1094  N   ASN B 142      10.544  -5.552   6.158  1.00 65.51           N  
ATOM   1095  CA  ASN B 142       9.689  -6.476   6.895  1.00 65.51           C  
ATOM   1096  C   ASN B 142       8.231  -6.358   6.460  1.00 65.51           C  
ATOM   1097  CB  ASN B 142       9.814  -6.240   8.401  1.00 65.51           C  
ATOM   1098  O   ASN B 142       7.506  -7.355   6.425  1.00 65.51           O  
ATOM   1099  CG  ASN B 142      11.092  -6.818   8.978  1.00 65.51           C  
ATOM   1100  ND2 ASN B 142      11.458  -6.370  10.173  1.00 65.51           N  
ATOM   1101  OD1 ASN B 142      11.744  -7.659   8.355  1.00 65.51           O  
ATOM   1102  N   HIS B 143       7.919  -5.129   5.905  1.00 68.63           N  
ATOM   1103  CA  HIS B 143       6.542  -4.901   5.480  1.00 68.63           C  
ATOM   1104  C   HIS B 143       6.289  -5.486   4.095  1.00 68.63           C  
ATOM   1105  CB  HIS B 143       6.221  -3.405   5.486  1.00 68.63           C  
ATOM   1106  O   HIS B 143       5.138  -5.708   3.711  1.00 68.63           O  
ATOM   1107  CG  HIS B 143       5.870  -2.872   6.838  1.00 68.63           C  
ATOM   1108  CD2 HIS B 143       4.672  -2.570   7.392  1.00 68.63           C  
ATOM   1109  ND1 HIS B 143       6.821  -2.585   7.794  1.00 68.63           N  
ATOM   1110  CE1 HIS B 143       6.220  -2.130   8.881  1.00 68.63           C  
ATOM   1111  NE2 HIS B 143       4.916  -2.111   8.663  1.00 68.63           N  
ATOM   1112  N   LEU B 144       7.405  -5.788   3.534  1.00 74.04           N  
ATOM   1113  CA  LEU B 144       7.267  -6.310   2.179  1.00 74.04           C  
ATOM   1114  C   LEU B 144       7.210  -7.834   2.186  1.00 74.04           C  
ATOM   1115  CB  LEU B 144       8.429  -5.836   1.301  1.00 74.04           C  
ATOM   1116  O   LEU B 144       6.812  -8.450   1.195  1.00 74.04           O  
ATOM   1117  CG  LEU B 144       8.516  -4.330   1.046  1.00 74.04           C  
ATOM   1118  CD1 LEU B 144       9.767  -4.000   0.240  1.00 74.04           C  
ATOM   1119  CD2 LEU B 144       7.265  -3.837   0.327  1.00 74.04           C  
ATOM   1120  N   ASN B 145       7.497  -8.332   3.359  1.00 78.66           N  
ATOM   1121  CA  ASN B 145       7.481  -9.785   3.492  1.00 78.66           C  
ATOM   1122  C   ASN B 145       6.062 -10.316   3.672  1.00 78.66           C  
ATOM   1123  CB  ASN B 145       8.365 -10.226   4.660  1.00 78.66           C  
ATOM   1124  O   ASN B 145       5.218  -9.651   4.275  1.00 78.66           O  
ATOM   1125  CG  ASN B 145       9.844 -10.051   4.373  1.00 78.66           C  
ATOM   1126  ND2 ASN B 145      10.647  -9.967   5.427  1.00 78.66           N  
ATOM   1127  OD1 ASN B 145      10.260  -9.991   3.213  1.00 78.66           O  
ATOM   1128  N   CYS B 146       5.821 -11.461   3.084  1.00 85.12           N  
ATOM   1129  CA  CYS B 146       4.579 -12.155   3.406  1.00 85.12           C  
ATOM   1130  C   CYS B 146       4.528 -12.524   4.884  1.00 85.12           C  
ATOM   1131  CB  CYS B 146       4.431 -13.413   2.552  1.00 85.12           C  
ATOM   1132  O   CYS B 146       5.475 -13.107   5.416  1.00 85.12           O  
ATOM   1133  SG  CYS B 146       2.952 -14.379   2.927  1.00 85.12           S  
ATOM   1134  N   PRO B 147       3.453 -12.258   5.530  1.00 85.67           N  
ATOM   1135  CA  PRO B 147       3.350 -12.501   6.971  1.00 85.67           C  
ATOM   1136  C   PRO B 147       3.329 -13.988   7.318  1.00 85.67           C  
ATOM   1137  CB  PRO B 147       2.024 -11.834   7.347  1.00 85.67           C  
ATOM   1138  O   PRO B 147       3.630 -14.366   8.453  1.00 85.67           O  
ATOM   1139  CG  PRO B 147       1.305 -11.654   6.049  1.00 85.67           C  
ATOM   1140  CD  PRO B 147       2.313 -11.694   4.936  1.00 85.67           C  
ATOM   1141  N   MET B 148       3.091 -14.769   6.346  1.00 87.63           N  
ATOM   1142  CA  MET B 148       2.994 -16.199   6.623  1.00 87.63           C  
ATOM   1143  C   MET B 148       4.321 -16.898   6.351  1.00 87.63           C  
ATOM   1144  CB  MET B 148       1.885 -16.836   5.783  1.00 87.63           C  
ATOM   1145  O   MET B 148       4.827 -17.633   7.201  1.00 87.63           O  
ATOM   1146  CG  MET B 148       1.192 -18.003   6.467  1.00 87.63           C  
ATOM   1147  SD  MET B 148      -0.227 -18.645   5.496  1.00 87.63           S  
ATOM   1148  CE  MET B 148      -0.345 -20.324   6.173  1.00 87.63           C  
ATOM   1149  N   CYS B 149       4.989 -16.685   5.321  1.00 81.95           N  
ATOM   1150  CA  CYS B 149       6.215 -17.394   4.972  1.00 81.95           C  
ATOM   1151  C   CYS B 149       7.442 -16.540   5.269  1.00 81.95           C  
ATOM   1152  CB  CYS B 149       6.203 -17.790   3.496  1.00 81.95           C  
ATOM   1153  O   CYS B 149       8.570 -17.033   5.228  1.00 81.95           O  
ATOM   1154  SG  CYS B 149       6.208 -16.382   2.364  1.00 81.95           S  
ATOM   1155  N   SER B 150       7.257 -15.231   5.491  1.00 82.57           N  
ATOM   1156  CA  SER B 150       8.300 -14.276   5.850  1.00 82.57           C  
ATOM   1157  C   SER B 150       9.302 -14.098   4.715  1.00 82.57           C  
ATOM   1158  CB  SER B 150       9.027 -14.727   7.117  1.00 82.57           C  
ATOM   1159  O   SER B 150      10.484 -13.846   4.957  1.00 82.57           O  
ATOM   1160  OG  SER B 150       8.129 -14.809   8.211  1.00 82.57           O  
ATOM   1161  N   ARG B 151       8.841 -14.274   3.477  1.00 76.37           N  
ATOM   1162  CA  ARG B 151       9.703 -14.111   2.312  1.00 76.37           C  
ATOM   1163  C   ARG B 151       9.245 -12.939   1.450  1.00 76.37           C  
ATOM   1164  CB  ARG B 151       9.731 -15.394   1.479  1.00 76.37           C  
ATOM   1165  O   ARG B 151       8.070 -12.564   1.477  1.00 76.37           O  
ATOM   1166  CG  ARG B 151      10.327 -16.588   2.207  1.00 76.37           C  
ATOM   1167  CD  ARG B 151      10.425 -17.809   1.304  1.00 76.37           C  
ATOM   1168  NE  ARG B 151      10.973 -18.962   2.012  1.00 76.37           N  
ATOM   1169  NH1 ARG B 151      11.127 -20.302   0.137  1.00 76.37           N  
ATOM   1170  NH2 ARG B 151      11.787 -21.103   2.181  1.00 76.37           N  
ATOM   1171  CZ  ARG B 151      11.295 -20.120   1.441  1.00 76.37           C  
ATOM   1172  N   LEU B 152      10.159 -12.440   0.702  1.00 75.26           N  
ATOM   1173  CA  LEU B 152       9.829 -11.429  -0.296  1.00 75.26           C  
ATOM   1174  C   LEU B 152       9.189 -12.066  -1.525  1.00 75.26           C  
ATOM   1175  CB  LEU B 152      11.083 -10.651  -0.705  1.00 75.26           C  
ATOM   1176  O   LEU B 152       9.748 -12.996  -2.110  1.00 75.26           O  
ATOM   1177  CG  LEU B 152      11.480  -9.481   0.196  1.00 75.26           C  
ATOM   1178  CD1 LEU B 152      12.992  -9.455   0.397  1.00 75.26           C  
ATOM   1179  CD2 LEU B 152      10.990  -8.162  -0.392  1.00 75.26           C  
ATOM   1180  N   ARG B 153       8.027 -11.510  -1.861  1.00 73.03           N  
ATOM   1181  CA  ARG B 153       7.317 -12.082  -3.000  1.00 73.03           C  
ATOM   1182  C   ARG B 153       6.848 -10.992  -3.958  1.00 73.03           C  
ATOM   1183  CB  ARG B 153       6.123 -12.914  -2.528  1.00 73.03           C  
ATOM   1184  O   ARG B 153       6.385  -9.935  -3.524  1.00 73.03           O  
ATOM   1185  CG  ARG B 153       6.506 -14.117  -1.680  1.00 73.03           C  
ATOM   1186  CD  ARG B 153       7.130 -15.223  -2.520  1.00 73.03           C  
ATOM   1187  NE  ARG B 153       7.322 -16.445  -1.745  1.00 73.03           N  
ATOM   1188  NH1 ARG B 153       5.937 -17.744  -3.060  1.00 73.03           N  
ATOM   1189  NH2 ARG B 153       6.996 -18.663  -1.247  1.00 73.03           N  
ATOM   1190  CZ  ARG B 153       6.751 -17.615  -2.019  1.00 73.03           C  
ATOM   1191  N   LEU B 154       6.992 -11.304  -5.275  1.00 71.35           N  
ATOM   1192  CA  LEU B 154       6.599 -10.332  -6.289  1.00 71.35           C  
ATOM   1193  C   LEU B 154       5.081 -10.271  -6.423  1.00 71.35           C  
ATOM   1194  CB  LEU B 154       7.228 -10.683  -7.640  1.00 71.35           C  
ATOM   1195  O   LEU B 154       4.523  -9.219  -6.744  1.00 71.35           O  
ATOM   1196  CG  LEU B 154       8.724 -10.398  -7.785  1.00 71.35           C  
ATOM   1197  CD1 LEU B 154       9.250 -10.982  -9.092  1.00 71.35           C  
ATOM   1198  CD2 LEU B 154       8.992  -8.899  -7.717  1.00 71.35           C  
ATOM   1199  N   HIS B 155       4.474 -11.353  -6.139  1.00 73.51           N  
ATOM   1200  CA  HIS B 155       3.024 -11.408  -6.290  1.00 73.51           C  
ATOM   1201  C   HIS B 155       2.339 -11.652  -4.949  1.00 73.51           C  
ATOM   1202  CB  HIS B 155       2.630 -12.499  -7.287  1.00 73.51           C  
ATOM   1203  O   HIS B 155       2.503 -12.717  -4.349  1.00 73.51           O  
ATOM   1204  CG  HIS B 155       3.227 -12.314  -8.646  1.00 73.51           C  
ATOM   1205  CD2 HIS B 155       4.226 -12.976  -9.276  1.00 73.51           C  
ATOM   1206  ND1 HIS B 155       2.795 -11.341  -9.522  1.00 73.51           N  
ATOM   1207  CE1 HIS B 155       3.504 -11.415 -10.636  1.00 73.51           C  
ATOM   1208  NE2 HIS B 155       4.379 -12.399 -10.513  1.00 73.51           N  
ATOM   1209  N   SER B 156       1.721 -10.597  -4.469  1.00 80.67           N  
ATOM   1210  CA  SER B 156       0.952 -10.653  -3.230  1.00 80.67           C  
ATOM   1211  C   SER B 156      -0.518 -10.328  -3.476  1.00 80.67           C  
ATOM   1212  CB  SER B 156       1.530  -9.685  -2.196  1.00 80.67           C  
ATOM   1213  O   SER B 156      -0.841  -9.502  -4.332  1.00 80.67           O  
ATOM   1214  OG  SER B 156       2.859 -10.045  -1.859  1.00 80.67           O  
ATOM   1215  N   PHE B 157      -1.330 -11.022  -2.798  1.00 80.83           N  
ATOM   1216  CA  PHE B 157      -2.766 -10.882  -3.007  1.00 80.83           C  
ATOM   1217  C   PHE B 157      -3.451 -10.374  -1.744  1.00 80.83           C  
ATOM   1218  CB  PHE B 157      -3.381 -12.218  -3.436  1.00 80.83           C  
ATOM   1219  O   PHE B 157      -3.105 -10.788  -0.635  1.00 80.83           O  
ATOM   1220  CG  PHE B 157      -2.824 -12.756  -4.727  1.00 80.83           C  
ATOM   1221  CD1 PHE B 157      -3.410 -12.428  -5.943  1.00 80.83           C  
ATOM   1222  CD2 PHE B 157      -1.713 -13.589  -4.723  1.00 80.83           C  
ATOM   1223  CE1 PHE B 157      -2.896 -12.925  -7.139  1.00 80.83           C  
ATOM   1224  CE2 PHE B 157      -1.194 -14.089  -5.914  1.00 80.83           C  
ATOM   1225  CZ  PHE B 157      -1.788 -13.756  -7.121  1.00 80.83           C  
ATOM   1226  N   MET B 158      -4.472  -9.476  -1.928  1.00 77.00           N  
ATOM   1227  CA  MET B 158      -5.094  -8.762  -0.817  1.00 77.00           C  
ATOM   1228  C   MET B 158      -6.384  -9.449  -0.382  1.00 77.00           C  
ATOM   1229  CB  MET B 158      -5.380  -7.309  -1.202  1.00 77.00           C  
ATOM   1230  O   MET B 158      -7.258  -9.719  -1.208  1.00 77.00           O  
ATOM   1231  CG  MET B 158      -4.138  -6.434  -1.255  1.00 77.00           C  
ATOM   1232  SD  MET B 158      -4.535  -4.669  -1.565  1.00 77.00           S  
ATOM   1233  CE  MET B 158      -5.021  -4.753  -3.311  1.00 77.00           C  
ATOM   1234  N   LEU B 159      -6.326  -9.672   0.896  1.00 74.56           N  
ATOM   1235  CA  LEU B 159      -7.567 -10.133   1.508  1.00 74.56           C  
ATOM   1236  C   LEU B 159      -8.512  -8.965   1.768  1.00 74.56           C  
ATOM   1237  CB  LEU B 159      -7.277 -10.871   2.818  1.00 74.56           C  
ATOM   1238  O   LEU B 159      -8.094  -7.805   1.744  1.00 74.56           O  
ATOM   1239  CG  LEU B 159      -6.436 -12.144   2.707  1.00 74.56           C  
ATOM   1240  CD1 LEU B 159      -6.009 -12.619   4.092  1.00 74.56           C  
ATOM   1241  CD2 LEU B 159      -7.211 -13.236   1.977  1.00 74.56           C  
ATOM   1242  N   PRO B 160      -9.829  -9.281   1.939  1.00 66.76           N  
ATOM   1243  CA  PRO B 160     -10.783  -8.203   2.209  1.00 66.76           C  
ATOM   1244  C   PRO B 160     -10.381  -7.345   3.406  1.00 66.76           C  
ATOM   1245  CB  PRO B 160     -12.090  -8.950   2.486  1.00 66.76           C  
ATOM   1246  O   PRO B 160     -10.788  -6.184   3.503  1.00 66.76           O  
ATOM   1247  CG  PRO B 160     -11.969 -10.228   1.721  1.00 66.76           C  
ATOM   1248  CD  PRO B 160     -10.529 -10.656   1.731  1.00 66.76           C  
ATOM   1249  N   CYS B 161      -9.463  -7.865   4.311  1.00 61.26           N  
ATOM   1250  CA  CYS B 161      -8.979  -7.112   5.463  1.00 61.26           C  
ATOM   1251  C   CYS B 161      -7.779  -6.251   5.087  1.00 61.26           C  
ATOM   1252  CB  CYS B 161      -8.602  -8.058   6.602  1.00 61.26           C  
ATOM   1253  O   CYS B 161      -7.214  -5.562   5.937  1.00 61.26           O  
ATOM   1254  SG  CYS B 161      -7.289  -9.223   6.177  1.00 61.26           S  
ATOM   1255  N   ASN B 162      -7.421  -6.416   3.813  1.00 63.34           N  
ATOM   1256  CA  ASN B 162      -6.376  -5.594   3.211  1.00 63.34           C  
ATOM   1257  C   ASN B 162      -4.984  -6.097   3.582  1.00 63.34           C  
ATOM   1258  CB  ASN B 162      -6.539  -4.130   3.626  1.00 63.34           C  
ATOM   1259  O   ASN B 162      -3.982  -5.458   3.259  1.00 63.34           O  
ATOM   1260  CG  ASN B 162      -7.672  -3.438   2.894  1.00 63.34           C  
ATOM   1261  ND2 ASN B 162      -8.111  -2.301   3.421  1.00 63.34           N  
ATOM   1262  OD1 ASN B 162      -8.149  -3.921   1.864  1.00 63.34           O  
ATOM   1263  N   HIS B 163      -4.940  -7.204   4.218  1.00 77.45           N  
ATOM   1264  CA  HIS B 163      -3.654  -7.864   4.409  1.00 77.45           C  
ATOM   1265  C   HIS B 163      -3.271  -8.691   3.187  1.00 77.45           C  
ATOM   1266  CB  HIS B 163      -3.686  -8.751   5.655  1.00 77.45           C  
ATOM   1267  O   HIS B 163      -4.138  -9.268   2.527  1.00 77.45           O  
ATOM   1268  CG  HIS B 163      -3.824  -7.987   6.933  1.00 77.45           C  
ATOM   1269  CD2 HIS B 163      -3.027  -7.050   7.499  1.00 77.45           C  
ATOM   1270  ND1 HIS B 163      -4.889  -8.157   7.791  1.00 77.45           N  
ATOM   1271  CE1 HIS B 163      -4.741  -7.355   8.832  1.00 77.45           C  
ATOM   1272  NE2 HIS B 163      -3.619  -6.673   8.679  1.00 77.45           N  
ATOM   1273  N   SER B 164      -1.976  -8.620   2.992  1.00 82.81           N  
ATOM   1274  CA  SER B 164      -1.513  -9.267   1.769  1.00 82.81           C  
ATOM   1275  C   SER B 164      -0.722 -10.534   2.078  1.00 82.81           C  
ATOM   1276  CB  SER B 164      -0.653  -8.307   0.947  1.00 82.81           C  
ATOM   1277  O   SER B 164       0.068 -10.563   3.024  1.00 82.81           O  
ATOM   1278  OG  SER B 164      -1.398  -7.163   0.567  1.00 82.81           O  
ATOM   1279  N   LEU B 165      -1.006 -11.586   1.254  1.00 86.61           N  
ATOM   1280  CA  LEU B 165      -0.293 -12.857   1.316  1.00 86.61           C  
ATOM   1281  C   LEU B 165       0.186 -13.279  -0.069  1.00 86.61           C  
ATOM   1282  CB  LEU B 165      -1.189 -13.946   1.912  1.00 86.61           C  
ATOM   1283  O   LEU B 165      -0.396 -12.881  -1.080  1.00 86.61           O  
ATOM   1284  CG  LEU B 165      -1.709 -13.696   3.329  1.00 86.61           C  
ATOM   1285  CD1 LEU B 165      -2.770 -14.729   3.694  1.00 86.61           C  
ATOM   1286  CD2 LEU B 165      -0.561 -13.722   4.332  1.00 86.61           C  
ATOM   1287  N   CYS B 166       1.289 -14.009  -0.075  1.00 83.94           N  
ATOM   1288  CA  CYS B 166       1.741 -14.540  -1.356  1.00 83.94           C  
ATOM   1289  C   CYS B 166       0.842 -15.679  -1.821  1.00 83.94           C  
ATOM   1290  CB  CYS B 166       3.186 -15.028  -1.254  1.00 83.94           C  
ATOM   1291  O   CYS B 166       0.061 -16.220  -1.037  1.00 83.94           O  
ATOM   1292  SG  CYS B 166       3.382 -16.520  -0.255  1.00 83.94           S  
ATOM   1293  N   GLU B 167       0.911 -15.932  -3.073  1.00 80.26           N  
ATOM   1294  CA  GLU B 167       0.062 -16.959  -3.670  1.00 80.26           C  
ATOM   1295  C   GLU B 167       0.277 -18.312  -2.998  1.00 80.26           C  
ATOM   1296  CB  GLU B 167       0.329 -17.070  -5.174  1.00 80.26           C  
ATOM   1297  O   GLU B 167      -0.684 -19.034  -2.723  1.00 80.26           O  
ATOM   1298  CG  GLU B 167      -0.628 -18.004  -5.901  1.00 80.26           C  
ATOM   1299  CD  GLU B 167      -0.458 -17.979  -7.412  1.00 80.26           C  
ATOM   1300  OE1 GLU B 167      -1.196 -18.704  -8.117  1.00 80.26           O  
ATOM   1301  OE2 GLU B 167       0.420 -17.229  -7.893  1.00 80.26           O  
ATOM   1302  N   LYS B 168       1.529 -18.647  -2.740  1.00 79.81           N  
ATOM   1303  CA  LYS B 168       1.860 -19.924  -2.114  1.00 79.81           C  
ATOM   1304  C   LYS B 168       1.189 -20.058  -0.750  1.00 79.81           C  
ATOM   1305  CB  LYS B 168       3.375 -20.075  -1.970  1.00 79.81           C  
ATOM   1306  O   LYS B 168       0.596 -21.095  -0.443  1.00 79.81           O  
ATOM   1307  CG  LYS B 168       3.827 -21.487  -1.629  1.00 79.81           C  
ATOM   1308  CD  LYS B 168       5.342 -21.573  -1.497  1.00 79.81           C  
ATOM   1309  CE  LYS B 168       5.786 -22.946  -1.013  1.00 79.81           C  
ATOM   1310  NZ  LYS B 168       7.261 -23.004  -0.783  1.00 79.81           N  
ATOM   1311  N   CYS B 169       1.236 -19.029   0.059  1.00 85.86           N  
ATOM   1312  CA  CYS B 169       0.649 -19.052   1.394  1.00 85.86           C  
ATOM   1313  C   CYS B 169      -0.873 -19.074   1.320  1.00 85.86           C  
ATOM   1314  CB  CYS B 169       1.112 -17.842   2.205  1.00 85.86           C  
ATOM   1315  O   CYS B 169      -1.529 -19.736   2.126  1.00 85.86           O  
ATOM   1316  SG  CYS B 169       2.827 -17.952   2.762  1.00 85.86           S  
ATOM   1317  N   LEU B 170      -1.422 -18.444   0.341  1.00 84.32           N  
ATOM   1318  CA  LEU B 170      -2.869 -18.456   0.161  1.00 84.32           C  
ATOM   1319  C   LEU B 170      -3.361 -19.853  -0.202  1.00 84.32           C  
ATOM   1320  CB  LEU B 170      -3.282 -17.458  -0.925  1.00 84.32           C  
ATOM   1321  O   LEU B 170      -4.388 -20.306   0.308  1.00 84.32           O  
ATOM   1322  CG  LEU B 170      -3.443 -16.003  -0.483  1.00 84.32           C  
ATOM   1323  CD1 LEU B 170      -3.462 -15.080  -1.697  1.00 84.32           C  
ATOM   1324  CD2 LEU B 170      -4.712 -15.832   0.345  1.00 84.32           C  
ATOM   1325  N   ARG B 171      -2.602 -20.443  -1.084  1.00 75.60           N  
ATOM   1326  CA  ARG B 171      -2.965 -21.798  -1.487  1.00 75.60           C  
ATOM   1327  C   ARG B 171      -2.871 -22.763  -0.310  1.00 75.60           C  
ATOM   1328  CB  ARG B 171      -2.069 -22.278  -2.631  1.00 75.60           C  
ATOM   1329  O   ARG B 171      -3.700 -23.665  -0.172  1.00 75.60           O  
ATOM   1330  CG  ARG B 171      -2.338 -21.584  -3.957  1.00 75.60           C  
ATOM   1331  CD  ARG B 171      -1.646 -22.291  -5.113  1.00 75.60           C  
ATOM   1332  NE  ARG B 171      -1.858 -21.591  -6.377  1.00 75.60           N  
ATOM   1333  NH1 ARG B 171      -3.452 -23.067  -7.165  1.00 75.60           N  
ATOM   1334  NH2 ARG B 171      -2.825 -21.264  -8.435  1.00 75.60           N  
ATOM   1335  CZ  ARG B 171      -2.711 -21.976  -7.323  1.00 75.60           C  
ATOM   1336  N   GLN B 172      -1.845 -22.554   0.519  1.00 80.09           N  
ATOM   1337  CA  GLN B 172      -1.688 -23.363   1.723  1.00 80.09           C  
ATOM   1338  C   GLN B 172      -2.868 -23.173   2.671  1.00 80.09           C  
ATOM   1339  CB  GLN B 172      -0.380 -23.015   2.436  1.00 80.09           C  
ATOM   1340  O   GLN B 172      -3.377 -24.141   3.239  1.00 80.09           O  
ATOM   1341  CG  GLN B 172       0.108 -24.099   3.388  1.00 80.09           C  
ATOM   1342  CD  GLN B 172       1.457 -23.776   4.003  1.00 80.09           C  
ATOM   1343  NE2 GLN B 172       1.833 -24.526   5.034  1.00 80.09           N  
ATOM   1344  OE1 GLN B 172       2.155 -22.862   3.555  1.00 80.09           O  
ATOM   1345  N   LEU B 173      -3.393 -21.958   2.839  1.00 79.91           N  
ATOM   1346  CA  LEU B 173      -4.547 -21.663   3.681  1.00 79.91           C  
ATOM   1347  C   LEU B 173      -5.810 -22.305   3.117  1.00 79.91           C  
ATOM   1348  CB  LEU B 173      -4.743 -20.150   3.810  1.00 79.91           C  
ATOM   1349  O   LEU B 173      -6.652 -22.796   3.872  1.00 79.91           O  
ATOM   1350  CG  LEU B 173      -3.789 -19.421   4.757  1.00 79.91           C  
ATOM   1351  CD1 LEU B 173      -3.966 -17.912   4.630  1.00 79.91           C  
ATOM   1352  CD2 LEU B 173      -4.016 -19.871   6.196  1.00 79.91           C  
ATOM   1353  N   GLN B 174      -5.851 -22.196   1.836  1.00 76.34           N  
ATOM   1354  CA  GLN B 174      -7.010 -22.769   1.160  1.00 76.34           C  
ATOM   1355  C   GLN B 174      -7.096 -24.274   1.395  1.00 76.34           C  
ATOM   1356  CB  GLN B 174      -6.957 -22.474  -0.340  1.00 76.34           C  
ATOM   1357  O   GLN B 174      -8.187 -24.819   1.575  1.00 76.34           O  
ATOM   1358  CG  GLN B 174      -8.221 -22.873  -1.090  1.00 76.34           C  
ATOM   1359  CD  GLN B 174      -8.163 -22.525  -2.565  1.00 76.34           C  
ATOM   1360  NE2 GLN B 174      -9.290 -22.670  -3.254  1.00 76.34           N  
ATOM   1361  OE1 GLN B 174      -7.113 -22.128  -3.082  1.00 76.34           O  
ATOM   1362  N   LYS B 175      -5.948 -24.970   1.350  1.00 72.45           N  
ATOM   1363  CA  LYS B 175      -5.888 -26.417   1.538  1.00 72.45           C  
ATOM   1364  C   LYS B 175      -6.401 -26.814   2.920  1.00 72.45           C  
ATOM   1365  CB  LYS B 175      -4.458 -26.924   1.345  1.00 72.45           C  
ATOM   1366  O   LYS B 175      -7.025 -27.865   3.078  1.00 72.45           O  
ATOM   1367  CG  LYS B 175      -4.013 -26.982  -0.109  1.00 72.45           C  
ATOM   1368  CD  LYS B 175      -2.601 -27.539  -0.240  1.00 72.45           C  
ATOM   1369  CE  LYS B 175      -2.127 -27.527  -1.687  1.00 72.45           C  
ATOM   1370  NZ  LYS B 175      -0.720 -28.013  -1.812  1.00 72.45           N  
ATOM   1371  N   HIS B 176      -6.297 -25.874   3.959  1.00 69.36           N  
ATOM   1372  CA  HIS B 176      -6.644 -26.194   5.339  1.00 69.36           C  
ATOM   1373  C   HIS B 176      -7.964 -25.544   5.740  1.00 69.36           C  
ATOM   1374  CB  HIS B 176      -5.530 -25.750   6.288  1.00 69.36           C  
ATOM   1375  O   HIS B 176      -8.388 -25.651   6.894  1.00 69.36           O  
ATOM   1376  CG  HIS B 176      -4.256 -26.516   6.118  1.00 69.36           C  
ATOM   1377  CD2 HIS B 176      -3.793 -27.622   6.745  1.00 69.36           C  
ATOM   1378  ND1 HIS B 176      -3.287 -26.154   5.208  1.00 69.36           N  
ATOM   1379  CE1 HIS B 176      -2.280 -27.008   5.283  1.00 69.36           C  
ATOM   1380  NE2 HIS B 176      -2.563 -27.909   6.208  1.00 69.36           N  
ATOM   1381  N   ALA B 177      -8.590 -24.848   4.787  1.00 66.51           N  
ATOM   1382  CA  ALA B 177      -9.813 -24.111   5.092  1.00 66.51           C  
ATOM   1383  C   ALA B 177     -11.021 -25.042   5.129  1.00 66.51           C  
ATOM   1384  CB  ALA B 177     -10.034 -22.999   4.069  1.00 66.51           C  
ATOM   1385  O   ALA B 177     -11.023 -26.092   4.482  1.00 66.51           O  
ATOM   1386  N   GLU B 178     -11.961 -24.693   5.991  1.00 55.30           N  
ATOM   1387  CA  GLU B 178     -13.247 -25.384   6.008  1.00 55.30           C  
ATOM   1388  C   GLU B 178     -14.029 -25.125   4.724  1.00 55.30           C  
ATOM   1389  CB  GLU B 178     -14.073 -24.953   7.223  1.00 55.30           C  
ATOM   1390  O   GLU B 178     -14.272 -23.972   4.360  1.00 55.30           O  
ATOM   1391  CG  GLU B 178     -13.722 -25.701   8.501  1.00 55.30           C  
ATOM   1392  CD  GLU B 178     -14.533 -25.247   9.704  1.00 55.30           C  
ATOM   1393  OE1 GLU B 178     -14.284 -25.742  10.827  1.00 55.30           O  
ATOM   1394  OE2 GLU B 178     -15.426 -24.389   9.522  1.00 55.30           O  
ATOM   1395  N   VAL B 179     -14.171 -26.188   3.885  1.00 50.38           N  
ATOM   1396  CA  VAL B 179     -14.783 -26.037   2.569  1.00 50.38           C  
ATOM   1397  C   VAL B 179     -16.245 -26.475   2.625  1.00 50.38           C  
ATOM   1398  CB  VAL B 179     -14.025 -26.849   1.495  1.00 50.38           C  
ATOM   1399  O   VAL B 179     -16.574 -27.480   3.259  1.00 50.38           O  
ATOM   1400  CG1 VAL B 179     -14.652 -26.641   0.118  1.00 50.38           C  
ATOM   1401  CG2 VAL B 179     -12.548 -26.459   1.476  1.00 50.38           C  
ATOM   1402  N   THR B 180     -17.081 -25.437   2.276  1.00 45.89           N  
ATOM   1403  CA  THR B 180     -18.436 -25.830   1.907  1.00 45.89           C  
ATOM   1404  C   THR B 180     -18.546 -26.040   0.399  1.00 45.89           C  
ATOM   1405  CB  THR B 180     -19.465 -24.776   2.357  1.00 45.89           C  
ATOM   1406  O   THR B 180     -17.571 -25.853  -0.332  1.00 45.89           O  
ATOM   1407  CG2 THR B 180     -19.427 -24.582   3.869  1.00 45.89           C  
ATOM   1408  OG1 THR B 180     -19.173 -23.527   1.718  1.00 45.89           O  
ATOM   1409  N   GLU B 181     -19.702 -26.667  -0.162  1.00 51.36           N  
ATOM   1410  CA  GLU B 181     -19.906 -27.009  -1.567  1.00 51.36           C  
ATOM   1411  C   GLU B 181     -19.505 -25.854  -2.480  1.00 51.36           C  
ATOM   1412  CB  GLU B 181     -21.366 -27.396  -1.820  1.00 51.36           C  
ATOM   1413  O   GLU B 181     -18.850 -26.063  -3.503  1.00 51.36           O  
ATOM   1414  CG  GLU B 181     -21.704 -28.822  -1.408  1.00 51.36           C  
ATOM   1415  CD  GLU B 181     -23.110 -29.243  -1.802  1.00 51.36           C  
ATOM   1416  OE1 GLU B 181     -23.474 -30.421  -1.587  1.00 51.36           O  
ATOM   1417  OE2 GLU B 181     -23.854 -28.388  -2.333  1.00 51.36           O  
ATOM   1418  N   ASN B 182     -19.532 -24.561  -2.044  1.00 48.01           N  
ATOM   1419  CA  ASN B 182     -19.353 -23.456  -2.979  1.00 48.01           C  
ATOM   1420  C   ASN B 182     -18.376 -22.415  -2.438  1.00 48.01           C  
ATOM   1421  CB  ASN B 182     -20.698 -22.803  -3.303  1.00 48.01           C  
ATOM   1422  O   ASN B 182     -17.930 -21.534  -3.174  1.00 48.01           O  
ATOM   1423  CG  ASN B 182     -21.629 -23.728  -4.061  1.00 48.01           C  
ATOM   1424  ND2 ASN B 182     -22.931 -23.534  -3.886  1.00 48.01           N  
ATOM   1425  OD1 ASN B 182     -21.182 -24.612  -4.797  1.00 48.01           O  
ATOM   1426  N   PHE B 183     -18.080 -22.519  -1.120  1.00 52.64           N  
ATOM   1427  CA  PHE B 183     -17.249 -21.472  -0.538  1.00 52.64           C  
ATOM   1428  C   PHE B 183     -16.252 -22.060   0.454  1.00 52.64           C  
ATOM   1429  CB  PHE B 183     -18.118 -20.417   0.155  1.00 52.64           C  
ATOM   1430  O   PHE B 183     -16.402 -23.204   0.888  1.00 52.64           O  
ATOM   1431  CG  PHE B 183     -19.268 -19.932  -0.686  1.00 52.64           C  
ATOM   1432  CD1 PHE B 183     -19.093 -18.897  -1.597  1.00 52.64           C  
ATOM   1433  CD2 PHE B 183     -20.524 -20.510  -0.564  1.00 52.64           C  
ATOM   1434  CE1 PHE B 183     -20.156 -18.445  -2.376  1.00 52.64           C  
ATOM   1435  CE2 PHE B 183     -21.591 -20.064  -1.339  1.00 52.64           C  
ATOM   1436  CZ  PHE B 183     -21.405 -19.031  -2.244  1.00 52.64           C  
ATOM   1437  N   PHE B 184     -15.201 -21.373   0.640  1.00 64.32           N  
ATOM   1438  CA  PHE B 184     -14.291 -21.706   1.729  1.00 64.32           C  
ATOM   1439  C   PHE B 184     -13.988 -20.476   2.576  1.00 64.32           C  
ATOM   1440  CB  PHE B 184     -12.990 -22.300   1.181  1.00 64.32           C  
ATOM   1441  O   PHE B 184     -14.188 -19.344   2.130  1.00 64.32           O  
ATOM   1442  CG  PHE B 184     -12.181 -21.334   0.357  1.00 64.32           C  
ATOM   1443  CD1 PHE B 184     -12.455 -21.152  -0.993  1.00 64.32           C  
ATOM   1444  CD2 PHE B 184     -11.147 -20.608   0.933  1.00 64.32           C  
ATOM   1445  CE1 PHE B 184     -11.708 -20.259  -1.758  1.00 64.32           C  
ATOM   1446  CE2 PHE B 184     -10.396 -19.714   0.175  1.00 64.32           C  
ATOM   1447  CZ  PHE B 184     -10.678 -19.542  -1.170  1.00 64.32           C  
ATOM   1448  N   ILE B 185     -13.731 -20.700   3.843  1.00 62.06           N  
ATOM   1449  CA  ILE B 185     -13.452 -19.629   4.793  1.00 62.06           C  
ATOM   1450  C   ILE B 185     -11.951 -19.554   5.060  1.00 62.06           C  
ATOM   1451  CB  ILE B 185     -14.223 -19.832   6.117  1.00 62.06           C  
ATOM   1452  O   ILE B 185     -11.339 -20.539   5.480  1.00 62.06           O  
ATOM   1453  CG1 ILE B 185     -15.732 -19.885   5.854  1.00 62.06           C  
ATOM   1454  CG2 ILE B 185     -13.879 -18.724   7.117  1.00 62.06           C  
ATOM   1455  CD1 ILE B 185     -16.562 -20.234   7.082  1.00 62.06           C  
ATOM   1456  N   LEU B 186     -11.451 -18.458   4.672  1.00 70.97           N  
ATOM   1457  CA  LEU B 186     -10.041 -18.194   4.937  1.00 70.97           C  
ATOM   1458  C   LEU B 186      -9.874 -17.326   6.179  1.00 70.97           C  
ATOM   1459  CB  LEU B 186      -9.388 -17.512   3.732  1.00 70.97           C  
ATOM   1460  O   LEU B 186     -10.603 -16.349   6.362  1.00 70.97           O  
ATOM   1461  CG  LEU B 186      -8.656 -18.427   2.748  1.00 70.97           C  
ATOM   1462  CD1 LEU B 186      -8.639 -17.804   1.357  1.00 70.97           C  
ATOM   1463  CD2 LEU B 186      -7.238 -18.708   3.232  1.00 70.97           C  
ATOM   1464  N   ILE B 187      -8.953 -17.702   7.097  1.00 71.75           N  
ATOM   1465  CA  ILE B 187      -8.631 -16.904   8.275  1.00 71.75           C  
ATOM   1466  C   ILE B 187      -7.306 -16.177   8.059  1.00 71.75           C  
ATOM   1467  CB  ILE B 187      -8.562 -17.777   9.548  1.00 71.75           C  
ATOM   1468  O   ILE B 187      -6.284 -16.806   7.776  1.00 71.75           O  
ATOM   1469  CG1 ILE B 187      -9.894 -18.501   9.772  1.00 71.75           C  
ATOM   1470  CG2 ILE B 187      -8.189 -16.927  10.766  1.00 71.75           C  
ATOM   1471  CD1 ILE B 187      -9.903 -19.420  10.986  1.00 71.75           C  
ATOM   1472  N   CYS B 188      -7.395 -14.873   8.072  1.00 75.05           N  
ATOM   1473  CA  CYS B 188      -6.183 -14.079   7.911  1.00 75.05           C  
ATOM   1474  C   CYS B 188      -5.198 -14.351   9.042  1.00 75.05           C  
ATOM   1475  CB  CYS B 188      -6.520 -12.589   7.864  1.00 75.05           C  
ATOM   1476  O   CYS B 188      -5.545 -14.222  10.218  1.00 75.05           O  
ATOM   1477  SG  CYS B 188      -5.070 -11.516   7.768  1.00 75.05           S  
ATOM   1478  N   PRO B 189      -4.010 -14.705   8.687  1.00 84.14           N  
ATOM   1479  CA  PRO B 189      -3.016 -15.022   9.715  1.00 84.14           C  
ATOM   1480  C   PRO B 189      -2.532 -13.786  10.470  1.00 84.14           C  
ATOM   1481  CB  PRO B 189      -1.874 -15.657   8.917  1.00 84.14           C  
ATOM   1482  O   PRO B 189      -1.902 -13.909  11.523  1.00 84.14           O  
ATOM   1483  CG  PRO B 189      -2.022 -15.106   7.536  1.00 84.14           C  
ATOM   1484  CD  PRO B 189      -3.472 -14.796   7.298  1.00 84.14           C  
ATOM   1485  N   VAL B 190      -2.870 -12.618   9.939  1.00 79.19           N  
ATOM   1486  CA  VAL B 190      -2.366 -11.387  10.537  1.00 79.19           C  
ATOM   1487  C   VAL B 190      -3.375 -10.853  11.550  1.00 79.19           C  
ATOM   1488  CB  VAL B 190      -2.069 -10.315   9.464  1.00 79.19           C  
ATOM   1489  O   VAL B 190      -3.024 -10.578  12.700  1.00 79.19           O  
ATOM   1490  CG1 VAL B 190      -1.552  -9.032  10.112  1.00 79.19           C  
ATOM   1491  CG2 VAL B 190      -1.062 -10.846   8.445  1.00 79.19           C  
ATOM   1492  N   CYS B 191      -4.739 -10.824  11.160  1.00 67.87           N  
ATOM   1493  CA  CYS B 191      -5.735 -10.189  12.016  1.00 67.87           C  
ATOM   1494  C   CYS B 191      -6.732 -11.213  12.544  1.00 67.87           C  
ATOM   1495  CB  CYS B 191      -6.474  -9.090  11.254  1.00 67.87           C  
ATOM   1496  O   CYS B 191      -7.585 -10.886  13.371  1.00 67.87           O  
ATOM   1497  SG  CYS B 191      -7.512  -9.707   9.910  1.00 67.87           S  
ATOM   1498  N   ASP B 192      -6.757 -12.424  12.098  1.00 72.55           N  
ATOM   1499  CA  ASP B 192      -7.587 -13.538  12.544  1.00 72.55           C  
ATOM   1500  C   ASP B 192      -9.035 -13.361  12.090  1.00 72.55           C  
ATOM   1501  CB  ASP B 192      -7.527 -13.676  14.067  1.00 72.55           C  
ATOM   1502  O   ASP B 192      -9.927 -14.077  12.549  1.00 72.55           O  
ATOM   1503  CG  ASP B 192      -6.199 -14.224  14.561  1.00 72.55           C  
ATOM   1504  OD1 ASP B 192      -5.572 -15.037  13.848  1.00 72.55           O  
ATOM   1505  OD2 ASP B 192      -5.778 -13.841  15.674  1.00 72.55           O  
ATOM   1506  N   ARG B 193      -9.257 -12.450  11.122  1.00 63.77           N  
ATOM   1507  CA  ARG B 193     -10.593 -12.295  10.556  1.00 63.77           C  
ATOM   1508  C   ARG B 193     -10.872 -13.366   9.507  1.00 63.77           C  
ATOM   1509  CB  ARG B 193     -10.758 -10.904   9.940  1.00 63.77           C  
ATOM   1510  O   ARG B 193      -9.968 -13.780   8.779  1.00 63.77           O  
ATOM   1511  CG  ARG B 193     -10.790  -9.778  10.962  1.00 63.77           C  
ATOM   1512  CD  ARG B 193     -11.020  -8.425  10.303  1.00 63.77           C  
ATOM   1513  NE  ARG B 193     -10.883  -7.329  11.258  1.00 63.77           N  
ATOM   1514  NH1 ARG B 193     -11.654  -5.699   9.815  1.00 63.77           N  
ATOM   1515  NH2 ARG B 193     -11.024  -5.143  11.948  1.00 63.77           N  
ATOM   1516  CZ  ARG B 193     -11.187  -6.060  11.005  1.00 63.77           C  
ATOM   1517  N   SER B 194     -12.161 -13.720   9.462  1.00 63.72           N  
ATOM   1518  CA  SER B 194     -12.595 -14.743   8.516  1.00 63.72           C  
ATOM   1519  C   SER B 194     -13.151 -14.117   7.241  1.00 63.72           C  
ATOM   1520  CB  SER B 194     -13.652 -15.648   9.152  1.00 63.72           C  
ATOM   1521  O   SER B 194     -13.808 -13.076   7.290  1.00 63.72           O  
ATOM   1522  OG  SER B 194     -14.668 -14.877   9.771  1.00 63.72           O  
ATOM   1523  N   HIS B 195     -12.719 -14.721   6.121  1.00 66.09           N  
ATOM   1524  CA  HIS B 195     -13.199 -14.240   4.830  1.00 66.09           C  
ATOM   1525  C   HIS B 195     -13.772 -15.380   3.995  1.00 66.09           C  
ATOM   1526  CB  HIS B 195     -12.071 -13.545   4.065  1.00 66.09           C  
ATOM   1527  O   HIS B 195     -13.100 -16.389   3.770  1.00 66.09           O  
ATOM   1528  CG  HIS B 195     -11.384 -12.474   4.851  1.00 66.09           C  
ATOM   1529  CD2 HIS B 195     -10.143 -12.423   5.389  1.00 66.09           C  
ATOM   1530  ND1 HIS B 195     -11.990 -11.277   5.166  1.00 66.09           N  
ATOM   1531  CE1 HIS B 195     -11.148 -10.534   5.864  1.00 66.09           C  
ATOM   1532  NE2 HIS B 195     -10.020 -11.206   6.013  1.00 66.09           N  
ATOM   1533  N   CYS B 196     -14.971 -15.140   3.565  1.00 59.65           N  
ATOM   1534  CA  CYS B 196     -15.629 -16.112   2.699  1.00 59.65           C  
ATOM   1535  C   CYS B 196     -15.219 -15.912   1.245  1.00 59.65           C  
ATOM   1536  CB  CYS B 196     -17.148 -16.004   2.830  1.00 59.65           C  
ATOM   1537  O   CYS B 196     -15.355 -14.814   0.703  1.00 59.65           O  
ATOM   1538  SG  CYS B 196     -18.048 -17.309   1.964  1.00 59.65           S  
ATOM   1539  N   MET B 197     -14.739 -17.103   0.749  1.00 63.62           N  
ATOM   1540  CA  MET B 197     -14.273 -17.037  -0.633  1.00 63.62           C  
ATOM   1541  C   MET B 197     -14.928 -18.121  -1.481  1.00 63.62           C  
ATOM   1542  CB  MET B 197     -12.750 -17.173  -0.695  1.00 63.62           C  
ATOM   1543  O   MET B 197     -15.208 -19.215  -0.989  1.00 63.62           O  
ATOM   1544  CG  MET B 197     -12.006 -16.092   0.073  1.00 63.62           C  
ATOM   1545  SD  MET B 197     -11.884 -14.520  -0.866  1.00 63.62           S  
ATOM   1546  CE  MET B 197     -10.363 -14.827  -1.806  1.00 63.62           C  
ATOM   1547  N   PRO B 198     -15.304 -17.770  -2.736  1.00 60.56           N  
ATOM   1548  CA  PRO B 198     -15.807 -18.831  -3.611  1.00 60.56           C  
ATOM   1549  C   PRO B 198     -14.767 -19.916  -3.881  1.00 60.56           C  
ATOM   1550  CB  PRO B 198     -16.165 -18.085  -4.899  1.00 60.56           C  
ATOM   1551  O   PRO B 198     -13.569 -19.628  -3.939  1.00 60.56           O  
ATOM   1552  CG  PRO B 198     -15.529 -16.741  -4.752  1.00 60.56           C  
ATOM   1553  CD  PRO B 198     -15.095 -16.573  -3.324  1.00 60.56           C  
ATOM   1554  N   TYR B 199     -15.317 -21.113  -3.918  1.00 56.57           N  
ATOM   1555  CA  TYR B 199     -14.407 -22.210  -4.229  1.00 56.57           C  
ATOM   1556  C   TYR B 199     -14.006 -22.185  -5.699  1.00 56.57           C  
ATOM   1557  CB  TYR B 199     -15.051 -23.557  -3.886  1.00 56.57           C  
ATOM   1558  O   TYR B 199     -14.863 -22.244  -6.584  1.00 56.57           O  
ATOM   1559  CG  TYR B 199     -14.061 -24.690  -3.769  1.00 56.57           C  
ATOM   1560  CD1 TYR B 199     -13.896 -25.606  -4.806  1.00 56.57           C  
ATOM   1561  CD2 TYR B 199     -13.290 -24.848  -2.623  1.00 56.57           C  
ATOM   1562  CE1 TYR B 199     -12.986 -26.654  -4.701  1.00 56.57           C  
ATOM   1563  CE2 TYR B 199     -12.377 -25.891  -2.508  1.00 56.57           C  
ATOM   1564  OH  TYR B 199     -11.330 -27.822  -3.442  1.00 56.57           O  
ATOM   1565  CZ  TYR B 199     -12.232 -26.787  -3.551  1.00 56.57           C  
ATOM   1566  N   SER B 200     -12.810 -21.680  -6.026  1.00 60.16           N  
ATOM   1567  CA  SER B 200     -12.255 -21.657  -7.375  1.00 60.16           C  
ATOM   1568  C   SER B 200     -10.766 -21.990  -7.366  1.00 60.16           C  
ATOM   1569  CB  SER B 200     -12.476 -20.289  -8.022  1.00 60.16           C  
ATOM   1570  O   SER B 200     -10.071 -21.725  -6.383  1.00 60.16           O  
ATOM   1571  OG  SER B 200     -11.715 -20.167  -9.212  1.00 60.16           O  
ATOM   1572  N   ASN B 201     -10.456 -22.767  -8.388  1.00 52.40           N  
ATOM   1573  CA  ASN B 201      -9.033 -23.053  -8.530  1.00 52.40           C  
ATOM   1574  C   ASN B 201      -8.268 -21.841  -9.054  1.00 52.40           C  
ATOM   1575  CB  ASN B 201      -8.816 -24.256  -9.450  1.00 52.40           C  
ATOM   1576  O   ASN B 201      -7.038 -21.864  -9.132  1.00 52.40           O  
ATOM   1577  CG  ASN B 201      -9.218 -25.566  -8.803  1.00 52.40           C  
ATOM   1578  ND2 ASN B 201      -9.619 -26.533  -9.620  1.00 52.40           N  
ATOM   1579  OD1 ASN B 201      -9.169 -25.709  -7.578  1.00 52.40           O  
ATOM   1580  N   LYS B 202      -9.021 -20.780  -9.373  1.00 59.57           N  
ATOM   1581  CA  LYS B 202      -8.397 -19.555  -9.866  1.00 59.57           C  
ATOM   1582  C   LYS B 202      -8.259 -18.521  -8.752  1.00 59.57           C  
ATOM   1583  CB  LYS B 202      -9.205 -18.971 -11.026  1.00 59.57           C  
ATOM   1584  O   LYS B 202      -9.107 -18.445  -7.860  1.00 59.57           O  
ATOM   1585  CG  LYS B 202      -9.150 -19.803 -12.299  1.00 59.57           C  
ATOM   1586  CD  LYS B 202      -9.877 -19.115 -13.447  1.00 59.57           C  
ATOM   1587  CE  LYS B 202      -9.874 -19.973 -14.705  1.00 59.57           C  
ATOM   1588  NZ  LYS B 202     -10.600 -19.310 -15.830  1.00 59.57           N  
ATOM   1589  N   MET B 203      -7.122 -17.872  -8.675  1.00 61.55           N  
ATOM   1590  CA  MET B 203      -6.916 -16.773  -7.736  1.00 61.55           C  
ATOM   1591  C   MET B 203      -7.881 -15.627  -8.020  1.00 61.55           C  
ATOM   1592  CB  MET B 203      -5.473 -16.271  -7.804  1.00 61.55           C  
ATOM   1593  O   MET B 203      -7.817 -15.004  -9.081  1.00 61.55           O  
ATOM   1594  CG  MET B 203      -5.119 -15.274  -6.712  1.00 61.55           C  
ATOM   1595  SD  MET B 203      -5.037 -16.050  -5.051  1.00 61.55           S  
ATOM   1596  CE  MET B 203      -3.597 -17.131  -5.275  1.00 61.55           C  
ATOM   1597  N   GLN B 204      -8.795 -15.389  -7.099  1.00 64.00           N  
ATOM   1598  CA  GLN B 204      -9.834 -14.386  -7.308  1.00 64.00           C  
ATOM   1599  C   GLN B 204      -9.550 -13.123  -6.501  1.00 64.00           C  
ATOM   1600  CB  GLN B 204     -11.207 -14.949  -6.934  1.00 64.00           C  
ATOM   1601  O   GLN B 204     -10.212 -12.100  -6.685  1.00 64.00           O  
ATOM   1602  CG  GLN B 204     -11.703 -16.036  -7.879  1.00 64.00           C  
ATOM   1603  CD  GLN B 204     -13.214 -16.172  -7.873  1.00 64.00           C  
ATOM   1604  NE2 GLN B 204     -13.753 -16.839  -8.889  1.00 64.00           N  
ATOM   1605  OE1 GLN B 204     -13.892 -15.684  -6.964  1.00 64.00           O  
ATOM   1606  N   LEU B 205      -8.489 -13.168  -5.775  1.00 72.04           N  
ATOM   1607  CA  LEU B 205      -8.149 -12.009  -4.958  1.00 72.04           C  
ATOM   1608  C   LEU B 205      -7.328 -11.002  -5.757  1.00 72.04           C  
ATOM   1609  CB  LEU B 205      -7.374 -12.441  -3.710  1.00 72.04           C  
ATOM   1610  O   LEU B 205      -6.545 -11.386  -6.629  1.00 72.04           O  
ATOM   1611  CG  LEU B 205      -8.150 -13.265  -2.682  1.00 72.04           C  
ATOM   1612  CD1 LEU B 205      -7.199 -13.845  -1.640  1.00 72.04           C  
ATOM   1613  CD2 LEU B 205      -9.226 -12.414  -2.016  1.00 72.04           C  
ATOM   1614  N   PRO B 206      -7.600  -9.741  -5.491  1.00 62.85           N  
ATOM   1615  CA  PRO B 206      -6.838  -8.723  -6.218  1.00 62.85           C  
ATOM   1616  C   PRO B 206      -5.355  -8.724  -5.853  1.00 62.85           C  
ATOM   1617  CB  PRO B 206      -7.504  -7.412  -5.792  1.00 62.85           C  
ATOM   1618  O   PRO B 206      -5.004  -8.867  -4.679  1.00 62.85           O  
ATOM   1619  CG  PRO B 206      -8.182  -7.731  -4.498  1.00 62.85           C  
ATOM   1620  CD  PRO B 206      -8.458  -9.206  -4.456  1.00 62.85           C  
ATOM   1621  N   GLU B 207      -4.572  -8.593  -6.839  1.00 72.66           N  
ATOM   1622  CA  GLU B 207      -3.135  -8.481  -6.610  1.00 72.66           C  
ATOM   1623  C   GLU B 207      -2.771  -7.109  -6.052  1.00 72.66           C  
ATOM   1624  CB  GLU B 207      -2.362  -8.745  -7.904  1.00 72.66           C  
ATOM   1625  O   GLU B 207      -3.340  -6.095  -6.461  1.00 72.66           O  
ATOM   1626  CG  GLU B 207      -0.876  -8.999  -7.692  1.00 72.66           C  
ATOM   1627  CD  GLU B 207      -0.168  -9.498  -8.942  1.00 72.66           C  
ATOM   1628  OE1 GLU B 207       1.029  -9.855  -8.860  1.00 72.66           O  
ATOM   1629  OE2 GLU B 207      -0.816  -9.530 -10.012  1.00 72.66           O  
ATOM   1630  N   ASN B 208      -1.873  -7.059  -4.949  1.00 67.29           N  
ATOM   1631  CA  ASN B 208      -1.331  -5.814  -4.414  1.00 67.29           C  
ATOM   1632  C   ASN B 208      -0.162  -5.305  -5.253  1.00 67.29           C  
ATOM   1633  CB  ASN B 208      -0.899  -5.999  -2.958  1.00 67.29           C  
ATOM   1634  O   ASN B 208       0.992  -5.644  -4.986  1.00 67.29           O  
ATOM   1635  CG  ASN B 208      -0.616  -4.682  -2.261  1.00 67.29           C  
ATOM   1636  ND2 ASN B 208      -0.760  -4.667  -0.942  1.00 67.29           N  
ATOM   1637  OD1 ASN B 208      -0.270  -3.688  -2.904  1.00 67.29           O  
ATOM   1638  N   TYR B 209      -0.519  -4.546  -6.247  1.00 57.65           N  
ATOM   1639  CA  TYR B 209       0.462  -4.137  -7.246  1.00 57.65           C  
ATOM   1640  C   TYR B 209       1.532  -3.247  -6.626  1.00 57.65           C  
ATOM   1641  CB  TYR B 209      -0.223  -3.402  -8.402  1.00 57.65           C  
ATOM   1642  O   TYR B 209       2.704  -3.320  -7.003  1.00 57.65           O  
ATOM   1643  CG  TYR B 209      -1.123  -4.283  -9.234  1.00 57.65           C  
ATOM   1644  CD1 TYR B 209      -0.590  -5.221 -10.116  1.00 57.65           C  
ATOM   1645  CD2 TYR B 209      -2.506  -4.180  -9.140  1.00 57.65           C  
ATOM   1646  CE1 TYR B 209      -1.416  -6.034 -10.886  1.00 57.65           C  
ATOM   1647  CE2 TYR B 209      -3.341  -4.988  -9.905  1.00 57.65           C  
ATOM   1648  OH  TYR B 209      -3.610  -6.713 -11.533  1.00 57.65           O  
ATOM   1649  CZ  TYR B 209      -2.788  -5.911 -10.773  1.00 57.65           C  
ATOM   1650  N   LEU B 210       1.148  -2.412  -5.704  1.00 58.08           N  
ATOM   1651  CA  LEU B 210       2.117  -1.554  -5.030  1.00 58.08           C  
ATOM   1652  C   LEU B 210       3.127  -2.387  -4.248  1.00 58.08           C  
ATOM   1653  CB  LEU B 210       1.405  -0.578  -4.090  1.00 58.08           C  
ATOM   1654  O   LEU B 210       4.331  -2.128  -4.310  1.00 58.08           O  
ATOM   1655  CG  LEU B 210       2.298   0.412  -3.340  1.00 58.08           C  
ATOM   1656  CD1 LEU B 210       2.982   1.359  -4.321  1.00 58.08           C  
ATOM   1657  CD2 LEU B 210       1.485   1.194  -2.313  1.00 58.08           C  
ATOM   1658  N   HIS B 211       2.591  -3.324  -3.593  1.00 68.55           N  
ATOM   1659  CA  HIS B 211       3.449  -4.253  -2.865  1.00 68.55           C  
ATOM   1660  C   HIS B 211       4.444  -4.931  -3.801  1.00 68.55           C  
ATOM   1661  CB  HIS B 211       2.607  -5.306  -2.142  1.00 68.55           C  
ATOM   1662  O   HIS B 211       5.637  -5.006  -3.496  1.00 68.55           O  
ATOM   1663  CG  HIS B 211       3.302  -5.933  -0.976  1.00 68.55           C  
ATOM   1664  CD2 HIS B 211       4.349  -6.789  -0.920  1.00 68.55           C  
ATOM   1665  ND1 HIS B 211       2.926  -5.697   0.329  1.00 68.55           N  
ATOM   1666  CE1 HIS B 211       3.715  -6.384   1.139  1.00 68.55           C  
ATOM   1667  NE2 HIS B 211       4.587  -7.054   0.406  1.00 68.55           N  
ATOM   1668  N   GLY B 212       3.953  -5.349  -4.960  1.00 70.09           N  
ATOM   1669  CA  GLY B 212       4.793  -5.995  -5.956  1.00 70.09           C  
ATOM   1670  C   GLY B 212       5.863  -5.079  -6.518  1.00 70.09           C  
ATOM   1671  O   GLY B 212       7.015  -5.488  -6.681  1.00 70.09           O  
ATOM   1672  N   ARG B 213       5.573  -3.893  -6.707  1.00 61.63           N  
ATOM   1673  CA  ARG B 213       6.508  -2.916  -7.254  1.00 61.63           C  
ATOM   1674  C   ARG B 213       7.618  -2.601  -6.257  1.00 61.63           C  
ATOM   1675  CB  ARG B 213       5.775  -1.631  -7.646  1.00 61.63           C  
ATOM   1676  O   ARG B 213       8.793  -2.545  -6.625  1.00 61.63           O  
ATOM   1677  CG  ARG B 213       5.887  -1.283  -9.121  1.00 61.63           C  
ATOM   1678  CD  ARG B 213       5.579   0.186  -9.380  1.00 61.63           C  
ATOM   1679  NE  ARG B 213       4.198   0.515  -9.035  1.00 61.63           N  
ATOM   1680  NH1 ARG B 213       4.271   2.651  -9.911  1.00 61.63           N  
ATOM   1681  NH2 ARG B 213       2.348   1.871  -8.938  1.00 61.63           N  
ATOM   1682  CZ  ARG B 213       3.609   1.678  -9.296  1.00 61.63           C  
ATOM   1683  N   LEU B 214       7.251  -2.384  -5.041  1.00 63.99           N  
ATOM   1684  CA  LEU B 214       8.218  -2.087  -3.990  1.00 63.99           C  
ATOM   1685  C   LEU B 214       9.148  -3.273  -3.756  1.00 63.99           C  
ATOM   1686  CB  LEU B 214       7.500  -1.723  -2.688  1.00 63.99           C  
ATOM   1687  O   LEU B 214      10.354  -3.095  -3.571  1.00 63.99           O  
ATOM   1688  CG  LEU B 214       6.757  -0.386  -2.674  1.00 63.99           C  
ATOM   1689  CD1 LEU B 214       5.917  -0.259  -1.408  1.00 63.99           C  
ATOM   1690  CD2 LEU B 214       7.740   0.773  -2.788  1.00 63.99           C  
ATOM   1691  N   THR B 215       8.561  -4.386  -3.840  1.00 70.46           N  
ATOM   1692  CA  THR B 215       9.347  -5.600  -3.651  1.00 70.46           C  
ATOM   1693  C   THR B 215      10.338  -5.786  -4.797  1.00 70.46           C  
ATOM   1694  CB  THR B 215       8.442  -6.841  -3.546  1.00 70.46           C  
ATOM   1695  O   THR B 215      11.503  -6.118  -4.569  1.00 70.46           O  
ATOM   1696  CG2 THR B 215       9.264  -8.103  -3.304  1.00 70.46           C  
ATOM   1697  OG1 THR B 215       7.526  -6.666  -2.458  1.00 70.46           O  
ATOM   1698  N   LYS B 216       9.844  -5.540  -5.989  1.00 69.53           N  
ATOM   1699  CA  LYS B 216      10.702  -5.661  -7.164  1.00 69.53           C  
ATOM   1700  C   LYS B 216      11.889  -4.707  -7.079  1.00 69.53           C  
ATOM   1701  CB  LYS B 216       9.904  -5.392  -8.441  1.00 69.53           C  
ATOM   1702  O   LYS B 216      13.028  -5.100  -7.340  1.00 69.53           O  
ATOM   1703  CG  LYS B 216      10.662  -5.709  -9.722  1.00 69.53           C  
ATOM   1704  CD  LYS B 216       9.783  -5.522 -10.952  1.00 69.53           C  
ATOM   1705  CE  LYS B 216      10.546  -5.818 -12.236  1.00 69.53           C  
ATOM   1706  NZ  LYS B 216       9.673  -5.692 -13.441  1.00 69.53           N  
ATOM   1707  N   ARG B 217      11.643  -3.513  -6.743  1.00 63.55           N  
ATOM   1708  CA  ARG B 217      12.692  -2.507  -6.610  1.00 63.55           C  
ATOM   1709  C   ARG B 217      13.713  -2.917  -5.554  1.00 63.55           C  
ATOM   1710  CB  ARG B 217      12.090  -1.145  -6.255  1.00 63.55           C  
ATOM   1711  O   ARG B 217      14.921  -2.785  -5.766  1.00 63.55           O  
ATOM   1712  CG  ARG B 217      11.670  -0.324  -7.463  1.00 63.55           C  
ATOM   1713  CD  ARG B 217      11.304   1.102  -7.076  1.00 63.55           C  
ATOM   1714  NE  ARG B 217      10.209   1.618  -7.893  1.00 63.55           N  
ATOM   1715  NH1 ARG B 217      10.080   3.651  -6.803  1.00 63.55           N  
ATOM   1716  NH2 ARG B 217       8.662   3.186  -8.544  1.00 63.55           N  
ATOM   1717  CZ  ARG B 217       9.653   2.817  -7.745  1.00 63.55           C  
ATOM   1718  N   TYR B 218      13.197  -3.369  -4.534  1.00 66.15           N  
ATOM   1719  CA  TYR B 218      14.080  -3.830  -3.469  1.00 66.15           C  
ATOM   1720  C   TYR B 218      14.952  -4.985  -3.945  1.00 66.15           C  
ATOM   1721  CB  TYR B 218      13.267  -4.260  -2.244  1.00 66.15           C  
ATOM   1722  O   TYR B 218      16.162  -4.999  -3.705  1.00 66.15           O  
ATOM   1723  CG  TYR B 218      14.114  -4.750  -1.095  1.00 66.15           C  
ATOM   1724  CD1 TYR B 218      14.363  -6.109  -0.917  1.00 66.15           C  
ATOM   1725  CD2 TYR B 218      14.665  -3.856  -0.184  1.00 66.15           C  
ATOM   1726  CE1 TYR B 218      15.141  -6.565   0.142  1.00 66.15           C  
ATOM   1727  CE2 TYR B 218      15.445  -4.300   0.879  1.00 66.15           C  
ATOM   1728  OH  TYR B 218      16.448  -6.101   2.083  1.00 66.15           O  
ATOM   1729  CZ  TYR B 218      15.677  -5.655   1.033  1.00 66.15           C  
ATOM   1730  N   MET B 219      14.338  -5.877  -4.643  1.00 66.37           N  
ATOM   1731  CA  MET B 219      15.067  -7.047  -5.125  1.00 66.37           C  
ATOM   1732  C   MET B 219      16.122  -6.646  -6.150  1.00 66.37           C  
ATOM   1733  CB  MET B 219      14.104  -8.067  -5.736  1.00 66.37           C  
ATOM   1734  O   MET B 219      17.219  -7.208  -6.171  1.00 66.37           O  
ATOM   1735  CG  MET B 219      13.217  -8.760  -4.716  1.00 66.37           C  
ATOM   1736  SD  MET B 219      12.120 -10.019  -5.477  1.00 66.37           S  
ATOM   1737  CE  MET B 219      12.705 -11.510  -4.625  1.00 66.37           C  
ATOM   1738  N   GLN B 220      15.774  -5.705  -6.933  1.00 64.13           N  
ATOM   1739  CA  GLN B 220      16.704  -5.197  -7.935  1.00 64.13           C  
ATOM   1740  C   GLN B 220      17.904  -4.520  -7.278  1.00 64.13           C  
ATOM   1741  CB  GLN B 220      16.000  -4.218  -8.875  1.00 64.13           C  
ATOM   1742  O   GLN B 220      19.051  -4.784  -7.647  1.00 64.13           O  
ATOM   1743  CG  GLN B 220      15.167  -4.895  -9.956  1.00 64.13           C  
ATOM   1744  CD  GLN B 220      14.340  -3.911 -10.763  1.00 64.13           C  
ATOM   1745  NE2 GLN B 220      13.805  -4.370 -11.889  1.00 64.13           N  
ATOM   1746  OE1 GLN B 220      14.184  -2.748 -10.376  1.00 64.13           O  
ATOM   1747  N   GLU B 221      17.641  -3.712  -6.264  1.00 61.27           N  
ATOM   1748  CA  GLU B 221      18.665  -2.920  -5.589  1.00 61.27           C  
ATOM   1749  C   GLU B 221      19.618  -3.811  -4.797  1.00 61.27           C  
ATOM   1750  CB  GLU B 221      18.020  -1.886  -4.662  1.00 61.27           C  
ATOM   1751  O   GLU B 221      20.803  -3.496  -4.664  1.00 61.27           O  
ATOM   1752  CG  GLU B 221      17.430  -0.689  -5.393  1.00 61.27           C  
ATOM   1753  CD  GLU B 221      16.651   0.247  -4.481  1.00 61.27           C  
ATOM   1754  OE1 GLU B 221      16.081   1.244  -4.979  1.00 61.27           O  
ATOM   1755  OE2 GLU B 221      16.612  -0.020  -3.259  1.00 61.27           O  
ATOM   1756  N   HIS B 222      19.133  -4.973  -4.486  1.00 64.33           N  
ATOM   1757  CA  HIS B 222      19.943  -5.801  -3.600  1.00 64.33           C  
ATOM   1758  C   HIS B 222      20.365  -7.095  -4.287  1.00 64.33           C  
ATOM   1759  CB  HIS B 222      19.179  -6.115  -2.313  1.00 64.33           C  
ATOM   1760  O   HIS B 222      20.866  -8.014  -3.636  1.00 64.33           O  
ATOM   1761  CG  HIS B 222      18.924  -4.914  -1.458  1.00 64.33           C  
ATOM   1762  CD2 HIS B 222      17.801  -4.184  -1.263  1.00 64.33           C  
ATOM   1763  ND1 HIS B 222      19.902  -4.335  -0.679  1.00 64.33           N  
ATOM   1764  CE1 HIS B 222      19.390  -3.297  -0.040  1.00 64.33           C  
ATOM   1765  NE2 HIS B 222      18.116  -3.183  -0.377  1.00 64.33           N  
ATOM   1766  N   GLY B 223      20.102  -7.112  -5.598  1.00 64.70           N  
ATOM   1767  CA  GLY B 223      20.610  -8.181  -6.443  1.00 64.70           C  
ATOM   1768  C   GLY B 223      19.900  -9.504  -6.223  1.00 64.70           C  
ATOM   1769  O   GLY B 223      20.503 -10.569  -6.367  1.00 64.70           O  
ATOM   1770  N   TYR B 224      18.653  -9.372  -5.741  1.00 59.68           N  
ATOM   1771  CA  TYR B 224      17.896 -10.586  -5.459  1.00 59.68           C  
ATOM   1772  C   TYR B 224      17.147 -11.061  -6.698  1.00 59.68           C  
ATOM   1773  CB  TYR B 224      16.909 -10.350  -4.311  1.00 59.68           C  
ATOM   1774  O   TYR B 224      16.729 -12.219  -6.772  1.00 59.68           O  
ATOM   1775  CG  TYR B 224      17.575 -10.104  -2.979  1.00 59.68           C  
ATOM   1776  CD1 TYR B 224      18.564 -10.963  -2.504  1.00 59.68           C  
ATOM   1777  CD2 TYR B 224      17.217  -9.015  -2.193  1.00 59.68           C  
ATOM   1778  CE1 TYR B 224      19.180 -10.741  -1.276  1.00 59.68           C  
ATOM   1779  CE2 TYR B 224      17.825  -8.784  -0.963  1.00 59.68           C  
ATOM   1780  OH  TYR B 224      19.410  -9.427   0.702  1.00 59.68           O  
ATOM   1781  CZ  TYR B 224      18.804  -9.651  -0.515  1.00 59.68           C  
ATOM   1782  N   LEU B 225      17.011 -10.199  -7.672  1.00 61.20           N  
ATOM   1783  CA  LEU B 225      16.211 -10.559  -8.837  1.00 61.20           C  
ATOM   1784  C   LEU B 225      17.076 -11.218  -9.907  1.00 61.20           C  
ATOM   1785  CB  LEU B 225      15.518  -9.322  -9.415  1.00 61.20           C  
ATOM   1786  O   LEU B 225      18.130 -10.691 -10.270  1.00 61.20           O  
ATOM   1787  CG  LEU B 225      13.991  -9.373  -9.491  1.00 61.20           C  
ATOM   1788  CD1 LEU B 225      13.377  -8.445  -8.449  1.00 61.20           C  
ATOM   1789  CD2 LEU B 225      13.513  -9.005 -10.891  1.00 61.20           C  
ATOM   1790  N   LYS B 226      16.718 -12.450 -10.277  1.00 51.51           N  
ATOM   1791  CA  LYS B 226      17.377 -13.102 -11.405  1.00 51.51           C  
ATOM   1792  C   LYS B 226      17.100 -12.358 -12.708  1.00 51.51           C  
ATOM   1793  CB  LYS B 226      16.920 -14.557 -11.525  1.00 51.51           C  
ATOM   1794  O   LYS B 226      16.101 -11.646 -12.822  1.00 51.51           O  
ATOM   1795  CG  LYS B 226      17.391 -15.450 -10.386  1.00 51.51           C  
ATOM   1796  CD  LYS B 226      17.135 -16.921 -10.687  1.00 51.51           C  
ATOM   1797  CE  LYS B 226      17.629 -17.817  -9.559  1.00 51.51           C  
ATOM   1798  NZ  LYS B 226      17.368 -19.260  -9.843  1.00 51.51           N  
ATOM   1799  N   TRP B 227      17.919 -12.482 -13.654  1.00 57.46           N  
ATOM   1800  CA  TRP B 227      17.848 -11.743 -14.911  1.00 57.46           C  
ATOM   1801  C   TRP B 227      16.485 -11.923 -15.571  1.00 57.46           C  
ATOM   1802  CB  TRP B 227      18.956 -12.197 -15.865  1.00 57.46           C  
ATOM   1803  O   TRP B 227      15.965 -10.998 -16.199  1.00 57.46           O  
ATOM   1804  CG  TRP B 227      18.793 -13.601 -16.364  1.00 57.46           C  
ATOM   1805  CD1 TRP B 227      19.281 -14.742 -15.788  1.00 57.46           C  
ATOM   1806  CD2 TRP B 227      18.097 -14.014 -17.544  1.00 57.46           C  
ATOM   1807  CE2 TRP B 227      18.203 -15.420 -17.622  1.00 57.46           C  
ATOM   1808  CE3 TRP B 227      17.392 -13.330 -18.544  1.00 57.46           C  
ATOM   1809  NE1 TRP B 227      18.930 -15.839 -16.540  1.00 57.46           N  
ATOM   1810  CH2 TRP B 227      16.946 -15.462 -19.627  1.00 57.46           C  
ATOM   1811  CZ2 TRP B 227      17.630 -16.155 -18.662  1.00 57.46           C  
ATOM   1812  CZ3 TRP B 227      16.823 -14.063 -19.578  1.00 57.46           C  
ATOM   1813  N   ARG B 228      15.949 -13.109 -15.435  1.00 53.41           N  
ATOM   1814  CA  ARG B 228      14.714 -13.401 -16.156  1.00 53.41           C  
ATOM   1815  C   ARG B 228      13.528 -12.680 -15.524  1.00 53.41           C  
ATOM   1816  CB  ARG B 228      14.454 -14.908 -16.188  1.00 53.41           C  
ATOM   1817  O   ARG B 228      12.494 -12.491 -16.169  1.00 53.41           O  
ATOM   1818  CG  ARG B 228      14.287 -15.534 -14.813  1.00 53.41           C  
ATOM   1819  CD  ARG B 228      14.073 -17.039 -14.900  1.00 53.41           C  
ATOM   1820  NE  ARG B 228      14.913 -17.759 -13.947  1.00 53.41           N  
ATOM   1821  NH1 ARG B 228      14.002 -19.834 -14.397  1.00 53.41           N  
ATOM   1822  NH2 ARG B 228      15.671 -19.623 -12.840  1.00 53.41           N  
ATOM   1823  CZ  ARG B 228      14.860 -19.070 -13.730  1.00 53.41           C  
ATOM   1824  N   PHE B 229      13.768 -12.059 -14.241  1.00 54.93           N  
ATOM   1825  CA  PHE B 229      12.678 -11.338 -13.594  1.00 54.93           C  
ATOM   1826  C   PHE B 229      12.997  -9.851 -13.492  1.00 54.93           C  
ATOM   1827  CB  PHE B 229      12.404 -11.912 -12.200  1.00 54.93           C  
ATOM   1828  O   PHE B 229      12.195  -9.073 -12.972  1.00 54.93           O  
ATOM   1829  CG  PHE B 229      11.978 -13.355 -12.211  1.00 54.93           C  
ATOM   1830  CD1 PHE B 229      10.704 -13.715 -12.632  1.00 54.93           C  
ATOM   1831  CD2 PHE B 229      12.852 -14.353 -11.800  1.00 54.93           C  
ATOM   1832  CE1 PHE B 229      10.306 -15.050 -12.644  1.00 54.93           C  
ATOM   1833  CE2 PHE B 229      12.462 -15.689 -11.809  1.00 54.93           C  
ATOM   1834  CZ  PHE B 229      11.188 -16.035 -12.230  1.00 54.93           C  
ATOM   1835  N   ASP B 230      14.254  -9.476 -13.922  1.00 54.50           N  
ATOM   1836  CA  ASP B 230      14.689  -8.083 -13.890  1.00 54.50           C  
ATOM   1837  C   ASP B 230      14.452  -7.403 -15.237  1.00 54.50           C  
ATOM   1838  CB  ASP B 230      16.168  -7.992 -13.507  1.00 54.50           C  
ATOM   1839  O   ASP B 230      15.173  -7.660 -16.203  1.00 54.50           O  
ATOM   1840  CG  ASP B 230      16.632  -6.565 -13.273  1.00 54.50           C  
ATOM   1841  OD1 ASP B 230      15.804  -5.633 -13.354  1.00 54.50           O  
ATOM   1842  OD2 ASP B 230      17.838  -6.371 -13.008  1.00 54.50           O  
ATOM   1843  N   ARG B 231      13.408  -6.576 -15.386  1.00 49.32           N  
ATOM   1844  CA  ARG B 231      12.988  -5.987 -16.653  1.00 49.32           C  
ATOM   1845  C   ARG B 231      13.634  -4.622 -16.863  1.00 49.32           C  
ATOM   1846  CB  ARG B 231      11.464  -5.860 -16.708  1.00 49.32           C  
ATOM   1847  O   ARG B 231      13.300  -3.911 -17.813  1.00 49.32           O  
ATOM   1848  CG  ARG B 231      10.737  -7.193 -16.792  1.00 49.32           C  
ATOM   1849  CD  ARG B 231       9.232  -7.007 -16.923  1.00 49.32           C  
ATOM   1850  NE  ARG B 231       8.533  -8.288 -16.973  1.00 49.32           N  
ATOM   1851  NH1 ARG B 231       6.471  -7.378 -17.482  1.00 49.32           N  
ATOM   1852  NH2 ARG B 231       6.704  -9.648 -17.256  1.00 49.32           N  
ATOM   1853  CZ  ARG B 231       7.238  -8.435 -17.237  1.00 49.32           C  
ATOM   1854  N   SER B 232      14.380  -3.935 -16.024  1.00 51.32           N  
ATOM   1855  CA  SER B 232      14.825  -2.545 -16.010  1.00 51.32           C  
ATOM   1856  C   SER B 232      15.722  -2.239 -17.205  1.00 51.32           C  
ATOM   1857  CB  SER B 232      15.567  -2.232 -14.711  1.00 51.32           C  
ATOM   1858  O   SER B 232      15.777  -1.100 -17.672  1.00 51.32           O  
ATOM   1859  OG  SER B 232      16.108  -3.413 -14.144  1.00 51.32           O  
ATOM   1860  N   SER B 233      16.441  -2.964 -18.057  1.00 52.61           N  
ATOM   1861  CA  SER B 233      17.245  -2.322 -19.093  1.00 52.61           C  
ATOM   1862  C   SER B 233      17.562  -3.291 -20.227  1.00 52.61           C  
ATOM   1863  CB  SER B 233      18.545  -1.775 -18.501  1.00 52.61           C  
ATOM   1864  O   SER B 233      18.099  -2.890 -21.261  1.00 52.61           O  
ATOM   1865  OG  SER B 233      19.420  -2.832 -18.146  1.00 52.61           O  
ATOM   1866  N   GLY B 234      16.836  -4.304 -20.428  1.00 56.49           N  
ATOM   1867  CA  GLY B 234      17.184  -5.226 -21.497  1.00 56.49           C  
ATOM   1868  C   GLY B 234      15.973  -5.843 -22.171  1.00 56.49           C  
ATOM   1869  O   GLY B 234      14.841  -5.413 -21.940  1.00 56.49           O  
ATOM   1870  N   PRO B 235      16.152  -6.398 -23.275  1.00 64.58           N  
ATOM   1871  CA  PRO B 235      15.069  -7.105 -23.965  1.00 64.58           C  
ATOM   1872  C   PRO B 235      14.268  -8.010 -23.032  1.00 64.58           C  
ATOM   1873  CB  PRO B 235      15.805  -7.927 -25.026  1.00 64.58           C  
ATOM   1874  O   PRO B 235      14.788  -8.465 -22.010  1.00 64.58           O  
ATOM   1875  CG  PRO B 235      17.228  -7.954 -24.570  1.00 64.58           C  
ATOM   1876  CD  PRO B 235      17.440  -6.824 -23.603  1.00 64.58           C  
ATOM   1877  N   ILE B 236      13.039  -8.027 -23.215  1.00 73.01           N  
ATOM   1878  CA  ILE B 236      12.172  -8.935 -22.472  1.00 73.01           C  
ATOM   1879  C   ILE B 236      12.574 -10.380 -22.754  1.00 73.01           C  
ATOM   1880  CB  ILE B 236      10.684  -8.713 -22.828  1.00 73.01           C  
ATOM   1881  O   ILE B 236      12.513 -10.836 -23.899  1.00 73.01           O  
ATOM   1882  CG1 ILE B 236      10.270  -7.271 -22.514  1.00 73.01           C  
ATOM   1883  CG2 ILE B 236       9.796  -9.713 -22.082  1.00 73.01           C  
ATOM   1884  CD1 ILE B 236       8.873  -6.908 -23.000  1.00 73.01           C  
ATOM   1885  N   LEU B 237      13.029 -10.932 -21.625  1.00 72.74           N  
ATOM   1886  CA  LEU B 237      13.591 -12.269 -21.783  1.00 72.74           C  
ATOM   1887  C   LEU B 237      12.579 -13.336 -21.377  1.00 72.74           C  
ATOM   1888  CB  LEU B 237      14.867 -12.417 -20.951  1.00 72.74           C  
ATOM   1889  O   LEU B 237      11.642 -13.054 -20.626  1.00 72.74           O  
ATOM   1890  CG  LEU B 237      16.016 -11.470 -21.299  1.00 72.74           C  
ATOM   1891  CD1 LEU B 237      17.144 -11.609 -20.281  1.00 72.74           C  
ATOM   1892  CD2 LEU B 237      16.526 -11.742 -22.710  1.00 72.74           C  
ATOM   1893  N   CYS B 238      12.745 -14.470 -21.971  1.00 70.73           N  
ATOM   1894  CA  CYS B 238      11.961 -15.635 -21.575  1.00 70.73           C  
ATOM   1895  C   CYS B 238      12.203 -15.983 -20.112  1.00 70.73           C  
ATOM   1896  CB  CYS B 238      12.301 -16.835 -22.458  1.00 70.73           C  
ATOM   1897  O   CYS B 238      13.346 -15.991 -19.652  1.00 70.73           O  
ATOM   1898  SG  CYS B 238      11.346 -18.319 -22.068  1.00 70.73           S  
ATOM   1899  N   GLN B 239      11.135 -16.185 -19.413  1.00 64.94           N  
ATOM   1900  CA  GLN B 239      11.249 -16.432 -17.979  1.00 64.94           C  
ATOM   1901  C   GLN B 239      11.251 -17.928 -17.677  1.00 64.94           C  
ATOM   1902  CB  GLN B 239      10.110 -15.745 -17.224  1.00 64.94           C  
ATOM   1903  O   GLN B 239      11.283 -18.331 -16.512  1.00 64.94           O  
ATOM   1904  CG  GLN B 239      10.166 -14.224 -17.277  1.00 64.94           C  
ATOM   1905  CD  GLN B 239       8.941 -13.570 -16.666  1.00 64.94           C  
ATOM   1906  NE2 GLN B 239       9.164 -12.613 -15.772  1.00 64.94           N  
ATOM   1907  OE1 GLN B 239       7.804 -13.922 -16.995  1.00 64.94           O  
ATOM   1908  N   VAL B 240      11.268 -18.704 -18.728  1.00 62.89           N  
ATOM   1909  CA  VAL B 240      11.194 -20.148 -18.532  1.00 62.89           C  
ATOM   1910  C   VAL B 240      12.545 -20.783 -18.853  1.00 62.89           C  
ATOM   1911  CB  VAL B 240      10.087 -20.782 -19.403  1.00 62.89           C  
ATOM   1912  O   VAL B 240      13.068 -21.575 -18.066  1.00 62.89           O  
ATOM   1913  CG1 VAL B 240      10.043 -22.296 -19.203  1.00 62.89           C  
ATOM   1914  CG2 VAL B 240       8.731 -20.158 -19.080  1.00 62.89           C  
ATOM   1915  N   CYS B 241      13.206 -20.446 -19.982  1.00 64.80           N  
ATOM   1916  CA  CYS B 241      14.418 -21.129 -20.420  1.00 64.80           C  
ATOM   1917  C   CYS B 241      15.655 -20.507 -19.783  1.00 64.80           C  
ATOM   1918  CB  CYS B 241      14.539 -21.081 -21.943  1.00 64.80           C  
ATOM   1919  O   CYS B 241      15.634 -19.341 -19.385  1.00 64.80           O  
ATOM   1920  SG  CYS B 241      14.835 -19.424 -22.598  1.00 64.80           S  
ATOM   1921  N   ARG B 242      16.715 -21.239 -19.683  1.00 59.34           N  
ATOM   1922  CA  ARG B 242      17.959 -20.793 -19.062  1.00 59.34           C  
ATOM   1923  C   ARG B 242      18.875 -20.132 -20.086  1.00 59.34           C  
ATOM   1924  CB  ARG B 242      18.679 -21.967 -18.396  1.00 59.34           C  
ATOM   1925  O   ARG B 242      19.888 -19.530 -19.723  1.00 59.34           O  
ATOM   1926  CG  ARG B 242      17.946 -22.536 -17.191  1.00 59.34           C  
ATOM   1927  CD  ARG B 242      18.784 -23.575 -16.460  1.00 59.34           C  
ATOM   1928  NE  ARG B 242      18.120 -24.049 -15.249  1.00 59.34           N  
ATOM   1929  NH1 ARG B 242      19.934 -25.251 -14.475  1.00 59.34           N  
ATOM   1930  NH2 ARG B 242      17.985 -25.206 -13.270  1.00 59.34           N  
ATOM   1931  CZ  ARG B 242      18.681 -24.834 -14.334  1.00 59.34           C  
ATOM   1932  N   ASN B 243      18.499 -20.009 -21.371  1.00 68.68           N  
ATOM   1933  CA  ASN B 243      19.369 -19.556 -22.451  1.00 68.68           C  
ATOM   1934  C   ASN B 243      19.180 -18.069 -22.736  1.00 68.68           C  
ATOM   1935  CB  ASN B 243      19.122 -20.376 -23.719  1.00 68.68           C  
ATOM   1936  O   ASN B 243      19.690 -17.554 -23.733  1.00 68.68           O  
ATOM   1937  CG  ASN B 243      19.482 -21.838 -23.548  1.00 68.68           C  
ATOM   1938  ND2 ASN B 243      18.897 -22.694 -24.378  1.00 68.68           N  
ATOM   1939  OD1 ASN B 243      20.280 -22.196 -22.677  1.00 68.68           O  
ATOM   1940  N   LYS B 244      18.549 -17.299 -21.786  1.00 72.96           N  
ATOM   1941  CA  LYS B 244      18.342 -15.859 -21.913  1.00 72.96           C  
ATOM   1942  C   LYS B 244      17.782 -15.503 -23.287  1.00 72.96           C  
ATOM   1943  CB  LYS B 244      19.651 -15.105 -21.669  1.00 72.96           C  
ATOM   1944  O   LYS B 244      18.242 -14.553 -23.924  1.00 72.96           O  
ATOM   1945  CG  LYS B 244      20.198 -15.256 -20.258  1.00 72.96           C  
ATOM   1946  CD  LYS B 244      21.429 -14.385 -20.040  1.00 72.96           C  
ATOM   1947  CE  LYS B 244      22.002 -14.566 -18.640  1.00 72.96           C  
ATOM   1948  NZ  LYS B 244      23.157 -13.653 -18.393  1.00 72.96           N  
ATOM   1949  N   ARG B 245      16.932 -16.263 -23.849  1.00 78.15           N  
ATOM   1950  CA  ARG B 245      16.300 -15.975 -25.132  1.00 78.15           C  
ATOM   1951  C   ARG B 245      15.285 -14.844 -25.001  1.00 78.15           C  
ATOM   1952  CB  ARG B 245      15.620 -17.227 -25.690  1.00 78.15           C  
ATOM   1953  O   ARG B 245      14.727 -14.625 -23.923  1.00 78.15           O  
ATOM   1954  CG  ARG B 245      16.590 -18.321 -26.107  1.00 78.15           C  
ATOM   1955  CD  ARG B 245      15.871 -19.494 -26.758  1.00 78.15           C  
ATOM   1956  NE  ARG B 245      16.553 -20.758 -26.494  1.00 78.15           N  
ATOM   1957  NH1 ARG B 245      14.984 -22.068 -27.571  1.00 78.15           N  
ATOM   1958  NH2 ARG B 245      16.816 -23.037 -26.592  1.00 78.15           N  
ATOM   1959  CZ  ARG B 245      16.116 -21.951 -26.886  1.00 78.15           C  
ATOM   1960  N   ILE B 246      15.109 -14.141 -26.074  1.00 79.96           N  
ATOM   1961  CA  ILE B 246      14.155 -13.037 -26.114  1.00 79.96           C  
ATOM   1962  C   ILE B 246      12.730 -13.585 -26.079  1.00 79.96           C  
ATOM   1963  CB  ILE B 246      14.360 -12.158 -27.368  1.00 79.96           C  
ATOM   1964  O   ILE B 246      12.426 -14.584 -26.737  1.00 79.96           O  
ATOM   1965  CG1 ILE B 246      15.747 -11.505 -27.341  1.00 79.96           C  
ATOM   1966  CG2 ILE B 246      13.258 -11.100 -27.472  1.00 79.96           C  
ATOM   1967  CD1 ILE B 246      16.158 -10.870 -28.662  1.00 79.96           C  
ATOM   1968  N   ALA B 247      11.994 -13.073 -25.243  1.00 78.88           N  
ATOM   1969  CA  ALA B 247      10.600 -13.492 -25.117  1.00 78.88           C  
ATOM   1970  C   ALA B 247       9.818 -13.187 -26.391  1.00 78.88           C  
ATOM   1971  CB  ALA B 247       9.946 -12.810 -23.918  1.00 78.88           C  
ATOM   1972  O   ALA B 247      10.043 -12.159 -27.034  1.00 78.88           O  
ATOM   1973  N   TYR B 248       9.023 -14.061 -26.766  1.00 79.32           N  
ATOM   1974  CA  TYR B 248       8.184 -13.918 -27.951  1.00 79.32           C  
ATOM   1975  C   TYR B 248       6.758 -13.542 -27.568  1.00 79.32           C  
ATOM   1976  CB  TYR B 248       8.181 -15.214 -28.768  1.00 79.32           C  
ATOM   1977  O   TYR B 248       6.198 -12.581 -28.101  1.00 79.32           O  
ATOM   1978  CG  TYR B 248       7.257 -15.177 -29.961  1.00 79.32           C  
ATOM   1979  CD1 TYR B 248       6.176 -16.051 -30.056  1.00 79.32           C  
ATOM   1980  CD2 TYR B 248       7.463 -14.271 -30.995  1.00 79.32           C  
ATOM   1981  CE1 TYR B 248       5.322 -16.022 -31.154  1.00 79.32           C  
ATOM   1982  CE2 TYR B 248       6.616 -14.233 -32.098  1.00 79.32           C  
ATOM   1983  OH  TYR B 248       4.708 -15.079 -33.257  1.00 79.32           O  
ATOM   1984  CZ  TYR B 248       5.550 -15.111 -32.168  1.00 79.32           C  
ATOM   1985  N   LYS B 249       6.185 -14.249 -26.531  1.00 76.35           N  
ATOM   1986  CA  LYS B 249       4.825 -14.011 -26.058  1.00 76.35           C  
ATOM   1987  C   LYS B 249       4.758 -14.051 -24.534  1.00 76.35           C  
ATOM   1988  CB  LYS B 249       3.862 -15.041 -26.652  1.00 76.35           C  
ATOM   1989  O   LYS B 249       5.629 -14.632 -23.884  1.00 76.35           O  
ATOM   1990  CG  LYS B 249       3.654 -14.901 -28.153  1.00 76.35           C  
ATOM   1991  CD  LYS B 249       2.713 -13.749 -28.481  1.00 76.35           C  
ATOM   1992  CE  LYS B 249       2.369 -13.713 -29.964  1.00 76.35           C  
ATOM   1993  NZ  LYS B 249       1.568 -12.503 -30.317  1.00 76.35           N  
ATOM   1994  N   ARG B 250       3.762 -13.411 -24.046  1.00 71.04           N  
ATOM   1995  CA  ARG B 250       3.458 -13.479 -22.620  1.00 71.04           C  
ATOM   1996  C   ARG B 250       2.159 -14.241 -22.373  1.00 71.04           C  
ATOM   1997  CB  ARG B 250       3.363 -12.074 -22.022  1.00 71.04           C  
ATOM   1998  O   ARG B 250       1.160 -14.011 -23.057  1.00 71.04           O  
ATOM   1999  CG  ARG B 250       2.999 -12.056 -20.546  1.00 71.04           C  
ATOM   2000  CD  ARG B 250       3.005 -10.643 -19.981  1.00 71.04           C  
ATOM   2001  NE  ARG B 250       2.675 -10.630 -18.558  1.00 71.04           N  
ATOM   2002  NH1 ARG B 250       4.598  -9.524 -17.911  1.00 71.04           N  
ATOM   2003  NH2 ARG B 250       3.042 -10.142 -16.344  1.00 71.04           N  
ATOM   2004  CZ  ARG B 250       3.439 -10.099 -17.608  1.00 71.04           C  
ATOM   2005  N   CYS B 251       2.235 -15.072 -21.397  1.00 61.50           N  
ATOM   2006  CA  CYS B 251       1.024 -15.767 -20.974  1.00 61.50           C  
ATOM   2007  C   CYS B 251       0.348 -15.033 -19.822  1.00 61.50           C  
ATOM   2008  CB  CYS B 251       1.347 -17.201 -20.558  1.00 61.50           C  
ATOM   2009  O   CYS B 251       0.929 -14.892 -18.744  1.00 61.50           O  
ATOM   2010  SG  CYS B 251      -0.078 -18.114 -19.925  1.00 61.50           S  
ATOM   2011  N   ILE B 252      -0.891 -14.656 -20.049  1.00 60.14           N  
ATOM   2012  CA  ILE B 252      -1.634 -13.915 -19.035  1.00 60.14           C  
ATOM   2013  C   ILE B 252      -2.016 -14.851 -17.890  1.00 60.14           C  
ATOM   2014  CB  ILE B 252      -2.897 -13.253 -19.630  1.00 60.14           C  
ATOM   2015  O   ILE B 252      -2.015 -14.448 -16.724  1.00 60.14           O  
ATOM   2016  CG1 ILE B 252      -2.514 -12.303 -20.771  1.00 60.14           C  
ATOM   2017  CG2 ILE B 252      -3.683 -12.515 -18.542  1.00 60.14           C  
ATOM   2018  CD1 ILE B 252      -2.939 -10.859 -20.542  1.00 60.14           C  
ATOM   2019  N   THR B 253      -2.223 -16.045 -18.224  1.00 51.34           N  
ATOM   2020  CA  THR B 253      -2.659 -17.036 -17.246  1.00 51.34           C  
ATOM   2021  C   THR B 253      -1.515 -17.411 -16.309  1.00 51.34           C  
ATOM   2022  CB  THR B 253      -3.197 -18.303 -17.936  1.00 51.34           C  
ATOM   2023  O   THR B 253      -1.668 -17.369 -15.087  1.00 51.34           O  
ATOM   2024  CG2 THR B 253      -3.884 -19.225 -16.934  1.00 51.34           C  
ATOM   2025  OG1 THR B 253      -4.141 -17.926 -18.946  1.00 51.34           O  
ATOM   2026  N   CYS B 254      -0.367 -17.624 -16.900  1.00 50.95           N  
ATOM   2027  CA  CYS B 254       0.779 -18.032 -16.094  1.00 50.95           C  
ATOM   2028  C   CYS B 254       1.589 -16.821 -15.646  1.00 50.95           C  
ATOM   2029  CB  CYS B 254       1.672 -18.992 -16.879  1.00 50.95           C  
ATOM   2030  O   CYS B 254       2.439 -16.931 -14.760  1.00 50.95           O  
ATOM   2031  SG  CYS B 254       0.803 -20.446 -17.506  1.00 50.95           S  
ATOM   2032  N   ARG B 255       1.250 -15.729 -16.293  1.00 56.47           N  
ATOM   2033  CA  ARG B 255       1.938 -14.472 -16.018  1.00 56.47           C  
ATOM   2034  C   ARG B 255       3.434 -14.597 -16.285  1.00 56.47           C  
ATOM   2035  CB  ARG B 255       1.698 -14.032 -14.572  1.00 56.47           C  
ATOM   2036  O   ARG B 255       4.253 -14.121 -15.496  1.00 56.47           O  
ATOM   2037  CG  ARG B 255       0.242 -13.734 -14.252  1.00 56.47           C  
ATOM   2038  CD  ARG B 255       0.082 -13.133 -12.863  1.00 56.47           C  
ATOM   2039  NE  ARG B 255      -1.314 -13.135 -12.433  1.00 56.47           N  
ATOM   2040  NH1 ARG B 255      -0.841 -13.507 -10.202  1.00 56.47           N  
ATOM   2041  NH2 ARG B 255      -3.015 -13.296 -10.898  1.00 56.47           N  
ATOM   2042  CZ  ARG B 255      -1.720 -13.312 -11.179  1.00 56.47           C  
ATOM   2043  N   LEU B 256       3.807 -15.218 -17.315  1.00 65.02           N  
ATOM   2044  CA  LEU B 256       5.207 -15.440 -17.659  1.00 65.02           C  
ATOM   2045  C   LEU B 256       5.482 -15.038 -19.104  1.00 65.02           C  
ATOM   2046  CB  LEU B 256       5.586 -16.907 -17.444  1.00 65.02           C  
ATOM   2047  O   LEU B 256       4.632 -15.224 -19.978  1.00 65.02           O  
ATOM   2048  CG  LEU B 256       5.585 -17.403 -15.997  1.00 65.02           C  
ATOM   2049  CD1 LEU B 256       5.666 -18.926 -15.959  1.00 65.02           C  
ATOM   2050  CD2 LEU B 256       6.738 -16.781 -15.218  1.00 65.02           C  
ATOM   2051  N   ASN B 257       6.638 -14.521 -19.340  1.00 71.49           N  
ATOM   2052  CA  ASN B 257       7.145 -14.309 -20.691  1.00 71.49           C  
ATOM   2053  C   ASN B 257       7.831 -15.559 -21.235  1.00 71.49           C  
ATOM   2054  CB  ASN B 257       8.108 -13.120 -20.723  1.00 71.49           C  
ATOM   2055  O   ASN B 257       8.651 -16.171 -20.549  1.00 71.49           O  
ATOM   2056  CG  ASN B 257       7.449 -11.823 -20.296  1.00 71.49           C  
ATOM   2057  ND2 ASN B 257       8.156 -11.033 -19.497  1.00 71.49           N  
ATOM   2058  OD1 ASN B 257       6.312 -11.535 -20.680  1.00 71.49           O  
ATOM   2059  N   LEU B 258       7.464 -15.884 -22.560  1.00 71.38           N  
ATOM   2060  CA  LEU B 258       7.991 -17.126 -23.113  1.00 71.38           C  
ATOM   2061  C   LEU B 258       8.648 -16.882 -24.467  1.00 71.38           C  
ATOM   2062  CB  LEU B 258       6.875 -18.166 -23.254  1.00 71.38           C  
ATOM   2063  O   LEU B 258       8.163 -16.074 -25.262  1.00 71.38           O  
ATOM   2064  CG  LEU B 258       6.143 -18.553 -21.968  1.00 71.38           C  
ATOM   2065  CD1 LEU B 258       4.674 -18.840 -22.261  1.00 71.38           C  
ATOM   2066  CD2 LEU B 258       6.809 -19.761 -21.317  1.00 71.38           C  
ATOM   2067  N   CYS B 259       9.804 -17.470 -24.726  1.00 77.90           N  
ATOM   2068  CA  CYS B 259      10.405 -17.492 -26.055  1.00 77.90           C  
ATOM   2069  C   CYS B 259       9.665 -18.458 -26.972  1.00 77.90           C  
ATOM   2070  CB  CYS B 259      11.880 -17.885 -25.969  1.00 77.90           C  
ATOM   2071  O   CYS B 259       8.781 -19.191 -26.525  1.00 77.90           O  
ATOM   2072  SG  CYS B 259      12.148 -19.615 -25.524  1.00 77.90           S  
ATOM   2073  N   ASN B 260       9.945 -18.351 -28.171  1.00 80.96           N  
ATOM   2074  CA  ASN B 260       9.262 -19.192 -29.149  1.00 80.96           C  
ATOM   2075  C   ASN B 260       9.454 -20.675 -28.844  1.00 80.96           C  
ATOM   2076  CB  ASN B 260       9.748 -18.874 -30.564  1.00 80.96           C  
ATOM   2077  O   ASN B 260       8.511 -21.461 -28.946  1.00 80.96           O  
ATOM   2078  CG  ASN B 260       8.722 -19.217 -31.625  1.00 80.96           C  
ATOM   2079  ND2 ASN B 260       9.189 -19.472 -32.842  1.00 80.96           N  
ATOM   2080  OD1 ASN B 260       7.519 -19.252 -31.355  1.00 80.96           O  
ATOM   2081  N   ASP B 261      10.681 -21.136 -28.431  1.00 79.00           N  
ATOM   2082  CA  ASP B 261      10.989 -22.531 -28.133  1.00 79.00           C  
ATOM   2083  C   ASP B 261      10.224 -23.012 -26.903  1.00 79.00           C  
ATOM   2084  CB  ASP B 261      12.494 -22.714 -27.922  1.00 79.00           C  
ATOM   2085  O   ASP B 261       9.651 -24.104 -26.909  1.00 79.00           O  
ATOM   2086  CG  ASP B 261      13.299 -22.528 -29.196  1.00 79.00           C  
ATOM   2087  OD1 ASP B 261      12.730 -22.659 -30.302  1.00 79.00           O  
ATOM   2088  OD2 ASP B 261      14.513 -22.249 -29.094  1.00 79.00           O  
ATOM   2089  N   CYS B 262      10.191 -22.170 -25.917  1.00 67.62           N  
ATOM   2090  CA  CYS B 262       9.493 -22.527 -24.687  1.00 67.62           C  
ATOM   2091  C   CYS B 262       7.983 -22.519 -24.895  1.00 67.62           C  
ATOM   2092  CB  CYS B 262       9.867 -21.564 -23.561  1.00 67.62           C  
ATOM   2093  O   CYS B 262       7.265 -23.318 -24.292  1.00 67.62           O  
ATOM   2094  SG  CYS B 262      11.534 -21.813 -22.913  1.00 67.62           S  
ATOM   2095  N   LEU B 263       7.530 -21.550 -25.697  1.00 72.44           N  
ATOM   2096  CA  LEU B 263       6.111 -21.515 -26.034  1.00 72.44           C  
ATOM   2097  C   LEU B 263       5.681 -22.813 -26.709  1.00 72.44           C  
ATOM   2098  CB  LEU B 263       5.806 -20.325 -26.947  1.00 72.44           C  
ATOM   2099  O   LEU B 263       4.642 -23.382 -26.365  1.00 72.44           O  
ATOM   2100  CG  LEU B 263       4.350 -19.857 -26.988  1.00 72.44           C  
ATOM   2101  CD1 LEU B 263       4.150 -18.665 -26.058  1.00 72.44           C  
ATOM   2102  CD2 LEU B 263       3.942 -19.503 -28.414  1.00 72.44           C  
ATOM   2103  N   LYS B 264       6.475 -23.360 -27.623  1.00 69.59           N  
ATOM   2104  CA  LYS B 264       6.171 -24.582 -28.362  1.00 69.59           C  
ATOM   2105  C   LYS B 264       6.275 -25.809 -27.461  1.00 69.59           C  
ATOM   2106  CB  LYS B 264       7.108 -24.732 -29.561  1.00 69.59           C  
ATOM   2107  O   LYS B 264       5.463 -26.731 -27.562  1.00 69.59           O  
ATOM   2108  CG  LYS B 264       6.767 -23.820 -30.731  1.00 69.59           C  
ATOM   2109  CD  LYS B 264       7.733 -24.015 -31.892  1.00 69.59           C  
ATOM   2110  CE  LYS B 264       7.501 -22.988 -32.992  1.00 69.59           C  
ATOM   2111  NZ  LYS B 264       8.492 -23.130 -34.101  1.00 69.59           N  
ATOM   2112  N   ALA B 265       7.298 -25.786 -26.659  1.00 63.51           N  
ATOM   2113  CA  ALA B 265       7.573 -26.924 -25.786  1.00 63.51           C  
ATOM   2114  C   ALA B 265       6.474 -27.091 -24.740  1.00 63.51           C  
ATOM   2115  CB  ALA B 265       8.930 -26.758 -25.106  1.00 63.51           C  
ATOM   2116  O   ALA B 265       6.067 -28.214 -24.431  1.00 63.51           O  
ATOM   2117  N   PHE B 266       6.002 -25.962 -24.223  1.00 51.21           N  
ATOM   2118  CA  PHE B 266       5.118 -26.034 -23.065  1.00 51.21           C  
ATOM   2119  C   PHE B 266       3.660 -25.896 -23.488  1.00 51.21           C  
ATOM   2120  CB  PHE B 266       5.475 -24.946 -22.047  1.00 51.21           C  
ATOM   2121  O   PHE B 266       2.758 -26.348 -22.779  1.00 51.21           O  
ATOM   2122  CG  PHE B 266       6.790 -25.172 -21.353  1.00 51.21           C  
ATOM   2123  CD1 PHE B 266       6.905 -26.119 -20.343  1.00 51.21           C  
ATOM   2124  CD2 PHE B 266       7.913 -24.436 -21.710  1.00 51.21           C  
ATOM   2125  CE1 PHE B 266       8.122 -26.331 -19.699  1.00 51.21           C  
ATOM   2126  CE2 PHE B 266       9.132 -24.642 -21.070  1.00 51.21           C  
ATOM   2127  CZ  PHE B 266       9.234 -25.589 -20.064  1.00 51.21           C  
ATOM   2128  N   HIS B 267       3.379 -25.196 -24.609  1.00 47.52           N  
ATOM   2129  CA  HIS B 267       1.987 -24.901 -24.926  1.00 47.52           C  
ATOM   2130  C   HIS B 267       1.474 -25.802 -26.045  1.00 47.52           C  
ATOM   2131  CB  HIS B 267       1.826 -23.432 -25.320  1.00 47.52           C  
ATOM   2132  O   HIS B 267       0.442 -25.514 -26.656  1.00 47.52           O  
ATOM   2133  CG  HIS B 267       1.820 -22.495 -24.154  1.00 47.52           C  
ATOM   2134  CD2 HIS B 267       0.796 -21.914 -23.486  1.00 47.52           C  
ATOM   2135  ND1 HIS B 267       2.976 -22.054 -23.548  1.00 47.52           N  
ATOM   2136  CE1 HIS B 267       2.662 -21.241 -22.553  1.00 47.52           C  
ATOM   2137  NE2 HIS B 267       1.345 -21.139 -22.494  1.00 47.52           N  
ATOM   2138  N   SER B 268       2.265 -26.814 -26.347  1.00 48.48           N  
ATOM   2139  CA  SER B 268       1.768 -27.842 -27.256  1.00 48.48           C  
ATOM   2140  C   SER B 268       0.913 -28.867 -26.518  1.00 48.48           C  
ATOM   2141  CB  SER B 268       2.932 -28.546 -27.956  1.00 48.48           C  
ATOM   2142  O   SER B 268       0.135 -29.596 -27.137  1.00 48.48           O  
ATOM   2143  OG  SER B 268       4.095 -28.521 -27.146  1.00 48.48           O  
ATOM   2144  N   ASP B 269       0.837 -28.828 -25.233  1.00 41.76           N  
ATOM   2145  CA  ASP B 269       0.096 -29.756 -24.385  1.00 41.76           C  
ATOM   2146  C   ASP B 269      -1.362 -29.325 -24.242  1.00 41.76           C  
ATOM   2147  CB  ASP B 269       0.750 -29.862 -23.006  1.00 41.76           C  
ATOM   2148  O   ASP B 269      -1.659 -28.129 -24.193  1.00 41.76           O  
ATOM   2149  CG  ASP B 269       0.517 -31.208 -22.341  1.00 41.76           C  
ATOM   2150  OD1 ASP B 269      -0.380 -31.959 -22.781  1.00 41.76           O  
ATOM   2151  OD2 ASP B 269       1.236 -31.518 -21.366  1.00 41.76           O  
ATOM   2152  N   VAL B 270      -2.405 -30.178 -24.452  1.00 44.38           N  
ATOM   2153  CA  VAL B 270      -3.844 -29.954 -24.359  1.00 44.38           C  
ATOM   2154  C   VAL B 270      -4.169 -29.223 -23.058  1.00 44.38           C  
ATOM   2155  CB  VAL B 270      -4.631 -31.281 -24.436  1.00 44.38           C  
ATOM   2156  O   VAL B 270      -5.086 -28.399 -23.014  1.00 44.38           O  
ATOM   2157  CG1 VAL B 270      -6.134 -31.023 -24.347  1.00 44.38           C  
ATOM   2158  CG2 VAL B 270      -4.290 -32.028 -25.724  1.00 44.38           C  
ATOM   2159  N   ALA B 271      -3.418 -29.422 -22.006  1.00 37.57           N  
ATOM   2160  CA  ALA B 271      -3.645 -28.793 -20.707  1.00 37.57           C  
ATOM   2161  C   ALA B 271      -3.405 -27.287 -20.777  1.00 37.57           C  
ATOM   2162  CB  ALA B 271      -2.746 -29.423 -19.646  1.00 37.57           C  
ATOM   2163  O   ALA B 271      -3.907 -26.533 -19.941  1.00 37.57           O  
ATOM   2164  N   MET B 272      -2.731 -26.698 -21.834  1.00 39.71           N  
ATOM   2165  CA  MET B 272      -2.380 -25.285 -21.946  1.00 39.71           C  
ATOM   2166  C   MET B 272      -3.303 -24.571 -22.928  1.00 39.71           C  
ATOM   2167  CB  MET B 272      -0.924 -25.126 -22.387  1.00 39.71           C  
ATOM   2168  O   MET B 272      -3.065 -23.415 -23.282  1.00 39.71           O  
ATOM   2169  CG  MET B 272       0.083 -25.661 -21.381  1.00 39.71           C  
ATOM   2170  SD  MET B 272       0.060 -24.730 -19.800  1.00 39.71           S  
ATOM   2171  CE  MET B 272      -0.390 -26.061 -18.652  1.00 39.71           C  
ATOM   2172  N   GLN B 273      -4.266 -25.263 -23.457  1.00 50.33           N  
ATOM   2173  CA  GLN B 273      -5.163 -24.744 -24.484  1.00 50.33           C  
ATOM   2174  C   GLN B 273      -5.967 -23.556 -23.964  1.00 50.33           C  
ATOM   2175  CB  GLN B 273      -6.108 -25.842 -24.976  1.00 50.33           C  
ATOM   2176  O   GLN B 273      -6.370 -22.686 -24.739  1.00 50.33           O  
ATOM   2177  CG  GLN B 273      -5.509 -26.730 -26.058  1.00 50.33           C  
ATOM   2178  CD  GLN B 273      -6.470 -27.801 -26.537  1.00 50.33           C  
ATOM   2179  NE2 GLN B 273      -5.928 -28.871 -27.110  1.00 50.33           N  
ATOM   2180  OE1 GLN B 273      -7.690 -27.670 -26.393  1.00 50.33           O  
ATOM   2181  N   ASP B 274      -6.013 -23.446 -22.588  1.00 45.93           N  
ATOM   2182  CA  ASP B 274      -6.813 -22.372 -22.006  1.00 45.93           C  
ATOM   2183  C   ASP B 274      -5.951 -21.149 -21.702  1.00 45.93           C  
ATOM   2184  CB  ASP B 274      -7.512 -22.853 -20.733  1.00 45.93           C  
ATOM   2185  O   ASP B 274      -6.448 -20.146 -21.186  1.00 45.93           O  
ATOM   2186  CG  ASP B 274      -8.531 -23.949 -20.993  1.00 45.93           C  
ATOM   2187  OD1 ASP B 274      -9.133 -23.974 -22.088  1.00 45.93           O  
ATOM   2188  OD2 ASP B 274      -8.735 -24.793 -20.094  1.00 45.93           O  
ATOM   2189  N   HIS B 275      -4.694 -21.267 -22.078  1.00 53.06           N  
ATOM   2190  CA  HIS B 275      -3.827 -20.123 -21.819  1.00 53.06           C  
ATOM   2191  C   HIS B 275      -3.957 -19.074 -22.918  1.00 53.06           C  
ATOM   2192  CB  HIS B 275      -2.371 -20.573 -21.692  1.00 53.06           C  
ATOM   2193  O   HIS B 275      -4.139 -19.414 -24.089  1.00 53.06           O  
ATOM   2194  CG  HIS B 275      -2.070 -21.276 -20.407  1.00 53.06           C  
ATOM   2195  CD2 HIS B 275      -2.834 -21.490 -19.310  1.00 53.06           C  
ATOM   2196  ND1 HIS B 275      -0.847 -21.855 -20.144  1.00 53.06           N  
ATOM   2197  CE1 HIS B 275      -0.874 -22.397 -18.938  1.00 53.06           C  
ATOM   2198  NE2 HIS B 275      -2.068 -22.189 -18.410  1.00 53.06           N  
ATOM   2199  N   VAL B 276      -4.001 -17.697 -22.458  1.00 55.88           N  
ATOM   2200  CA  VAL B 276      -4.139 -16.560 -23.362  1.00 55.88           C  
ATOM   2201  C   VAL B 276      -2.778 -15.901 -23.575  1.00 55.88           C  
ATOM   2202  CB  VAL B 276      -5.153 -15.526 -22.822  1.00 55.88           C  
ATOM   2203  O   VAL B 276      -2.084 -15.568 -22.612  1.00 55.88           O  
ATOM   2204  CG1 VAL B 276      -5.309 -14.362 -23.800  1.00 55.88           C  
ATOM   2205  CG2 VAL B 276      -6.503 -16.191 -22.558  1.00 55.88           C  
ATOM   2206  N   PHE B 277      -2.416 -15.850 -24.816  1.00 64.06           N  
ATOM   2207  CA  PHE B 277      -1.098 -15.319 -25.141  1.00 64.06           C  
ATOM   2208  C   PHE B 277      -1.212 -13.946 -25.792  1.00 64.06           C  
ATOM   2209  CB  PHE B 277      -0.344 -16.278 -26.067  1.00 64.06           C  
ATOM   2210  O   PHE B 277      -2.076 -13.727 -26.644  1.00 64.06           O  
ATOM   2211  CG  PHE B 277      -0.129 -17.647 -25.479  1.00 64.06           C  
ATOM   2212  CD1 PHE B 277       0.894 -17.873 -24.566  1.00 64.06           C  
ATOM   2213  CD2 PHE B 277      -0.950 -18.707 -25.840  1.00 64.06           C  
ATOM   2214  CE1 PHE B 277       1.095 -19.139 -24.020  1.00 64.06           C  
ATOM   2215  CE2 PHE B 277      -0.754 -19.975 -25.299  1.00 64.06           C  
ATOM   2216  CZ  PHE B 277       0.269 -20.188 -24.390  1.00 64.06           C  
ATOM   2217  N   VAL B 278      -0.370 -12.968 -25.257  1.00 63.21           N  
ATOM   2218  CA  VAL B 278      -0.336 -11.621 -25.818  1.00 63.21           C  
ATOM   2219  C   VAL B 278       1.096 -11.258 -26.205  1.00 63.21           C  
ATOM   2220  CB  VAL B 278      -0.900 -10.579 -24.826  1.00 63.21           C  
ATOM   2221  O   VAL B 278       2.046 -11.922 -25.785  1.00 63.21           O  
ATOM   2222  CG1 VAL B 278      -2.384 -10.832 -24.564  1.00 63.21           C  
ATOM   2223  CG2 VAL B 278      -0.111 -10.605 -23.519  1.00 63.21           C  
ATOM   2224  N   ASP B 279       1.297 -10.294 -27.074  1.00 65.56           N  
ATOM   2225  CA  ASP B 279       2.624  -9.843 -27.484  1.00 65.56           C  
ATOM   2226  C   ASP B 279       3.389  -9.245 -26.305  1.00 65.56           C  
ATOM   2227  CB  ASP B 279       2.517  -8.819 -28.616  1.00 65.56           C  
ATOM   2228  O   ASP B 279       2.788  -8.665 -25.399  1.00 65.56           O  
ATOM   2229  CG  ASP B 279       2.105  -9.440 -29.939  1.00 65.56           C  
ATOM   2230  OD1 ASP B 279       2.474 -10.603 -30.209  1.00 65.56           O  
ATOM   2231  OD2 ASP B 279       1.408  -8.757 -30.721  1.00 65.56           O  
ATOM   2232  N   THR B 280       4.674  -9.573 -26.180  1.00 57.10           N  
ATOM   2233  CA  THR B 280       5.555  -9.131 -25.104  1.00 57.10           C  
ATOM   2234  C   THR B 280       5.883  -7.648 -25.250  1.00 57.10           C  
ATOM   2235  CB  THR B 280       6.859  -9.948 -25.078  1.00 57.10           C  
ATOM   2236  O   THR B 280       6.473  -7.232 -26.250  1.00 57.10           O  
ATOM   2237  CG2 THR B 280       6.608 -11.369 -24.584  1.00 57.10           C  
ATOM   2238  OG1 THR B 280       7.408 -10.005 -26.401  1.00 57.10           O  
ATOM   2239  N   SER B 281       5.010  -6.685 -25.407  1.00 53.12           N  
ATOM   2240  CA  SER B 281       5.422  -5.290 -25.529  1.00 53.12           C  
ATOM   2241  C   SER B 281       5.936  -4.747 -24.201  1.00 53.12           C  
ATOM   2242  CB  SER B 281       4.260  -4.430 -26.026  1.00 53.12           C  
ATOM   2243  O   SER B 281       5.474  -5.159 -23.135  1.00 53.12           O  
ATOM   2244  OG  SER B 281       3.371  -4.124 -24.965  1.00 53.12           O  
ATOM   2245  N   ALA B 282       7.128  -4.130 -24.200  1.00 48.11           N  
ATOM   2246  CA  ALA B 282       7.751  -3.525 -23.025  1.00 48.11           C  
ATOM   2247  C   ALA B 282       6.719  -2.787 -22.177  1.00 48.11           C  
ATOM   2248  CB  ALA B 282       8.869  -2.574 -23.445  1.00 48.11           C  
ATOM   2249  O   ALA B 282       6.761  -2.847 -20.946  1.00 48.11           O  
ATOM   2250  N   GLU B 283       5.811  -2.015 -22.770  1.00 43.27           N  
ATOM   2251  CA  GLU B 283       4.870  -1.138 -22.078  1.00 43.27           C  
ATOM   2252  C   GLU B 283       3.789  -1.943 -21.362  1.00 43.27           C  
ATOM   2253  CB  GLU B 283       4.230  -0.154 -23.061  1.00 43.27           C  
ATOM   2254  O   GLU B 283       3.322  -1.550 -20.291  1.00 43.27           O  
ATOM   2255  CG  GLU B 283       5.135   1.006 -23.447  1.00 43.27           C  
ATOM   2256  CD  GLU B 283       5.044   1.374 -24.920  1.00 43.27           C  
ATOM   2257  OE1 GLU B 283       5.775   2.288 -25.364  1.00 43.27           O  
ATOM   2258  OE2 GLU B 283       4.234   0.743 -25.635  1.00 43.27           O  
ATOM   2259  N   GLU B 284       3.409  -3.119 -21.806  1.00 41.52           N  
ATOM   2260  CA  GLU B 284       2.230  -3.843 -21.341  1.00 41.52           C  
ATOM   2261  C   GLU B 284       2.567  -4.745 -20.157  1.00 41.52           C  
ATOM   2262  CB  GLU B 284       1.624  -4.671 -22.477  1.00 41.52           C  
ATOM   2263  O   GLU B 284       1.678  -5.151 -19.406  1.00 41.52           O  
ATOM   2264  CG  GLU B 284       0.632  -3.901 -23.337  1.00 41.52           C  
ATOM   2265  CD  GLU B 284       0.100  -4.710 -24.510  1.00 41.52           C  
ATOM   2266  OE1 GLU B 284      -0.728  -4.181 -25.286  1.00 41.52           O  
ATOM   2267  OE2 GLU B 284       0.515  -5.881 -24.653  1.00 41.52           O  
ATOM   2268  N   GLN B 285       3.846  -5.065 -20.001  1.00 42.00           N  
ATOM   2269  CA  GLN B 285       4.145  -6.111 -19.028  1.00 42.00           C  
ATOM   2270  C   GLN B 285       3.932  -5.613 -17.602  1.00 42.00           C  
ATOM   2271  CB  GLN B 285       5.580  -6.612 -19.201  1.00 42.00           C  
ATOM   2272  O   GLN B 285       3.490  -6.369 -16.734  1.00 42.00           O  
ATOM   2273  CG  GLN B 285       5.684  -7.938 -19.942  1.00 42.00           C  
ATOM   2274  CD  GLN B 285       7.119  -8.352 -20.206  1.00 42.00           C  
ATOM   2275  NE2 GLN B 285       7.300  -9.350 -21.064  1.00 42.00           N  
ATOM   2276  OE1 GLN B 285       8.058  -7.779 -19.644  1.00 42.00           O  
ATOM   2277  N   ASP B 286       4.477  -4.419 -17.331  1.00 39.86           N  
ATOM   2278  CA  ASP B 286       4.273  -3.843 -16.005  1.00 39.86           C  
ATOM   2279  C   ASP B 286       2.938  -3.105 -15.927  1.00 39.86           C  
ATOM   2280  CB  ASP B 286       5.420  -2.896 -15.648  1.00 39.86           C  
ATOM   2281  O   ASP B 286       2.621  -2.492 -14.905  1.00 39.86           O  
ATOM   2282  CG  ASP B 286       6.668  -3.625 -15.183  1.00 39.86           C  
ATOM   2283  OD1 ASP B 286       6.560  -4.773 -14.700  1.00 39.86           O  
ATOM   2284  OD2 ASP B 286       7.769  -3.044 -15.297  1.00 39.86           O  
ATOM   2285  N   GLU B 287       2.285  -2.733 -17.081  1.00 38.41           N  
ATOM   2286  CA  GLU B 287       1.121  -1.851 -17.066  1.00 38.41           C  
ATOM   2287  C   GLU B 287      -0.119  -2.583 -16.563  1.00 38.41           C  
ATOM   2288  CB  GLU B 287       0.863  -1.277 -18.462  1.00 38.41           C  
ATOM   2289  O   GLU B 287      -0.571  -3.549 -17.182  1.00 38.41           O  
ATOM   2290  CG  GLU B 287       1.570   0.045 -18.724  1.00 38.41           C  
ATOM   2291  CD  GLU B 287       1.414   0.535 -20.155  1.00 38.41           C  
ATOM   2292  OE1 GLU B 287       2.021   1.571 -20.511  1.00 38.41           O  
ATOM   2293  OE2 GLU B 287       0.679  -0.121 -20.926  1.00 38.41           O  
ATOM   2294  N   LYS B 288      -0.271  -2.831 -15.302  1.00 40.88           N  
ATOM   2295  CA  LYS B 288      -1.346  -3.515 -14.589  1.00 40.88           C  
ATOM   2296  C   LYS B 288      -2.643  -2.712 -14.648  1.00 40.88           C  
ATOM   2297  CB  LYS B 288      -0.951  -3.765 -13.133  1.00 40.88           C  
ATOM   2298  O   LYS B 288      -2.622  -1.483 -14.558  1.00 40.88           O  
ATOM   2299  CG  LYS B 288      -0.009  -4.945 -12.941  1.00 40.88           C  
ATOM   2300  CD  LYS B 288       0.289  -5.189 -11.467  1.00 40.88           C  
ATOM   2301  CE  LYS B 288       1.263  -6.344 -11.276  1.00 40.88           C  
ATOM   2302  NZ  LYS B 288       1.521  -6.617  -9.831  1.00 40.88           N  
ATOM   2303  N   ILE B 289      -3.783  -3.176 -15.301  1.00 33.42           N  
ATOM   2304  CA  ILE B 289      -5.131  -2.619 -15.334  1.00 33.42           C  
ATOM   2305  C   ILE B 289      -5.699  -2.558 -13.918  1.00 33.42           C  
ATOM   2306  CB  ILE B 289      -6.062  -3.446 -16.249  1.00 33.42           C  
ATOM   2307  O   ILE B 289      -5.430  -3.437 -13.096  1.00 33.42           O  
ATOM   2308  CG1 ILE B 289      -5.366  -3.755 -17.580  1.00 33.42           C  
ATOM   2309  CG2 ILE B 289      -7.384  -2.710 -16.481  1.00 33.42           C  
ATOM   2310  CD1 ILE B 289      -6.001  -4.898 -18.360  1.00 33.42           C  
ATOM   2311  N   CYS B 290      -6.073  -1.331 -13.407  1.00 33.51           N  
ATOM   2312  CA  CYS B 290      -6.776  -1.211 -12.134  1.00 33.51           C  
ATOM   2313  C   CYS B 290      -7.991  -2.129 -12.093  1.00 33.51           C  
ATOM   2314  CB  CYS B 290      -7.210   0.235 -11.896  1.00 33.51           C  
ATOM   2315  O   CYS B 290      -8.786  -2.156 -13.035  1.00 33.51           O  
ATOM   2316  SG  CYS B 290      -8.189   0.463 -10.396  1.00 33.51           S  
ATOM   2317  N   ILE B 291      -8.049  -3.024 -11.283  1.00 34.59           N  
ATOM   2318  CA  ILE B 291      -9.196  -3.921 -11.195  1.00 34.59           C  
ATOM   2319  C   ILE B 291     -10.490  -3.114 -11.264  1.00 34.59           C  
ATOM   2320  CB  ILE B 291      -9.157  -4.763  -9.900  1.00 34.59           C  
ATOM   2321  O   ILE B 291     -11.490  -3.578 -11.816  1.00 34.59           O  
ATOM   2322  CG1 ILE B 291      -7.765  -5.375  -9.703  1.00 34.59           C  
ATOM   2323  CG2 ILE B 291     -10.235  -5.851  -9.931  1.00 34.59           C  
ATOM   2324  CD1 ILE B 291      -7.435  -5.708  -8.254  1.00 34.59           C  
ATOM   2325  N   HIS B 292     -10.546  -1.896 -10.698  1.00 34.22           N  
ATOM   2326  CA  HIS B 292     -11.784  -1.129 -10.607  1.00 34.22           C  
ATOM   2327  C   HIS B 292     -12.012  -0.301 -11.867  1.00 34.22           C  
ATOM   2328  CB  HIS B 292     -11.760  -0.219  -9.378  1.00 34.22           C  
ATOM   2329  O   HIS B 292     -13.157  -0.032 -12.239  1.00 34.22           O  
ATOM   2330  CG  HIS B 292     -11.915  -0.953  -8.084  1.00 34.22           C  
ATOM   2331  CD2 HIS B 292     -11.046  -1.154  -7.066  1.00 34.22           C  
ATOM   2332  ND1 HIS B 292     -13.084  -1.589  -7.725  1.00 34.22           N  
ATOM   2333  CE1 HIS B 292     -12.926  -2.150  -6.538  1.00 34.22           C  
ATOM   2334  NE2 HIS B 292     -11.698  -1.901  -6.117  1.00 34.22           N  
ATOM   2335  N   HIS B 293     -10.846   0.251 -12.476  1.00 29.95           N  
ATOM   2336  CA  HIS B 293     -10.954   1.031 -13.704  1.00 29.95           C  
ATOM   2337  C   HIS B 293     -10.197   0.365 -14.848  1.00 29.95           C  
ATOM   2338  CB  HIS B 293     -10.431   2.451 -13.485  1.00 29.95           C  
ATOM   2339  O   HIS B 293      -9.027   0.675 -15.088  1.00 29.95           O  
ATOM   2340  CG  HIS B 293     -11.140   3.189 -12.394  1.00 29.95           C  
ATOM   2341  CD2 HIS B 293     -12.291   3.902 -12.404  1.00 29.95           C  
ATOM   2342  ND1 HIS B 293     -10.661   3.248 -11.103  1.00 29.95           N  
ATOM   2343  CE1 HIS B 293     -11.490   3.967 -10.364  1.00 29.95           C  
ATOM   2344  NE2 HIS B 293     -12.487   4.375 -11.130  1.00 29.95           N  
ATOM   2345  N   PRO B 294     -10.761  -0.746 -15.393  1.00 35.57           N  
ATOM   2346  CA  PRO B 294     -10.082  -1.582 -16.385  1.00 35.57           C  
ATOM   2347  C   PRO B 294      -9.560  -0.780 -17.575  1.00 35.57           C  
ATOM   2348  CB  PRO B 294     -11.173  -2.563 -16.824  1.00 35.57           C  
ATOM   2349  O   PRO B 294      -8.668  -1.242 -18.292  1.00 35.57           O  
ATOM   2350  CG  PRO B 294     -12.361  -2.212 -15.989  1.00 35.57           C  
ATOM   2351  CD  PRO B 294     -12.014  -1.022 -15.141  1.00 35.57           C  
ATOM   2352  N   SER B 295     -10.208   0.315 -17.982  1.00 36.92           N  
ATOM   2353  CA  SER B 295      -9.788   1.102 -19.137  1.00 36.92           C  
ATOM   2354  C   SER B 295      -8.619   2.017 -18.787  1.00 36.92           C  
ATOM   2355  CB  SER B 295     -10.954   1.933 -19.673  1.00 36.92           C  
ATOM   2356  O   SER B 295      -8.071   2.694 -19.660  1.00 36.92           O  
ATOM   2357  OG  SER B 295     -11.695   2.505 -18.608  1.00 36.92           O  
ATOM   2358  N   SER B 296      -8.325   2.204 -17.460  1.00 32.19           N  
ATOM   2359  CA  SER B 296      -7.307   3.171 -17.063  1.00 32.19           C  
ATOM   2360  C   SER B 296      -5.956   2.496 -16.852  1.00 32.19           C  
ATOM   2361  CB  SER B 296      -7.727   3.900 -15.786  1.00 32.19           C  
ATOM   2362  O   SER B 296      -5.880   1.421 -16.254  1.00 32.19           O  
ATOM   2363  OG  SER B 296      -9.054   4.384 -15.897  1.00 32.19           O  
ATOM   2364  N   ARG B 297      -5.026   2.732 -17.788  1.00 34.80           N  
ATOM   2365  CA  ARG B 297      -3.641   2.285 -17.689  1.00 34.80           C  
ATOM   2366  C   ARG B 297      -2.973   2.843 -16.437  1.00 34.80           C  
ATOM   2367  CB  ARG B 297      -2.852   2.700 -18.933  1.00 34.80           C  
ATOM   2368  O   ARG B 297      -3.179   4.006 -16.083  1.00 34.80           O  
ATOM   2369  CG  ARG B 297      -3.287   1.989 -20.204  1.00 34.80           C  
ATOM   2370  CD  ARG B 297      -2.452   2.416 -21.403  1.00 34.80           C  
ATOM   2371  NE  ARG B 297      -2.910   1.777 -22.634  1.00 34.80           N  
ATOM   2372  NH1 ARG B 297      -1.514   2.984 -24.024  1.00 34.80           N  
ATOM   2373  NH2 ARG B 297      -2.940   1.419 -24.902  1.00 34.80           N  
ATOM   2374  CZ  ARG B 297      -2.454   2.062 -23.851  1.00 34.80           C  
ATOM   2375  N   ILE B 298      -2.773   2.079 -15.465  1.00 31.14           N  
ATOM   2376  CA  ILE B 298      -2.098   2.578 -14.272  1.00 31.14           C  
ATOM   2377  C   ILE B 298      -0.752   3.188 -14.658  1.00 31.14           C  
ATOM   2378  CB  ILE B 298      -1.899   1.460 -13.225  1.00 31.14           C  
ATOM   2379  O   ILE B 298       0.105   2.507 -15.227  1.00 31.14           O  
ATOM   2380  CG1 ILE B 298      -3.251   0.866 -12.814  1.00 31.14           C  
ATOM   2381  CG2 ILE B 298      -1.141   1.991 -12.005  1.00 31.14           C  
ATOM   2382  CD1 ILE B 298      -3.143  -0.412 -11.994  1.00 31.14           C  
ATOM   2383  N   ILE B 299      -0.702   4.423 -15.182  1.00 27.27           N  
ATOM   2384  CA  ILE B 299       0.569   5.052 -15.522  1.00 27.27           C  
ATOM   2385  C   ILE B 299       1.417   5.217 -14.263  1.00 27.27           C  
ATOM   2386  CB  ILE B 299       0.357   6.421 -16.208  1.00 27.27           C  
ATOM   2387  O   ILE B 299       0.974   5.822 -13.284  1.00 27.27           O  
ATOM   2388  CG1 ILE B 299      -0.551   6.268 -17.434  1.00 27.27           C  
ATOM   2389  CG2 ILE B 299       1.701   7.044 -16.596  1.00 27.27           C  
ATOM   2390  CD1 ILE B 299      -1.079   7.587 -17.981  1.00 27.27           C  
ATOM   2391  N   GLU B 300       2.592   4.582 -14.157  1.00 27.87           N  
ATOM   2392  CA  GLU B 300       3.493   4.947 -13.069  1.00 27.87           C  
ATOM   2393  C   GLU B 300       3.883   6.420 -13.146  1.00 27.87           C  
ATOM   2394  CB  GLU B 300       4.747   4.069 -13.091  1.00 27.87           C  
ATOM   2395  O   GLU B 300       4.145   6.942 -14.231  1.00 27.87           O  
ATOM   2396  CG  GLU B 300       4.530   2.673 -12.523  1.00 27.87           C  
ATOM   2397  CD  GLU B 300       5.766   1.792 -12.610  1.00 27.87           C  
ATOM   2398  OE1 GLU B 300       5.752   0.670 -12.055  1.00 27.87           O  
ATOM   2399  OE2 GLU B 300       6.757   2.227 -13.239  1.00 27.87           O  
TER    2400      GLU B 300                                                      
ATOM   2401  N   MET C   1     -12.213  37.033  41.452  1.00 20.65           N  
ATOM   2402  CA  MET C   1     -12.465  37.866  40.279  1.00 20.65           C  
ATOM   2403  C   MET C   1     -11.450  39.001  40.189  1.00 20.65           C  
ATOM   2404  CB  MET C   1     -13.884  38.436  40.318  1.00 20.65           C  
ATOM   2405  O   MET C   1     -11.445  39.903  41.029  1.00 20.65           O  
ATOM   2406  CG  MET C   1     -14.821  37.817  39.294  1.00 20.65           C  
ATOM   2407  SD  MET C   1     -16.465  38.632  39.263  1.00 20.65           S  
ATOM   2408  CE  MET C   1     -17.544  37.174  39.230  1.00 20.65           C  
ATOM   2409  N   GLU C   2     -10.153  38.652  39.836  1.00 28.42           N  
ATOM   2410  CA  GLU C   2      -8.916  39.427  39.851  1.00 28.42           C  
ATOM   2411  C   GLU C   2      -9.046  40.691  39.006  1.00 28.42           C  
ATOM   2412  CB  GLU C   2      -7.744  38.579  39.351  1.00 28.42           C  
ATOM   2413  O   GLU C   2      -9.541  40.642  37.878  1.00 28.42           O  
ATOM   2414  CG  GLU C   2      -6.762  38.182  40.444  1.00 28.42           C  
ATOM   2415  CD  GLU C   2      -5.540  37.448  39.915  1.00 28.42           C  
ATOM   2416  OE1 GLU C   2      -4.593  37.204  40.697  1.00 28.42           O  
ATOM   2417  OE2 GLU C   2      -5.529  37.115  38.709  1.00 28.42           O  
ATOM   2418  N   THR C   3      -9.293  41.797  39.664  1.00 30.97           N  
ATOM   2419  CA  THR C   3      -9.638  43.120  39.155  1.00 30.97           C  
ATOM   2420  C   THR C   3      -8.668  43.546  38.056  1.00 30.97           C  
ATOM   2421  CB  THR C   3      -9.635  44.170  40.282  1.00 30.97           C  
ATOM   2422  O   THR C   3      -7.451  43.440  38.219  1.00 30.97           O  
ATOM   2423  CG2 THR C   3     -10.873  44.036  41.162  1.00 30.97           C  
ATOM   2424  OG1 THR C   3      -8.466  43.991  41.091  1.00 30.97           O  
ATOM   2425  N   ALA C   4      -9.109  43.438  36.774  1.00 30.26           N  
ATOM   2426  CA  ALA C   4      -8.366  43.722  35.549  1.00 30.26           C  
ATOM   2427  C   ALA C   4      -7.697  45.091  35.617  1.00 30.26           C  
ATOM   2428  CB  ALA C   4      -9.290  43.645  34.336  1.00 30.26           C  
ATOM   2429  O   ALA C   4      -8.333  46.082  35.984  1.00 30.26           O  
ATOM   2430  N   MET C   5      -6.427  45.187  36.158  1.00 28.34           N  
ATOM   2431  CA  MET C   5      -5.595  46.372  36.352  1.00 28.34           C  
ATOM   2432  C   MET C   5      -5.195  46.980  35.012  1.00 28.34           C  
ATOM   2433  CB  MET C   5      -4.345  46.025  37.163  1.00 28.34           C  
ATOM   2434  O   MET C   5      -5.050  46.265  34.019  1.00 28.34           O  
ATOM   2435  CG  MET C   5      -4.622  45.767  38.635  1.00 28.34           C  
ATOM   2436  SD  MET C   5      -3.089  45.736  39.643  1.00 28.34           S  
ATOM   2437  CE  MET C   5      -2.724  47.512  39.724  1.00 28.34           C  
ATOM   2438  N   CYS C   6      -5.568  48.170  34.746  1.00 30.68           N  
ATOM   2439  CA  CYS C   6      -5.139  48.929  33.576  1.00 30.68           C  
ATOM   2440  C   CYS C   6      -3.623  48.891  33.427  1.00 30.68           C  
ATOM   2441  CB  CYS C   6      -5.616  50.378  33.673  1.00 30.68           C  
ATOM   2442  O   CYS C   6      -2.895  49.209  34.369  1.00 30.68           O  
ATOM   2443  SG  CYS C   6      -5.141  51.396  32.259  1.00 30.68           S  
ATOM   2444  N   VAL C   7      -3.095  48.153  32.488  1.00 31.38           N  
ATOM   2445  CA  VAL C   7      -1.656  47.954  32.355  1.00 31.38           C  
ATOM   2446  C   VAL C   7      -0.947  49.306  32.325  1.00 31.38           C  
ATOM   2447  CB  VAL C   7      -1.310  47.143  31.086  1.00 31.38           C  
ATOM   2448  O   VAL C   7       0.156  49.448  32.858  1.00 31.38           O  
ATOM   2449  CG1 VAL C   7       0.201  46.957  30.959  1.00 31.38           C  
ATOM   2450  CG2 VAL C   7      -2.018  45.790  31.108  1.00 31.38           C  
ATOM   2451  N   CYS C   8      -1.503  50.329  31.622  1.00 30.98           N  
ATOM   2452  CA  CYS C   8      -0.766  51.581  31.488  1.00 30.98           C  
ATOM   2453  C   CYS C   8      -0.740  52.342  32.807  1.00 30.98           C  
ATOM   2454  CB  CYS C   8      -1.386  52.454  30.397  1.00 30.98           C  
ATOM   2455  O   CYS C   8       0.244  53.013  33.123  1.00 30.98           O  
ATOM   2456  SG  CYS C   8      -1.226  51.765  28.735  1.00 30.98           S  
ATOM   2457  N   CYS C   9      -1.974  52.614  33.403  1.00 27.94           N  
ATOM   2458  CA  CYS C   9      -2.032  53.209  34.734  1.00 27.94           C  
ATOM   2459  C   CYS C   9      -2.618  52.230  35.744  1.00 27.94           C  
ATOM   2460  CB  CYS C   9      -2.861  54.492  34.712  1.00 27.94           C  
ATOM   2461  O   CYS C   9      -3.830  52.004  35.764  1.00 27.94           O  
ATOM   2462  SG  CYS C   9      -2.426  55.663  36.016  1.00 27.94           S  
ATOM   2463  N   PRO C  10      -1.810  51.290  36.298  1.00 29.96           N  
ATOM   2464  CA  PRO C  10      -2.204  50.188  37.178  1.00 29.96           C  
ATOM   2465  C   PRO C  10      -3.218  50.614  38.238  1.00 29.96           C  
ATOM   2466  CB  PRO C  10      -0.883  49.763  37.825  1.00 29.96           C  
ATOM   2467  O   PRO C  10      -3.891  49.766  38.830  1.00 29.96           O  
ATOM   2468  CG  PRO C  10       0.157  50.602  37.155  1.00 29.96           C  
ATOM   2469  CD  PRO C  10      -0.533  51.622  36.296  1.00 29.96           C  
ATOM   2470  N   CYS C  11      -3.272  51.925  38.689  1.00 30.52           N  
ATOM   2471  CA  CYS C  11      -4.110  52.325  39.814  1.00 30.52           C  
ATOM   2472  C   CYS C  11      -5.559  52.505  39.377  1.00 30.52           C  
ATOM   2473  CB  CYS C  11      -3.591  53.621  40.435  1.00 30.52           C  
ATOM   2474  O   CYS C  11      -6.432  52.776  40.204  1.00 30.52           O  
ATOM   2475  SG  CYS C  11      -1.794  53.675  40.612  1.00 30.52           S  
ATOM   2476  N   CYS C  12      -5.838  52.732  38.000  1.00 30.90           N  
ATOM   2477  CA  CYS C  12      -7.167  53.123  37.542  1.00 30.90           C  
ATOM   2478  C   CYS C  12      -8.039  51.899  37.290  1.00 30.90           C  
ATOM   2479  CB  CYS C  12      -7.071  53.963  36.269  1.00 30.90           C  
ATOM   2480  O   CYS C  12      -7.630  50.974  36.586  1.00 30.90           O  
ATOM   2481  SG  CYS C  12      -6.997  55.742  36.575  1.00 30.90           S  
ATOM   2482  N   THR C  13      -8.845  51.398  38.340  1.00 33.23           N  
ATOM   2483  CA  THR C  13      -9.725  50.242  38.221  1.00 33.23           C  
ATOM   2484  C   THR C  13     -10.731  50.442  37.091  1.00 33.23           C  
ATOM   2485  CB  THR C  13     -10.476  49.974  39.539  1.00 33.23           C  
ATOM   2486  O   THR C  13     -11.040  51.576  36.721  1.00 33.23           O  
ATOM   2487  CG2 THR C  13      -9.503  49.689  40.678  1.00 33.23           C  
ATOM   2488  OG1 THR C  13     -11.265  51.122  39.875  1.00 33.23           O  
ATOM   2489  N   TRP C  14     -10.906  49.523  36.191  1.00 32.46           N  
ATOM   2490  CA  TRP C  14     -11.711  49.477  34.975  1.00 32.46           C  
ATOM   2491  C   TRP C  14     -13.103  50.049  35.220  1.00 32.46           C  
ATOM   2492  CB  TRP C  14     -11.819  48.040  34.456  1.00 32.46           C  
ATOM   2493  O   TRP C  14     -13.668  50.718  34.353  1.00 32.46           O  
ATOM   2494  CG  TRP C  14     -12.461  47.927  33.106  1.00 32.46           C  
ATOM   2495  CD1 TRP C  14     -13.653  47.328  32.808  1.00 32.46           C  
ATOM   2496  CD2 TRP C  14     -11.942  48.424  31.869  1.00 32.46           C  
ATOM   2497  CE2 TRP C  14     -12.873  48.091  30.860  1.00 32.46           C  
ATOM   2498  CE3 TRP C  14     -10.779  49.121  31.515  1.00 32.46           C  
ATOM   2499  NE1 TRP C  14     -13.907  47.423  31.459  1.00 32.46           N  
ATOM   2500  CH2 TRP C  14     -11.530  49.112  29.201  1.00 32.46           C  
ATOM   2501  CZ2 TRP C  14     -12.676  48.431  29.520  1.00 32.46           C  
ATOM   2502  CZ3 TRP C  14     -10.585  49.459  30.180  1.00 32.46           C  
ATOM   2503  N   GLN C  15     -13.756  49.808  36.303  1.00 36.30           N  
ATOM   2504  CA  GLN C  15     -15.144  50.134  36.613  1.00 36.30           C  
ATOM   2505  C   GLN C  15     -15.385  51.640  36.542  1.00 36.30           C  
ATOM   2506  CB  GLN C  15     -15.524  49.607  37.997  1.00 36.30           C  
ATOM   2507  O   GLN C  15     -16.457  52.083  36.126  1.00 36.30           O  
ATOM   2508  CG  GLN C  15     -16.051  48.178  37.987  1.00 36.30           C  
ATOM   2509  CD  GLN C  15     -15.060  47.182  38.559  1.00 36.30           C  
ATOM   2510  NE2 GLN C  15     -15.434  45.908  38.563  1.00 36.30           N  
ATOM   2511  OE1 GLN C  15     -13.965  47.556  38.993  1.00 36.30           O  
ATOM   2512  N   ARG C  16     -14.403  52.485  37.035  1.00 32.57           N  
ATOM   2513  CA  ARG C  16     -14.623  53.917  37.208  1.00 32.57           C  
ATOM   2514  C   ARG C  16     -14.674  54.630  35.862  1.00 32.57           C  
ATOM   2515  CB  ARG C  16     -13.526  54.527  38.084  1.00 32.57           C  
ATOM   2516  O   ARG C  16     -15.410  55.606  35.697  1.00 32.57           O  
ATOM   2517  CG  ARG C  16     -13.940  54.741  39.531  1.00 32.57           C  
ATOM   2518  CD  ARG C  16     -12.928  55.590  40.287  1.00 32.57           C  
ATOM   2519  NE  ARG C  16     -12.796  55.161  41.677  1.00 32.57           N  
ATOM   2520  NH1 ARG C  16     -11.035  56.576  42.162  1.00 32.57           N  
ATOM   2521  NH2 ARG C  16     -11.867  55.177  43.777  1.00 32.57           N  
ATOM   2522  CZ  ARG C  16     -11.900  55.639  42.536  1.00 32.57           C  
ATOM   2523  N   CYS C  17     -13.683  54.249  34.919  1.00 30.15           N  
ATOM   2524  CA  CYS C  17     -13.608  55.048  33.701  1.00 30.15           C  
ATOM   2525  C   CYS C  17     -14.677  54.621  32.703  1.00 30.15           C  
ATOM   2526  CB  CYS C  17     -12.224  54.925  33.064  1.00 30.15           C  
ATOM   2527  O   CYS C  17     -14.886  55.287  31.687  1.00 30.15           O  
ATOM   2528  SG  CYS C  17     -10.936  55.842  33.937  1.00 30.15           S  
ATOM   2529  N   CYS C  18     -14.960  53.272  32.627  1.00 31.46           N  
ATOM   2530  CA  CYS C  18     -15.838  52.841  31.544  1.00 31.46           C  
ATOM   2531  C   CYS C  18     -17.299  53.092  31.896  1.00 31.46           C  
ATOM   2532  CB  CYS C  18     -15.624  51.359  31.238  1.00 31.46           C  
ATOM   2533  O   CYS C  18     -17.814  52.531  32.865  1.00 31.46           O  
ATOM   2534  SG  CYS C  18     -15.684  50.964  29.477  1.00 31.46           S  
ATOM   2535  N   PRO C  19     -17.905  54.272  31.417  1.00 28.98           N  
ATOM   2536  CA  PRO C  19     -19.326  54.458  31.719  1.00 28.98           C  
ATOM   2537  C   PRO C  19     -20.156  53.205  31.446  1.00 28.98           C  
ATOM   2538  CB  PRO C  19     -19.739  55.600  30.788  1.00 28.98           C  
ATOM   2539  O   PRO C  19     -19.728  52.330  30.689  1.00 28.98           O  
ATOM   2540  CG  PRO C  19     -18.486  55.975  30.064  1.00 28.98           C  
ATOM   2541  CD  PRO C  19     -17.396  55.027  30.476  1.00 28.98           C  
ATOM   2542  N   GLN C  20     -21.128  52.830  32.213  1.00 31.82           N  
ATOM   2543  CA  GLN C  20     -22.097  51.739  32.213  1.00 31.82           C  
ATOM   2544  C   GLN C  20     -22.523  51.382  30.792  1.00 31.82           C  
ATOM   2545  CB  GLN C  20     -23.322  52.108  33.051  1.00 31.82           C  
ATOM   2546  O   GLN C  20     -22.829  50.223  30.502  1.00 31.82           O  
ATOM   2547  CG  GLN C  20     -23.721  51.039  34.060  1.00 31.82           C  
ATOM   2548  CD  GLN C  20     -23.902  51.593  35.461  1.00 31.82           C  
ATOM   2549  NE2 GLN C  20     -24.104  50.705  36.428  1.00 31.82           N  
ATOM   2550  OE1 GLN C  20     -23.859  52.809  35.672  1.00 31.82           O  
ATOM   2551  N   LEU C  21     -22.597  52.388  29.826  1.00 30.40           N  
ATOM   2552  CA  LEU C  21     -23.300  52.200  28.562  1.00 30.40           C  
ATOM   2553  C   LEU C  21     -22.450  51.398  27.582  1.00 30.40           C  
ATOM   2554  CB  LEU C  21     -23.669  53.552  27.947  1.00 30.40           C  
ATOM   2555  O   LEU C  21     -22.927  51.010  26.513  1.00 30.40           O  
ATOM   2556  CG  LEU C  21     -25.057  54.097  28.291  1.00 30.40           C  
ATOM   2557  CD1 LEU C  21     -24.937  55.422  29.036  1.00 30.40           C  
ATOM   2558  CD2 LEU C  21     -25.894  54.262  27.027  1.00 30.40           C  
ATOM   2559  N   CYS C  22     -21.149  51.487  27.649  1.00 28.88           N  
ATOM   2560  CA  CYS C  22     -20.299  50.842  26.655  1.00 28.88           C  
ATOM   2561  C   CYS C  22     -20.238  49.336  26.883  1.00 28.88           C  
ATOM   2562  CB  CYS C  22     -18.889  51.430  26.693  1.00 28.88           C  
ATOM   2563  O   CYS C  22     -19.386  48.851  27.629  1.00 28.88           O  
ATOM   2564  SG  CYS C  22     -18.672  52.873  25.628  1.00 28.88           S  
ATOM   2565  N   SER C  23     -21.315  48.672  27.252  1.00 29.48           N  
ATOM   2566  CA  SER C  23     -21.420  47.242  27.525  1.00 29.48           C  
ATOM   2567  C   SER C  23     -21.176  46.419  26.264  1.00 29.48           C  
ATOM   2568  CB  SER C  23     -22.795  46.907  28.105  1.00 29.48           C  
ATOM   2569  O   SER C  23     -21.658  45.290  26.151  1.00 29.48           O  
ATOM   2570  OG  SER C  23     -23.827  47.373  27.253  1.00 29.48           O  
ATOM   2571  N   CYS C  24     -20.794  47.115  25.079  1.00 26.61           N  
ATOM   2572  CA  CYS C  24     -20.777  46.289  23.878  1.00 26.61           C  
ATOM   2573  C   CYS C  24     -19.660  45.254  23.943  1.00 26.61           C  
ATOM   2574  CB  CYS C  24     -20.607  47.158  22.632  1.00 26.61           C  
ATOM   2575  O   CYS C  24     -18.678  45.439  24.665  1.00 26.61           O  
ATOM   2576  SG  CYS C  24     -19.437  46.487  21.431  1.00 26.61           S  
ATOM   2577  N   LEU C  25     -19.898  43.992  23.665  1.00 26.29           N  
ATOM   2578  CA  LEU C  25     -19.079  42.785  23.705  1.00 26.29           C  
ATOM   2579  C   LEU C  25     -17.697  43.047  23.116  1.00 26.29           C  
ATOM   2580  CB  LEU C  25     -19.764  41.647  22.943  1.00 26.29           C  
ATOM   2581  O   LEU C  25     -16.702  42.491  23.587  1.00 26.29           O  
ATOM   2582  CG  LEU C  25     -20.731  40.777  23.748  1.00 26.29           C  
ATOM   2583  CD1 LEU C  25     -21.828  40.226  22.843  1.00 26.29           C  
ATOM   2584  CD2 LEU C  25     -19.981  39.644  24.440  1.00 26.29           C  
ATOM   2585  N   CYS C  26     -17.572  44.033  22.151  1.00 27.64           N  
ATOM   2586  CA  CYS C  26     -16.296  44.298  21.495  1.00 27.64           C  
ATOM   2587  C   CYS C  26     -15.309  44.941  22.461  1.00 27.64           C  
ATOM   2588  CB  CYS C  26     -16.496  45.202  20.279  1.00 27.64           C  
ATOM   2589  O   CYS C  26     -14.119  44.621  22.444  1.00 27.64           O  
ATOM   2590  SG  CYS C  26     -17.164  44.345  18.836  1.00 27.64           S  
ATOM   2591  N   CYS C  27     -15.838  45.732  23.432  1.00 27.77           N  
ATOM   2592  CA  CYS C  27     -15.008  46.463  24.383  1.00 27.77           C  
ATOM   2593  C   CYS C  27     -14.336  45.510  25.365  1.00 27.77           C  
ATOM   2594  CB  CYS C  27     -15.844  47.490  25.145  1.00 27.77           C  
ATOM   2595  O   CYS C  27     -13.175  45.705  25.730  1.00 27.77           O  
ATOM   2596  SG  CYS C  27     -16.156  49.008  24.217  1.00 27.77           S  
ATOM   2597  N   LYS C  28     -15.046  44.400  25.813  1.00 28.57           N  
ATOM   2598  CA  LYS C  28     -14.514  43.438  26.774  1.00 28.57           C  
ATOM   2599  C   LYS C  28     -13.290  42.720  26.213  1.00 28.57           C  
ATOM   2600  CB  LYS C  28     -15.586  42.420  27.165  1.00 28.57           C  
ATOM   2601  O   LYS C  28     -12.333  42.451  26.942  1.00 28.57           O  
ATOM   2602  CG  LYS C  28     -16.241  42.696  28.510  1.00 28.57           C  
ATOM   2603  CD  LYS C  28     -17.210  41.587  28.898  1.00 28.57           C  
ATOM   2604  CE  LYS C  28     -17.879  41.871  30.237  1.00 28.57           C  
ATOM   2605  NZ  LYS C  28     -18.828  40.784  30.623  1.00 28.57           N  
ATOM   2606  N   PHE C  29     -13.356  42.472  24.862  1.00 30.15           N  
ATOM   2607  CA  PHE C  29     -12.357  41.651  24.187  1.00 30.15           C  
ATOM   2608  C   PHE C  29     -11.010  42.361  24.149  1.00 30.15           C  
ATOM   2609  CB  PHE C  29     -12.812  41.310  22.765  1.00 30.15           C  
ATOM   2610  O   PHE C  29      -9.967  41.737  24.355  1.00 30.15           O  
ATOM   2611  CG  PHE C  29     -12.037  40.185  22.134  1.00 30.15           C  
ATOM   2612  CD1 PHE C  29     -10.961  40.449  21.295  1.00 30.15           C  
ATOM   2613  CD2 PHE C  29     -12.384  38.863  22.379  1.00 30.15           C  
ATOM   2614  CE1 PHE C  29     -10.241  39.410  20.709  1.00 30.15           C  
ATOM   2615  CE2 PHE C  29     -11.670  37.820  21.797  1.00 30.15           C  
ATOM   2616  CZ  PHE C  29     -10.599  38.095  20.962  1.00 30.15           C  
ATOM   2617  N   ILE C  30     -11.001  43.712  24.010  1.00 28.38           N  
ATOM   2618  CA  ILE C  30      -9.760  44.434  23.752  1.00 28.38           C  
ATOM   2619  C   ILE C  30      -8.825  44.296  24.952  1.00 28.38           C  
ATOM   2620  CB  ILE C  30     -10.025  45.925  23.448  1.00 28.38           C  
ATOM   2621  O   ILE C  30      -7.619  44.096  24.787  1.00 28.38           O  
ATOM   2622  CG1 ILE C  30     -10.797  46.072  22.132  1.00 28.38           C  
ATOM   2623  CG2 ILE C  30      -8.711  46.710  23.404  1.00 28.38           C  
ATOM   2624  CD1 ILE C  30     -11.206  47.504  21.811  1.00 28.38           C  
ATOM   2625  N   PHE C  31      -9.398  44.374  26.177  1.00 29.53           N  
ATOM   2626  CA  PHE C  31      -8.521  44.497  27.335  1.00 29.53           C  
ATOM   2627  C   PHE C  31      -8.167  43.124  27.895  1.00 29.53           C  
ATOM   2628  CB  PHE C  31      -9.180  45.352  28.422  1.00 29.53           C  
ATOM   2629  O   PHE C  31      -7.510  43.021  28.933  1.00 29.53           O  
ATOM   2630  CG  PHE C  31      -9.301  46.807  28.058  1.00 29.53           C  
ATOM   2631  CD1 PHE C  31      -8.186  47.636  28.068  1.00 29.53           C  
ATOM   2632  CD2 PHE C  31     -10.532  47.346  27.706  1.00 29.53           C  
ATOM   2633  CE1 PHE C  31      -8.296  48.984  27.732  1.00 29.53           C  
ATOM   2634  CE2 PHE C  31     -10.650  48.692  27.368  1.00 29.53           C  
ATOM   2635  CZ  PHE C  31      -9.531  49.509  27.383  1.00 29.53           C  
ATOM   2636  N   THR C  32      -8.966  42.015  27.458  1.00 29.11           N  
ATOM   2637  CA  THR C  32      -8.565  40.729  28.017  1.00 29.11           C  
ATOM   2638  C   THR C  32      -7.401  40.136  27.230  1.00 29.11           C  
ATOM   2639  CB  THR C  32      -9.741  39.735  28.029  1.00 29.11           C  
ATOM   2640  O   THR C  32      -7.139  40.543  26.097  1.00 29.11           O  
ATOM   2641  CG2 THR C  32     -10.905  40.269  28.856  1.00 29.11           C  
ATOM   2642  OG1 THR C  32     -10.186  39.515  26.685  1.00 29.11           O  
ATOM   2643  N   SER C  33      -6.322  39.559  27.775  1.00 26.94           N  
ATOM   2644  CA  SER C  33      -5.106  38.935  27.264  1.00 26.94           C  
ATOM   2645  C   SER C  33      -5.418  37.952  26.141  1.00 26.94           C  
ATOM   2646  CB  SER C  33      -4.358  38.217  28.388  1.00 26.94           C  
ATOM   2647  O   SER C  33      -4.528  37.247  25.661  1.00 26.94           O  
ATOM   2648  OG  SER C  33      -5.187  37.245  29.003  1.00 26.94           O  
ATOM   2649  N   GLU C  34      -6.739  37.615  25.933  1.00 29.25           N  
ATOM   2650  CA  GLU C  34      -7.015  36.517  25.012  1.00 29.25           C  
ATOM   2651  C   GLU C  34      -6.699  36.911  23.572  1.00 29.25           C  
ATOM   2652  CB  GLU C  34      -8.476  36.073  25.126  1.00 29.25           C  
ATOM   2653  O   GLU C  34      -7.354  37.788  23.005  1.00 29.25           O  
ATOM   2654  CG  GLU C  34      -8.730  35.080  26.252  1.00 29.25           C  
ATOM   2655  CD  GLU C  34     -10.180  34.631  26.338  1.00 29.25           C  
ATOM   2656  OE1 GLU C  34     -10.540  33.924  27.308  1.00 29.25           O  
ATOM   2657  OE2 GLU C  34     -10.963  34.987  25.429  1.00 29.25           O  
ATOM   2658  N   ARG C  35      -5.362  37.045  23.154  1.00 25.95           N  
ATOM   2659  CA  ARG C  35      -4.754  37.519  21.915  1.00 25.95           C  
ATOM   2660  C   ARG C  35      -5.219  36.687  20.724  1.00 25.95           C  
ATOM   2661  CB  ARG C  35      -3.228  37.482  22.015  1.00 25.95           C  
ATOM   2662  O   ARG C  35      -4.747  36.882  19.602  1.00 25.95           O  
ATOM   2663  CG  ARG C  35      -2.660  38.381  23.103  1.00 25.95           C  
ATOM   2664  CD  ARG C  35      -1.138  38.373  23.104  1.00 25.95           C  
ATOM   2665  NE  ARG C  35      -0.595  39.238  24.147  1.00 25.95           N  
ATOM   2666  NH1 ARG C  35       1.615  38.724  23.712  1.00 25.95           N  
ATOM   2667  NH2 ARG C  35       1.084  40.200  25.384  1.00 25.95           N  
ATOM   2668  CZ  ARG C  35       0.700  39.385  24.412  1.00 25.95           C  
ATOM   2669  N   ASN C  36      -5.594  35.402  20.930  1.00 25.90           N  
ATOM   2670  CA  ASN C  36      -5.705  34.636  19.694  1.00 25.90           C  
ATOM   2671  C   ASN C  36      -6.768  35.219  18.766  1.00 25.90           C  
ATOM   2672  CB  ASN C  36      -6.013  33.168  19.998  1.00 25.90           C  
ATOM   2673  O   ASN C  36      -7.956  35.211  19.094  1.00 25.90           O  
ATOM   2674  CG  ASN C  36      -4.778  32.381  20.389  1.00 25.90           C  
ATOM   2675  ND2 ASN C  36      -4.980  31.258  21.067  1.00 25.90           N  
ATOM   2676  OD1 ASN C  36      -3.651  32.780  20.084  1.00 25.90           O  
ATOM   2677  N   CYS C  37      -6.417  36.314  17.969  1.00 26.16           N  
ATOM   2678  CA  CYS C  37      -7.236  37.180  17.127  1.00 26.16           C  
ATOM   2679  C   CYS C  37      -7.965  36.373  16.060  1.00 26.16           C  
ATOM   2680  CB  CYS C  37      -6.373  38.255  16.466  1.00 26.16           C  
ATOM   2681  O   CYS C  37      -7.382  36.028  15.030  1.00 26.16           O  
ATOM   2682  SG  CYS C  37      -6.831  39.940  16.926  1.00 26.16           S  
ATOM   2683  N   THR C  38      -8.347  35.091  16.366  1.00 26.04           N  
ATOM   2684  CA  THR C  38      -8.982  34.461  15.214  1.00 26.04           C  
ATOM   2685  C   THR C  38     -10.094  35.347  14.657  1.00 26.04           C  
ATOM   2686  CB  THR C  38      -9.557  33.080  15.578  1.00 26.04           C  
ATOM   2687  O   THR C  38     -10.803  36.011  15.415  1.00 26.04           O  
ATOM   2688  CG2 THR C  38      -8.444  32.056  15.776  1.00 26.04           C  
ATOM   2689  OG1 THR C  38     -10.312  33.188  16.791  1.00 26.04           O  
ATOM   2690  N   CYS C  39      -9.862  35.986  13.514  1.00 25.82           N  
ATOM   2691  CA  CYS C  39     -10.800  36.852  12.810  1.00 25.82           C  
ATOM   2692  C   CYS C  39     -12.209  36.270  12.840  1.00 25.82           C  
ATOM   2693  CB  CYS C  39     -10.355  37.060  11.362  1.00 25.82           C  
ATOM   2694  O   CYS C  39     -12.419  35.123  12.441  1.00 25.82           O  
ATOM   2695  SG  CYS C  39      -8.764  37.900  11.203  1.00 25.82           S  
ATOM   2696  N   PHE C  40     -12.885  36.394  13.892  1.00 25.67           N  
ATOM   2697  CA  PHE C  40     -14.220  35.816  13.992  1.00 25.67           C  
ATOM   2698  C   PHE C  40     -15.043  36.136  12.749  1.00 25.67           C  
ATOM   2699  CB  PHE C  40     -14.937  36.330  15.243  1.00 25.67           C  
ATOM   2700  O   PHE C  40     -14.997  37.257  12.240  1.00 25.67           O  
ATOM   2701  CG  PHE C  40     -14.649  35.526  16.482  1.00 25.67           C  
ATOM   2702  CD1 PHE C  40     -15.407  34.403  16.790  1.00 25.67           C  
ATOM   2703  CD2 PHE C  40     -13.620  35.893  17.339  1.00 25.67           C  
ATOM   2704  CE1 PHE C  40     -15.143  33.656  17.936  1.00 25.67           C  
ATOM   2705  CE2 PHE C  40     -13.350  35.151  18.486  1.00 25.67           C  
ATOM   2706  CZ  PHE C  40     -14.113  34.034  18.783  1.00 25.67           C  
ATOM   2707  N   PRO C  41     -15.282  35.133  11.860  1.00 27.56           N  
ATOM   2708  CA  PRO C  41     -16.063  35.367  10.643  1.00 27.56           C  
ATOM   2709  C   PRO C  41     -17.271  36.270  10.881  1.00 27.56           C  
ATOM   2710  CB  PRO C  41     -16.505  33.960  10.231  1.00 27.56           C  
ATOM   2711  O   PRO C  41     -17.816  36.299  11.987  1.00 27.56           O  
ATOM   2712  CG  PRO C  41     -15.974  33.064  11.303  1.00 27.56           C  
ATOM   2713  CD  PRO C  41     -15.223  33.903  12.297  1.00 27.56           C  
ATOM   2714  N   CYS C  42     -17.322  37.393  10.308  1.00 29.25           N  
ATOM   2715  CA  CYS C  42     -18.487  38.253  10.482  1.00 29.25           C  
ATOM   2716  C   CYS C  42     -19.779  37.458  10.332  1.00 29.25           C  
ATOM   2717  CB  CYS C  42     -18.463  39.399   9.472  1.00 29.25           C  
ATOM   2718  O   CYS C  42     -19.980  36.777   9.325  1.00 29.25           O  
ATOM   2719  SG  CYS C  42     -19.766  40.623   9.728  1.00 29.25           S  
ATOM   2720  N   PRO C  43     -20.455  37.185  11.299  1.00 27.06           N  
ATOM   2721  CA  PRO C  43     -21.532  36.205  11.141  1.00 27.06           C  
ATOM   2722  C   PRO C  43     -22.430  36.503   9.942  1.00 27.06           C  
ATOM   2723  CB  PRO C  43     -22.314  36.325  12.451  1.00 27.06           C  
ATOM   2724  O   PRO C  43     -23.245  35.663   9.552  1.00 27.06           O  
ATOM   2725  CG  PRO C  43     -21.804  37.578  13.087  1.00 27.06           C  
ATOM   2726  CD  PRO C  43     -20.558  38.006  12.365  1.00 27.06           C  
ATOM   2727  N   TYR C  44     -22.741  37.851   9.651  1.00 30.26           N  
ATOM   2728  CA  TYR C  44     -23.734  38.148   8.624  1.00 30.26           C  
ATOM   2729  C   TYR C  44     -23.113  38.095   7.234  1.00 30.26           C  
ATOM   2730  CB  TYR C  44     -24.360  39.526   8.865  1.00 30.26           C  
ATOM   2731  O   TYR C  44     -21.897  38.238   7.084  1.00 30.26           O  
ATOM   2732  CG  TYR C  44     -25.073  39.646  10.190  1.00 30.26           C  
ATOM   2733  CD1 TYR C  44     -26.351  39.120  10.365  1.00 30.26           C  
ATOM   2734  CD2 TYR C  44     -24.471  40.285  11.268  1.00 30.26           C  
ATOM   2735  CE1 TYR C  44     -27.012  39.230  11.584  1.00 30.26           C  
ATOM   2736  CE2 TYR C  44     -25.123  40.401  12.491  1.00 30.26           C  
ATOM   2737  OH  TYR C  44     -27.042  39.982  13.848  1.00 30.26           O  
ATOM   2738  CZ  TYR C  44     -26.391  39.871  12.639  1.00 30.26           C  
ATOM   2739  N   LYS C  45     -23.721  37.720   6.120  1.00 31.12           N  
ATOM   2740  CA  LYS C  45     -23.388  37.311   4.759  1.00 31.12           C  
ATOM   2741  C   LYS C  45     -22.581  38.390   4.042  1.00 31.12           C  
ATOM   2742  CB  LYS C  45     -24.658  36.995   3.967  1.00 31.12           C  
ATOM   2743  O   LYS C  45     -21.848  38.098   3.095  1.00 31.12           O  
ATOM   2744  CG  LYS C  45     -25.178  35.579   4.170  1.00 31.12           C  
ATOM   2745  CD  LYS C  45     -26.309  35.255   3.203  1.00 31.12           C  
ATOM   2746  CE  LYS C  45     -26.836  33.841   3.411  1.00 31.12           C  
ATOM   2747  NZ  LYS C  45     -27.948  33.520   2.467  1.00 31.12           N  
ATOM   2748  N   ASP C  46     -22.740  39.810   4.238  1.00 33.17           N  
ATOM   2749  CA  ASP C  46     -22.413  40.846   3.263  1.00 33.17           C  
ATOM   2750  C   ASP C  46     -20.972  41.322   3.430  1.00 33.17           C  
ATOM   2751  CB  ASP C  46     -23.376  42.028   3.392  1.00 33.17           C  
ATOM   2752  O   ASP C  46     -20.416  41.261   4.528  1.00 33.17           O  
ATOM   2753  CG  ASP C  46     -24.834  41.620   3.284  1.00 33.17           C  
ATOM   2754  OD1 ASP C  46     -25.135  40.603   2.622  1.00 33.17           O  
ATOM   2755  OD2 ASP C  46     -25.690  42.323   3.863  1.00 33.17           O  
ATOM   2756  N   GLU C  47     -20.089  41.458   2.420  1.00 34.97           N  
ATOM   2757  CA  GLU C  47     -18.715  41.695   1.987  1.00 34.97           C  
ATOM   2758  C   GLU C  47     -18.140  42.950   2.639  1.00 34.97           C  
ATOM   2759  CB  GLU C  47     -18.644  41.815   0.463  1.00 34.97           C  
ATOM   2760  O   GLU C  47     -17.217  43.567   2.104  1.00 34.97           O  
ATOM   2761  CG  GLU C  47     -18.824  40.492  -0.267  1.00 34.97           C  
ATOM   2762  CD  GLU C  47     -18.699  40.618  -1.777  1.00 34.97           C  
ATOM   2763  OE1 GLU C  47     -18.786  39.586  -2.481  1.00 34.97           O  
ATOM   2764  OE2 GLU C  47     -18.512  41.757  -2.260  1.00 34.97           O  
ATOM   2765  N   ARG C  48     -18.761  43.482   3.703  1.00 30.73           N  
ATOM   2766  CA  ARG C  48     -18.495  44.852   4.129  1.00 30.73           C  
ATOM   2767  C   ARG C  48     -17.061  45.002   4.625  1.00 30.73           C  
ATOM   2768  CB  ARG C  48     -19.476  45.275   5.225  1.00 30.73           C  
ATOM   2769  O   ARG C  48     -16.481  44.055   5.159  1.00 30.73           O  
ATOM   2770  CG  ARG C  48     -20.936  45.203   4.806  1.00 30.73           C  
ATOM   2771  CD  ARG C  48     -21.866  45.658   5.922  1.00 30.73           C  
ATOM   2772  NE  ARG C  48     -22.883  44.653   6.220  1.00 30.73           N  
ATOM   2773  NH1 ARG C  48     -24.250  46.089   7.406  1.00 30.73           N  
ATOM   2774  NH2 ARG C  48     -24.850  43.894   7.129  1.00 30.73           N  
ATOM   2775  CZ  ARG C  48     -23.992  44.881   6.918  1.00 30.73           C  
ATOM   2776  N   ASN C  49     -16.409  46.073   4.195  1.00 30.67           N  
ATOM   2777  CA  ASN C  49     -15.109  46.736   4.225  1.00 30.67           C  
ATOM   2778  C   ASN C  49     -14.571  46.850   5.648  1.00 30.67           C  
ATOM   2779  CB  ASN C  49     -15.198  48.120   3.578  1.00 30.67           C  
ATOM   2780  O   ASN C  49     -15.173  47.515   6.493  1.00 30.67           O  
ATOM   2781  CG  ASN C  49     -15.384  48.051   2.075  1.00 30.67           C  
ATOM   2782  ND2 ASN C  49     -15.820  49.156   1.481  1.00 30.67           N  
ATOM   2783  OD1 ASN C  49     -15.139  47.014   1.454  1.00 30.67           O  
ATOM   2784  N   CYS C  50     -14.040  45.793   6.174  1.00 29.67           N  
ATOM   2785  CA  CYS C  50     -13.582  45.943   7.551  1.00 29.67           C  
ATOM   2786  C   CYS C  50     -12.429  46.936   7.637  1.00 29.67           C  
ATOM   2787  CB  CYS C  50     -13.149  44.594   8.122  1.00 29.67           C  
ATOM   2788  O   CYS C  50     -11.387  46.739   7.009  1.00 29.67           O  
ATOM   2789  SG  CYS C  50     -14.268  43.943   9.382  1.00 29.67           S  
ATOM   2790  N   GLN C  51     -12.775  48.255   7.578  1.00 27.16           N  
ATOM   2791  CA  GLN C  51     -11.927  49.434   7.434  1.00 27.16           C  
ATOM   2792  C   GLN C  51     -11.036  49.624   8.658  1.00 27.16           C  
ATOM   2793  CB  GLN C  51     -12.779  50.683   7.205  1.00 27.16           C  
ATOM   2794  O   GLN C  51     -11.527  49.669   9.788  1.00 27.16           O  
ATOM   2795  CG  GLN C  51     -13.360  50.782   5.801  1.00 27.16           C  
ATOM   2796  CD  GLN C  51     -14.166  52.050   5.588  1.00 27.16           C  
ATOM   2797  NE2 GLN C  51     -14.735  52.197   4.396  1.00 27.16           N  
ATOM   2798  OE1 GLN C  51     -14.278  52.889   6.487  1.00 27.16           O  
ATOM   2799  N   PHE C  52      -9.845  49.070   8.739  1.00 27.36           N  
ATOM   2800  CA  PHE C  52      -9.033  49.258   9.935  1.00 27.36           C  
ATOM   2801  C   PHE C  52      -8.411  50.649   9.954  1.00 27.36           C  
ATOM   2802  CB  PHE C  52      -7.936  48.191  10.015  1.00 27.36           C  
ATOM   2803  O   PHE C  52      -7.824  51.086   8.962  1.00 27.36           O  
ATOM   2804  CG  PHE C  52      -7.427  47.947  11.410  1.00 27.36           C  
ATOM   2805  CD1 PHE C  52      -6.300  48.609  11.879  1.00 27.36           C  
ATOM   2806  CD2 PHE C  52      -8.077  47.054  12.253  1.00 27.36           C  
ATOM   2807  CE1 PHE C  52      -5.826  48.385  13.170  1.00 27.36           C  
ATOM   2808  CE2 PHE C  52      -7.610  46.825  13.544  1.00 27.36           C  
ATOM   2809  CZ  PHE C  52      -6.484  47.491  14.000  1.00 27.36           C  
ATOM   2810  N   CYS C  53      -9.015  51.655  10.507  1.00 27.19           N  
ATOM   2811  CA  CYS C  53      -8.658  53.069  10.528  1.00 27.19           C  
ATOM   2812  C   CYS C  53      -7.412  53.305  11.374  1.00 27.19           C  
ATOM   2813  CB  CYS C  53      -9.817  53.907  11.068  1.00 27.19           C  
ATOM   2814  O   CYS C  53      -7.308  52.793  12.490  1.00 27.19           O  
ATOM   2815  SG  CYS C  53     -10.531  55.033   9.849  1.00 27.19           S  
ATOM   2816  N   HIS C  54      -6.313  53.551  10.709  1.00 24.85           N  
ATOM   2817  CA  HIS C  54      -5.072  53.881  11.400  1.00 24.85           C  
ATOM   2818  C   HIS C  54      -5.069  55.334  11.864  1.00 24.85           C  
ATOM   2819  CB  HIS C  54      -3.868  53.616  10.495  1.00 24.85           C  
ATOM   2820  O   HIS C  54      -5.236  56.249  11.054  1.00 24.85           O  
ATOM   2821  CG  HIS C  54      -2.591  53.402  11.243  1.00 24.85           C  
ATOM   2822  CD2 HIS C  54      -2.047  52.281  11.773  1.00 24.85           C  
ATOM   2823  ND1 HIS C  54      -1.711  54.426  11.522  1.00 24.85           N  
ATOM   2824  CE1 HIS C  54      -0.679  53.942  12.192  1.00 24.85           C  
ATOM   2825  NE2 HIS C  54      -0.858  52.643  12.357  1.00 24.85           N  
ATOM   2826  N   CYS C  55      -5.496  55.795  13.143  1.00 26.58           N  
ATOM   2827  CA  CYS C  55      -5.757  57.131  13.669  1.00 26.58           C  
ATOM   2828  C   CYS C  55      -4.455  57.880  13.926  1.00 26.58           C  
ATOM   2829  CB  CYS C  55      -6.572  57.049  14.960  1.00 26.58           C  
ATOM   2830  O   CYS C  55      -3.653  57.469  14.766  1.00 26.58           O  
ATOM   2831  SG  CYS C  55      -8.358  57.014  14.693  1.00 26.58           S  
ATOM   2832  N   THR C  56      -3.775  58.498  13.004  1.00 24.95           N  
ATOM   2833  CA  THR C  56      -2.567  59.169  13.469  1.00 24.95           C  
ATOM   2834  C   THR C  56      -2.914  60.451  14.221  1.00 24.95           C  
ATOM   2835  CB  THR C  56      -1.623  59.498  12.297  1.00 24.95           C  
ATOM   2836  O   THR C  56      -2.059  61.318  14.409  1.00 24.95           O  
ATOM   2837  CG2 THR C  56      -1.059  58.226  11.672  1.00 24.95           C  
ATOM   2838  OG1 THR C  56      -2.347  60.227  11.299  1.00 24.95           O  
ATOM   2839  N   CYS C  57      -4.169  60.791  14.845  1.00 23.59           N  
ATOM   2840  CA  CYS C  57      -4.540  62.201  14.889  1.00 23.59           C  
ATOM   2841  C   CYS C  57      -3.573  62.992  15.762  1.00 23.59           C  
ATOM   2842  CB  CYS C  57      -5.966  62.364  15.414  1.00 23.59           C  
ATOM   2843  O   CYS C  57      -2.724  62.411  16.439  1.00 23.59           O  
ATOM   2844  SG  CYS C  57      -7.240  62.054  14.172  1.00 23.59           S  
ATOM   2845  N   SER C  58      -4.119  64.076  16.613  1.00 26.95           N  
ATOM   2846  CA  SER C  58      -4.066  65.156  17.593  1.00 26.95           C  
ATOM   2847  C   SER C  58      -3.698  64.630  18.976  1.00 26.95           C  
ATOM   2848  CB  SER C  58      -5.408  65.887  17.657  1.00 26.95           C  
ATOM   2849  O   SER C  58      -3.701  63.419  19.206  1.00 26.95           O  
ATOM   2850  OG  SER C  58      -6.140  65.495  18.805  1.00 26.95           O  
ATOM   2851  N   GLU C  59      -3.517  65.512  20.080  1.00 29.93           N  
ATOM   2852  CA  GLU C  59      -3.344  65.069  21.460  1.00 29.93           C  
ATOM   2853  C   GLU C  59      -4.318  63.946  21.805  1.00 29.93           C  
ATOM   2854  CB  GLU C  59      -3.528  66.240  22.428  1.00 29.93           C  
ATOM   2855  O   GLU C  59      -3.951  62.985  22.484  1.00 29.93           O  
ATOM   2856  CG  GLU C  59      -2.388  67.248  22.398  1.00 29.93           C  
ATOM   2857  CD  GLU C  59      -2.360  68.159  23.615  1.00 29.93           C  
ATOM   2858  OE1 GLU C  59      -1.381  68.921  23.780  1.00 29.93           O  
ATOM   2859  OE2 GLU C  59      -3.325  68.108  24.411  1.00 29.93           O  
ATOM   2860  N   SER C  60      -5.822  64.267  21.947  1.00 30.87           N  
ATOM   2861  CA  SER C  60      -6.911  63.344  22.249  1.00 30.87           C  
ATOM   2862  C   SER C  60      -7.411  62.647  20.988  1.00 30.87           C  
ATOM   2863  CB  SER C  60      -8.066  64.082  22.927  1.00 30.87           C  
ATOM   2864  O   SER C  60      -8.202  63.215  20.232  1.00 30.87           O  
ATOM   2865  OG  SER C  60      -8.016  65.468  22.638  1.00 30.87           O  
ATOM   2866  N   PRO C  61      -6.729  61.668  20.215  1.00 29.41           N  
ATOM   2867  CA  PRO C  61      -7.005  61.225  18.847  1.00 29.41           C  
ATOM   2868  C   PRO C  61      -8.361  60.537  18.710  1.00 29.41           C  
ATOM   2869  CB  PRO C  61      -5.864  60.245  18.557  1.00 29.41           C  
ATOM   2870  O   PRO C  61      -8.552  59.432  19.225  1.00 29.41           O  
ATOM   2871  CG  PRO C  61      -5.283  59.929  19.897  1.00 29.41           C  
ATOM   2872  CD  PRO C  61      -5.810  60.922  20.892  1.00 29.41           C  
ATOM   2873  N   ASN C  62      -9.603  61.206  18.982  1.00 27.89           N  
ATOM   2874  CA  ASN C  62     -10.858  60.472  18.863  1.00 27.89           C  
ATOM   2875  C   ASN C  62     -11.165  60.118  17.411  1.00 27.89           C  
ATOM   2876  CB  ASN C  62     -12.010  61.277  19.469  1.00 27.89           C  
ATOM   2877  O   ASN C  62     -12.234  60.454  16.898  1.00 27.89           O  
ATOM   2878  CG  ASN C  62     -11.947  61.339  20.982  1.00 27.89           C  
ATOM   2879  ND2 ASN C  62     -12.570  62.359  21.560  1.00 27.89           N  
ATOM   2880  OD1 ASN C  62     -11.342  60.478  21.626  1.00 27.89           O  
ATOM   2881  N   CYS C  63     -10.285  59.932  16.377  1.00 28.37           N  
ATOM   2882  CA  CYS C  63     -10.642  59.847  14.966  1.00 28.37           C  
ATOM   2883  C   CYS C  63     -11.322  58.519  14.655  1.00 28.37           C  
ATOM   2884  CB  CYS C  63      -9.402  60.013  14.088  1.00 28.37           C  
ATOM   2885  O   CYS C  63     -10.866  57.464  15.099  1.00 28.37           O  
ATOM   2886  SG  CYS C  63      -8.896  61.732  13.861  1.00 28.37           S  
ATOM   2887  N   HIS C  64     -12.663  58.585  14.341  1.00 25.97           N  
ATOM   2888  CA  HIS C  64     -13.553  57.460  14.077  1.00 25.97           C  
ATOM   2889  C   HIS C  64     -13.267  56.838  12.715  1.00 25.97           C  
ATOM   2890  CB  HIS C  64     -15.015  57.904  14.155  1.00 25.97           C  
ATOM   2891  O   HIS C  64     -13.127  57.552  11.719  1.00 25.97           O  
ATOM   2892  CG  HIS C  64     -15.500  58.131  15.552  1.00 25.97           C  
ATOM   2893  CD2 HIS C  64     -15.566  59.259  16.297  1.00 25.97           C  
ATOM   2894  ND1 HIS C  64     -15.989  57.115  16.344  1.00 25.97           N  
ATOM   2895  CE1 HIS C  64     -16.338  57.610  17.519  1.00 25.97           C  
ATOM   2896  NE2 HIS C  64     -16.091  58.909  17.517  1.00 25.97           N  
ATOM   2897  N   TRP C  65     -12.668  55.589  12.609  1.00 28.39           N  
ATOM   2898  CA  TRP C  65     -11.996  54.980  11.466  1.00 28.39           C  
ATOM   2899  C   TRP C  65     -13.005  54.332  10.523  1.00 28.39           C  
ATOM   2900  CB  TRP C  65     -10.975  53.939  11.934  1.00 28.39           C  
ATOM   2901  O   TRP C  65     -13.845  53.538  10.953  1.00 28.39           O  
ATOM   2902  CG  TRP C  65      -9.857  54.508  12.754  1.00 28.39           C  
ATOM   2903  CD1 TRP C  65      -9.860  54.746  14.100  1.00 28.39           C  
ATOM   2904  CD2 TRP C  65      -8.571  54.917  12.277  1.00 28.39           C  
ATOM   2905  CE2 TRP C  65      -7.844  55.392  13.391  1.00 28.39           C  
ATOM   2906  CE3 TRP C  65      -7.962  54.926  11.015  1.00 28.39           C  
ATOM   2907  NE1 TRP C  65      -8.653  55.278  14.490  1.00 28.39           N  
ATOM   2908  CH2 TRP C  65      -5.965  55.871  12.034  1.00 28.39           C  
ATOM   2909  CZ2 TRP C  65      -6.537  55.873  13.280  1.00 28.39           C  
ATOM   2910  CZ3 TRP C  65      -6.661  55.405  10.907  1.00 28.39           C  
ATOM   2911  N   CYS C  66     -13.620  55.158   9.580  1.00 27.36           N  
ATOM   2912  CA  CYS C  66     -14.620  54.483   8.760  1.00 27.36           C  
ATOM   2913  C   CYS C  66     -13.967  53.466   7.831  1.00 27.36           C  
ATOM   2914  CB  CYS C  66     -15.415  55.499   7.940  1.00 27.36           C  
ATOM   2915  O   CYS C  66     -12.954  53.761   7.196  1.00 27.36           O  
ATOM   2916  SG  CYS C  66     -17.006  55.940   8.673  1.00 27.36           S  
ATOM   2917  N   CYS C  67     -14.143  52.142   8.042  1.00 27.93           N  
ATOM   2918  CA  CYS C  67     -13.485  51.001   7.416  1.00 27.93           C  
ATOM   2919  C   CYS C  67     -13.933  50.839   5.969  1.00 27.93           C  
ATOM   2920  CB  CYS C  67     -13.776  49.720   8.196  1.00 27.93           C  
ATOM   2921  O   CYS C  67     -15.093  50.519   5.706  1.00 27.93           O  
ATOM   2922  SG  CYS C  67     -12.432  49.212   9.291  1.00 27.93           S  
ATOM   2923  N   CYS C  68     -13.711  51.854   5.107  1.00 28.26           N  
ATOM   2924  CA  CYS C  68     -14.341  51.768   3.794  1.00 28.26           C  
ATOM   2925  C   CYS C  68     -13.801  50.580   3.007  1.00 28.26           C  
ATOM   2926  CB  CYS C  68     -14.116  53.058   3.006  1.00 28.26           C  
ATOM   2927  O   CYS C  68     -12.732  50.666   2.400  1.00 28.26           O  
ATOM   2928  SG  CYS C  68     -14.913  54.505   3.736  1.00 28.26           S  
ATOM   2929  N   SER C  69     -13.658  49.461   3.508  1.00 29.85           N  
ATOM   2930  CA  SER C  69     -12.909  48.494   2.712  1.00 29.85           C  
ATOM   2931  C   SER C  69     -13.618  48.195   1.395  1.00 29.85           C  
ATOM   2932  CB  SER C  69     -12.704  47.198   3.496  1.00 29.85           C  
ATOM   2933  O   SER C  69     -13.055  47.539   0.516  1.00 29.85           O  
ATOM   2934  OG  SER C  69     -13.949  46.619   3.846  1.00 29.85           O  
ATOM   2935  N   TRP C  70     -15.051  48.158   1.419  1.00 28.80           N  
ATOM   2936  CA  TRP C  70     -15.709  47.684   0.206  1.00 28.80           C  
ATOM   2937  C   TRP C  70     -15.669  48.747  -0.887  1.00 28.80           C  
ATOM   2938  CB  TRP C  70     -17.160  47.290   0.499  1.00 28.80           C  
ATOM   2939  O   TRP C  70     -16.353  49.769  -0.793  1.00 28.80           O  
ATOM   2940  CG  TRP C  70     -17.486  45.868   0.156  1.00 28.80           C  
ATOM   2941  CD1 TRP C  70     -16.761  45.025  -0.640  1.00 28.80           C  
ATOM   2942  CD2 TRP C  70     -18.627  45.124   0.594  1.00 28.80           C  
ATOM   2943  CE2 TRP C  70     -18.528  43.834   0.026  1.00 28.80           C  
ATOM   2944  CE3 TRP C  70     -19.724  45.422   1.414  1.00 28.80           C  
ATOM   2945  NE1 TRP C  70     -17.382  43.800  -0.722  1.00 28.80           N  
ATOM   2946  CH2 TRP C  70     -20.549  43.162   1.058  1.00 28.80           C  
ATOM   2947  CZ2 TRP C  70     -19.487  42.843   0.252  1.00 28.80           C  
ATOM   2948  CZ3 TRP C  70     -20.676  44.435   1.638  1.00 28.80           C  
ATOM   2949  N   ALA C  71     -14.650  49.034  -1.561  1.00 34.18           N  
ATOM   2950  CA  ALA C  71     -14.490  49.977  -2.664  1.00 34.18           C  
ATOM   2951  C   ALA C  71     -15.680  49.913  -3.617  1.00 34.18           C  
ATOM   2952  CB  ALA C  71     -13.192  49.698  -3.418  1.00 34.18           C  
ATOM   2953  O   ALA C  71     -16.105  50.936  -4.159  1.00 34.18           O  
ATOM   2954  N   ASN C  72     -16.238  48.662  -3.876  1.00 33.46           N  
ATOM   2955  CA  ASN C  72     -17.247  48.513  -4.919  1.00 33.46           C  
ATOM   2956  C   ASN C  72     -18.627  48.944  -4.430  1.00 33.46           C  
ATOM   2957  CB  ASN C  72     -17.289  47.069  -5.423  1.00 33.46           C  
ATOM   2958  O   ASN C  72     -19.637  48.648  -5.070  1.00 33.46           O  
ATOM   2959  CG  ASN C  72     -16.051  46.689  -6.210  1.00 33.46           C  
ATOM   2960  ND2 ASN C  72     -15.839  45.390  -6.391  1.00 33.46           N  
ATOM   2961  OD1 ASN C  72     -15.290  47.554  -6.650  1.00 33.46           O  
ATOM   2962  N   ASP C  73     -18.804  49.257  -3.179  1.00 34.75           N  
ATOM   2963  CA  ASP C  73     -20.141  49.695  -2.788  1.00 34.75           C  
ATOM   2964  C   ASP C  73     -20.393  51.138  -3.222  1.00 34.75           C  
ATOM   2965  CB  ASP C  73     -20.330  49.560  -1.276  1.00 34.75           C  
ATOM   2966  O   ASP C  73     -19.771  52.066  -2.701  1.00 34.75           O  
ATOM   2967  CG  ASP C  73     -21.757  49.827  -0.831  1.00 34.75           C  
ATOM   2968  OD1 ASP C  73     -22.593  50.225  -1.670  1.00 34.75           O  
ATOM   2969  OD2 ASP C  73     -22.047  49.640   0.371  1.00 34.75           O  
ATOM   2970  N   PRO C  74     -21.172  51.348  -4.307  1.00 38.30           N  
ATOM   2971  CA  PRO C  74     -21.467  52.642  -4.927  1.00 38.30           C  
ATOM   2972  C   PRO C  74     -21.949  53.683  -3.918  1.00 38.30           C  
ATOM   2973  CB  PRO C  74     -22.570  52.307  -5.934  1.00 38.30           C  
ATOM   2974  O   PRO C  74     -21.903  54.884  -4.196  1.00 38.30           O  
ATOM   2975  CG  PRO C  74     -22.882  50.865  -5.694  1.00 38.30           C  
ATOM   2976  CD  PRO C  74     -21.925  50.335  -4.665  1.00 38.30           C  
ATOM   2977  N   ASN C  75     -22.562  53.241  -2.827  1.00 34.14           N  
ATOM   2978  CA  ASN C  75     -23.205  54.164  -1.897  1.00 34.14           C  
ATOM   2979  C   ASN C  75     -22.285  54.517  -0.732  1.00 34.14           C  
ATOM   2980  CB  ASN C  75     -24.518  53.574  -1.377  1.00 34.14           C  
ATOM   2981  O   ASN C  75     -22.742  55.033   0.290  1.00 34.14           O  
ATOM   2982  CG  ASN C  75     -25.558  53.413  -2.468  1.00 34.14           C  
ATOM   2983  ND2 ASN C  75     -26.315  52.323  -2.410  1.00 34.14           N  
ATOM   2984  OD1 ASN C  75     -25.681  54.261  -3.355  1.00 34.14           O  
ATOM   2985  N   CYS C  76     -21.121  54.042  -0.811  1.00 33.14           N  
ATOM   2986  CA  CYS C  76     -20.152  54.285   0.252  1.00 33.14           C  
ATOM   2987  C   CYS C  76     -19.755  55.756   0.301  1.00 33.14           C  
ATOM   2988  CB  CYS C  76     -18.909  53.419   0.053  1.00 33.14           C  
ATOM   2989  O   CYS C  76     -19.343  56.326  -0.711  1.00 33.14           O  
ATOM   2990  SG  CYS C  76     -17.759  53.466   1.445  1.00 33.14           S  
ATOM   2991  N   LYS C  77     -20.461  56.527   1.171  1.00 32.09           N  
ATOM   2992  CA  LYS C  77     -20.284  57.964   1.358  1.00 32.09           C  
ATOM   2993  C   LYS C  77     -19.134  58.256   2.318  1.00 32.09           C  
ATOM   2994  CB  LYS C  77     -21.574  58.601   1.877  1.00 32.09           C  
ATOM   2995  O   LYS C  77     -18.911  57.509   3.273  1.00 32.09           O  
ATOM   2996  CG  LYS C  77     -22.761  58.450   0.937  1.00 32.09           C  
ATOM   2997  CD  LYS C  77     -23.794  59.546   1.160  1.00 32.09           C  
ATOM   2998  CE  LYS C  77     -24.979  59.399   0.216  1.00 32.09           C  
ATOM   2999  NZ  LYS C  77     -25.979  60.493   0.407  1.00 32.09           N  
ATOM   3000  N   CYS C  78     -18.023  58.549   1.761  1.00 30.49           N  
ATOM   3001  CA  CYS C  78     -16.869  58.866   2.595  1.00 30.49           C  
ATOM   3002  C   CYS C  78     -16.939  60.301   3.101  1.00 30.49           C  
ATOM   3003  CB  CYS C  78     -15.571  58.652   1.817  1.00 30.49           C  
ATOM   3004  O   CYS C  78     -17.326  61.207   2.361  1.00 30.49           O  
ATOM   3005  SG  CYS C  78     -14.915  56.974   1.942  1.00 30.49           S  
ATOM   3006  N   CYS C  79     -17.247  60.525   4.394  1.00 28.24           N  
ATOM   3007  CA  CYS C  79     -17.248  61.902   4.875  1.00 28.24           C  
ATOM   3008  C   CYS C  79     -15.871  62.299   5.393  1.00 28.24           C  
ATOM   3009  CB  CYS C  79     -18.290  62.083   5.978  1.00 28.24           C  
ATOM   3010  O   CYS C  79     -15.285  61.593   6.215  1.00 28.24           O  
ATOM   3011  SG  CYS C  79     -19.345  63.532   5.751  1.00 28.24           S  
ATOM   3012  N   CYS C  80     -15.008  62.867   4.535  1.00 28.66           N  
ATOM   3013  CA  CYS C  80     -13.682  63.320   4.942  1.00 28.66           C  
ATOM   3014  C   CYS C  80     -13.755  64.687   5.613  1.00 28.66           C  
ATOM   3015  CB  CYS C  80     -12.744  63.383   3.738  1.00 28.66           C  
ATOM   3016  O   CYS C  80     -14.482  65.570   5.155  1.00 28.66           O  
ATOM   3017  SG  CYS C  80     -12.427  61.776   2.977  1.00 28.66           S  
ATOM   3018  N   THR C  81     -13.670  64.641   6.975  1.00 29.57           N  
ATOM   3019  CA  THR C  81     -13.711  65.971   7.573  1.00 29.57           C  
ATOM   3020  C   THR C  81     -12.352  66.656   7.461  1.00 29.57           C  
ATOM   3021  CB  THR C  81     -14.135  65.905   9.052  1.00 29.57           C  
ATOM   3022  O   THR C  81     -11.316  66.036   7.708  1.00 29.57           O  
ATOM   3023  CG2 THR C  81     -15.241  64.876   9.262  1.00 29.57           C  
ATOM   3024  OG1 THR C  81     -13.003  65.543   9.852  1.00 29.57           O  
ATOM   3025  N   ALA C  82     -12.179  67.677   6.628  1.00 28.17           N  
ATOM   3026  CA  ALA C  82     -10.921  68.395   6.440  1.00 28.17           C  
ATOM   3027  C   ALA C  82     -10.532  69.159   7.703  1.00 28.17           C  
ATOM   3028  CB  ALA C  82     -11.026  69.351   5.255  1.00 28.17           C  
ATOM   3029  O   ALA C  82      -9.482  68.897   8.295  1.00 28.17           O  
ATOM   3030  N   SER C  83     -10.501  70.388   7.889  1.00 30.66           N  
ATOM   3031  CA  SER C  83     -10.013  71.319   8.902  1.00 30.66           C  
ATOM   3032  C   SER C  83     -10.838  71.226  10.181  1.00 30.66           C  
ATOM   3033  CB  SER C  83     -10.041  72.752   8.370  1.00 30.66           C  
ATOM   3034  O   SER C  83     -11.881  70.570  10.207  1.00 30.66           O  
ATOM   3035  OG  SER C  83     -11.369  73.155   8.079  1.00 30.66           O  
ATOM   3036  N   SER C  84     -10.653  71.762  11.369  1.00 34.71           N  
ATOM   3037  CA  SER C  84     -11.556  71.876  12.509  1.00 34.71           C  
ATOM   3038  C   SER C  84     -13.013  71.908  12.060  1.00 34.71           C  
ATOM   3039  CB  SER C  84     -11.237  73.131  13.323  1.00 34.71           C  
ATOM   3040  O   SER C  84     -13.924  71.784  12.881  1.00 34.71           O  
ATOM   3041  OG  SER C  84     -11.156  74.269  12.481  1.00 34.71           O  
ATOM   3042  N   ASN C  85     -13.368  72.617  10.877  1.00 33.03           N  
ATOM   3043  CA  ASN C  85     -14.713  72.846  10.360  1.00 33.03           C  
ATOM   3044  C   ASN C  85     -15.263  71.608   9.658  1.00 33.03           C  
ATOM   3045  CB  ASN C  85     -14.726  74.045   9.409  1.00 33.03           C  
ATOM   3046  O   ASN C  85     -14.512  70.864   9.024  1.00 33.03           O  
ATOM   3047  CG  ASN C  85     -15.034  75.349  10.118  1.00 33.03           C  
ATOM   3048  ND2 ASN C  85     -14.859  76.462   9.414  1.00 33.03           N  
ATOM   3049  OD1 ASN C  85     -15.425  75.357  11.288  1.00 33.03           O  
ATOM   3050  N   LEU C  86     -16.375  70.773  10.031  1.00 30.25           N  
ATOM   3051  CA  LEU C  86     -17.119  69.545   9.771  1.00 30.25           C  
ATOM   3052  C   LEU C  86     -17.198  69.263   8.275  1.00 30.25           C  
ATOM   3053  CB  LEU C  86     -18.529  69.639  10.360  1.00 30.25           C  
ATOM   3054  O   LEU C  86     -18.159  68.652   7.804  1.00 30.25           O  
ATOM   3055  CG  LEU C  86     -18.634  69.566  11.884  1.00 30.25           C  
ATOM   3056  CD1 LEU C  86     -19.992  70.084  12.347  1.00 30.25           C  
ATOM   3057  CD2 LEU C  86     -18.409  68.137  12.367  1.00 30.25           C  
ATOM   3058  N   ASN C  87     -16.297  69.975   7.374  1.00 28.16           N  
ATOM   3059  CA  ASN C  87     -16.802  69.753   6.023  1.00 28.16           C  
ATOM   3060  C   ASN C  87     -16.376  68.391   5.482  1.00 28.16           C  
ATOM   3061  CB  ASN C  87     -16.333  70.867   5.085  1.00 28.16           C  
ATOM   3062  O   ASN C  87     -15.213  68.003   5.611  1.00 28.16           O  
ATOM   3063  CG  ASN C  87     -17.116  72.153   5.269  1.00 28.16           C  
ATOM   3064  ND2 ASN C  87     -16.533  73.267   4.843  1.00 28.16           N  
ATOM   3065  OD1 ASN C  87     -18.234  72.144   5.790  1.00 28.16           O  
ATOM   3066  N   CYS C  88     -17.198  67.296   5.325  1.00 26.46           N  
ATOM   3067  CA  CYS C  88     -17.049  65.908   4.900  1.00 26.46           C  
ATOM   3068  C   CYS C  88     -16.831  65.819   3.395  1.00 26.46           C  
ATOM   3069  CB  CYS C  88     -18.279  65.092   5.296  1.00 26.46           C  
ATOM   3070  O   CYS C  88     -17.551  66.452   2.620  1.00 26.46           O  
ATOM   3071  SG  CYS C  88     -18.538  64.984   7.080  1.00 26.46           S  
ATOM   3072  N   TYR C  89     -15.558  65.648   2.889  1.00 25.42           N  
ATOM   3073  CA  TYR C  89     -15.477  65.593   1.434  1.00 25.42           C  
ATOM   3074  C   TYR C  89     -15.565  64.154   0.937  1.00 25.42           C  
ATOM   3075  CB  TYR C  89     -14.177  66.236   0.942  1.00 25.42           C  
ATOM   3076  O   TYR C  89     -15.085  63.232   1.600  1.00 25.42           O  
ATOM   3077  CG  TYR C  89     -14.065  67.705   1.271  1.00 25.42           C  
ATOM   3078  CD1 TYR C  89     -14.568  68.674   0.405  1.00 25.42           C  
ATOM   3079  CD2 TYR C  89     -13.456  68.128   2.448  1.00 25.42           C  
ATOM   3080  CE1 TYR C  89     -14.465  70.028   0.703  1.00 25.42           C  
ATOM   3081  CE2 TYR C  89     -13.348  69.480   2.756  1.00 25.42           C  
ATOM   3082  OH  TYR C  89     -13.750  71.761   2.180  1.00 25.42           O  
ATOM   3083  CZ  TYR C  89     -13.855  70.421   1.879  1.00 25.42           C  
ATOM   3084  N   TYR C  90     -16.351  63.606   0.055  1.00 25.39           N  
ATOM   3085  CA  TYR C  90     -16.710  62.324  -0.541  1.00 25.39           C  
ATOM   3086  C   TYR C  90     -15.781  61.982  -1.700  1.00 25.39           C  
ATOM   3087  CB  TYR C  90     -18.163  62.344  -1.026  1.00 25.39           C  
ATOM   3088  O   TYR C  90     -15.551  62.810  -2.584  1.00 25.39           O  
ATOM   3089  CG  TYR C  90     -19.155  61.873   0.010  1.00 25.39           C  
ATOM   3090  CD1 TYR C  90     -19.539  60.536   0.077  1.00 25.39           C  
ATOM   3091  CD2 TYR C  90     -19.711  62.764   0.921  1.00 25.39           C  
ATOM   3092  CE1 TYR C  90     -20.455  60.098   1.029  1.00 25.39           C  
ATOM   3093  CE2 TYR C  90     -20.628  62.337   1.877  1.00 25.39           C  
ATOM   3094  OH  TYR C  90     -21.899  60.576   2.867  1.00 25.39           O  
ATOM   3095  CZ  TYR C  90     -20.992  61.004   1.923  1.00 25.39           C  
ATOM   3096  N   TYR C  91     -14.690  61.131  -1.493  1.00 25.08           N  
ATOM   3097  CA  TYR C  91     -13.877  60.881  -2.678  1.00 25.08           C  
ATOM   3098  C   TYR C  91     -14.211  59.527  -3.293  1.00 25.08           C  
ATOM   3099  CB  TYR C  91     -12.386  60.943  -2.331  1.00 25.08           C  
ATOM   3100  O   TYR C  91     -14.514  58.571  -2.576  1.00 25.08           O  
ATOM   3101  CG  TYR C  91     -11.928  62.304  -1.864  1.00 25.08           C  
ATOM   3102  CD1 TYR C  91     -11.496  63.265  -2.775  1.00 25.08           C  
ATOM   3103  CD2 TYR C  91     -11.925  62.630  -0.512  1.00 25.08           C  
ATOM   3104  CE1 TYR C  91     -11.070  64.519  -2.349  1.00 25.08           C  
ATOM   3105  CE2 TYR C  91     -11.502  63.881  -0.075  1.00 25.08           C  
ATOM   3106  OH  TYR C  91     -10.658  66.057  -0.572  1.00 25.08           O  
ATOM   3107  CZ  TYR C  91     -11.078  64.817  -0.999  1.00 25.08           C  
ATOM   3108  N   GLU C  92     -14.552  59.304  -4.560  1.00 26.44           N  
ATOM   3109  CA  GLU C  92     -14.942  58.156  -5.374  1.00 26.44           C  
ATOM   3110  C   GLU C  92     -13.771  57.197  -5.570  1.00 26.44           C  
ATOM   3111  CB  GLU C  92     -15.479  58.616  -6.731  1.00 26.44           C  
ATOM   3112  O   GLU C  92     -12.650  57.627  -5.850  1.00 26.44           O  
ATOM   3113  CG  GLU C  92     -16.342  57.579  -7.434  1.00 26.44           C  
ATOM   3114  CD  GLU C  92     -16.949  58.084  -8.734  1.00 26.44           C  
ATOM   3115  OE1 GLU C  92     -17.774  57.363  -9.339  1.00 26.44           O  
ATOM   3116  OE2 GLU C  92     -16.595  59.210  -9.150  1.00 26.44           O  
ATOM   3117  N   SER C  93     -13.735  55.834  -5.173  1.00 26.89           N  
ATOM   3118  CA  SER C  93     -12.685  54.820  -5.151  1.00 26.89           C  
ATOM   3119  C   SER C  93     -12.420  54.268  -6.547  1.00 26.89           C  
ATOM   3120  CB  SER C  93     -13.062  53.679  -4.205  1.00 26.89           C  
ATOM   3121  O   SER C  93     -13.350  53.853  -7.243  1.00 26.89           O  
ATOM   3122  OG  SER C  93     -12.168  52.589  -4.352  1.00 26.89           O  
ATOM   3123  N   ARG C  94     -11.422  54.515  -7.481  1.00 24.42           N  
ATOM   3124  CA  ARG C  94     -11.233  54.169  -8.886  1.00 24.42           C  
ATOM   3125  C   ARG C  94     -10.614  52.782  -9.030  1.00 24.42           C  
ATOM   3126  CB  ARG C  94     -10.354  55.210  -9.583  1.00 24.42           C  
ATOM   3127  O   ARG C  94     -10.182  52.400 -10.119  1.00 24.42           O  
ATOM   3128  CG  ARG C  94     -11.028  56.560  -9.767  1.00 24.42           C  
ATOM   3129  CD  ARG C  94     -10.262  57.444 -10.741  1.00 24.42           C  
ATOM   3130  NE  ARG C  94     -10.942  58.718 -10.962  1.00 24.42           N  
ATOM   3131  NH1 ARG C  94      -9.361  59.544 -12.430  1.00 24.42           N  
ATOM   3132  NH2 ARG C  94     -11.196  60.805 -11.886  1.00 24.42           N  
ATOM   3133  CZ  ARG C  94     -10.498  59.686 -11.759  1.00 24.42           C  
ATOM   3134  N   CYS C  95     -10.231  51.882  -8.078  1.00 25.21           N  
ATOM   3135  CA  CYS C  95      -9.320  50.816  -8.480  1.00 25.21           C  
ATOM   3136  C   CYS C  95      -9.992  49.867  -9.466  1.00 25.21           C  
ATOM   3137  CB  CYS C  95      -8.833  50.037  -7.259  1.00 25.21           C  
ATOM   3138  O   CYS C  95      -9.417  48.842  -9.837  1.00 25.21           O  
ATOM   3139  SG  CYS C  95      -8.641  51.052  -5.777  1.00 25.21           S  
ATOM   3140  N   CYS C  96     -11.236  49.765  -9.681  1.00 25.94           N  
ATOM   3141  CA  CYS C  96     -11.831  48.585 -10.296  1.00 25.94           C  
ATOM   3142  C   CYS C  96     -11.371  48.432 -11.741  1.00 25.94           C  
ATOM   3143  CB  CYS C  96     -13.357  48.664 -10.242  1.00 25.94           C  
ATOM   3144  O   CYS C  96     -12.045  47.787 -12.546  1.00 25.94           O  
ATOM   3145  SG  CYS C  96     -14.021  48.782  -8.567  1.00 25.94           S  
ATOM   3146  N   ARG C  97     -10.137  48.555 -12.174  1.00 24.22           N  
ATOM   3147  CA  ARG C  97     -10.144  48.861 -13.601  1.00 24.22           C  
ATOM   3148  C   ARG C  97     -10.515  47.632 -14.423  1.00 24.22           C  
ATOM   3149  CB  ARG C  97      -8.781  49.396 -14.044  1.00 24.22           C  
ATOM   3150  O   ARG C  97     -11.303  47.724 -15.366  1.00 24.22           O  
ATOM   3151  CG  ARG C  97      -8.719  50.911 -14.154  1.00 24.22           C  
ATOM   3152  CD  ARG C  97      -7.375  51.384 -14.689  1.00 24.22           C  
ATOM   3153  NE  ARG C  97      -7.304  52.840 -14.757  1.00 24.22           N  
ATOM   3154  NH1 ARG C  97      -5.045  52.914 -15.238  1.00 24.22           N  
ATOM   3155  NH2 ARG C  97      -6.247  54.858 -15.055  1.00 24.22           N  
ATOM   3156  CZ  ARG C  97      -6.199  53.534 -15.017  1.00 24.22           C  
ATOM   3157  N   ASN C  98      -9.629  46.469 -14.327  1.00 24.03           N  
ATOM   3158  CA  ASN C  98      -9.424  45.939 -15.671  1.00 24.03           C  
ATOM   3159  C   ASN C  98     -10.653  45.184 -16.170  1.00 24.03           C  
ATOM   3160  CB  ASN C  98      -8.192  45.032 -15.709  1.00 24.03           C  
ATOM   3161  O   ASN C  98     -10.549  44.339 -17.060  1.00 24.03           O  
ATOM   3162  CG  ASN C  98      -6.895  45.812 -15.784  1.00 24.03           C  
ATOM   3163  ND2 ASN C  98      -5.778  45.129 -15.563  1.00 24.03           N  
ATOM   3164  OD1 ASN C  98      -6.896  47.020 -16.037  1.00 24.03           O  
ATOM   3165  N   THR C  99     -11.616  44.949 -15.347  1.00 24.14           N  
ATOM   3166  CA  THR C  99     -12.784  44.333 -15.967  1.00 24.14           C  
ATOM   3167  C   THR C  99     -13.259  45.155 -17.162  1.00 24.14           C  
ATOM   3168  CB  THR C  99     -13.936  44.179 -14.956  1.00 24.14           C  
ATOM   3169  O   THR C  99     -13.163  46.384 -17.154  1.00 24.14           O  
ATOM   3170  CG2 THR C  99     -13.670  43.030 -13.989  1.00 24.14           C  
ATOM   3171  OG1 THR C  99     -14.075  45.395 -14.210  1.00 24.14           O  
ATOM   3172  N   ILE C 100     -12.986  44.466 -18.454  1.00 25.04           N  
ATOM   3173  CA  ILE C 100     -13.378  45.187 -19.661  1.00 25.04           C  
ATOM   3174  C   ILE C 100     -14.828  45.648 -19.538  1.00 25.04           C  
ATOM   3175  CB  ILE C 100     -13.198  44.314 -20.924  1.00 25.04           C  
ATOM   3176  O   ILE C 100     -15.748  44.827 -19.516  1.00 25.04           O  
ATOM   3177  CG1 ILE C 100     -11.793  43.701 -20.953  1.00 25.04           C  
ATOM   3178  CG2 ILE C 100     -13.465  45.134 -22.189  1.00 25.04           C  
ATOM   3179  CD1 ILE C 100     -11.584  42.688 -22.070  1.00 25.04           C  
ATOM   3180  N   ILE C 101     -15.111  46.436 -18.580  1.00 22.82           N  
ATOM   3181  CA  ILE C 101     -16.474  46.895 -18.826  1.00 22.82           C  
ATOM   3182  C   ILE C 101     -16.497  47.813 -20.045  1.00 22.82           C  
ATOM   3183  CB  ILE C 101     -17.055  47.625 -17.594  1.00 22.82           C  
ATOM   3184  O   ILE C 101     -15.726  48.773 -20.122  1.00 22.82           O  
ATOM   3185  CG1 ILE C 101     -17.038  46.702 -16.369  1.00 22.82           C  
ATOM   3186  CG2 ILE C 101     -18.473  48.126 -17.882  1.00 22.82           C  
ATOM   3187  CD1 ILE C 101     -17.401  47.398 -15.065  1.00 22.82           C  
ATOM   3188  N   THR C 102     -16.842  47.204 -21.263  1.00 22.51           N  
ATOM   3189  CA  THR C 102     -16.871  48.027 -22.466  1.00 22.51           C  
ATOM   3190  C   THR C 102     -17.778  49.239 -22.271  1.00 22.51           C  
ATOM   3191  CB  THR C 102     -17.348  47.217 -23.686  1.00 22.51           C  
ATOM   3192  O   THR C 102     -18.997  49.096 -22.153  1.00 22.51           O  
ATOM   3193  CG2 THR C 102     -16.194  46.446 -24.319  1.00 22.51           C  
ATOM   3194  OG1 THR C 102     -18.358  46.289 -23.271  1.00 22.51           O  
ATOM   3195  N   PHE C 103     -17.439  50.201 -21.352  1.00 18.73           N  
ATOM   3196  CA  PHE C 103     -18.363  51.328 -21.397  1.00 18.73           C  
ATOM   3197  C   PHE C 103     -18.082  52.212 -22.606  1.00 18.73           C  
ATOM   3198  CB  PHE C 103     -18.268  52.154 -20.110  1.00 18.73           C  
ATOM   3199  O   PHE C 103     -16.950  52.266 -23.091  1.00 18.73           O  
ATOM   3200  CG  PHE C 103     -18.708  51.410 -18.878  1.00 18.73           C  
ATOM   3201  CD1 PHE C 103     -20.049  51.363 -18.518  1.00 18.73           C  
ATOM   3202  CD2 PHE C 103     -17.778  50.757 -18.078  1.00 18.73           C  
ATOM   3203  CE1 PHE C 103     -20.459  50.675 -17.378  1.00 18.73           C  
ATOM   3204  CE2 PHE C 103     -18.180  50.068 -16.938  1.00 18.73           C  
ATOM   3205  CZ  PHE C 103     -19.520  50.029 -16.589  1.00 18.73           C  
ATOM   3206  N   HIS C 104     -19.045  52.774 -23.406  1.00 19.60           N  
ATOM   3207  CA  HIS C 104     -18.906  53.752 -24.479  1.00 19.60           C  
ATOM   3208  C   HIS C 104     -18.166  54.996 -23.998  1.00 19.60           C  
ATOM   3209  CB  HIS C 104     -20.278  54.138 -25.033  1.00 19.60           C  
ATOM   3210  O   HIS C 104     -17.994  55.195 -22.794  1.00 19.60           O  
ATOM   3211  CG  HIS C 104     -20.830  53.151 -26.012  1.00 19.60           C  
ATOM   3212  CD2 HIS C 104     -21.841  52.259 -25.900  1.00 19.60           C  
ATOM   3213  ND1 HIS C 104     -20.325  53.005 -27.286  1.00 19.60           N  
ATOM   3214  CE1 HIS C 104     -21.005  52.063 -27.917  1.00 19.60           C  
ATOM   3215  NE2 HIS C 104     -21.931  51.594 -27.098  1.00 19.60           N  
ATOM   3216  N   LYS C 105     -18.222  56.258 -24.501  1.00 18.86           N  
ATOM   3217  CA  LYS C 105     -17.427  57.440 -24.824  1.00 18.86           C  
ATOM   3218  C   LYS C 105     -17.211  58.311 -23.589  1.00 18.86           C  
ATOM   3219  CB  LYS C 105     -18.101  58.255 -25.929  1.00 18.86           C  
ATOM   3220  O   LYS C 105     -16.162  58.942 -23.444  1.00 18.86           O  
ATOM   3221  CG  LYS C 105     -17.353  58.239 -27.254  1.00 18.86           C  
ATOM   3222  CD  LYS C 105     -18.034  59.123 -28.291  1.00 18.86           C  
ATOM   3223  CE  LYS C 105     -17.294  59.097 -29.621  1.00 18.86           C  
ATOM   3224  NZ  LYS C 105     -18.002  59.898 -30.664  1.00 18.86           N  
ATOM   3225  N   GLY C 106     -18.019  58.697 -22.559  1.00 18.68           N  
ATOM   3226  CA  GLY C 106     -17.810  60.135 -22.495  1.00 18.68           C  
ATOM   3227  C   GLY C 106     -16.498  60.519 -21.837  1.00 18.68           C  
ATOM   3228  O   GLY C 106     -15.770  59.656 -21.342  1.00 18.68           O  
ATOM   3229  N   ARG C 107     -16.198  61.834 -21.481  1.00 18.62           N  
ATOM   3230  CA  ARG C 107     -15.075  62.762 -21.406  1.00 18.62           C  
ATOM   3231  C   ARG C 107     -14.411  62.709 -20.034  1.00 18.62           C  
ATOM   3232  CB  ARG C 107     -15.535  64.190 -21.710  1.00 18.62           C  
ATOM   3233  O   ARG C 107     -13.357  63.313 -19.825  1.00 18.62           O  
ATOM   3234  CG  ARG C 107     -15.398  64.582 -23.173  1.00 18.62           C  
ATOM   3235  CD  ARG C 107     -15.601  66.077 -23.377  1.00 18.62           C  
ATOM   3236  NE  ARG C 107     -15.432  66.458 -24.776  1.00 18.62           N  
ATOM   3237  NH1 ARG C 107     -15.846  68.704 -24.430  1.00 18.62           N  
ATOM   3238  NH2 ARG C 107     -15.377  67.932 -26.537  1.00 18.62           N  
ATOM   3239  CZ  ARG C 107     -15.552  67.697 -25.244  1.00 18.62           C  
ATOM   3240  N   LEU C 108     -14.927  62.105 -18.894  1.00 16.67           N  
ATOM   3241  CA  LEU C 108     -14.678  63.048 -17.809  1.00 16.67           C  
ATOM   3242  C   LEU C 108     -13.258  62.898 -17.273  1.00 16.67           C  
ATOM   3243  CB  LEU C 108     -15.687  62.842 -16.677  1.00 16.67           C  
ATOM   3244  O   LEU C 108     -12.686  61.807 -17.316  1.00 16.67           O  
ATOM   3245  CG  LEU C 108     -16.774  63.909 -16.535  1.00 16.67           C  
ATOM   3246  CD1 LEU C 108     -18.157  63.275 -16.646  1.00 16.67           C  
ATOM   3247  CD2 LEU C 108     -16.625  64.651 -15.211  1.00 16.67           C  
ATOM   3248  N   ARG C 109     -12.697  63.848 -16.409  1.00 17.92           N  
ATOM   3249  CA  ARG C 109     -11.424  64.537 -16.225  1.00 17.92           C  
ATOM   3250  C   ARG C 109     -10.618  63.906 -15.095  1.00 17.92           C  
ATOM   3251  CB  ARG C 109     -11.653  66.023 -15.938  1.00 17.92           C  
ATOM   3252  O   ARG C 109      -9.491  64.325 -14.820  1.00 17.92           O  
ATOM   3253  CG  ARG C 109     -11.730  66.886 -17.187  1.00 17.92           C  
ATOM   3254  CD  ARG C 109     -11.772  68.369 -16.846  1.00 17.92           C  
ATOM   3255  NE  ARG C 109     -12.091  69.183 -18.016  1.00 17.92           N  
ATOM   3256  NH1 ARG C 109     -10.220  70.527 -17.847  1.00 17.92           N  
ATOM   3257  NH2 ARG C 109     -11.730  70.864 -19.539  1.00 17.92           N  
ATOM   3258  CZ  ARG C 109     -11.346  70.189 -18.464  1.00 17.92           C  
ATOM   3259  N   SER C 110     -11.085  62.842 -14.199  1.00 17.42           N  
ATOM   3260  CA  SER C 110     -10.816  63.127 -12.793  1.00 17.42           C  
ATOM   3261  C   SER C 110      -9.391  62.736 -12.413  1.00 17.42           C  
ATOM   3262  CB  SER C 110     -11.811  62.390 -11.896  1.00 17.42           C  
ATOM   3263  O   SER C 110      -8.799  61.849 -13.032  1.00 17.42           O  
ATOM   3264  OG  SER C 110     -12.036  61.073 -12.370  1.00 17.42           O  
ATOM   3265  N   ILE C 111      -8.697  63.399 -11.226  1.00 16.03           N  
ATOM   3266  CA  ILE C 111      -7.356  63.912 -10.964  1.00 16.03           C  
ATOM   3267  C   ILE C 111      -6.501  62.818 -10.329  1.00 16.03           C  
ATOM   3268  CB  ILE C 111      -7.396  65.158 -10.052  1.00 16.03           C  
ATOM   3269  O   ILE C 111      -7.022  61.795  -9.880  1.00 16.03           O  
ATOM   3270  CG1 ILE C 111      -8.221  66.272 -10.706  1.00 16.03           C  
ATOM   3271  CG2 ILE C 111      -5.978  65.641  -9.736  1.00 16.03           C  
ATOM   3272  CD1 ILE C 111      -8.523  67.444  -9.782  1.00 16.03           C  
ATOM   3273  N   HIS C 112      -5.570  63.160  -9.204  1.00 16.44           N  
ATOM   3274  CA  HIS C 112      -4.118  63.156  -9.076  1.00 16.44           C  
ATOM   3275  C   HIS C 112      -3.662  62.166  -8.008  1.00 16.44           C  
ATOM   3276  CB  HIS C 112      -3.604  64.558  -8.745  1.00 16.44           C  
ATOM   3277  O   HIS C 112      -2.476  62.110  -7.674  1.00 16.44           O  
ATOM   3278  CG  HIS C 112      -2.865  65.207  -9.872  1.00 16.44           C  
ATOM   3279  CD2 HIS C 112      -3.275  66.090 -10.813  1.00 16.44           C  
ATOM   3280  ND1 HIS C 112      -1.532  64.964 -10.125  1.00 16.44           N  
ATOM   3281  CE1 HIS C 112      -1.154  65.671 -11.176  1.00 16.44           C  
ATOM   3282  NE2 HIS C 112      -2.193  66.363 -11.613  1.00 16.44           N  
ATOM   3283  N   THR C 113      -4.366  61.247  -7.421  1.00 15.40           N  
ATOM   3284  CA  THR C 113      -4.107  61.004  -6.007  1.00 15.40           C  
ATOM   3285  C   THR C 113      -2.766  60.301  -5.815  1.00 15.40           C  
ATOM   3286  CB  THR C 113      -5.227  60.161  -5.370  1.00 15.40           C  
ATOM   3287  O   THR C 113      -2.371  59.471  -6.637  1.00 15.40           O  
ATOM   3288  CG2 THR C 113      -6.556  60.909  -5.386  1.00 15.40           C  
ATOM   3289  OG1 THR C 113      -5.372  58.938  -6.103  1.00 15.40           O  
ATOM   3290  N   SER C 114      -1.873  60.606  -4.711  1.00 16.56           N  
ATOM   3291  CA  SER C 114      -0.440  60.574  -4.439  1.00 16.56           C  
ATOM   3292  C   SER C 114      -0.002  59.202  -3.939  1.00 16.56           C  
ATOM   3293  CB  SER C 114      -0.065  61.644  -3.413  1.00 16.56           C  
ATOM   3294  O   SER C 114      -0.827  58.410  -3.479  1.00 16.56           O  
ATOM   3295  OG  SER C 114       1.331  61.638  -3.167  1.00 16.56           O  
ATOM   3296  N   SER C 115       1.327  58.834  -3.662  1.00 17.32           N  
ATOM   3297  CA  SER C 115       2.307  57.801  -3.980  1.00 17.32           C  
ATOM   3298  C   SER C 115       2.453  56.806  -2.833  1.00 17.32           C  
ATOM   3299  CB  SER C 115       3.665  58.429  -4.296  1.00 17.32           C  
ATOM   3300  O   SER C 115       2.557  55.599  -3.062  1.00 17.32           O  
ATOM   3301  OG  SER C 115       3.674  58.975  -5.604  1.00 17.32           O  
ATOM   3302  N   LYS C 116       2.632  57.083  -1.472  1.00 17.06           N  
ATOM   3303  CA  LYS C 116       3.945  56.725  -0.942  1.00 17.06           C  
ATOM   3304  C   LYS C 116       3.912  55.355  -0.273  1.00 17.06           C  
ATOM   3305  CB  LYS C 116       4.430  57.782   0.051  1.00 17.06           C  
ATOM   3306  O   LYS C 116       4.842  54.560  -0.427  1.00 17.06           O  
ATOM   3307  CG  LYS C 116       5.135  58.965  -0.598  1.00 17.06           C  
ATOM   3308  CD  LYS C 116       5.720  59.908   0.445  1.00 17.06           C  
ATOM   3309  CE  LYS C 116       6.416  61.097  -0.204  1.00 17.06           C  
ATOM   3310  NZ  LYS C 116       6.942  62.054   0.815  1.00 17.06           N  
ATOM   3311  N   THR C 117       3.110  54.975   0.765  1.00 15.80           N  
ATOM   3312  CA  THR C 117       3.593  54.439   2.032  1.00 15.80           C  
ATOM   3313  C   THR C 117       3.800  52.930   1.937  1.00 15.80           C  
ATOM   3314  CB  THR C 117       2.618  54.755   3.181  1.00 15.80           C  
ATOM   3315  O   THR C 117       2.881  52.194   1.572  1.00 15.80           O  
ATOM   3316  CG2 THR C 117       3.228  54.403   4.533  1.00 15.80           C  
ATOM   3317  OG1 THR C 117       2.301  56.152   3.161  1.00 15.80           O  
ATOM   3318  N   ALA C 118       5.084  52.333   2.033  1.00 17.00           N  
ATOM   3319  CA  ALA C 118       5.700  51.080   1.604  1.00 17.00           C  
ATOM   3320  C   ALA C 118       5.516  49.989   2.655  1.00 17.00           C  
ATOM   3321  CB  ALA C 118       7.184  51.290   1.312  1.00 17.00           C  
ATOM   3322  O   ALA C 118       6.094  50.063   3.742  1.00 17.00           O  
ATOM   3323  N   LEU C 119       4.309  49.551   2.994  1.00 15.89           N  
ATOM   3324  CA  LEU C 119       4.082  48.731   4.179  1.00 15.89           C  
ATOM   3325  C   LEU C 119       4.817  47.399   4.068  1.00 15.89           C  
ATOM   3326  CB  LEU C 119       2.585  48.486   4.382  1.00 15.89           C  
ATOM   3327  O   LEU C 119       4.734  46.724   3.039  1.00 15.89           O  
ATOM   3328  CG  LEU C 119       1.825  49.550   5.177  1.00 15.89           C  
ATOM   3329  CD1 LEU C 119       0.358  49.574   4.762  1.00 15.89           C  
ATOM   3330  CD2 LEU C 119       1.959  49.296   6.675  1.00 15.89           C  
ATOM   3331  N   ARG C 120       5.785  46.959   5.057  1.00 17.13           N  
ATOM   3332  CA  ARG C 120       6.860  45.972   5.070  1.00 17.13           C  
ATOM   3333  C   ARG C 120       6.328  44.587   5.423  1.00 17.13           C  
ATOM   3334  CB  ARG C 120       7.954  46.381   6.059  1.00 17.13           C  
ATOM   3335  O   ARG C 120       5.714  44.403   6.476  1.00 17.13           O  
ATOM   3336  CG  ARG C 120       8.914  47.428   5.517  1.00 17.13           C  
ATOM   3337  CD  ARG C 120      10.080  47.669   6.465  1.00 17.13           C  
ATOM   3338  NE  ARG C 120      11.065  48.579   5.888  1.00 17.13           N  
ATOM   3339  NH1 ARG C 120      12.227  48.902   7.859  1.00 17.13           N  
ATOM   3340  NH2 ARG C 120      12.902  49.957   5.939  1.00 17.13           N  
ATOM   3341  CZ  ARG C 120      12.062  49.144   6.563  1.00 17.13           C  
ATOM   3342  N   THR C 121       5.819  43.709   4.541  1.00 17.91           N  
ATOM   3343  CA  THR C 121       5.131  42.429   4.672  1.00 17.91           C  
ATOM   3344  C   THR C 121       6.082  41.355   5.192  1.00 17.91           C  
ATOM   3345  CB  THR C 121       4.529  41.979   3.328  1.00 17.91           C  
ATOM   3346  O   THR C 121       7.099  41.060   4.560  1.00 17.91           O  
ATOM   3347  CG2 THR C 121       3.314  42.823   2.959  1.00 17.91           C  
ATOM   3348  OG1 THR C 121       5.518  42.112   2.299  1.00 17.91           O  
ATOM   3349  N   GLY C 122       6.397  41.291   6.495  1.00 17.64           N  
ATOM   3350  CA  GLY C 122       7.394  40.361   6.999  1.00 17.64           C  
ATOM   3351  C   GLY C 122       7.016  38.907   6.786  1.00 17.64           C  
ATOM   3352  O   GLY C 122       5.849  38.537   6.930  1.00 17.64           O  
ATOM   3353  N   SER C 123       7.554  38.078   5.819  1.00 21.12           N  
ATOM   3354  CA  SER C 123       7.342  36.768   5.212  1.00 21.12           C  
ATOM   3355  C   SER C 123       7.679  35.646   6.188  1.00 21.12           C  
ATOM   3356  CB  SER C 123       8.182  36.621   3.943  1.00 21.12           C  
ATOM   3357  O   SER C 123       8.849  35.430   6.514  1.00 21.12           O  
ATOM   3358  OG  SER C 123       7.352  36.486   2.803  1.00 21.12           O  
ATOM   3359  N   SER C 124       7.014  35.411   7.265  1.00 20.66           N  
ATOM   3360  CA  SER C 124       7.518  34.466   8.257  1.00 20.66           C  
ATOM   3361  C   SER C 124       7.584  33.052   7.689  1.00 20.66           C  
ATOM   3362  CB  SER C 124       6.637  34.480   9.507  1.00 20.66           C  
ATOM   3363  O   SER C 124       7.518  32.073   8.436  1.00 20.66           O  
ATOM   3364  OG  SER C 124       5.269  34.357   9.160  1.00 20.66           O  
ATOM   3365  N   ASP C 125       7.919  32.734   6.419  1.00 21.44           N  
ATOM   3366  CA  ASP C 125       7.869  31.435   5.755  1.00 21.44           C  
ATOM   3367  C   ASP C 125       8.852  30.455   6.391  1.00 21.44           C  
ATOM   3368  CB  ASP C 125       8.166  31.584   4.262  1.00 21.44           C  
ATOM   3369  O   ASP C 125      10.057  30.712   6.427  1.00 21.44           O  
ATOM   3370  CG  ASP C 125       6.910  31.672   3.413  1.00 21.44           C  
ATOM   3371  OD1 ASP C 125       5.828  31.254   3.879  1.00 21.44           O  
ATOM   3372  OD2 ASP C 125       7.003  32.162   2.267  1.00 21.44           O  
ATOM   3373  N   THR C 126       8.604  29.819   7.498  1.00 22.23           N  
ATOM   3374  CA  THR C 126       9.567  28.901   8.095  1.00 22.23           C  
ATOM   3375  C   THR C 126      10.082  27.908   7.058  1.00 22.23           C  
ATOM   3376  CB  THR C 126       8.948  28.135   9.279  1.00 22.23           C  
ATOM   3377  O   THR C 126       9.335  27.046   6.591  1.00 22.23           O  
ATOM   3378  CG2 THR C 126       9.398  28.724  10.612  1.00 22.23           C  
ATOM   3379  OG1 THR C 126       7.519  28.211   9.195  1.00 22.23           O  
ATOM   3380  N   GLN C 127      10.656  28.290   5.941  1.00 23.27           N  
ATOM   3381  CA  GLN C 127      11.215  27.543   4.820  1.00 23.27           C  
ATOM   3382  C   GLN C 127      12.346  26.627   5.279  1.00 23.27           C  
ATOM   3383  CB  GLN C 127      11.720  28.497   3.736  1.00 23.27           C  
ATOM   3384  O   GLN C 127      13.262  27.065   5.978  1.00 23.27           O  
ATOM   3385  CG  GLN C 127      10.608  29.150   2.926  1.00 23.27           C  
ATOM   3386  CD  GLN C 127      11.082  29.646   1.573  1.00 23.27           C  
ATOM   3387  NE2 GLN C 127      10.139  30.016   0.713  1.00 23.27           N  
ATOM   3388  OE1 GLN C 127      12.286  29.698   1.303  1.00 23.27           O  
ATOM   3389  N   VAL C 128      12.158  25.354   5.718  1.00 25.70           N  
ATOM   3390  CA  VAL C 128      13.337  24.528   5.957  1.00 25.70           C  
ATOM   3391  C   VAL C 128      14.351  24.737   4.835  1.00 25.70           C  
ATOM   3392  CB  VAL C 128      12.967  23.032   6.070  1.00 25.70           C  
ATOM   3393  O   VAL C 128      13.974  24.893   3.671  1.00 25.70           O  
ATOM   3394  CG1 VAL C 128      14.153  22.221   6.590  1.00 25.70           C  
ATOM   3395  CG2 VAL C 128      11.753  22.850   6.979  1.00 25.70           C  
ATOM   3396  N   ASP C 129      15.593  25.278   5.022  1.00 24.66           N  
ATOM   3397  CA  ASP C 129      16.644  25.603   4.062  1.00 24.66           C  
ATOM   3398  C   ASP C 129      16.705  24.564   2.944  1.00 24.66           C  
ATOM   3399  CB  ASP C 129      18.000  25.702   4.763  1.00 24.66           C  
ATOM   3400  O   ASP C 129      16.006  23.550   2.993  1.00 24.66           O  
ATOM   3401  CG  ASP C 129      18.245  27.063   5.391  1.00 24.66           C  
ATOM   3402  OD1 ASP C 129      17.647  28.061   4.935  1.00 24.66           O  
ATOM   3403  OD2 ASP C 129      19.045  27.138   6.348  1.00 24.66           O  
ATOM   3404  N   GLU C 130      18.025  24.171   2.515  1.00 27.04           N  
ATOM   3405  CA  GLU C 130      18.722  23.524   1.407  1.00 27.04           C  
ATOM   3406  C   GLU C 130      18.498  22.014   1.420  1.00 27.04           C  
ATOM   3407  CB  GLU C 130      20.220  23.834   1.459  1.00 27.04           C  
ATOM   3408  O   GLU C 130      18.968  21.320   2.324  1.00 27.04           O  
ATOM   3409  CG  GLU C 130      20.808  24.253   0.119  1.00 27.04           C  
ATOM   3410  CD  GLU C 130      22.255  24.710   0.215  1.00 27.04           C  
ATOM   3411  OE1 GLU C 130      22.914  24.865  -0.838  1.00 27.04           O  
ATOM   3412  OE2 GLU C 130      22.734  24.913   1.353  1.00 27.04           O  
ATOM   3413  N   VAL C 131      17.369  21.453   1.321  1.00 32.02           N  
ATOM   3414  CA  VAL C 131      17.395  19.997   1.229  1.00 32.02           C  
ATOM   3415  C   VAL C 131      18.462  19.561   0.228  1.00 32.02           C  
ATOM   3416  CB  VAL C 131      16.017  19.429   0.821  1.00 32.02           C  
ATOM   3417  O   VAL C 131      18.398  19.915  -0.951  1.00 32.02           O  
ATOM   3418  CG1 VAL C 131      16.072  17.906   0.711  1.00 32.02           C  
ATOM   3419  CG2 VAL C 131      14.946  19.857   1.822  1.00 32.02           C  
ATOM   3420  N   LYS C 132      19.695  19.209   0.578  1.00 29.52           N  
ATOM   3421  CA  LYS C 132      20.758  18.657  -0.257  1.00 29.52           C  
ATOM   3422  C   LYS C 132      20.223  17.561  -1.174  1.00 29.52           C  
ATOM   3423  CB  LYS C 132      21.891  18.107   0.610  1.00 29.52           C  
ATOM   3424  O   LYS C 132      19.153  17.001  -0.923  1.00 29.52           O  
ATOM   3425  CG  LYS C 132      22.919  19.151   1.020  1.00 29.52           C  
ATOM   3426  CD  LYS C 132      24.059  18.530   1.817  1.00 29.52           C  
ATOM   3427  CE  LYS C 132      25.085  19.575   2.235  1.00 29.52           C  
ATOM   3428  NZ  LYS C 132      26.129  18.998   3.133  1.00 29.52           N  
ATOM   3429  N   SER C 133      20.866  17.168  -2.348  1.00 33.80           N  
ATOM   3430  CA  SER C 133      20.651  16.168  -3.389  1.00 33.80           C  
ATOM   3431  C   SER C 133      20.368  14.796  -2.788  1.00 33.80           C  
ATOM   3432  CB  SER C 133      21.866  16.088  -4.315  1.00 33.80           C  
ATOM   3433  O   SER C 133      21.122  14.316  -1.939  1.00 33.80           O  
ATOM   3434  OG  SER C 133      23.022  15.698  -3.594  1.00 33.80           O  
ATOM   3435  N   ILE C 134      19.070  14.337  -2.455  1.00 37.10           N  
ATOM   3436  CA  ILE C 134      18.787  12.979  -2.003  1.00 37.10           C  
ATOM   3437  C   ILE C 134      19.600  11.982  -2.825  1.00 37.10           C  
ATOM   3438  CB  ILE C 134      17.280  12.653  -2.103  1.00 37.10           C  
ATOM   3439  O   ILE C 134      19.528  11.978  -4.056  1.00 37.10           O  
ATOM   3440  CG1 ILE C 134      16.458  13.680  -1.315  1.00 37.10           C  
ATOM   3441  CG2 ILE C 134      17.001  11.231  -1.608  1.00 37.10           C  
ATOM   3442  CD1 ILE C 134      14.965  13.637  -1.613  1.00 37.10           C  
ATOM   3443  N   PRO C 135      20.600  11.251  -2.353  1.00 37.12           N  
ATOM   3444  CA  PRO C 135      21.264  10.245  -3.185  1.00 37.12           C  
ATOM   3445  C   PRO C 135      20.277   9.384  -3.970  1.00 37.12           C  
ATOM   3446  CB  PRO C 135      22.036   9.400  -2.169  1.00 37.12           C  
ATOM   3447  O   PRO C 135      19.082   9.374  -3.665  1.00 37.12           O  
ATOM   3448  CG  PRO C 135      21.709  10.005  -0.842  1.00 37.12           C  
ATOM   3449  CD  PRO C 135      20.738  11.131  -1.057  1.00 37.12           C  
ATOM   3450  N   ALA C 136      20.676   8.407  -4.885  1.00 37.01           N  
ATOM   3451  CA  ALA C 136      20.128   7.453  -5.845  1.00 37.01           C  
ATOM   3452  C   ALA C 136      19.056   6.580  -5.200  1.00 37.01           C  
ATOM   3453  CB  ALA C 136      21.240   6.583  -6.426  1.00 37.01           C  
ATOM   3454  O   ALA C 136      18.325   5.868  -5.893  1.00 37.01           O  
ATOM   3455  N   ASN C 137      19.071   6.215  -3.912  1.00 44.99           N  
ATOM   3456  CA  ASN C 137      17.950   5.394  -3.468  1.00 44.99           C  
ATOM   3457  C   ASN C 137      16.617   6.108  -3.672  1.00 44.99           C  
ATOM   3458  CB  ASN C 137      18.121   4.999  -2.000  1.00 44.99           C  
ATOM   3459  O   ASN C 137      15.664   5.878  -2.925  1.00 44.99           O  
ATOM   3460  CG  ASN C 137      18.847   3.678  -1.831  1.00 44.99           C  
ATOM   3461  ND2 ASN C 137      19.215   3.358  -0.596  1.00 44.99           N  
ATOM   3462  OD1 ASN C 137      19.075   2.953  -2.802  1.00 44.99           O  
ATOM   3463  N   SER C 138      16.275   6.922  -4.758  1.00 49.21           N  
ATOM   3464  CA  SER C 138      15.404   8.030  -5.137  1.00 49.21           C  
ATOM   3465  C   SER C 138      14.036   7.529  -5.588  1.00 49.21           C  
ATOM   3466  CB  SER C 138      16.045   8.858  -6.252  1.00 49.21           C  
ATOM   3467  O   SER C 138      13.025   8.204  -5.385  1.00 49.21           O  
ATOM   3468  OG  SER C 138      15.998   8.163  -7.486  1.00 49.21           O  
ATOM   3469  N   HIS C 139      13.958   6.222  -5.937  1.00 51.24           N  
ATOM   3470  CA  HIS C 139      12.697   5.838  -6.561  1.00 51.24           C  
ATOM   3471  C   HIS C 139      11.617   5.589  -5.513  1.00 51.24           C  
ATOM   3472  CB  HIS C 139      12.885   4.591  -7.427  1.00 51.24           C  
ATOM   3473  O   HIS C 139      10.478   6.035  -5.671  1.00 51.24           O  
ATOM   3474  CG  HIS C 139      11.843   4.434  -8.488  1.00 51.24           C  
ATOM   3475  CD2 HIS C 139      11.789   4.906  -9.756  1.00 51.24           C  
ATOM   3476  ND1 HIS C 139      10.682   3.718  -8.292  1.00 51.24           N  
ATOM   3477  CE1 HIS C 139       9.957   3.756  -9.397  1.00 51.24           C  
ATOM   3478  NE2 HIS C 139      10.606   4.470 -10.301  1.00 51.24           N  
ATOM   3479  N   LEU C 140      11.957   4.986  -4.395  1.00 51.62           N  
ATOM   3480  CA  LEU C 140      10.974   4.710  -3.353  1.00 51.62           C  
ATOM   3481  C   LEU C 140      10.503   6.002  -2.694  1.00 51.62           C  
ATOM   3482  CB  LEU C 140      11.562   3.769  -2.298  1.00 51.62           C  
ATOM   3483  O   LEU C 140       9.310   6.172  -2.434  1.00 51.62           O  
ATOM   3484  CG  LEU C 140      11.163   2.296  -2.405  1.00 51.62           C  
ATOM   3485  CD1 LEU C 140      12.362   1.400  -2.112  1.00 51.62           C  
ATOM   3486  CD2 LEU C 140      10.011   1.984  -1.456  1.00 51.62           C  
ATOM   3487  N   VAL C 141      11.408   6.858  -2.540  1.00 58.69           N  
ATOM   3488  CA  VAL C 141      11.077   8.117  -1.881  1.00 58.69           C  
ATOM   3489  C   VAL C 141      10.152   8.940  -2.775  1.00 58.69           C  
ATOM   3490  CB  VAL C 141      12.345   8.929  -1.536  1.00 58.69           C  
ATOM   3491  O   VAL C 141       9.241   9.612  -2.285  1.00 58.69           O  
ATOM   3492  CG1 VAL C 141      11.973  10.312  -1.003  1.00 58.69           C  
ATOM   3493  CG2 VAL C 141      13.202   8.174  -0.522  1.00 58.69           C  
ATOM   3494  N   ASN C 142      10.273   8.689  -4.068  1.00 65.67           N  
ATOM   3495  CA  ASN C 142       9.418   9.420  -4.997  1.00 65.67           C  
ATOM   3496  C   ASN C 142       7.962   8.976  -4.887  1.00 65.67           C  
ATOM   3497  CB  ASN C 142       9.918   9.251  -6.433  1.00 65.67           C  
ATOM   3498  O   ASN C 142       7.048   9.789  -5.034  1.00 65.67           O  
ATOM   3499  CG  ASN C 142      11.127  10.113  -6.736  1.00 65.67           C  
ATOM   3500  ND2 ASN C 142      11.829   9.793  -7.817  1.00 65.67           N  
ATOM   3501  OD1 ASN C 142      11.429  11.059  -6.004  1.00 65.67           O  
ATOM   3502  N   HIS C 143       7.812   7.704  -4.385  1.00 68.39           N  
ATOM   3503  CA  HIS C 143       6.460   7.170  -4.263  1.00 68.39           C  
ATOM   3504  C   HIS C 143       5.790   7.653  -2.981  1.00 68.39           C  
ATOM   3505  CB  HIS C 143       6.482   5.641  -4.301  1.00 68.39           C  
ATOM   3506  O   HIS C 143       4.564   7.608  -2.861  1.00 68.39           O  
ATOM   3507  CG  HIS C 143       6.572   5.076  -5.683  1.00 68.39           C  
ATOM   3508  CD2 HIS C 143       5.623   4.547  -6.490  1.00 68.39           C  
ATOM   3509  ND1 HIS C 143       7.756   5.012  -6.385  1.00 68.39           N  
ATOM   3510  CE1 HIS C 143       7.531   4.467  -7.568  1.00 68.39           C  
ATOM   3511  NE2 HIS C 143       6.244   4.175  -7.657  1.00 68.39           N  
ATOM   3512  N   LEU C 144       6.668   8.169  -2.202  1.00 74.03           N  
ATOM   3513  CA  LEU C 144       6.129   8.617  -0.923  1.00 74.03           C  
ATOM   3514  C   LEU C 144       5.743  10.091  -0.981  1.00 74.03           C  
ATOM   3515  CB  LEU C 144       7.148   8.388   0.197  1.00 74.03           C  
ATOM   3516  O   LEU C 144       5.013  10.580  -0.116  1.00 74.03           O  
ATOM   3517  CG  LEU C 144       7.505   6.933   0.502  1.00 74.03           C  
ATOM   3518  CD1 LEU C 144       8.589   6.866   1.573  1.00 74.03           C  
ATOM   3519  CD2 LEU C 144       6.266   6.158   0.939  1.00 74.03           C  
ATOM   3520  N   ASN C 145       6.154  10.664  -2.070  1.00 78.34           N  
ATOM   3521  CA  ASN C 145       5.852  12.081  -2.241  1.00 78.34           C  
ATOM   3522  C   ASN C 145       4.425  12.295  -2.738  1.00 78.34           C  
ATOM   3523  CB  ASN C 145       6.851  12.731  -3.201  1.00 78.34           C  
ATOM   3524  O   ASN C 145       3.896  11.474  -3.490  1.00 78.34           O  
ATOM   3525  CG  ASN C 145       8.230  12.887  -2.591  1.00 78.34           C  
ATOM   3526  ND2 ASN C 145       9.248  12.975  -3.440  1.00 78.34           N  
ATOM   3527  OD1 ASN C 145       8.380  12.927  -1.367  1.00 78.34           O  
ATOM   3528  N   CYS C 146       3.822  13.356  -2.259  1.00 84.89           N  
ATOM   3529  CA  CYS C 146       2.558  13.770  -2.859  1.00 84.89           C  
ATOM   3530  C   CYS C 146       2.749  14.152  -4.322  1.00 84.89           C  
ATOM   3531  CB  CYS C 146       1.959  14.947  -2.090  1.00 84.89           C  
ATOM   3532  O   CYS C 146       3.637  14.940  -4.652  1.00 84.89           O  
ATOM   3533  SG  CYS C 146       0.423  15.575  -2.801  1.00 84.89           S  
ATOM   3534  N   PRO C 147       1.939  13.662  -5.180  1.00 85.46           N  
ATOM   3535  CA  PRO C 147       2.099  13.912  -6.614  1.00 85.46           C  
ATOM   3536  C   PRO C 147       1.832  15.368  -6.992  1.00 85.46           C  
ATOM   3537  CB  PRO C 147       1.062  12.984  -7.252  1.00 85.46           C  
ATOM   3538  O   PRO C 147       2.286  15.830  -8.042  1.00 85.46           O  
ATOM   3539  CG  PRO C 147       0.143  12.612  -6.134  1.00 85.46           C  
ATOM   3540  CD  PRO C 147       0.852  12.855  -4.833  1.00 85.46           C  
ATOM   3541  N   MET C 148       1.217  16.053  -6.118  1.00 87.48           N  
ATOM   3542  CA  MET C 148       0.875  17.435  -6.444  1.00 87.48           C  
ATOM   3543  C   MET C 148       1.929  18.398  -5.906  1.00 87.48           C  
ATOM   3544  CB  MET C 148      -0.500  17.796  -5.880  1.00 87.48           C  
ATOM   3545  O   MET C 148       2.436  19.245  -6.643  1.00 87.48           O  
ATOM   3546  CG  MET C 148      -1.271  18.789  -6.735  1.00 87.48           C  
ATOM   3547  SD  MET C 148      -2.970  19.086  -6.108  1.00 87.48           S  
ATOM   3548  CE  MET C 148      -3.288  20.728  -6.811  1.00 87.48           C  
ATOM   3549  N   CYS C 149       2.384  18.318  -4.741  1.00 81.37           N  
ATOM   3550  CA  CYS C 149       3.321  19.267  -4.150  1.00 81.37           C  
ATOM   3551  C   CYS C 149       4.738  18.707  -4.151  1.00 81.37           C  
ATOM   3552  CB  CYS C 149       2.902  19.617  -2.723  1.00 81.37           C  
ATOM   3553  O   CYS C 149       5.696  19.431  -3.876  1.00 81.37           O  
ATOM   3554  SG  CYS C 149       2.969  18.219  -1.581  1.00 81.37           S  
ATOM   3555  N   SER C 150       4.892  17.391  -4.380  1.00 82.65           N  
ATOM   3556  CA  SER C 150       6.169  16.691  -4.479  1.00 82.65           C  
ATOM   3557  C   SER C 150       6.914  16.708  -3.149  1.00 82.65           C  
ATOM   3558  CB  SER C 150       7.040  17.319  -5.569  1.00 82.65           C  
ATOM   3559  O   SER C 150       8.146  16.716  -3.121  1.00 82.65           O  
ATOM   3560  OG  SER C 150       6.407  17.229  -6.833  1.00 82.65           O  
ATOM   3561  N   ARG C 151       6.182  16.764  -2.047  1.00 76.22           N  
ATOM   3562  CA  ARG C 151       6.784  16.765  -0.718  1.00 76.22           C  
ATOM   3563  C   ARG C 151       6.414  15.502   0.052  1.00 76.22           C  
ATOM   3564  CB  ARG C 151       6.350  18.004   0.068  1.00 76.22           C  
ATOM   3565  O   ARG C 151       5.383  14.883  -0.219  1.00 76.22           O  
ATOM   3566  CG  ARG C 151       6.820  19.315  -0.541  1.00 76.22           C  
ATOM   3567  CD  ARG C 151       6.449  20.507   0.331  1.00 76.22           C  
ATOM   3568  NE  ARG C 151       6.871  21.768  -0.271  1.00 76.22           N  
ATOM   3569  NH1 ARG C 151       6.342  23.062   1.568  1.00 76.22           N  
ATOM   3570  NH2 ARG C 151       7.222  24.037  -0.311  1.00 76.22           N  
ATOM   3571  CZ  ARG C 151       6.811  22.953   0.330  1.00 76.22           C  
ATOM   3572  N   LEU C 152       7.225  15.197   0.993  1.00 75.26           N  
ATOM   3573  CA  LEU C 152       6.915  14.116   1.922  1.00 75.26           C  
ATOM   3574  C   LEU C 152       5.896  14.568   2.962  1.00 75.26           C  
ATOM   3575  CB  LEU C 152       8.188  13.624   2.617  1.00 75.26           C  
ATOM   3576  O   LEU C 152       6.088  15.593   3.621  1.00 75.26           O  
ATOM   3577  CG  LEU C 152       8.997  12.560   1.874  1.00 75.26           C  
ATOM   3578  CD1 LEU C 152      10.481  12.910   1.899  1.00 75.26           C  
ATOM   3579  CD2 LEU C 152       8.757  11.183   2.484  1.00 75.26           C  
ATOM   3580  N   ARG C 153       4.837  13.757   3.066  1.00 72.85           N  
ATOM   3581  CA  ARG C 153       3.790  14.132   4.010  1.00 72.85           C  
ATOM   3582  C   ARG C 153       3.376  12.943   4.870  1.00 72.85           C  
ATOM   3583  CB  ARG C 153       2.573  14.691   3.269  1.00 72.85           C  
ATOM   3584  O   ARG C 153       3.272  11.819   4.375  1.00 72.85           O  
ATOM   3585  CG  ARG C 153       2.856  15.971   2.497  1.00 72.85           C  
ATOM   3586  CD  ARG C 153       3.050  17.160   3.428  1.00 72.85           C  
ATOM   3587  NE  ARG C 153       3.123  18.417   2.689  1.00 72.85           N  
ATOM   3588  NH1 ARG C 153       1.329  19.395   3.767  1.00 72.85           N  
ATOM   3589  NH2 ARG C 153       2.461  20.546   2.139  1.00 72.85           N  
ATOM   3590  CZ  ARG C 153       2.304  19.449   2.867  1.00 72.85           C  
ATOM   3591  N   LEU C 154       3.153  13.241   6.174  1.00 71.08           N  
ATOM   3592  CA  LEU C 154       2.768  12.184   7.102  1.00 71.08           C  
ATOM   3593  C   LEU C 154       1.307  11.793   6.904  1.00 71.08           C  
ATOM   3594  CB  LEU C 154       2.997  12.631   8.548  1.00 71.08           C  
ATOM   3595  O   LEU C 154       0.935  10.638   7.123  1.00 71.08           O  
ATOM   3596  CG  LEU C 154       4.451  12.679   9.021  1.00 71.08           C  
ATOM   3597  CD1 LEU C 154       4.539  13.322  10.401  1.00 71.08           C  
ATOM   3598  CD2 LEU C 154       5.053  11.278   9.040  1.00 71.08           C  
ATOM   3599  N   HIS C 155       0.555  12.720   6.464  1.00 73.47           N  
ATOM   3600  CA  HIS C 155      -0.869  12.457   6.294  1.00 73.47           C  
ATOM   3601  C   HIS C 155      -1.282  12.581   4.831  1.00 73.47           C  
ATOM   3602  CB  HIS C 155      -1.696  13.414   7.155  1.00 73.47           C  
ATOM   3603  O   HIS C 155      -1.234  13.671   4.258  1.00 73.47           O  
ATOM   3604  CG  HIS C 155      -1.383  13.331   8.615  1.00 73.47           C  
ATOM   3605  CD2 HIS C 155      -0.715  14.180   9.431  1.00 73.47           C  
ATOM   3606  ND1 HIS C 155      -1.771  12.266   9.400  1.00 73.47           N  
ATOM   3607  CE1 HIS C 155      -1.354  12.466  10.639  1.00 73.47           C  
ATOM   3608  NE2 HIS C 155      -0.711  13.620  10.685  1.00 73.47           N  
ATOM   3609  N   SER C 156      -1.533  11.437   4.246  1.00 80.72           N  
ATOM   3610  CA  SER C 156      -2.007  11.355   2.868  1.00 80.72           C  
ATOM   3611  C   SER C 156      -3.390  10.715   2.797  1.00 80.72           C  
ATOM   3612  CB  SER C 156      -1.024  10.560   2.008  1.00 80.72           C  
ATOM   3613  O   SER C 156      -3.706   9.818   3.582  1.00 80.72           O  
ATOM   3614  OG  SER C 156       0.237  11.207   1.958  1.00 80.72           O  
ATOM   3615  N   PHE C 157      -4.162  11.229   1.942  1.00 80.74           N  
ATOM   3616  CA  PHE C 157      -5.545  10.780   1.838  1.00 80.74           C  
ATOM   3617  C   PHE C 157      -5.814  10.168   0.468  1.00 80.74           C  
ATOM   3618  CB  PHE C 157      -6.510  11.943   2.091  1.00 80.74           C  
ATOM   3619  O   PHE C 157      -5.335  10.673  -0.549  1.00 80.74           O  
ATOM   3620  CG  PHE C 157      -6.374  12.557   3.458  1.00 80.74           C  
ATOM   3621  CD1 PHE C 157      -7.126  12.084   4.526  1.00 80.74           C  
ATOM   3622  CD2 PHE C 157      -5.493  13.609   3.675  1.00 80.74           C  
ATOM   3623  CE1 PHE C 157      -7.002  12.651   5.793  1.00 80.74           C  
ATOM   3624  CE2 PHE C 157      -5.364  14.180   4.938  1.00 80.74           C  
ATOM   3625  CZ  PHE C 157      -6.120  13.700   5.995  1.00 80.74           C  
ATOM   3626  N   MET C 158      -6.629   9.059   0.438  1.00 76.80           N  
ATOM   3627  CA  MET C 158      -6.824   8.254  -0.764  1.00 76.80           C  
ATOM   3628  C   MET C 158      -8.107   8.654  -1.485  1.00 76.80           C  
ATOM   3629  CB  MET C 158      -6.863   6.765  -0.415  1.00 76.80           C  
ATOM   3630  O   MET C 158      -9.176   8.710  -0.875  1.00 76.80           O  
ATOM   3631  CG  MET C 158      -5.502   6.180  -0.074  1.00 76.80           C  
ATOM   3632  SD  MET C 158      -5.563   4.364   0.185  1.00 76.80           S  
ATOM   3633  CE  MET C 158      -6.434   4.296   1.776  1.00 76.80           C  
ATOM   3634  N   LEU C 159      -7.824   8.910  -2.710  1.00 74.80           N  
ATOM   3635  CA  LEU C 159      -8.973   9.107  -3.588  1.00 74.80           C  
ATOM   3636  C   LEU C 159      -9.562   7.769  -4.021  1.00 74.80           C  
ATOM   3637  CB  LEU C 159      -8.572   9.924  -4.819  1.00 74.80           C  
ATOM   3638  O   LEU C 159      -8.918   6.727  -3.881  1.00 74.80           O  
ATOM   3639  CG  LEU C 159      -8.078  11.348  -4.557  1.00 74.80           C  
ATOM   3640  CD1 LEU C 159      -7.474  11.941  -5.826  1.00 74.80           C  
ATOM   3641  CD2 LEU C 159      -9.216  12.222  -4.042  1.00 74.80           C  
ATOM   3642  N   PRO C 160     -10.846   7.802  -4.484  1.00 66.95           N  
ATOM   3643  CA  PRO C 160     -11.463   6.551  -4.930  1.00 66.95           C  
ATOM   3644  C   PRO C 160     -10.636   5.831  -5.993  1.00 66.95           C  
ATOM   3645  CB  PRO C 160     -12.809   7.006  -5.501  1.00 66.95           C  
ATOM   3646  O   PRO C 160     -10.750   4.613  -6.149  1.00 66.95           O  
ATOM   3647  CG  PRO C 160     -13.135   8.260  -4.757  1.00 66.95           C  
ATOM   3648  CD  PRO C 160     -11.855   8.988  -4.464  1.00 66.95           C  
ATOM   3649  N   CYS C 161      -9.685   6.555  -6.693  1.00 61.22           N  
ATOM   3650  CA  CYS C 161      -8.812   5.955  -7.696  1.00 61.22           C  
ATOM   3651  C   CYS C 161      -7.565   5.365  -7.049  1.00 61.22           C  
ATOM   3652  CB  CYS C 161      -8.411   6.990  -8.746  1.00 61.22           C  
ATOM   3653  O   CYS C 161      -6.692   4.837  -7.740  1.00 61.22           O  
ATOM   3654  SG  CYS C 161      -7.511   8.402  -8.070  1.00 61.22           S  
ATOM   3655  N   ASN C 162      -7.537   5.559  -5.733  1.00 63.51           N  
ATOM   3656  CA  ASN C 162      -6.493   4.969  -4.901  1.00 63.51           C  
ATOM   3657  C   ASN C 162      -5.198   5.774  -4.972  1.00 63.51           C  
ATOM   3658  CB  ASN C 162      -6.239   3.517  -5.308  1.00 63.51           C  
ATOM   3659  O   ASN C 162      -4.172   5.356  -4.432  1.00 63.51           O  
ATOM   3660  CG  ASN C 162      -7.328   2.577  -4.830  1.00 63.51           C  
ATOM   3661  ND2 ASN C 162      -7.362   1.374  -5.392  1.00 63.51           N  
ATOM   3662  OD1 ASN C 162      -8.132   2.929  -3.963  1.00 63.51           O  
ATOM   3663  N   HIS C 163      -5.252   6.876  -5.607  1.00 77.69           N  
ATOM   3664  CA  HIS C 163      -4.130   7.806  -5.529  1.00 77.69           C  
ATOM   3665  C   HIS C 163      -4.214   8.666  -4.272  1.00 77.69           C  
ATOM   3666  CB  HIS C 163      -4.085   8.697  -6.772  1.00 77.69           C  
ATOM   3667  O   HIS C 163      -5.309   9.015  -3.825  1.00 77.69           O  
ATOM   3668  CG  HIS C 163      -3.773   7.953  -8.032  1.00 77.69           C  
ATOM   3669  CD2 HIS C 163      -2.686   7.229  -8.390  1.00 77.69           C  
ATOM   3670  ND1 HIS C 163      -4.639   7.907  -9.103  1.00 77.69           N  
ATOM   3671  CE1 HIS C 163      -4.097   7.183 -10.068  1.00 77.69           C  
ATOM   3672  NE2 HIS C 163      -2.912   6.760  -9.661  1.00 77.69           N  
ATOM   3673  N   SER C 164      -3.021   8.880  -3.797  1.00 82.90           N  
ATOM   3674  CA  SER C 164      -2.987   9.583  -2.519  1.00 82.90           C  
ATOM   3675  C   SER C 164      -2.441  10.998  -2.681  1.00 82.90           C  
ATOM   3676  CB  SER C 164      -2.138   8.813  -1.506  1.00 82.90           C  
ATOM   3677  O   SER C 164      -1.496  11.221  -3.441  1.00 82.90           O  
ATOM   3678  OG  SER C 164      -2.683   7.527  -1.268  1.00 82.90           O  
ATOM   3679  N   LEU C 165      -3.105  11.933  -1.950  1.00 86.58           N  
ATOM   3680  CA  LEU C 165      -2.689  13.330  -1.887  1.00 86.58           C  
ATOM   3681  C   LEU C 165      -2.624  13.813  -0.442  1.00 86.58           C  
ATOM   3682  CB  LEU C 165      -3.648  14.212  -2.690  1.00 86.58           C  
ATOM   3683  O   LEU C 165      -3.308  13.271   0.429  1.00 86.58           O  
ATOM   3684  CG  LEU C 165      -3.780  13.890  -4.179  1.00 86.58           C  
ATOM   3685  CD1 LEU C 165      -4.938  14.672  -4.790  1.00 86.58           C  
ATOM   3686  CD2 LEU C 165      -2.477  14.194  -4.910  1.00 86.58           C  
ATOM   3687  N   CYS C 166      -1.737  14.770  -0.213  1.00 83.88           N  
ATOM   3688  CA  CYS C 166      -1.701  15.358   1.121  1.00 83.88           C  
ATOM   3689  C   CYS C 166      -2.904  16.265   1.350  1.00 83.88           C  
ATOM   3690  CB  CYS C 166      -0.409  16.149   1.324  1.00 83.88           C  
ATOM   3691  O   CYS C 166      -3.598  16.635   0.401  1.00 83.88           O  
ATOM   3692  SG  CYS C 166      -0.325  17.669   0.352  1.00 83.88           S  
ATOM   3693  N   GLU C 167      -3.163  16.511   2.573  1.00 80.42           N  
ATOM   3694  CA  GLU C 167      -4.321  17.318   2.944  1.00 80.42           C  
ATOM   3695  C   GLU C 167      -4.262  18.698   2.296  1.00 80.42           C  
ATOM   3696  CB  GLU C 167      -4.417  17.454   4.466  1.00 80.42           C  
ATOM   3697  O   GLU C 167      -5.272  19.200   1.799  1.00 80.42           O  
ATOM   3698  CG  GLU C 167      -5.690  18.138   4.943  1.00 80.42           C  
ATOM   3699  CD  GLU C 167      -5.848  18.122   6.456  1.00 80.42           C  
ATOM   3700  OE1 GLU C 167      -6.866  18.643   6.965  1.00 80.42           O  
ATOM   3701  OE2 GLU C 167      -4.945  17.586   7.137  1.00 80.42           O  
ATOM   3702  N   LYS C 168      -3.088  19.296   2.311  1.00 79.61           N  
ATOM   3703  CA  LYS C 168      -2.911  20.628   1.739  1.00 79.61           C  
ATOM   3704  C   LYS C 168      -3.283  20.644   0.259  1.00 79.61           C  
ATOM   3705  CB  LYS C 168      -1.469  21.104   1.922  1.00 79.61           C  
ATOM   3706  O   LYS C 168      -4.004  21.535  -0.195  1.00 79.61           O  
ATOM   3707  CG  LYS C 168      -1.266  22.586   1.644  1.00 79.61           C  
ATOM   3708  CD  LYS C 168       0.185  23.000   1.848  1.00 79.61           C  
ATOM   3709  CE  LYS C 168       0.420  24.445   1.429  1.00 79.61           C  
ATOM   3710  NZ  LYS C 168       1.857  24.831   1.553  1.00 79.61           N  
ATOM   3711  N   CYS C 169      -2.844  19.670  -0.492  1.00 85.90           N  
ATOM   3712  CA  CYS C 169      -3.119  19.595  -1.922  1.00 85.90           C  
ATOM   3713  C   CYS C 169      -4.589  19.285  -2.180  1.00 85.90           C  
ATOM   3714  CB  CYS C 169      -2.242  18.531  -2.581  1.00 85.90           C  
ATOM   3715  O   CYS C 169      -5.181  19.808  -3.125  1.00 85.90           O  
ATOM   3716  SG  CYS C 169      -0.511  19.019  -2.755  1.00 85.90           S  
ATOM   3717  N   LEU C 170      -5.194  18.531  -1.330  1.00 84.57           N  
ATOM   3718  CA  LEU C 170      -6.614  18.227  -1.467  1.00 84.57           C  
ATOM   3719  C   LEU C 170      -7.461  19.477  -1.255  1.00 84.57           C  
ATOM   3720  CB  LEU C 170      -7.028  17.141  -0.471  1.00 84.57           C  
ATOM   3721  O   LEU C 170      -8.425  19.711  -1.987  1.00 84.57           O  
ATOM   3722  CG  LEU C 170      -6.762  15.695  -0.894  1.00 84.57           C  
ATOM   3723  CD1 LEU C 170      -6.858  14.764   0.310  1.00 84.57           C  
ATOM   3724  CD2 LEU C 170      -7.739  15.269  -1.985  1.00 84.57           C  
ATOM   3725  N   ARG C 171      -7.052  20.197  -0.242  1.00 76.02           N  
ATOM   3726  CA  ARG C 171      -7.775  21.433   0.035  1.00 76.02           C  
ATOM   3727  C   ARG C 171      -7.638  22.419  -1.121  1.00 76.02           C  
ATOM   3728  CB  ARG C 171      -7.272  22.072   1.331  1.00 76.02           C  
ATOM   3729  O   ARG C 171      -8.592  23.123  -1.460  1.00 76.02           O  
ATOM   3730  CG  ARG C 171      -7.668  21.312   2.587  1.00 76.02           C  
ATOM   3731  CD  ARG C 171      -7.408  22.128   3.845  1.00 76.02           C  
ATOM   3732  NE  ARG C 171      -7.728  21.373   5.053  1.00 76.02           N  
ATOM   3733  NH1 ARG C 171      -9.710  22.484   5.471  1.00 76.02           N  
ATOM   3734  NH2 ARG C 171      -9.008  20.815   6.877  1.00 76.02           N  
ATOM   3735  CZ  ARG C 171      -8.815  21.559   5.797  1.00 76.02           C  
ATOM   3736  N   GLN C 172      -6.438  22.450  -1.703  1.00 80.59           N  
ATOM   3737  CA  GLN C 172      -6.200  23.299  -2.866  1.00 80.59           C  
ATOM   3738  C   GLN C 172      -7.078  22.880  -4.042  1.00 80.59           C  
ATOM   3739  CB  GLN C 172      -4.726  23.255  -3.271  1.00 80.59           C  
ATOM   3740  O   GLN C 172      -7.648  23.729  -4.731  1.00 80.59           O  
ATOM   3741  CG  GLN C 172      -4.285  24.440  -4.119  1.00 80.59           C  
ATOM   3742  CD  GLN C 172      -2.801  24.416  -4.435  1.00 80.59           C  
ATOM   3743  NE2 GLN C 172      -2.390  25.217  -5.413  1.00 80.59           N  
ATOM   3744  OE1 GLN C 172      -2.030  23.685  -3.805  1.00 80.59           O  
ATOM   3745  N   LEU C 173      -7.284  21.589  -4.282  1.00 80.22           N  
ATOM   3746  CA  LEU C 173      -8.137  21.070  -5.346  1.00 80.22           C  
ATOM   3747  C   LEU C 173      -9.600  21.411  -5.085  1.00 80.22           C  
ATOM   3748  CB  LEU C 173      -7.969  19.553  -5.475  1.00 80.22           C  
ATOM   3749  O   LEU C 173     -10.344  21.726  -6.017  1.00 80.22           O  
ATOM   3750  CG  LEU C 173      -6.699  19.069  -6.177  1.00 80.22           C  
ATOM   3751  CD1 LEU C 173      -6.572  17.554  -6.056  1.00 80.22           C  
ATOM   3752  CD2 LEU C 173      -6.702  19.495  -7.641  1.00 80.22           C  
ATOM   3753  N   GLN C 174      -9.889  21.263  -3.844  1.00 77.00           N  
ATOM   3754  CA  GLN C 174     -11.263  21.558  -3.450  1.00 77.00           C  
ATOM   3755  C   GLN C 174     -11.619  23.013  -3.742  1.00 77.00           C  
ATOM   3756  CB  GLN C 174     -11.475  21.253  -1.967  1.00 77.00           C  
ATOM   3757  O   GLN C 174     -12.736  23.311  -4.168  1.00 77.00           O  
ATOM   3758  CG  GLN C 174     -12.927  21.352  -1.519  1.00 77.00           C  
ATOM   3759  CD  GLN C 174     -13.117  20.993  -0.058  1.00 77.00           C  
ATOM   3760  NE2 GLN C 174     -14.371  20.885   0.368  1.00 77.00           N  
ATOM   3761  OE1 GLN C 174     -12.144  20.815   0.683  1.00 77.00           O  
ATOM   3762  N   LYS C 175     -10.686  23.939  -3.469  1.00 72.91           N  
ATOM   3763  CA  LYS C 175     -10.900  25.368  -3.681  1.00 72.91           C  
ATOM   3764  C   LYS C 175     -11.171  25.672  -5.152  1.00 72.91           C  
ATOM   3765  CB  LYS C 175      -9.691  26.169  -3.195  1.00 72.91           C  
ATOM   3766  O   LYS C 175     -11.960  26.563  -5.472  1.00 72.91           O  
ATOM   3767  CG  LYS C 175      -9.598  26.291  -1.681  1.00 72.91           C  
ATOM   3768  CD  LYS C 175      -8.404  27.139  -1.261  1.00 72.91           C  
ATOM   3769  CE  LYS C 175      -8.266  27.200   0.254  1.00 72.91           C  
ATOM   3770  NZ  LYS C 175      -7.062  27.981   0.670  1.00 72.91           N  
ATOM   3771  N   HIS C 176     -10.645  24.799  -6.121  1.00 69.86           N  
ATOM   3772  CA  HIS C 176     -10.742  25.063  -7.552  1.00 69.86           C  
ATOM   3773  C   HIS C 176     -11.773  24.154  -8.212  1.00 69.86           C  
ATOM   3774  CB  HIS C 176      -9.379  24.885  -8.223  1.00 69.86           C  
ATOM   3775  O   HIS C 176     -11.955  24.197  -9.431  1.00 69.86           O  
ATOM   3776  CG  HIS C 176      -8.359  25.888  -7.787  1.00 69.86           C  
ATOM   3777  CD2 HIS C 176      -7.975  27.063  -8.341  1.00 69.86           C  
ATOM   3778  ND1 HIS C 176      -7.599  25.730  -6.649  1.00 69.86           N  
ATOM   3779  CE1 HIS C 176      -6.788  26.767  -6.521  1.00 69.86           C  
ATOM   3780  NE2 HIS C 176      -6.996  27.590  -7.534  1.00 69.86           N  
ATOM   3781  N   ALA C 177     -12.433  23.316  -7.394  1.00 67.06           N  
ATOM   3782  CA  ALA C 177     -13.372  22.337  -7.937  1.00 67.06           C  
ATOM   3783  C   ALA C 177     -14.717  22.984  -8.255  1.00 67.06           C  
ATOM   3784  CB  ALA C 177     -13.560  21.181  -6.958  1.00 67.06           C  
ATOM   3785  O   ALA C 177     -15.086  23.993  -7.649  1.00 67.06           O  
ATOM   3786  N   GLU C 178     -15.352  22.463  -9.289  1.00 55.30           N  
ATOM   3787  CA  GLU C 178     -16.723  22.858  -9.598  1.00 55.30           C  
ATOM   3788  C   GLU C 178     -17.687  22.406  -8.505  1.00 55.30           C  
ATOM   3789  CB  GLU C 178     -17.156  22.287 -10.950  1.00 55.30           C  
ATOM   3790  O   GLU C 178     -17.735  21.223  -8.162  1.00 55.30           O  
ATOM   3791  CG  GLU C 178     -16.723  23.129 -12.141  1.00 55.30           C  
ATOM   3792  CD  GLU C 178     -17.137  22.537 -13.478  1.00 55.30           C  
ATOM   3793  OE1 GLU C 178     -16.768  23.101 -14.533  1.00 55.30           O  
ATOM   3794  OE2 GLU C 178     -17.838  21.500 -13.471  1.00 55.30           O  
ATOM   3795  N   VAL C 179     -18.245  23.395  -7.754  1.00 51.06           N  
ATOM   3796  CA  VAL C 179     -19.081  23.089  -6.598  1.00 51.06           C  
ATOM   3797  C   VAL C 179     -20.555  23.192  -6.984  1.00 51.06           C  
ATOM   3798  CB  VAL C 179     -18.774  24.030  -5.411  1.00 51.06           C  
ATOM   3799  O   VAL C 179     -20.951  24.110  -7.706  1.00 51.06           O  
ATOM   3800  CG1 VAL C 179     -19.631  23.667  -4.199  1.00 51.06           C  
ATOM   3801  CG2 VAL C 179     -17.290  23.972  -5.055  1.00 51.06           C  
ATOM   3802  N   THR C 180     -21.199  21.986  -6.783  1.00 46.06           N  
ATOM   3803  CA  THR C 180     -22.654  22.060  -6.729  1.00 46.06           C  
ATOM   3804  C   THR C 180     -23.136  22.206  -5.289  1.00 46.06           C  
ATOM   3805  CB  THR C 180     -23.301  20.816  -7.366  1.00 46.06           C  
ATOM   3806  O   THR C 180     -22.328  22.223  -4.358  1.00 46.06           O  
ATOM   3807  CG2 THR C 180     -22.914  20.686  -8.835  1.00 46.06           C  
ATOM   3808  OG1 THR C 180     -22.865  19.645  -6.663  1.00 46.06           O  
ATOM   3809  N   GLU C 181     -24.493  22.541  -5.010  1.00 51.79           N  
ATOM   3810  CA  GLU C 181     -25.068  22.798  -3.694  1.00 51.79           C  
ATOM   3811  C   GLU C 181     -24.622  21.746  -2.682  1.00 51.79           C  
ATOM   3812  CB  GLU C 181     -26.597  22.836  -3.773  1.00 51.79           C  
ATOM   3813  O   GLU C 181     -24.261  22.079  -1.551  1.00 51.79           O  
ATOM   3814  CG  GLU C 181     -27.152  24.155  -4.290  1.00 51.79           C  
ATOM   3815  CD  GLU C 181     -28.670  24.228  -4.238  1.00 51.79           C  
ATOM   3816  OE1 GLU C 181     -29.238  25.295  -4.565  1.00 51.79           O  
ATOM   3817  OE2 GLU C 181     -29.297  23.211  -3.866  1.00 51.79           O  
ATOM   3818  N   ASN C 182     -24.262  20.488  -3.086  1.00 48.36           N  
ATOM   3819  CA  ASN C 182     -24.045  19.435  -2.099  1.00 48.36           C  
ATOM   3820  C   ASN C 182     -22.773  18.645  -2.393  1.00 48.36           C  
ATOM   3821  CB  ASN C 182     -25.252  18.497  -2.041  1.00 48.36           C  
ATOM   3822  O   ASN C 182     -22.314  17.866  -1.555  1.00 48.36           O  
ATOM   3823  CG  ASN C 182     -26.501  19.182  -1.521  1.00 48.36           C  
ATOM   3824  ND2 ASN C 182     -27.662  18.709  -1.958  1.00 48.36           N  
ATOM   3825  OD1 ASN C 182     -26.422  20.129  -0.735  1.00 48.36           O  
ATOM   3826  N   PHE C 183     -22.237  18.843  -3.618  1.00 53.13           N  
ATOM   3827  CA  PHE C 183     -21.092  18.017  -3.983  1.00 53.13           C  
ATOM   3828  C   PHE C 183     -20.056  18.833  -4.747  1.00 53.13           C  
ATOM   3829  CB  PHE C 183     -21.540  16.817  -4.824  1.00 53.13           C  
ATOM   3830  O   PHE C 183     -20.354  19.928  -5.229  1.00 53.13           O  
ATOM   3831  CG  PHE C 183     -22.725  16.085  -4.255  1.00 53.13           C  
ATOM   3832  CD1 PHE C 183     -22.553  15.093  -3.298  1.00 53.13           C  
ATOM   3833  CD2 PHE C 183     -24.013  16.390  -4.678  1.00 53.13           C  
ATOM   3834  CE1 PHE C 183     -23.649  14.414  -2.769  1.00 53.13           C  
ATOM   3835  CE2 PHE C 183     -25.112  15.716  -4.154  1.00 53.13           C  
ATOM   3836  CZ  PHE C 183     -24.928  14.728  -3.201  1.00 53.13           C  
ATOM   3837  N   PHE C 184     -18.855  18.394  -4.681  1.00 64.39           N  
ATOM   3838  CA  PHE C 184     -17.825  18.942  -5.555  1.00 64.39           C  
ATOM   3839  C   PHE C 184     -17.083  17.827  -6.283  1.00 64.39           C  
ATOM   3840  CB  PHE C 184     -16.835  19.794  -4.753  1.00 64.39           C  
ATOM   3841  O   PHE C 184     -17.124  16.669  -5.862  1.00 64.39           O  
ATOM   3842  CG  PHE C 184     -16.033  19.009  -3.750  1.00 64.39           C  
ATOM   3843  CD1 PHE C 184     -16.548  18.734  -2.489  1.00 64.39           C  
ATOM   3844  CD2 PHE C 184     -14.763  18.547  -4.069  1.00 64.39           C  
ATOM   3845  CE1 PHE C 184     -15.807  18.008  -1.559  1.00 64.39           C  
ATOM   3846  CE2 PHE C 184     -14.016  17.821  -3.145  1.00 64.39           C  
ATOM   3847  CZ  PHE C 184     -14.540  17.554  -1.891  1.00 64.39           C  
ATOM   3848  N   ILE C 185     -16.618  18.136  -7.467  1.00 62.53           N  
ATOM   3849  CA  ILE C 185     -15.915  17.172  -8.306  1.00 62.53           C  
ATOM   3850  C   ILE C 185     -14.411  17.428  -8.236  1.00 62.53           C  
ATOM   3851  CB  ILE C 185     -16.402  17.237  -9.771  1.00 62.53           C  
ATOM   3852  O   ILE C 185     -13.948  18.530  -8.537  1.00 62.53           O  
ATOM   3853  CG1 ILE C 185     -17.908  16.963  -9.846  1.00 62.53           C  
ATOM   3854  CG2 ILE C 185     -15.621  16.250 -10.644  1.00 62.53           C  
ATOM   3855  CD1 ILE C 185     -18.503  17.150 -11.235  1.00 62.53           C  
ATOM   3856  N   LEU C 186     -13.785  16.461  -7.722  1.00 71.10           N  
ATOM   3857  CA  LEU C 186     -12.328  16.516  -7.663  1.00 71.10           C  
ATOM   3858  C   LEU C 186     -11.708  15.734  -8.817  1.00 71.10           C  
ATOM   3859  CB  LEU C 186     -11.824  15.963  -6.328  1.00 71.10           C  
ATOM   3860  O   LEU C 186     -12.144  14.623  -9.125  1.00 71.10           O  
ATOM   3861  CG  LEU C 186     -11.409  16.996  -5.279  1.00 71.10           C  
ATOM   3862  CD1 LEU C 186     -11.605  16.434  -3.875  1.00 71.10           C  
ATOM   3863  CD2 LEU C 186      -9.961  17.423  -5.493  1.00 71.10           C  
ATOM   3864  N   ILE C 187     -10.718  16.320  -9.529  1.00 72.44           N  
ATOM   3865  CA  ILE C 187      -9.983  15.641 -10.590  1.00 72.44           C  
ATOM   3866  C   ILE C 187      -8.611  15.211 -10.074  1.00 72.44           C  
ATOM   3867  CB  ILE C 187      -9.829  16.541 -11.837  1.00 72.44           C  
ATOM   3868  O   ILE C 187      -7.838  16.038  -9.584  1.00 72.44           O  
ATOM   3869  CG1 ILE C 187     -11.205  16.970 -12.358  1.00 72.44           C  
ATOM   3870  CG2 ILE C 187      -9.029  15.821 -12.927  1.00 72.44           C  
ATOM   3871  CD1 ILE C 187     -11.148  17.865 -13.589  1.00 72.44           C  
ATOM   3872  N   CYS C 188      -8.419  13.927 -10.077  1.00 75.62           N  
ATOM   3873  CA  CYS C 188      -7.127  13.410  -9.637  1.00 75.62           C  
ATOM   3874  C   CYS C 188      -6.003  13.918 -10.532  1.00 75.62           C  
ATOM   3875  CB  CYS C 188      -7.135  11.882  -9.630  1.00 75.62           C  
ATOM   3876  O   CYS C 188      -6.048  13.743 -11.751  1.00 75.62           O  
ATOM   3877  SG  CYS C 188      -5.543  11.148  -9.195  1.00 75.62           S  
ATOM   3878  N   PRO C 189      -5.022  14.507  -9.928  1.00 84.37           N  
ATOM   3879  CA  PRO C 189      -3.921  15.059 -10.721  1.00 84.37           C  
ATOM   3880  C   PRO C 189      -3.027  13.977 -11.323  1.00 84.37           C  
ATOM   3881  CB  PRO C 189      -3.147  15.907  -9.709  1.00 84.37           C  
ATOM   3882  O   PRO C 189      -2.223  14.261 -12.215  1.00 84.37           O  
ATOM   3883  CG  PRO C 189      -3.470  15.304  -8.380  1.00 84.37           C  
ATOM   3884  CD  PRO C 189      -4.831  14.674  -8.460  1.00 84.37           C  
ATOM   3885  N   VAL C 190      -3.208  12.758 -10.856  1.00 79.37           N  
ATOM   3886  CA  VAL C 190      -2.330  11.681 -11.301  1.00 79.37           C  
ATOM   3887  C   VAL C 190      -2.954  10.965 -12.497  1.00 79.37           C  
ATOM   3888  CB  VAL C 190      -2.047  10.673 -10.165  1.00 79.37           C  
ATOM   3889  O   VAL C 190      -2.311  10.803 -13.536  1.00 79.37           O  
ATOM   3890  CG1 VAL C 190      -1.138   9.548 -10.655  1.00 79.37           C  
ATOM   3891  CG2 VAL C 190      -1.424  11.384  -8.965  1.00 79.37           C  
ATOM   3892  N   CYS C 191      -4.332  10.623 -12.411  1.00 67.89           N  
ATOM   3893  CA  CYS C 191      -4.955   9.807 -13.447  1.00 67.89           C  
ATOM   3894  C   CYS C 191      -6.015  10.601 -14.202  1.00 67.89           C  
ATOM   3895  CB  CYS C 191      -5.582   8.553 -12.839  1.00 67.89           C  
ATOM   3896  O   CYS C 191      -6.575  10.116 -15.187  1.00 67.89           O  
ATOM   3897  SG  CYS C 191      -6.998   8.892 -11.771  1.00 67.89           S  
ATOM   3898  N   ASP C 192      -6.402  11.760 -13.793  1.00 73.56           N  
ATOM   3899  CA  ASP C 192      -7.338  12.677 -14.436  1.00 73.56           C  
ATOM   3900  C   ASP C 192      -8.775  12.180 -14.300  1.00 73.56           C  
ATOM   3901  CB  ASP C 192      -6.982  12.860 -15.913  1.00 73.56           C  
ATOM   3902  O   ASP C 192      -9.683  12.702 -14.951  1.00 73.56           O  
ATOM   3903  CG  ASP C 192      -5.717  13.674 -16.121  1.00 73.56           C  
ATOM   3904  OD1 ASP C 192      -5.428  14.572 -15.302  1.00 73.56           O  
ATOM   3905  OD2 ASP C 192      -5.005  13.416 -17.116  1.00 73.56           O  
ATOM   3906  N   ARG C 193      -9.005  11.220 -13.395  1.00 64.45           N  
ATOM   3907  CA  ARG C 193     -10.365  10.765 -13.126  1.00 64.45           C  
ATOM   3908  C   ARG C 193     -11.089  11.726 -12.189  1.00 64.45           C  
ATOM   3909  CB  ARG C 193     -10.353   9.358 -12.525  1.00 64.45           C  
ATOM   3910  O   ARG C 193     -10.473  12.313 -11.297  1.00 64.45           O  
ATOM   3911  CG  ARG C 193      -9.921   8.275 -13.501  1.00 64.45           C  
ATOM   3912  CD  ARG C 193      -9.986   6.890 -12.873  1.00 64.45           C  
ATOM   3913  NE  ARG C 193      -9.411   5.873 -13.749  1.00 64.45           N  
ATOM   3914  NH1 ARG C 193     -10.103   4.081 -12.465  1.00 64.45           N  
ATOM   3915  NH2 ARG C 193      -8.922   3.725 -14.397  1.00 64.45           N  
ATOM   3916  CZ  ARG C 193      -9.480   4.562 -13.535  1.00 64.45           C  
ATOM   3917  N   SER C 194     -12.401  11.791 -12.435  1.00 64.26           N  
ATOM   3918  CA  SER C 194     -13.240  12.673 -11.630  1.00 64.26           C  
ATOM   3919  C   SER C 194     -13.910  11.910 -10.492  1.00 64.26           C  
ATOM   3920  CB  SER C 194     -14.304  13.343 -12.501  1.00 64.26           C  
ATOM   3921  O   SER C 194     -14.296  10.751 -10.656  1.00 64.26           O  
ATOM   3922  OG  SER C 194     -14.985  12.383 -13.290  1.00 64.26           O  
ATOM   3923  N   HIS C 195     -13.876  12.569  -9.316  1.00 66.61           N  
ATOM   3924  CA  HIS C 195     -14.508  11.966  -8.148  1.00 66.61           C  
ATOM   3925  C   HIS C 195     -15.481  12.935  -7.487  1.00 66.61           C  
ATOM   3926  CB  HIS C 195     -13.451  11.513  -7.140  1.00 66.61           C  
ATOM   3927  O   HIS C 195     -15.109  14.062  -7.149  1.00 66.61           O  
ATOM   3928  CG  HIS C 195     -12.399  10.628  -7.730  1.00 66.61           C  
ATOM   3929  CD2 HIS C 195     -11.090  10.856  -7.992  1.00 66.61           C  
ATOM   3930  ND1 HIS C 195     -12.653   9.333  -8.127  1.00 66.61           N  
ATOM   3931  CE1 HIS C 195     -11.542   8.801  -8.608  1.00 66.61           C  
ATOM   3932  NE2 HIS C 195     -10.579   9.704  -8.538  1.00 66.61           N  
ATOM   3933  N   CYS C 196     -16.662  12.433  -7.328  1.00 60.14           N  
ATOM   3934  CA  CYS C 196     -17.686  13.219  -6.649  1.00 60.14           C  
ATOM   3935  C   CYS C 196     -17.565  13.082  -5.136  1.00 60.14           C  
ATOM   3936  CB  CYS C 196     -19.081  12.785  -7.099  1.00 60.14           C  
ATOM   3937  O   CYS C 196     -17.571  11.970  -4.606  1.00 60.14           O  
ATOM   3938  SG  CYS C 196     -20.407  13.848  -6.486  1.00 60.14           S  
ATOM   3939  N   MET C 197     -17.474  14.342  -4.575  1.00 63.82           N  
ATOM   3940  CA  MET C 197     -17.312  14.348  -3.124  1.00 63.82           C  
ATOM   3941  C   MET C 197     -18.355  15.243  -2.463  1.00 63.82           C  
ATOM   3942  CB  MET C 197     -15.906  14.814  -2.741  1.00 63.82           C  
ATOM   3943  O   MET C 197     -18.756  16.260  -3.032  1.00 63.82           O  
ATOM   3944  CG  MET C 197     -14.797  13.940  -3.304  1.00 63.82           C  
ATOM   3945  SD  MET C 197     -14.547  12.406  -2.328  1.00 63.82           S  
ATOM   3946  CE  MET C 197     -13.449  13.030  -1.025  1.00 63.82           C  
ATOM   3947  N   PRO C 198     -18.914  14.785  -1.316  1.00 60.86           N  
ATOM   3948  CA  PRO C 198     -19.814  15.690  -0.596  1.00 60.86           C  
ATOM   3949  C   PRO C 198     -19.121  16.971  -0.139  1.00 60.86           C  
ATOM   3950  CB  PRO C 198     -20.267  14.855   0.604  1.00 60.86           C  
ATOM   3951  O   PRO C 198     -17.929  16.953   0.179  1.00 60.86           O  
ATOM   3952  CG  PRO C 198     -19.348  13.677   0.619  1.00 60.86           C  
ATOM   3953  CD  PRO C 198     -18.584  13.652  -0.674  1.00 60.86           C  
ATOM   3954  N   TYR C 199     -19.922  18.012  -0.246  1.00 56.48           N  
ATOM   3955  CA  TYR C 199     -19.367  19.276   0.225  1.00 56.48           C  
ATOM   3956  C   TYR C 199     -19.299  19.308   1.748  1.00 56.48           C  
ATOM   3957  CB  TYR C 199     -20.203  20.454  -0.284  1.00 56.48           C  
ATOM   3958  O   TYR C 199     -20.320  19.164   2.424  1.00 56.48           O  
ATOM   3959  CG  TYR C 199     -19.487  21.781  -0.216  1.00 56.48           C  
ATOM   3960  CD1 TYR C 199     -19.759  22.689   0.805  1.00 56.48           C  
ATOM   3961  CD2 TYR C 199     -18.540  22.130  -1.172  1.00 56.48           C  
ATOM   3962  CE1 TYR C 199     -19.103  23.914   0.871  1.00 56.48           C  
ATOM   3963  CE2 TYR C 199     -17.878  23.352  -1.116  1.00 56.48           C  
ATOM   3964  OH  TYR C 199     -17.514  25.447  -0.032  1.00 56.48           O  
ATOM   3965  CZ  TYR C 199     -18.166  24.236  -0.093  1.00 56.48           C  
ATOM   3966  N   SER C 200     -18.117  19.067   2.340  1.00 60.60           N  
ATOM   3967  CA  SER C 200     -17.875  19.136   3.777  1.00 60.60           C  
ATOM   3968  C   SER C 200     -16.529  19.783   4.081  1.00 60.60           C  
ATOM   3969  CB  SER C 200     -17.931  17.739   4.398  1.00 60.60           C  
ATOM   3970  O   SER C 200     -15.597  19.696   3.279  1.00 60.60           O  
ATOM   3971  OG  SER C 200     -17.445  17.761   5.729  1.00 60.60           O  
ATOM   3972  N   ASN C 201     -16.616  20.577   5.129  1.00 52.36           N  
ATOM   3973  CA  ASN C 201     -15.355  21.164   5.570  1.00 52.36           C  
ATOM   3974  C   ASN C 201     -14.476  20.136   6.277  1.00 52.36           C  
ATOM   3975  CB  ASN C 201     -15.611  22.362   6.486  1.00 52.36           C  
ATOM   3976  O   ASN C 201     -13.323  20.421   6.608  1.00 52.36           O  
ATOM   3977  CG  ASN C 201     -16.110  23.578   5.731  1.00 52.36           C  
ATOM   3978  ND2 ASN C 201     -16.874  24.426   6.410  1.00 52.36           N  
ATOM   3979  OD1 ASN C 201     -15.812  23.754   4.546  1.00 52.36           O  
ATOM   3980  N   LYS C 202     -15.025  18.925   6.449  1.00 59.57           N  
ATOM   3981  CA  LYS C 202     -14.269  17.857   7.097  1.00 59.57           C  
ATOM   3982  C   LYS C 202     -13.672  16.903   6.066  1.00 59.57           C  
ATOM   3983  CB  LYS C 202     -15.159  17.084   8.072  1.00 59.57           C  
ATOM   3984  O   LYS C 202     -14.269  16.664   5.014  1.00 59.57           O  
ATOM   3985  CG  LYS C 202     -15.579  17.887   9.294  1.00 59.57           C  
ATOM   3986  CD  LYS C 202     -16.363  17.032  10.282  1.00 59.57           C  
ATOM   3987  CE  LYS C 202     -16.830  17.847  11.481  1.00 59.57           C  
ATOM   3988  NZ  LYS C 202     -17.611  17.016  12.445  1.00 59.57           N  
ATOM   3989  N   MET C 203     -12.432  16.518   6.252  1.00 61.72           N  
ATOM   3990  CA  MET C 203     -11.794  15.512   5.408  1.00 61.72           C  
ATOM   3991  C   MET C 203     -12.528  14.179   5.502  1.00 61.72           C  
ATOM   3992  CB  MET C 203     -10.327  15.331   5.801  1.00 61.72           C  
ATOM   3993  O   MET C 203     -12.566  13.559   6.566  1.00 61.72           O  
ATOM   3994  CG  MET C 203      -9.530  14.486   4.821  1.00 61.72           C  
ATOM   3995  SD  MET C 203      -9.292  15.321   3.205  1.00 61.72           S  
ATOM   3996  CE  MET C 203      -8.212  16.689   3.707  1.00 61.72           C  
ATOM   3997  N   GLN C 204     -13.144  13.762   4.401  1.00 63.83           N  
ATOM   3998  CA  GLN C 204     -13.964  12.555   4.400  1.00 63.83           C  
ATOM   3999  C   GLN C 204     -13.243  11.401   3.709  1.00 63.83           C  
ATOM   4000  CB  GLN C 204     -15.307  12.819   3.717  1.00 63.83           C  
ATOM   4001  O   GLN C 204     -13.688  10.254   3.778  1.00 63.83           O  
ATOM   4002  CG  GLN C 204     -16.215  13.765   4.491  1.00 63.83           C  
ATOM   4003  CD  GLN C 204     -17.681  13.590   4.140  1.00 63.83           C  
ATOM   4004  NE2 GLN C 204     -18.560  14.104   4.992  1.00 63.83           N  
ATOM   4005  OE1 GLN C 204     -18.019  12.998   3.110  1.00 63.83           O  
ATOM   4006  N   LEU C 205     -12.091  11.701   3.227  1.00 72.04           N  
ATOM   4007  CA  LEU C 205     -11.339  10.662   2.533  1.00 72.04           C  
ATOM   4008  C   LEU C 205     -10.514   9.839   3.516  1.00 72.04           C  
ATOM   4009  CB  LEU C 205     -10.425  11.280   1.472  1.00 72.04           C  
ATOM   4010  O   LEU C 205     -10.044  10.363   4.529  1.00 72.04           O  
ATOM   4011  CG  LEU C 205     -11.119  11.947   0.283  1.00 72.04           C  
ATOM   4012  CD1 LEU C 205     -10.112  12.745  -0.539  1.00 72.04           C  
ATOM   4013  CD2 LEU C 205     -11.816  10.903  -0.583  1.00 72.04           C  
ATOM   4014  N   PRO C 206     -10.448   8.555   3.230  1.00 62.88           N  
ATOM   4015  CA  PRO C 206      -9.661   7.709   4.130  1.00 62.88           C  
ATOM   4016  C   PRO C 206      -8.170   8.039   4.096  1.00 62.88           C  
ATOM   4017  CB  PRO C 206      -9.920   6.295   3.602  1.00 62.88           C  
ATOM   4018  O   PRO C 206      -7.613   8.283   3.023  1.00 62.88           O  
ATOM   4019  CG  PRO C 206     -10.352   6.490   2.185  1.00 62.88           C  
ATOM   4020  CD  PRO C 206     -10.924   7.872   2.046  1.00 62.88           C  
ATOM   4021  N   GLU C 207      -7.602   8.054   5.233  1.00 72.59           N  
ATOM   4022  CA  GLU C 207      -6.160   8.261   5.323  1.00 72.59           C  
ATOM   4023  C   GLU C 207      -5.395   7.014   4.890  1.00 72.59           C  
ATOM   4024  CB  GLU C 207      -5.761   8.654   6.748  1.00 72.59           C  
ATOM   4025  O   GLU C 207      -5.807   5.891   5.190  1.00 72.59           O  
ATOM   4026  CG  GLU C 207      -4.354   9.223   6.858  1.00 72.59           C  
ATOM   4027  CD  GLU C 207      -4.056   9.829   8.220  1.00 72.59           C  
ATOM   4028  OE1 GLU C 207      -2.970  10.427   8.394  1.00 72.59           O  
ATOM   4029  OE2 GLU C 207      -4.916   9.703   9.121  1.00 72.59           O  
ATOM   4030  N   ASN C 208      -4.297   7.190   4.010  1.00 66.81           N  
ATOM   4031  CA  ASN C 208      -3.396   6.106   3.636  1.00 66.81           C  
ATOM   4032  C   ASN C 208      -2.356   5.842   4.722  1.00 66.81           C  
ATOM   4033  CB  ASN C 208      -2.707   6.415   2.305  1.00 66.81           C  
ATOM   4034  O   ASN C 208      -1.274   6.431   4.707  1.00 66.81           O  
ATOM   4035  CG  ASN C 208      -2.001   5.208   1.719  1.00 66.81           C  
ATOM   4036  ND2 ASN C 208      -1.852   5.191   0.400  1.00 66.81           N  
ATOM   4037  OD1 ASN C 208      -1.594   4.298   2.446  1.00 66.81           O  
ATOM   4038  N   TYR C 209      -2.741   4.996   5.647  1.00 57.19           N  
ATOM   4039  CA  TYR C 209      -1.936   4.786   6.845  1.00 57.19           C  
ATOM   4040  C   TYR C 209      -0.590   4.162   6.495  1.00 57.19           C  
ATOM   4041  CB  TYR C 209      -2.681   3.895   7.843  1.00 57.19           C  
ATOM   4042  O   TYR C 209       0.428   4.479   7.115  1.00 57.19           O  
ATOM   4043  CG  TYR C 209      -3.909   4.542   8.436  1.00 57.19           C  
ATOM   4044  CD1 TYR C 209      -3.796   5.550   9.391  1.00 57.19           C  
ATOM   4045  CD2 TYR C 209      -5.183   4.147   8.044  1.00 57.19           C  
ATOM   4046  CE1 TYR C 209      -4.925   6.149   9.942  1.00 57.19           C  
ATOM   4047  CE2 TYR C 209      -6.319   4.739   8.588  1.00 57.19           C  
ATOM   4048  OH  TYR C 209      -7.300   6.326  10.076  1.00 57.19           O  
ATOM   4049  CZ  TYR C 209      -6.180   5.737   9.535  1.00 57.19           C  
ATOM   4050  N   LEU C 210      -0.578   3.280   5.529  1.00 57.45           N  
ATOM   4051  CA  LEU C 210       0.677   2.670   5.103  1.00 57.45           C  
ATOM   4052  C   LEU C 210       1.629   3.720   4.539  1.00 57.45           C  
ATOM   4053  CB  LEU C 210       0.418   1.584   4.056  1.00 57.45           C  
ATOM   4054  O   LEU C 210       2.817   3.728   4.869  1.00 57.45           O  
ATOM   4055  CG  LEU C 210       1.645   0.829   3.543  1.00 57.45           C  
ATOM   4056  CD1 LEU C 210       2.279   0.021   4.670  1.00 57.45           C  
ATOM   4057  CD2 LEU C 210       1.267  -0.076   2.376  1.00 57.45           C  
ATOM   4058  N   HIS C 211       1.056   4.538   3.753  1.00 68.35           N  
ATOM   4059  CA  HIS C 211       1.829   5.649   3.209  1.00 68.35           C  
ATOM   4060  C   HIS C 211       2.423   6.504   4.323  1.00 68.35           C  
ATOM   4061  CB  HIS C 211       0.957   6.511   2.294  1.00 68.35           C  
ATOM   4062  O   HIS C 211       3.608   6.844   4.286  1.00 68.35           O  
ATOM   4063  CG  HIS C 211       1.738   7.309   1.299  1.00 68.35           C  
ATOM   4064  CD2 HIS C 211       2.598   8.342   1.467  1.00 68.35           C  
ATOM   4065  ND1 HIS C 211       1.675   7.075  -0.057  1.00 68.35           N  
ATOM   4066  CE1 HIS C 211       2.465   7.931  -0.683  1.00 68.35           C  
ATOM   4067  NE2 HIS C 211       3.037   8.711   0.219  1.00 68.35           N  
ATOM   4068  N   GLY C 212       1.616   6.774   5.339  1.00 69.87           N  
ATOM   4069  CA  GLY C 212       2.056   7.563   6.479  1.00 69.87           C  
ATOM   4070  C   GLY C 212       3.151   6.888   7.284  1.00 69.87           C  
ATOM   4071  O   GLY C 212       4.123   7.533   7.683  1.00 69.87           O  
ATOM   4072  N   ARG C 213       3.083   5.664   7.433  1.00 60.81           N  
ATOM   4073  CA  ARG C 213       4.065   4.900   8.196  1.00 60.81           C  
ATOM   4074  C   ARG C 213       5.408   4.858   7.474  1.00 60.81           C  
ATOM   4075  CB  ARG C 213       3.561   3.478   8.449  1.00 60.81           C  
ATOM   4076  O   ARG C 213       6.457   5.044   8.093  1.00 60.81           O  
ATOM   4077  CG  ARG C 213       3.092   3.235   9.875  1.00 60.81           C  
ATOM   4078  CD  ARG C 213       3.041   1.750  10.207  1.00 60.81           C  
ATOM   4079  NE  ARG C 213       2.106   1.036   9.342  1.00 60.81           N  
ATOM   4080  NH1 ARG C 213       2.003  -0.854  10.666  1.00 60.81           N  
ATOM   4081  NH2 ARG C 213       0.787  -0.740   8.726  1.00 60.81           N  
ATOM   4082  CZ  ARG C 213       1.634  -0.184   9.580  1.00 60.81           C  
ATOM   4083  N   LEU C 214       5.385   4.597   6.214  1.00 63.57           N  
ATOM   4084  CA  LEU C 214       6.600   4.545   5.408  1.00 63.57           C  
ATOM   4085  C   LEU C 214       7.278   5.910   5.358  1.00 63.57           C  
ATOM   4086  CB  LEU C 214       6.282   4.068   3.989  1.00 63.57           C  
ATOM   4087  O   LEU C 214       8.504   6.003   5.448  1.00 63.57           O  
ATOM   4088  CG  LEU C 214       5.865   2.604   3.843  1.00 63.57           C  
ATOM   4089  CD1 LEU C 214       5.376   2.330   2.424  1.00 63.57           C  
ATOM   4090  CD2 LEU C 214       7.023   1.679   4.203  1.00 63.57           C  
ATOM   4091  N   THR C 215       6.460   6.871   5.279  1.00 70.20           N  
ATOM   4092  CA  THR C 215       6.985   8.231   5.238  1.00 70.20           C  
ATOM   4093  C   THR C 215       7.634   8.601   6.568  1.00 70.20           C  
ATOM   4094  CB  THR C 215       5.877   9.247   4.903  1.00 70.20           C  
ATOM   4095  O   THR C 215       8.718   9.187   6.594  1.00 70.20           O  
ATOM   4096  CG2 THR C 215       6.437  10.663   4.819  1.00 70.20           C  
ATOM   4097  OG1 THR C 215       5.286   8.904   3.644  1.00 70.20           O  
ATOM   4098  N   LYS C 216       6.947   8.227   7.636  1.00 69.21           N  
ATOM   4099  CA  LYS C 216       7.479   8.504   8.967  1.00 69.21           C  
ATOM   4100  C   LYS C 216       8.836   7.835   9.167  1.00 69.21           C  
ATOM   4101  CB  LYS C 216       6.501   8.035  10.045  1.00 69.21           C  
ATOM   4102  O   LYS C 216       9.776   8.462   9.661  1.00 69.21           O  
ATOM   4103  CG  LYS C 216       6.870   8.480  11.452  1.00 69.21           C  
ATOM   4104  CD  LYS C 216       5.806   8.074  12.464  1.00 69.21           C  
ATOM   4105  CE  LYS C 216       6.184   8.500  13.876  1.00 69.21           C  
ATOM   4106  NZ  LYS C 216       5.118   8.155  14.863  1.00 69.21           N  
ATOM   4107  N   ARG C 217       8.941   6.619   8.811  1.00 63.41           N  
ATOM   4108  CA  ARG C 217      10.187   5.871   8.934  1.00 63.41           C  
ATOM   4109  C   ARG C 217      11.299   6.521   8.118  1.00 63.41           C  
ATOM   4110  CB  ARG C 217       9.991   4.420   8.490  1.00 63.41           C  
ATOM   4111  O   ARG C 217      12.430   6.650   8.592  1.00 63.41           O  
ATOM   4112  CG  ARG C 217       9.540   3.490   9.605  1.00 63.41           C  
ATOM   4113  CD  ARG C 217       9.606   2.029   9.181  1.00 63.41           C  
ATOM   4114  NE  ARG C 217       8.451   1.276   9.661  1.00 63.41           N  
ATOM   4115  NH1 ARG C 217       9.053  -0.703   8.632  1.00 63.41           N  
ATOM   4116  NH2 ARG C 217       7.132  -0.592   9.878  1.00 63.41           N  
ATOM   4117  CZ  ARG C 217       8.215  -0.004   9.389  1.00 63.41           C  
ATOM   4118  N   TYR C 218      10.939   6.878   6.995  1.00 66.37           N  
ATOM   4119  CA  TYR C 218      11.911   7.548   6.139  1.00 66.37           C  
ATOM   4120  C   TYR C 218      12.383   8.853   6.768  1.00 66.37           C  
ATOM   4121  CB  TYR C 218      11.311   7.821   4.756  1.00 66.37           C  
ATOM   4122  O   TYR C 218      13.583   9.136   6.799  1.00 66.37           O  
ATOM   4123  CG  TYR C 218      12.260   8.514   3.809  1.00 66.37           C  
ATOM   4124  CD1 TYR C 218      12.238   9.899   3.659  1.00 66.37           C  
ATOM   4125  CD2 TYR C 218      13.180   7.787   3.062  1.00 66.37           C  
ATOM   4126  CE1 TYR C 218      13.109  10.542   2.786  1.00 66.37           C  
ATOM   4127  CE2 TYR C 218      14.056   8.419   2.186  1.00 66.37           C  
ATOM   4128  OH  TYR C 218      14.878  10.426   1.190  1.00 66.37           O  
ATOM   4129  CZ  TYR C 218      14.013   9.795   2.055  1.00 66.37           C  
ATOM   4130  N   MET C 219      11.454   9.576   7.297  1.00 66.44           N  
ATOM   4131  CA  MET C 219      11.785  10.865   7.898  1.00 66.44           C  
ATOM   4132  C   MET C 219      12.652  10.680   9.139  1.00 66.44           C  
ATOM   4133  CB  MET C 219      10.513  11.633   8.259  1.00 66.44           C  
ATOM   4134  O   MET C 219      13.568  11.467   9.384  1.00 66.44           O  
ATOM   4135  CG  MET C 219       9.740  12.140   7.052  1.00 66.44           C  
ATOM   4136  SD  MET C 219       8.252  13.104   7.524  1.00 66.44           S  
ATOM   4137  CE  MET C 219       8.660  14.708   6.781  1.00 66.44           C  
ATOM   4138  N   GLN C 220      12.355   9.663   9.850  1.00 64.29           N  
ATOM   4139  CA  GLN C 220      13.131   9.348  11.044  1.00 64.29           C  
ATOM   4140  C   GLN C 220      14.564   8.966  10.684  1.00 64.29           C  
ATOM   4141  CB  GLN C 220      12.469   8.216  11.832  1.00 64.29           C  
ATOM   4142  O   GLN C 220      15.516   9.468  11.286  1.00 64.29           O  
ATOM   4143  CG  GLN C 220      11.291   8.668  12.685  1.00 64.29           C  
ATOM   4144  CD  GLN C 220      10.540   7.507  13.310  1.00 64.29           C  
ATOM   4145  NE2 GLN C 220       9.661   7.812  14.258  1.00 64.29           N  
ATOM   4146  OE1 GLN C 220      10.747   6.346  12.942  1.00 64.29           O  
ATOM   4147  N   GLU C 221      14.717   8.142   9.664  1.00 61.93           N  
ATOM   4148  CA  GLU C 221      16.013   7.612   9.250  1.00 61.93           C  
ATOM   4149  C   GLU C 221      16.897   8.709   8.665  1.00 61.93           C  
ATOM   4150  CB  GLU C 221      15.831   6.484   8.230  1.00 61.93           C  
ATOM   4151  O   GLU C 221      18.121   8.663   8.797  1.00 61.93           O  
ATOM   4152  CG  GLU C 221      15.369   5.170   8.843  1.00 61.93           C  
ATOM   4153  CD  GLU C 221      15.036   4.109   7.806  1.00 61.93           C  
ATOM   4154  OE1 GLU C 221      14.607   2.997   8.191  1.00 61.93           O  
ATOM   4155  OE2 GLU C 221      15.207   4.391   6.599  1.00 61.93           O  
ATOM   4156  N   HIS C 222      16.248   9.752   8.222  1.00 64.72           N  
ATOM   4157  CA  HIS C 222      17.029  10.762   7.517  1.00 64.72           C  
ATOM   4158  C   HIS C 222      16.997  12.097   8.253  1.00 64.72           C  
ATOM   4159  CB  HIS C 222      16.512  10.938   6.088  1.00 64.72           C  
ATOM   4160  O   HIS C 222      17.407  13.123   7.705  1.00 64.72           O  
ATOM   4161  CG  HIS C 222      16.724   9.737   5.221  1.00 64.72           C  
ATOM   4162  CD2 HIS C 222      15.861   8.788   4.791  1.00 64.72           C  
ATOM   4163  ND1 HIS C 222      17.955   9.407   4.696  1.00 64.72           N  
ATOM   4164  CE1 HIS C 222      17.838   8.303   3.977  1.00 64.72           C  
ATOM   4165  NE2 HIS C 222      16.577   7.907   4.019  1.00 64.72           N  
ATOM   4166  N   GLY C 223      16.458  12.023   9.472  1.00 65.02           N  
ATOM   4167  CA  GLY C 223      16.523  13.154  10.384  1.00 65.02           C  
ATOM   4168  C   GLY C 223      15.609  14.296   9.985  1.00 65.02           C  
ATOM   4169  O   GLY C 223      15.918  15.463  10.237  1.00 65.02           O  
ATOM   4170  N   TYR C 224      14.556  13.920   9.230  1.00 59.79           N  
ATOM   4171  CA  TYR C 224      13.634  14.949   8.763  1.00 59.79           C  
ATOM   4172  C   TYR C 224      12.551  15.222   9.800  1.00 59.79           C  
ATOM   4173  CB  TYR C 224      12.993  14.535   7.435  1.00 59.79           C  
ATOM   4174  O   TYR C 224      11.891  16.264   9.759  1.00 59.79           O  
ATOM   4175  CG  TYR C 224      13.967  14.472   6.284  1.00 59.79           C  
ATOM   4176  CD1 TYR C 224      14.824  15.536   6.012  1.00 59.79           C  
ATOM   4177  CD2 TYR C 224      14.033  13.350   5.465  1.00 59.79           C  
ATOM   4178  CE1 TYR C 224      15.722  15.484   4.951  1.00 59.79           C  
ATOM   4179  CE2 TYR C 224      14.927  13.286   4.402  1.00 59.79           C  
ATOM   4180  OH  TYR C 224      16.654  14.299   3.102  1.00 59.79           O  
ATOM   4181  CZ  TYR C 224      15.767  14.356   4.154  1.00 59.79           C  
ATOM   4182  N   LEU C 225      12.382  14.321  10.733  1.00 61.12           N  
ATOM   4183  CA  LEU C 225      11.293  14.473  11.691  1.00 61.12           C  
ATOM   4184  C   LEU C 225      11.749  15.267  12.911  1.00 61.12           C  
ATOM   4185  CB  LEU C 225      10.768  13.103  12.127  1.00 61.12           C  
ATOM   4186  O   LEU C 225      12.788  14.965  13.501  1.00 61.12           O  
ATOM   4187  CG  LEU C 225       9.295  12.816  11.831  1.00 61.12           C  
ATOM   4188  CD1 LEU C 225       9.170  11.786  10.713  1.00 61.12           C  
ATOM   4189  CD2 LEU C 225       8.580  12.335  13.090  1.00 61.12           C  
ATOM   4190  N   LYS C 226      11.072  16.388  13.164  1.00 51.00           N  
ATOM   4191  CA  LYS C 226      11.319  17.136  14.393  1.00 51.00           C  
ATOM   4192  C   LYS C 226      10.933  16.318  15.622  1.00 51.00           C  
ATOM   4193  CB  LYS C 226      10.549  18.458  14.381  1.00 51.00           C  
ATOM   4194  O   LYS C 226      10.106  15.408  15.533  1.00 51.00           O  
ATOM   4195  CG  LYS C 226      11.050  19.456  13.348  1.00 51.00           C  
ATOM   4196  CD  LYS C 226      10.439  20.836  13.561  1.00 51.00           C  
ATOM   4197  CE  LYS C 226      10.973  21.846  12.555  1.00 51.00           C  
ATOM   4198  NZ  LYS C 226      10.365  23.196  12.750  1.00 51.00           N  
ATOM   4199  N   TRP C 227      11.488  16.586  16.718  1.00 57.11           N  
ATOM   4200  CA  TRP C 227      11.306  15.819  17.946  1.00 57.11           C  
ATOM   4201  C   TRP C 227       9.827  15.686  18.292  1.00 57.11           C  
ATOM   4202  CB  TRP C 227      12.057  16.478  19.107  1.00 57.11           C  
ATOM   4203  O   TRP C 227       9.394  14.654  18.811  1.00 57.11           O  
ATOM   4204  CG  TRP C 227      11.497  17.806  19.519  1.00 57.11           C  
ATOM   4205  CD1 TRP C 227      11.862  19.036  19.047  1.00 57.11           C  
ATOM   4206  CD2 TRP C 227      10.474  18.037  20.492  1.00 57.11           C  
ATOM   4207  CE2 TRP C 227      10.268  19.433  20.559  1.00 57.11           C  
ATOM   4208  CE3 TRP C 227       9.710  17.198  21.314  1.00 57.11           C  
ATOM   4209  NE1 TRP C 227      11.126  20.019  19.668  1.00 57.11           N  
ATOM   4210  CH2 TRP C 227       8.593  19.165  22.210  1.00 57.11           C  
ATOM   4211  CZ2 TRP C 227       9.327  20.008  21.417  1.00 57.11           C  
ATOM   4212  CZ3 TRP C 227       8.775  17.773  22.167  1.00 57.11           C  
ATOM   4213  N   ARG C 228       9.095  16.738  18.004  1.00 52.73           N  
ATOM   4214  CA  ARG C 228       7.701  16.742  18.433  1.00 52.73           C  
ATOM   4215  C   ARG C 228       6.862  15.797  17.580  1.00 52.73           C  
ATOM   4216  CB  ARG C 228       7.123  18.158  18.370  1.00 52.73           C  
ATOM   4217  O   ARG C 228       5.779  15.376  17.992  1.00 52.73           O  
ATOM   4218  CG  ARG C 228       7.106  18.754  16.971  1.00 52.73           C  
ATOM   4219  CD  ARG C 228       6.558  20.174  16.970  1.00 52.73           C  
ATOM   4220  NE  ARG C 228       7.309  21.040  16.065  1.00 52.73           N  
ATOM   4221  NH1 ARG C 228       5.945  22.881  16.365  1.00 52.73           N  
ATOM   4222  NH2 ARG C 228       7.752  23.004  14.959  1.00 52.73           N  
ATOM   4223  CZ  ARG C 228       7.000  22.307  15.798  1.00 52.73           C  
ATOM   4224  N   PHE C 229       7.501  15.260  16.393  1.00 54.54           N  
ATOM   4225  CA  PHE C 229       6.755  14.338  15.545  1.00 54.54           C  
ATOM   4226  C   PHE C 229       7.404  12.959  15.542  1.00 54.54           C  
ATOM   4227  CB  PHE C 229       6.661  14.877  14.114  1.00 54.54           C  
ATOM   4228  O   PHE C 229       6.923  12.042  14.873  1.00 54.54           O  
ATOM   4229  CG  PHE C 229       5.944  16.196  14.009  1.00 54.54           C  
ATOM   4230  CD1 PHE C 229       4.563  16.266  14.146  1.00 54.54           C  
ATOM   4231  CD2 PHE C 229       6.652  17.367  13.772  1.00 54.54           C  
ATOM   4232  CE1 PHE C 229       3.897  17.486  14.049  1.00 54.54           C  
ATOM   4233  CE2 PHE C 229       5.994  18.590  13.673  1.00 54.54           C  
ATOM   4234  CZ  PHE C 229       4.616  18.646  13.811  1.00 54.54           C  
ATOM   4235  N   ASP C 230       8.593  12.860  16.244  1.00 54.55           N  
ATOM   4236  CA  ASP C 230       9.317  11.597  16.339  1.00 54.55           C  
ATOM   4237  C   ASP C 230       8.941  10.843  17.613  1.00 54.55           C  
ATOM   4238  CB  ASP C 230      10.827  11.839  16.298  1.00 54.55           C  
ATOM   4239  O   ASP C 230       9.335  11.236  18.712  1.00 54.55           O  
ATOM   4240  CG  ASP C 230      11.632  10.555  16.203  1.00 54.55           C  
ATOM   4241  OD1 ASP C 230      11.030   9.463  16.115  1.00 54.55           O  
ATOM   4242  OD2 ASP C 230      12.879  10.635  16.220  1.00 54.55           O  
ATOM   4243  N   ARG C 231       8.116   9.776  17.540  1.00 49.18           N  
ATOM   4244  CA  ARG C 231       7.570   9.066  18.692  1.00 49.18           C  
ATOM   4245  C   ARG C 231       8.430   7.859  19.050  1.00 49.18           C  
ATOM   4246  CB  ARG C 231       6.131   8.621  18.417  1.00 49.18           C  
ATOM   4247  O   ARG C 231       8.038   7.034  19.878  1.00 49.18           O  
ATOM   4248  CG  ARG C 231       5.138   9.769  18.326  1.00 49.18           C  
ATOM   4249  CD  ARG C 231       3.714   9.268  18.131  1.00 49.18           C  
ATOM   4250  NE  ARG C 231       2.765  10.372  18.020  1.00 49.18           N  
ATOM   4251  NH1 ARG C 231       0.884   9.031  18.059  1.00 49.18           N  
ATOM   4252  NH2 ARG C 231       0.671  11.307  17.887  1.00 49.18           N  
ATOM   4253  CZ  ARG C 231       1.442  10.234  17.989  1.00 49.18           C  
ATOM   4254  N   SER C 232       9.478   7.411  18.430  1.00 52.04           N  
ATOM   4255  CA  SER C 232      10.206   6.150  18.517  1.00 52.04           C  
ATOM   4256  C   SER C 232      10.813   5.956  19.902  1.00 52.04           C  
ATOM   4257  CB  SER C 232      11.306   6.092  17.456  1.00 52.04           C  
ATOM   4258  O   SER C 232      10.969   4.824  20.365  1.00 52.04           O  
ATOM   4259  OG  SER C 232      11.966   7.341  17.346  1.00 52.04           O  
ATOM   4260  N   SER C 233      11.178   6.786  20.892  1.00 52.73           N  
ATOM   4261  CA  SER C 233      11.796   6.281  22.114  1.00 52.73           C  
ATOM   4262  C   SER C 233      11.666   7.283  23.255  1.00 52.73           C  
ATOM   4263  CB  SER C 233      13.271   5.956  21.874  1.00 52.73           C  
ATOM   4264  O   SER C 233      12.030   6.985  24.395  1.00 52.73           O  
ATOM   4265  OG  SER C 233      14.036   7.144  21.765  1.00 52.73           O  
ATOM   4266  N   GLY C 234      10.768   8.132  23.251  1.00 56.47           N  
ATOM   4267  CA  GLY C 234      10.685   9.096  24.336  1.00 56.47           C  
ATOM   4268  C   GLY C 234       9.258   9.428  24.732  1.00 56.47           C  
ATOM   4269  O   GLY C 234       8.316   8.770  24.287  1.00 56.47           O  
ATOM   4270  N   PRO C 235       9.105  10.002  25.828  1.00 64.82           N  
ATOM   4271  CA  PRO C 235       7.779  10.448  26.261  1.00 64.82           C  
ATOM   4272  C   PRO C 235       7.013  11.179  25.160  1.00 64.82           C  
ATOM   4273  CB  PRO C 235       8.087  11.389  27.429  1.00 64.82           C  
ATOM   4274  O   PRO C 235       7.624  11.754  24.256  1.00 64.82           O  
ATOM   4275  CG  PRO C 235       9.537  11.720  27.279  1.00 64.82           C  
ATOM   4276  CD  PRO C 235      10.177  10.678  26.408  1.00 64.82           C  
ATOM   4277  N   ILE C 236       5.802  10.930  25.076  1.00 73.03           N  
ATOM   4278  CA  ILE C 236       4.933  11.645  24.148  1.00 73.03           C  
ATOM   4279  C   ILE C 236       4.943  13.136  24.476  1.00 73.03           C  
ATOM   4280  CB  ILE C 236       3.489  11.097  24.189  1.00 73.03           C  
ATOM   4281  O   ILE C 236       4.546  13.540  25.572  1.00 73.03           O  
ATOM   4282  CG1 ILE C 236       3.473   9.608  23.826  1.00 73.03           C  
ATOM   4283  CG2 ILE C 236       2.580  11.899  23.252  1.00 73.03           C  
ATOM   4284  CD1 ILE C 236       2.117   8.940  24.011  1.00 73.03           C  
ATOM   4285  N   LEU C 237       5.500  13.795  23.460  1.00 72.69           N  
ATOM   4286  CA  LEU C 237       5.712  15.217  23.704  1.00 72.69           C  
ATOM   4287  C   LEU C 237       4.600  16.049  23.073  1.00 72.69           C  
ATOM   4288  CB  LEU C 237       7.071  15.659  23.154  1.00 72.69           C  
ATOM   4289  O   LEU C 237       3.926  15.591  22.148  1.00 72.69           O  
ATOM   4290  CG  LEU C 237       8.300  14.975  23.755  1.00 72.69           C  
ATOM   4291  CD1 LEU C 237       9.558  15.384  22.995  1.00 72.69           C  
ATOM   4292  CD2 LEU C 237       8.430  15.314  25.236  1.00 72.69           C  
ATOM   4293  N   CYS C 238       4.388  17.180  23.663  1.00 70.66           N  
ATOM   4294  CA  CYS C 238       3.470  18.156  23.087  1.00 70.66           C  
ATOM   4295  C   CYS C 238       3.930  18.584  21.698  1.00 70.66           C  
ATOM   4296  CB  CYS C 238       3.350  19.380  23.994  1.00 70.66           C  
ATOM   4297  O   CYS C 238       5.114  18.853  21.488  1.00 70.66           O  
ATOM   4298  SG  CYS C 238       2.199  20.630  23.382  1.00 70.66           S  
ATOM   4299  N   GLN C 239       3.018  18.563  20.787  1.00 64.48           N  
ATOM   4300  CA  GLN C 239       3.371  18.864  19.403  1.00 64.48           C  
ATOM   4301  C   GLN C 239       3.109  20.331  19.076  1.00 64.48           C  
ATOM   4302  CB  GLN C 239       2.592  17.965  18.442  1.00 64.48           C  
ATOM   4303  O   GLN C 239       3.290  20.760  17.934  1.00 64.48           O  
ATOM   4304  CG  GLN C 239       2.968  16.492  18.537  1.00 64.48           C  
ATOM   4305  CD  GLN C 239       2.072  15.602  17.697  1.00 64.48           C  
ATOM   4306  NE2 GLN C 239       2.681  14.740  16.889  1.00 64.48           N  
ATOM   4307  OE1 GLN C 239       0.842  15.688  17.773  1.00 64.48           O  
ATOM   4308  N   VAL C 240       2.741  21.072  20.091  1.00 62.58           N  
ATOM   4309  CA  VAL C 240       2.397  22.470  19.854  1.00 62.58           C  
ATOM   4310  C   VAL C 240       3.479  23.375  20.437  1.00 62.58           C  
ATOM   4311  CB  VAL C 240       1.021  22.826  20.459  1.00 62.58           C  
ATOM   4312  O   VAL C 240       3.967  24.285  19.762  1.00 62.58           O  
ATOM   4313  CG1 VAL C 240       0.693  24.300  20.225  1.00 62.58           C  
ATOM   4314  CG2 VAL C 240      -0.069  21.933  19.868  1.00 62.58           C  
ATOM   4315  N   CYS C 241       3.944  23.159  21.691  1.00 64.51           N  
ATOM   4316  CA  CYS C 241       4.855  24.081  22.359  1.00 64.51           C  
ATOM   4317  C   CYS C 241       6.304  23.765  22.009  1.00 64.51           C  
ATOM   4318  CB  CYS C 241       4.663  24.020  23.874  1.00 64.51           C  
ATOM   4319  O   CYS C 241       6.626  22.636  21.636  1.00 64.51           O  
ATOM   4320  SG  CYS C 241       5.172  22.451  24.611  1.00 64.51           S  
ATOM   4321  N   ARG C 242       7.173  24.724  22.119  1.00 59.15           N  
ATOM   4322  CA  ARG C 242       8.586  24.584  21.783  1.00 59.15           C  
ATOM   4323  C   ARG C 242       9.390  24.104  22.986  1.00 59.15           C  
ATOM   4324  CB  ARG C 242       9.151  25.910  21.269  1.00 59.15           C  
ATOM   4325  O   ARG C 242      10.563  23.748  22.854  1.00 59.15           O  
ATOM   4326  CG  ARG C 242       8.581  26.344  19.928  1.00 59.15           C  
ATOM   4327  CD  ARG C 242       9.307  27.562  19.375  1.00 59.15           C  
ATOM   4328  NE  ARG C 242       8.825  27.919  18.044  1.00 59.15           N  
ATOM   4329  NH1 ARG C 242      10.474  29.485  17.640  1.00 59.15           N  
ATOM   4330  NH2 ARG C 242       8.869  29.070  16.057  1.00 59.15           N  
ATOM   4331  CZ  ARG C 242       9.390  28.824  17.250  1.00 59.15           C  
ATOM   4332  N   ASN C 243       8.787  23.865  24.170  1.00 69.06           N  
ATOM   4333  CA  ASN C 243       9.491  23.582  25.416  1.00 69.06           C  
ATOM   4334  C   ASN C 243       9.571  22.082  25.686  1.00 69.06           C  
ATOM   4335  CB  ASN C 243       8.816  24.297  26.588  1.00 69.06           C  
ATOM   4336  O   ASN C 243       9.951  21.663  26.781  1.00 69.06           O  
ATOM   4337  CG  ASN C 243       8.887  25.807  26.470  1.00 69.06           C  
ATOM   4338  ND2 ASN C 243       7.991  26.499  27.164  1.00 69.06           N  
ATOM   4339  OD1 ASN C 243       9.740  26.347  25.761  1.00 69.06           O  
ATOM   4340  N   LYS C 244       9.334  21.225  24.637  1.00 73.06           N  
ATOM   4341  CA  LYS C 244       9.424  19.772  24.748  1.00 73.06           C  
ATOM   4342  C   LYS C 244       8.680  19.268  25.980  1.00 73.06           C  
ATOM   4343  CB  LYS C 244      10.886  19.327  24.800  1.00 73.06           C  
ATOM   4344  O   LYS C 244       9.191  18.424  26.719  1.00 73.06           O  
ATOM   4345  CG  LYS C 244      11.671  19.627  23.531  1.00 73.06           C  
ATOM   4346  CD  LYS C 244      13.079  19.050  23.595  1.00 73.06           C  
ATOM   4347  CE  LYS C 244      13.879  19.386  22.344  1.00 73.06           C  
ATOM   4348  NZ  LYS C 244      15.229  18.748  22.361  1.00 73.06           N  
ATOM   4349  N   ARG C 245       7.586  19.808  26.339  1.00 78.14           N  
ATOM   4350  CA  ARG C 245       6.777  19.356  27.466  1.00 78.14           C  
ATOM   4351  C   ARG C 245       6.086  18.034  27.148  1.00 78.14           C  
ATOM   4352  CB  ARG C 245       5.737  20.414  27.841  1.00 78.14           C  
ATOM   4353  O   ARG C 245       5.835  17.723  25.982  1.00 78.14           O  
ATOM   4354  CG  ARG C 245       6.334  21.682  28.430  1.00 78.14           C  
ATOM   4355  CD  ARG C 245       5.255  22.651  28.892  1.00 78.14           C  
ATOM   4356  NE  ARG C 245       5.629  24.039  28.631  1.00 78.14           N  
ATOM   4357  NH1 ARG C 245       3.674  24.940  29.471  1.00 78.14           N  
ATOM   4358  NH2 ARG C 245       5.308  26.313  28.633  1.00 78.14           N  
ATOM   4359  CZ  ARG C 245       4.869  25.094  28.912  1.00 78.14           C  
ATOM   4360  N   ILE C 246       5.846  17.281  28.169  1.00 80.13           N  
ATOM   4361  CA  ILE C 246       5.173  15.994  28.032  1.00 80.13           C  
ATOM   4362  C   ILE C 246       3.702  16.216  27.687  1.00 80.13           C  
ATOM   4363  CB  ILE C 246       5.300  15.150  29.320  1.00 80.13           C  
ATOM   4364  O   ILE C 246       3.054  17.104  28.246  1.00 80.13           O  
ATOM   4365  CG1 ILE C 246       6.771  14.822  29.600  1.00 80.13           C  
ATOM   4366  CG2 ILE C 246       4.464  13.872  29.212  1.00 80.13           C  
ATOM   4367  CD1 ILE C 246       7.027  14.266  30.994  1.00 80.13           C  
ATOM   4368  N   ALA C 247       3.288  15.574  26.724  1.00 78.98           N  
ATOM   4369  CA  ALA C 247       1.895  15.681  26.298  1.00 78.98           C  
ATOM   4370  C   ALA C 247       0.949  15.178  27.385  1.00 78.98           C  
ATOM   4371  CB  ALA C 247       1.673  14.904  25.003  1.00 78.98           C  
ATOM   4372  O   ALA C 247       1.254  14.207  28.082  1.00 78.98           O  
ATOM   4373  N   TYR C 248      -0.077  15.849  27.570  1.00 79.64           N  
ATOM   4374  CA  TYR C 248      -1.094  15.493  28.554  1.00 79.64           C  
ATOM   4375  C   TYR C 248      -2.288  14.822  27.886  1.00 79.64           C  
ATOM   4376  CB  TYR C 248      -1.555  16.735  29.323  1.00 79.64           C  
ATOM   4377  O   TYR C 248      -2.718  13.745  28.307  1.00 79.64           O  
ATOM   4378  CG  TYR C 248      -2.671  16.462  30.302  1.00 79.64           C  
ATOM   4379  CD1 TYR C 248      -3.925  17.047  30.139  1.00 79.64           C  
ATOM   4380  CD2 TYR C 248      -2.475  15.620  31.391  1.00 79.64           C  
ATOM   4381  CE1 TYR C 248      -4.956  16.800  31.040  1.00 79.64           C  
ATOM   4382  CE2 TYR C 248      -3.498  15.366  32.298  1.00 79.64           C  
ATOM   4383  OH  TYR C 248      -5.751  15.711  33.009  1.00 79.64           O  
ATOM   4384  CZ  TYR C 248      -4.734  15.959  32.114  1.00 79.64           C  
ATOM   4385  N   LYS C 249      -2.776  15.405  26.737  1.00 76.90           N  
ATOM   4386  CA  LYS C 249      -3.920  14.886  25.992  1.00 76.90           C  
ATOM   4387  C   LYS C 249      -3.671  14.950  24.488  1.00 76.90           C  
ATOM   4388  CB  LYS C 249      -5.189  15.663  26.347  1.00 76.90           C  
ATOM   4389  O   LYS C 249      -2.831  15.723  24.024  1.00 76.90           O  
ATOM   4390  CG  LYS C 249      -5.671  15.442  27.773  1.00 76.90           C  
ATOM   4391  CD  LYS C 249      -6.384  14.104  27.921  1.00 76.90           C  
ATOM   4392  CE  LYS C 249      -7.018  13.957  29.298  1.00 76.90           C  
ATOM   4393  NZ  LYS C 249      -7.584  12.590  29.504  1.00 76.90           N  
ATOM   4394  N   ARG C 250      -4.376  14.123  23.807  1.00 70.96           N  
ATOM   4395  CA  ARG C 250      -4.382  14.161  22.348  1.00 70.96           C  
ATOM   4396  C   ARG C 250      -5.735  14.624  21.818  1.00 70.96           C  
ATOM   4397  CB  ARG C 250      -4.037  12.786  21.773  1.00 70.96           C  
ATOM   4398  O   ARG C 250      -6.780  14.160  22.278  1.00 70.96           O  
ATOM   4399  CG  ARG C 250      -4.061  12.730  20.254  1.00 70.96           C  
ATOM   4400  CD  ARG C 250      -3.647  11.361  19.733  1.00 70.96           C  
ATOM   4401  NE  ARG C 250      -3.654  11.314  18.274  1.00 70.96           N  
ATOM   4402  NH1 ARG C 250      -1.403  10.834  18.071  1.00 70.96           N  
ATOM   4403  NH2 ARG C 250      -2.708  11.046  16.198  1.00 70.96           N  
ATOM   4404  CZ  ARG C 250      -2.588  11.065  17.518  1.00 70.96           C  
ATOM   4405  N   CYS C 251      -5.642  15.477  20.871  1.00 61.50           N  
ATOM   4406  CA  CYS C 251      -6.860  15.897  20.187  1.00 61.50           C  
ATOM   4407  C   CYS C 251      -7.096  15.064  18.933  1.00 61.50           C  
ATOM   4408  CB  CYS C 251      -6.784  17.378  19.820  1.00 61.50           C  
ATOM   4409  O   CYS C 251      -6.286  15.087  18.005  1.00 61.50           O  
ATOM   4410  SG  CYS C 251      -8.211  17.970  18.884  1.00 61.50           S  
ATOM   4411  N   ILE C 252      -8.236  14.408  18.902  1.00 59.93           N  
ATOM   4412  CA  ILE C 252      -8.563  13.550  17.768  1.00 59.93           C  
ATOM   4413  C   ILE C 252      -8.894  14.408  16.549  1.00 59.93           C  
ATOM   4414  CB  ILE C 252      -9.742  12.606  18.095  1.00 59.93           C  
ATOM   4415  O   ILE C 252      -8.557  14.049  15.419  1.00 59.93           O  
ATOM   4416  CG1 ILE C 252      -9.406  11.732  19.308  1.00 59.93           C  
ATOM   4417  CG2 ILE C 252     -10.097  11.744  16.879  1.00 59.93           C  
ATOM   4418  CD1 ILE C 252      -9.558  10.238  19.055  1.00 59.93           C  
ATOM   4419  N   THR C 253      -9.433  15.514  16.811  1.00 50.90           N  
ATOM   4420  CA  THR C 253      -9.862  16.410  15.743  1.00 50.90           C  
ATOM   4421  C   THR C 253      -8.658  17.057  15.064  1.00 50.90           C  
ATOM   4422  CB  THR C 253     -10.803  17.505  16.277  1.00 50.90           C  
ATOM   4423  O   THR C 253      -8.537  17.021  13.838  1.00 50.90           O  
ATOM   4424  CG2 THR C 253     -11.448  18.282  15.133  1.00 50.90           C  
ATOM   4425  OG1 THR C 253     -11.833  16.899  17.067  1.00 50.90           O  
ATOM   4426  N   CYS C 254      -7.731  17.499  15.874  1.00 49.81           N  
ATOM   4427  CA  CYS C 254      -6.561  18.173  15.324  1.00 49.81           C  
ATOM   4428  C   CYS C 254      -5.428  17.184  15.074  1.00 49.81           C  
ATOM   4429  CB  CYS C 254      -6.086  19.279  16.267  1.00 49.81           C  
ATOM   4430  O   CYS C 254      -4.461  17.504  14.381  1.00 49.81           O  
ATOM   4431  SG  CYS C 254      -7.366  20.486  16.675  1.00 49.81           S  
ATOM   4432  N   ARG C 255      -5.655  16.033  15.658  1.00 56.25           N  
ATOM   4433  CA  ARG C 255      -4.663  14.967  15.559  1.00 56.25           C  
ATOM   4434  C   ARG C 255      -3.322  15.412  16.132  1.00 56.25           C  
ATOM   4435  CB  ARG C 255      -4.491  14.526  14.103  1.00 56.25           C  
ATOM   4436  O   ARG C 255      -2.272  15.152  15.541  1.00 56.25           O  
ATOM   4437  CG  ARG C 255      -5.745  13.924  13.490  1.00 56.25           C  
ATOM   4438  CD  ARG C 255      -5.474  13.343  12.109  1.00 56.25           C  
ATOM   4439  NE  ARG C 255      -6.713  13.064  11.389  1.00 56.25           N  
ATOM   4440  NH1 ARG C 255      -5.845  13.531   9.299  1.00 56.25           N  
ATOM   4441  NH2 ARG C 255      -8.033  12.884   9.518  1.00 56.25           N  
ATOM   4442  CZ  ARG C 255      -6.861  13.160  10.070  1.00 56.25           C  
ATOM   4443  N   LEU C 256      -3.314  16.062  17.219  1.00 64.21           N  
ATOM   4444  CA  LEU C 256      -2.101  16.578  17.844  1.00 64.21           C  
ATOM   4445  C   LEU C 256      -2.053  16.211  19.323  1.00 64.21           C  
ATOM   4446  CB  LEU C 256      -2.019  18.098  17.681  1.00 64.21           C  
ATOM   4447  O   LEU C 256      -3.088  16.184  19.994  1.00 64.21           O  
ATOM   4448  CG  LEU C 256      -1.821  18.618  16.256  1.00 64.21           C  
ATOM   4449  CD1 LEU C 256      -2.067  20.122  16.202  1.00 64.21           C  
ATOM   4450  CD2 LEU C 256      -0.421  18.281  15.754  1.00 64.21           C  
ATOM   4451  N   ASN C 257      -0.889  15.953  19.806  1.00 71.44           N  
ATOM   4452  CA  ASN C 257      -0.642  15.822  21.238  1.00 71.44           C  
ATOM   4453  C   ASN C 257      -0.377  17.178  21.887  1.00 71.44           C  
ATOM   4454  CB  ASN C 257       0.529  14.872  21.496  1.00 71.44           C  
ATOM   4455  O   ASN C 257       0.413  17.972  21.374  1.00 71.44           O  
ATOM   4456  CG  ASN C 257       0.273  13.473  20.969  1.00 71.44           C  
ATOM   4457  ND2 ASN C 257       1.287  12.876  20.355  1.00 71.44           N  
ATOM   4458  OD1 ASN C 257      -0.827  12.934  21.113  1.00 71.44           O  
ATOM   4459  N   LEU C 258      -1.073  17.381  23.099  1.00 71.08           N  
ATOM   4460  CA  LEU C 258      -0.959  18.694  23.724  1.00 71.08           C  
ATOM   4461  C   LEU C 258      -0.563  18.565  25.191  1.00 71.08           C  
ATOM   4462  CB  LEU C 258      -2.278  19.461  23.605  1.00 71.08           C  
ATOM   4463  O   LEU C 258      -1.009  17.646  25.880  1.00 71.08           O  
ATOM   4464  CG  LEU C 258      -2.792  19.711  22.186  1.00 71.08           C  
ATOM   4465  CD1 LEU C 258      -4.316  19.660  22.157  1.00 71.08           C  
ATOM   4466  CD2 LEU C 258      -2.287  21.051  21.662  1.00 71.08           C  
ATOM   4467  N   CYS C 259       0.362  19.397  25.676  1.00 77.91           N  
ATOM   4468  CA  CYS C 259       0.649  19.521  27.101  1.00 77.91           C  
ATOM   4469  C   CYS C 259      -0.462  20.281  27.816  1.00 77.91           C  
ATOM   4470  CB  CYS C 259       1.986  20.228  27.319  1.00 77.91           C  
ATOM   4471  O   CYS C 259      -1.369  20.814  27.174  1.00 77.91           O  
ATOM   4472  SG  CYS C 259       1.958  21.984  26.897  1.00 77.91           S  
ATOM   4473  N   ASN C 260      -0.431  20.209  29.051  1.00 81.20           N  
ATOM   4474  CA  ASN C 260      -1.473  20.859  29.839  1.00 81.20           C  
ATOM   4475  C   ASN C 260      -1.547  22.355  29.545  1.00 81.20           C  
ATOM   4476  CB  ASN C 260      -1.243  20.622  31.333  1.00 81.20           C  
ATOM   4477  O   ASN C 260      -2.638  22.915  29.424  1.00 81.20           O  
ATOM   4478  CG  ASN C 260      -2.523  20.699  32.141  1.00 81.20           C  
ATOM   4479  ND2 ASN C 260      -2.392  20.951  33.438  1.00 81.20           N  
ATOM   4480  OD1 ASN C 260      -3.621  20.531  31.604  1.00 81.20           O  
ATOM   4481  N   ASP C 261      -0.393  23.070  29.391  1.00 78.80           N  
ATOM   4482  CA  ASP C 261      -0.339  24.506  29.134  1.00 78.80           C  
ATOM   4483  C   ASP C 261      -0.911  24.839  27.758  1.00 78.80           C  
ATOM   4484  CB  ASP C 261       1.098  25.018  29.244  1.00 78.80           C  
ATOM   4485  O   ASP C 261      -1.696  25.779  27.617  1.00 78.80           O  
ATOM   4486  CG  ASP C 261       1.634  24.980  30.664  1.00 78.80           C  
ATOM   4487  OD1 ASP C 261       0.829  24.959  31.620  1.00 78.80           O  
ATOM   4488  OD2 ASP C 261       2.873  24.974  30.829  1.00 78.80           O  
ATOM   4489  N   CYS C 262      -0.558  24.036  26.798  1.00 67.40           N  
ATOM   4490  CA  CYS C 262      -1.037  24.261  25.439  1.00 67.40           C  
ATOM   4491  C   CYS C 262      -2.518  23.919  25.319  1.00 67.40           C  
ATOM   4492  CB  CYS C 262      -0.231  23.430  24.441  1.00 67.40           C  
ATOM   4493  O   CYS C 262      -3.247  24.559  24.560  1.00 67.40           O  
ATOM   4494  SG  CYS C 262       1.438  24.058  24.153  1.00 67.40           S  
ATOM   4495  N   LEU C 263      -2.912  22.862  26.040  1.00 72.87           N  
ATOM   4496  CA  LEU C 263      -4.328  22.512  26.066  1.00 72.87           C  
ATOM   4497  C   LEU C 263      -5.164  23.670  26.602  1.00 72.87           C  
ATOM   4498  CB  LEU C 263      -4.556  21.263  26.923  1.00 72.87           C  
ATOM   4499  O   LEU C 263      -6.202  24.008  26.030  1.00 72.87           O  
ATOM   4500  CG  LEU C 263      -5.851  20.492  26.665  1.00 72.87           C  
ATOM   4501  CD1 LEU C 263      -5.584  19.297  25.755  1.00 72.87           C  
ATOM   4502  CD2 LEU C 263      -6.475  20.039  27.981  1.00 72.87           C  
ATOM   4503  N   LYS C 264      -4.716  24.355  27.647  1.00 69.90           N  
ATOM   4504  CA  LYS C 264      -5.429  25.466  28.271  1.00 69.90           C  
ATOM   4505  C   LYS C 264      -5.400  26.706  27.383  1.00 69.90           C  
ATOM   4506  CB  LYS C 264      -4.828  25.787  29.640  1.00 69.90           C  
ATOM   4507  O   LYS C 264      -6.394  27.428  27.283  1.00 69.90           O  
ATOM   4508  CG  LYS C 264      -5.204  24.795  30.730  1.00 69.90           C  
ATOM   4509  CD  LYS C 264      -4.580  25.170  32.068  1.00 69.90           C  
ATOM   4510  CE  LYS C 264      -4.817  24.093  33.118  1.00 69.90           C  
ATOM   4511  NZ  LYS C 264      -4.142  24.421  34.410  1.00 69.90           N  
ATOM   4512  N   ALA C 265      -4.246  26.920  26.813  1.00 63.35           N  
ATOM   4513  CA  ALA C 265      -4.037  28.114  25.998  1.00 63.35           C  
ATOM   4514  C   ALA C 265      -4.884  28.067  24.729  1.00 63.35           C  
ATOM   4515  CB  ALA C 265      -2.560  28.264  25.642  1.00 63.35           C  
ATOM   4516  O   ALA C 265      -5.449  29.082  24.315  1.00 63.35           O  
ATOM   4517  N   PHE C 266      -4.969  26.867  24.129  1.00 51.40           N  
ATOM   4518  CA  PHE C 266      -5.557  26.782  22.798  1.00 51.40           C  
ATOM   4519  C   PHE C 266      -6.999  26.297  22.873  1.00 51.40           C  
ATOM   4520  CB  PHE C 266      -4.735  25.847  21.905  1.00 51.40           C  
ATOM   4521  O   PHE C 266      -7.793  26.549  21.963  1.00 51.40           O  
ATOM   4522  CG  PHE C 266      -3.389  26.401  21.522  1.00 51.40           C  
ATOM   4523  CD1 PHE C 266      -3.278  27.384  20.546  1.00 51.40           C  
ATOM   4524  CD2 PHE C 266      -2.234  25.939  22.139  1.00 51.40           C  
ATOM   4525  CE1 PHE C 266      -2.033  27.899  20.190  1.00 51.40           C  
ATOM   4526  CE2 PHE C 266      -0.987  26.448  21.789  1.00 51.40           C  
ATOM   4527  CZ  PHE C 266      -0.888  27.427  20.814  1.00 51.40           C  
ATOM   4528  N   HIS C 267      -7.369  25.547  23.943  1.00 48.46           N  
ATOM   4529  CA  HIS C 267      -8.687  24.924  23.929  1.00 48.46           C  
ATOM   4530  C   HIS C 267      -9.625  25.595  24.927  1.00 48.46           C  
ATOM   4531  CB  HIS C 267      -8.577  23.429  24.235  1.00 48.46           C  
ATOM   4532  O   HIS C 267     -10.649  25.022  25.305  1.00 48.46           O  
ATOM   4533  CG  HIS C 267      -8.107  22.612  23.074  1.00 48.46           C  
ATOM   4534  CD2 HIS C 267      -8.794  21.872  22.172  1.00 48.46           C  
ATOM   4535  ND1 HIS C 267      -6.776  22.490  22.740  1.00 48.46           N  
ATOM   4536  CE1 HIS C 267      -6.665  21.709  21.678  1.00 48.46           C  
ATOM   4537  NE2 HIS C 267      -7.875  21.321  21.314  1.00 48.46           N  
ATOM   4538  N   SER C 268      -9.191  26.748  25.387  1.00 49.39           N  
ATOM   4539  CA  SER C 268     -10.095  27.565  26.189  1.00 49.39           C  
ATOM   4540  C   SER C 268     -11.012  28.406  25.306  1.00 49.39           C  
ATOM   4541  CB  SER C 268      -9.304  28.476  27.129  1.00 49.39           C  
ATOM   4542  O   SER C 268     -12.052  28.885  25.761  1.00 49.39           O  
ATOM   4543  OG  SER C 268      -8.081  28.874  26.532  1.00 49.39           O  
ATOM   4544  N   ASP C 269     -10.824  28.444  24.022  1.00 42.06           N  
ATOM   4545  CA  ASP C 269     -11.592  29.226  23.057  1.00 42.06           C  
ATOM   4546  C   ASP C 269     -12.856  28.483  22.630  1.00 42.06           C  
ATOM   4547  CB  ASP C 269     -10.736  29.556  21.832  1.00 42.06           C  
ATOM   4548  O   ASP C 269     -12.859  27.254  22.536  1.00 42.06           O  
ATOM   4549  CG  ASP C 269     -11.143  30.854  21.157  1.00 42.06           C  
ATOM   4550  OD1 ASP C 269     -12.260  31.352  21.416  1.00 42.06           O  
ATOM   4551  OD2 ASP C 269     -10.341  31.381  20.356  1.00 42.06           O  
ATOM   4552  N   VAL C 270     -14.085  29.087  22.595  1.00 45.26           N  
ATOM   4553  CA  VAL C 270     -15.390  28.552  22.220  1.00 45.26           C  
ATOM   4554  C   VAL C 270     -15.281  27.810  20.890  1.00 45.26           C  
ATOM   4555  CB  VAL C 270     -16.454  29.668  22.122  1.00 45.26           C  
ATOM   4556  O   VAL C 270     -15.962  26.804  20.676  1.00 45.26           O  
ATOM   4557  CG1 VAL C 270     -17.808  29.089  21.718  1.00 45.26           C  
ATOM   4558  CG2 VAL C 270     -16.564  30.418  23.449  1.00 45.26           C  
ATOM   4559  N   ALA C 271     -14.400  28.191  19.999  1.00 37.61           N  
ATOM   4560  CA  ALA C 271     -14.220  27.570  18.689  1.00 37.61           C  
ATOM   4561  C   ALA C 271     -13.663  26.155  18.825  1.00 37.61           C  
ATOM   4562  CB  ALA C 271     -13.298  28.420  17.819  1.00 37.61           C  
ATOM   4563  O   ALA C 271     -13.804  25.336  17.914  1.00 37.61           O  
ATOM   4564  N   MET C 272     -13.098  25.701  20.007  1.00 39.62           N  
ATOM   4565  CA  MET C 272     -12.462  24.402  20.206  1.00 39.62           C  
ATOM   4566  C   MET C 272     -13.373  23.464  20.992  1.00 39.62           C  
ATOM   4567  CB  MET C 272     -11.125  24.563  20.931  1.00 39.62           C  
ATOM   4568  O   MET C 272     -12.949  22.385  21.407  1.00 39.62           O  
ATOM   4569  CG  MET C 272     -10.086  25.338  20.138  1.00 39.62           C  
ATOM   4570  SD  MET C 272      -9.606  24.485  18.586  1.00 39.62           S  
ATOM   4571  CE  MET C 272     -10.193  25.689  17.363  1.00 39.62           C  
ATOM   4572  N   GLN C 273     -14.568  23.905  21.300  1.00 50.82           N  
ATOM   4573  CA  GLN C 273     -15.510  23.167  22.135  1.00 50.82           C  
ATOM   4574  C   GLN C 273     -15.900  21.842  21.486  1.00 50.82           C  
ATOM   4575  CB  GLN C 273     -16.759  24.006  22.408  1.00 50.82           C  
ATOM   4576  O   GLN C 273     -16.240  20.881  22.179  1.00 50.82           O  
ATOM   4577  CG  GLN C 273     -16.618  24.952  23.593  1.00 50.82           C  
ATOM   4578  CD  GLN C 273     -17.870  25.773  23.841  1.00 50.82           C  
ATOM   4579  NE2 GLN C 273     -17.714  26.897  24.531  1.00 50.82           N  
ATOM   4580  OE1 GLN C 273     -18.967  25.401  23.414  1.00 50.82           O  
ATOM   4581  N   ASP C 274     -15.641  21.761  20.130  1.00 46.57           N  
ATOM   4582  CA  ASP C 274     -16.041  20.552  19.416  1.00 46.57           C  
ATOM   4583  C   ASP C 274     -14.882  19.562  19.321  1.00 46.57           C  
ATOM   4584  CB  ASP C 274     -16.553  20.899  18.017  1.00 46.57           C  
ATOM   4585  O   ASP C 274     -15.023  18.488  18.733  1.00 46.57           O  
ATOM   4586  CG  ASP C 274     -17.826  21.726  18.040  1.00 46.57           C  
ATOM   4587  OD1 ASP C 274     -18.628  21.585  18.988  1.00 46.57           O  
ATOM   4588  OD2 ASP C 274     -18.031  22.524  17.100  1.00 46.57           O  
ATOM   4589  N   HIS C 275     -13.779  19.944  19.949  1.00 53.23           N  
ATOM   4590  CA  HIS C 275     -12.644  19.031  19.896  1.00 53.23           C  
ATOM   4591  C   HIS C 275     -12.757  17.949  20.966  1.00 53.23           C  
ATOM   4592  CB  HIS C 275     -11.331  19.797  20.062  1.00 53.23           C  
ATOM   4593  O   HIS C 275     -13.247  18.209  22.068  1.00 53.23           O  
ATOM   4594  CG  HIS C 275     -10.945  20.594  18.856  1.00 53.23           C  
ATOM   4595  CD2 HIS C 275     -11.386  20.541  17.578  1.00 53.23           C  
ATOM   4596  ND1 HIS C 275      -9.988  21.585  18.894  1.00 53.23           N  
ATOM   4597  CE1 HIS C 275      -9.859  22.110  17.687  1.00 53.23           C  
ATOM   4598  NE2 HIS C 275     -10.696  21.494  16.870  1.00 53.23           N  
ATOM   4599  N   VAL C 276     -12.402  16.610  20.536  1.00 56.06           N  
ATOM   4600  CA  VAL C 276     -12.467  15.446  21.413  1.00 56.06           C  
ATOM   4601  C   VAL C 276     -11.069  15.102  21.921  1.00 56.06           C  
ATOM   4602  CB  VAL C 276     -13.087  14.227  20.694  1.00 56.06           C  
ATOM   4603  O   VAL C 276     -10.131  14.964  21.131  1.00 56.06           O  
ATOM   4604  CG1 VAL C 276     -13.178  13.030  21.639  1.00 56.06           C  
ATOM   4605  CG2 VAL C 276     -14.466  14.580  20.140  1.00 56.06           C  
ATOM   4606  N   PHE C 277     -10.974  15.090  23.213  1.00 64.30           N  
ATOM   4607  CA  PHE C 277      -9.668  14.858  23.820  1.00 64.30           C  
ATOM   4608  C   PHE C 277      -9.605  13.476  24.458  1.00 64.30           C  
ATOM   4609  CB  PHE C 277      -9.363  15.934  24.867  1.00 64.30           C  
ATOM   4610  O   PHE C 277     -10.557  13.043  25.111  1.00 64.30           O  
ATOM   4611  CG  PHE C 277      -9.354  17.334  24.315  1.00 64.30           C  
ATOM   4612  CD1 PHE C 277      -8.251  17.815  23.620  1.00 64.30           C  
ATOM   4613  CD2 PHE C 277     -10.449  18.169  24.491  1.00 64.30           C  
ATOM   4614  CE1 PHE C 277      -8.240  19.110  23.107  1.00 64.30           C  
ATOM   4615  CE2 PHE C 277     -10.445  19.465  23.981  1.00 64.30           C  
ATOM   4616  CZ  PHE C 277      -9.339  19.933  23.291  1.00 64.30           C  
ATOM   4617  N   VAL C 278      -8.474  12.728  24.134  1.00 63.65           N  
ATOM   4618  CA  VAL C 278      -8.258  11.408  24.716  1.00 63.65           C  
ATOM   4619  C   VAL C 278      -6.896  11.363  25.404  1.00 63.65           C  
ATOM   4620  CB  VAL C 278      -8.352  10.295  23.648  1.00 63.65           C  
ATOM   4621  O   VAL C 278      -6.051  12.233  25.180  1.00 63.65           O  
ATOM   4622  CG1 VAL C 278      -9.765  10.218  23.072  1.00 63.65           C  
ATOM   4623  CG2 VAL C 278      -7.331  10.533  22.538  1.00 63.65           C  
ATOM   4624  N   ASP C 279      -6.661  10.442  26.316  1.00 66.37           N  
ATOM   4625  CA  ASP C 279      -5.384  10.287  27.007  1.00 66.37           C  
ATOM   4626  C   ASP C 279      -4.273   9.907  26.030  1.00 66.37           C  
ATOM   4627  CB  ASP C 279      -5.495   9.235  28.112  1.00 66.37           C  
ATOM   4628  O   ASP C 279      -4.524   9.230  25.031  1.00 66.37           O  
ATOM   4629  CG  ASP C 279      -6.304   9.712  29.306  1.00 66.37           C  
ATOM   4630  OD1 ASP C 279      -6.274  10.921  29.619  1.00 66.37           O  
ATOM   4631  OD2 ASP C 279      -6.975   8.869  29.940  1.00 66.37           O  
ATOM   4632  N   THR C 280      -3.094  10.521  26.174  1.00 57.42           N  
ATOM   4633  CA  THR C 280      -1.931  10.317  25.318  1.00 57.42           C  
ATOM   4634  C   THR C 280      -1.315   8.942  25.561  1.00 57.42           C  
ATOM   4635  CB  THR C 280      -0.869  11.407  25.550  1.00 57.42           C  
ATOM   4636  O   THR C 280      -0.874   8.642  26.672  1.00 57.42           O  
ATOM   4637  CG2 THR C 280      -1.330  12.752  24.997  1.00 57.42           C  
ATOM   4638  OG1 THR C 280      -0.626  11.539  26.956  1.00 57.42           O  
ATOM   4639  N   SER C 281      -1.951   7.804  25.548  1.00 53.54           N  
ATOM   4640  CA  SER C 281      -1.270   6.534  25.782  1.00 53.54           C  
ATOM   4641  C   SER C 281      -0.394   6.150  24.594  1.00 53.54           C  
ATOM   4642  CB  SER C 281      -2.286   5.424  26.056  1.00 53.54           C  
ATOM   4643  O   SER C 281      -0.711   6.480  23.449  1.00 53.54           O  
ATOM   4644  OG  SER C 281      -2.861   4.958  24.848  1.00 53.54           O  
ATOM   4645  N   ALA C 282       0.877   5.791  24.855  1.00 48.22           N  
ATOM   4646  CA  ALA C 282       1.839   5.367  23.841  1.00 48.22           C  
ATOM   4647  C   ALA C 282       1.183   4.450  22.813  1.00 48.22           C  
ATOM   4648  CB  ALA C 282       3.026   4.664  24.496  1.00 48.22           C  
ATOM   4649  O   ALA C 282       1.460   4.552  21.615  1.00 48.22           O  
ATOM   4650  N   GLU C 283       0.358   3.488  23.223  1.00 43.41           N  
ATOM   4651  CA  GLU C 283      -0.215   2.450  22.372  1.00 43.41           C  
ATOM   4652  C   GLU C 283      -1.278   3.024  21.440  1.00 43.41           C  
ATOM   4653  CB  GLU C 283      -0.813   1.327  23.224  1.00 43.41           C  
ATOM   4654  O   GLU C 283      -1.441   2.554  20.312  1.00 43.41           O  
ATOM   4655  CG  GLU C 283       0.223   0.372  23.799  1.00 43.41           C  
ATOM   4656  CD  GLU C 283      -0.061  -0.025  25.239  1.00 43.41           C  
ATOM   4657  OE1 GLU C 283       0.733  -0.796  25.824  1.00 43.41           O  
ATOM   4658  OE2 GLU C 283      -1.087   0.438  25.786  1.00 43.41           O  
ATOM   4659  N   GLU C 284      -1.983   4.072  21.785  1.00 41.70           N  
ATOM   4660  CA  GLU C 284      -3.164   4.544  21.068  1.00 41.70           C  
ATOM   4661  C   GLU C 284      -2.783   5.524  19.962  1.00 41.70           C  
ATOM   4662  CB  GLU C 284      -4.153   5.201  22.035  1.00 41.70           C  
ATOM   4663  O   GLU C 284      -3.554   5.741  19.025  1.00 41.70           O  
ATOM   4664  CG  GLU C 284      -5.114   4.220  22.691  1.00 41.70           C  
ATOM   4665  CD  GLU C 284      -6.042   4.876  23.701  1.00 41.70           C  
ATOM   4666  OE1 GLU C 284      -6.885   4.169  24.299  1.00 41.70           O  
ATOM   4667  OE2 GLU C 284      -5.926   6.106  23.896  1.00 41.70           O  
ATOM   4668  N   GLN C 285      -1.597   6.099  20.054  1.00 42.27           N  
ATOM   4669  CA  GLN C 285      -1.310   7.204  19.146  1.00 42.27           C  
ATOM   4670  C   GLN C 285      -1.115   6.705  17.717  1.00 42.27           C  
ATOM   4671  CB  GLN C 285      -0.070   7.971  19.608  1.00 42.27           C  
ATOM   4672  O   GLN C 285      -1.505   7.378  16.760  1.00 42.27           O  
ATOM   4673  CG  GLN C 285      -0.388   9.252  20.368  1.00 42.27           C  
ATOM   4674  CD  GLN C 285       0.858   9.980  20.838  1.00 42.27           C  
ATOM   4675  NE2 GLN C 285       0.678  10.951  21.727  1.00 42.27           N  
ATOM   4676  OE1 GLN C 285       1.973   9.672  20.405  1.00 42.27           O  
ATOM   4677  N   ASP C 286      -0.318   5.650  17.593  1.00 39.81           N  
ATOM   4678  CA  ASP C 286      -0.119   5.069  16.269  1.00 39.81           C  
ATOM   4679  C   ASP C 286      -1.250   4.106  15.915  1.00 39.81           C  
ATOM   4680  CB  ASP C 286       1.228   4.348  16.197  1.00 39.81           C  
ATOM   4681  O   ASP C 286      -1.231   3.482  14.853  1.00 39.81           O  
ATOM   4682  CG  ASP C 286       2.399   5.295  15.998  1.00 39.81           C  
ATOM   4683  OD1 ASP C 286       2.197   6.413  15.478  1.00 39.81           O  
ATOM   4684  OD2 ASP C 286       3.534   4.918  16.363  1.00 39.81           O  
ATOM   4685  N   GLU C 287      -2.045   3.603  16.905  1.00 38.52           N  
ATOM   4686  CA  GLU C 287      -2.992   2.519  16.662  1.00 38.52           C  
ATOM   4687  C   GLU C 287      -4.213   3.016  15.892  1.00 38.52           C  
ATOM   4688  CB  GLU C 287      -3.428   1.879  17.982  1.00 38.52           C  
ATOM   4689  O   GLU C 287      -4.964   3.860  16.385  1.00 38.52           O  
ATOM   4690  CG  GLU C 287      -2.529   0.738  18.438  1.00 38.52           C  
ATOM   4691  CD  GLU C 287      -2.892   0.202  19.814  1.00 38.52           C  
ATOM   4692  OE1 GLU C 287      -2.180  -0.693  20.324  1.00 38.52           O  
ATOM   4693  OE2 GLU C 287      -3.897   0.679  20.386  1.00 38.52           O  
ATOM   4694  N   LYS C 288      -4.142   3.262  14.620  1.00 41.23           N  
ATOM   4695  CA  LYS C 288      -5.154   3.741  13.683  1.00 41.23           C  
ATOM   4696  C   LYS C 288      -6.269   2.714  13.507  1.00 41.23           C  
ATOM   4697  CB  LYS C 288      -4.522   4.066  12.329  1.00 41.23           C  
ATOM   4698  O   LYS C 288      -6.010   1.510  13.464  1.00 41.23           O  
ATOM   4699  CG  LYS C 288      -3.762   5.385  12.302  1.00 41.23           C  
ATOM   4700  CD  LYS C 288      -3.238   5.699  10.906  1.00 41.23           C  
ATOM   4701  CE  LYS C 288      -2.432   6.990  10.889  1.00 41.23           C  
ATOM   4702  NZ  LYS C 288      -1.967   7.334   9.512  1.00 41.23           N  
ATOM   4703  N   ILE C 289      -7.574   2.943  13.907  1.00 33.38           N  
ATOM   4704  CA  ILE C 289      -8.784   2.159  13.683  1.00 33.38           C  
ATOM   4705  C   ILE C 289      -9.035   2.015  12.184  1.00 33.38           C  
ATOM   4706  CB  ILE C 289     -10.009   2.801  14.372  1.00 33.38           C  
ATOM   4707  O   ILE C 289      -8.768   2.939  11.411  1.00 33.38           O  
ATOM   4708  CG1 ILE C 289      -9.641   3.273  15.783  1.00 33.38           C  
ATOM   4709  CG2 ILE C 289     -11.182   1.817  14.412  1.00 33.38           C  
ATOM   4710  CD1 ILE C 289     -10.610   4.292  16.367  1.00 33.38           C  
ATOM   4711  N   CYS C 290      -9.043   0.753  11.635  1.00 33.58           N  
ATOM   4712  CA  CYS C 290      -9.438   0.529  10.249  1.00 33.58           C  
ATOM   4713  C   CYS C 290     -10.781   1.186   9.952  1.00 33.58           C  
ATOM   4714  CB  CYS C 290      -9.515  -0.968   9.950  1.00 33.58           C  
ATOM   4715  O   CYS C 290     -11.736   1.027  10.714  1.00 33.58           O  
ATOM   4716  SG  CYS C 290     -10.105  -1.347   8.285  1.00 33.58           S  
ATOM   4717  N   ILE C 291     -10.857   2.070   9.134  1.00 34.58           N  
ATOM   4718  CA  ILE C 291     -12.120   2.725   8.810  1.00 34.58           C  
ATOM   4719  C   ILE C 291     -13.212   1.674   8.622  1.00 34.58           C  
ATOM   4720  CB  ILE C 291     -11.994   3.599   7.543  1.00 34.58           C  
ATOM   4721  O   ILE C 291     -14.375   1.913   8.954  1.00 34.58           O  
ATOM   4722  CG1 ILE C 291     -10.660   4.354   7.545  1.00 34.58           C  
ATOM   4723  CG2 ILE C 291     -13.173   4.571   7.438  1.00 34.58           C  
ATOM   4724  CD1 ILE C 291     -10.178   4.765   6.160  1.00 34.58           C  
ATOM   4725  N   HIS C 292     -12.912   0.489   8.057  1.00 33.91           N  
ATOM   4726  CA  HIS C 292     -13.931  -0.500   7.723  1.00 33.91           C  
ATOM   4727  C   HIS C 292     -14.245  -1.393   8.919  1.00 33.91           C  
ATOM   4728  CB  HIS C 292     -13.480  -1.352   6.535  1.00 33.91           C  
ATOM   4729  O   HIS C 292     -15.367  -1.888   9.051  1.00 33.91           O  
ATOM   4730  CG  HIS C 292     -13.510  -0.624   5.229  1.00 33.91           C  
ATOM   4731  CD2 HIS C 292     -12.508  -0.226   4.410  1.00 33.91           C  
ATOM   4732  ND1 HIS C 292     -14.683  -0.219   4.629  1.00 33.91           N  
ATOM   4733  CE1 HIS C 292     -14.400   0.397   3.494  1.00 33.91           C  
ATOM   4734  NE2 HIS C 292     -13.087   0.407   3.338  1.00 33.91           N  
ATOM   4735  N   HIS C 293     -13.144  -1.738   9.770  1.00 29.93           N  
ATOM   4736  CA  HIS C 293     -13.346  -2.555  10.960  1.00 29.93           C  
ATOM   4737  C   HIS C 293     -12.982  -1.786  12.226  1.00 29.93           C  
ATOM   4738  CB  HIS C 293     -12.523  -3.842  10.873  1.00 29.93           C  
ATOM   4739  O   HIS C 293     -11.849  -1.872  12.705  1.00 29.93           O  
ATOM   4740  CG  HIS C 293     -12.834  -4.672   9.669  1.00 29.93           C  
ATOM   4741  CD2 HIS C 293     -13.800  -5.596   9.451  1.00 29.93           C  
ATOM   4742  ND1 HIS C 293     -12.099  -4.600   8.505  1.00 29.93           N  
ATOM   4743  CE1 HIS C 293     -12.603  -5.445   7.621  1.00 29.93           C  
ATOM   4744  NE2 HIS C 293     -13.635  -6.062   8.170  1.00 29.93           N  
ATOM   4745  N   PRO C 294     -13.844  -0.822  12.613  1.00 35.61           N  
ATOM   4746  CA  PRO C 294     -13.553   0.109  13.706  1.00 35.61           C  
ATOM   4747  C   PRO C 294     -13.145  -0.602  14.994  1.00 35.61           C  
ATOM   4748  CB  PRO C 294     -14.874   0.860  13.891  1.00 35.61           C  
ATOM   4749  O   PRO C 294     -12.505   0.000  15.860  1.00 35.61           O  
ATOM   4750  CG  PRO C 294     -15.777   0.312  12.833  1.00 35.61           C  
ATOM   4751  CD  PRO C 294     -15.054  -0.791  12.114  1.00 35.61           C  
ATOM   4752  N   SER C 295     -13.656  -1.797  15.305  1.00 36.90           N  
ATOM   4753  CA  SER C 295     -13.345  -2.508  16.541  1.00 36.90           C  
ATOM   4754  C   SER C 295     -11.982  -3.188  16.459  1.00 36.90           C  
ATOM   4755  CB  SER C 295     -14.425  -3.546  16.849  1.00 36.90           C  
ATOM   4756  O   SER C 295     -11.516  -3.774  17.439  1.00 36.90           O  
ATOM   4757  OG  SER C 295     -14.779  -4.265  15.680  1.00 36.90           O  
ATOM   4758  N   SER C 296     -11.393  -3.317  15.230  1.00 32.28           N  
ATOM   4759  CA  SER C 296     -10.162  -4.084  15.074  1.00 32.28           C  
ATOM   4760  C   SER C 296      -8.935  -3.181  15.148  1.00 32.28           C  
ATOM   4761  CB  SER C 296     -10.167  -4.843  13.747  1.00 32.28           C  
ATOM   4762  O   SER C 296      -8.922  -2.094  14.567  1.00 32.28           O  
ATOM   4763  OG  SER C 296     -11.337  -5.633  13.624  1.00 32.28           O  
ATOM   4764  N   ARG C 297      -8.203  -3.258  16.272  1.00 34.81           N  
ATOM   4765  CA  ARG C 297      -6.928  -2.578  16.476  1.00 34.81           C  
ATOM   4766  C   ARG C 297      -5.920  -2.971  15.402  1.00 34.81           C  
ATOM   4767  CB  ARG C 297      -6.366  -2.895  17.864  1.00 34.81           C  
ATOM   4768  O   ARG C 297      -5.831  -4.141  15.025  1.00 34.81           O  
ATOM   4769  CG  ARG C 297      -7.190  -2.323  19.007  1.00 34.81           C  
ATOM   4770  CD  ARG C 297      -6.570  -2.639  20.361  1.00 34.81           C  
ATOM   4771  NE  ARG C 297      -7.388  -2.133  21.460  1.00 34.81           N  
ATOM   4772  NH1 ARG C 297      -6.117  -3.103  23.127  1.00 34.81           N  
ATOM   4773  NH2 ARG C 297      -7.963  -1.855  23.666  1.00 34.81           N  
ATOM   4774  CZ  ARG C 297      -7.154  -2.365  22.748  1.00 34.81           C  
ATOM   4775  N   ILE C 298      -5.680  -2.166  14.483  1.00 30.74           N  
ATOM   4776  CA  ILE C 298      -4.694  -2.503  13.462  1.00 30.74           C  
ATOM   4777  C   ILE C 298      -3.370  -2.875  14.125  1.00 30.74           C  
ATOM   4778  CB  ILE C 298      -4.487  -1.338  12.469  1.00 30.74           C  
ATOM   4779  O   ILE C 298      -2.785  -2.069  14.852  1.00 30.74           O  
ATOM   4780  CG1 ILE C 298      -5.809  -0.984  11.777  1.00 30.74           C  
ATOM   4781  CG2 ILE C 298      -3.408  -1.689  11.440  1.00 30.74           C  
ATOM   4782  CD1 ILE C 298      -5.766   0.317  10.988  1.00 30.74           C  
ATOM   4783  N   ILE C 299      -3.212  -4.103  14.669  1.00 26.96           N  
ATOM   4784  CA  ILE C 299      -1.942  -4.501  15.266  1.00 26.96           C  
ATOM   4785  C   ILE C 299      -0.842  -4.469  14.207  1.00 26.96           C  
ATOM   4786  CB  ILE C 299      -2.032  -5.906  15.902  1.00 26.96           C  
ATOM   4787  O   ILE C 299      -0.953  -5.121  13.167  1.00 26.96           O  
ATOM   4788  CG1 ILE C 299      -3.186  -5.962  16.910  1.00 26.96           C  
ATOM   4789  CG2 ILE C 299      -0.705  -6.284  16.567  1.00 26.96           C  
ATOM   4790  CD1 ILE C 299      -3.564  -7.373  17.340  1.00 26.96           C  
ATOM   4791  N   GLU C 300       0.185  -3.614  14.330  1.00 27.49           N  
ATOM   4792  CA  GLU C 300       1.341  -3.785  13.455  1.00 27.49           C  
ATOM   4793  C   GLU C 300       1.979  -5.158  13.645  1.00 27.49           C  
ATOM   4794  CB  GLU C 300       2.376  -2.685  13.710  1.00 27.49           C  
ATOM   4795  O   GLU C 300       2.109  -5.638  14.774  1.00 27.49           O  
ATOM   4796  CG  GLU C 300       2.002  -1.339  13.108  1.00 27.49           C  
ATOM   4797  CD  GLU C 300       3.008  -0.242  13.419  1.00 27.49           C  
ATOM   4798  OE1 GLU C 300       2.891   0.868  12.853  1.00 27.49           O  
ATOM   4799  OE2 GLU C 300       3.921  -0.496  14.236  1.00 27.49           O  
TER    4800      GLU C 300                                                      
ENDMDL                                                                          
END                                                                             
