# Supplementary material for: Structure and activation of the RING E3 ubiquitin ligase TRIM72 on the membrane
Source: Nat Struct Mol Biol. 2023 Sep 28;30(11):1695–706. doi: 10.1038/s41594-023-01111-7 (PMC10643145; doi:10.1038/s41594-023-01111-7)
Supplement: Supplementary file 5 — Predicted structures of the RING domain of 60 TRIM proteins. [file 41594_2023_1111_MOESM5_ESM.zip › R43_1fd3f_unrelaxed_rank_1_model_3.pdb]

MODEL     1                                                                     
ATOM      1  N   MET B   1     -18.002   2.085  -1.265  1.00 41.28           N  
ATOM      2  CA  MET B   1     -16.867   2.740  -0.619  1.00 41.28           C  
ATOM      3  C   MET B   1     -15.652   1.819  -0.591  1.00 41.28           C  
ATOM      4  CB  MET B   1     -17.232   3.169   0.803  1.00 41.28           C  
ATOM      5  O   MET B   1     -14.526   2.263  -0.823  1.00 41.28           O  
ATOM      6  CG  MET B   1     -17.886   4.539   0.881  1.00 41.28           C  
ATOM      7  SD  MET B   1     -17.951   5.190   2.595  1.00 41.28           S  
ATOM      8  CE  MET B   1     -19.747   5.290   2.833  1.00 41.28           C  
ATOM      9  N   ASP B   2     -16.016   0.477  -0.405  1.00 57.90           N  
ATOM     10  CA  ASP B   2     -14.964  -0.533  -0.334  1.00 57.90           C  
ATOM     11  C   ASP B   2     -14.335  -0.767  -1.705  1.00 57.90           C  
ATOM     12  CB  ASP B   2     -15.517  -1.846   0.223  1.00 57.90           C  
ATOM     13  O   ASP B   2     -13.115  -0.901  -1.820  1.00 57.90           O  
ATOM     14  CG  ASP B   2     -15.648  -1.840   1.736  1.00 57.90           C  
ATOM     15  OD1 ASP B   2     -15.065  -0.954   2.395  1.00 57.90           O  
ATOM     16  OD2 ASP B   2     -16.340  -2.733   2.273  1.00 57.90           O  
ATOM     17  N   SER B   3     -15.237  -0.469  -2.700  1.00 64.18           N  
ATOM     18  CA  SER B   3     -14.737  -0.732  -4.045  1.00 64.18           C  
ATOM     19  C   SER B   3     -13.823   0.390  -4.525  1.00 64.18           C  
ATOM     20  CB  SER B   3     -15.900  -0.907  -5.024  1.00 64.18           C  
ATOM     21  O   SER B   3     -12.784   0.133  -5.136  1.00 64.18           O  
ATOM     22  OG  SER B   3     -15.625  -0.255  -6.252  1.00 64.18           O  
ATOM     23  N   ASP B   4     -14.194   1.591  -4.154  1.00 70.72           N  
ATOM     24  CA  ASP B   4     -13.389   2.743  -4.547  1.00 70.72           C  
ATOM     25  C   ASP B   4     -12.034   2.732  -3.844  1.00 70.72           C  
ATOM     26  CB  ASP B   4     -14.130   4.046  -4.240  1.00 70.72           C  
ATOM     27  O   ASP B   4     -11.010   3.053  -4.452  1.00 70.72           O  
ATOM     28  CG  ASP B   4     -15.277   4.316  -5.197  1.00 70.72           C  
ATOM     29  OD1 ASP B   4     -15.287   3.751  -6.312  1.00 70.72           O  
ATOM     30  OD2 ASP B   4     -16.178   5.103  -4.835  1.00 70.72           O  
ATOM     31  N   PHE B   5     -12.099   2.265  -2.651  1.00 73.38           N  
ATOM     32  CA  PHE B   5     -10.886   2.154  -1.849  1.00 73.38           C  
ATOM     33  C   PHE B   5      -9.927   1.137  -2.456  1.00 73.38           C  
ATOM     34  CB  PHE B   5     -11.226   1.760  -0.409  1.00 73.38           C  
ATOM     35  O   PHE B   5      -8.752   1.438  -2.676  1.00 73.38           O  
ATOM     36  CG  PHE B   5     -10.022   1.622   0.484  1.00 73.38           C  
ATOM     37  CD1 PHE B   5      -9.452   0.377   0.717  1.00 73.38           C  
ATOM     38  CD2 PHE B   5      -9.461   2.739   1.089  1.00 73.38           C  
ATOM     39  CE1 PHE B   5      -8.337   0.247   1.543  1.00 73.38           C  
ATOM     40  CE2 PHE B   5      -8.347   2.616   1.916  1.00 73.38           C  
ATOM     41  CZ  PHE B   5      -7.788   1.369   2.142  1.00 73.38           C  
ATOM     42  N   SER B   6     -10.489   0.055  -2.750  1.00 76.82           N  
ATOM     43  CA  SER B   6      -9.677  -1.017  -3.317  1.00 76.82           C  
ATOM     44  C   SER B   6      -9.079  -0.607  -4.658  1.00 76.82           C  
ATOM     45  CB  SER B   6     -10.511  -2.287  -3.489  1.00 76.82           C  
ATOM     46  O   SER B   6      -7.896  -0.842  -4.914  1.00 76.82           O  
ATOM     47  OG  SER B   6     -11.545  -2.086  -4.438  1.00 76.82           O  
ATOM     48  N   HIS B   7      -9.874   0.152  -5.418  1.00 82.40           N  
ATOM     49  CA  HIS B   7      -9.423   0.572  -6.740  1.00 82.40           C  
ATOM     50  C   HIS B   7      -8.309   1.608  -6.638  1.00 82.40           C  
ATOM     51  CB  HIS B   7     -10.592   1.136  -7.551  1.00 82.40           C  
ATOM     52  O   HIS B   7      -7.322   1.538  -7.375  1.00 82.40           O  
ATOM     53  CG  HIS B   7     -10.247   1.428  -8.976  1.00 82.40           C  
ATOM     54  CD2 HIS B   7     -10.266   0.638 -10.075  1.00 82.40           C  
ATOM     55  ND1 HIS B   7      -9.817   2.667  -9.399  1.00 82.40           N  
ATOM     56  CE1 HIS B   7      -9.588   2.626 -10.701  1.00 82.40           C  
ATOM     57  NE2 HIS B   7      -9.852   1.406 -11.136  1.00 82.40           N  
ATOM     58  N   ALA B   8      -8.447   2.469  -5.745  1.00 85.11           N  
ATOM     59  CA  ALA B   8      -7.438   3.508  -5.557  1.00 85.11           C  
ATOM     60  C   ALA B   8      -6.108   2.908  -5.111  1.00 85.11           C  
ATOM     61  CB  ALA B   8      -7.920   4.541  -4.542  1.00 85.11           C  
ATOM     62  O   ALA B   8      -5.047   3.296  -5.605  1.00 85.11           O  
ATOM     63  N   PHE B   9      -6.175   1.943  -4.217  1.00 87.52           N  
ATOM     64  CA  PHE B   9      -4.963   1.278  -3.754  1.00 87.52           C  
ATOM     65  C   PHE B   9      -4.308   0.495  -4.885  1.00 87.52           C  
ATOM     66  CB  PHE B   9      -5.275   0.344  -2.581  1.00 87.52           C  
ATOM     67  O   PHE B   9      -3.097   0.591  -5.094  1.00 87.52           O  
ATOM     68  CG  PHE B   9      -5.094   0.983  -1.230  1.00 87.52           C  
ATOM     69  CD1 PHE B   9      -3.839   1.046  -0.638  1.00 87.52           C  
ATOM     70  CD2 PHE B   9      -6.181   1.522  -0.553  1.00 87.52           C  
ATOM     71  CE1 PHE B   9      -3.669   1.637   0.612  1.00 87.52           C  
ATOM     72  CE2 PHE B   9      -6.018   2.114   0.696  1.00 87.52           C  
ATOM     73  CZ  PHE B   9      -4.762   2.170   1.277  1.00 87.52           C  
ATOM     74  N   GLN B  10      -5.124  -0.199  -5.596  1.00 85.94           N  
ATOM     75  CA  GLN B  10      -4.619  -1.044  -6.674  1.00 85.94           C  
ATOM     76  C   GLN B  10      -3.899  -0.214  -7.732  1.00 85.94           C  
ATOM     77  CB  GLN B  10      -5.760  -1.836  -7.315  1.00 85.94           C  
ATOM     78  O   GLN B  10      -2.847  -0.616  -8.234  1.00 85.94           O  
ATOM     79  CG  GLN B  10      -6.309  -2.948  -6.431  1.00 85.94           C  
ATOM     80  CD  GLN B  10      -7.495  -3.661  -7.053  1.00 85.94           C  
ATOM     81  NE2 GLN B  10      -7.646  -4.944  -6.742  1.00 85.94           N  
ATOM     82  OE1 GLN B  10      -8.270  -3.063  -7.807  1.00 85.94           O  
ATOM     83  N   LYS B  11      -4.419   0.964  -7.980  1.00 90.67           N  
ATOM     84  CA  LYS B  11      -3.808   1.847  -8.969  1.00 90.67           C  
ATOM     85  C   LYS B  11      -2.425   2.306  -8.516  1.00 90.67           C  
ATOM     86  CB  LYS B  11      -4.703   3.060  -9.231  1.00 90.67           C  
ATOM     87  O   LYS B  11      -1.498   2.393  -9.324  1.00 90.67           O  
ATOM     88  CG  LYS B  11      -4.192   3.980 -10.330  1.00 90.67           C  
ATOM     89  CD  LYS B  11      -5.144   5.144 -10.572  1.00 90.67           C  
ATOM     90  CE  LYS B  11      -4.598   6.105 -11.619  1.00 90.67           C  
ATOM     91  NZ  LYS B  11      -5.469   7.309 -11.773  1.00 90.67           N  
ATOM     92  N   GLU B  12      -2.234   2.492  -7.320  1.00 93.92           N  
ATOM     93  CA  GLU B  12      -0.976   3.006  -6.787  1.00 93.92           C  
ATOM     94  C   GLU B  12       0.107   1.930  -6.794  1.00 93.92           C  
ATOM     95  CB  GLU B  12      -1.173   3.545  -5.368  1.00 93.92           C  
ATOM     96  O   GLU B  12       1.299   2.242  -6.839  1.00 93.92           O  
ATOM     97  CG  GLU B  12      -2.015   4.811  -5.303  1.00 93.92           C  
ATOM     98  CD  GLU B  12      -1.399   5.981  -6.052  1.00 93.92           C  
ATOM     99  OE1 GLU B  12      -2.154   6.833  -6.573  1.00 93.92           O  
ATOM    100  OE2 GLU B  12      -0.151   6.046  -6.120  1.00 93.92           O  
ATOM    101  N   LEU B  13      -0.269   0.654  -6.837  1.00 96.48           N  
ATOM    102  CA  LEU B  13       0.673  -0.449  -6.675  1.00 96.48           C  
ATOM    103  C   LEU B  13       1.171  -0.942  -8.029  1.00 96.48           C  
ATOM    104  CB  LEU B  13       0.021  -1.602  -5.906  1.00 96.48           C  
ATOM    105  O   LEU B  13       1.806  -1.995  -8.116  1.00 96.48           O  
ATOM    106  CG  LEU B  13      -0.305  -1.338  -4.436  1.00 96.48           C  
ATOM    107  CD1 LEU B  13      -1.065  -2.519  -3.841  1.00 96.48           C  
ATOM    108  CD2 LEU B  13       0.971  -1.065  -3.646  1.00 96.48           C  
ATOM    109  N   THR B  14       0.891  -0.192  -9.019  1.00 94.80           N  
ATOM    110  CA  THR B  14       1.315  -0.558 -10.366  1.00 94.80           C  
ATOM    111  C   THR B  14       2.633   0.124 -10.722  1.00 94.80           C  
ATOM    112  CB  THR B  14       0.244  -0.187 -11.409  1.00 94.80           C  
ATOM    113  O   THR B  14       2.869   1.271 -10.335  1.00 94.80           O  
ATOM    114  CG2 THR B  14      -1.065  -0.921 -11.137  1.00 94.80           C  
ATOM    115  OG1 THR B  14       0.006   1.225 -11.360  1.00 94.80           O  
ATOM    116  N   CYS B  15       3.553  -0.632 -11.371  1.00 96.08           N  
ATOM    117  CA  CYS B  15       4.812  -0.089 -11.869  1.00 96.08           C  
ATOM    118  C   CYS B  15       4.575   0.828 -13.064  1.00 96.08           C  
ATOM    119  CB  CYS B  15       5.765  -1.217 -12.261  1.00 96.08           C  
ATOM    120  O   CYS B  15       3.838   0.475 -13.986  1.00 96.08           O  
ATOM    121  SG  CYS B  15       7.388  -0.643 -12.805  1.00 96.08           S  
ATOM    122  N   VAL B  16       5.147   1.999 -13.047  1.00 94.47           N  
ATOM    123  CA  VAL B  16       4.922   2.982 -14.101  1.00 94.47           C  
ATOM    124  C   VAL B  16       5.589   2.516 -15.393  1.00 94.47           C  
ATOM    125  CB  VAL B  16       5.454   4.377 -13.700  1.00 94.47           C  
ATOM    126  O   VAL B  16       5.273   3.014 -16.477  1.00 94.47           O  
ATOM    127  CG1 VAL B  16       4.665   4.935 -12.517  1.00 94.47           C  
ATOM    128  CG2 VAL B  16       6.943   4.303 -13.367  1.00 94.47           C  
ATOM    129  N   ILE B  17       6.492   1.605 -15.362  1.00 92.97           N  
ATOM    130  CA  ILE B  17       7.225   1.135 -16.532  1.00 92.97           C  
ATOM    131  C   ILE B  17       6.442   0.019 -17.218  1.00 92.97           C  
ATOM    132  CB  ILE B  17       8.640   0.643 -16.152  1.00 92.97           C  
ATOM    133  O   ILE B  17       6.086   0.133 -18.393  1.00 92.97           O  
ATOM    134  CG1 ILE B  17       9.452   1.782 -15.527  1.00 92.97           C  
ATOM    135  CG2 ILE B  17       9.357   0.065 -17.375  1.00 92.97           C  
ATOM    136  CD1 ILE B  17      10.810   1.352 -14.989  1.00 92.97           C  
ATOM    137  N   CYS B  18       6.002  -1.024 -16.521  1.00 93.56           N  
ATOM    138  CA  CYS B  18       5.350  -2.172 -17.141  1.00 93.56           C  
ATOM    139  C   CYS B  18       3.837  -2.089 -16.986  1.00 93.56           C  
ATOM    140  CB  CYS B  18       5.864  -3.475 -16.530  1.00 93.56           C  
ATOM    141  O   CYS B  18       3.100  -2.821 -17.649  1.00 93.56           O  
ATOM    142  SG  CYS B  18       5.371  -3.716 -14.809  1.00 93.56           S  
ATOM    143  N   LEU B  19       3.379  -1.294 -16.065  1.00 93.52           N  
ATOM    144  CA  LEU B  19       1.968  -1.020 -15.818  1.00 93.52           C  
ATOM    145  C   LEU B  19       1.288  -2.217 -15.163  1.00 93.52           C  
ATOM    146  CB  LEU B  19       1.254  -0.665 -17.125  1.00 93.52           C  
ATOM    147  O   LEU B  19       0.067  -2.368 -15.249  1.00 93.52           O  
ATOM    148  CG  LEU B  19       1.761   0.578 -17.858  1.00 93.52           C  
ATOM    149  CD1 LEU B  19       0.943   0.818 -19.122  1.00 93.52           C  
ATOM    150  CD2 LEU B  19       1.710   1.797 -16.943  1.00 93.52           C  
ATOM    151  N   ASN B  20       1.997  -3.131 -14.627  1.00 91.09           N  
ATOM    152  CA  ASN B  20       1.495  -4.226 -13.804  1.00 91.09           C  
ATOM    153  C   ASN B  20       1.812  -4.008 -12.327  1.00 91.09           C  
ATOM    154  CB  ASN B  20       2.072  -5.562 -14.279  1.00 91.09           C  
ATOM    155  O   ASN B  20       2.570  -3.101 -11.978  1.00 91.09           O  
ATOM    156  CG  ASN B  20       1.651  -5.909 -15.693  1.00 91.09           C  
ATOM    157  ND2 ASN B  20       2.621  -5.991 -16.597  1.00 91.09           N  
ATOM    158  OD1 ASN B  20       0.465  -6.102 -15.972  1.00 91.09           O  
ATOM    159  N   TYR B  21       1.156  -4.857 -11.496  1.00 94.93           N  
ATOM    160  CA  TYR B  21       1.528  -4.792 -10.087  1.00 94.93           C  
ATOM    161  C   TYR B  21       3.033  -4.955  -9.912  1.00 94.93           C  
ATOM    162  CB  TYR B  21       0.791  -5.870  -9.286  1.00 94.93           C  
ATOM    163  O   TYR B  21       3.668  -5.729 -10.632  1.00 94.93           O  
ATOM    164  CG  TYR B  21      -0.635  -5.507  -8.950  1.00 94.93           C  
ATOM    165  CD1 TYR B  21      -0.951  -4.256  -8.424  1.00 94.93           C  
ATOM    166  CD2 TYR B  21      -1.669  -6.414  -9.156  1.00 94.93           C  
ATOM    167  CE1 TYR B  21      -2.263  -3.918  -8.111  1.00 94.93           C  
ATOM    168  CE2 TYR B  21      -2.985  -6.087  -8.846  1.00 94.93           C  
ATOM    169  OH  TYR B  21      -4.573  -4.509  -8.017  1.00 94.93           O  
ATOM    170  CZ  TYR B  21      -3.272  -4.838  -8.325  1.00 94.93           C  
ATOM    171  N   LEU B  22       3.555  -4.253  -8.982  1.00 96.87           N  
ATOM    172  CA  LEU B  22       4.987  -4.297  -8.709  1.00 96.87           C  
ATOM    173  C   LEU B  22       5.451  -5.729  -8.466  1.00 96.87           C  
ATOM    174  CB  LEU B  22       5.329  -3.424  -7.498  1.00 96.87           C  
ATOM    175  O   LEU B  22       4.759  -6.507  -7.806  1.00 96.87           O  
ATOM    176  CG  LEU B  22       5.204  -1.913  -7.694  1.00 96.87           C  
ATOM    177  CD1 LEU B  22       4.995  -1.220  -6.352  1.00 96.87           C  
ATOM    178  CD2 LEU B  22       6.438  -1.361  -8.400  1.00 96.87           C  
ATOM    179  N   VAL B  23       6.551  -6.088  -9.078  1.00 93.75           N  
ATOM    180  CA  VAL B  23       7.232  -7.357  -8.843  1.00 93.75           C  
ATOM    181  C   VAL B  23       8.616  -7.099  -8.251  1.00 93.75           C  
ATOM    182  CB  VAL B  23       7.353  -8.185 -10.142  1.00 93.75           C  
ATOM    183  O   VAL B  23       9.439  -6.410  -8.858  1.00 93.75           O  
ATOM    184  CG1 VAL B  23       8.112  -9.486  -9.884  1.00 93.75           C  
ATOM    185  CG2 VAL B  23       5.970  -8.475 -10.721  1.00 93.75           C  
ATOM    186  N   ASP B  24       8.891  -7.686  -7.036  1.00 94.01           N  
ATOM    187  CA  ASP B  24      10.133  -7.391  -6.327  1.00 94.01           C  
ATOM    188  C   ASP B  24      10.390  -5.886  -6.275  1.00 94.01           C  
ATOM    189  CB  ASP B  24      11.313  -8.103  -6.991  1.00 94.01           C  
ATOM    190  O   ASP B  24      11.427  -5.412  -6.744  1.00 94.01           O  
ATOM    191  CG  ASP B  24      12.545  -8.160  -6.106  1.00 94.01           C  
ATOM    192  OD1 ASP B  24      12.413  -8.053  -4.868  1.00 94.01           O  
ATOM    193  OD2 ASP B  24      13.660  -8.309  -6.652  1.00 94.01           O  
ATOM    194  N   PRO B  25       9.494  -5.138  -5.604  1.00 97.10           N  
ATOM    195  CA  PRO B  25       9.526  -3.673  -5.604  1.00 97.10           C  
ATOM    196  C   PRO B  25      10.789  -3.111  -4.956  1.00 97.10           C  
ATOM    197  CB  PRO B  25       8.283  -3.294  -4.795  1.00 97.10           C  
ATOM    198  O   PRO B  25      11.215  -3.593  -3.903  1.00 97.10           O  
ATOM    199  CG  PRO B  25       8.010  -4.484  -3.934  1.00 97.10           C  
ATOM    200  CD  PRO B  25       8.534  -5.707  -4.630  1.00 97.10           C  
ATOM    201  N   VAL B  26      11.355  -2.083  -5.580  1.00 94.39           N  
ATOM    202  CA  VAL B  26      12.501  -1.355  -5.045  1.00 94.39           C  
ATOM    203  C   VAL B  26      12.210   0.144  -5.052  1.00 94.39           C  
ATOM    204  CB  VAL B  26      13.787  -1.652  -5.848  1.00 94.39           C  
ATOM    205  O   VAL B  26      11.530   0.647  -5.950  1.00 94.39           O  
ATOM    206  CG1 VAL B  26      14.175  -3.124  -5.721  1.00 94.39           C  
ATOM    207  CG2 VAL B  26      13.599  -1.271  -7.316  1.00 94.39           C  
ATOM    208  N   THR B  27      12.597   0.846  -4.049  1.00 93.80           N  
ATOM    209  CA  THR B  27      12.507   2.299  -3.963  1.00 93.80           C  
ATOM    210  C   THR B  27      13.890   2.934  -4.070  1.00 93.80           C  
ATOM    211  CB  THR B  27      11.837   2.741  -2.648  1.00 93.80           C  
ATOM    212  O   THR B  27      14.798   2.589  -3.311  1.00 93.80           O  
ATOM    213  CG2 THR B  27      11.675   4.256  -2.595  1.00 93.80           C  
ATOM    214  OG1 THR B  27      10.545   2.130  -2.549  1.00 93.80           O  
ATOM    215  N   ILE B  28      13.999   3.873  -5.004  1.00 88.77           N  
ATOM    216  CA  ILE B  28      15.318   4.448  -5.244  1.00 88.77           C  
ATOM    217  C   ILE B  28      15.447   5.773  -4.496  1.00 88.77           C  
ATOM    218  CB  ILE B  28      15.578   4.656  -6.753  1.00 88.77           C  
ATOM    219  O   ILE B  28      14.512   6.203  -3.817  1.00 88.77           O  
ATOM    220  CG1 ILE B  28      14.528   5.601  -7.350  1.00 88.77           C  
ATOM    221  CG2 ILE B  28      15.589   3.314  -7.490  1.00 88.77           C  
ATOM    222  CD1 ILE B  28      14.725   5.887  -8.832  1.00 88.77           C  
ATOM    223  N   CYS B  29      16.556   6.497  -4.501  1.00 83.47           N  
ATOM    224  CA  CYS B  29      16.945   7.609  -3.641  1.00 83.47           C  
ATOM    225  C   CYS B  29      15.996   8.789  -3.812  1.00 83.47           C  
ATOM    226  CB  CYS B  29      18.377   8.046  -3.944  1.00 83.47           C  
ATOM    227  O   CYS B  29      15.788   9.565  -2.878  1.00 83.47           O  
ATOM    228  SG  CYS B  29      19.618   6.790  -3.566  1.00 83.47           S  
ATOM    229  N   CYS B  30      15.364   8.894  -5.032  1.00 89.33           N  
ATOM    230  CA  CYS B  30      14.459  10.010  -5.279  1.00 89.33           C  
ATOM    231  C   CYS B  30      13.083   9.740  -4.682  1.00 89.33           C  
ATOM    232  CB  CYS B  30      14.331  10.275  -6.779  1.00 89.33           C  
ATOM    233  O   CYS B  30      12.231  10.629  -4.647  1.00 89.33           O  
ATOM    234  SG  CYS B  30      13.500   8.951  -7.683  1.00 89.33           S  
ATOM    235  N   GLY B  31      12.808   8.480  -4.263  1.00 92.08           N  
ATOM    236  CA  GLY B  31      11.565   8.152  -3.584  1.00 92.08           C  
ATOM    237  C   GLY B  31      10.581   7.408  -4.467  1.00 92.08           C  
ATOM    238  O   GLY B  31       9.530   6.965  -3.998  1.00 92.08           O  
ATOM    239  N   HIS B  32      10.890   7.213  -5.708  1.00 94.42           N  
ATOM    240  CA  HIS B  32      10.011   6.485  -6.616  1.00 94.42           C  
ATOM    241  C   HIS B  32      10.270   4.983  -6.547  1.00 94.42           C  
ATOM    242  CB  HIS B  32      10.192   6.983  -8.051  1.00 94.42           C  
ATOM    243  O   HIS B  32      11.408   4.554  -6.344  1.00 94.42           O  
ATOM    244  CG  HIS B  32       9.649   8.358  -8.281  1.00 94.42           C  
ATOM    245  CD2 HIS B  32       8.377   8.821  -8.295  1.00 94.42           C  
ATOM    246  ND1 HIS B  32      10.458   9.444  -8.539  1.00 94.42           N  
ATOM    247  CE1 HIS B  32       9.704  10.518  -8.701  1.00 94.42           C  
ATOM    248  NE2 HIS B  32       8.438  10.167  -8.558  1.00 94.42           N  
ATOM    249  N   SER B  33       9.265   4.180  -6.807  1.00 96.16           N  
ATOM    250  CA  SER B  33       9.360   2.727  -6.717  1.00 96.16           C  
ATOM    251  C   SER B  33       9.051   2.068  -8.057  1.00 96.16           C  
ATOM    252  CB  SER B  33       8.408   2.192  -5.646  1.00 96.16           C  
ATOM    253  O   SER B  33       8.232   2.572  -8.828  1.00 96.16           O  
ATOM    254  OG  SER B  33       8.738   2.719  -4.372  1.00 96.16           O  
ATOM    255  N   PHE B  34       9.697   0.975  -8.315  1.00 95.16           N  
ATOM    256  CA  PHE B  34       9.565   0.226  -9.559  1.00 95.16           C  
ATOM    257  C   PHE B  34       9.737  -1.268  -9.313  1.00 95.16           C  
ATOM    258  CB  PHE B  34      10.590   0.710 -10.590  1.00 95.16           C  
ATOM    259  O   PHE B  34      10.226  -1.676  -8.257  1.00 95.16           O  
ATOM    260  CG  PHE B  34      10.594   2.201 -10.788  1.00 95.16           C  
ATOM    261  CD1 PHE B  34       9.735   2.797 -11.704  1.00 95.16           C  
ATOM    262  CD2 PHE B  34      11.457   3.008 -10.058  1.00 95.16           C  
ATOM    263  CE1 PHE B  34       9.737   4.178 -11.889  1.00 95.16           C  
ATOM    264  CE2 PHE B  34      11.464   4.388 -10.238  1.00 95.16           C  
ATOM    265  CZ  PHE B  34      10.604   4.971 -11.155  1.00 95.16           C  
ATOM    266  N   CYS B  35       9.283  -2.070 -10.293  1.00 95.24           N  
ATOM    267  CA  CYS B  35       9.774  -3.444 -10.309  1.00 95.24           C  
ATOM    268  C   CYS B  35      11.292  -3.479 -10.440  1.00 95.24           C  
ATOM    269  CB  CYS B  35       9.136  -4.228 -11.454  1.00 95.24           C  
ATOM    270  O   CYS B  35      11.870  -2.714 -11.214  1.00 95.24           O  
ATOM    271  SG  CYS B  35       7.330  -4.223 -11.423  1.00 95.24           S  
ATOM    272  N   ARG B  36      11.928  -4.281  -9.718  1.00 92.89           N  
ATOM    273  CA  ARG B  36      13.377  -4.390  -9.859  1.00 92.89           C  
ATOM    274  C   ARG B  36      13.766  -4.684 -11.304  1.00 92.89           C  
ATOM    275  CB  ARG B  36      13.927  -5.480  -8.936  1.00 92.89           C  
ATOM    276  O   ARG B  36      14.610  -3.992 -11.878  1.00 92.89           O  
ATOM    277  CG  ARG B  36      15.441  -5.613  -8.974  1.00 92.89           C  
ATOM    278  CD  ARG B  36      15.932  -6.725  -8.058  1.00 92.89           C  
ATOM    279  NE  ARG B  36      15.778  -6.371  -6.650  1.00 92.89           N  
ATOM    280  NH1 ARG B  36      18.029  -6.002  -6.283  1.00 92.89           N  
ATOM    281  NH2 ARG B  36      16.525  -5.732  -4.574  1.00 92.89           N  
ATOM    282  CZ  ARG B  36      16.778  -6.036  -5.839  1.00 92.89           C  
ATOM    283  N   PRO B  37      13.159  -5.663 -11.909  1.00 89.62           N  
ATOM    284  CA  PRO B  37      13.533  -5.942 -13.297  1.00 89.62           C  
ATOM    285  C   PRO B  37      13.275  -4.760 -14.227  1.00 89.62           C  
ATOM    286  CB  PRO B  37      12.646  -7.133 -13.668  1.00 89.62           C  
ATOM    287  O   PRO B  37      14.055  -4.515 -15.152  1.00 89.62           O  
ATOM    288  CG  PRO B  37      11.573  -7.150 -12.628  1.00 89.62           C  
ATOM    289  CD  PRO B  37      12.090  -6.458 -11.399  1.00 89.62           C  
ATOM    290  N   CYS B  38      12.165  -4.079 -14.024  1.00 91.32           N  
ATOM    291  CA  CYS B  38      11.860  -2.916 -14.849  1.00 91.32           C  
ATOM    292  C   CYS B  38      12.926  -1.838 -14.687  1.00 91.32           C  
ATOM    293  CB  CYS B  38      10.489  -2.347 -14.487  1.00 91.32           C  
ATOM    294  O   CYS B  38      13.364  -1.240 -15.672  1.00 91.32           O  
ATOM    295  SG  CYS B  38       9.112  -3.428 -14.932  1.00 91.32           S  
ATOM    296  N   LEU B  39      13.290  -1.605 -13.472  1.00 90.47           N  
ATOM    297  CA  LEU B  39      14.320  -0.605 -13.215  1.00 90.47           C  
ATOM    298  C   LEU B  39      15.636  -0.998 -13.878  1.00 90.47           C  
ATOM    299  CB  LEU B  39      14.528  -0.424 -11.709  1.00 90.47           C  
ATOM    300  O   LEU B  39      16.282  -0.170 -14.526  1.00 90.47           O  
ATOM    301  CG  LEU B  39      15.517   0.665 -11.287  1.00 90.47           C  
ATOM    302  CD1 LEU B  39      15.024   2.034 -11.744  1.00 90.47           C  
ATOM    303  CD2 LEU B  39      15.725   0.642  -9.777  1.00 90.47           C  
ATOM    304  N   CYS B  40      16.076  -2.222 -13.699  1.00 86.65           N  
ATOM    305  CA  CYS B  40      17.325  -2.717 -14.268  1.00 86.65           C  
ATOM    306  C   CYS B  40      17.331  -2.565 -15.785  1.00 86.65           C  
ATOM    307  CB  CYS B  40      17.540  -4.183 -13.893  1.00 86.65           C  
ATOM    308  O   CYS B  40      18.320  -2.111 -16.363  1.00 86.65           O  
ATOM    309  SG  CYS B  40      17.940  -4.437 -12.150  1.00 86.65           S  
ATOM    310  N   LEU B  41      16.277  -2.957 -16.420  1.00 85.35           N  
ATOM    311  CA  LEU B  41      16.168  -2.851 -17.871  1.00 85.35           C  
ATOM    312  C   LEU B  41      16.240  -1.395 -18.317  1.00 85.35           C  
ATOM    313  CB  LEU B  41      14.861  -3.482 -18.358  1.00 85.35           C  
ATOM    314  O   LEU B  41      16.893  -1.078 -19.314  1.00 85.35           O  
ATOM    315  CG  LEU B  41      14.803  -5.010 -18.354  1.00 85.35           C  
ATOM    316  CD1 LEU B  41      13.383  -5.487 -18.643  1.00 85.35           C  
ATOM    317  CD2 LEU B  41      15.783  -5.585 -19.371  1.00 85.35           C  
ATOM    318  N   SER B  42      15.562  -0.539 -17.584  1.00 86.44           N  
ATOM    319  CA  SER B  42      15.562   0.881 -17.921  1.00 86.44           C  
ATOM    320  C   SER B  42      16.964   1.474 -17.820  1.00 86.44           C  
ATOM    321  CB  SER B  42      14.608   1.650 -17.006  1.00 86.44           C  
ATOM    322  O   SER B  42      17.343   2.325 -18.627  1.00 86.44           O  
ATOM    323  OG  SER B  42      14.698   3.044 -17.242  1.00 86.44           O  
ATOM    324  N   TRP B  43      17.683   1.154 -16.858  1.00 85.10           N  
ATOM    325  CA  TRP B  43      19.023   1.681 -16.625  1.00 85.10           C  
ATOM    326  C   TRP B  43      20.020   1.093 -17.618  1.00 85.10           C  
ATOM    327  CB  TRP B  43      19.476   1.386 -15.193  1.00 85.10           C  
ATOM    328  O   TRP B  43      21.022   1.730 -17.952  1.00 85.10           O  
ATOM    329  CG  TRP B  43      18.866   2.289 -14.163  1.00 85.10           C  
ATOM    330  CD1 TRP B  43      18.100   3.398 -14.390  1.00 85.10           C  
ATOM    331  CD2 TRP B  43      18.976   2.160 -12.742  1.00 85.10           C  
ATOM    332  CE2 TRP B  43      18.250   3.228 -12.169  1.00 85.10           C  
ATOM    333  CE3 TRP B  43      19.617   1.244 -11.897  1.00 85.10           C  
ATOM    334  NE1 TRP B  43      17.726   3.968 -13.194  1.00 85.10           N  
ATOM    335  CH2 TRP B  43      18.785   2.494  -9.983  1.00 85.10           C  
ATOM    336  CZ2 TRP B  43      18.148   3.404 -10.786  1.00 85.10           C  
ATOM    337  CZ3 TRP B  43      19.514   1.422 -10.522  1.00 85.10           C  
ATOM    338  N   GLU B  44      19.961  -0.167 -18.023  1.00 78.60           N  
ATOM    339  CA  GLU B  44      20.831  -0.773 -19.026  1.00 78.60           C  
ATOM    340  C   GLU B  44      20.737  -0.034 -20.357  1.00 78.60           C  
ATOM    341  CB  GLU B  44      20.481  -2.251 -19.219  1.00 78.60           C  
ATOM    342  O   GLU B  44      21.738   0.116 -21.062  1.00 78.60           O  
ATOM    343  CG  GLU B  44      21.589  -3.065 -19.873  1.00 78.60           C  
ATOM    344  CD  GLU B  44      21.468  -4.559 -19.615  1.00 78.60           C  
ATOM    345  OE1 GLU B  44      22.442  -5.300 -19.876  1.00 78.60           O  
ATOM    346  OE2 GLU B  44      20.390  -4.991 -19.149  1.00 78.60           O  
ATOM    347  N   GLU B  45      19.679   0.502 -20.638  1.00 71.78           N  
ATOM    348  CA  GLU B  45      19.431   1.209 -21.892  1.00 71.78           C  
ATOM    349  C   GLU B  45      19.969   2.636 -21.836  1.00 71.78           C  
ATOM    350  CB  GLU B  45      17.935   1.222 -22.215  1.00 71.78           C  
ATOM    351  O   GLU B  45      20.254   3.238 -22.874  1.00 71.78           O  
ATOM    352  CG  GLU B  45      17.398  -0.118 -22.698  1.00 71.78           C  
ATOM    353  CD  GLU B  45      15.883  -0.146 -22.825  1.00 71.78           C  
ATOM    354  OE1 GLU B  45      15.321  -1.219 -23.144  1.00 71.78           O  
ATOM    355  OE2 GLU B  45      15.254   0.913 -22.606  1.00 71.78           O  
ATOM    356  N   ALA B  46      20.204   3.114 -20.597  1.00 65.19           N  
ATOM    357  CA  ALA B  46      20.601   4.506 -20.400  1.00 65.19           C  
ATOM    358  C   ALA B  46      22.104   4.681 -20.596  1.00 65.19           C  
ATOM    359  CB  ALA B  46      20.190   4.984 -19.010  1.00 65.19           C  
ATOM    360  O   ALA B  46      22.889   3.794 -20.252  1.00 65.19           O  
ATOM    361  N   GLN B  47      22.689   5.490 -21.621  1.00 58.72           N  
ATOM    362  CA  GLN B  47      24.077   5.768 -21.975  1.00 58.72           C  
ATOM    363  C   GLN B  47      24.794   6.510 -20.850  1.00 58.72           C  
ATOM    364  CB  GLN B  47      24.150   6.581 -23.269  1.00 58.72           C  
ATOM    365  O   GLN B  47      26.024   6.574 -20.826  1.00 58.72           O  
ATOM    366  CG  GLN B  47      23.928   5.753 -24.528  1.00 58.72           C  
ATOM    367  CD  GLN B  47      24.108   6.560 -25.800  1.00 58.72           C  
ATOM    368  NE2 GLN B  47      23.655   6.010 -26.921  1.00 58.72           N  
ATOM    369  OE1 GLN B  47      24.650   7.670 -25.775  1.00 58.72           O  
ATOM    370  N   SER B  48      24.173   7.140 -19.825  1.00 61.67           N  
ATOM    371  CA  SER B  48      24.698   8.013 -18.780  1.00 61.67           C  
ATOM    372  C   SER B  48      24.279   7.532 -17.395  1.00 61.67           C  
ATOM    373  CB  SER B  48      24.226   9.451 -18.994  1.00 61.67           C  
ATOM    374  O   SER B  48      23.505   6.580 -17.271  1.00 61.67           O  
ATOM    375  OG  SER B  48      24.499  10.246 -17.852  1.00 61.67           O  
ATOM    376  N   PRO B  49      24.792   8.440 -16.369  1.00 64.52           N  
ATOM    377  CA  PRO B  49      24.362   7.894 -15.079  1.00 64.52           C  
ATOM    378  C   PRO B  49      22.887   7.502 -15.066  1.00 64.52           C  
ATOM    379  CB  PRO B  49      24.630   9.044 -14.104  1.00 64.52           C  
ATOM    380  O   PRO B  49      22.098   8.027 -15.856  1.00 64.52           O  
ATOM    381  CG  PRO B  49      24.888  10.231 -14.974  1.00 64.52           C  
ATOM    382  CD  PRO B  49      25.076   9.756 -16.387  1.00 64.52           C  
ATOM    383  N   ALA B  50      22.557   6.440 -14.390  1.00 82.72           N  
ATOM    384  CA  ALA B  50      21.175   5.977 -14.290  1.00 82.72           C  
ATOM    385  C   ALA B  50      20.272   7.065 -13.717  1.00 82.72           C  
ATOM    386  CB  ALA B  50      21.098   4.717 -13.430  1.00 82.72           C  
ATOM    387  O   ALA B  50      20.643   7.747 -12.759  1.00 82.72           O  
ATOM    388  N   ASN B  51      19.255   7.456 -14.468  1.00 88.54           N  
ATOM    389  CA  ASN B  51      18.234   8.398 -14.020  1.00 88.54           C  
ATOM    390  C   ASN B  51      16.938   7.685 -13.647  1.00 88.54           C  
ATOM    391  CB  ASN B  51      17.969   9.453 -15.096  1.00 88.54           C  
ATOM    392  O   ASN B  51      16.648   6.604 -14.163  1.00 88.54           O  
ATOM    393  CG  ASN B  51      19.208  10.253 -15.448  1.00 88.54           C  
ATOM    394  ND2 ASN B  51      19.165  10.945 -16.580  1.00 88.54           N  
ATOM    395  OD1 ASN B  51      20.197  10.246 -14.710  1.00 88.54           O  
ATOM    396  N   CYS B  52      16.279   8.330 -12.732  1.00 92.09           N  
ATOM    397  CA  CYS B  52      14.983   7.780 -12.349  1.00 92.09           C  
ATOM    398  C   CYS B  52      14.017   7.790 -13.528  1.00 92.09           C  
ATOM    399  CB  CYS B  52      14.388   8.570 -11.184  1.00 92.09           C  
ATOM    400  O   CYS B  52      13.803   8.830 -14.153  1.00 92.09           O  
ATOM    401  SG  CYS B  52      12.732   8.030 -10.708  1.00 92.09           S  
ATOM    402  N   PRO B  53      13.379   6.685 -13.813  1.00 91.31           N  
ATOM    403  CA  PRO B  53      12.433   6.609 -14.928  1.00 91.31           C  
ATOM    404  C   PRO B  53      11.211   7.503 -14.727  1.00 91.31           C  
ATOM    405  CB  PRO B  53      12.031   5.132 -14.949  1.00 91.31           C  
ATOM    406  O   PRO B  53      10.521   7.838 -15.693  1.00 91.31           O  
ATOM    407  CG  PRO B  53      13.177   4.415 -14.312  1.00 91.31           C  
ATOM    408  CD  PRO B  53      13.739   5.286 -13.225  1.00 91.31           C  
ATOM    409  N   ALA B  54      10.948   7.922 -13.503  1.00 92.50           N  
ATOM    410  CA  ALA B  54       9.750   8.706 -13.213  1.00 92.50           C  
ATOM    411  C   ALA B  54      10.063  10.200 -13.196  1.00 92.50           C  
ATOM    412  CB  ALA B  54       9.144   8.278 -11.879  1.00 92.50           C  
ATOM    413  O   ALA B  54       9.384  10.990 -13.856  1.00 92.50           O  
ATOM    414  N   CYS B  55      11.136  10.688 -12.564  1.00 93.96           N  
ATOM    415  CA  CYS B  55      11.387  12.112 -12.374  1.00 93.96           C  
ATOM    416  C   CYS B  55      12.663  12.541 -13.089  1.00 93.96           C  
ATOM    417  CB  CYS B  55      11.489  12.445 -10.886  1.00 93.96           C  
ATOM    418  O   CYS B  55      12.975  13.731 -13.152  1.00 93.96           O  
ATOM    419  SG  CYS B  55      12.952  11.753 -10.084  1.00 93.96           S  
ATOM    420  N   ARG B  56      13.539  11.643 -13.521  1.00 90.33           N  
ATOM    421  CA  ARG B  56      14.740  11.870 -14.318  1.00 90.33           C  
ATOM    422  C   ARG B  56      15.891  12.361 -13.447  1.00 90.33           C  
ATOM    423  CB  ARG B  56      14.461  12.877 -15.435  1.00 90.33           C  
ATOM    424  O   ARG B  56      16.936  12.766 -13.960  1.00 90.33           O  
ATOM    425  CG  ARG B  56      13.481  12.378 -16.485  1.00 90.33           C  
ATOM    426  CD  ARG B  56      13.256  13.410 -17.582  1.00 90.33           C  
ATOM    427  NE  ARG B  56      12.070  13.102 -18.376  1.00 90.33           N  
ATOM    428  NH1 ARG B  56      11.951  15.178 -19.382  1.00 90.33           N  
ATOM    429  NH2 ARG B  56      10.402  13.565 -19.885  1.00 90.33           N  
ATOM    430  CZ  ARG B  56      11.477  13.949 -19.213  1.00 90.33           C  
ATOM    431  N   GLU B  57      15.714  12.379 -12.129  1.00 90.53           N  
ATOM    432  CA  GLU B  57      16.817  12.700 -11.228  1.00 90.53           C  
ATOM    433  C   GLU B  57      17.901  11.627 -11.278  1.00 90.53           C  
ATOM    434  CB  GLU B  57      16.309  12.867  -9.794  1.00 90.53           C  
ATOM    435  O   GLU B  57      17.598  10.435 -11.365  1.00 90.53           O  
ATOM    436  CG  GLU B  57      17.347  13.434  -8.836  1.00 90.53           C  
ATOM    437  CD  GLU B  57      16.795  13.704  -7.445  1.00 90.53           C  
ATOM    438  OE1 GLU B  57      17.569  13.644  -6.463  1.00 90.53           O  
ATOM    439  OE2 GLU B  57      15.578  13.975  -7.336  1.00 90.53           O  
ATOM    440  N   PRO B  58      19.157  12.131 -11.242  1.00 87.53           N  
ATOM    441  CA  PRO B  58      20.230  11.136 -11.196  1.00 87.53           C  
ATOM    442  C   PRO B  58      20.130  10.216  -9.981  1.00 87.53           C  
ATOM    443  CB  PRO B  58      21.500  11.989 -11.131  1.00 87.53           C  
ATOM    444  O   PRO B  58      19.792  10.670  -8.885  1.00 87.53           O  
ATOM    445  CG  PRO B  58      21.098  13.314 -11.693  1.00 87.53           C  
ATOM    446  CD  PRO B  58      19.646  13.543 -11.384  1.00 87.53           C  
ATOM    447  N   SER B  59      20.293   8.952 -10.218  1.00 83.51           N  
ATOM    448  CA  SER B  59      20.243   7.963  -9.146  1.00 83.51           C  
ATOM    449  C   SER B  59      21.466   7.053  -9.177  1.00 83.51           C  
ATOM    450  CB  SER B  59      18.970   7.124  -9.250  1.00 83.51           C  
ATOM    451  O   SER B  59      21.830   6.528 -10.232  1.00 83.51           O  
ATOM    452  OG  SER B  59      18.924   6.150  -8.221  1.00 83.51           O  
ATOM    453  N   PRO B  60      22.103   7.046  -8.001  1.00 75.82           N  
ATOM    454  CA  PRO B  60      23.217   6.095  -7.980  1.00 75.82           C  
ATOM    455  C   PRO B  60      22.765   4.653  -8.196  1.00 75.82           C  
ATOM    456  CB  PRO B  60      23.809   6.278  -6.580  1.00 75.82           C  
ATOM    457  O   PRO B  60      21.668   4.276  -7.777  1.00 75.82           O  
ATOM    458  CG  PRO B  60      22.718   6.918  -5.784  1.00 75.82           C  
ATOM    459  CD  PRO B  60      21.755   7.571  -6.734  1.00 75.82           C  
ATOM    460  N   LYS B  61      23.596   4.002  -9.079  1.00 69.30           N  
ATOM    461  CA  LYS B  61      23.309   2.579  -9.234  1.00 69.30           C  
ATOM    462  C   LYS B  61      23.678   1.803  -7.973  1.00 69.30           C  
ATOM    463  CB  LYS B  61      24.059   2.008 -10.439  1.00 69.30           C  
ATOM    464  O   LYS B  61      24.838   1.801  -7.557  1.00 69.30           O  
ATOM    465  CG  LYS B  61      23.345   2.214 -11.767  1.00 69.30           C  
ATOM    466  CD  LYS B  61      24.086   1.536 -12.912  1.00 69.30           C  
ATOM    467  CE  LYS B  61      23.414   1.805 -14.251  1.00 69.30           C  
ATOM    468  NZ  LYS B  61      24.136   1.139 -15.377  1.00 69.30           N  
ATOM    469  N   MET B  62      22.724   1.582  -7.188  1.00 67.66           N  
ATOM    470  CA  MET B  62      22.959   0.829  -5.959  1.00 67.66           C  
ATOM    471  C   MET B  62      22.119  -0.443  -5.931  1.00 67.66           C  
ATOM    472  CB  MET B  62      22.647   1.689  -4.733  1.00 67.66           C  
ATOM    473  O   MET B  62      21.183  -0.591  -6.719  1.00 67.66           O  
ATOM    474  CG  MET B  62      23.775   2.630  -4.341  1.00 67.66           C  
ATOM    475  SD  MET B  62      23.486   3.437  -2.719  1.00 67.66           S  
ATOM    476  CE  MET B  62      22.485   4.857  -3.241  1.00 67.66           C  
ATOM    477  N   ASP B  63      22.585  -1.363  -5.175  1.00 75.24           N  
ATOM    478  CA  ASP B  63      21.832  -2.597  -4.973  1.00 75.24           C  
ATOM    479  C   ASP B  63      20.703  -2.394  -3.966  1.00 75.24           C  
ATOM    480  CB  ASP B  63      22.759  -3.721  -4.504  1.00 75.24           C  
ATOM    481  O   ASP B  63      20.842  -2.741  -2.791  1.00 75.24           O  
ATOM    482  CG  ASP B  63      22.133  -5.098  -4.632  1.00 75.24           C  
ATOM    483  OD1 ASP B  63      21.113  -5.241  -5.339  1.00 75.24           O  
ATOM    484  OD2 ASP B  63      22.664  -6.049  -4.018  1.00 75.24           O  
ATOM    485  N   PHE B  64      19.611  -1.906  -4.525  1.00 79.29           N  
ATOM    486  CA  PHE B  64      18.476  -1.696  -3.634  1.00 79.29           C  
ATOM    487  C   PHE B  64      17.824  -3.024  -3.266  1.00 79.29           C  
ATOM    488  CB  PHE B  64      17.446  -0.768  -4.284  1.00 79.29           C  
ATOM    489  O   PHE B  64      17.619  -3.881  -4.128  1.00 79.29           O  
ATOM    490  CG  PHE B  64      17.955   0.627  -4.530  1.00 79.29           C  
ATOM    491  CD1 PHE B  64      18.008   1.554  -3.497  1.00 79.29           C  
ATOM    492  CD2 PHE B  64      18.380   1.010  -5.795  1.00 79.29           C  
ATOM    493  CE1 PHE B  64      18.479   2.846  -3.721  1.00 79.29           C  
ATOM    494  CE2 PHE B  64      18.852   2.299  -6.027  1.00 79.29           C  
ATOM    495  CZ  PHE B  64      18.899   3.216  -4.989  1.00 79.29           C  
ATOM    496  N   LYS B  65      17.578  -3.066  -1.928  1.00 89.79           N  
ATOM    497  CA  LYS B  65      16.869  -4.257  -1.471  1.00 89.79           C  
ATOM    498  C   LYS B  65      15.367  -4.126  -1.701  1.00 89.79           C  
ATOM    499  CB  LYS B  65      17.152  -4.515   0.010  1.00 89.79           C  
ATOM    500  O   LYS B  65      14.860  -3.022  -1.912  1.00 89.79           O  
ATOM    501  CG  LYS B  65      18.620  -4.765   0.326  1.00 89.79           C  
ATOM    502  CD  LYS B  65      19.079  -6.121  -0.193  1.00 89.79           C  
ATOM    503  CE  LYS B  65      20.504  -6.435   0.244  1.00 89.79           C  
ATOM    504  NZ  LYS B  65      20.950  -7.775  -0.241  1.00 89.79           N  
ATOM    505  N   THR B  66      14.773  -5.270  -1.719  1.00 94.45           N  
ATOM    506  CA  THR B  66      13.327  -5.301  -1.908  1.00 94.45           C  
ATOM    507  C   THR B  66      12.621  -4.512  -0.809  1.00 94.45           C  
ATOM    508  CB  THR B  66      12.796  -6.746  -1.927  1.00 94.45           C  
ATOM    509  O   THR B  66      12.951  -4.649   0.371  1.00 94.45           O  
ATOM    510  CG2 THR B  66      11.273  -6.772  -2.008  1.00 94.45           C  
ATOM    511  OG1 THR B  66      13.335  -7.432  -3.064  1.00 94.45           O  
ATOM    512  N   ASN B  67      11.779  -3.575  -1.235  1.00 96.22           N  
ATOM    513  CA  ASN B  67      10.907  -2.882  -0.294  1.00 96.22           C  
ATOM    514  C   ASN B  67       9.869  -3.825   0.309  1.00 96.22           C  
ATOM    515  CB  ASN B  67      10.216  -1.698  -0.974  1.00 96.22           C  
ATOM    516  O   ASN B  67       8.848  -4.113  -0.318  1.00 96.22           O  
ATOM    517  CG  ASN B  67       9.457  -0.824   0.004  1.00 96.22           C  
ATOM    518  ND2 ASN B  67       9.537   0.488  -0.187  1.00 96.22           N  
ATOM    519  OD1 ASN B  67       8.805  -1.323   0.925  1.00 96.22           O  
ATOM    520  N   ILE B  68      10.056  -4.137   1.571  1.00 95.71           N  
ATOM    521  CA  ILE B  68       9.316  -5.215   2.219  1.00 95.71           C  
ATOM    522  C   ILE B  68       7.849  -4.817   2.367  1.00 95.71           C  
ATOM    523  CB  ILE B  68       9.918  -5.564   3.599  1.00 95.71           C  
ATOM    524  O   ILE B  68       6.952  -5.620   2.102  1.00 95.71           O  
ATOM    525  CG1 ILE B  68      11.351  -6.084   3.439  1.00 95.71           C  
ATOM    526  CG2 ILE B  68       9.042  -6.587   4.327  1.00 95.71           C  
ATOM    527  CD1 ILE B  68      12.075  -6.318   4.758  1.00 95.71           C  
ATOM    528  N   LEU B  69       7.625  -3.645   2.746  1.00 96.62           N  
ATOM    529  CA  LEU B  69       6.262  -3.164   2.944  1.00 96.62           C  
ATOM    530  C   LEU B  69       5.484  -3.182   1.633  1.00 96.62           C  
ATOM    531  CB  LEU B  69       6.272  -1.747   3.525  1.00 96.62           C  
ATOM    532  O   LEU B  69       4.353  -3.671   1.585  1.00 96.62           O  
ATOM    533  CG  LEU B  69       4.924  -1.195   3.989  1.00 96.62           C  
ATOM    534  CD1 LEU B  69       5.129  -0.111   5.042  1.00 96.62           C  
ATOM    535  CD2 LEU B  69       4.131  -0.654   2.804  1.00 96.62           C  
ATOM    536  N   LEU B  70       6.072  -2.669   0.568  1.00 96.89           N  
ATOM    537  CA  LEU B  70       5.410  -2.657  -0.732  1.00 96.89           C  
ATOM    538  C   LEU B  70       5.158  -4.077  -1.227  1.00 96.89           C  
ATOM    539  CB  LEU B  70       6.251  -1.889  -1.755  1.00 96.89           C  
ATOM    540  O   LEU B  70       4.115  -4.355  -1.823  1.00 96.89           O  
ATOM    541  CG  LEU B  70       6.207  -0.363  -1.660  1.00 96.89           C  
ATOM    542  CD1 LEU B  70       7.027   0.262  -2.784  1.00 96.89           C  
ATOM    543  CD2 LEU B  70       4.766   0.134  -1.703  1.00 96.89           C  
ATOM    544  N   LYS B  71       6.141  -4.908  -1.013  1.00 96.18           N  
ATOM    545  CA  LYS B  71       5.964  -6.308  -1.388  1.00 96.18           C  
ATOM    546  C   LYS B  71       4.732  -6.905  -0.716  1.00 96.18           C  
ATOM    547  CB  LYS B  71       7.207  -7.122  -1.024  1.00 96.18           C  
ATOM    548  O   LYS B  71       3.939  -7.595  -1.362  1.00 96.18           O  
ATOM    549  CG  LYS B  71       7.141  -8.579  -1.459  1.00 96.18           C  
ATOM    550  CD  LYS B  71       8.448  -9.307  -1.174  1.00 96.18           C  
ATOM    551  CE  LYS B  71       8.386 -10.763  -1.617  1.00 96.18           C  
ATOM    552  NZ  LYS B  71       9.668 -11.480  -1.344  1.00 96.18           N  
ATOM    553  N   ASN B  72       4.602  -6.649   0.531  1.00 95.30           N  
ATOM    554  CA  ASN B  72       3.459  -7.160   1.279  1.00 95.30           C  
ATOM    555  C   ASN B  72       2.145  -6.582   0.759  1.00 95.30           C  
ATOM    556  CB  ASN B  72       3.616  -6.861   2.771  1.00 95.30           C  
ATOM    557  O   ASN B  72       1.155  -7.303   0.625  1.00 95.30           O  
ATOM    558  CG  ASN B  72       4.740  -7.653   3.410  1.00 95.30           C  
ATOM    559  ND2 ASN B  72       5.146  -7.247   4.607  1.00 95.30           N  
ATOM    560  OD1 ASN B  72       5.238  -8.623   2.833  1.00 95.30           O  
ATOM    561  N   LEU B  73       2.159  -5.341   0.504  1.00 96.32           N  
ATOM    562  CA  LEU B  73       0.957  -4.684   0.003  1.00 96.32           C  
ATOM    563  C   LEU B  73       0.537  -5.270  -1.341  1.00 96.32           C  
ATOM    564  CB  LEU B  73       1.188  -3.177  -0.134  1.00 96.32           C  
ATOM    565  O   LEU B  73      -0.650  -5.505  -1.577  1.00 96.32           O  
ATOM    566  CG  LEU B  73       1.259  -2.380   1.170  1.00 96.32           C  
ATOM    567  CD1 LEU B  73       1.773  -0.970   0.903  1.00 96.32           C  
ATOM    568  CD2 LEU B  73      -0.108  -2.337   1.845  1.00 96.32           C  
ATOM    569  N   VAL B  74       1.477  -5.484  -2.198  1.00 95.78           N  
ATOM    570  CA  VAL B  74       1.189  -6.049  -3.513  1.00 95.78           C  
ATOM    571  C   VAL B  74       0.637  -7.464  -3.358  1.00 95.78           C  
ATOM    572  CB  VAL B  74       2.444  -6.062  -4.413  1.00 95.78           C  
ATOM    573  O   VAL B  74      -0.258  -7.873  -4.101  1.00 95.78           O  
ATOM    574  CG1 VAL B  74       2.211  -6.923  -5.653  1.00 95.78           C  
ATOM    575  CG2 VAL B  74       2.830  -4.639  -4.811  1.00 95.78           C  
ATOM    576  N   THR B  75       1.204  -8.168  -2.370  1.00 93.69           N  
ATOM    577  CA  THR B  75       0.712  -9.515  -2.101  1.00 93.69           C  
ATOM    578  C   THR B  75      -0.762  -9.484  -1.709  1.00 93.69           C  
ATOM    579  CB  THR B  75       1.529 -10.194  -0.986  1.00 93.69           C  
ATOM    580  O   THR B  75      -1.559 -10.281  -2.208  1.00 93.69           O  
ATOM    581  CG2 THR B  75       0.949 -11.560  -0.634  1.00 93.69           C  
ATOM    582  OG1 THR B  75       2.882 -10.361  -1.426  1.00 93.69           O  
ATOM    583  N   ILE B  76      -1.121  -8.601  -0.883  1.00 93.03           N  
ATOM    584  CA  ILE B  76      -2.502  -8.448  -0.442  1.00 93.03           C  
ATOM    585  C   ILE B  76      -3.392  -8.111  -1.636  1.00 93.03           C  
ATOM    586  CB  ILE B  76      -2.630  -7.357   0.646  1.00 93.03           C  
ATOM    587  O   ILE B  76      -4.463  -8.699  -1.806  1.00 93.03           O  
ATOM    588  CG1 ILE B  76      -1.911  -7.794   1.927  1.00 93.03           C  
ATOM    589  CG2 ILE B  76      -4.103  -7.043   0.925  1.00 93.03           C  
ATOM    590  CD1 ILE B  76      -1.707  -6.671   2.936  1.00 93.03           C  
ATOM    591  N   ALA B  77      -2.942  -7.197  -2.448  1.00 93.06           N  
ATOM    592  CA  ALA B  77      -3.707  -6.779  -3.620  1.00 93.06           C  
ATOM    593  C   ALA B  77      -3.889  -7.938  -4.597  1.00 93.06           C  
ATOM    594  CB  ALA B  77      -3.020  -5.605  -4.314  1.00 93.06           C  
ATOM    595  O   ALA B  77      -4.970  -8.116  -5.164  1.00 93.06           O  
ATOM    596  N   ARG B  78      -2.865  -8.687  -4.776  1.00 92.24           N  
ATOM    597  CA  ARG B  78      -2.934  -9.820  -5.692  1.00 92.24           C  
ATOM    598  C   ARG B  78      -3.925 -10.867  -5.195  1.00 92.24           C  
ATOM    599  CB  ARG B  78      -1.551 -10.451  -5.873  1.00 92.24           C  
ATOM    600  O   ARG B  78      -4.684 -11.434  -5.983  1.00 92.24           O  
ATOM    601  CG  ARG B  78      -0.614  -9.640  -6.752  1.00 92.24           C  
ATOM    602  CD  ARG B  78       0.758 -10.291  -6.866  1.00 92.24           C  
ATOM    603  NE  ARG B  78       1.623  -9.566  -7.792  1.00 92.24           N  
ATOM    604  NH1 ARG B  78       3.564  -9.942  -6.598  1.00 92.24           N  
ATOM    605  NH2 ARG B  78       3.628  -8.739  -8.548  1.00 92.24           N  
ATOM    606  CZ  ARG B  78       2.936  -9.417  -7.644  1.00 92.24           C  
ATOM    607  N   LYS B  79      -3.847 -11.136  -3.925  1.00 91.60           N  
ATOM    608  CA  LYS B  79      -4.778 -12.095  -3.337  1.00 91.60           C  
ATOM    609  C   LYS B  79      -6.223 -11.642  -3.521  1.00 91.60           C  
ATOM    610  CB  LYS B  79      -4.476 -12.295  -1.851  1.00 91.60           C  
ATOM    611  O   LYS B  79      -7.089 -12.442  -3.882  1.00 91.60           O  
ATOM    612  CG  LYS B  79      -5.244 -13.443  -1.213  1.00 91.60           C  
ATOM    613  CD  LYS B  79      -4.805 -13.676   0.227  1.00 91.60           C  
ATOM    614  CE  LYS B  79      -5.628 -14.771   0.893  1.00 91.60           C  
ATOM    615  NZ  LYS B  79      -5.173 -15.033   2.291  1.00 91.60           N  
ATOM    616  N   ALA B  80      -6.458 -10.378  -3.280  1.00 89.72           N  
ATOM    617  CA  ALA B  80      -7.800  -9.829  -3.455  1.00 89.72           C  
ATOM    618  C   ALA B  80      -8.256  -9.945  -4.906  1.00 89.72           C  
ATOM    619  CB  ALA B  80      -7.842  -8.371  -3.002  1.00 89.72           C  
ATOM    620  O   ALA B  80      -9.403 -10.310  -5.176  1.00 89.72           O  
ATOM    621  N   SER B  81      -7.395  -9.613  -5.811  1.00 90.15           N  
ATOM    622  CA  SER B  81      -7.711  -9.706  -7.233  1.00 90.15           C  
ATOM    623  C   SER B  81      -8.015 -11.144  -7.638  1.00 90.15           C  
ATOM    624  CB  SER B  81      -6.556  -9.163  -8.075  1.00 90.15           C  
ATOM    625  O   SER B  81      -8.922 -11.392  -8.435  1.00 90.15           O  
ATOM    626  OG  SER B  81      -6.455  -7.756  -7.944  1.00 90.15           O  
ATOM    627  N   LEU B  82      -7.243 -12.067  -7.141  1.00 91.14           N  
ATOM    628  CA  LEU B  82      -7.451 -13.481  -7.433  1.00 91.14           C  
ATOM    629  C   LEU B  82      -8.816 -13.944  -6.935  1.00 91.14           C  
ATOM    630  CB  LEU B  82      -6.347 -14.328  -6.794  1.00 91.14           C  
ATOM    631  O   LEU B  82      -9.544 -14.631  -7.655  1.00 91.14           O  
ATOM    632  CG  LEU B  82      -6.445 -15.840  -7.005  1.00 91.14           C  
ATOM    633  CD1 LEU B  82      -6.432 -16.169  -8.494  1.00 91.14           C  
ATOM    634  CD2 LEU B  82      -5.308 -16.555  -6.284  1.00 91.14           C  
ATOM    635  N   TRP B  83      -9.129 -13.538  -5.725  1.00 90.08           N  
ATOM    636  CA  TRP B  83     -10.407 -13.938  -5.146  1.00 90.08           C  
ATOM    637  C   TRP B  83     -11.571 -13.393  -5.966  1.00 90.08           C  
ATOM    638  CB  TRP B  83     -10.516 -13.455  -3.697  1.00 90.08           C  
ATOM    639  O   TRP B  83     -12.574 -14.083  -6.166  1.00 90.08           O  
ATOM    640  CG  TRP B  83      -9.851 -14.357  -2.702  1.00 90.08           C  
ATOM    641  CD1 TRP B  83      -8.668 -14.138  -2.053  1.00 90.08           C  
ATOM    642  CD2 TRP B  83     -10.330 -15.626  -2.246  1.00 90.08           C  
ATOM    643  CE2 TRP B  83      -9.386 -16.121  -1.320  1.00 90.08           C  
ATOM    644  CE3 TRP B  83     -11.468 -16.393  -2.531  1.00 90.08           C  
ATOM    645  NE1 TRP B  83      -8.382 -15.195  -1.220  1.00 90.08           N  
ATOM    646  CH2 TRP B  83     -10.667 -18.081  -0.972  1.00 90.08           C  
ATOM    647  CZ2 TRP B  83      -9.545 -17.350  -0.675  1.00 90.08           C  
ATOM    648  CZ3 TRP B  83     -11.625 -17.616  -1.889  1.00 90.08           C  
ATOM    649  N   GLN B  84     -11.462 -12.152  -6.383  1.00 88.45           N  
ATOM    650  CA  GLN B  84     -12.483 -11.586  -7.258  1.00 88.45           C  
ATOM    651  C   GLN B  84     -12.615 -12.396  -8.544  1.00 88.45           C  
ATOM    652  CB  GLN B  84     -12.161 -10.128  -7.586  1.00 88.45           C  
ATOM    653  O   GLN B  84     -13.727 -12.657  -9.008  1.00 88.45           O  
ATOM    654  CG  GLN B  84     -12.354  -9.176  -6.413  1.00 88.45           C  
ATOM    655  CD  GLN B  84     -12.080  -7.730  -6.779  1.00 88.45           C  
ATOM    656  NE2 GLN B  84     -12.330  -6.823  -5.841  1.00 88.45           N  
ATOM    657  OE1 GLN B  84     -11.647  -7.429  -7.896  1.00 88.45           O  
ATOM    658  N   PHE B  85     -11.509 -12.760  -9.123  1.00 91.47           N  
ATOM    659  CA  PHE B  85     -11.474 -13.563 -10.339  1.00 91.47           C  
ATOM    660  C   PHE B  85     -12.149 -14.911 -10.117  1.00 91.47           C  
ATOM    661  CB  PHE B  85     -10.030 -13.770 -10.807  1.00 91.47           C  
ATOM    662  O   PHE B  85     -12.981 -15.335 -10.922  1.00 91.47           O  
ATOM    663  CG  PHE B  85      -9.893 -14.752 -11.939  1.00 91.47           C  
ATOM    664  CD1 PHE B  85      -9.458 -16.050 -11.703  1.00 91.47           C  
ATOM    665  CD2 PHE B  85     -10.200 -14.376 -13.241  1.00 91.47           C  
ATOM    666  CE1 PHE B  85      -9.330 -16.961 -12.749  1.00 91.47           C  
ATOM    667  CE2 PHE B  85     -10.075 -15.281 -14.291  1.00 91.47           C  
ATOM    668  CZ  PHE B  85      -9.639 -16.572 -14.043  1.00 91.47           C  
ATOM    669  N   LEU B  86     -11.913 -15.534  -9.017  1.00 94.16           N  
ATOM    670  CA  LEU B  86     -12.408 -16.876  -8.729  1.00 94.16           C  
ATOM    671  C   LEU B  86     -13.889 -16.843  -8.369  1.00 94.16           C  
ATOM    672  CB  LEU B  86     -11.607 -17.509  -7.588  1.00 94.16           C  
ATOM    673  O   LEU B  86     -14.558 -17.879  -8.379  1.00 94.16           O  
ATOM    674  CG  LEU B  86     -10.154 -17.871  -7.899  1.00 94.16           C  
ATOM    675  CD1 LEU B  86      -9.469 -18.428  -6.656  1.00 94.16           C  
ATOM    676  CD2 LEU B  86     -10.086 -18.872  -9.047  1.00 94.16           C  
ATOM    677  N   SER B  87     -14.399 -15.650  -7.996  1.00 93.15           N  
ATOM    678  CA  SER B  87     -15.802 -15.523  -7.614  1.00 93.15           C  
ATOM    679  C   SER B  87     -16.705 -15.455  -8.841  1.00 93.15           C  
ATOM    680  CB  SER B  87     -16.011 -14.282  -6.747  1.00 93.15           C  
ATOM    681  O   SER B  87     -17.928 -15.560  -8.725  1.00 93.15           O  
ATOM    682  OG  SER B  87     -15.729 -13.102  -7.480  1.00 93.15           O  
ATOM    683  N   SER B  88     -16.130 -15.336 -10.008  1.00 94.34           N  
ATOM    684  CA  SER B  88     -16.902 -15.265 -11.244  1.00 94.34           C  
ATOM    685  C   SER B  88     -17.524 -16.615 -11.585  1.00 94.34           C  
ATOM    686  CB  SER B  88     -16.020 -14.794 -12.401  1.00 94.34           C  
ATOM    687  O   SER B  88     -16.940 -17.663 -11.300  1.00 94.34           O  
ATOM    688  OG  SER B  88     -15.185 -15.844 -12.858  1.00 94.34           O  
ATOM    689  N   GLU B  89     -18.649 -16.584 -12.262  1.00 95.16           N  
ATOM    690  CA  GLU B  89     -19.382 -17.789 -12.638  1.00 95.16           C  
ATOM    691  C   GLU B  89     -18.575 -18.647 -13.608  1.00 95.16           C  
ATOM    692  CB  GLU B  89     -20.734 -17.425 -13.258  1.00 95.16           C  
ATOM    693  O   GLU B  89     -18.669 -19.876 -13.584  1.00 95.16           O  
ATOM    694  CG  GLU B  89     -21.788 -17.017 -12.239  1.00 95.16           C  
ATOM    695  CD  GLU B  89     -23.128 -16.669 -12.868  1.00 95.16           C  
ATOM    696  OE1 GLU B  89     -24.056 -16.262 -12.134  1.00 95.16           O  
ATOM    697  OE2 GLU B  89     -23.250 -16.805 -14.106  1.00 95.16           O  
ATOM    698  N   LYS B  90     -17.677 -18.042 -14.373  1.00 94.72           N  
ATOM    699  CA  LYS B  90     -16.846 -18.732 -15.355  1.00 94.72           C  
ATOM    700  C   LYS B  90     -15.858 -19.674 -14.673  1.00 94.72           C  
ATOM    701  CB  LYS B  90     -16.093 -17.723 -16.224  1.00 94.72           C  
ATOM    702  O   LYS B  90     -15.341 -20.600 -15.301  1.00 94.72           O  
ATOM    703  CG  LYS B  90     -16.979 -16.967 -17.203  1.00 94.72           C  
ATOM    704  CD  LYS B  90     -16.176 -15.973 -18.032  1.00 94.72           C  
ATOM    705  CE  LYS B  90     -17.074 -15.150 -18.945  1.00 94.72           C  
ATOM    706  NZ  LYS B  90     -16.296 -14.143 -19.727  1.00 94.72           N  
ATOM    707  N   GLN B  91     -15.629 -19.432 -13.362  1.00 96.08           N  
ATOM    708  CA  GLN B  91     -14.627 -20.222 -12.653  1.00 96.08           C  
ATOM    709  C   GLN B  91     -15.281 -21.332 -11.835  1.00 96.08           C  
ATOM    710  CB  GLN B  91     -13.783 -19.327 -11.743  1.00 96.08           C  
ATOM    711  O   GLN B  91     -14.625 -21.969 -11.008  1.00 96.08           O  
ATOM    712  CG  GLN B  91     -13.022 -18.238 -12.487  1.00 96.08           C  
ATOM    713  CD  GLN B  91     -12.199 -18.779 -13.640  1.00 96.08           C  
ATOM    714  NE2 GLN B  91     -12.159 -18.036 -14.741  1.00 96.08           N  
ATOM    715  OE1 GLN B  91     -11.602 -19.856 -13.543  1.00 96.08           O  
ATOM    716  N   ILE B  92     -16.559 -21.520 -12.038  1.00 97.24           N  
ATOM    717  CA  ILE B  92     -17.277 -22.583 -11.343  1.00 97.24           C  
ATOM    718  C   ILE B  92     -17.309 -23.838 -12.212  1.00 97.24           C  
ATOM    719  CB  ILE B  92     -18.714 -22.148 -10.976  1.00 97.24           C  
ATOM    720  O   ILE B  92     -17.706 -23.783 -13.378  1.00 97.24           O  
ATOM    721  CG1 ILE B  92     -18.684 -20.885 -10.108  1.00 97.24           C  
ATOM    722  CG2 ILE B  92     -19.457 -23.283 -10.266  1.00 97.24           C  
ATOM    723  CD1 ILE B  92     -18.046 -21.089  -8.740  1.00 97.24           C  
ATOM    724  N   CYS B  93     -16.802 -24.929 -11.673  1.00 96.92           N  
ATOM    725  CA  CYS B  93     -16.801 -26.217 -12.359  1.00 96.92           C  
ATOM    726  C   CYS B  93     -18.220 -26.651 -12.705  1.00 96.92           C  
ATOM    727  CB  CYS B  93     -16.127 -27.283 -11.496  1.00 96.92           C  
ATOM    728  O   CYS B  93     -19.092 -26.688 -11.834  1.00 96.92           O  
ATOM    729  SG  CYS B  93     -16.194 -28.943 -12.206  1.00 96.92           S  
ATOM    730  N   GLY B  94     -18.483 -26.997 -14.013  1.00 95.17           N  
ATOM    731  CA  GLY B  94     -19.802 -27.395 -14.479  1.00 95.17           C  
ATOM    732  C   GLY B  94     -20.284 -28.696 -13.865  1.00 95.17           C  
ATOM    733  O   GLY B  94     -21.472 -28.848 -13.573  1.00 95.17           O  
ATOM    734  N   THR B  95     -19.375 -29.591 -13.612  1.00 94.58           N  
ATOM    735  CA  THR B  95     -19.695 -30.932 -13.136  1.00 94.58           C  
ATOM    736  C   THR B  95     -19.955 -30.925 -11.632  1.00 94.58           C  
ATOM    737  CB  THR B  95     -18.561 -31.924 -13.458  1.00 94.58           C  
ATOM    738  O   THR B  95     -20.956 -31.476 -11.168  1.00 94.58           O  
ATOM    739  CG2 THR B  95     -18.932 -33.340 -13.030  1.00 94.58           C  
ATOM    740  OG1 THR B  95     -18.312 -31.913 -14.869  1.00 94.58           O  
ATOM    741  N   HIS B  96     -19.125 -30.194 -10.786  1.00 96.79           N  
ATOM    742  CA  HIS B  96     -19.173 -30.329  -9.334  1.00 96.79           C  
ATOM    743  C   HIS B  96     -19.687 -29.052  -8.679  1.00 96.79           C  
ATOM    744  CB  HIS B  96     -17.791 -30.683  -8.783  1.00 96.79           C  
ATOM    745  O   HIS B  96     -19.932 -29.024  -7.471  1.00 96.79           O  
ATOM    746  CG  HIS B  96     -17.202 -31.918  -9.387  1.00 96.79           C  
ATOM    747  CD2 HIS B  96     -17.566 -33.218  -9.283  1.00 96.79           C  
ATOM    748  ND1 HIS B  96     -16.097 -31.890 -10.209  1.00 96.79           N  
ATOM    749  CE1 HIS B  96     -15.806 -33.124 -10.588  1.00 96.79           C  
ATOM    750  NE2 HIS B  96     -16.682 -33.948 -10.039  1.00 96.79           N  
ATOM    751  N   ARG B  97     -19.766 -27.989  -9.456  1.00 96.30           N  
ATOM    752  CA  ARG B  97     -20.280 -26.703  -8.995  1.00 96.30           C  
ATOM    753  C   ARG B  97     -19.399 -26.127  -7.891  1.00 96.30           C  
ATOM    754  CB  ARG B  97     -21.719 -26.847  -8.496  1.00 96.30           C  
ATOM    755  O   ARG B  97     -19.903 -25.538  -6.932  1.00 96.30           O  
ATOM    756  CG  ARG B  97     -22.690 -27.351  -9.551  1.00 96.30           C  
ATOM    757  CD  ARG B  97     -22.934 -26.311 -10.636  1.00 96.30           C  
ATOM    758  NE  ARG B  97     -23.974 -26.738 -11.568  1.00 96.30           N  
ATOM    759  NH1 ARG B  97     -23.827 -24.864 -12.912  1.00 96.30           N  
ATOM    760  NH2 ARG B  97     -25.329 -26.523 -13.409  1.00 96.30           N  
ATOM    761  CZ  ARG B  97     -24.374 -26.041 -12.628  1.00 96.30           C  
ATOM    762  N   GLN B  98     -18.162 -26.462  -7.953  1.00 96.10           N  
ATOM    763  CA  GLN B  98     -17.156 -25.887  -7.067  1.00 96.10           C  
ATOM    764  C   GLN B  98     -16.217 -24.958  -7.831  1.00 96.10           C  
ATOM    765  CB  GLN B  98     -16.354 -26.991  -6.375  1.00 96.10           C  
ATOM    766  O   GLN B  98     -15.994 -25.140  -9.029  1.00 96.10           O  
ATOM    767  CG  GLN B  98     -17.190 -27.880  -5.464  1.00 96.10           C  
ATOM    768  CD  GLN B  98     -16.347 -28.830  -4.636  1.00 96.10           C  
ATOM    769  NE2 GLN B  98     -16.705 -28.989  -3.367  1.00 96.10           N  
ATOM    770  OE1 GLN B  98     -15.381 -29.418  -5.133  1.00 96.10           O  
ATOM    771  N   THR B  99     -15.645 -24.040  -7.122  1.00 96.86           N  
ATOM    772  CA  THR B  99     -14.720 -23.099  -7.744  1.00 96.86           C  
ATOM    773  C   THR B  99     -13.444 -23.808  -8.188  1.00 96.86           C  
ATOM    774  CB  THR B  99     -14.364 -21.949  -6.784  1.00 96.86           C  
ATOM    775  O   THR B  99     -12.934 -24.680  -7.481  1.00 96.86           O  
ATOM    776  CG2 THR B  99     -13.457 -20.927  -7.462  1.00 96.86           C  
ATOM    777  OG1 THR B  99     -15.568 -21.297  -6.361  1.00 96.86           O  
ATOM    778  N   LYS B 100     -12.952 -23.501  -9.371  1.00 96.91           N  
ATOM    779  CA  LYS B 100     -11.729 -24.082  -9.917  1.00 96.91           C  
ATOM    780  C   LYS B 100     -10.491 -23.416  -9.322  1.00 96.91           C  
ATOM    781  CB  LYS B 100     -11.709 -23.957 -11.441  1.00 96.91           C  
ATOM    782  O   LYS B 100      -9.815 -22.636  -9.996  1.00 96.91           O  
ATOM    783  CG  LYS B 100     -12.831 -24.713 -12.139  1.00 96.91           C  
ATOM    784  CD  LYS B 100     -12.794 -24.501 -13.647  1.00 96.91           C  
ATOM    785  CE  LYS B 100     -13.925 -25.246 -14.344  1.00 96.91           C  
ATOM    786  NZ  LYS B 100     -13.915 -25.012 -15.819  1.00 96.91           N  
ATOM    787  N   LYS B 101     -10.062 -23.883  -8.165  1.00 96.40           N  
ATOM    788  CA  LYS B 101      -8.981 -23.228  -7.435  1.00 96.40           C  
ATOM    789  C   LYS B 101      -7.675 -24.006  -7.569  1.00 96.40           C  
ATOM    790  CB  LYS B 101      -9.348 -23.071  -5.959  1.00 96.40           C  
ATOM    791  O   LYS B 101      -6.639 -23.585  -7.051  1.00 96.40           O  
ATOM    792  CG  LYS B 101      -9.645 -24.386  -5.252  1.00 96.40           C  
ATOM    793  CD  LYS B 101     -10.056 -24.161  -3.802  1.00 96.40           C  
ATOM    794  CE  LYS B 101     -10.312 -25.478  -3.082  1.00 96.40           C  
ATOM    795  NZ  LYS B 101     -10.711 -25.262  -1.659  1.00 96.40           N  
ATOM    796  N   MET B 102      -7.776 -25.119  -8.179  1.00 96.74           N  
ATOM    797  CA  MET B 102      -6.575 -25.928  -8.360  1.00 96.74           C  
ATOM    798  C   MET B 102      -5.993 -25.733  -9.756  1.00 96.74           C  
ATOM    799  CB  MET B 102      -6.882 -27.408  -8.125  1.00 96.74           C  
ATOM    800  O   MET B 102      -6.734 -25.663 -10.738  1.00 96.74           O  
ATOM    801  CG  MET B 102      -7.474 -27.701  -6.756  1.00 96.74           C  
ATOM    802  SD  MET B 102      -6.357 -27.206  -5.386  1.00 96.74           S  
ATOM    803  CE  MET B 102      -5.042 -28.440  -5.584  1.00 96.74           C  
ATOM    804  N   PHE B 103      -4.679 -25.641  -9.918  1.00 96.19           N  
ATOM    805  CA  PHE B 103      -4.000 -25.466 -11.196  1.00 96.19           C  
ATOM    806  C   PHE B 103      -3.270 -26.740 -11.601  1.00 96.19           C  
ATOM    807  CB  PHE B 103      -3.015 -24.295 -11.127  1.00 96.19           C  
ATOM    808  O   PHE B 103      -2.509 -27.303 -10.811  1.00 96.19           O  
ATOM    809  CG  PHE B 103      -2.287 -24.036 -12.419  1.00 96.19           C  
ATOM    810  CD1 PHE B 103      -0.977 -24.464 -12.592  1.00 96.19           C  
ATOM    811  CD2 PHE B 103      -2.915 -23.366 -13.460  1.00 96.19           C  
ATOM    812  CE1 PHE B 103      -0.301 -24.226 -13.787  1.00 96.19           C  
ATOM    813  CE2 PHE B 103      -2.246 -23.124 -14.657  1.00 96.19           C  
ATOM    814  CZ  PHE B 103      -0.939 -23.555 -14.818  1.00 96.19           C  
ATOM    815  N   CYS B 104      -3.502 -27.282 -12.827  1.00 94.97           N  
ATOM    816  CA  CYS B 104      -2.802 -28.434 -13.383  1.00 94.97           C  
ATOM    817  C   CYS B 104      -1.620 -27.994 -14.238  1.00 94.97           C  
ATOM    818  CB  CYS B 104      -3.755 -29.289 -14.218  1.00 94.97           C  
ATOM    819  O   CYS B 104      -1.801 -27.337 -15.264  1.00 94.97           O  
ATOM    820  SG  CYS B 104      -2.998 -30.789 -14.880  1.00 94.97           S  
ATOM    821  N   ASP B 105      -0.478 -28.421 -13.842  1.00 90.99           N  
ATOM    822  CA  ASP B 105       0.741 -27.999 -14.526  1.00 90.99           C  
ATOM    823  C   ASP B 105       0.807 -28.576 -15.938  1.00 90.99           C  
ATOM    824  CB  ASP B 105       1.977 -28.419 -13.727  1.00 90.99           C  
ATOM    825  O   ASP B 105       1.251 -27.902 -16.870  1.00 90.99           O  
ATOM    826  CG  ASP B 105       2.329 -27.441 -12.621  1.00 90.99           C  
ATOM    827  OD1 ASP B 105       1.833 -26.293 -12.640  1.00 90.99           O  
ATOM    828  OD2 ASP B 105       3.113 -27.819 -11.723  1.00 90.99           O  
ATOM    829  N   MET B 106       0.418 -29.796 -16.074  1.00 91.55           N  
ATOM    830  CA  MET B 106       0.513 -30.503 -17.348  1.00 91.55           C  
ATOM    831  C   MET B 106      -0.440 -29.903 -18.376  1.00 91.55           C  
ATOM    832  CB  MET B 106       0.212 -31.991 -17.161  1.00 91.55           C  
ATOM    833  O   MET B 106      -0.043 -29.624 -19.509  1.00 91.55           O  
ATOM    834  CG  MET B 106       0.639 -32.855 -18.337  1.00 91.55           C  
ATOM    835  SD  MET B 106       0.148 -34.611 -18.135  1.00 91.55           S  
ATOM    836  CE  MET B 106      -1.656 -34.454 -18.248  1.00 91.55           C  
ATOM    837  N   ASP B 107      -1.609 -29.597 -18.026  1.00 91.96           N  
ATOM    838  CA  ASP B 107      -2.620 -29.100 -18.953  1.00 91.96           C  
ATOM    839  C   ASP B 107      -2.671 -27.574 -18.944  1.00 91.96           C  
ATOM    840  CB  ASP B 107      -3.996 -29.674 -18.607  1.00 91.96           C  
ATOM    841  O   ASP B 107      -3.317 -26.963 -19.798  1.00 91.96           O  
ATOM    842  CG  ASP B 107      -4.094 -31.169 -18.854  1.00 91.96           C  
ATOM    843  OD1 ASP B 107      -3.263 -31.718 -19.609  1.00 91.96           O  
ATOM    844  OD2 ASP B 107      -5.012 -31.803 -18.291  1.00 91.96           O  
ATOM    845  N   LYS B 108      -2.033 -26.996 -18.016  1.00 91.36           N  
ATOM    846  CA  LYS B 108      -2.074 -25.546 -17.844  1.00 91.36           C  
ATOM    847  C   LYS B 108      -3.513 -25.043 -17.768  1.00 91.36           C  
ATOM    848  CB  LYS B 108      -1.335 -24.848 -18.986  1.00 91.36           C  
ATOM    849  O   LYS B 108      -3.881 -24.092 -18.460  1.00 91.36           O  
ATOM    850  CG  LYS B 108       0.123 -25.263 -19.125  1.00 91.36           C  
ATOM    851  CD  LYS B 108       0.933 -24.879 -17.893  1.00 91.36           C  
ATOM    852  CE  LYS B 108       2.404 -25.238 -18.057  1.00 91.36           C  
ATOM    853  NZ  LYS B 108       3.155 -25.093 -16.774  1.00 91.36           N  
ATOM    854  N   SER B 109      -4.283 -25.703 -16.943  1.00 92.53           N  
ATOM    855  CA  SER B 109      -5.695 -25.363 -16.795  1.00 92.53           C  
ATOM    856  C   SER B 109      -6.110 -25.350 -15.328  1.00 92.53           C  
ATOM    857  CB  SER B 109      -6.569 -26.348 -17.572  1.00 92.53           C  
ATOM    858  O   SER B 109      -5.439 -25.947 -14.482  1.00 92.53           O  
ATOM    859  OG  SER B 109      -6.432 -27.659 -17.053  1.00 92.53           O  
ATOM    860  N   LEU B 110      -7.268 -24.617 -15.027  1.00 96.16           N  
ATOM    861  CA  LEU B 110      -7.819 -24.575 -13.677  1.00 96.16           C  
ATOM    862  C   LEU B 110      -8.858 -25.674 -13.480  1.00 96.16           C  
ATOM    863  CB  LEU B 110      -8.447 -23.207 -13.396  1.00 96.16           C  
ATOM    864  O   LEU B 110      -9.680 -25.923 -14.365  1.00 96.16           O  
ATOM    865  CG  LEU B 110      -7.481 -22.025 -13.301  1.00 96.16           C  
ATOM    866  CD1 LEU B 110      -8.252 -20.726 -13.089  1.00 96.16           C  
ATOM    867  CD2 LEU B 110      -6.475 -22.245 -12.177  1.00 96.16           C  
ATOM    868  N   LEU B 111      -8.786 -26.356 -12.313  1.00 96.57           N  
ATOM    869  CA  LEU B 111      -9.719 -27.416 -11.950  1.00 96.57           C  
ATOM    870  C   LEU B 111     -10.291 -27.184 -10.556  1.00 96.57           C  
ATOM    871  CB  LEU B 111      -9.030 -28.782 -12.010  1.00 96.57           C  
ATOM    872  O   LEU B 111      -9.691 -26.476  -9.744  1.00 96.57           O  
ATOM    873  CG  LEU B 111      -8.299 -29.115 -13.312  1.00 96.57           C  
ATOM    874  CD1 LEU B 111      -7.491 -30.399 -13.152  1.00 96.57           C  
ATOM    875  CD2 LEU B 111      -9.289 -29.241 -14.465  1.00 96.57           C  
ATOM    876  N   CYS B 112     -11.504 -27.743 -10.364  1.00 97.07           N  
ATOM    877  CA  CYS B 112     -11.967 -27.808  -8.983  1.00 97.07           C  
ATOM    878  C   CYS B 112     -11.274 -28.936  -8.227  1.00 97.07           C  
ATOM    879  CB  CYS B 112     -13.482 -28.006  -8.934  1.00 97.07           C  
ATOM    880  O   CYS B 112     -10.571 -29.751  -8.828  1.00 97.07           O  
ATOM    881  SG  CYS B 112     -14.014 -29.675  -9.375  1.00 97.07           S  
ATOM    882  N   LEU B 113     -11.440 -28.972  -6.900  1.00 95.04           N  
ATOM    883  CA  LEU B 113     -10.756 -29.948  -6.059  1.00 95.04           C  
ATOM    884  C   LEU B 113     -11.118 -31.370  -6.472  1.00 95.04           C  
ATOM    885  CB  LEU B 113     -11.109 -29.726  -4.586  1.00 95.04           C  
ATOM    886  O   LEU B 113     -10.243 -32.233  -6.574  1.00 95.04           O  
ATOM    887  CG  LEU B 113     -10.324 -30.556  -3.568  1.00 95.04           C  
ATOM    888  CD1 LEU B 113      -8.837 -30.228  -3.650  1.00 95.04           C  
ATOM    889  CD2 LEU B 113     -10.854 -30.314  -2.159  1.00 95.04           C  
ATOM    890  N   LEU B 114     -12.414 -31.643  -6.803  1.00 95.45           N  
ATOM    891  CA  LEU B 114     -12.878 -32.981  -7.155  1.00 95.45           C  
ATOM    892  C   LEU B 114     -12.335 -33.405  -8.515  1.00 95.45           C  
ATOM    893  CB  LEU B 114     -14.409 -33.031  -7.166  1.00 95.45           C  
ATOM    894  O   LEU B 114     -11.902 -34.546  -8.687  1.00 95.45           O  
ATOM    895  CG  LEU B 114     -15.104 -32.811  -5.821  1.00 95.45           C  
ATOM    896  CD1 LEU B 114     -16.612 -32.697  -6.017  1.00 95.45           C  
ATOM    897  CD2 LEU B 114     -14.768 -33.941  -4.854  1.00 95.45           C  
ATOM    898  N   CYS B 115     -12.278 -32.517  -9.484  1.00 95.48           N  
ATOM    899  CA  CYS B 115     -11.709 -32.807 -10.795  1.00 95.48           C  
ATOM    900  C   CYS B 115     -10.215 -33.089 -10.690  1.00 95.48           C  
ATOM    901  CB  CYS B 115     -11.950 -31.642 -11.755  1.00 95.48           C  
ATOM    902  O   CYS B 115      -9.679 -33.909 -11.439  1.00 95.48           O  
ATOM    903  SG  CYS B 115     -13.662 -31.505 -12.317  1.00 95.48           S  
ATOM    904  N   SER B 116      -9.502 -32.439  -9.773  1.00 94.55           N  
ATOM    905  CA  SER B 116      -8.064 -32.617  -9.598  1.00 94.55           C  
ATOM    906  C   SER B 116      -7.740 -34.005  -9.056  1.00 94.55           C  
ATOM    907  CB  SER B 116      -7.502 -31.549  -8.658  1.00 94.55           C  
ATOM    908  O   SER B 116      -6.636 -34.514  -9.257  1.00 94.55           O  
ATOM    909  OG  SER B 116      -8.009 -31.717  -7.346  1.00 94.55           O  
ATOM    910  N   ASN B 117      -8.725 -34.652  -8.397  1.00 92.53           N  
ATOM    911  CA  ASN B 117      -8.532 -35.977  -7.818  1.00 92.53           C  
ATOM    912  C   ASN B 117      -9.128 -37.068  -8.703  1.00 92.53           C  
ATOM    913  CB  ASN B 117      -9.137 -36.042  -6.414  1.00 92.53           C  
ATOM    914  O   ASN B 117      -9.148 -38.240  -8.322  1.00 92.53           O  
ATOM    915  CG  ASN B 117      -8.401 -35.167  -5.419  1.00 92.53           C  
ATOM    916  ND2 ASN B 117      -9.144 -34.556  -4.504  1.00 92.53           N  
ATOM    917  OD1 ASN B 117      -7.175 -35.040  -5.473  1.00 92.53           O  
ATOM    918  N   SER B 118      -9.664 -36.739  -9.890  1.00 90.91           N  
ATOM    919  CA  SER B 118     -10.290 -37.696 -10.797  1.00 90.91           C  
ATOM    920  C   SER B 118      -9.249 -38.587 -11.465  1.00 90.91           C  
ATOM    921  CB  SER B 118     -11.109 -36.967 -11.863  1.00 90.91           C  
ATOM    922  O   SER B 118      -8.050 -38.307 -11.399  1.00 90.91           O  
ATOM    923  OG  SER B 118     -10.259 -36.327 -12.799  1.00 90.91           O  
ATOM    924  N   GLN B 119      -9.699 -39.616 -12.116  1.00 87.35           N  
ATOM    925  CA  GLN B 119      -8.815 -40.558 -12.793  1.00 87.35           C  
ATOM    926  C   GLN B 119      -8.066 -39.883 -13.939  1.00 87.35           C  
ATOM    927  CB  GLN B 119      -9.607 -41.756 -13.319  1.00 87.35           C  
ATOM    928  O   GLN B 119      -6.887 -40.164 -14.168  1.00 87.35           O  
ATOM    929  CG  GLN B 119      -8.750 -42.982 -13.605  1.00 87.35           C  
ATOM    930  CD  GLN B 119      -9.485 -44.285 -13.351  1.00 87.35           C  
ATOM    931  NE2 GLN B 119      -9.111 -44.978 -12.282  1.00 87.35           N  
ATOM    932  OE1 GLN B 119     -10.383 -44.664 -14.110  1.00 87.35           O  
ATOM    933  N   GLU B 120      -8.716 -38.956 -14.586  1.00 86.54           N  
ATOM    934  CA  GLU B 120      -8.159 -38.239 -15.729  1.00 86.54           C  
ATOM    935  C   GLU B 120      -6.975 -37.371 -15.313  1.00 86.54           C  
ATOM    936  CB  GLU B 120      -9.233 -37.378 -16.400  1.00 86.54           C  
ATOM    937  O   GLU B 120      -5.985 -37.271 -16.041  1.00 86.54           O  
ATOM    938  CG  GLU B 120      -8.779 -36.730 -17.700  1.00 86.54           C  
ATOM    939  CD  GLU B 120      -9.835 -35.832 -18.324  1.00 86.54           C  
ATOM    940  OE1 GLU B 120      -9.511 -35.081 -19.271  1.00 86.54           O  
ATOM    941  OE2 GLU B 120     -10.997 -35.880 -17.861  1.00 86.54           O  
ATOM    942  N   HIS B 121      -7.021 -36.771 -14.108  1.00 86.98           N  
ATOM    943  CA  HIS B 121      -6.015 -35.797 -13.699  1.00 86.98           C  
ATOM    944  C   HIS B 121      -5.215 -36.300 -12.502  1.00 86.98           C  
ATOM    945  CB  HIS B 121      -6.673 -34.457 -13.365  1.00 86.98           C  
ATOM    946  O   HIS B 121      -4.234 -35.672 -12.098  1.00 86.98           O  
ATOM    947  CG  HIS B 121      -7.202 -33.733 -14.562  1.00 86.98           C  
ATOM    948  CD2 HIS B 121      -8.467 -33.573 -15.016  1.00 86.98           C  
ATOM    949  ND1 HIS B 121      -6.385 -33.070 -15.452  1.00 86.98           N  
ATOM    950  CE1 HIS B 121      -7.128 -32.530 -16.404  1.00 86.98           C  
ATOM    951  NE2 HIS B 121      -8.395 -32.821 -16.163  1.00 86.98           N  
ATOM    952  N   GLY B 122      -5.664 -37.469 -11.974  1.00 83.30           N  
ATOM    953  CA  GLY B 122      -5.126 -37.964 -10.716  1.00 83.30           C  
ATOM    954  C   GLY B 122      -3.626 -38.187 -10.755  1.00 83.30           C  
ATOM    955  O   GLY B 122      -2.947 -38.053  -9.735  1.00 83.30           O  
ATOM    956  N   ALA B 123      -3.060 -38.331 -11.926  1.00 87.25           N  
ATOM    957  CA  ALA B 123      -1.627 -38.588 -12.043  1.00 87.25           C  
ATOM    958  C   ALA B 123      -0.856 -37.295 -12.292  1.00 87.25           C  
ATOM    959  CB  ALA B 123      -1.356 -39.589 -13.163  1.00 87.25           C  
ATOM    960  O   ALA B 123       0.377 -37.292 -12.300  1.00 87.25           O  
ATOM    961  N   HIS B 124      -1.564 -36.222 -12.564  1.00 91.86           N  
ATOM    962  CA  HIS B 124      -0.919 -34.936 -12.801  1.00 91.86           C  
ATOM    963  C   HIS B 124      -0.546 -34.256 -11.488  1.00 91.86           C  
ATOM    964  CB  HIS B 124      -1.829 -34.024 -13.625  1.00 91.86           C  
ATOM    965  O   HIS B 124      -1.043 -34.634 -10.425  1.00 91.86           O  
ATOM    966  CG  HIS B 124      -2.192 -34.587 -14.962  1.00 91.86           C  
ATOM    967  CD2 HIS B 124      -1.813 -35.732 -15.577  1.00 91.86           C  
ATOM    968  ND1 HIS B 124      -3.044 -33.944 -15.834  1.00 91.86           N  
ATOM    969  CE1 HIS B 124      -3.175 -34.673 -16.930  1.00 91.86           C  
ATOM    970  NE2 HIS B 124      -2.438 -35.763 -16.799  1.00 91.86           N  
ATOM    971  N   LYS B 125       0.404 -33.278 -11.548  1.00 91.39           N  
ATOM    972  CA  LYS B 125       0.741 -32.437 -10.402  1.00 91.39           C  
ATOM    973  C   LYS B 125      -0.153 -31.202 -10.344  1.00 91.39           C  
ATOM    974  CB  LYS B 125       2.211 -32.018 -10.458  1.00 91.39           C  
ATOM    975  O   LYS B 125      -0.282 -30.476 -11.332  1.00 91.39           O  
ATOM    976  CG  LYS B 125       2.745 -31.461  -9.146  1.00 91.39           C  
ATOM    977  CD  LYS B 125       4.242 -31.190  -9.223  1.00 91.39           C  
ATOM    978  CE  LYS B 125       4.770 -30.588  -7.928  1.00 91.39           C  
ATOM    979  NZ  LYS B 125       6.235 -30.311  -8.002  1.00 91.39           N  
ATOM    980  N   HIS B 126      -0.822 -30.974  -9.184  1.00 92.70           N  
ATOM    981  CA  HIS B 126      -1.732 -29.847  -9.010  1.00 92.70           C  
ATOM    982  C   HIS B 126      -1.307 -28.972  -7.836  1.00 92.70           C  
ATOM    983  CB  HIS B 126      -3.165 -30.343  -8.804  1.00 92.70           C  
ATOM    984  O   HIS B 126      -0.736 -29.467  -6.862  1.00 92.70           O  
ATOM    985  CG  HIS B 126      -3.636 -31.276  -9.873  1.00 92.70           C  
ATOM    986  CD2 HIS B 126      -4.139 -31.034 -11.107  1.00 92.70           C  
ATOM    987  ND1 HIS B 126      -3.622 -32.646  -9.724  1.00 92.70           N  
ATOM    988  CE1 HIS B 126      -4.096 -33.208 -10.824  1.00 92.70           C  
ATOM    989  NE2 HIS B 126      -4.417 -32.252 -11.678  1.00 92.70           N  
ATOM    990  N   HIS B 127      -1.568 -27.764  -8.013  1.00 94.45           N  
ATOM    991  CA  HIS B 127      -1.286 -26.790  -6.965  1.00 94.45           C  
ATOM    992  C   HIS B 127      -2.435 -25.798  -6.812  1.00 94.45           C  
ATOM    993  CB  HIS B 127       0.015 -26.044  -7.263  1.00 94.45           C  
ATOM    994  O   HIS B 127      -3.108 -25.465  -7.790  1.00 94.45           O  
ATOM    995  CG  HIS B 127       1.171 -26.947  -7.555  1.00 94.45           C  
ATOM    996  CD2 HIS B 127       1.674 -27.398  -8.728  1.00 94.45           C  
ATOM    997  ND1 HIS B 127       1.954 -27.498  -6.563  1.00 94.45           N  
ATOM    998  CE1 HIS B 127       2.891 -28.249  -7.116  1.00 94.45           C  
ATOM    999  NE2 HIS B 127       2.743 -28.205  -8.429  1.00 94.45           N  
ATOM   1000  N   PRO B 128      -2.581 -25.379  -5.562  1.00 96.32           N  
ATOM   1001  CA  PRO B 128      -3.520 -24.259  -5.462  1.00 96.32           C  
ATOM   1002  C   PRO B 128      -3.122 -23.075  -6.340  1.00 96.32           C  
ATOM   1003  CB  PRO B 128      -3.464 -23.883  -3.979  1.00 96.32           C  
ATOM   1004  O   PRO B 128      -1.937 -22.749  -6.443  1.00 96.32           O  
ATOM   1005  CG  PRO B 128      -3.010 -25.127  -3.287  1.00 96.32           C  
ATOM   1006  CD  PRO B 128      -2.057 -25.856  -4.190  1.00 96.32           C  
ATOM   1007  N   ILE B 129      -4.082 -22.448  -6.926  1.00 94.44           N  
ATOM   1008  CA  ILE B 129      -3.826 -21.420  -7.929  1.00 94.44           C  
ATOM   1009  C   ILE B 129      -2.987 -20.300  -7.317  1.00 94.44           C  
ATOM   1010  CB  ILE B 129      -5.142 -20.850  -8.503  1.00 94.44           C  
ATOM   1011  O   ILE B 129      -2.133 -19.717  -7.989  1.00 94.44           O  
ATOM   1012  CG1 ILE B 129      -4.848 -19.886  -9.658  1.00 94.44           C  
ATOM   1013  CG2 ILE B 129      -5.956 -20.158  -7.406  1.00 94.44           C  
ATOM   1014  CD1 ILE B 129      -4.248 -20.556 -10.886  1.00 94.44           C  
ATOM   1015  N   GLU B 130      -3.205 -19.883  -6.079  1.00 93.03           N  
ATOM   1016  CA  GLU B 130      -2.437 -18.827  -5.426  1.00 93.03           C  
ATOM   1017  C   GLU B 130      -0.952 -19.172  -5.379  1.00 93.03           C  
ATOM   1018  CB  GLU B 130      -2.964 -18.575  -4.011  1.00 93.03           C  
ATOM   1019  O   GLU B 130      -0.103 -18.330  -5.677  1.00 93.03           O  
ATOM   1020  CG  GLU B 130      -2.350 -17.360  -3.332  1.00 93.03           C  
ATOM   1021  CD  GLU B 130      -2.956 -17.061  -1.971  1.00 93.03           C  
ATOM   1022  OE1 GLU B 130      -2.594 -16.032  -1.357  1.00 93.03           O  
ATOM   1023  OE2 GLU B 130      -3.801 -17.864  -1.513  1.00 93.03           O  
ATOM   1024  N   GLU B 131      -0.670 -20.389  -5.030  1.00 93.51           N  
ATOM   1025  CA  GLU B 131       0.711 -20.852  -4.942  1.00 93.51           C  
ATOM   1026  C   GLU B 131       1.352 -20.943  -6.324  1.00 93.51           C  
ATOM   1027  CB  GLU B 131       0.780 -22.210  -4.240  1.00 93.51           C  
ATOM   1028  O   GLU B 131       2.512 -20.567  -6.503  1.00 93.51           O  
ATOM   1029  CG  GLU B 131       2.198 -22.696  -3.977  1.00 93.51           C  
ATOM   1030  CD  GLU B 131       2.250 -24.043  -3.275  1.00 93.51           C  
ATOM   1031  OE1 GLU B 131       3.342 -24.653  -3.211  1.00 93.51           O  
ATOM   1032  OE2 GLU B 131       1.191 -24.493  -2.784  1.00 93.51           O  
ATOM   1033  N   ALA B 132       0.607 -21.410  -7.264  1.00 92.58           N  
ATOM   1034  CA  ALA B 132       1.113 -21.543  -8.627  1.00 92.58           C  
ATOM   1035  C   ALA B 132       1.502 -20.184  -9.203  1.00 92.58           C  
ATOM   1036  CB  ALA B 132       0.072 -22.216  -9.518  1.00 92.58           C  
ATOM   1037  O   ALA B 132       2.565 -20.042  -9.812  1.00 92.58           O  
ATOM   1038  N   ALA B 133       0.649 -19.234  -8.992  1.00 91.44           N  
ATOM   1039  CA  ALA B 133       0.911 -17.890  -9.502  1.00 91.44           C  
ATOM   1040  C   ALA B 133       2.172 -17.301  -8.876  1.00 91.44           C  
ATOM   1041  CB  ALA B 133      -0.285 -16.979  -9.240  1.00 91.44           C  
ATOM   1042  O   ALA B 133       3.025 -16.754  -9.578  1.00 91.44           O  
ATOM   1043  N   GLU B 134       2.294 -17.396  -7.564  1.00 89.30           N  
ATOM   1044  CA  GLU B 134       3.455 -16.868  -6.855  1.00 89.30           C  
ATOM   1045  C   GLU B 134       4.734 -17.584  -7.279  1.00 89.30           C  
ATOM   1046  CB  GLU B 134       3.262 -16.988  -5.341  1.00 89.30           C  
ATOM   1047  O   GLU B 134       5.769 -16.947  -7.486  1.00 89.30           O  
ATOM   1048  CG  GLU B 134       2.360 -15.915  -4.749  1.00 89.30           C  
ATOM   1049  CD  GLU B 134       2.783 -14.503  -5.121  1.00 89.30           C  
ATOM   1050  OE1 GLU B 134       1.906 -13.675  -5.455  1.00 89.30           O  
ATOM   1051  OE2 GLU B 134       4.002 -14.223  -5.080  1.00 89.30           O  
ATOM   1052  N   GLU B 135       4.702 -18.894  -7.406  1.00 90.28           N  
ATOM   1053  CA  GLU B 135       5.864 -19.668  -7.831  1.00 90.28           C  
ATOM   1054  C   GLU B 135       6.316 -19.262  -9.231  1.00 90.28           C  
ATOM   1055  CB  GLU B 135       5.555 -21.167  -7.792  1.00 90.28           C  
ATOM   1056  O   GLU B 135       7.515 -19.135  -9.489  1.00 90.28           O  
ATOM   1057  CG  GLU B 135       6.787 -22.052  -7.912  1.00 90.28           C  
ATOM   1058  CD  GLU B 135       6.490 -23.527  -7.692  1.00 90.28           C  
ATOM   1059  OE1 GLU B 135       7.400 -24.365  -7.887  1.00 90.28           O  
ATOM   1060  OE2 GLU B 135       5.339 -23.847  -7.322  1.00 90.28           O  
ATOM   1061  N   HIS B 136       5.380 -19.113 -10.074  1.00 87.85           N  
ATOM   1062  CA  HIS B 136       5.702 -18.686 -11.430  1.00 87.85           C  
ATOM   1063  C   HIS B 136       6.389 -17.324 -11.430  1.00 87.85           C  
ATOM   1064  CB  HIS B 136       4.439 -18.637 -12.291  1.00 87.85           C  
ATOM   1065  O   HIS B 136       7.386 -17.127 -12.128  1.00 87.85           O  
ATOM   1066  CG  HIS B 136       4.713 -18.429 -13.747  1.00 87.85           C  
ATOM   1067  CD2 HIS B 136       4.553 -17.340 -14.535  1.00 87.85           C  
ATOM   1068  ND1 HIS B 136       5.213 -19.423 -14.560  1.00 87.85           N  
ATOM   1069  CE1 HIS B 136       5.350 -18.953 -15.788  1.00 87.85           C  
ATOM   1070  NE2 HIS B 136       4.956 -17.691 -15.800  1.00 87.85           N  
ATOM   1071  N   ARG B 137       5.872 -16.410 -10.672  1.00 89.11           N  
ATOM   1072  CA  ARG B 137       6.470 -15.082 -10.580  1.00 89.11           C  
ATOM   1073  C   ARG B 137       7.885 -15.156 -10.017  1.00 89.11           C  
ATOM   1074  CB  ARG B 137       5.608 -14.163  -9.712  1.00 89.11           C  
ATOM   1075  O   ARG B 137       8.802 -14.520 -10.542  1.00 89.11           O  
ATOM   1076  CG  ARG B 137       4.396 -13.594 -10.432  1.00 89.11           C  
ATOM   1077  CD  ARG B 137       3.660 -12.572  -9.576  1.00 89.11           C  
ATOM   1078  NE  ARG B 137       2.890 -13.213  -8.514  1.00 89.11           N  
ATOM   1079  NH1 ARG B 137       0.978 -13.485  -9.781  1.00 89.11           N  
ATOM   1080  NH2 ARG B 137       1.028 -14.202  -7.604  1.00 89.11           N  
ATOM   1081  CZ  ARG B 137       1.634 -13.632  -8.636  1.00 89.11           C  
ATOM   1082  N   GLU B 138       8.077 -15.961  -9.006  1.00 89.80           N  
ATOM   1083  CA  GLU B 138       9.392 -16.127  -8.393  1.00 89.80           C  
ATOM   1084  C   GLU B 138      10.388 -16.732  -9.379  1.00 89.80           C  
ATOM   1085  CB  GLU B 138       9.294 -17.003  -7.141  1.00 89.80           C  
ATOM   1086  O   GLU B 138      11.549 -16.322  -9.425  1.00 89.80           O  
ATOM   1087  CG  GLU B 138       8.674 -16.297  -5.944  1.00 89.80           C  
ATOM   1088  CD  GLU B 138       9.445 -15.061  -5.510  1.00 89.80           C  
ATOM   1089  OE1 GLU B 138       8.815 -14.083  -5.046  1.00 89.80           O  
ATOM   1090  OE2 GLU B 138      10.690 -15.070  -5.635  1.00 89.80           O  
ATOM   1091  N   LYS B 139       9.952 -17.699 -10.095  1.00 88.47           N  
ATOM   1092  CA  LYS B 139      10.812 -18.315 -11.101  1.00 88.47           C  
ATOM   1093  C   LYS B 139      11.245 -17.297 -12.152  1.00 88.47           C  
ATOM   1094  CB  LYS B 139      10.096 -19.488 -11.773  1.00 88.47           C  
ATOM   1095  O   LYS B 139      12.411 -17.267 -12.551  1.00 88.47           O  
ATOM   1096  CG  LYS B 139      10.071 -20.759 -10.936  1.00 88.47           C  
ATOM   1097  CD  LYS B 139       9.392 -21.903 -11.677  1.00 88.47           C  
ATOM   1098  CE  LYS B 139       9.288 -23.149 -10.809  1.00 88.47           C  
ATOM   1099  NZ  LYS B 139       8.556 -24.250 -11.504  1.00 88.47           N  
ATOM   1100  N   LEU B 140      10.306 -16.517 -12.547  1.00 86.54           N  
ATOM   1101  CA  LEU B 140      10.605 -15.480 -13.529  1.00 86.54           C  
ATOM   1102  C   LEU B 140      11.629 -14.492 -12.981  1.00 86.54           C  
ATOM   1103  CB  LEU B 140       9.327 -14.738 -13.931  1.00 86.54           C  
ATOM   1104  O   LEU B 140      12.562 -14.103 -13.688  1.00 86.54           O  
ATOM   1105  CG  LEU B 140       8.425 -15.442 -14.946  1.00 86.54           C  
ATOM   1106  CD1 LEU B 140       7.060 -14.764 -15.001  1.00 86.54           C  
ATOM   1107  CD2 LEU B 140       9.078 -15.454 -16.324  1.00 86.54           C  
ATOM   1108  N   LEU B 141      11.465 -14.117 -11.765  1.00 86.98           N  
ATOM   1109  CA  LEU B 141      12.393 -13.187 -11.131  1.00 86.98           C  
ATOM   1110  C   LEU B 141      13.792 -13.788 -11.046  1.00 86.98           C  
ATOM   1111  CB  LEU B 141      11.902 -12.809  -9.731  1.00 86.98           C  
ATOM   1112  O   LEU B 141      14.785 -13.094 -11.278  1.00 86.98           O  
ATOM   1113  CG  LEU B 141      10.709 -11.854  -9.666  1.00 86.98           C  
ATOM   1114  CD1 LEU B 141      10.238 -11.691  -8.224  1.00 86.98           C  
ATOM   1115  CD2 LEU B 141      11.072 -10.502 -10.271  1.00 86.98           C  
ATOM   1116  N   LYS B 142      13.876 -15.045 -10.686  1.00 88.59           N  
ATOM   1117  CA  LYS B 142      15.162 -15.732 -10.605  1.00 88.59           C  
ATOM   1118  C   LYS B 142      15.855 -15.764 -11.965  1.00 88.59           C  
ATOM   1119  CB  LYS B 142      14.978 -17.155 -10.077  1.00 88.59           C  
ATOM   1120  O   LYS B 142      17.060 -15.525 -12.059  1.00 88.59           O  
ATOM   1121  CG  LYS B 142      14.741 -17.232  -8.576  1.00 88.59           C  
ATOM   1122  CD  LYS B 142      14.622 -18.675  -8.102  1.00 88.59           C  
ATOM   1123  CE  LYS B 142      14.300 -18.752  -6.616  1.00 88.59           C  
ATOM   1124  NZ  LYS B 142      14.099 -20.161  -6.164  1.00 88.59           N  
ATOM   1125  N   GLN B 143      15.101 -16.061 -12.944  1.00 82.38           N  
ATOM   1126  CA  GLN B 143      15.646 -16.103 -14.297  1.00 82.38           C  
ATOM   1127  C   GLN B 143      16.173 -14.735 -14.720  1.00 82.38           C  
ATOM   1128  CB  GLN B 143      14.587 -16.588 -15.288  1.00 82.38           C  
ATOM   1129  O   GLN B 143      17.235 -14.637 -15.338  1.00 82.38           O  
ATOM   1130  CG  GLN B 143      14.235 -18.062 -15.140  1.00 82.38           C  
ATOM   1131  CD  GLN B 143      13.157 -18.508 -16.109  1.00 82.38           C  
ATOM   1132  NE2 GLN B 143      13.215 -19.770 -16.521  1.00 82.38           N  
ATOM   1133  OE1 GLN B 143      12.278 -17.725 -16.484  1.00 82.38           O  
ATOM   1134  N   MET B 144      15.508 -13.730 -14.398  1.00 81.84           N  
ATOM   1135  CA  MET B 144      15.904 -12.371 -14.756  1.00 81.84           C  
ATOM   1136  C   MET B 144      17.175 -11.963 -14.020  1.00 81.84           C  
ATOM   1137  CB  MET B 144      14.779 -11.383 -14.443  1.00 81.84           C  
ATOM   1138  O   MET B 144      18.039 -11.293 -14.588  1.00 81.84           O  
ATOM   1139  CG  MET B 144      13.599 -11.475 -15.398  1.00 81.84           C  
ATOM   1140  SD  MET B 144      12.275 -10.269 -14.998  1.00 81.84           S  
ATOM   1141  CE  MET B 144      12.991  -8.761 -15.710  1.00 81.84           C  
ATOM   1142  N   ARG B 145      17.269 -12.329 -12.797  1.00 78.25           N  
ATOM   1143  CA  ARG B 145      18.447 -12.016 -11.995  1.00 78.25           C  
ATOM   1144  C   ARG B 145      19.701 -12.641 -12.596  1.00 78.25           C  
ATOM   1145  CB  ARG B 145      18.261 -12.497 -10.554  1.00 78.25           C  
ATOM   1146  O   ARG B 145      20.764 -12.017 -12.616  1.00 78.25           O  
ATOM   1147  CG  ARG B 145      19.218 -11.857  -9.562  1.00 78.25           C  
ATOM   1148  CD  ARG B 145      18.943 -12.315  -8.137  1.00 78.25           C  
ATOM   1149  NE  ARG B 145      17.954 -11.466  -7.479  1.00 78.25           N  
ATOM   1150  NH1 ARG B 145      17.211 -13.102  -6.027  1.00 78.25           N  
ATOM   1151  NH2 ARG B 145      16.289 -11.004  -5.965  1.00 78.25           N  
ATOM   1152  CZ  ARG B 145      17.154 -11.860  -6.492  1.00 78.25           C  
ATOM   1153  N   ILE B 146      19.584 -13.840 -13.088  1.00 75.75           N  
ATOM   1154  CA  ILE B 146      20.699 -14.556 -13.699  1.00 75.75           C  
ATOM   1155  C   ILE B 146      21.142 -13.834 -14.969  1.00 75.75           C  
ATOM   1156  CB  ILE B 146      20.323 -16.020 -14.019  1.00 75.75           C  
ATOM   1157  O   ILE B 146      22.340 -13.714 -15.237  1.00 75.75           O  
ATOM   1158  CG1 ILE B 146      20.003 -16.784 -12.728  1.00 75.75           C  
ATOM   1159  CG2 ILE B 146      21.447 -16.709 -14.799  1.00 75.75           C  
ATOM   1160  CD1 ILE B 146      19.349 -18.139 -12.957  1.00 75.75           C  
ATOM   1161  N   LEU B 147      20.223 -13.289 -15.672  1.00 68.98           N  
ATOM   1162  CA  LEU B 147      20.512 -12.605 -16.928  1.00 68.98           C  
ATOM   1163  C   LEU B 147      21.205 -11.271 -16.674  1.00 68.98           C  
ATOM   1164  CB  LEU B 147      19.224 -12.381 -17.725  1.00 68.98           C  
ATOM   1165  O   LEU B 147      22.072 -10.859 -17.448  1.00 68.98           O  
ATOM   1166  CG  LEU B 147      18.578 -13.626 -18.334  1.00 68.98           C  
ATOM   1167  CD1 LEU B 147      17.250 -13.266 -18.993  1.00 68.98           C  
ATOM   1168  CD2 LEU B 147      19.520 -14.280 -19.339  1.00 68.98           C  
ATOM   1169  N   TRP B 148      20.891 -10.618 -15.583  1.00 68.41           N  
ATOM   1170  CA  TRP B 148      21.427  -9.287 -15.313  1.00 68.41           C  
ATOM   1171  C   TRP B 148      22.795  -9.377 -14.645  1.00 68.41           C  
ATOM   1172  CB  TRP B 148      20.465  -8.488 -14.430  1.00 68.41           C  
ATOM   1173  O   TRP B 148      23.598  -8.445 -14.733  1.00 68.41           O  
ATOM   1174  CG  TRP B 148      19.221  -8.040 -15.136  1.00 68.41           C  
ATOM   1175  CD1 TRP B 148      19.072  -7.806 -16.475  1.00 68.41           C  
ATOM   1176  CD2 TRP B 148      17.950  -7.765 -14.538  1.00 68.41           C  
ATOM   1177  CE2 TRP B 148      17.076  -7.370 -15.574  1.00 68.41           C  
ATOM   1178  CE3 TRP B 148      17.466  -7.816 -13.224  1.00 68.41           C  
ATOM   1179  NE1 TRP B 148      17.784  -7.404 -16.745  1.00 68.41           N  
ATOM   1180  CH2 TRP B 148      15.295  -7.086 -14.042  1.00 68.41           C  
ATOM   1181  CZ2 TRP B 148      15.743  -7.028 -15.337  1.00 68.41           C  
ATOM   1182  CZ3 TRP B 148      16.139  -7.474 -12.989  1.00 68.41           C  
ATOM   1183  N   LYS B 149      23.137 -10.385 -13.889  1.00 65.70           N  
ATOM   1184  CA  LYS B 149      24.455 -10.590 -13.295  1.00 65.70           C  
ATOM   1185  C   LYS B 149      25.488 -10.946 -14.361  1.00 65.70           C  
ATOM   1186  CB  LYS B 149      24.399 -11.688 -12.232  1.00 65.70           C  
ATOM   1187  O   LYS B 149      26.684 -10.712 -14.175  1.00 65.70           O  
ATOM   1188  CG  LYS B 149      23.852 -11.222 -10.890  1.00 65.70           C  
ATOM   1189  CD  LYS B 149      23.991 -12.302  -9.825  1.00 65.70           C  
ATOM   1190  CE  LYS B 149      23.414 -11.850  -8.490  1.00 65.70           C  
ATOM   1191  NZ  LYS B 149      23.551 -12.904  -7.441  1.00 65.70           N  
ATOM   1192  N   LYS B 150      25.145 -11.317 -15.550  1.00 51.58           N  
ATOM   1193  CA  LYS B 150      26.072 -11.632 -16.634  1.00 51.58           C  
ATOM   1194  C   LYS B 150      26.449 -10.378 -17.417  1.00 51.58           C  
ATOM   1195  CB  LYS B 150      25.464 -12.674 -17.574  1.00 51.58           C  
ATOM   1196  O   LYS B 150      27.596 -10.227 -17.843  1.00 51.58           O  
ATOM   1197  CG  LYS B 150      25.672 -14.112 -17.122  1.00 51.58           C  
ATOM   1198  CD  LYS B 150      25.144 -15.103 -18.151  1.00 51.58           C  
ATOM   1199  CE  LYS B 150      25.374 -16.542 -17.712  1.00 51.58           C  
ATOM   1200  NZ  LYS B 150      24.912 -17.518 -18.745  1.00 51.58           N  
TER    1201      LYS B 150                                                      
ATOM   1202  N   MET C   1     -15.489  -8.961   2.649  1.00 41.33           N  
ATOM   1203  CA  MET C   1     -14.239  -9.111   1.910  1.00 41.33           C  
ATOM   1204  C   MET C   1     -13.511  -7.776   1.796  1.00 41.33           C  
ATOM   1205  CB  MET C   1     -14.503  -9.684   0.517  1.00 41.33           C  
ATOM   1206  O   MET C   1     -12.287  -7.718   1.932  1.00 41.33           O  
ATOM   1207  CG  MET C   1     -14.605 -11.200   0.486  1.00 41.33           C  
ATOM   1208  SD  MET C   1     -14.514 -11.878  -1.217  1.00 41.33           S  
ATOM   1209  CE  MET C   1     -15.958 -12.977  -1.201  1.00 41.33           C  
ATOM   1210  N   ASP C   2     -14.399  -6.704   1.659  1.00 58.05           N  
ATOM   1211  CA  ASP C   2     -13.861  -5.355   1.519  1.00 58.05           C  
ATOM   1212  C   ASP C   2     -13.280  -4.856   2.840  1.00 58.05           C  
ATOM   1213  CB  ASP C   2     -14.945  -4.394   1.025  1.00 58.05           C  
ATOM   1214  O   ASP C   2     -12.216  -4.233   2.860  1.00 58.05           O  
ATOM   1215  CG  ASP C   2     -15.181  -4.486  -0.472  1.00 58.05           C  
ATOM   1216  OD1 ASP C   2     -14.342  -5.074  -1.187  1.00 58.05           O  
ATOM   1217  OD2 ASP C   2     -16.216  -3.964  -0.941  1.00 58.05           O  
ATOM   1218  N   SER C   3     -13.912  -5.479   3.899  1.00 64.38           N  
ATOM   1219  CA  SER C   3     -13.461  -5.011   5.205  1.00 64.38           C  
ATOM   1220  C   SER C   3     -12.134  -5.653   5.595  1.00 64.38           C  
ATOM   1221  CB  SER C   3     -14.514  -5.309   6.274  1.00 64.38           C  
ATOM   1222  O   SER C   3     -11.244  -4.981   6.120  1.00 64.38           O  
ATOM   1223  OG  SER C   3     -13.999  -5.059   7.571  1.00 64.38           O  
ATOM   1224  N   ASP C   4     -12.010  -6.904   5.241  1.00 71.32           N  
ATOM   1225  CA  ASP C   4     -10.776  -7.619   5.552  1.00 71.32           C  
ATOM   1226  C   ASP C   4      -9.603  -7.067   4.745  1.00 71.32           C  
ATOM   1227  CB  ASP C   4     -10.942  -9.116   5.282  1.00 71.32           C  
ATOM   1228  O   ASP C   4      -8.495  -6.927   5.267  1.00 71.32           O  
ATOM   1229  CG  ASP C   4     -11.798  -9.816   6.323  1.00 71.32           C  
ATOM   1230  OD1 ASP C   4     -11.955  -9.282   7.442  1.00 71.32           O  
ATOM   1231  OD2 ASP C   4     -12.318 -10.912   6.023  1.00 71.32           O  
ATOM   1232  N   PHE C   5      -9.943  -6.691   3.564  1.00 73.98           N  
ATOM   1233  CA  PHE C   5      -8.948  -6.106   2.672  1.00 73.98           C  
ATOM   1234  C   PHE C   5      -8.446  -4.775   3.219  1.00 73.98           C  
ATOM   1235  CB  PHE C   5      -9.531  -5.911   1.269  1.00 73.98           C  
ATOM   1236  O   PHE C   5      -7.237  -4.565   3.342  1.00 73.98           O  
ATOM   1237  CG  PHE C   5      -8.563  -5.305   0.289  1.00 73.98           C  
ATOM   1238  CD1 PHE C   5      -8.575  -3.940   0.033  1.00 73.98           C  
ATOM   1239  CD2 PHE C   5      -7.641  -6.102  -0.377  1.00 73.98           C  
ATOM   1240  CE1 PHE C   5      -7.681  -3.376  -0.874  1.00 73.98           C  
ATOM   1241  CE2 PHE C   5      -6.744  -5.546  -1.285  1.00 73.98           C  
ATOM   1242  CZ  PHE C   5      -6.766  -4.183  -1.532  1.00 73.98           C  
ATOM   1243  N   SER C   6      -9.367  -4.015   3.572  1.00 77.00           N  
ATOM   1244  CA  SER C   6      -9.025  -2.695   4.090  1.00 77.00           C  
ATOM   1245  C   SER C   6      -8.211  -2.798   5.376  1.00 77.00           C  
ATOM   1246  CB  SER C   6     -10.290  -1.874   4.343  1.00 77.00           C  
ATOM   1247  O   SER C   6      -7.214  -2.093   5.544  1.00 77.00           O  
ATOM   1248  OG  SER C   6     -11.080  -2.466   5.360  1.00 77.00           O  
ATOM   1249  N   HIS C   7      -8.568  -3.799   6.187  1.00 82.46           N  
ATOM   1250  CA  HIS C   7      -7.886  -3.971   7.464  1.00 82.46           C  
ATOM   1251  C   HIS C   7      -6.456  -4.461   7.262  1.00 82.46           C  
ATOM   1252  CB  HIS C   7      -8.655  -4.948   8.355  1.00 82.46           C  
ATOM   1253  O   HIS C   7      -5.531  -3.980   7.922  1.00 82.46           O  
ATOM   1254  CG  HIS C   7      -8.124  -5.031   9.751  1.00 82.46           C  
ATOM   1255  CD2 HIS C   7      -8.361  -4.262  10.840  1.00 82.46           C  
ATOM   1256  ND1 HIS C   7      -7.230  -6.001  10.150  1.00 82.46           N  
ATOM   1257  CE1 HIS C   7      -6.940  -5.824  11.429  1.00 82.46           C  
ATOM   1258  NE2 HIS C   7      -7.613  -4.776  11.871  1.00 82.46           N  
ATOM   1259  N   ALA C   8      -6.300  -5.324   6.373  1.00 85.19           N  
ATOM   1260  CA  ALA C   8      -4.971  -5.861   6.093  1.00 85.19           C  
ATOM   1261  C   ALA C   8      -4.043  -4.776   5.552  1.00 85.19           C  
ATOM   1262  CB  ALA C   8      -5.063  -7.020   5.102  1.00 85.19           C  
ATOM   1263  O   ALA C   8      -2.882  -4.686   5.957  1.00 85.19           O  
ATOM   1264  N   PHE C   9      -4.570  -3.935   4.676  1.00 87.34           N  
ATOM   1265  CA  PHE C   9      -3.778  -2.839   4.130  1.00 87.34           C  
ATOM   1266  C   PHE C   9      -3.416  -1.837   5.219  1.00 87.34           C  
ATOM   1267  CB  PHE C   9      -4.539  -2.136   3.001  1.00 87.34           C  
ATOM   1268  O   PHE C   9      -2.260  -1.423   5.329  1.00 87.34           O  
ATOM   1269  CG  PHE C   9      -4.226  -2.674   1.631  1.00 87.34           C  
ATOM   1270  CD1 PHE C   9      -3.102  -2.240   0.938  1.00 87.34           C  
ATOM   1271  CD2 PHE C   9      -5.056  -3.615   1.036  1.00 87.34           C  
ATOM   1272  CE1 PHE C   9      -2.810  -2.736  -0.330  1.00 87.34           C  
ATOM   1273  CE2 PHE C   9      -4.770  -4.116  -0.232  1.00 87.34           C  
ATOM   1274  CZ  PHE C   9      -3.648  -3.674  -0.913  1.00 87.34           C  
ATOM   1275  N   GLN C  10      -4.385  -1.528   6.011  1.00 85.99           N  
ATOM   1276  CA  GLN C  10      -4.188  -0.532   7.059  1.00 85.99           C  
ATOM   1277  C   GLN C  10      -3.111  -0.976   8.045  1.00 85.99           C  
ATOM   1278  CB  GLN C  10      -5.499  -0.265   7.800  1.00 85.99           C  
ATOM   1279  O   GLN C  10      -2.278  -0.171   8.466  1.00 85.99           O  
ATOM   1280  CG  GLN C  10      -6.523   0.507   6.979  1.00 85.99           C  
ATOM   1281  CD  GLN C  10      -7.841   0.692   7.708  1.00 85.99           C  
ATOM   1282  NE2 GLN C  10      -8.506   1.814   7.455  1.00 85.99           N  
ATOM   1283  OE1 GLN C  10      -8.258  -0.167   8.491  1.00 85.99           O  
ATOM   1284  N   LYS C  11      -3.087  -2.254   8.315  1.00 90.70           N  
ATOM   1285  CA  LYS C  11      -2.094  -2.793   9.240  1.00 90.70           C  
ATOM   1286  C   LYS C  11      -0.684  -2.654   8.674  1.00 90.70           C  
ATOM   1287  CB  LYS C  11      -2.391  -4.260   9.552  1.00 90.70           C  
ATOM   1288  O   LYS C  11       0.257  -2.341   9.406  1.00 90.70           O  
ATOM   1289  CG  LYS C  11      -1.476  -4.867  10.606  1.00 90.70           C  
ATOM   1290  CD  LYS C  11      -1.839  -6.318  10.893  1.00 90.70           C  
ATOM   1291  CE  LYS C  11      -0.873  -6.950  11.886  1.00 90.70           C  
ATOM   1292  NZ  LYS C  11      -1.159  -8.402  12.088  1.00 90.70           N  
ATOM   1293  N   GLU C  12      -0.527  -2.767   7.467  1.00 93.90           N  
ATOM   1294  CA  GLU C  12       0.786  -2.730   6.830  1.00 93.90           C  
ATOM   1295  C   GLU C  12       1.332  -1.306   6.772  1.00 93.90           C  
ATOM   1296  CB  GLU C  12       0.718  -3.325   5.422  1.00 93.90           C  
ATOM   1297  O   GLU C  12       2.547  -1.102   6.729  1.00 93.90           O  
ATOM   1298  CG  GLU C  12       0.469  -4.826   5.399  1.00 93.90           C  
ATOM   1299  CD  GLU C  12       1.568  -5.627   6.081  1.00 93.90           C  
ATOM   1300  OE1 GLU C  12       1.275  -6.710   6.636  1.00 93.90           O  
ATOM   1301  OE2 GLU C  12       2.731  -5.166   6.059  1.00 93.90           O  
ATOM   1302  N   LEU C  13       0.466  -0.300   6.858  1.00 96.46           N  
ATOM   1303  CA  LEU C  13       0.858   1.089   6.644  1.00 96.46           C  
ATOM   1304  C   LEU C  13       1.210   1.764   7.966  1.00 96.46           C  
ATOM   1305  CB  LEU C  13      -0.264   1.862   5.946  1.00 96.46           C  
ATOM   1306  O   LEU C  13       1.367   2.986   8.022  1.00 96.46           O  
ATOM   1307  CG  LEU C  13      -0.559   1.469   4.498  1.00 96.46           C  
ATOM   1308  CD1 LEU C  13      -1.781   2.222   3.983  1.00 96.46           C  
ATOM   1309  CD2 LEU C  13       0.654   1.738   3.613  1.00 96.46           C  
ATOM   1310  N   THR C  14       1.344   0.973   8.969  1.00 94.84           N  
ATOM   1311  CA  THR C  14       1.682   1.501  10.286  1.00 94.84           C  
ATOM   1312  C   THR C  14       3.186   1.416  10.532  1.00 94.84           C  
ATOM   1313  CB  THR C  14       0.933   0.747  11.400  1.00 94.84           C  
ATOM   1314  O   THR C  14       3.836   0.458  10.111  1.00 94.84           O  
ATOM   1315  CG2 THR C  14      -0.577   0.885  11.238  1.00 94.84           C  
ATOM   1316  OG1 THR C  14       1.284  -0.641  11.348  1.00 94.84           O  
ATOM   1317  N   CYS C  15       3.765   2.490  11.120  1.00 96.04           N  
ATOM   1318  CA  CYS C  15       5.169   2.514  11.513  1.00 96.04           C  
ATOM   1319  C   CYS C  15       5.418   1.599  12.707  1.00 96.04           C  
ATOM   1320  CB  CYS C  15       5.607   3.939  11.851  1.00 96.04           C  
ATOM   1321  O   CYS C  15       4.674   1.637  13.688  1.00 96.04           O  
ATOM   1322  SG  CYS C  15       7.360   4.084  12.262  1.00 96.04           S  
ATOM   1323  N   VAL C  16       6.415   0.764  12.632  1.00 94.45           N  
ATOM   1324  CA  VAL C  16       6.691  -0.210  13.683  1.00 94.45           C  
ATOM   1325  C   VAL C  16       7.203   0.506  14.931  1.00 94.45           C  
ATOM   1326  CB  VAL C  16       7.714  -1.271  13.220  1.00 94.45           C  
ATOM   1327  O   VAL C  16       7.198  -0.061  16.026  1.00 94.45           O  
ATOM   1328  CG1 VAL C  16       7.136  -2.123  12.092  1.00 94.45           C  
ATOM   1329  CG2 VAL C  16       9.012  -0.600  12.775  1.00 94.45           C  
ATOM   1330  N   ILE C  17       7.655   1.710  14.842  1.00 92.80           N  
ATOM   1331  CA  ILE C  17       8.218   2.455  15.963  1.00 92.80           C  
ATOM   1332  C   ILE C  17       7.099   3.165  16.723  1.00 92.80           C  
ATOM   1333  CB  ILE C  17       9.275   3.477  15.489  1.00 92.80           C  
ATOM   1334  O   ILE C  17       6.910   2.933  17.920  1.00 92.80           O  
ATOM   1335  CG1 ILE C  17      10.438   2.758  14.794  1.00 92.80           C  
ATOM   1336  CG2 ILE C  17       9.777   4.320  16.665  1.00 92.80           C  
ATOM   1337  CD1 ILE C  17      11.457   3.697  14.163  1.00 92.80           C  
ATOM   1338  N   CYS C  18       6.222   3.927  16.077  1.00 93.44           N  
ATOM   1339  CA  CYS C  18       5.207   4.719  16.762  1.00 93.44           C  
ATOM   1340  C   CYS C  18       3.851   4.025  16.715  1.00 93.44           C  
ATOM   1341  CB  CYS C  18       5.100   6.110  16.139  1.00 93.44           C  
ATOM   1342  O   CYS C  18       2.929   4.404  17.440  1.00 93.44           O  
ATOM   1343  SG  CYS C  18       4.404   6.110  14.472  1.00 93.44           S  
ATOM   1344  N   LEU C  19       3.693   3.096  15.823  1.00 93.49           N  
ATOM   1345  CA  LEU C  19       2.501   2.268  15.673  1.00 93.49           C  
ATOM   1346  C   LEU C  19       1.347   3.077  15.089  1.00 93.49           C  
ATOM   1347  CB  LEU C  19       2.090   1.671  17.021  1.00 93.49           C  
ATOM   1348  O   LEU C  19       0.181   2.716  15.263  1.00 93.49           O  
ATOM   1349  CG  LEU C  19       3.113   0.756  17.697  1.00 93.49           C  
ATOM   1350  CD1 LEU C  19       2.557   0.221  19.013  1.00 93.49           C  
ATOM   1351  CD2 LEU C  19       3.500  -0.391  16.770  1.00 93.49           C  
ATOM   1352  N   ASN C  20       1.581   4.193  14.514  1.00 90.94           N  
ATOM   1353  CA  ASN C  20       0.617   4.980  13.753  1.00 90.94           C  
ATOM   1354  C   ASN C  20       0.880   4.890  12.252  1.00 90.94           C  
ATOM   1355  CB  ASN C  20       0.636   6.441  14.208  1.00 90.94           C  
ATOM   1356  O   ASN C  20       1.912   4.365  11.829  1.00 90.94           O  
ATOM   1357  CG  ASN C  20       0.222   6.606  15.657  1.00 90.94           C  
ATOM   1358  ND2 ASN C  20       1.140   7.090  16.485  1.00 90.94           N  
ATOM   1359  OD1 ASN C  20      -0.914   6.301  16.029  1.00 90.94           O  
ATOM   1360  N   TYR C  21      -0.128   5.389  11.488  1.00 94.87           N  
ATOM   1361  CA  TYR C  21       0.129   5.464  10.054  1.00 94.87           C  
ATOM   1362  C   TYR C  21       1.421   6.220   9.770  1.00 94.87           C  
ATOM   1363  CB  TYR C  21      -1.041   6.139   9.333  1.00 94.87           C  
ATOM   1364  O   TYR C  21       1.738   7.198  10.452  1.00 94.87           O  
ATOM   1365  CG  TYR C  21      -2.219   5.225   9.099  1.00 94.87           C  
ATOM   1366  CD1 TYR C  21      -2.040   3.946   8.575  1.00 94.87           C  
ATOM   1367  CD2 TYR C  21      -3.513   5.637   9.399  1.00 94.87           C  
ATOM   1368  CE1 TYR C  21      -3.123   3.101   8.355  1.00 94.87           C  
ATOM   1369  CE2 TYR C  21      -4.603   4.801   9.184  1.00 94.87           C  
ATOM   1370  OH  TYR C  21      -5.474   2.704   8.448  1.00 94.87           O  
ATOM   1371  CZ  TYR C  21      -4.398   3.536   8.663  1.00 94.87           C  
ATOM   1372  N   LEU C  22       2.110   5.773   8.793  1.00 96.88           N  
ATOM   1373  CA  LEU C  22       3.377   6.389   8.415  1.00 96.88           C  
ATOM   1374  C   LEU C  22       3.201   7.882   8.161  1.00 96.88           C  
ATOM   1375  CB  LEU C  22       3.952   5.711   7.168  1.00 96.88           C  
ATOM   1376  O   LEU C  22       2.207   8.302   7.564  1.00 96.88           O  
ATOM   1377  CG  LEU C  22       4.464   4.281   7.348  1.00 96.88           C  
ATOM   1378  CD1 LEU C  22       4.461   3.545   6.013  1.00 96.88           C  
ATOM   1379  CD2 LEU C  22       5.861   4.286   7.959  1.00 96.88           C  
ATOM   1380  N   VAL C  23       4.093   8.659   8.700  1.00 93.72           N  
ATOM   1381  CA  VAL C  23       4.182  10.091   8.438  1.00 93.72           C  
ATOM   1382  C   VAL C  23       5.503  10.409   7.740  1.00 93.72           C  
ATOM   1383  CB  VAL C  23       4.054  10.915   9.738  1.00 93.72           C  
ATOM   1384  O   VAL C  23       6.577  10.115   8.269  1.00 93.72           O  
ATOM   1385  CG1 VAL C  23       4.200  12.408   9.448  1.00 93.72           C  
ATOM   1386  CG2 VAL C  23       2.719  10.628  10.422  1.00 93.72           C  
ATOM   1387  N   ASP C  24       5.421  11.035   6.527  1.00 93.98           N  
ATOM   1388  CA  ASP C  24       6.618  11.259   5.723  1.00 93.98           C  
ATOM   1389  C   ASP C  24       7.459   9.988   5.624  1.00 93.98           C  
ATOM   1390  CB  ASP C  24       7.453  12.399   6.309  1.00 93.98           C  
ATOM   1391  O   ASP C  24       8.630   9.982   6.010  1.00 93.98           O  
ATOM   1392  CG  ASP C  24       8.487  12.938   5.336  1.00 93.98           C  
ATOM   1393  OD1 ASP C  24       8.317  12.769   4.109  1.00 93.98           O  
ATOM   1394  OD2 ASP C  24       9.482  13.535   5.800  1.00 93.98           O  
ATOM   1395  N   PRO C  25       6.903   8.932   5.007  1.00 97.11           N  
ATOM   1396  CA  PRO C  25       7.526   7.607   4.977  1.00 97.11           C  
ATOM   1397  C   PRO C  25       8.858   7.598   4.229  1.00 97.11           C  
ATOM   1398  CB  PRO C  25       6.488   6.746   4.253  1.00 97.11           C  
ATOM   1399  O   PRO C  25       8.972   8.196   3.157  1.00 97.11           O  
ATOM   1400  CG  PRO C  25       5.694   7.712   3.435  1.00 97.11           C  
ATOM   1401  CD  PRO C  25       5.727   9.052   4.113  1.00 97.11           C  
ATOM   1402  N   VAL C  26       9.836   6.897   4.790  1.00 94.37           N  
ATOM   1403  CA  VAL C  26      11.137   6.693   4.161  1.00 94.37           C  
ATOM   1404  C   VAL C  26      11.485   5.206   4.162  1.00 94.37           C  
ATOM   1405  CB  VAL C  26      12.245   7.500   4.874  1.00 94.37           C  
ATOM   1406  O   VAL C  26      11.139   4.482   5.099  1.00 94.37           O  
ATOM   1407  CG1 VAL C  26      11.990   9.000   4.742  1.00 94.37           C  
ATOM   1408  CG2 VAL C  26      12.336   7.097   6.344  1.00 94.37           C  
ATOM   1409  N   THR C  27      12.056   4.713   3.120  1.00 93.81           N  
ATOM   1410  CA  THR C  27      12.560   3.349   3.014  1.00 93.81           C  
ATOM   1411  C   THR C  27      14.086   3.335   3.009  1.00 93.81           C  
ATOM   1412  CB  THR C  27      12.034   2.655   1.744  1.00 93.81           C  
ATOM   1413  O   THR C  27      14.716   4.010   2.193  1.00 93.81           O  
ATOM   1414  CG2 THR C  27      12.497   1.204   1.677  1.00 93.81           C  
ATOM   1415  OG1 THR C  27      10.601   2.688   1.747  1.00 93.81           O  
ATOM   1416  N   ILE C  28      14.634   2.535   3.913  1.00 88.79           N  
ATOM   1417  CA  ILE C  28      16.086   2.552   4.046  1.00 88.79           C  
ATOM   1418  C   ILE C  28      16.689   1.384   3.270  1.00 88.79           C  
ATOM   1419  CB  ILE C  28      16.519   2.492   5.528  1.00 88.79           C  
ATOM   1420  O   ILE C  28      15.964   0.600   2.652  1.00 88.79           O  
ATOM   1421  CG1 ILE C  28      15.994   1.211   6.186  1.00 88.79           C  
ATOM   1422  CG2 ILE C  28      16.036   3.733   6.283  1.00 88.79           C  
ATOM   1423  CD1 ILE C  28      16.402   1.052   7.644  1.00 88.79           C  
ATOM   1424  N   CYS C  29      17.993   1.169   3.187  1.00 83.47           N  
ATOM   1425  CA  CYS C  29      18.738   0.299   2.283  1.00 83.47           C  
ATOM   1426  C   CYS C  29      18.366  -1.163   2.505  1.00 83.47           C  
ATOM   1427  CB  CYS C  29      20.242   0.487   2.476  1.00 83.47           C  
ATOM   1428  O   CYS C  29      18.426  -1.971   1.577  1.00 83.47           O  
ATOM   1429  SG  CYS C  29      20.833   2.133   2.026  1.00 83.47           S  
ATOM   1430  N   CYS C  30      17.925  -1.495   3.770  1.00 89.35           N  
ATOM   1431  CA  CYS C  30      17.574  -2.880   4.066  1.00 89.35           C  
ATOM   1432  C   CYS C  30      16.166  -3.201   3.578  1.00 89.35           C  
ATOM   1433  CB  CYS C  30      17.677  -3.151   5.566  1.00 89.35           C  
ATOM   1434  O   CYS C  30      15.746  -4.359   3.600  1.00 89.35           O  
ATOM   1435  SG  CYS C  30      16.454  -2.262   6.553  1.00 89.35           S  
ATOM   1436  N   GLY C  31      15.376  -2.167   3.196  1.00 92.09           N  
ATOM   1437  CA  GLY C  31      14.060  -2.385   2.616  1.00 92.09           C  
ATOM   1438  C   GLY C  31      12.927  -2.092   3.580  1.00 92.09           C  
ATOM   1439  O   GLY C  31      11.755  -2.121   3.197  1.00 92.09           O  
ATOM   1440  N   HIS C  32      13.226  -1.765   4.800  1.00 94.41           N  
ATOM   1441  CA  HIS C  32      12.196  -1.444   5.781  1.00 94.41           C  
ATOM   1442  C   HIS C  32      11.815   0.031   5.717  1.00 94.41           C  
ATOM   1443  CB  HIS C  32      12.669  -1.803   7.191  1.00 94.41           C  
ATOM   1444  O   HIS C  32      12.661   0.884   5.439  1.00 94.41           O  
ATOM   1445  CG  HIS C  32      12.752  -3.276   7.439  1.00 94.41           C  
ATOM   1446  CD2 HIS C  32      11.783  -4.216   7.542  1.00 94.41           C  
ATOM   1447  ND1 HIS C  32      13.950  -3.934   7.616  1.00 94.41           N  
ATOM   1448  CE1 HIS C  32      13.713  -5.219   7.817  1.00 94.41           C  
ATOM   1449  NE2 HIS C  32      12.407  -5.417   7.777  1.00 94.41           N  
ATOM   1450  N   SER C  33      10.589   0.356   6.054  1.00 96.18           N  
ATOM   1451  CA  SER C  33      10.078   1.721   5.983  1.00 96.18           C  
ATOM   1452  C   SER C  33       9.628   2.215   7.354  1.00 96.18           C  
ATOM   1453  CB  SER C  33       8.914   1.807   4.994  1.00 96.18           C  
ATOM   1454  O   SER C  33       9.141   1.433   8.172  1.00 96.18           O  
ATOM   1455  OG  SER C  33       9.336   1.448   3.689  1.00 96.18           O  
ATOM   1456  N   PHE C  34       9.795   3.482   7.590  1.00 95.13           N  
ATOM   1457  CA  PHE C  34       9.462   4.130   8.852  1.00 95.13           C  
ATOM   1458  C   PHE C  34       8.993   5.561   8.619  1.00 95.13           C  
ATOM   1459  CB  PHE C  34      10.667   4.121   9.798  1.00 95.13           C  
ATOM   1460  O   PHE C  34       9.195   6.118   7.538  1.00 95.13           O  
ATOM   1461  CG  PHE C  34      11.286   2.761   9.979  1.00 95.13           C  
ATOM   1462  CD1 PHE C  34      10.806   1.886  10.946  1.00 95.13           C  
ATOM   1463  CD2 PHE C  34      12.348   2.357   9.181  1.00 95.13           C  
ATOM   1464  CE1 PHE C  34      11.377   0.627  11.116  1.00 95.13           C  
ATOM   1465  CE2 PHE C  34      12.924   1.100   9.344  1.00 95.13           C  
ATOM   1466  CZ  PHE C  34      12.437   0.237  10.313  1.00 95.13           C  
ATOM   1467  N   CYS C  35       8.326   6.115   9.647  1.00 95.21           N  
ATOM   1468  CA  CYS C  35       8.213   7.569   9.648  1.00 95.21           C  
ATOM   1469  C   CYS C  35       9.590   8.222   9.666  1.00 95.21           C  
ATOM   1470  CB  CYS C  35       7.398   8.043  10.850  1.00 95.21           C  
ATOM   1471  O   CYS C  35      10.486   7.773  10.383  1.00 95.21           O  
ATOM   1472  SG  CYS C  35       5.755   7.301  10.954  1.00 95.21           S  
ATOM   1473  N   ARG C  36       9.783   9.202   8.910  1.00 92.86           N  
ATOM   1474  CA  ARG C  36      11.067   9.894   8.945  1.00 92.86           C  
ATOM   1475  C   ARG C  36      11.408  10.343  10.362  1.00 92.86           C  
ATOM   1476  CB  ARG C  36      11.054  11.099   8.002  1.00 92.86           C  
ATOM   1477  O   ARG C  36      12.501  10.066  10.860  1.00 92.86           O  
ATOM   1478  CG  ARG C  36      12.382  11.836   7.927  1.00 92.86           C  
ATOM   1479  CD  ARG C  36      12.307  13.040   6.998  1.00 92.86           C  
ATOM   1480  NE  ARG C  36      12.176  12.636   5.601  1.00 92.86           N  
ATOM   1481  NH1 ARG C  36      14.417  12.895   5.102  1.00 92.86           N  
ATOM   1482  NH2 ARG C  36      12.951  12.195   3.484  1.00 92.86           N  
ATOM   1483  CZ  ARG C  36      13.182  12.576   4.732  1.00 92.86           C  
ATOM   1484  N   PRO C  37      10.500  10.989  11.030  1.00 89.56           N  
ATOM   1485  CA  PRO C  37      10.830  11.419  12.390  1.00 89.56           C  
ATOM   1486  C   PRO C  37      11.146  10.248  13.318  1.00 89.56           C  
ATOM   1487  CB  PRO C  37       9.565  12.151  12.846  1.00 89.56           C  
ATOM   1488  O   PRO C  37      12.024  10.357  14.178  1.00 89.56           O  
ATOM   1489  CG  PRO C  37       8.505  11.715  11.886  1.00 89.56           C  
ATOM   1490  CD  PRO C  37       9.167  11.274  10.612  1.00 89.56           C  
ATOM   1491  N   CYS C  38      10.403   9.178  13.187  1.00 91.26           N  
ATOM   1492  CA  CYS C  38      10.661   8.004  14.013  1.00 91.26           C  
ATOM   1493  C   CYS C  38      12.057   7.450  13.753  1.00 91.26           C  
ATOM   1494  CB  CYS C  38       9.616   6.921  13.747  1.00 91.26           C  
ATOM   1495  O   CYS C  38      12.772   7.094  14.692  1.00 91.26           O  
ATOM   1496  SG  CYS C  38       7.956   7.357  14.311  1.00 91.26           S  
ATOM   1497  N   LEU C  39      12.388   7.368  12.507  1.00 90.43           N  
ATOM   1498  CA  LEU C  39      13.714   6.872  12.156  1.00 90.43           C  
ATOM   1499  C   LEU C  39      14.801   7.774  12.729  1.00 90.43           C  
ATOM   1500  CB  LEU C  39      13.864   6.773  10.636  1.00 90.43           C  
ATOM   1501  O   LEU C  39      15.772   7.289  13.314  1.00 90.43           O  
ATOM   1502  CG  LEU C  39      15.177   6.181  10.122  1.00 90.43           C  
ATOM   1503  CD1 LEU C  39      15.329   4.738  10.594  1.00 90.43           C  
ATOM   1504  CD2 LEU C  39      15.240   6.260   8.600  1.00 90.43           C  
ATOM   1505  N   CYS C  40      14.688   9.063  12.541  1.00 86.58           N  
ATOM   1506  CA  CYS C  40      15.666  10.031  13.025  1.00 86.58           C  
ATOM   1507  C   CYS C  40      15.846   9.918  14.534  1.00 86.58           C  
ATOM   1508  CB  CYS C  40      15.239  11.452  12.659  1.00 86.58           C  
ATOM   1509  O   CYS C  40      16.973   9.916  15.031  1.00 86.58           O  
ATOM   1510  SG  CYS C  40      15.369  11.820  10.895  1.00 86.58           S  
ATOM   1511  N   LEU C  41      14.778   9.858  15.256  1.00 85.36           N  
ATOM   1512  CA  LEU C  41      14.829   9.740  16.709  1.00 85.36           C  
ATOM   1513  C   LEU C  41      15.520   8.445  17.125  1.00 85.36           C  
ATOM   1514  CB  LEU C  41      13.418   9.792  17.302  1.00 85.36           C  
ATOM   1515  O   LEU C  41      16.315   8.437  18.068  1.00 85.36           O  
ATOM   1516  CG  LEU C  41      12.744  11.164  17.326  1.00 85.36           C  
ATOM   1517  CD1 LEU C  41      11.279  11.028  17.727  1.00 85.36           C  
ATOM   1518  CD2 LEU C  41      13.478  12.105  18.276  1.00 85.36           C  
ATOM   1519  N   SER C  42      15.199   7.380  16.426  1.00 86.30           N  
ATOM   1520  CA  SER C  42      15.800   6.089  16.741  1.00 86.30           C  
ATOM   1521  C   SER C  42      17.310   6.115  16.529  1.00 86.30           C  
ATOM   1522  CB  SER C  42      15.176   4.984  15.887  1.00 86.30           C  
ATOM   1523  O   SER C  42      18.061   5.503  17.291  1.00 86.30           O  
ATOM   1524  OG  SER C  42      15.846   3.752  16.091  1.00 86.30           O  
ATOM   1525  N   TRP C  43      17.760   6.679  15.521  1.00 85.04           N  
ATOM   1526  CA  TRP C  43      19.178   6.739  15.182  1.00 85.04           C  
ATOM   1527  C   TRP C  43      19.920   7.696  16.109  1.00 85.04           C  
ATOM   1528  CB  TRP C  43      19.365   7.173  13.725  1.00 85.04           C  
ATOM   1529  O   TRP C  43      21.117   7.528  16.356  1.00 85.04           O  
ATOM   1530  CG  TRP C  43      19.098   6.086  12.727  1.00 85.04           C  
ATOM   1531  CD1 TRP C  43      18.865   4.765  12.990  1.00 85.04           C  
ATOM   1532  CD2 TRP C  43      19.041   6.228  11.304  1.00 85.04           C  
ATOM   1533  CE2 TRP C  43      18.768   4.951  10.767  1.00 85.04           C  
ATOM   1534  CE3 TRP C  43      19.193   7.314  10.431  1.00 85.04           C  
ATOM   1535  NE1 TRP C  43      18.666   4.077  11.816  1.00 85.04           N  
ATOM   1536  CH2 TRP C  43      18.798   5.808   8.561  1.00 85.04           C  
ATOM   1537  CZ2 TRP C  43      18.645   4.729   9.394  1.00 85.04           C  
ATOM   1538  CZ3 TRP C  43      19.069   7.091   9.064  1.00 85.04           C  
ATOM   1539  N   GLU C  44      19.385   8.820  16.542  1.00 78.59           N  
ATOM   1540  CA  GLU C  44      20.004   9.743  17.489  1.00 78.59           C  
ATOM   1541  C   GLU C  44      20.317   9.049  18.812  1.00 78.59           C  
ATOM   1542  CB  GLU C  44      19.098  10.953  17.730  1.00 78.59           C  
ATOM   1543  O   GLU C  44      21.342   9.328  19.437  1.00 78.59           O  
ATOM   1544  CG  GLU C  44      19.815  12.144  18.350  1.00 78.59           C  
ATOM   1545  CD  GLU C  44      19.142  13.473  18.047  1.00 78.59           C  
ATOM   1546  OE1 GLU C  44      19.770  14.534  18.264  1.00 78.59           O  
ATOM   1547  OE2 GLU C  44      17.978  13.453  17.589  1.00 78.59           O  
ATOM   1548  N   GLU C  45      19.596   8.139  19.174  1.00 71.50           N  
ATOM   1549  CA  GLU C  45      19.750   7.412  20.430  1.00 71.50           C  
ATOM   1550  C   GLU C  45      20.815   6.326  20.313  1.00 71.50           C  
ATOM   1551  CB  GLU C  45      18.416   6.797  20.862  1.00 71.50           C  
ATOM   1552  O   GLU C  45      21.397   5.909  21.317  1.00 71.50           O  
ATOM   1553  CG  GLU C  45      17.419   7.809  21.407  1.00 71.50           C  
ATOM   1554  CD  GLU C  45      16.035   7.224  21.638  1.00 71.50           C  
ATOM   1555  OE1 GLU C  45      15.109   7.982  22.006  1.00 71.50           O  
ATOM   1556  OE2 GLU C  45      15.875   5.997  21.450  1.00 71.50           O  
ATOM   1557  N   ALA C  46      21.140   5.962  19.068  1.00 64.85           N  
ATOM   1558  CA  ALA C  46      22.053   4.850  18.819  1.00 64.85           C  
ATOM   1559  C   ALA C  46      23.507   5.309  18.883  1.00 64.85           C  
ATOM   1560  CB  ALA C  46      21.758   4.213  17.463  1.00 64.85           C  
ATOM   1561  O   ALA C  46      23.828   6.432  18.489  1.00 64.85           O  
ATOM   1562  N   GLN C  47      24.465   4.841  19.864  1.00 58.49           N  
ATOM   1563  CA  GLN C  47      25.865   5.173  20.107  1.00 58.49           C  
ATOM   1564  C   GLN C  47      26.735   4.794  18.913  1.00 58.49           C  
ATOM   1565  CB  GLN C  47      26.372   4.474  21.370  1.00 58.49           C  
ATOM   1566  O   GLN C  47      27.849   5.302  18.764  1.00 58.49           O  
ATOM   1567  CG  GLN C  47      25.937   5.149  22.663  1.00 58.49           C  
ATOM   1568  CD  GLN C  47      26.565   4.520  23.893  1.00 58.49           C  
ATOM   1569  NE2 GLN C  47      26.126   4.952  25.070  1.00 58.49           N  
ATOM   1570  OE1 GLN C  47      27.437   3.652  23.786  1.00 58.49           O  
ATOM   1571  N   SER C  48      26.381   3.917  17.899  1.00 61.02           N  
ATOM   1572  CA  SER C  48      27.167   3.374  16.795  1.00 61.02           C  
ATOM   1573  C   SER C  48      26.417   3.490  15.473  1.00 61.02           C  
ATOM   1574  CB  SER C  48      27.525   1.912  17.061  1.00 61.02           C  
ATOM   1575  O   SER C  48      25.240   3.859  15.450  1.00 61.02           O  
ATOM   1576  OG  SER C  48      28.036   1.298  15.890  1.00 61.02           O  
ATOM   1577  N   PRO C  49      27.176   2.870  14.399  1.00 64.73           N  
ATOM   1578  CA  PRO C  49      26.470   3.171  13.150  1.00 64.73           C  
ATOM   1579  C   PRO C  49      24.963   2.947  13.256  1.00 64.73           C  
ATOM   1580  CB  PRO C  49      27.098   2.199  12.148  1.00 64.73           C  
ATOM   1581  O   PRO C  49      24.508   2.170  14.099  1.00 64.73           O  
ATOM   1582  CG  PRO C  49      27.868   1.230  12.986  1.00 64.73           C  
ATOM   1583  CD  PRO C  49      27.957   1.774  14.383  1.00 64.73           C  
ATOM   1584  N   ALA C  50      24.171   3.779  12.611  1.00 82.57           N  
ATOM   1585  CA  ALA C  50      22.717   3.643  12.621  1.00 82.57           C  
ATOM   1586  C   ALA C  50      22.291   2.274  12.098  1.00 82.57           C  
ATOM   1587  CB  ALA C  50      22.073   4.750  11.791  1.00 82.57           C  
ATOM   1588  O   ALA C  50      22.843   1.779  11.113  1.00 82.57           O  
ATOM   1589  N   ASN C  51      21.577   1.522  12.917  1.00 88.58           N  
ATOM   1590  CA  ASN C  51      20.995   0.241  12.528  1.00 88.58           C  
ATOM   1591  C   ASN C  51      19.497   0.364  12.262  1.00 88.58           C  
ATOM   1592  CB  ASN C  51      21.259  -0.816  13.601  1.00 88.58           C  
ATOM   1593  O   ASN C  51      18.834   1.241  12.817  1.00 88.58           O  
ATOM   1594  CG  ASN C  51      22.738  -1.043  13.847  1.00 88.58           C  
ATOM   1595  ND2 ASN C  51      23.063  -1.674  14.969  1.00 88.58           N  
ATOM   1596  OD1 ASN C  51      23.581  -0.653  13.035  1.00 88.58           O  
ATOM   1597  N   CYS C  52      19.100  -0.500  11.381  1.00 92.08           N  
ATOM   1598  CA  CYS C  52      17.668  -0.528  11.102  1.00 92.08           C  
ATOM   1599  C   CYS C  52      16.878  -0.911  12.347  1.00 92.08           C  
ATOM   1600  CB  CYS C  52      17.362  -1.508   9.970  1.00 92.08           C  
ATOM   1601  O   CYS C  52      17.151  -1.939  12.970  1.00 92.08           O  
ATOM   1602  SG  CYS C  52      15.598  -1.694   9.625  1.00 92.08           S  
ATOM   1603  N   PRO C  53      15.866  -0.156  12.698  1.00 91.22           N  
ATOM   1604  CA  PRO C  53      15.055  -0.454  13.881  1.00 91.22           C  
ATOM   1605  C   PRO C  53      14.293  -1.771  13.757  1.00 91.22           C  
ATOM   1606  CB  PRO C  53      14.089   0.731  13.953  1.00 91.22           C  
ATOM   1607  O   PRO C  53      13.874  -2.343  14.767  1.00 91.22           O  
ATOM   1608  CG  PRO C  53      14.794   1.843  13.245  1.00 91.22           C  
ATOM   1609  CD  PRO C  53      15.583   1.259  12.108  1.00 91.22           C  
ATOM   1610  N   ALA C  54      14.130  -2.277  12.557  1.00 92.56           N  
ATOM   1611  CA  ALA C  54      13.337  -3.485  12.346  1.00 92.56           C  
ATOM   1612  C   ALA C  54      14.228  -4.722  12.283  1.00 92.56           C  
ATOM   1613  CB  ALA C  54      12.511  -3.363  11.068  1.00 92.56           C  
ATOM   1614  O   ALA C  54      13.980  -5.710  12.977  1.00 92.56           O  
ATOM   1615  N   CYS C  55      15.359  -4.737  11.568  1.00 93.92           N  
ATOM   1616  CA  CYS C  55      16.154  -5.938  11.338  1.00 93.92           C  
ATOM   1617  C   CYS C  55      17.543  -5.797  11.950  1.00 93.92           C  
ATOM   1618  CB  CYS C  55      16.273  -6.224   9.842  1.00 93.92           C  
ATOM   1619  O   CYS C  55      18.316  -6.757  11.973  1.00 93.92           O  
ATOM   1620  SG  CYS C  55      17.265  -5.011   8.944  1.00 93.92           S  
ATOM   1621  N   ARG C  56      18.003  -4.623  12.322  1.00 90.36           N  
ATOM   1622  CA  ARG C  56      19.248  -4.327  13.023  1.00 90.36           C  
ATOM   1623  C   ARG C  56      20.430  -4.322  12.059  1.00 90.36           C  
ATOM   1624  CB  ARG C  56      19.489  -5.341  14.143  1.00 90.36           C  
ATOM   1625  O   ARG C  56      21.585  -4.263  12.486  1.00 90.36           O  
ATOM   1626  CG  ARG C  56      18.474  -5.264  15.272  1.00 90.36           C  
ATOM   1627  CD  ARG C  56      18.764  -6.288  16.361  1.00 90.36           C  
ATOM   1628  NE  ARG C  56      17.607  -6.494  17.228  1.00 90.36           N  
ATOM   1629  NH1 ARG C  56      18.501  -8.314  18.334  1.00 90.36           N  
ATOM   1630  NH2 ARG C  56      16.410  -7.549  18.880  1.00 90.36           N  
ATOM   1631  CZ  ARG C  56      17.508  -7.452  18.145  1.00 90.36           C  
ATOM   1632  N   GLU C  57      20.180  -4.428  10.762  1.00 90.54           N  
ATOM   1633  CA  GLU C  57      21.247  -4.290   9.776  1.00 90.54           C  
ATOM   1634  C   GLU C  57      21.804  -2.869   9.761  1.00 90.54           C  
ATOM   1635  CB  GLU C  57      20.743  -4.672   8.381  1.00 90.54           C  
ATOM   1636  O   GLU C  57      21.052  -1.901   9.889  1.00 90.54           O  
ATOM   1637  CG  GLU C  57      21.846  -4.785   7.339  1.00 90.54           C  
ATOM   1638  CD  GLU C  57      21.347  -5.279   5.990  1.00 90.54           C  
ATOM   1639  OE1 GLU C  57      21.946  -4.917   4.952  1.00 90.54           O  
ATOM   1640  OE2 GLU C  57      20.350  -6.035   5.971  1.00 90.54           O  
ATOM   1641  N   PRO C  58      23.142  -2.834   9.608  1.00 87.46           N  
ATOM   1642  CA  PRO C  58      23.715  -1.490   9.498  1.00 87.46           C  
ATOM   1643  C   PRO C  58      23.160  -0.708   8.310  1.00 87.46           C  
ATOM   1644  CB  PRO C  58      25.212  -1.758   9.324  1.00 87.46           C  
ATOM   1645  O   PRO C  58      22.953  -1.276   7.234  1.00 87.46           O  
ATOM   1646  CG  PRO C  58      25.425  -3.123   9.895  1.00 87.46           C  
ATOM   1647  CD  PRO C  58      24.171  -3.925   9.693  1.00 87.46           C  
ATOM   1648  N   SER C  59      22.815   0.522   8.546  1.00 83.49           N  
ATOM   1649  CA  SER C  59      22.291   1.390   7.497  1.00 83.49           C  
ATOM   1650  C   SER C  59      23.036   2.721   7.457  1.00 83.49           C  
ATOM   1651  CB  SER C  59      20.797   1.640   7.703  1.00 83.49           C  
ATOM   1652  O   SER C  59      23.228   3.361   8.493  1.00 83.49           O  
ATOM   1653  OG  SER C  59      20.290   2.511   6.707  1.00 83.49           O  
ATOM   1654  N   PRO C  60      23.532   2.961   6.241  1.00 75.95           N  
ATOM   1655  CA  PRO C  60      24.158   4.282   6.155  1.00 75.95           C  
ATOM   1656  C   PRO C  60      23.174   5.419   6.425  1.00 75.95           C  
ATOM   1657  CB  PRO C  60      24.672   4.336   4.715  1.00 75.95           C  
ATOM   1658  O   PRO C  60      21.992   5.311   6.090  1.00 75.95           O  
ATOM   1659  CG  PRO C  60      23.882   3.295   3.988  1.00 75.95           C  
ATOM   1660  CD  PRO C  60      23.337   2.322   4.993  1.00 75.95           C  
ATOM   1661  N   LYS C  61      23.729   6.371   7.248  1.00 69.27           N  
ATOM   1662  CA  LYS C  61      22.899   7.555   7.446  1.00 69.27           C  
ATOM   1663  C   LYS C  61      22.826   8.394   6.174  1.00 69.27           C  
ATOM   1664  CB  LYS C  61      23.436   8.401   8.602  1.00 69.27           C  
ATOM   1665  O   LYS C  61      23.850   8.865   5.675  1.00 69.27           O  
ATOM   1666  CG  LYS C  61      23.023   7.901   9.979  1.00 69.27           C  
ATOM   1667  CD  LYS C  61      23.495   8.842  11.079  1.00 69.27           C  
ATOM   1668  CE  LYS C  61      23.154   8.303  12.462  1.00 69.27           C  
ATOM   1669  NZ  LYS C  61      23.621   9.219  13.545  1.00 69.27           N  
ATOM   1670  N   MET C  62      21.813   8.192   5.468  1.00 67.90           N  
ATOM   1671  CA  MET C  62      21.626   8.951   4.235  1.00 67.90           C  
ATOM   1672  C   MET C  62      20.344   9.776   4.292  1.00 67.90           C  
ATOM   1673  CB  MET C  62      21.591   8.014   3.026  1.00 67.90           C  
ATOM   1674  O   MET C  62      19.496   9.552   5.158  1.00 67.90           O  
ATOM   1675  CG  MET C  62      22.959   7.495   2.613  1.00 67.90           C  
ATOM   1676  SD  MET C  62      22.914   6.585   1.020  1.00 67.90           S  
ATOM   1677  CE  MET C  62      22.052   5.075   1.539  1.00 67.90           C  
ATOM   1678  N   ASP C  63      20.334  10.795   3.519  1.00 75.23           N  
ATOM   1679  CA  ASP C  63      19.132  11.614   3.394  1.00 75.23           C  
ATOM   1680  C   ASP C  63      18.110  10.954   2.471  1.00 75.23           C  
ATOM   1681  CB  ASP C  63      19.485  13.010   2.876  1.00 75.23           C  
ATOM   1682  O   ASP C  63      18.009  11.308   1.294  1.00 75.23           O  
ATOM   1683  CG  ASP C  63      18.365  14.016   3.073  1.00 75.23           C  
ATOM   1684  OD1 ASP C  63      17.443  13.754   3.876  1.00 75.23           O  
ATOM   1685  OD2 ASP C  63      18.402  15.080   2.418  1.00 75.23           O  
ATOM   1686  N   PHE C  64      17.361  10.078   3.103  1.00 79.19           N  
ATOM   1687  CA  PHE C  64      16.343   9.414   2.297  1.00 79.19           C  
ATOM   1688  C   PHE C  64      15.185  10.359   2.002  1.00 79.19           C  
ATOM   1689  CB  PHE C  64      15.829   8.158   3.008  1.00 79.19           C  
ATOM   1690  O   PHE C  64      14.722  11.078   2.890  1.00 79.19           O  
ATOM   1691  CG  PHE C  64      16.875   7.091   3.189  1.00 79.19           C  
ATOM   1692  CD1 PHE C  64      17.216   6.247   2.139  1.00 79.19           C  
ATOM   1693  CD2 PHE C  64      17.517   6.932   4.410  1.00 79.19           C  
ATOM   1694  CE1 PHE C  64      18.184   5.259   2.303  1.00 79.19           C  
ATOM   1695  CE2 PHE C  64      18.486   5.947   4.582  1.00 79.19           C  
ATOM   1696  CZ  PHE C  64      18.817   5.111   3.528  1.00 79.19           C  
ATOM   1697  N   LYS C  65      14.836  10.279   0.690  1.00 89.91           N  
ATOM   1698  CA  LYS C  65      13.670  11.072   0.310  1.00 89.91           C  
ATOM   1699  C   LYS C  65      12.374  10.343   0.652  1.00 89.91           C  
ATOM   1700  CB  LYS C  65      13.708  11.401  -1.183  1.00 89.91           C  
ATOM   1701  O   LYS C  65      12.380   9.133   0.887  1.00 89.91           O  
ATOM   1702  CG  LYS C  65      14.921  12.215  -1.607  1.00 89.91           C  
ATOM   1703  CD  LYS C  65      14.846  13.645  -1.086  1.00 89.91           C  
ATOM   1704  CE  LYS C  65      15.995  14.494  -1.610  1.00 89.91           C  
ATOM   1705  NZ  LYS C  65      15.911  15.903  -1.123  1.00 89.91           N  
ATOM   1706  N   THR C  66      11.366  11.144   0.735  1.00 94.49           N  
ATOM   1707  CA  THR C  66      10.052  10.585   1.033  1.00 94.49           C  
ATOM   1708  C   THR C  66       9.648   9.560  -0.022  1.00 94.49           C  
ATOM   1709  CB  THR C  66       8.981  11.689   1.117  1.00 94.49           C  
ATOM   1710  O   THR C  66       9.804   9.801  -1.221  1.00 94.49           O  
ATOM   1711  CG2 THR C  66       7.590  11.092   1.302  1.00 94.49           C  
ATOM   1712  OG1 THR C  66       9.273  12.546   2.227  1.00 94.49           O  
ATOM   1713  N   ASN C  67       9.301   8.374   0.453  1.00 96.27           N  
ATOM   1714  CA  ASN C  67       8.720   7.370  -0.432  1.00 96.27           C  
ATOM   1715  C   ASN C  67       7.346   7.798  -0.940  1.00 96.27           C  
ATOM   1716  CB  ASN C  67       8.626   6.018   0.279  1.00 96.27           C  
ATOM   1717  O   ASN C  67       6.346   7.656  -0.233  1.00 96.27           O  
ATOM   1718  CG  ASN C  67       8.222   4.894  -0.656  1.00 96.27           C  
ATOM   1719  ND2 ASN C  67       8.848   3.734  -0.493  1.00 96.27           N  
ATOM   1720  OD1 ASN C  67       7.356   5.067  -1.517  1.00 96.27           O  
ATOM   1721  N   ILE C  68       7.291   8.140  -2.208  1.00 95.76           N  
ATOM   1722  CA  ILE C  68       6.130   8.812  -2.782  1.00 95.76           C  
ATOM   1723  C   ILE C  68       4.946   7.849  -2.825  1.00 95.76           C  
ATOM   1724  CB  ILE C  68       6.433   9.352  -4.198  1.00 95.76           C  
ATOM   1725  O   ILE C  68       3.822   8.221  -2.479  1.00 95.76           O  
ATOM   1726  CG1 ILE C  68       7.539  10.412  -4.140  1.00 95.76           C  
ATOM   1727  CG2 ILE C  68       5.164   9.920  -4.842  1.00 95.76           C  
ATOM   1728  CD1 ILE C  68       7.997  10.905  -5.505  1.00 95.76           C  
ATOM   1729  N   LEU C  69       5.191   6.684  -3.205  1.00 96.66           N  
ATOM   1730  CA  LEU C  69       4.132   5.686  -3.308  1.00 96.66           C  
ATOM   1731  C   LEU C  69       3.514   5.407  -1.942  1.00 96.66           C  
ATOM   1732  CB  LEU C  69       4.675   4.388  -3.911  1.00 96.66           C  
ATOM   1733  O   LEU C  69       2.289   5.393  -1.802  1.00 96.66           O  
ATOM   1734  CG  LEU C  69       3.637   3.327  -4.281  1.00 96.66           C  
ATOM   1735  CD1 LEU C  69       4.190   2.399  -5.358  1.00 96.66           C  
ATOM   1736  CD2 LEU C  69       3.220   2.534  -3.048  1.00 96.66           C  
ATOM   1737  N   LEU C  70       4.336   5.195  -0.926  1.00 96.90           N  
ATOM   1738  CA  LEU C  70       3.836   4.934   0.419  1.00 96.90           C  
ATOM   1739  C   LEU C  70       3.065   6.135   0.955  1.00 96.90           C  
ATOM   1740  CB  LEU C  70       4.992   4.592   1.363  1.00 96.90           C  
ATOM   1741  O   LEU C  70       2.046   5.973   1.630  1.00 96.90           O  
ATOM   1742  CG  LEU C  70       5.583   3.187   1.231  1.00 96.90           C  
ATOM   1743  CD1 LEU C  70       6.663   2.965   2.285  1.00 96.90           C  
ATOM   1744  CD2 LEU C  70       4.487   2.133   1.351  1.00 96.90           C  
ATOM   1745  N   LYS C  71       3.606   7.297   0.678  1.00 96.17           N  
ATOM   1746  CA  LYS C  71       2.901   8.508   1.088  1.00 96.17           C  
ATOM   1747  C   LYS C  71       1.486   8.541   0.518  1.00 96.17           C  
ATOM   1748  CB  LYS C  71       3.672   9.754   0.648  1.00 96.17           C  
ATOM   1749  O   LYS C  71       0.531   8.857   1.230  1.00 96.17           O  
ATOM   1750  CG  LYS C  71       3.051  11.063   1.113  1.00 96.17           C  
ATOM   1751  CD  LYS C  71       3.924  12.256   0.747  1.00 96.17           C  
ATOM   1752  CE  LYS C  71       3.309  13.566   1.222  1.00 96.17           C  
ATOM   1753  NZ  LYS C  71       4.163  14.739   0.868  1.00 96.17           N  
ATOM   1754  N   ASN C  72       1.382   8.231  -0.719  1.00 95.31           N  
ATOM   1755  CA  ASN C  72       0.078   8.221  -1.374  1.00 95.31           C  
ATOM   1756  C   ASN C  72      -0.844   7.166  -0.769  1.00 95.31           C  
ATOM   1757  CB  ASN C  72       0.234   7.990  -2.878  1.00 95.31           C  
ATOM   1758  O   ASN C  72      -2.030   7.423  -0.552  1.00 95.31           O  
ATOM   1759  CG  ASN C  72       0.886   9.162  -3.584  1.00 95.31           C  
ATOM   1760  ND2 ASN C  72       1.324   8.942  -4.818  1.00 95.31           N  
ATOM   1761  OD1 ASN C  72       0.996  10.256  -3.025  1.00 95.31           O  
ATOM   1762  N   LEU C  73      -0.305   6.045  -0.536  1.00 96.34           N  
ATOM   1763  CA  LEU C  73      -1.094   4.963   0.041  1.00 96.34           C  
ATOM   1764  C   LEU C  73      -1.617   5.348   1.421  1.00 96.34           C  
ATOM   1765  CB  LEU C  73      -0.260   3.683   0.137  1.00 96.34           C  
ATOM   1766  O   LEU C  73      -2.777   5.082   1.746  1.00 96.34           O  
ATOM   1767  CG  LEU C  73       0.036   2.965  -1.181  1.00 96.34           C  
ATOM   1768  CD1 LEU C  73       1.094   1.887  -0.971  1.00 96.34           C  
ATOM   1769  CD2 LEU C  73      -1.240   2.364  -1.761  1.00 96.34           C  
ATOM   1770  N   VAL C  74      -0.789   5.940   2.210  1.00 95.78           N  
ATOM   1771  CA  VAL C  74      -1.185   6.358   3.550  1.00 95.78           C  
ATOM   1772  C   VAL C  74      -2.276   7.422   3.458  1.00 95.78           C  
ATOM   1773  CB  VAL C  74       0.018   6.896   4.356  1.00 95.78           C  
ATOM   1774  O   VAL C  74      -3.204   7.442   4.271  1.00 95.78           O  
ATOM   1775  CG1 VAL C  74      -0.455   7.605   5.624  1.00 95.78           C  
ATOM   1776  CG2 VAL C  74       0.979   5.761   4.702  1.00 95.78           C  
ATOM   1777  N   THR C  75      -2.121   8.280   2.445  1.00 93.65           N  
ATOM   1778  CA  THR C  75      -3.136   9.305   2.233  1.00 93.65           C  
ATOM   1779  C   THR C  75      -4.494   8.671   1.949  1.00 93.65           C  
ATOM   1780  CB  THR C  75      -2.750  10.241   1.073  1.00 93.65           C  
ATOM   1781  O   THR C  75      -5.508   9.081   2.518  1.00 93.65           O  
ATOM   1782  CG2 THR C  75      -3.860  11.248   0.786  1.00 93.65           C  
ATOM   1783  OG1 THR C  75      -1.554  10.951   1.417  1.00 93.65           O  
ATOM   1784  N   ILE C  76      -4.522   7.709   1.133  1.00 92.98           N  
ATOM   1785  CA  ILE C  76      -5.751   7.001   0.790  1.00 92.98           C  
ATOM   1786  C   ILE C  76      -6.336   6.349   2.041  1.00 92.98           C  
ATOM   1787  CB  ILE C  76      -5.504   5.937  -0.302  1.00 92.98           C  
ATOM   1788  O   ILE C  76      -7.538   6.450   2.297  1.00 92.98           O  
ATOM   1789  CG1 ILE C  76      -5.116   6.609  -1.625  1.00 92.98           C  
ATOM   1790  CG2 ILE C  76      -6.739   5.049  -0.481  1.00 92.98           C  
ATOM   1791  CD1 ILE C  76      -4.554   5.650  -2.665  1.00 92.98           C  
ATOM   1792  N   ALA C  77      -5.493   5.707   2.808  1.00 93.03           N  
ATOM   1793  CA  ALA C  77      -5.934   5.033   4.026  1.00 93.03           C  
ATOM   1794  C   ALA C  77      -6.499   6.031   5.032  1.00 93.03           C  
ATOM   1795  CB  ALA C  77      -4.780   4.250   4.649  1.00 93.03           C  
ATOM   1796  O   ALA C  77      -7.515   5.763   5.678  1.00 93.03           O  
ATOM   1797  N   ARG C  78      -5.855   7.135   5.148  1.00 92.22           N  
ATOM   1798  CA  ARG C  78      -6.312   8.156   6.085  1.00 92.22           C  
ATOM   1799  C   ARG C  78      -7.678   8.700   5.679  1.00 92.22           C  
ATOM   1800  CB  ARG C  78      -5.298   9.298   6.174  1.00 92.22           C  
ATOM   1801  O   ARG C  78      -8.542   8.921   6.530  1.00 92.22           O  
ATOM   1802  CG  ARG C  78      -4.048   8.951   6.966  1.00 92.22           C  
ATOM   1803  CD  ARG C  78      -3.055  10.105   6.987  1.00 92.22           C  
ATOM   1804  NE  ARG C  78      -1.909   9.816   7.845  1.00 92.22           N  
ATOM   1805  NH1 ARG C  78      -0.371  10.906   6.510  1.00 92.22           N  
ATOM   1806  NH2 ARG C  78       0.306   9.884   8.447  1.00 92.22           N  
ATOM   1807  CZ  ARG C  78      -0.661  10.203   7.599  1.00 92.22           C  
ATOM   1808  N   LYS C  79      -7.806   8.954   4.411  1.00 91.52           N  
ATOM   1809  CA  LYS C  79      -9.087   9.444   3.909  1.00 91.52           C  
ATOM   1810  C   LYS C  79     -10.205   8.444   4.188  1.00 91.52           C  
ATOM   1811  CB  LYS C  79      -9.002   9.729   2.408  1.00 91.52           C  
ATOM   1812  O   LYS C  79     -11.293   8.828   4.625  1.00 91.52           O  
ATOM   1813  CG  LYS C  79     -10.215  10.455   1.847  1.00 91.52           C  
ATOM   1814  CD  LYS C  79     -10.014  10.832   0.385  1.00 91.52           C  
ATOM   1815  CE  LYS C  79     -11.254  11.495  -0.199  1.00 91.52           C  
ATOM   1816  NZ  LYS C  79     -11.046  11.907  -1.619  1.00 91.52           N  
ATOM   1817  N   ALA C  80      -9.925   7.193   3.949  1.00 89.66           N  
ATOM   1818  CA  ALA C  80     -10.911   6.147   4.211  1.00 89.66           C  
ATOM   1819  C   ALA C  80     -11.266   6.087   5.694  1.00 89.66           C  
ATOM   1820  CB  ALA C  80     -10.390   4.793   3.736  1.00 89.66           C  
ATOM   1821  O   ALA C  80     -12.439   5.957   6.053  1.00 89.66           O  
ATOM   1822  N   SER C  81     -10.282   6.148   6.526  1.00 90.05           N  
ATOM   1823  CA  SER C  81     -10.503   6.124   7.968  1.00 90.05           C  
ATOM   1824  C   SER C  81     -11.335   7.320   8.420  1.00 90.05           C  
ATOM   1825  CB  SER C  81      -9.169   6.109   8.715  1.00 90.05           C  
ATOM   1826  O   SER C  81     -12.203   7.187   9.285  1.00 90.05           O  
ATOM   1827  OG  SER C  81      -8.505   4.870   8.534  1.00 90.05           O  
ATOM   1828  N   LEU C  82     -11.039   8.466   7.877  1.00 90.97           N  
ATOM   1829  CA  LEU C  82     -11.782   9.678   8.208  1.00 90.97           C  
ATOM   1830  C   LEU C  82     -13.250   9.537   7.821  1.00 90.97           C  
ATOM   1831  CB  LEU C  82     -11.170  10.891   7.502  1.00 90.97           C  
ATOM   1832  O   LEU C  82     -14.138   9.879   8.605  1.00 90.97           O  
ATOM   1833  CG  LEU C  82     -11.859  12.235   7.745  1.00 90.97           C  
ATOM   1834  CD1 LEU C  82     -11.863  12.567   9.233  1.00 90.97           C  
ATOM   1835  CD2 LEU C  82     -11.174  13.339   6.947  1.00 90.97           C  
ATOM   1836  N   TRP C  83     -13.462   9.019   6.636  1.00 90.01           N  
ATOM   1837  CA  TRP C  83     -14.832   8.859   6.161  1.00 90.01           C  
ATOM   1838  C   TRP C  83     -15.609   7.897   7.054  1.00 90.01           C  
ATOM   1839  CB  TRP C  83     -14.845   8.355   4.715  1.00 90.01           C  
ATOM   1840  O   TRP C  83     -16.787   8.122   7.341  1.00 90.01           O  
ATOM   1841  CG  TRP C  83     -14.656   9.435   3.692  1.00 90.01           C  
ATOM   1842  CD1 TRP C  83     -13.533   9.684   2.954  1.00 90.01           C  
ATOM   1843  CD2 TRP C  83     -15.621  10.416   3.299  1.00 90.01           C  
ATOM   1844  CE2 TRP C  83     -15.013  11.229   2.316  1.00 90.01           C  
ATOM   1845  CE3 TRP C  83     -16.941  10.687   3.682  1.00 90.01           C  
ATOM   1846  NE1 TRP C  83     -13.741  10.762   2.124  1.00 90.01           N  
ATOM   1847  CH2 TRP C  83     -16.973  12.538   2.103  1.00 90.01           C  
ATOM   1848  CZ2 TRP C  83     -15.683  12.295   1.710  1.00 90.01           C  
ATOM   1849  CZ3 TRP C  83     -17.606  11.748   3.078  1.00 90.01           C  
ATOM   1850  N   GLN C  84     -14.976   6.812   7.441  1.00 88.39           N  
ATOM   1851  CA  GLN C  84     -15.610   5.892   8.379  1.00 88.39           C  
ATOM   1852  C   GLN C  84     -15.962   6.595   9.687  1.00 88.39           C  
ATOM   1853  CB  GLN C  84     -14.699   4.694   8.656  1.00 88.39           C  
ATOM   1854  O   GLN C  84     -17.046   6.389  10.237  1.00 88.39           O  
ATOM   1855  CG  GLN C  84     -14.580   3.729   7.485  1.00 88.39           C  
ATOM   1856  CD  GLN C  84     -13.716   2.523   7.804  1.00 88.39           C  
ATOM   1857  NE2 GLN C  84     -13.669   1.566   6.883  1.00 88.39           N  
ATOM   1858  OE1 GLN C  84     -13.095   2.452   8.870  1.00 88.39           O  
ATOM   1859  N   PHE C  85     -15.053   7.386  10.188  1.00 91.39           N  
ATOM   1860  CA  PHE C  85     -15.256   8.152  11.412  1.00 91.39           C  
ATOM   1861  C   PHE C  85     -16.436   9.105  11.264  1.00 91.39           C  
ATOM   1862  CB  PHE C  85     -13.990   8.936  11.773  1.00 91.39           C  
ATOM   1863  O   PHE C  85     -17.305   9.165  12.136  1.00 91.39           O  
ATOM   1864  CG  PHE C  85     -14.177   9.897  12.915  1.00 91.39           C  
ATOM   1865  CD1 PHE C  85     -14.330  11.258  12.679  1.00 91.39           C  
ATOM   1866  CD2 PHE C  85     -14.200   9.440  14.226  1.00 91.39           C  
ATOM   1867  CE1 PHE C  85     -14.503  12.150  13.734  1.00 91.39           C  
ATOM   1868  CE2 PHE C  85     -14.373  10.326  15.286  1.00 91.39           C  
ATOM   1869  CZ  PHE C  85     -14.523  11.681  15.038  1.00 91.39           C  
ATOM   1870  N   LEU C  86     -16.559   9.752  10.158  1.00 94.08           N  
ATOM   1871  CA  LEU C  86     -17.577  10.772   9.931  1.00 94.08           C  
ATOM   1872  C   LEU C  86     -18.940  10.134   9.683  1.00 94.08           C  
ATOM   1873  CB  LEU C  86     -17.193  11.659   8.744  1.00 94.08           C  
ATOM   1874  O   LEU C  86     -19.969  10.808   9.763  1.00 94.08           O  
ATOM   1875  CG  LEU C  86     -15.992  12.584   8.949  1.00 94.08           C  
ATOM   1876  CD1 LEU C  86     -15.691  13.355   7.668  1.00 94.08           C  
ATOM   1877  CD2 LEU C  86     -16.246  13.541  10.109  1.00 94.08           C  
ATOM   1878  N   SER C  87     -18.945   8.832   9.329  1.00 93.21           N  
ATOM   1879  CA  SER C  87     -20.201   8.142   9.050  1.00 93.21           C  
ATOM   1880  C   SER C  87     -20.901   7.725  10.339  1.00 93.21           C  
ATOM   1881  CB  SER C  87     -19.954   6.913   8.174  1.00 93.21           C  
ATOM   1882  O   SER C  87     -22.066   7.324  10.316  1.00 93.21           O  
ATOM   1883  OG  SER C  87     -19.158   5.960   8.857  1.00 93.21           O  
ATOM   1884  N   SER C  88     -20.243   7.851  11.457  1.00 94.30           N  
ATOM   1885  CA  SER C  88     -20.822   7.484  12.746  1.00 94.30           C  
ATOM   1886  C   SER C  88     -21.912   8.467  13.161  1.00 94.30           C  
ATOM   1887  CB  SER C  88     -19.740   7.426  13.824  1.00 94.30           C  
ATOM   1888  O   SER C  88     -21.829   9.659  12.858  1.00 94.30           O  
ATOM   1889  OG  SER C  88     -19.386   8.730  14.252  1.00 94.30           O  
ATOM   1890  N   GLU C  89     -22.871   7.973  13.924  1.00 95.18           N  
ATOM   1891  CA  GLU C  89     -24.002   8.777  14.379  1.00 95.18           C  
ATOM   1892  C   GLU C  89     -23.544   9.899  15.306  1.00 95.18           C  
ATOM   1893  CB  GLU C  89     -25.036   7.898  15.087  1.00 95.18           C  
ATOM   1894  O   GLU C  89     -24.134  10.981  15.317  1.00 95.18           O  
ATOM   1895  CG  GLU C  89     -26.386   8.573  15.282  1.00 95.18           C  
ATOM   1896  CD  GLU C  89     -27.457   7.631  15.808  1.00 95.18           C  
ATOM   1897  OE1 GLU C  89     -28.622   8.064  15.965  1.00 95.18           O  
ATOM   1898  OE2 GLU C  89     -27.130   6.451  16.065  1.00 95.18           O  
ATOM   1899  N   LYS C  90     -22.418   9.729  15.976  1.00 94.70           N  
ATOM   1900  CA  LYS C  90     -21.869  10.708  16.910  1.00 94.70           C  
ATOM   1901  C   LYS C  90     -21.407  11.966  16.179  1.00 94.70           C  
ATOM   1902  CB  LYS C  90     -20.707  10.104  17.700  1.00 94.70           C  
ATOM   1903  O   LYS C  90     -21.264  13.027  16.789  1.00 94.70           O  
ATOM   1904  CG  LYS C  90     -21.130   9.058  18.721  1.00 94.70           C  
ATOM   1905  CD  LYS C  90     -19.930   8.491  19.470  1.00 94.70           C  
ATOM   1906  CE  LYS C  90     -20.342   7.379  20.425  1.00 94.70           C  
ATOM   1907  NZ  LYS C  90     -19.164   6.791  21.131  1.00 94.70           N  
ATOM   1908  N   GLN C  91     -21.204  11.820  14.847  1.00 96.00           N  
ATOM   1909  CA  GLN C  91     -20.669  12.943  14.084  1.00 96.00           C  
ATOM   1910  C   GLN C  91     -21.779  13.684  13.344  1.00 96.00           C  
ATOM   1911  CB  GLN C  91     -19.607  12.462  13.094  1.00 96.00           C  
ATOM   1912  O   GLN C  91     -21.506  14.531  12.491  1.00 96.00           O  
ATOM   1913  CG  GLN C  91     -18.413  11.785  13.753  1.00 96.00           C  
ATOM   1914  CD  GLN C  91     -17.793  12.628  14.851  1.00 96.00           C  
ATOM   1915  NE2 GLN C  91     -17.349  11.976  15.920  1.00 96.00           N  
ATOM   1916  OE1 GLN C  91     -17.712  13.855  14.739  1.00 96.00           O  
ATOM   1917  N   ILE C  92     -23.003  13.327  13.657  1.00 97.24           N  
ATOM   1918  CA  ILE C  92     -24.143  13.999  13.042  1.00 97.24           C  
ATOM   1919  C   ILE C  92     -24.612  15.143  13.937  1.00 97.24           C  
ATOM   1920  CB  ILE C  92     -25.304  13.014  12.778  1.00 97.24           C  
ATOM   1921  O   ILE C  92     -24.866  14.945  15.127  1.00 97.24           O  
ATOM   1922  CG1 ILE C  92     -24.832  11.858  11.888  1.00 97.24           C  
ATOM   1923  CG2 ILE C  92     -26.495  13.740  12.147  1.00 97.24           C  
ATOM   1924  CD1 ILE C  92     -24.438  12.283  10.480  1.00 97.24           C  
ATOM   1925  N   CYS C  93     -24.621  16.351  13.375  1.00 96.89           N  
ATOM   1926  CA  CYS C  93     -25.087  17.537  14.085  1.00 96.89           C  
ATOM   1927  C   CYS C  93     -26.527  17.363  14.552  1.00 96.89           C  
ATOM   1928  CB  CYS C  93     -24.977  18.773  13.193  1.00 96.89           C  
ATOM   1929  O   CYS C  93     -27.406  17.026  13.756  1.00 96.89           O  
ATOM   1930  SG  CYS C  93     -25.651  20.273  13.941  1.00 96.89           S  
ATOM   1931  N   GLY C  94     -26.797  17.586  15.890  1.00 95.14           N  
ATOM   1932  CA  GLY C  94     -28.120  17.420  16.469  1.00 95.14           C  
ATOM   1933  C   GLY C  94     -29.137  18.405  15.924  1.00 95.14           C  
ATOM   1934  O   GLY C  94     -30.305  18.059  15.735  1.00 95.14           O  
ATOM   1935  N   THR C  95     -28.691  19.592  15.606  1.00 94.48           N  
ATOM   1936  CA  THR C  95     -29.564  20.683  15.187  1.00 94.48           C  
ATOM   1937  C   THR C  95     -29.920  20.553  13.708  1.00 94.48           C  
ATOM   1938  CB  THR C  95     -28.909  22.053  15.441  1.00 94.48           C  
ATOM   1939  O   THR C  95     -31.091  20.647  13.336  1.00 94.48           O  
ATOM   1940  CG2 THR C  95     -29.857  23.192  15.081  1.00 94.48           C  
ATOM   1941  OG1 THR C  95     -28.558  22.158  16.827  1.00 94.48           O  
ATOM   1942  N   HIS C  96     -28.935  20.213  12.781  1.00 96.76           N  
ATOM   1943  CA  HIS C  96     -29.150  20.300  11.341  1.00 96.76           C  
ATOM   1944  C   HIS C  96     -29.149  18.917  10.699  1.00 96.76           C  
ATOM   1945  CB  HIS C  96     -28.081  21.181  10.692  1.00 96.76           C  
ATOM   1946  O   HIS C  96     -29.452  18.779   9.511  1.00 96.76           O  
ATOM   1947  CG  HIS C  96     -28.000  22.555  11.277  1.00 96.76           C  
ATOM   1948  CD2 HIS C  96     -28.867  23.594  11.231  1.00 96.76           C  
ATOM   1949  ND1 HIS C  96     -26.918  22.988  12.012  1.00 96.76           N  
ATOM   1950  CE1 HIS C  96     -27.124  24.237  12.395  1.00 96.76           C  
ATOM   1951  NE2 HIS C  96     -28.300  24.628  11.934  1.00 96.76           N  
ATOM   1952  N   ARG C  97     -28.736  17.929  11.466  1.00 96.30           N  
ATOM   1953  CA  ARG C  97     -28.715  16.540  11.017  1.00 96.30           C  
ATOM   1954  C   ARG C  97     -27.768  16.361   9.836  1.00 96.30           C  
ATOM   1955  CB  ARG C  97     -30.123  16.078  10.635  1.00 96.30           C  
ATOM   1956  O   ARG C  97     -28.061  15.605   8.907  1.00 96.30           O  
ATOM   1957  CG  ARG C  97     -31.125  16.146  11.776  1.00 96.30           C  
ATOM   1958  CD  ARG C  97     -30.833  15.103  12.846  1.00 96.30           C  
ATOM   1959  NE  ARG C  97     -31.879  15.068  13.864  1.00 96.30           N  
ATOM   1960  NH1 ARG C  97     -30.879  13.416  15.131  1.00 96.30           N  
ATOM   1961  NH2 ARG C  97     -32.880  14.319  15.791  1.00 96.30           N  
ATOM   1962  CZ  ARG C  97     -31.877  14.268  14.926  1.00 96.30           C  
ATOM   1963  N   GLN C  98     -26.774  17.170   9.801  1.00 96.05           N  
ATOM   1964  CA  GLN C  98     -25.694  17.044   8.828  1.00 96.05           C  
ATOM   1965  C   GLN C  98     -24.402  16.586   9.498  1.00 96.05           C  
ATOM   1966  CB  GLN C  98     -25.468  18.370   8.101  1.00 96.05           C  
ATOM   1967  O   GLN C  98     -24.180  16.856  10.680  1.00 96.05           O  
ATOM   1968  CG  GLN C  98     -26.664  18.834   7.282  1.00 96.05           C  
ATOM   1969  CD  GLN C  98     -26.349  20.036   6.411  1.00 96.05           C  
ATOM   1970  NE2 GLN C  98     -26.870  20.035   5.189  1.00 96.05           N  
ATOM   1971  OE1 GLN C  98     -25.643  20.957   6.833  1.00 96.05           O  
ATOM   1972  N   THR C  99     -23.562  15.973   8.722  1.00 96.85           N  
ATOM   1973  CA  THR C  99     -22.290  15.495   9.251  1.00 96.85           C  
ATOM   1974  C   THR C  99     -21.382  16.666   9.616  1.00 96.85           C  
ATOM   1975  CB  THR C  99     -21.572  14.581   8.241  1.00 96.85           C  
ATOM   1976  O   THR C  99     -21.325  17.663   8.893  1.00 96.85           O  
ATOM   1977  CG2 THR C  99     -20.285  14.014   8.830  1.00 96.85           C  
ATOM   1978  OG1 THR C  99     -22.440  13.498   7.885  1.00 96.85           O  
ATOM   1979  N   LYS C 100     -20.717  16.590  10.759  1.00 96.84           N  
ATOM   1980  CA  LYS C 100     -19.796  17.622  11.225  1.00 96.84           C  
ATOM   1981  C   LYS C 100     -18.445  17.511  10.525  1.00 96.84           C  
ATOM   1982  CB  LYS C 100     -19.611  17.531  12.740  1.00 96.84           C  
ATOM   1983  O   LYS C 100     -17.461  17.076  11.128  1.00 96.84           O  
ATOM   1984  CG  LYS C 100     -20.885  17.773  13.536  1.00 96.84           C  
ATOM   1985  CD  LYS C 100     -20.649  17.614  15.032  1.00 96.84           C  
ATOM   1986  CE  LYS C 100     -21.925  17.849  15.829  1.00 96.84           C  
ATOM   1987  NZ  LYS C 100     -21.706  17.662  17.294  1.00 96.84           N  
ATOM   1988  N   LYS C 101     -18.333  18.105   9.348  1.00 96.35           N  
ATOM   1989  CA  LYS C 101     -17.140  17.938   8.524  1.00 96.35           C  
ATOM   1990  C   LYS C 101     -16.256  19.181   8.579  1.00 96.35           C  
ATOM   1991  CB  LYS C 101     -17.526  17.633   7.076  1.00 96.35           C  
ATOM   1992  O   LYS C 101     -15.184  19.214   7.970  1.00 96.35           O  
ATOM   1993  CG  LYS C 101     -18.384  18.708   6.424  1.00 96.35           C  
ATOM   1994  CD  LYS C 101     -18.781  18.323   5.005  1.00 96.35           C  
ATOM   1995  CE  LYS C 101     -19.604  19.416   4.337  1.00 96.35           C  
ATOM   1996  NZ  LYS C 101     -19.988  19.046   2.942  1.00 96.35           N  
ATOM   1997  N   MET C 102     -16.751  20.156   9.225  1.00 96.67           N  
ATOM   1998  CA  MET C 102     -15.972  21.386   9.335  1.00 96.67           C  
ATOM   1999  C   MET C 102     -15.258  21.459  10.681  1.00 96.67           C  
ATOM   2000  CB  MET C 102     -16.870  22.610   9.152  1.00 96.67           C  
ATOM   2001  O   MET C 102     -15.831  21.105  11.713  1.00 96.67           O  
ATOM   2002  CG  MET C 102     -17.630  22.621   7.836  1.00 96.67           C  
ATOM   2003  SD  MET C 102     -16.515  22.617   6.379  1.00 96.67           S  
ATOM   2004  CE  MET C 102     -15.849  24.302   6.481  1.00 96.67           C  
ATOM   2005  N   PHE C 103     -14.005  21.905  10.743  1.00 96.14           N  
ATOM   2006  CA  PHE C 103     -13.219  22.035  11.965  1.00 96.14           C  
ATOM   2007  C   PHE C 103     -13.042  23.502  12.340  1.00 96.14           C  
ATOM   2008  CB  PHE C 103     -11.851  21.366  11.800  1.00 96.14           C  
ATOM   2009  O   PHE C 103     -12.641  24.317  11.507  1.00 96.14           O  
ATOM   2010  CG  PHE C 103     -10.986  21.444  13.028  1.00 96.14           C  
ATOM   2011  CD1 PHE C 103      -9.950  22.366  13.109  1.00 96.14           C  
ATOM   2012  CD2 PHE C 103     -11.208  20.593  14.103  1.00 96.14           C  
ATOM   2013  CE1 PHE C 103      -9.147  22.440  14.245  1.00 96.14           C  
ATOM   2014  CE2 PHE C 103     -10.410  20.661  15.242  1.00 96.14           C  
ATOM   2015  CZ  PHE C 103      -9.379  21.584  15.310  1.00 96.14           C  
ATOM   2016  N   CYS C 104     -13.378  23.909  13.599  1.00 94.85           N  
ATOM   2017  CA  CYS C 104     -13.167  25.253  14.124  1.00 94.85           C  
ATOM   2018  C   CYS C 104     -11.846  25.342  14.880  1.00 94.85           C  
ATOM   2019  CB  CYS C 104     -14.319  25.655  15.044  1.00 94.85           C  
ATOM   2020  O   CYS C 104     -11.666  24.680  15.903  1.00 94.85           O  
ATOM   2021  SG  CYS C 104     -14.188  27.341  15.680  1.00 94.85           S  
ATOM   2022  N   ASP C 105     -11.016  26.200  14.405  1.00 90.80           N  
ATOM   2023  CA  ASP C 105      -9.683  26.320  14.987  1.00 90.80           C  
ATOM   2024  C   ASP C 105      -9.750  26.892  16.401  1.00 90.80           C  
ATOM   2025  CB  ASP C 105      -8.790  27.196  14.106  1.00 90.80           C  
ATOM   2026  O   ASP C 105      -8.999  26.471  17.283  1.00 90.80           O  
ATOM   2027  CG  ASP C 105      -8.172  26.436  12.946  1.00 90.80           C  
ATOM   2028  OD1 ASP C 105      -8.166  25.186  12.970  1.00 90.80           O  
ATOM   2029  OD2 ASP C 105      -7.684  27.092  12.001  1.00 90.80           O  
ATOM   2030  N   MET C 106     -10.595  27.839  16.597  1.00 91.39           N  
ATOM   2031  CA  MET C 106     -10.700  28.537  17.875  1.00 91.39           C  
ATOM   2032  C   MET C 106     -11.245  27.612  18.958  1.00 91.39           C  
ATOM   2033  CB  MET C 106     -11.594  29.771  17.742  1.00 91.39           C  
ATOM   2034  O   MET C 106     -10.683  27.531  20.051  1.00 91.39           O  
ATOM   2035  CG  MET C 106     -11.487  30.735  18.912  1.00 91.39           C  
ATOM   2036  SD  MET C 106     -12.661  32.138  18.777  1.00 91.39           S  
ATOM   2037  CE  MET C 106     -14.219  31.290  19.162  1.00 91.39           C  
ATOM   2038  N   ASP C 107     -12.211  26.859  18.694  1.00 91.92           N  
ATOM   2039  CA  ASP C 107     -12.859  26.001  19.681  1.00 91.92           C  
ATOM   2040  C   ASP C 107     -12.282  24.587  19.644  1.00 91.92           C  
ATOM   2041  CB  ASP C 107     -14.370  25.959  19.447  1.00 91.92           C  
ATOM   2042  O   ASP C 107     -12.556  23.776  20.530  1.00 91.92           O  
ATOM   2043  CG  ASP C 107     -15.052  27.285  19.734  1.00 91.92           C  
ATOM   2044  OD1 ASP C 107     -14.462  28.135  20.436  1.00 91.92           O  
ATOM   2045  OD2 ASP C 107     -16.191  27.481  19.257  1.00 91.92           O  
ATOM   2046  N   LYS C 108     -11.538  24.326  18.661  1.00 91.27           N  
ATOM   2047  CA  LYS C 108     -10.998  22.984  18.460  1.00 91.27           C  
ATOM   2048  C   LYS C 108     -12.107  21.937  18.479  1.00 91.27           C  
ATOM   2049  CB  LYS C 108      -9.954  22.661  19.530  1.00 91.27           C  
ATOM   2050  O   LYS C 108     -12.002  20.926  19.176  1.00 91.27           O  
ATOM   2051  CG  LYS C 108      -8.786  23.635  19.569  1.00 91.27           C  
ATOM   2052  CD  LYS C 108      -7.985  23.601  18.274  1.00 91.27           C  
ATOM   2053  CE  LYS C 108      -6.780  24.529  18.335  1.00 91.27           C  
ATOM   2054  NZ  LYS C 108      -6.136  24.690  16.997  1.00 91.27           N  
ATOM   2055  N   SER C 109     -13.139  22.217  17.727  1.00 92.40           N  
ATOM   2056  CA  SER C 109     -14.295  21.328  17.677  1.00 92.40           C  
ATOM   2057  C   SER C 109     -14.780  21.131  16.245  1.00 92.40           C  
ATOM   2058  CB  SER C 109     -15.432  21.878  18.538  1.00 92.40           C  
ATOM   2059  O   SER C 109     -14.477  21.939  15.364  1.00 92.40           O  
ATOM   2060  OG  SER C 109     -15.881  23.128  18.041  1.00 92.40           O  
ATOM   2061  N   LEU C 110     -15.563  19.981  16.016  1.00 96.03           N  
ATOM   2062  CA  LEU C 110     -16.151  19.701  14.710  1.00 96.03           C  
ATOM   2063  C   LEU C 110     -17.558  20.281  14.611  1.00 96.03           C  
ATOM   2064  CB  LEU C 110     -16.189  18.193  14.451  1.00 96.03           C  
ATOM   2065  O   LEU C 110     -18.342  20.184  15.558  1.00 96.03           O  
ATOM   2066  CG  LEU C 110     -14.837  17.504  14.260  1.00 96.03           C  
ATOM   2067  CD1 LEU C 110     -15.028  16.001  14.087  1.00 96.03           C  
ATOM   2068  CD2 LEU C 110     -14.099  18.095  13.064  1.00 96.03           C  
ATOM   2069  N   LEU C 111     -17.849  20.924  13.450  1.00 96.52           N  
ATOM   2070  CA  LEU C 111     -19.156  21.511  13.177  1.00 96.52           C  
ATOM   2071  C   LEU C 111     -19.689  21.047  11.825  1.00 96.52           C  
ATOM   2072  CB  LEU C 111     -19.075  23.039  13.210  1.00 96.52           C  
ATOM   2073  O   LEU C 111     -18.917  20.631  10.958  1.00 96.52           O  
ATOM   2074  CG  LEU C 111     -18.440  23.658  14.456  1.00 96.52           C  
ATOM   2075  CD1 LEU C 111     -18.235  25.156  14.259  1.00 96.52           C  
ATOM   2076  CD2 LEU C 111     -19.301  23.388  15.686  1.00 96.52           C  
ATOM   2077  N   CYS C 112     -21.041  21.070  11.739  1.00 97.00           N  
ATOM   2078  CA  CYS C 112     -21.594  20.922  10.397  1.00 97.00           C  
ATOM   2079  C   CYS C 112     -21.477  22.224   9.613  1.00 97.00           C  
ATOM   2080  CB  CYS C 112     -23.057  20.487  10.465  1.00 97.00           C  
ATOM   2081  O   CYS C 112     -21.124  23.262  10.175  1.00 97.00           O  
ATOM   2082  SG  CYS C 112     -24.184  21.798  10.987  1.00 97.00           S  
ATOM   2083  N   LEU C 113     -21.750  22.163   8.300  1.00 94.99           N  
ATOM   2084  CA  LEU C 113     -21.589  23.321   7.427  1.00 94.99           C  
ATOM   2085  C   LEU C 113     -22.466  24.479   7.893  1.00 94.99           C  
ATOM   2086  CB  LEU C 113     -21.933  22.954   5.981  1.00 94.99           C  
ATOM   2087  O   LEU C 113     -22.013  25.624   7.942  1.00 94.99           O  
ATOM   2088  CG  LEU C 113     -21.633  24.017   4.923  1.00 94.99           C  
ATOM   2089  CD1 LEU C 113     -20.141  24.329   4.892  1.00 94.99           C  
ATOM   2090  CD2 LEU C 113     -22.117  23.557   3.552  1.00 94.99           C  
ATOM   2091  N   LEU C 114     -23.725  24.199   8.322  1.00 95.38           N  
ATOM   2092  CA  LEU C 114     -24.664  25.236   8.733  1.00 95.38           C  
ATOM   2093  C   LEU C 114     -24.238  25.862  10.057  1.00 95.38           C  
ATOM   2094  CB  LEU C 114     -26.077  24.660   8.859  1.00 95.38           C  
ATOM   2095  O   LEU C 114     -24.296  27.083  10.218  1.00 95.38           O  
ATOM   2096  CG  LEU C 114     -26.721  24.153   7.568  1.00 95.38           C  
ATOM   2097  CD1 LEU C 114     -28.032  23.438   7.874  1.00 95.38           C  
ATOM   2098  CD2 LEU C 114     -26.949  25.306   6.596  1.00 95.38           C  
ATOM   2099  N   CYS C 115     -23.746  25.093  11.010  1.00 95.40           N  
ATOM   2100  CA  CYS C 115     -23.244  25.606  12.280  1.00 95.40           C  
ATOM   2101  C   CYS C 115     -22.006  26.469  12.068  1.00 95.40           C  
ATOM   2102  CB  CYS C 115     -22.918  24.455  13.232  1.00 95.40           C  
ATOM   2103  O   CYS C 115     -21.792  27.443  12.793  1.00 95.40           O  
ATOM   2104  SG  CYS C 115     -24.378  23.633  13.907  1.00 95.40           S  
ATOM   2105  N   SER C 116     -21.164  26.150  11.082  1.00 94.48           N  
ATOM   2106  CA  SER C 116     -19.941  26.895  10.801  1.00 94.48           C  
ATOM   2107  C   SER C 116     -20.254  28.288  10.264  1.00 94.48           C  
ATOM   2108  CB  SER C 116     -19.069  26.137   9.800  1.00 94.48           C  
ATOM   2109  O   SER C 116     -19.444  29.207  10.401  1.00 94.48           O  
ATOM   2110  OG  SER C 116     -19.693  26.084   8.528  1.00 94.48           O  
ATOM   2111  N   ASN C 117     -21.462  28.459   9.694  1.00 92.45           N  
ATOM   2112  CA  ASN C 117     -21.869  29.739   9.125  1.00 92.45           C  
ATOM   2113  C   ASN C 117     -22.788  30.506  10.072  1.00 92.45           C  
ATOM   2114  CB  ASN C 117     -22.554  29.532   7.772  1.00 92.45           C  
ATOM   2115  O   ASN C 117     -23.311  31.563   9.715  1.00 92.45           O  
ATOM   2116  CG  ASN C 117     -21.603  29.020   6.708  1.00 92.45           C  
ATOM   2117  ND2 ASN C 117     -22.095  28.134   5.851  1.00 92.45           N  
ATOM   2118  OD1 ASN C 117     -20.436  29.418   6.658  1.00 92.45           O  
ATOM   2119  N   SER C 118     -23.056  30.005  11.295  1.00 90.71           N  
ATOM   2120  CA  SER C 118     -23.948  30.635  12.262  1.00 90.71           C  
ATOM   2121  C   SER C 118     -23.313  31.881  12.871  1.00 90.71           C  
ATOM   2122  CB  SER C 118     -24.320  29.649  13.370  1.00 90.71           C  
ATOM   2123  O   SER C 118     -22.113  32.113  12.711  1.00 90.71           O  
ATOM   2124  OG  SER C 118     -23.218  29.421  14.231  1.00 90.71           O  
ATOM   2125  N   GLN C 119     -24.098  32.634  13.573  1.00 86.92           N  
ATOM   2126  CA  GLN C 119     -23.626  33.862  14.204  1.00 86.92           C  
ATOM   2127  C   GLN C 119     -22.581  33.564  15.275  1.00 86.92           C  
ATOM   2128  CB  GLN C 119     -24.796  34.638  14.812  1.00 86.92           C  
ATOM   2129  O   GLN C 119     -21.607  34.305  15.423  1.00 86.92           O  
ATOM   2130  CG  GLN C 119     -24.486  36.104  15.085  1.00 86.92           C  
ATOM   2131  CD  GLN C 119     -25.687  37.006  14.872  1.00 86.92           C  
ATOM   2132  NE2 GLN C 119     -25.655  37.794  13.802  1.00 86.92           N  
ATOM   2133  OE1 GLN C 119     -26.636  36.995  15.662  1.00 86.92           O  
ATOM   2134  N   GLU C 120     -22.740  32.468  15.950  1.00 86.28           N  
ATOM   2135  CA  GLU C 120     -21.854  32.054  17.033  1.00 86.28           C  
ATOM   2136  C   GLU C 120     -20.454  31.740  16.513  1.00 86.28           C  
ATOM   2137  CB  GLU C 120     -22.429  30.837  17.762  1.00 86.28           C  
ATOM   2138  O   GLU C 120     -19.458  32.062  17.163  1.00 86.28           O  
ATOM   2139  CG  GLU C 120     -21.655  30.446  19.013  1.00 86.28           C  
ATOM   2140  CD  GLU C 120     -22.202  29.202  19.694  1.00 86.28           C  
ATOM   2141  OE1 GLU C 120     -21.528  28.659  20.598  1.00 86.28           O  
ATOM   2142  OE2 GLU C 120     -23.314  28.767  19.320  1.00 86.28           O  
ATOM   2143  N   HIS C 121     -20.331  31.158  15.293  1.00 86.60           N  
ATOM   2144  CA  HIS C 121     -19.049  30.675  14.794  1.00 86.60           C  
ATOM   2145  C   HIS C 121     -18.616  31.445  13.551  1.00 86.60           C  
ATOM   2146  CB  HIS C 121     -19.124  29.178  14.485  1.00 86.60           C  
ATOM   2147  O   HIS C 121     -17.499  31.265  13.062  1.00 86.60           O  
ATOM   2148  CG  HIS C 121     -19.219  28.318  15.705  1.00 86.60           C  
ATOM   2149  CD2 HIS C 121     -20.268  27.654  16.245  1.00 86.60           C  
ATOM   2150  ND1 HIS C 121     -18.139  28.066  16.523  1.00 86.60           N  
ATOM   2151  CE1 HIS C 121     -18.521  27.281  17.516  1.00 86.60           C  
ATOM   2152  NE2 HIS C 121     -19.808  27.017  17.371  1.00 86.60           N  
ATOM   2153  N   GLY C 122     -19.540  32.321  13.097  1.00 83.24           N  
ATOM   2154  CA  GLY C 122     -19.347  32.976  11.813  1.00 83.24           C  
ATOM   2155  C   GLY C 122     -18.068  33.789  11.744  1.00 83.24           C  
ATOM   2156  O   GLY C 122     -17.471  33.927  10.675  1.00 83.24           O  
ATOM   2157  N   ALA C 123     -17.526  34.160  12.874  1.00 86.97           N  
ATOM   2158  CA  ALA C 123     -16.317  34.979  12.888  1.00 86.97           C  
ATOM   2159  C   ALA C 123     -15.070  34.114  13.053  1.00 86.97           C  
ATOM   2160  CB  ALA C 123     -16.391  36.018  14.004  1.00 86.97           C  
ATOM   2161  O   ALA C 123     -13.946  34.613  12.971  1.00 86.97           O  
ATOM   2162  N   HIS C 124     -15.248  32.854  13.350  1.00 91.93           N  
ATOM   2163  CA  HIS C 124     -14.119  31.945  13.514  1.00 91.93           C  
ATOM   2164  C   HIS C 124     -13.604  31.457  12.164  1.00 91.93           C  
ATOM   2165  CB  HIS C 124     -14.514  30.753  14.388  1.00 91.93           C  
ATOM   2166  O   HIS C 124     -14.292  31.585  11.149  1.00 91.93           O  
ATOM   2167  CG  HIS C 124     -14.966  31.139  15.761  1.00 91.93           C  
ATOM   2168  CD2 HIS C 124     -15.037  32.348  16.366  1.00 91.93           C  
ATOM   2169  ND1 HIS C 124     -15.411  30.218  16.684  1.00 91.93           N  
ATOM   2170  CE1 HIS C 124     -15.739  30.846  17.800  1.00 91.93           C  
ATOM   2171  NE2 HIS C 124     -15.521  32.139  17.634  1.00 91.93           N  
ATOM   2172  N   LYS C 125     -12.339  30.962  12.145  1.00 91.29           N  
ATOM   2173  CA  LYS C 125     -11.778  30.319  10.961  1.00 91.29           C  
ATOM   2174  C   LYS C 125     -12.096  28.826  10.943  1.00 91.29           C  
ATOM   2175  CB  LYS C 125     -10.264  30.532  10.899  1.00 91.29           C  
ATOM   2176  O   LYS C 125     -11.842  28.120  11.921  1.00 91.29           O  
ATOM   2177  CG  LYS C 125      -9.651  30.229   9.540  1.00 91.29           C  
ATOM   2178  CD  LYS C 125      -8.167  30.570   9.508  1.00 91.29           C  
ATOM   2179  CE  LYS C 125      -7.540  30.219   8.166  1.00 91.29           C  
ATOM   2180  NZ  LYS C 125      -6.082  30.538   8.134  1.00 91.29           N  
ATOM   2181  N   HIS C 126     -12.709  28.335   9.832  1.00 92.63           N  
ATOM   2182  CA  HIS C 126     -13.095  26.934   9.703  1.00 92.63           C  
ATOM   2183  C   HIS C 126     -12.437  26.291   8.487  1.00 92.63           C  
ATOM   2184  CB  HIS C 126     -14.616  26.804   9.607  1.00 92.63           C  
ATOM   2185  O   HIS C 126     -12.192  26.962   7.481  1.00 92.63           O  
ATOM   2186  CG  HIS C 126     -15.348  27.493  10.715  1.00 92.63           C  
ATOM   2187  CD2 HIS C 126     -15.621  27.097  11.981  1.00 92.63           C  
ATOM   2188  ND1 HIS C 126     -15.899  28.748  10.575  1.00 92.63           N  
ATOM   2189  CE1 HIS C 126     -16.481  29.096  11.711  1.00 92.63           C  
ATOM   2190  NE2 HIS C 126     -16.326  28.112  12.580  1.00 92.63           N  
ATOM   2191  N   HIS C 127     -12.180  25.095   8.665  1.00 94.33           N  
ATOM   2192  CA  HIS C 127     -11.600  24.304   7.585  1.00 94.33           C  
ATOM   2193  C   HIS C 127     -12.264  22.935   7.487  1.00 94.33           C  
ATOM   2194  CB  HIS C 127     -10.092  24.143   7.791  1.00 94.33           C  
ATOM   2195  O   HIS C 127     -12.676  22.366   8.500  1.00 94.33           O  
ATOM   2196  CG  HIS C 127      -9.375  25.437   8.007  1.00 94.33           C  
ATOM   2197  CD2 HIS C 127      -9.015  26.075   9.146  1.00 94.33           C  
ATOM   2198  ND1 HIS C 127      -8.944  26.232   6.967  1.00 94.33           N  
ATOM   2199  CE1 HIS C 127      -8.348  27.306   7.458  1.00 94.33           C  
ATOM   2200  NE2 HIS C 127      -8.378  27.234   8.778  1.00 94.33           N  
ATOM   2201  N   PRO C 128     -12.327  22.490   6.237  1.00 96.30           N  
ATOM   2202  CA  PRO C 128     -12.738  21.085   6.180  1.00 96.30           C  
ATOM   2203  C   PRO C 128     -11.830  20.172   6.999  1.00 96.30           C  
ATOM   2204  CB  PRO C 128     -12.645  20.751   4.688  1.00 96.30           C  
ATOM   2205  O   PRO C 128     -10.610  20.354   7.008  1.00 96.30           O  
ATOM   2206  CG  PRO C 128     -12.785  22.067   3.993  1.00 96.30           C  
ATOM   2207  CD  PRO C 128     -12.144  23.126   4.843  1.00 96.30           C  
ATOM   2208  N   ILE C 129     -12.407  19.218   7.645  1.00 94.26           N  
ATOM   2209  CA  ILE C 129     -11.681  18.392   8.604  1.00 94.26           C  
ATOM   2210  C   ILE C 129     -10.508  17.705   7.908  1.00 94.26           C  
ATOM   2211  CB  ILE C 129     -12.605  17.341   9.259  1.00 94.26           C  
ATOM   2212  O   ILE C 129      -9.443  17.526   8.505  1.00 94.26           O  
ATOM   2213  CG1 ILE C 129     -11.871  16.617  10.393  1.00 94.26           C  
ATOM   2214  CG2 ILE C 129     -13.117  16.346   8.214  1.00 94.26           C  
ATOM   2215  CD1 ILE C 129     -12.740  16.329  11.609  1.00 94.26           C  
ATOM   2216  N   GLU C 130     -10.631  17.227   6.686  1.00 92.87           N  
ATOM   2217  CA  GLU C 130      -9.553  16.568   5.955  1.00 92.87           C  
ATOM   2218  C   GLU C 130      -8.344  17.488   5.807  1.00 92.87           C  
ATOM   2219  CB  GLU C 130     -10.038  16.112   4.577  1.00 92.87           C  
ATOM   2220  O   GLU C 130      -7.207  17.066   6.025  1.00 92.87           O  
ATOM   2221  CG  GLU C 130      -9.035  15.247   3.827  1.00 92.87           C  
ATOM   2222  CD  GLU C 130      -9.575  14.703   2.514  1.00 92.87           C  
ATOM   2223  OE1 GLU C 130      -8.876  13.899   1.857  1.00 92.87           O  
ATOM   2224  OE2 GLU C 130     -10.706  15.086   2.138  1.00 92.87           O  
ATOM   2225  N   GLU C 131      -8.606  18.696   5.460  1.00 93.39           N  
ATOM   2226  CA  GLU C 131      -7.543  19.680   5.281  1.00 93.39           C  
ATOM   2227  C   GLU C 131      -6.893  20.040   6.614  1.00 93.39           C  
ATOM   2228  CB  GLU C 131      -8.086  20.941   4.603  1.00 93.39           C  
ATOM   2229  O   GLU C 131      -5.670  20.172   6.699  1.00 93.39           O  
ATOM   2230  CG  GLU C 131      -7.011  21.955   4.239  1.00 93.39           C  
ATOM   2231  CD  GLU C 131      -7.564  23.197   3.559  1.00 93.39           C  
ATOM   2232  OE1 GLU C 131      -6.816  24.190   3.407  1.00 93.39           O  
ATOM   2233  OE2 GLU C 131      -8.755  23.178   3.175  1.00 93.39           O  
ATOM   2234  N   ALA C 132      -7.692  20.174   7.622  1.00 92.46           N  
ATOM   2235  CA  ALA C 132      -7.182  20.517   8.947  1.00 92.46           C  
ATOM   2236  C   ALA C 132      -6.232  19.441   9.464  1.00 92.46           C  
ATOM   2237  CB  ALA C 132      -8.337  20.719   9.925  1.00 92.46           C  
ATOM   2238  O   ALA C 132      -5.161  19.751   9.991  1.00 92.46           O  
ATOM   2239  N   ALA C 133      -6.637  18.237   9.294  1.00 91.32           N  
ATOM   2240  CA  ALA C 133      -5.813  17.123   9.756  1.00 91.32           C  
ATOM   2241  C   ALA C 133      -4.474  17.091   9.024  1.00 91.32           C  
ATOM   2242  CB  ALA C 133      -6.551  15.800   9.566  1.00 91.32           C  
ATOM   2243  O   ALA C 133      -3.421  16.945   9.650  1.00 91.32           O  
ATOM   2244  N   GLU C 134      -4.505  17.214   7.710  1.00 89.33           N  
ATOM   2245  CA  GLU C 134      -3.287  17.198   6.905  1.00 89.33           C  
ATOM   2246  C   GLU C 134      -2.381  18.376   7.250  1.00 89.33           C  
ATOM   2247  CB  GLU C 134      -3.629  17.216   5.413  1.00 89.33           C  
ATOM   2248  O   GLU C 134      -1.164  18.217   7.366  1.00 89.33           O  
ATOM   2249  CG  GLU C 134      -4.078  15.868   4.868  1.00 89.33           C  
ATOM   2250  CD  GLU C 134      -3.082  14.751   5.135  1.00 89.33           C  
ATOM   2251  OE1 GLU C 134      -3.509  13.628   5.488  1.00 89.33           O  
ATOM   2252  OE2 GLU C 134      -1.864  15.000   4.990  1.00 89.33           O  
ATOM   2253  N   GLU C 135      -2.937  19.553   7.408  1.00 90.27           N  
ATOM   2254  CA  GLU C 135      -2.162  20.738   7.763  1.00 90.27           C  
ATOM   2255  C   GLU C 135      -1.479  20.565   9.117  1.00 90.27           C  
ATOM   2256  CB  GLU C 135      -3.056  21.981   7.780  1.00 90.27           C  
ATOM   2257  O   GLU C 135      -0.316  20.940   9.284  1.00 90.27           O  
ATOM   2258  CG  GLU C 135      -2.285  23.292   7.836  1.00 90.27           C  
ATOM   2259  CD  GLU C 135      -3.172  24.517   7.677  1.00 90.27           C  
ATOM   2260  OE1 GLU C 135      -2.673  25.653   7.841  1.00 90.27           O  
ATOM   2261  OE2 GLU C 135      -4.377  24.338   7.389  1.00 90.27           O  
ATOM   2262  N   HIS C 136      -2.208  20.052  10.018  1.00 87.59           N  
ATOM   2263  CA  HIS C 136      -1.639  19.806  11.338  1.00 87.59           C  
ATOM   2264  C   HIS C 136      -0.458  18.845  11.259  1.00 87.59           C  
ATOM   2265  CB  HIS C 136      -2.704  19.252  12.286  1.00 87.59           C  
ATOM   2266  O   HIS C 136       0.582  19.080  11.879  1.00 87.59           O  
ATOM   2267  CG  HIS C 136      -2.264  19.191  13.714  1.00 87.59           C  
ATOM   2268  CD2 HIS C 136      -1.909  18.140  14.491  1.00 87.59           C  
ATOM   2269  ND1 HIS C 136      -2.154  20.312  14.507  1.00 87.59           N  
ATOM   2270  CE1 HIS C 136      -1.748  19.953  15.714  1.00 87.59           C  
ATOM   2271  NE2 HIS C 136      -1.592  18.640  15.730  1.00 87.59           N  
ATOM   2272  N   ARG C 137      -0.612  17.794  10.519  1.00 88.89           N  
ATOM   2273  CA  ARG C 137       0.467  16.825  10.357  1.00 88.89           C  
ATOM   2274  C   ARG C 137       1.682  17.463   9.692  1.00 88.89           C  
ATOM   2275  CB  ARG C 137      -0.008  15.623   9.537  1.00 88.89           C  
ATOM   2276  O   ARG C 137       2.816  17.257  10.129  1.00 88.89           O  
ATOM   2277  CG  ARG C 137      -0.814  14.612  10.337  1.00 88.89           C  
ATOM   2278  CD  ARG C 137      -1.115  13.361   9.524  1.00 88.89           C  
ATOM   2279  NE  ARG C 137      -2.163  13.600   8.535  1.00 88.89           N  
ATOM   2280  NH1 ARG C 137      -3.908  13.066   9.951  1.00 88.89           N  
ATOM   2281  NH2 ARG C 137      -4.333  13.699   7.789  1.00 88.89           N  
ATOM   2282  CZ  ARG C 137      -3.465  13.454   8.761  1.00 88.89           C  
ATOM   2283  N   GLU C 138       1.451  18.267   8.685  1.00 89.71           N  
ATOM   2284  CA  GLU C 138       2.532  18.949   7.980  1.00 89.71           C  
ATOM   2285  C   GLU C 138       3.267  19.917   8.902  1.00 89.71           C  
ATOM   2286  CB  GLU C 138       1.990  19.695   6.758  1.00 89.71           C  
ATOM   2287  O   GLU C 138       4.495  20.019   8.852  1.00 89.71           O  
ATOM   2288  CG  GLU C 138       1.616  18.784   5.598  1.00 89.71           C  
ATOM   2289  CD  GLU C 138       2.784  17.960   5.080  1.00 89.71           C  
ATOM   2290  OE1 GLU C 138       2.568  16.805   4.648  1.00 89.71           O  
ATOM   2291  OE2 GLU C 138       3.925  18.474   5.107  1.00 89.71           O  
ATOM   2292  N   LYS C 139       2.534  20.621   9.674  1.00 88.42           N  
ATOM   2293  CA  LYS C 139       3.141  21.546  10.626  1.00 88.42           C  
ATOM   2294  C   LYS C 139       4.031  20.805  11.621  1.00 88.42           C  
ATOM   2295  CB  LYS C 139       2.063  22.334  11.372  1.00 88.42           C  
ATOM   2296  O   LYS C 139       5.135  21.258  11.931  1.00 88.42           O  
ATOM   2297  CG  LYS C 139       1.461  23.475  10.566  1.00 88.42           C  
ATOM   2298  CD  LYS C 139       0.431  24.250  11.378  1.00 88.42           C  
ATOM   2299  CE  LYS C 139      -0.237  25.335  10.545  1.00 88.42           C  
ATOM   2300  NZ  LYS C 139      -1.297  26.051  11.315  1.00 88.42           N  
ATOM   2301  N   LEU C 140       3.525  19.722  12.069  1.00 86.21           N  
ATOM   2302  CA  LEU C 140       4.295  18.908  13.004  1.00 86.21           C  
ATOM   2303  C   LEU C 140       5.588  18.419  12.361  1.00 86.21           C  
ATOM   2304  CB  LEU C 140       3.466  17.714  13.484  1.00 86.21           C  
ATOM   2305  O   LEU C 140       6.650  18.453  12.989  1.00 86.21           O  
ATOM   2306  CG  LEU C 140       2.442  17.998  14.583  1.00 86.21           C  
ATOM   2307  CD1 LEU C 140       1.479  16.823  14.727  1.00 86.21           C  
ATOM   2308  CD2 LEU C 140       3.143  18.286  15.907  1.00 86.21           C  
ATOM   2309  N   LEU C 141       5.499  18.003  11.150  1.00 86.74           N  
ATOM   2310  CA  LEU C 141       6.675  17.527  10.430  1.00 86.74           C  
ATOM   2311  C   LEU C 141       7.695  18.646  10.253  1.00 86.74           C  
ATOM   2312  CB  LEU C 141       6.275  16.964   9.063  1.00 86.74           C  
ATOM   2313  O   LEU C 141       8.899  18.423  10.400  1.00 86.74           O  
ATOM   2314  CG  LEU C 141       5.573  15.606   9.068  1.00 86.74           C  
ATOM   2315  CD1 LEU C 141       5.105  15.246   7.662  1.00 86.74           C  
ATOM   2316  CD2 LEU C 141       6.498  14.527   9.622  1.00 86.74           C  
ATOM   2317  N   LYS C 142       7.232  19.812   9.908  1.00 88.48           N  
ATOM   2318  CA  LYS C 142       8.115  20.963   9.742  1.00 88.48           C  
ATOM   2319  C   LYS C 142       8.837  21.294  11.045  1.00 88.48           C  
ATOM   2320  CB  LYS C 142       7.325  22.180   9.257  1.00 88.48           C  
ATOM   2321  O   LYS C 142      10.038  21.571  11.042  1.00 88.48           O  
ATOM   2322  CG  LYS C 142       6.961  22.133   7.780  1.00 88.48           C  
ATOM   2323  CD  LYS C 142       6.228  23.395   7.345  1.00 88.48           C  
ATOM   2324  CE  LYS C 142       5.790  23.314   5.889  1.00 88.48           C  
ATOM   2325  NZ  LYS C 142       4.998  24.513   5.481  1.00 88.48           N  
ATOM   2326  N   GLN C 143       8.109  21.268  12.096  1.00 82.21           N  
ATOM   2327  CA  GLN C 143       8.692  21.547  13.404  1.00 82.21           C  
ATOM   2328  C   GLN C 143       9.763  20.520  13.759  1.00 82.21           C  
ATOM   2329  CB  GLN C 143       7.608  21.570  14.482  1.00 82.21           C  
ATOM   2330  O   GLN C 143      10.817  20.873  14.293  1.00 82.21           O  
ATOM   2331  CG  GLN C 143       6.675  22.770  14.392  1.00 82.21           C  
ATOM   2332  CD  GLN C 143       5.587  22.748  15.449  1.00 82.21           C  
ATOM   2333  NE2 GLN C 143       5.181  23.928  15.906  1.00 82.21           N  
ATOM   2334  OE1 GLN C 143       5.115  21.680  15.851  1.00 82.21           O  
ATOM   2335  N   MET C 144       9.542  19.338  13.462  1.00 81.70           N  
ATOM   2336  CA  MET C 144      10.484  18.264  13.762  1.00 81.70           C  
ATOM   2337  C   MET C 144      11.750  18.400  12.923  1.00 81.70           C  
ATOM   2338  CB  MET C 144       9.839  16.898  13.518  1.00 81.70           C  
ATOM   2339  O   MET C 144      12.853  18.149  13.411  1.00 81.70           O  
ATOM   2340  CG  MET C 144       8.810  16.510  14.567  1.00 81.70           C  
ATOM   2341  SD  MET C 144       8.072  14.860  14.251  1.00 81.70           S  
ATOM   2342  CE  MET C 144       9.408  13.791  14.856  1.00 81.70           C  
ATOM   2343  N   ARG C 145      11.588  18.749  11.694  1.00 78.13           N  
ATOM   2344  CA  ARG C 145      12.725  18.931  10.797  1.00 78.13           C  
ATOM   2345  C   ARG C 145      13.659  20.021  11.311  1.00 78.13           C  
ATOM   2346  CB  ARG C 145      12.246  19.273   9.384  1.00 78.13           C  
ATOM   2347  O   ARG C 145      14.882  19.884  11.235  1.00 78.13           O  
ATOM   2348  CG  ARG C 145      13.306  19.082   8.311  1.00 78.13           C  
ATOM   2349  CD  ARG C 145      12.747  19.323   6.916  1.00 78.13           C  
ATOM   2350  NE  ARG C 145      13.480  18.569   5.904  1.00 78.13           N  
ATOM   2351  NH1 ARG C 145      11.747  18.537   4.376  1.00 78.13           N  
ATOM   2352  NH2 ARG C 145      13.742  17.527   3.874  1.00 78.13           N  
ATOM   2353  CZ  ARG C 145      12.988  18.213   4.720  1.00 78.13           C  
ATOM   2354  N   ILE C 146      13.109  21.068  11.842  1.00 75.52           N  
ATOM   2355  CA  ILE C 146      13.880  22.184  12.378  1.00 75.52           C  
ATOM   2356  C   ILE C 146      14.678  21.723  13.595  1.00 75.52           C  
ATOM   2357  CB  ILE C 146      12.966  23.373  12.755  1.00 75.52           C  
ATOM   2358  O   ILE C 146      15.839  22.101  13.763  1.00 75.52           O  
ATOM   2359  CG1 ILE C 146      12.276  23.932  11.506  1.00 75.52           C  
ATOM   2360  CG2 ILE C 146      13.767  24.463  13.473  1.00 75.52           C  
ATOM   2361  CD1 ILE C 146      11.151  24.913  11.808  1.00 75.52           C  
ATOM   2362  N   LEU C 147      14.123  20.859  14.363  1.00 68.76           N  
ATOM   2363  CA  LEU C 147      14.764  20.370  15.579  1.00 68.76           C  
ATOM   2364  C   LEU C 147      15.914  19.426  15.245  1.00 68.76           C  
ATOM   2365  CB  LEU C 147      13.745  19.656  16.472  1.00 68.76           C  
ATOM   2366  O   LEU C 147      16.933  19.412  15.940  1.00 68.76           O  
ATOM   2367  CG  LEU C 147      12.709  20.544  17.162  1.00 68.76           C  
ATOM   2368  CD1 LEU C 147      11.695  19.689  17.914  1.00 68.76           C  
ATOM   2369  CD2 LEU C 147      13.392  21.528  18.107  1.00 68.76           C  
ATOM   2370  N   TRP C 148      15.800  18.699  14.162  1.00 68.26           N  
ATOM   2371  CA  TRP C 148      16.802  17.693  13.826  1.00 68.26           C  
ATOM   2372  C   TRP C 148      17.961  18.316  13.054  1.00 68.26           C  
ATOM   2373  CB  TRP C 148      16.176  16.563  13.005  1.00 68.26           C  
ATOM   2374  O   TRP C 148      19.077  17.792  13.068  1.00 68.26           O  
ATOM   2375  CG  TRP C 148      15.282  15.658  13.798  1.00 68.26           C  
ATOM   2376  CD1 TRP C 148      15.344  15.408  15.141  1.00 68.26           C  
ATOM   2377  CD2 TRP C 148      14.193  14.877  13.295  1.00 68.26           C  
ATOM   2378  CE2 TRP C 148      13.639  14.178  14.390  1.00 68.26           C  
ATOM   2379  CE3 TRP C 148      13.632  14.701  12.023  1.00 68.26           C  
ATOM   2380  NE1 TRP C 148      14.359  14.519  15.503  1.00 68.26           N  
ATOM   2381  CH2 TRP C 148      12.018  13.162  12.996  1.00 68.26           C  
ATOM   2382  CZ2 TRP C 148      12.549  13.316  14.251  1.00 68.26           C  
ATOM   2383  CZ3 TRP C 148      12.547  13.843  11.887  1.00 68.26           C  
ATOM   2384  N   LYS C 149      17.801  19.354  12.292  1.00 65.96           N  
ATOM   2385  CA  LYS C 149      18.872  20.062  11.597  1.00 65.96           C  
ATOM   2386  C   LYS C 149      19.755  20.826  12.580  1.00 65.96           C  
ATOM   2387  CB  LYS C 149      18.294  21.022  10.556  1.00 65.96           C  
ATOM   2388  O   LYS C 149      20.923  21.096  12.294  1.00 65.96           O  
ATOM   2389  CG  LYS C 149      17.875  20.349   9.258  1.00 65.96           C  
ATOM   2390  CD  LYS C 149      17.471  21.371   8.203  1.00 65.96           C  
ATOM   2391  CE  LYS C 149      17.017  20.697   6.915  1.00 65.96           C  
ATOM   2392  NZ  LYS C 149      16.642  21.696   5.870  1.00 65.96           N  
ATOM   2393  N   LYS C 150      19.393  21.028  13.800  1.00 52.01           N  
ATOM   2394  CA  LYS C 150      20.198  21.705  14.812  1.00 52.01           C  
ATOM   2395  C   LYS C 150      21.113  20.722  15.536  1.00 52.01           C  
ATOM   2396  CB  LYS C 150      19.300  22.424  15.820  1.00 52.01           C  
ATOM   2397  O   LYS C 150      22.253  21.054  15.867  1.00 52.01           O  
ATOM   2398  CG  LYS C 150      18.858  23.811  15.377  1.00 52.01           C  
ATOM   2399  CD  LYS C 150      18.067  24.521  16.467  1.00 52.01           C  
ATOM   2400  CE  LYS C 150      17.643  25.918  16.033  1.00 52.01           C  
ATOM   2401  NZ  LYS C 150      16.921  26.641  17.122  1.00 52.01           N  
TER    2402      LYS C 150                                                      
ENDMDL                                                                          
END                                                                             
