# Supplementary material for: Structure and activation of the RING E3 ubiquitin ligase TRIM72 on the membrane
Source: Nat Struct Mol Biol. 2023 Sep 28;30(11):1695–706. doi: 10.1038/s41594-023-01111-7 (PMC10643145; doi:10.1038/s41594-023-01111-7)
Supplement: Supplementary file 5 — Predicted structures of the RING domain of 60 TRIM proteins. [file 41594_2023_1111_MOESM5_ESM.zip › R45_10_140_b1110_unrelaxed_rank_4_model_1.pdb]

MODEL     1                                                                     
ATOM      1  N   GLY B   1     -19.321 -21.522  16.712  1.00 21.04           N  
ATOM      2  CA  GLY B   1     -19.721 -21.809  15.344  1.00 21.04           C  
ATOM      3  C   GLY B   1     -19.010 -20.943  14.321  1.00 21.04           C  
ATOM      4  O   GLY B   1     -18.161 -20.123  14.676  1.00 21.04           O  
ATOM      5  N   PHE B   2     -19.799 -20.134  13.571  1.00 21.17           N  
ATOM      6  CA  PHE B   2     -19.416 -19.425  12.356  1.00 21.17           C  
ATOM      7  C   PHE B   2     -18.412 -18.322  12.667  1.00 21.17           C  
ATOM      8  CB  PHE B   2     -20.649 -18.833  11.666  1.00 21.17           C  
ATOM      9  O   PHE B   2     -18.684 -17.440  13.484  1.00 21.17           O  
ATOM     10  CG  PHE B   2     -21.348 -19.794  10.742  1.00 21.17           C  
ATOM     11  CD1 PHE B   2     -20.945 -19.924   9.419  1.00 21.17           C  
ATOM     12  CD2 PHE B   2     -22.408 -20.567  11.198  1.00 21.17           C  
ATOM     13  CE1 PHE B   2     -21.590 -20.813   8.561  1.00 21.17           C  
ATOM     14  CE2 PHE B   2     -23.057 -21.457  10.347  1.00 21.17           C  
ATOM     15  CZ  PHE B   2     -22.647 -21.578   9.029  1.00 21.17           C  
ATOM     16  N   VAL B   3     -17.120 -18.676  12.768  1.00 21.32           N  
ATOM     17  CA  VAL B   3     -15.818 -18.034  12.908  1.00 21.32           C  
ATOM     18  C   VAL B   3     -15.694 -16.891  11.903  1.00 21.32           C  
ATOM     19  CB  VAL B   3     -14.664 -19.043  12.712  1.00 21.32           C  
ATOM     20  O   VAL B   3     -15.132 -17.067  10.819  1.00 21.32           O  
ATOM     21  CG1 VAL B   3     -13.356 -18.481  13.266  1.00 21.32           C  
ATOM     22  CG2 VAL B   3     -15.002 -20.375  13.379  1.00 21.32           C  
ATOM     23  N   SER B   4     -16.945 -16.302  11.739  1.00 23.81           N  
ATOM     24  CA  SER B   4     -17.013 -15.356  10.630  1.00 23.81           C  
ATOM     25  C   SER B   4     -16.013 -14.219  10.811  1.00 23.81           C  
ATOM     26  CB  SER B   4     -18.426 -14.786  10.498  1.00 23.81           C  
ATOM     27  O   SER B   4     -16.081 -13.474  11.790  1.00 23.81           O  
ATOM     28  OG  SER B   4     -19.347 -15.803  10.143  1.00 23.81           O  
ATOM     29  N   LYS B   5     -14.728 -14.605  10.701  1.00 22.11           N  
ATOM     30  CA  LYS B   5     -13.524 -13.781  10.637  1.00 22.11           C  
ATOM     31  C   LYS B   5     -13.758 -12.532   9.792  1.00 22.11           C  
ATOM     32  CB  LYS B   5     -12.352 -14.584  10.071  1.00 22.11           C  
ATOM     33  O   LYS B   5     -14.134 -12.629   8.622  1.00 22.11           O  
ATOM     34  CG  LYS B   5     -10.990 -13.960  10.336  1.00 22.11           C  
ATOM     35  CD  LYS B   5      -9.859 -14.924   9.999  1.00 22.11           C  
ATOM     36  CE  LYS B   5      -8.496 -14.317  10.306  1.00 22.11           C  
ATOM     37  NZ  LYS B   5      -7.396 -15.312  10.135  1.00 22.11           N  
ATOM     38  N   LEU B   6     -14.441 -11.559  10.439  1.00 24.13           N  
ATOM     39  CA  LEU B   6     -14.704 -10.233   9.890  1.00 24.13           C  
ATOM     40  C   LEU B   6     -13.446  -9.648   9.258  1.00 24.13           C  
ATOM     41  CB  LEU B   6     -15.225  -9.294  10.981  1.00 24.13           C  
ATOM     42  O   LEU B   6     -12.464  -9.377   9.954  1.00 24.13           O  
ATOM     43  CG  LEU B   6     -16.687  -9.477  11.391  1.00 24.13           C  
ATOM     44  CD1 LEU B   6     -16.964  -8.754  12.705  1.00 24.13           C  
ATOM     45  CD2 LEU B   6     -17.618  -8.975  10.292  1.00 24.13           C  
ATOM     46  N   THR B   7     -12.824 -10.483   8.388  1.00 23.05           N  
ATOM     47  CA  THR B   7     -11.709  -9.916   7.638  1.00 23.05           C  
ATOM     48  C   THR B   7     -12.087  -8.560   7.049  1.00 23.05           C  
ATOM     49  CB  THR B   7     -11.257 -10.861   6.510  1.00 23.05           C  
ATOM     50  O   THR B   7     -13.040  -8.458   6.274  1.00 23.05           O  
ATOM     51  CG2 THR B   7     -10.770 -12.194   7.070  1.00 23.05           C  
ATOM     52  OG1 THR B   7     -12.359 -11.102   5.625  1.00 23.05           O  
ATOM     53  N   SER B   8     -12.547  -7.717   7.973  1.00 24.36           N  
ATOM     54  CA  SER B   8     -12.719  -6.362   7.460  1.00 24.36           C  
ATOM     55  C   SER B   8     -11.591  -5.984   6.506  1.00 24.36           C  
ATOM     56  CB  SER B   8     -12.782  -5.357   8.611  1.00 24.36           C  
ATOM     57  O   SER B   8     -10.414  -6.123   6.842  1.00 24.36           O  
ATOM     58  OG  SER B   8     -11.625  -5.452   9.425  1.00 24.36           O  
ATOM     59  N   GLY B   9     -11.587  -6.636   5.409  1.00 26.00           N  
ATOM     60  CA  GLY B   9     -10.684  -6.527   4.275  1.00 26.00           C  
ATOM     61  C   GLY B   9     -10.275  -5.098   3.972  1.00 26.00           C  
ATOM     62  O   GLY B   9     -11.098  -4.183   4.044  1.00 26.00           O  
ATOM     63  N   THR B  10      -9.242  -4.683   4.639  1.00 28.17           N  
ATOM     64  CA  THR B  10      -8.399  -3.531   4.340  1.00 28.17           C  
ATOM     65  C   THR B  10      -8.291  -3.317   2.833  1.00 28.17           C  
ATOM     66  CB  THR B  10      -6.991  -3.699   4.940  1.00 28.17           C  
ATOM     67  O   THR B  10      -7.814  -4.193   2.109  1.00 28.17           O  
ATOM     68  CG2 THR B  10      -7.050  -3.812   6.460  1.00 28.17           C  
ATOM     69  OG1 THR B  10      -6.389  -4.885   4.406  1.00 28.17           O  
ATOM     70  N   ALA B  11      -9.464  -3.218   2.186  1.00 32.15           N  
ATOM     71  CA  ALA B  11      -9.616  -3.062   0.742  1.00 32.15           C  
ATOM     72  C   ALA B  11      -8.564  -2.111   0.179  1.00 32.15           C  
ATOM     73  CB  ALA B  11     -11.018  -2.558   0.406  1.00 32.15           C  
ATOM     74  O   ALA B  11      -8.634  -1.717  -0.988  1.00 32.15           O  
ATOM     75  N   LEU B  12      -7.941  -1.344   1.128  1.00 32.01           N  
ATOM     76  CA  LEU B  12      -7.149  -0.245   0.586  1.00 32.01           C  
ATOM     77  C   LEU B  12      -6.010  -0.771  -0.281  1.00 32.01           C  
ATOM     78  CB  LEU B  12      -6.587   0.619   1.718  1.00 32.01           C  
ATOM     79  O   LEU B  12      -5.064  -1.376   0.229  1.00 32.01           O  
ATOM     80  CG  LEU B  12      -7.492   1.742   2.227  1.00 32.01           C  
ATOM     81  CD1 LEU B  12      -7.895   1.482   3.675  1.00 32.01           C  
ATOM     82  CD2 LEU B  12      -6.797   3.092   2.094  1.00 32.01           C  
ATOM     83  N   GLY B  13      -6.250  -1.879  -1.070  1.00 37.84           N  
ATOM     84  CA  GLY B  13      -5.290  -2.359  -2.051  1.00 37.84           C  
ATOM     85  C   GLY B  13      -4.492  -1.244  -2.700  1.00 37.84           C  
ATOM     86  O   GLY B  13      -4.691  -0.068  -2.388  1.00 37.84           O  
ATOM     87  N   ASN B  14      -3.233  -1.563  -3.025  1.00 42.34           N  
ATOM     88  CA  ASN B  14      -2.397  -0.778  -3.927  1.00 42.34           C  
ATOM     89  C   ASN B  14      -3.218  -0.157  -5.054  1.00 42.34           C  
ATOM     90  CB  ASN B  14      -1.272  -1.640  -4.503  1.00 42.34           C  
ATOM     91  O   ASN B  14      -2.784  -0.139  -6.207  1.00 42.34           O  
ATOM     92  CG  ASN B  14       0.096  -1.009  -4.326  1.00 42.34           C  
ATOM     93  ND2 ASN B  14       0.961  -1.180  -5.319  1.00 42.34           N  
ATOM     94  OD1 ASN B  14       0.372  -0.375  -3.305  1.00 42.34           O  
ATOM     95  N   SER B  15      -4.603   0.138  -4.696  1.00 41.42           N  
ATOM     96  CA  SER B  15      -5.410   0.690  -5.779  1.00 41.42           C  
ATOM     97  C   SER B  15      -4.853   2.027  -6.257  1.00 41.42           C  
ATOM     98  CB  SER B  15      -6.861   0.865  -5.331  1.00 41.42           C  
ATOM     99  O   SER B  15      -4.504   2.887  -5.445  1.00 41.42           O  
ATOM    100  OG  SER B  15      -6.948   1.776  -4.249  1.00 41.42           O  
ATOM    101  N   GLY B  16      -4.072   2.065  -7.230  1.00 49.17           N  
ATOM    102  CA  GLY B  16      -3.500   3.171  -7.981  1.00 49.17           C  
ATOM    103  C   GLY B  16      -2.000   3.050  -8.172  1.00 49.17           C  
ATOM    104  O   GLY B  16      -1.416   3.751  -9.001  1.00 49.17           O  
ATOM    105  N   LYS B  17      -1.484   2.111  -7.494  1.00 61.74           N  
ATOM    106  CA  LYS B  17      -0.055   1.899  -7.700  1.00 61.74           C  
ATOM    107  C   LYS B  17       0.197   0.944  -8.863  1.00 61.74           C  
ATOM    108  CB  LYS B  17       0.597   1.357  -6.427  1.00 61.74           C  
ATOM    109  O   LYS B  17      -0.536  -0.030  -9.043  1.00 61.74           O  
ATOM    110  CG  LYS B  17       0.848   2.414  -5.362  1.00 61.74           C  
ATOM    111  CD  LYS B  17       1.556   1.827  -4.147  1.00 61.74           C  
ATOM    112  CE  LYS B  17       1.866   2.897  -3.108  1.00 61.74           C  
ATOM    113  NZ  LYS B  17       1.108   2.674  -1.841  1.00 61.74           N  
ATOM    114  N   THR B  18       0.963   1.394  -9.751  1.00 73.73           N  
ATOM    115  CA  THR B  18       1.300   0.614 -10.937  1.00 73.73           C  
ATOM    116  C   THR B  18       2.590  -0.171 -10.718  1.00 73.73           C  
ATOM    117  CB  THR B  18       1.449   1.517 -12.176  1.00 73.73           C  
ATOM    118  O   THR B  18       3.031  -0.910 -11.601  1.00 73.73           O  
ATOM    119  CG2 THR B  18       0.113   2.138 -12.568  1.00 73.73           C  
ATOM    120  OG1 THR B  18       2.384   2.564 -11.887  1.00 73.73           O  
ATOM    121  N   HIS B  19       3.095   0.056  -9.502  1.00 72.15           N  
ATOM    122  CA  HIS B  19       4.395  -0.563  -9.269  1.00 72.15           C  
ATOM    123  C   HIS B  19       4.321  -1.593  -8.146  1.00 72.15           C  
ATOM    124  CB  HIS B  19       5.443   0.500  -8.938  1.00 72.15           C  
ATOM    125  O   HIS B  19       3.605  -1.395  -7.162  1.00 72.15           O  
ATOM    126  CG  HIS B  19       5.797   1.375 -10.099  1.00 72.15           C  
ATOM    127  CD2 HIS B  19       6.894   1.400 -10.892  1.00 72.15           C  
ATOM    128  ND1 HIS B  19       4.967   2.376 -10.556  1.00 72.15           N  
ATOM    129  CE1 HIS B  19       5.539   2.979 -11.584  1.00 72.15           C  
ATOM    130  NE2 HIS B  19       6.710   2.406 -11.808  1.00 72.15           N  
ATOM    131  N   CYS B  20       5.065  -2.658  -8.338  1.00 80.56           N  
ATOM    132  CA  CYS B  20       5.212  -3.702  -7.330  1.00 80.56           C  
ATOM    133  C   CYS B  20       6.055  -3.214  -6.158  1.00 80.56           C  
ATOM    134  CB  CYS B  20       5.847  -4.951  -7.941  1.00 80.56           C  
ATOM    135  O   CYS B  20       7.106  -2.602  -6.356  1.00 80.56           O  
ATOM    136  SG  CYS B  20       6.065  -6.306  -6.767  1.00 80.56           S  
ATOM    137  N   PRO B  21       5.665  -3.452  -4.936  1.00 76.35           N  
ATOM    138  CA  PRO B  21       6.429  -3.007  -3.768  1.00 76.35           C  
ATOM    139  C   PRO B  21       7.747  -3.760  -3.603  1.00 76.35           C  
ATOM    140  CB  PRO B  21       5.485  -3.295  -2.598  1.00 76.35           C  
ATOM    141  O   PRO B  21       8.637  -3.303  -2.881  1.00 76.35           O  
ATOM    142  CG  PRO B  21       4.587  -4.383  -3.091  1.00 76.35           C  
ATOM    143  CD  PRO B  21       4.404  -4.216  -4.573  1.00 76.35           C  
ATOM    144  N   LEU B  22       7.934  -4.913  -4.234  1.00 79.08           N  
ATOM    145  CA  LEU B  22       9.155  -5.694  -4.063  1.00 79.08           C  
ATOM    146  C   LEU B  22      10.166  -5.368  -5.157  1.00 79.08           C  
ATOM    147  CB  LEU B  22       8.839  -7.192  -4.073  1.00 79.08           C  
ATOM    148  O   LEU B  22      11.322  -5.055  -4.866  1.00 79.08           O  
ATOM    149  CG  LEU B  22       8.053  -7.728  -2.875  1.00 79.08           C  
ATOM    150  CD1 LEU B  22       7.896  -9.241  -2.978  1.00 79.08           C  
ATOM    151  CD2 LEU B  22       8.741  -7.344  -1.570  1.00 79.08           C  
ATOM    152  N   CYS B  23       9.776  -5.353  -6.450  1.00 75.43           N  
ATOM    153  CA  CYS B  23      10.726  -5.134  -7.535  1.00 75.43           C  
ATOM    154  C   CYS B  23      10.729  -3.674  -7.972  1.00 75.43           C  
ATOM    155  CB  CYS B  23      10.395  -6.031  -8.727  1.00 75.43           C  
ATOM    156  O   CYS B  23      11.622  -3.242  -8.703  1.00 75.43           O  
ATOM    157  SG  CYS B  23       8.860  -5.587  -9.568  1.00 75.43           S  
ATOM    158  N   LEU B  24       9.724  -2.932  -7.536  1.00 67.73           N  
ATOM    159  CA  LEU B  24       9.570  -1.508  -7.810  1.00 67.73           C  
ATOM    160  C   LEU B  24       9.316  -1.264  -9.293  1.00 67.73           C  
ATOM    161  CB  LEU B  24      10.814  -0.737  -7.359  1.00 67.73           C  
ATOM    162  O   LEU B  24       9.287  -0.116  -9.742  1.00 67.73           O  
ATOM    163  CG  LEU B  24      11.190  -0.861  -5.882  1.00 67.73           C  
ATOM    164  CD1 LEU B  24      12.457  -0.065  -5.590  1.00 67.73           C  
ATOM    165  CD2 LEU B  24      10.041  -0.391  -4.996  1.00 67.73           C  
ATOM    166  N   GLY B  25       9.153  -2.332 -10.079  1.00 75.05           N  
ATOM    167  CA  GLY B  25       8.768  -2.202 -11.475  1.00 75.05           C  
ATOM    168  C   GLY B  25       7.266  -2.201 -11.682  1.00 75.05           C  
ATOM    169  O   GLY B  25       6.503  -2.389 -10.732  1.00 75.05           O  
ATOM    170  N   LEU B  26       6.907  -1.868 -12.953  1.00 79.66           N  
ATOM    171  CA  LEU B  26       5.490  -2.021 -13.267  1.00 79.66           C  
ATOM    172  C   LEU B  26       5.018  -3.441 -12.973  1.00 79.66           C  
ATOM    173  CB  LEU B  26       5.227  -1.676 -14.735  1.00 79.66           C  
ATOM    174  O   LEU B  26       5.744  -4.405 -13.226  1.00 79.66           O  
ATOM    175  CG  LEU B  26       5.272  -0.191 -15.101  1.00 79.66           C  
ATOM    176  CD1 LEU B  26       5.355  -0.021 -16.614  1.00 79.66           C  
ATOM    177  CD2 LEU B  26       4.053   0.535 -14.543  1.00 79.66           C  
ATOM    178  N   PHE B  27       3.856  -3.493 -12.438  1.00 87.10           N  
ATOM    179  CA  PHE B  27       3.316  -4.805 -12.103  1.00 87.10           C  
ATOM    180  C   PHE B  27       3.401  -5.747 -13.298  1.00 87.10           C  
ATOM    181  CB  PHE B  27       1.863  -4.685 -11.633  1.00 87.10           C  
ATOM    182  O   PHE B  27       3.105  -5.353 -14.428  1.00 87.10           O  
ATOM    183  CG  PHE B  27       1.722  -4.215 -10.210  1.00 87.10           C  
ATOM    184  CD1 PHE B  27       2.408  -4.850  -9.182  1.00 87.10           C  
ATOM    185  CD2 PHE B  27       0.904  -3.136  -9.901  1.00 87.10           C  
ATOM    186  CE1 PHE B  27       2.280  -4.416  -7.865  1.00 87.10           C  
ATOM    187  CE2 PHE B  27       0.771  -2.697  -8.587  1.00 87.10           C  
ATOM    188  CZ  PHE B  27       1.459  -3.339  -7.570  1.00 87.10           C  
ATOM    189  N   LYS B  28       3.895  -6.974 -13.079  1.00 93.63           N  
ATOM    190  CA  LYS B  28       3.837  -8.093 -14.016  1.00 93.63           C  
ATOM    191  C   LYS B  28       3.029  -9.252 -13.439  1.00 93.63           C  
ATOM    192  CB  LYS B  28       5.247  -8.565 -14.375  1.00 93.63           C  
ATOM    193  O   LYS B  28       3.432  -9.865 -12.449  1.00 93.63           O  
ATOM    194  CG  LYS B  28       6.084  -7.520 -15.097  1.00 93.63           C  
ATOM    195  CD  LYS B  28       7.497  -8.023 -15.364  1.00 93.63           C  
ATOM    196  CE  LYS B  28       8.380  -6.929 -15.950  1.00 93.63           C  
ATOM    197  NZ  LYS B  28       9.780  -7.402 -16.164  1.00 93.63           N  
ATOM    198  N   ALA B  29       1.869  -9.594 -14.134  1.00 95.89           N  
ATOM    199  CA  ALA B  29       0.945 -10.600 -13.618  1.00 95.89           C  
ATOM    200  C   ALA B  29       0.672 -10.383 -12.132  1.00 95.89           C  
ATOM    201  CB  ALA B  29       1.500 -12.003 -13.854  1.00 95.89           C  
ATOM    202  O   ALA B  29       0.959 -11.254 -11.308  1.00 95.89           O  
ATOM    203  N   PRO B  30       0.115  -9.252 -11.755  1.00 91.42           N  
ATOM    204  CA  PRO B  30      -0.101  -8.850 -10.363  1.00 91.42           C  
ATOM    205  C   PRO B  30      -1.136  -9.719  -9.652  1.00 91.42           C  
ATOM    206  CB  PRO B  30      -0.592  -7.405 -10.486  1.00 91.42           C  
ATOM    207  O   PRO B  30      -2.237  -9.922 -10.169  1.00 91.42           O  
ATOM    208  CG  PRO B  30      -1.234  -7.333 -11.834  1.00 91.42           C  
ATOM    209  CD  PRO B  30      -0.526  -8.289 -12.751  1.00 91.42           C  
ATOM    210  N   ARG B  31      -0.725 -10.188  -8.469  1.00 95.67           N  
ATOM    211  CA  ARG B  31      -1.639 -10.986  -7.658  1.00 95.67           C  
ATOM    212  C   ARG B  31      -2.155 -10.185  -6.467  1.00 95.67           C  
ATOM    213  CB  ARG B  31      -0.952 -12.263  -7.172  1.00 95.67           C  
ATOM    214  O   ARG B  31      -1.389  -9.479  -5.807  1.00 95.67           O  
ATOM    215  CG  ARG B  31      -0.444 -13.155  -8.294  1.00 95.67           C  
ATOM    216  CD  ARG B  31      -1.583 -13.678  -9.158  1.00 95.67           C  
ATOM    217  NE  ARG B  31      -1.097 -14.565 -10.211  1.00 95.67           N  
ATOM    218  NH1 ARG B  31      -3.027 -15.830 -10.321  1.00 95.67           N  
ATOM    219  NH2 ARG B  31      -1.255 -16.313 -11.692  1.00 95.67           N  
ATOM    220  CZ  ARG B  31      -1.794 -15.567 -10.739  1.00 95.67           C  
ATOM    221  N   LEU B  32      -3.479 -10.311  -6.281  1.00 88.49           N  
ATOM    222  CA  LEU B  32      -4.120  -9.660  -5.144  1.00 88.49           C  
ATOM    223  C   LEU B  32      -4.140 -10.581  -3.929  1.00 88.49           C  
ATOM    224  CB  LEU B  32      -5.548  -9.239  -5.502  1.00 88.49           C  
ATOM    225  O   LEU B  32      -4.752 -11.651  -3.966  1.00 88.49           O  
ATOM    226  CG  LEU B  32      -6.278  -8.372  -4.475  1.00 88.49           C  
ATOM    227  CD1 LEU B  32      -5.559  -7.038  -4.301  1.00 88.49           C  
ATOM    228  CD2 LEU B  32      -7.728  -8.154  -4.892  1.00 88.49           C  
ATOM    229  N   LEU B  33      -3.474 -10.177  -2.868  1.00 86.46           N  
ATOM    230  CA  LEU B  33      -3.451 -10.963  -1.639  1.00 86.46           C  
ATOM    231  C   LEU B  33      -4.673 -10.660  -0.778  1.00 86.46           C  
ATOM    232  CB  LEU B  33      -2.171 -10.683  -0.847  1.00 86.46           C  
ATOM    233  O   LEU B  33      -5.340  -9.642  -0.975  1.00 86.46           O  
ATOM    234  CG  LEU B  33      -0.853 -11.002  -1.554  1.00 86.46           C  
ATOM    235  CD1 LEU B  33       0.329 -10.635  -0.663  1.00 86.46           C  
ATOM    236  CD2 LEU B  33      -0.798 -12.475  -1.944  1.00 86.46           C  
ATOM    237  N   PRO B  34      -5.082 -11.575   0.150  1.00 80.21           N  
ATOM    238  CA  PRO B  34      -6.263 -11.374   0.992  1.00 80.21           C  
ATOM    239  C   PRO B  34      -6.185 -10.096   1.823  1.00 80.21           C  
ATOM    240  CB  PRO B  34      -6.269 -12.612   1.893  1.00 80.21           C  
ATOM    241  O   PRO B  34      -7.217  -9.551   2.223  1.00 80.21           O  
ATOM    242  CG  PRO B  34      -5.531 -13.654   1.115  1.00 80.21           C  
ATOM    243  CD  PRO B  34      -4.473 -12.975   0.293  1.00 80.21           C  
ATOM    244  N   CYS B  35      -4.943  -9.564   2.005  1.00 68.53           N  
ATOM    245  CA  CYS B  35      -4.755  -8.326   2.753  1.00 68.53           C  
ATOM    246  C   CYS B  35      -4.885  -7.112   1.842  1.00 68.53           C  
ATOM    247  CB  CYS B  35      -3.389  -8.317   3.439  1.00 68.53           C  
ATOM    248  O   CYS B  35      -4.628  -5.983   2.264  1.00 68.53           O  
ATOM    249  SG  CYS B  35      -1.998  -8.412   2.291  1.00 68.53           S  
ATOM    250  N   LEU B  36      -5.197  -7.458   0.560  1.00 76.94           N  
ATOM    251  CA  LEU B  36      -5.532  -6.459  -0.449  1.00 76.94           C  
ATOM    252  C   LEU B  36      -4.274  -5.776  -0.977  1.00 76.94           C  
ATOM    253  CB  LEU B  36      -6.490  -5.414   0.128  1.00 76.94           C  
ATOM    254  O   LEU B  36      -4.360  -4.777  -1.694  1.00 76.94           O  
ATOM    255  CG  LEU B  36      -7.870  -5.919   0.550  1.00 76.94           C  
ATOM    256  CD1 LEU B  36      -8.706  -4.773   1.111  1.00 76.94           C  
ATOM    257  CD2 LEU B  36      -8.581  -6.580  -0.626  1.00 76.94           C  
ATOM    258  N   HIS B  37      -3.081  -6.224  -0.619  1.00 79.55           N  
ATOM    259  CA  HIS B  37      -1.854  -5.783  -1.272  1.00 79.55           C  
ATOM    260  C   HIS B  37      -1.591  -6.578  -2.547  1.00 79.55           C  
ATOM    261  CB  HIS B  37      -0.664  -5.911  -0.319  1.00 79.55           C  
ATOM    262  O   HIS B  37      -1.883  -7.775  -2.609  1.00 79.55           O  
ATOM    263  CG  HIS B  37      -0.696  -4.937   0.815  1.00 79.55           C  
ATOM    264  CD2 HIS B  37      -0.748  -3.584   0.824  1.00 79.55           C  
ATOM    265  ND1 HIS B  37      -0.672  -5.331   2.136  1.00 79.55           N  
ATOM    266  CE1 HIS B  37      -0.708  -4.259   2.910  1.00 79.55           C  
ATOM    267  NE2 HIS B  37      -0.755  -3.187   2.138  1.00 79.55           N  
ATOM    268  N   THR B  38      -1.069  -5.785  -3.497  1.00 85.62           N  
ATOM    269  CA  THR B  38      -0.783  -6.377  -4.799  1.00 85.62           C  
ATOM    270  C   THR B  38       0.720  -6.552  -4.995  1.00 85.62           C  
ATOM    271  CB  THR B  38      -1.357  -5.518  -5.941  1.00 85.62           C  
ATOM    272  O   THR B  38       1.501  -5.650  -4.685  1.00 85.62           O  
ATOM    273  CG2 THR B  38      -1.094  -6.162  -7.298  1.00 85.62           C  
ATOM    274  OG1 THR B  38      -2.771  -5.374  -5.759  1.00 85.62           O  
ATOM    275  N   VAL B  39       1.134  -7.784  -5.508  1.00 89.85           N  
ATOM    276  CA  VAL B  39       2.540  -8.105  -5.731  1.00 89.85           C  
ATOM    277  C   VAL B  39       2.686  -8.921  -7.013  1.00 89.85           C  
ATOM    278  CB  VAL B  39       3.142  -8.878  -4.536  1.00 89.85           C  
ATOM    279  O   VAL B  39       1.795  -9.695  -7.370  1.00 89.85           O  
ATOM    280  CG1 VAL B  39       4.630  -9.141  -4.757  1.00 89.85           C  
ATOM    281  CG2 VAL B  39       2.919  -8.107  -3.236  1.00 89.85           C  
ATOM    282  N   CYS B  40       3.770  -8.637  -7.745  1.00 92.76           N  
ATOM    283  CA  CYS B  40       4.020  -9.433  -8.942  1.00 92.76           C  
ATOM    284  C   CYS B  40       4.069 -10.919  -8.607  1.00 92.76           C  
ATOM    285  CB  CYS B  40       5.329  -9.007  -9.605  1.00 92.76           C  
ATOM    286  O   CYS B  40       4.515 -11.302  -7.524  1.00 92.76           O  
ATOM    287  SG  CYS B  40       5.299  -7.325 -10.262  1.00 92.76           S  
ATOM    288  N   THR B  41       3.611 -11.744  -9.574  1.00 97.17           N  
ATOM    289  CA  THR B  41       3.671 -13.193  -9.416  1.00 97.17           C  
ATOM    290  C   THR B  41       5.104 -13.649  -9.155  1.00 97.17           C  
ATOM    291  CB  THR B  41       3.118 -13.914 -10.659  1.00 97.17           C  
ATOM    292  O   THR B  41       5.356 -14.418  -8.225  1.00 97.17           O  
ATOM    293  CG2 THR B  41       3.173 -15.428 -10.487  1.00 97.17           C  
ATOM    294  OG1 THR B  41       1.757 -13.517 -10.869  1.00 97.17           O  
ATOM    295  N   THR B  42       6.050 -13.212  -9.977  1.00 95.36           N  
ATOM    296  CA  THR B  42       7.440 -13.638  -9.859  1.00 95.36           C  
ATOM    297  C   THR B  42       8.023 -13.214  -8.513  1.00 95.36           C  
ATOM    298  CB  THR B  42       8.300 -13.061 -10.998  1.00 95.36           C  
ATOM    299  O   THR B  42       8.820 -13.943  -7.919  1.00 95.36           O  
ATOM    300  CG2 THR B  42       7.922 -13.678 -12.340  1.00 95.36           C  
ATOM    301  OG1 THR B  42       8.105 -11.643 -11.065  1.00 95.36           O  
ATOM    302  N   CYS B  43       7.651 -12.028  -8.006  1.00 92.20           N  
ATOM    303  CA  CYS B  43       8.112 -11.574  -6.699  1.00 92.20           C  
ATOM    304  C   CYS B  43       7.539 -12.442  -5.586  1.00 92.20           C  
ATOM    305  CB  CYS B  43       7.723 -10.113  -6.471  1.00 92.20           C  
ATOM    306  O   CYS B  43       8.243 -12.784  -4.634  1.00 92.20           O  
ATOM    307  SG  CYS B  43       8.582  -8.952  -7.555  1.00 92.20           S  
ATOM    308  N   LEU B  44       6.299 -12.830  -5.666  1.00 94.92           N  
ATOM    309  CA  LEU B  44       5.693 -13.716  -4.678  1.00 94.92           C  
ATOM    310  C   LEU B  44       6.375 -15.080  -4.680  1.00 94.92           C  
ATOM    311  CB  LEU B  44       4.196 -13.881  -4.952  1.00 94.92           C  
ATOM    312  O   LEU B  44       6.537 -15.699  -3.626  1.00 94.92           O  
ATOM    313  CG  LEU B  44       3.303 -12.698  -4.573  1.00 94.92           C  
ATOM    314  CD1 LEU B  44       1.869 -12.951  -5.026  1.00 94.92           C  
ATOM    315  CD2 LEU B  44       3.358 -12.447  -3.070  1.00 94.92           C  
ATOM    316  N   GLU B  45       6.703 -15.539  -5.842  1.00 95.57           N  
ATOM    317  CA  GLU B  45       7.336 -16.847  -5.975  1.00 95.57           C  
ATOM    318  C   GLU B  45       8.685 -16.882  -5.262  1.00 95.57           C  
ATOM    319  CB  GLU B  45       7.511 -17.213  -7.451  1.00 95.57           C  
ATOM    320  O   GLU B  45       9.174 -17.955  -4.900  1.00 95.57           O  
ATOM    321  CG  GLU B  45       6.215 -17.609  -8.144  1.00 95.57           C  
ATOM    322  CD  GLU B  45       6.379 -17.831  -9.639  1.00 95.57           C  
ATOM    323  OE1 GLU B  45       5.552 -18.555 -10.239  1.00 95.57           O  
ATOM    324  OE2 GLU B  45       7.341 -17.277 -10.215  1.00 95.57           O  
ATOM    325  N   GLN B  46       9.296 -15.774  -5.054  1.00 92.10           N  
ATOM    326  CA  GLN B  46      10.619 -15.689  -4.442  1.00 92.10           C  
ATOM    327  C   GLN B  46      10.522 -15.697  -2.920  1.00 92.10           C  
ATOM    328  CB  GLN B  46      11.350 -14.432  -4.916  1.00 92.10           C  
ATOM    329  O   GLN B  46      11.539 -15.784  -2.228  1.00 92.10           O  
ATOM    330  CG  GLN B  46      11.613 -14.401  -6.415  1.00 92.10           C  
ATOM    331  CD  GLN B  46      12.505 -15.537  -6.878  1.00 92.10           C  
ATOM    332  NE2 GLN B  46      12.045 -16.284  -7.875  1.00 92.10           N  
ATOM    333  OE1 GLN B  46      13.600 -15.741  -6.345  1.00 92.10           O  
ATOM    334  N   LEU B  47       9.299 -15.655  -2.407  1.00 92.35           N  
ATOM    335  CA  LEU B  47       9.113 -15.607  -0.961  1.00 92.35           C  
ATOM    336  C   LEU B  47       9.243 -16.998  -0.350  1.00 92.35           C  
ATOM    337  CB  LEU B  47       7.745 -15.012  -0.617  1.00 92.35           C  
ATOM    338  O   LEU B  47       8.934 -17.998  -1.001  1.00 92.35           O  
ATOM    339  CG  LEU B  47       7.512 -13.559  -1.036  1.00 92.35           C  
ATOM    340  CD1 LEU B  47       6.112 -13.109  -0.634  1.00 92.35           C  
ATOM    341  CD2 LEU B  47       8.569 -12.649  -0.421  1.00 92.35           C  
ATOM    342  N   GLU B  48       9.672 -17.084   0.854  1.00 85.64           N  
ATOM    343  CA  GLU B  48       9.802 -18.350   1.568  1.00 85.64           C  
ATOM    344  C   GLU B  48       8.446 -18.852   2.055  1.00 85.64           C  
ATOM    345  CB  GLU B  48      10.764 -18.205   2.750  1.00 85.64           C  
ATOM    346  O   GLU B  48       7.803 -18.209   2.888  1.00 85.64           O  
ATOM    347  CG  GLU B  48      11.099 -19.521   3.437  1.00 85.64           C  
ATOM    348  CD  GLU B  48      12.184 -19.387   4.494  1.00 85.64           C  
ATOM    349  OE1 GLU B  48      12.720 -20.424   4.947  1.00 85.64           O  
ATOM    350  OE2 GLU B  48      12.498 -18.237   4.873  1.00 85.64           O  
ATOM    351  N   PRO B  49       8.114 -19.961   1.612  1.00 90.04           N  
ATOM    352  CA  PRO B  49       6.856 -20.532   2.098  1.00 90.04           C  
ATOM    353  C   PRO B  49       6.992 -21.170   3.479  1.00 90.04           C  
ATOM    354  CB  PRO B  49       6.515 -21.586   1.041  1.00 90.04           C  
ATOM    355  O   PRO B  49       8.107 -21.447   3.928  1.00 90.04           O  
ATOM    356  CG  PRO B  49       7.832 -21.976   0.453  1.00 90.04           C  
ATOM    357  CD  PRO B  49       8.784 -20.824   0.606  1.00 90.04           C  
ATOM    358  N   PHE B  50       5.908 -21.250   4.197  1.00 89.85           N  
ATOM    359  CA  PHE B  50       5.906 -21.966   5.467  1.00 89.85           C  
ATOM    360  C   PHE B  50       4.658 -22.831   5.598  1.00 89.85           C  
ATOM    361  CB  PHE B  50       5.989 -20.984   6.640  1.00 89.85           C  
ATOM    362  O   PHE B  50       3.673 -22.622   4.887  1.00 89.85           O  
ATOM    363  CG  PHE B  50       4.856 -19.994   6.684  1.00 89.85           C  
ATOM    364  CD1 PHE B  50       4.945 -18.785   6.006  1.00 89.85           C  
ATOM    365  CD2 PHE B  50       3.702 -20.273   7.405  1.00 89.85           C  
ATOM    366  CE1 PHE B  50       3.899 -17.866   6.045  1.00 89.85           C  
ATOM    367  CE2 PHE B  50       2.652 -19.360   7.448  1.00 89.85           C  
ATOM    368  CZ  PHE B  50       2.753 -18.157   6.769  1.00 89.85           C  
ATOM    369  N   SER B  51       4.790 -23.882   6.371  1.00 88.98           N  
ATOM    370  CA  SER B  51       3.654 -24.757   6.642  1.00 88.98           C  
ATOM    371  C   SER B  51       2.683 -24.114   7.627  1.00 88.98           C  
ATOM    372  CB  SER B  51       4.133 -26.102   7.190  1.00 88.98           C  
ATOM    373  O   SER B  51       3.103 -23.507   8.614  1.00 88.98           O  
ATOM    374  OG  SER B  51       3.048 -27.004   7.327  1.00 88.98           O  
ATOM    375  N   VAL B  52       1.524 -24.119   7.173  1.00 80.09           N  
ATOM    376  CA  VAL B  52       0.481 -23.562   8.027  1.00 80.09           C  
ATOM    377  C   VAL B  52      -0.261 -24.690   8.740  1.00 80.09           C  
ATOM    378  CB  VAL B  52      -0.513 -22.698   7.219  1.00 80.09           C  
ATOM    379  O   VAL B  52      -0.680 -25.663   8.108  1.00 80.09           O  
ATOM    380  CG1 VAL B  52      -1.588 -22.114   8.133  1.00 80.09           C  
ATOM    381  CG2 VAL B  52       0.227 -21.585   6.479  1.00 80.09           C  
ATOM    382  N   VAL B  53      -0.184 -24.822   9.996  1.00 69.48           N  
ATOM    383  CA  VAL B  53      -0.900 -25.846  10.749  1.00 69.48           C  
ATOM    384  C   VAL B  53      -2.277 -25.323  11.153  1.00 69.48           C  
ATOM    385  CB  VAL B  53      -0.110 -26.287  12.001  1.00 69.48           C  
ATOM    386  O   VAL B  53      -2.395 -24.220  11.692  1.00 69.48           O  
ATOM    387  CG1 VAL B  53      -0.896 -27.326  12.799  1.00 69.48           C  
ATOM    388  CG2 VAL B  53       1.257 -26.840  11.601  1.00 69.48           C  
ATOM    389  N   ASP B  54      -3.281 -25.865  10.478  1.00 59.67           N  
ATOM    390  CA  ASP B  54      -4.629 -25.511  10.909  1.00 59.67           C  
ATOM    391  C   ASP B  54      -4.963 -26.157  12.252  1.00 59.67           C  
ATOM    392  CB  ASP B  54      -5.657 -25.928   9.855  1.00 59.67           C  
ATOM    393  O   ASP B  54      -4.963 -27.384  12.374  1.00 59.67           O  
ATOM    394  CG  ASP B  54      -6.120 -24.771   8.988  1.00 59.67           C  
ATOM    395  OD1 ASP B  54      -6.008 -23.603   9.419  1.00 59.67           O  
ATOM    396  OD2 ASP B  54      -6.605 -25.029   7.865  1.00 59.67           O  
ATOM    397  N   ILE B  55      -4.697 -25.547  13.336  1.00 53.74           N  
ATOM    398  CA  ILE B  55      -5.001 -26.122  14.642  1.00 53.74           C  
ATOM    399  C   ILE B  55      -6.500 -26.022  14.914  1.00 53.74           C  
ATOM    400  CB  ILE B  55      -4.204 -25.424  15.767  1.00 53.74           C  
ATOM    401  O   ILE B  55      -6.941 -26.177  16.055  1.00 53.74           O  
ATOM    402  CG1 ILE B  55      -3.884 -23.976  15.375  1.00 53.74           C  
ATOM    403  CG2 ILE B  55      -2.923 -26.201  16.084  1.00 53.74           C  
ATOM    404  CD1 ILE B  55      -3.223 -23.167  16.482  1.00 53.74           C  
ATOM    405  N   ARG B  56      -7.335 -25.654  14.017  1.00 50.84           N  
ATOM    406  CA  ARG B  56      -8.734 -25.500  14.403  1.00 50.84           C  
ATOM    407  C   ARG B  56      -9.344 -26.840  14.799  1.00 50.84           C  
ATOM    408  CB  ARG B  56      -9.540 -24.873  13.263  1.00 50.84           C  
ATOM    409  O   ARG B  56     -10.546 -26.928  15.058  1.00 50.84           O  
ATOM    410  CG  ARG B  56      -9.128 -23.449  12.928  1.00 50.84           C  
ATOM    411  CD  ARG B  56     -10.336 -22.549  12.707  1.00 50.84           C  
ATOM    412  NE  ARG B  56      -9.948 -21.147  12.578  1.00 50.84           N  
ATOM    413  NH1 ARG B  56     -12.026 -20.422  11.875  1.00 50.84           N  
ATOM    414  NH2 ARG B  56     -10.302 -18.928  12.103  1.00 50.84           N  
ATOM    415  CZ  ARG B  56     -10.760 -20.169  12.186  1.00 50.84           C  
ATOM    416  N   GLY B  57      -8.789 -28.005  14.603  1.00 46.20           N  
ATOM    417  CA  GLY B  57      -9.571 -29.205  14.854  1.00 46.20           C  
ATOM    418  C   GLY B  57     -10.064 -29.308  16.285  1.00 46.20           C  
ATOM    419  O   GLY B  57     -10.954 -30.107  16.584  1.00 46.20           O  
ATOM    420  N   GLY B  58      -9.287 -29.250  17.276  1.00 44.36           N  
ATOM    421  CA  GLY B  58      -9.530 -30.113  18.421  1.00 44.36           C  
ATOM    422  C   GLY B  58     -10.748 -29.704  19.229  1.00 44.36           C  
ATOM    423  O   GLY B  58     -11.207 -30.455  20.092  1.00 44.36           O  
ATOM    424  N   ASP B  59     -11.073 -28.487  19.472  1.00 43.01           N  
ATOM    425  CA  ASP B  59     -11.846 -28.356  20.703  1.00 43.01           C  
ATOM    426  C   ASP B  59     -13.288 -28.813  20.498  1.00 43.01           C  
ATOM    427  CB  ASP B  59     -11.818 -26.910  21.203  1.00 43.01           C  
ATOM    428  O   ASP B  59     -14.207 -28.288  21.130  1.00 43.01           O  
ATOM    429  CG  ASP B  59     -10.413 -26.345  21.305  1.00 43.01           C  
ATOM    430  OD1 ASP B  59      -9.495 -27.067  21.751  1.00 43.01           O  
ATOM    431  OD2 ASP B  59     -10.221 -25.165  20.939  1.00 43.01           O  
ATOM    432  N   SER B  60     -13.551 -29.775  19.673  1.00 43.12           N  
ATOM    433  CA  SER B  60     -14.976 -30.090  19.666  1.00 43.12           C  
ATOM    434  C   SER B  60     -15.430 -30.633  21.016  1.00 43.12           C  
ATOM    435  CB  SER B  60     -15.295 -31.103  18.566  1.00 43.12           C  
ATOM    436  O   SER B  60     -14.898 -31.636  21.498  1.00 43.12           O  
ATOM    437  OG  SER B  60     -15.515 -30.450  17.328  1.00 43.12           O  
ATOM    438  N   ASP B  61     -15.625 -29.737  22.003  1.00 40.91           N  
ATOM    439  CA  ASP B  61     -16.282 -30.132  23.246  1.00 40.91           C  
ATOM    440  C   ASP B  61     -17.628 -30.798  22.969  1.00 40.91           C  
ATOM    441  CB  ASP B  61     -16.473 -28.920  24.160  1.00 40.91           C  
ATOM    442  O   ASP B  61     -18.480 -30.880  23.856  1.00 40.91           O  
ATOM    443  CG  ASP B  61     -15.245 -28.612  25.000  1.00 40.91           C  
ATOM    444  OD1 ASP B  61     -14.796 -29.489  25.769  1.00 40.91           O  
ATOM    445  OD2 ASP B  61     -14.724 -27.481  24.893  1.00 40.91           O  
ATOM    446  N   THR B  62     -17.979 -31.163  21.798  1.00 39.91           N  
ATOM    447  CA  THR B  62     -19.396 -31.510  21.761  1.00 39.91           C  
ATOM    448  C   THR B  62     -19.680 -32.715  22.653  1.00 39.91           C  
ATOM    449  CB  THR B  62     -19.861 -31.809  20.324  1.00 39.91           C  
ATOM    450  O   THR B  62     -18.842 -33.610  22.782  1.00 39.91           O  
ATOM    451  CG2 THR B  62     -19.465 -30.685  19.373  1.00 39.91           C  
ATOM    452  OG1 THR B  62     -19.260 -33.031  19.878  1.00 39.91           O  
ATOM    453  N   SER B  63     -20.339 -32.490  23.796  1.00 39.62           N  
ATOM    454  CA  SER B  63     -20.972 -33.374  24.770  1.00 39.62           C  
ATOM    455  C   SER B  63     -21.809 -34.446  24.081  1.00 39.62           C  
ATOM    456  CB  SER B  63     -21.849 -32.572  25.732  1.00 39.62           C  
ATOM    457  O   SER B  63     -22.510 -35.214  24.742  1.00 39.62           O  
ATOM    458  OG  SER B  63     -22.529 -31.534  25.047  1.00 39.62           O  
ATOM    459  N   SER B  64     -22.113 -34.406  22.807  1.00 39.27           N  
ATOM    460  CA  SER B  64     -23.271 -35.243  22.514  1.00 39.27           C  
ATOM    461  C   SER B  64     -22.973 -36.715  22.782  1.00 39.27           C  
ATOM    462  CB  SER B  64     -23.710 -35.061  21.060  1.00 39.27           C  
ATOM    463  O   SER B  64     -21.816 -37.138  22.729  1.00 39.27           O  
ATOM    464  OG  SER B  64     -24.047 -33.709  20.802  1.00 39.27           O  
ATOM    465  N   GLU B  65     -23.823 -37.394  23.539  1.00 38.91           N  
ATOM    466  CA  GLU B  65     -23.990 -38.759  24.029  1.00 38.91           C  
ATOM    467  C   GLU B  65     -23.731 -39.778  22.923  1.00 38.91           C  
ATOM    468  CB  GLU B  65     -25.395 -38.954  24.606  1.00 38.91           C  
ATOM    469  O   GLU B  65     -23.589 -40.972  23.193  1.00 38.91           O  
ATOM    470  CG  GLU B  65     -25.648 -38.173  25.887  1.00 38.91           C  
ATOM    471  CD  GLU B  65     -24.974 -38.784  27.105  1.00 38.91           C  
ATOM    472  OE1 GLU B  65     -24.102 -38.122  27.712  1.00 38.91           O  
ATOM    473  OE2 GLU B  65     -25.321 -39.934  27.455  1.00 38.91           O  
ATOM    474  N   GLY B  66     -24.419 -39.574  21.760  1.00 42.17           N  
ATOM    475  CA  GLY B  66     -24.679 -40.752  20.948  1.00 42.17           C  
ATOM    476  C   GLY B  66     -23.414 -41.448  20.483  1.00 42.17           C  
ATOM    477  O   GLY B  66     -22.307 -40.964  20.728  1.00 42.17           O  
ATOM    478  N   SER B  67     -23.487 -42.802  20.182  1.00 42.11           N  
ATOM    479  CA  SER B  67     -22.522 -43.821  19.782  1.00 42.11           C  
ATOM    480  C   SER B  67     -21.630 -43.322  18.650  1.00 42.11           C  
ATOM    481  CB  SER B  67     -23.241 -45.100  19.349  1.00 42.11           C  
ATOM    482  O   SER B  67     -21.957 -43.491  17.474  1.00 42.11           O  
ATOM    483  OG  SER B  67     -22.318 -46.161  19.174  1.00 42.11           O  
ATOM    484  N   ILE B  68     -21.457 -41.990  18.574  1.00 39.37           N  
ATOM    485  CA  ILE B  68     -20.775 -41.497  17.383  1.00 39.37           C  
ATOM    486  C   ILE B  68     -19.329 -41.988  17.376  1.00 39.37           C  
ATOM    487  CB  ILE B  68     -20.818 -39.955  17.304  1.00 39.37           C  
ATOM    488  O   ILE B  68     -18.492 -41.483  18.128  1.00 39.37           O  
ATOM    489  CG1 ILE B  68     -22.263 -39.454  17.411  1.00 39.37           C  
ATOM    490  CG2 ILE B  68     -20.162 -39.462  16.010  1.00 39.37           C  
ATOM    491  CD1 ILE B  68     -22.642 -38.426  16.355  1.00 39.37           C  
ATOM    492  N   PHE B  69     -19.048 -43.228  17.818  1.00 40.78           N  
ATOM    493  CA  PHE B  69     -17.660 -43.667  17.726  1.00 40.78           C  
ATOM    494  C   PHE B  69     -17.156 -43.573  16.291  1.00 40.78           C  
ATOM    495  CB  PHE B  69     -17.515 -45.103  18.241  1.00 40.78           C  
ATOM    496  O   PHE B  69     -17.200 -44.555  15.547  1.00 40.78           O  
ATOM    497  CG  PHE B  69     -17.455 -45.207  19.741  1.00 40.78           C  
ATOM    498  CD1 PHE B  69     -16.261 -44.995  20.419  1.00 40.78           C  
ATOM    499  CD2 PHE B  69     -18.593 -45.517  20.473  1.00 40.78           C  
ATOM    500  CE1 PHE B  69     -16.202 -45.091  21.807  1.00 40.78           C  
ATOM    501  CE2 PHE B  69     -18.543 -45.615  21.861  1.00 40.78           C  
ATOM    502  CZ  PHE B  69     -17.346 -45.402  22.526  1.00 40.78           C  
ATOM    503  N   GLN B  70     -17.909 -42.910  15.407  1.00 36.38           N  
ATOM    504  CA  GLN B  70     -17.273 -42.934  14.094  1.00 36.38           C  
ATOM    505  C   GLN B  70     -15.810 -42.507  14.183  1.00 36.38           C  
ATOM    506  CB  GLN B  70     -18.025 -42.031  13.115  1.00 36.38           C  
ATOM    507  O   GLN B  70     -15.454 -41.662  15.007  1.00 36.38           O  
ATOM    508  CG  GLN B  70     -18.251 -42.660  11.747  1.00 36.38           C  
ATOM    509  CD  GLN B  70     -19.466 -42.096  11.035  1.00 36.38           C  
ATOM    510  NE2 GLN B  70     -20.210 -42.962  10.355  1.00 36.38           N  
ATOM    511  OE1 GLN B  70     -19.735 -40.892  11.097  1.00 36.38           O  
ATOM    512  N   GLU B  71     -14.900 -43.368  13.772  1.00 41.65           N  
ATOM    513  CA  GLU B  71     -13.467 -43.205  13.545  1.00 41.65           C  
ATOM    514  C   GLU B  71     -13.150 -41.819  12.990  1.00 41.65           C  
ATOM    515  CB  GLU B  71     -12.946 -44.284  12.593  1.00 41.65           C  
ATOM    516  O   GLU B  71     -13.595 -41.467  11.895  1.00 41.65           O  
ATOM    517  CG  GLU B  71     -11.828 -45.134  13.180  1.00 41.65           C  
ATOM    518  CD  GLU B  71     -11.451 -46.317  12.303  1.00 41.65           C  
ATOM    519  OE1 GLU B  71     -10.549 -47.096  12.689  1.00 41.65           O  
ATOM    520  OE2 GLU B  71     -12.060 -46.466  11.220  1.00 41.65           O  
ATOM    521  N   LEU B  72     -13.498 -40.769  13.704  1.00 42.13           N  
ATOM    522  CA  LEU B  72     -12.982 -39.462  13.312  1.00 42.13           C  
ATOM    523  C   LEU B  72     -11.539 -39.568  12.831  1.00 42.13           C  
ATOM    524  CB  LEU B  72     -13.072 -38.477  14.480  1.00 42.13           C  
ATOM    525  O   LEU B  72     -10.665 -40.023  13.573  1.00 42.13           O  
ATOM    526  CG  LEU B  72     -14.355 -37.649  14.572  1.00 42.13           C  
ATOM    527  CD1 LEU B  72     -15.098 -37.966  15.866  1.00 42.13           C  
ATOM    528  CD2 LEU B  72     -14.038 -36.160  14.483  1.00 42.13           C  
ATOM    529  N   LYS B  73     -11.352 -40.141  11.622  1.00 45.06           N  
ATOM    530  CA  LYS B  73     -10.016 -40.060  11.040  1.00 45.06           C  
ATOM    531  C   LYS B  73      -9.396 -38.685  11.277  1.00 45.06           C  
ATOM    532  CB  LYS B  73     -10.063 -40.362   9.542  1.00 45.06           C  
ATOM    533  O   LYS B  73     -10.105 -37.677  11.313  1.00 45.06           O  
ATOM    534  CG  LYS B  73     -10.299 -41.829   9.213  1.00 45.06           C  
ATOM    535  CD  LYS B  73     -10.242 -42.082   7.712  1.00 45.06           C  
ATOM    536  CE  LYS B  73     -10.524 -43.540   7.379  1.00 45.06           C  
ATOM    537  NZ  LYS B  73     -10.569 -43.773   5.904  1.00 45.06           N  
ATOM    538  N   PRO B  74      -8.377 -38.570  12.152  1.00 45.64           N  
ATOM    539  CA  PRO B  74      -7.665 -37.290  12.190  1.00 45.64           C  
ATOM    540  C   PRO B  74      -7.712 -36.549  10.856  1.00 45.64           C  
ATOM    541  CB  PRO B  74      -6.231 -37.695  12.540  1.00 45.64           C  
ATOM    542  O   PRO B  74      -7.568 -37.166   9.798  1.00 45.64           O  
ATOM    543  CG  PRO B  74      -6.277 -39.183  12.677  1.00 45.64           C  
ATOM    544  CD  PRO B  74      -7.650 -39.655  12.293  1.00 45.64           C  
ATOM    545  N   ARG B  75      -8.752 -35.730  10.590  1.00 49.00           N  
ATOM    546  CA  ARG B  75      -8.526 -34.889   9.419  1.00 49.00           C  
ATOM    547  C   ARG B  75      -7.040 -34.804   9.084  1.00 49.00           C  
ATOM    548  CB  ARG B  75      -9.093 -33.486   9.646  1.00 49.00           C  
ATOM    549  O   ARG B  75      -6.204 -34.665   9.979  1.00 49.00           O  
ATOM    550  CG  ARG B  75     -10.481 -33.280   9.061  1.00 49.00           C  
ATOM    551  CD  ARG B  75     -11.041 -31.907   9.406  1.00 49.00           C  
ATOM    552  NE  ARG B  75     -12.418 -31.755   8.945  1.00 49.00           N  
ATOM    553  NH1 ARG B  75     -12.114 -29.632   8.087  1.00 49.00           N  
ATOM    554  NH2 ARG B  75     -14.166 -30.645   7.951  1.00 49.00           N  
ATOM    555  CZ  ARG B  75     -12.896 -30.678   8.329  1.00 49.00           C  
ATOM    556  N   SER B  76      -6.544 -35.638   8.299  1.00 52.67           N  
ATOM    557  CA  SER B  76      -5.192 -35.457   7.779  1.00 52.67           C  
ATOM    558  C   SER B  76      -4.765 -33.995   7.847  1.00 52.67           C  
ATOM    559  CB  SER B  76      -5.101 -35.957   6.337  1.00 52.67           C  
ATOM    560  O   SER B  76      -5.523 -33.103   7.461  1.00 52.67           O  
ATOM    561  OG  SER B  76      -5.955 -35.207   5.490  1.00 52.67           O  
ATOM    562  N   LEU B  77      -4.376 -33.471   9.044  1.00 54.90           N  
ATOM    563  CA  LEU B  77      -3.664 -32.200   9.108  1.00 54.90           C  
ATOM    564  C   LEU B  77      -2.971 -31.897   7.784  1.00 54.90           C  
ATOM    565  CB  LEU B  77      -2.637 -32.218  10.243  1.00 54.90           C  
ATOM    566  O   LEU B  77      -2.030 -32.593   7.397  1.00 54.90           O  
ATOM    567  CG  LEU B  77      -3.195 -32.131  11.664  1.00 54.90           C  
ATOM    568  CD1 LEU B  77      -2.104 -32.448  12.682  1.00 54.90           C  
ATOM    569  CD2 LEU B  77      -3.790 -30.751  11.922  1.00 54.90           C  
ATOM    570  N   GLN B  78      -3.727 -31.843   6.673  1.00 58.50           N  
ATOM    571  CA  GLN B  78      -3.006 -31.434   5.472  1.00 58.50           C  
ATOM    572  C   GLN B  78      -2.299 -30.098   5.684  1.00 58.50           C  
ATOM    573  CB  GLN B  78      -3.959 -31.340   4.280  1.00 58.50           C  
ATOM    574  O   GLN B  78      -2.900 -29.143   6.181  1.00 58.50           O  
ATOM    575  CG  GLN B  78      -4.210 -32.673   3.587  1.00 58.50           C  
ATOM    576  CD  GLN B  78      -4.784 -32.510   2.192  1.00 58.50           C  
ATOM    577  NE2 GLN B  78      -4.114 -33.091   1.203  1.00 58.50           N  
ATOM    578  OE1 GLN B  78      -5.823 -31.868   2.005  1.00 58.50           O  
ATOM    579  N   SER B  79      -1.032 -30.205   5.916  1.00 71.38           N  
ATOM    580  CA  SER B  79      -0.180 -29.025   6.025  1.00 71.38           C  
ATOM    581  C   SER B  79      -0.374 -28.093   4.834  1.00 71.38           C  
ATOM    582  CB  SER B  79       1.290 -29.433   6.130  1.00 71.38           C  
ATOM    583  O   SER B  79      -0.355 -28.534   3.683  1.00 71.38           O  
ATOM    584  OG  SER B  79       1.990 -29.100   4.943  1.00 71.38           O  
ATOM    585  N   GLN B  80      -1.127 -26.988   5.055  1.00 80.81           N  
ATOM    586  CA  GLN B  80      -1.258 -25.951   4.037  1.00 80.81           C  
ATOM    587  C   GLN B  80      -0.022 -25.057   4.000  1.00 80.81           C  
ATOM    588  CB  GLN B  80      -2.508 -25.106   4.289  1.00 80.81           C  
ATOM    589  O   GLN B  80       0.665 -24.896   5.011  1.00 80.81           O  
ATOM    590  CG  GLN B  80      -3.599 -25.297   3.244  1.00 80.81           C  
ATOM    591  CD  GLN B  80      -4.641 -24.194   3.275  1.00 80.81           C  
ATOM    592  NE2 GLN B  80      -5.158 -23.833   2.105  1.00 80.81           N  
ATOM    593  OE1 GLN B  80      -4.979 -23.671   4.342  1.00 80.81           O  
ATOM    594  N   ILE B  81       0.281 -24.779   2.832  1.00 90.27           N  
ATOM    595  CA  ILE B  81       1.431 -23.908   2.615  1.00 90.27           C  
ATOM    596  C   ILE B  81       0.976 -22.451   2.583  1.00 90.27           C  
ATOM    597  CB  ILE B  81       2.172 -24.267   1.307  1.00 90.27           C  
ATOM    598  O   ILE B  81      -0.096 -22.139   2.060  1.00 90.27           O  
ATOM    599  CG1 ILE B  81       2.706 -25.702   1.372  1.00 90.27           C  
ATOM    600  CG2 ILE B  81       3.305 -23.272   1.038  1.00 90.27           C  
ATOM    601  CD1 ILE B  81       3.226 -26.230   0.042  1.00 90.27           C  
ATOM    602  N   GLY B  82       1.708 -21.615   3.330  1.00 92.77           N  
ATOM    603  CA  GLY B  82       1.415 -20.191   3.328  1.00 92.77           C  
ATOM    604  C   GLY B  82       2.647 -19.328   3.135  1.00 92.77           C  
ATOM    605  O   GLY B  82       3.772 -19.832   3.149  1.00 92.77           O  
ATOM    606  N   ILE B  83       2.517 -18.047   2.806  1.00 92.24           N  
ATOM    607  CA  ILE B  83       3.549 -17.018   2.744  1.00 92.24           C  
ATOM    608  C   ILE B  83       3.137 -15.821   3.598  1.00 92.24           C  
ATOM    609  CB  ILE B  83       3.817 -16.572   1.289  1.00 92.24           C  
ATOM    610  O   ILE B  83       1.997 -15.746   4.063  1.00 92.24           O  
ATOM    611  CG1 ILE B  83       2.538 -16.007   0.660  1.00 92.24           C  
ATOM    612  CG2 ILE B  83       4.367 -17.737   0.460  1.00 92.24           C  
ATOM    613  CD1 ILE B  83       2.758 -15.324  -0.682  1.00 92.24           C  
ATOM    614  N   LEU B  84       4.065 -14.919   3.847  1.00 83.35           N  
ATOM    615  CA  LEU B  84       3.771 -13.639   4.481  1.00 83.35           C  
ATOM    616  C   LEU B  84       3.733 -12.517   3.448  1.00 83.35           C  
ATOM    617  CB  LEU B  84       4.811 -13.322   5.558  1.00 83.35           C  
ATOM    618  O   LEU B  84       4.593 -12.450   2.567  1.00 83.35           O  
ATOM    619  CG  LEU B  84       4.867 -14.279   6.750  1.00 83.35           C  
ATOM    620  CD1 LEU B  84       6.030 -13.917   7.667  1.00 83.35           C  
ATOM    621  CD2 LEU B  84       3.549 -14.257   7.516  1.00 83.35           C  
ATOM    622  N   CYS B  85       2.634 -11.734   3.577  1.00 80.21           N  
ATOM    623  CA  CYS B  85       2.619 -10.558   2.714  1.00 80.21           C  
ATOM    624  C   CYS B  85       3.855  -9.697   2.945  1.00 80.21           C  
ATOM    625  CB  CYS B  85       1.357  -9.731   2.957  1.00 80.21           C  
ATOM    626  O   CYS B  85       4.150  -9.318   4.079  1.00 80.21           O  
ATOM    627  SG  CYS B  85       1.328  -8.166   2.057  1.00 80.21           S  
ATOM    628  N   PRO B  86       4.586  -9.399   1.855  1.00 80.61           N  
ATOM    629  CA  PRO B  86       5.827  -8.635   2.002  1.00 80.61           C  
ATOM    630  C   PRO B  86       5.582  -7.186   2.416  1.00 80.61           C  
ATOM    631  CB  PRO B  86       6.453  -8.706   0.607  1.00 80.61           C  
ATOM    632  O   PRO B  86       6.521  -6.480   2.792  1.00 80.61           O  
ATOM    633  CG  PRO B  86       5.298  -8.908  -0.320  1.00 80.61           C  
ATOM    634  CD  PRO B  86       4.255  -9.724   0.388  1.00 80.61           C  
ATOM    635  N   VAL B  87       4.338  -6.768   2.351  1.00 71.41           N  
ATOM    636  CA  VAL B  87       4.026  -5.373   2.644  1.00 71.41           C  
ATOM    637  C   VAL B  87       3.574  -5.239   4.097  1.00 71.41           C  
ATOM    638  CB  VAL B  87       2.939  -4.822   1.694  1.00 71.41           C  
ATOM    639  O   VAL B  87       4.055  -4.367   4.825  1.00 71.41           O  
ATOM    640  CG1 VAL B  87       2.603  -3.373   2.041  1.00 71.41           C  
ATOM    641  CG2 VAL B  87       3.395  -4.935   0.241  1.00 71.41           C  
ATOM    642  N   CYS B  88       2.727  -6.194   4.614  1.00 63.07           N  
ATOM    643  CA  CYS B  88       2.124  -5.967   5.922  1.00 63.07           C  
ATOM    644  C   CYS B  88       2.392  -7.141   6.857  1.00 63.07           C  
ATOM    645  CB  CYS B  88       0.618  -5.745   5.787  1.00 63.07           C  
ATOM    646  O   CYS B  88       1.970  -7.126   8.015  1.00 63.07           O  
ATOM    647  SG  CYS B  88      -0.297  -7.228   5.313  1.00 63.07           S  
ATOM    648  N   ASP B  89       2.931  -8.259   6.274  1.00 70.07           N  
ATOM    649  CA  ASP B  89       3.338  -9.442   7.026  1.00 70.07           C  
ATOM    650  C   ASP B  89       2.129 -10.295   7.404  1.00 70.07           C  
ATOM    651  CB  ASP B  89       4.111  -9.039   8.283  1.00 70.07           C  
ATOM    652  O   ASP B  89       2.248 -11.235   8.192  1.00 70.07           O  
ATOM    653  CG  ASP B  89       5.511  -8.533   7.982  1.00 70.07           C  
ATOM    654  OD1 ASP B  89       6.083  -8.908   6.935  1.00 70.07           O  
ATOM    655  OD2 ASP B  89       6.049  -7.756   8.800  1.00 70.07           O  
ATOM    656  N   ALA B  90       0.928 -10.005   6.865  1.00 73.24           N  
ATOM    657  CA  ALA B  90      -0.226 -10.876   7.075  1.00 73.24           C  
ATOM    658  C   ALA B  90       0.020 -12.264   6.490  1.00 73.24           C  
ATOM    659  CB  ALA B  90      -1.479 -10.257   6.460  1.00 73.24           C  
ATOM    660  O   ALA B  90       0.638 -12.397   5.431  1.00 73.24           O  
ATOM    661  N   GLN B  91      -0.405 -13.266   7.172  1.00 81.95           N  
ATOM    662  CA  GLN B  91      -0.332 -14.621   6.636  1.00 81.95           C  
ATOM    663  C   GLN B  91      -1.291 -14.801   5.463  1.00 81.95           C  
ATOM    664  CB  GLN B  91      -0.639 -15.648   7.728  1.00 81.95           C  
ATOM    665  O   GLN B  91      -2.451 -14.390   5.534  1.00 81.95           O  
ATOM    666  CG  GLN B  91      -0.496 -17.093   7.270  1.00 81.95           C  
ATOM    667  CD  GLN B  91      -0.808 -18.091   8.370  1.00 81.95           C  
ATOM    668  NE2 GLN B  91      -1.506 -19.164   8.016  1.00 81.95           N  
ATOM    669  OE1 GLN B  91      -0.423 -17.899   9.527  1.00 81.95           O  
ATOM    670  N   VAL B  92      -0.702 -15.337   4.421  1.00 86.93           N  
ATOM    671  CA  VAL B  92      -1.487 -15.646   3.231  1.00 86.93           C  
ATOM    672  C   VAL B  92      -1.448 -17.149   2.963  1.00 86.93           C  
ATOM    673  CB  VAL B  92      -0.975 -14.871   1.996  1.00 86.93           C  
ATOM    674  O   VAL B  92      -0.405 -17.694   2.595  1.00 86.93           O  
ATOM    675  CG1 VAL B  92      -1.787 -15.236   0.755  1.00 86.93           C  
ATOM    676  CG2 VAL B  92      -1.029 -13.366   2.251  1.00 86.93           C  
ATOM    677  N   ASP B  93      -2.580 -17.862   3.084  1.00 89.29           N  
ATOM    678  CA  ASP B  93      -2.669 -19.279   2.746  1.00 89.29           C  
ATOM    679  C   ASP B  93      -2.719 -19.481   1.233  1.00 89.29           C  
ATOM    680  CB  ASP B  93      -3.899 -19.911   3.402  1.00 89.29           C  
ATOM    681  O   ASP B  93      -3.564 -18.897   0.551  1.00 89.29           O  
ATOM    682  CG  ASP B  93      -3.861 -19.848   4.918  1.00 89.29           C  
ATOM    683  OD1 ASP B  93      -2.771 -19.637   5.493  1.00 89.29           O  
ATOM    684  OD2 ASP B  93      -4.930 -20.013   5.545  1.00 89.29           O  
ATOM    685  N   LEU B  94      -1.819 -20.281   0.752  1.00 93.41           N  
ATOM    686  CA  LEU B  94      -1.780 -20.497  -0.690  1.00 93.41           C  
ATOM    687  C   LEU B  94      -2.735 -21.613  -1.099  1.00 93.41           C  
ATOM    688  CB  LEU B  94      -0.357 -20.834  -1.143  1.00 93.41           C  
ATOM    689  O   LEU B  94      -2.824 -22.639  -0.421  1.00 93.41           O  
ATOM    690  CG  LEU B  94       0.680 -19.719  -1.006  1.00 93.41           C  
ATOM    691  CD1 LEU B  94       2.047 -20.207  -1.476  1.00 93.41           C  
ATOM    692  CD2 LEU B  94       0.248 -18.486  -1.793  1.00 93.41           C  
ATOM    693  N   PRO B  95      -3.486 -21.378  -2.176  1.00 91.12           N  
ATOM    694  CA  PRO B  95      -4.288 -22.470  -2.733  1.00 91.12           C  
ATOM    695  C   PRO B  95      -3.433 -23.586  -3.328  1.00 91.12           C  
ATOM    696  CB  PRO B  95      -5.117 -21.780  -3.820  1.00 91.12           C  
ATOM    697  O   PRO B  95      -2.205 -23.473  -3.368  1.00 91.12           O  
ATOM    698  CG  PRO B  95      -4.280 -20.622  -4.261  1.00 91.12           C  
ATOM    699  CD  PRO B  95      -3.439 -20.172  -3.101  1.00 91.12           C  
ATOM    700  N   MET B  96      -3.980 -24.728  -3.691  1.00 87.37           N  
ATOM    701  CA  MET B  96      -3.277 -25.877  -4.254  1.00 87.37           C  
ATOM    702  C   MET B  96      -2.432 -25.464  -5.454  1.00 87.37           C  
ATOM    703  CB  MET B  96      -4.270 -26.967  -4.664  1.00 87.37           C  
ATOM    704  O   MET B  96      -1.330 -25.980  -5.649  1.00 87.37           O  
ATOM    705  CG  MET B  96      -4.661 -27.898  -3.528  1.00 87.37           C  
ATOM    706  SD  MET B  96      -5.704 -29.298  -4.094  1.00 87.37           S  
ATOM    707  CE  MET B  96      -4.462 -30.619  -4.155  1.00 87.37           C  
ATOM    708  N   GLY B  97      -2.735 -24.475  -6.164  1.00 90.70           N  
ATOM    709  CA  GLY B  97      -2.016 -23.998  -7.334  1.00 90.70           C  
ATOM    710  C   GLY B  97      -0.917 -23.007  -6.997  1.00 90.70           C  
ATOM    711  O   GLY B  97      -0.187 -22.557  -7.882  1.00 90.70           O  
ATOM    712  N   GLY B  98      -0.638 -22.835  -5.706  1.00 93.36           N  
ATOM    713  CA  GLY B  98       0.411 -21.921  -5.283  1.00 93.36           C  
ATOM    714  C   GLY B  98       0.091 -20.467  -5.577  1.00 93.36           C  
ATOM    715  O   GLY B  98      -1.077 -20.100  -5.719  1.00 93.36           O  
ATOM    716  N   VAL B  99       1.088 -19.624  -5.709  1.00 94.81           N  
ATOM    717  CA  VAL B  99       0.971 -18.181  -5.894  1.00 94.81           C  
ATOM    718  C   VAL B  99       0.234 -17.886  -7.199  1.00 94.81           C  
ATOM    719  CB  VAL B  99       2.355 -17.495  -5.897  1.00 94.81           C  
ATOM    720  O   VAL B  99      -0.477 -16.884  -7.304  1.00 94.81           O  
ATOM    721  CG1 VAL B  99       3.030 -17.635  -4.534  1.00 94.81           C  
ATOM    722  CG2 VAL B  99       3.239 -18.081  -6.997  1.00 94.81           C  
ATOM    723  N   LYS B 100       0.450 -18.798  -8.250  1.00 95.15           N  
ATOM    724  CA  LYS B 100      -0.163 -18.589  -9.559  1.00 95.15           C  
ATOM    725  C   LYS B 100      -1.678 -18.756  -9.489  1.00 95.15           C  
ATOM    726  CB  LYS B 100       0.425 -19.556 -10.588  1.00 95.15           C  
ATOM    727  O   LYS B 100      -2.398 -18.312 -10.386  1.00 95.15           O  
ATOM    728  CG  LYS B 100       1.859 -19.241 -10.985  1.00 95.15           C  
ATOM    729  CD  LYS B 100       2.381 -20.226 -12.023  1.00 95.15           C  
ATOM    730  CE  LYS B 100       3.837 -19.951 -12.375  1.00 95.15           C  
ATOM    731  NZ  LYS B 100       4.311 -20.820 -13.493  1.00 95.15           N  
ATOM    732  N   ALA B 101      -2.143 -19.381  -8.450  1.00 93.80           N  
ATOM    733  CA  ALA B 101      -3.577 -19.617  -8.298  1.00 93.80           C  
ATOM    734  C   ALA B 101      -4.248 -18.462  -7.561  1.00 93.80           C  
ATOM    735  CB  ALA B 101      -3.825 -20.931  -7.561  1.00 93.80           C  
ATOM    736  O   ALA B 101      -5.473 -18.432  -7.425  1.00 93.80           O  
ATOM    737  N   LEU B 102      -3.430 -17.536  -7.038  1.00 92.83           N  
ATOM    738  CA  LEU B 102      -4.012 -16.339  -6.442  1.00 92.83           C  
ATOM    739  C   LEU B 102      -4.697 -15.482  -7.502  1.00 92.83           C  
ATOM    740  CB  LEU B 102      -2.937 -15.520  -5.724  1.00 92.83           C  
ATOM    741  O   LEU B 102      -4.367 -15.572  -8.687  1.00 92.83           O  
ATOM    742  CG  LEU B 102      -2.282 -16.178  -4.509  1.00 92.83           C  
ATOM    743  CD1 LEU B 102      -1.113 -15.333  -4.014  1.00 92.83           C  
ATOM    744  CD2 LEU B 102      -3.305 -16.388  -3.397  1.00 92.83           C  
ATOM    745  N   THR B 103      -5.649 -14.687  -7.063  1.00 89.67           N  
ATOM    746  CA  THR B 103      -6.449 -13.873  -7.972  1.00 89.67           C  
ATOM    747  C   THR B 103      -5.592 -12.793  -8.627  1.00 89.67           C  
ATOM    748  CB  THR B 103      -7.634 -13.218  -7.240  1.00 89.67           C  
ATOM    749  O   THR B 103      -4.798 -12.131  -7.955  1.00 89.67           O  
ATOM    750  CG2 THR B 103      -8.506 -12.423  -8.206  1.00 89.67           C  
ATOM    751  OG1 THR B 103      -8.430 -14.237  -6.623  1.00 89.67           O  
ATOM    752  N   ILE B 104      -5.751 -12.682  -9.916  1.00 91.59           N  
ATOM    753  CA  ILE B 104      -5.108 -11.587 -10.633  1.00 91.59           C  
ATOM    754  C   ILE B 104      -5.774 -10.264 -10.259  1.00 91.59           C  
ATOM    755  CB  ILE B 104      -5.164 -11.801 -12.162  1.00 91.59           C  
ATOM    756  O   ILE B 104      -7.001 -10.185 -10.164  1.00 91.59           O  
ATOM    757  CG1 ILE B 104      -4.352 -13.041 -12.557  1.00 91.59           C  
ATOM    758  CG2 ILE B 104      -4.660 -10.558 -12.901  1.00 91.59           C  
ATOM    759  CD1 ILE B 104      -2.850 -12.884 -12.363  1.00 91.59           C  
ATOM    760  N   ASP B 105      -4.897  -9.247  -9.901  1.00 85.83           N  
ATOM    761  CA  ASP B 105      -5.426  -7.901  -9.701  1.00 85.83           C  
ATOM    762  C   ASP B 105      -5.661  -7.199 -11.036  1.00 85.83           C  
ATOM    763  CB  ASP B 105      -4.475  -7.074  -8.832  1.00 85.83           C  
ATOM    764  O   ASP B 105      -4.766  -6.534 -11.560  1.00 85.83           O  
ATOM    765  CG  ASP B 105      -5.087  -5.766  -8.364  1.00 85.83           C  
ATOM    766  OD1 ASP B 105      -6.082  -5.307  -8.966  1.00 85.83           O  
ATOM    767  OD2 ASP B 105      -4.567  -5.186  -7.386  1.00 85.83           O  
ATOM    768  N   HIS B 106      -6.859  -7.342 -11.616  1.00 83.57           N  
ATOM    769  CA  HIS B 106      -7.163  -6.855 -12.956  1.00 83.57           C  
ATOM    770  C   HIS B 106      -7.176  -5.330 -12.999  1.00 83.57           C  
ATOM    771  CB  HIS B 106      -8.509  -7.405 -13.434  1.00 83.57           C  
ATOM    772  O   HIS B 106      -6.877  -4.732 -14.035  1.00 83.57           O  
ATOM    773  CG  HIS B 106      -8.495  -8.877 -13.697  1.00 83.57           C  
ATOM    774  CD2 HIS B 106      -9.056  -9.906 -13.020  1.00 83.57           C  
ATOM    775  ND1 HIS B 106      -7.840  -9.434 -14.774  1.00 83.57           N  
ATOM    776  CE1 HIS B 106      -8.000 -10.747 -14.747  1.00 83.57           C  
ATOM    777  NE2 HIS B 106      -8.734 -11.059 -13.693  1.00 83.57           N  
ATOM    778  N   LEU B 107      -7.528  -4.717 -11.864  1.00 76.55           N  
ATOM    779  CA  LEU B 107      -7.456  -3.261 -11.814  1.00 76.55           C  
ATOM    780  C   LEU B 107      -6.019  -2.782 -11.990  1.00 76.55           C  
ATOM    781  CB  LEU B 107      -8.021  -2.742 -10.490  1.00 76.55           C  
ATOM    782  O   LEU B 107      -5.765  -1.825 -12.725  1.00 76.55           O  
ATOM    783  CG  LEU B 107      -9.545  -2.720 -10.365  1.00 76.55           C  
ATOM    784  CD1 LEU B 107      -9.958  -2.813  -8.900  1.00 76.55           C  
ATOM    785  CD2 LEU B 107     -10.117  -1.461 -11.008  1.00 76.55           C  
ATOM    786  N   ALA B 108      -5.067  -3.431 -11.302  1.00 82.36           N  
ATOM    787  CA  ALA B 108      -3.653  -3.103 -11.467  1.00 82.36           C  
ATOM    788  C   ALA B 108      -3.200  -3.337 -12.905  1.00 82.36           C  
ATOM    789  CB  ALA B 108      -2.801  -3.925 -10.503  1.00 82.36           C  
ATOM    790  O   ALA B 108      -2.429  -2.547 -13.455  1.00 82.36           O  
ATOM    791  N   VAL B 109      -3.656  -4.445 -13.552  1.00 86.71           N  
ATOM    792  CA  VAL B 109      -3.327  -4.732 -14.944  1.00 86.71           C  
ATOM    793  C   VAL B 109      -3.786  -3.578 -15.832  1.00 86.71           C  
ATOM    794  CB  VAL B 109      -3.968  -6.057 -15.417  1.00 86.71           C  
ATOM    795  O   VAL B 109      -3.029  -3.101 -16.681  1.00 86.71           O  
ATOM    796  CG1 VAL B 109      -3.801  -6.228 -16.926  1.00 86.71           C  
ATOM    797  CG2 VAL B 109      -3.357  -7.241 -14.670  1.00 86.71           C  
ATOM    798  N   ASN B 110      -4.985  -3.177 -15.669  1.00 75.82           N  
ATOM    799  CA  ASN B 110      -5.532  -2.066 -16.441  1.00 75.82           C  
ATOM    800  C   ASN B 110      -4.738  -0.783 -16.215  1.00 75.82           C  
ATOM    801  CB  ASN B 110      -7.006  -1.847 -16.097  1.00 75.82           C  
ATOM    802  O   ASN B 110      -4.412  -0.073 -17.168  1.00 75.82           O  
ATOM    803  CG  ASN B 110      -7.672  -0.828 -17.001  1.00 75.82           C  
ATOM    804  ND2 ASN B 110      -8.343  -1.307 -18.041  1.00 75.82           N  
ATOM    805  OD1 ASN B 110      -7.582   0.380 -16.766  1.00 75.82           O  
ATOM    806  N   ASP B 111      -4.397  -0.455 -14.951  1.00 73.64           N  
ATOM    807  CA  ASP B 111      -3.637   0.747 -14.622  1.00 73.64           C  
ATOM    808  C   ASP B 111      -2.255   0.717 -15.269  1.00 73.64           C  
ATOM    809  CB  ASP B 111      -3.505   0.900 -13.105  1.00 73.64           C  
ATOM    810  O   ASP B 111      -1.772   1.739 -15.763  1.00 73.64           O  
ATOM    811  CG  ASP B 111      -4.789   1.365 -12.442  1.00 73.64           C  
ATOM    812  OD1 ASP B 111      -5.701   1.847 -13.148  1.00 73.64           O  
ATOM    813  OD2 ASP B 111      -4.889   1.252 -11.201  1.00 73.64           O  
ATOM    814  N   VAL B 112      -1.622  -0.427 -15.276  1.00 82.17           N  
ATOM    815  CA  VAL B 112      -0.321  -0.582 -15.920  1.00 82.17           C  
ATOM    816  C   VAL B 112      -0.456  -0.341 -17.422  1.00 82.17           C  
ATOM    817  CB  VAL B 112       0.280  -1.981 -15.657  1.00 82.17           C  
ATOM    818  O   VAL B 112       0.388   0.322 -18.029  1.00 82.17           O  
ATOM    819  CG1 VAL B 112       1.480  -2.233 -16.568  1.00 82.17           C  
ATOM    820  CG2 VAL B 112       0.680  -2.121 -14.189  1.00 82.17           C  
ATOM    821  N   MET B 113      -1.498  -0.918 -18.072  1.00 83.58           N  
ATOM    822  CA  MET B 113      -1.739  -0.719 -19.498  1.00 83.58           C  
ATOM    823  C   MET B 113      -1.896   0.763 -19.822  1.00 83.58           C  
ATOM    824  CB  MET B 113      -2.983  -1.488 -19.947  1.00 83.58           C  
ATOM    825  O   MET B 113      -1.287   1.264 -20.769  1.00 83.58           O  
ATOM    826  CG  MET B 113      -3.223  -1.442 -21.447  1.00 83.58           C  
ATOM    827  SD  MET B 113      -4.696  -2.413 -21.952  1.00 83.58           S  
ATOM    828  CE  MET B 113      -4.709  -2.071 -23.734  1.00 83.58           C  
ATOM    829  N   LEU B 114      -2.651   1.495 -19.024  1.00 73.52           N  
ATOM    830  CA  LEU B 114      -2.879   2.921 -19.224  1.00 73.52           C  
ATOM    831  C   LEU B 114      -1.582   3.707 -19.061  1.00 73.52           C  
ATOM    832  CB  LEU B 114      -3.931   3.440 -18.240  1.00 73.52           C  
ATOM    833  O   LEU B 114      -1.303   4.621 -19.841  1.00 73.52           O  
ATOM    834  CG  LEU B 114      -5.279   3.843 -18.839  1.00 73.52           C  
ATOM    835  CD1 LEU B 114      -6.352   3.878 -17.756  1.00 73.52           C  
ATOM    836  CD2 LEU B 114      -5.171   5.196 -19.536  1.00 73.52           C  
ATOM    837  N   GLU B 115      -0.805   3.318 -18.055  1.00 68.99           N  
ATOM    838  CA  GLU B 115       0.473   3.984 -17.821  1.00 68.99           C  
ATOM    839  C   GLU B 115       1.444   3.735 -18.971  1.00 68.99           C  
ATOM    840  CB  GLU B 115       1.090   3.514 -16.501  1.00 68.99           C  
ATOM    841  O   GLU B 115       2.187   4.635 -19.369  1.00 68.99           O  
ATOM    842  CG  GLU B 115       2.402   4.204 -16.155  1.00 68.99           C  
ATOM    843  CD  GLU B 115       2.213   5.600 -15.584  1.00 68.99           C  
ATOM    844  OE1 GLU B 115       3.204   6.361 -15.500  1.00 68.99           O  
ATOM    845  OE2 GLU B 115       1.065   5.937 -15.218  1.00 68.99           O  
ATOM    846  N   SER B 116       1.437   2.523 -19.409  1.00 73.82           N  
ATOM    847  CA  SER B 116       2.316   2.174 -20.520  1.00 73.82           C  
ATOM    848  C   SER B 116       1.954   2.955 -21.779  1.00 73.82           C  
ATOM    849  CB  SER B 116       2.251   0.673 -20.805  1.00 73.82           C  
ATOM    850  O   SER B 116       2.835   3.363 -22.538  1.00 73.82           O  
ATOM    851  OG  SER B 116       2.743  -0.070 -19.703  1.00 73.82           O  
ATOM    852  N   LEU B 117       0.747   3.192 -22.067  1.00 74.31           N  
ATOM    853  CA  LEU B 117       0.278   3.939 -23.230  1.00 74.31           C  
ATOM    854  C   LEU B 117       0.642   5.415 -23.111  1.00 74.31           C  
ATOM    855  CB  LEU B 117      -1.237   3.786 -23.389  1.00 74.31           C  
ATOM    856  O   LEU B 117       0.967   6.061 -24.110  1.00 74.31           O  
ATOM    857  CG  LEU B 117      -1.743   2.388 -23.749  1.00 74.31           C  
ATOM    858  CD1 LEU B 117      -3.268   2.366 -23.771  1.00 74.31           C  
ATOM    859  CD2 LEU B 117      -1.178   1.943 -25.093  1.00 74.31           C  
ATOM    860  N   ARG B 118       0.548   5.931 -21.927  1.00 63.83           N  
ATOM    861  CA  ARG B 118       0.907   7.326 -21.691  1.00 63.83           C  
ATOM    862  C   ARG B 118       2.406   7.543 -21.869  1.00 63.83           C  
ATOM    863  CB  ARG B 118       0.479   7.761 -20.288  1.00 63.83           C  
ATOM    864  O   ARG B 118       2.834   8.598 -22.343  1.00 63.83           O  
ATOM    865  CG  ARG B 118      -1.010   8.045 -20.159  1.00 63.83           C  
ATOM    866  CD  ARG B 118      -1.383   8.464 -18.744  1.00 63.83           C  
ATOM    867  NE  ARG B 118      -2.808   8.763 -18.629  1.00 63.83           N  
ATOM    868  NH1 ARG B 118      -2.858   8.644 -16.322  1.00 63.83           N  
ATOM    869  NH2 ARG B 118      -4.771   9.120 -17.492  1.00 63.83           N  
ATOM    870  CZ  ARG B 118      -3.476   8.842 -17.481  1.00 63.83           C  
ATOM    871  N   GLY B 119       3.130   6.648 -21.396  1.00 58.41           N  
ATOM    872  CA  GLY B 119       4.573   6.727 -21.562  1.00 58.41           C  
ATOM    873  C   GLY B 119       5.014   6.619 -23.009  1.00 58.41           C  
ATOM    874  O   GLY B 119       5.965   7.283 -23.425  1.00 58.41           O  
ATOM    875  N   GLU B 120       4.467   5.622 -23.772  1.00 59.45           N  
ATOM    876  CA  GLU B 120       4.753   5.487 -25.198  1.00 59.45           C  
ATOM    877  C   GLU B 120       4.340   6.741 -25.964  1.00 59.45           C  
ATOM    878  CB  GLU B 120       4.042   4.260 -25.775  1.00 59.45           C  
ATOM    879  O   GLU B 120       5.012   7.141 -26.917  1.00 59.45           O  
ATOM    880  CG  GLU B 120       4.880   2.990 -25.738  1.00 59.45           C  
ATOM    881  CD  GLU B 120       4.544   2.084 -24.564  1.00 59.45           C  
ATOM    882  OE1 GLU B 120       5.230   1.054 -24.377  1.00 59.45           O  
ATOM    883  OE2 GLU B 120       3.587   2.407 -23.825  1.00 59.45           O  
ATOM    884  N   GLY B 121       3.187   7.282 -25.564  1.00 52.82           N  
ATOM    885  CA  GLY B 121       2.723   8.510 -26.188  1.00 52.82           C  
ATOM    886  C   GLY B 121       3.615   9.702 -25.896  1.00 52.82           C  
ATOM    887  O   GLY B 121       3.813  10.561 -26.758  1.00 52.82           O  
ATOM    888  N   GLN B 122       4.041   9.750 -24.656  1.00 50.00           N  
ATOM    889  CA  GLN B 122       4.986  10.810 -24.321  1.00 50.00           C  
ATOM    890  C   GLN B 122       6.313  10.615 -25.048  1.00 50.00           C  
ATOM    891  CB  GLN B 122       5.218  10.865 -22.810  1.00 50.00           C  
ATOM    892  O   GLN B 122       6.988  11.587 -25.392  1.00 50.00           O  
ATOM    893  CG  GLN B 122       4.067  11.490 -22.033  1.00 50.00           C  
ATOM    894  CD  GLN B 122       4.273  11.431 -20.531  1.00 50.00           C  
ATOM    895  NE2 GLN B 122       3.432  12.145 -19.790  1.00 50.00           N  
ATOM    896  OE1 GLN B 122       5.178  10.749 -20.041  1.00 50.00           O  
ATOM    897  N   GLY B 123       6.691   9.317 -25.179  1.00 44.93           N  
ATOM    898  CA  GLY B 123       7.869   9.038 -25.984  1.00 44.93           C  
ATOM    899  C   GLY B 123       7.718   9.465 -27.432  1.00 44.93           C  
ATOM    900  O   GLY B 123       8.676   9.935 -28.049  1.00 44.93           O  
ATOM    901  N   LEU B 124       6.592   9.151 -28.063  1.00 42.60           N  
ATOM    902  CA  LEU B 124       6.333   9.619 -29.420  1.00 42.60           C  
ATOM    903  C   LEU B 124       6.262  11.141 -29.467  1.00 42.60           C  
ATOM    904  CB  LEU B 124       5.030   9.019 -29.955  1.00 42.60           C  
ATOM    905  O   LEU B 124       6.711  11.759 -30.435  1.00 42.60           O  
ATOM    906  CG  LEU B 124       5.007   7.500 -30.136  1.00 42.60           C  
ATOM    907  CD1 LEU B 124       3.635   7.045 -30.621  1.00 42.60           C  
ATOM    908  CD2 LEU B 124       6.097   7.061 -31.108  1.00 42.60           C  
ATOM    909  N   VAL B 125       5.679  11.738 -28.496  1.00 44.05           N  
ATOM    910  CA  VAL B 125       5.571  13.193 -28.455  1.00 44.05           C  
ATOM    911  C   VAL B 125       6.949  13.807 -28.218  1.00 44.05           C  
ATOM    912  CB  VAL B 125       4.585  13.658 -27.360  1.00 44.05           C  
ATOM    913  O   VAL B 125       7.298  14.819 -28.830  1.00 44.05           O  
ATOM    914  CG1 VAL B 125       4.557  15.183 -27.272  1.00 44.05           C  
ATOM    915  CG2 VAL B 125       3.186  13.110 -27.635  1.00 44.05           C  
ATOM    916  N   CYS B 126       7.735  13.243 -27.325  1.00 39.08           N  
ATOM    917  CA  CYS B 126       9.063  13.795 -27.079  1.00 39.08           C  
ATOM    918  C   CYS B 126       9.950  13.651 -28.310  1.00 39.08           C  
ATOM    919  CB  CYS B 126       9.718  13.103 -25.884  1.00 39.08           C  
ATOM    920  O   CYS B 126      10.803  14.502 -28.569  1.00 39.08           O  
ATOM    921  SG  CYS B 126       8.968  13.528 -24.296  1.00 39.08           S  
ATOM    922  N   ASP B 127       9.902  12.525 -29.061  1.00 40.98           N  
ATOM    923  CA  ASP B 127      10.680  12.362 -30.285  1.00 40.98           C  
ATOM    924  C   ASP B 127      10.290  13.407 -31.327  1.00 40.98           C  
ATOM    925  CB  ASP B 127      10.494  10.954 -30.855  1.00 40.98           C  
ATOM    926  O   ASP B 127      11.129  13.851 -32.113  1.00 40.98           O  
ATOM    927  CG  ASP B 127      11.532   9.968 -30.351  1.00 40.98           C  
ATOM    928  OD1 ASP B 127      12.588  10.401 -29.840  1.00 40.98           O  
ATOM    929  OD2 ASP B 127      11.295   8.746 -30.468  1.00 40.98           O  
ATOM    930  N   LEU B 128       9.036  13.762 -31.309  1.00 38.87           N  
ATOM    931  CA  LEU B 128       8.620  14.796 -32.250  1.00 38.87           C  
ATOM    932  C   LEU B 128       9.070  16.175 -31.776  1.00 38.87           C  
ATOM    933  CB  LEU B 128       7.100  14.777 -32.431  1.00 38.87           C  
ATOM    934  O   LEU B 128       9.186  17.104 -32.578  1.00 38.87           O  
ATOM    935  CG  LEU B 128       6.517  13.552 -33.137  1.00 38.87           C  
ATOM    936  CD1 LEU B 128       4.993  13.599 -33.109  1.00 38.87           C  
ATOM    937  CD2 LEU B 128       7.028  13.467 -34.571  1.00 38.87           C  
ATOM    938  N   CYS B 129       9.207  16.351 -30.457  1.00 35.23           N  
ATOM    939  CA  CYS B 129       9.631  17.649 -29.946  1.00 35.23           C  
ATOM    940  C   CYS B 129      11.150  17.778 -29.979  1.00 35.23           C  
ATOM    941  CB  CYS B 129       9.124  17.854 -28.519  1.00 35.23           C  
ATOM    942  O   CYS B 129      11.687  18.876 -29.824  1.00 35.23           O  
ATOM    943  SG  CYS B 129       7.324  17.916 -28.388  1.00 35.23           S  
ATOM    944  N   ASN B 130      11.941  16.720 -29.948  1.00 32.08           N  
ATOM    945  CA  ASN B 130      13.386  16.836 -30.112  1.00 32.08           C  
ATOM    946  C   ASN B 130      13.793  16.743 -31.579  1.00 32.08           C  
ATOM    947  CB  ASN B 130      14.107  15.765 -29.291  1.00 32.08           C  
ATOM    948  O   ASN B 130      14.894  17.155 -31.950  1.00 32.08           O  
ATOM    949  CG  ASN B 130      14.944  16.351 -28.172  1.00 32.08           C  
ATOM    950  ND2 ASN B 130      15.576  15.485 -27.388  1.00 32.08           N  
ATOM    951  OD1 ASN B 130      15.022  17.572 -28.012  1.00 32.08           O  
TER     952      ASN B 130                                                      
ATOM    953  N   GLY C   1      -5.504  -6.547  31.091  1.00 21.01           N  
ATOM    954  CA  GLY C   1      -6.747  -5.974  30.600  1.00 21.01           C  
ATOM    955  C   GLY C   1      -6.621  -5.378  29.210  1.00 21.01           C  
ATOM    956  O   GLY C   1      -7.421  -5.684  28.323  1.00 21.01           O  
ATOM    957  N   PHE C   2      -6.454  -4.108  29.042  1.00 21.26           N  
ATOM    958  CA  PHE C   2      -6.808  -3.427  27.802  1.00 21.26           C  
ATOM    959  C   PHE C   2      -5.921  -3.896  26.655  1.00 21.26           C  
ATOM    960  CB  PHE C   2      -6.692  -1.909  27.969  1.00 21.26           C  
ATOM    961  O   PHE C   2      -4.926  -4.590  26.875  1.00 21.26           O  
ATOM    962  CG  PHE C   2      -7.910  -1.271  28.579  1.00 21.26           C  
ATOM    963  CD1 PHE C   2      -8.978  -0.876  27.782  1.00 21.26           C  
ATOM    964  CD2 PHE C   2      -7.989  -1.065  29.950  1.00 21.26           C  
ATOM    965  CE1 PHE C   2     -10.107  -0.285  28.343  1.00 21.26           C  
ATOM    966  CE2 PHE C   2      -9.114  -0.475  30.519  1.00 21.26           C  
ATOM    967  CZ  PHE C   2     -10.172  -0.085  29.713  1.00 21.26           C  
ATOM    968  N   VAL C   3      -5.903  -3.050  25.623  1.00 21.30           N  
ATOM    969  CA  VAL C   3      -5.778  -2.996  24.171  1.00 21.30           C  
ATOM    970  C   VAL C   3      -4.320  -3.209  23.769  1.00 21.30           C  
ATOM    971  CB  VAL C   3      -6.296  -1.655  23.606  1.00 21.30           C  
ATOM    972  O   VAL C   3      -3.851  -2.634  22.784  1.00 21.30           O  
ATOM    973  CG1 VAL C   3      -6.615  -1.783  22.117  1.00 21.30           C  
ATOM    974  CG2 VAL C   3      -7.528  -1.190  24.381  1.00 21.30           C  
ATOM    975  N   SER C   4      -3.602  -3.940  24.603  1.00 24.41           N  
ATOM    976  CA  SER C   4      -2.213  -3.797  24.180  1.00 24.41           C  
ATOM    977  C   SER C   4      -2.022  -4.267  22.742  1.00 24.41           C  
ATOM    978  CB  SER C   4      -1.285  -4.581  25.108  1.00 24.41           C  
ATOM    979  O   SER C   4      -2.243  -5.440  22.432  1.00 24.41           O  
ATOM    980  OG  SER C   4      -1.311  -4.041  26.419  1.00 24.41           O  
ATOM    981  N   LYS C   5      -2.788  -3.494  21.894  1.00 22.15           N  
ATOM    982  CA  LYS C   5      -2.921  -3.596  20.444  1.00 22.15           C  
ATOM    983  C   LYS C   5      -1.566  -3.833  19.783  1.00 22.15           C  
ATOM    984  CB  LYS C   5      -3.568  -2.333  19.874  1.00 22.15           C  
ATOM    985  O   LYS C   5      -0.641  -3.035  19.948  1.00 22.15           O  
ATOM    986  CG  LYS C   5      -4.059  -2.481  18.441  1.00 22.15           C  
ATOM    987  CD  LYS C   5      -5.016  -1.360  18.059  1.00 22.15           C  
ATOM    988  CE  LYS C   5      -5.534  -1.526  16.637  1.00 22.15           C  
ATOM    989  NZ  LYS C   5      -6.618  -0.547  16.324  1.00 22.15           N  
ATOM    990  N   LEU C   6      -1.129  -5.084  19.828  1.00 24.28           N  
ATOM    991  CA  LEU C   6       0.032  -5.581  19.098  1.00 24.28           C  
ATOM    992  C   LEU C   6       0.027  -5.074  17.660  1.00 24.28           C  
ATOM    993  CB  LEU C   6       0.060  -7.112  19.112  1.00 24.28           C  
ATOM    994  O   LEU C   6      -0.854  -5.432  16.874  1.00 24.28           O  
ATOM    995  CG  LEU C   6       0.523  -7.769  20.414  1.00 24.28           C  
ATOM    996  CD1 LEU C   6       0.164  -9.251  20.415  1.00 24.28           C  
ATOM    997  CD2 LEU C   6       2.023  -7.577  20.606  1.00 24.28           C  
ATOM    998  N   THR C   7      -0.166  -3.747  17.564  1.00 23.47           N  
ATOM    999  CA  THR C   7      -0.156  -3.174  16.222  1.00 23.47           C  
ATOM   1000  C   THR C   7       1.055  -3.663  15.434  1.00 23.47           C  
ATOM   1001  CB  THR C   7      -0.151  -1.635  16.272  1.00 23.47           C  
ATOM   1002  O   THR C   7       2.197  -3.470  15.856  1.00 23.47           O  
ATOM   1003  CG2 THR C   7      -1.370  -1.105  17.020  1.00 23.47           C  
ATOM   1004  OG1 THR C   7       1.036  -1.188  16.939  1.00 23.47           O  
ATOM   1005  N   SER C   8       1.103  -4.997  15.361  1.00 24.07           N  
ATOM   1006  CA  SER C   8       2.098  -5.489  14.414  1.00 24.07           C  
ATOM   1007  C   SER C   8       2.131  -4.635  13.152  1.00 24.07           C  
ATOM   1008  CB  SER C   8       1.813  -6.946  14.046  1.00 24.07           C  
ATOM   1009  O   SER C   8       1.095  -4.403  12.525  1.00 24.07           O  
ATOM   1010  OG  SER C   8       0.481  -7.097  13.586  1.00 24.07           O  
ATOM   1011  N   GLY C   9       2.517  -3.459  13.342  1.00 26.34           N  
ATOM   1012  CA  GLY C   9       2.611  -2.383  12.368  1.00 26.34           C  
ATOM   1013  C   GLY C   9       3.078  -2.853  11.003  1.00 26.34           C  
ATOM   1014  O   GLY C   9       3.951  -3.717  10.904  1.00 26.34           O  
ATOM   1015  N   THR C  10       2.114  -3.244  10.185  1.00 27.75           N  
ATOM   1016  CA  THR C  10       2.148  -3.456   8.742  1.00 27.75           C  
ATOM   1017  C   THR C  10       3.121  -2.487   8.076  1.00 27.75           C  
ATOM   1018  CB  THR C  10       0.749  -3.292   8.120  1.00 27.75           C  
ATOM   1019  O   THR C  10       2.968  -1.269   8.189  1.00 27.75           O  
ATOM   1020  CG2 THR C  10      -0.223  -4.329   8.673  1.00 27.75           C  
ATOM   1021  OG1 THR C  10       0.252  -1.981   8.416  1.00 27.75           O  
ATOM   1022  N   ALA C  11       4.352  -2.550   8.493  1.00 31.78           N  
ATOM   1023  CA  ALA C  11       5.420  -1.697   7.980  1.00 31.78           C  
ATOM   1024  C   ALA C  11       5.279  -1.486   6.475  1.00 31.78           C  
ATOM   1025  CB  ALA C  11       6.785  -2.300   8.303  1.00 31.78           C  
ATOM   1026  O   ALA C  11       6.181  -0.948   5.830  1.00 31.78           O  
ATOM   1027  N   LEU C  12       4.396  -2.373   5.862  1.00 32.30           N  
ATOM   1028  CA  LEU C  12       4.421  -2.369   4.403  1.00 32.30           C  
ATOM   1029  C   LEU C  12       3.986  -1.014   3.856  1.00 32.30           C  
ATOM   1030  CB  LEU C  12       3.513  -3.471   3.849  1.00 32.30           C  
ATOM   1031  O   LEU C  12       2.809  -0.657   3.933  1.00 32.30           O  
ATOM   1032  CG  LEU C  12       4.132  -4.865   3.735  1.00 32.30           C  
ATOM   1033  CD1 LEU C  12       3.723  -5.725   4.926  1.00 32.30           C  
ATOM   1034  CD2 LEU C  12       3.720  -5.527   2.424  1.00 32.30           C  
ATOM   1035  N   GLY C  13       4.278   0.104   4.584  1.00 37.70           N  
ATOM   1036  CA  GLY C  13       4.027   1.435   4.055  1.00 37.70           C  
ATOM   1037  C   GLY C  13       4.215   1.525   2.553  1.00 37.70           C  
ATOM   1038  O   GLY C  13       4.556   0.534   1.904  1.00 37.70           O  
ATOM   1039  N   ASN C  14       3.393   2.384   1.915  1.00 42.06           N  
ATOM   1040  CA  ASN C  14       3.599   2.858   0.551  1.00 42.06           C  
ATOM   1041  C   ASN C  14       5.083   3.014   0.230  1.00 42.06           C  
ATOM   1042  CB  ASN C  14       2.866   4.182   0.326  1.00 42.06           C  
ATOM   1043  O   ASN C  14       5.486   3.992  -0.403  1.00 42.06           O  
ATOM   1044  CG  ASN C  14       1.964   4.150  -0.892  1.00 42.06           C  
ATOM   1045  ND2 ASN C  14       1.925   5.253  -1.631  1.00 42.06           N  
ATOM   1046  OD1 ASN C  14       1.306   3.143  -1.167  1.00 42.06           O  
ATOM   1047  N   SER C  15       5.939   2.087   0.935  1.00 41.24           N  
ATOM   1048  CA  SER C  15       7.363   2.262   0.666  1.00 41.24           C  
ATOM   1049  C   SER C  15       7.680   2.032  -0.808  1.00 41.24           C  
ATOM   1050  CB  SER C  15       8.193   1.311   1.529  1.00 41.24           C  
ATOM   1051  O   SER C  15       7.206   1.064  -1.406  1.00 41.24           O  
ATOM   1052  OG  SER C  15       7.875  -0.040   1.238  1.00 41.24           O  
ATOM   1053  N   GLY C  16       7.716   3.009  -1.590  1.00 49.05           N  
ATOM   1054  CA  GLY C  16       8.114   3.118  -2.985  1.00 49.05           C  
ATOM   1055  C   GLY C  16       7.102   3.859  -3.838  1.00 49.05           C  
ATOM   1056  O   GLY C  16       7.414   4.283  -4.953  1.00 49.05           O  
ATOM   1057  N   LYS C  17       6.003   4.093  -3.244  1.00 61.62           N  
ATOM   1058  CA  LYS C  17       5.022   4.871  -3.995  1.00 61.62           C  
ATOM   1059  C   LYS C  17       5.229   6.368  -3.783  1.00 61.62           C  
ATOM   1060  CB  LYS C  17       3.601   4.476  -3.591  1.00 61.62           C  
ATOM   1061  O   LYS C  17       5.556   6.805  -2.677  1.00 61.62           O  
ATOM   1062  CG  LYS C  17       3.129   3.160  -4.192  1.00 61.62           C  
ATOM   1063  CD  LYS C  17       1.683   2.861  -3.818  1.00 61.62           C  
ATOM   1064  CE  LYS C  17       1.188   1.581  -4.477  1.00 61.62           C  
ATOM   1065  NZ  LYS C  17       0.928   0.506  -3.473  1.00 61.62           N  
ATOM   1066  N   THR C  18       5.372   7.033  -4.841  1.00 73.68           N  
ATOM   1067  CA  THR C  18       5.587   8.476  -4.819  1.00 73.68           C  
ATOM   1068  C   THR C  18       4.261   9.222  -4.942  1.00 73.68           C  
ATOM   1069  CB  THR C  18       6.534   8.917  -5.951  1.00 73.68           C  
ATOM   1070  O   THR C  18       4.233  10.455  -4.930  1.00 73.68           O  
ATOM   1071  CG2 THR C  18       7.944   8.381  -5.727  1.00 73.68           C  
ATOM   1072  OG1 THR C  18       6.038   8.421  -7.201  1.00 73.68           O  
ATOM   1073  N   HIS C  19       3.233   8.378  -5.035  1.00 71.99           N  
ATOM   1074  CA  HIS C  19       1.948   9.021  -5.283  1.00 71.99           C  
ATOM   1075  C   HIS C  19       0.975   8.768  -4.136  1.00 71.99           C  
ATOM   1076  CB  HIS C  19       1.347   8.528  -6.600  1.00 71.99           C  
ATOM   1077  O   HIS C  19       0.960   7.679  -3.558  1.00 71.99           O  
ATOM   1078  CG  HIS C  19       2.092   8.992  -7.811  1.00 71.99           C  
ATOM   1079  CD2 HIS C  19       1.798   9.948  -8.724  1.00 71.99           C  
ATOM   1080  ND1 HIS C  19       3.299   8.449  -8.196  1.00 71.99           N  
ATOM   1081  CE1 HIS C  19       3.716   9.054  -9.296  1.00 71.99           C  
ATOM   1082  NE2 HIS C  19       2.823   9.967  -9.637  1.00 71.99           N  
ATOM   1083  N   CYS C  20       0.205   9.790  -3.847  1.00 80.49           N  
ATOM   1084  CA  CYS C  20      -0.860   9.707  -2.854  1.00 80.49           C  
ATOM   1085  C   CYS C  20      -2.019   8.860  -3.368  1.00 80.49           C  
ATOM   1086  CB  CYS C  20      -1.361  11.103  -2.487  1.00 80.49           C  
ATOM   1087  O   CYS C  20      -2.455   9.024  -4.509  1.00 80.49           O  
ATOM   1088  SG  CYS C  20      -2.682  11.103  -1.255  1.00 80.49           S  
ATOM   1089  N   PRO C  21      -2.572   7.964  -2.580  1.00 76.46           N  
ATOM   1090  CA  PRO C  21      -3.685   7.118  -3.016  1.00 76.46           C  
ATOM   1091  C   PRO C  21      -4.986   7.899  -3.191  1.00 76.46           C  
ATOM   1092  CB  PRO C  21      -3.812   6.092  -1.887  1.00 76.46           C  
ATOM   1093  O   PRO C  21      -5.915   7.420  -3.846  1.00 76.46           O  
ATOM   1094  CG  PRO C  21      -3.223   6.767  -0.690  1.00 76.46           C  
ATOM   1095  CD  PRO C  21      -2.134   7.692  -1.152  1.00 76.46           C  
ATOM   1096  N   LEU C  22      -5.117   9.098  -2.635  1.00 79.23           N  
ATOM   1097  CA  LEU C  22      -6.359   9.858  -2.727  1.00 79.23           C  
ATOM   1098  C   LEU C  22      -6.316  10.829  -3.902  1.00 79.23           C  
ATOM   1099  CB  LEU C  22      -6.618  10.623  -1.427  1.00 79.23           C  
ATOM   1100  O   LEU C  22      -7.226  10.844  -4.735  1.00 79.23           O  
ATOM   1101  CG  LEU C  22      -6.956   9.777  -0.198  1.00 79.23           C  
ATOM   1102  CD1 LEU C  22      -7.270  10.675   0.994  1.00 79.23           C  
ATOM   1103  CD2 LEU C  22      -8.126   8.846  -0.495  1.00 79.23           C  
ATOM   1104  N   CYS C  23      -5.240  11.630  -4.074  1.00 75.65           N  
ATOM   1105  CA  CYS C  23      -5.194  12.635  -5.130  1.00 75.65           C  
ATOM   1106  C   CYS C  23      -4.448  12.111  -6.351  1.00 75.65           C  
ATOM   1107  CB  CYS C  23      -4.527  13.914  -4.624  1.00 75.65           C  
ATOM   1108  O   CYS C  23      -4.501  12.715  -7.424  1.00 75.65           O  
ATOM   1109  SG  CYS C  23      -2.761  13.732  -4.293  1.00 75.65           S  
ATOM   1110  N   LEU C  24      -3.733  11.001  -6.176  1.00 68.51           N  
ATOM   1111  CA  LEU C  24      -2.982  10.324  -7.228  1.00 68.51           C  
ATOM   1112  C   LEU C  24      -1.819  11.185  -7.706  1.00 68.51           C  
ATOM   1113  CB  LEU C  24      -3.898   9.983  -8.406  1.00 68.51           C  
ATOM   1114  O   LEU C  24      -1.150  10.845  -8.685  1.00 68.51           O  
ATOM   1115  CG  LEU C  24      -5.105   9.097  -8.093  1.00 68.51           C  
ATOM   1116  CD1 LEU C  24      -5.931   8.862  -9.353  1.00 68.51           C  
ATOM   1117  CD2 LEU C  24      -4.653   7.771  -7.489  1.00 68.51           C  
ATOM   1118  N   GLY C  25      -1.569  12.319  -7.038  1.00 74.72           N  
ATOM   1119  CA  GLY C  25      -0.401  13.136  -7.325  1.00 74.72           C  
ATOM   1120  C   GLY C  25       0.809  12.761  -6.492  1.00 74.72           C  
ATOM   1121  O   GLY C  25       0.722  11.900  -5.614  1.00 74.72           O  
ATOM   1122  N   LEU C  26       1.945  13.378  -6.907  1.00 79.78           N  
ATOM   1123  CA  LEU C  26       3.108  13.200  -6.044  1.00 79.78           C  
ATOM   1124  C   LEU C  26       2.799  13.640  -4.617  1.00 79.78           C  
ATOM   1125  CB  LEU C  26       4.303  13.988  -6.586  1.00 79.78           C  
ATOM   1126  O   LEU C  26       2.109  14.640  -4.407  1.00 79.78           O  
ATOM   1127  CG  LEU C  26       4.995  13.407  -7.820  1.00 79.78           C  
ATOM   1128  CD1 LEU C  26       5.816  14.483  -8.523  1.00 79.78           C  
ATOM   1129  CD2 LEU C  26       5.876  12.224  -7.432  1.00 79.78           C  
ATOM   1130  N   PHE C  27       3.295  12.860  -3.725  1.00 87.37           N  
ATOM   1131  CA  PHE C  27       3.047  13.182  -2.324  1.00 87.37           C  
ATOM   1132  C   PHE C  27       3.399  14.636  -2.032  1.00 87.37           C  
ATOM   1133  CB  PHE C  27       3.850  12.253  -1.408  1.00 87.37           C  
ATOM   1134  O   PHE C  27       4.431  15.134  -2.488  1.00 87.37           O  
ATOM   1135  CG  PHE C  27       3.244  10.885  -1.250  1.00 87.37           C  
ATOM   1136  CD1 PHE C  27       1.913  10.737  -0.879  1.00 87.37           C  
ATOM   1137  CD2 PHE C  27       4.007   9.745  -1.473  1.00 87.37           C  
ATOM   1138  CE1 PHE C  27       1.350   9.471  -0.732  1.00 87.37           C  
ATOM   1139  CE2 PHE C  27       3.451   8.477  -1.328  1.00 87.37           C  
ATOM   1140  CZ  PHE C  27       2.123   8.342  -0.956  1.00 87.37           C  
ATOM   1141  N   LYS C  28       2.499  15.367  -1.340  1.00 93.51           N  
ATOM   1142  CA  LYS C  28       2.739  16.682  -0.753  1.00 93.51           C  
ATOM   1143  C   LYS C  28       2.593  16.641   0.765  1.00 93.51           C  
ATOM   1144  CB  LYS C  28       1.780  17.717  -1.344  1.00 93.51           C  
ATOM   1145  O   LYS C  28       1.499  16.410   1.283  1.00 93.51           O  
ATOM   1146  CG  LYS C  28       1.957  17.942  -2.838  1.00 93.51           C  
ATOM   1147  CD  LYS C  28       0.927  18.924  -3.381  1.00 93.51           C  
ATOM   1148  CE  LYS C  28       0.998  19.029  -4.899  1.00 93.51           C  
ATOM   1149  NZ  LYS C  28      -0.046  19.949  -5.440  1.00 93.51           N  
ATOM   1150  N   ALA C  29       3.736  16.942   1.498  1.00 95.86           N  
ATOM   1151  CA  ALA C  29       3.759  16.816   2.953  1.00 95.86           C  
ATOM   1152  C   ALA C  29       3.126  15.502   3.400  1.00 95.86           C  
ATOM   1153  CB  ALA C  29       3.040  17.997   3.600  1.00 95.86           C  
ATOM   1154  O   ALA C  29       2.129  15.501   4.126  1.00 95.86           O  
ATOM   1155  N   PRO C  30       3.674  14.379   3.001  1.00 91.45           N  
ATOM   1156  CA  PRO C  30       3.117  13.047   3.247  1.00 91.45           C  
ATOM   1157  C   PRO C  30       3.145  12.659   4.724  1.00 91.45           C  
ATOM   1158  CB  PRO C  30       4.025  12.128   2.425  1.00 91.45           C  
ATOM   1159  O   PRO C  30       4.187  12.768   5.375  1.00 91.45           O  
ATOM   1160  CG  PRO C  30       5.331  12.851   2.347  1.00 91.45           C  
ATOM   1161  CD  PRO C  30       5.060  14.328   2.364  1.00 91.45           C  
ATOM   1162  N   ARG C  31       1.974  12.207   5.187  1.00 95.53           N  
ATOM   1163  CA  ARG C  31       1.877  11.748   6.569  1.00 95.53           C  
ATOM   1164  C   ARG C  31       1.788  10.227   6.636  1.00 95.53           C  
ATOM   1165  CB  ARG C  31       0.663  12.374   7.259  1.00 95.53           C  
ATOM   1166  O   ARG C  31       1.068   9.607   5.851  1.00 95.53           O  
ATOM   1167  CG  ARG C  31       0.686  13.894   7.286  1.00 95.53           C  
ATOM   1168  CD  ARG C  31       1.863  14.426   8.093  1.00 95.53           C  
ATOM   1169  NE  ARG C  31       1.863  15.885   8.148  1.00 95.53           N  
ATOM   1170  NH1 ARG C  31       2.709  16.010  10.294  1.00 95.53           N  
ATOM   1171  NH2 ARG C  31       2.222  17.928   9.135  1.00 95.53           N  
ATOM   1172  CZ  ARG C  31       2.265  16.605   9.192  1.00 95.53           C  
ATOM   1173  N   LEU C  32       2.585   9.696   7.579  1.00 88.48           N  
ATOM   1174  CA  LEU C  32       2.572   8.257   7.817  1.00 88.48           C  
ATOM   1175  C   LEU C  32       1.542   7.892   8.881  1.00 88.48           C  
ATOM   1176  CB  LEU C  32       3.959   7.771   8.245  1.00 88.48           C  
ATOM   1177  O   LEU C  32       1.652   8.322  10.031  1.00 88.48           O  
ATOM   1178  CG  LEU C  32       4.147   6.256   8.340  1.00 88.48           C  
ATOM   1179  CD1 LEU C  32       3.966   5.612   6.969  1.00 88.48           C  
ATOM   1180  CD2 LEU C  32       5.519   5.922   8.916  1.00 88.48           C  
ATOM   1181  N   LEU C  33       0.547   7.110   8.501  1.00 86.28           N  
ATOM   1182  CA  LEU C  33      -0.476   6.671   9.443  1.00 86.28           C  
ATOM   1183  C   LEU C  33      -0.017   5.432  10.205  1.00 86.28           C  
ATOM   1184  CB  LEU C  33      -1.788   6.378   8.712  1.00 86.28           C  
ATOM   1185  O   LEU C  33       0.924   4.753   9.786  1.00 86.28           O  
ATOM   1186  CG  LEU C  33      -2.414   7.546   7.948  1.00 86.28           C  
ATOM   1187  CD1 LEU C  33      -3.691   7.096   7.245  1.00 86.28           C  
ATOM   1188  CD2 LEU C  33      -2.699   8.710   8.891  1.00 86.28           C  
ATOM   1189  N   PRO C  34      -0.593   5.139  11.408  1.00 79.90           N  
ATOM   1190  CA  PRO C  34      -0.186   3.987  12.217  1.00 79.90           C  
ATOM   1191  C   PRO C  34      -0.325   2.663  11.469  1.00 79.90           C  
ATOM   1192  CB  PRO C  34      -1.141   4.041  13.413  1.00 79.90           C  
ATOM   1193  O   PRO C  34       0.354   1.688  11.802  1.00 79.90           O  
ATOM   1194  CG  PRO C  34      -1.548   5.476  13.511  1.00 79.90           C  
ATOM   1195  CD  PRO C  34      -1.587   6.057  12.127  1.00 79.90           C  
ATOM   1196  N   CYS C  35      -1.146   2.655  10.381  1.00 68.42           N  
ATOM   1197  CA  CYS C  35      -1.326   1.454   9.574  1.00 68.42           C  
ATOM   1198  C   CYS C  35      -0.273   1.372   8.475  1.00 68.42           C  
ATOM   1199  CB  CYS C  35      -2.724   1.427   8.956  1.00 68.42           C  
ATOM   1200  O   CYS C  35      -0.339   0.497   7.610  1.00 68.42           O  
ATOM   1201  SG  CYS C  35      -3.057   2.815   7.848  1.00 68.42           S  
ATOM   1202  N   LEU C  36       0.612   2.411   8.544  1.00 76.90           N  
ATOM   1203  CA  LEU C  36       1.799   2.454   7.698  1.00 76.90           C  
ATOM   1204  C   LEU C  36       1.440   2.887   6.280  1.00 76.90           C  
ATOM   1205  CB  LEU C  36       2.487   1.087   7.668  1.00 76.90           C  
ATOM   1206  O   LEU C  36       2.269   2.800   5.371  1.00 76.90           O  
ATOM   1207  CG  LEU C  36       3.056   0.585   8.996  1.00 76.90           C  
ATOM   1208  CD1 LEU C  36       3.702  -0.784   8.812  1.00 76.90           C  
ATOM   1209  CD2 LEU C  36       4.060   1.584   9.560  1.00 76.90           C  
ATOM   1210  N   HIS C  37       0.212   3.315   6.008  1.00 79.51           N  
ATOM   1211  CA  HIS C  37      -0.129   3.972   4.751  1.00 79.51           C  
ATOM   1212  C   HIS C  37       0.197   5.461   4.801  1.00 79.51           C  
ATOM   1213  CB  HIS C  37      -1.611   3.770   4.426  1.00 79.51           C  
ATOM   1214  O   HIS C  37       0.050   6.098   5.846  1.00 79.51           O  
ATOM   1215  CG  HIS C  37      -1.955   2.365   4.047  1.00 79.51           C  
ATOM   1216  CD2 HIS C  37      -1.485   1.570   3.057  1.00 79.51           C  
ATOM   1217  ND1 HIS C  37      -2.896   1.621   4.725  1.00 79.51           N  
ATOM   1218  CE1 HIS C  37      -2.989   0.425   4.167  1.00 79.51           C  
ATOM   1219  NE2 HIS C  37      -2.144   0.369   3.152  1.00 79.51           N  
ATOM   1220  N   THR C  38       0.657   5.878   3.608  1.00 85.65           N  
ATOM   1221  CA  THR C  38       1.046   7.278   3.484  1.00 85.65           C  
ATOM   1222  C   THR C  38       0.022   8.054   2.660  1.00 85.65           C  
ATOM   1223  CB  THR C  38       2.438   7.417   2.841  1.00 85.65           C  
ATOM   1224  O   THR C  38      -0.433   7.577   1.618  1.00 85.65           O  
ATOM   1225  CG2 THR C  38       2.858   8.880   2.749  1.00 85.65           C  
ATOM   1226  OG1 THR C  38       3.397   6.704   3.632  1.00 85.65           O  
ATOM   1227  N   VAL C  39      -0.378   9.292   3.178  1.00 89.74           N  
ATOM   1228  CA  VAL C  39      -1.363  10.139   2.513  1.00 89.74           C  
ATOM   1229  C   VAL C  39      -0.958  11.605   2.645  1.00 89.74           C  
ATOM   1230  CB  VAL C  39      -2.779   9.923   3.090  1.00 89.74           C  
ATOM   1231  O   VAL C  39      -0.351  12.000   3.644  1.00 89.74           O  
ATOM   1232  CG1 VAL C  39      -3.806  10.761   2.330  1.00 89.74           C  
ATOM   1233  CG2 VAL C  39      -3.154   8.442   3.043  1.00 89.74           C  
ATOM   1234  N   CYS C  40      -1.204  12.361   1.563  1.00 92.87           N  
ATOM   1235  CA  CYS C  40      -0.919  13.789   1.646  1.00 92.87           C  
ATOM   1236  C   CYS C  40      -1.646  14.423   2.826  1.00 92.87           C  
ATOM   1237  CB  CYS C  40      -1.322  14.492   0.350  1.00 92.87           C  
ATOM   1238  O   CYS C  40      -2.753  14.008   3.174  1.00 92.87           O  
ATOM   1239  SG  CYS C  40      -0.345  13.991  -1.084  1.00 92.87           S  
ATOM   1240  N   THR C  41      -1.001  15.446   3.421  1.00 97.13           N  
ATOM   1241  CA  THR C  41      -1.619  16.191   4.513  1.00 97.13           C  
ATOM   1242  C   THR C  41      -2.962  16.772   4.079  1.00 97.13           C  
ATOM   1243  CB  THR C  41      -0.701  17.326   5.004  1.00 97.13           C  
ATOM   1244  O   THR C  41      -3.964  16.625   4.782  1.00 97.13           O  
ATOM   1245  CG2 THR C  41      -1.348  18.101   6.147  1.00 97.13           C  
ATOM   1246  OG1 THR C  41       0.537  16.767   5.461  1.00 97.13           O  
ATOM   1247  N   THR C  42      -3.002  17.459   2.942  1.00 95.45           N  
ATOM   1248  CA  THR C  42      -4.218  18.110   2.466  1.00 95.45           C  
ATOM   1249  C   THR C  42      -5.316  17.083   2.209  1.00 95.45           C  
ATOM   1250  CB  THR C  42      -3.954  18.916   1.181  1.00 95.45           C  
ATOM   1251  O   THR C  42      -6.494  17.351   2.454  1.00 95.45           O  
ATOM   1252  CG2 THR C  42      -3.068  20.126   1.463  1.00 95.45           C  
ATOM   1253  OG1 THR C  42      -3.302  18.074   0.222  1.00 95.45           O  
ATOM   1254  N   CYS C  43      -4.960  15.888   1.700  1.00 92.29           N  
ATOM   1255  CA  CYS C  43      -5.938  14.828   1.479  1.00 92.29           C  
ATOM   1256  C   CYS C  43      -6.489  14.310   2.803  1.00 92.29           C  
ATOM   1257  CB  CYS C  43      -5.313  13.677   0.692  1.00 92.29           C  
ATOM   1258  O   CYS C  43      -7.688  14.054   2.923  1.00 92.29           O  
ATOM   1259  SG  CYS C  43      -4.893  14.105  -1.012  1.00 92.29           S  
ATOM   1260  N   LEU C  44      -5.675  14.153   3.809  1.00 94.94           N  
ATOM   1261  CA  LEU C  44      -6.132  13.729   5.128  1.00 94.94           C  
ATOM   1262  C   LEU C  44      -7.073  14.763   5.736  1.00 94.94           C  
ATOM   1263  CB  LEU C  44      -4.940  13.496   6.059  1.00 94.94           C  
ATOM   1264  O   LEU C  44      -8.035  14.407   6.420  1.00 94.94           O  
ATOM   1265  CG  LEU C  44      -4.134  12.217   5.823  1.00 94.94           C  
ATOM   1266  CD1 LEU C  44      -2.907  12.189   6.727  1.00 94.94           C  
ATOM   1267  CD2 LEU C  44      -5.004  10.986   6.055  1.00 94.94           C  
ATOM   1268  N   GLU C  45      -6.762  16.001   5.531  1.00 95.54           N  
ATOM   1269  CA  GLU C  45      -7.571  17.081   6.087  1.00 95.54           C  
ATOM   1270  C   GLU C  45      -8.989  17.055   5.523  1.00 95.54           C  
ATOM   1271  CB  GLU C  45      -6.920  18.439   5.809  1.00 95.54           C  
ATOM   1272  O   GLU C  45      -9.917  17.585   6.138  1.00 95.54           O  
ATOM   1273  CG  GLU C  45      -5.695  18.720   6.667  1.00 95.54           C  
ATOM   1274  CD  GLU C  45      -4.978  20.006   6.287  1.00 95.54           C  
ATOM   1275  OE1 GLU C  45      -4.270  20.582   7.143  1.00 95.54           O  
ATOM   1276  OE2 GLU C  45      -5.127  20.440   5.123  1.00 95.54           O  
ATOM   1277  N   GLN C  46      -9.189  16.476   4.394  1.00 92.13           N  
ATOM   1278  CA  GLN C  46     -10.486  16.444   3.726  1.00 92.13           C  
ATOM   1279  C   GLN C  46     -11.346  15.298   4.250  1.00 92.13           C  
ATOM   1280  CB  GLN C  46     -10.308  16.317   2.213  1.00 92.13           C  
ATOM   1281  O   GLN C  46     -12.529  15.199   3.916  1.00 92.13           O  
ATOM   1282  CG  GLN C  46      -9.571  17.490   1.580  1.00 92.13           C  
ATOM   1283  CD  GLN C  46     -10.308  18.806   1.748  1.00 92.13           C  
ATOM   1284  NE2 GLN C  46      -9.614  19.812   2.269  1.00 92.13           N  
ATOM   1285  OE1 GLN C  46     -11.492  18.917   1.413  1.00 92.13           O  
ATOM   1286  N   LEU C  47     -10.758  14.465   5.106  1.00 92.35           N  
ATOM   1287  CA  LEU C  47     -11.488  13.311   5.620  1.00 92.35           C  
ATOM   1288  C   LEU C  47     -12.415  13.717   6.761  1.00 92.35           C  
ATOM   1289  CB  LEU C  47     -10.515  12.230   6.097  1.00 92.35           C  
ATOM   1290  O   LEU C  47     -12.125  14.666   7.493  1.00 92.35           O  
ATOM   1291  CG  LEU C  47      -9.614  11.608   5.029  1.00 92.35           C  
ATOM   1292  CD1 LEU C  47      -8.698  10.560   5.652  1.00 92.35           C  
ATOM   1293  CD2 LEU C  47     -10.453  10.997   3.912  1.00 92.35           C  
ATOM   1294  N   GLU C  48     -13.492  13.038   6.936  1.00 85.61           N  
ATOM   1295  CA  GLU C  48     -14.441  13.295   8.016  1.00 85.61           C  
ATOM   1296  C   GLU C  48     -13.924  12.751   9.345  1.00 85.61           C  
ATOM   1297  CB  GLU C  48     -15.805  12.681   7.691  1.00 85.61           C  
ATOM   1298  O   GLU C  48     -13.755  11.540   9.503  1.00 85.61           O  
ATOM   1299  CG  GLU C  48     -16.908  13.087   8.658  1.00 85.61           C  
ATOM   1300  CD  GLU C  48     -18.284  12.596   8.238  1.00 85.61           C  
ATOM   1301  OE1 GLU C  48     -19.293  13.036   8.834  1.00 85.61           O  
ATOM   1302  OE2 GLU C  48     -18.354  11.765   7.305  1.00 85.61           O  
ATOM   1303  N   PRO C  49     -13.783  13.612  10.232  1.00 89.94           N  
ATOM   1304  CA  PRO C  49     -13.359  13.143  11.554  1.00 89.94           C  
ATOM   1305  C   PRO C  49     -14.507  12.547  12.365  1.00 89.94           C  
ATOM   1306  CB  PRO C  49     -12.819  14.410  12.221  1.00 89.94           C  
ATOM   1307  O   PRO C  49     -15.677  12.776  12.046  1.00 89.94           O  
ATOM   1308  CG  PRO C  49     -13.534  15.534  11.542  1.00 89.94           C  
ATOM   1309  CD  PRO C  49     -13.941  15.079  10.170  1.00 89.94           C  
ATOM   1310  N   PHE C  50     -14.196  11.675  13.290  1.00 89.79           N  
ATOM   1311  CA  PHE C  50     -15.203  11.160  14.210  1.00 89.79           C  
ATOM   1312  C   PHE C  50     -14.667  11.127  15.636  1.00 89.79           C  
ATOM   1313  CB  PHE C  50     -15.654   9.759  13.786  1.00 89.79           C  
ATOM   1314  O   PHE C  50     -13.454  11.185  15.850  1.00 89.79           O  
ATOM   1315  CG  PHE C  50     -14.538   8.750  13.740  1.00 89.79           C  
ATOM   1316  CD1 PHE C  50     -13.786   8.576  12.585  1.00 89.79           C  
ATOM   1317  CD2 PHE C  50     -14.242   7.975  14.854  1.00 89.79           C  
ATOM   1318  CE1 PHE C  50     -12.753   7.643  12.540  1.00 89.79           C  
ATOM   1319  CE2 PHE C  50     -13.210   7.041  14.817  1.00 89.79           C  
ATOM   1320  CZ  PHE C  50     -12.468   6.875  13.659  1.00 89.79           C  
ATOM   1321  N   SER C  51     -15.574  11.206  16.576  1.00 88.79           N  
ATOM   1322  CA  SER C  51     -15.209  11.115  17.986  1.00 88.79           C  
ATOM   1323  C   SER C  51     -14.895   9.677  18.383  1.00 88.79           C  
ATOM   1324  CB  SER C  51     -16.331  11.663  18.868  1.00 88.79           C  
ATOM   1325  O   SER C  51     -15.595   8.747  17.975  1.00 88.79           O  
ATOM   1326  OG  SER C  51     -15.936  11.687  20.228  1.00 88.79           O  
ATOM   1327  N   VAL C  52     -13.780   9.604  18.948  1.00 79.72           N  
ATOM   1328  CA  VAL C  52     -13.364   8.286  19.415  1.00 79.72           C  
ATOM   1329  C   VAL C  52     -13.633   8.159  20.913  1.00 79.72           C  
ATOM   1330  CB  VAL C  52     -11.870   8.025  19.119  1.00 79.72           C  
ATOM   1331  O   VAL C  52     -13.272   9.044  21.692  1.00 79.72           O  
ATOM   1332  CG1 VAL C  52     -11.460   6.632  19.594  1.00 79.72           C  
ATOM   1333  CG2 VAL C  52     -11.586   8.189  17.627  1.00 79.72           C  
ATOM   1334  N   VAL C  53     -14.501   7.343  21.340  1.00 68.94           N  
ATOM   1335  CA  VAL C  53     -14.780   7.136  22.757  1.00 68.94           C  
ATOM   1336  C   VAL C  53     -13.859   6.053  23.313  1.00 68.94           C  
ATOM   1337  CB  VAL C  53     -16.258   6.752  22.995  1.00 68.94           C  
ATOM   1338  O   VAL C  53     -13.737   4.973  22.730  1.00 68.94           O  
ATOM   1339  CG1 VAL C  53     -16.523   6.521  24.481  1.00 68.94           C  
ATOM   1340  CG2 VAL C  53     -17.185   7.835  22.445  1.00 68.94           C  
ATOM   1341  N   ASP C  54     -12.897   6.503  24.107  1.00 59.33           N  
ATOM   1342  CA  ASP C  54     -12.070   5.506  24.782  1.00 59.33           C  
ATOM   1343  C   ASP C  54     -12.858   4.788  25.875  1.00 59.33           C  
ATOM   1344  CB  ASP C  54     -10.821   6.159  25.376  1.00 59.33           C  
ATOM   1345  O   ASP C  54     -13.330   5.419  26.824  1.00 59.33           O  
ATOM   1346  CG  ASP C  54      -9.582   5.289  25.252  1.00 59.33           C  
ATOM   1347  OD1 ASP C  54      -9.715   4.058  25.086  1.00 59.33           O  
ATOM   1348  OD2 ASP C  54      -8.462   5.840  25.325  1.00 59.33           O  
ATOM   1349  N   ILE C  55     -13.510   3.727  25.586  1.00 53.65           N  
ATOM   1350  CA  ILE C  55     -14.280   3.006  26.594  1.00 53.65           C  
ATOM   1351  C   ILE C  55     -13.336   2.216  27.497  1.00 53.65           C  
ATOM   1352  CB  ILE C  55     -15.317   2.062  25.945  1.00 53.65           C  
ATOM   1353  O   ILE C  55     -13.766   1.308  28.212  1.00 53.65           O  
ATOM   1354  CG1 ILE C  55     -14.624   1.090  24.982  1.00 53.65           C  
ATOM   1355  CG2 ILE C  55     -16.403   2.866  25.225  1.00 53.65           C  
ATOM   1356  CD1 ILE C  55     -15.400  -0.197  24.738  1.00 53.65           C  
ATOM   1357  N   ARG C  56     -12.062   2.357  27.443  1.00 50.98           N  
ATOM   1358  CA  ARG C  56     -11.242   1.485  28.278  1.00 50.98           C  
ATOM   1359  C   ARG C  56     -11.499   1.743  29.759  1.00 50.98           C  
ATOM   1360  CB  ARG C  56      -9.757   1.680  27.962  1.00 50.98           C  
ATOM   1361  O   ARG C  56     -10.854   1.143  30.620  1.00 50.98           O  
ATOM   1362  CG  ARG C  56      -9.358   1.221  26.569  1.00 50.98           C  
ATOM   1363  CD  ARG C  56      -7.943   0.659  26.544  1.00 50.98           C  
ATOM   1364  NE  ARG C  56      -7.637   0.026  25.264  1.00 50.98           N  
ATOM   1365  NH1 ARG C  56      -5.386  -0.249  25.703  1.00 50.98           N  
ATOM   1366  NH2 ARG C  56      -6.263  -0.953  23.706  1.00 50.98           N  
ATOM   1367  CZ  ARG C  56      -6.429  -0.391  24.894  1.00 50.98           C  
ATOM   1368  N   GLY C  57     -12.127   2.778  30.239  1.00 46.18           N  
ATOM   1369  CA  GLY C  57     -12.118   3.004  31.676  1.00 46.18           C  
ATOM   1370  C   GLY C  57     -12.772   1.882  32.460  1.00 46.18           C  
ATOM   1371  O   GLY C  57     -12.740   1.879  33.692  1.00 46.18           O  
ATOM   1372  N   GLY C  58     -13.864   1.363  32.147  1.00 44.29           N  
ATOM   1373  CA  GLY C  58     -14.737   0.931  33.227  1.00 44.29           C  
ATOM   1374  C   GLY C  58     -14.210  -0.282  33.971  1.00 44.29           C  
ATOM   1375  O   GLY C  58     -14.661  -0.581  35.079  1.00 44.29           O  
ATOM   1376  N   ASP C  59     -13.700  -1.308  33.386  1.00 43.05           N  
ATOM   1377  CA  ASP C  59     -13.857  -2.544  34.146  1.00 43.05           C  
ATOM   1378  C   ASP C  59     -12.871  -2.602  35.311  1.00 43.05           C  
ATOM   1379  CB  ASP C  59     -13.671  -3.761  33.238  1.00 43.05           C  
ATOM   1380  O   ASP C  59     -12.485  -3.686  35.751  1.00 43.05           O  
ATOM   1381  CG  ASP C  59     -14.765  -3.895  32.194  1.00 43.05           C  
ATOM   1382  OD1 ASP C  59     -15.943  -3.614  32.505  1.00 43.05           O  
ATOM   1383  OD2 ASP C  59     -14.448  -4.287  31.050  1.00 43.05           O  
ATOM   1384  N   SER C  60     -12.508  -1.521  35.903  1.00 43.27           N  
ATOM   1385  CA  SER C  60     -11.609  -1.821  37.012  1.00 43.27           C  
ATOM   1386  C   SER C  60     -12.319  -2.623  38.098  1.00 43.27           C  
ATOM   1387  CB  SER C  60     -11.042  -0.532  37.608  1.00 43.27           C  
ATOM   1388  O   SER C  60     -13.363  -2.205  38.604  1.00 43.27           O  
ATOM   1389  OG  SER C  60     -10.054   0.023  36.757  1.00 43.27           O  
ATOM   1390  N   ASP C  61     -12.400  -3.960  37.908  1.00 41.45           N  
ATOM   1391  CA  ASP C  61     -12.785  -4.853  38.996  1.00 41.45           C  
ATOM   1392  C   ASP C  61     -11.931  -4.606  40.238  1.00 41.45           C  
ATOM   1393  CB  ASP C  61     -12.666  -6.314  38.558  1.00 41.45           C  
ATOM   1394  O   ASP C  61     -11.637  -5.537  40.991  1.00 41.45           O  
ATOM   1395  CG  ASP C  61     -13.899  -6.818  37.829  1.00 41.45           C  
ATOM   1396  OD1 ASP C  61     -15.006  -6.785  38.409  1.00 41.45           O  
ATOM   1397  OD2 ASP C  61     -13.763  -7.253  36.666  1.00 41.45           O  
ATOM   1398  N   THR C  62     -11.528  -3.424  40.539  1.00 39.89           N  
ATOM   1399  CA  THR C  62     -10.654  -3.381  41.707  1.00 39.89           C  
ATOM   1400  C   THR C  62     -11.409  -3.804  42.964  1.00 39.89           C  
ATOM   1401  CB  THR C  62     -10.062  -1.974  41.909  1.00 39.89           C  
ATOM   1402  O   THR C  62     -12.521  -3.334  43.214  1.00 39.89           O  
ATOM   1403  CG2 THR C  62      -9.652  -1.353  40.578  1.00 39.89           C  
ATOM   1404  OG1 THR C  62     -11.042  -1.135  42.534  1.00 39.89           O  
ATOM   1405  N   SER C  63     -11.370  -5.080  43.305  1.00 39.55           N  
ATOM   1406  CA  SER C  63     -11.765  -5.636  44.595  1.00 39.55           C  
ATOM   1407  C   SER C  63     -11.172  -4.833  45.748  1.00 39.55           C  
ATOM   1408  CB  SER C  63     -11.331  -7.098  44.705  1.00 39.55           C  
ATOM   1409  O   SER C  63     -11.323  -5.205  46.913  1.00 39.55           O  
ATOM   1410  OG  SER C  63     -10.121  -7.318  44.000  1.00 39.55           O  
ATOM   1411  N   SER C  64     -10.210  -3.955  45.597  1.00 39.31           N  
ATOM   1412  CA  SER C  64      -9.521  -3.673  46.852  1.00 39.31           C  
ATOM   1413  C   SER C  64     -10.451  -2.994  47.852  1.00 39.31           C  
ATOM   1414  CB  SER C  64      -8.295  -2.794  46.605  1.00 39.31           C  
ATOM   1415  O   SER C  64     -11.423  -2.344  47.462  1.00 39.31           O  
ATOM   1416  OG  SER C  64      -7.390  -3.430  45.720  1.00 39.31           O  
ATOM   1417  N   GLU C  65     -10.521  -3.483  49.080  1.00 38.62           N  
ATOM   1418  CA  GLU C  65     -11.190  -3.171  50.339  1.00 38.62           C  
ATOM   1419  C   GLU C  65     -11.134  -1.675  50.638  1.00 38.62           C  
ATOM   1420  CB  GLU C  65     -10.564  -3.962  51.491  1.00 38.62           C  
ATOM   1421  O   GLU C  65     -11.893  -1.175  51.470  1.00 38.62           O  
ATOM   1422  CG  GLU C  65     -10.853  -5.455  51.440  1.00 38.62           C  
ATOM   1423  CD  GLU C  65     -12.274  -5.806  51.850  1.00 38.62           C  
ATOM   1424  OE1 GLU C  65     -13.037  -6.332  51.008  1.00 38.62           O  
ATOM   1425  OE2 GLU C  65     -12.629  -5.551  53.023  1.00 38.62           O  
ATOM   1426  N   GLY C  66      -9.882  -1.114  50.631  1.00 42.17           N  
ATOM   1427  CA  GLY C  66      -9.664   0.075  51.439  1.00 42.17           C  
ATOM   1428  C   GLY C  66     -10.529   1.249  51.018  1.00 42.17           C  
ATOM   1429  O   GLY C  66     -11.244   1.172  50.017  1.00 42.17           O  
ATOM   1430  N   SER C  67     -10.857   2.222  51.973  1.00 42.15           N  
ATOM   1431  CA  SER C  67     -11.690   3.420  51.970  1.00 42.15           C  
ATOM   1432  C   SER C  67     -11.404   4.288  50.749  1.00 42.15           C  
ATOM   1433  CB  SER C  67     -11.466   4.232  53.246  1.00 42.15           C  
ATOM   1434  O   SER C  67     -10.562   5.187  50.803  1.00 42.15           O  
ATOM   1435  OG  SER C  67     -12.442   5.252  53.371  1.00 42.15           O  
ATOM   1436  N   ILE C  68     -10.844   3.672  49.693  1.00 39.22           N  
ATOM   1437  CA  ILE C  68     -10.384   4.561  48.631  1.00 39.22           C  
ATOM   1438  C   ILE C  68     -11.581   5.260  47.990  1.00 39.22           C  
ATOM   1439  CB  ILE C  68      -9.575   3.794  47.562  1.00 39.22           C  
ATOM   1440  O   ILE C  68     -12.359   4.634  47.267  1.00 39.22           O  
ATOM   1441  CG1 ILE C  68      -8.407   3.043  48.213  1.00 39.22           C  
ATOM   1442  CG2 ILE C  68      -9.074   4.749  46.475  1.00 39.22           C  
ATOM   1443  CD1 ILE C  68      -7.314   2.633  47.236  1.00 39.22           C  
ATOM   1444  N   PHE C  69     -12.588   5.735  48.770  1.00 40.56           N  
ATOM   1445  CA  PHE C  69     -13.666   6.481  48.132  1.00 40.56           C  
ATOM   1446  C   PHE C  69     -13.115   7.669  47.353  1.00 40.56           C  
ATOM   1447  CB  PHE C  69     -14.680   6.961  49.175  1.00 40.56           C  
ATOM   1448  O   PHE C  69     -13.026   8.779  47.883  1.00 40.56           O  
ATOM   1449  CG  PHE C  69     -15.696   5.920  49.558  1.00 40.56           C  
ATOM   1450  CD1 PHE C  69     -16.826   5.711  48.777  1.00 40.56           C  
ATOM   1451  CD2 PHE C  69     -15.521   5.149  50.700  1.00 40.56           C  
ATOM   1452  CE1 PHE C  69     -17.769   4.748  49.129  1.00 40.56           C  
ATOM   1453  CE2 PHE C  69     -16.459   4.184  51.058  1.00 40.56           C  
ATOM   1454  CZ  PHE C  69     -17.582   3.986  50.272  1.00 40.56           C  
ATOM   1455  N   GLN C  70     -11.801   7.697  47.100  1.00 36.00           N  
ATOM   1456  CA  GLN C  70     -11.458   8.901  46.351  1.00 36.00           C  
ATOM   1457  C   GLN C  70     -12.384   9.085  45.152  1.00 36.00           C  
ATOM   1458  CB  GLN C  70     -10.002   8.848  45.886  1.00 36.00           C  
ATOM   1459  O   GLN C  70     -12.831   8.106  44.550  1.00 36.00           O  
ATOM   1460  CG  GLN C  70      -9.276  10.183  45.984  1.00 36.00           C  
ATOM   1461  CD  GLN C  70      -7.777  10.025  46.152  1.00 36.00           C  
ATOM   1462  NE2 GLN C  70      -7.178  10.881  46.973  1.00 36.00           N  
ATOM   1463  OE1 GLN C  70      -7.161   9.139  45.549  1.00 36.00           O  
ATOM   1464  N   GLU C  71     -13.086  10.202  45.080  1.00 41.07           N  
ATOM   1465  CA  GLU C  71     -13.892  10.764  44.000  1.00 41.07           C  
ATOM   1466  C   GLU C  71     -13.258  10.492  42.639  1.00 41.07           C  
ATOM   1467  CB  GLU C  71     -14.083  12.270  44.200  1.00 41.07           C  
ATOM   1468  O   GLU C  71     -12.146  10.949  42.363  1.00 41.07           O  
ATOM   1469  CG  GLU C  71     -15.538  12.692  44.339  1.00 41.07           C  
ATOM   1470  CD  GLU C  71     -15.704  14.155  44.721  1.00 41.07           C  
ATOM   1471  OE1 GLU C  71     -16.859  14.613  44.880  1.00 41.07           O  
ATOM   1472  OE2 GLU C  71     -14.672  14.848  44.860  1.00 41.07           O  
ATOM   1473  N   LEU C  72     -13.046   9.238  42.277  1.00 42.10           N  
ATOM   1474  CA  LEU C  72     -12.673   8.957  40.895  1.00 42.10           C  
ATOM   1475  C   LEU C  72     -13.415   9.878  39.934  1.00 42.10           C  
ATOM   1476  CB  LEU C  72     -12.964   7.495  40.548  1.00 42.10           C  
ATOM   1477  O   LEU C  72     -14.648   9.899  39.914  1.00 42.10           O  
ATOM   1478  CG  LEU C  72     -11.805   6.512  40.720  1.00 42.10           C  
ATOM   1479  CD1 LEU C  72     -12.103   5.534  41.850  1.00 42.10           C  
ATOM   1480  CD2 LEU C  72     -11.537   5.767  39.417  1.00 42.10           C  
ATOM   1481  N   LYS C  73     -13.004  11.164  39.899  1.00 44.58           N  
ATOM   1482  CA  LYS C  73     -13.543  12.014  38.842  1.00 44.58           C  
ATOM   1483  C   LYS C  73     -13.621  11.262  37.517  1.00 44.58           C  
ATOM   1484  CB  LYS C  73     -12.691  13.274  38.680  1.00 44.58           C  
ATOM   1485  O   LYS C  73     -12.785  10.399  37.237  1.00 44.58           O  
ATOM   1486  CG  LYS C  73     -12.858  14.283  39.807  1.00 44.58           C  
ATOM   1487  CD  LYS C  73     -12.078  15.563  39.531  1.00 44.58           C  
ATOM   1488  CE  LYS C  73     -12.226  16.565  40.668  1.00 44.58           C  
ATOM   1489  NZ  LYS C  73     -11.381  17.777  40.452  1.00 44.58           N  
ATOM   1490  N   PRO C  74     -14.837  10.913  37.027  1.00 45.19           N  
ATOM   1491  CA  PRO C  74     -14.891  10.395  35.658  1.00 45.19           C  
ATOM   1492  C   PRO C  74     -13.755  10.920  34.783  1.00 45.19           C  
ATOM   1493  CB  PRO C  74     -16.247  10.890  35.148  1.00 45.19           C  
ATOM   1494  O   PRO C  74     -13.418  12.105  34.847  1.00 45.19           O  
ATOM   1495  CG  PRO C  74     -16.833  11.649  36.294  1.00 45.19           C  
ATOM   1496  CD  PRO C  74     -15.812  11.717  37.393  1.00 45.19           C  
ATOM   1497  N   ARG C  75     -12.563  10.271  34.774  1.00 49.08           N  
ATOM   1498  CA  ARG C  75     -11.692  10.717  33.691  1.00 49.08           C  
ATOM   1499  C   ARG C  75     -12.490  11.433  32.607  1.00 49.08           C  
ATOM   1500  CB  ARG C  75     -10.934   9.533  33.088  1.00 49.08           C  
ATOM   1501  O   ARG C  75     -13.587  10.999  32.246  1.00 49.08           O  
ATOM   1502  CG  ARG C  75      -9.539   9.339  33.661  1.00 49.08           C  
ATOM   1503  CD  ARG C  75      -8.858   8.106  33.083  1.00 49.08           C  
ATOM   1504  NE  ARG C  75      -7.588   7.829  33.749  1.00 49.08           N  
ATOM   1505  NH1 ARG C  75      -6.382   7.577  31.795  1.00 49.08           N  
ATOM   1506  NH2 ARG C  75      -5.345   7.345  33.826  1.00 49.08           N  
ATOM   1507  CZ  ARG C  75      -6.441   7.584  33.122  1.00 49.08           C  
ATOM   1508  N   SER C  76     -12.627  12.669  32.667  1.00 52.59           N  
ATOM   1509  CA  SER C  76     -13.193  13.416  31.549  1.00 52.59           C  
ATOM   1510  C   SER C  76     -13.027  12.657  30.237  1.00 52.59           C  
ATOM   1511  CB  SER C  76     -12.539  14.793  31.438  1.00 52.59           C  
ATOM   1512  O   SER C  76     -11.945  12.145  29.942  1.00 52.59           O  
ATOM   1513  OG  SER C  76     -11.150  14.671  31.186  1.00 52.59           O  
ATOM   1514  N   LEU C  77     -13.857  11.610  29.956  1.00 54.99           N  
ATOM   1515  CA  LEU C  77     -13.959  11.072  28.603  1.00 54.99           C  
ATOM   1516  C   LEU C  77     -13.526  12.109  27.572  1.00 54.99           C  
ATOM   1517  CB  LEU C  77     -15.392  10.616  28.314  1.00 54.99           C  
ATOM   1518  O   LEU C  77     -14.185  13.137  27.404  1.00 54.99           O  
ATOM   1519  CG  LEU C  77     -15.842   9.323  28.997  1.00 54.99           C  
ATOM   1520  CD1 LEU C  77     -17.352   9.155  28.869  1.00 54.99           C  
ATOM   1521  CD2 LEU C  77     -15.112   8.123  28.404  1.00 54.99           C  
ATOM   1522  N   GLN C  78     -12.274  12.612  27.657  1.00 58.36           N  
ATOM   1523  CA  GLN C  78     -11.905  13.506  26.564  1.00 58.36           C  
ATOM   1524  C   GLN C  78     -12.109  12.834  25.210  1.00 58.36           C  
ATOM   1525  CB  GLN C  78     -10.452  13.961  26.711  1.00 58.36           C  
ATOM   1526  O   GLN C  78     -11.693  11.691  25.009  1.00 58.36           O  
ATOM   1527  CG  GLN C  78     -10.272  15.161  27.631  1.00 58.36           C  
ATOM   1528  CD  GLN C  78      -8.865  15.727  27.590  1.00 58.36           C  
ATOM   1529  NE2 GLN C  78      -8.739  16.970  27.137  1.00 58.36           N  
ATOM   1530  OE1 GLN C  78      -7.900  15.053  27.963  1.00 58.36           O  
ATOM   1531  N   SER C  79     -13.194  13.183  24.605  1.00 71.05           N  
ATOM   1532  CA  SER C  79     -13.486  12.728  23.249  1.00 71.05           C  
ATOM   1533  C   SER C  79     -12.308  12.983  22.315  1.00 71.05           C  
ATOM   1534  CB  SER C  79     -14.736  13.424  22.708  1.00 71.05           C  
ATOM   1535  O   SER C  79     -11.759  14.086  22.286  1.00 71.05           O  
ATOM   1536  OG  SER C  79     -14.916  13.136  21.332  1.00 71.05           O  
ATOM   1537  N   GLN C  80     -11.535  11.904  22.014  1.00 80.66           N  
ATOM   1538  CA  GLN C  80     -10.475  11.993  21.016  1.00 80.66           C  
ATOM   1539  C   GLN C  80     -11.044  11.940  19.601  1.00 80.66           C  
ATOM   1540  CB  GLN C  80      -9.455  10.871  21.214  1.00 80.66           C  
ATOM   1541  O   GLN C  80     -12.099  11.344  19.373  1.00 80.66           O  
ATOM   1542  CG  GLN C  80      -8.020  11.361  21.355  1.00 80.66           C  
ATOM   1543  CD  GLN C  80      -7.006  10.233  21.302  1.00 80.66           C  
ATOM   1544  NE2 GLN C  80      -5.870  10.487  20.663  1.00 80.66           N  
ATOM   1545  OE1 GLN C  80      -7.243   9.143  21.833  1.00 80.66           O  
ATOM   1546  N   ILE C  81     -10.453  12.748  18.863  1.00 90.07           N  
ATOM   1547  CA  ILE C  81     -10.858  12.811  17.463  1.00 90.07           C  
ATOM   1548  C   ILE C  81     -10.034  11.823  16.642  1.00 90.07           C  
ATOM   1549  CB  ILE C  81     -10.704  14.240  16.894  1.00 90.07           C  
ATOM   1550  O   ILE C  81      -8.837  11.651  16.884  1.00 90.07           O  
ATOM   1551  CG1 ILE C  81     -11.596  15.220  17.665  1.00 90.07           C  
ATOM   1552  CG2 ILE C  81     -11.030  14.263  15.398  1.00 90.07           C  
ATOM   1553  CD1 ILE C  81     -11.353  16.682  17.316  1.00 90.07           C  
ATOM   1554  N   GLY C  82     -10.741  11.044  15.809  1.00 92.60           N  
ATOM   1555  CA  GLY C  82     -10.060  10.112  14.925  1.00 92.60           C  
ATOM   1556  C   GLY C  82     -10.545  10.188  13.489  1.00 92.60           C  
ATOM   1557  O   GLY C  82     -11.526  10.875  13.196  1.00 92.60           O  
ATOM   1558  N   ILE C  83      -9.828   9.636  12.511  1.00 92.23           N  
ATOM   1559  CA  ILE C  83     -10.195   9.449  11.111  1.00 92.23           C  
ATOM   1560  C   ILE C  83     -10.022   7.982  10.724  1.00 92.23           C  
ATOM   1561  CB  ILE C  83      -9.354  10.351  10.180  1.00 92.23           C  
ATOM   1562  O   ILE C  83      -9.460   7.194  11.488  1.00 92.23           O  
ATOM   1563  CG1 ILE C  83      -7.862  10.037  10.337  1.00 92.23           C  
ATOM   1564  CG2 ILE C  83      -9.636  11.830  10.463  1.00 92.23           C  
ATOM   1565  CD1 ILE C  83      -6.976  10.701   9.292  1.00 92.23           C  
ATOM   1566  N   LEU C  84     -10.547   7.604   9.571  1.00 83.32           N  
ATOM   1567  CA  LEU C  84     -10.296   6.292   8.983  1.00 83.32           C  
ATOM   1568  C   LEU C  84      -9.270   6.387   7.859  1.00 83.32           C  
ATOM   1569  CB  LEU C  84     -11.598   5.685   8.453  1.00 83.32           C  
ATOM   1570  O   LEU C  84      -9.332   7.298   7.031  1.00 83.32           O  
ATOM   1571  CG  LEU C  84     -12.677   5.379   9.493  1.00 83.32           C  
ATOM   1572  CD1 LEU C  84     -13.957   4.913   8.807  1.00 83.32           C  
ATOM   1573  CD2 LEU C  84     -12.182   4.330  10.483  1.00 83.32           C  
ATOM   1574  N   CYS C  85      -8.291   5.451   7.969  1.00 80.32           N  
ATOM   1575  CA  CYS C  85      -7.366   5.397   6.843  1.00 80.32           C  
ATOM   1576  C   CYS C  85      -8.111   5.164   5.534  1.00 80.32           C  
ATOM   1577  CB  CYS C  85      -6.330   4.292   7.054  1.00 80.32           C  
ATOM   1578  O   CYS C  85      -8.887   4.214   5.417  1.00 80.32           O  
ATOM   1579  SG  CYS C  85      -5.244   4.032   5.634  1.00 80.32           S  
ATOM   1580  N   PRO C  86      -7.881   6.050   4.546  1.00 80.44           N  
ATOM   1581  CA  PRO C  86      -8.613   5.936   3.282  1.00 80.44           C  
ATOM   1582  C   PRO C  86      -8.207   4.706   2.474  1.00 80.44           C  
ATOM   1583  CB  PRO C  86      -8.240   7.223   2.542  1.00 80.44           C  
ATOM   1584  O   PRO C  86      -8.882   4.349   1.505  1.00 80.44           O  
ATOM   1585  CG  PRO C  86      -6.912   7.616   3.104  1.00 80.44           C  
ATOM   1586  CD  PRO C  86      -6.862   7.200   4.546  1.00 80.44           C  
ATOM   1587  N   VAL C  87      -7.133   4.068   2.884  1.00 71.70           N  
ATOM   1588  CA  VAL C  87      -6.625   2.933   2.120  1.00 71.70           C  
ATOM   1589  C   VAL C  87      -7.139   1.630   2.727  1.00 71.70           C  
ATOM   1590  CB  VAL C  87      -5.080   2.926   2.073  1.00 71.70           C  
ATOM   1591  O   VAL C  87      -7.638   0.759   2.011  1.00 71.70           O  
ATOM   1592  CG1 VAL C  87      -4.569   1.713   1.298  1.00 71.70           C  
ATOM   1593  CG2 VAL C  87      -4.560   4.221   1.451  1.00 71.70           C  
ATOM   1594  N   CYS C  88      -7.160   1.498   4.098  1.00 63.49           N  
ATOM   1595  CA  CYS C  88      -7.449   0.194   4.685  1.00 63.49           C  
ATOM   1596  C   CYS C  88      -8.600   0.286   5.679  1.00 63.49           C  
ATOM   1597  CB  CYS C  88      -6.208  -0.369   5.378  1.00 63.49           C  
ATOM   1598  O   CYS C  88      -8.997  -0.720   6.270  1.00 63.49           O  
ATOM   1599  SG  CYS C  88      -5.749   0.519   6.882  1.00 63.49           S  
ATOM   1600  N   ASP C  89      -9.000   1.554   6.014  1.00 70.23           N  
ATOM   1601  CA  ASP C  89     -10.142   1.832   6.879  1.00 70.23           C  
ATOM   1602  C   ASP C  89      -9.782   1.623   8.348  1.00 70.23           C  
ATOM   1603  CB  ASP C  89     -11.332   0.948   6.498  1.00 70.23           C  
ATOM   1604  O   ASP C  89     -10.659   1.631   9.215  1.00 70.23           O  
ATOM   1605  CG  ASP C  89     -11.985   1.365   5.192  1.00 70.23           C  
ATOM   1606  OD1 ASP C  89     -11.896   2.554   4.817  1.00 70.23           O  
ATOM   1607  OD2 ASP C  89     -12.597   0.496   4.533  1.00 70.23           O  
ATOM   1608  N   ALA C  90      -8.489   1.434   8.678  1.00 73.33           N  
ATOM   1609  CA  ALA C  90      -8.071   1.377  10.076  1.00 73.33           C  
ATOM   1610  C   ALA C  90      -8.349   2.699  10.786  1.00 73.33           C  
ATOM   1611  CB  ALA C  90      -6.589   1.025  10.175  1.00 73.33           C  
ATOM   1612  O   ALA C  90      -8.194   3.772  10.197  1.00 73.33           O  
ATOM   1613  N   GLN C  91      -8.789   2.630  11.997  1.00 81.86           N  
ATOM   1614  CA  GLN C  91      -8.962   3.836  12.801  1.00 81.86           C  
ATOM   1615  C   GLN C  91      -7.615   4.461  13.152  1.00 81.86           C  
ATOM   1616  CB  GLN C  91      -9.744   3.522  14.077  1.00 81.86           C  
ATOM   1617  O   GLN C  91      -6.685   3.760  13.556  1.00 81.86           O  
ATOM   1618  CG  GLN C  91     -10.045   4.747  14.931  1.00 81.86           C  
ATOM   1619  CD  GLN C  91     -10.819   4.409  16.191  1.00 81.86           C  
ATOM   1620  NE2 GLN C  91     -10.475   5.066  17.293  1.00 81.86           N  
ATOM   1621  OE1 GLN C  91     -11.721   3.565  16.174  1.00 81.86           O  
ATOM   1622  N   VAL C  92      -7.595   5.748  12.895  1.00 86.82           N  
ATOM   1623  CA  VAL C  92      -6.406   6.523  13.233  1.00 86.82           C  
ATOM   1624  C   VAL C  92      -6.765   7.606  14.248  1.00 86.82           C  
ATOM   1625  CB  VAL C  92      -5.768   7.160  11.978  1.00 86.82           C  
ATOM   1626  O   VAL C  92      -7.477   8.560  13.922  1.00 86.82           O  
ATOM   1627  CG1 VAL C  92      -4.546   7.995  12.358  1.00 86.82           C  
ATOM   1628  CG2 VAL C  92      -5.387   6.080  10.967  1.00 86.82           C  
ATOM   1629  N   ASP C  93      -6.252   7.533  15.484  1.00 89.00           N  
ATOM   1630  CA  ASP C  93      -6.449   8.571  16.491  1.00 89.00           C  
ATOM   1631  C   ASP C  93      -5.558   9.780  16.216  1.00 89.00           C  
ATOM   1632  CB  ASP C  93      -6.170   8.020  17.892  1.00 89.00           C  
ATOM   1633  O   ASP C  93      -4.341   9.641  16.075  1.00 89.00           O  
ATOM   1634  CG  ASP C  93      -7.103   6.886  18.279  1.00 89.00           C  
ATOM   1635  OD1 ASP C  93      -8.174   6.735  17.652  1.00 89.00           O  
ATOM   1636  OD2 ASP C  93      -6.765   6.138  19.222  1.00 89.00           O  
ATOM   1637  N   LEU C  94      -6.180  10.914  16.135  1.00 93.35           N  
ATOM   1638  CA  LEU C  94      -5.402  12.111  15.839  1.00 93.35           C  
ATOM   1639  C   LEU C  94      -4.837  12.722  17.116  1.00 93.35           C  
ATOM   1640  CB  LEU C  94      -6.262  13.142  15.103  1.00 93.35           C  
ATOM   1641  O   LEU C  94      -5.526  12.785  18.137  1.00 93.35           O  
ATOM   1642  CG  LEU C  94      -6.727  12.758  13.698  1.00 93.35           C  
ATOM   1643  CD1 LEU C  94      -7.585  13.869  13.102  1.00 93.35           C  
ATOM   1644  CD2 LEU C  94      -5.530  12.460  12.801  1.00 93.35           C  
ATOM   1645  N   PRO C  95      -3.562  13.104  17.059  1.00 91.03           N  
ATOM   1646  CA  PRO C  95      -3.009  13.866  18.182  1.00 91.03           C  
ATOM   1647  C   PRO C  95      -3.638  15.250  18.321  1.00 91.03           C  
ATOM   1648  CB  PRO C  95      -1.522  13.973  17.836  1.00 91.03           C  
ATOM   1649  O   PRO C  95      -4.470  15.641  17.498  1.00 91.03           O  
ATOM   1650  CG  PRO C  95      -1.471  13.910  16.344  1.00 91.03           C  
ATOM   1651  CD  PRO C  95      -2.639  13.099  15.860  1.00 91.03           C  
ATOM   1652  N   MET C  96      -3.394  15.993  19.384  1.00 87.39           N  
ATOM   1653  CA  MET C  96      -3.939  17.321  19.650  1.00 87.39           C  
ATOM   1654  C   MET C  96      -3.686  18.259  18.474  1.00 87.39           C  
ATOM   1655  CB  MET C  96      -3.332  17.907  20.926  1.00 87.39           C  
ATOM   1656  O   MET C  96      -4.534  19.090  18.143  1.00 87.39           O  
ATOM   1657  CG  MET C  96      -4.050  17.484  22.197  1.00 87.39           C  
ATOM   1658  SD  MET C  96      -3.396  18.330  23.688  1.00 87.39           S  
ATOM   1659  CE  MET C  96      -4.609  19.669  23.855  1.00 87.39           C  
ATOM   1660  N   GLY C  97      -2.719  18.098  17.714  1.00 90.73           N  
ATOM   1661  CA  GLY C  97      -2.368  18.934  16.576  1.00 90.73           C  
ATOM   1662  C   GLY C  97      -3.039  18.499  15.287  1.00 90.73           C  
ATOM   1663  O   GLY C  97      -2.879  19.146  14.250  1.00 90.73           O  
ATOM   1664  N   GLY C  98      -3.962  17.550  15.379  1.00 93.27           N  
ATOM   1665  CA  GLY C  98      -4.672  17.079  14.201  1.00 93.27           C  
ATOM   1666  C   GLY C  98      -3.780  16.338  13.223  1.00 93.27           C  
ATOM   1667  O   GLY C  98      -2.729  15.818  13.605  1.00 93.27           O  
ATOM   1668  N   VAL C  99      -4.137  16.297  11.961  1.00 94.69           N  
ATOM   1669  CA  VAL C  99      -3.459  15.555  10.903  1.00 94.69           C  
ATOM   1670  C   VAL C  99      -2.038  16.084  10.729  1.00 94.69           C  
ATOM   1671  CB  VAL C  99      -4.228  15.643   9.566  1.00 94.69           C  
ATOM   1672  O   VAL C  99      -1.128  15.331  10.372  1.00 94.69           O  
ATOM   1673  CG1 VAL C  99      -5.591  14.961   9.680  1.00 94.69           C  
ATOM   1674  CG2 VAL C  99      -4.391  17.101   9.140  1.00 94.69           C  
ATOM   1675  N   LYS C 100      -1.855  17.453  10.968  1.00 95.17           N  
ATOM   1676  CA  LYS C 100      -0.549  18.078  10.782  1.00 95.17           C  
ATOM   1677  C   LYS C 100       0.448  17.591  11.831  1.00 95.17           C  
ATOM   1678  CB  LYS C 100      -0.670  19.602  10.842  1.00 95.17           C  
ATOM   1679  O   LYS C 100       1.659  17.742  11.660  1.00 95.17           O  
ATOM   1680  CG  LYS C 100      -1.363  20.215   9.635  1.00 95.17           C  
ATOM   1681  CD  LYS C 100      -1.439  21.733   9.745  1.00 95.17           C  
ATOM   1682  CE  LYS C 100      -2.183  22.343   8.565  1.00 95.17           C  
ATOM   1683  NZ  LYS C 100      -2.153  23.836   8.604  1.00 95.17           N  
ATOM   1684  N   ALA C 101      -0.059  17.015  12.885  1.00 93.85           N  
ATOM   1685  CA  ALA C 101       0.806  16.536  13.960  1.00 93.85           C  
ATOM   1686  C   ALA C 101       1.226  15.088  13.721  1.00 93.85           C  
ATOM   1687  CB  ALA C 101       0.102  16.667  15.308  1.00 93.85           C  
ATOM   1688  O   ALA C 101       2.037  14.539  14.471  1.00 93.85           O  
ATOM   1689  N   LEU C 102       0.623  14.468  12.697  1.00 92.79           N  
ATOM   1690  CA  LEU C 102       1.077  13.129  12.335  1.00 92.79           C  
ATOM   1691  C   LEU C 102       2.500  13.167  11.790  1.00 92.79           C  
ATOM   1692  CB  LEU C 102       0.137  12.507  11.299  1.00 92.79           C  
ATOM   1693  O   LEU C 102       2.957  14.205  11.306  1.00 92.79           O  
ATOM   1694  CG  LEU C 102      -1.294  12.231  11.761  1.00 92.79           C  
ATOM   1695  CD1 LEU C 102      -2.156  11.791  10.583  1.00 92.79           C  
ATOM   1696  CD2 LEU C 102      -1.307  11.177  12.863  1.00 92.79           C  
ATOM   1697  N   THR C 103       3.184  12.041  11.896  1.00 89.69           N  
ATOM   1698  CA  THR C 103       4.582  11.949  11.492  1.00 89.69           C  
ATOM   1699  C   THR C 103       4.720  12.109   9.980  1.00 89.69           C  
ATOM   1700  CB  THR C 103       5.203  10.609  11.927  1.00 89.69           C  
ATOM   1701  O   THR C 103       3.955  11.516   9.216  1.00 89.69           O  
ATOM   1702  CG2 THR C 103       6.681  10.540  11.556  1.00 89.69           C  
ATOM   1703  OG1 THR C 103       5.072  10.467  13.347  1.00 89.69           O  
ATOM   1704  N   ILE C 104       5.656  12.930   9.600  1.00 91.58           N  
ATOM   1705  CA  ILE C 104       5.991  13.052   8.186  1.00 91.58           C  
ATOM   1706  C   ILE C 104       6.683  11.778   7.707  1.00 91.58           C  
ATOM   1707  CB  ILE C 104       6.890  14.281   7.922  1.00 91.58           C  
ATOM   1708  O   ILE C 104       7.539  11.229   8.406  1.00 91.58           O  
ATOM   1709  CG1 ILE C 104       6.139  15.574   8.259  1.00 91.58           C  
ATOM   1710  CG2 ILE C 104       7.376  14.293   6.470  1.00 91.58           C  
ATOM   1711  CD1 ILE C 104       4.983  15.882   7.316  1.00 91.58           C  
ATOM   1712  N   ASP C 105       6.167  11.234   6.531  1.00 85.82           N  
ATOM   1713  CA  ASP C 105       6.870  10.120   5.902  1.00 85.82           C  
ATOM   1714  C   ASP C 105       8.085  10.610   5.118  1.00 85.82           C  
ATOM   1715  CB  ASP C 105       5.928   9.342   4.981  1.00 85.82           C  
ATOM   1716  O   ASP C 105       7.981  10.916   3.928  1.00 85.82           O  
ATOM   1717  CG  ASP C 105       6.514   8.021   4.513  1.00 85.82           C  
ATOM   1718  OD1 ASP C 105       7.747   7.838   4.595  1.00 85.82           O  
ATOM   1719  OD2 ASP C 105       5.735   7.157   4.056  1.00 85.82           O  
ATOM   1720  N   HIS C 106       9.257  10.701   5.771  1.00 83.63           N  
ATOM   1721  CA  HIS C 106      10.453  11.296   5.186  1.00 83.63           C  
ATOM   1722  C   HIS C 106      10.993  10.441   4.045  1.00 83.63           C  
ATOM   1723  CB  HIS C 106      11.532  11.489   6.254  1.00 83.63           C  
ATOM   1724  O   HIS C 106      11.608  10.961   3.111  1.00 83.63           O  
ATOM   1725  CG  HIS C 106      11.195  12.536   7.266  1.00 83.63           C  
ATOM   1726  CD2 HIS C 106      10.853  12.433   8.572  1.00 83.63           C  
ATOM   1727  ND1 HIS C 106      11.183  13.882   6.970  1.00 83.63           N  
ATOM   1728  CE1 HIS C 106      10.849  14.563   8.053  1.00 83.63           C  
ATOM   1729  NE2 HIS C 106      10.643  13.707   9.039  1.00 83.63           N  
ATOM   1730  N   LEU C 107      10.749   9.117   4.135  1.00 76.65           N  
ATOM   1731  CA  LEU C 107      11.148   8.263   3.022  1.00 76.65           C  
ATOM   1732  C   LEU C 107      10.377   8.624   1.757  1.00 76.65           C  
ATOM   1733  CB  LEU C 107      10.922   6.789   3.369  1.00 76.65           C  
ATOM   1734  O   LEU C 107      10.956   8.697   0.671  1.00 76.65           O  
ATOM   1735  CG  LEU C 107      11.966   6.139   4.278  1.00 76.65           C  
ATOM   1736  CD1 LEU C 107      11.326   5.039   5.118  1.00 76.65           C  
ATOM   1737  CD2 LEU C 107      13.123   5.585   3.454  1.00 76.65           C  
ATOM   1738  N   ALA C 108       9.060   8.837   1.878  1.00 82.25           N  
ATOM   1739  CA  ALA C 108       8.249   9.269   0.742  1.00 82.25           C  
ATOM   1740  C   ALA C 108       8.722  10.621   0.214  1.00 82.25           C  
ATOM   1741  CB  ALA C 108       6.776   9.341   1.137  1.00 82.25           C  
ATOM   1742  O   ALA C 108       8.761  10.841  -0.999  1.00 82.25           O  
ATOM   1743  N   VAL C 109       9.086  11.575   1.114  1.00 86.78           N  
ATOM   1744  CA  VAL C 109       9.603  12.880   0.713  1.00 86.78           C  
ATOM   1745  C   VAL C 109      10.856  12.699  -0.141  1.00 86.78           C  
ATOM   1746  CB  VAL C 109       9.917  13.767   1.939  1.00 86.78           C  
ATOM   1747  O   VAL C 109      10.984  13.313  -1.203  1.00 86.78           O  
ATOM   1748  CG1 VAL C 109      10.655  15.035   1.512  1.00 86.78           C  
ATOM   1749  CG2 VAL C 109       8.631  14.119   2.685  1.00 86.78           C  
ATOM   1750  N   ASN C 110      11.751  11.918   0.321  1.00 76.23           N  
ATOM   1751  CA  ASN C 110      12.982  11.646  -0.413  1.00 76.23           C  
ATOM   1752  C   ASN C 110      12.696  11.016  -1.773  1.00 76.23           C  
ATOM   1753  CB  ASN C 110      13.908  10.745   0.406  1.00 76.23           C  
ATOM   1754  O   ASN C 110      13.277  11.418  -2.783  1.00 76.23           O  
ATOM   1755  CG  ASN C 110      15.273  10.576  -0.232  1.00 76.23           C  
ATOM   1756  ND2 ASN C 110      16.246  11.348   0.237  1.00 76.23           N  
ATOM   1757  OD1 ASN C 110      15.451   9.760  -1.140  1.00 76.23           O  
ATOM   1758  N   ASP C 111      11.785  10.022  -1.836  1.00 73.00           N  
ATOM   1759  CA  ASP C 111      11.435   9.352  -3.084  1.00 73.00           C  
ATOM   1760  C   ASP C 111      10.823  10.334  -4.081  1.00 73.00           C  
ATOM   1761  CB  ASP C 111      10.465   8.198  -2.820  1.00 73.00           C  
ATOM   1762  O   ASP C 111      11.112  10.272  -5.278  1.00 73.00           O  
ATOM   1763  CG  ASP C 111      11.141   6.986  -2.202  1.00 73.00           C  
ATOM   1764  OD1 ASP C 111      12.387   6.899  -2.236  1.00 73.00           O  
ATOM   1765  OD2 ASP C 111      10.419   6.108  -1.680  1.00 73.00           O  
ATOM   1766  N   VAL C 112       9.998  11.238  -3.605  1.00 82.14           N  
ATOM   1767  CA  VAL C 112       9.403  12.260  -4.459  1.00 82.14           C  
ATOM   1768  C   VAL C 112      10.496  13.173  -5.011  1.00 82.14           C  
ATOM   1769  CB  VAL C 112       8.348  13.092  -3.697  1.00 82.14           C  
ATOM   1770  O   VAL C 112      10.475  13.533  -6.191  1.00 82.14           O  
ATOM   1771  CG1 VAL C 112       7.951  14.328  -4.502  1.00 82.14           C  
ATOM   1772  CG2 VAL C 112       7.121  12.238  -3.383  1.00 82.14           C  
ATOM   1773  N   MET C 113      11.445  13.609  -4.162  1.00 83.99           N  
ATOM   1774  CA  MET C 113      12.553  14.455  -4.596  1.00 83.99           C  
ATOM   1775  C   MET C 113      13.355  13.776  -5.702  1.00 83.99           C  
ATOM   1776  CB  MET C 113      13.469  14.790  -3.417  1.00 83.99           C  
ATOM   1777  O   MET C 113      13.661  14.395  -6.722  1.00 83.99           O  
ATOM   1778  CG  MET C 113      14.568  15.782  -3.758  1.00 83.99           C  
ATOM   1779  SD  MET C 113      15.602  16.213  -2.304  1.00 83.99           S  
ATOM   1780  CE  MET C 113      16.780  17.356  -3.076  1.00 83.99           C  
ATOM   1781  N   LEU C 114      13.654  12.498  -5.551  1.00 73.51           N  
ATOM   1782  CA  LEU C 114      14.414  11.735  -6.536  1.00 73.51           C  
ATOM   1783  C   LEU C 114      13.641  11.617  -7.845  1.00 73.51           C  
ATOM   1784  CB  LEU C 114      14.742  10.340  -5.996  1.00 73.51           C  
ATOM   1785  O   LEU C 114      14.218  11.755  -8.926  1.00 73.51           O  
ATOM   1786  CG  LEU C 114      16.203  10.085  -5.623  1.00 73.51           C  
ATOM   1787  CD1 LEU C 114      16.318   8.839  -4.751  1.00 73.51           C  
ATOM   1788  CD2 LEU C 114      17.060   9.947  -6.877  1.00 73.51           C  
ATOM   1789  N   GLU C 115      12.336  11.375  -7.720  1.00 68.95           N  
ATOM   1790  CA  GLU C 115      11.494  11.270  -8.908  1.00 68.95           C  
ATOM   1791  C   GLU C 115      11.416  12.601  -9.648  1.00 68.95           C  
ATOM   1792  CB  GLU C 115      10.089  10.794  -8.531  1.00 68.95           C  
ATOM   1793  O   GLU C 115      11.419  12.633 -10.881  1.00 68.95           O  
ATOM   1794  CG  GLU C 115       9.170  10.582  -9.725  1.00 68.95           C  
ATOM   1795  CD  GLU C 115       9.407   9.260 -10.438  1.00 68.95           C  
ATOM   1796  OE1 GLU C 115       8.881   9.071 -11.558  1.00 68.95           O  
ATOM   1797  OE2 GLU C 115      10.124   8.406  -9.871  1.00 68.95           O  
ATOM   1798  N   SER C 116      11.290  13.630  -8.882  1.00 73.57           N  
ATOM   1799  CA  SER C 116      11.222  14.959  -9.482  1.00 73.57           C  
ATOM   1800  C   SER C 116      12.511  15.297 -10.224  1.00 73.57           C  
ATOM   1801  CB  SER C 116      10.947  16.016  -8.412  1.00 73.57           C  
ATOM   1802  O   SER C 116      12.477  15.926 -11.283  1.00 73.57           O  
ATOM   1803  OG  SER C 116       9.680  15.807  -7.812  1.00 73.57           O  
ATOM   1804  N   LEU C 117      13.629  14.937  -9.765  1.00 74.39           N  
ATOM   1805  CA  LEU C 117      14.924  15.187 -10.388  1.00 74.39           C  
ATOM   1806  C   LEU C 117      15.078  14.372 -11.668  1.00 74.39           C  
ATOM   1807  CB  LEU C 117      16.060  14.852  -9.417  1.00 74.39           C  
ATOM   1808  O   LEU C 117      15.672  14.842 -12.640  1.00 74.39           O  
ATOM   1809  CG  LEU C 117      16.177  15.742  -8.178  1.00 74.39           C  
ATOM   1810  CD1 LEU C 117      17.278  15.227  -7.258  1.00 74.39           C  
ATOM   1811  CD2 LEU C 117      16.444  17.188  -8.582  1.00 74.39           C  
ATOM   1812  N   ARG C 118      14.584  13.170 -11.640  1.00 63.69           N  
ATOM   1813  CA  ARG C 118      14.641  12.316 -12.822  1.00 63.69           C  
ATOM   1814  C   ARG C 118      13.744  12.855 -13.931  1.00 63.69           C  
ATOM   1815  CB  ARG C 118      14.237  10.883 -12.471  1.00 63.69           C  
ATOM   1816  O   ARG C 118      14.070  12.737 -15.114  1.00 63.69           O  
ATOM   1817  CG  ARG C 118      15.312  10.102 -11.731  1.00 63.69           C  
ATOM   1818  CD  ARG C 118      14.847   8.696 -11.379  1.00 63.69           C  
ATOM   1819  NE  ARG C 118      15.892   7.939 -10.696  1.00 63.69           N  
ATOM   1820  NH1 ARG C 118      14.475   6.286  -9.923  1.00 63.69           N  
ATOM   1821  NH2 ARG C 118      16.714   6.203  -9.436  1.00 63.69           N  
ATOM   1822  CZ  ARG C 118      15.691   6.811 -10.020  1.00 63.69           C  
ATOM   1823  N   GLY C 119      12.637  13.281 -13.557  1.00 58.58           N  
ATOM   1824  CA  GLY C 119      11.725  13.869 -14.525  1.00 58.58           C  
ATOM   1825  C   GLY C 119      12.257  15.148 -15.144  1.00 58.58           C  
ATOM   1826  O   GLY C 119      12.044  15.404 -16.331  1.00 58.58           O  
ATOM   1827  N   GLU C 120      12.791  16.093 -14.309  1.00 59.39           N  
ATOM   1828  CA  GLU C 120      13.413  17.315 -14.812  1.00 59.39           C  
ATOM   1829  C   GLU C 120      14.585  16.998 -15.736  1.00 59.39           C  
ATOM   1830  CB  GLU C 120      13.881  18.196 -13.651  1.00 59.39           C  
ATOM   1831  O   GLU C 120      14.815  17.704 -16.720  1.00 59.39           O  
ATOM   1832  CG  GLU C 120      12.862  19.242 -13.223  1.00 59.39           C  
ATOM   1833  CD  GLU C 120      12.057  18.831 -12.000  1.00 59.39           C  
ATOM   1834  OE1 GLU C 120      11.104  19.552 -11.630  1.00 59.39           O  
ATOM   1835  OE2 GLU C 120      12.384  17.778 -11.407  1.00 59.39           O  
ATOM   1836  N   GLY C 121      15.341  15.975 -15.338  1.00 52.88           N  
ATOM   1837  CA  GLY C 121      16.454  15.549 -16.170  1.00 52.88           C  
ATOM   1838  C   GLY C 121      16.016  14.960 -17.498  1.00 52.88           C  
ATOM   1839  O   GLY C 121      16.677  15.158 -18.519  1.00 52.88           O  
ATOM   1840  N   GLN C 122      14.962  14.179 -17.411  1.00 49.88           N  
ATOM   1841  CA  GLN C 122      14.417  13.654 -18.658  1.00 49.88           C  
ATOM   1842  C   GLN C 122      13.835  14.772 -19.519  1.00 49.88           C  
ATOM   1843  CB  GLN C 122      13.347  12.599 -18.374  1.00 49.88           C  
ATOM   1844  O   GLN C 122      13.863  14.694 -20.749  1.00 49.88           O  
ATOM   1845  CG  GLN C 122      13.911  11.233 -18.007  1.00 49.88           C  
ATOM   1846  CD  GLN C 122      12.830  10.213 -17.704  1.00 49.88           C  
ATOM   1847  NE2 GLN C 122      13.185   8.935 -17.771  1.00 49.88           N  
ATOM   1848  OE1 GLN C 122      11.685  10.571 -17.410  1.00 49.88           O  
ATOM   1849  N   GLY C 123      13.228  15.767 -18.819  1.00 45.19           N  
ATOM   1850  CA  GLY C 123      12.781  16.938 -19.556  1.00 45.19           C  
ATOM   1851  C   GLY C 123      13.914  17.684 -20.235  1.00 45.19           C  
ATOM   1852  O   GLY C 123      13.750  18.198 -21.343  1.00 45.19           O  
ATOM   1853  N   LEU C 124      15.018  17.921 -19.539  1.00 43.07           N  
ATOM   1854  CA  LEU C 124      16.186  18.537 -20.160  1.00 43.07           C  
ATOM   1855  C   LEU C 124      16.745  17.650 -21.267  1.00 43.07           C  
ATOM   1856  CB  LEU C 124      17.269  18.810 -19.113  1.00 43.07           C  
ATOM   1857  O   LEU C 124      17.212  18.151 -22.293  1.00 43.07           O  
ATOM   1858  CG  LEU C 124      16.920  19.828 -18.026  1.00 43.07           C  
ATOM   1859  CD1 LEU C 124      18.077  19.971 -17.043  1.00 43.07           C  
ATOM   1860  CD2 LEU C 124      16.570  21.175 -18.648  1.00 43.07           C  
ATOM   1861  N   VAL C 125      16.755  16.385 -21.074  1.00 44.20           N  
ATOM   1862  CA  VAL C 125      17.268  15.463 -22.082  1.00 44.20           C  
ATOM   1863  C   VAL C 125      16.323  15.428 -23.280  1.00 44.20           C  
ATOM   1864  CB  VAL C 125      17.454  14.041 -21.508  1.00 44.20           C  
ATOM   1865  O   VAL C 125      16.769  15.400 -24.430  1.00 44.20           O  
ATOM   1866  CG1 VAL C 125      17.907  13.073 -22.599  1.00 44.20           C  
ATOM   1867  CG2 VAL C 125      18.456  14.058 -20.355  1.00 44.20           C  
ATOM   1868  N   CYS C 126      15.011  15.397 -23.058  1.00 39.04           N  
ATOM   1869  CA  CYS C 126      14.079  15.373 -24.180  1.00 39.04           C  
ATOM   1870  C   CYS C 126      14.149  16.671 -24.976  1.00 39.04           C  
ATOM   1871  CB  CYS C 126      12.651  15.145 -23.684  1.00 39.04           C  
ATOM   1872  O   CYS C 126      13.976  16.665 -26.196  1.00 39.04           O  
ATOM   1873  SG  CYS C 126      12.367  13.490 -23.019  1.00 39.04           S  
ATOM   1874  N   ASP C 127      14.283  17.855 -24.340  1.00 40.93           N  
ATOM   1875  CA  ASP C 127      14.418  19.118 -25.059  1.00 40.93           C  
ATOM   1876  C   ASP C 127      15.672  19.122 -25.930  1.00 40.93           C  
ATOM   1877  CB  ASP C 127      14.454  20.292 -24.079  1.00 40.93           C  
ATOM   1878  O   ASP C 127      15.689  19.735 -27.000  1.00 40.93           O  
ATOM   1879  CG  ASP C 127      13.076  20.853 -23.774  1.00 40.93           C  
ATOM   1880  OD1 ASP C 127      12.125  20.582 -24.538  1.00 40.93           O  
ATOM   1881  OD2 ASP C 127      12.942  21.575 -22.763  1.00 40.93           O  
ATOM   1882  N   LEU C 128      16.687  18.441 -25.447  1.00 39.41           N  
ATOM   1883  CA  LEU C 128      17.892  18.366 -26.266  1.00 39.41           C  
ATOM   1884  C   LEU C 128      17.713  17.372 -27.408  1.00 39.41           C  
ATOM   1885  CB  LEU C 128      19.097  17.966 -25.410  1.00 39.41           C  
ATOM   1886  O   LEU C 128      18.415  17.449 -28.419  1.00 39.41           O  
ATOM   1887  CG  LEU C 128      19.556  18.985 -24.366  1.00 39.41           C  
ATOM   1888  CD1 LEU C 128      20.667  18.397 -23.503  1.00 39.41           C  
ATOM   1889  CD2 LEU C 128      20.021  20.271 -25.042  1.00 39.41           C  
ATOM   1890  N   CYS C 129      16.865  16.352 -27.210  1.00 35.68           N  
ATOM   1891  CA  CYS C 129      16.658  15.366 -28.265  1.00 35.68           C  
ATOM   1892  C   CYS C 129      15.621  15.852 -29.270  1.00 35.68           C  
ATOM   1893  CB  CYS C 129      16.218  14.029 -27.670  1.00 35.68           C  
ATOM   1894  O   CYS C 129      15.489  15.285 -30.356  1.00 35.68           O  
ATOM   1895  SG  CYS C 129      17.467  13.253 -26.621  1.00 35.68           S  
ATOM   1896  N   ASN C 130      14.668  16.730 -28.948  1.00 32.15           N  
ATOM   1897  CA  ASN C 130      13.757  17.294 -29.939  1.00 32.15           C  
ATOM   1898  C   ASN C 130      14.323  18.567 -30.561  1.00 32.15           C  
ATOM   1899  CB  ASN C 130      12.389  17.571 -29.313  1.00 32.15           C  
ATOM   1900  O   ASN C 130      13.941  18.944 -31.670  1.00 32.15           O  
ATOM   1901  CG  ASN C 130      11.262  16.857 -30.032  1.00 32.15           C  
ATOM   1902  ND2 ASN C 130      10.041  17.029 -29.540  1.00 32.15           N  
ATOM   1903  OD1 ASN C 130      11.487  16.156 -31.022  1.00 32.15           O  
TER    1904      ASN C 130                                                      
ENDMDL                                                                          
END                                                                             
