# Supplementary material for: Structure and activation of the RING E3 ubiquitin ligase TRIM72 on the membrane
Source: Nat Struct Mol Biol. 2023 Sep 28;30(11):1695–706. doi: 10.1038/s41594-023-01111-7 (PMC10643145; doi:10.1038/s41594-023-01111-7)
Supplement: Supplementary file 5 — Predicted structures of the RING domain of 60 TRIM proteins. [file 41594_2023_1111_MOESM5_ESM.zip › R46_200_09dc9_unrelaxed_rank_1_model_5.pdb]

MODEL     1                                                                     
ATOM      1  N   MET B   1      10.791 -40.851 -13.811  1.00 41.93           N  
ATOM      2  CA  MET B   1      11.450 -39.870 -12.953  1.00 41.93           C  
ATOM      3  C   MET B   1      10.983 -38.457 -13.283  1.00 41.93           C  
ATOM      4  CB  MET B   1      12.970 -39.966 -13.094  1.00 41.93           C  
ATOM      5  O   MET B   1      11.091 -37.552 -12.453  1.00 41.93           O  
ATOM      6  CG  MET B   1      13.603 -41.022 -12.203  1.00 41.93           C  
ATOM      7  SD  MET B   1      15.385 -40.707 -11.897  1.00 41.93           S  
ATOM      8  CE  MET B   1      16.076 -41.199 -13.500  1.00 41.93           C  
ATOM      9  N   ALA B   2      10.513 -38.253 -14.546  1.00 49.99           N  
ATOM     10  CA  ALA B   2      10.075 -36.994 -15.142  1.00 49.99           C  
ATOM     11  C   ALA B   2       8.653 -36.648 -14.711  1.00 49.99           C  
ATOM     12  CB  ALA B   2      10.163 -37.066 -16.665  1.00 49.99           C  
ATOM     13  O   ALA B   2       8.338 -35.480 -14.469  1.00 49.99           O  
ATOM     14  N   GLU B   3       7.911 -37.802 -14.426  1.00 53.49           N  
ATOM     15  CA  GLU B   3       6.511 -37.548 -14.098  1.00 53.49           C  
ATOM     16  C   GLU B   3       6.364 -37.035 -12.669  1.00 53.49           C  
ATOM     17  CB  GLU B   3       5.675 -38.816 -14.291  1.00 53.49           C  
ATOM     18  O   GLU B   3       5.563 -36.135 -12.406  1.00 53.49           O  
ATOM     19  CG  GLU B   3       5.569 -39.269 -15.740  1.00 53.49           C  
ATOM     20  CD  GLU B   3       4.477 -40.302 -15.967  1.00 53.49           C  
ATOM     21  OE1 GLU B   3       3.591 -40.071 -16.822  1.00 53.49           O  
ATOM     22  OE2 GLU B   3       4.506 -41.350 -15.284  1.00 53.49           O  
ATOM     23  N   GLY B   4       7.215 -37.539 -11.688  1.00 53.14           N  
ATOM     24  CA  GLY B   4       7.183 -37.121 -10.296  1.00 53.14           C  
ATOM     25  C   GLY B   4       7.636 -35.687 -10.093  1.00 53.14           C  
ATOM     26  O   GLY B   4       7.025 -34.940  -9.326  1.00 53.14           O  
ATOM     27  N   GLU B   5       8.721 -35.231 -10.712  1.00 58.20           N  
ATOM     28  CA  GLU B   5       9.241 -33.869 -10.627  1.00 58.20           C  
ATOM     29  C   GLU B   5       8.252 -32.863 -11.210  1.00 58.20           C  
ATOM     30  CB  GLU B   5      10.587 -33.762 -11.348  1.00 58.20           C  
ATOM     31  O   GLU B   5       8.088 -31.765 -10.675  1.00 58.20           O  
ATOM     32  CG  GLU B   5      11.743 -34.400 -10.590  1.00 58.20           C  
ATOM     33  CD  GLU B   5      13.081 -34.240 -11.293  1.00 58.20           C  
ATOM     34  OE1 GLU B   5      14.122 -34.152 -10.603  1.00 58.20           O  
ATOM     35  OE2 GLU B   5      13.089 -34.200 -12.543  1.00 58.20           O  
ATOM     36  N   ASP B   6       7.491 -33.325 -12.250  1.00 60.75           N  
ATOM     37  CA  ASP B   6       6.510 -32.457 -12.893  1.00 60.75           C  
ATOM     38  C   ASP B   6       5.331 -32.176 -11.964  1.00 60.75           C  
ATOM     39  CB  ASP B   6       6.013 -33.083 -14.198  1.00 60.75           C  
ATOM     40  O   ASP B   6       4.850 -31.044 -11.888  1.00 60.75           O  
ATOM     41  CG  ASP B   6       7.087 -33.148 -15.271  1.00 60.75           C  
ATOM     42  OD1 ASP B   6       8.128 -32.469 -15.134  1.00 60.75           O  
ATOM     43  OD2 ASP B   6       6.889 -33.883 -16.262  1.00 60.75           O  
ATOM     44  N   MET B   7       5.014 -33.224 -11.162  1.00 62.50           N  
ATOM     45  CA  MET B   7       3.872 -33.095 -10.261  1.00 62.50           C  
ATOM     46  C   MET B   7       4.198 -32.164  -9.099  1.00 62.50           C  
ATOM     47  CB  MET B   7       3.448 -34.466  -9.731  1.00 62.50           C  
ATOM     48  O   MET B   7       3.357 -31.366  -8.682  1.00 62.50           O  
ATOM     49  CG  MET B   7       2.091 -34.465  -9.047  1.00 62.50           C  
ATOM     50  SD  MET B   7       1.579 -36.140  -8.499  1.00 62.50           S  
ATOM     51  CE  MET B   7       0.907 -36.794 -10.052  1.00 62.50           C  
ATOM     52  N   GLN B   8       5.478 -32.152  -8.728  1.00 74.22           N  
ATOM     53  CA  GLN B   8       5.912 -31.301  -7.625  1.00 74.22           C  
ATOM     54  C   GLN B   8       5.958 -29.835  -8.046  1.00 74.22           C  
ATOM     55  CB  GLN B   8       7.284 -31.743  -7.112  1.00 74.22           C  
ATOM     56  O   GLN B   8       5.587 -28.950  -7.272  1.00 74.22           O  
ATOM     57  CG  GLN B   8       7.260 -33.059  -6.347  1.00 74.22           C  
ATOM     58  CD  GLN B   8       8.579 -33.804  -6.420  1.00 74.22           C  
ATOM     59  NE2 GLN B   8       8.511 -35.131  -6.440  1.00 74.22           N  
ATOM     60  OE1 GLN B   8       9.652 -33.193  -6.458  1.00 74.22           O  
ATOM     61  N   THR B   9       6.146 -29.610  -9.309  1.00 81.19           N  
ATOM     62  CA  THR B   9       6.247 -28.246  -9.816  1.00 81.19           C  
ATOM     63  C   THR B   9       4.869 -27.595  -9.893  1.00 81.19           C  
ATOM     64  CB  THR B   9       6.911 -28.214 -11.205  1.00 81.19           C  
ATOM     65  O   THR B   9       4.700 -26.439  -9.499  1.00 81.19           O  
ATOM     66  CG2 THR B   9       7.100 -26.781 -11.691  1.00 81.19           C  
ATOM     67  OG1 THR B   9       8.191 -28.854 -11.131  1.00 81.19           O  
ATOM     68  N   PHE B  10       3.919 -28.384 -10.306  1.00 81.50           N  
ATOM     69  CA  PHE B  10       2.556 -27.876 -10.415  1.00 81.50           C  
ATOM     70  C   PHE B  10       2.030 -27.442  -9.052  1.00 81.50           C  
ATOM     71  CB  PHE B  10       1.632 -28.937 -11.021  1.00 81.50           C  
ATOM     72  O   PHE B  10       1.525 -26.328  -8.902  1.00 81.50           O  
ATOM     73  CG  PHE B  10       0.174 -28.566 -10.983  1.00 81.50           C  
ATOM     74  CD1 PHE B  10      -0.657 -29.057  -9.984  1.00 81.50           C  
ATOM     75  CD2 PHE B  10      -0.365 -27.724 -11.947  1.00 81.50           C  
ATOM     76  CE1 PHE B  10      -2.007 -28.715  -9.947  1.00 81.50           C  
ATOM     77  CE2 PHE B  10      -1.713 -27.378 -11.916  1.00 81.50           C  
ATOM     78  CZ  PHE B  10      -2.532 -27.875 -10.916  1.00 81.50           C  
ATOM     79  N   THR B  11       2.161 -28.270  -8.104  1.00 80.28           N  
ATOM     80  CA  THR B  11       1.637 -27.991  -6.771  1.00 80.28           C  
ATOM     81  C   THR B  11       2.377 -26.818  -6.134  1.00 80.28           C  
ATOM     82  CB  THR B  11       1.744 -29.226  -5.858  1.00 80.28           C  
ATOM     83  O   THR B  11       1.766 -25.981  -5.467  1.00 80.28           O  
ATOM     84  CG2 THR B  11       1.040 -28.989  -4.527  1.00 80.28           C  
ATOM     85  OG1 THR B  11       1.141 -30.350  -6.512  1.00 80.28           O  
ATOM     86  N   SER B  12       3.613 -26.713  -6.421  1.00 83.32           N  
ATOM     87  CA  SER B  12       4.414 -25.633  -5.856  1.00 83.32           C  
ATOM     88  C   SER B  12       3.984 -24.278  -6.409  1.00 83.32           C  
ATOM     89  CB  SER B  12       5.899 -25.860  -6.141  1.00 83.32           C  
ATOM     90  O   SER B  12       3.874 -23.303  -5.662  1.00 83.32           O  
ATOM     91  OG  SER B  12       6.354 -27.049  -5.518  1.00 83.32           O  
ATOM     92  N   ILE B  13       3.743 -24.306  -7.711  1.00 85.24           N  
ATOM     93  CA  ILE B  13       3.339 -23.056  -8.345  1.00 85.24           C  
ATOM     94  C   ILE B  13       1.937 -22.670  -7.878  1.00 85.24           C  
ATOM     95  CB  ILE B  13       3.378 -23.166  -9.886  1.00 85.24           C  
ATOM     96  O   ILE B  13       1.677 -21.503  -7.575  1.00 85.24           O  
ATOM     97  CG1 ILE B  13       4.815 -23.403 -10.368  1.00 85.24           C  
ATOM     98  CG2 ILE B  13       2.784 -21.912 -10.533  1.00 85.24           C  
ATOM     99  CD1 ILE B  13       4.919 -23.787 -11.837  1.00 85.24           C  
ATOM    100  N   MET B  14       1.091 -23.642  -7.832  1.00 85.41           N  
ATOM    101  CA  MET B  14      -0.262 -23.367  -7.356  1.00 85.41           C  
ATOM    102  C   MET B  14      -0.241 -22.872  -5.914  1.00 85.41           C  
ATOM    103  CB  MET B  14      -1.136 -24.617  -7.469  1.00 85.41           C  
ATOM    104  O   MET B  14      -0.943 -21.920  -5.570  1.00 85.41           O  
ATOM    105  CG  MET B  14      -1.659 -24.875  -8.872  1.00 85.41           C  
ATOM    106  SD  MET B  14      -2.610 -23.456  -9.541  1.00 85.41           S  
ATOM    107  CE  MET B  14      -4.072 -23.516  -8.468  1.00 85.41           C  
ATOM    108  N   ASP B  15       0.514 -23.513  -5.072  1.00 84.66           N  
ATOM    109  CA  ASP B  15       0.626 -23.106  -3.674  1.00 84.66           C  
ATOM    110  C   ASP B  15       1.146 -21.675  -3.559  1.00 84.66           C  
ATOM    111  CB  ASP B  15       1.542 -24.063  -2.908  1.00 84.66           C  
ATOM    112  O   ASP B  15       0.643 -20.889  -2.754  1.00 84.66           O  
ATOM    113  CG  ASP B  15       1.537 -23.816  -1.410  1.00 84.66           C  
ATOM    114  OD1 ASP B  15       0.464 -23.922  -0.777  1.00 84.66           O  
ATOM    115  OD2 ASP B  15       2.616 -23.509  -0.857  1.00 84.66           O  
ATOM    116  N   ALA B  16       2.114 -21.411  -4.375  1.00 85.66           N  
ATOM    117  CA  ALA B  16       2.668 -20.060  -4.376  1.00 85.66           C  
ATOM    118  C   ALA B  16       1.613 -19.035  -4.781  1.00 85.66           C  
ATOM    119  CB  ALA B  16       3.872 -19.978  -5.311  1.00 85.66           C  
ATOM    120  O   ALA B  16       1.489 -17.980  -4.154  1.00 85.66           O  
ATOM    121  N   LEU B  17       0.855 -19.391  -5.729  1.00 86.52           N  
ATOM    122  CA  LEU B  17      -0.189 -18.492  -6.209  1.00 86.52           C  
ATOM    123  C   LEU B  17      -1.250 -18.268  -5.137  1.00 86.52           C  
ATOM    124  CB  LEU B  17      -0.838 -19.053  -7.477  1.00 86.52           C  
ATOM    125  O   LEU B  17      -1.696 -17.138  -4.926  1.00 86.52           O  
ATOM    126  CG  LEU B  17      -0.035 -18.909  -8.771  1.00 86.52           C  
ATOM    127  CD1 LEU B  17      -0.725 -19.653  -9.909  1.00 86.52           C  
ATOM    128  CD2 LEU B  17       0.153 -17.437  -9.123  1.00 86.52           C  
ATOM    129  N   VAL B  18      -1.642 -19.302  -4.529  1.00 84.64           N  
ATOM    130  CA  VAL B  18      -2.679 -19.212  -3.505  1.00 84.64           C  
ATOM    131  C   VAL B  18      -2.168 -18.391  -2.324  1.00 84.64           C  
ATOM    132  CB  VAL B  18      -3.129 -20.611  -3.028  1.00 84.64           C  
ATOM    133  O   VAL B  18      -2.891 -17.547  -1.787  1.00 84.64           O  
ATOM    134  CG1 VAL B  18      -3.987 -20.501  -1.769  1.00 84.64           C  
ATOM    135  CG2 VAL B  18      -3.891 -21.333  -4.137  1.00 84.64           C  
ATOM    136  N   ARG B  19      -0.963 -18.625  -1.912  1.00 86.37           N  
ATOM    137  CA  ARG B  19      -0.379 -17.900  -0.789  1.00 86.37           C  
ATOM    138  C   ARG B  19      -0.283 -16.408  -1.090  1.00 86.37           C  
ATOM    139  CB  ARG B  19       1.005 -18.457  -0.450  1.00 86.37           C  
ATOM    140  O   ARG B  19      -0.637 -15.576  -0.253  1.00 86.37           O  
ATOM    141  CG  ARG B  19       0.973 -19.815   0.232  1.00 86.37           C  
ATOM    142  CD  ARG B  19       2.366 -20.274   0.641  1.00 86.37           C  
ATOM    143  NE  ARG B  19       2.372 -21.674   1.056  1.00 86.37           N  
ATOM    144  NH1 ARG B  19       2.742 -21.226   3.291  1.00 86.37           N  
ATOM    145  NH2 ARG B  19       2.538 -23.392   2.571  1.00 86.37           N  
ATOM    146  CZ  ARG B  19       2.551 -22.094   2.305  1.00 86.37           C  
ATOM    147  N   ILE B  20       0.128 -16.125  -2.263  1.00 85.50           N  
ATOM    148  CA  ILE B  20       0.263 -14.726  -2.653  1.00 85.50           C  
ATOM    149  C   ILE B  20      -1.116 -14.074  -2.723  1.00 85.50           C  
ATOM    150  CB  ILE B  20       0.993 -14.584  -4.007  1.00 85.50           C  
ATOM    151  O   ILE B  20      -1.298 -12.942  -2.269  1.00 85.50           O  
ATOM    152  CG1 ILE B  20       2.480 -14.923  -3.851  1.00 85.50           C  
ATOM    153  CG2 ILE B  20       0.809 -13.174  -4.575  1.00 85.50           C  
ATOM    154  CD1 ILE B  20       3.219 -15.088  -5.172  1.00 85.50           C  
ATOM    155  N   SER B  21      -2.017 -14.782  -3.317  1.00 84.97           N  
ATOM    156  CA  SER B  21      -3.373 -14.256  -3.439  1.00 84.97           C  
ATOM    157  C   SER B  21      -3.975 -13.957  -2.071  1.00 84.97           C  
ATOM    158  CB  SER B  21      -4.265 -15.244  -4.192  1.00 84.97           C  
ATOM    159  O   SER B  21      -4.609 -12.917  -1.880  1.00 84.97           O  
ATOM    160  OG  SER B  21      -5.581 -14.735  -4.323  1.00 84.97           O  
ATOM    161  N   THR B  22      -3.760 -14.835  -1.158  1.00 85.23           N  
ATOM    162  CA  THR B  22      -4.263 -14.640   0.197  1.00 85.23           C  
ATOM    163  C   THR B  22      -3.598 -13.434   0.852  1.00 85.23           C  
ATOM    164  CB  THR B  22      -4.033 -15.891   1.064  1.00 85.23           C  
ATOM    165  O   THR B  22      -4.259 -12.648   1.535  1.00 85.23           O  
ATOM    166  CG2 THR B  22      -4.776 -17.097   0.499  1.00 85.23           C  
ATOM    167  OG1 THR B  22      -2.631 -16.185   1.105  1.00 85.23           O  
ATOM    168  N   SER B  23      -2.338 -13.347   0.679  1.00 87.58           N  
ATOM    169  CA  SER B  23      -1.601 -12.219   1.238  1.00 87.58           C  
ATOM    170  C   SER B  23      -2.071 -10.898   0.638  1.00 87.58           C  
ATOM    171  CB  SER B  23      -0.099 -12.389   1.003  1.00 87.58           C  
ATOM    172  O   SER B  23      -2.183  -9.894   1.344  1.00 87.58           O  
ATOM    173  OG  SER B  23       0.618 -11.272   1.498  1.00 87.58           O  
ATOM    174  N   MET B  24      -2.328 -10.855  -0.600  1.00 87.43           N  
ATOM    175  CA  MET B  24      -2.819  -9.661  -1.281  1.00 87.43           C  
ATOM    176  C   MET B  24      -4.195  -9.264  -0.759  1.00 87.43           C  
ATOM    177  CB  MET B  24      -2.879  -9.890  -2.792  1.00 87.43           C  
ATOM    178  O   MET B  24      -4.496  -8.076  -0.629  1.00 87.43           O  
ATOM    179  CG  MET B  24      -1.516  -9.897  -3.466  1.00 87.43           C  
ATOM    180  SD  MET B  24      -0.731  -8.239  -3.483  1.00 87.43           S  
ATOM    181  CE  MET B  24      -1.821  -7.381  -4.652  1.00 87.43           C  
ATOM    182  N   LYS B  25      -4.987 -10.202  -0.456  1.00 88.28           N  
ATOM    183  CA  LYS B  25      -6.294  -9.919   0.129  1.00 88.28           C  
ATOM    184  C   LYS B  25      -6.152  -9.257   1.497  1.00 88.28           C  
ATOM    185  CB  LYS B  25      -7.117 -11.203   0.251  1.00 88.28           C  
ATOM    186  O   LYS B  25      -6.939  -8.377   1.851  1.00 88.28           O  
ATOM    187  CG  LYS B  25      -7.609 -11.752  -1.080  1.00 88.28           C  
ATOM    188  CD  LYS B  25      -8.622 -10.818  -1.729  1.00 88.28           C  
ATOM    189  CE  LYS B  25      -9.132 -11.377  -3.051  1.00 88.28           C  
ATOM    190  NZ  LYS B  25     -10.067 -10.430  -3.729  1.00 88.28           N  
ATOM    191  N   ASN B  26      -5.237  -9.671   2.222  1.00 91.09           N  
ATOM    192  CA  ASN B  26      -4.953  -9.049   3.510  1.00 91.09           C  
ATOM    193  C   ASN B  26      -4.481  -7.607   3.345  1.00 91.09           C  
ATOM    194  CB  ASN B  26      -3.912  -9.863   4.281  1.00 91.09           C  
ATOM    195  O   ASN B  26      -4.829  -6.740   4.148  1.00 91.09           O  
ATOM    196  CG  ASN B  26      -4.458 -11.186   4.782  1.00 91.09           C  
ATOM    197  ND2 ASN B  26      -3.565 -12.127   5.065  1.00 91.09           N  
ATOM    198  OD1 ASN B  26      -5.672 -11.361   4.911  1.00 91.09           O  
ATOM    199  N   MET B  27      -3.695  -7.425   2.315  1.00 92.55           N  
ATOM    200  CA  MET B  27      -3.243  -6.070   2.011  1.00 92.55           C  
ATOM    201  C   MET B  27      -4.421  -5.174   1.643  1.00 92.55           C  
ATOM    202  CB  MET B  27      -2.222  -6.086   0.871  1.00 92.55           C  
ATOM    203  O   MET B  27      -4.445  -3.995   2.000  1.00 92.55           O  
ATOM    204  CG  MET B  27      -1.642  -4.719   0.549  1.00 92.55           C  
ATOM    205  SD  MET B  27      -0.414  -4.780  -0.813  1.00 92.55           S  
ATOM    206  CE  MET B  27       0.943  -5.651   0.019  1.00 92.55           C  
ATOM    207  N   GLU B  28      -5.359  -5.694   0.976  1.00 94.26           N  
ATOM    208  CA  GLU B  28      -6.554  -4.968   0.554  1.00 94.26           C  
ATOM    209  C   GLU B  28      -7.271  -4.345   1.748  1.00 94.26           C  
ATOM    210  CB  GLU B  28      -7.506  -5.894  -0.207  1.00 94.26           C  
ATOM    211  O   GLU B  28      -7.797  -3.234   1.653  1.00 94.26           O  
ATOM    212  CG  GLU B  28      -8.759  -5.200  -0.721  1.00 94.26           C  
ATOM    213  CD  GLU B  28      -9.699  -6.134  -1.466  1.00 94.26           C  
ATOM    214  OE1 GLU B  28     -10.710  -5.656  -2.028  1.00 94.26           O  
ATOM    215  OE2 GLU B  28      -9.423  -7.355  -1.487  1.00 94.26           O  
ATOM    216  N   LYS B  29      -7.264  -4.920   2.866  1.00 95.41           N  
ATOM    217  CA  LYS B  29      -7.945  -4.444   4.067  1.00 95.41           C  
ATOM    218  C   LYS B  29      -7.353  -3.122   4.547  1.00 95.41           C  
ATOM    219  CB  LYS B  29      -7.864  -5.490   5.180  1.00 95.41           C  
ATOM    220  O   LYS B  29      -8.038  -2.330   5.197  1.00 95.41           O  
ATOM    221  CG  LYS B  29      -8.649  -6.762   4.893  1.00 95.41           C  
ATOM    222  CD  LYS B  29      -8.510  -7.771   6.025  1.00 95.41           C  
ATOM    223  CE  LYS B  29      -9.225  -9.076   5.703  1.00 95.41           C  
ATOM    224  NZ  LYS B  29      -9.006 -10.105   6.763  1.00 95.41           N  
ATOM    225  N   GLU B  30      -6.096  -2.878   4.234  1.00 94.95           N  
ATOM    226  CA  GLU B  30      -5.425  -1.654   4.661  1.00 94.95           C  
ATOM    227  C   GLU B  30      -5.720  -0.501   3.705  1.00 94.95           C  
ATOM    228  CB  GLU B  30      -3.914  -1.877   4.765  1.00 94.95           C  
ATOM    229  O   GLU B  30      -5.379   0.649   3.988  1.00 94.95           O  
ATOM    230  CG  GLU B  30      -3.524  -3.008   5.706  1.00 94.95           C  
ATOM    231  CD  GLU B  30      -4.009  -2.798   7.131  1.00 94.95           C  
ATOM    232  OE1 GLU B  30      -4.150  -3.793   7.878  1.00 94.95           O  
ATOM    233  OE2 GLU B  30      -4.252  -1.628   7.504  1.00 94.95           O  
ATOM    234  N   LEU B  31      -6.356  -0.840   2.648  1.00 97.50           N  
ATOM    235  CA  LEU B  31      -6.529   0.141   1.582  1.00 97.50           C  
ATOM    236  C   LEU B  31      -7.990   0.558   1.460  1.00 97.50           C  
ATOM    237  CB  LEU B  31      -6.034  -0.424   0.248  1.00 97.50           C  
ATOM    238  O   LEU B  31      -8.414   1.049   0.411  1.00 97.50           O  
ATOM    239  CG  LEU B  31      -4.586  -0.917   0.216  1.00 97.50           C  
ATOM    240  CD1 LEU B  31      -4.252  -1.492  -1.156  1.00 97.50           C  
ATOM    241  CD2 LEU B  31      -3.628   0.214   0.575  1.00 97.50           C  
ATOM    242  N   LEU B  32      -8.709   0.376   2.530  1.00 98.29           N  
ATOM    243  CA  LEU B  32     -10.137   0.670   2.483  1.00 98.29           C  
ATOM    244  C   LEU B  32     -10.456   1.940   3.264  1.00 98.29           C  
ATOM    245  CB  LEU B  32     -10.944  -0.504   3.043  1.00 98.29           C  
ATOM    246  O   LEU B  32      -9.945   2.141   4.368  1.00 98.29           O  
ATOM    247  CG  LEU B  32     -10.828  -1.829   2.288  1.00 98.29           C  
ATOM    248  CD1 LEU B  32     -11.573  -2.931   3.033  1.00 98.29           C  
ATOM    249  CD2 LEU B  32     -11.360  -1.683   0.867  1.00 98.29           C  
ATOM    250  N   CYS B  33     -11.266   2.754   2.681  1.00 98.49           N  
ATOM    251  CA  CYS B  33     -11.812   3.916   3.374  1.00 98.49           C  
ATOM    252  C   CYS B  33     -12.768   3.490   4.482  1.00 98.49           C  
ATOM    253  CB  CYS B  33     -12.535   4.836   2.391  1.00 98.49           C  
ATOM    254  O   CYS B  33     -13.641   2.647   4.265  1.00 98.49           O  
ATOM    255  SG  CYS B  33     -13.340   6.250   3.175  1.00 98.49           S  
ATOM    256  N   PRO B  34     -12.620   4.048   5.736  1.00 97.92           N  
ATOM    257  CA  PRO B  34     -13.459   3.642   6.866  1.00 97.92           C  
ATOM    258  C   PRO B  34     -14.908   4.102   6.720  1.00 97.92           C  
ATOM    259  CB  PRO B  34     -12.790   4.319   8.064  1.00 97.92           C  
ATOM    260  O   PRO B  34     -15.785   3.633   7.449  1.00 97.92           O  
ATOM    261  CG  PRO B  34     -12.081   5.502   7.488  1.00 97.92           C  
ATOM    262  CD  PRO B  34     -11.606   5.148   6.108  1.00 97.92           C  
ATOM    263  N   VAL B  35     -15.207   4.955   5.763  1.00 98.29           N  
ATOM    264  CA  VAL B  35     -16.556   5.487   5.596  1.00 98.29           C  
ATOM    265  C   VAL B  35     -17.302   4.679   4.536  1.00 98.29           C  
ATOM    266  CB  VAL B  35     -16.532   6.982   5.207  1.00 98.29           C  
ATOM    267  O   VAL B  35     -18.284   3.999   4.843  1.00 98.29           O  
ATOM    268  CG1 VAL B  35     -17.952   7.522   5.048  1.00 98.29           C  
ATOM    269  CG2 VAL B  35     -15.762   7.792   6.249  1.00 98.29           C  
ATOM    270  N   CYS B  36     -16.802   4.526   3.352  1.00 98.52           N  
ATOM    271  CA  CYS B  36     -17.514   3.855   2.270  1.00 98.52           C  
ATOM    272  C   CYS B  36     -17.146   2.377   2.209  1.00 98.52           C  
ATOM    273  CB  CYS B  36     -17.205   4.523   0.930  1.00 98.52           C  
ATOM    274  O   CYS B  36     -17.833   1.589   1.557  1.00 98.52           O  
ATOM    275  SG  CYS B  36     -15.492   4.324   0.395  1.00 98.52           S  
ATOM    276  N   GLN B  37     -16.050   1.994   2.875  1.00 97.75           N  
ATOM    277  CA  GLN B  37     -15.578   0.616   2.951  1.00 97.75           C  
ATOM    278  C   GLN B  37     -15.135   0.110   1.581  1.00 97.75           C  
ATOM    279  CB  GLN B  37     -16.667  -0.295   3.520  1.00 97.75           C  
ATOM    280  O   GLN B  37     -15.225  -1.086   1.297  1.00 97.75           O  
ATOM    281  CG  GLN B  37     -16.985  -0.031   4.986  1.00 97.75           C  
ATOM    282  CD  GLN B  37     -15.828  -0.368   5.908  1.00 97.75           C  
ATOM    283  NE2 GLN B  37     -15.830   0.218   7.100  1.00 97.75           N  
ATOM    284  OE1 GLN B  37     -14.940  -1.149   5.551  1.00 97.75           O  
ATOM    285  N   GLU B  38     -14.804   0.963   0.690  1.00 97.93           N  
ATOM    286  CA  GLU B  38     -14.195   0.670  -0.604  1.00 97.93           C  
ATOM    287  C   GLU B  38     -12.746   1.146  -0.653  1.00 97.93           C  
ATOM    288  CB  GLU B  38     -14.999   1.316  -1.735  1.00 97.93           C  
ATOM    289  O   GLU B  38     -12.282   1.836   0.258  1.00 97.93           O  
ATOM    290  CG  GLU B  38     -16.432   0.813  -1.836  1.00 97.93           C  
ATOM    291  CD  GLU B  38     -17.204   1.429  -2.993  1.00 97.93           C  
ATOM    292  OE1 GLU B  38     -18.399   1.100  -3.168  1.00 97.93           O  
ATOM    293  OE2 GLU B  38     -16.608   2.246  -3.730  1.00 97.93           O  
ATOM    294  N   MET B  39     -12.019   0.758  -1.686  1.00 97.76           N  
ATOM    295  CA  MET B  39     -10.645   1.227  -1.840  1.00 97.76           C  
ATOM    296  C   MET B  39     -10.602   2.745  -1.983  1.00 97.76           C  
ATOM    297  CB  MET B  39      -9.984   0.570  -3.053  1.00 97.76           C  
ATOM    298  O   MET B  39     -11.448   3.334  -2.657  1.00 97.76           O  
ATOM    299  CG  MET B  39      -9.518  -0.855  -2.799  1.00 97.76           C  
ATOM    300  SD  MET B  39      -8.461  -1.500  -4.153  1.00 97.76           S  
ATOM    301  CE  MET B  39      -9.736  -2.050  -5.321  1.00 97.76           C  
ATOM    302  N   TYR B  40      -9.626   3.346  -1.339  1.00 98.35           N  
ATOM    303  CA  TYR B  40      -9.513   4.799  -1.295  1.00 98.35           C  
ATOM    304  C   TYR B  40      -9.576   5.395  -2.696  1.00 98.35           C  
ATOM    305  CB  TYR B  40      -8.208   5.216  -0.609  1.00 98.35           C  
ATOM    306  O   TYR B  40      -8.951   4.878  -3.626  1.00 98.35           O  
ATOM    307  CG  TYR B  40      -8.260   5.131   0.897  1.00 98.35           C  
ATOM    308  CD1 TYR B  40      -9.053   6.006   1.637  1.00 98.35           C  
ATOM    309  CD2 TYR B  40      -7.516   4.177   1.584  1.00 98.35           C  
ATOM    310  CE1 TYR B  40      -9.103   5.932   3.025  1.00 98.35           C  
ATOM    311  CE2 TYR B  40      -7.558   4.095   2.971  1.00 98.35           C  
ATOM    312  OH  TYR B  40      -8.398   4.898   5.056  1.00 98.35           O  
ATOM    313  CZ  TYR B  40      -8.353   4.975   3.682  1.00 98.35           C  
ATOM    314  N   LYS B  41     -10.342   6.391  -2.805  1.00 98.16           N  
ATOM    315  CA  LYS B  41     -10.401   7.260  -3.976  1.00 98.16           C  
ATOM    316  C   LYS B  41     -10.103   8.709  -3.601  1.00 98.16           C  
ATOM    317  CB  LYS B  41     -11.771   7.164  -4.648  1.00 98.16           C  
ATOM    318  O   LYS B  41     -10.859   9.330  -2.851  1.00 98.16           O  
ATOM    319  CG  LYS B  41     -12.114   5.773  -5.159  1.00 98.16           C  
ATOM    320  CD  LYS B  41     -13.529   5.716  -5.720  1.00 98.16           C  
ATOM    321  CE  LYS B  41     -13.946   4.288  -6.046  1.00 98.16           C  
ATOM    322  NZ  LYS B  41     -15.334   4.227  -6.592  1.00 98.16           N  
ATOM    323  N   GLN B  42      -9.021   9.228  -4.139  1.00 97.76           N  
ATOM    324  CA  GLN B  42      -8.577  10.572  -3.784  1.00 97.76           C  
ATOM    325  C   GLN B  42      -8.520  10.750  -2.269  1.00 97.76           C  
ATOM    326  CB  GLN B  42      -9.500  11.624  -4.401  1.00 97.76           C  
ATOM    327  O   GLN B  42      -9.188  11.626  -1.716  1.00 97.76           O  
ATOM    328  CG  GLN B  42      -9.511  11.614  -5.924  1.00 97.76           C  
ATOM    329  CD  GLN B  42     -10.490  12.614  -6.510  1.00 97.76           C  
ATOM    330  NE2 GLN B  42     -10.002  13.812  -6.815  1.00 97.76           N  
ATOM    331  OE1 GLN B  42     -11.674  12.312  -6.688  1.00 97.76           O  
ATOM    332  N   PRO B  43      -7.741  10.051  -1.582  1.00 98.11           N  
ATOM    333  CA  PRO B  43      -7.665  10.090  -0.120  1.00 98.11           C  
ATOM    334  C   PRO B  43      -7.070  11.395   0.406  1.00 98.11           C  
ATOM    335  CB  PRO B  43      -6.760   8.903   0.218  1.00 98.11           C  
ATOM    336  O   PRO B  43      -6.020  11.834  -0.069  1.00 98.11           O  
ATOM    337  CG  PRO B  43      -5.908   8.714  -0.995  1.00 98.11           C  
ATOM    338  CD  PRO B  43      -6.700   9.128  -2.203  1.00 98.11           C  
ATOM    339  N   LEU B  44      -7.755  11.975   1.354  1.00 97.52           N  
ATOM    340  CA  LEU B  44      -7.257  13.160   2.044  1.00 97.52           C  
ATOM    341  C   LEU B  44      -6.556  12.777   3.344  1.00 97.52           C  
ATOM    342  CB  LEU B  44      -8.403  14.131   2.336  1.00 97.52           C  
ATOM    343  O   LEU B  44      -7.008  11.878   4.056  1.00 97.52           O  
ATOM    344  CG  LEU B  44      -9.131  14.705   1.119  1.00 97.52           C  
ATOM    345  CD1 LEU B  44     -10.301  15.577   1.564  1.00 97.52           C  
ATOM    346  CD2 LEU B  44      -8.168  15.501   0.245  1.00 97.52           C  
ATOM    347  N   VAL B  45      -5.498  13.434   3.636  1.00 95.90           N  
ATOM    348  CA  VAL B  45      -4.805  13.215   4.901  1.00 95.90           C  
ATOM    349  C   VAL B  45      -5.313  14.205   5.946  1.00 95.90           C  
ATOM    350  CB  VAL B  45      -3.274  13.349   4.739  1.00 95.90           C  
ATOM    351  O   VAL B  45      -5.104  15.414   5.819  1.00 95.90           O  
ATOM    352  CG1 VAL B  45      -2.564  13.053   6.059  1.00 95.90           C  
ATOM    353  CG2 VAL B  45      -2.770  12.419   3.638  1.00 95.90           C  
ATOM    354  N   LEU B  46      -5.853  13.648   7.020  1.00 94.92           N  
ATOM    355  CA  LEU B  46      -6.363  14.481   8.104  1.00 94.92           C  
ATOM    356  C   LEU B  46      -5.245  14.864   9.067  1.00 94.92           C  
ATOM    357  CB  LEU B  46      -7.478  13.753   8.861  1.00 94.92           C  
ATOM    358  O   LEU B  46      -4.186  14.233   9.079  1.00 94.92           O  
ATOM    359  CG  LEU B  46      -8.693  13.328   8.034  1.00 94.92           C  
ATOM    360  CD1 LEU B  46      -9.599  12.416   8.855  1.00 94.92           C  
ATOM    361  CD2 LEU B  46      -9.460  14.551   7.543  1.00 94.92           C  
ATOM    362  N   PRO B  47      -5.403  15.953   9.764  1.00 91.76           N  
ATOM    363  CA  PRO B  47      -4.373  16.382  10.713  1.00 91.76           C  
ATOM    364  C   PRO B  47      -3.986  15.285  11.702  1.00 91.76           C  
ATOM    365  CB  PRO B  47      -5.029  17.562  11.435  1.00 91.76           C  
ATOM    366  O   PRO B  47      -2.864  15.278  12.214  1.00 91.76           O  
ATOM    367  CG  PRO B  47      -5.970  18.148  10.433  1.00 91.76           C  
ATOM    368  CD  PRO B  47      -6.580  17.028   9.639  1.00 91.76           C  
ATOM    369  N   CYS B  48      -4.876  14.337  11.905  1.00 92.82           N  
ATOM    370  CA  CYS B  48      -4.573  13.203  12.771  1.00 92.82           C  
ATOM    371  C   CYS B  48      -3.833  12.114  12.004  1.00 92.82           C  
ATOM    372  CB  CYS B  48      -5.855  12.633  13.376  1.00 92.82           C  
ATOM    373  O   CYS B  48      -3.553  11.045  12.551  1.00 92.82           O  
ATOM    374  SG  CYS B  48      -7.002  11.962  12.152  1.00 92.82           S  
ATOM    375  N   THR B  49      -3.597  12.288  10.676  1.00 91.45           N  
ATOM    376  CA  THR B  49      -2.788  11.464   9.784  1.00 91.45           C  
ATOM    377  C   THR B  49      -3.580  10.252   9.302  1.00 91.45           C  
ATOM    378  CB  THR B  49      -1.495  10.995  10.476  1.00 91.45           C  
ATOM    379  O   THR B  49      -3.039   9.385   8.612  1.00 91.45           O  
ATOM    380  CG2 THR B  49      -0.657  12.182  10.938  1.00 91.45           C  
ATOM    381  OG1 THR B  49      -1.833  10.192  11.613  1.00 91.45           O  
ATOM    382  N   HIS B  50      -4.892  10.243   9.717  1.00 95.58           N  
ATOM    383  CA  HIS B  50      -5.746   9.225   9.114  1.00 95.58           C  
ATOM    384  C   HIS B  50      -6.303   9.696   7.774  1.00 95.58           C  
ATOM    385  CB  HIS B  50      -6.891   8.858  10.059  1.00 95.58           C  
ATOM    386  O   HIS B  50      -6.260  10.889   7.464  1.00 95.58           O  
ATOM    387  CG  HIS B  50      -6.438   8.207  11.327  1.00 95.58           C  
ATOM    388  CD2 HIS B  50      -5.783   7.043  11.543  1.00 95.58           C  
ATOM    389  ND1 HIS B  50      -6.654   8.766  12.568  1.00 95.58           N  
ATOM    390  CE1 HIS B  50      -6.148   7.970  13.496  1.00 95.58           C  
ATOM    391  NE2 HIS B  50      -5.614   6.918  12.900  1.00 95.58           N  
ATOM    392  N   ASN B  51      -6.755   8.739   6.947  1.00 97.49           N  
ATOM    393  CA  ASN B  51      -7.182   9.051   5.587  1.00 97.49           C  
ATOM    394  C   ASN B  51      -8.670   8.779   5.391  1.00 97.49           C  
ATOM    395  CB  ASN B  51      -6.358   8.259   4.570  1.00 97.49           C  
ATOM    396  O   ASN B  51      -9.223   7.858   5.996  1.00 97.49           O  
ATOM    397  CG  ASN B  51      -4.868   8.502   4.709  1.00 97.49           C  
ATOM    398  ND2 ASN B  51      -4.180   7.596   5.394  1.00 97.49           N  
ATOM    399  OD1 ASN B  51      -4.340   9.497   4.205  1.00 97.49           O  
ATOM    400  N   VAL B  52      -9.282   9.513   4.578  1.00 98.24           N  
ATOM    401  CA  VAL B  52     -10.675   9.357   4.171  1.00 98.24           C  
ATOM    402  C   VAL B  52     -10.853   9.848   2.736  1.00 98.24           C  
ATOM    403  CB  VAL B  52     -11.631  10.117   5.117  1.00 98.24           C  
ATOM    404  O   VAL B  52     -10.192  10.799   2.313  1.00 98.24           O  
ATOM    405  CG1 VAL B  52     -11.410  11.625   5.010  1.00 98.24           C  
ATOM    406  CG2 VAL B  52     -13.084   9.763   4.804  1.00 98.24           C  
ATOM    407  N   CYS B  53     -11.663   9.185   1.978  1.00 98.68           N  
ATOM    408  CA  CYS B  53     -11.934   9.668   0.628  1.00 98.68           C  
ATOM    409  C   CYS B  53     -12.446  11.103   0.655  1.00 98.68           C  
ATOM    410  CB  CYS B  53     -12.952   8.766  -0.069  1.00 98.68           C  
ATOM    411  O   CYS B  53     -13.193  11.483   1.559  1.00 98.68           O  
ATOM    412  SG  CYS B  53     -12.347   7.093  -0.385  1.00 98.68           S  
ATOM    413  N   GLN B  54     -12.054  11.789  -0.286  1.00 98.18           N  
ATOM    414  CA  GLN B  54     -12.520  13.167  -0.391  1.00 98.18           C  
ATOM    415  C   GLN B  54     -14.044  13.233  -0.410  1.00 98.18           C  
ATOM    416  CB  GLN B  54     -11.950  13.833  -1.644  1.00 98.18           C  
ATOM    417  O   GLN B  54     -14.646  14.023   0.321  1.00 98.18           O  
ATOM    418  CG  GLN B  54     -12.308  15.307  -1.775  1.00 98.18           C  
ATOM    419  CD  GLN B  54     -11.603  15.983  -2.935  1.00 98.18           C  
ATOM    420  NE2 GLN B  54     -11.836  17.281  -3.097  1.00 98.18           N  
ATOM    421  OE1 GLN B  54     -10.853  15.343  -3.681  1.00 98.18           O  
ATOM    422  N   ALA B  55     -14.689  12.438  -1.238  1.00 98.31           N  
ATOM    423  CA  ALA B  55     -16.146  12.404  -1.334  1.00 98.31           C  
ATOM    424  C   ALA B  55     -16.775  12.024   0.004  1.00 98.31           C  
ATOM    425  CB  ALA B  55     -16.585  11.427  -2.421  1.00 98.31           C  
ATOM    426  O   ALA B  55     -17.791  12.597   0.404  1.00 98.31           O  
ATOM    427  N   CYS B  56     -16.138  11.090   0.704  1.00 98.42           N  
ATOM    428  CA  CYS B  56     -16.631  10.659   2.008  1.00 98.42           C  
ATOM    429  C   CYS B  56     -16.479  11.767   3.043  1.00 98.42           C  
ATOM    430  CB  CYS B  56     -15.888   9.407   2.474  1.00 98.42           C  
ATOM    431  O   CYS B  56     -17.380  11.994   3.852  1.00 98.42           O  
ATOM    432  SG  CYS B  56     -16.284   7.927   1.518  1.00 98.42           S  
ATOM    433  N   ALA B  57     -15.354  12.416   3.020  1.00 97.97           N  
ATOM    434  CA  ALA B  57     -15.146  13.532   3.938  1.00 97.97           C  
ATOM    435  C   ALA B  57     -16.218  14.602   3.752  1.00 97.97           C  
ATOM    436  CB  ALA B  57     -13.757  14.134   3.738  1.00 97.97           C  
ATOM    437  O   ALA B  57     -16.750  15.133   4.730  1.00 97.97           O  
ATOM    438  N   ARG B  58     -16.534  14.925   2.539  1.00 97.10           N  
ATOM    439  CA  ARG B  58     -17.577  15.898   2.233  1.00 97.10           C  
ATOM    440  C   ARG B  58     -18.925  15.449   2.788  1.00 97.10           C  
ATOM    441  CB  ARG B  58     -17.680  16.121   0.723  1.00 97.10           C  
ATOM    442  O   ARG B  58     -19.676  16.256   3.339  1.00 97.10           O  
ATOM    443  CG  ARG B  58     -16.523  16.914   0.137  1.00 97.10           C  
ATOM    444  CD  ARG B  58     -16.703  17.156  -1.355  1.00 97.10           C  
ATOM    445  NE  ARG B  58     -15.595  17.927  -1.913  1.00 97.10           N  
ATOM    446  NH1 ARG B  58     -15.619  16.864  -3.964  1.00 97.10           N  
ATOM    447  NH2 ARG B  58     -14.095  18.525  -3.547  1.00 97.10           N  
ATOM    448  CZ  ARG B  58     -15.106  17.770  -3.140  1.00 97.10           C  
ATOM    449  N   GLU B  59     -19.198  14.222   2.606  1.00 96.92           N  
ATOM    450  CA  GLU B  59     -20.450  13.654   3.096  1.00 96.92           C  
ATOM    451  C   GLU B  59     -20.539  13.743   4.617  1.00 96.92           C  
ATOM    452  CB  GLU B  59     -20.593  12.197   2.646  1.00 96.92           C  
ATOM    453  O   GLU B  59     -21.575  14.130   5.162  1.00 96.92           O  
ATOM    454  CG  GLU B  59     -21.934  11.572   3.002  1.00 96.92           C  
ATOM    455  CD  GLU B  59     -22.103  10.164   2.456  1.00 96.92           C  
ATOM    456  OE1 GLU B  59     -23.169   9.548   2.684  1.00 96.92           O  
ATOM    457  OE2 GLU B  59     -21.162   9.671   1.795  1.00 96.92           O  
ATOM    458  N   VAL B  60     -19.501  13.430   5.331  1.00 96.22           N  
ATOM    459  CA  VAL B  60     -19.457  13.462   6.789  1.00 96.22           C  
ATOM    460  C   VAL B  60     -19.683  14.890   7.281  1.00 96.22           C  
ATOM    461  CB  VAL B  60     -18.114  12.919   7.328  1.00 96.22           C  
ATOM    462  O   VAL B  60     -20.459  15.116   8.212  1.00 96.22           O  
ATOM    463  CG1 VAL B  60     -17.976  13.207   8.822  1.00 96.22           C  
ATOM    464  CG2 VAL B  60     -17.999  11.420   7.056  1.00 96.22           C  
ATOM    465  N   LEU B  61     -19.053  15.776   6.634  1.00 93.60           N  
ATOM    466  CA  LEU B  61     -19.220  17.174   7.016  1.00 93.60           C  
ATOM    467  C   LEU B  61     -20.634  17.655   6.711  1.00 93.60           C  
ATOM    468  CB  LEU B  61     -18.201  18.054   6.287  1.00 93.60           C  
ATOM    469  O   LEU B  61     -21.200  18.451   7.464  1.00 93.60           O  
ATOM    470  CG  LEU B  61     -16.786  18.076   6.869  1.00 93.60           C  
ATOM    471  CD1 LEU B  61     -15.852  18.867   5.959  1.00 93.60           C  
ATOM    472  CD2 LEU B  61     -16.795  18.664   8.276  1.00 93.60           C  
ATOM    473  N   GLY B  62     -21.116  17.267   5.525  1.00 92.00           N  
ATOM    474  CA  GLY B  62     -22.486  17.603   5.169  1.00 92.00           C  
ATOM    475  C   GLY B  62     -23.498  17.162   6.208  1.00 92.00           C  
ATOM    476  O   GLY B  62     -24.455  17.884   6.497  1.00 92.00           O  
ATOM    477  N   GLN B  63     -23.287  16.029   6.809  1.00 90.50           N  
ATOM    478  CA  GLN B  63     -24.168  15.487   7.837  1.00 90.50           C  
ATOM    479  C   GLN B  63     -24.083  16.305   9.123  1.00 90.50           C  
ATOM    480  CB  GLN B  63     -23.825  14.024   8.122  1.00 90.50           C  
ATOM    481  O   GLN B  63     -25.005  16.281   9.942  1.00 90.50           O  
ATOM    482  CG  GLN B  63     -24.162  13.079   6.977  1.00 90.50           C  
ATOM    483  CD  GLN B  63     -23.713  11.654   7.240  1.00 90.50           C  
ATOM    484  NE2 GLN B  63     -23.385  10.929   6.176  1.00 90.50           N  
ATOM    485  OE1 GLN B  63     -23.661  11.208   8.391  1.00 90.50           O  
ATOM    486  N   GLN B  64     -23.052  17.008   9.379  1.00 83.60           N  
ATOM    487  CA  GLN B  64     -22.851  17.831  10.568  1.00 83.60           C  
ATOM    488  C   GLN B  64     -23.360  19.252  10.345  1.00 83.60           C  
ATOM    489  CB  GLN B  64     -21.373  17.857  10.960  1.00 83.60           C  
ATOM    490  O   GLN B  64     -23.176  20.123  11.198  1.00 83.60           O  
ATOM    491  CG  GLN B  64     -21.134  18.120  12.441  1.00 83.60           C  
ATOM    492  CD  GLN B  64     -21.653  17.003  13.327  1.00 83.60           C  
ATOM    493  NE2 GLN B  64     -22.206  17.368  14.479  1.00 83.60           N  
ATOM    494  OE1 GLN B  64     -21.560  15.822  12.978  1.00 83.60           O  
ATOM    495  N   GLY B  65     -23.889  19.472   9.171  1.00 79.64           N  
ATOM    496  CA  GLY B  65     -24.495  20.758   8.867  1.00 79.64           C  
ATOM    497  C   GLY B  65     -23.523  21.744   8.248  1.00 79.64           C  
ATOM    498  O   GLY B  65     -23.825  22.934   8.137  1.00 79.64           O  
ATOM    499  N   TYR B  66     -22.244  21.246   8.040  1.00 69.07           N  
ATOM    500  CA  TYR B  66     -21.279  22.110   7.370  1.00 69.07           C  
ATOM    501  C   TYR B  66     -21.470  22.073   5.859  1.00 69.07           C  
ATOM    502  CB  TYR B  66     -19.848  21.694   7.725  1.00 69.07           C  
ATOM    503  O   TYR B  66     -21.657  21.002   5.277  1.00 69.07           O  
ATOM    504  CG  TYR B  66     -19.462  22.005   9.151  1.00 69.07           C  
ATOM    505  CD1 TYR B  66     -19.058  23.286   9.521  1.00 69.07           C  
ATOM    506  CD2 TYR B  66     -19.499  21.019  10.131  1.00 69.07           C  
ATOM    507  CE1 TYR B  66     -18.699  23.577  10.833  1.00 69.07           C  
ATOM    508  CE2 TYR B  66     -19.143  21.298  11.446  1.00 69.07           C  
ATOM    509  OH  TYR B  66     -18.391  22.860  13.088  1.00 69.07           O  
ATOM    510  CZ  TYR B  66     -18.745  22.578  11.787  1.00 69.07           C  
ATOM    511  N   ILE B  67     -22.390  22.882   5.419  1.00 56.03           N  
ATOM    512  CA  ILE B  67     -22.656  22.909   3.985  1.00 56.03           C  
ATOM    513  C   ILE B  67     -21.435  23.449   3.244  1.00 56.03           C  
ATOM    514  CB  ILE B  67     -23.902  23.761   3.657  1.00 56.03           C  
ATOM    515  O   ILE B  67     -20.923  24.520   3.577  1.00 56.03           O  
ATOM    516  CG1 ILE B  67     -25.073  23.367   4.565  1.00 56.03           C  
ATOM    517  CG2 ILE B  67     -24.282  23.616   2.180  1.00 56.03           C  
ATOM    518  CD1 ILE B  67     -26.324  24.211   4.363  1.00 56.03           C  
ATOM    519  N   GLY B  68     -20.581  22.645   2.788  1.00 51.42           N  
ATOM    520  CA  GLY B  68     -19.469  23.035   1.936  1.00 51.42           C  
ATOM    521  C   GLY B  68     -19.850  24.065   0.890  1.00 51.42           C  
ATOM    522  O   GLY B  68     -21.028  24.211   0.556  1.00 51.42           O  
ATOM    523  N   HIS B  69     -19.406  25.290   0.971  1.00 44.70           N  
ATOM    524  CA  HIS B  69     -19.609  26.298  -0.063  1.00 44.70           C  
ATOM    525  C   HIS B  69     -19.515  25.685  -1.456  1.00 44.70           C  
ATOM    526  CB  HIS B  69     -18.589  27.428   0.083  1.00 44.70           C  
ATOM    527  O   HIS B  69     -19.256  26.391  -2.433  1.00 44.70           O  
ATOM    528  CG  HIS B  69     -18.833  28.307   1.269  1.00 44.70           C  
ATOM    529  CD2 HIS B  69     -18.074  28.556   2.362  1.00 44.70           C  
ATOM    530  ND1 HIS B  69     -19.982  29.053   1.418  1.00 44.70           N  
ATOM    531  CE1 HIS B  69     -19.919  29.725   2.555  1.00 44.70           C  
ATOM    532  NE2 HIS B  69     -18.771  29.441   3.147  1.00 44.70           N  
ATOM    533  N   GLY B  70     -19.507  24.440  -1.689  1.00 40.49           N  
ATOM    534  CA  GLY B  70     -19.437  24.160  -3.115  1.00 40.49           C  
ATOM    535  C   GLY B  70     -20.606  24.733  -3.894  1.00 40.49           C  
ATOM    536  O   GLY B  70     -21.644  25.059  -3.315  1.00 40.49           O  
ATOM    537  N   GLY B  71     -20.347  25.649  -4.794  1.00 37.36           N  
ATOM    538  CA  GLY B  71     -21.126  26.349  -5.803  1.00 37.36           C  
ATOM    539  C   GLY B  71     -22.120  25.452  -6.517  1.00 37.36           C  
ATOM    540  O   GLY B  71     -21.795  24.318  -6.876  1.00 37.36           O  
ATOM    541  N   ASP B  72     -23.258  25.264  -6.061  1.00 39.26           N  
ATOM    542  CA  ASP B  72     -24.323  24.632  -6.833  1.00 39.26           C  
ATOM    543  C   ASP B  72     -24.401  25.217  -8.242  1.00 39.26           C  
ATOM    544  CB  ASP B  72     -25.668  24.792  -6.122  1.00 39.26           C  
ATOM    545  O   ASP B  72     -24.445  26.437  -8.411  1.00 39.26           O  
ATOM    546  CG  ASP B  72     -26.078  23.554  -5.344  1.00 39.26           C  
ATOM    547  OD1 ASP B  72     -25.981  22.432  -5.886  1.00 39.26           O  
ATOM    548  OD2 ASP B  72     -26.505  23.703  -4.178  1.00 39.26           O  
ATOM    549  N   PRO B  73     -23.822  24.620  -9.284  1.00 39.28           N  
ATOM    550  CA  PRO B  73     -23.949  25.135 -10.649  1.00 39.28           C  
ATOM    551  C   PRO B  73     -25.403  25.349 -11.065  1.00 39.28           C  
ATOM    552  CB  PRO B  73     -23.293  24.045 -11.500  1.00 39.28           C  
ATOM    553  O   PRO B  73     -25.673  25.706 -12.215  1.00 39.28           O  
ATOM    554  CG  PRO B  73     -23.019  22.928 -10.545  1.00 39.28           C  
ATOM    555  CD  PRO B  73     -23.441  23.361  -9.170  1.00 39.28           C  
ATOM    556  N   SER B  74     -26.325  25.025 -10.188  1.00 33.15           N  
ATOM    557  CA  SER B  74     -27.588  24.758 -10.870  1.00 33.15           C  
ATOM    558  C   SER B  74     -28.077  25.987 -11.630  1.00 33.15           C  
ATOM    559  CB  SER B  74     -28.654  24.311  -9.868  1.00 33.15           C  
ATOM    560  O   SER B  74     -29.137  25.954 -12.257  1.00 33.15           O  
ATOM    561  OG  SER B  74     -28.233  23.151  -9.171  1.00 33.15           O  
ATOM    562  N   SER B  75     -27.717  27.188 -11.214  1.00 34.24           N  
ATOM    563  CA  SER B  75     -28.816  28.099 -11.519  1.00 34.24           C  
ATOM    564  C   SER B  75     -29.004  28.254 -13.024  1.00 34.24           C  
ATOM    565  CB  SER B  75     -28.569  29.468 -10.884  1.00 34.24           C  
ATOM    566  O   SER B  75     -28.220  28.938 -13.686  1.00 34.24           O  
ATOM    567  OG  SER B  75     -28.650  29.390  -9.471  1.00 34.24           O  
ATOM    568  N   GLU B  76     -29.011  27.168 -13.698  1.00 33.06           N  
ATOM    569  CA  GLU B  76     -29.214  27.363 -15.130  1.00 33.06           C  
ATOM    570  C   GLU B  76     -30.475  28.179 -15.403  1.00 33.06           C  
ATOM    571  CB  GLU B  76     -29.294  26.015 -15.851  1.00 33.06           C  
ATOM    572  O   GLU B  76     -31.560  27.828 -14.935  1.00 33.06           O  
ATOM    573  CG  GLU B  76     -27.971  25.264 -15.898  1.00 33.06           C  
ATOM    574  CD  GLU B  76     -26.962  25.884 -16.850  1.00 33.06           C  
ATOM    575  OE1 GLU B  76     -25.920  26.397 -16.381  1.00 33.06           O  
ATOM    576  OE2 GLU B  76     -27.215  25.858 -18.075  1.00 33.06           O  
ATOM    577  N   PRO B  77     -30.356  29.527 -15.306  1.00 33.07           N  
ATOM    578  CA  PRO B  77     -31.587  30.312 -15.425  1.00 33.07           C  
ATOM    579  C   PRO B  77     -32.377  29.983 -16.690  1.00 33.07           C  
ATOM    580  CB  PRO B  77     -31.083  31.756 -15.456  1.00 33.07           C  
ATOM    581  O   PRO B  77     -31.787  29.779 -17.755  1.00 33.07           O  
ATOM    582  CG  PRO B  77     -29.610  31.642 -15.686  1.00 33.07           C  
ATOM    583  CD  PRO B  77     -29.225  30.193 -15.597  1.00 33.07           C  
ATOM    584  N   THR B  78     -33.393  29.248 -16.628  1.00 33.37           N  
ATOM    585  CA  THR B  78     -34.281  28.837 -17.709  1.00 33.37           C  
ATOM    586  C   THR B  78     -34.917  30.053 -18.378  1.00 33.37           C  
ATOM    587  CB  THR B  78     -35.385  27.894 -17.197  1.00 33.37           C  
ATOM    588  O   THR B  78     -35.706  30.767 -17.757  1.00 33.37           O  
ATOM    589  CG2 THR B  78     -35.911  27.002 -18.318  1.00 33.37           C  
ATOM    590  OG1 THR B  78     -34.854  27.067 -16.154  1.00 33.37           O  
ATOM    591  N   SER B  79     -34.103  30.958 -18.933  1.00 32.61           N  
ATOM    592  CA  SER B  79     -34.743  32.185 -19.397  1.00 32.61           C  
ATOM    593  C   SER B  79     -35.873  31.883 -20.376  1.00 32.61           C  
ATOM    594  CB  SER B  79     -33.718  33.108 -20.057  1.00 32.61           C  
ATOM    595  O   SER B  79     -35.684  31.135 -21.337  1.00 32.61           O  
ATOM    596  OG  SER B  79     -32.932  33.769 -19.080  1.00 32.61           O  
ATOM    597  N   PRO B  80     -37.027  32.245 -19.979  1.00 27.51           N  
ATOM    598  CA  PRO B  80     -38.333  31.936 -20.565  1.00 27.51           C  
ATOM    599  C   PRO B  80     -38.488  32.480 -21.983  1.00 27.51           C  
ATOM    600  CB  PRO B  80     -39.318  32.614 -19.609  1.00 27.51           C  
ATOM    601  O   PRO B  80     -37.663  33.278 -22.435  1.00 27.51           O  
ATOM    602  CG  PRO B  80     -38.460  33.410 -18.679  1.00 27.51           C  
ATOM    603  CD  PRO B  80     -37.023  33.219 -19.074  1.00 27.51           C  
ATOM    604  N   ALA B  81     -39.837  32.612 -22.520  1.00 26.47           N  
ATOM    605  CA  ALA B  81     -40.632  32.419 -23.730  1.00 26.47           C  
ATOM    606  C   ALA B  81     -40.767  33.723 -24.511  1.00 26.47           C  
ATOM    607  CB  ALA B  81     -42.012  31.868 -23.377  1.00 26.47           C  
ATOM    608  O   ALA B  81     -41.476  33.779 -25.519  1.00 26.47           O  
ATOM    609  N   SER B  82     -40.136  34.768 -24.257  1.00 28.38           N  
ATOM    610  CA  SER B  82     -40.969  35.948 -24.462  1.00 28.38           C  
ATOM    611  C   SER B  82     -41.439  36.048 -25.909  1.00 28.38           C  
ATOM    612  CB  SER B  82     -40.207  37.216 -24.076  1.00 28.38           C  
ATOM    613  O   SER B  82     -40.719  35.655 -26.830  1.00 28.38           O  
ATOM    614  OG  SER B  82     -39.446  37.007 -22.898  1.00 28.38           O  
ATOM    615  N   THR B  83     -42.758  36.447 -26.011  1.00 26.21           N  
ATOM    616  CA  THR B  83     -43.743  36.526 -27.085  1.00 26.21           C  
ATOM    617  C   THR B  83     -43.387  37.641 -28.064  1.00 26.21           C  
ATOM    618  CB  THR B  83     -45.159  36.760 -26.528  1.00 26.21           C  
ATOM    619  O   THR B  83     -42.668  38.579 -27.711  1.00 26.21           O  
ATOM    620  CG2 THR B  83     -45.604  35.595 -25.650  1.00 26.21           C  
ATOM    621  OG1 THR B  83     -45.167  37.962 -25.748  1.00 26.21           O  
ATOM    622  N   PRO B  84     -43.720  37.477 -29.369  1.00 28.55           N  
ATOM    623  CA  PRO B  84     -43.198  38.131 -30.570  1.00 28.55           C  
ATOM    624  C   PRO B  84     -43.684  39.571 -30.717  1.00 28.55           C  
ATOM    625  CB  PRO B  84     -43.731  37.257 -31.708  1.00 28.55           C  
ATOM    626  O   PRO B  84     -42.962  40.420 -31.246  1.00 28.55           O  
ATOM    627  CG  PRO B  84     -44.592  36.237 -31.035  1.00 28.55           C  
ATOM    628  CD  PRO B  84     -44.710  36.597 -29.582  1.00 28.55           C  
ATOM    629  N   SER B  85     -45.104  39.819 -30.425  1.00 24.99           N  
ATOM    630  CA  SER B  85     -45.873  40.304 -31.566  1.00 24.99           C  
ATOM    631  C   SER B  85     -45.565  41.769 -31.858  1.00 24.99           C  
ATOM    632  CB  SER B  85     -47.372  40.130 -31.317  1.00 24.99           C  
ATOM    633  O   SER B  85     -44.940  42.452 -31.043  1.00 24.99           O  
ATOM    634  OG  SER B  85     -48.118  40.492 -32.465  1.00 24.99           O  
ATOM    635  N   THR B  86     -46.718  42.514 -32.462  1.00 24.48           N  
ATOM    636  CA  THR B  86     -46.881  43.328 -33.662  1.00 24.48           C  
ATOM    637  C   THR B  86     -46.704  44.809 -33.339  1.00 24.48           C  
ATOM    638  CB  THR B  86     -48.260  43.102 -34.308  1.00 24.48           C  
ATOM    639  O   THR B  86     -45.957  45.514 -34.021  1.00 24.48           O  
ATOM    640  CG2 THR B  86     -48.432  41.650 -34.742  1.00 24.48           C  
ATOM    641  OG1 THR B  86     -49.284  43.430 -33.361  1.00 24.48           O  
ATOM    642  N   ARG B  87     -47.758  45.433 -32.580  1.00 22.53           N  
ATOM    643  CA  ARG B  87     -48.714  46.320 -33.234  1.00 22.53           C  
ATOM    644  C   ARG B  87     -48.182  47.748 -33.297  1.00 22.53           C  
ATOM    645  CB  ARG B  87     -50.059  46.294 -32.504  1.00 22.53           C  
ATOM    646  O   ARG B  87     -47.252  48.102 -32.569  1.00 22.53           O  
ATOM    647  CG  ARG B  87     -51.172  45.617 -33.288  1.00 22.53           C  
ATOM    648  CD  ARG B  87     -52.498  45.668 -32.543  1.00 22.53           C  
ATOM    649  NE  ARG B  87     -53.519  44.861 -33.205  1.00 22.53           N  
ATOM    650  NH1 ARG B  87     -55.268  45.644 -31.914  1.00 22.53           N  
ATOM    651  NH2 ARG B  87     -55.655  44.095 -33.559  1.00 22.53           N  
ATOM    652  CZ  ARG B  87     -54.812  44.868 -32.891  1.00 22.53           C  
ATOM    653  N   SER B  88     -49.173  48.692 -33.607  1.00 26.04           N  
ATOM    654  CA  SER B  88     -49.305  49.864 -34.466  1.00 26.04           C  
ATOM    655  C   SER B  88     -48.833  51.127 -33.755  1.00 26.04           C  
ATOM    656  CB  SER B  88     -50.756  50.035 -34.919  1.00 26.04           C  
ATOM    657  O   SER B  88     -48.677  51.136 -32.532  1.00 26.04           O  
ATOM    658  OG  SER B  88     -50.840  50.070 -36.334  1.00 26.04           O  
ATOM    659  N   PRO B  89     -49.201  52.313 -34.385  1.00 26.94           N  
ATOM    660  CA  PRO B  89     -48.549  53.587 -34.698  1.00 26.94           C  
ATOM    661  C   PRO B  89     -48.797  54.653 -33.633  1.00 26.94           C  
ATOM    662  CB  PRO B  89     -49.184  53.991 -36.031  1.00 26.94           C  
ATOM    663  O   PRO B  89     -48.027  55.611 -33.523  1.00 26.94           O  
ATOM    664  CG  PRO B  89     -50.375  53.098 -36.173  1.00 26.94           C  
ATOM    665  CD  PRO B  89     -50.388  52.134 -35.022  1.00 26.94           C  
ATOM    666  N   ARG B  90     -50.103  54.617 -33.068  1.00 23.21           N  
ATOM    667  CA  ARG B  90     -50.817  55.839 -33.423  1.00 23.21           C  
ATOM    668  C   ARG B  90     -50.291  57.030 -32.630  1.00 23.21           C  
ATOM    669  CB  ARG B  90     -52.319  55.672 -33.183  1.00 23.21           C  
ATOM    670  O   ARG B  90     -49.985  58.078 -33.203  1.00 23.21           O  
ATOM    671  CG  ARG B  90     -53.111  55.351 -34.441  1.00 23.21           C  
ATOM    672  CD  ARG B  90     -54.599  55.214 -34.151  1.00 23.21           C  
ATOM    673  NE  ARG B  90     -55.378  55.079 -35.378  1.00 23.21           N  
ATOM    674  NH1 ARG B  90     -56.151  57.256 -35.373  1.00 23.21           N  
ATOM    675  NH2 ARG B  90     -56.768  55.819 -37.050  1.00 23.21           N  
ATOM    676  CZ  ARG B  90     -56.097  56.052 -35.931  1.00 23.21           C  
ATOM    677  N   LEU B  91     -51.059  57.334 -31.480  1.00 23.05           N  
ATOM    678  CA  LEU B  91     -51.964  58.476 -31.413  1.00 23.05           C  
ATOM    679  C   LEU B  91     -51.237  59.716 -30.902  1.00 23.05           C  
ATOM    680  CB  LEU B  91     -53.159  58.162 -30.509  1.00 23.05           C  
ATOM    681  O   LEU B  91     -50.168  59.609 -30.298  1.00 23.05           O  
ATOM    682  CG  LEU B  91     -54.486  57.880 -31.214  1.00 23.05           C  
ATOM    683  CD1 LEU B  91     -54.621  56.390 -31.514  1.00 23.05           C  
ATOM    684  CD2 LEU B  91     -55.656  58.368 -30.367  1.00 23.05           C  
ATOM    685  N   SER B  92     -52.187  60.676 -30.342  1.00 23.57           N  
ATOM    686  CA  SER B  92     -52.481  62.086 -30.579  1.00 23.57           C  
ATOM    687  C   SER B  92     -51.685  62.983 -29.637  1.00 23.57           C  
ATOM    688  CB  SER B  92     -53.977  62.356 -30.411  1.00 23.57           C  
ATOM    689  O   SER B  92     -51.004  63.909 -30.082  1.00 23.57           O  
ATOM    690  OG  SER B  92     -54.266  63.729 -30.617  1.00 23.57           O  
ATOM    691  N   ARG B  93     -52.381  63.301 -28.477  1.00 22.71           N  
ATOM    692  CA  ARG B  93     -52.903  64.652 -28.295  1.00 22.71           C  
ATOM    693  C   ARG B  93     -51.876  65.548 -27.611  1.00 22.71           C  
ATOM    694  CB  ARG B  93     -54.199  64.623 -27.481  1.00 22.71           C  
ATOM    695  O   ARG B  93     -50.859  65.065 -27.110  1.00 22.71           O  
ATOM    696  CG  ARG B  93     -55.457  64.784 -28.320  1.00 22.71           C  
ATOM    697  CD  ARG B  93     -56.706  64.863 -27.453  1.00 22.71           C  
ATOM    698  NE  ARG B  93     -57.923  64.729 -28.249  1.00 22.71           N  
ATOM    699  NH1 ARG B  93     -58.725  66.838 -27.755  1.00 22.71           N  
ATOM    700  NH2 ARG B  93     -59.923  65.443 -29.123  1.00 22.71           N  
ATOM    701  CZ  ARG B  93     -58.854  65.670 -28.374  1.00 22.71           C  
ATOM    702  N   ARG B  94     -52.504  66.477 -26.648  1.00 23.11           N  
ATOM    703  CA  ARG B  94     -52.497  67.936 -26.600  1.00 23.11           C  
ATOM    704  C   ARG B  94     -51.387  68.448 -25.688  1.00 23.11           C  
ATOM    705  CB  ARG B  94     -53.851  68.465 -26.124  1.00 23.11           C  
ATOM    706  O   ARG B  94     -50.690  67.659 -25.046  1.00 23.11           O  
ATOM    707  CG  ARG B  94     -54.834  68.743 -27.250  1.00 23.11           C  
ATOM    708  CD  ARG B  94     -56.120  69.374 -26.734  1.00 23.11           C  
ATOM    709  NE  ARG B  94     -57.013  69.748 -27.827  1.00 23.11           N  
ATOM    710  NH1 ARG B  94     -58.572  70.785 -26.473  1.00 23.11           N  
ATOM    711  NH2 ARG B  94     -58.893  70.698 -28.741  1.00 23.11           N  
ATOM    712  CZ  ARG B  94     -58.157  70.409 -27.678  1.00 23.11           C  
ATOM    713  N   THR B  95     -51.890  69.188 -24.495  1.00 23.31           N  
ATOM    714  CA  THR B  95     -51.791  70.635 -24.344  1.00 23.31           C  
ATOM    715  C   THR B  95     -50.606  71.007 -23.457  1.00 23.31           C  
ATOM    716  CB  THR B  95     -53.084  71.225 -23.750  1.00 23.31           C  
ATOM    717  O   THR B  95     -49.766  71.822 -23.843  1.00 23.31           O  
ATOM    718  CG2 THR B  95     -54.261  71.038 -24.702  1.00 23.31           C  
ATOM    719  OG1 THR B  95     -53.377  70.568 -22.511  1.00 23.31           O  
ATOM    720  N   LEU B  96     -50.957  71.506 -22.069  1.00 23.75           N  
ATOM    721  CA  LEU B  96     -50.849  72.912 -21.698  1.00 23.75           C  
ATOM    722  C   LEU B  96     -49.518  73.192 -21.007  1.00 23.75           C  
ATOM    723  CB  LEU B  96     -52.007  73.316 -20.783  1.00 23.75           C  
ATOM    724  O   LEU B  96     -48.807  72.261 -20.622  1.00 23.75           O  
ATOM    725  CG  LEU B  96     -53.251  73.881 -21.472  1.00 23.75           C  
ATOM    726  CD1 LEU B  96     -54.503  73.527 -20.678  1.00 23.75           C  
ATOM    727  CD2 LEU B  96     -53.128  75.391 -21.643  1.00 23.75           C  
ATOM    728  N   PRO B  97     -49.643  73.903 -19.629  1.00 25.65           N  
ATOM    729  CA  PRO B  97     -49.209  75.274 -19.354  1.00 25.65           C  
ATOM    730  C   PRO B  97     -47.825  75.337 -18.711  1.00 25.65           C  
ATOM    731  CB  PRO B  97     -50.281  75.798 -18.395  1.00 25.65           C  
ATOM    732  O   PRO B  97     -46.957  76.080 -19.177  1.00 25.65           O  
ATOM    733  CG  PRO B  97     -51.109  74.600 -18.057  1.00 25.65           C  
ATOM    734  CD  PRO B  97     -50.555  73.414 -18.793  1.00 25.65           C  
ATOM    735  N   LYS B  98     -47.801  75.522 -17.229  1.00 24.91           N  
ATOM    736  CA  LYS B  98     -47.478  76.785 -16.572  1.00 24.91           C  
ATOM    737  C   LYS B  98     -46.004  76.840 -16.181  1.00 24.91           C  
ATOM    738  CB  LYS B  98     -48.356  76.988 -15.336  1.00 24.91           C  
ATOM    739  O   LYS B  98     -45.320  75.815 -16.173  1.00 24.91           O  
ATOM    740  CG  LYS B  98     -49.705  77.627 -15.633  1.00 24.91           C  
ATOM    741  CD  LYS B  98     -50.483  77.909 -14.354  1.00 24.91           C  
ATOM    742  CE  LYS B  98     -51.887  78.417 -14.653  1.00 24.91           C  
ATOM    743  NZ  LYS B  98     -52.635  78.747 -13.403  1.00 24.91           N  
ATOM    744  N   PRO B  99     -45.815  77.713 -15.000  1.00 26.80           N  
ATOM    745  CA  PRO B  99     -44.874  78.830 -14.894  1.00 26.80           C  
ATOM    746  C   PRO B  99     -43.495  78.395 -14.401  1.00 26.80           C  
ATOM    747  CB  PRO B  99     -45.546  79.762 -13.883  1.00 26.80           C  
ATOM    748  O   PRO B  99     -42.482  78.720 -15.025  1.00 26.80           O  
ATOM    749  CG  PRO B  99     -46.593  78.923 -13.226  1.00 26.80           C  
ATOM    750  CD  PRO B  99     -46.762  77.661 -14.023  1.00 26.80           C  
ATOM    751  N   ASP B 100     -43.333  78.558 -13.006  1.00 28.33           N  
ATOM    752  CA  ASP B 100     -42.494  79.579 -12.386  1.00 28.33           C  
ATOM    753  C   ASP B 100     -41.092  79.042 -12.107  1.00 28.33           C  
ATOM    754  CB  ASP B 100     -43.132  80.084 -11.090  1.00 28.33           C  
ATOM    755  O   ASP B 100     -40.889  77.828 -12.037  1.00 28.33           O  
ATOM    756  CG  ASP B 100     -44.136  81.200 -11.319  1.00 28.33           C  
ATOM    757  OD1 ASP B 100     -43.814  82.173 -12.035  1.00 28.33           O  
ATOM    758  OD2 ASP B 100     -45.258  81.108 -10.777  1.00 28.33           O  
ATOM    759  N   ARG B 101     -40.240  80.001 -11.486  1.00 25.38           N  
ATOM    760  CA  ARG B 101     -38.830  80.352 -11.624  1.00 25.38           C  
ATOM    761  C   ARG B 101     -37.955  79.451 -10.759  1.00 25.38           C  
ATOM    762  CB  ARG B 101     -38.602  81.818 -11.252  1.00 25.38           C  
ATOM    763  O   ARG B 101     -37.033  78.805 -11.260  1.00 25.38           O  
ATOM    764  CG  ARG B 101     -38.879  82.792 -12.386  1.00 25.38           C  
ATOM    765  CD  ARG B 101     -38.288  84.166 -12.107  1.00 25.38           C  
ATOM    766  NE  ARG B 101     -38.475  85.073 -13.236  1.00 25.38           N  
ATOM    767  NH1 ARG B 101     -38.023  86.994 -12.034  1.00 25.38           N  
ATOM    768  NH2 ARG B 101     -38.539  87.126 -14.264  1.00 25.38           N  
ATOM    769  CZ  ARG B 101     -38.345  86.396 -13.176  1.00 25.38           C  
ATOM    770  N   LEU B 102     -37.400  80.160  -9.556  1.00 24.16           N  
ATOM    771  CA  LEU B 102     -35.994  80.526  -9.423  1.00 24.16           C  
ATOM    772  C   LEU B 102     -35.224  79.458  -8.655  1.00 24.16           C  
ATOM    773  CB  LEU B 102     -35.857  81.878  -8.717  1.00 24.16           C  
ATOM    774  O   LEU B 102     -34.155  79.023  -9.090  1.00 24.16           O  
ATOM    775  CG  LEU B 102     -34.768  82.812  -9.248  1.00 24.16           C  
ATOM    776  CD1 LEU B 102     -35.182  83.397 -10.595  1.00 24.16           C  
ATOM    777  CD2 LEU B 102     -34.480  83.923  -8.244  1.00 24.16           C  
ATOM    778  N   ASP B 103     -34.984  79.895  -7.251  1.00 26.19           N  
ATOM    779  CA  ASP B 103     -33.700  80.345  -6.720  1.00 26.19           C  
ATOM    780  C   ASP B 103     -32.894  79.172  -6.168  1.00 26.19           C  
ATOM    781  CB  ASP B 103     -33.910  81.398  -5.631  1.00 26.19           C  
ATOM    782  O   ASP B 103     -33.396  78.049  -6.087  1.00 26.19           O  
ATOM    783  CG  ASP B 103     -33.713  82.818  -6.133  1.00 26.19           C  
ATOM    784  OD1 ASP B 103     -32.769  83.063  -6.915  1.00 26.19           O  
ATOM    785  OD2 ASP B 103     -34.506  83.700  -5.741  1.00 26.19           O  
ATOM    786  N   ARG B 104     -32.528  79.310  -4.732  1.00 25.63           N  
ATOM    787  CA  ARG B 104     -31.226  79.556  -4.120  1.00 25.63           C  
ATOM    788  C   ARG B 104     -30.596  78.256  -3.632  1.00 25.63           C  
ATOM    789  CB  ARG B 104     -31.355  80.544  -2.959  1.00 25.63           C  
ATOM    790  O   ARG B 104     -29.421  77.993  -3.895  1.00 25.63           O  
ATOM    791  CG  ARG B 104     -30.246  81.582  -2.907  1.00 25.63           C  
ATOM    792  CD  ARG B 104     -30.587  82.725  -1.961  1.00 25.63           C  
ATOM    793  NE  ARG B 104     -29.675  83.854  -2.128  1.00 25.63           N  
ATOM    794  NH1 ARG B 104     -30.562  85.094  -0.393  1.00 25.63           N  
ATOM    795  NH2 ARG B 104     -28.810  85.919  -1.619  1.00 25.63           N  
ATOM    796  CZ  ARG B 104     -29.685  84.953  -1.380  1.00 25.63           C  
ATOM    797  N   LEU B 105     -30.910  77.879  -2.243  1.00 25.53           N  
ATOM    798  CA  LEU B 105     -29.947  77.960  -1.151  1.00 25.53           C  
ATOM    799  C   LEU B 105     -29.140  76.671  -1.041  1.00 25.53           C  
ATOM    800  CB  LEU B 105     -30.661  78.244   0.173  1.00 25.53           C  
ATOM    801  O   LEU B 105     -27.907  76.702  -1.052  1.00 25.53           O  
ATOM    802  CG  LEU B 105     -29.922  79.149   1.161  1.00 25.53           C  
ATOM    803  CD1 LEU B 105     -30.263  80.612   0.897  1.00 25.53           C  
ATOM    804  CD2 LEU B 105     -30.265  78.766   2.597  1.00 25.53           C  
ATOM    805  N   LEU B 106     -29.247  76.065   0.263  1.00 25.73           N  
ATOM    806  CA  LEU B 106     -28.276  75.887   1.337  1.00 25.73           C  
ATOM    807  C   LEU B 106     -27.530  74.566   1.182  1.00 25.73           C  
ATOM    808  CB  LEU B 106     -28.969  75.939   2.701  1.00 25.73           C  
ATOM    809  O   LEU B 106     -27.946  73.701   0.408  1.00 25.73           O  
ATOM    810  CG  LEU B 106     -28.896  77.271   3.448  1.00 25.73           C  
ATOM    811  CD1 LEU B 106     -30.297  77.754   3.810  1.00 25.73           C  
ATOM    812  CD2 LEU B 106     -28.032  77.137   4.698  1.00 25.73           C  
ATOM    813  N   LYS B 107     -27.296  73.891   2.477  1.00 27.51           N  
ATOM    814  CA  LYS B 107     -26.186  73.396   3.286  1.00 27.51           C  
ATOM    815  C   LYS B 107     -25.962  71.904   3.057  1.00 27.51           C  
ATOM    816  CB  LYS B 107     -26.442  73.665   4.770  1.00 27.51           C  
ATOM    817  O   LYS B 107     -26.874  71.097   3.247  1.00 27.51           O  
ATOM    818  CG  LYS B 107     -25.303  74.390   5.472  1.00 27.51           C  
ATOM    819  CD  LYS B 107     -25.670  74.752   6.905  1.00 27.51           C  
ATOM    820  CE  LYS B 107     -24.495  75.377   7.644  1.00 27.51           C  
ATOM    821  NZ  LYS B 107     -24.875  75.816   9.020  1.00 27.51           N  
ATOM    822  N   SER B 108     -24.969  71.526   2.475  1.00 29.62           N  
ATOM    823  CA  SER B 108     -24.680  70.200   1.939  1.00 29.62           C  
ATOM    824  C   SER B 108     -24.282  69.230   3.046  1.00 29.62           C  
ATOM    825  CB  SER B 108     -23.568  70.276   0.892  1.00 29.62           C  
ATOM    826  O   SER B 108     -23.562  68.259   2.799  1.00 29.62           O  
ATOM    827  OG  SER B 108     -23.278  68.990   0.372  1.00 29.62           O  
ATOM    828  N   GLY B 109     -24.389  69.656   4.341  1.00 25.17           N  
ATOM    829  CA  GLY B 109     -23.189  69.128   4.970  1.00 25.17           C  
ATOM    830  C   GLY B 109     -23.038  67.628   4.802  1.00 25.17           C  
ATOM    831  O   GLY B 109     -23.896  66.976   4.202  1.00 25.17           O  
ATOM    832  N   PHE B 110     -22.612  66.920   5.999  1.00 26.15           N  
ATOM    833  CA  PHE B 110     -21.556  66.028   6.463  1.00 26.15           C  
ATOM    834  C   PHE B 110     -21.994  64.572   6.361  1.00 26.15           C  
ATOM    835  CB  PHE B 110     -21.167  66.359   7.907  1.00 26.15           C  
ATOM    836  O   PHE B 110     -23.130  64.235   6.702  1.00 26.15           O  
ATOM    837  CG  PHE B 110     -19.684  66.496   8.120  1.00 26.15           C  
ATOM    838  CD1 PHE B 110     -18.920  65.404   8.512  1.00 26.15           C  
ATOM    839  CD2 PHE B 110     -19.053  67.718   7.927  1.00 26.15           C  
ATOM    840  CE1 PHE B 110     -17.546  65.528   8.710  1.00 26.15           C  
ATOM    841  CE2 PHE B 110     -17.681  67.850   8.123  1.00 26.15           C  
ATOM    842  CZ  PHE B 110     -16.930  66.754   8.515  1.00 26.15           C  
ATOM    843  N   GLY B 111     -21.435  63.876   5.448  1.00 29.90           N  
ATOM    844  CA  GLY B 111     -21.570  62.479   5.067  1.00 29.90           C  
ATOM    845  C   GLY B 111     -21.273  61.520   6.205  1.00 29.90           C  
ATOM    846  O   GLY B 111     -20.170  61.525   6.756  1.00 29.90           O  
ATOM    847  N   THR B 112     -21.964  61.596   7.343  1.00 34.84           N  
ATOM    848  CA  THR B 112     -21.551  60.758   8.463  1.00 34.84           C  
ATOM    849  C   THR B 112     -21.487  59.291   8.046  1.00 34.84           C  
ATOM    850  CB  THR B 112     -22.508  60.913   9.659  1.00 34.84           C  
ATOM    851  O   THR B 112     -22.488  58.720   7.610  1.00 34.84           O  
ATOM    852  CG2 THR B 112     -21.767  61.408  10.896  1.00 34.84           C  
ATOM    853  OG1 THR B 112     -23.535  61.854   9.323  1.00 34.84           O  
ATOM    854  N   TYR B 113     -20.443  58.938   7.344  1.00 34.34           N  
ATOM    855  CA  TYR B 113     -20.333  57.575   6.837  1.00 34.34           C  
ATOM    856  C   TYR B 113     -20.341  56.566   7.980  1.00 34.34           C  
ATOM    857  CB  TYR B 113     -19.058  57.411   6.004  1.00 34.34           C  
ATOM    858  O   TYR B 113     -19.567  56.691   8.932  1.00 34.34           O  
ATOM    859  CG  TYR B 113     -19.239  57.751   4.545  1.00 34.34           C  
ATOM    860  CD1 TYR B 113     -19.673  56.790   3.634  1.00 34.34           C  
ATOM    861  CD2 TYR B 113     -18.975  59.032   4.073  1.00 34.34           C  
ATOM    862  CE1 TYR B 113     -19.839  57.098   2.288  1.00 34.34           C  
ATOM    863  CE2 TYR B 113     -19.138  59.352   2.729  1.00 34.34           C  
ATOM    864  OH  TYR B 113     -19.732  58.690   0.514  1.00 34.34           O  
ATOM    865  CZ  TYR B 113     -19.570  58.380   1.846  1.00 34.34           C  
ATOM    866  N   PRO B 114     -21.505  56.227   8.531  1.00 39.06           N  
ATOM    867  CA  PRO B 114     -21.504  55.232   9.606  1.00 39.06           C  
ATOM    868  C   PRO B 114     -20.677  53.995   9.265  1.00 39.06           C  
ATOM    869  CB  PRO B 114     -22.984  54.875   9.758  1.00 39.06           C  
ATOM    870  O   PRO B 114     -20.767  53.477   8.149  1.00 39.06           O  
ATOM    871  CG  PRO B 114     -23.678  55.660   8.692  1.00 39.06           C  
ATOM    872  CD  PRO B 114     -22.647  56.441   7.928  1.00 39.06           C  
ATOM    873  N   GLY B 115     -19.339  54.064   9.533  1.00 38.54           N  
ATOM    874  CA  GLY B 115     -18.421  52.945   9.391  1.00 38.54           C  
ATOM    875  C   GLY B 115     -18.963  51.651   9.968  1.00 38.54           C  
ATOM    876  O   GLY B 115     -19.483  51.634  11.086  1.00 38.54           O  
ATOM    877  N   ARG B 116     -19.905  50.981   9.290  1.00 39.85           N  
ATOM    878  CA  ARG B 116     -20.405  49.666   9.676  1.00 39.85           C  
ATOM    879  C   ARG B 116     -19.258  48.733  10.052  1.00 39.85           C  
ATOM    880  CB  ARG B 116     -21.231  49.050   8.545  1.00 39.85           C  
ATOM    881  O   ARG B 116     -18.337  48.522   9.260  1.00 39.85           O  
ATOM    882  CG  ARG B 116     -22.582  48.514   8.992  1.00 39.85           C  
ATOM    883  CD  ARG B 116     -23.432  48.071   7.808  1.00 39.85           C  
ATOM    884  NE  ARG B 116     -24.730  47.560   8.239  1.00 39.85           N  
ATOM    885  NH1 ARG B 116     -25.587  47.352   6.103  1.00 39.85           N  
ATOM    886  NH2 ARG B 116     -26.865  46.776   7.917  1.00 39.85           N  
ATOM    887  CZ  ARG B 116     -25.725  47.231   7.419  1.00 39.85           C  
ATOM    888  N   LYS B 117     -18.706  48.810  11.261  1.00 43.23           N  
ATOM    889  CA  LYS B 117     -17.731  47.863  11.793  1.00 43.23           C  
ATOM    890  C   LYS B 117     -18.120  46.426  11.457  1.00 43.23           C  
ATOM    891  CB  LYS B 117     -17.594  48.027  13.308  1.00 43.23           C  
ATOM    892  O   LYS B 117     -19.230  45.989  11.767  1.00 43.23           O  
ATOM    893  CG  LYS B 117     -16.870  49.297  13.729  1.00 43.23           C  
ATOM    894  CD  LYS B 117     -16.405  49.221  15.178  1.00 43.23           C  
ATOM    895  CE  LYS B 117     -15.664  50.485  15.595  1.00 43.23           C  
ATOM    896  NZ  LYS B 117     -15.175  50.400  17.004  1.00 43.23           N  
ATOM    897  N   ARG B 118     -17.916  46.015  10.219  1.00 41.12           N  
ATOM    898  CA  ARG B 118     -18.033  44.600   9.883  1.00 41.12           C  
ATOM    899  C   ARG B 118     -17.364  43.729  10.941  1.00 41.12           C  
ATOM    900  CB  ARG B 118     -17.420  44.321   8.510  1.00 41.12           C  
ATOM    901  O   ARG B 118     -16.203  43.950  11.291  1.00 41.12           O  
ATOM    902  CG  ARG B 118     -18.414  44.404   7.362  1.00 41.12           C  
ATOM    903  CD  ARG B 118     -17.739  44.191   6.015  1.00 41.12           C  
ATOM    904  NE  ARG B 118     -18.557  43.369   5.127  1.00 41.12           N  
ATOM    905  NH1 ARG B 118     -17.161  43.590   3.299  1.00 41.12           N  
ATOM    906  NH2 ARG B 118     -19.078  42.343   3.139  1.00 41.12           N  
ATOM    907  CZ  ARG B 118     -18.263  43.102   3.857  1.00 41.12           C  
ATOM    908  N   GLY B 119     -17.998  43.433  12.037  1.00 41.64           N  
ATOM    909  CA  GLY B 119     -17.575  42.412  12.982  1.00 41.64           C  
ATOM    910  C   GLY B 119     -16.716  41.333  12.350  1.00 41.64           C  
ATOM    911  O   GLY B 119     -16.885  41.008  11.173  1.00 41.64           O  
ATOM    912  N   ALA B 120     -15.414  41.374  12.367  1.00 47.34           N  
ATOM    913  CA  ALA B 120     -14.486  40.289  12.061  1.00 47.34           C  
ATOM    914  C   ALA B 120     -15.100  38.932  12.391  1.00 47.34           C  
ATOM    915  CB  ALA B 120     -13.177  40.477  12.825  1.00 47.34           C  
ATOM    916  O   ALA B 120     -15.550  38.704  13.517  1.00 47.34           O  
ATOM    917  N   LEU B 121     -16.041  38.384  11.631  1.00 50.33           N  
ATOM    918  CA  LEU B 121     -16.480  36.999  11.764  1.00 50.33           C  
ATOM    919  C   LEU B 121     -15.318  36.097  12.168  1.00 50.33           C  
ATOM    920  CB  LEU B 121     -17.094  36.502  10.453  1.00 50.33           C  
ATOM    921  O   LEU B 121     -14.271  36.096  11.516  1.00 50.33           O  
ATOM    922  CG  LEU B 121     -18.621  36.520  10.371  1.00 50.33           C  
ATOM    923  CD1 LEU B 121     -19.080  37.408   9.219  1.00 50.33           C  
ATOM    924  CD2 LEU B 121     -19.165  35.104  10.210  1.00 50.33           C  
ATOM    925  N   HIS B 122     -15.006  35.852  13.410  1.00 56.88           N  
ATOM    926  CA  HIS B 122     -14.058  34.832  13.845  1.00 56.88           C  
ATOM    927  C   HIS B 122     -14.051  33.643  12.890  1.00 56.88           C  
ATOM    928  CB  HIS B 122     -14.387  34.365  15.264  1.00 56.88           C  
ATOM    929  O   HIS B 122     -15.105  33.086  12.578  1.00 56.88           O  
ATOM    930  CG  HIS B 122     -13.181  34.012  16.074  1.00 56.88           C  
ATOM    931  CD2 HIS B 122     -12.763  32.826  16.577  1.00 56.88           C  
ATOM    932  ND1 HIS B 122     -12.242  34.945  16.457  1.00 56.88           N  
ATOM    933  CE1 HIS B 122     -11.296  34.346  17.161  1.00 56.88           C  
ATOM    934  NE2 HIS B 122     -11.589  33.060  17.249  1.00 56.88           N  
ATOM    935  N   PRO B 123     -12.983  33.495  12.098  1.00 59.85           N  
ATOM    936  CA  PRO B 123     -12.976  32.321  11.221  1.00 59.85           C  
ATOM    937  C   PRO B 123     -13.518  31.069  11.907  1.00 59.85           C  
ATOM    938  CB  PRO B 123     -11.495  32.153  10.869  1.00 59.85           C  
ATOM    939  O   PRO B 123     -13.200  30.811  13.071  1.00 59.85           O  
ATOM    940  CG  PRO B 123     -10.794  33.217  11.650  1.00 59.85           C  
ATOM    941  CD  PRO B 123     -11.809  33.942  12.486  1.00 59.85           C  
ATOM    942  N   GLN B 124     -14.706  30.652  11.664  1.00 69.98           N  
ATOM    943  CA  GLN B 124     -15.314  29.431  12.185  1.00 69.98           C  
ATOM    944  C   GLN B 124     -14.415  28.222  11.942  1.00 69.98           C  
ATOM    945  CB  GLN B 124     -16.686  29.202  11.549  1.00 69.98           C  
ATOM    946  O   GLN B 124     -13.939  28.010  10.825  1.00 69.98           O  
ATOM    947  CG  GLN B 124     -17.816  29.959  12.234  1.00 69.98           C  
ATOM    948  CD  GLN B 124     -19.100  29.155  12.311  1.00 69.98           C  
ATOM    949  NE2 GLN B 124     -20.061  29.490  11.457  1.00 69.98           N  
ATOM    950  OE1 GLN B 124     -19.227  28.239  13.130  1.00 69.98           O  
ATOM    951  N   VAL B 125     -13.682  27.788  12.994  1.00 82.29           N  
ATOM    952  CA  VAL B 125     -12.888  26.564  12.968  1.00 82.29           C  
ATOM    953  C   VAL B 125     -13.795  25.365  12.701  1.00 82.29           C  
ATOM    954  CB  VAL B 125     -12.112  26.362  14.289  1.00 82.29           C  
ATOM    955  O   VAL B 125     -14.793  25.167  13.398  1.00 82.29           O  
ATOM    956  CG1 VAL B 125     -11.344  25.042  14.267  1.00 82.29           C  
ATOM    957  CG2 VAL B 125     -11.162  27.533  14.533  1.00 82.29           C  
ATOM    958  N   ILE B 126     -13.609  24.704  11.617  1.00 89.93           N  
ATOM    959  CA  ILE B 126     -14.388  23.534  11.224  1.00 89.93           C  
ATOM    960  C   ILE B 126     -13.783  22.279  11.848  1.00 89.93           C  
ATOM    961  CB  ILE B 126     -14.455  23.390   9.688  1.00 89.93           C  
ATOM    962  O   ILE B 126     -12.583  22.027  11.712  1.00 89.93           O  
ATOM    963  CG1 ILE B 126     -15.054  24.654   9.058  1.00 89.93           C  
ATOM    964  CG2 ILE B 126     -15.262  22.149   9.296  1.00 89.93           C  
ATOM    965  CD1 ILE B 126     -14.913  24.717   7.544  1.00 89.93           C  
ATOM    966  N   MET B 127     -14.609  21.522  12.622  1.00 93.36           N  
ATOM    967  CA  MET B 127     -14.192  20.262  13.232  1.00 93.36           C  
ATOM    968  C   MET B 127     -14.686  19.072  12.416  1.00 93.36           C  
ATOM    969  CB  MET B 127     -14.709  20.162  14.668  1.00 93.36           C  
ATOM    970  O   MET B 127     -15.823  19.069  11.942  1.00 93.36           O  
ATOM    971  CG  MET B 127     -14.230  21.287  15.572  1.00 93.36           C  
ATOM    972  SD  MET B 127     -12.413  21.258  15.827  1.00 93.36           S  
ATOM    973  CE  MET B 127     -12.273  19.856  16.970  1.00 93.36           C  
ATOM    974  N   PHE B 128     -13.812  18.135  12.257  1.00 95.97           N  
ATOM    975  CA  PHE B 128     -14.156  16.920  11.527  1.00 95.97           C  
ATOM    976  C   PHE B 128     -14.081  15.702  12.439  1.00 95.97           C  
ATOM    977  CB  PHE B 128     -13.227  16.733  10.324  1.00 95.97           C  
ATOM    978  O   PHE B 128     -13.034  15.422  13.026  1.00 95.97           O  
ATOM    979  CG  PHE B 128     -13.537  15.512   9.501  1.00 95.97           C  
ATOM    980  CD1 PHE B 128     -12.874  14.313   9.733  1.00 95.97           C  
ATOM    981  CD2 PHE B 128     -14.494  15.563   8.495  1.00 95.97           C  
ATOM    982  CE1 PHE B 128     -13.160  13.181   8.973  1.00 95.97           C  
ATOM    983  CE2 PHE B 128     -14.784  14.436   7.732  1.00 95.97           C  
ATOM    984  CZ  PHE B 128     -14.116  13.246   7.972  1.00 95.97           C  
ATOM    985  N   PRO B 129     -15.168  15.025  12.560  1.00 96.93           N  
ATOM    986  CA  PRO B 129     -15.159  13.789  13.346  1.00 96.93           C  
ATOM    987  C   PRO B 129     -14.523  12.619  12.599  1.00 96.93           C  
ATOM    988  CB  PRO B 129     -16.645  13.526  13.607  1.00 96.93           C  
ATOM    989  O   PRO B 129     -15.193  11.947  11.811  1.00 96.93           O  
ATOM    990  CG  PRO B 129     -17.349  14.111  12.426  1.00 96.93           C  
ATOM    991  CD  PRO B 129     -16.572  15.304  11.949  1.00 96.93           C  
ATOM    992  N   CYS B 130     -13.338  12.362  12.873  1.00 96.86           N  
ATOM    993  CA  CYS B 130     -12.602  11.305  12.188  1.00 96.86           C  
ATOM    994  C   CYS B 130     -13.155   9.932  12.552  1.00 96.86           C  
ATOM    995  CB  CYS B 130     -11.115  11.375  12.534  1.00 96.86           C  
ATOM    996  O   CYS B 130     -13.181   9.561  13.727  1.00 96.86           O  
ATOM    997  SG  CYS B 130     -10.136  10.040  11.811  1.00 96.86           S  
ATOM    998  N   PRO B 131     -13.532   9.149  11.586  1.00 96.03           N  
ATOM    999  CA  PRO B 131     -14.097   7.822  11.843  1.00 96.03           C  
ATOM   1000  C   PRO B 131     -13.054   6.822  12.335  1.00 96.03           C  
ATOM   1001  CB  PRO B 131     -14.652   7.405  10.478  1.00 96.03           C  
ATOM   1002  O   PRO B 131     -13.402   5.825  12.973  1.00 96.03           O  
ATOM   1003  CG  PRO B 131     -13.877   8.215   9.488  1.00 96.03           C  
ATOM   1004  CD  PRO B 131     -13.530   9.533  10.117  1.00 96.03           C  
ATOM   1005  N   ALA B 132     -11.795   7.101  12.083  1.00 94.80           N  
ATOM   1006  CA  ALA B 132     -10.726   6.170  12.434  1.00 94.80           C  
ATOM   1007  C   ALA B 132     -10.332   6.316  13.901  1.00 94.80           C  
ATOM   1008  CB  ALA B 132      -9.512   6.390  11.535  1.00 94.80           C  
ATOM   1009  O   ALA B 132     -10.360   5.343  14.658  1.00 94.80           O  
ATOM   1010  N   CYS B 133     -10.041   7.583  14.374  1.00 95.28           N  
ATOM   1011  CA  CYS B 133      -9.598   7.780  15.750  1.00 95.28           C  
ATOM   1012  C   CYS B 133     -10.757   8.215  16.638  1.00 95.28           C  
ATOM   1013  CB  CYS B 133      -8.480   8.820  15.810  1.00 95.28           C  
ATOM   1014  O   CYS B 133     -10.628   8.247  17.864  1.00 95.28           O  
ATOM   1015  SG  CYS B 133      -9.032  10.504  15.462  1.00 95.28           S  
ATOM   1016  N   GLN B 134     -11.919   8.574  15.988  1.00 95.96           N  
ATOM   1017  CA  GLN B 134     -13.130   9.000  16.683  1.00 95.96           C  
ATOM   1018  C   GLN B 134     -12.904  10.314  17.426  1.00 95.96           C  
ATOM   1019  CB  GLN B 134     -13.598   7.919  17.659  1.00 95.96           C  
ATOM   1020  O   GLN B 134     -13.592  10.604  18.407  1.00 95.96           O  
ATOM   1021  CG  GLN B 134     -14.045   6.631  16.981  1.00 95.96           C  
ATOM   1022  CD  GLN B 134     -14.280   5.500  17.966  1.00 95.96           C  
ATOM   1023  NE2 GLN B 134     -14.282   4.269  17.466  1.00 95.96           N  
ATOM   1024  OE1 GLN B 134     -14.459   5.732  19.166  1.00 95.96           O  
ATOM   1025  N   GLY B 135     -11.962  11.017  17.028  1.00 95.74           N  
ATOM   1026  CA  GLY B 135     -11.701  12.342  17.567  1.00 95.74           C  
ATOM   1027  C   GLY B 135     -12.226  13.459  16.685  1.00 95.74           C  
ATOM   1028  O   GLY B 135     -12.538  13.237  15.514  1.00 95.74           O  
ATOM   1029  N   ASP B 136     -12.310  14.646  17.265  1.00 95.57           N  
ATOM   1030  CA  ASP B 136     -12.628  15.847  16.499  1.00 95.57           C  
ATOM   1031  C   ASP B 136     -11.357  16.571  16.061  1.00 95.57           C  
ATOM   1032  CB  ASP B 136     -13.514  16.788  17.318  1.00 95.57           C  
ATOM   1033  O   ASP B 136     -10.629  17.117  16.893  1.00 95.57           O  
ATOM   1034  CG  ASP B 136     -14.914  16.242  17.539  1.00 95.57           C  
ATOM   1035  OD1 ASP B 136     -15.502  15.673  16.594  1.00 95.57           O  
ATOM   1036  OD2 ASP B 136     -15.434  16.385  18.666  1.00 95.57           O  
ATOM   1037  N   VAL B 137     -11.174  16.549  14.784  1.00 95.38           N  
ATOM   1038  CA  VAL B 137      -9.937  17.114  14.256  1.00 95.38           C  
ATOM   1039  C   VAL B 137     -10.215  18.482  13.638  1.00 95.38           C  
ATOM   1040  CB  VAL B 137      -9.287  16.179  13.212  1.00 95.38           C  
ATOM   1041  O   VAL B 137     -11.204  18.657  12.922  1.00 95.38           O  
ATOM   1042  CG1 VAL B 137      -7.938  16.733  12.756  1.00 95.38           C  
ATOM   1043  CG2 VAL B 137      -9.124  14.772  13.783  1.00 95.38           C  
ATOM   1044  N   GLU B 138      -9.320  19.367  13.812  1.00 94.50           N  
ATOM   1045  CA  GLU B 138      -9.470  20.730  13.310  1.00 94.50           C  
ATOM   1046  C   GLU B 138      -8.921  20.859  11.892  1.00 94.50           C  
ATOM   1047  CB  GLU B 138      -8.770  21.726  14.238  1.00 94.50           C  
ATOM   1048  O   GLU B 138      -7.727  20.654  11.662  1.00 94.50           O  
ATOM   1049  CG  GLU B 138      -9.040  23.183  13.892  1.00 94.50           C  
ATOM   1050  CD  GLU B 138      -8.339  24.160  14.822  1.00 94.50           C  
ATOM   1051  OE1 GLU B 138      -8.210  25.353  14.464  1.00 94.50           O  
ATOM   1052  OE2 GLU B 138      -7.913  23.729  15.917  1.00 94.50           O  
ATOM   1053  N   LEU B 139      -9.693  21.317  10.892  1.00 93.19           N  
ATOM   1054  CA  LEU B 139      -9.321  21.367   9.483  1.00 93.19           C  
ATOM   1055  C   LEU B 139      -8.712  22.719   9.128  1.00 93.19           C  
ATOM   1056  CB  LEU B 139     -10.539  21.094   8.596  1.00 93.19           C  
ATOM   1057  O   LEU B 139      -8.007  22.844   8.125  1.00 93.19           O  
ATOM   1058  CG  LEU B 139     -11.173  19.708   8.724  1.00 93.19           C  
ATOM   1059  CD1 LEU B 139     -12.320  19.557   7.730  1.00 93.19           C  
ATOM   1060  CD2 LEU B 139     -10.127  18.619   8.511  1.00 93.19           C  
ATOM   1061  N   GLY B 140      -8.722  23.629   9.985  1.00 87.71           N  
ATOM   1062  CA  GLY B 140      -8.247  24.970   9.683  1.00 87.71           C  
ATOM   1063  C   GLY B 140      -9.286  25.827   8.985  1.00 87.71           C  
ATOM   1064  O   GLY B 140     -10.429  25.403   8.804  1.00 87.71           O  
ATOM   1065  N   GLU B 141      -8.939  26.947   8.472  1.00 87.50           N  
ATOM   1066  CA  GLU B 141      -9.827  27.959   7.908  1.00 87.50           C  
ATOM   1067  C   GLU B 141     -10.344  27.536   6.536  1.00 87.50           C  
ATOM   1068  CB  GLU B 141      -9.111  29.308   7.808  1.00 87.50           C  
ATOM   1069  O   GLU B 141     -11.470  27.870   6.161  1.00 87.50           O  
ATOM   1070  CG  GLU B 141      -8.890  29.988   9.151  1.00 87.50           C  
ATOM   1071  CD  GLU B 141      -8.194  31.335   9.034  1.00 87.50           C  
ATOM   1072  OE1 GLU B 141      -7.944  31.982  10.076  1.00 87.50           O  
ATOM   1073  OE2 GLU B 141      -7.898  31.748   7.890  1.00 87.50           O  
ATOM   1074  N   ARG B 142      -9.593  26.720   5.875  1.00 90.16           N  
ATOM   1075  CA  ARG B 142      -9.960  26.330   4.518  1.00 90.16           C  
ATOM   1076  C   ARG B 142     -10.745  25.023   4.518  1.00 90.16           C  
ATOM   1077  CB  ARG B 142      -8.714  26.193   3.641  1.00 90.16           C  
ATOM   1078  O   ARG B 142     -11.183  24.556   3.464  1.00 90.16           O  
ATOM   1079  CG  ARG B 142      -8.072  27.521   3.272  1.00 90.16           C  
ATOM   1080  CD  ARG B 142      -6.992  27.350   2.213  1.00 90.16           C  
ATOM   1081  NE  ARG B 142      -5.825  26.649   2.742  1.00 90.16           N  
ATOM   1082  NH1 ARG B 142      -4.357  28.397   2.387  1.00 90.16           N  
ATOM   1083  NH2 ARG B 142      -3.610  26.437   3.312  1.00 90.16           N  
ATOM   1084  CZ  ARG B 142      -4.600  27.163   2.812  1.00 90.16           C  
ATOM   1085  N   GLY B 143     -10.911  24.456   5.658  1.00 92.63           N  
ATOM   1086  CA  GLY B 143     -11.636  23.197   5.724  1.00 92.63           C  
ATOM   1087  C   GLY B 143     -10.998  22.097   4.898  1.00 92.63           C  
ATOM   1088  O   GLY B 143      -9.781  21.907   4.941  1.00 92.63           O  
ATOM   1089  N   LEU B 144     -11.816  21.382   4.084  1.00 93.77           N  
ATOM   1090  CA  LEU B 144     -11.341  20.252   3.293  1.00 93.77           C  
ATOM   1091  C   LEU B 144     -10.431  20.724   2.164  1.00 93.77           C  
ATOM   1092  CB  LEU B 144     -12.522  19.466   2.718  1.00 93.77           C  
ATOM   1093  O   LEU B 144      -9.496  20.018   1.779  1.00 93.77           O  
ATOM   1094  CG  LEU B 144     -13.340  18.645   3.716  1.00 93.77           C  
ATOM   1095  CD1 LEU B 144     -14.487  17.935   3.004  1.00 93.77           C  
ATOM   1096  CD2 LEU B 144     -12.450  17.640   4.439  1.00 93.77           C  
ATOM   1097  N   ALA B 145     -10.666  21.917   1.669  1.00 93.23           N  
ATOM   1098  CA  ALA B 145      -9.893  22.469   0.559  1.00 93.23           C  
ATOM   1099  C   ALA B 145      -8.437  22.688   0.960  1.00 93.23           C  
ATOM   1100  CB  ALA B 145     -10.513  23.779   0.078  1.00 93.23           C  
ATOM   1101  O   ALA B 145      -7.557  22.774   0.100  1.00 93.23           O  
ATOM   1102  N   GLY B 146      -8.188  22.755   2.271  1.00 92.63           N  
ATOM   1103  CA  GLY B 146      -6.837  22.981   2.759  1.00 92.63           C  
ATOM   1104  C   GLY B 146      -6.062  21.697   2.987  1.00 92.63           C  
ATOM   1105  O   GLY B 146      -4.859  21.730   3.253  1.00 92.63           O  
ATOM   1106  N   LEU B 147      -6.744  20.584   2.831  1.00 93.87           N  
ATOM   1107  CA  LEU B 147      -6.092  19.304   3.085  1.00 93.87           C  
ATOM   1108  C   LEU B 147      -5.426  18.773   1.821  1.00 93.87           C  
ATOM   1109  CB  LEU B 147      -7.103  18.282   3.611  1.00 93.87           C  
ATOM   1110  O   LEU B 147      -5.930  18.979   0.714  1.00 93.87           O  
ATOM   1111  CG  LEU B 147      -7.770  18.614   4.947  1.00 93.87           C  
ATOM   1112  CD1 LEU B 147      -8.781  17.534   5.318  1.00 93.87           C  
ATOM   1113  CD2 LEU B 147      -6.722  18.770   6.044  1.00 93.87           C  
ATOM   1114  N   PHE B 148      -4.325  18.050   2.033  1.00 93.55           N  
ATOM   1115  CA  PHE B 148      -3.604  17.445   0.920  1.00 93.55           C  
ATOM   1116  C   PHE B 148      -4.098  16.027   0.661  1.00 93.55           C  
ATOM   1117  CB  PHE B 148      -2.097  17.434   1.197  1.00 93.55           C  
ATOM   1118  O   PHE B 148      -4.509  15.328   1.590  1.00 93.55           O  
ATOM   1119  CG  PHE B 148      -1.474  18.804   1.224  1.00 93.55           C  
ATOM   1120  CD1 PHE B 148      -1.334  19.541   0.055  1.00 93.55           C  
ATOM   1121  CD2 PHE B 148      -1.029  19.354   2.419  1.00 93.55           C  
ATOM   1122  CE1 PHE B 148      -0.758  20.810   0.076  1.00 93.55           C  
ATOM   1123  CE2 PHE B 148      -0.453  20.620   2.448  1.00 93.55           C  
ATOM   1124  CZ  PHE B 148      -0.317  21.346   1.276  1.00 93.55           C  
ATOM   1125  N   ARG B 149      -4.000  15.692  -0.524  1.00 94.59           N  
ATOM   1126  CA  ARG B 149      -4.272  14.305  -0.887  1.00 94.59           C  
ATOM   1127  C   ARG B 149      -3.082  13.410  -0.557  1.00 94.59           C  
ATOM   1128  CB  ARG B 149      -4.614  14.196  -2.374  1.00 94.59           C  
ATOM   1129  O   ARG B 149      -1.929  13.815  -0.719  1.00 94.59           O  
ATOM   1130  CG  ARG B 149      -5.901  14.904  -2.764  1.00 94.59           C  
ATOM   1131  CD  ARG B 149      -6.306  14.590  -4.197  1.00 94.59           C  
ATOM   1132  NE  ARG B 149      -5.360  15.148  -5.159  1.00 94.59           N  
ATOM   1133  NH1 ARG B 149      -6.605  14.585  -7.023  1.00 94.59           N  
ATOM   1134  NH2 ARG B 149      -4.600  15.670  -7.263  1.00 94.59           N  
ATOM   1135  CZ  ARG B 149      -5.524  15.133  -6.479  1.00 94.59           C  
ATOM   1136  N   ASN B 150      -3.344  12.217  -0.069  1.00 95.71           N  
ATOM   1137  CA  ASN B 150      -2.308  11.210   0.136  1.00 95.71           C  
ATOM   1138  C   ASN B 150      -1.955  10.495  -1.165  1.00 95.71           C  
ATOM   1139  CB  ASN B 150      -2.746  10.197   1.197  1.00 95.71           C  
ATOM   1140  O   ASN B 150      -2.468   9.409  -1.440  1.00 95.71           O  
ATOM   1141  CG  ASN B 150      -1.611   9.304   1.656  1.00 95.71           C  
ATOM   1142  ND2 ASN B 150      -1.755   8.724   2.841  1.00 95.71           N  
ATOM   1143  OD1 ASN B 150      -0.611   9.138   0.952  1.00 95.71           O  
ATOM   1144  N   LEU B 151      -1.027  11.071  -1.892  1.00 93.88           N  
ATOM   1145  CA  LEU B 151      -0.703  10.580  -3.227  1.00 93.88           C  
ATOM   1146  C   LEU B 151      -0.040   9.209  -3.156  1.00 93.88           C  
ATOM   1147  CB  LEU B 151       0.214  11.567  -3.953  1.00 93.88           C  
ATOM   1148  O   LEU B 151      -0.233   8.374  -4.042  1.00 93.88           O  
ATOM   1149  CG  LEU B 151      -0.390  12.931  -4.291  1.00 93.88           C  
ATOM   1150  CD1 LEU B 151       0.645  13.813  -4.982  1.00 93.88           C  
ATOM   1151  CD2 LEU B 151      -1.629  12.767  -5.165  1.00 93.88           C  
ATOM   1152  N   THR B 152       0.674   9.007  -2.146  1.00 92.75           N  
ATOM   1153  CA  THR B 152       1.307   7.704  -1.972  1.00 92.75           C  
ATOM   1154  C   THR B 152       0.255   6.606  -1.839  1.00 92.75           C  
ATOM   1155  CB  THR B 152       2.226   7.690  -0.737  1.00 92.75           C  
ATOM   1156  O   THR B 152       0.329   5.583  -2.522  1.00 92.75           O  
ATOM   1157  CG2 THR B 152       2.862   6.318  -0.540  1.00 92.75           C  
ATOM   1158  OG1 THR B 152       3.263   8.665  -0.909  1.00 92.75           O  
ATOM   1159  N   LEU B 153      -0.673   6.848  -1.011  1.00 95.38           N  
ATOM   1160  CA  LEU B 153      -1.751   5.884  -0.821  1.00 95.38           C  
ATOM   1161  C   LEU B 153      -2.536   5.685  -2.113  1.00 95.38           C  
ATOM   1162  CB  LEU B 153      -2.691   6.344   0.296  1.00 95.38           C  
ATOM   1163  O   LEU B 153      -2.915   4.560  -2.447  1.00 95.38           O  
ATOM   1164  CG  LEU B 153      -3.816   5.379   0.677  1.00 95.38           C  
ATOM   1165  CD1 LEU B 153      -3.240   4.023   1.070  1.00 95.38           C  
ATOM   1166  CD2 LEU B 153      -4.657   5.958   1.809  1.00 95.38           C  
ATOM   1167  N   GLU B 154      -2.723   6.709  -2.837  1.00 96.18           N  
ATOM   1168  CA  GLU B 154      -3.403   6.620  -4.126  1.00 96.18           C  
ATOM   1169  C   GLU B 154      -2.643   5.713  -5.089  1.00 96.18           C  
ATOM   1170  CB  GLU B 154      -3.575   8.012  -4.739  1.00 96.18           C  
ATOM   1171  O   GLU B 154      -3.242   4.869  -5.758  1.00 96.18           O  
ATOM   1172  CG  GLU B 154      -4.782   8.773  -4.208  1.00 96.18           C  
ATOM   1173  CD  GLU B 154      -4.983  10.122  -4.879  1.00 96.18           C  
ATOM   1174  OE1 GLU B 154      -5.887  10.880  -4.459  1.00 96.18           O  
ATOM   1175  OE2 GLU B 154      -4.232  10.423  -5.833  1.00 96.18           O  
ATOM   1176  N   ARG B 155      -1.416   5.894  -5.133  1.00 95.34           N  
ATOM   1177  CA  ARG B 155      -0.584   5.093  -6.025  1.00 95.34           C  
ATOM   1178  C   ARG B 155      -0.568   3.631  -5.592  1.00 95.34           C  
ATOM   1179  CB  ARG B 155       0.843   5.643  -6.067  1.00 95.34           C  
ATOM   1180  O   ARG B 155      -0.633   2.729  -6.431  1.00 95.34           O  
ATOM   1181  CG  ARG B 155       0.970   6.973  -6.791  1.00 95.34           C  
ATOM   1182  CD  ARG B 155       2.424   7.331  -7.063  1.00 95.34           C  
ATOM   1183  NE  ARG B 155       3.147   7.626  -5.830  1.00 95.34           N  
ATOM   1184  NH1 ARG B 155       2.628   9.877  -5.820  1.00 95.34           N  
ATOM   1185  NH2 ARG B 155       3.912   8.985  -4.143  1.00 95.34           N  
ATOM   1186  CZ  ARG B 155       3.227   8.829  -5.267  1.00 95.34           C  
ATOM   1187  N   VAL B 156      -0.484   3.384  -4.358  1.00 95.41           N  
ATOM   1188  CA  VAL B 156      -0.502   2.019  -3.841  1.00 95.41           C  
ATOM   1189  C   VAL B 156      -1.816   1.340  -4.222  1.00 95.41           C  
ATOM   1190  CB  VAL B 156      -0.312   1.991  -2.308  1.00 95.41           C  
ATOM   1191  O   VAL B 156      -1.820   0.193  -4.674  1.00 95.41           O  
ATOM   1192  CG1 VAL B 156      -0.631   0.605  -1.750  1.00 95.41           C  
ATOM   1193  CG2 VAL B 156       1.112   2.404  -1.940  1.00 95.41           C  
ATOM   1194  N   VAL B 157      -2.904   2.018  -4.034  1.00 96.80           N  
ATOM   1195  CA  VAL B 157      -4.215   1.491  -4.395  1.00 96.80           C  
ATOM   1196  C   VAL B 157      -4.245   1.155  -5.885  1.00 96.80           C  
ATOM   1197  CB  VAL B 157      -5.343   2.490  -4.051  1.00 96.80           C  
ATOM   1198  O   VAL B 157      -4.713   0.083  -6.276  1.00 96.80           O  
ATOM   1199  CG1 VAL B 157      -6.656   2.070  -4.710  1.00 96.80           C  
ATOM   1200  CG2 VAL B 157      -5.513   2.601  -2.537  1.00 96.80           C  
ATOM   1201  N   GLU B 158      -3.707   2.009  -6.666  1.00 95.12           N  
ATOM   1202  CA  GLU B 158      -3.663   1.789  -8.108  1.00 95.12           C  
ATOM   1203  C   GLU B 158      -2.859   0.537  -8.450  1.00 95.12           C  
ATOM   1204  CB  GLU B 158      -3.068   3.007  -8.820  1.00 95.12           C  
ATOM   1205  O   GLU B 158      -3.301  -0.292  -9.247  1.00 95.12           O  
ATOM   1206  CG  GLU B 158      -3.049   2.883 -10.337  1.00 95.12           C  
ATOM   1207  CD  GLU B 158      -4.427   2.656 -10.938  1.00 95.12           C  
ATOM   1208  OE1 GLU B 158      -4.516   2.113 -12.063  1.00 95.12           O  
ATOM   1209  OE2 GLU B 158      -5.425   3.025 -10.280  1.00 95.12           O  
ATOM   1210  N   ARG B 159      -1.738   0.418  -7.849  1.00 93.01           N  
ATOM   1211  CA  ARG B 159      -0.901  -0.753  -8.092  1.00 93.01           C  
ATOM   1212  C   ARG B 159      -1.597  -2.028  -7.628  1.00 93.01           C  
ATOM   1213  CB  ARG B 159       0.448  -0.605  -7.385  1.00 93.01           C  
ATOM   1214  O   ARG B 159      -1.501  -3.067  -8.285  1.00 93.01           O  
ATOM   1215  CG  ARG B 159       1.288   0.554  -7.897  1.00 93.01           C  
ATOM   1216  CD  ARG B 159       1.609   0.408  -9.378  1.00 93.01           C  
ATOM   1217  NE  ARG B 159       2.445   1.503  -9.859  1.00 93.01           N  
ATOM   1218  NH1 ARG B 159       2.652   0.676 -12.006  1.00 93.01           N  
ATOM   1219  NH2 ARG B 159       3.674   2.645 -11.428  1.00 93.01           N  
ATOM   1220  CZ  ARG B 159       2.922   1.606 -11.097  1.00 93.01           C  
ATOM   1221  N   TYR B 160      -2.215  -1.947  -6.513  1.00 92.62           N  
ATOM   1222  CA  TYR B 160      -2.966  -3.099  -6.027  1.00 92.62           C  
ATOM   1223  C   TYR B 160      -4.040  -3.512  -7.027  1.00 92.62           C  
ATOM   1224  CB  TYR B 160      -3.607  -2.791  -4.671  1.00 92.62           C  
ATOM   1225  O   TYR B 160      -4.170  -4.693  -7.356  1.00 92.62           O  
ATOM   1226  CG  TYR B 160      -4.436  -3.925  -4.119  1.00 92.62           C  
ATOM   1227  CD1 TYR B 160      -5.822  -3.934  -4.262  1.00 92.62           C  
ATOM   1228  CD2 TYR B 160      -3.836  -4.988  -3.453  1.00 92.62           C  
ATOM   1229  CE1 TYR B 160      -6.590  -4.976  -3.753  1.00 92.62           C  
ATOM   1230  CE2 TYR B 160      -4.594  -6.035  -2.940  1.00 92.62           C  
ATOM   1231  OH  TYR B 160      -6.724  -7.055  -2.589  1.00 92.62           O  
ATOM   1232  CZ  TYR B 160      -5.968  -6.021  -3.095  1.00 92.62           C  
ATOM   1233  N   ARG B 161      -4.773  -2.542  -7.504  1.00 92.54           N  
ATOM   1234  CA  ARG B 161      -5.810  -2.827  -8.491  1.00 92.54           C  
ATOM   1235  C   ARG B 161      -5.218  -3.484  -9.733  1.00 92.54           C  
ATOM   1236  CB  ARG B 161      -6.551  -1.545  -8.878  1.00 92.54           C  
ATOM   1237  O   ARG B 161      -5.794  -4.428 -10.277  1.00 92.54           O  
ATOM   1238  CG  ARG B 161      -7.507  -1.039  -7.810  1.00 92.54           C  
ATOM   1239  CD  ARG B 161      -8.333   0.140  -8.304  1.00 92.54           C  
ATOM   1240  NE  ARG B 161      -9.312   0.567  -7.309  1.00 92.54           N  
ATOM   1241  NH1 ARG B 161      -9.000   2.827  -7.669  1.00 92.54           N  
ATOM   1242  NH2 ARG B 161     -10.515   2.110  -6.106  1.00 92.54           N  
ATOM   1243  CZ  ARG B 161      -9.607   1.834  -7.031  1.00 92.54           C  
ATOM   1244  N   GLN B 162      -4.122  -3.020 -10.160  1.00 88.42           N  
ATOM   1245  CA  GLN B 162      -3.438  -3.587 -11.317  1.00 88.42           C  
ATOM   1246  C   GLN B 162      -3.028  -5.034 -11.060  1.00 88.42           C  
ATOM   1247  CB  GLN B 162      -2.209  -2.749 -11.678  1.00 88.42           C  
ATOM   1248  O   GLN B 162      -3.165  -5.889 -11.937  1.00 88.42           O  
ATOM   1249  CG  GLN B 162      -2.546  -1.391 -12.278  1.00 88.42           C  
ATOM   1250  CD  GLN B 162      -1.338  -0.479 -12.381  1.00 88.42           C  
ATOM   1251  NE2 GLN B 162      -1.525   0.687 -12.988  1.00 88.42           N  
ATOM   1252  OE1 GLN B 162      -0.245  -0.820 -11.917  1.00 88.42           O  
ATOM   1253  N   SER B 163      -2.578  -5.354  -9.923  1.00 86.11           N  
ATOM   1254  CA  SER B 163      -2.126  -6.695  -9.570  1.00 86.11           C  
ATOM   1255  C   SER B 163      -3.285  -7.687  -9.572  1.00 86.11           C  
ATOM   1256  CB  SER B 163      -1.452  -6.690  -8.197  1.00 86.11           C  
ATOM   1257  O   SER B 163      -3.146  -8.811 -10.059  1.00 86.11           O  
ATOM   1258  OG  SER B 163      -2.377  -6.338  -7.183  1.00 86.11           O  
ATOM   1259  N   VAL B 164      -4.374  -7.287  -9.016  1.00 83.78           N  
ATOM   1260  CA  VAL B 164      -5.549  -8.149  -8.942  1.00 83.78           C  
ATOM   1261  C   VAL B 164      -6.114  -8.373 -10.343  1.00 83.78           C  
ATOM   1262  CB  VAL B 164      -6.634  -7.550  -8.019  1.00 83.78           C  
ATOM   1263  O   VAL B 164      -6.554  -9.478 -10.672  1.00 83.78           O  
ATOM   1264  CG1 VAL B 164      -7.924  -8.365  -8.104  1.00 83.78           C  
ATOM   1265  CG2 VAL B 164      -6.132  -7.487  -6.578  1.00 83.78           C  
ATOM   1266  N   SER B 165      -6.021  -7.387 -11.133  1.00 84.44           N  
ATOM   1267  CA  SER B 165      -6.563  -7.480 -12.484  1.00 84.44           C  
ATOM   1268  C   SER B 165      -5.723  -8.410 -13.353  1.00 84.44           C  
ATOM   1269  CB  SER B 165      -6.637  -6.096 -13.129  1.00 84.44           C  
ATOM   1270  O   SER B 165      -6.264  -9.193 -14.137  1.00 84.44           O  
ATOM   1271  OG  SER B 165      -5.338  -5.572 -13.347  1.00 84.44           O  
ATOM   1272  N   VAL B 166      -4.389  -8.337 -13.206  1.00 73.76           N  
ATOM   1273  CA  VAL B 166      -3.499  -9.104 -14.071  1.00 73.76           C  
ATOM   1274  C   VAL B 166      -3.398 -10.541 -13.563  1.00 73.76           C  
ATOM   1275  CB  VAL B 166      -2.094  -8.466 -14.149  1.00 73.76           C  
ATOM   1276  O   VAL B 166      -3.031 -11.447 -14.315  1.00 73.76           O  
ATOM   1277  CG1 VAL B 166      -2.146  -7.137 -14.900  1.00 73.76           C  
ATOM   1278  CG2 VAL B 166      -1.519  -8.270 -12.748  1.00 73.76           C  
ATOM   1279  N   GLY B 167      -3.532 -10.687 -12.257  1.00 66.54           N  
ATOM   1280  CA  GLY B 167      -3.413 -12.021 -11.690  1.00 66.54           C  
ATOM   1281  C   GLY B 167      -4.572 -12.930 -12.054  1.00 66.54           C  
ATOM   1282  O   GLY B 167      -4.434 -14.155 -12.041  1.00 66.54           O  
ATOM   1283  N   GLY B 168      -5.487 -12.487 -12.865  1.00 68.14           N  
ATOM   1284  CA  GLY B 168      -6.655 -13.286 -13.200  1.00 68.14           C  
ATOM   1285  C   GLY B 168      -6.945 -14.374 -12.183  1.00 68.14           C  
ATOM   1286  O   GLY B 168      -6.063 -14.762 -11.413  1.00 68.14           O  
ATOM   1287  N   ALA B 169      -8.180 -14.671 -11.931  1.00 74.24           N  
ATOM   1288  CA  ALA B 169      -8.586 -15.736 -11.017  1.00 74.24           C  
ATOM   1289  C   ALA B 169      -8.438 -17.106 -11.671  1.00 74.24           C  
ATOM   1290  CB  ALA B 169     -10.026 -15.522 -10.558  1.00 74.24           C  
ATOM   1291  O   ALA B 169      -8.760 -17.277 -12.849  1.00 74.24           O  
ATOM   1292  N   ILE B 170      -7.509 -17.898 -11.162  1.00 83.41           N  
ATOM   1293  CA  ILE B 170      -7.539 -19.305 -11.547  1.00 83.41           C  
ATOM   1294  C   ILE B 170      -8.809 -19.960 -11.009  1.00 83.41           C  
ATOM   1295  CB  ILE B 170      -6.290 -20.058 -11.036  1.00 83.41           C  
ATOM   1296  O   ILE B 170      -9.031 -19.995  -9.797  1.00 83.41           O  
ATOM   1297  CG1 ILE B 170      -5.012 -19.379 -11.543  1.00 83.41           C  
ATOM   1298  CG2 ILE B 170      -6.334 -21.529 -11.461  1.00 83.41           C  
ATOM   1299  CD1 ILE B 170      -4.839 -19.436 -13.054  1.00 83.41           C  
ATOM   1300  N   LEU B 171      -9.584 -20.478 -11.995  1.00 87.41           N  
ATOM   1301  CA  LEU B 171     -10.904 -20.977 -11.625  1.00 87.41           C  
ATOM   1302  C   LEU B 171     -10.863 -22.478 -11.360  1.00 87.41           C  
ATOM   1303  CB  LEU B 171     -11.922 -20.669 -12.726  1.00 87.41           C  
ATOM   1304  O   LEU B 171      -9.988 -23.179 -11.872  1.00 87.41           O  
ATOM   1305  CG  LEU B 171     -12.132 -19.192 -13.062  1.00 87.41           C  
ATOM   1306  CD1 LEU B 171     -13.074 -19.047 -14.253  1.00 87.41           C  
ATOM   1307  CD2 LEU B 171     -12.673 -18.440 -11.851  1.00 87.41           C  
ATOM   1308  N   CYS B 172     -11.842 -22.868 -10.501  1.00 90.15           N  
ATOM   1309  CA  CYS B 172     -12.018 -24.289 -10.224  1.00 90.15           C  
ATOM   1310  C   CYS B 172     -12.428 -25.043 -11.484  1.00 90.15           C  
ATOM   1311  CB  CYS B 172     -13.067 -24.496  -9.132  1.00 90.15           C  
ATOM   1312  O   CYS B 172     -13.303 -24.592 -12.226  1.00 90.15           O  
ATOM   1313  SG  CYS B 172     -13.406 -26.232  -8.768  1.00 90.15           S  
ATOM   1314  N   GLN B 173     -11.827 -26.204 -11.698  1.00 89.07           N  
ATOM   1315  CA  GLN B 173     -12.060 -26.946 -12.932  1.00 89.07           C  
ATOM   1316  C   GLN B 173     -13.193 -27.954 -12.762  1.00 89.07           C  
ATOM   1317  CB  GLN B 173     -10.784 -27.660 -13.380  1.00 89.07           C  
ATOM   1318  O   GLN B 173     -13.581 -28.627 -13.720  1.00 89.07           O  
ATOM   1319  CG  GLN B 173      -9.702 -26.720 -13.894  1.00 89.07           C  
ATOM   1320  CD  GLN B 173      -8.431 -27.448 -14.290  1.00 89.07           C  
ATOM   1321  NE2 GLN B 173      -7.734 -26.923 -15.292  1.00 89.07           N  
ATOM   1322  OE1 GLN B 173      -8.079 -28.474 -13.700  1.00 89.07           O  
ATOM   1323  N   LEU B 174     -13.783 -28.086 -11.662  1.00 89.15           N  
ATOM   1324  CA  LEU B 174     -14.819 -29.081 -11.407  1.00 89.15           C  
ATOM   1325  C   LEU B 174     -16.173 -28.413 -11.190  1.00 89.15           C  
ATOM   1326  CB  LEU B 174     -14.455 -29.933 -10.188  1.00 89.15           C  
ATOM   1327  O   LEU B 174     -17.217 -29.036 -11.394  1.00 89.15           O  
ATOM   1328  CG  LEU B 174     -15.387 -31.105  -9.877  1.00 89.15           C  
ATOM   1329  CD1 LEU B 174     -15.400 -32.093 -11.039  1.00 89.15           C  
ATOM   1330  CD2 LEU B 174     -14.965 -31.797  -8.586  1.00 89.15           C  
ATOM   1331  N   CYS B 175     -16.167 -27.125 -10.926  1.00 92.98           N  
ATOM   1332  CA  CYS B 175     -17.407 -26.426 -10.609  1.00 92.98           C  
ATOM   1333  C   CYS B 175     -18.331 -26.380 -11.821  1.00 92.98           C  
ATOM   1334  CB  CYS B 175     -17.115 -25.007 -10.125  1.00 92.98           C  
ATOM   1335  O   CYS B 175     -17.869 -26.237 -12.954  1.00 92.98           O  
ATOM   1336  SG  CYS B 175     -16.505 -24.927  -8.427  1.00 92.98           S  
ATOM   1337  N   LYS B 176     -19.603 -26.429 -11.525  1.00 91.09           N  
ATOM   1338  CA  LYS B 176     -20.590 -26.044 -12.530  1.00 91.09           C  
ATOM   1339  C   LYS B 176     -20.675 -24.526 -12.664  1.00 91.09           C  
ATOM   1340  CB  LYS B 176     -21.964 -26.617 -12.180  1.00 91.09           C  
ATOM   1341  O   LYS B 176     -20.449 -23.798 -11.695  1.00 91.09           O  
ATOM   1342  CG  LYS B 176     -22.039 -28.135 -12.253  1.00 91.09           C  
ATOM   1343  CD  LYS B 176     -23.436 -28.642 -11.920  1.00 91.09           C  
ATOM   1344  CE  LYS B 176     -23.484 -30.164 -11.878  1.00 91.09           C  
ATOM   1345  NZ  LYS B 176     -24.845 -30.666 -11.525  1.00 91.09           N  
ATOM   1346  N   PRO B 177     -20.968 -23.993 -13.792  1.00 89.21           N  
ATOM   1347  CA  PRO B 177     -21.046 -22.542 -13.976  1.00 89.21           C  
ATOM   1348  C   PRO B 177     -22.136 -21.897 -13.123  1.00 89.21           C  
ATOM   1349  CB  PRO B 177     -21.358 -22.391 -15.467  1.00 89.21           C  
ATOM   1350  O   PRO B 177     -23.218 -22.467 -12.962  1.00 89.21           O  
ATOM   1351  CG  PRO B 177     -20.934 -23.687 -16.079  1.00 89.21           C  
ATOM   1352  CD  PRO B 177     -21.062 -24.768 -15.045  1.00 89.21           C  
ATOM   1353  N   PRO B 178     -21.699 -20.770 -12.478  1.00 89.38           N  
ATOM   1354  CA  PRO B 178     -20.427 -20.053 -12.588  1.00 89.38           C  
ATOM   1355  C   PRO B 178     -19.352 -20.614 -11.659  1.00 89.38           C  
ATOM   1356  CB  PRO B 178     -20.794 -18.620 -12.195  1.00 89.38           C  
ATOM   1357  O   PRO B 178     -19.621 -20.875 -10.484  1.00 89.38           O  
ATOM   1358  CG  PRO B 178     -22.003 -18.760 -11.327  1.00 89.38           C  
ATOM   1359  CD  PRO B 178     -22.732 -20.012 -11.723  1.00 89.38           C  
ATOM   1360  N   PRO B 179     -18.206 -20.788 -12.098  1.00 90.71           N  
ATOM   1361  CA  PRO B 179     -17.153 -21.413 -11.293  1.00 90.71           C  
ATOM   1362  C   PRO B 179     -16.594 -20.477 -10.223  1.00 90.71           C  
ATOM   1363  CB  PRO B 179     -16.080 -21.763 -12.327  1.00 90.71           C  
ATOM   1364  O   PRO B 179     -16.621 -19.255 -10.392  1.00 90.71           O  
ATOM   1365  CG  PRO B 179     -16.290 -20.789 -13.441  1.00 90.71           C  
ATOM   1366  CD  PRO B 179     -17.747 -20.430 -13.492  1.00 90.71           C  
ATOM   1367  N   LEU B 180     -16.157 -21.046  -9.179  1.00 89.32           N  
ATOM   1368  CA  LEU B 180     -15.464 -20.320  -8.121  1.00 89.32           C  
ATOM   1369  C   LEU B 180     -13.963 -20.277  -8.384  1.00 89.32           C  
ATOM   1370  CB  LEU B 180     -15.737 -20.966  -6.760  1.00 89.32           C  
ATOM   1371  O   LEU B 180     -13.450 -21.041  -9.204  1.00 89.32           O  
ATOM   1372  CG  LEU B 180     -17.195 -20.980  -6.296  1.00 89.32           C  
ATOM   1373  CD1 LEU B 180     -17.351 -21.866  -5.064  1.00 89.32           C  
ATOM   1374  CD2 LEU B 180     -17.678 -19.563  -6.008  1.00 89.32           C  
ATOM   1375  N   GLU B 181     -13.354 -19.301  -7.675  1.00 87.81           N  
ATOM   1376  CA  GLU B 181     -11.900 -19.217  -7.766  1.00 87.81           C  
ATOM   1377  C   GLU B 181     -11.235 -20.427  -7.115  1.00 87.81           C  
ATOM   1378  CB  GLU B 181     -11.393 -17.927  -7.116  1.00 87.81           C  
ATOM   1379  O   GLU B 181     -11.672 -20.888  -6.059  1.00 87.81           O  
ATOM   1380  CG  GLU B 181     -11.604 -16.685  -7.970  1.00 87.81           C  
ATOM   1381  CD  GLU B 181     -11.034 -15.422  -7.344  1.00 87.81           C  
ATOM   1382  OE1 GLU B 181     -11.123 -14.341  -7.969  1.00 87.81           O  
ATOM   1383  OE2 GLU B 181     -10.494 -15.515  -6.219  1.00 87.81           O  
ATOM   1384  N   ALA B 182     -10.239 -20.923  -7.751  1.00 88.62           N  
ATOM   1385  CA  ALA B 182      -9.504 -22.071  -7.227  1.00 88.62           C  
ATOM   1386  C   ALA B 182      -8.640 -21.671  -6.034  1.00 88.62           C  
ATOM   1387  CB  ALA B 182      -8.640 -22.695  -8.320  1.00 88.62           C  
ATOM   1388  O   ALA B 182      -7.970 -20.636  -6.065  1.00 88.62           O  
ATOM   1389  N   THR B 183      -8.609 -22.570  -5.014  1.00 85.86           N  
ATOM   1390  CA  THR B 183      -7.820 -22.278  -3.822  1.00 85.86           C  
ATOM   1391  C   THR B 183      -6.817 -23.395  -3.550  1.00 85.86           C  
ATOM   1392  CB  THR B 183      -8.721 -22.082  -2.589  1.00 85.86           C  
ATOM   1393  O   THR B 183      -5.971 -23.275  -2.661  1.00 85.86           O  
ATOM   1394  CG2 THR B 183      -9.623 -20.863  -2.755  1.00 85.86           C  
ATOM   1395  OG1 THR B 183      -9.538 -23.246  -2.413  1.00 85.86           O  
ATOM   1396  N   LYS B 184      -6.966 -24.452  -4.365  1.00 85.40           N  
ATOM   1397  CA  LYS B 184      -6.082 -25.596  -4.159  1.00 85.40           C  
ATOM   1398  C   LYS B 184      -5.737 -26.269  -5.485  1.00 85.40           C  
ATOM   1399  CB  LYS B 184      -6.725 -26.608  -3.210  1.00 85.40           C  
ATOM   1400  O   LYS B 184      -6.524 -26.226  -6.432  1.00 85.40           O  
ATOM   1401  CG  LYS B 184      -6.978 -26.070  -1.809  1.00 85.40           C  
ATOM   1402  CD  LYS B 184      -7.486 -27.160  -0.875  1.00 85.40           C  
ATOM   1403  CE  LYS B 184      -7.751 -26.619   0.524  1.00 85.40           C  
ATOM   1404  NZ  LYS B 184      -8.104 -27.710   1.482  1.00 85.40           N  
ATOM   1405  N   GLY B 185      -4.551 -26.898  -5.581  1.00 83.67           N  
ATOM   1406  CA  GLY B 185      -4.148 -27.758  -6.683  1.00 83.67           C  
ATOM   1407  C   GLY B 185      -4.004 -29.214  -6.282  1.00 83.67           C  
ATOM   1408  O   GLY B 185      -3.712 -29.518  -5.124  1.00 83.67           O  
ATOM   1409  N   CYS B 186      -4.371 -30.106  -7.203  1.00 82.89           N  
ATOM   1410  CA  CYS B 186      -4.208 -31.536  -6.969  1.00 82.89           C  
ATOM   1411  C   CYS B 186      -3.095 -32.107  -7.840  1.00 82.89           C  
ATOM   1412  CB  CYS B 186      -5.515 -32.277  -7.246  1.00 82.89           C  
ATOM   1413  O   CYS B 186      -3.175 -32.059  -9.069  1.00 82.89           O  
ATOM   1414  SG  CYS B 186      -5.383 -34.072  -7.086  1.00 82.89           S  
ATOM   1415  N   THR B 187      -2.071 -32.619  -7.176  1.00 76.87           N  
ATOM   1416  CA  THR B 187      -0.901 -33.128  -7.882  1.00 76.87           C  
ATOM   1417  C   THR B 187      -1.276 -34.315  -8.765  1.00 76.87           C  
ATOM   1418  CB  THR B 187       0.207 -33.547  -6.898  1.00 76.87           C  
ATOM   1419  O   THR B 187      -0.813 -34.420  -9.903  1.00 76.87           O  
ATOM   1420  CG2 THR B 187       0.967 -32.333  -6.375  1.00 76.87           C  
ATOM   1421  OG1 THR B 187      -0.383 -34.241  -5.792  1.00 76.87           O  
ATOM   1422  N   GLU B 188      -2.129 -35.221  -8.270  1.00 79.04           N  
ATOM   1423  CA  GLU B 188      -2.512 -36.442  -8.972  1.00 79.04           C  
ATOM   1424  C   GLU B 188      -3.431 -36.136 -10.152  1.00 79.04           C  
ATOM   1425  CB  GLU B 188      -3.195 -37.422  -8.015  1.00 79.04           C  
ATOM   1426  O   GLU B 188      -3.263 -36.694 -11.238  1.00 79.04           O  
ATOM   1427  CG  GLU B 188      -2.261 -38.009  -6.966  1.00 79.04           C  
ATOM   1428  CD  GLU B 188      -2.933 -39.039  -6.072  1.00 79.04           C  
ATOM   1429  OE1 GLU B 188      -2.253 -39.619  -5.196  1.00 79.04           O  
ATOM   1430  OE2 GLU B 188      -4.150 -39.268  -6.251  1.00 79.04           O  
ATOM   1431  N   CYS B 189      -4.332 -35.182  -9.978  1.00 79.95           N  
ATOM   1432  CA  CYS B 189      -5.315 -34.866 -11.008  1.00 79.95           C  
ATOM   1433  C   CYS B 189      -4.782 -33.807 -11.965  1.00 79.95           C  
ATOM   1434  CB  CYS B 189      -6.619 -34.384 -10.374  1.00 79.95           C  
ATOM   1435  O   CYS B 189      -5.351 -33.589 -13.036  1.00 79.95           O  
ATOM   1436  SG  CYS B 189      -7.318 -35.541  -9.176  1.00 79.95           S  
ATOM   1437  N   ARG B 190      -3.705 -33.087 -11.541  1.00 79.41           N  
ATOM   1438  CA  ARG B 190      -3.140 -31.985 -12.313  1.00 79.41           C  
ATOM   1439  C   ARG B 190      -4.207 -30.950 -12.653  1.00 79.41           C  
ATOM   1440  CB  ARG B 190      -2.488 -32.507 -13.596  1.00 79.41           C  
ATOM   1441  O   ARG B 190      -4.328 -30.531 -13.806  1.00 79.41           O  
ATOM   1442  CG  ARG B 190      -1.312 -33.440 -13.354  1.00 79.41           C  
ATOM   1443  CD  ARG B 190      -0.638 -33.846 -14.657  1.00 79.41           C  
ATOM   1444  NE  ARG B 190       0.388 -34.862 -14.439  1.00 79.41           N  
ATOM   1445  NH1 ARG B 190       0.916 -35.105 -16.675  1.00 79.41           N  
ATOM   1446  NH2 ARG B 190       2.011 -36.349 -15.091  1.00 79.41           N  
ATOM   1447  CZ  ARG B 190       1.103 -35.436 -15.402  1.00 79.41           C  
ATOM   1448  N   ALA B 191      -5.018 -30.546 -11.652  1.00 85.45           N  
ATOM   1449  CA  ALA B 191      -6.120 -29.606 -11.836  1.00 85.45           C  
ATOM   1450  C   ALA B 191      -6.266 -28.689 -10.625  1.00 85.45           C  
ATOM   1451  CB  ALA B 191      -7.424 -30.357 -12.091  1.00 85.45           C  
ATOM   1452  O   ALA B 191      -5.603 -28.887  -9.604  1.00 85.45           O  
ATOM   1453  N   THR B 192      -7.028 -27.634 -10.848  1.00 88.97           N  
ATOM   1454  CA  THR B 192      -7.266 -26.652  -9.797  1.00 88.97           C  
ATOM   1455  C   THR B 192      -8.694 -26.759  -9.270  1.00 88.97           C  
ATOM   1456  CB  THR B 192      -7.009 -25.220 -10.302  1.00 88.97           C  
ATOM   1457  O   THR B 192      -9.635 -26.947 -10.044  1.00 88.97           O  
ATOM   1458  CG2 THR B 192      -5.540 -25.019 -10.662  1.00 88.97           C  
ATOM   1459  OG1 THR B 192      -7.812 -24.978 -11.464  1.00 88.97           O  
ATOM   1460  N   PHE B 193      -8.803 -26.582  -7.910  1.00 90.64           N  
ATOM   1461  CA  PHE B 193     -10.103 -26.815  -7.292  1.00 90.64           C  
ATOM   1462  C   PHE B 193     -10.421 -25.726  -6.274  1.00 90.64           C  
ATOM   1463  CB  PHE B 193     -10.140 -28.190  -6.617  1.00 90.64           C  
ATOM   1464  O   PHE B 193      -9.516 -25.171  -5.648  1.00 90.64           O  
ATOM   1465  CG  PHE B 193      -9.931 -29.338  -7.568  1.00 90.64           C  
ATOM   1466  CD1 PHE B 193     -10.999 -29.878  -8.273  1.00 90.64           C  
ATOM   1467  CD2 PHE B 193      -8.665 -29.877  -7.756  1.00 90.64           C  
ATOM   1468  CE1 PHE B 193     -10.809 -30.941  -9.153  1.00 90.64           C  
ATOM   1469  CE2 PHE B 193      -8.467 -30.939  -8.634  1.00 90.64           C  
ATOM   1470  CZ  PHE B 193      -9.540 -31.470  -9.331  1.00 90.64           C  
ATOM   1471  N   CYS B 194     -11.713 -25.361  -6.202  1.00 91.65           N  
ATOM   1472  CA  CYS B 194     -12.179 -24.552  -5.081  1.00 91.65           C  
ATOM   1473  C   CYS B 194     -12.267 -25.383  -3.807  1.00 91.65           C  
ATOM   1474  CB  CYS B 194     -13.543 -23.937  -5.395  1.00 91.65           C  
ATOM   1475  O   CYS B 194     -12.088 -26.602  -3.842  1.00 91.65           O  
ATOM   1476  SG  CYS B 194     -14.896 -25.134  -5.406  1.00 91.65           S  
ATOM   1477  N   ASN B 195     -12.404 -24.730  -2.712  1.00 89.47           N  
ATOM   1478  CA  ASN B 195     -12.447 -25.427  -1.430  1.00 89.47           C  
ATOM   1479  C   ASN B 195     -13.593 -26.433  -1.376  1.00 89.47           C  
ATOM   1480  CB  ASN B 195     -12.564 -24.426  -0.279  1.00 89.47           C  
ATOM   1481  O   ASN B 195     -13.435 -27.532  -0.842  1.00 89.47           O  
ATOM   1482  CG  ASN B 195     -11.222 -23.862   0.144  1.00 89.47           C  
ATOM   1483  ND2 ASN B 195     -11.242 -22.692   0.772  1.00 89.47           N  
ATOM   1484  OD1 ASN B 195     -10.176 -24.472  -0.092  1.00 89.47           O  
ATOM   1485  N   GLU B 196     -14.728 -26.149  -2.074  1.00 90.61           N  
ATOM   1486  CA  GLU B 196     -15.914 -27.000  -2.057  1.00 90.61           C  
ATOM   1487  C   GLU B 196     -15.709 -28.251  -2.906  1.00 90.61           C  
ATOM   1488  CB  GLU B 196     -17.140 -26.226  -2.549  1.00 90.61           C  
ATOM   1489  O   GLU B 196     -16.053 -29.358  -2.485  1.00 90.61           O  
ATOM   1490  CG  GLU B 196     -17.503 -25.032  -1.678  1.00 90.61           C  
ATOM   1491  CD  GLU B 196     -17.859 -25.417  -0.250  1.00 90.61           C  
ATOM   1492  OE1 GLU B 196     -17.505 -24.667   0.687  1.00 90.61           O  
ATOM   1493  OE2 GLU B 196     -18.496 -26.479  -0.068  1.00 90.61           O  
ATOM   1494  N   CYS B 197     -15.113 -28.128  -3.941  1.00 92.09           N  
ATOM   1495  CA  CYS B 197     -14.937 -29.232  -4.878  1.00 92.09           C  
ATOM   1496  C   CYS B 197     -13.750 -30.102  -4.479  1.00 92.09           C  
ATOM   1497  CB  CYS B 197     -14.738 -28.704  -6.298  1.00 92.09           C  
ATOM   1498  O   CYS B 197     -13.711 -31.291  -4.799  1.00 92.09           O  
ATOM   1499  SG  CYS B 197     -16.247 -28.060  -7.053  1.00 92.09           S  
ATOM   1500  N   PHE B 198     -12.731 -29.481  -3.786  1.00 87.73           N  
ATOM   1501  CA  PHE B 198     -11.562 -30.247  -3.370  1.00 87.73           C  
ATOM   1502  C   PHE B 198     -11.946 -31.307  -2.344  1.00 87.73           C  
ATOM   1503  CB  PHE B 198     -10.489 -29.320  -2.789  1.00 87.73           C  
ATOM   1504  O   PHE B 198     -11.333 -32.375  -2.288  1.00 87.73           O  
ATOM   1505  CG  PHE B 198      -9.167 -29.997  -2.547  1.00 87.73           C  
ATOM   1506  CD1 PHE B 198      -8.764 -30.325  -1.259  1.00 87.73           C  
ATOM   1507  CD2 PHE B 198      -8.328 -30.306  -3.610  1.00 87.73           C  
ATOM   1508  CE1 PHE B 198      -7.541 -30.952  -1.032  1.00 87.73           C  
ATOM   1509  CE2 PHE B 198      -7.104 -30.933  -3.391  1.00 87.73           C  
ATOM   1510  CZ  PHE B 198      -6.712 -31.254  -2.102  1.00 87.73           C  
ATOM   1511  N   LYS B 199     -12.954 -31.032  -1.533  1.00 83.42           N  
ATOM   1512  CA  LYS B 199     -13.415 -31.935  -0.483  1.00 83.42           C  
ATOM   1513  C   LYS B 199     -14.197 -33.107  -1.069  1.00 83.42           C  
ATOM   1514  CB  LYS B 199     -14.279 -31.183   0.531  1.00 83.42           C  
ATOM   1515  O   LYS B 199     -14.458 -34.094  -0.378  1.00 83.42           O  
ATOM   1516  CG  LYS B 199     -13.510 -30.180   1.377  1.00 83.42           C  
ATOM   1517  CD  LYS B 199     -14.417 -29.486   2.385  1.00 83.42           C  
ATOM   1518  CE  LYS B 199     -13.662 -28.436   3.188  1.00 83.42           C  
ATOM   1519  NZ  LYS B 199     -14.558 -27.723   4.148  1.00 83.42           N  
ATOM   1520  N   LEU B 200     -14.481 -33.141  -2.325  1.00 71.26           N  
ATOM   1521  CA  LEU B 200     -15.256 -34.203  -2.957  1.00 71.26           C  
ATOM   1522  C   LEU B 200     -14.357 -35.369  -3.355  1.00 71.26           C  
ATOM   1523  CB  LEU B 200     -15.993 -33.669  -4.188  1.00 71.26           C  
ATOM   1524  O   LEU B 200     -14.772 -36.529  -3.291  1.00 71.26           O  
ATOM   1525  CG  LEU B 200     -17.100 -32.647  -3.925  1.00 71.26           C  
ATOM   1526  CD1 LEU B 200     -17.578 -32.033  -5.237  1.00 71.26           C  
ATOM   1527  CD2 LEU B 200     -18.261 -33.296  -3.179  1.00 71.26           C  
TER    1528      LEU B 200                                                      
ATOM   1529  N   MET C   1      -7.234 -36.395 -24.317  1.00 41.66           N  
ATOM   1530  CA  MET C   1      -7.975 -35.160 -24.078  1.00 41.66           C  
ATOM   1531  C   MET C   1      -7.578 -34.537 -22.744  1.00 41.66           C  
ATOM   1532  CB  MET C   1      -9.482 -35.423 -24.105  1.00 41.66           C  
ATOM   1533  O   MET C   1      -7.765 -33.337 -22.535  1.00 41.66           O  
ATOM   1534  CG  MET C   1     -10.085 -35.392 -25.500  1.00 41.66           C  
ATOM   1535  SD  MET C   1     -11.898 -35.114 -25.476  1.00 41.66           S  
ATOM   1536  CE  MET C   1     -12.465 -36.744 -24.917  1.00 41.66           C  
ATOM   1537  N   ALA C   2      -7.091 -35.385 -21.808  1.00 49.80           N  
ATOM   1538  CA  ALA C   2      -6.708 -35.064 -20.435  1.00 49.80           C  
ATOM   1539  C   ALA C   2      -5.323 -34.425 -20.388  1.00 49.80           C  
ATOM   1540  CB  ALA C   2      -6.742 -36.319 -19.566  1.00 49.80           C  
ATOM   1541  O   ALA C   2      -5.083 -33.508 -19.599  1.00 49.80           O  
ATOM   1542  N   GLU C   3      -4.518 -34.859 -21.448  1.00 53.39           N  
ATOM   1543  CA  GLU C   3      -3.148 -34.356 -21.411  1.00 53.39           C  
ATOM   1544  C   GLU C   3      -3.081 -32.902 -21.869  1.00 53.39           C  
ATOM   1545  CB  GLU C   3      -2.233 -35.224 -22.278  1.00 53.39           C  
ATOM   1546  O   GLU C   3      -2.345 -32.098 -21.293  1.00 53.39           O  
ATOM   1547  CG  GLU C   3      -2.046 -36.639 -21.750  1.00 53.39           C  
ATOM   1548  CD  GLU C   3      -0.967 -37.417 -22.488  1.00 53.39           C  
ATOM   1549  OE1 GLU C   3      -0.049 -37.955 -21.828  1.00 53.39           O  
ATOM   1550  OE2 GLU C   3      -1.041 -37.488 -23.735  1.00 53.39           O  
ATOM   1551  N   GLY C   4      -3.931 -32.470 -22.889  1.00 53.02           N  
ATOM   1552  CA  GLY C   4      -3.971 -31.110 -23.403  1.00 53.02           C  
ATOM   1553  C   GLY C   4      -4.517 -30.110 -22.402  1.00 53.02           C  
ATOM   1554  O   GLY C   4      -3.985 -29.006 -22.266  1.00 53.02           O  
ATOM   1555  N   GLU C   5      -5.608 -30.396 -21.693  1.00 58.20           N  
ATOM   1556  CA  GLU C   5      -6.213 -29.536 -20.679  1.00 58.20           C  
ATOM   1557  C   GLU C   5      -5.268 -29.326 -19.499  1.00 58.20           C  
ATOM   1558  CB  GLU C   5      -7.538 -30.128 -20.193  1.00 58.20           C  
ATOM   1559  O   GLU C   5      -5.199 -28.230 -18.941  1.00 58.20           O  
ATOM   1560  CG  GLU C   5      -8.670 -30.013 -21.204  1.00 58.20           C  
ATOM   1561  CD  GLU C   5      -9.978 -30.612 -20.710  1.00 58.20           C  
ATOM   1562  OE1 GLU C   5     -11.049 -30.007 -20.944  1.00 58.20           O  
ATOM   1563  OE2 GLU C   5      -9.931 -31.694 -20.084  1.00 58.20           O  
ATOM   1564  N   ASP C   6      -4.444 -30.381 -19.211  1.00 61.04           N  
ATOM   1565  CA  ASP C   6      -3.497 -30.304 -18.103  1.00 61.04           C  
ATOM   1566  C   ASP C   6      -2.369 -29.323 -18.411  1.00 61.04           C  
ATOM   1567  CB  ASP C   6      -2.921 -31.687 -17.792  1.00 61.04           C  
ATOM   1568  O   ASP C   6      -1.961 -28.546 -17.545  1.00 61.04           O  
ATOM   1569  CG  ASP C   6      -3.947 -32.639 -17.203  1.00 61.04           C  
ATOM   1570  OD1 ASP C   6      -5.017 -32.178 -16.751  1.00 61.04           O  
ATOM   1571  OD2 ASP C   6      -3.681 -33.860 -17.187  1.00 61.04           O  
ATOM   1572  N   MET C   7      -2.014 -29.294 -19.727  1.00 62.85           N  
ATOM   1573  CA  MET C   7      -0.914 -28.426 -20.140  1.00 62.85           C  
ATOM   1574  C   MET C   7      -1.337 -26.962 -20.115  1.00 62.85           C  
ATOM   1575  CB  MET C   7      -0.426 -28.806 -21.539  1.00 62.85           C  
ATOM   1576  O   MET C   7      -0.563 -26.094 -19.709  1.00 62.85           O  
ATOM   1577  CG  MET C   7       0.912 -28.188 -21.910  1.00 62.85           C  
ATOM   1578  SD  MET C   7       1.521 -28.758 -23.544  1.00 62.85           S  
ATOM   1579  CE  MET C   7       2.166 -30.393 -23.093  1.00 62.85           C  
ATOM   1580  N   GLN C   8      -2.631 -26.744 -20.355  1.00 74.47           N  
ATOM   1581  CA  GLN C   8      -3.154 -25.382 -20.364  1.00 74.47           C  
ATOM   1582  C   GLN C   8      -3.275 -24.829 -18.947  1.00 74.47           C  
ATOM   1583  CB  GLN C   8      -4.513 -25.332 -21.064  1.00 74.47           C  
ATOM   1584  O   GLN C   8      -2.982 -23.656 -18.705  1.00 74.47           O  
ATOM   1585  CG  GLN C   8      -4.429 -25.465 -22.579  1.00 74.47           C  
ATOM   1586  CD  GLN C   8      -5.606 -26.221 -23.167  1.00 74.47           C  
ATOM   1587  NE2 GLN C   8      -5.363 -26.940 -24.258  1.00 74.47           N  
ATOM   1588  OE1 GLN C   8      -6.724 -26.160 -22.646  1.00 74.47           O  
ATOM   1589  N   THR C   9      -3.430 -25.703 -18.006  1.00 81.28           N  
ATOM   1590  CA  THR C   9      -3.597 -25.283 -16.620  1.00 81.28           C  
ATOM   1591  C   THR C   9      -2.260 -24.862 -16.017  1.00 81.28           C  
ATOM   1592  CB  THR C   9      -4.216 -26.406 -15.767  1.00 81.28           C  
ATOM   1593  O   THR C   9      -2.175 -23.837 -15.338  1.00 81.28           O  
ATOM   1594  CG2 THR C   9      -4.473 -25.935 -14.339  1.00 81.28           C  
ATOM   1595  OG1 THR C   9      -5.458 -26.815 -16.354  1.00 81.28           O  
ATOM   1596  N   PHE C  10      -1.247 -25.614 -16.354  1.00 81.52           N  
ATOM   1597  CA  PHE C  10       0.085 -25.304 -15.848  1.00 81.52           C  
ATOM   1598  C   PHE C  10       0.536 -23.927 -16.319  1.00 81.52           C  
ATOM   1599  CB  PHE C  10       1.093 -26.368 -16.294  1.00 81.52           C  
ATOM   1600  O   PHE C  10       0.966 -23.099 -15.513  1.00 81.52           O  
ATOM   1601  CG  PHE C  10       2.523 -26.018 -15.981  1.00 81.52           C  
ATOM   1602  CD1 PHE C  10       3.350 -25.477 -16.957  1.00 81.52           C  
ATOM   1603  CD2 PHE C  10       3.040 -26.232 -14.710  1.00 81.52           C  
ATOM   1604  CE1 PHE C  10       4.674 -25.153 -16.670  1.00 81.52           C  
ATOM   1605  CE2 PHE C  10       4.362 -25.910 -14.416  1.00 81.52           C  
ATOM   1606  CZ  PHE C  10       5.177 -25.372 -15.397  1.00 81.52           C  
ATOM   1607  N   THR C  11       0.428 -23.685 -17.560  1.00 80.14           N  
ATOM   1608  CA  THR C  11       0.888 -22.426 -18.135  1.00 80.14           C  
ATOM   1609  C   THR C  11       0.054 -21.258 -17.616  1.00 80.14           C  
ATOM   1610  CB  THR C  11       0.827 -22.460 -19.673  1.00 80.14           C  
ATOM   1611  O   THR C  11       0.588 -20.182 -17.340  1.00 80.14           O  
ATOM   1612  CG2 THR C  11       1.484 -21.223 -20.277  1.00 80.14           C  
ATOM   1613  OG1 THR C  11       1.508 -23.628 -20.147  1.00 80.14           O  
ATOM   1614  N   SER C  12      -1.174 -21.505 -17.393  1.00 83.18           N  
ATOM   1615  CA  SER C  12      -2.062 -20.454 -16.908  1.00 83.18           C  
ATOM   1616  C   SER C  12      -1.703 -20.040 -15.485  1.00 83.18           C  
ATOM   1617  CB  SER C  12      -3.519 -20.915 -16.961  1.00 83.18           C  
ATOM   1618  O   SER C  12      -1.681 -18.850 -15.166  1.00 83.18           O  
ATOM   1619  OG  SER C  12      -3.915 -21.178 -18.296  1.00 83.18           O  
ATOM   1620  N   ILE C  13      -1.420 -21.074 -14.705  1.00 85.17           N  
ATOM   1621  CA  ILE C  13      -1.078 -20.792 -13.315  1.00 85.17           C  
ATOM   1622  C   ILE C  13       0.280 -20.097 -13.249  1.00 85.17           C  
ATOM   1623  CB  ILE C  13      -1.064 -22.080 -12.463  1.00 85.17           C  
ATOM   1624  O   ILE C  13       0.456 -19.134 -12.500  1.00 85.17           O  
ATOM   1625  CG1 ILE C  13      -2.464 -22.703 -12.413  1.00 85.17           C  
ATOM   1626  CG2 ILE C  13      -0.543 -21.790 -11.053  1.00 85.17           C  
ATOM   1627  CD1 ILE C  13      -2.497 -24.105 -11.820  1.00 85.17           C  
ATOM   1628  N   MET C  14       1.190 -20.597 -14.016  1.00 85.41           N  
ATOM   1629  CA  MET C  14       2.507 -19.967 -14.045  1.00 85.41           C  
ATOM   1630  C   MET C  14       2.410 -18.526 -14.533  1.00 85.41           C  
ATOM   1631  CB  MET C  14       3.463 -20.759 -14.939  1.00 85.41           C  
ATOM   1632  O   MET C  14       3.035 -17.630 -13.963  1.00 85.41           O  
ATOM   1633  CG  MET C  14       4.053 -21.989 -14.269  1.00 85.41           C  
ATOM   1634  SD  MET C  14       4.937 -21.585 -12.713  1.00 85.41           S  
ATOM   1635  CE  MET C  14       6.358 -20.675 -13.380  1.00 85.41           C  
ATOM   1636  N   ASP C  15       1.671 -18.286 -15.571  1.00 84.63           N  
ATOM   1637  CA  ASP C  15       1.491 -16.940 -16.105  1.00 84.63           C  
ATOM   1638  C   ASP C  15       0.874 -16.013 -15.061  1.00 84.63           C  
ATOM   1639  CB  ASP C  15       0.618 -16.973 -17.362  1.00 84.63           C  
ATOM   1640  O   ASP C  15       1.301 -14.866 -14.912  1.00 84.63           O  
ATOM   1641  CG  ASP C  15       0.567 -15.638 -18.084  1.00 84.63           C  
ATOM   1642  OD1 ASP C  15       1.629 -15.134 -18.509  1.00 84.63           O  
ATOM   1643  OD2 ASP C  15      -0.544 -15.084 -18.226  1.00 84.63           O  
ATOM   1644  N   ALA C  16      -0.087 -16.560 -14.389  1.00 85.68           N  
ATOM   1645  CA  ALA C  16      -0.729 -15.774 -13.339  1.00 85.68           C  
ATOM   1646  C   ALA C  16       0.267 -15.404 -12.244  1.00 85.68           C  
ATOM   1647  CB  ALA C  16      -1.908 -16.542 -12.745  1.00 85.68           C  
ATOM   1648  O   ALA C  16       0.303 -14.257 -11.791  1.00 85.68           O  
ATOM   1649  N   LEU C  17       1.070 -16.329 -11.923  1.00 86.56           N  
ATOM   1650  CA  LEU C  17       2.064 -16.096 -10.882  1.00 86.56           C  
ATOM   1651  C   LEU C  17       3.076 -15.043 -11.322  1.00 86.56           C  
ATOM   1652  CB  LEU C  17       2.787 -17.399 -10.528  1.00 86.56           C  
ATOM   1653  O   LEU C  17       3.441 -14.162 -10.542  1.00 86.56           O  
ATOM   1654  CG  LEU C  17       2.014 -18.386  -9.653  1.00 86.56           C  
ATOM   1655  CD1 LEU C  17       2.784 -19.697  -9.526  1.00 86.56           C  
ATOM   1656  CD2 LEU C  17       1.742 -17.784  -8.279  1.00 86.56           C  
ATOM   1657  N   VAL C  18       3.518 -15.167 -12.500  1.00 84.72           N  
ATOM   1658  CA  VAL C  18       4.516 -14.236 -13.018  1.00 84.72           C  
ATOM   1659  C   VAL C  18       3.917 -12.834 -13.106  1.00 84.72           C  
ATOM   1660  CB  VAL C  18       5.042 -14.679 -14.401  1.00 84.72           C  
ATOM   1661  O   VAL C  18       4.565 -11.851 -12.739  1.00 84.72           O  
ATOM   1662  CG1 VAL C  18       5.853 -13.562 -15.054  1.00 84.72           C  
ATOM   1663  CG2 VAL C  18       5.883 -15.948 -14.270  1.00 84.72           C  
ATOM   1664  N   ARG C  19       2.712 -12.721 -13.581  1.00 86.40           N  
ATOM   1665  CA  ARG C  19       2.049 -11.427 -13.713  1.00 86.40           C  
ATOM   1666  C   ARG C  19       1.862 -10.766 -12.352  1.00 86.40           C  
ATOM   1667  CB  ARG C  19       0.696 -11.585 -14.409  1.00 86.40           C  
ATOM   1668  O   ARG C  19       2.135  -9.575 -12.191  1.00 86.40           O  
ATOM   1669  CG  ARG C  19       0.799 -11.863 -15.900  1.00 86.40           C  
ATOM   1670  CD  ARG C  19      -0.572 -11.914 -16.561  1.00 86.40           C  
ATOM   1671  NE  ARG C  19      -0.494 -12.431 -17.924  1.00 86.40           N  
ATOM   1672  NH1 ARG C  19      -1.296 -10.506 -18.920  1.00 86.40           N  
ATOM   1673  NH2 ARG C  19      -0.729 -12.317 -20.206  1.00 86.40           N  
ATOM   1674  CZ  ARG C  19      -0.840 -11.750 -19.014  1.00 86.40           C  
ATOM   1675  N   ILE C  20       1.471 -11.546 -11.429  1.00 85.57           N  
ATOM   1676  CA  ILE C  20       1.255 -11.014 -10.088  1.00 85.57           C  
ATOM   1677  C   ILE C  20       2.589 -10.585  -9.481  1.00 85.57           C  
ATOM   1678  CB  ILE C  20       0.559 -12.049  -9.175  1.00 85.57           C  
ATOM   1679  O   ILE C  20       2.682  -9.523  -8.861  1.00 85.57           O  
ATOM   1680  CG1 ILE C  20      -0.905 -12.231  -9.593  1.00 85.57           C  
ATOM   1681  CG2 ILE C  20       0.661 -11.628  -7.706  1.00 85.57           C  
ATOM   1682  CD1 ILE C  20      -1.590 -13.426  -8.945  1.00 85.57           C  
ATOM   1683  N   SER C  21       3.549 -11.434  -9.640  1.00 85.09           N  
ATOM   1684  CA  SER C  21       4.869 -11.126  -9.101  1.00 85.09           C  
ATOM   1685  C   SER C  21       5.412  -9.823  -9.677  1.00 85.09           C  
ATOM   1686  CB  SER C  21       5.846 -12.267  -9.389  1.00 85.09           C  
ATOM   1687  O   SER C  21       5.972  -9.001  -8.949  1.00 85.09           O  
ATOM   1688  OG  SER C  21       7.128 -11.978  -8.857  1.00 85.09           O  
ATOM   1689  N   THR C  22       5.232  -9.645 -10.934  1.00 85.22           N  
ATOM   1690  CA  THR C  22       5.684  -8.422 -11.588  1.00 85.22           C  
ATOM   1691  C   THR C  22       4.921  -7.211 -11.058  1.00 85.22           C  
ATOM   1692  CB  THR C  22       5.515  -8.511 -13.116  1.00 85.22           C  
ATOM   1693  O   THR C  22       5.509  -6.152 -10.830  1.00 85.22           O  
ATOM   1694  CG2 THR C  22       6.344  -9.652 -13.696  1.00 85.22           C  
ATOM   1695  OG1 THR C  22       4.134  -8.734 -13.426  1.00 85.22           O  
ATOM   1696  N   SER C  23       3.664  -7.389 -10.916  1.00 87.64           N  
ATOM   1697  CA  SER C  23       2.838  -6.305 -10.393  1.00 87.64           C  
ATOM   1698  C   SER C  23       3.234  -5.949  -8.964  1.00 87.64           C  
ATOM   1699  CB  SER C  23       1.358  -6.687 -10.441  1.00 87.64           C  
ATOM   1700  O   SER C  23       3.258  -4.773  -8.596  1.00 87.64           O  
ATOM   1701  OG  SER C  23       0.554  -5.654  -9.898  1.00 87.64           O  
ATOM   1702  N   MET C  24       3.522  -6.876  -8.180  1.00 87.56           N  
ATOM   1703  CA  MET C  24       3.950  -6.659  -6.801  1.00 87.56           C  
ATOM   1704  C   MET C  24       5.282  -5.918  -6.755  1.00 87.56           C  
ATOM   1705  CB  MET C  24       4.067  -7.991  -6.059  1.00 87.56           C  
ATOM   1706  O   MET C  24       5.498  -5.076  -5.882  1.00 87.56           O  
ATOM   1707  CG  MET C  24       2.727  -8.616  -5.705  1.00 87.56           C  
ATOM   1708  SD  MET C  24       1.826  -7.665  -4.420  1.00 87.56           S  
ATOM   1709  CE  MET C  24       2.888  -7.982  -2.984  1.00 87.56           C  
ATOM   1710  N   LYS C  25       6.126  -6.203  -7.647  1.00 88.21           N  
ATOM   1711  CA  LYS C  25       7.395  -5.485  -7.733  1.00 88.21           C  
ATOM   1712  C   LYS C  25       7.170  -4.008  -8.047  1.00 88.21           C  
ATOM   1713  CB  LYS C  25       8.298  -6.115  -8.795  1.00 88.21           C  
ATOM   1714  O   LYS C  25       7.888  -3.144  -7.539  1.00 88.21           O  
ATOM   1715  CG  LYS C  25       8.862  -7.472  -8.401  1.00 88.21           C  
ATOM   1716  CD  LYS C  25       9.840  -7.355  -7.239  1.00 88.21           C  
ATOM   1717  CE  LYS C  25      10.429  -8.708  -6.865  1.00 88.21           C  
ATOM   1718  NZ  LYS C  25      11.345  -8.608  -5.689  1.00 88.21           N  
ATOM   1719  N   ASN C  26       6.255  -3.741  -8.845  1.00 91.11           N  
ATOM   1720  CA  ASN C  26       5.894  -2.360  -9.148  1.00 91.11           C  
ATOM   1721  C   ASN C  26       5.334  -1.646  -7.921  1.00 91.11           C  
ATOM   1722  CB  ASN C  26       4.886  -2.308 -10.298  1.00 91.11           C  
ATOM   1723  O   ASN C  26       5.595  -0.459  -7.715  1.00 91.11           O  
ATOM   1724  CG  ASN C  26       5.505  -2.672 -11.633  1.00 91.11           C  
ATOM   1725  ND2 ASN C  26       4.669  -3.064 -12.587  1.00 91.11           N  
ATOM   1726  OD1 ASN C  26       6.725  -2.603 -11.805  1.00 91.11           O  
ATOM   1727  N   MET C  27       4.571  -2.397  -7.174  1.00 92.64           N  
ATOM   1728  CA  MET C  27       4.041  -1.844  -5.931  1.00 92.64           C  
ATOM   1729  C   MET C  27       5.167  -1.515  -4.957  1.00 92.64           C  
ATOM   1730  CB  MET C  27       3.058  -2.821  -5.283  1.00 92.64           C  
ATOM   1731  O   MET C  27       5.100  -0.516  -4.238  1.00 92.64           O  
ATOM   1732  CG  MET C  27       2.379  -2.272  -4.039  1.00 92.64           C  
ATOM   1733  SD  MET C  27       1.189  -3.461  -3.306  1.00 92.64           S  
ATOM   1734  CE  MET C  27      -0.091  -3.466  -4.592  1.00 92.64           C  
ATOM   1735  N   GLU C  28       6.159  -2.300  -4.929  1.00 94.27           N  
ATOM   1736  CA  GLU C  28       7.315  -2.116  -4.057  1.00 94.27           C  
ATOM   1737  C   GLU C  28       7.950  -0.744  -4.265  1.00 94.27           C  
ATOM   1738  CB  GLU C  28       8.351  -3.217  -4.298  1.00 94.27           C  
ATOM   1739  O   GLU C  28       8.402  -0.112  -3.308  1.00 94.27           O  
ATOM   1740  CG  GLU C  28       9.569  -3.124  -3.390  1.00 94.27           C  
ATOM   1741  CD  GLU C  28      10.593  -4.218  -3.646  1.00 94.27           C  
ATOM   1742  OE1 GLU C  28      11.587  -4.308  -2.891  1.00 94.27           O  
ATOM   1743  OE2 GLU C  28      10.400  -4.992  -4.611  1.00 94.27           O  
ATOM   1744  N   LYS C  29       7.945  -0.209  -5.406  1.00 95.44           N  
ATOM   1745  CA  LYS C  29       8.554   1.076  -5.735  1.00 95.44           C  
ATOM   1746  C   LYS C  29       7.861   2.218  -4.998  1.00 95.44           C  
ATOM   1747  CB  LYS C  29       8.507   1.321  -7.244  1.00 95.44           C  
ATOM   1748  O   LYS C  29       8.470   3.258  -4.739  1.00 95.44           O  
ATOM   1749  CG  LYS C  29       9.385   0.378  -8.052  1.00 95.44           C  
ATOM   1750  CD  LYS C  29       9.276   0.654  -9.546  1.00 95.44           C  
ATOM   1751  CE  LYS C  29      10.085  -0.346 -10.361  1.00 95.44           C  
ATOM   1752  NZ  LYS C  29       9.898  -0.144 -11.829  1.00 95.44           N  
ATOM   1753  N   GLU C  30       6.601   2.038  -4.656  1.00 95.00           N  
ATOM   1754  CA  GLU C  30       5.838   3.074  -3.967  1.00 95.00           C  
ATOM   1755  C   GLU C  30       6.086   3.034  -2.462  1.00 95.00           C  
ATOM   1756  CB  GLU C  30       4.343   2.923  -4.258  1.00 95.00           C  
ATOM   1757  O   GLU C  30       5.664   3.935  -1.734  1.00 95.00           O  
ATOM   1758  CG  GLU C  30       3.998   2.955  -5.740  1.00 95.00           C  
ATOM   1759  CD  GLU C  30       4.429   4.239  -6.429  1.00 95.00           C  
ATOM   1760  OE1 GLU C  30       4.615   4.231  -7.668  1.00 95.00           O  
ATOM   1761  OE2 GLU C  30       4.584   5.262  -5.725  1.00 95.00           O  
ATOM   1762  N   LEU C  31       6.776   2.032  -2.064  1.00 97.51           N  
ATOM   1763  CA  LEU C  31       6.917   1.792  -0.632  1.00 97.51           C  
ATOM   1764  C   LEU C  31       8.350   2.045  -0.177  1.00 97.51           C  
ATOM   1765  CB  LEU C  31       6.503   0.360  -0.285  1.00 97.51           C  
ATOM   1766  O   LEU C  31       8.772   1.542   0.867  1.00 97.51           O  
ATOM   1767  CG  LEU C  31       5.094  -0.060  -0.705  1.00 97.51           C  
ATOM   1768  CD1 LEU C  31       4.842  -1.518  -0.334  1.00 97.51           C  
ATOM   1769  CD2 LEU C  31       4.052   0.848  -0.060  1.00 97.51           C  
ATOM   1770  N   LEU C  32       9.045   2.831  -0.950  1.00 98.30           N  
ATOM   1771  CA  LEU C  32      10.451   3.064  -0.642  1.00 98.30           C  
ATOM   1772  C   LEU C  32      10.663   4.472  -0.098  1.00 98.30           C  
ATOM   1773  CB  LEU C  32      11.316   2.850  -1.888  1.00 98.30           C  
ATOM   1774  O   LEU C  32      10.106   5.437  -0.627  1.00 98.30           O  
ATOM   1775  CG  LEU C  32      11.311   1.442  -2.483  1.00 98.30           C  
ATOM   1776  CD1 LEU C  32      12.103   1.414  -3.786  1.00 98.30           C  
ATOM   1777  CD2 LEU C  32      11.877   0.437  -1.486  1.00 98.30           C  
ATOM   1778  N   CYS C  33      11.430   4.548   0.934  1.00 98.50           N  
ATOM   1779  CA  CYS C  33      11.877   5.836   1.453  1.00 98.50           C  
ATOM   1780  C   CYS C  33      12.824   6.519   0.474  1.00 98.50           C  
ATOM   1781  CB  CYS C  33      12.567   5.658   2.805  1.00 98.50           C  
ATOM   1782  O   CYS C  33      13.756   5.893  -0.034  1.00 98.50           O  
ATOM   1783  SG  CYS C  33      13.244   7.190   3.483  1.00 98.50           S  
ATOM   1784  N   PRO C  34      12.606   7.847   0.150  1.00 97.94           N  
ATOM   1785  CA  PRO C  34      13.436   8.552  -0.830  1.00 97.94           C  
ATOM   1786  C   PRO C  34      14.854   8.808  -0.326  1.00 97.94           C  
ATOM   1787  CB  PRO C  34      12.686   9.870  -1.044  1.00 97.94           C  
ATOM   1788  O   PRO C  34      15.738   9.161  -1.112  1.00 97.94           O  
ATOM   1789  CG  PRO C  34      11.919  10.083   0.221  1.00 97.94           C  
ATOM   1790  CD  PRO C  34      11.513   8.743   0.764  1.00 97.94           C  
ATOM   1791  N   VAL C  35      15.121   8.585   0.937  1.00 98.29           N  
ATOM   1792  CA  VAL C  35      16.436   8.862   1.507  1.00 98.29           C  
ATOM   1793  C   VAL C  35      17.266   7.580   1.537  1.00 98.29           C  
ATOM   1794  CB  VAL C  35      16.324   9.457   2.929  1.00 98.29           C  
ATOM   1795  O   VAL C  35      18.282   7.475   0.846  1.00 98.29           O  
ATOM   1796  CG1 VAL C  35      17.709   9.750   3.502  1.00 98.29           C  
ATOM   1797  CG2 VAL C  35      15.471  10.725   2.910  1.00 98.29           C  
ATOM   1798  N   CYS C  36      16.816   6.512   2.124  1.00 98.52           N  
ATOM   1799  CA  CYS C  36      17.605   5.294   2.274  1.00 98.52           C  
ATOM   1800  C   CYS C  36      17.335   4.325   1.129  1.00 98.52           C  
ATOM   1801  CB  CYS C  36      17.297   4.618   3.609  1.00 98.52           C  
ATOM   1802  O   CYS C  36      18.092   3.374   0.924  1.00 98.52           O  
ATOM   1803  SG  CYS C  36      15.619   3.960   3.723  1.00 98.52           S  
ATOM   1804  N   GLN C  37      16.242   4.555   0.377  1.00 97.74           N  
ATOM   1805  CA  GLN C  37      15.859   3.750  -0.779  1.00 97.74           C  
ATOM   1806  C   GLN C  37      15.492   2.329  -0.362  1.00 97.74           C  
ATOM   1807  CB  GLN C  37      16.987   3.720  -1.810  1.00 97.74           C  
ATOM   1808  O   GLN C  37      15.669   1.384  -1.134  1.00 97.74           O  
ATOM   1809  CG  GLN C  37      17.244   5.063  -2.481  1.00 97.74           C  
ATOM   1810  CD  GLN C  37      16.075   5.528  -3.329  1.00 97.74           C  
ATOM   1811  NE2 GLN C  37      16.016   6.829  -3.594  1.00 97.74           N  
ATOM   1812  OE1 GLN C  37      15.234   4.725  -3.744  1.00 97.74           O  
ATOM   1813  N   GLU C  38      15.137   2.125   0.846  1.00 97.94           N  
ATOM   1814  CA  GLU C  38      14.591   0.881   1.380  1.00 97.94           C  
ATOM   1815  C   GLU C  38      13.115   1.035   1.737  1.00 97.94           C  
ATOM   1816  CB  GLU C  38      15.385   0.428   2.608  1.00 97.94           C  
ATOM   1817  O   GLU C  38      12.579   2.145   1.718  1.00 97.94           O  
ATOM   1818  CG  GLU C  38      16.850   0.136   2.320  1.00 97.94           C  
ATOM   1819  CD  GLU C  38      17.614  -0.361   3.537  1.00 97.94           C  
ATOM   1820  OE1 GLU C  38      18.831  -0.628   3.422  1.00 97.94           O  
ATOM   1821  OE2 GLU C  38      16.989  -0.487   4.613  1.00 97.94           O  
ATOM   1822  N   MET C  39      12.449  -0.073   2.030  1.00 97.77           N  
ATOM   1823  CA  MET C  39      11.052  -0.001   2.451  1.00 97.77           C  
ATOM   1824  C   MET C  39      10.913   0.801   3.741  1.00 97.77           C  
ATOM   1825  CB  MET C  39      10.476  -1.405   2.644  1.00 97.77           C  
ATOM   1826  O   MET C  39      11.740   0.678   4.646  1.00 97.77           O  
ATOM   1827  CG  MET C  39      10.100  -2.097   1.344  1.00 97.77           C  
ATOM   1828  SD  MET C  39       9.126  -3.628   1.618  1.00 97.77           S  
ATOM   1829  CE  MET C  39      10.468  -4.808   1.934  1.00 97.77           C  
ATOM   1830  N   TYR C  40       9.880   1.616   3.789  1.00 98.35           N  
ATOM   1831  CA  TYR C  40       9.670   2.524   4.910  1.00 98.35           C  
ATOM   1832  C   TYR C  40       9.737   1.777   6.237  1.00 98.35           C  
ATOM   1833  CB  TYR C  40       8.321   3.237   4.780  1.00 98.35           C  
ATOM   1834  O   TYR C  40       9.174   0.688   6.372  1.00 98.35           O  
ATOM   1835  CG  TYR C  40       8.332   4.385   3.800  1.00 98.35           C  
ATOM   1836  CD1 TYR C  40       9.046   5.550   4.070  1.00 98.35           C  
ATOM   1837  CD2 TYR C  40       7.630   4.306   2.602  1.00 98.35           C  
ATOM   1838  CE1 TYR C  40       9.058   6.611   3.171  1.00 98.35           C  
ATOM   1839  CE2 TYR C  40       7.635   5.361   1.695  1.00 98.35           C  
ATOM   1840  OH  TYR C  40       8.359   7.554   1.094  1.00 98.35           O  
ATOM   1841  CZ  TYR C  40       8.351   6.507   1.988  1.00 98.35           C  
ATOM   1842  N   LYS C  41      10.442   2.346   7.124  1.00 98.16           N  
ATOM   1843  CA  LYS C  41      10.479   1.948   8.528  1.00 98.16           C  
ATOM   1844  C   LYS C  41      10.073   3.104   9.438  1.00 98.16           C  
ATOM   1845  CB  LYS C  41      11.873   1.447   8.908  1.00 98.16           C  
ATOM   1846  O   LYS C  41      10.762   4.124   9.500  1.00 98.16           O  
ATOM   1847  CG  LYS C  41      12.325   0.222   8.126  1.00 98.16           C  
ATOM   1848  CD  LYS C  41      13.758  -0.164   8.470  1.00 98.16           C  
ATOM   1849  CE  LYS C  41      14.279  -1.260   7.550  1.00 98.16           C  
ATOM   1850  NZ  LYS C  41      15.683  -1.644   7.885  1.00 98.16           N  
ATOM   1851  N   GLN C  42       8.983   2.919  10.143  1.00 97.74           N  
ATOM   1852  CA  GLN C  42       8.439   3.986  10.976  1.00 97.74           C  
ATOM   1853  C   GLN C  42       8.323   5.290  10.193  1.00 97.74           C  
ATOM   1854  CB  GLN C  42       9.307   4.194  12.218  1.00 97.74           C  
ATOM   1855  O   GLN C  42       8.913   6.303  10.574  1.00 97.74           O  
ATOM   1856  CG  GLN C  42       9.365   2.982  13.138  1.00 97.74           C  
ATOM   1857  CD  GLN C  42      10.300   3.183  14.315  1.00 97.74           C  
ATOM   1858  NE2 GLN C  42       9.759   3.671  15.426  1.00 97.74           N  
ATOM   1859  OE1 GLN C  42      11.500   2.900  14.228  1.00 97.74           O  
ATOM   1860  N   PRO C  43       7.569   5.360   9.192  1.00 98.12           N  
ATOM   1861  CA  PRO C  43       7.445   6.538   8.330  1.00 98.12           C  
ATOM   1862  C   PRO C  43       6.750   7.707   9.024  1.00 98.12           C  
ATOM   1863  CB  PRO C  43       6.610   6.028   7.153  1.00 98.12           C  
ATOM   1864  O   PRO C  43       5.688   7.530   9.625  1.00 98.12           O  
ATOM   1865  CG  PRO C  43       5.809   4.898   7.714  1.00 98.12           C  
ATOM   1866  CD  PRO C  43       6.608   4.241   8.803  1.00 98.12           C  
ATOM   1867  N   LEU C  44       7.366   8.856   8.931  1.00 97.53           N  
ATOM   1868  CA  LEU C  44       6.772  10.090   9.435  1.00 97.53           C  
ATOM   1869  C   LEU C  44       6.060  10.845   8.318  1.00 97.53           C  
ATOM   1870  CB  LEU C  44       7.843  10.982  10.068  1.00 97.53           C  
ATOM   1871  O   LEU C  44       6.547  10.894   7.186  1.00 97.53           O  
ATOM   1872  CG  LEU C  44       8.569  10.409  11.286  1.00 97.53           C  
ATOM   1873  CD1 LEU C  44       9.665  11.364  11.747  1.00 97.53           C  
ATOM   1874  CD2 LEU C  44       7.582  10.134  12.416  1.00 97.53           C  
ATOM   1875  N   VAL C  45       4.953  11.406   8.626  1.00 95.89           N  
ATOM   1876  CA  VAL C  45       4.238  12.235   7.660  1.00 95.89           C  
ATOM   1877  C   VAL C  45       4.648  13.696   7.829  1.00 95.89           C  
ATOM   1878  CB  VAL C  45       2.707  12.090   7.812  1.00 95.89           C  
ATOM   1879  O   VAL C  45       4.357  14.314   8.856  1.00 95.89           O  
ATOM   1880  CG1 VAL C  45       1.979  12.909   6.748  1.00 95.89           C  
ATOM   1881  CG2 VAL C  45       2.300  10.620   7.730  1.00 95.89           C  
ATOM   1882  N   LEU C  46       5.206  14.245   6.757  1.00 94.95           N  
ATOM   1883  CA  LEU C  46       5.626  15.641   6.778  1.00 94.95           C  
ATOM   1884  C   LEU C  46       4.456  16.566   6.461  1.00 94.95           C  
ATOM   1885  CB  LEU C  46       6.761  15.875   5.777  1.00 94.95           C  
ATOM   1886  O   LEU C  46       3.441  16.126   5.917  1.00 94.95           O  
ATOM   1887  CG  LEU C  46       8.028  15.043   5.983  1.00 94.95           C  
ATOM   1888  CD1 LEU C  46       8.968  15.205   4.792  1.00 94.95           C  
ATOM   1889  CD2 LEU C  46       8.726  15.442   7.279  1.00 94.95           C  
ATOM   1890  N   PRO C  47       4.511  17.787   6.904  1.00 91.72           N  
ATOM   1891  CA  PRO C  47       3.426  18.734   6.635  1.00 91.72           C  
ATOM   1892  C   PRO C  47       3.081  18.829   5.151  1.00 91.72           C  
ATOM   1893  CB  PRO C  47       3.980  20.063   7.154  1.00 91.72           C  
ATOM   1894  O   PRO C  47       1.946  19.159   4.797  1.00 91.72           O  
ATOM   1895  CG  PRO C  47       4.913  19.683   8.258  1.00 91.72           C  
ATOM   1896  CD  PRO C  47       5.619  18.415   7.871  1.00 91.72           C  
ATOM   1897  N   CYS C  48       4.024  18.474   4.300  1.00 92.77           N  
ATOM   1898  CA  CYS C  48       3.768  18.456   2.864  1.00 92.77           C  
ATOM   1899  C   CYS C  48       3.127  17.139   2.441  1.00 92.77           C  
ATOM   1900  CB  CYS C  48       5.064  18.676   2.086  1.00 92.77           C  
ATOM   1901  O   CYS C  48       2.904  16.907   1.252  1.00 92.77           O  
ATOM   1902  SG  CYS C  48       6.289  17.371   2.328  1.00 92.77           S  
ATOM   1903  N   THR C  49       2.919  16.177   3.382  1.00 91.40           N  
ATOM   1904  CA  THR C  49       2.196  14.918   3.244  1.00 91.40           C  
ATOM   1905  C   THR C  49       3.079  13.855   2.598  1.00 91.40           C  
ATOM   1906  CB  THR C  49       0.913  15.099   2.412  1.00 91.40           C  
ATOM   1907  O   THR C  49       2.618  12.748   2.311  1.00 91.40           O  
ATOM   1908  CG2 THR C  49      -0.016  16.128   3.049  1.00 91.40           C  
ATOM   1909  OG1 THR C  49       1.263  15.539   1.094  1.00 91.40           O  
ATOM   1910  N   HIS C  50       4.372  14.261   2.376  1.00 95.53           N  
ATOM   1911  CA  HIS C  50       5.310  13.223   1.963  1.00 95.53           C  
ATOM   1912  C   HIS C  50       5.877  12.480   3.169  1.00 95.53           C  
ATOM   1913  CB  HIS C  50       6.447  13.826   1.136  1.00 95.53           C  
ATOM   1914  O   HIS C  50       5.767  12.954   4.302  1.00 95.53           O  
ATOM   1915  CG  HIS C  50       5.997  14.413  -0.164  1.00 95.53           C  
ATOM   1916  CD2 HIS C  50       5.407  13.842  -1.241  1.00 95.53           C  
ATOM   1917  ND1 HIS C  50       6.143  15.749  -0.467  1.00 95.53           N  
ATOM   1918  CE1 HIS C  50       5.659  15.975  -1.677  1.00 95.53           C  
ATOM   1919  NE2 HIS C  50       5.207  14.834  -2.168  1.00 95.53           N  
ATOM   1920  N   ASN C  51       6.407  11.273   2.930  1.00 97.52           N  
ATOM   1921  CA  ASN C  51       6.854  10.411   4.019  1.00 97.52           C  
ATOM   1922  C   ASN C  51       8.363  10.187   3.973  1.00 97.52           C  
ATOM   1923  CB  ASN C  51       6.116   9.071   3.979  1.00 97.52           C  
ATOM   1924  O   ASN C  51       8.956  10.146   2.894  1.00 97.52           O  
ATOM   1925  CG  ASN C  51       4.610   9.231   4.032  1.00 97.52           C  
ATOM   1926  ND2 ASN C  51       3.967   9.183   2.871  1.00 97.52           N  
ATOM   1927  OD1 ASN C  51       4.029   9.399   5.107  1.00 97.52           O  
ATOM   1928  N   VAL C  52       8.950  10.021   5.071  1.00 98.25           N  
ATOM   1929  CA  VAL C  52      10.362   9.695   5.241  1.00 98.25           C  
ATOM   1930  C   VAL C  52      10.551   8.866   6.509  1.00 98.25           C  
ATOM   1931  CB  VAL C  52      11.235  10.968   5.302  1.00 98.25           C  
ATOM   1932  O   VAL C  52       9.842   9.062   7.499  1.00 98.25           O  
ATOM   1933  CG1 VAL C  52      10.917  11.782   6.555  1.00 98.25           C  
ATOM   1934  CG2 VAL C  52      12.717  10.600   5.262  1.00 98.25           C  
ATOM   1935  N   CYS C  53      11.427   7.914   6.472  1.00 98.68           N  
ATOM   1936  CA  CYS C  53      11.707   7.153   7.685  1.00 98.68           C  
ATOM   1937  C   CYS C  53      12.122   8.077   8.824  1.00 98.68           C  
ATOM   1938  CB  CYS C  53      12.803   6.120   7.428  1.00 98.68           C  
ATOM   1939  O   CYS C  53      12.812   9.073   8.601  1.00 98.68           O  
ATOM   1940  SG  CYS C  53      12.318   4.814   6.279  1.00 98.68           S  
ATOM   1941  N   GLN C  54      11.719   7.718   9.929  1.00 98.15           N  
ATOM   1942  CA  GLN C  54      12.094   8.500  11.103  1.00 98.15           C  
ATOM   1943  C   GLN C  54      13.610   8.626  11.219  1.00 98.15           C  
ATOM   1944  CB  GLN C  54      11.520   7.870  12.373  1.00 98.15           C  
ATOM   1945  O   GLN C  54      14.134   9.724  11.420  1.00 98.15           O  
ATOM   1946  CG  GLN C  54      11.783   8.682  13.635  1.00 98.15           C  
ATOM   1947  CD  GLN C  54      11.073   8.121  14.852  1.00 98.15           C  
ATOM   1948  NE2 GLN C  54      11.270   8.760  16.000  1.00 98.15           N  
ATOM   1949  OE1 GLN C  54      10.353   7.122  14.762  1.00 98.15           O  
ATOM   1950  N   ALA C  55      14.328   7.532  11.117  1.00 98.29           N  
ATOM   1951  CA  ALA C  55      15.786   7.532  11.199  1.00 98.29           C  
ATOM   1952  C   ALA C  55      16.398   8.404  10.105  1.00 98.29           C  
ATOM   1953  CB  ALA C  55      16.325   6.107  11.102  1.00 98.29           C  
ATOM   1954  O   ALA C  55      17.358   9.137  10.351  1.00 98.29           O  
ATOM   1955  N   CYS C  56      15.803   8.341   8.912  1.00 98.41           N  
ATOM   1956  CA  CYS C  56      16.283   9.145   7.794  1.00 98.41           C  
ATOM   1957  C   CYS C  56      16.025  10.627   8.038  1.00 98.41           C  
ATOM   1958  CB  CYS C  56      15.612   8.709   6.493  1.00 98.41           C  
ATOM   1959  O   CYS C  56      16.883  11.466   7.757  1.00 98.41           O  
ATOM   1960  SG  CYS C  56      16.135   7.080   5.914  1.00 98.41           S  
ATOM   1961  N   ALA C  57      14.863  10.931   8.531  1.00 97.96           N  
ATOM   1962  CA  ALA C  57      14.553  12.322   8.850  1.00 97.96           C  
ATOM   1963  C   ALA C  57      15.556  12.894   9.848  1.00 97.96           C  
ATOM   1964  CB  ALA C  57      13.134  12.438   9.402  1.00 97.96           C  
ATOM   1965  O   ALA C  57      16.022  14.025   9.691  1.00 97.96           O  
ATOM   1966  N   ARG C  58      15.886  12.148  10.853  1.00 97.07           N  
ATOM   1967  CA  ARG C  58      16.871  12.564  11.846  1.00 97.07           C  
ATOM   1968  C   ARG C  58      18.227  12.820  11.197  1.00 97.07           C  
ATOM   1969  CB  ARG C  58      17.007  11.509  12.945  1.00 97.07           C  
ATOM   1970  O   ARG C  58      18.905  13.796  11.527  1.00 97.07           O  
ATOM   1971  CG  ARG C  58      15.818  11.448  13.891  1.00 97.07           C  
ATOM   1972  CD  ARG C  58      16.039  10.441  15.011  1.00 97.07           C  
ATOM   1973  NE  ARG C  58      14.893  10.377  15.912  1.00 97.07           N  
ATOM   1974  NH1 ARG C  58      14.957   8.081  16.165  1.00 97.07           N  
ATOM   1975  NH2 ARG C  58      13.357   9.314  17.249  1.00 97.07           N  
ATOM   1976  CZ  ARG C  58      14.405   9.257  16.440  1.00 97.07           C  
ATOM   1977  N   GLU C  59      18.588  11.948  10.343  1.00 96.89           N  
ATOM   1978  CA  GLU C  59      19.859  12.075   9.637  1.00 96.89           C  
ATOM   1979  C   GLU C  59      19.892  13.341   8.784  1.00 96.89           C  
ATOM   1980  CB  GLU C  59      20.114  10.845   8.762  1.00 96.89           C  
ATOM   1981  O   GLU C  59      20.882  14.076   8.793  1.00 96.89           O  
ATOM   1982  CG  GLU C  59      21.486  10.832   8.104  1.00 96.89           C  
ATOM   1983  CD  GLU C  59      21.761   9.561   7.316  1.00 96.89           C  
ATOM   1984  OE1 GLU C  59      22.852   9.445   6.713  1.00 96.89           O  
ATOM   1985  OE2 GLU C  59      20.878   8.675   7.301  1.00 96.89           O  
ATOM   1986  N   VAL C  60      18.852  13.647   8.067  1.00 96.17           N  
ATOM   1987  CA  VAL C  60      18.759  14.820   7.204  1.00 96.17           C  
ATOM   1988  C   VAL C  60      18.873  16.090   8.043  1.00 96.17           C  
ATOM   1989  CB  VAL C  60      17.439  14.829   6.400  1.00 96.17           C  
ATOM   1990  O   VAL C  60      19.601  17.017   7.681  1.00 96.17           O  
ATOM   1991  CG1 VAL C  60      17.235  16.178   5.713  1.00 96.17           C  
ATOM   1992  CG2 VAL C  60      17.431  13.697   5.375  1.00 96.17           C  
ATOM   1993  N   LEU C  61      18.212  16.075   9.120  1.00 93.46           N  
ATOM   1994  CA  LEU C  61      18.274  17.235  10.001  1.00 93.46           C  
ATOM   1995  C   LEU C  61      19.663  17.379  10.614  1.00 93.46           C  
ATOM   1996  CB  LEU C  61      17.224  17.124  11.109  1.00 93.46           C  
ATOM   1997  O   LEU C  61      20.149  18.496  10.806  1.00 93.46           O  
ATOM   1998  CG  LEU C  61      15.794  17.512  10.729  1.00 93.46           C  
ATOM   1999  CD1 LEU C  61      14.839  17.207  11.879  1.00 93.46           C  
ATOM   2000  CD2 LEU C  61      15.723  18.985  10.344  1.00 93.46           C  
ATOM   2001  N   GLY C  62      20.211  16.235  11.043  1.00 91.91           N  
ATOM   2002  CA  GLY C  62      21.566  16.247  11.572  1.00 91.91           C  
ATOM   2003  C   GLY C  62      22.571  16.871  10.623  1.00 91.91           C  
ATOM   2004  O   GLY C  62      23.472  17.595  11.053  1.00 91.91           O  
ATOM   2005  N   GLN C  63      22.407  16.651   9.349  1.00 90.38           N  
ATOM   2006  CA  GLN C  63      23.290  17.196   8.322  1.00 90.38           C  
ATOM   2007  C   GLN C  63      23.110  18.705   8.187  1.00 90.38           C  
ATOM   2008  CB  GLN C  63      23.034  16.514   6.977  1.00 90.38           C  
ATOM   2009  O   GLN C  63      24.006  19.401   7.705  1.00 90.38           O  
ATOM   2010  CG  GLN C  63      23.476  15.057   6.932  1.00 90.38           C  
ATOM   2011  CD  GLN C  63      23.110  14.373   5.629  1.00 90.38           C  
ATOM   2012  NE2 GLN C  63      22.926  13.058   5.681  1.00 90.38           N  
ATOM   2013  OE1 GLN C  63      22.992  15.020   4.584  1.00 90.38           O  
ATOM   2014  N   GLN C  64      22.019  19.267   8.546  1.00 83.35           N  
ATOM   2015  CA  GLN C  64      21.727  20.694   8.469  1.00 83.35           C  
ATOM   2016  C   GLN C  64      22.148  21.412   9.748  1.00 83.35           C  
ATOM   2017  CB  GLN C  64      20.239  20.925   8.203  1.00 83.35           C  
ATOM   2018  O   GLN C  64      21.887  22.606   9.911  1.00 83.35           O  
ATOM   2019  CG  GLN C  64      19.930  22.270   7.560  1.00 83.35           C  
ATOM   2020  CD  GLN C  64      20.506  22.399   6.163  1.00 83.35           C  
ATOM   2021  NE2 GLN C  64      21.046  23.572   5.851  1.00 83.35           N  
ATOM   2022  OE1 GLN C  64      20.468  21.452   5.371  1.00 83.35           O  
ATOM   2023  N   GLY C  65      22.702  20.660  10.646  1.00 79.31           N  
ATOM   2024  CA  GLY C  65      23.228  21.237  11.873  1.00 79.31           C  
ATOM   2025  C   GLY C  65      22.210  21.280  12.997  1.00 79.31           C  
ATOM   2026  O   GLY C  65      22.432  21.935  14.018  1.00 79.31           O  
ATOM   2027  N   TYR C  66      20.969  20.739  12.675  1.00 68.46           N  
ATOM   2028  CA  TYR C  66      19.968  20.665  13.734  1.00 68.46           C  
ATOM   2029  C   TYR C  66      20.206  19.451  14.625  1.00 68.46           C  
ATOM   2030  CB  TYR C  66      18.558  20.607  13.139  1.00 68.46           C  
ATOM   2031  O   TYR C  66      20.472  18.353  14.131  1.00 68.46           O  
ATOM   2032  CG  TYR C  66      18.105  21.910  12.525  1.00 68.46           C  
ATOM   2033  CD1 TYR C  66      17.643  22.955  13.322  1.00 68.46           C  
ATOM   2034  CD2 TYR C  66      18.137  22.098  11.148  1.00 68.46           C  
ATOM   2035  CE1 TYR C  66      17.223  24.156  12.761  1.00 68.46           C  
ATOM   2036  CE2 TYR C  66      17.719  23.295  10.575  1.00 68.46           C  
ATOM   2037  OH  TYR C  66      16.850  25.504  10.828  1.00 68.46           O  
ATOM   2038  CZ  TYR C  66      17.265  24.317  11.389  1.00 68.46           C  
ATOM   2039  N   ILE C  67      21.074  19.651  15.552  1.00 55.56           N  
ATOM   2040  CA  ILE C  67      21.370  18.540  16.450  1.00 55.56           C  
ATOM   2041  C   ILE C  67      20.135  18.206  17.283  1.00 55.56           C  
ATOM   2042  CB  ILE C  67      22.567  18.862  17.372  1.00 55.56           C  
ATOM   2043  O   ILE C  67      19.549  19.086  17.916  1.00 55.56           O  
ATOM   2044  CG1 ILE C  67      23.727  19.447  16.558  1.00 55.56           C  
ATOM   2045  CG2 ILE C  67      23.011  17.613  18.138  1.00 55.56           C  
ATOM   2046  CD1 ILE C  67      24.919  19.879  17.400  1.00 55.56           C  
ATOM   2047  N   GLY C  68      19.350  17.317  16.895  1.00 51.12           N  
ATOM   2048  CA  GLY C  68      18.235  16.810  17.679  1.00 51.12           C  
ATOM   2049  C   GLY C  68      18.566  16.647  19.151  1.00 51.12           C  
ATOM   2050  O   GLY C  68      19.738  16.566  19.524  1.00 51.12           O  
ATOM   2051  N   HIS C  69      18.037  17.453  20.046  1.00 44.62           N  
ATOM   2052  CA  HIS C  69      18.193  17.273  21.485  1.00 44.62           C  
ATOM   2053  C   HIS C  69      18.141  15.797  21.865  1.00 44.62           C  
ATOM   2054  CB  HIS C  69      17.113  18.049  22.242  1.00 44.62           C  
ATOM   2055  O   HIS C  69      17.849  15.458  23.014  1.00 44.62           O  
ATOM   2056  CG  HIS C  69      17.312  19.531  22.218  1.00 44.62           C  
ATOM   2057  CD2 HIS C  69      16.545  20.522  21.705  1.00 44.62           C  
ATOM   2058  ND1 HIS C  69      18.416  20.143  22.770  1.00 44.62           N  
ATOM   2059  CE1 HIS C  69      18.319  21.451  22.598  1.00 44.62           C  
ATOM   2060  NE2 HIS C  69      17.194  21.707  21.954  1.00 44.62           N  
ATOM   2061  N   GLY C  70      18.197  14.850  21.051  1.00 40.29           N  
ATOM   2062  CA  GLY C  70      18.153  13.564  21.729  1.00 40.29           C  
ATOM   2063  C   GLY C  70      19.297  13.365  22.704  1.00 40.29           C  
ATOM   2064  O   GLY C  70      20.353  13.987  22.567  1.00 40.29           O  
ATOM   2065  N   GLY C  71      19.000  13.321  24.005  1.00 36.97           N  
ATOM   2066  CA  GLY C  71      19.753  13.006  25.209  1.00 36.97           C  
ATOM   2067  C   GLY C  71      20.729  11.860  25.018  1.00 36.97           C  
ATOM   2068  O   GLY C  71      20.390  10.843  24.411  1.00 36.97           O  
ATOM   2069  N   ASP C  72      21.876  12.094  24.643  1.00 39.01           N  
ATOM   2070  CA  ASP C  72      22.908  11.068  24.754  1.00 39.01           C  
ATOM   2071  C   ASP C  72      22.937  10.468  26.158  1.00 39.01           C  
ATOM   2072  CB  ASP C  72      24.280  11.644  24.400  1.00 39.01           C  
ATOM   2073  O   ASP C  72      23.007  11.198  27.149  1.00 39.01           O  
ATOM   2074  CG  ASP C  72      24.778  11.195  23.038  1.00 39.01           C  
ATOM   2075  OD1 ASP C  72      24.659   9.995  22.709  1.00 39.01           O  
ATOM   2076  OD2 ASP C  72      25.297  12.049  22.286  1.00 39.01           O  
ATOM   2077  N   PRO C  73      22.324   9.346  26.505  1.00 37.90           N  
ATOM   2078  CA  PRO C  73      22.397   8.730  27.832  1.00 37.90           C  
ATOM   2079  C   PRO C  73      23.833   8.507  28.301  1.00 37.90           C  
ATOM   2080  CB  PRO C  73      21.671   7.395  27.641  1.00 37.90           C  
ATOM   2081  O   PRO C  73      24.055   7.911  29.358  1.00 37.90           O  
ATOM   2082  CG  PRO C  73      21.405   7.312  26.173  1.00 37.90           C  
ATOM   2083  CD  PRO C  73      21.910   8.568  25.524  1.00 37.90           C  
ATOM   2084  N   SER C  74      24.804   8.905  27.574  1.00 33.44           N  
ATOM   2085  CA  SER C  74      26.006   8.159  27.934  1.00 33.44           C  
ATOM   2086  C   SER C  74      26.464   8.499  29.349  1.00 33.44           C  
ATOM   2087  CB  SER C  74      27.133   8.447  26.941  1.00 33.44           C  
ATOM   2088  O   SER C  74      27.525   8.050  29.788  1.00 33.44           O  
ATOM   2089  OG  SER C  74      26.729   8.138  25.619  1.00 33.44           O  
ATOM   2090  N   SER C  75      25.993   9.596  29.976  1.00 35.18           N  
ATOM   2091  CA  SER C  75      27.017  10.026  30.923  1.00 35.18           C  
ATOM   2092  C   SER C  75      27.172   9.024  32.061  1.00 35.18           C  
ATOM   2093  CB  SER C  75      26.678  11.405  31.489  1.00 35.18           C  
ATOM   2094  O   SER C  75      26.676   9.250  33.167  1.00 35.18           O  
ATOM   2095  OG  SER C  75      26.807  12.404  30.492  1.00 35.18           O  
ATOM   2096  N   GLU C  76      26.789   7.823  31.972  1.00 32.25           N  
ATOM   2097  CA  GLU C  76      26.854   7.152  33.267  1.00 32.25           C  
ATOM   2098  C   GLU C  76      28.265   7.207  33.847  1.00 32.25           C  
ATOM   2099  CB  GLU C  76      26.392   5.698  33.144  1.00 32.25           C  
ATOM   2100  O   GLU C  76      29.244   6.984  33.132  1.00 32.25           O  
ATOM   2101  CG  GLU C  76      24.904   5.547  32.865  1.00 32.25           C  
ATOM   2102  CD  GLU C  76      24.031   5.906  34.057  1.00 32.25           C  
ATOM   2103  OE1 GLU C  76      23.292   6.914  33.986  1.00 32.25           O  
ATOM   2104  OE2 GLU C  76      24.087   5.174  35.070  1.00 32.25           O  
ATOM   2105  N   PRO C  77      28.427   8.004  34.992  1.00 34.60           N  
ATOM   2106  CA  PRO C  77      29.648   8.295  35.748  1.00 34.60           C  
ATOM   2107  C   PRO C  77      30.386   7.033  36.188  1.00 34.60           C  
ATOM   2108  CB  PRO C  77      29.134   9.078  36.959  1.00 34.60           C  
ATOM   2109  O   PRO C  77      29.760   6.083  36.665  1.00 34.60           O  
ATOM   2110  CG  PRO C  77      27.657   8.853  36.960  1.00 34.60           C  
ATOM   2111  CD  PRO C  77      27.279   8.158  35.684  1.00 34.60           C  
ATOM   2112  N   THR C  78      31.351   6.630  35.529  1.00 31.89           N  
ATOM   2113  CA  THR C  78      32.105   5.455  35.954  1.00 31.89           C  
ATOM   2114  C   THR C  78      32.786   5.706  37.296  1.00 31.89           C  
ATOM   2115  CB  THR C  78      33.160   5.059  34.905  1.00 31.89           C  
ATOM   2116  O   THR C  78      33.487   6.706  37.464  1.00 31.89           O  
ATOM   2117  CG2 THR C  78      33.195   3.547  34.704  1.00 31.89           C  
ATOM   2118  OG1 THR C  78      32.845   5.688  33.657  1.00 31.89           O  
ATOM   2119  N   SER C  79      32.214   5.317  38.410  1.00 33.26           N  
ATOM   2120  CA  SER C  79      32.656   5.454  39.795  1.00 33.26           C  
ATOM   2121  C   SER C  79      34.079   4.937  39.975  1.00 33.26           C  
ATOM   2122  CB  SER C  79      31.710   4.705  40.736  1.00 33.26           C  
ATOM   2123  O   SER C  79      34.295   3.731  40.111  1.00 33.26           O  
ATOM   2124  OG  SER C  79      30.515   5.440  40.936  1.00 33.26           O  
ATOM   2125  N   PRO C  80      34.979   5.533  39.331  1.00 25.50           N  
ATOM   2126  CA  PRO C  80      36.195   4.742  39.536  1.00 25.50           C  
ATOM   2127  C   PRO C  80      36.612   4.669  41.003  1.00 25.50           C  
ATOM   2128  CB  PRO C  80      37.244   5.487  38.706  1.00 25.50           C  
ATOM   2129  O   PRO C  80      36.165   5.483  41.816  1.00 25.50           O  
ATOM   2130  CG  PRO C  80      36.556   6.733  38.250  1.00 25.50           C  
ATOM   2131  CD  PRO C  80      35.158   6.734  38.798  1.00 25.50           C  
ATOM   2132  N   ALA C  81      37.625   3.758  41.344  1.00 25.45           N  
ATOM   2133  CA  ALA C  81      38.107   2.998  42.494  1.00 25.45           C  
ATOM   2134  C   ALA C  81      38.824   3.905  43.489  1.00 25.45           C  
ATOM   2135  CB  ALA C  81      39.035   1.874  42.038  1.00 25.45           C  
ATOM   2136  O   ALA C  81      38.518   3.890  44.684  1.00 25.45           O  
ATOM   2137  N   SER C  82      40.195   4.260  43.239  1.00 23.41           N  
ATOM   2138  CA  SER C  82      41.186   3.676  44.137  1.00 23.41           C  
ATOM   2139  C   SER C  82      41.540   4.634  45.269  1.00 23.41           C  
ATOM   2140  CB  SER C  82      42.451   3.297  43.365  1.00 23.41           C  
ATOM   2141  O   SER C  82      41.481   4.264  46.443  1.00 23.41           O  
ATOM   2142  OG  SER C  82      42.124   2.776  42.088  1.00 23.41           O  
ATOM   2143  N   THR C  83      42.544   5.615  45.034  1.00 24.00           N  
ATOM   2144  CA  THR C  83      43.845   5.404  45.660  1.00 24.00           C  
ATOM   2145  C   THR C  83      43.916   6.106  47.013  1.00 24.00           C  
ATOM   2146  CB  THR C  83      44.987   5.907  44.757  1.00 24.00           C  
ATOM   2147  O   THR C  83      43.056   6.928  47.337  1.00 24.00           O  
ATOM   2148  CG2 THR C  83      45.020   5.145  43.436  1.00 24.00           C  
ATOM   2149  OG1 THR C  83      44.796   7.301  44.488  1.00 24.00           O  
ATOM   2150  N   PRO C  84      45.171   6.225  47.581  1.00 27.17           N  
ATOM   2151  CA  PRO C  84      45.744   5.920  48.893  1.00 27.17           C  
ATOM   2152  C   PRO C  84      45.897   7.160  49.772  1.00 27.17           C  
ATOM   2153  CB  PRO C  84      47.110   5.321  48.551  1.00 27.17           C  
ATOM   2154  O   PRO C  84      45.992   7.045  50.997  1.00 27.17           O  
ATOM   2155  CG  PRO C  84      47.191   5.381  47.060  1.00 27.17           C  
ATOM   2156  CD  PRO C  84      46.026   6.181  46.551  1.00 27.17           C  
ATOM   2157  N   SER C  85      46.026   8.403  49.135  1.00 22.53           N  
ATOM   2158  CA  SER C  85      47.310   8.946  49.565  1.00 22.53           C  
ATOM   2159  C   SER C  85      47.273   9.356  51.033  1.00 22.53           C  
ATOM   2160  CB  SER C  85      47.702  10.145  48.701  1.00 22.53           C  
ATOM   2161  O   SER C  85      46.198   9.447  51.631  1.00 22.53           O  
ATOM   2162  OG  SER C  85      48.989  10.622  49.056  1.00 22.53           O  
ATOM   2163  N   THR C  86      48.042  10.575  51.318  1.00 23.05           N  
ATOM   2164  CA  THR C  86      49.190  10.918  52.150  1.00 23.05           C  
ATOM   2165  C   THR C  86      48.735  11.482  53.493  1.00 23.05           C  
ATOM   2166  CB  THR C  86      50.105  11.936  51.446  1.00 23.05           C  
ATOM   2167  O   THR C  86      47.543  11.717  53.702  1.00 23.05           O  
ATOM   2168  CG2 THR C  86      50.644  11.376  50.134  1.00 23.05           C  
ATOM   2169  OG1 THR C  86      49.361  13.130  51.172  1.00 23.05           O  
ATOM   2170  N   ARG C  87      49.448  12.693  53.833  1.00 22.14           N  
ATOM   2171  CA  ARG C  87      50.393  12.966  54.911  1.00 22.14           C  
ATOM   2172  C   ARG C  87      49.698  13.631  56.094  1.00 22.14           C  
ATOM   2173  CB  ARG C  87      51.539  13.849  54.412  1.00 22.14           C  
ATOM   2174  O   ARG C  87      49.779  13.143  57.223  1.00 22.14           O  
ATOM   2175  CG  ARG C  87      52.874  13.129  54.313  1.00 22.14           C  
ATOM   2176  CD  ARG C  87      53.986  14.062  53.855  1.00 22.14           C  
ATOM   2177  NE  ARG C  87      55.197  13.327  53.504  1.00 22.14           N  
ATOM   2178  NH1 ARG C  87      56.449  15.208  53.024  1.00 22.14           N  
ATOM   2179  NH2 ARG C  87      57.381  13.123  52.823  1.00 22.14           N  
ATOM   2180  CZ  ARG C  87      56.340  13.887  53.118  1.00 22.14           C  
ATOM   2181  N   SER C  88      49.835  14.980  56.127  1.00 24.07           N  
ATOM   2182  CA  SER C  88      50.676  15.623  57.131  1.00 24.07           C  
ATOM   2183  C   SER C  88      49.860  16.047  58.347  1.00 24.07           C  
ATOM   2184  CB  SER C  88      51.389  16.838  56.536  1.00 24.07           C  
ATOM   2185  O   SER C  88      48.629  16.093  58.290  1.00 24.07           O  
ATOM   2186  OG  SER C  88      52.795  16.663  56.570  1.00 24.07           O  
ATOM   2187  N   PRO C  89      50.472  17.123  59.015  1.00 24.82           N  
ATOM   2188  CA  PRO C  89      50.890  17.265  60.412  1.00 24.82           C  
ATOM   2189  C   PRO C  89      49.835  17.952  61.277  1.00 24.82           C  
ATOM   2190  CB  PRO C  89      52.157  18.118  60.316  1.00 24.82           C  
ATOM   2191  O   PRO C  89      49.625  17.561  62.428  1.00 24.82           O  
ATOM   2192  CG  PRO C  89      52.157  18.645  58.917  1.00 24.82           C  
ATOM   2193  CD  PRO C  89      50.986  18.055  58.185  1.00 24.82           C  
ATOM   2194  N   ARG C  90      49.596  19.158  60.927  1.00 22.93           N  
ATOM   2195  CA  ARG C  90      49.966  20.287  61.774  1.00 22.93           C  
ATOM   2196  C   ARG C  90      48.970  20.464  62.916  1.00 22.93           C  
ATOM   2197  CB  ARG C  90      50.052  21.573  60.949  1.00 22.93           C  
ATOM   2198  O   ARG C  90      47.890  19.870  62.902  1.00 22.93           O  
ATOM   2199  CG  ARG C  90      51.465  21.940  60.526  1.00 22.93           C  
ATOM   2200  CD  ARG C  90      51.500  23.250  59.752  1.00 22.93           C  
ATOM   2201  NE  ARG C  90      52.868  23.667  59.459  1.00 22.93           N  
ATOM   2202  NH1 ARG C  90      52.952  25.278  61.113  1.00 22.93           N  
ATOM   2203  NH2 ARG C  90      54.769  24.920  59.762  1.00 22.93           N  
ATOM   2204  CZ  ARG C  90      53.527  24.620  60.112  1.00 22.93           C  
ATOM   2205  N   LEU C  91      49.143  21.696  63.485  1.00 23.65           N  
ATOM   2206  CA  LEU C  91      49.340  22.175  64.849  1.00 23.65           C  
ATOM   2207  C   LEU C  91      48.002  22.389  65.549  1.00 23.65           C  
ATOM   2208  CB  LEU C  91      50.144  23.478  64.850  1.00 23.65           C  
ATOM   2209  O   LEU C  91      47.801  21.920  66.671  1.00 23.65           O  
ATOM   2210  CG  LEU C  91      51.604  23.374  65.293  1.00 23.65           C  
ATOM   2211  CD1 LEU C  91      52.507  23.125  64.090  1.00 23.65           C  
ATOM   2212  CD2 LEU C  91      52.029  24.636  66.036  1.00 23.65           C  
ATOM   2213  N   SER C  92      47.702  23.680  65.696  1.00 24.00           N  
ATOM   2214  CA  SER C  92      47.628  24.568  66.851  1.00 24.00           C  
ATOM   2215  C   SER C  92      46.217  24.610  67.427  1.00 24.00           C  
ATOM   2216  CB  SER C  92      48.075  25.980  66.472  1.00 24.00           C  
ATOM   2217  O   SER C  92      45.254  24.238  66.752  1.00 24.00           O  
ATOM   2218  OG  SER C  92      47.967  26.857  67.580  1.00 24.00           O  
ATOM   2219  N   ARG C  93      46.267  25.284  68.514  1.00 23.09           N  
ATOM   2220  CA  ARG C  93      45.499  25.076  69.737  1.00 23.09           C  
ATOM   2221  C   ARG C  93      44.036  25.457  69.537  1.00 23.09           C  
ATOM   2222  CB  ARG C  93      46.097  25.881  70.892  1.00 23.09           C  
ATOM   2223  O   ARG C  93      43.137  24.667  69.830  1.00 23.09           O  
ATOM   2224  CG  ARG C  93      46.912  25.047  71.868  1.00 23.09           C  
ATOM   2225  CD  ARG C  93      47.399  25.875  73.049  1.00 23.09           C  
ATOM   2226  NE  ARG C  93      48.419  25.168  73.819  1.00 23.09           N  
ATOM   2227  NH1 ARG C  93      47.167  25.051  75.757  1.00 23.09           N  
ATOM   2228  NH2 ARG C  93      49.276  24.155  75.693  1.00 23.09           N  
ATOM   2229  CZ  ARG C  93      48.285  24.793  75.088  1.00 23.09           C  
ATOM   2230  N   ARG C  94      43.723  26.639  69.997  1.00 24.90           N  
ATOM   2231  CA  ARG C  94      42.908  26.934  71.171  1.00 24.90           C  
ATOM   2232  C   ARG C  94      41.495  27.342  70.768  1.00 24.90           C  
ATOM   2233  CB  ARG C  94      43.554  28.039  72.011  1.00 24.90           C  
ATOM   2234  O   ARG C  94      41.310  28.322  70.043  1.00 24.90           O  
ATOM   2235  CG  ARG C  94      44.479  27.523  73.101  1.00 24.90           C  
ATOM   2236  CD  ARG C  94      45.025  28.656  73.960  1.00 24.90           C  
ATOM   2237  NE  ARG C  94      45.855  28.153  75.051  1.00 24.90           N  
ATOM   2238  NH1 ARG C  94      46.183  30.220  76.030  1.00 24.90           N  
ATOM   2239  NH2 ARG C  94      47.126  28.346  76.954  1.00 24.90           N  
ATOM   2240  CZ  ARG C  94      46.386  28.907  76.009  1.00 24.90           C  
ATOM   2241  N   THR C  95      40.593  26.565  70.934  1.00 26.08           N  
ATOM   2242  CA  THR C  95      39.335  26.604  70.196  1.00 26.08           C  
ATOM   2243  C   THR C  95      38.527  27.843  70.569  1.00 26.08           C  
ATOM   2244  CB  THR C  95      38.494  25.341  70.458  1.00 26.08           C  
ATOM   2245  O   THR C  95      38.859  28.542  71.528  1.00 26.08           O  
ATOM   2246  CG2 THR C  95      39.122  24.115  69.802  1.00 26.08           C  
ATOM   2247  OG1 THR C  95      38.404  25.119  71.871  1.00 26.08           O  
ATOM   2248  N   LEU C  96      37.109  27.852  70.868  1.00 27.46           N  
ATOM   2249  CA  LEU C  96      36.004  28.111  69.952  1.00 27.46           C  
ATOM   2250  C   LEU C  96      35.068  29.175  70.518  1.00 27.46           C  
ATOM   2251  CB  LEU C  96      35.223  26.824  69.675  1.00 27.46           C  
ATOM   2252  O   LEU C  96      33.983  29.403  69.978  1.00 27.46           O  
ATOM   2253  CG  LEU C  96      35.667  26.011  68.458  1.00 27.46           C  
ATOM   2254  CD1 LEU C  96      35.401  24.527  68.686  1.00 27.46           C  
ATOM   2255  CD2 LEU C  96      34.958  26.500  67.200  1.00 27.46           C  
ATOM   2256  N   PRO C  97      35.365  29.902  71.588  1.00 26.40           N  
ATOM   2257  CA  PRO C  97      34.128  29.819  72.368  1.00 26.40           C  
ATOM   2258  C   PRO C  97      32.930  30.429  71.643  1.00 26.40           C  
ATOM   2259  CB  PRO C  97      34.458  30.608  73.637  1.00 26.40           C  
ATOM   2260  O   PRO C  97      33.104  31.173  70.674  1.00 26.40           O  
ATOM   2261  CG  PRO C  97      35.783  31.241  73.360  1.00 26.40           C  
ATOM   2262  CD  PRO C  97      36.209  30.867  71.969  1.00 26.40           C  
ATOM   2263  N   LYS C  98      31.736  30.636  72.460  1.00 24.12           N  
ATOM   2264  CA  LYS C  98      30.330  30.353  72.185  1.00 24.12           C  
ATOM   2265  C   LYS C  98      29.660  31.528  71.479  1.00 24.12           C  
ATOM   2266  CB  LYS C  98      29.585  30.026  73.480  1.00 24.12           C  
ATOM   2267  O   LYS C  98      29.073  31.363  70.407  1.00 24.12           O  
ATOM   2268  CG  LYS C  98      29.665  28.562  73.887  1.00 24.12           C  
ATOM   2269  CD  LYS C  98      28.761  28.262  75.076  1.00 24.12           C  
ATOM   2270  CE  LYS C  98      28.899  26.817  75.535  1.00 24.12           C  
ATOM   2271  NZ  LYS C  98      28.042  26.528  76.723  1.00 24.12           N  
ATOM   2272  N   PRO C  99      28.933  32.311  72.259  1.00 26.05           N  
ATOM   2273  CA  PRO C  99      27.483  32.421  72.087  1.00 26.05           C  
ATOM   2274  C   PRO C  99      27.084  33.566  71.158  1.00 26.05           C  
ATOM   2275  CB  PRO C  99      26.977  32.672  73.510  1.00 26.05           C  
ATOM   2276  O   PRO C  99      27.919  34.408  70.817  1.00 26.05           O  
ATOM   2277  CG  PRO C  99      28.191  33.082  74.280  1.00 26.05           C  
ATOM   2278  CD  PRO C  99      29.404  32.820  73.434  1.00 26.05           C  
ATOM   2279  N   ASP C 100      25.844  33.880  71.136  1.00 30.63           N  
ATOM   2280  CA  ASP C 100      24.695  34.074  70.257  1.00 30.63           C  
ATOM   2281  C   ASP C 100      24.477  35.556  69.959  1.00 30.63           C  
ATOM   2282  CB  ASP C 100      23.434  33.473  70.882  1.00 30.63           C  
ATOM   2283  O   ASP C 100      23.498  36.150  70.417  1.00 30.63           O  
ATOM   2284  CG  ASP C 100      23.265  31.996  70.569  1.00 30.63           C  
ATOM   2285  OD1 ASP C 100      23.347  31.610  69.383  1.00 30.63           O  
ATOM   2286  OD2 ASP C 100      23.044  31.212  71.518  1.00 30.63           O  
ATOM   2287  N   ARG C 101      25.585  36.284  69.981  1.00 29.83           N  
ATOM   2288  CA  ARG C 101      25.098  37.627  70.278  1.00 29.83           C  
ATOM   2289  C   ARG C 101      24.105  38.096  69.221  1.00 29.83           C  
ATOM   2290  CB  ARG C 101      26.265  38.613  70.375  1.00 29.83           C  
ATOM   2291  O   ARG C 101      24.237  37.756  68.043  1.00 29.83           O  
ATOM   2292  CG  ARG C 101      26.972  38.600  71.721  1.00 29.83           C  
ATOM   2293  CD  ARG C 101      27.878  39.811  71.893  1.00 29.83           C  
ATOM   2294  NE  ARG C 101      28.476  39.852  73.224  1.00 29.83           N  
ATOM   2295  NH1 ARG C 101      30.060  41.446  72.690  1.00 29.83           N  
ATOM   2296  NH2 ARG C 101      29.964  40.586  74.813  1.00 29.83           N  
ATOM   2297  CZ  ARG C 101      29.498  40.628  73.573  1.00 29.83           C  
ATOM   2298  N   LEU C 102      23.009  38.813  69.616  1.00 28.69           N  
ATOM   2299  CA  LEU C 102      21.694  39.224  69.136  1.00 28.69           C  
ATOM   2300  C   LEU C 102      21.820  40.220  67.988  1.00 28.69           C  
ATOM   2301  CB  LEU C 102      20.876  39.841  70.274  1.00 28.69           C  
ATOM   2302  O   LEU C 102      22.305  41.338  68.181  1.00 28.69           O  
ATOM   2303  CG  LEU C 102      19.414  39.403  70.374  1.00 28.69           C  
ATOM   2304  CD1 LEU C 102      19.325  37.960  70.858  1.00 28.69           C  
ATOM   2305  CD2 LEU C 102      18.639  40.333  71.302  1.00 28.69           C  
ATOM   2306  N   ASP C 103      22.223  39.725  66.896  1.00 33.40           N  
ATOM   2307  CA  ASP C 103      22.646  40.505  65.737  1.00 33.40           C  
ATOM   2308  C   ASP C 103      21.483  41.310  65.163  1.00 33.40           C  
ATOM   2309  CB  ASP C 103      23.234  39.590  64.661  1.00 33.40           C  
ATOM   2310  O   ASP C 103      21.502  41.689  63.990  1.00 33.40           O  
ATOM   2311  CG  ASP C 103      24.753  39.583  64.654  1.00 33.40           C  
ATOM   2312  OD1 ASP C 103      25.369  40.650  64.867  1.00 33.40           O  
ATOM   2313  OD2 ASP C 103      25.339  38.502  64.430  1.00 33.40           O  
ATOM   2314  N   ARG C 104      20.470  41.665  65.880  1.00 25.90           N  
ATOM   2315  CA  ARG C 104      19.247  41.703  65.085  1.00 25.90           C  
ATOM   2316  C   ARG C 104      19.377  42.688  63.928  1.00 25.90           C  
ATOM   2317  CB  ARG C 104      18.048  42.077  65.960  1.00 25.90           C  
ATOM   2318  O   ARG C 104      18.663  42.578  62.929  1.00 25.90           O  
ATOM   2319  CG  ARG C 104      16.798  41.260  65.674  1.00 25.90           C  
ATOM   2320  CD  ARG C 104      15.744  41.444  66.757  1.00 25.90           C  
ATOM   2321  NE  ARG C 104      14.697  40.430  66.668  1.00 25.90           N  
ATOM   2322  NH1 ARG C 104      13.383  41.344  68.334  1.00 25.90           N  
ATOM   2323  NH2 ARG C 104      12.712  39.436  67.255  1.00 25.90           N  
ATOM   2324  CZ  ARG C 104      13.600  40.405  67.419  1.00 25.90           C  
ATOM   2325  N   LEU C 105      20.197  43.849  64.165  1.00 25.08           N  
ATOM   2326  CA  LEU C 105      19.332  44.971  63.817  1.00 25.08           C  
ATOM   2327  C   LEU C 105      18.989  44.953  62.331  1.00 25.08           C  
ATOM   2328  CB  LEU C 105      20.003  46.298  64.181  1.00 25.08           C  
ATOM   2329  O   LEU C 105      19.635  44.251  61.549  1.00 25.08           O  
ATOM   2330  CG  LEU C 105      19.080  47.409  64.685  1.00 25.08           C  
ATOM   2331  CD1 LEU C 105      18.814  47.241  66.177  1.00 25.08           C  
ATOM   2332  CD2 LEU C 105      19.684  48.779  64.395  1.00 25.08           C  
ATOM   2333  N   LEU C 106      19.061  46.209  61.634  1.00 24.25           N  
ATOM   2334  CA  LEU C 106      18.035  47.004  60.968  1.00 24.25           C  
ATOM   2335  C   LEU C 106      18.051  46.761  59.462  1.00 24.25           C  
ATOM   2336  CB  LEU C 106      18.236  48.493  61.259  1.00 24.25           C  
ATOM   2337  O   LEU C 106      16.997  46.586  58.846  1.00 24.25           O  
ATOM   2338  CG  LEU C 106      17.268  49.126  62.259  1.00 24.25           C  
ATOM   2339  CD1 LEU C 106      18.030  49.668  63.464  1.00 24.25           C  
ATOM   2340  CD2 LEU C 106      16.456  50.231  61.592  1.00 24.25           C  
ATOM   2341  N   LYS C 107      19.164  47.138  58.701  1.00 27.08           N  
ATOM   2342  CA  LYS C 107      18.951  48.141  57.662  1.00 27.08           C  
ATOM   2343  C   LYS C 107      18.489  47.495  56.360  1.00 27.08           C  
ATOM   2344  CB  LYS C 107      20.229  48.946  57.423  1.00 27.08           C  
ATOM   2345  O   LYS C 107      19.080  46.513  55.904  1.00 27.08           O  
ATOM   2346  CG  LYS C 107      20.026  50.454  57.451  1.00 27.08           C  
ATOM   2347  CD  LYS C 107      21.352  51.199  57.362  1.00 27.08           C  
ATOM   2348  CE  LYS C 107      21.143  52.703  57.250  1.00 27.08           C  
ATOM   2349  NZ  LYS C 107      22.436  53.448  57.308  1.00 27.08           N  
ATOM   2350  N   SER C 108      17.399  47.906  55.687  1.00 27.35           N  
ATOM   2351  CA  SER C 108      16.421  47.409  54.724  1.00 27.35           C  
ATOM   2352  C   SER C 108      16.980  47.434  53.305  1.00 27.35           C  
ATOM   2353  CB  SER C 108      15.137  48.237  54.789  1.00 27.35           C  
ATOM   2354  O   SER C 108      16.388  46.859  52.389  1.00 27.35           O  
ATOM   2355  OG  SER C 108      14.185  47.764  53.851  1.00 27.35           O  
ATOM   2356  N   GLY C 109      18.096  48.141  53.018  1.00 25.83           N  
ATOM   2357  CA  GLY C 109      17.835  48.840  51.770  1.00 25.83           C  
ATOM   2358  C   GLY C 109      17.523  47.905  50.617  1.00 25.83           C  
ATOM   2359  O   GLY C 109      17.648  46.686  50.748  1.00 25.83           O  
ATOM   2360  N   PHE C 110      17.351  48.504  49.305  1.00 28.48           N  
ATOM   2361  CA  PHE C 110      16.557  48.505  48.081  1.00 28.48           C  
ATOM   2362  C   PHE C 110      17.190  47.606  47.025  1.00 28.48           C  
ATOM   2363  CB  PHE C 110      16.407  49.929  47.537  1.00 28.48           C  
ATOM   2364  O   PHE C 110      18.266  47.911  46.507  1.00 28.48           O  
ATOM   2365  CG  PHE C 110      14.992  50.298  47.185  1.00 28.48           C  
ATOM   2366  CD1 PHE C 110      14.511  50.113  45.895  1.00 28.48           C  
ATOM   2367  CD2 PHE C 110      14.141  50.831  48.145  1.00 28.48           C  
ATOM   2368  CE1 PHE C 110      13.201  50.454  45.565  1.00 28.48           C  
ATOM   2369  CE2 PHE C 110      12.831  51.174  47.824  1.00 28.48           C  
ATOM   2370  CZ  PHE C 110      12.363  50.986  46.533  1.00 28.48           C  
ATOM   2371  N   GLY C 111      17.379  46.381  47.256  1.00 30.82           N  
ATOM   2372  CA  GLY C 111      18.149  45.583  46.315  1.00 30.82           C  
ATOM   2373  C   GLY C 111      17.566  45.586  44.914  1.00 30.82           C  
ATOM   2374  O   GLY C 111      16.350  45.482  44.742  1.00 30.82           O  
ATOM   2375  N   THR C 112      18.044  46.416  44.023  1.00 36.56           N  
ATOM   2376  CA  THR C 112      17.629  46.688  42.652  1.00 36.56           C  
ATOM   2377  C   THR C 112      17.719  45.426  41.799  1.00 36.56           C  
ATOM   2378  CB  THR C 112      18.486  47.800  42.019  1.00 36.56           C  
ATOM   2379  O   THR C 112      18.793  44.836  41.665  1.00 36.56           O  
ATOM   2380  CG2 THR C 112      17.648  48.686  41.102  1.00 36.56           C  
ATOM   2381  OG1 THR C 112      19.053  48.608  43.058  1.00 36.56           O  
ATOM   2382  N   TYR C 113      16.880  44.500  41.963  1.00 35.29           N  
ATOM   2383  CA  TYR C 113      16.985  43.201  41.309  1.00 35.29           C  
ATOM   2384  C   TYR C 113      16.959  43.350  39.793  1.00 35.29           C  
ATOM   2385  CB  TYR C 113      15.851  42.277  41.762  1.00 35.29           C  
ATOM   2386  O   TYR C 113      16.067  43.998  39.241  1.00 35.29           O  
ATOM   2387  CG  TYR C 113      16.172  41.487  43.008  1.00 35.29           C  
ATOM   2388  CD1 TYR C 113      16.837  40.265  42.930  1.00 35.29           C  
ATOM   2389  CD2 TYR C 113      15.811  41.960  44.265  1.00 35.29           C  
ATOM   2390  CE1 TYR C 113      17.134  39.534  44.075  1.00 35.29           C  
ATOM   2391  CE2 TYR C 113      16.103  41.237  45.417  1.00 35.29           C  
ATOM   2392  OH  TYR C 113      17.054  39.307  46.449  1.00 35.29           O  
ATOM   2393  CZ  TYR C 113      16.763  40.027  45.312  1.00 35.29           C  
ATOM   2394  N   PRO C 114      18.122  43.558  39.161  1.00 39.76           N  
ATOM   2395  CA  PRO C 114      18.134  43.706  37.704  1.00 39.76           C  
ATOM   2396  C   PRO C 114      17.423  42.560  36.988  1.00 39.76           C  
ATOM   2397  CB  PRO C 114      19.626  43.720  37.363  1.00 39.76           C  
ATOM   2398  O   PRO C 114      17.581  41.397  37.368  1.00 39.76           O  
ATOM   2399  CG  PRO C 114      20.318  43.498  38.670  1.00 39.76           C  
ATOM   2400  CD  PRO C 114      19.277  43.349  39.742  1.00 39.76           C  
ATOM   2401  N   GLY C 115      16.112  42.697  36.757  1.00 38.31           N  
ATOM   2402  CA  GLY C 115      15.243  41.790  36.023  1.00 38.31           C  
ATOM   2403  C   GLY C 115      15.838  41.329  34.706  1.00 38.31           C  
ATOM   2404  O   GLY C 115      16.311  42.145  33.913  1.00 38.31           O  
ATOM   2405  N   ARG C 116      16.856  40.435  34.722  1.00 40.04           N  
ATOM   2406  CA  ARG C 116      17.413  39.861  33.501  1.00 40.04           C  
ATOM   2407  C   ARG C 116      16.307  39.393  32.561  1.00 40.04           C  
ATOM   2408  CB  ARG C 116      18.348  38.695  33.833  1.00 40.04           C  
ATOM   2409  O   ARG C 116      15.455  38.591  32.948  1.00 40.04           O  
ATOM   2410  CG  ARG C 116      19.758  38.862  33.289  1.00 40.04           C  
ATOM   2411  CD  ARG C 116      20.680  37.746  33.760  1.00 40.04           C  
ATOM   2412  NE  ARG C 116      22.039  37.922  33.258  1.00 40.04           N  
ATOM   2413  NH1 ARG C 116      22.949  36.218  34.526  1.00 40.04           N  
ATOM   2414  NH2 ARG C 116      24.279  37.438  33.112  1.00 40.04           N  
ATOM   2415  CZ  ARG C 116      23.086  37.192  33.633  1.00 40.04           C  
ATOM   2416  N   LYS C 117      15.691  40.253  31.775  1.00 42.23           N  
ATOM   2417  CA  LYS C 117      14.730  39.935  30.722  1.00 42.23           C  
ATOM   2418  C   LYS C 117      15.211  38.760  29.875  1.00 42.23           C  
ATOM   2419  CB  LYS C 117      14.484  41.155  29.834  1.00 42.23           C  
ATOM   2420  O   LYS C 117      16.325  38.783  29.348  1.00 42.23           O  
ATOM   2421  CG  LYS C 117      13.691  42.264  30.510  1.00 42.23           C  
ATOM   2422  CD  LYS C 117      13.125  43.247  29.493  1.00 42.23           C  
ATOM   2423  CE  LYS C 117      12.304  44.338  30.166  1.00 42.23           C  
ATOM   2424  NZ  LYS C 117      11.716  45.283  29.170  1.00 42.23           N  
ATOM   2425  N   ARG C 118      15.101  37.559  30.398  1.00 41.03           N  
ATOM   2426  CA  ARG C 118      15.300  36.385  29.555  1.00 41.03           C  
ATOM   2427  C   ARG C 118      14.630  36.566  28.197  1.00 41.03           C  
ATOM   2428  CB  ARG C 118      14.759  35.130  30.243  1.00 41.03           C  
ATOM   2429  O   ARG C 118      13.445  36.896  28.123  1.00 41.03           O  
ATOM   2430  CG  ARG C 118      15.795  34.387  31.071  1.00 41.03           C  
ATOM   2431  CD  ARG C 118      15.188  33.193  31.795  1.00 41.03           C  
ATOM   2432  NE  ARG C 118      16.064  32.026  31.739  1.00 41.03           N  
ATOM   2433  NH1 ARG C 118      14.724  30.699  33.074  1.00 41.03           N  
ATOM   2434  NH2 ARG C 118      16.689  29.871  32.231  1.00 41.03           N  
ATOM   2435  CZ  ARG C 118      15.824  30.868  32.348  1.00 41.03           C  
ATOM   2436  N   GLY C 119      15.240  37.244  27.258  1.00 40.69           N  
ATOM   2437  CA  GLY C 119      14.817  37.282  25.867  1.00 40.69           C  
ATOM   2438  C   GLY C 119      14.049  36.044  25.443  1.00 40.69           C  
ATOM   2439  O   GLY C 119      14.291  34.950  25.959  1.00 40.69           O  
ATOM   2440  N   ALA C 120      12.749  35.990  25.490  1.00 46.50           N  
ATOM   2441  CA  ALA C 120      11.909  34.996  24.827  1.00 46.50           C  
ATOM   2442  C   ALA C 120      12.593  34.443  23.580  1.00 46.50           C  
ATOM   2443  CB  ALA C 120      10.555  35.601  24.462  1.00 46.50           C  
ATOM   2444  O   ALA C 120      13.008  35.204  22.703  1.00 46.50           O  
ATOM   2445  N   LEU C 121      13.622  33.594  23.674  1.00 49.44           N  
ATOM   2446  CA  LEU C 121      14.135  32.883  22.509  1.00 49.44           C  
ATOM   2447  C   LEU C 121      13.014  32.574  21.523  1.00 49.44           C  
ATOM   2448  CB  LEU C 121      14.828  31.585  22.935  1.00 49.44           C  
ATOM   2449  O   LEU C 121      11.990  31.999  21.900  1.00 49.44           O  
ATOM   2450  CG  LEU C 121      16.351  31.639  23.061  1.00 49.44           C  
ATOM   2451  CD1 LEU C 121      16.782  31.226  24.464  1.00 49.44           C  
ATOM   2452  CD2 LEU C 121      17.006  30.749  22.010  1.00 49.44           C  
ATOM   2453  N   HIS C 122      12.660  33.382  20.578  1.00 56.14           N  
ATOM   2454  CA  HIS C 122      11.756  33.030  19.488  1.00 56.14           C  
ATOM   2455  C   HIS C 122      11.849  31.545  19.153  1.00 56.14           C  
ATOM   2456  CB  HIS C 122      12.063  33.869  18.246  1.00 56.14           C  
ATOM   2457  O   HIS C 122      12.944  31.019  18.946  1.00 56.14           O  
ATOM   2458  CG  HIS C 122      10.842  34.302  17.499  1.00 56.14           C  
ATOM   2459  CD2 HIS C 122      10.363  33.931  16.288  1.00 56.14           C  
ATOM   2460  ND1 HIS C 122       9.956  35.233  17.996  1.00 56.14           N  
ATOM   2461  CE1 HIS C 122       8.982  35.416  17.120  1.00 56.14           C  
ATOM   2462  NE2 HIS C 122       9.205  34.638  16.075  1.00 56.14           N  
ATOM   2463  N   PRO C 123      10.823  30.752  19.543  1.00 59.30           N  
ATOM   2464  CA  PRO C 123      10.920  29.345  19.149  1.00 59.30           C  
ATOM   2465  C   PRO C 123      11.527  29.161  17.761  1.00 59.30           C  
ATOM   2466  CB  PRO C 123       9.464  28.871  19.175  1.00 59.30           C  
ATOM   2467  O   PRO C 123      11.203  29.912  16.837  1.00 59.30           O  
ATOM   2468  CG  PRO C 123       8.668  30.099  19.479  1.00 59.30           C  
ATOM   2469  CD  PRO C 123       9.612  31.260  19.607  1.00 59.30           C  
ATOM   2470  N   GLN C 124      12.761  28.809  17.641  1.00 69.25           N  
ATOM   2471  CA  GLN C 124      13.428  28.521  16.376  1.00 69.25           C  
ATOM   2472  C   GLN C 124      12.617  27.535  15.539  1.00 69.25           C  
ATOM   2473  CB  GLN C 124      14.832  27.968  16.623  1.00 69.25           C  
ATOM   2474  O   GLN C 124      12.194  26.490  16.038  1.00 69.25           O  
ATOM   2475  CG  GLN C 124      15.901  29.044  16.764  1.00 69.25           C  
ATOM   2476  CD  GLN C 124      17.248  28.609  16.218  1.00 69.25           C  
ATOM   2477  NE2 GLN C 124      18.203  28.378  17.112  1.00 69.25           N  
ATOM   2478  OE1 GLN C 124      17.428  28.481  15.003  1.00 69.25           O  
ATOM   2479  N   VAL C 125      11.875  28.062  14.548  1.00 81.96           N  
ATOM   2480  CA  VAL C 125      11.165  27.245  13.568  1.00 81.96           C  
ATOM   2481  C   VAL C 125      12.158  26.360  12.818  1.00 81.96           C  
ATOM   2482  CB  VAL C 125      10.370  28.118  12.571  1.00 81.96           C  
ATOM   2483  O   VAL C 125      13.149  26.851  12.273  1.00 81.96           O  
ATOM   2484  CG1 VAL C 125       9.691  27.248  11.515  1.00 81.96           C  
ATOM   2485  CG2 VAL C 125       9.339  28.968  13.312  1.00 81.96           C  
ATOM   2486  N   ILE C 126      12.048  25.094  12.977  1.00 89.78           N  
ATOM   2487  CA  ILE C 126      12.911  24.119  12.318  1.00 89.78           C  
ATOM   2488  C   ILE C 126      12.373  23.816  10.921  1.00 89.78           C  
ATOM   2489  CB  ILE C 126      13.026  22.817  13.142  1.00 89.78           C  
ATOM   2490  O   ILE C 126      11.197  23.482  10.760  1.00 89.78           O  
ATOM   2491  CG1 ILE C 126      13.561  23.120  14.546  1.00 89.78           C  
ATOM   2492  CG2 ILE C 126      13.917  21.800  12.424  1.00 89.78           C  
ATOM   2493  CD1 ILE C 126      13.453  21.951  15.515  1.00 89.78           C  
ATOM   2494  N   MET C 127      13.230  24.027   9.881  1.00 93.23           N  
ATOM   2495  CA  MET C 127      12.880  23.722   8.497  1.00 93.23           C  
ATOM   2496  C   MET C 127      13.477  22.386   8.066  1.00 93.23           C  
ATOM   2497  CB  MET C 127      13.360  24.834   7.563  1.00 93.23           C  
ATOM   2498  O   MET C 127      14.626  22.081   8.391  1.00 93.23           O  
ATOM   2499  CG  MET C 127      12.793  26.204   7.899  1.00 93.23           C  
ATOM   2500  SD  MET C 127      10.973  26.285   7.681  1.00 93.23           S  
ATOM   2501  CE  MET C 127      10.867  26.280   5.870  1.00 93.23           C  
ATOM   2502  N   PHE C 128      12.666  21.635   7.396  1.00 95.94           N  
ATOM   2503  CA  PHE C 128      13.111  20.343   6.889  1.00 95.94           C  
ATOM   2504  C   PHE C 128      13.089  20.322   5.365  1.00 95.94           C  
ATOM   2505  CB  PHE C 128      12.234  19.215   7.442  1.00 95.94           C  
ATOM   2506  O   PHE C 128      12.044  20.550   4.751  1.00 95.94           O  
ATOM   2507  CG  PHE C 128      12.649  17.843   6.984  1.00 95.94           C  
ATOM   2508  CD1 PHE C 128      12.063  17.261   5.866  1.00 95.94           C  
ATOM   2509  CD2 PHE C 128      13.625  17.135   7.672  1.00 95.94           C  
ATOM   2510  CE1 PHE C 128      12.446  15.991   5.441  1.00 95.94           C  
ATOM   2511  CE2 PHE C 128      14.013  15.865   7.253  1.00 95.94           C  
ATOM   2512  CZ  PHE C 128      13.421  15.295   6.137  1.00 95.94           C  
ATOM   2513  N   PRO C 129      14.217  20.074   4.796  1.00 96.89           N  
ATOM   2514  CA  PRO C 129      14.264  19.946   3.337  1.00 96.89           C  
ATOM   2515  C   PRO C 129      13.729  18.604   2.845  1.00 96.89           C  
ATOM   2516  CB  PRO C 129      15.754  20.091   3.019  1.00 96.89           C  
ATOM   2517  O   PRO C 129      14.465  17.613   2.821  1.00 96.89           O  
ATOM   2518  CG  PRO C 129      16.456  19.556   4.226  1.00 96.89           C  
ATOM   2519  CD  PRO C 129      15.617  19.852   5.436  1.00 96.89           C  
ATOM   2520  N   CYS C 130      12.548  18.590   2.438  1.00 96.83           N  
ATOM   2521  CA  CYS C 130      11.906  17.359   1.992  1.00 96.83           C  
ATOM   2522  C   CYS C 130      12.540  16.849   0.703  1.00 96.83           C  
ATOM   2523  CB  CYS C 130      10.409  17.580   1.782  1.00 96.83           C  
ATOM   2524  O   CYS C 130      12.561  17.557  -0.305  1.00 96.83           O  
ATOM   2525  SG  CYS C 130       9.545  16.137   1.125  1.00 96.83           S  
ATOM   2526  N   PRO C 131      13.000  15.632   0.679  1.00 96.01           N  
ATOM   2527  CA  PRO C 131      13.645  15.064  -0.507  1.00 96.01           C  
ATOM   2528  C   PRO C 131      12.658  14.781  -1.637  1.00 96.01           C  
ATOM   2529  CB  PRO C 131      14.264  13.766   0.016  1.00 96.01           C  
ATOM   2530  O   PRO C 131      13.055  14.695  -2.802  1.00 96.01           O  
ATOM   2531  CG  PRO C 131      13.463  13.422   1.230  1.00 96.01           C  
ATOM   2532  CD  PRO C 131      13.008  14.699   1.878  1.00 96.01           C  
ATOM   2533  N   ALA C 132      11.389  14.672  -1.309  1.00 94.80           N  
ATOM   2534  CA  ALA C 132      10.375  14.319  -2.299  1.00 94.80           C  
ATOM   2535  C   ALA C 132       9.931  15.545  -3.091  1.00 94.80           C  
ATOM   2536  CB  ALA C 132       9.175  13.664  -1.621  1.00 94.80           C  
ATOM   2537  O   ALA C 132      10.002  15.556  -4.323  1.00 94.80           O  
ATOM   2538  N   CYS C 133       9.540  16.666  -2.380  1.00 95.27           N  
ATOM   2539  CA  CYS C 133       9.047  17.848  -3.078  1.00 95.27           C  
ATOM   2540  C   CYS C 133      10.148  18.890  -3.233  1.00 95.27           C  
ATOM   2541  CB  CYS C 133       7.859  18.455  -2.331  1.00 95.27           C  
ATOM   2542  O   CYS C 133       9.985  19.869  -3.963  1.00 95.27           O  
ATOM   2543  SG  CYS C 133       8.306  19.231  -0.763  1.00 95.27           S  
ATOM   2544  N   GLN C 134      11.303  18.668  -2.512  1.00 95.94           N  
ATOM   2545  CA  GLN C 134      12.462  19.554  -2.553  1.00 95.94           C  
ATOM   2546  C   GLN C 134      12.128  20.925  -1.971  1.00 95.94           C  
ATOM   2547  CB  GLN C 134      12.975  19.703  -3.986  1.00 95.94           C  
ATOM   2548  O   GLN C 134      12.768  21.922  -2.311  1.00 95.94           O  
ATOM   2549  CG  GLN C 134      13.521  18.412  -4.581  1.00 95.94           C  
ATOM   2550  CD  GLN C 134      13.803  18.524  -6.068  1.00 95.94           C  
ATOM   2551  NE2 GLN C 134      13.904  17.382  -6.740  1.00 95.94           N  
ATOM   2552  OE1 GLN C 134      13.928  19.628  -6.608  1.00 95.94           O  
ATOM   2553  N   GLY C 135      11.150  20.977  -1.211  1.00 95.71           N  
ATOM   2554  CA  GLY C 135      10.786  22.191  -0.498  1.00 95.71           C  
ATOM   2555  C   GLY C 135      11.266  22.205   0.941  1.00 95.71           C  
ATOM   2556  O   GLY C 135      11.637  21.164   1.487  1.00 95.71           O  
ATOM   2557  N   ASP C 136      11.254  23.396   1.528  1.00 95.45           N  
ATOM   2558  CA  ASP C 136      11.517  23.539   2.956  1.00 95.45           C  
ATOM   2559  C   ASP C 136      10.216  23.550   3.756  1.00 95.45           C  
ATOM   2560  CB  ASP C 136      12.313  24.817   3.230  1.00 95.45           C  
ATOM   2561  O   ASP C 136       9.431  24.495   3.662  1.00 95.45           O  
ATOM   2562  CG  ASP C 136      13.738  24.752   2.708  1.00 95.45           C  
ATOM   2563  OD1 ASP C 136      14.395  23.699   2.858  1.00 95.45           O  
ATOM   2564  OD2 ASP C 136      14.208  25.764   2.144  1.00 95.45           O  
ATOM   2565  N   VAL C 137      10.066  22.511   4.507  1.00 95.35           N  
ATOM   2566  CA  VAL C 137       8.811  22.355   5.235  1.00 95.35           C  
ATOM   2567  C   VAL C 137       9.018  22.714   6.705  1.00 95.35           C  
ATOM   2568  CB  VAL C 137       8.257  20.919   5.110  1.00 95.35           C  
ATOM   2569  O   VAL C 137      10.016  22.318   7.312  1.00 95.35           O  
ATOM   2570  CG1 VAL C 137       6.887  20.808   5.777  1.00 95.35           C  
ATOM   2571  CG2 VAL C 137       8.174  20.506   3.641  1.00 95.35           C  
ATOM   2572  N   GLU C 138       8.063  23.329   7.269  1.00 94.46           N  
ATOM   2573  CA  GLU C 138       8.139  23.768   8.659  1.00 94.46           C  
ATOM   2574  C   GLU C 138       7.623  22.690   9.607  1.00 94.46           C  
ATOM   2575  CB  GLU C 138       7.351  25.065   8.858  1.00 94.46           C  
ATOM   2576  O   GLU C 138       6.451  22.311   9.546  1.00 94.46           O  
ATOM   2577  CG  GLU C 138       7.530  25.688  10.235  1.00 94.46           C  
ATOM   2578  CD  GLU C 138       6.747  26.979  10.415  1.00 94.46           C  
ATOM   2579  OE1 GLU C 138       6.545  27.409  11.574  1.00 94.46           O  
ATOM   2580  OE2 GLU C 138       6.332  27.564   9.390  1.00 94.46           O  
ATOM   2581  N   LEU C 139       8.392  22.208  10.609  1.00 92.98           N  
ATOM   2582  CA  LEU C 139       8.056  21.098  11.494  1.00 92.98           C  
ATOM   2583  C   LEU C 139       7.368  21.600  12.759  1.00 92.98           C  
ATOM   2584  CB  LEU C 139       9.314  20.307  11.863  1.00 92.98           C  
ATOM   2585  O   LEU C 139       6.681  20.836  13.441  1.00 92.98           O  
ATOM   2586  CG  LEU C 139      10.037  19.607  10.711  1.00 92.98           C  
ATOM   2587  CD1 LEU C 139      11.216  18.797  11.239  1.00 92.98           C  
ATOM   2588  CD2 LEU C 139       9.073  18.716   9.936  1.00 92.98           C  
ATOM   2589  N   GLY C 140       7.286  22.823  12.965  1.00 87.49           N  
ATOM   2590  CA  GLY C 140       6.733  23.367  14.194  1.00 87.49           C  
ATOM   2591  C   GLY C 140       7.733  23.401  15.335  1.00 87.49           C  
ATOM   2592  O   GLY C 140       8.909  23.082  15.146  1.00 87.49           O  
ATOM   2593  N   GLU C 141       7.324  23.652  16.524  1.00 87.31           N  
ATOM   2594  CA  GLU C 141       8.159  23.878  17.700  1.00 87.31           C  
ATOM   2595  C   GLU C 141       8.749  22.569  18.217  1.00 87.31           C  
ATOM   2596  CB  GLU C 141       7.355  24.566  18.806  1.00 87.31           C  
ATOM   2597  O   GLU C 141       9.861  22.551  18.748  1.00 87.31           O  
ATOM   2598  CG  GLU C 141       7.049  26.030  18.524  1.00 87.31           C  
ATOM   2599  CD  GLU C 141       6.264  26.705  19.638  1.00 87.31           C  
ATOM   2600  OE1 GLU C 141       5.934  27.905  19.507  1.00 87.31           O  
ATOM   2601  OE2 GLU C 141       5.977  26.027  20.650  1.00 87.31           O  
ATOM   2602  N   ARG C 142       8.078  21.494  17.949  1.00 90.11           N  
ATOM   2603  CA  ARG C 142       8.517  20.207  18.479  1.00 90.11           C  
ATOM   2604  C   ARG C 142       9.387  19.467  17.468  1.00 90.11           C  
ATOM   2605  CB  ARG C 142       7.313  19.345  18.864  1.00 90.11           C  
ATOM   2606  O   ARG C 142       9.886  18.376  17.752  1.00 90.11           O  
ATOM   2607  CG  ARG C 142       6.600  19.810  20.124  1.00 90.11           C  
ATOM   2608  CD  ARG C 142       5.575  18.791  20.601  1.00 90.11           C  
ATOM   2609  NE  ARG C 142       4.434  18.709  19.693  1.00 90.11           N  
ATOM   2610  NH1 ARG C 142       2.915  19.596  21.191  1.00 90.11           N  
ATOM   2611  NH2 ARG C 142       2.234  18.973  19.092  1.00 90.11           N  
ATOM   2612  CZ  ARG C 142       3.197  19.093  19.994  1.00 90.11           C  
ATOM   2613  N   GLY C 143       9.557  20.039  16.330  1.00 92.50           N  
ATOM   2614  CA  GLY C 143      10.363  19.378  15.316  1.00 92.50           C  
ATOM   2615  C   GLY C 143       9.827  18.016  14.920  1.00 92.50           C  
ATOM   2616  O   GLY C 143       8.624  17.856  14.702  1.00 92.50           O  
ATOM   2617  N   LEU C 144      10.710  16.992  14.873  1.00 93.71           N  
ATOM   2618  CA  LEU C 144      10.336  15.650  14.439  1.00 93.71           C  
ATOM   2619  C   LEU C 144       9.432  14.979  15.468  1.00 93.71           C  
ATOM   2620  CB  LEU C 144      11.584  14.795  14.204  1.00 93.71           C  
ATOM   2621  O   LEU C 144       8.558  14.186  15.109  1.00 93.71           O  
ATOM   2622  CG  LEU C 144      12.423  15.146  12.974  1.00 93.71           C  
ATOM   2623  CD1 LEU C 144      13.638  14.228  12.883  1.00 93.71           C  
ATOM   2624  CD2 LEU C 144      11.580  15.052  11.707  1.00 93.71           C  
ATOM   2625  N   ALA C 145       9.615  15.313  16.725  1.00 93.16           N  
ATOM   2626  CA  ALA C 145       8.843  14.714  17.811  1.00 93.16           C  
ATOM   2627  C   ALA C 145       7.364  15.072  17.695  1.00 93.16           C  
ATOM   2628  CB  ALA C 145       9.392  15.161  19.164  1.00 93.16           C  
ATOM   2629  O   ALA C 145       6.507  14.386  18.257  1.00 93.16           O  
ATOM   2630  N   GLY C 146       7.063  16.143  16.944  1.00 92.56           N  
ATOM   2631  CA  GLY C 146       5.686  16.581  16.783  1.00 92.56           C  
ATOM   2632  C   GLY C 146       4.988  15.935  15.602  1.00 92.56           C  
ATOM   2633  O   GLY C 146       3.777  16.091  15.428  1.00 92.56           O  
ATOM   2634  N   LEU C 147       5.745  15.180  14.836  1.00 93.84           N  
ATOM   2635  CA  LEU C 147       5.168  14.565  13.646  1.00 93.84           C  
ATOM   2636  C   LEU C 147       4.579  13.197  13.972  1.00 93.84           C  
ATOM   2637  CB  LEU C 147       6.225  14.429  12.547  1.00 93.84           C  
ATOM   2638  O   LEU C 147       5.106  12.476  14.823  1.00 93.84           O  
ATOM   2639  CG  LEU C 147       6.828  15.733  12.021  1.00 93.84           C  
ATOM   2640  CD1 LEU C 147       7.892  15.438  10.970  1.00 93.84           C  
ATOM   2641  CD2 LEU C 147       5.738  16.633  11.449  1.00 93.84           C  
ATOM   2642  N   PHE C 148       3.518  12.859  13.235  1.00 93.49           N  
ATOM   2643  CA  PHE C 148       2.876  11.561  13.408  1.00 93.49           C  
ATOM   2644  C   PHE C 148       3.470  10.531  12.454  1.00 93.49           C  
ATOM   2645  CB  PHE C 148       1.365  11.674  13.183  1.00 93.49           C  
ATOM   2646  O   PHE C 148       3.897  10.874  11.350  1.00 93.49           O  
ATOM   2647  CG  PHE C 148       0.653  12.481  14.235  1.00 93.49           C  
ATOM   2648  CD1 PHE C 148       0.505  11.989  15.526  1.00 93.49           C  
ATOM   2649  CD2 PHE C 148       0.132  13.733  13.933  1.00 93.49           C  
ATOM   2650  CE1 PHE C 148      -0.153  12.733  16.503  1.00 93.49           C  
ATOM   2651  CE2 PHE C 148      -0.527  14.482  14.904  1.00 93.49           C  
ATOM   2652  CZ  PHE C 148      -0.669  13.981  16.187  1.00 93.49           C  
ATOM   2653  N   ARG C 149       3.431   9.376  12.904  1.00 94.54           N  
ATOM   2654  CA  ARG C 149       3.806   8.268  12.032  1.00 94.54           C  
ATOM   2655  C   ARG C 149       2.668   7.910  11.081  1.00 94.54           C  
ATOM   2656  CB  ARG C 149       4.202   7.043  12.859  1.00 94.54           C  
ATOM   2657  O   ARG C 149       1.497   7.957  11.462  1.00 94.54           O  
ATOM   2658  CG  ARG C 149       5.451   7.246  13.702  1.00 94.54           C  
ATOM   2659  CD  ARG C 149       5.917   5.946  14.343  1.00 94.54           C  
ATOM   2660  NE  ARG C 149       4.974   5.475  15.353  1.00 94.54           N  
ATOM   2661  NH1 ARG C 149       6.289   3.709  16.053  1.00 94.54           N  
ATOM   2662  NH2 ARG C 149       4.247   4.081  17.027  1.00 94.54           N  
ATOM   2663  CZ  ARG C 149       5.172   4.423  16.142  1.00 94.54           C  
ATOM   2664  N   ASN C 150       2.989   7.584   9.843  1.00 95.71           N  
ATOM   2665  CA  ASN C 150       2.015   7.069   8.886  1.00 95.71           C  
ATOM   2666  C   ASN C 150       1.754   5.581   9.098  1.00 95.71           C  
ATOM   2667  CB  ASN C 150       2.483   7.328   7.453  1.00 95.71           C  
ATOM   2668  O   ASN C 150       2.344   4.740   8.417  1.00 95.71           O  
ATOM   2669  CG  ASN C 150       1.393   7.078   6.429  1.00 95.71           C  
ATOM   2670  ND2 ASN C 150       1.538   7.674   5.251  1.00 95.71           N  
ATOM   2671  OD1 ASN C 150       0.429   6.356   6.694  1.00 95.71           O  
ATOM   2672  N   LEU C 151       0.817   5.288   9.968  1.00 93.88           N  
ATOM   2673  CA  LEU C 151       0.572   3.910  10.380  1.00 93.88           C  
ATOM   2674  C   LEU C 151      -0.002   3.092   9.228  1.00 93.88           C  
ATOM   2675  CB  LEU C 151      -0.383   3.870  11.576  1.00 93.88           C  
ATOM   2676  O   LEU C 151       0.277   1.896   9.110  1.00 93.88           O  
ATOM   2677  CG  LEU C 151       0.142   4.464  12.883  1.00 93.88           C  
ATOM   2678  CD1 LEU C 151      -0.925   4.382  13.969  1.00 93.88           C  
ATOM   2679  CD2 LEU C 151       1.416   3.750  13.323  1.00 93.88           C  
ATOM   2680  N   THR C 152      -0.740   3.716   8.435  1.00 92.69           N  
ATOM   2681  CA  THR C 152      -1.290   3.024   7.275  1.00 92.69           C  
ATOM   2682  C   THR C 152      -0.173   2.534   6.358  1.00 92.69           C  
ATOM   2683  CB  THR C 152      -2.247   3.933   6.483  1.00 92.69           C  
ATOM   2684  O   THR C 152      -0.157   1.368   5.958  1.00 92.69           O  
ATOM   2685  CG2 THR C 152      -2.806   3.212   5.261  1.00 92.69           C  
ATOM   2686  OG1 THR C 152      -3.333   4.328   7.330  1.00 92.69           O  
ATOM   2687  N   LEU C 153       0.711   3.401   6.072  1.00 95.39           N  
ATOM   2688  CA  LEU C 153       1.845   3.041   5.227  1.00 95.39           C  
ATOM   2689  C   LEU C 153       2.685   1.950   5.882  1.00 95.39           C  
ATOM   2690  CB  LEU C 153       2.713   4.270   4.944  1.00 95.39           C  
ATOM   2691  O   LEU C 153       3.150   1.030   5.205  1.00 95.39           O  
ATOM   2692  CG  LEU C 153       3.886   4.064   3.984  1.00 95.39           C  
ATOM   2693  CD1 LEU C 153       3.390   3.514   2.651  1.00 95.39           C  
ATOM   2694  CD2 LEU C 153       4.647   5.370   3.780  1.00 95.39           C  
ATOM   2695  N   GLU C 154       2.826   2.014   7.139  1.00 96.17           N  
ATOM   2696  CA  GLU C 154       3.554   0.985   7.875  1.00 96.17           C  
ATOM   2697  C   GLU C 154       2.889  -0.380   7.720  1.00 96.17           C  
ATOM   2698  CB  GLU C 154       3.656   1.354   9.357  1.00 96.17           C  
ATOM   2699  O   GLU C 154       3.565  -1.382   7.477  1.00 96.17           O  
ATOM   2700  CG  GLU C 154       4.790   2.319   9.674  1.00 96.17           C  
ATOM   2701  CD  GLU C 154       4.925   2.619  11.159  1.00 96.17           C  
ATOM   2702  OE1 GLU C 154       5.754   3.481  11.531  1.00 96.17           O  
ATOM   2703  OE2 GLU C 154       4.198   1.986  11.956  1.00 96.17           O  
ATOM   2704  N   ARG C 155       1.656  -0.394   7.844  1.00 95.34           N  
ATOM   2705  CA  ARG C 155       0.911  -1.643   7.726  1.00 95.34           C  
ATOM   2706  C   ARG C 155       0.977  -2.188   6.303  1.00 95.34           C  
ATOM   2707  CB  ARG C 155      -0.548  -1.441   8.142  1.00 95.34           C  
ATOM   2708  O   ARG C 155       1.129  -3.394   6.101  1.00 95.34           O  
ATOM   2709  CG  ARG C 155      -0.738  -1.219   9.634  1.00 95.34           C  
ATOM   2710  CD  ARG C 155      -2.202  -1.320  10.037  1.00 95.34           C  
ATOM   2711  NE  ARG C 155      -2.989  -0.216   9.494  1.00 95.34           N  
ATOM   2712  NH1 ARG C 155      -2.620   1.199  11.283  1.00 95.34           N  
ATOM   2713  NH2 ARG C 155      -3.904   1.890   9.514  1.00 95.34           N  
ATOM   2714  CZ  ARG C 155      -3.169   0.955  10.098  1.00 95.34           C  
ATOM   2715  N   VAL C 156       0.866  -1.365   5.351  1.00 95.37           N  
ATOM   2716  CA  VAL C 156       0.958  -1.780   3.956  1.00 95.37           C  
ATOM   2717  C   VAL C 156       2.326  -2.406   3.692  1.00 95.37           C  
ATOM   2718  CB  VAL C 156       0.720  -0.595   2.994  1.00 95.37           C  
ATOM   2719  O   VAL C 156       2.422  -3.460   3.058  1.00 95.37           O  
ATOM   2720  CG1 VAL C 156       1.109  -0.972   1.565  1.00 95.37           C  
ATOM   2721  CG2 VAL C 156      -0.739  -0.146   3.052  1.00 95.37           C  
ATOM   2722  N   VAL C 157       3.360  -1.778   4.156  1.00 96.79           N  
ATOM   2723  CA  VAL C 157       4.715  -2.296   4.003  1.00 96.79           C  
ATOM   2724  C   VAL C 157       4.816  -3.678   4.644  1.00 96.79           C  
ATOM   2725  CB  VAL C 157       5.761  -1.342   4.623  1.00 96.79           C  
ATOM   2726  O   VAL C 157       5.367  -4.607   4.049  1.00 96.79           O  
ATOM   2727  CG1 VAL C 157       7.120  -2.031   4.736  1.00 96.79           C  
ATOM   2728  CG2 VAL C 157       5.874  -0.064   3.795  1.00 96.79           C  
ATOM   2729  N   GLU C 158       4.245  -3.813   5.779  1.00 95.08           N  
ATOM   2730  CA  GLU C 158       4.263  -5.093   6.480  1.00 95.08           C  
ATOM   2731  C   GLU C 158       3.557  -6.176   5.669  1.00 95.08           C  
ATOM   2732  CB  GLU C 158       3.611  -4.960   7.859  1.00 95.08           C  
ATOM   2733  O   GLU C 158       4.081  -7.281   5.510  1.00 95.08           O  
ATOM   2734  CG  GLU C 158       3.654  -6.237   8.685  1.00 95.08           C  
ATOM   2735  CD  GLU C 158       5.065  -6.750   8.925  1.00 95.08           C  
ATOM   2736  OE1 GLU C 158       5.231  -7.957   9.215  1.00 95.08           O  
ATOM   2737  OE2 GLU C 158       6.012  -5.939   8.822  1.00 95.08           O  
ATOM   2738  N   ARG C 159       2.421  -5.848   5.172  1.00 92.98           N  
ATOM   2739  CA  ARG C 159       1.675  -6.806   4.363  1.00 92.98           C  
ATOM   2740  C   ARG C 159       2.441  -7.166   3.094  1.00 92.98           C  
ATOM   2741  CB  ARG C 159       0.297  -6.248   4.003  1.00 92.98           C  
ATOM   2742  O   ARG C 159       2.440  -8.324   2.670  1.00 92.98           O  
ATOM   2743  CG  ARG C 159      -0.604  -6.008   5.204  1.00 92.98           C  
ATOM   2744  CD  ARG C 159      -0.862  -7.291   5.981  1.00 92.98           C  
ATOM   2745  NE  ARG C 159      -1.747  -7.063   7.119  1.00 92.98           N  
ATOM   2746  NH1 ARG C 159      -1.911  -9.292   7.703  1.00 92.98           N  
ATOM   2747  NH2 ARG C 159      -3.023  -7.699   8.920  1.00 92.98           N  
ATOM   2748  CZ  ARG C 159      -2.225  -8.019   7.911  1.00 92.98           C  
ATOM   2749  N   TYR C 160       3.019  -6.197   2.502  1.00 92.57           N  
ATOM   2750  CA  TYR C 160       3.830  -6.459   1.318  1.00 92.57           C  
ATOM   2751  C   TYR C 160       4.963  -7.427   1.636  1.00 92.57           C  
ATOM   2752  CB  TYR C 160       4.402  -5.153   0.758  1.00 92.57           C  
ATOM   2753  O   TYR C 160       5.185  -8.395   0.904  1.00 92.57           O  
ATOM   2754  CG  TYR C 160       5.282  -5.345  -0.453  1.00 92.57           C  
ATOM   2755  CD1 TYR C 160       6.669  -5.371  -0.334  1.00 92.57           C  
ATOM   2756  CD2 TYR C 160       4.728  -5.501  -1.720  1.00 92.57           C  
ATOM   2757  CE1 TYR C 160       7.484  -5.546  -1.447  1.00 92.57           C  
ATOM   2758  CE2 TYR C 160       5.533  -5.677  -2.840  1.00 92.57           C  
ATOM   2759  OH  TYR C 160       7.710  -5.872  -3.800  1.00 92.57           O  
ATOM   2760  CZ  TYR C 160       6.908  -5.699  -2.694  1.00 92.57           C  
ATOM   2761  N   ARG C 161       5.643  -7.165   2.720  1.00 92.43           N  
ATOM   2762  CA  ARG C 161       6.730  -8.049   3.130  1.00 92.43           C  
ATOM   2763  C   ARG C 161       6.226  -9.472   3.347  1.00 92.43           C  
ATOM   2764  CB  ARG C 161       7.396  -7.528   4.405  1.00 92.43           C  
ATOM   2765  O   ARG C 161       6.883 -10.437   2.950  1.00 92.43           O  
ATOM   2766  CG  ARG C 161       8.276  -6.308   4.187  1.00 92.43           C  
ATOM   2767  CD  ARG C 161       9.020  -5.914   5.455  1.00 92.43           C  
ATOM   2768  NE  ARG C 161       9.949  -4.814   5.216  1.00 92.43           N  
ATOM   2769  NH1 ARG C 161       9.580  -3.786   7.251  1.00 92.43           N  
ATOM   2770  NH2 ARG C 161      11.059  -2.877   5.754  1.00 92.43           N  
ATOM   2771  CZ  ARG C 161      10.194  -3.828   6.074  1.00 92.43           C  
ATOM   2772  N   GLN C 162       5.117  -9.602   3.939  1.00 88.28           N  
ATOM   2773  CA  GLN C 162       4.513 -10.909   4.174  1.00 88.28           C  
ATOM   2774  C   GLN C 162       4.193 -11.612   2.858  1.00 88.28           C  
ATOM   2775  CB  GLN C 162       3.244 -10.770   5.016  1.00 88.28           C  
ATOM   2776  O   GLN C 162       4.415 -12.817   2.722  1.00 88.28           O  
ATOM   2777  CG  GLN C 162       3.507 -10.401   6.470  1.00 88.28           C  
ATOM   2778  CD  GLN C 162       2.245 -10.012   7.215  1.00 88.28           C  
ATOM   2779  NE2 GLN C 162       2.383  -9.719   8.504  1.00 88.28           N  
ATOM   2780  OE1 GLN C 162       1.154  -9.973   6.637  1.00 88.28           O  
ATOM   2781  N   SER C 163       3.726 -10.937   1.892  1.00 85.89           N  
ATOM   2782  CA  SER C 163       3.354 -11.502   0.599  1.00 85.89           C  
ATOM   2783  C   SER C 163       4.577 -12.028  -0.146  1.00 85.89           C  
ATOM   2784  CB  SER C 163       2.636 -10.457  -0.256  1.00 85.89           C  
ATOM   2785  O   SER C 163       4.529 -13.105  -0.744  1.00 85.89           O  
ATOM   2786  OG  SER C 163       3.502  -9.379  -0.565  1.00 85.89           O  
ATOM   2787  N   VAL C 164       5.621 -11.266  -0.131  1.00 83.62           N  
ATOM   2788  CA  VAL C 164       6.848 -11.651  -0.820  1.00 83.62           C  
ATOM   2789  C   VAL C 164       7.475 -12.857  -0.125  1.00 83.62           C  
ATOM   2790  CB  VAL C 164       7.859 -10.483  -0.876  1.00 83.62           C  
ATOM   2791  O   VAL C 164       8.004 -13.756  -0.784  1.00 83.62           O  
ATOM   2792  CG1 VAL C 164       9.201 -10.956  -1.432  1.00 83.62           C  
ATOM   2793  CG2 VAL C 164       7.302  -9.337  -1.718  1.00 83.62           C  
ATOM   2794  N   SER C 165       7.340 -12.889   1.131  1.00 84.14           N  
ATOM   2795  CA  SER C 165       7.929 -13.981   1.899  1.00 84.14           C  
ATOM   2796  C   SER C 165       7.182 -15.289   1.663  1.00 84.14           C  
ATOM   2797  CB  SER C 165       7.931 -13.648   3.391  1.00 84.14           C  
ATOM   2798  O   SER C 165       7.798 -16.350   1.543  1.00 84.14           O  
ATOM   2799  OG  SER C 165       6.608 -13.584   3.894  1.00 84.14           O  
ATOM   2800  N   VAL C 166       5.842 -15.221   1.578  1.00 73.29           N  
ATOM   2801  CA  VAL C 166       5.032 -16.430   1.467  1.00 73.29           C  
ATOM   2802  C   VAL C 166       5.007 -16.903   0.015  1.00 73.29           C  
ATOM   2803  CB  VAL C 166       3.592 -16.198   1.976  1.00 73.29           C  
ATOM   2804  O   VAL C 166       4.722 -18.072  -0.259  1.00 73.29           O  
ATOM   2805  CG1 VAL C 166       3.583 -15.984   3.489  1.00 73.29           C  
ATOM   2806  CG2 VAL C 166       2.959 -15.005   1.261  1.00 73.29           C  
ATOM   2807  N   GLY C 167       5.104 -15.942  -0.884  1.00 66.11           N  
ATOM   2808  CA  GLY C 167       5.049 -16.306  -2.291  1.00 66.11           C  
ATOM   2809  C   GLY C 167       6.271 -17.075  -2.756  1.00 66.11           C  
ATOM   2810  O   GLY C 167       6.209 -17.814  -3.741  1.00 66.11           O  
ATOM   2811  N   GLY C 168       7.185 -17.386  -1.881  1.00 68.12           N  
ATOM   2812  CA  GLY C 168       8.408 -18.065  -2.280  1.00 68.12           C  
ATOM   2813  C   GLY C 168       8.735 -17.891  -3.751  1.00 68.12           C  
ATOM   2814  O   GLY C 168       7.858 -17.560  -4.552  1.00 68.12           O  
ATOM   2815  N   ALA C 169       9.975 -17.798  -4.107  1.00 74.12           N  
ATOM   2816  CA  ALA C 169      10.419 -17.690  -5.495  1.00 74.12           C  
ATOM   2817  C   ALA C 169      10.379 -19.047  -6.191  1.00 74.12           C  
ATOM   2818  CB  ALA C 169      11.827 -17.103  -5.558  1.00 74.12           C  
ATOM   2819  O   ALA C 169      10.754 -20.064  -5.603  1.00 74.12           O  
ATOM   2820  N   ILE C 170       9.488 -19.175  -7.154  1.00 83.41           N  
ATOM   2821  CA  ILE C 170       9.621 -20.329  -8.037  1.00 83.41           C  
ATOM   2822  C   ILE C 170      10.914 -20.217  -8.840  1.00 83.41           C  
ATOM   2823  CB  ILE C 170       8.409 -20.456  -8.987  1.00 83.41           C  
ATOM   2824  O   ILE C 170      11.101 -19.263  -9.598  1.00 83.41           O  
ATOM   2825  CG1 ILE C 170       7.105 -20.528  -8.183  1.00 83.41           C  
ATOM   2826  CG2 ILE C 170       8.561 -21.680  -9.895  1.00 83.41           C  
ATOM   2827  CD1 ILE C 170       6.980 -21.774  -7.318  1.00 83.41           C  
ATOM   2828  N   LEU C 171      11.750 -21.260  -8.628  1.00 87.45           N  
ATOM   2829  CA  LEU C 171      13.088 -21.183  -9.203  1.00 87.45           C  
ATOM   2830  C   LEU C 171      13.140 -21.885 -10.556  1.00 87.45           C  
ATOM   2831  CB  LEU C 171      14.116 -21.805  -8.254  1.00 87.45           C  
ATOM   2832  O   LEU C 171      12.330 -22.773 -10.831  1.00 87.45           O  
ATOM   2833  CG  LEU C 171      14.240 -21.160  -6.872  1.00 87.45           C  
ATOM   2834  CD1 LEU C 171      15.200 -21.960  -5.998  1.00 87.45           C  
ATOM   2835  CD2 LEU C 171      14.702 -19.712  -6.996  1.00 87.45           C  
ATOM   2836  N   CYS C 172      14.120 -21.374 -11.352  1.00 90.16           N  
ATOM   2837  CA  CYS C 172      14.384 -22.004 -12.641  1.00 90.16           C  
ATOM   2838  C   CYS C 172      14.883 -23.433 -12.457  1.00 90.16           C  
ATOM   2839  CB  CYS C 172      15.409 -21.194 -13.433  1.00 90.16           C  
ATOM   2840  O   CYS C 172      15.747 -23.690 -11.617  1.00 90.16           O  
ATOM   2841  SG  CYS C 172      15.854 -21.935 -15.019  1.00 90.16           S  
ATOM   2842  N   GLN C 173      14.367 -24.346 -13.267  1.00 89.12           N  
ATOM   2843  CA  GLN C 173      14.690 -25.759 -13.095  1.00 89.12           C  
ATOM   2844  C   GLN C 173      15.879 -26.161 -13.962  1.00 89.12           C  
ATOM   2845  CB  GLN C 173      13.478 -26.631 -13.428  1.00 89.12           C  
ATOM   2846  O   GLN C 173      16.342 -27.302 -13.899  1.00 89.12           O  
ATOM   2847  CG  GLN C 173      12.353 -26.537 -12.406  1.00 89.12           C  
ATOM   2848  CD  GLN C 173      11.148 -27.379 -12.781  1.00 89.12           C  
ATOM   2849  NE2 GLN C 173      10.429 -27.867 -11.776  1.00 89.12           N  
ATOM   2850  OE1 GLN C 173      10.864 -27.587 -13.965  1.00 89.12           O  
ATOM   2851  N   LEU C 174      16.442 -25.332 -14.719  1.00 89.20           N  
ATOM   2852  CA  LEU C 174      17.531 -25.664 -15.632  1.00 89.20           C  
ATOM   2853  C   LEU C 174      18.831 -25.000 -15.190  1.00 89.20           C  
ATOM   2854  CB  LEU C 174      17.183 -25.234 -17.059  1.00 89.20           C  
ATOM   2855  O   LEU C 174      19.919 -25.470 -15.531  1.00 89.20           O  
ATOM   2856  CG  LEU C 174      18.180 -25.632 -18.149  1.00 89.20           C  
ATOM   2857  CD1 LEU C 174      18.296 -27.151 -18.231  1.00 89.20           C  
ATOM   2858  CD2 LEU C 174      17.764 -25.048 -19.494  1.00 89.20           C  
ATOM   2859  N   CYS C 175      18.726 -24.010 -14.322  1.00 93.13           N  
ATOM   2860  CA  CYS C 175      19.909 -23.257 -13.921  1.00 93.13           C  
ATOM   2861  C   CYS C 175      20.865 -24.130 -13.118  1.00 93.13           C  
ATOM   2862  CB  CYS C 175      19.511 -22.031 -13.100  1.00 93.13           C  
ATOM   2863  O   CYS C 175      20.431 -24.971 -12.328  1.00 93.13           O  
ATOM   2864  SG  CYS C 175      18.842 -20.677 -14.092  1.00 93.13           S  
ATOM   2865  N   LYS C 176      22.139 -23.840 -13.297  1.00 91.16           N  
ATOM   2866  CA  LYS C 176      23.131 -24.340 -12.348  1.00 91.16           C  
ATOM   2867  C   LYS C 176      23.119 -23.523 -11.060  1.00 91.16           C  
ATOM   2868  CB  LYS C 176      24.528 -24.318 -12.970  1.00 91.16           C  
ATOM   2869  O   LYS C 176      22.817 -22.327 -11.079  1.00 91.16           O  
ATOM   2870  CG  LYS C 176      24.706 -25.291 -14.125  1.00 91.16           C  
ATOM   2871  CD  LYS C 176      26.122 -25.241 -14.685  1.00 91.16           C  
ATOM   2872  CE  LYS C 176      26.270 -26.126 -15.915  1.00 91.16           C  
ATOM   2873  NZ  LYS C 176      27.649 -26.058 -16.485  1.00 91.16           N  
ATOM   2874  N   PRO C 177      23.406 -24.082  -9.940  1.00 89.28           N  
ATOM   2875  CA  PRO C 177      23.392 -23.345  -8.675  1.00 89.28           C  
ATOM   2876  C   PRO C 177      24.411 -22.208  -8.642  1.00 89.28           C  
ATOM   2877  CB  PRO C 177      23.737 -24.417  -7.638  1.00 89.28           C  
ATOM   2878  O   PRO C 177      25.523 -22.356  -9.156  1.00 89.28           O  
ATOM   2879  CG  PRO C 177      23.421 -25.714  -8.311  1.00 89.28           C  
ATOM   2880  CD  PRO C 177      23.586 -25.536  -9.793  1.00 89.28           C  
ATOM   2881  N   PRO C 178      23.869 -21.036  -8.162  1.00 89.45           N  
ATOM   2882  CA  PRO C 178      22.557 -20.771  -7.568  1.00 89.45           C  
ATOM   2883  C   PRO C 178      21.492 -20.443  -8.611  1.00 89.45           C  
ATOM   2884  CB  PRO C 178      22.818 -19.569  -6.657  1.00 89.45           C  
ATOM   2885  O   PRO C 178      21.738 -19.646  -9.520  1.00 89.45           O  
ATOM   2886  CG  PRO C 178      24.007 -18.888  -7.255  1.00 89.45           C  
ATOM   2887  CD  PRO C 178      24.826 -19.912  -7.986  1.00 89.45           C  
ATOM   2888  N   PRO C 179      20.378 -20.973  -8.521  1.00 90.80           N  
ATOM   2889  CA  PRO C 179      19.343 -20.780  -9.540  1.00 90.80           C  
ATOM   2890  C   PRO C 179      18.689 -19.402  -9.463  1.00 90.80           C  
ATOM   2891  CB  PRO C 179      18.330 -21.883  -9.227  1.00 90.80           C  
ATOM   2892  O   PRO C 179      18.638 -18.798  -8.388  1.00 90.80           O  
ATOM   2893  CG  PRO C 179      18.512 -22.168  -7.771  1.00 90.80           C  
ATOM   2894  CD  PRO C 179      19.942 -21.889  -7.406  1.00 90.80           C  
ATOM   2895  N   LEU C 180      18.259 -18.945 -10.560  1.00 89.35           N  
ATOM   2896  CA  LEU C 180      17.486 -17.710 -10.649  1.00 89.35           C  
ATOM   2897  C   LEU C 180      15.994 -17.992 -10.506  1.00 89.35           C  
ATOM   2898  CB  LEU C 180      17.759 -17.002 -11.979  1.00 89.35           C  
ATOM   2899  O   LEU C 180      15.560 -19.139 -10.632  1.00 89.35           O  
ATOM   2900  CG  LEU C 180      19.199 -16.549 -12.222  1.00 89.35           C  
ATOM   2901  CD1 LEU C 180      19.374 -16.090 -13.666  1.00 89.35           C  
ATOM   2902  CD2 LEU C 180      19.582 -15.436 -11.253  1.00 89.35           C  
ATOM   2903  N   GLU C 181      15.294 -16.875 -10.184  1.00 87.84           N  
ATOM   2904  CA  GLU C 181      13.841 -16.992 -10.113  1.00 87.84           C  
ATOM   2905  C   GLU C 181      13.240 -17.248 -11.492  1.00 87.84           C  
ATOM   2906  CB  GLU C 181      13.229 -15.731  -9.499  1.00 87.84           C  
ATOM   2907  O   GLU C 181      13.674 -16.658 -12.484  1.00 87.84           O  
ATOM   2908  CG  GLU C 181      13.377 -15.650  -7.986  1.00 87.84           C  
ATOM   2909  CD  GLU C 181      12.700 -14.430  -7.382  1.00 87.84           C  
ATOM   2910  OE1 GLU C 181      12.723 -14.277  -6.139  1.00 87.84           O  
ATOM   2911  OE2 GLU C 181      12.140 -13.623  -8.156  1.00 87.84           O  
ATOM   2912  N   ALA C 182      12.297 -18.117 -11.532  1.00 88.56           N  
ATOM   2913  CA  ALA C 182      11.625 -18.441 -12.788  1.00 88.56           C  
ATOM   2914  C   ALA C 182      10.700 -17.308 -13.224  1.00 88.56           C  
ATOM   2915  CB  ALA C 182      10.839 -19.742 -12.650  1.00 88.56           C  
ATOM   2916  O   ALA C 182       9.965 -16.749 -12.406  1.00 88.56           O  
ATOM   2917  N   THR C 183      10.695 -17.047 -14.560  1.00 85.97           N  
ATOM   2918  CA  THR C 183       9.851 -15.976 -15.080  1.00 85.97           C  
ATOM   2919  C   THR C 183       8.916 -16.504 -16.164  1.00 85.97           C  
ATOM   2920  CB  THR C 183      10.699 -14.822 -15.647  1.00 85.97           C  
ATOM   2921  O   THR C 183       8.037 -15.781 -16.638  1.00 85.97           O  
ATOM   2922  CG2 THR C 183      11.524 -14.156 -14.551  1.00 85.97           C  
ATOM   2923  OG1 THR C 183      11.583 -15.335 -16.651  1.00 85.97           O  
ATOM   2924  N   LYS C 184       9.167 -17.777 -16.504  1.00 85.52           N  
ATOM   2925  CA  LYS C 184       8.354 -18.365 -17.565  1.00 85.52           C  
ATOM   2926  C   LYS C 184       8.096 -19.846 -17.302  1.00 85.52           C  
ATOM   2927  CB  LYS C 184       9.032 -18.184 -18.924  1.00 85.52           C  
ATOM   2928  O   LYS C 184       8.906 -20.518 -16.660  1.00 85.52           O  
ATOM   2929  CG  LYS C 184       9.201 -16.731 -19.343  1.00 85.52           C  
ATOM   2930  CD  LYS C 184       9.753 -16.618 -20.758  1.00 85.52           C  
ATOM   2931  CE  LYS C 184       9.929 -15.164 -21.175  1.00 85.52           C  
ATOM   2932  NZ  LYS C 184      10.389 -15.046 -22.591  1.00 85.52           N  
ATOM   2933  N   GLY C 185       6.958 -20.383 -17.784  1.00 83.69           N  
ATOM   2934  CA  GLY C 185       6.649 -21.803 -17.806  1.00 83.69           C  
ATOM   2935  C   GLY C 185       6.585 -22.378 -19.208  1.00 83.69           C  
ATOM   2936  O   GLY C 185       6.283 -21.662 -20.165  1.00 83.69           O  
ATOM   2937  N   CYS C 186       7.038 -23.623 -19.348  1.00 83.07           N  
ATOM   2938  CA  CYS C 186       6.956 -24.318 -20.628  1.00 83.07           C  
ATOM   2939  C   CYS C 186       5.912 -25.427 -20.580  1.00 83.07           C  
ATOM   2940  CB  CYS C 186       8.316 -24.902 -21.009  1.00 83.07           C  
ATOM   2941  O   CYS C 186       6.030 -26.364 -19.788  1.00 83.07           O  
ATOM   2942  SG  CYS C 186       8.292 -25.868 -22.535  1.00 83.07           S  
ATOM   2943  N   THR C 187       4.892 -25.277 -21.419  1.00 76.92           N  
ATOM   2944  CA  THR C 187       3.781 -26.223 -21.423  1.00 76.92           C  
ATOM   2945  C   THR C 187       4.259 -27.617 -21.820  1.00 76.92           C  
ATOM   2946  CB  THR C 187       2.664 -25.768 -22.380  1.00 76.92           C  
ATOM   2947  O   THR C 187       3.838 -28.614 -21.230  1.00 76.92           O  
ATOM   2948  CG2 THR C 187       1.783 -24.705 -21.732  1.00 76.92           C  
ATOM   2949  OG1 THR C 187       3.253 -25.225 -23.568  1.00 76.92           O  
ATOM   2950  N   GLU C 188       5.160 -27.722 -22.815  1.00 79.16           N  
ATOM   2951  CA  GLU C 188       5.642 -28.993 -23.346  1.00 79.16           C  
ATOM   2952  C   GLU C 188       6.578 -29.685 -22.358  1.00 79.16           C  
ATOM   2953  CB  GLU C 188       6.354 -28.782 -24.685  1.00 79.16           C  
ATOM   2954  O   GLU C 188       6.480 -30.895 -22.146  1.00 79.16           O  
ATOM   2955  CG  GLU C 188       5.425 -28.368 -25.817  1.00 79.16           C  
ATOM   2956  CD  GLU C 188       6.133 -28.239 -27.157  1.00 79.16           C  
ATOM   2957  OE1 GLU C 188       5.462 -27.939 -28.170  1.00 79.16           O  
ATOM   2958  OE2 GLU C 188       7.367 -28.441 -27.193  1.00 79.16           O  
ATOM   2959  N   CYS C 189       7.406 -28.912 -21.681  1.00 80.23           N  
ATOM   2960  CA  CYS C 189       8.400 -29.476 -20.774  1.00 80.23           C  
ATOM   2961  C   CYS C 189       7.832 -29.625 -19.368  1.00 80.23           C  
ATOM   2962  CB  CYS C 189       9.651 -28.600 -20.739  1.00 80.23           C  
ATOM   2963  O   CYS C 189       8.421 -30.306 -18.526  1.00 80.23           O  
ATOM   2964  SG  CYS C 189      10.379 -28.304 -22.366  1.00 80.23           S  
ATOM   2965  N   ARG C 190       6.700 -28.920 -19.093  1.00 79.49           N  
ATOM   2966  CA  ARG C 190       6.090 -28.902 -17.767  1.00 79.49           C  
ATOM   2967  C   ARG C 190       7.099 -28.476 -16.706  1.00 79.49           C  
ATOM   2968  CB  ARG C 190       5.514 -30.276 -17.421  1.00 79.49           C  
ATOM   2969  O   ARG C 190       7.230 -29.130 -15.669  1.00 79.49           O  
ATOM   2970  CG  ARG C 190       4.387 -30.721 -18.340  1.00 79.49           C  
ATOM   2971  CD  ARG C 190       3.783 -32.044 -17.892  1.00 79.49           C  
ATOM   2972  NE  ARG C 190       2.826 -32.558 -18.868  1.00 79.49           N  
ATOM   2973  NH1 ARG C 190       2.388 -34.513 -17.719  1.00 79.49           N  
ATOM   2974  NH2 ARG C 190       1.335 -34.088 -19.710  1.00 79.49           N  
ATOM   2975  CZ  ARG C 190       2.185 -33.719 -18.764  1.00 79.49           C  
ATOM   2976  N   ALA C 191       7.852 -27.387 -16.964  1.00 85.54           N  
ATOM   2977  CA  ALA C 191       8.896 -26.894 -16.069  1.00 85.54           C  
ATOM   2978  C   ALA C 191       8.945 -25.368 -16.073  1.00 85.54           C  
ATOM   2979  CB  ALA C 191      10.253 -27.468 -16.467  1.00 85.54           C  
ATOM   2980  O   ALA C 191       8.267 -24.721 -16.874  1.00 85.54           O  
ATOM   2981  N   THR C 192       9.645 -24.851 -15.079  1.00 88.84           N  
ATOM   2982  CA  THR C 192       9.787 -23.407 -14.931  1.00 88.84           C  
ATOM   2983  C   THR C 192      11.201 -22.963 -15.291  1.00 88.84           C  
ATOM   2984  CB  THR C 192       9.455 -22.957 -13.496  1.00 88.84           C  
ATOM   2985  O   THR C 192      12.176 -23.631 -14.939  1.00 88.84           O  
ATOM   2986  CG2 THR C 192       7.990 -23.219 -13.162  1.00 88.84           C  
ATOM   2987  OG1 THR C 192      10.280 -23.678 -12.572  1.00 88.84           O  
ATOM   2988  N   PHE C 193      11.257 -21.767 -15.970  1.00 90.69           N  
ATOM   2989  CA  PHE C 193      12.549 -21.333 -16.490  1.00 90.69           C  
ATOM   2990  C   PHE C 193      12.763 -19.846 -16.234  1.00 90.69           C  
ATOM   2991  CB  PHE C 193      12.653 -21.628 -17.989  1.00 90.69           C  
ATOM   2992  O   PHE C 193      11.805 -19.071 -16.206  1.00 90.69           O  
ATOM   2993  CG  PHE C 193      12.551 -23.090 -18.329  1.00 90.69           C  
ATOM   2994  CD1 PHE C 193      13.678 -23.904 -18.304  1.00 90.69           C  
ATOM   2995  CD2 PHE C 193      11.329 -23.652 -18.673  1.00 90.69           C  
ATOM   2996  CE1 PHE C 193      13.586 -25.258 -18.618  1.00 90.69           C  
ATOM   2997  CE2 PHE C 193      11.230 -25.004 -18.988  1.00 90.69           C  
ATOM   2998  CZ  PHE C 193      12.360 -25.805 -18.961  1.00 90.69           C  
ATOM   2999  N   CYS C 194      14.023 -19.479 -15.952  1.00 91.67           N  
ATOM   3000  CA  CYS C 194      14.401 -18.070 -15.979  1.00 91.67           C  
ATOM   3001  C   CYS C 194      14.504 -17.560 -17.411  1.00 91.67           C  
ATOM   3002  CB  CYS C 194      15.730 -17.857 -15.254  1.00 91.67           C  
ATOM   3003  O   CYS C 194      14.410 -18.340 -18.360  1.00 91.67           O  
ATOM   3004  SG  CYS C 194      17.158 -18.507 -16.149  1.00 91.67           S  
ATOM   3005  N   ASN C 195      14.560 -16.288 -17.555  1.00 89.61           N  
ATOM   3006  CA  ASN C 195      14.609 -15.694 -18.887  1.00 89.61           C  
ATOM   3007  C   ASN C 195      15.819 -16.188 -19.675  1.00 89.61           C  
ATOM   3008  CB  ASN C 195      14.623 -14.167 -18.794  1.00 89.61           C  
ATOM   3009  O   ASN C 195      15.720 -16.444 -20.877  1.00 89.61           O  
ATOM   3010  CG  ASN C 195      13.233 -13.578 -18.659  1.00 89.61           C  
ATOM   3011  ND2 ASN C 195      13.152 -12.368 -18.117  1.00 89.61           N  
ATOM   3012  OD1 ASN C 195      12.240 -14.205 -19.037  1.00 89.61           O  
ATOM   3013  N   GLU C 196      16.956 -16.491 -18.990  1.00 90.77           N  
ATOM   3014  CA  GLU C 196      18.196 -16.916 -19.633  1.00 90.77           C  
ATOM   3015  C   GLU C 196      18.103 -18.362 -20.110  1.00 90.77           C  
ATOM   3016  CB  GLU C 196      19.381 -16.753 -18.677  1.00 90.77           C  
ATOM   3017  O   GLU C 196      18.507 -18.679 -21.231  1.00 90.77           O  
ATOM   3018  CG  GLU C 196      19.637 -15.314 -18.254  1.00 90.77           C  
ATOM   3019  CD  GLU C 196      19.961 -14.394 -19.420  1.00 90.77           C  
ATOM   3020  OE1 GLU C 196      19.514 -13.225 -19.414  1.00 90.77           O  
ATOM   3021  OE2 GLU C 196      20.666 -14.847 -20.349  1.00 90.77           O  
ATOM   3022  N   CYS C 197      17.539 -19.144 -19.404  1.00 92.23           N  
ATOM   3023  CA  CYS C 197      17.468 -20.568 -19.711  1.00 92.23           C  
ATOM   3024  C   CYS C 197      16.332 -20.860 -20.684  1.00 92.23           C  
ATOM   3025  CB  CYS C 197      17.279 -21.384 -18.433  1.00 92.23           C  
ATOM   3026  O   CYS C 197      16.385 -21.837 -21.432  1.00 92.23           O  
ATOM   3027  SG  CYS C 197      18.764 -21.489 -17.410  1.00 92.23           S  
ATOM   3028  N   PHE C 198      15.246 -20.000 -20.651  1.00 87.78           N  
ATOM   3029  CA  PHE C 198      14.118 -20.213 -21.551  1.00 87.78           C  
ATOM   3030  C   PHE C 198      14.541 -20.024 -23.003  1.00 87.78           C  
ATOM   3031  CB  PHE C 198      12.970 -19.258 -21.211  1.00 87.78           C  
ATOM   3032  O   PHE C 198      14.000 -20.671 -23.902  1.00 87.78           O  
ATOM   3033  CG  PHE C 198      11.689 -19.565 -21.940  1.00 87.78           C  
ATOM   3034  CD1 PHE C 198      11.270 -18.770 -23.000  1.00 87.78           C  
ATOM   3035  CD2 PHE C 198      10.905 -20.648 -21.565  1.00 87.78           C  
ATOM   3036  CE1 PHE C 198      10.085 -19.051 -23.676  1.00 87.78           C  
ATOM   3037  CE2 PHE C 198       9.720 -20.935 -22.237  1.00 87.78           C  
ATOM   3038  CZ  PHE C 198       9.312 -20.135 -23.291  1.00 87.78           C  
ATOM   3039  N   LYS C 199      15.503 -19.160 -23.245  1.00 83.54           N  
ATOM   3040  CA  LYS C 199      15.991 -18.851 -24.585  1.00 83.54           C  
ATOM   3041  C   LYS C 199      16.865 -19.979 -25.126  1.00 83.54           C  
ATOM   3042  CB  LYS C 199      16.774 -17.537 -24.582  1.00 83.54           C  
ATOM   3043  O   LYS C 199      17.173 -20.016 -26.319  1.00 83.54           O  
ATOM   3044  CG  LYS C 199      15.919 -16.308 -24.316  1.00 83.54           C  
ATOM   3045  CD  LYS C 199      16.750 -15.031 -24.348  1.00 83.54           C  
ATOM   3046  CE  LYS C 199      15.910 -13.808 -24.006  1.00 83.54           C  
ATOM   3047  NZ  LYS C 199      16.728 -12.558 -23.999  1.00 83.54           N  
ATOM   3048  N   LEU C 200      17.195 -20.969 -24.382  1.00 71.31           N  
ATOM   3049  CA  LEU C 200      18.057 -22.067 -24.807  1.00 71.31           C  
ATOM   3050  C   LEU C 200      17.249 -23.149 -25.516  1.00 71.31           C  
ATOM   3051  CB  LEU C 200      18.792 -22.667 -23.606  1.00 71.31           C  
ATOM   3052  O   LEU C 200      17.740 -23.781 -26.455  1.00 71.31           O  
ATOM   3053  CG  LEU C 200      19.819 -21.765 -22.920  1.00 71.31           C  
ATOM   3054  CD1 LEU C 200      20.299 -22.402 -21.619  1.00 71.31           C  
ATOM   3055  CD2 LEU C 200      20.994 -21.487 -23.851  1.00 71.31           C  
TER    3056      LEU C 200                                                      
ENDMDL                                                                          
END                                                                             
