# Supplementary material for: Structure and activation of the RING E3 ubiquitin ligase TRIM72 on the membrane
Source: Nat Struct Mol Biol. 2023 Sep 28;30(11):1695–706. doi: 10.1038/s41594-023-01111-7 (PMC10643145; doi:10.1038/s41594-023-01111-7)
Supplement: Supplementary file 5 — Predicted structures of the RING domain of 60 TRIM proteins. [file 41594_2023_1111_MOESM5_ESM.zip › R47_7f3d0_unrelaxed_rank_1_model_5.pdb]

MODEL     1                                                                     
ATOM      1  N   MET B   1     -14.718 -10.060 -19.631  1.00 38.14           N  
ATOM      2  CA  MET B   1     -14.062  -9.280 -18.585  1.00 38.14           C  
ATOM      3  C   MET B   1     -13.841 -10.124 -17.334  1.00 38.14           C  
ATOM      4  CB  MET B   1     -14.889  -8.040 -18.240  1.00 38.14           C  
ATOM      5  O   MET B   1     -14.737 -10.853 -16.906  1.00 38.14           O  
ATOM      6  CG  MET B   1     -14.440  -6.782 -18.966  1.00 38.14           C  
ATOM      7  SD  MET B   1     -15.369  -5.293 -18.431  1.00 38.14           S  
ATOM      8  CE  MET B   1     -14.759  -4.084 -19.640  1.00 38.14           C  
ATOM      9  N   ASP B   2     -12.599 -10.411 -16.956  1.00 48.66           N  
ATOM     10  CA  ASP B   2     -12.197 -11.289 -15.861  1.00 48.66           C  
ATOM     11  C   ASP B   2     -13.066 -11.060 -14.627  1.00 48.66           C  
ATOM     12  CB  ASP B   2     -10.723 -11.073 -15.514  1.00 48.66           C  
ATOM     13  O   ASP B   2     -13.413  -9.921 -14.308  1.00 48.66           O  
ATOM     14  CG  ASP B   2      -9.778 -11.669 -16.543  1.00 48.66           C  
ATOM     15  OD1 ASP B   2     -10.137 -12.676 -17.190  1.00 48.66           O  
ATOM     16  OD2 ASP B   2      -8.662 -11.129 -16.706  1.00 48.66           O  
ATOM     17  N   GLY B   3     -14.011 -11.756 -14.430  1.00 51.21           N  
ATOM     18  CA  GLY B   3     -14.927 -11.893 -13.309  1.00 51.21           C  
ATOM     19  C   GLY B   3     -14.302 -11.517 -11.979  1.00 51.21           C  
ATOM     20  O   GLY B   3     -14.927 -11.672 -10.928  1.00 51.21           O  
ATOM     21  N   SER B   4     -13.022 -11.119 -11.970  1.00 67.19           N  
ATOM     22  CA  SER B   4     -12.572 -10.803 -10.618  1.00 67.19           C  
ATOM     23  C   SER B   4     -12.919  -9.367 -10.241  1.00 67.19           C  
ATOM     24  CB  SER B   4     -11.064 -11.022 -10.491  1.00 67.19           C  
ATOM     25  O   SER B   4     -12.972  -8.488 -11.105  1.00 67.19           O  
ATOM     26  OG  SER B   4     -10.356 -10.187 -11.391  1.00 67.19           O  
ATOM     27  N   GLY B   5     -13.676  -9.114  -9.284  1.00 77.33           N  
ATOM     28  CA  GLY B   5     -14.105  -7.848  -8.712  1.00 77.33           C  
ATOM     29  C   GLY B   5     -12.949  -6.962  -8.289  1.00 77.33           C  
ATOM     30  O   GLY B   5     -11.785  -7.352  -8.407  1.00 77.33           O  
ATOM     31  N   PRO B   6     -13.107  -5.715  -8.104  1.00 87.41           N  
ATOM     32  CA  PRO B   6     -12.098  -4.714  -7.747  1.00 87.41           C  
ATOM     33  C   PRO B   6     -11.317  -5.087  -6.489  1.00 87.41           C  
ATOM     34  CB  PRO B   6     -12.925  -3.446  -7.520  1.00 87.41           C  
ATOM     35  O   PRO B   6     -10.260  -4.509  -6.220  1.00 87.41           O  
ATOM     36  CG  PRO B   6     -14.293  -3.938  -7.177  1.00 87.41           C  
ATOM     37  CD  PRO B   6     -14.498  -5.274  -7.832  1.00 87.41           C  
ATOM     38  N   PHE B   7     -11.749  -6.208  -5.853  1.00 94.21           N  
ATOM     39  CA  PHE B   7     -11.097  -6.533  -4.590  1.00 94.21           C  
ATOM     40  C   PHE B   7     -10.426  -7.899  -4.663  1.00 94.21           C  
ATOM     41  CB  PHE B   7     -12.108  -6.505  -3.439  1.00 94.21           C  
ATOM     42  O   PHE B   7     -10.213  -8.548  -3.636  1.00 94.21           O  
ATOM     43  CG  PHE B   7     -12.890  -5.223  -3.350  1.00 94.21           C  
ATOM     44  CD1 PHE B   7     -12.239  -4.003  -3.217  1.00 94.21           C  
ATOM     45  CD2 PHE B   7     -14.278  -5.238  -3.398  1.00 94.21           C  
ATOM     46  CE1 PHE B   7     -12.961  -2.814  -3.134  1.00 94.21           C  
ATOM     47  CE2 PHE B   7     -15.007  -4.055  -3.316  1.00 94.21           C  
ATOM     48  CZ  PHE B   7     -14.346  -2.844  -3.183  1.00 94.21           C  
ATOM     49  N   SER B   8     -10.174  -8.318  -5.869  1.00 96.57           N  
ATOM     50  CA  SER B   8      -9.486  -9.582  -6.109  1.00 96.57           C  
ATOM     51  C   SER B   8      -8.024  -9.355  -6.476  1.00 96.57           C  
ATOM     52  CB  SER B   8     -10.183 -10.369  -7.220  1.00 96.57           C  
ATOM     53  O   SER B   8      -7.665  -8.293  -6.989  1.00 96.57           O  
ATOM     54  OG  SER B   8     -11.544 -10.598  -6.896  1.00 96.57           O  
ATOM     55  N   CYS B   9      -7.233 -10.343  -6.179  1.00 97.56           N  
ATOM     56  CA  CYS B   9      -5.846 -10.350  -6.629  1.00 97.56           C  
ATOM     57  C   CYS B   9      -5.763 -10.565  -8.136  1.00 97.56           C  
ATOM     58  CB  CYS B   9      -5.053 -11.437  -5.905  1.00 97.56           C  
ATOM     59  O   CYS B   9      -6.296 -11.546  -8.657  1.00 97.56           O  
ATOM     60  SG  CYS B   9      -3.322 -11.535  -6.412  1.00 97.56           S  
ATOM     61  N   PRO B  10      -5.055  -9.682  -8.876  1.00 96.99           N  
ATOM     62  CA  PRO B  10      -4.956  -9.815 -10.331  1.00 96.99           C  
ATOM     63  C   PRO B  10      -4.176 -11.057 -10.758  1.00 96.99           C  
ATOM     64  CB  PRO B  10      -4.224  -8.539 -10.753  1.00 96.99           C  
ATOM     65  O   PRO B  10      -4.247 -11.466 -11.919  1.00 96.99           O  
ATOM     66  CG  PRO B  10      -4.469  -7.572  -9.640  1.00 96.99           C  
ATOM     67  CD  PRO B  10      -4.536  -8.337  -8.350  1.00 96.99           C  
ATOM     68  N   ILE B  11      -3.445 -11.703  -9.883  1.00 96.13           N  
ATOM     69  CA  ILE B  11      -2.638 -12.875 -10.201  1.00 96.13           C  
ATOM     70  C   ILE B  11      -3.466 -14.142 -10.002  1.00 96.13           C  
ATOM     71  CB  ILE B  11      -1.357 -12.931  -9.338  1.00 96.13           C  
ATOM     72  O   ILE B  11      -3.646 -14.928 -10.935  1.00 96.13           O  
ATOM     73  CG1 ILE B  11      -0.470 -11.713  -9.620  1.00 96.13           C  
ATOM     74  CG2 ILE B  11      -0.594 -14.234  -9.588  1.00 96.13           C  
ATOM     75  CD1 ILE B  11       0.724 -11.587  -8.684  1.00 96.13           C  
ATOM     76  N   CYS B  12      -4.058 -14.347  -8.882  1.00 96.69           N  
ATOM     77  CA  CYS B  12      -4.766 -15.593  -8.607  1.00 96.69           C  
ATOM     78  C   CYS B  12      -6.260 -15.437  -8.860  1.00 96.69           C  
ATOM     79  CB  CYS B  12      -4.527 -16.038  -7.164  1.00 96.69           C  
ATOM     80  O   CYS B  12      -6.994 -16.427  -8.901  1.00 96.69           O  
ATOM     81  SG  CYS B  12      -5.287 -14.955  -5.934  1.00 96.69           S  
ATOM     82  N   LEU B  13      -6.720 -14.165  -8.938  1.00 95.39           N  
ATOM     83  CA  LEU B  13      -8.091 -13.812  -9.287  1.00 95.39           C  
ATOM     84  C   LEU B  13      -9.045 -14.139  -8.143  1.00 95.39           C  
ATOM     85  CB  LEU B  13      -8.527 -14.549 -10.557  1.00 95.39           C  
ATOM     86  O   LEU B  13     -10.265 -14.124  -8.323  1.00 95.39           O  
ATOM     87  CG  LEU B  13      -7.691 -14.290 -11.811  1.00 95.39           C  
ATOM     88  CD1 LEU B  13      -8.198 -15.142 -12.971  1.00 95.39           C  
ATOM     89  CD2 LEU B  13      -7.719 -12.810 -12.177  1.00 95.39           C  
ATOM     90  N   GLU B  14      -8.571 -14.456  -7.002  1.00 95.65           N  
ATOM     91  CA  GLU B  14      -9.344 -14.657  -5.780  1.00 95.65           C  
ATOM     92  C   GLU B  14      -9.377 -13.388  -4.933  1.00 95.65           C  
ATOM     93  CB  GLU B  14      -8.769 -15.819  -4.965  1.00 95.65           C  
ATOM     94  O   GLU B  14      -8.600 -12.460  -5.165  1.00 95.65           O  
ATOM     95  CG  GLU B  14      -8.746 -17.143  -5.713  1.00 95.65           C  
ATOM     96  CD  GLU B  14     -10.133 -17.706  -5.980  1.00 95.65           C  
ATOM     97  OE1 GLU B  14     -10.401 -18.144  -7.122  1.00 95.65           O  
ATOM     98  OE2 GLU B  14     -10.959 -17.707  -5.040  1.00 95.65           O  
ATOM     99  N   PRO B  15     -10.291 -13.318  -4.002  1.00 95.08           N  
ATOM    100  CA  PRO B  15     -10.272 -12.166  -3.097  1.00 95.08           C  
ATOM    101  C   PRO B  15      -8.911 -11.956  -2.439  1.00 95.08           C  
ATOM    102  CB  PRO B  15     -11.335 -12.520  -2.054  1.00 95.08           C  
ATOM    103  O   PRO B  15      -8.238 -12.925  -2.079  1.00 95.08           O  
ATOM    104  CG  PRO B  15     -12.306 -13.394  -2.779  1.00 95.08           C  
ATOM    105  CD  PRO B  15     -11.543 -14.269  -3.731  1.00 95.08           C  
ATOM    106  N   LEU B  16      -8.482 -10.760  -2.323  1.00 97.33           N  
ATOM    107  CA  LEU B  16      -7.174 -10.413  -1.778  1.00 97.33           C  
ATOM    108  C   LEU B  16      -6.995 -10.996  -0.380  1.00 97.33           C  
ATOM    109  CB  LEU B  16      -6.996  -8.893  -1.737  1.00 97.33           C  
ATOM    110  O   LEU B  16      -7.849 -10.807   0.489  1.00 97.33           O  
ATOM    111  CG  LEU B  16      -6.637  -8.217  -3.061  1.00 97.33           C  
ATOM    112  CD1 LEU B  16      -6.974  -6.730  -3.005  1.00 97.33           C  
ATOM    113  CD2 LEU B  16      -5.162  -8.424  -3.385  1.00 97.33           C  
ATOM    114  N   ARG B  17      -5.901 -11.708  -0.263  1.00 95.05           N  
ATOM    115  CA  ARG B  17      -5.473 -12.233   1.029  1.00 95.05           C  
ATOM    116  C   ARG B  17      -4.108 -11.677   1.421  1.00 95.05           C  
ATOM    117  CB  ARG B  17      -5.426 -13.763   1.000  1.00 95.05           C  
ATOM    118  O   ARG B  17      -3.162 -11.726   0.633  1.00 95.05           O  
ATOM    119  CG  ARG B  17      -6.792 -14.418   0.871  1.00 95.05           C  
ATOM    120  CD  ARG B  17      -6.687 -15.937   0.836  1.00 95.05           C  
ATOM    121  NE  ARG B  17      -7.990 -16.561   0.621  1.00 95.05           N  
ATOM    122  NH1 ARG B  17      -7.386 -18.606   1.511  1.00 95.05           N  
ATOM    123  NH2 ARG B  17      -9.508 -18.282   0.706  1.00 95.05           N  
ATOM    124  CZ  ARG B  17      -8.292 -17.815   0.946  1.00 95.05           C  
ATOM    125  N   GLU B  18      -4.001 -11.139   2.655  1.00 97.09           N  
ATOM    126  CA  GLU B  18      -2.772 -10.485   3.093  1.00 97.09           C  
ATOM    127  C   GLU B  18      -2.247  -9.527   2.028  1.00 97.09           C  
ATOM    128  CB  GLU B  18      -1.703 -11.525   3.438  1.00 97.09           C  
ATOM    129  O   GLU B  18      -1.148  -9.717   1.501  1.00 97.09           O  
ATOM    130  CG  GLU B  18      -2.044 -12.379   4.650  1.00 97.09           C  
ATOM    131  CD  GLU B  18      -1.030 -13.481   4.913  1.00 97.09           C  
ATOM    132  OE1 GLU B  18      -0.009 -13.218   5.588  1.00 97.09           O  
ATOM    133  OE2 GLU B  18      -1.257 -14.616   4.438  1.00 97.09           O  
ATOM    134  N   PRO B  19      -3.030  -8.580   1.651  1.00 98.35           N  
ATOM    135  CA  PRO B  19      -2.714  -7.686   0.535  1.00 98.35           C  
ATOM    136  C   PRO B  19      -1.447  -6.867   0.776  1.00 98.35           C  
ATOM    137  CB  PRO B  19      -3.943  -6.777   0.452  1.00 98.35           C  
ATOM    138  O   PRO B  19      -1.246  -6.343   1.874  1.00 98.35           O  
ATOM    139  CG  PRO B  19      -4.505  -6.768   1.837  1.00 98.35           C  
ATOM    140  CD  PRO B  19      -4.235  -8.102   2.471  1.00 98.35           C  
ATOM    141  N   VAL B  20      -0.602  -6.827  -0.196  1.00 98.41           N  
ATOM    142  CA  VAL B  20       0.541  -5.922  -0.246  1.00 98.41           C  
ATOM    143  C   VAL B  20       0.366  -4.930  -1.393  1.00 98.41           C  
ATOM    144  CB  VAL B  20       1.870  -6.695  -0.407  1.00 98.41           C  
ATOM    145  O   VAL B  20      -0.312  -5.227  -2.380  1.00 98.41           O  
ATOM    146  CG1 VAL B  20       2.121  -7.595   0.801  1.00 98.41           C  
ATOM    147  CG2 VAL B  20       1.855  -7.516  -1.695  1.00 98.41           C  
ATOM    148  N   THR B  21       0.927  -3.788  -1.276  1.00 98.48           N  
ATOM    149  CA  THR B  21       0.732  -2.713  -2.243  1.00 98.48           C  
ATOM    150  C   THR B  21       2.065  -2.281  -2.848  1.00 98.48           C  
ATOM    151  CB  THR B  21       0.042  -1.498  -1.595  1.00 98.48           C  
ATOM    152  O   THR B  21       3.033  -2.041  -2.123  1.00 98.48           O  
ATOM    153  CG2 THR B  21      -0.262  -0.421  -2.631  1.00 98.48           C  
ATOM    154  OG1 THR B  21      -1.185  -1.921  -0.987  1.00 98.48           O  
ATOM    155  N   LEU B  22       2.090  -2.238  -4.118  1.00 97.70           N  
ATOM    156  CA  LEU B  22       3.271  -1.733  -4.808  1.00 97.70           C  
ATOM    157  C   LEU B  22       3.231  -0.212  -4.912  1.00 97.70           C  
ATOM    158  CB  LEU B  22       3.380  -2.349  -6.206  1.00 97.70           C  
ATOM    159  O   LEU B  22       2.169   0.397  -4.763  1.00 97.70           O  
ATOM    160  CG  LEU B  22       3.654  -3.852  -6.264  1.00 97.70           C  
ATOM    161  CD1 LEU B  22       3.733  -4.320  -7.714  1.00 97.70           C  
ATOM    162  CD2 LEU B  22       4.938  -4.192  -5.516  1.00 97.70           C  
ATOM    163  N   PRO B  23       4.370   0.426  -5.160  1.00 96.56           N  
ATOM    164  CA  PRO B  23       4.426   1.888  -5.223  1.00 96.56           C  
ATOM    165  C   PRO B  23       3.450   2.473  -6.241  1.00 96.56           C  
ATOM    166  CB  PRO B  23       5.875   2.168  -5.631  1.00 96.56           C  
ATOM    167  O   PRO B  23       2.970   3.596  -6.067  1.00 96.56           O  
ATOM    168  CG  PRO B  23       6.660   1.035  -5.056  1.00 96.56           C  
ATOM    169  CD  PRO B  23       5.851  -0.223  -5.190  1.00 96.56           C  
ATOM    170  N   CYS B  24       3.076   1.637  -7.199  1.00 97.66           N  
ATOM    171  CA  CYS B  24       2.142   2.111  -8.214  1.00 97.66           C  
ATOM    172  C   CYS B  24       0.712   2.104  -7.686  1.00 97.66           C  
ATOM    173  CB  CYS B  24       2.235   1.249  -9.473  1.00 97.66           C  
ATOM    174  O   CYS B  24      -0.196   2.628  -8.333  1.00 97.66           O  
ATOM    175  SG  CYS B  24       1.636  -0.439  -9.244  1.00 97.66           S  
ATOM    176  N   GLY B  25       0.521   1.491  -6.577  1.00 98.21           N  
ATOM    177  CA  GLY B  25      -0.779   1.535  -5.926  1.00 98.21           C  
ATOM    178  C   GLY B  25      -1.580   0.260  -6.107  1.00 98.21           C  
ATOM    179  O   GLY B  25      -2.626   0.084  -5.478  1.00 98.21           O  
ATOM    180  N   HIS B  26      -1.096  -0.669  -6.916  1.00 98.08           N  
ATOM    181  CA  HIS B  26      -1.810  -1.922  -7.130  1.00 98.08           C  
ATOM    182  C   HIS B  26      -1.516  -2.922  -6.017  1.00 98.08           C  
ATOM    183  CB  HIS B  26      -1.440  -2.524  -8.487  1.00 98.08           C  
ATOM    184  O   HIS B  26      -0.411  -2.940  -5.469  1.00 98.08           O  
ATOM    185  CG  HIS B  26      -1.992  -1.765  -9.651  1.00 98.08           C  
ATOM    186  CD2 HIS B  26      -3.269  -1.495 -10.012  1.00 98.08           C  
ATOM    187  ND1 HIS B  26      -1.189  -1.183 -10.608  1.00 98.08           N  
ATOM    188  CE1 HIS B  26      -1.951  -0.586 -11.510  1.00 98.08           C  
ATOM    189  NE2 HIS B  26      -3.217  -0.761 -11.171  1.00 98.08           N  
ATOM    190  N   ASN B  27      -2.495  -3.771  -5.720  1.00 98.55           N  
ATOM    191  CA  ASN B  27      -2.440  -4.720  -4.614  1.00 98.55           C  
ATOM    192  C   ASN B  27      -2.430  -6.162  -5.112  1.00 98.55           C  
ATOM    193  CB  ASN B  27      -3.611  -4.497  -3.655  1.00 98.55           C  
ATOM    194  O   ASN B  27      -3.072  -6.482  -6.114  1.00 98.55           O  
ATOM    195  CG  ASN B  27      -3.700  -3.065  -3.164  1.00 98.55           C  
ATOM    196  ND2 ASN B  27      -4.571  -2.278  -3.784  1.00 98.55           N  
ATOM    197  OD1 ASN B  27      -2.990  -2.669  -2.236  1.00 98.55           O  
ATOM    198  N   PHE B  28      -1.787  -6.953  -4.405  1.00 98.02           N  
ATOM    199  CA  PHE B  28      -1.664  -8.382  -4.670  1.00 98.02           C  
ATOM    200  C   PHE B  28      -1.599  -9.170  -3.367  1.00 98.02           C  
ATOM    201  CB  PHE B  28      -0.422  -8.668  -5.519  1.00 98.02           C  
ATOM    202  O   PHE B  28      -1.281  -8.613  -2.314  1.00 98.02           O  
ATOM    203  CG  PHE B  28      -0.367  -7.878  -6.799  1.00 98.02           C  
ATOM    204  CD1 PHE B  28      -0.856  -8.413  -7.984  1.00 98.02           C  
ATOM    205  CD2 PHE B  28       0.175  -6.599  -6.816  1.00 98.02           C  
ATOM    206  CE1 PHE B  28      -0.806  -7.684  -9.170  1.00 98.02           C  
ATOM    207  CE2 PHE B  28       0.228  -5.864  -7.998  1.00 98.02           C  
ATOM    208  CZ  PHE B  28      -0.262  -6.409  -9.173  1.00 98.02           C  
ATOM    209  N   CYS B  29      -1.970 -10.384  -3.459  1.00 97.86           N  
ATOM    210  CA  CYS B  29      -1.654 -11.255  -2.333  1.00 97.86           C  
ATOM    211  C   CYS B  29      -0.148 -11.350  -2.122  1.00 97.86           C  
ATOM    212  CB  CYS B  29      -2.236 -12.651  -2.555  1.00 97.86           C  
ATOM    213  O   CYS B  29       0.613 -11.447  -3.086  1.00 97.86           O  
ATOM    214  SG  CYS B  29      -4.021 -12.660  -2.834  1.00 97.86           S  
ATOM    215  N   LEU B  30       0.276 -11.288  -0.924  1.00 96.79           N  
ATOM    216  CA  LEU B  30       1.695 -11.410  -0.611  1.00 96.79           C  
ATOM    217  C   LEU B  30       2.281 -12.676  -1.228  1.00 96.79           C  
ATOM    218  CB  LEU B  30       1.911 -11.420   0.905  1.00 96.79           C  
ATOM    219  O   LEU B  30       3.338 -12.632  -1.861  1.00 96.79           O  
ATOM    220  CG  LEU B  30       3.359 -11.544   1.382  1.00 96.79           C  
ATOM    221  CD1 LEU B  30       4.172 -10.336   0.928  1.00 96.79           C  
ATOM    222  CD2 LEU B  30       3.411 -11.689   2.899  1.00 96.79           C  
ATOM    223  N   ALA B  31       1.586 -13.770  -1.119  1.00 95.35           N  
ATOM    224  CA  ALA B  31       2.054 -15.058  -1.625  1.00 95.35           C  
ATOM    225  C   ALA B  31       2.173 -15.039  -3.146  1.00 95.35           C  
ATOM    226  CB  ALA B  31       1.115 -16.177  -1.182  1.00 95.35           C  
ATOM    227  O   ALA B  31       3.135 -15.570  -3.706  1.00 95.35           O  
ATOM    228  N   CYS B  32       1.210 -14.425  -3.857  1.00 95.68           N  
ATOM    229  CA  CYS B  32       1.218 -14.361  -5.314  1.00 95.68           C  
ATOM    230  C   CYS B  32       2.392 -13.529  -5.817  1.00 95.68           C  
ATOM    231  CB  CYS B  32      -0.094 -13.775  -5.832  1.00 95.68           C  
ATOM    232  O   CYS B  32       3.112 -13.948  -6.725  1.00 95.68           O  
ATOM    233  SG  CYS B  32      -1.517 -14.865  -5.611  1.00 95.68           S  
ATOM    234  N   LEU B  33       2.574 -12.374  -5.174  1.00 93.49           N  
ATOM    235  CA  LEU B  33       3.686 -11.529  -5.596  1.00 93.49           C  
ATOM    236  C   LEU B  33       5.022 -12.200  -5.295  1.00 93.49           C  
ATOM    237  CB  LEU B  33       3.618 -10.166  -4.902  1.00 93.49           C  
ATOM    238  O   LEU B  33       5.960 -12.110  -6.091  1.00 93.49           O  
ATOM    239  CG  LEU B  33       4.307  -9.005  -5.619  1.00 93.49           C  
ATOM    240  CD1 LEU B  33       3.429  -8.486  -6.753  1.00 93.49           C  
ATOM    241  CD2 LEU B  33       4.634  -7.887  -4.635  1.00 93.49           C  
ATOM    242  N   GLY B  34       5.180 -12.755  -4.133  1.00 90.74           N  
ATOM    243  CA  GLY B  34       6.387 -13.471  -3.752  1.00 90.74           C  
ATOM    244  C   GLY B  34       6.751 -14.583  -4.717  1.00 90.74           C  
ATOM    245  O   GLY B  34       7.932 -14.838  -4.962  1.00 90.74           O  
ATOM    246  N   ALA B  35       5.792 -15.246  -5.285  1.00 90.44           N  
ATOM    247  CA  ALA B  35       6.009 -16.359  -6.206  1.00 90.44           C  
ATOM    248  C   ALA B  35       6.558 -15.866  -7.542  1.00 90.44           C  
ATOM    249  CB  ALA B  35       4.711 -17.133  -6.420  1.00 90.44           C  
ATOM    250  O   ALA B  35       7.245 -16.607  -8.249  1.00 90.44           O  
ATOM    251  N   LEU B  36       6.254 -14.664  -7.973  1.00 87.55           N  
ATOM    252  CA  LEU B  36       6.691 -14.107  -9.249  1.00 87.55           C  
ATOM    253  C   LEU B  36       8.147 -13.661  -9.177  1.00 87.55           C  
ATOM    254  CB  LEU B  36       5.802 -12.927  -9.650  1.00 87.55           C  
ATOM    255  O   LEU B  36       8.829 -13.585 -10.202  1.00 87.55           O  
ATOM    256  CG  LEU B  36       4.393 -13.273 -10.133  1.00 87.55           C  
ATOM    257  CD1 LEU B  36       3.613 -12.000 -10.446  1.00 87.55           C  
ATOM    258  CD2 LEU B  36       4.454 -14.183 -11.355  1.00 87.55           C  
ATOM    259  N   TRP B  37       8.581 -13.221  -8.044  1.00 75.54           N  
ATOM    260  CA  TRP B  37       9.946 -12.728  -7.893  1.00 75.54           C  
ATOM    261  C   TRP B  37      10.714 -13.559  -6.870  1.00 75.54           C  
ATOM    262  CB  TRP B  37       9.944 -11.255  -7.476  1.00 75.54           C  
ATOM    263  O   TRP B  37      10.946 -13.110  -5.745  1.00 75.54           O  
ATOM    264  CG  TRP B  37       9.236 -10.350  -8.439  1.00 75.54           C  
ATOM    265  CD1 TRP B  37       9.349 -10.347  -9.801  1.00 75.54           C  
ATOM    266  CD2 TRP B  37       8.309  -9.311  -8.111  1.00 75.54           C  
ATOM    267  CE2 TRP B  37       7.898  -8.719  -9.325  1.00 75.54           C  
ATOM    268  CE3 TRP B  37       7.784  -8.824  -6.906  1.00 75.54           C  
ATOM    269  NE1 TRP B  37       8.547  -9.368 -10.341  1.00 75.54           N  
ATOM    270  CH2 TRP B  37       6.487  -7.205  -8.177  1.00 75.54           C  
ATOM    271  CZ2 TRP B  37       6.985  -7.662  -9.370  1.00 75.54           C  
ATOM    272  CZ3 TRP B  37       6.876  -7.772  -6.952  1.00 75.54           C  
ATOM    273  N   PRO B  38      10.872 -14.901  -7.192  1.00 57.71           N  
ATOM    274  CA  PRO B  38      11.462 -15.793  -6.191  1.00 57.71           C  
ATOM    275  C   PRO B  38      12.791 -15.274  -5.648  1.00 57.71           C  
ATOM    276  CB  PRO B  38      11.660 -17.103  -6.958  1.00 57.71           C  
ATOM    277  O   PRO B  38      13.142 -15.547  -4.497  1.00 57.71           O  
ATOM    278  CG  PRO B  38      11.438 -16.742  -8.392  1.00 57.71           C  
ATOM    279  CD  PRO B  38      10.757 -15.405  -8.447  1.00 57.71           C  
ATOM    280  N   HIS B  39      13.613 -14.744  -6.593  1.00 54.03           N  
ATOM    281  CA  HIS B  39      14.887 -14.238  -6.095  1.00 54.03           C  
ATOM    282  C   HIS B  39      14.691 -12.975  -5.263  1.00 54.03           C  
ATOM    283  CB  HIS B  39      15.844 -13.959  -7.255  1.00 54.03           C  
ATOM    284  O   HIS B  39      15.654 -12.264  -4.970  1.00 54.03           O  
ATOM    285  CG  HIS B  39      16.318 -15.195  -7.952  1.00 54.03           C  
ATOM    286  CD2 HIS B  39      16.114 -15.636  -9.216  1.00 54.03           C  
ATOM    287  ND1 HIS B  39      17.103 -16.143  -7.333  1.00 54.03           N  
ATOM    288  CE1 HIS B  39      17.363 -17.117  -8.189  1.00 54.03           C  
ATOM    289  NE2 HIS B  39      16.775 -16.834  -9.339  1.00 54.03           N  
ATOM    290  N   ARG B  40      13.527 -12.776  -4.932  1.00 49.67           N  
ATOM    291  CA  ARG B  40      13.132 -11.631  -4.118  1.00 49.67           C  
ATOM    292  C   ARG B  40      13.587 -11.804  -2.673  1.00 49.67           C  
ATOM    293  CB  ARG B  40      11.616 -11.432  -4.169  1.00 49.67           C  
ATOM    294  O   ARG B  40      13.627 -10.837  -1.909  1.00 49.67           O  
ATOM    295  CG  ARG B  40      11.187 -10.133  -4.834  1.00 49.67           C  
ATOM    296  CD  ARG B  40       9.675  -9.962  -4.816  1.00 49.67           C  
ATOM    297  NE  ARG B  40       9.234  -8.962  -5.783  1.00 49.67           N  
ATOM    298  NH1 ARG B  40       7.122  -8.717  -4.879  1.00 49.67           N  
ATOM    299  NH2 ARG B  40       7.735  -7.494  -6.718  1.00 49.67           N  
ATOM    300  CZ  ARG B  40       8.031  -8.393  -5.791  1.00 49.67           C  
ATOM    301  N   GLY B  41      13.504 -13.018  -2.096  1.00 43.33           N  
ATOM    302  CA  GLY B  41      13.795 -13.219  -0.685  1.00 43.33           C  
ATOM    303  C   GLY B  41      15.157 -12.692  -0.276  1.00 43.33           C  
ATOM    304  O   GLY B  41      15.764 -11.899  -0.998  1.00 43.33           O  
ATOM    305  N   ALA B  42      15.945 -13.566   0.709  1.00 40.36           N  
ATOM    306  CA  ALA B  42      17.148 -13.198   1.450  1.00 40.36           C  
ATOM    307  C   ALA B  42      18.280 -12.811   0.502  1.00 40.36           C  
ATOM    308  CB  ALA B  42      17.586 -14.345   2.357  1.00 40.36           C  
ATOM    309  O   ALA B  42      19.214 -12.109   0.895  1.00 40.36           O  
ATOM    310  N   SER B  43      18.440 -13.612  -0.536  1.00 42.55           N  
ATOM    311  CA  SER B  43      19.656 -13.330  -1.291  1.00 42.55           C  
ATOM    312  C   SER B  43      19.496 -12.082  -2.152  1.00 42.55           C  
ATOM    313  CB  SER B  43      20.028 -14.523  -2.173  1.00 42.55           C  
ATOM    314  O   SER B  43      18.564 -11.990  -2.954  1.00 42.55           O  
ATOM    315  OG  SER B  43      20.443 -15.624  -1.382  1.00 42.55           O  
ATOM    316  N   GLY B  44      19.202 -11.068  -1.530  1.00 43.58           N  
ATOM    317  CA  GLY B  44      19.403  -9.693  -1.958  1.00 43.58           C  
ATOM    318  C   GLY B  44      20.224  -9.577  -3.229  1.00 43.58           C  
ATOM    319  O   GLY B  44      20.740  -8.503  -3.545  1.00 43.58           O  
ATOM    320  N   ALA B  45      20.729 -10.740  -3.591  1.00 40.60           N  
ATOM    321  CA  ALA B  45      21.804 -10.458  -4.539  1.00 40.60           C  
ATOM    322  C   ALA B  45      21.250  -9.884  -5.840  1.00 40.60           C  
ATOM    323  CB  ALA B  45      22.611 -11.723  -4.821  1.00 40.60           C  
ATOM    324  O   ALA B  45      21.882  -9.996  -6.894  1.00 40.60           O  
ATOM    325  N   GLY B  46      19.879  -9.956  -6.031  1.00 43.91           N  
ATOM    326  CA  GLY B  46      19.791  -9.115  -7.214  1.00 43.91           C  
ATOM    327  C   GLY B  46      20.565  -7.817  -7.082  1.00 43.91           C  
ATOM    328  O   GLY B  46      20.899  -7.398  -5.972  1.00 43.91           O  
ATOM    329  N   GLY B  47      21.666  -7.598  -7.572  1.00 43.79           N  
ATOM    330  CA  GLY B  47      22.422  -6.359  -7.487  1.00 43.79           C  
ATOM    331  C   GLY B  47      21.556  -5.151  -7.184  1.00 43.79           C  
ATOM    332  O   GLY B  47      20.358  -5.152  -7.474  1.00 43.79           O  
ATOM    333  N   PRO B  48      21.786  -4.633  -5.932  1.00 48.24           N  
ATOM    334  CA  PRO B  48      21.346  -3.241  -5.812  1.00 48.24           C  
ATOM    335  C   PRO B  48      21.322  -2.512  -7.154  1.00 48.24           C  
ATOM    336  CB  PRO B  48      22.384  -2.623  -4.873  1.00 48.24           C  
ATOM    337  O   PRO B  48      22.211  -2.713  -7.985  1.00 48.24           O  
ATOM    338  CG  PRO B  48      23.375  -3.714  -4.627  1.00 48.24           C  
ATOM    339  CD  PRO B  48      22.937  -4.935  -5.383  1.00 48.24           C  
ATOM    340  N   GLY B  49      20.151  -2.522  -7.694  1.00 56.77           N  
ATOM    341  CA  GLY B  49      19.998  -1.708  -8.889  1.00 56.77           C  
ATOM    342  C   GLY B  49      19.086  -2.335  -9.926  1.00 56.77           C  
ATOM    343  O   GLY B  49      18.960  -1.823 -11.041  1.00 56.77           O  
ATOM    344  N   GLY B  50      18.493  -3.552  -9.573  1.00 70.80           N  
ATOM    345  CA  GLY B  50      17.583  -4.029 -10.602  1.00 70.80           C  
ATOM    346  C   GLY B  50      16.159  -3.541 -10.412  1.00 70.80           C  
ATOM    347  O   GLY B  50      15.845  -2.903  -9.405  1.00 70.80           O  
ATOM    348  N   ALA B  51      15.481  -3.391 -11.527  1.00 80.33           N  
ATOM    349  CA  ALA B  51      14.092  -2.941 -11.553  1.00 80.33           C  
ATOM    350  C   ALA B  51      13.138  -4.118 -11.740  1.00 80.33           C  
ATOM    351  CB  ALA B  51      13.886  -1.912 -12.661  1.00 80.33           C  
ATOM    352  O   ALA B  51      13.442  -5.060 -12.476  1.00 80.33           O  
ATOM    353  N   ALA B  52      12.152  -4.224 -10.774  1.00 89.93           N  
ATOM    354  CA  ALA B  52      10.997  -5.094 -10.979  1.00 89.93           C  
ATOM    355  C   ALA B  52       9.811  -4.309 -11.533  1.00 89.93           C  
ATOM    356  CB  ALA B  52      10.612  -5.782  -9.672  1.00 89.93           C  
ATOM    357  O   ALA B  52       9.866  -3.082 -11.640  1.00 89.93           O  
ATOM    358  N   ARG B  53       8.817  -5.066 -11.962  1.00 93.39           N  
ATOM    359  CA  ARG B  53       7.672  -4.386 -12.560  1.00 93.39           C  
ATOM    360  C   ARG B  53       6.361  -4.912 -11.986  1.00 93.39           C  
ATOM    361  CB  ARG B  53       7.683  -4.552 -14.081  1.00 93.39           C  
ATOM    362  O   ARG B  53       6.247  -6.099 -11.672  1.00 93.39           O  
ATOM    363  CG  ARG B  53       8.883  -3.914 -14.763  1.00 93.39           C  
ATOM    364  CD  ARG B  53       8.830  -4.086 -16.275  1.00 93.39           C  
ATOM    365  NE  ARG B  53       9.923  -3.379 -16.936  1.00 93.39           N  
ATOM    366  NH1 ARG B  53       8.642  -1.567 -17.575  1.00 93.39           N  
ATOM    367  NH2 ARG B  53      10.869  -1.646 -18.109  1.00 93.39           N  
ATOM    368  CZ  ARG B  53       9.809  -2.199 -17.538  1.00 93.39           C  
ATOM    369  N   CYS B  54       5.492  -4.041 -11.868  1.00 95.95           N  
ATOM    370  CA  CYS B  54       4.143  -4.419 -11.461  1.00 95.95           C  
ATOM    371  C   CYS B  54       3.513  -5.366 -12.475  1.00 95.95           C  
ATOM    372  CB  CYS B  54       3.266  -3.179 -11.295  1.00 95.95           C  
ATOM    373  O   CYS B  54       3.500  -5.080 -13.674  1.00 95.95           O  
ATOM    374  SG  CYS B  54       1.537  -3.554 -10.931  1.00 95.95           S  
ATOM    375  N   PRO B  55       2.887  -6.466 -11.995  1.00 95.99           N  
ATOM    376  CA  PRO B  55       2.309  -7.461 -12.901  1.00 95.99           C  
ATOM    377  C   PRO B  55       1.054  -6.955 -13.609  1.00 95.99           C  
ATOM    378  CB  PRO B  55       1.979  -8.633 -11.974  1.00 95.99           C  
ATOM    379  O   PRO B  55       0.641  -7.524 -14.623  1.00 95.99           O  
ATOM    380  CG  PRO B  55       2.851  -8.431 -10.777  1.00 95.99           C  
ATOM    381  CD  PRO B  55       3.068  -6.957 -10.588  1.00 95.99           C  
ATOM    382  N   LEU B  56       0.551  -5.860 -13.122  1.00 96.07           N  
ATOM    383  CA  LEU B  56      -0.696  -5.375 -13.701  1.00 96.07           C  
ATOM    384  C   LEU B  56      -0.442  -4.188 -14.624  1.00 96.07           C  
ATOM    385  CB  LEU B  56      -1.680  -4.977 -12.597  1.00 96.07           C  
ATOM    386  O   LEU B  56      -0.755  -4.244 -15.815  1.00 96.07           O  
ATOM    387  CG  LEU B  56      -3.094  -4.608 -13.050  1.00 96.07           C  
ATOM    388  CD1 LEU B  56      -3.722  -5.764 -13.821  1.00 96.07           C  
ATOM    389  CD2 LEU B  56      -3.957  -4.225 -11.852  1.00 96.07           C  
ATOM    390  N   CYS B  57       0.298  -3.180 -14.159  1.00 97.14           N  
ATOM    391  CA  CYS B  57       0.444  -1.960 -14.945  1.00 97.14           C  
ATOM    392  C   CYS B  57       1.835  -1.872 -15.563  1.00 97.14           C  
ATOM    393  CB  CYS B  57       0.183  -0.729 -14.078  1.00 97.14           C  
ATOM    394  O   CYS B  57       2.092  -1.011 -16.406  1.00 97.14           O  
ATOM    395  SG  CYS B  57       1.469  -0.417 -12.850  1.00 97.14           S  
ATOM    396  N   GLN B  58       2.810  -2.663 -15.150  1.00 95.74           N  
ATOM    397  CA  GLN B  58       4.154  -2.799 -15.701  1.00 95.74           C  
ATOM    398  C   GLN B  58       5.034  -1.617 -15.303  1.00 95.74           C  
ATOM    399  CB  GLN B  58       4.100  -2.924 -17.224  1.00 95.74           C  
ATOM    400  O   GLN B  58       6.129  -1.443 -15.841  1.00 95.74           O  
ATOM    401  CG  GLN B  58       3.442  -4.207 -17.713  1.00 95.74           C  
ATOM    402  CD  GLN B  58       4.441  -5.207 -18.263  1.00 95.74           C  
ATOM    403  NE2 GLN B  58       4.882  -4.987 -19.497  1.00 95.74           N  
ATOM    404  OE1 GLN B  58       4.814  -6.169 -17.585  1.00 95.74           O  
ATOM    405  N   GLU B  59       4.552  -0.758 -14.418  1.00 95.49           N  
ATOM    406  CA  GLU B  59       5.405   0.306 -13.897  1.00 95.49           C  
ATOM    407  C   GLU B  59       6.574  -0.265 -13.100  1.00 95.49           C  
ATOM    408  CB  GLU B  59       4.593   1.267 -13.024  1.00 95.49           C  
ATOM    409  O   GLU B  59       6.404  -1.210 -12.328  1.00 95.49           O  
ATOM    410  CG  GLU B  59       5.333   2.548 -12.668  1.00 95.49           C  
ATOM    411  CD  GLU B  59       4.427   3.624 -12.092  1.00 95.49           C  
ATOM    412  OE1 GLU B  59       4.944   4.632 -11.558  1.00 95.49           O  
ATOM    413  OE2 GLU B  59       3.189   3.458 -12.173  1.00 95.49           O  
ATOM    414  N   PRO B  60       7.780   0.245 -13.370  1.00 92.86           N  
ATOM    415  CA  PRO B  60       8.951  -0.251 -12.644  1.00 92.86           C  
ATOM    416  C   PRO B  60       8.984   0.212 -11.189  1.00 92.86           C  
ATOM    417  CB  PRO B  60      10.127   0.334 -13.430  1.00 92.86           C  
ATOM    418  O   PRO B  60       8.402   1.246 -10.853  1.00 92.86           O  
ATOM    419  CG  PRO B  60       9.609   1.619 -13.992  1.00 92.86           C  
ATOM    420  CD  PRO B  60       8.157   1.440 -14.331  1.00 92.86           C  
ATOM    421  N   PHE B  61       9.599  -0.564 -10.359  1.00 91.86           N  
ATOM    422  CA  PHE B  61       9.889  -0.223  -8.972  1.00 91.86           C  
ATOM    423  C   PHE B  61      11.162  -0.915  -8.499  1.00 91.86           C  
ATOM    424  CB  PHE B  61       8.715  -0.606  -8.065  1.00 91.86           C  
ATOM    425  O   PHE B  61      11.620  -1.876  -9.120  1.00 91.86           O  
ATOM    426  CG  PHE B  61       8.422  -2.082  -8.044  1.00 91.86           C  
ATOM    427  CD1 PHE B  61       7.546  -2.644  -8.965  1.00 91.86           C  
ATOM    428  CD2 PHE B  61       9.022  -2.908  -7.103  1.00 91.86           C  
ATOM    429  CE1 PHE B  61       7.272  -4.009  -8.948  1.00 91.86           C  
ATOM    430  CE2 PHE B  61       8.753  -4.274  -7.079  1.00 91.86           C  
ATOM    431  CZ  PHE B  61       7.877  -4.822  -8.002  1.00 91.86           C  
ATOM    432  N   PRO B  62      11.775  -0.373  -7.472  1.00 87.82           N  
ATOM    433  CA  PRO B  62      13.016  -0.995  -7.005  1.00 87.82           C  
ATOM    434  C   PRO B  62      12.827  -2.453  -6.592  1.00 87.82           C  
ATOM    435  CB  PRO B  62      13.412  -0.134  -5.802  1.00 87.82           C  
ATOM    436  O   PRO B  62      11.891  -2.773  -5.853  1.00 87.82           O  
ATOM    437  CG  PRO B  62      12.776   1.194  -6.058  1.00 87.82           C  
ATOM    438  CD  PRO B  62      11.457   0.968  -6.740  1.00 87.82           C  
ATOM    439  N   ASP B  63      13.701  -3.217  -7.110  1.00 86.28           N  
ATOM    440  CA  ASP B  63      13.693  -4.629  -6.739  1.00 86.28           C  
ATOM    441  C   ASP B  63      14.115  -4.818  -5.284  1.00 86.28           C  
ATOM    442  CB  ASP B  63      14.612  -5.432  -7.662  1.00 86.28           C  
ATOM    443  O   ASP B  63      14.860  -4.002  -4.738  1.00 86.28           O  
ATOM    444  CG  ASP B  63      14.287  -6.915  -7.679  1.00 86.28           C  
ATOM    445  OD1 ASP B  63      13.224  -7.313  -7.154  1.00 86.28           O  
ATOM    446  OD2 ASP B  63      15.102  -7.694  -8.219  1.00 86.28           O  
ATOM    447  N   GLY B  64      13.607  -5.662  -4.559  1.00 84.46           N  
ATOM    448  CA  GLY B  64      14.024  -5.964  -3.199  1.00 84.46           C  
ATOM    449  C   GLY B  64      13.271  -5.165  -2.152  1.00 84.46           C  
ATOM    450  O   GLY B  64      13.736  -5.021  -1.020  1.00 84.46           O  
ATOM    451  N   LEU B  65      12.209  -4.526  -2.590  1.00 90.50           N  
ATOM    452  CA  LEU B  65      11.390  -3.832  -1.602  1.00 90.50           C  
ATOM    453  C   LEU B  65      10.831  -4.812  -0.575  1.00 90.50           C  
ATOM    454  CB  LEU B  65      10.244  -3.083  -2.286  1.00 90.50           C  
ATOM    455  O   LEU B  65      10.399  -5.911  -0.930  1.00 90.50           O  
ATOM    456  CG  LEU B  65      10.634  -1.858  -3.115  1.00 90.50           C  
ATOM    457  CD1 LEU B  65       9.398  -1.237  -3.757  1.00 90.50           C  
ATOM    458  CD2 LEU B  65      11.363  -0.836  -2.248  1.00 90.50           C  
ATOM    459  N   GLN B  66      10.996  -4.402   0.647  1.00 90.10           N  
ATOM    460  CA  GLN B  66      10.398  -5.210   1.705  1.00 90.10           C  
ATOM    461  C   GLN B  66       8.927  -4.854   1.903  1.00 90.10           C  
ATOM    462  CB  GLN B  66      11.163  -5.030   3.017  1.00 90.10           C  
ATOM    463  O   GLN B  66       8.594  -4.013   2.740  1.00 90.10           O  
ATOM    464  CG  GLN B  66      12.621  -5.461   2.942  1.00 90.10           C  
ATOM    465  CD  GLN B  66      12.782  -6.951   2.705  1.00 90.10           C  
ATOM    466  NE2 GLN B  66      12.999  -7.702   3.779  1.00 90.10           N  
ATOM    467  OE1 GLN B  66      12.710  -7.423   1.566  1.00 90.10           O  
ATOM    468  N   LEU B  67       8.112  -5.648   1.239  1.00 95.22           N  
ATOM    469  CA  LEU B  67       6.685  -5.345   1.270  1.00 95.22           C  
ATOM    470  C   LEU B  67       5.997  -6.085   2.412  1.00 95.22           C  
ATOM    471  CB  LEU B  67       6.029  -5.715  -0.063  1.00 95.22           C  
ATOM    472  O   LEU B  67       6.200  -7.289   2.589  1.00 95.22           O  
ATOM    473  CG  LEU B  67       6.569  -5.005  -1.305  1.00 95.22           C  
ATOM    474  CD1 LEU B  67       5.982  -5.626  -2.568  1.00 95.22           C  
ATOM    475  CD2 LEU B  67       6.261  -3.513  -1.244  1.00 95.22           C  
ATOM    476  N   ARG B  68       5.165  -5.288   3.079  1.00 97.23           N  
ATOM    477  CA  ARG B  68       4.411  -5.848   4.195  1.00 97.23           C  
ATOM    478  C   ARG B  68       2.910  -5.688   3.978  1.00 97.23           C  
ATOM    479  CB  ARG B  68       4.824  -5.183   5.510  1.00 97.23           C  
ATOM    480  O   ARG B  68       2.481  -4.919   3.115  1.00 97.23           O  
ATOM    481  CG  ARG B  68       6.301  -5.330   5.838  1.00 97.23           C  
ATOM    482  CD  ARG B  68       6.632  -4.771   7.215  1.00 97.23           C  
ATOM    483  NE  ARG B  68       6.124  -5.630   8.282  1.00 97.23           N  
ATOM    484  NH1 ARG B  68       8.208  -6.337   8.985  1.00 97.23           N  
ATOM    485  NH2 ARG B  68       6.318  -7.101  10.034  1.00 97.23           N  
ATOM    486  CZ  ARG B  68       6.885  -6.354   9.098  1.00 97.23           C  
ATOM    487  N   LYS B  69       2.240  -6.409   4.668  1.00 98.16           N  
ATOM    488  CA  LYS B  69       0.782  -6.412   4.598  1.00 98.16           C  
ATOM    489  C   LYS B  69       0.215  -5.023   4.876  1.00 98.16           C  
ATOM    490  CB  LYS B  69       0.199  -7.423   5.587  1.00 98.16           C  
ATOM    491  O   LYS B  69       0.665  -4.336   5.796  1.00 98.16           O  
ATOM    492  CG  LYS B  69      -1.322  -7.459   5.611  1.00 98.16           C  
ATOM    493  CD  LYS B  69      -1.841  -8.429   6.664  1.00 98.16           C  
ATOM    494  CE  LYS B  69      -3.363  -8.421   6.732  1.00 98.16           C  
ATOM    495  NZ  LYS B  69      -3.878  -9.393   7.741  1.00 98.16           N  
ATOM    496  N   ASN B  70      -0.717  -4.552   4.044  1.00 98.38           N  
ATOM    497  CA  ASN B  70      -1.533  -3.368   4.292  1.00 98.38           C  
ATOM    498  C   ASN B  70      -2.701  -3.677   5.223  1.00 98.38           C  
ATOM    499  CB  ASN B  70      -2.045  -2.783   2.974  1.00 98.38           C  
ATOM    500  O   ASN B  70      -3.764  -4.108   4.771  1.00 98.38           O  
ATOM    501  CG  ASN B  70      -2.739  -1.448   3.158  1.00 98.38           C  
ATOM    502  ND2 ASN B  70      -2.754  -0.637   2.107  1.00 98.38           N  
ATOM    503  OD1 ASN B  70      -3.257  -1.147   4.237  1.00 98.38           O  
ATOM    504  N   HIS B  71      -2.490  -3.418   6.503  1.00 96.71           N  
ATOM    505  CA  HIS B  71      -3.436  -3.850   7.525  1.00 96.71           C  
ATOM    506  C   HIS B  71      -4.772  -3.130   7.378  1.00 96.71           C  
ATOM    507  CB  HIS B  71      -2.862  -3.610   8.923  1.00 96.71           C  
ATOM    508  O   HIS B  71      -5.831  -3.732   7.574  1.00 96.71           O  
ATOM    509  CG  HIS B  71      -1.788  -4.579   9.305  1.00 96.71           C  
ATOM    510  CD2 HIS B  71      -0.441  -4.451   9.323  1.00 96.71           C  
ATOM    511  ND1 HIS B  71      -2.060  -5.862   9.728  1.00 96.71           N  
ATOM    512  CE1 HIS B  71      -0.922  -6.482   9.992  1.00 96.71           C  
ATOM    513  NE2 HIS B  71       0.075  -5.648   9.755  1.00 96.71           N  
ATOM    514  N   THR B  72      -4.669  -1.931   7.049  1.00 97.31           N  
ATOM    515  CA  THR B  72      -5.894  -1.159   6.870  1.00 97.31           C  
ATOM    516  C   THR B  72      -6.749  -1.753   5.755  1.00 97.31           C  
ATOM    517  CB  THR B  72      -5.584   0.316   6.554  1.00 97.31           C  
ATOM    518  O   THR B  72      -7.948  -1.975   5.936  1.00 97.31           O  
ATOM    519  CG2 THR B  72      -6.866   1.117   6.356  1.00 97.31           C  
ATOM    520  OG1 THR B  72      -4.840   0.885   7.638  1.00 97.31           O  
ATOM    521  N   LEU B  73      -6.127  -2.067   4.629  1.00 97.53           N  
ATOM    522  CA  LEU B  73      -6.831  -2.692   3.515  1.00 97.53           C  
ATOM    523  C   LEU B  73      -7.394  -4.050   3.920  1.00 97.53           C  
ATOM    524  CB  LEU B  73      -5.897  -2.851   2.312  1.00 97.53           C  
ATOM    525  O   LEU B  73      -8.550  -4.361   3.624  1.00 97.53           O  
ATOM    526  CG  LEU B  73      -6.494  -3.522   1.074  1.00 97.53           C  
ATOM    527  CD1 LEU B  73      -7.746  -2.780   0.621  1.00 97.53           C  
ATOM    528  CD2 LEU B  73      -5.465  -3.582  -0.050  1.00 97.53           C  
ATOM    529  N   SER B  74      -6.619  -4.768   4.550  1.00 97.01           N  
ATOM    530  CA  SER B  74      -7.055  -6.077   5.023  1.00 97.01           C  
ATOM    531  C   SER B  74      -8.279  -5.960   5.926  1.00 97.01           C  
ATOM    532  CB  SER B  74      -5.923  -6.781   5.774  1.00 97.01           C  
ATOM    533  O   SER B  74      -9.239  -6.719   5.780  1.00 97.01           O  
ATOM    534  OG  SER B  74      -4.886  -7.156   4.884  1.00 97.01           O  
ATOM    535  N   GLU B  75      -8.253  -5.063   6.854  1.00 95.39           N  
ATOM    536  CA  GLU B  75      -9.368  -4.849   7.773  1.00 95.39           C  
ATOM    537  C   GLU B  75     -10.632  -4.442   7.021  1.00 95.39           C  
ATOM    538  CB  GLU B  75      -9.010  -3.785   8.814  1.00 95.39           C  
ATOM    539  O   GLU B  75     -11.717  -4.959   7.297  1.00 95.39           O  
ATOM    540  CG  GLU B  75     -10.056  -3.618   9.907  1.00 95.39           C  
ATOM    541  CD  GLU B  75      -9.627  -2.660  11.007  1.00 95.39           C  
ATOM    542  OE1 GLU B  75     -10.388  -2.479  11.985  1.00 95.39           O  
ATOM    543  OE2 GLU B  75      -8.522  -2.085  10.889  1.00 95.39           O  
ATOM    544  N   LEU B  76     -10.539  -3.620   6.098  1.00 94.92           N  
ATOM    545  CA  LEU B  76     -11.688  -3.170   5.320  1.00 94.92           C  
ATOM    546  C   LEU B  76     -12.265  -4.312   4.491  1.00 94.92           C  
ATOM    547  CB  LEU B  76     -11.293  -2.008   4.404  1.00 94.92           C  
ATOM    548  O   LEU B  76     -13.485  -4.442   4.370  1.00 94.92           O  
ATOM    549  CG  LEU B  76     -11.210  -0.628   5.057  1.00 94.92           C  
ATOM    550  CD1 LEU B  76     -10.560   0.371   4.105  1.00 94.92           C  
ATOM    551  CD2 LEU B  76     -12.596  -0.150   5.477  1.00 94.92           C  
ATOM    552  N   LEU B  77     -11.400  -5.113   3.927  1.00 95.08           N  
ATOM    553  CA  LEU B  77     -11.850  -6.274   3.166  1.00 95.08           C  
ATOM    554  C   LEU B  77     -12.615  -7.246   4.059  1.00 95.08           C  
ATOM    555  CB  LEU B  77     -10.659  -6.986   2.520  1.00 95.08           C  
ATOM    556  O   LEU B  77     -13.628  -7.812   3.642  1.00 95.08           O  
ATOM    557  CG  LEU B  77     -10.008  -6.277   1.331  1.00 95.08           C  
ATOM    558  CD1 LEU B  77      -8.705  -6.970   0.949  1.00 95.08           C  
ATOM    559  CD2 LEU B  77     -10.965  -6.234   0.145  1.00 95.08           C  
ATOM    560  N   GLN B  78     -12.166  -7.378   5.265  1.00 92.67           N  
ATOM    561  CA  GLN B  78     -12.843  -8.248   6.220  1.00 92.67           C  
ATOM    562  C   GLN B  78     -14.212  -7.690   6.598  1.00 92.67           C  
ATOM    563  CB  GLN B  78     -11.989  -8.438   7.475  1.00 92.67           C  
ATOM    564  O   GLN B  78     -15.181  -8.442   6.725  1.00 92.67           O  
ATOM    565  CG  GLN B  78     -10.741  -9.279   7.247  1.00 92.67           C  
ATOM    566  CD  GLN B  78      -9.825  -9.311   8.457  1.00 92.67           C  
ATOM    567  NE2 GLN B  78      -8.520  -9.267   8.214  1.00 92.67           N  
ATOM    568  OE1 GLN B  78     -10.288  -9.372   9.601  1.00 92.67           O  
ATOM    569  N   LEU B  79     -14.307  -6.440   6.788  1.00 90.56           N  
ATOM    570  CA  LEU B  79     -15.564  -5.789   7.139  1.00 90.56           C  
ATOM    571  C   LEU B  79     -16.578  -5.919   6.008  1.00 90.56           C  
ATOM    572  CB  LEU B  79     -15.331  -4.312   7.465  1.00 90.56           C  
ATOM    573  O   LEU B  79     -17.781  -6.033   6.256  1.00 90.56           O  
ATOM    574  CG  LEU B  79     -14.615  -4.012   8.783  1.00 90.56           C  
ATOM    575  CD1 LEU B  79     -14.301  -2.524   8.890  1.00 90.56           C  
ATOM    576  CD2 LEU B  79     -15.459  -4.473   9.966  1.00 90.56           C  
ATOM    577  N   ARG B  80     -16.136  -5.911   4.874  1.00 87.29           N  
ATOM    578  CA  ARG B  80     -17.012  -6.022   3.713  1.00 87.29           C  
ATOM    579  C   ARG B  80     -17.605  -7.424   3.607  1.00 87.29           C  
ATOM    580  CB  ARG B  80     -16.253  -5.676   2.430  1.00 87.29           C  
ATOM    581  O   ARG B  80     -18.754  -7.588   3.191  1.00 87.29           O  
ATOM    582  CG  ARG B  80     -17.128  -5.638   1.188  1.00 87.29           C  
ATOM    583  CD  ARG B  80     -16.323  -5.294  -0.058  1.00 87.29           C  
ATOM    584  NE  ARG B  80     -17.134  -5.394  -1.268  1.00 87.29           N  
ATOM    585  NH1 ARG B  80     -15.343  -5.715  -2.691  1.00 87.29           N  
ATOM    586  NH2 ARG B  80     -17.479  -5.666  -3.523  1.00 87.29           N  
ATOM    587  CZ  ARG B  80     -16.650  -5.591  -2.491  1.00 87.29           C  
ATOM    588  N   GLN B  81     -16.889  -8.347   3.942  1.00 81.79           N  
ATOM    589  CA  GLN B  81     -17.345  -9.732   3.894  1.00 81.79           C  
ATOM    590  C   GLN B  81     -18.387 -10.006   4.975  1.00 81.79           C  
ATOM    591  CB  GLN B  81     -16.165 -10.692   4.048  1.00 81.79           C  
ATOM    592  O   GLN B  81     -19.268 -10.849   4.797  1.00 81.79           O  
ATOM    593  CG  GLN B  81     -15.225 -10.708   2.850  1.00 81.79           C  
ATOM    594  CD  GLN B  81     -13.950 -11.488   3.114  1.00 81.79           C  
ATOM    595  NE2 GLN B  81     -12.829 -10.978   2.615  1.00 81.79           N  
ATOM    596  OE1 GLN B  81     -13.973 -12.539   3.763  1.00 81.79           O  
ATOM    597  N   GLY B  82     -18.341  -9.328   6.142  1.00 72.83           N  
ATOM    598  CA  GLY B  82     -19.247  -9.512   7.264  1.00 72.83           C  
ATOM    599  C   GLY B  82     -20.575  -8.801   7.081  1.00 72.83           C  
ATOM    600  O   GLY B  82     -21.551  -9.111   7.768  1.00 72.83           O  
ATOM    601  N   SER B  83     -20.653  -7.669   6.294  1.00 58.52           N  
ATOM    602  CA  SER B  83     -21.888  -6.923   6.077  1.00 58.52           C  
ATOM    603  C   SER B  83     -22.806  -7.646   5.097  1.00 58.52           C  
ATOM    604  CB  SER B  83     -21.582  -5.517   5.559  1.00 58.52           C  
ATOM    605  O   SER B  83     -23.931  -7.205   4.851  1.00 58.52           O  
ATOM    606  OG  SER B  83     -20.811  -4.791   6.501  1.00 58.52           O  
ATOM    607  N   GLY B  84     -22.353  -8.622   4.536  1.00 52.13           N  
ATOM    608  CA  GLY B  84     -23.284  -9.406   3.739  1.00 52.13           C  
ATOM    609  C   GLY B  84     -24.202 -10.275   4.577  1.00 52.13           C  
ATOM    610  O   GLY B  84     -23.984 -10.439   5.780  1.00 52.13           O  
ATOM    611  N   PRO B  85     -25.592 -10.291   4.235  1.00 46.23           N  
ATOM    612  CA  PRO B  85     -26.501 -11.124   5.028  1.00 46.23           C  
ATOM    613  C   PRO B  85     -25.835 -12.396   5.545  1.00 46.23           C  
ATOM    614  CB  PRO B  85     -27.623 -11.457   4.042  1.00 46.23           C  
ATOM    615  O   PRO B  85     -25.027 -13.006   4.839  1.00 46.23           O  
ATOM    616  CG  PRO B  85     -27.228 -10.779   2.769  1.00 46.23           C  
ATOM    617  CD  PRO B  85     -25.904 -10.103   2.981  1.00 46.23           C  
ATOM    618  N   GLY B  86     -25.390 -12.269   6.773  1.00 45.25           N  
ATOM    619  CA  GLY B  86     -25.041 -13.515   7.436  1.00 45.25           C  
ATOM    620  C   GLY B  86     -25.874 -14.693   6.970  1.00 45.25           C  
ATOM    621  O   GLY B  86     -27.080 -14.746   7.221  1.00 45.25           O  
ATOM    622  N   SER B  87     -26.076 -14.870   5.736  1.00 45.31           N  
ATOM    623  CA  SER B  87     -26.794 -16.125   5.535  1.00 45.31           C  
ATOM    624  C   SER B  87     -26.294 -17.207   6.485  1.00 45.31           C  
ATOM    625  CB  SER B  87     -26.651 -16.598   4.088  1.00 45.31           C  
ATOM    626  O   SER B  87     -25.090 -17.460   6.567  1.00 45.31           O  
ATOM    627  OG  SER B  87     -27.172 -15.635   3.189  1.00 45.31           O  
ATOM    628  N   GLY B  88     -26.861 -17.170   7.717  1.00 40.65           N  
ATOM    629  CA  GLY B  88     -26.761 -18.283   8.649  1.00 40.65           C  
ATOM    630  C   GLY B  88     -26.675 -19.632   7.960  1.00 40.65           C  
ATOM    631  O   GLY B  88     -27.134 -19.786   6.827  1.00 40.65           O  
ATOM    632  N   PRO B  89     -25.583 -20.278   8.103  1.00 42.96           N  
ATOM    633  CA  PRO B  89     -25.619 -21.652   7.597  1.00 42.96           C  
ATOM    634  C   PRO B  89     -26.943 -22.354   7.889  1.00 42.96           C  
ATOM    635  CB  PRO B  89     -24.465 -22.331   8.340  1.00 42.96           C  
ATOM    636  O   PRO B  89     -27.389 -22.385   9.039  1.00 42.96           O  
ATOM    637  CG  PRO B  89     -23.909 -21.270   9.234  1.00 42.96           C  
ATOM    638  CD  PRO B  89     -24.744 -20.031   9.080  1.00 42.96           C  
ATOM    639  N   GLY B  90     -28.083 -21.940   7.291  1.00 38.36           N  
ATOM    640  CA  GLY B  90     -29.178 -22.851   7.579  1.00 38.36           C  
ATOM    641  C   GLY B  90     -28.747 -24.305   7.633  1.00 38.36           C  
ATOM    642  O   GLY B  90     -27.757 -24.687   7.005  1.00 38.36           O  
ATOM    643  N   PRO B  91     -28.905 -24.850   8.841  1.00 38.82           N  
ATOM    644  CA  PRO B  91     -28.618 -26.276   9.010  1.00 38.82           C  
ATOM    645  C   PRO B  91     -29.149 -27.126   7.858  1.00 38.82           C  
ATOM    646  CB  PRO B  91     -29.330 -26.626  10.320  1.00 38.82           C  
ATOM    647  O   PRO B  91     -30.327 -27.025   7.504  1.00 38.82           O  
ATOM    648  CG  PRO B  91     -29.963 -25.347  10.763  1.00 38.82           C  
ATOM    649  CD  PRO B  91     -29.789 -24.326   9.676  1.00 38.82           C  
ATOM    650  N   ALA B  92     -28.565 -27.194   6.765  1.00 38.27           N  
ATOM    651  CA  ALA B  92     -29.147 -28.161   5.838  1.00 38.27           C  
ATOM    652  C   ALA B  92     -29.545 -29.443   6.562  1.00 38.27           C  
ATOM    653  CB  ALA B  92     -28.167 -28.473   4.710  1.00 38.27           C  
ATOM    654  O   ALA B  92     -28.727 -30.052   7.255  1.00 38.27           O  
ATOM    655  N   PRO B  93     -30.774 -29.494   7.033  1.00 34.48           N  
ATOM    656  CA  PRO B  93     -31.187 -30.752   7.660  1.00 34.48           C  
ATOM    657  C   PRO B  93     -30.675 -31.981   6.911  1.00 34.48           C  
ATOM    658  CB  PRO B  93     -32.716 -30.683   7.613  1.00 34.48           C  
ATOM    659  O   PRO B  93     -30.317 -31.886   5.734  1.00 34.48           O  
ATOM    660  CG  PRO B  93     -33.019 -29.371   6.964  1.00 34.48           C  
ATOM    661  CD  PRO B  93     -31.725 -28.739   6.538  1.00 34.48           C  
ATOM    662  N   ALA B  94     -30.741 -33.146   7.619  1.00 35.65           N  
ATOM    663  CA  ALA B  94     -30.309 -34.541   7.653  1.00 35.65           C  
ATOM    664  C   ALA B  94     -30.980 -35.350   6.547  1.00 35.65           C  
ATOM    665  CB  ALA B  94     -30.609 -35.158   9.017  1.00 35.65           C  
ATOM    666  O   ALA B  94     -31.137 -36.567   6.668  1.00 35.65           O  
ATOM    667  N   LEU B  95     -31.145 -34.765   5.406  1.00 30.28           N  
ATOM    668  CA  LEU B  95     -32.055 -35.689   4.738  1.00 30.28           C  
ATOM    669  C   LEU B  95     -31.687 -37.136   5.050  1.00 30.28           C  
ATOM    670  CB  LEU B  95     -32.036 -35.460   3.225  1.00 30.28           C  
ATOM    671  O   LEU B  95     -30.558 -37.420   5.456  1.00 30.28           O  
ATOM    672  CG  LEU B  95     -32.682 -34.166   2.726  1.00 30.28           C  
ATOM    673  CD1 LEU B  95     -32.518 -34.040   1.216  1.00 30.28           C  
ATOM    674  CD2 LEU B  95     -34.156 -34.120   3.115  1.00 30.28           C  
ATOM    675  N   ALA B  96     -32.583 -38.079   4.435  1.00 30.55           N  
ATOM    676  CA  ALA B  96     -33.184 -39.404   4.561  1.00 30.55           C  
ATOM    677  C   ALA B  96     -32.153 -40.500   4.308  1.00 30.55           C  
ATOM    678  CB  ALA B  96     -34.358 -39.550   3.596  1.00 30.55           C  
ATOM    679  O   ALA B  96     -31.176 -40.287   3.586  1.00 30.55           O  
ATOM    680  N   PRO B  97     -32.324 -41.599   5.094  1.00 35.80           N  
ATOM    681  CA  PRO B  97     -31.599 -42.868   5.190  1.00 35.80           C  
ATOM    682  C   PRO B  97     -31.529 -43.610   3.858  1.00 35.80           C  
ATOM    683  CB  PRO B  97     -32.413 -43.662   6.215  1.00 35.80           C  
ATOM    684  O   PRO B  97     -32.556 -44.056   3.340  1.00 35.80           O  
ATOM    685  CG  PRO B  97     -33.601 -42.804   6.507  1.00 35.80           C  
ATOM    686  CD  PRO B  97     -33.521 -41.572   5.652  1.00 35.80           C  
ATOM    687  N   GLU B  98     -31.129 -43.007   2.843  1.00 33.88           N  
ATOM    688  CA  GLU B  98     -31.467 -43.834   1.688  1.00 33.88           C  
ATOM    689  C   GLU B  98     -31.091 -45.294   1.926  1.00 33.88           C  
ATOM    690  CB  GLU B  98     -30.772 -43.309   0.430  1.00 33.88           C  
ATOM    691  O   GLU B  98     -30.135 -45.584   2.647  1.00 33.88           O  
ATOM    692  CG  GLU B  98     -31.412 -42.056  -0.150  1.00 33.88           C  
ATOM    693  CD  GLU B  98     -31.753 -42.184  -1.626  1.00 33.88           C  
ATOM    694  OE1 GLU B  98     -32.956 -42.251  -1.967  1.00 33.88           O  
ATOM    695  OE2 GLU B  98     -30.811 -42.219  -2.448  1.00 33.88           O  
ATOM    696  N   PRO B  99     -31.960 -46.176   1.396  1.00 30.28           N  
ATOM    697  CA  PRO B  99     -32.025 -47.635   1.510  1.00 30.28           C  
ATOM    698  C   PRO B  99     -30.704 -48.314   1.158  1.00 30.28           C  
ATOM    699  CB  PRO B  99     -33.119 -48.018   0.511  1.00 30.28           C  
ATOM    700  O   PRO B  99     -29.851 -47.711   0.502  1.00 30.28           O  
ATOM    701  CG  PRO B  99     -33.456 -46.744  -0.194  1.00 30.28           C  
ATOM    702  CD  PRO B  99     -32.568 -45.656   0.337  1.00 30.28           C  
ATOM    703  N   SER B 100     -30.688 -49.586   1.536  1.00 33.04           N  
ATOM    704  CA  SER B 100     -29.771 -50.709   1.698  1.00 33.04           C  
ATOM    705  C   SER B 100     -29.221 -51.172   0.353  1.00 33.04           C  
ATOM    706  CB  SER B 100     -30.468 -51.874   2.402  1.00 33.04           C  
ATOM    707  O   SER B 100     -28.585 -52.224   0.265  1.00 33.04           O  
ATOM    708  OG  SER B 100     -30.557 -51.638   3.796  1.00 33.04           O  
ATOM    709  N   ALA B 101     -29.519 -50.435  -0.708  1.00 29.07           N  
ATOM    710  CA  ALA B 101     -29.582 -51.521  -1.682  1.00 29.07           C  
ATOM    711  C   ALA B 101     -28.280 -52.317  -1.702  1.00 29.07           C  
ATOM    712  CB  ALA B 101     -29.888 -50.971  -3.073  1.00 29.07           C  
ATOM    713  O   ALA B 101     -27.199 -51.755  -1.511  1.00 29.07           O  
ATOM    714  N   PRO B 102     -28.498 -53.606  -1.819  1.00 33.15           N  
ATOM    715  CA  PRO B 102     -27.656 -54.798  -1.700  1.00 33.15           C  
ATOM    716  C   PRO B 102     -26.585 -54.875  -2.786  1.00 33.15           C  
ATOM    717  CB  PRO B 102     -28.655 -55.950  -1.836  1.00 33.15           C  
ATOM    718  O   PRO B 102     -25.844 -55.859  -2.858  1.00 33.15           O  
ATOM    719  CG  PRO B 102     -29.937 -55.298  -2.242  1.00 33.15           C  
ATOM    720  CD  PRO B 102     -29.676 -53.838  -2.476  1.00 33.15           C  
ATOM    721  N   SER B 103     -26.553 -53.816  -3.619  1.00 29.74           N  
ATOM    722  CA  SER B 103     -26.315 -54.491  -4.891  1.00 29.74           C  
ATOM    723  C   SER B 103     -25.094 -55.401  -4.815  1.00 29.74           C  
ATOM    724  CB  SER B 103     -26.131 -53.469  -6.014  1.00 29.74           C  
ATOM    725  O   SER B 103     -24.200 -55.181  -3.996  1.00 29.74           O  
ATOM    726  OG  SER B 103     -27.363 -52.845  -6.333  1.00 29.74           O  
ATOM    727  N   ALA B 104     -25.018 -56.205  -5.887  1.00 27.30           N  
ATOM    728  CA  ALA B 104     -24.549 -57.534  -6.269  1.00 27.30           C  
ATOM    729  C   ALA B 104     -23.031 -57.557  -6.424  1.00 27.30           C  
ATOM    730  CB  ALA B 104     -25.219 -57.983  -7.565  1.00 27.30           C  
ATOM    731  O   ALA B 104     -22.364 -58.472  -5.933  1.00 27.30           O  
ATOM    732  N   LEU B 105     -22.537 -56.946  -7.544  1.00 25.24           N  
ATOM    733  CA  LEU B 105     -21.960 -57.874  -8.511  1.00 25.24           C  
ATOM    734  C   LEU B 105     -20.552 -58.286  -8.097  1.00 25.24           C  
ATOM    735  CB  LEU B 105     -21.932 -57.245  -9.906  1.00 25.24           C  
ATOM    736  O   LEU B 105     -19.919 -57.613  -7.280  1.00 25.24           O  
ATOM    737  CG  LEU B 105     -23.247 -57.267 -10.687  1.00 25.24           C  
ATOM    738  CD1 LEU B 105     -23.094 -56.512 -12.003  1.00 25.24           C  
ATOM    739  CD2 LEU B 105     -23.697 -58.702 -10.937  1.00 25.24           C  
ATOM    740  N   PRO B 106     -19.912 -58.984  -9.122  1.00 29.77           N  
ATOM    741  CA  PRO B 106     -19.200 -60.259  -9.228  1.00 29.77           C  
ATOM    742  C   PRO B 106     -17.694 -60.113  -9.020  1.00 29.77           C  
ATOM    743  CB  PRO B 106     -19.513 -60.720 -10.654  1.00 29.77           C  
ATOM    744  O   PRO B 106     -17.090 -60.896  -8.284  1.00 29.77           O  
ATOM    745  CG  PRO B 106     -20.285 -59.594 -11.259  1.00 29.77           C  
ATOM    746  CD  PRO B 106     -20.377 -58.483 -10.252  1.00 29.77           C  
ATOM    747  N   SER B 107     -17.042 -59.464 -10.040  1.00 27.80           N  
ATOM    748  CA  SER B 107     -16.253 -60.346 -10.894  1.00 27.80           C  
ATOM    749  C   SER B 107     -14.883 -60.624 -10.286  1.00 27.80           C  
ATOM    750  CB  SER B 107     -16.088 -59.736 -12.287  1.00 27.80           C  
ATOM    751  O   SER B 107     -14.491 -59.986  -9.307  1.00 27.80           O  
ATOM    752  OG  SER B 107     -17.342 -59.619 -12.938  1.00 27.80           O  
ATOM    753  N   VAL B 108     -13.841 -60.301 -11.101  1.00 26.44           N  
ATOM    754  CA  VAL B 108     -12.828 -61.143 -11.729  1.00 26.44           C  
ATOM    755  C   VAL B 108     -11.595 -61.226 -10.831  1.00 26.44           C  
ATOM    756  CB  VAL B 108     -12.435 -60.612 -13.126  1.00 26.44           C  
ATOM    757  O   VAL B 108     -11.307 -60.295 -10.075  1.00 26.44           O  
ATOM    758  CG1 VAL B 108     -11.937 -61.749 -14.015  1.00 26.44           C  
ATOM    759  CG2 VAL B 108     -13.619 -59.899 -13.778  1.00 26.44           C  
ATOM    760  N   PRO B 109     -10.895 -62.351 -11.081  1.00 31.71           N  
ATOM    761  CA  PRO B 109      -9.944 -63.111 -10.266  1.00 31.71           C  
ATOM    762  C   PRO B 109      -8.594 -62.409 -10.127  1.00 31.71           C  
ATOM    763  CB  PRO B 109      -9.797 -64.429 -11.031  1.00 31.71           C  
ATOM    764  O   PRO B 109      -7.989 -62.435  -9.052  1.00 31.71           O  
ATOM    765  CG  PRO B 109     -10.417 -64.166 -12.366  1.00 31.71           C  
ATOM    766  CD  PRO B 109     -11.041 -62.800 -12.342  1.00 31.71           C  
ATOM    767  N   GLU B 110      -8.027 -62.043 -11.329  1.00 30.80           N  
ATOM    768  CA  GLU B 110      -6.883 -62.886 -11.664  1.00 30.80           C  
ATOM    769  C   GLU B 110      -5.663 -62.518 -10.824  1.00 30.80           C  
ATOM    770  CB  GLU B 110      -6.550 -62.774 -13.154  1.00 30.80           C  
ATOM    771  O   GLU B 110      -5.585 -61.414 -10.283  1.00 30.80           O  
ATOM    772  CG  GLU B 110      -7.362 -63.709 -14.038  1.00 30.80           C  
ATOM    773  CD  GLU B 110      -6.682 -65.048 -14.278  1.00 30.80           C  
ATOM    774  OE1 GLU B 110      -7.229 -66.091 -13.853  1.00 30.80           O  
ATOM    775  OE2 GLU B 110      -5.594 -65.054 -14.895  1.00 30.80           O  
ATOM    776  N   PRO B 111      -4.514 -63.244 -11.172  1.00 29.43           N  
ATOM    777  CA  PRO B 111      -3.422 -63.895 -10.445  1.00 29.43           C  
ATOM    778  C   PRO B 111      -2.248 -62.956 -10.178  1.00 29.43           C  
ATOM    779  CB  PRO B 111      -3.008 -65.035 -11.379  1.00 29.43           C  
ATOM    780  O   PRO B 111      -1.438 -63.213  -9.284  1.00 29.43           O  
ATOM    781  CG  PRO B 111      -3.711 -64.749 -12.667  1.00 29.43           C  
ATOM    782  CD  PRO B 111      -4.490 -63.475 -12.511  1.00 29.43           C  
ATOM    783  N   SER B 112      -2.034 -61.987 -11.058  1.00 29.29           N  
ATOM    784  CA  SER B 112      -0.696 -62.093 -11.631  1.00 29.29           C  
ATOM    785  C   SER B 112       0.378 -61.835 -10.580  1.00 29.29           C  
ATOM    786  CB  SER B 112      -0.531 -61.113 -12.793  1.00 29.29           C  
ATOM    787  O   SER B 112       0.205 -60.985  -9.704  1.00 29.29           O  
ATOM    788  OG  SER B 112      -1.197 -61.587 -13.951  1.00 29.29           O  
ATOM    789  N   ALA B 113       1.468 -62.593 -10.763  1.00 28.05           N  
ATOM    790  CA  ALA B 113       2.571 -63.052  -9.923  1.00 28.05           C  
ATOM    791  C   ALA B 113       3.464 -61.887  -9.505  1.00 28.05           C  
ATOM    792  CB  ALA B 113       3.392 -64.111 -10.654  1.00 28.05           C  
ATOM    793  O   ALA B 113       3.351 -60.785 -10.047  1.00 28.05           O  
ATOM    794  N   PRO B 114       4.528 -62.278  -8.790  1.00 28.39           N  
ATOM    795  CA  PRO B 114       5.404 -61.805  -7.715  1.00 28.39           C  
ATOM    796  C   PRO B 114       6.536 -60.916  -8.224  1.00 28.39           C  
ATOM    797  CB  PRO B 114       5.954 -63.100  -7.113  1.00 28.39           C  
ATOM    798  O   PRO B 114       7.401 -60.505  -7.446  1.00 28.39           O  
ATOM    799  CG  PRO B 114       5.649 -64.154  -8.128  1.00 28.39           C  
ATOM    800  CD  PRO B 114       4.976 -63.503  -9.303  1.00 28.39           C  
ATOM    801  N   CYS B 115       6.523 -60.513  -9.607  1.00 27.79           N  
ATOM    802  CA  CYS B 115       7.910 -60.624 -10.045  1.00 27.79           C  
ATOM    803  C   CYS B 115       8.818 -59.724  -9.214  1.00 27.79           C  
ATOM    804  CB  CYS B 115       8.035 -60.262 -11.525  1.00 27.79           C  
ATOM    805  O   CYS B 115       8.411 -58.638  -8.798  1.00 27.79           O  
ATOM    806  SG  CYS B 115       6.890 -61.162 -12.593  1.00 27.79           S  
ATOM    807  N   ALA B 116       9.883 -60.311  -8.678  1.00 27.61           N  
ATOM    808  CA  ALA B 116      10.838 -59.969  -7.627  1.00 27.61           C  
ATOM    809  C   ALA B 116      11.809 -58.890  -8.099  1.00 27.61           C  
ATOM    810  CB  ALA B 116      11.605 -61.211  -7.180  1.00 27.61           C  
ATOM    811  O   ALA B 116      12.692 -58.469  -7.348  1.00 27.61           O  
ATOM    812  N   PRO B 117      11.658 -58.381  -9.342  1.00 26.33           N  
ATOM    813  CA  PRO B 117      13.025 -58.269  -9.857  1.00 26.33           C  
ATOM    814  C   PRO B 117      13.925 -57.420  -8.963  1.00 26.33           C  
ATOM    815  CB  PRO B 117      12.833 -57.608 -11.224  1.00 26.33           C  
ATOM    816  O   PRO B 117      13.442 -56.778  -8.027  1.00 26.33           O  
ATOM    817  CG  PRO B 117      11.478 -56.979 -11.158  1.00 26.33           C  
ATOM    818  CD  PRO B 117      10.800 -57.440  -9.900  1.00 26.33           C  
ATOM    819  N   GLU B 118      14.640 -56.358  -9.632  1.00 28.19           N  
ATOM    820  CA  GLU B 118      16.024 -56.209 -10.074  1.00 28.19           C  
ATOM    821  C   GLU B 118      16.775 -55.203  -9.207  1.00 28.19           C  
ATOM    822  CB  GLU B 118      16.076 -55.780 -11.543  1.00 28.19           C  
ATOM    823  O   GLU B 118      16.288 -54.095  -8.969  1.00 28.19           O  
ATOM    824  CG  GLU B 118      15.653 -56.870 -12.517  1.00 28.19           C  
ATOM    825  CD  GLU B 118      16.740 -57.902 -12.771  1.00 28.19           C  
ATOM    826  OE1 GLU B 118      16.540 -59.090 -12.430  1.00 28.19           O  
ATOM    827  OE2 GLU B 118      17.800 -57.520 -13.315  1.00 28.19           O  
ATOM    828  N   PRO B 119      17.681 -55.645  -8.349  1.00 29.67           N  
ATOM    829  CA  PRO B 119      18.428 -54.890  -7.340  1.00 29.67           C  
ATOM    830  C   PRO B 119      19.292 -53.787  -7.947  1.00 29.67           C  
ATOM    831  CB  PRO B 119      19.297 -55.959  -6.672  1.00 29.67           C  
ATOM    832  O   PRO B 119      20.131 -54.060  -8.809  1.00 29.67           O  
ATOM    833  CG  PRO B 119      19.085 -57.191  -7.492  1.00 29.67           C  
ATOM    834  CD  PRO B 119      18.093 -56.878  -8.575  1.00 29.67           C  
ATOM    835  N   TRP B 120      18.798 -52.720  -8.509  1.00 32.78           N  
ATOM    836  CA  TRP B 120      19.712 -51.856  -9.249  1.00 32.78           C  
ATOM    837  C   TRP B 120      20.924 -51.491  -8.398  1.00 32.78           C  
ATOM    838  CB  TRP B 120      18.995 -50.584  -9.711  1.00 32.78           C  
ATOM    839  O   TRP B 120      20.785 -51.151  -7.221  1.00 32.78           O  
ATOM    840  CG  TRP B 120      17.901 -50.830 -10.706  1.00 32.78           C  
ATOM    841  CD1 TRP B 120      17.918 -51.716 -11.747  1.00 32.78           C  
ATOM    842  CD2 TRP B 120      16.630 -50.175 -10.756  1.00 32.78           C  
ATOM    843  CE2 TRP B 120      15.925 -50.715 -11.854  1.00 32.78           C  
ATOM    844  CE3 TRP B 120      16.017 -49.184  -9.977  1.00 32.78           C  
ATOM    845  NE1 TRP B 120      16.732 -51.652 -12.442  1.00 32.78           N  
ATOM    846  CH2 TRP B 120      14.060 -49.326 -11.415  1.00 32.78           C  
ATOM    847  CZ2 TRP B 120      14.636 -50.297 -12.193  1.00 32.78           C  
ATOM    848  CZ3 TRP B 120      14.735 -48.769 -10.316  1.00 32.78           C  
ATOM    849  N   PRO B 121      22.139 -51.895  -8.846  1.00 31.65           N  
ATOM    850  CA  PRO B 121      23.401 -51.805  -8.108  1.00 31.65           C  
ATOM    851  C   PRO B 121      23.721 -50.381  -7.659  1.00 31.65           C  
ATOM    852  CB  PRO B 121      24.437 -52.304  -9.118  1.00 31.65           C  
ATOM    853  O   PRO B 121      23.090 -49.427  -8.121  1.00 31.65           O  
ATOM    854  CG  PRO B 121      23.737 -52.259 -10.438  1.00 31.65           C  
ATOM    855  CD  PRO B 121      22.301 -51.888 -10.203  1.00 31.65           C  
ATOM    856  N   ALA B 122      24.999 -50.091  -6.998  1.00 27.63           N  
ATOM    857  CA  ALA B 122      25.568 -49.203  -5.988  1.00 27.63           C  
ATOM    858  C   ALA B 122      25.712 -47.782  -6.527  1.00 27.63           C  
ATOM    859  CB  ALA B 122      26.921 -49.729  -5.518  1.00 27.63           C  
ATOM    860  O   ALA B 122      25.217 -46.829  -5.920  1.00 27.63           O  
ATOM    861  N   GLY B 123      26.913 -47.343  -7.035  1.00 30.42           N  
ATOM    862  CA  GLY B 123      27.772 -46.290  -6.517  1.00 30.42           C  
ATOM    863  C   GLY B 123      27.574 -44.959  -7.218  1.00 30.42           C  
ATOM    864  O   GLY B 123      28.404 -44.057  -7.093  1.00 30.42           O  
ATOM    865  N   GLU B 124      26.636 -44.768  -8.159  1.00 37.26           N  
ATOM    866  CA  GLU B 124      27.033 -43.754  -9.132  1.00 37.26           C  
ATOM    867  C   GLU B 124      27.036 -42.362  -8.508  1.00 37.26           C  
ATOM    868  CB  GLU B 124      26.104 -43.783 -10.349  1.00 37.26           C  
ATOM    869  O   GLU B 124      26.133 -42.017  -7.742  1.00 37.26           O  
ATOM    870  CG  GLU B 124      26.836 -43.748 -11.682  1.00 37.26           C  
ATOM    871  CD  GLU B 124      26.288 -44.742 -12.694  1.00 37.26           C  
ATOM    872  OE1 GLU B 124      25.789 -44.312 -13.759  1.00 37.26           O  
ATOM    873  OE2 GLU B 124      26.358 -45.961 -12.419  1.00 37.26           O  
ATOM    874  N   GLU B 125      28.168 -41.609  -8.655  1.00 40.01           N  
ATOM    875  CA  GLU B 125      28.626 -40.325  -8.134  1.00 40.01           C  
ATOM    876  C   GLU B 125      27.664 -39.202  -8.510  1.00 40.01           C  
ATOM    877  CB  GLU B 125      30.032 -40.006  -8.647  1.00 40.01           C  
ATOM    878  O   GLU B 125      27.321 -39.038  -9.683  1.00 40.01           O  
ATOM    879  CG  GLU B 125      31.131 -40.816  -7.972  1.00 40.01           C  
ATOM    880  CD  GLU B 125      32.516 -40.217  -8.156  1.00 40.01           C  
ATOM    881  OE1 GLU B 125      33.129 -39.785  -7.154  1.00 40.01           O  
ATOM    882  OE2 GLU B 125      32.992 -40.178  -9.313  1.00 40.01           O  
ATOM    883  N   PRO B 126      26.738 -38.735  -7.635  1.00 41.88           N  
ATOM    884  CA  PRO B 126      25.674 -37.783  -7.965  1.00 41.88           C  
ATOM    885  C   PRO B 126      26.208 -36.496  -8.590  1.00 41.88           C  
ATOM    886  CB  PRO B 126      25.020 -37.502  -6.610  1.00 41.88           C  
ATOM    887  O   PRO B 126      27.315 -36.060  -8.264  1.00 41.88           O  
ATOM    888  CG  PRO B 126      26.022 -37.957  -5.599  1.00 41.88           C  
ATOM    889  CD  PRO B 126      27.100 -38.725  -6.309  1.00 41.88           C  
ATOM    890  N   VAL B 127      25.913 -36.260  -9.886  1.00 39.77           N  
ATOM    891  CA  VAL B 127      26.294 -35.089 -10.669  1.00 39.77           C  
ATOM    892  C   VAL B 127      25.762 -33.825  -9.999  1.00 39.77           C  
ATOM    893  CB  VAL B 127      25.773 -35.183 -12.121  1.00 39.77           C  
ATOM    894  O   VAL B 127      24.628 -33.802  -9.513  1.00 39.77           O  
ATOM    895  CG1 VAL B 127      26.829 -35.804 -13.034  1.00 39.77           C  
ATOM    896  CG2 VAL B 127      24.477 -35.990 -12.171  1.00 39.77           C  
ATOM    897  N   ARG B 128      26.593 -32.983  -9.361  1.00 38.30           N  
ATOM    898  CA  ARG B 128      26.373 -31.771  -8.578  1.00 38.30           C  
ATOM    899  C   ARG B 128      25.697 -30.692  -9.417  1.00 38.30           C  
ATOM    900  CB  ARG B 128      27.696 -31.246  -8.016  1.00 38.30           C  
ATOM    901  O   ARG B 128      25.982 -30.556 -10.609  1.00 38.30           O  
ATOM    902  CG  ARG B 128      28.366 -32.192  -7.033  1.00 38.30           C  
ATOM    903  CD  ARG B 128      28.981 -31.443  -5.859  1.00 38.30           C  
ATOM    904  NE  ARG B 128      29.510 -32.359  -4.852  1.00 38.30           N  
ATOM    905  NH1 ARG B 128      30.904 -30.802  -3.868  1.00 38.30           N  
ATOM    906  NH2 ARG B 128      30.823 -32.946  -3.061  1.00 38.30           N  
ATOM    907  CZ  ARG B 128      30.411 -32.033  -3.930  1.00 38.30           C  
ATOM    908  N   CYS B 129      24.496 -30.369  -9.211  1.00 41.17           N  
ATOM    909  CA  CYS B 129      23.824 -29.276  -9.905  1.00 41.17           C  
ATOM    910  C   CYS B 129      24.602 -27.974  -9.755  1.00 41.17           C  
ATOM    911  CB  CYS B 129      22.403 -29.096  -9.373  1.00 41.17           C  
ATOM    912  O   CYS B 129      25.063 -27.645  -8.660  1.00 41.17           O  
ATOM    913  SG  CYS B 129      21.496 -27.748 -10.161  1.00 41.17           S  
ATOM    914  N   ASP B 130      25.293 -27.411 -10.753  1.00 39.37           N  
ATOM    915  CA  ASP B 130      26.190 -26.261 -10.814  1.00 39.37           C  
ATOM    916  C   ASP B 130      25.524 -25.015 -10.235  1.00 39.37           C  
ATOM    917  CB  ASP B 130      26.631 -26.000 -12.255  1.00 39.37           C  
ATOM    918  O   ASP B 130      26.177 -23.986 -10.047  1.00 39.37           O  
ATOM    919  CG  ASP B 130      27.642 -27.015 -12.759  1.00 39.37           C  
ATOM    920  OD1 ASP B 130      28.761 -27.088 -12.205  1.00 39.37           O  
ATOM    921  OD2 ASP B 130      27.319 -27.746 -13.720  1.00 39.37           O  
ATOM    922  N   ALA B 131      24.229 -24.941 -10.171  1.00 43.54           N  
ATOM    923  CA  ALA B 131      23.570 -23.682  -9.833  1.00 43.54           C  
ATOM    924  C   ALA B 131      23.468 -23.506  -8.321  1.00 43.54           C  
ATOM    925  CB  ALA B 131      22.183 -23.621 -10.467  1.00 43.54           C  
ATOM    926  O   ALA B 131      23.056 -22.448  -7.839  1.00 43.54           O  
ATOM    927  N   CYS B 132      23.455 -24.502  -7.508  1.00 41.98           N  
ATOM    928  CA  CYS B 132      23.260 -24.343  -6.071  1.00 41.98           C  
ATOM    929  C   CYS B 132      24.555 -23.919  -5.388  1.00 41.98           C  
ATOM    930  CB  CYS B 132      22.748 -25.643  -5.452  1.00 41.98           C  
ATOM    931  O   CYS B 132      25.643 -24.319  -5.808  1.00 41.98           O  
ATOM    932  SG  CYS B 132      21.027 -26.013  -5.853  1.00 41.98           S  
ATOM    933  N   PRO B 133      24.571 -22.905  -4.664  1.00 41.64           N  
ATOM    934  CA  PRO B 133      25.782 -22.593  -3.902  1.00 41.64           C  
ATOM    935  C   PRO B 133      26.358 -23.811  -3.184  1.00 41.64           C  
ATOM    936  CB  PRO B 133      25.305 -21.542  -2.896  1.00 41.64           C  
ATOM    937  O   PRO B 133      25.667 -24.820  -3.021  1.00 41.64           O  
ATOM    938  CG  PRO B 133      23.814 -21.554  -3.009  1.00 41.64           C  
ATOM    939  CD  PRO B 133      23.431 -22.433  -4.165  1.00 41.64           C  
ATOM    940  N   GLU B 134      27.661 -24.021  -2.865  1.00 40.11           N  
ATOM    941  CA  GLU B 134      28.510 -25.096  -2.362  1.00 40.11           C  
ATOM    942  C   GLU B 134      27.834 -25.841  -1.214  1.00 40.11           C  
ATOM    943  CB  GLU B 134      29.863 -24.544  -1.906  1.00 40.11           C  
ATOM    944  O   GLU B 134      27.862 -27.073  -1.165  1.00 40.11           O  
ATOM    945  CG  GLU B 134      30.927 -24.548  -2.995  1.00 40.11           C  
ATOM    946  CD  GLU B 134      32.275 -24.032  -2.518  1.00 40.11           C  
ATOM    947  OE1 GLU B 134      33.318 -24.487  -3.040  1.00 40.11           O  
ATOM    948  OE2 GLU B 134      32.288 -23.166  -1.615  1.00 40.11           O  
ATOM    949  N   GLY B 135      27.628 -25.334  -0.076  1.00 40.07           N  
ATOM    950  CA  GLY B 135      27.327 -26.069   1.142  1.00 40.07           C  
ATOM    951  C   GLY B 135      26.003 -26.807   1.082  1.00 40.07           C  
ATOM    952  O   GLY B 135      25.697 -27.617   1.959  1.00 40.07           O  
ATOM    953  N   ALA B 136      25.014 -26.221   0.448  1.00 38.23           N  
ATOM    954  CA  ALA B 136      23.644 -26.706   0.591  1.00 38.23           C  
ATOM    955  C   ALA B 136      23.367 -27.856  -0.373  1.00 38.23           C  
ATOM    956  CB  ALA B 136      22.650 -25.571   0.359  1.00 38.23           C  
ATOM    957  O   ALA B 136      22.209 -28.197  -0.627  1.00 38.23           O  
ATOM    958  N   ALA B 137      24.446 -28.582  -0.840  1.00 39.74           N  
ATOM    959  CA  ALA B 137      24.204 -29.474  -1.971  1.00 39.74           C  
ATOM    960  C   ALA B 137      23.435 -30.718  -1.534  1.00 39.74           C  
ATOM    961  CB  ALA B 137      25.524 -29.872  -2.627  1.00 39.74           C  
ATOM    962  O   ALA B 137      23.952 -31.540  -0.774  1.00 39.74           O  
ATOM    963  N   LEU B 138      22.232 -30.604  -1.022  1.00 35.54           N  
ATOM    964  CA  LEU B 138      21.512 -31.812  -0.633  1.00 35.54           C  
ATOM    965  C   LEU B 138      21.287 -32.722  -1.836  1.00 35.54           C  
ATOM    966  CB  LEU B 138      20.169 -31.452   0.008  1.00 35.54           C  
ATOM    967  O   LEU B 138      21.332 -32.267  -2.981  1.00 35.54           O  
ATOM    968  CG  LEU B 138      20.222 -30.929   1.444  1.00 35.54           C  
ATOM    969  CD1 LEU B 138      18.881 -30.318   1.836  1.00 35.54           C  
ATOM    970  CD2 LEU B 138      20.608 -32.046   2.408  1.00 35.54           C  
ATOM    971  N   PRO B 139      21.422 -34.023  -1.767  1.00 37.59           N  
ATOM    972  CA  PRO B 139      21.149 -34.933  -2.881  1.00 37.59           C  
ATOM    973  C   PRO B 139      19.928 -34.516  -3.698  1.00 37.59           C  
ATOM    974  CB  PRO B 139      20.908 -36.277  -2.189  1.00 37.59           C  
ATOM    975  O   PRO B 139      19.028 -33.853  -3.176  1.00 37.59           O  
ATOM    976  CG  PRO B 139      20.975 -35.971  -0.728  1.00 37.59           C  
ATOM    977  CD  PRO B 139      21.239 -34.502  -0.559  1.00 37.59           C  
ATOM    978  N   ALA B 140      20.036 -34.514  -5.070  1.00 35.35           N  
ATOM    979  CA  ALA B 140      19.045 -33.983  -6.002  1.00 35.35           C  
ATOM    980  C   ALA B 140      17.678 -34.622  -5.773  1.00 35.35           C  
ATOM    981  CB  ALA B 140      19.497 -34.205  -7.443  1.00 35.35           C  
ATOM    982  O   ALA B 140      17.481 -35.803  -6.068  1.00 35.35           O  
ATOM    983  N   ALA B 141      17.032 -34.670  -4.678  1.00 33.38           N  
ATOM    984  CA  ALA B 141      15.718 -35.297  -4.803  1.00 33.38           C  
ATOM    985  C   ALA B 141      14.957 -34.741  -6.004  1.00 33.38           C  
ATOM    986  CB  ALA B 141      14.909 -35.097  -3.525  1.00 33.38           C  
ATOM    987  O   ALA B 141      15.383 -33.758  -6.615  1.00 33.38           O  
ATOM    988  N   LEU B 142      13.594 -34.713  -6.172  1.00 35.94           N  
ATOM    989  CA  LEU B 142      12.753 -34.201  -7.249  1.00 35.94           C  
ATOM    990  C   LEU B 142      13.053 -32.731  -7.521  1.00 35.94           C  
ATOM    991  CB  LEU B 142      11.272 -34.376  -6.904  1.00 35.94           C  
ATOM    992  O   LEU B 142      12.928 -31.891  -6.626  1.00 35.94           O  
ATOM    993  CG  LEU B 142      10.608 -35.661  -7.400  1.00 35.94           C  
ATOM    994  CD1 LEU B 142       9.579 -36.151  -6.387  1.00 35.94           C  
ATOM    995  CD2 LEU B 142       9.960 -35.437  -8.762  1.00 35.94           C  
ATOM    996  N   SER B 143      13.781 -32.434  -8.620  1.00 34.79           N  
ATOM    997  CA  SER B 143      14.638 -31.293  -8.924  1.00 34.79           C  
ATOM    998  C   SER B 143      13.817 -30.024  -9.127  1.00 34.79           C  
ATOM    999  CB  SER B 143      15.479 -31.571 -10.171  1.00 34.79           C  
ATOM   1000  O   SER B 143      12.602 -30.089  -9.324  1.00 34.79           O  
ATOM   1001  OG  SER B 143      14.732 -32.301 -11.129  1.00 34.79           O  
ATOM   1002  N   CYS B 144      14.526 -28.642  -8.943  1.00 34.39           N  
ATOM   1003  CA  CYS B 144      14.359 -27.193  -8.922  1.00 34.39           C  
ATOM   1004  C   CYS B 144      13.872 -26.680 -10.272  1.00 34.39           C  
ATOM   1005  CB  CYS B 144      15.673 -26.508  -8.549  1.00 34.39           C  
ATOM   1006  O   CYS B 144      14.147 -27.289 -11.308  1.00 34.39           O  
ATOM   1007  SG  CYS B 144      16.656 -27.425  -7.343  1.00 34.39           S  
ATOM   1008  N   LEU B 145      12.621 -25.944 -10.271  1.00 35.80           N  
ATOM   1009  CA  LEU B 145      12.134 -25.439 -11.550  1.00 35.80           C  
ATOM   1010  C   LEU B 145      13.287 -24.933 -12.410  1.00 35.80           C  
ATOM   1011  CB  LEU B 145      11.115 -24.318 -11.331  1.00 35.80           C  
ATOM   1012  O   LEU B 145      13.274 -25.096 -13.632  1.00 35.80           O  
ATOM   1013  CG  LEU B 145       9.645 -24.739 -11.275  1.00 35.80           C  
ATOM   1014  CD1 LEU B 145       8.829 -23.712 -10.497  1.00 35.80           C  
ATOM   1015  CD2 LEU B 145       9.086 -24.918 -12.682  1.00 35.80           C  
ATOM   1016  N   SER B 146      14.248 -24.258 -11.839  1.00 35.73           N  
ATOM   1017  CA  SER B 146      15.322 -23.647 -12.616  1.00 35.73           C  
ATOM   1018  C   SER B 146      16.269 -24.703 -13.176  1.00 35.73           C  
ATOM   1019  CB  SER B 146      16.105 -22.651 -11.759  1.00 35.73           C  
ATOM   1020  O   SER B 146      17.047 -24.424 -14.091  1.00 35.73           O  
ATOM   1021  OG  SER B 146      15.267 -21.593 -11.325  1.00 35.73           O  
ATOM   1022  N   CYS B 147      16.567 -25.814 -12.526  1.00 33.28           N  
ATOM   1023  CA  CYS B 147      17.631 -26.745 -12.887  1.00 33.28           C  
ATOM   1024  C   CYS B 147      17.264 -27.533 -14.139  1.00 33.28           C  
ATOM   1025  CB  CYS B 147      17.916 -27.707 -11.734  1.00 33.28           C  
ATOM   1026  O   CYS B 147      17.975 -28.464 -14.523  1.00 33.28           O  
ATOM   1027  SG  CYS B 147      18.667 -26.915 -10.295  1.00 33.28           S  
ATOM   1028  N   LEU B 148      16.307 -27.429 -14.853  1.00 31.66           N  
ATOM   1029  CA  LEU B 148      16.150 -28.137 -16.119  1.00 31.66           C  
ATOM   1030  C   LEU B 148      17.259 -27.759 -17.095  1.00 31.66           C  
ATOM   1031  CB  LEU B 148      14.783 -27.830 -16.738  1.00 31.66           C  
ATOM   1032  O   LEU B 148      17.475 -28.449 -18.093  1.00 31.66           O  
ATOM   1033  CG  LEU B 148      13.609 -28.673 -16.240  1.00 31.66           C  
ATOM   1034  CD1 LEU B 148      12.286 -28.017 -16.622  1.00 31.66           C  
ATOM   1035  CD2 LEU B 148      13.691 -30.089 -16.800  1.00 31.66           C  
ATOM   1036  N   ALA B 149      17.941 -26.580 -16.974  1.00 29.56           N  
ATOM   1037  CA  ALA B 149      18.910 -26.268 -18.022  1.00 29.56           C  
ATOM   1038  C   ALA B 149      20.128 -27.182 -17.932  1.00 29.56           C  
ATOM   1039  CB  ALA B 149      19.337 -24.805 -17.933  1.00 29.56           C  
ATOM   1040  O   ALA B 149      20.954 -27.218 -18.848  1.00 29.56           O  
ATOM   1041  N   SER B 150      20.362 -27.926 -16.754  1.00 25.62           N  
ATOM   1042  CA  SER B 150      21.371 -28.971 -16.896  1.00 25.62           C  
ATOM   1043  C   SER B 150      20.745 -30.287 -17.345  1.00 25.62           C  
ATOM   1044  CB  SER B 150      22.121 -29.176 -15.580  1.00 25.62           C  
ATOM   1045  O   SER B 150      19.611 -30.599 -16.974  1.00 25.62           O  
ATOM   1046  OG  SER B 150      22.678 -27.955 -15.123  1.00 25.62           O  
TER    1047      SER B 150                                                      
ATOM   1048  N   MET C   1      -5.448   8.142  23.830  1.00 38.19           N  
ATOM   1049  CA  MET C   1      -5.249   7.453  22.558  1.00 38.19           C  
ATOM   1050  C   MET C   1      -5.817   8.270  21.402  1.00 38.19           C  
ATOM   1051  CB  MET C   1      -5.897   6.068  22.588  1.00 38.19           C  
ATOM   1052  O   MET C   1      -6.935   8.780  21.487  1.00 38.19           O  
ATOM   1053  CG  MET C   1      -4.919   4.939  22.871  1.00 38.19           C  
ATOM   1054  SD  MET C   1      -5.715   3.287  22.808  1.00 38.19           S  
ATOM   1055  CE  MET C   1      -4.343   2.249  23.384  1.00 38.19           C  
ATOM   1056  N   ASP C   2      -4.992   8.788  20.498  1.00 48.78           N  
ATOM   1057  CA  ASP C   2      -5.333   9.684  19.397  1.00 48.78           C  
ATOM   1058  C   ASP C   2      -6.616   9.235  18.701  1.00 48.78           C  
ATOM   1059  CB  ASP C   2      -4.185   9.756  18.388  1.00 48.78           C  
ATOM   1060  O   ASP C   2      -6.851   8.037  18.532  1.00 48.78           O  
ATOM   1061  CG  ASP C   2      -2.950  10.442  18.943  1.00 48.78           C  
ATOM   1062  OD1 ASP C   2      -3.081  11.300  19.843  1.00 48.78           O  
ATOM   1063  OD2 ASP C   2      -1.835  10.124  18.475  1.00 48.78           O  
ATOM   1064  N   GLY C   3      -7.658   9.740  19.004  1.00 51.44           N  
ATOM   1065  CA  GLY C   3      -9.003   9.648  18.458  1.00 51.44           C  
ATOM   1066  C   GLY C   3      -9.024   9.327  16.975  1.00 51.44           C  
ATOM   1067  O   GLY C   3     -10.089   9.310  16.354  1.00 51.44           O  
ATOM   1068  N   SER C   4      -7.849   9.172  16.341  1.00 67.38           N  
ATOM   1069  CA  SER C   4      -8.045   8.878  14.925  1.00 67.38           C  
ATOM   1070  C   SER C   4      -8.259   7.386  14.695  1.00 67.38           C  
ATOM   1071  CB  SER C   4      -6.848   9.363  14.106  1.00 67.38           C  
ATOM   1072  O   SER C   4      -7.736   6.556  15.441  1.00 67.38           O  
ATOM   1073  OG  SER C   4      -5.660   8.707  14.516  1.00 67.38           O  
ATOM   1074  N   GLY C   5      -9.310   6.953  14.197  1.00 77.56           N  
ATOM   1075  CA  GLY C   5      -9.716   5.603  13.841  1.00 77.56           C  
ATOM   1076  C   GLY C   5      -8.757   4.924  12.881  1.00 77.56           C  
ATOM   1077  O   GLY C   5      -7.769   5.526  12.454  1.00 77.56           O  
ATOM   1078  N   PRO C   6      -8.755   3.666  12.737  1.00 87.38           N  
ATOM   1079  CA  PRO C   6      -7.871   2.850  11.901  1.00 87.38           C  
ATOM   1080  C   PRO C   6      -7.858   3.300  10.442  1.00 87.38           C  
ATOM   1081  CB  PRO C   6      -8.461   1.443  12.032  1.00 87.38           C  
ATOM   1082  O   PRO C   6      -6.968   2.912   9.680  1.00 87.38           O  
ATOM   1083  CG  PRO C   6      -9.893   1.662  12.400  1.00 87.38           C  
ATOM   1084  CD  PRO C   6     -10.002   2.965  13.140  1.00 87.38           C  
ATOM   1085  N   PHE C   7      -8.739   4.288  10.140  1.00 94.28           N  
ATOM   1086  CA  PHE C   7      -8.831   4.667   8.735  1.00 94.28           C  
ATOM   1087  C   PHE C   7      -8.466   6.135   8.544  1.00 94.28           C  
ATOM   1088  CB  PHE C   7     -10.241   4.404   8.197  1.00 94.28           C  
ATOM   1089  O   PHE C   7      -8.889   6.764   7.573  1.00 94.28           O  
ATOM   1090  CG  PHE C   7     -10.724   2.997   8.426  1.00 94.28           C  
ATOM   1091  CD1 PHE C   7      -9.999   1.912   7.950  1.00 94.28           C  
ATOM   1092  CD2 PHE C   7     -11.906   2.760   9.116  1.00 94.28           C  
ATOM   1093  CE1 PHE C   7     -10.444   0.609   8.160  1.00 94.28           C  
ATOM   1094  CE2 PHE C   7     -12.357   1.460   9.330  1.00 94.28           C  
ATOM   1095  CZ  PHE C   7     -11.625   0.386   8.850  1.00 94.28           C  
ATOM   1096  N   SER C   8      -7.758   6.649   9.509  1.00 96.59           N  
ATOM   1097  CA  SER C   8      -7.280   8.027   9.453  1.00 96.59           C  
ATOM   1098  C   SER C   8      -5.803   8.085   9.077  1.00 96.59           C  
ATOM   1099  CB  SER C   8      -7.501   8.726  10.795  1.00 96.59           C  
ATOM   1100  O   SER C   8      -5.060   7.130   9.311  1.00 96.59           O  
ATOM   1101  OG  SER C   8      -8.867   8.675  11.170  1.00 96.59           O  
ATOM   1102  N   CYS C   9      -5.439   9.189   8.488  1.00 97.56           N  
ATOM   1103  CA  CYS C   9      -4.031   9.467   8.229  1.00 97.56           C  
ATOM   1104  C   CYS C   9      -3.286   9.764   9.525  1.00 97.56           C  
ATOM   1105  CB  CYS C   9      -3.886  10.644   7.265  1.00 97.56           C  
ATOM   1106  O   CYS C   9      -3.674  10.659  10.278  1.00 97.56           O  
ATOM   1107  SG  CYS C   9      -2.171  11.075   6.895  1.00 97.56           S  
ATOM   1108  N   PRO C  10      -2.163   9.066   9.806  1.00 96.99           N  
ATOM   1109  CA  PRO C  10      -1.413   9.283  11.045  1.00 96.99           C  
ATOM   1110  C   PRO C  10      -0.765  10.664  11.109  1.00 96.99           C  
ATOM   1111  CB  PRO C  10      -0.350   8.181  11.012  1.00 96.99           C  
ATOM   1112  O   PRO C  10      -0.351  11.107  12.183  1.00 96.99           O  
ATOM   1113  CG  PRO C  10      -0.914   7.134  10.107  1.00 96.99           C  
ATOM   1114  CD  PRO C  10      -1.722   7.812   9.038  1.00 96.99           C  
ATOM   1115  N   ILE C  11      -0.665  11.385  10.025  1.00 96.14           N  
ATOM   1116  CA  ILE C  11      -0.031  12.698   9.978  1.00 96.14           C  
ATOM   1117  C   ILE C  11      -1.070  13.783  10.251  1.00 96.14           C  
ATOM   1118  CB  ILE C  11       0.657  12.945   8.616  1.00 96.14           C  
ATOM   1119  O   ILE C  11      -0.924  14.568  11.190  1.00 96.14           O  
ATOM   1120  CG1 ILE C  11       1.778  11.923   8.391  1.00 96.14           C  
ATOM   1121  CG2 ILE C  11       1.197  14.376   8.536  1.00 96.14           C  
ATOM   1122  CD1 ILE C  11       2.388  11.971   6.997  1.00 96.14           C  
ATOM   1123  N   CYS C  12      -2.145  13.823   9.549  1.00 96.67           N  
ATOM   1124  CA  CYS C  12      -3.111  14.906   9.697  1.00 96.67           C  
ATOM   1125  C   CYS C  12      -4.253  14.496  10.619  1.00 96.67           C  
ATOM   1126  CB  CYS C  12      -3.668  15.317   8.334  1.00 96.67           C  
ATOM   1127  O   CYS C  12      -5.043  15.338  11.048  1.00 96.67           O  
ATOM   1128  SG  CYS C  12      -4.710  14.060   7.563  1.00 96.67           S  
ATOM   1129  N   LEU C  13      -4.386  13.165  10.846  1.00 95.45           N  
ATOM   1130  CA  LEU C  13      -5.339  12.587  11.787  1.00 95.45           C  
ATOM   1131  C   LEU C  13      -6.762  12.681  11.246  1.00 95.45           C  
ATOM   1132  CB  LEU C  13      -5.249  13.292  13.143  1.00 95.45           C  
ATOM   1133  O   LEU C  13      -7.726  12.460  11.982  1.00 95.45           O  
ATOM   1134  CG  LEU C  13      -3.888  13.247  13.841  1.00 95.45           C  
ATOM   1135  CD1 LEU C  13      -3.931  14.048  15.138  1.00 95.45           C  
ATOM   1136  CD2 LEU C  13      -3.472  11.805  14.109  1.00 95.45           C  
ATOM   1137  N   GLU C  14      -6.950  13.016  10.028  1.00 95.68           N  
ATOM   1138  CA  GLU C  14      -8.231  13.016   9.328  1.00 95.68           C  
ATOM   1139  C   GLU C  14      -8.429  11.724   8.539  1.00 95.68           C  
ATOM   1140  CB  GLU C  14      -8.334  14.224   8.394  1.00 95.68           C  
ATOM   1141  O   GLU C  14      -7.480  10.966   8.332  1.00 95.68           O  
ATOM   1142  CG  GLU C  14      -8.201  15.563   9.103  1.00 95.68           C  
ATOM   1143  CD  GLU C  14      -9.369  15.873  10.025  1.00 95.68           C  
ATOM   1144  OE1 GLU C  14      -9.136  16.290  11.182  1.00 95.68           O  
ATOM   1145  OE2 GLU C  14     -10.528  15.697   9.587  1.00 95.68           O  
ATOM   1146  N   PRO C  15      -9.643  11.456   8.150  1.00 95.09           N  
ATOM   1147  CA  PRO C  15      -9.846  10.287   7.291  1.00 95.09           C  
ATOM   1148  C   PRO C  15      -8.944  10.296   6.059  1.00 95.09           C  
ATOM   1149  CB  PRO C  15     -11.319  10.394   6.891  1.00 95.09           C  
ATOM   1150  O   PRO C  15      -8.710  11.354   5.469  1.00 95.09           O  
ATOM   1151  CG  PRO C  15     -11.972  11.112   8.027  1.00 95.09           C  
ATOM   1152  CD  PRO C  15     -11.021  12.153   8.544  1.00 95.09           C  
ATOM   1153  N   LEU C  16      -8.412   9.193   5.698  1.00 97.33           N  
ATOM   1154  CA  LEU C  16      -7.479   9.063   4.584  1.00 97.33           C  
ATOM   1155  C   LEU C  16      -8.092   9.600   3.295  1.00 97.33           C  
ATOM   1156  CB  LEU C  16      -7.067   7.601   4.397  1.00 97.33           C  
ATOM   1157  O   LEU C  16      -9.203   9.215   2.924  1.00 97.33           O  
ATOM   1158  CG  LEU C  16      -6.008   7.065   5.362  1.00 97.33           C  
ATOM   1159  CD1 LEU C  16      -6.057   5.542   5.411  1.00 97.33           C  
ATOM   1160  CD2 LEU C  16      -4.620   7.547   4.954  1.00 97.33           C  
ATOM   1161  N   ARG C  17      -7.338  10.496   2.710  1.00 95.01           N  
ATOM   1162  CA  ARG C  17      -7.676  11.027   1.393  1.00 95.01           C  
ATOM   1163  C   ARG C  17      -6.583  10.711   0.378  1.00 95.01           C  
ATOM   1164  CB  ARG C  17      -7.903  12.538   1.465  1.00 95.01           C  
ATOM   1165  O   ARG C  17      -5.403  10.966   0.629  1.00 95.01           O  
ATOM   1166  CG  ARG C  17      -9.135  12.939   2.260  1.00 95.01           C  
ATOM   1167  CD  ARG C  17      -9.314  14.450   2.300  1.00 95.01           C  
ATOM   1168  NE  ARG C  17     -10.428  14.839   3.161  1.00 95.01           N  
ATOM   1169  NH1 ARG C  17     -11.119  16.592   1.824  1.00 95.01           N  
ATOM   1170  NH2 ARG C  17     -12.240  16.113   3.765  1.00 95.01           N  
ATOM   1171  CZ  ARG C  17     -11.260  15.847   2.915  1.00 95.01           C  
ATOM   1172  N   GLU C  18      -6.970  10.148  -0.786  1.00 97.03           N  
ATOM   1173  CA  GLU C  18      -5.997   9.709  -1.781  1.00 97.03           C  
ATOM   1174  C   GLU C  18      -4.866   8.915  -1.135  1.00 97.03           C  
ATOM   1175  CB  GLU C  18      -5.428  10.910  -2.543  1.00 97.03           C  
ATOM   1176  O   GLU C  18      -3.706   9.329  -1.177  1.00 97.03           O  
ATOM   1177  CG  GLU C  18      -6.451  11.627  -3.412  1.00 97.03           C  
ATOM   1178  CD  GLU C  18      -5.899  12.877  -4.079  1.00 97.03           C  
ATOM   1179  OE1 GLU C  18      -5.303  12.768  -5.174  1.00 97.03           O  
ATOM   1180  OE2 GLU C  18      -6.064  13.975  -3.501  1.00 97.03           O  
ATOM   1181  N   PRO C  19      -5.184   7.852  -0.479  1.00 98.35           N  
ATOM   1182  CA  PRO C  19      -4.223   7.083   0.314  1.00 98.35           C  
ATOM   1183  C   PRO C  19      -3.094   6.499  -0.532  1.00 98.35           C  
ATOM   1184  CB  PRO C  19      -5.079   5.971   0.925  1.00 98.35           C  
ATOM   1185  O   PRO C  19      -3.341   5.972  -1.620  1.00 98.35           O  
ATOM   1186  CG  PRO C  19      -6.214   5.794  -0.031  1.00 98.35           C  
ATOM   1187  CD  PRO C  19      -6.523   7.124  -0.657  1.00 98.35           C  
ATOM   1188  N   VAL C  20      -1.903   6.660  -0.076  1.00 98.39           N  
ATOM   1189  CA  VAL C  20      -0.729   5.980  -0.613  1.00 98.39           C  
ATOM   1190  C   VAL C  20      -0.160   5.026   0.435  1.00 98.39           C  
ATOM   1191  CB  VAL C  20       0.355   6.986  -1.061  1.00 98.39           C  
ATOM   1192  O   VAL C  20      -0.330   5.242   1.638  1.00 98.39           O  
ATOM   1193  CG1 VAL C  20      -0.159   7.859  -2.205  1.00 98.39           C  
ATOM   1194  CG2 VAL C  20       0.800   7.851   0.116  1.00 98.39           C  
ATOM   1195  N   THR C  21       0.482   3.993   0.020  1.00 98.47           N  
ATOM   1196  CA  THR C  21       0.966   2.946   0.913  1.00 98.47           C  
ATOM   1197  C   THR C  21       2.480   2.792   0.796  1.00 98.47           C  
ATOM   1198  CB  THR C  21       0.286   1.597   0.614  1.00 98.47           C  
ATOM   1199  O   THR C  21       3.015   2.698  -0.310  1.00 98.47           O  
ATOM   1200  CG2 THR C  21       0.707   0.533   1.622  1.00 98.47           C  
ATOM   1201  OG1 THR C  21      -1.137   1.762   0.677  1.00 98.47           O  
ATOM   1202  N   LEU C  22       3.115   2.820   1.901  1.00 97.69           N  
ATOM   1203  CA  LEU C  22       4.552   2.571   1.926  1.00 97.69           C  
ATOM   1204  C   LEU C  22       4.843   1.074   1.967  1.00 97.69           C  
ATOM   1205  CB  LEU C  22       5.195   3.261   3.132  1.00 97.69           C  
ATOM   1206  O   LEU C  22       3.967   0.276   2.309  1.00 97.69           O  
ATOM   1207  CG  LEU C  22       5.186   4.790   3.122  1.00 97.69           C  
ATOM   1208  CD1 LEU C  22       5.853   5.333   4.381  1.00 97.69           C  
ATOM   1209  CD2 LEU C  22       5.880   5.321   1.872  1.00 97.69           C  
ATOM   1210  N   PRO C  23       6.069   0.669   1.615  1.00 96.55           N  
ATOM   1211  CA  PRO C  23       6.413  -0.755   1.578  1.00 96.55           C  
ATOM   1212  C   PRO C  23       6.157  -1.459   2.908  1.00 96.55           C  
ATOM   1213  CB  PRO C  23       7.907  -0.747   1.243  1.00 96.55           C  
ATOM   1214  O   PRO C  23       5.866  -2.657   2.931  1.00 96.55           O  
ATOM   1215  CG  PRO C  23       8.107   0.482   0.417  1.00 96.55           C  
ATOM   1216  CD  PRO C  23       7.242   1.577   0.973  1.00 96.55           C  
ATOM   1217  N   CYS C  24       6.126  -0.664   3.970  1.00 97.65           N  
ATOM   1218  CA  CYS C  24       5.885  -1.252   5.283  1.00 97.65           C  
ATOM   1219  C   CYS C  24       4.401  -1.525   5.494  1.00 97.65           C  
ATOM   1220  CB  CYS C  24       6.405  -0.331   6.386  1.00 97.65           C  
ATOM   1221  O   CYS C  24       4.017  -2.172   6.470  1.00 97.65           O  
ATOM   1222  SG  CYS C  24       5.475   1.209   6.548  1.00 97.65           S  
ATOM   1223  N   GLY C  25       3.608  -1.011   4.638  1.00 98.21           N  
ATOM   1224  CA  GLY C  25       2.187  -1.318   4.678  1.00 98.21           C  
ATOM   1225  C   GLY C  25       1.352  -0.201   5.275  1.00 98.21           C  
ATOM   1226  O   GLY C  25       0.121  -0.242   5.220  1.00 98.21           O  
ATOM   1227  N   HIS C  26       1.976   0.838   5.800  1.00 98.10           N  
ATOM   1228  CA  HIS C  26       1.235   1.951   6.383  1.00 98.10           C  
ATOM   1229  C   HIS C  26       0.782   2.935   5.310  1.00 98.10           C  
ATOM   1230  CB  HIS C  26       2.087   2.672   7.430  1.00 98.10           C  
ATOM   1231  O   HIS C  26       1.474   3.130   4.308  1.00 98.10           O  
ATOM   1232  CG  HIS C  26       2.300   1.878   8.680  1.00 98.10           C  
ATOM   1233  CD2 HIS C  26       1.419   1.393   9.586  1.00 98.10           C  
ATOM   1234  ND1 HIS C  26       3.551   1.503   9.118  1.00 98.10           N  
ATOM   1235  CE1 HIS C  26       3.430   0.817  10.243  1.00 98.10           C  
ATOM   1236  NE2 HIS C  26       2.146   0.737  10.548  1.00 98.10           N  
ATOM   1237  N   ASN C  27      -0.364   3.576   5.554  1.00 98.54           N  
ATOM   1238  CA  ASN C  27      -1.012   4.465   4.596  1.00 98.54           C  
ATOM   1239  C   ASN C  27      -1.032   5.908   5.094  1.00 98.54           C  
ATOM   1240  CB  ASN C  27      -2.434   3.987   4.298  1.00 98.54           C  
ATOM   1241  O   ASN C  27      -1.165   6.153   6.294  1.00 98.54           O  
ATOM   1242  CG  ASN C  27      -2.482   2.540   3.848  1.00 98.54           C  
ATOM   1243  ND2 ASN C  27      -2.800   1.642   4.772  1.00 98.54           N  
ATOM   1244  OD1 ASN C  27      -2.234   2.232   2.679  1.00 98.54           O  
ATOM   1245  N   PHE C  28      -0.955   6.766   4.204  1.00 98.01           N  
ATOM   1246  CA  PHE C  28      -0.985   8.204   4.442  1.00 98.01           C  
ATOM   1247  C   PHE C  28      -1.686   8.928   3.298  1.00 98.01           C  
ATOM   1248  CB  PHE C  28       0.435   8.751   4.616  1.00 98.01           C  
ATOM   1249  O   PHE C  28      -1.810   8.387   2.197  1.00 98.01           O  
ATOM   1250  CG  PHE C  28       1.230   8.047   5.682  1.00 98.01           C  
ATOM   1251  CD1 PHE C  28       1.269   8.540   6.981  1.00 98.01           C  
ATOM   1252  CD2 PHE C  28       1.940   6.890   5.385  1.00 98.01           C  
ATOM   1253  CE1 PHE C  28       2.004   7.890   7.969  1.00 98.01           C  
ATOM   1254  CE2 PHE C  28       2.677   6.235   6.368  1.00 98.01           C  
ATOM   1255  CZ  PHE C  28       2.708   6.737   7.659  1.00 98.01           C  
ATOM   1256  N   CYS C  29      -2.180  10.058   3.609  1.00 97.83           N  
ATOM   1257  CA  CYS C  29      -2.599  10.917   2.507  1.00 97.83           C  
ATOM   1258  C   CYS C  29      -1.416  11.276   1.615  1.00 97.83           C  
ATOM   1259  CB  CYS C  29      -3.252  12.192   3.040  1.00 97.83           C  
ATOM   1260  O   CYS C  29      -0.322  11.555   2.110  1.00 97.83           O  
ATOM   1261  SG  CYS C  29      -4.662  11.887   4.127  1.00 97.83           S  
ATOM   1262  N   LEU C  30      -1.604  11.240   0.355  1.00 96.74           N  
ATOM   1263  CA  LEU C  30      -0.550  11.605  -0.586  1.00 96.74           C  
ATOM   1264  C   LEU C  30       0.014  12.984  -0.262  1.00 96.74           C  
ATOM   1265  CB  LEU C  30      -1.082  11.583  -2.021  1.00 96.74           C  
ATOM   1266  O   LEU C  30       1.233  13.163  -0.205  1.00 96.74           O  
ATOM   1267  CG  LEU C  30      -0.083  11.947  -3.120  1.00 96.74           C  
ATOM   1268  CD1 LEU C  30       1.055  10.933  -3.159  1.00 96.74           C  
ATOM   1269  CD2 LEU C  30      -0.781  12.027  -4.474  1.00 96.74           C  
ATOM   1270  N   ALA C  31      -0.836  13.924   0.020  1.00 95.23           N  
ATOM   1271  CA  ALA C  31      -0.430  15.298   0.303  1.00 95.23           C  
ATOM   1272  C   ALA C  31       0.392  15.375   1.586  1.00 95.23           C  
ATOM   1273  CB  ALA C  31      -1.654  16.205   0.403  1.00 95.23           C  
ATOM   1274  O   ALA C  31       1.388  16.098   1.651  1.00 95.23           O  
ATOM   1275  N   CYS C  32       0.007  14.634   2.637  1.00 95.62           N  
ATOM   1276  CA  CYS C  32       0.712  14.643   3.914  1.00 95.62           C  
ATOM   1277  C   CYS C  32       2.114  14.064   3.767  1.00 95.62           C  
ATOM   1278  CB  CYS C  32      -0.069  13.851   4.962  1.00 95.62           C  
ATOM   1279  O   CYS C  32       3.085  14.650   4.248  1.00 95.62           O  
ATOM   1280  SG  CYS C  32      -1.603  14.650   5.484  1.00 95.62           S  
ATOM   1281  N   LEU C  33       2.179  12.926   3.068  1.00 93.46           N  
ATOM   1282  CA  LEU C  33       3.493  12.321   2.877  1.00 93.46           C  
ATOM   1283  C   LEU C  33       4.381  13.211   2.014  1.00 93.46           C  
ATOM   1284  CB  LEU C  33       3.359  10.938   2.235  1.00 93.46           C  
ATOM   1285  O   LEU C  33       5.581  13.332   2.270  1.00 93.46           O  
ATOM   1286  CG  LEU C  33       4.501   9.955   2.497  1.00 93.46           C  
ATOM   1287  CD1 LEU C  33       4.343   9.314   3.872  1.00 93.46           C  
ATOM   1288  CD2 LEU C  33       4.550   8.889   1.407  1.00 93.46           C  
ATOM   1289  N   GLY C  34       3.872  13.731   0.934  1.00 90.57           N  
ATOM   1290  CA  GLY C  34       4.602  14.638   0.063  1.00 90.57           C  
ATOM   1291  C   GLY C  34       5.167  15.842   0.793  1.00 90.57           C  
ATOM   1292  O   GLY C  34       6.254  16.321   0.463  1.00 90.57           O  
ATOM   1293  N   ALA C  35       4.487  16.344   1.777  1.00 90.34           N  
ATOM   1294  CA  ALA C  35       4.905  17.519   2.537  1.00 90.34           C  
ATOM   1295  C   ALA C  35       6.099  17.197   3.432  1.00 90.34           C  
ATOM   1296  CB  ALA C  35       3.745  18.051   3.375  1.00 90.34           C  
ATOM   1297  O   ALA C  35       6.890  18.082   3.763  1.00 90.34           O  
ATOM   1298  N   LEU C  36       6.263  15.974   3.896  1.00 87.48           N  
ATOM   1299  CA  LEU C  36       7.343  15.565   4.787  1.00 87.48           C  
ATOM   1300  C   LEU C  36       8.646  15.386   4.015  1.00 87.48           C  
ATOM   1301  CB  LEU C  36       6.981  14.263   5.507  1.00 87.48           C  
ATOM   1302  O   LEU C  36       9.732  15.482   4.591  1.00 87.48           O  
ATOM   1303  CG  LEU C  36       5.927  14.370   6.611  1.00 87.48           C  
ATOM   1304  CD1 LEU C  36       5.636  12.993   7.199  1.00 87.48           C  
ATOM   1305  CD2 LEU C  36       6.387  15.335   7.698  1.00 87.48           C  
ATOM   1306  N   TRP C  37       8.562  14.978   2.791  1.00 75.30           N  
ATOM   1307  CA  TRP C  37       9.756  14.731   1.990  1.00 75.30           C  
ATOM   1308  C   TRP C  37       9.793  15.647   0.771  1.00 75.30           C  
ATOM   1309  CB  TRP C  37       9.814  13.267   1.546  1.00 75.30           C  
ATOM   1310  O   TRP C  37       9.537  15.207  -0.352  1.00 75.30           O  
ATOM   1311  CG  TRP C  37       9.820  12.286   2.680  1.00 75.30           C  
ATOM   1312  CD1 TRP C  37      10.575  12.348   3.818  1.00 75.30           C  
ATOM   1313  CD2 TRP C  37       9.038  11.093   2.781  1.00 75.30           C  
ATOM   1314  CE2 TRP C  37       9.369  10.479   4.010  1.00 75.30           C  
ATOM   1315  CE3 TRP C  37       8.087  10.483   1.952  1.00 75.30           C  
ATOM   1316  NE1 TRP C  37      10.308  11.264   4.622  1.00 75.30           N  
ATOM   1317  CH2 TRP C  37       7.854   8.707   3.599  1.00 75.30           C  
ATOM   1318  CZ2 TRP C  37       8.781   9.283   4.429  1.00 75.30           C  
ATOM   1319  CZ3 TRP C  37       7.503   9.292   2.371  1.00 75.30           C  
ATOM   1320  N   PRO C  38       9.843  17.002   1.035  1.00 57.69           N  
ATOM   1321  CA  PRO C  38       9.718  17.949  -0.075  1.00 57.69           C  
ATOM   1322  C   PRO C  38      10.690  17.654  -1.215  1.00 57.69           C  
ATOM   1323  CB  PRO C  38      10.034  19.299   0.576  1.00 57.69           C  
ATOM   1324  O   PRO C  38      10.391  17.942  -2.377  1.00 57.69           O  
ATOM   1325  CG  PRO C  38      10.579  18.954   1.924  1.00 57.69           C  
ATOM   1326  CD  PRO C  38      10.259  17.516   2.215  1.00 57.69           C  
ATOM   1327  N   HIS C  39      11.949  17.320  -0.824  1.00 53.93           N  
ATOM   1328  CA  HIS C  39      12.891  17.035  -1.901  1.00 53.93           C  
ATOM   1329  C   HIS C  39      12.558  15.715  -2.589  1.00 53.93           C  
ATOM   1330  CB  HIS C  39      14.323  17.002  -1.365  1.00 53.93           C  
ATOM   1331  O   HIS C  39      13.378  15.177  -3.336  1.00 53.93           O  
ATOM   1332  CG  HIS C  39      14.825  18.336  -0.911  1.00 53.93           C  
ATOM   1333  CD2 HIS C  39      15.167  18.785   0.319  1.00 53.93           C  
ATOM   1334  ND1 HIS C  39      15.022  19.391  -1.776  1.00 53.93           N  
ATOM   1335  CE1 HIS C  39      15.466  20.434  -1.094  1.00 53.93           C  
ATOM   1336  NE2 HIS C  39      15.562  20.093   0.179  1.00 53.93           N  
ATOM   1337  N   ARG C  40      11.442  15.293  -2.328  1.00 49.82           N  
ATOM   1338  CA  ARG C  40      10.930  14.056  -2.908  1.00 49.82           C  
ATOM   1339  C   ARG C  40      10.568  14.248  -4.377  1.00 49.82           C  
ATOM   1340  CB  ARG C  40       9.710  13.561  -2.128  1.00 49.82           C  
ATOM   1341  O   ARG C  40      10.333  13.275  -5.096  1.00 49.82           O  
ATOM   1342  CG  ARG C  40       9.932  12.240  -1.410  1.00 49.82           C  
ATOM   1343  CD  ARG C  40       8.676  11.773  -0.686  1.00 49.82           C  
ATOM   1344  NE  ARG C  40       8.976  10.742   0.303  1.00 49.82           N  
ATOM   1345  NH1 ARG C  40       6.786  10.052   0.553  1.00 49.82           N  
ATOM   1346  NH2 ARG C  40       8.454   9.044   1.759  1.00 49.82           N  
ATOM   1347  CZ  ARG C  40       8.071   9.948   0.869  1.00 49.82           C  
ATOM   1348  N   GLY C  41      10.047  15.408  -4.784  1.00 43.49           N  
ATOM   1349  CA  GLY C  41       9.594  15.597  -6.153  1.00 43.49           C  
ATOM   1350  C   GLY C  41      10.649  15.245  -7.184  1.00 43.49           C  
ATOM   1351  O   GLY C  41      11.642  14.587  -6.865  1.00 43.49           O  
ATOM   1352  N   ALA C  42      10.649  16.072  -8.457  1.00 40.56           N  
ATOM   1353  CA  ALA C  42      11.412  15.827  -9.678  1.00 40.56           C  
ATOM   1354  C   ALA C  42      12.909  15.768  -9.386  1.00 40.56           C  
ATOM   1355  CB  ALA C  42      11.117  16.908 -10.715  1.00 40.56           C  
ATOM   1356  O   ALA C  42      13.685  15.249 -10.192  1.00 40.56           O  
ATOM   1357  N   SER C  43      13.347  16.660  -8.532  1.00 42.70           N  
ATOM   1358  CA  SER C  43      14.804  16.689  -8.450  1.00 42.70           C  
ATOM   1359  C   SER C  43      15.336  15.505  -7.651  1.00 42.70           C  
ATOM   1360  CB  SER C  43      15.280  17.997  -7.816  1.00 42.70           C  
ATOM   1361  O   SER C  43      14.944  15.298  -6.501  1.00 42.70           O  
ATOM   1362  OG  SER C  43      15.179  19.069  -8.739  1.00 42.70           O  
ATOM   1363  N   GLY C  44      15.039  14.407  -8.097  1.00 43.80           N  
ATOM   1364  CA  GLY C  44      15.717  13.143  -7.860  1.00 43.80           C  
ATOM   1365  C   GLY C  44      17.036  13.301  -7.127  1.00 43.80           C  
ATOM   1366  O   GLY C  44      17.877  12.399  -7.150  1.00 43.80           O  
ATOM   1367  N   ALA C  45      17.353  14.562  -6.953  1.00 40.99           N  
ATOM   1368  CA  ALA C  45      18.770  14.603  -6.602  1.00 40.99           C  
ATOM   1369  C   ALA C  45      19.020  13.944  -5.249  1.00 40.99           C  
ATOM   1370  CB  ALA C  45      19.273  16.045  -6.589  1.00 40.99           C  
ATOM   1371  O   ALA C  45      20.072  14.146  -4.638  1.00 40.99           O  
ATOM   1372  N   GLY C  46      17.926  13.726  -4.441  1.00 44.09           N  
ATOM   1373  CA  GLY C  46      18.553  12.907  -3.415  1.00 44.09           C  
ATOM   1374  C   GLY C  46      19.370  11.762  -3.982  1.00 44.09           C  
ATOM   1375  O   GLY C  46      19.191  11.378  -5.140  1.00 44.09           O  
ATOM   1376  N   GLY C  47      20.604  11.760  -4.097  1.00 43.88           N  
ATOM   1377  CA  GLY C  47      21.425  10.669  -4.599  1.00 43.88           C  
ATOM   1378  C   GLY C  47      20.744   9.317  -4.505  1.00 43.88           C  
ATOM   1379  O   GLY C  47      19.853   9.122  -3.676  1.00 43.88           O  
ATOM   1380  N   PRO C  48      20.426   8.802  -5.740  1.00 48.06           N  
ATOM   1381  CA  PRO C  48      20.229   7.351  -5.692  1.00 48.06           C  
ATOM   1382  C   PRO C  48      20.994   6.690  -4.548  1.00 48.06           C  
ATOM   1383  CB  PRO C  48      20.759   6.878  -7.048  1.00 48.06           C  
ATOM   1384  O   PRO C  48      22.128   7.076  -4.254  1.00 48.06           O  
ATOM   1385  CG  PRO C  48      21.329   8.105  -7.685  1.00 48.06           C  
ATOM   1386  CD  PRO C  48      21.124   9.264  -6.753  1.00 48.06           C  
ATOM   1387  N   GLY C  49      20.256   6.517  -3.502  1.00 56.78           N  
ATOM   1388  CA  GLY C  49      20.855   5.751  -2.421  1.00 56.78           C  
ATOM   1389  C   GLY C  49      20.462   6.254  -1.044  1.00 56.78           C  
ATOM   1390  O   GLY C  49      20.982   5.779  -0.032  1.00 56.78           O  
ATOM   1391  N   GLY C  50      19.583   7.330  -1.010  1.00 70.78           N  
ATOM   1392  CA  GLY C  50      19.207   7.681   0.351  1.00 70.78           C  
ATOM   1393  C   GLY C  50      17.980   6.936   0.842  1.00 70.78           C  
ATOM   1394  O   GLY C  50      17.352   6.195   0.083  1.00 70.78           O  
ATOM   1395  N   ALA C  51      17.964   6.724   2.146  1.00 80.26           N  
ATOM   1396  CA  ALA C  51      16.862   6.031   2.809  1.00 80.26           C  
ATOM   1397  C   ALA C  51      15.912   7.023   3.475  1.00 80.26           C  
ATOM   1398  CB  ALA C  51      17.399   5.041   3.840  1.00 80.26           C  
ATOM   1399  O   ALA C  51      16.349   8.040   4.019  1.00 80.26           O  
ATOM   1400  N   ALA C  52      14.586   6.909   3.100  1.00 89.89           N  
ATOM   1401  CA  ALA C  52      13.526   7.564   3.862  1.00 89.89           C  
ATOM   1402  C   ALA C  52      12.907   6.605   4.875  1.00 89.89           C  
ATOM   1403  CB  ALA C  52      12.452   8.106   2.923  1.00 89.89           C  
ATOM   1404  O   ALA C  52      13.221   5.413   4.883  1.00 89.89           O  
ATOM   1405  N   ARG C  53      12.120   7.188   5.760  1.00 93.45           N  
ATOM   1406  CA  ARG C  53      11.539   6.343   6.798  1.00 93.45           C  
ATOM   1407  C   ARG C  53      10.042   6.597   6.937  1.00 93.45           C  
ATOM   1408  CB  ARG C  53      12.238   6.581   8.139  1.00 93.45           C  
ATOM   1409  O   ARG C  53       9.582   7.729   6.775  1.00 93.45           O  
ATOM   1410  CG  ARG C  53      13.710   6.201   8.142  1.00 93.45           C  
ATOM   1411  CD  ARG C  53      14.343   6.409   9.511  1.00 93.45           C  
ATOM   1412  NE  ARG C  53      15.718   5.921   9.549  1.00 93.45           N  
ATOM   1413  NH1 ARG C  53      15.223   3.999  10.731  1.00 93.45           N  
ATOM   1414  NH2 ARG C  53      17.383   4.439  10.103  1.00 93.45           N  
ATOM   1415  CZ  ARG C  53      16.105   4.787  10.127  1.00 93.45           C  
ATOM   1416  N   CYS C  54       9.388   5.579   7.203  1.00 95.93           N  
ATOM   1417  CA  CYS C  54       7.964   5.688   7.499  1.00 95.93           C  
ATOM   1418  C   CYS C  54       7.728   6.552   8.732  1.00 95.93           C  
ATOM   1419  CB  CYS C  54       7.352   4.304   7.710  1.00 95.93           C  
ATOM   1420  O   CYS C  54       8.334   6.324   9.780  1.00 95.93           O  
ATOM   1421  SG  CYS C  54       5.621   4.344   8.224  1.00 95.93           S  
ATOM   1422  N   PRO C  55       6.760   7.495   8.654  1.00 95.99           N  
ATOM   1423  CA  PRO C  55       6.508   8.409   9.771  1.00 95.99           C  
ATOM   1424  C   PRO C  55       5.852   7.718  10.963  1.00 95.99           C  
ATOM   1425  CB  PRO C  55       5.571   9.457   9.164  1.00 95.99           C  
ATOM   1426  O   PRO C  55       5.872   8.248  12.077  1.00 95.99           O  
ATOM   1427  CG  PRO C  55       5.789   9.356   7.689  1.00 95.99           C  
ATOM   1428  CD  PRO C  55       6.158   7.938   7.357  1.00 95.99           C  
ATOM   1429  N   LEU C  56       5.388   6.530  10.724  1.00 96.08           N  
ATOM   1430  CA  LEU C  56       4.673   5.854  11.801  1.00 96.08           C  
ATOM   1431  C   LEU C  56       5.544   4.777  12.440  1.00 96.08           C  
ATOM   1432  CB  LEU C  56       3.376   5.232  11.277  1.00 96.08           C  
ATOM   1433  O   LEU C  56       5.827   4.832  13.639  1.00 96.08           O  
ATOM   1434  CG  LEU C  56       2.437   4.636  12.327  1.00 96.08           C  
ATOM   1435  CD1 LEU C  56       2.046   5.695  13.352  1.00 96.08           C  
ATOM   1436  CD2 LEU C  56       1.198   4.044  11.663  1.00 96.08           C  
ATOM   1437  N   CYS C  57       6.145   3.893  11.641  1.00 97.16           N  
ATOM   1438  CA  CYS C  57       6.866   2.760  12.211  1.00 97.16           C  
ATOM   1439  C   CYS C  57       8.373   2.956  12.091  1.00 97.16           C  
ATOM   1440  CB  CYS C  57       6.456   1.461  11.519  1.00 97.16           C  
ATOM   1441  O   CYS C  57       9.150   2.198  12.673  1.00 97.16           O  
ATOM   1442  SG  CYS C  57       7.038   1.328   9.814  1.00 97.16           S  
ATOM   1443  N   GLN C  58       8.875   3.885  11.296  1.00 95.78           N  
ATOM   1444  CA  GLN C  58      10.270   4.289  11.149  1.00 95.78           C  
ATOM   1445  C   GLN C  58      11.055   3.267  10.331  1.00 95.78           C  
ATOM   1446  CB  GLN C  58      10.922   4.478  12.519  1.00 95.78           C  
ATOM   1447  O   GLN C  58      12.285   3.318  10.281  1.00 95.78           O  
ATOM   1448  CG  GLN C  58      10.343   5.635  13.322  1.00 95.78           C  
ATOM   1449  CD  GLN C  58      11.115   6.926  13.131  1.00 95.78           C  
ATOM   1450  NE2 GLN C  58      12.241   7.052  13.825  1.00 95.78           N  
ATOM   1451  OE1 GLN C  58      10.704   7.804  12.365  1.00 95.78           O  
ATOM   1452  N   GLU C  59      10.378   2.291   9.735  1.00 95.48           N  
ATOM   1453  CA  GLU C  59      11.060   1.375   8.826  1.00 95.48           C  
ATOM   1454  C   GLU C  59      11.591   2.109   7.599  1.00 95.48           C  
ATOM   1455  CB  GLU C  59      10.121   0.244   8.398  1.00 95.48           C  
ATOM   1456  O   GLU C  59      10.909   2.970   7.040  1.00 95.48           O  
ATOM   1457  CG  GLU C  59      10.821  -0.895   7.672  1.00 95.48           C  
ATOM   1458  CD  GLU C  59       9.963  -2.144   7.546  1.00 95.48           C  
ATOM   1459  OE1 GLU C  59      10.341  -3.067   6.790  1.00 95.48           O  
ATOM   1460  OE2 GLU C  59       8.902  -2.198   8.207  1.00 95.48           O  
ATOM   1461  N   PRO C  60      12.849   1.843   7.243  1.00 92.85           N  
ATOM   1462  CA  PRO C  60      13.428   2.508   6.073  1.00 92.85           C  
ATOM   1463  C   PRO C  60      12.854   1.991   4.756  1.00 92.85           C  
ATOM   1464  CB  PRO C  60      14.919   2.182   6.185  1.00 92.85           C  
ATOM   1465  O   PRO C  60      12.382   0.853   4.688  1.00 92.85           O  
ATOM   1466  CG  PRO C  60      14.970   0.854   6.869  1.00 92.85           C  
ATOM   1467  CD  PRO C  60      13.845   0.785   7.861  1.00 92.85           C  
ATOM   1468  N   PHE C  61      12.852   2.824   3.771  1.00 91.83           N  
ATOM   1469  CA  PHE C  61      12.511   2.475   2.397  1.00 91.83           C  
ATOM   1470  C   PHE C  61      13.260   3.363   1.410  1.00 91.83           C  
ATOM   1471  CB  PHE C  61      11.000   2.596   2.169  1.00 91.83           C  
ATOM   1472  O   PHE C  61      13.772   4.420   1.784  1.00 91.83           O  
ATOM   1473  CG  PHE C  61      10.468   3.991   2.358  1.00 91.83           C  
ATOM   1474  CD1 PHE C  61      10.042   4.425   3.607  1.00 91.83           C  
ATOM   1475  CD2 PHE C  61      10.394   4.869   1.284  1.00 91.83           C  
ATOM   1476  CE1 PHE C  61       9.549   5.715   3.784  1.00 91.83           C  
ATOM   1477  CE2 PHE C  61       9.902   6.160   1.454  1.00 91.83           C  
ATOM   1478  CZ  PHE C  61       9.479   6.581   2.704  1.00 91.83           C  
ATOM   1479  N   PRO C  62      13.406   2.891   0.195  1.00 87.80           N  
ATOM   1480  CA  PRO C  62      14.144   3.703  -0.774  1.00 87.80           C  
ATOM   1481  C   PRO C  62      13.521   5.081  -0.985  1.00 87.80           C  
ATOM   1482  CB  PRO C  62      14.076   2.871  -2.057  1.00 87.80           C  
ATOM   1483  O   PRO C  62      12.309   5.190  -1.189  1.00 87.80           O  
ATOM   1484  CG  PRO C  62      13.889   1.464  -1.590  1.00 87.80           C  
ATOM   1485  CD  PRO C  62      13.028   1.480  -0.359  1.00 87.80           C  
ATOM   1486  N   ASP C  63      14.373   6.017  -0.904  1.00 86.20           N  
ATOM   1487  CA  ASP C  63      13.934   7.385  -1.163  1.00 86.20           C  
ATOM   1488  C   ASP C  63      13.581   7.579  -2.636  1.00 86.20           C  
ATOM   1489  CB  ASP C  63      15.014   8.384  -0.745  1.00 86.20           C  
ATOM   1490  O   ASP C  63      14.115   6.886  -3.504  1.00 86.20           O  
ATOM   1491  CG  ASP C  63      14.473   9.786  -0.526  1.00 86.20           C  
ATOM   1492  OD1 ASP C  63      13.238   9.959  -0.452  1.00 86.20           O  
ATOM   1493  OD2 ASP C  63      15.290  10.727  -0.429  1.00 86.20           O  
ATOM   1494  N   GLY C  64      12.641   8.287  -3.001  1.00 84.39           N  
ATOM   1495  CA  GLY C  64      12.307   8.596  -4.382  1.00 84.39           C  
ATOM   1496  C   GLY C  64      11.305   7.628  -4.984  1.00 84.39           C  
ATOM   1497  O   GLY C  64      11.191   7.525  -6.207  1.00 84.39           O  
ATOM   1498  N   LEU C  65      10.717   6.827  -4.123  1.00 90.51           N  
ATOM   1499  CA  LEU C  65       9.669   5.953  -4.638  1.00 90.51           C  
ATOM   1500  C   LEU C  65       8.525   6.768  -5.233  1.00 90.51           C  
ATOM   1501  CB  LEU C  65       9.137   5.042  -3.528  1.00 90.51           C  
ATOM   1502  O   LEU C  65       8.123   7.787  -4.668  1.00 90.51           O  
ATOM   1503  CG  LEU C  65      10.086   3.948  -3.037  1.00 90.51           C  
ATOM   1504  CD1 LEU C  65       9.435   3.147  -1.914  1.00 90.51           C  
ATOM   1505  CD2 LEU C  65      10.489   3.033  -4.188  1.00 90.51           C  
ATOM   1506  N   GLN C  66       8.162   6.333  -6.411  1.00 90.06           N  
ATOM   1507  CA  GLN C  66       7.001   6.971  -7.023  1.00 90.06           C  
ATOM   1508  C   GLN C  66       5.702   6.351  -6.516  1.00 90.06           C  
ATOM   1509  CB  GLN C  66       7.072   6.866  -8.548  1.00 90.06           C  
ATOM   1510  O   GLN C  66       5.167   5.427  -7.131  1.00 90.06           O  
ATOM   1511  CG  GLN C  66       8.284   7.559  -9.156  1.00 90.06           C  
ATOM   1512  CD  GLN C  66       8.257   9.064  -8.965  1.00 90.06           C  
ATOM   1513  NE2 GLN C  66       7.876   9.787 -10.013  1.00 90.06           N  
ATOM   1514  OE1 GLN C  66       8.574   9.572  -7.885  1.00 90.06           O  
ATOM   1515  N   LEU C  67       5.172   7.017  -5.506  1.00 95.15           N  
ATOM   1516  CA  LEU C  67       3.981   6.465  -4.870  1.00 95.15           C  
ATOM   1517  C   LEU C  67       2.714   7.016  -5.517  1.00 95.15           C  
ATOM   1518  CB  LEU C  67       3.979   6.777  -3.371  1.00 95.15           C  
ATOM   1519  O   LEU C  67       2.589   8.227  -5.714  1.00 95.15           O  
ATOM   1520  CG  LEU C  67       5.160   6.234  -2.565  1.00 95.15           C  
ATOM   1521  CD1 LEU C  67       5.142   6.803  -1.150  1.00 95.15           C  
ATOM   1522  CD2 LEU C  67       5.131   4.709  -2.534  1.00 95.15           C  
ATOM   1523  N   ARG C  68       1.825   6.052  -5.749  1.00 97.19           N  
ATOM   1524  CA  ARG C  68       0.547   6.416  -6.351  1.00 97.19           C  
ATOM   1525  C   ARG C  68      -0.618   5.996  -5.460  1.00 97.19           C  
ATOM   1526  CB  ARG C  68       0.403   5.779  -7.735  1.00 97.19           C  
ATOM   1527  O   ARG C  68      -0.442   5.203  -4.532  1.00 97.19           O  
ATOM   1528  CG  ARG C  68       1.496   6.179  -8.713  1.00 97.19           C  
ATOM   1529  CD  ARG C  68       1.242   5.615 -10.104  1.00 97.19           C  
ATOM   1530  NE  ARG C  68       0.117   6.278 -10.757  1.00 97.19           N  
ATOM   1531  NH1 ARG C  68       1.420   7.498 -12.224  1.00 97.19           N  
ATOM   1532  NH2 ARG C  68      -0.863   7.701 -12.271  1.00 97.19           N  
ATOM   1533  CZ  ARG C  68       0.227   7.158 -11.749  1.00 97.19           C  
ATOM   1534  N   LYS C  69      -1.654   6.545  -5.716  1.00 98.17           N  
ATOM   1535  CA  LYS C  69      -2.880   6.286  -4.966  1.00 98.17           C  
ATOM   1536  C   LYS C  69      -3.246   4.806  -5.005  1.00 98.17           C  
ATOM   1537  CB  LYS C  69      -4.033   7.126  -5.516  1.00 98.17           C  
ATOM   1538  O   LYS C  69      -3.169   4.169  -6.058  1.00 98.17           O  
ATOM   1539  CG  LYS C  69      -5.363   6.885  -4.818  1.00 98.17           C  
ATOM   1540  CD  LYS C  69      -6.485   7.693  -5.456  1.00 98.17           C  
ATOM   1541  CE  LYS C  69      -7.827   7.408  -4.796  1.00 98.17           C  
ATOM   1542  NZ  LYS C  69      -8.925   8.222  -5.398  1.00 98.17           N  
ATOM   1543  N   ASN C  70      -3.569   4.209  -3.858  1.00 98.36           N  
ATOM   1544  CA  ASN C  70      -4.175   2.887  -3.743  1.00 98.36           C  
ATOM   1545  C   ASN C  70      -5.679   2.935  -3.995  1.00 98.36           C  
ATOM   1546  CB  ASN C  70      -3.886   2.282  -2.367  1.00 98.36           C  
ATOM   1547  O   ASN C  70      -6.460   3.180  -3.074  1.00 98.36           O  
ATOM   1548  CG  ASN C  70      -4.329   0.836  -2.260  1.00 98.36           C  
ATOM   1549  ND2 ASN C  70      -3.710   0.092  -1.351  1.00 98.36           N  
ATOM   1550  OD1 ASN C  70      -5.220   0.391  -2.989  1.00 98.36           O  
ATOM   1551  N   HIS C  71      -6.056   2.667  -5.240  1.00 96.66           N  
ATOM   1552  CA  HIS C  71      -7.433   2.872  -5.672  1.00 96.66           C  
ATOM   1553  C   HIS C  71      -8.385   1.928  -4.946  1.00 96.66           C  
ATOM   1554  CB  HIS C  71      -7.554   2.678  -7.185  1.00 96.66           C  
ATOM   1555  O   HIS C  71      -9.501   2.317  -4.591  1.00 96.66           O  
ATOM   1556  CG  HIS C  71      -6.991   3.811  -7.982  1.00 96.66           C  
ATOM   1557  CD2 HIS C  71      -5.817   3.934  -8.645  1.00 96.66           C  
ATOM   1558  ND1 HIS C  71      -7.662   5.001  -8.161  1.00 96.66           N  
ATOM   1559  CE1 HIS C  71      -6.924   5.810  -8.903  1.00 96.66           C  
ATOM   1560  NE2 HIS C  71      -5.799   5.186  -9.210  1.00 96.66           N  
ATOM   1561  N   THR C  72      -7.917   0.786  -4.758  1.00 97.29           N  
ATOM   1562  CA  THR C  72      -8.748  -0.188  -4.058  1.00 97.29           C  
ATOM   1563  C   THR C  72      -9.069   0.292  -2.645  1.00 97.29           C  
ATOM   1564  CB  THR C  72      -8.061  -1.564  -3.991  1.00 97.29           C  
ATOM   1565  O   THR C  72     -10.230   0.286  -2.230  1.00 97.29           O  
ATOM   1566  CG2 THR C  72      -8.926  -2.576  -3.247  1.00 97.29           C  
ATOM   1567  OG1 THR C  72      -7.828  -2.040  -5.323  1.00 97.29           O  
ATOM   1568  N   LEU C  73      -8.065   0.764  -1.933  1.00 97.53           N  
ATOM   1569  CA  LEU C  73      -8.259   1.301  -0.590  1.00 97.53           C  
ATOM   1570  C   LEU C  73      -9.183   2.514  -0.618  1.00 97.53           C  
ATOM   1571  CB  LEU C  73      -6.914   1.683   0.034  1.00 97.53           C  
ATOM   1572  O   LEU C  73     -10.099   2.621   0.200  1.00 97.53           O  
ATOM   1573  CG  LEU C  73      -6.966   2.293   1.435  1.00 97.53           C  
ATOM   1574  CD1 LEU C  73      -7.694   1.357   2.395  1.00 97.53           C  
ATOM   1575  CD2 LEU C  73      -5.559   2.596   1.939  1.00 97.53           C  
ATOM   1576  N   SER C  74      -8.936   3.328  -1.504  1.00 97.00           N  
ATOM   1577  CA  SER C  74      -9.771   4.516  -1.653  1.00 97.00           C  
ATOM   1578  C   SER C  74     -11.231   4.139  -1.878  1.00 97.00           C  
ATOM   1579  CB  SER C  74      -9.274   5.379  -2.813  1.00 97.00           C  
ATOM   1580  O   SER C  74     -12.129   4.719  -1.263  1.00 97.00           O  
ATOM   1581  OG  SER C  74      -8.023   5.969  -2.501  1.00 97.00           O  
ATOM   1582  N   GLU C  75     -11.488   3.227  -2.750  1.00 95.39           N  
ATOM   1583  CA  GLU C  75     -12.844   2.775  -3.046  1.00 95.39           C  
ATOM   1584  C   GLU C  75     -13.510   2.181  -1.808  1.00 95.39           C  
ATOM   1585  CB  GLU C  75     -12.833   1.748  -4.182  1.00 95.39           C  
ATOM   1586  O   GLU C  75     -14.670   2.480  -1.518  1.00 95.39           O  
ATOM   1587  CG  GLU C  75     -14.220   1.343  -4.657  1.00 95.39           C  
ATOM   1588  CD  GLU C  75     -14.195   0.432  -5.874  1.00 95.39           C  
ATOM   1589  OE1 GLU C  75     -15.279   0.074  -6.387  1.00 95.39           O  
ATOM   1590  OE2 GLU C  75     -13.081   0.073  -6.318  1.00 95.39           O  
ATOM   1591  N   LEU C  76     -12.848   1.427  -1.077  1.00 94.91           N  
ATOM   1592  CA  LEU C  76     -13.394   0.812   0.128  1.00 94.91           C  
ATOM   1593  C   LEU C  76     -13.709   1.868   1.183  1.00 94.91           C  
ATOM   1594  CB  LEU C  76     -12.413  -0.217   0.696  1.00 94.91           C  
ATOM   1595  O   LEU C  76     -14.730   1.782   1.868  1.00 94.91           O  
ATOM   1596  CG  LEU C  76     -12.409  -1.592   0.026  1.00 94.91           C  
ATOM   1597  CD1 LEU C  76     -11.216  -2.412   0.505  1.00 94.91           C  
ATOM   1598  CD2 LEU C  76     -13.716  -2.327   0.305  1.00 94.91           C  
ATOM   1599  N   LEU C  77     -12.845   2.836   1.311  1.00 95.08           N  
ATOM   1600  CA  LEU C  77     -13.085   3.930   2.246  1.00 95.08           C  
ATOM   1601  C   LEU C  77     -14.341   4.706   1.863  1.00 95.08           C  
ATOM   1602  CB  LEU C  77     -11.881   4.873   2.289  1.00 95.08           C  
ATOM   1603  O   LEU C  77     -15.123   5.098   2.732  1.00 95.08           O  
ATOM   1604  CG  LEU C  77     -10.632   4.347   2.998  1.00 95.08           C  
ATOM   1605  CD1 LEU C  77      -9.451   5.280   2.754  1.00 95.08           C  
ATOM   1606  CD2 LEU C  77     -10.893   4.184   4.491  1.00 95.08           C  
ATOM   1607  N   GLN C  78     -14.542   4.865   0.597  1.00 92.72           N  
ATOM   1608  CA  GLN C  78     -15.733   5.555   0.113  1.00 92.72           C  
ATOM   1609  C   GLN C  78     -16.994   4.744   0.401  1.00 92.72           C  
ATOM   1610  CB  GLN C  78     -15.620   5.835  -1.386  1.00 92.72           C  
ATOM   1611  O   GLN C  78     -18.025   5.303   0.779  1.00 92.72           O  
ATOM   1612  CG  GLN C  78     -14.588   6.898  -1.737  1.00 92.72           C  
ATOM   1613  CD  GLN C  78     -14.370   7.034  -3.232  1.00 92.72           C  
ATOM   1614  NE2 GLN C  78     -13.133   7.314  -3.628  1.00 92.72           N  
ATOM   1615  OE1 GLN C  78     -15.306   6.887  -4.025  1.00 92.72           O  
ATOM   1616  N   LEU C  79     -16.934   3.498   0.222  1.00 90.54           N  
ATOM   1617  CA  LEU C  79     -18.069   2.616   0.476  1.00 90.54           C  
ATOM   1618  C   LEU C  79     -18.435   2.616   1.956  1.00 90.54           C  
ATOM   1619  CB  LEU C  79     -17.754   1.191   0.016  1.00 90.54           C  
ATOM   1620  O   LEU C  79     -19.612   2.503   2.309  1.00 90.54           O  
ATOM   1621  CG  LEU C  79     -17.700   0.963  -1.496  1.00 90.54           C  
ATOM   1622  CD1 LEU C  79     -17.218  -0.452  -1.801  1.00 90.54           C  
ATOM   1623  CD2 LEU C  79     -19.067   1.214  -2.123  1.00 90.54           C  
ATOM   1624  N   ARG C  80     -17.527   2.736   2.754  1.00 87.30           N  
ATOM   1625  CA  ARG C  80     -17.756   2.740   4.195  1.00 87.30           C  
ATOM   1626  C   ARG C  80     -18.468   4.015   4.633  1.00 87.30           C  
ATOM   1627  CB  ARG C  80     -16.433   2.593   4.950  1.00 87.30           C  
ATOM   1628  O   ARG C  80     -19.297   3.988   5.545  1.00 87.30           O  
ATOM   1629  CG  ARG C  80     -16.595   2.469   6.457  1.00 87.30           C  
ATOM   1630  CD  ARG C  80     -15.251   2.340   7.160  1.00 87.30           C  
ATOM   1631  NE  ARG C  80     -15.397   2.366   8.612  1.00 87.30           N  
ATOM   1632  NH1 ARG C  80     -13.257   3.135   9.021  1.00 87.30           N  
ATOM   1633  NH2 ARG C  80     -14.687   2.728  10.766  1.00 87.30           N  
ATOM   1634  CZ  ARG C  80     -14.447   2.743   9.463  1.00 87.30           C  
ATOM   1635  N   GLN C  81     -18.175   5.047   4.059  1.00 82.06           N  
ATOM   1636  CA  GLN C  81     -18.795   6.328   4.381  1.00 82.06           C  
ATOM   1637  C   GLN C  81     -20.254   6.360   3.934  1.00 82.06           C  
ATOM   1638  CB  GLN C  81     -18.022   7.477   3.733  1.00 82.06           C  
ATOM   1639  O   GLN C  81     -21.080   7.043   4.543  1.00 82.06           O  
ATOM   1640  CG  GLN C  81     -16.648   7.716   4.345  1.00 82.06           C  
ATOM   1641  CD  GLN C  81     -15.803   8.679   3.532  1.00 82.06           C  
ATOM   1642  NE2 GLN C  81     -14.506   8.403   3.448  1.00 82.06           N  
ATOM   1643  OE1 GLN C  81     -16.311   9.662   2.984  1.00 82.06           O  
ATOM   1644  N   GLY C  82     -20.654   5.671   2.872  1.00 73.31           N  
ATOM   1645  CA  GLY C  82     -22.001   5.639   2.325  1.00 73.31           C  
ATOM   1646  C   GLY C  82     -22.933   4.716   3.087  1.00 73.31           C  
ATOM   1647  O   GLY C  82     -24.155   4.807   2.949  1.00 73.31           O  
ATOM   1648  N   SER C  83     -22.428   3.664   3.824  1.00 59.18           N  
ATOM   1649  CA  SER C  83     -23.257   2.725   4.573  1.00 59.18           C  
ATOM   1650  C   SER C  83     -23.707   3.324   5.902  1.00 59.18           C  
ATOM   1651  CB  SER C  83     -22.499   1.421   4.823  1.00 59.18           C  
ATOM   1652  O   SER C  83     -24.488   2.711   6.632  1.00 59.18           O  
ATOM   1653  OG  SER C  83     -22.175   0.785   3.599  1.00 59.18           O  
ATOM   1654  N   GLY C  84     -23.238   4.414   6.258  1.00 52.65           N  
ATOM   1655  CA  GLY C  84     -23.789   5.055   7.442  1.00 52.65           C  
ATOM   1656  C   GLY C  84     -25.132   5.713   7.193  1.00 52.65           C  
ATOM   1657  O   GLY C  84     -25.554   5.861   6.044  1.00 52.65           O  
ATOM   1658  N   PRO C  85     -26.150   5.538   8.222  1.00 46.69           N  
ATOM   1659  CA  PRO C  85     -27.460   6.162   8.015  1.00 46.69           C  
ATOM   1660  C   PRO C  85     -27.364   7.515   7.313  1.00 46.69           C  
ATOM   1661  CB  PRO C  85     -28.004   6.321   9.436  1.00 46.69           C  
ATOM   1662  O   PRO C  85     -26.420   8.273   7.551  1.00 46.69           O  
ATOM   1663  CG  PRO C  85     -26.943   5.746  10.318  1.00 46.69           C  
ATOM   1664  CD  PRO C  85     -25.798   5.298   9.457  1.00 46.69           C  
ATOM   1665  N   GLY C  86     -27.624   7.464   6.071  1.00 45.87           N  
ATOM   1666  CA  GLY C  86     -27.859   8.721   5.380  1.00 45.87           C  
ATOM   1667  C   GLY C  86     -28.499   9.777   6.262  1.00 45.87           C  
ATOM   1668  O   GLY C  86     -29.656   9.639   6.664  1.00 45.87           O  
ATOM   1669  N   SER C  87     -28.078   9.939   7.501  1.00 45.89           N  
ATOM   1670  CA  SER C  87     -28.769  11.080   8.091  1.00 45.89           C  
ATOM   1671  C   SER C  87     -28.954  12.201   7.074  1.00 45.89           C  
ATOM   1672  CB  SER C  87     -28.000  11.604   9.305  1.00 45.89           C  
ATOM   1673  O   SER C  87     -28.000  12.604   6.405  1.00 45.89           O  
ATOM   1674  OG  SER C  87     -27.885  10.600  10.299  1.00 45.89           O  
ATOM   1675  N   GLY C  88     -30.082  12.100   6.372  1.00 40.82           N  
ATOM   1676  CA  GLY C  88     -30.618  13.173   5.550  1.00 40.82           C  
ATOM   1677  C   GLY C  88     -30.385  14.551   6.139  1.00 40.82           C  
ATOM   1678  O   GLY C  88     -30.261  14.698   7.357  1.00 40.82           O  
ATOM   1679  N   PRO C  89     -29.488  15.297   5.615  1.00 43.28           N  
ATOM   1680  CA  PRO C  89     -29.428  16.678   6.099  1.00 43.28           C  
ATOM   1681  C   PRO C  89     -30.805  17.251   6.422  1.00 43.28           C  
ATOM   1682  CB  PRO C  89     -28.781  17.432   4.934  1.00 43.28           C  
ATOM   1683  O   PRO C  89     -31.706  17.215   5.579  1.00 43.28           O  
ATOM   1684  CG  PRO C  89     -28.555  16.392   3.885  1.00 43.28           C  
ATOM   1685  CD  PRO C  89     -29.135  15.093   4.367  1.00 43.28           C  
ATOM   1686  N   GLY C  90     -31.523  16.770   7.497  1.00 38.96           N  
ATOM   1687  CA  GLY C  90     -32.722  17.558   7.730  1.00 38.96           C  
ATOM   1688  C   GLY C  90     -32.497  19.049   7.564  1.00 38.96           C  
ATOM   1689  O   GLY C  90     -31.398  19.548   7.812  1.00 38.96           O  
ATOM   1690  N   PRO C  91     -33.117  19.566   6.495  1.00 40.48           N  
ATOM   1691  CA  PRO C  91     -33.049  21.001   6.205  1.00 40.48           C  
ATOM   1692  C   PRO C  91     -33.253  21.864   7.448  1.00 40.48           C  
ATOM   1693  CB  PRO C  91     -34.186  21.211   5.201  1.00 40.48           C  
ATOM   1694  O   PRO C  91     -34.258  21.718   8.148  1.00 40.48           O  
ATOM   1695  CG  PRO C  91     -34.816  19.865   5.050  1.00 40.48           C  
ATOM   1696  CD  PRO C  91     -34.208  18.937   6.062  1.00 40.48           C  
ATOM   1697  N   ALA C  92     -32.397  21.936   8.374  1.00 38.86           N  
ATOM   1698  CA  ALA C  92     -32.812  22.874   9.414  1.00 38.86           C  
ATOM   1699  C   ALA C  92     -33.459  24.116   8.807  1.00 38.86           C  
ATOM   1700  CB  ALA C  92     -31.619  23.269  10.281  1.00 38.86           C  
ATOM   1701  O   ALA C  92     -32.964  24.659   7.816  1.00 38.86           O  
ATOM   1702  N   PRO C  93     -34.807  24.257   8.989  1.00 35.45           N  
ATOM   1703  CA  PRO C  93     -35.530  25.440   8.515  1.00 35.45           C  
ATOM   1704  C   PRO C  93     -34.821  26.746   8.868  1.00 35.45           C  
ATOM   1705  CB  PRO C  93     -36.878  25.340   9.233  1.00 35.45           C  
ATOM   1706  O   PRO C  93     -34.247  26.867   9.953  1.00 35.45           O  
ATOM   1707  CG  PRO C  93     -36.748  24.150  10.127  1.00 35.45           C  
ATOM   1708  CD  PRO C  93     -35.354  23.606   9.996  1.00 35.45           C  
ATOM   1709  N   ALA C  94     -34.323  27.483   7.928  1.00 35.97           N  
ATOM   1710  CA  ALA C  94     -33.755  28.828   7.942  1.00 35.97           C  
ATOM   1711  C   ALA C  94     -34.636  29.788   8.735  1.00 35.97           C  
ATOM   1712  CB  ALA C  94     -33.565  29.340   6.516  1.00 35.97           C  
ATOM   1713  O   ALA C  94     -35.865  29.682   8.705  1.00 35.97           O  
ATOM   1714  N   LEU C  95     -34.205  30.283   9.880  1.00 31.61           N  
ATOM   1715  CA  LEU C  95     -34.755  31.412  10.624  1.00 31.61           C  
ATOM   1716  C   LEU C  95     -35.294  32.477   9.675  1.00 31.61           C  
ATOM   1717  CB  LEU C  95     -33.690  32.019  11.541  1.00 31.61           C  
ATOM   1718  O   LEU C  95     -34.689  32.753   8.636  1.00 31.61           O  
ATOM   1719  CG  LEU C  95     -33.266  31.172  12.742  1.00 31.61           C  
ATOM   1720  CD1 LEU C  95     -32.179  31.887  13.537  1.00 31.61           C  
ATOM   1721  CD2 LEU C  95     -34.467  30.862  13.628  1.00 31.61           C  
ATOM   1722  N   ALA C  96     -36.543  32.908   9.988  1.00 31.70           N  
ATOM   1723  CA  ALA C  96     -37.512  33.701   9.237  1.00 31.70           C  
ATOM   1724  C   ALA C  96     -36.976  35.102   8.957  1.00 31.70           C  
ATOM   1725  CB  ALA C  96     -38.835  33.782   9.995  1.00 31.70           C  
ATOM   1726  O   ALA C  96     -36.995  35.564   7.814  1.00 31.70           O  
ATOM   1727  N   PRO C  97     -37.401  36.095   9.966  1.00 29.09           N  
ATOM   1728  CA  PRO C  97     -38.192  37.274   9.604  1.00 29.09           C  
ATOM   1729  C   PRO C  97     -37.348  38.381   8.978  1.00 29.09           C  
ATOM   1730  CB  PRO C  97     -38.782  37.727  10.942  1.00 29.09           C  
ATOM   1731  O   PRO C  97     -36.135  38.438   9.198  1.00 29.09           O  
ATOM   1732  CG  PRO C  97     -38.159  36.825  11.959  1.00 29.09           C  
ATOM   1733  CD  PRO C  97     -37.205  35.902  11.257  1.00 29.09           C  
ATOM   1734  N   GLU C  98     -38.102  39.197   8.206  1.00 34.33           N  
ATOM   1735  CA  GLU C  98     -37.875  40.224   7.193  1.00 34.33           C  
ATOM   1736  C   GLU C  98     -37.423  41.535   7.829  1.00 34.33           C  
ATOM   1737  CB  GLU C  98     -39.142  40.450   6.363  1.00 34.33           C  
ATOM   1738  O   GLU C  98     -37.353  42.566   7.155  1.00 34.33           O  
ATOM   1739  CG  GLU C  98     -39.489  39.289   5.443  1.00 34.33           C  
ATOM   1740  CD  GLU C  98     -39.572  39.689   3.978  1.00 34.33           C  
ATOM   1741  OE1 GLU C  98     -38.699  39.272   3.185  1.00 34.33           O  
ATOM   1742  OE2 GLU C  98     -40.519  40.426   3.622  1.00 34.33           O  
ATOM   1743  N   PRO C  99     -37.259  41.686   9.145  1.00 29.65           N  
ATOM   1744  CA  PRO C  99     -37.889  42.999   9.299  1.00 29.65           C  
ATOM   1745  C   PRO C  99     -37.308  44.047   8.353  1.00 29.65           C  
ATOM   1746  CB  PRO C  99     -37.599  43.361  10.758  1.00 29.65           C  
ATOM   1747  O   PRO C  99     -36.167  43.913   7.903  1.00 29.65           O  
ATOM   1748  CG  PRO C  99     -36.688  42.281  11.245  1.00 29.65           C  
ATOM   1749  CD  PRO C  99     -36.402  41.347  10.105  1.00 29.65           C  
ATOM   1750  N   SER C 100     -38.182  45.148   8.263  1.00 28.98           N  
ATOM   1751  CA  SER C 100     -38.376  46.230   7.304  1.00 28.98           C  
ATOM   1752  C   SER C 100     -37.178  47.174   7.286  1.00 28.98           C  
ATOM   1753  CB  SER C 100     -39.648  47.014   7.631  1.00 28.98           C  
ATOM   1754  O   SER C 100     -36.660  47.507   6.218  1.00 28.98           O  
ATOM   1755  OG  SER C 100     -40.799  46.303   7.209  1.00 28.98           O  
ATOM   1756  N   ALA C 101     -37.185  48.059   8.366  1.00 27.73           N  
ATOM   1757  CA  ALA C 101     -37.473  49.438   7.978  1.00 27.73           C  
ATOM   1758  C   ALA C 101     -36.225  50.127   7.435  1.00 27.73           C  
ATOM   1759  CB  ALA C 101     -38.035  50.218   9.164  1.00 27.73           C  
ATOM   1760  O   ALA C 101     -36.255  50.715   6.351  1.00 27.73           O  
ATOM   1761  N   PRO C 102     -35.748  51.043   8.372  1.00 29.55           N  
ATOM   1762  CA  PRO C 102     -35.779  52.485   8.112  1.00 29.55           C  
ATOM   1763  C   PRO C 102     -34.600  52.958   7.266  1.00 29.55           C  
ATOM   1764  CB  PRO C 102     -35.725  53.096   9.515  1.00 29.55           C  
ATOM   1765  O   PRO C 102     -33.596  52.251   7.150  1.00 29.55           O  
ATOM   1766  CG  PRO C 102     -35.460  51.941  10.425  1.00 29.55           C  
ATOM   1767  CD  PRO C 102     -35.290  50.705   9.590  1.00 29.55           C  
ATOM   1768  N   SER C 103     -34.595  54.274   7.223  1.00 29.06           N  
ATOM   1769  CA  SER C 103     -34.330  55.351   6.274  1.00 29.06           C  
ATOM   1770  C   SER C 103     -32.837  55.642   6.170  1.00 29.06           C  
ATOM   1771  CB  SER C 103     -35.078  56.621   6.681  1.00 29.06           C  
ATOM   1772  O   SER C 103     -32.309  55.824   5.071  1.00 29.06           O  
ATOM   1773  OG  SER C 103     -36.463  56.498   6.407  1.00 29.06           O  
ATOM   1774  N   ALA C 104     -32.371  56.261   7.302  1.00 28.14           N  
ATOM   1775  CA  ALA C 104     -32.006  57.654   7.058  1.00 28.14           C  
ATOM   1776  C   ALA C 104     -30.676  57.750   6.316  1.00 28.14           C  
ATOM   1777  CB  ALA C 104     -31.935  58.423   8.374  1.00 28.14           C  
ATOM   1778  O   ALA C 104     -29.979  56.747   6.145  1.00 28.14           O  
ATOM   1779  N   LEU C 105     -29.828  58.516   7.019  1.00 24.95           N  
ATOM   1780  CA  LEU C 105     -29.313  59.829   6.646  1.00 24.95           C  
ATOM   1781  C   LEU C 105     -28.027  59.699   5.837  1.00 24.95           C  
ATOM   1782  CB  LEU C 105     -29.062  60.681   7.893  1.00 24.95           C  
ATOM   1783  O   LEU C 105     -27.409  58.632   5.813  1.00 24.95           O  
ATOM   1784  CG  LEU C 105     -30.276  61.411   8.471  1.00 24.95           C  
ATOM   1785  CD1 LEU C 105     -29.900  62.119   9.768  1.00 24.95           C  
ATOM   1786  CD2 LEU C 105     -30.837  62.402   7.457  1.00 24.95           C  
ATOM   1787  N   PRO C 106     -27.168  60.732   6.205  1.00 29.14           N  
ATOM   1788  CA  PRO C 106     -26.662  61.842   5.395  1.00 29.14           C  
ATOM   1789  C   PRO C 106     -25.369  61.495   4.661  1.00 29.14           C  
ATOM   1790  CB  PRO C 106     -26.425  62.950   6.424  1.00 29.14           C  
ATOM   1791  O   PRO C 106     -24.781  60.438   4.904  1.00 29.14           O  
ATOM   1792  CG  PRO C 106     -26.666  62.300   7.748  1.00 29.14           C  
ATOM   1793  CD  PRO C 106     -27.016  60.858   7.515  1.00 29.14           C  
ATOM   1794  N   SER C 107     -24.429  62.375   5.005  1.00 28.00           N  
ATOM   1795  CA  SER C 107     -23.707  63.331   4.172  1.00 28.00           C  
ATOM   1796  C   SER C 107     -22.413  62.729   3.635  1.00 28.00           C  
ATOM   1797  CB  SER C 107     -23.397  64.603   4.962  1.00 28.00           C  
ATOM   1798  O   SER C 107     -21.944  61.704   4.135  1.00 28.00           O  
ATOM   1799  OG  SER C 107     -24.592  65.223   5.406  1.00 28.00           O  
ATOM   1800  N   VAL C 108     -21.723  63.710   3.103  1.00 24.83           N  
ATOM   1801  CA  VAL C 108     -20.910  63.810   1.895  1.00 24.83           C  
ATOM   1802  C   VAL C 108     -19.491  63.324   2.185  1.00 24.83           C  
ATOM   1803  CB  VAL C 108     -20.877  65.255   1.351  1.00 24.83           C  
ATOM   1804  O   VAL C 108     -18.895  62.611   1.375  1.00 24.83           O  
ATOM   1805  CG1 VAL C 108     -20.674  65.258  -0.163  1.00 24.83           C  
ATOM   1806  CG2 VAL C 108     -22.162  65.994   1.722  1.00 24.83           C  
ATOM   1807  N   PRO C 109     -18.931  63.902   3.308  1.00 28.49           N  
ATOM   1808  CA  PRO C 109     -17.942  64.824   2.744  1.00 28.49           C  
ATOM   1809  C   PRO C 109     -16.767  64.100   2.088  1.00 28.49           C  
ATOM   1810  CB  PRO C 109     -17.477  65.629   3.959  1.00 28.49           C  
ATOM   1811  O   PRO C 109     -16.611  62.889   2.259  1.00 28.49           O  
ATOM   1812  CG  PRO C 109     -17.838  64.785   5.138  1.00 28.49           C  
ATOM   1813  CD  PRO C 109     -18.695  63.646   4.665  1.00 28.49           C  
ATOM   1814  N   GLU C 110     -15.684  64.626   2.542  1.00 28.21           N  
ATOM   1815  CA  GLU C 110     -14.670  65.386   1.817  1.00 28.21           C  
ATOM   1816  C   GLU C 110     -13.552  64.477   1.316  1.00 28.21           C  
ATOM   1817  CB  GLU C 110     -14.092  66.492   2.704  1.00 28.21           C  
ATOM   1818  O   GLU C 110     -13.399  63.351   1.793  1.00 28.21           O  
ATOM   1819  CG  GLU C 110     -14.866  67.800   2.640  1.00 28.21           C  
ATOM   1820  CD  GLU C 110     -14.210  68.843   1.749  1.00 28.21           C  
ATOM   1821  OE1 GLU C 110     -14.803  69.215   0.712  1.00 28.21           O  
ATOM   1822  OE2 GLU C 110     -13.092  69.290   2.091  1.00 28.21           O  
ATOM   1823  N   PRO C 111     -12.462  65.167   0.994  1.00 27.12           N  
ATOM   1824  CA  PRO C 111     -11.457  65.200  -0.071  1.00 27.12           C  
ATOM   1825  C   PRO C 111     -10.355  64.162   0.125  1.00 27.12           C  
ATOM   1826  CB  PRO C 111     -10.892  66.620   0.021  1.00 27.12           C  
ATOM   1827  O   PRO C 111     -10.176  63.647   1.232  1.00 27.12           O  
ATOM   1828  CG  PRO C 111     -11.430  67.162   1.306  1.00 27.12           C  
ATOM   1829  CD  PRO C 111     -12.271  66.102   1.956  1.00 27.12           C  
ATOM   1830  N   SER C 112      -9.534  64.149  -0.852  1.00 26.95           N  
ATOM   1831  CA  SER C 112      -8.642  63.286  -1.619  1.00 26.95           C  
ATOM   1832  C   SER C 112      -7.298  63.118  -0.918  1.00 26.95           C  
ATOM   1833  CB  SER C 112      -8.427  63.850  -3.024  1.00 26.95           C  
ATOM   1834  O   SER C 112      -6.494  62.266  -1.302  1.00 26.95           O  
ATOM   1835  OG  SER C 112      -9.549  63.586  -3.849  1.00 26.95           O  
ATOM   1836  N   ALA C 113      -6.982  64.046   0.070  1.00 27.10           N  
ATOM   1837  CA  ALA C 113      -5.724  64.592  -0.432  1.00 27.10           C  
ATOM   1838  C   ALA C 113      -4.629  63.531  -0.439  1.00 27.10           C  
ATOM   1839  CB  ALA C 113      -5.293  65.793   0.408  1.00 27.10           C  
ATOM   1840  O   ALA C 113      -4.724  62.527   0.271  1.00 27.10           O  
ATOM   1841  N   PRO C 114      -3.550  63.941  -1.162  1.00 26.77           N  
ATOM   1842  CA  PRO C 114      -2.429  63.440  -1.960  1.00 26.77           C  
ATOM   1843  C   PRO C 114      -1.269  62.943  -1.100  1.00 26.77           C  
ATOM   1844  CB  PRO C 114      -2.012  64.659  -2.787  1.00 26.77           C  
ATOM   1845  O   PRO C 114      -0.699  63.711  -0.321  1.00 26.77           O  
ATOM   1846  CG  PRO C 114      -2.721  65.811  -2.153  1.00 26.77           C  
ATOM   1847  CD  PRO C 114      -3.490  65.304  -0.967  1.00 26.77           C  
ATOM   1848  N   CYS C 115      -1.547  61.995  -0.235  1.00 31.26           N  
ATOM   1849  CA  CYS C 115      -0.414  61.755   0.652  1.00 31.26           C  
ATOM   1850  C   CYS C 115       0.892  61.713  -0.131  1.00 31.26           C  
ATOM   1851  CB  CYS C 115      -0.602  60.446   1.419  1.00 31.26           C  
ATOM   1852  O   CYS C 115       0.976  61.061  -1.173  1.00 31.26           O  
ATOM   1853  SG  CYS C 115      -1.996  60.468   2.567  1.00 31.26           S  
ATOM   1854  N   ALA C 116       1.660  62.756   0.005  1.00 24.54           N  
ATOM   1855  CA  ALA C 116       2.853  63.110  -0.759  1.00 24.54           C  
ATOM   1856  C   ALA C 116       3.858  61.962  -0.770  1.00 24.54           C  
ATOM   1857  CB  ALA C 116       3.497  64.371  -0.187  1.00 24.54           C  
ATOM   1858  O   ALA C 116       3.761  61.035   0.038  1.00 24.54           O  
ATOM   1859  N   PRO C 117       5.176  62.394  -1.032  1.00 24.37           N  
ATOM   1860  CA  PRO C 117       6.223  62.011  -1.982  1.00 24.37           C  
ATOM   1861  C   PRO C 117       7.151  60.930  -1.433  1.00 24.37           C  
ATOM   1862  CB  PRO C 117       6.984  63.319  -2.213  1.00 24.37           C  
ATOM   1863  O   PRO C 117       7.935  60.345  -2.185  1.00 24.37           O  
ATOM   1864  CG  PRO C 117       6.654  64.167  -1.028  1.00 24.37           C  
ATOM   1865  CD  PRO C 117       5.507  63.535  -0.293  1.00 24.37           C  
ATOM   1866  N   GLU C 118       7.312  60.677  -0.118  1.00 31.99           N  
ATOM   1867  CA  GLU C 118       8.739  60.899   0.094  1.00 31.99           C  
ATOM   1868  C   GLU C 118       9.576  59.897  -0.697  1.00 31.99           C  
ATOM   1869  CB  GLU C 118       9.082  60.810   1.584  1.00 31.99           C  
ATOM   1870  O   GLU C 118       9.199  58.731  -0.827  1.00 31.99           O  
ATOM   1871  CG  GLU C 118       8.554  61.977   2.406  1.00 31.99           C  
ATOM   1872  CD  GLU C 118       9.442  63.210   2.337  1.00 31.99           C  
ATOM   1873  OE1 GLU C 118       8.979  64.263   1.843  1.00 31.99           O  
ATOM   1874  OE2 GLU C 118      10.609  63.121   2.778  1.00 31.99           O  
ATOM   1875  N   PRO C 119      10.701  60.335  -1.327  1.00 27.14           N  
ATOM   1876  CA  PRO C 119      11.592  59.848  -2.383  1.00 27.14           C  
ATOM   1877  C   PRO C 119      12.307  58.554  -2.001  1.00 27.14           C  
ATOM   1878  CB  PRO C 119      12.592  60.994  -2.556  1.00 27.14           C  
ATOM   1879  O   PRO C 119      12.398  58.221  -0.816  1.00 27.14           O  
ATOM   1880  CG  PRO C 119      12.286  61.940  -1.441  1.00 27.14           C  
ATOM   1881  CD  PRO C 119      11.122  61.399  -0.662  1.00 27.14           C  
ATOM   1882  N   TRP C 120      12.743  57.834  -3.045  1.00 31.52           N  
ATOM   1883  CA  TRP C 120      13.148  56.457  -3.309  1.00 31.52           C  
ATOM   1884  C   TRP C 120      14.569  56.204  -2.818  1.00 31.52           C  
ATOM   1885  CB  TRP C 120      13.047  56.144  -4.804  1.00 31.52           C  
ATOM   1886  O   TRP C 120      15.210  55.233  -3.227  1.00 31.52           O  
ATOM   1887  CG  TRP C 120      11.649  56.186  -5.343  1.00 31.52           C  
ATOM   1888  CD1 TRP C 120      10.502  55.838  -4.686  1.00 31.52           C  
ATOM   1889  CD2 TRP C 120      11.251  56.598  -6.655  1.00 31.52           C  
ATOM   1890  CE2 TRP C 120       9.846  56.474  -6.724  1.00 31.52           C  
ATOM   1891  CE3 TRP C 120      11.948  57.060  -7.779  1.00 31.52           C  
ATOM   1892  NE1 TRP C 120       9.414  56.009  -5.511  1.00 31.52           N  
ATOM   1893  CH2 TRP C 120       9.829  57.246  -8.961  1.00 31.52           C  
ATOM   1894  CZ2 TRP C 120       9.124  56.796  -7.875  1.00 31.52           C  
ATOM   1895  CZ3 TRP C 120      11.227  57.381  -8.924  1.00 31.52           C  
ATOM   1896  N   PRO C 121      15.046  56.658  -1.710  1.00 31.82           N  
ATOM   1897  CA  PRO C 121      16.486  56.745  -1.961  1.00 31.82           C  
ATOM   1898  C   PRO C 121      17.038  55.507  -2.665  1.00 31.82           C  
ATOM   1899  CB  PRO C 121      17.081  56.887  -0.558  1.00 31.82           C  
ATOM   1900  O   PRO C 121      16.399  54.452  -2.657  1.00 31.82           O  
ATOM   1901  CG  PRO C 121      15.986  56.460   0.366  1.00 31.82           C  
ATOM   1902  CD  PRO C 121      14.749  56.206  -0.446  1.00 31.82           C  
ATOM   1903  N   ALA C 122      18.235  55.548  -3.422  1.00 28.21           N  
ATOM   1904  CA  ALA C 122      18.941  54.880  -4.512  1.00 28.21           C  
ATOM   1905  C   ALA C 122      19.199  53.413  -4.181  1.00 28.21           C  
ATOM   1906  CB  ALA C 122      20.257  55.595  -4.810  1.00 28.21           C  
ATOM   1907  O   ALA C 122      18.892  52.956  -3.078  1.00 28.21           O  
ATOM   1908  N   GLY C 123      20.450  52.918  -4.325  1.00 31.15           N  
ATOM   1909  CA  GLY C 123      21.155  51.928  -5.122  1.00 31.15           C  
ATOM   1910  C   GLY C 123      21.299  50.590  -4.421  1.00 31.15           C  
ATOM   1911  O   GLY C 123      22.142  49.773  -4.797  1.00 31.15           O  
ATOM   1912  N   GLU C 124      20.593  50.280  -3.332  1.00 37.90           N  
ATOM   1913  CA  GLU C 124      21.298  49.253  -2.572  1.00 37.90           C  
ATOM   1914  C   GLU C 124      21.294  47.918  -3.311  1.00 37.90           C  
ATOM   1915  CB  GLU C 124      20.674  49.087  -1.184  1.00 37.90           C  
ATOM   1916  O   GLU C 124      20.261  47.498  -3.838  1.00 37.90           O  
ATOM   1917  CG  GLU C 124      21.694  48.974  -0.060  1.00 37.90           C  
ATOM   1918  CD  GLU C 124      21.447  49.954   1.076  1.00 37.90           C  
ATOM   1919  OE1 GLU C 124      21.186  49.509   2.216  1.00 37.90           O  
ATOM   1920  OE2 GLU C 124      21.514  51.178   0.823  1.00 37.90           O  
ATOM   1921  N   GLU C 125      22.461  47.414  -3.744  1.00 38.25           N  
ATOM   1922  CA  GLU C 125      22.816  46.252  -4.553  1.00 38.25           C  
ATOM   1923  C   GLU C 125      22.210  44.974  -3.979  1.00 38.25           C  
ATOM   1924  CB  GLU C 125      24.337  46.113  -4.655  1.00 38.25           C  
ATOM   1925  O   GLU C 125      22.297  44.726  -2.775  1.00 38.25           O  
ATOM   1926  CG  GLU C 125      24.991  47.152  -5.554  1.00 38.25           C  
ATOM   1927  CD  GLU C 125      26.392  46.765  -5.999  1.00 38.25           C  
ATOM   1928  OE1 GLU C 125      26.603  46.539  -7.213  1.00 38.25           O  
ATOM   1929  OE2 GLU C 125      27.286  46.686  -5.127  1.00 38.25           O  
ATOM   1930  N   PRO C 126      21.178  44.358  -4.629  1.00 40.85           N  
ATOM   1931  CA  PRO C 126      20.428  43.206  -4.126  1.00 40.85           C  
ATOM   1932  C   PRO C 126      21.317  41.994  -3.856  1.00 40.85           C  
ATOM   1933  CB  PRO C 126      19.433  42.913  -5.253  1.00 40.85           C  
ATOM   1934  O   PRO C 126      22.280  41.756  -4.589  1.00 40.85           O  
ATOM   1935  CG  PRO C 126      19.980  43.636  -6.441  1.00 40.85           C  
ATOM   1936  CD  PRO C 126      21.064  44.566  -5.977  1.00 40.85           C  
ATOM   1937  N   VAL C 127      21.562  41.642  -2.581  1.00 39.96           N  
ATOM   1938  CA  VAL C 127      22.365  40.520  -2.107  1.00 39.96           C  
ATOM   1939  C   VAL C 127      21.778  39.209  -2.623  1.00 39.96           C  
ATOM   1940  CB  VAL C 127      22.449  40.495  -0.564  1.00 39.96           C  
ATOM   1941  O   VAL C 127      20.564  38.997  -2.560  1.00 39.96           O  
ATOM   1942  CG1 VAL C 127      23.860  40.848  -0.095  1.00 39.96           C  
ATOM   1943  CG2 VAL C 127      21.426  41.454   0.041  1.00 39.96           C  
ATOM   1944  N   ARG C 128      22.276  38.614  -3.690  1.00 38.69           N  
ATOM   1945  CA  ARG C 128      21.883  37.418  -4.427  1.00 38.69           C  
ATOM   1946  C   ARG C 128      21.912  36.187  -3.528  1.00 38.69           C  
ATOM   1947  CB  ARG C 128      22.797  37.206  -5.636  1.00 38.69           C  
ATOM   1948  O   ARG C 128      22.769  36.073  -2.650  1.00 38.69           O  
ATOM   1949  CG  ARG C 128      22.711  38.313  -6.675  1.00 38.69           C  
ATOM   1950  CD  ARG C 128      22.845  37.770  -8.091  1.00 38.69           C  
ATOM   1951  NE  ARG C 128      22.598  38.805  -9.091  1.00 38.69           N  
ATOM   1952  NH1 ARG C 128      23.498  37.610 -10.851  1.00 38.69           N  
ATOM   1953  NH2 ARG C 128      22.643  39.707 -11.202  1.00 38.69           N  
ATOM   1954  CZ  ARG C 128      22.914  38.705 -10.379  1.00 38.69           C  
ATOM   1955  N   CYS C 129      20.847  35.579  -3.233  1.00 41.66           N  
ATOM   1956  CA  CYS C 129      20.803  34.346  -2.454  1.00 41.66           C  
ATOM   1957  C   CYS C 129      21.600  33.241  -3.138  1.00 41.66           C  
ATOM   1958  CB  CYS C 129      19.358  33.892  -2.249  1.00 41.66           C  
ATOM   1959  O   CYS C 129      21.482  33.043  -4.348  1.00 41.66           O  
ATOM   1960  SG  CYS C 129      19.203  32.355  -1.315  1.00 41.66           S  
ATOM   1961  N   ASP C 130      22.775  32.828  -2.729  1.00 39.02           N  
ATOM   1962  CA  ASP C 130      23.777  31.915  -3.272  1.00 39.02           C  
ATOM   1963  C   ASP C 130      23.172  30.542  -3.556  1.00 39.02           C  
ATOM   1964  CB  ASP C 130      24.959  31.781  -2.310  1.00 39.02           C  
ATOM   1965  O   ASP C 130      23.812  29.693  -4.180  1.00 39.02           O  
ATOM   1966  CG  ASP C 130      25.884  32.985  -2.336  1.00 39.02           C  
ATOM   1967  OD1 ASP C 130      26.488  33.268  -3.393  1.00 39.02           O  
ATOM   1968  OD2 ASP C 130      26.013  33.655  -1.288  1.00 39.02           O  
ATOM   1969  N   ALA C 131      22.089  30.133  -2.958  1.00 43.93           N  
ATOM   1970  CA  ALA C 131      21.640  28.745  -3.028  1.00 43.93           C  
ATOM   1971  C   ALA C 131      20.790  28.506  -4.273  1.00 43.93           C  
ATOM   1972  CB  ALA C 131      20.854  28.377  -1.772  1.00 43.93           C  
ATOM   1973  O   ALA C 131      20.430  27.366  -4.576  1.00 43.93           O  
ATOM   1974  N   CYS C 132      20.106  29.403  -4.866  1.00 41.75           N  
ATOM   1975  CA  CYS C 132      19.213  29.167  -5.994  1.00 41.75           C  
ATOM   1976  C   CYS C 132      19.997  29.053  -7.296  1.00 41.75           C  
ATOM   1977  CB  CYS C 132      18.181  30.289  -6.105  1.00 41.75           C  
ATOM   1978  O   CYS C 132      21.015  29.725  -7.473  1.00 41.75           O  
ATOM   1979  SG  CYS C 132      16.931  30.260  -4.802  1.00 41.75           S  
ATOM   1980  N   PRO C 133      19.894  27.976  -7.990  1.00 41.08           N  
ATOM   1981  CA  PRO C 133      20.568  27.925  -9.289  1.00 41.08           C  
ATOM   1982  C   PRO C 133      20.388  29.208 -10.098  1.00 41.08           C  
ATOM   1983  CB  PRO C 133      19.896  26.740  -9.989  1.00 41.08           C  
ATOM   1984  O   PRO C 133      19.503  30.012  -9.797  1.00 41.08           O  
ATOM   1985  CG  PRO C 133      18.709  26.419  -9.140  1.00 41.08           C  
ATOM   1986  CD  PRO C 133      18.775  27.251  -7.892  1.00 41.08           C  
ATOM   1987  N   GLU C 134      21.311  29.714 -10.967  1.00 40.41           N  
ATOM   1988  CA  GLU C 134      21.496  30.947 -11.727  1.00 40.41           C  
ATOM   1989  C   GLU C 134      20.189  31.400 -12.371  1.00 40.41           C  
ATOM   1990  CB  GLU C 134      22.574  30.762 -12.799  1.00 40.41           C  
ATOM   1991  O   GLU C 134      19.865  32.590 -12.359  1.00 40.41           O  
ATOM   1992  CG  GLU C 134      23.975  31.128 -12.331  1.00 40.41           C  
ATOM   1993  CD  GLU C 134      25.030  30.966 -13.414  1.00 40.41           C  
ATOM   1994  OE1 GLU C 134      26.000  31.757 -13.440  1.00 40.41           O  
ATOM   1995  OE2 GLU C 134      24.886  30.040 -14.243  1.00 40.41           O  
ATOM   1996  N   GLY C 135      19.604  30.693 -13.238  1.00 39.86           N  
ATOM   1997  CA  GLY C 135      18.544  31.235 -14.073  1.00 39.86           C  
ATOM   1998  C   GLY C 135      17.325  31.670 -13.282  1.00 39.86           C  
ATOM   1999  O   GLY C 135      16.475  32.402 -13.794  1.00 39.86           O  
ATOM   2000  N   ALA C 136      16.952  30.896 -12.275  1.00 37.82           N  
ATOM   2001  CA  ALA C 136      15.649  31.025 -11.628  1.00 37.82           C  
ATOM   2002  C   ALA C 136      15.677  32.106 -10.551  1.00 37.82           C  
ATOM   2003  CB  ALA C 136      15.219  29.690 -11.026  1.00 37.82           C  
ATOM   2004  O   ALA C 136      14.786  32.166  -9.700  1.00 37.82           O  
ATOM   2005  N   ALA C 137      16.674  33.030 -10.602  1.00 39.16           N  
ATOM   2006  CA  ALA C 137      16.856  33.874  -9.424  1.00 39.16           C  
ATOM   2007  C   ALA C 137      15.710  34.872  -9.282  1.00 39.16           C  
ATOM   2008  CB  ALA C 137      18.192  34.610  -9.498  1.00 39.16           C  
ATOM   2009  O   ALA C 137      15.544  35.759 -10.122  1.00 39.16           O  
ATOM   2010  N   LEU C 138      14.551  34.395  -9.001  1.00 33.68           N  
ATOM   2011  CA  LEU C 138      13.449  35.333  -8.820  1.00 33.68           C  
ATOM   2012  C   LEU C 138      13.688  36.225  -7.606  1.00 33.68           C  
ATOM   2013  CB  LEU C 138      12.125  34.581  -8.662  1.00 33.68           C  
ATOM   2014  O   LEU C 138      14.460  35.870  -6.712  1.00 33.68           O  
ATOM   2015  CG  LEU C 138      11.519  33.998  -9.940  1.00 33.68           C  
ATOM   2016  CD1 LEU C 138      10.401  33.019  -9.598  1.00 33.68           C  
ATOM   2017  CD2 LEU C 138      11.003  35.113 -10.843  1.00 33.68           C  
ATOM   2018  N   PRO C 139      13.525  37.504  -7.648  1.00 37.90           N  
ATOM   2019  CA  PRO C 139      13.645  38.368  -6.472  1.00 37.90           C  
ATOM   2020  C   PRO C 139      13.085  37.723  -5.206  1.00 37.90           C  
ATOM   2021  CB  PRO C 139      12.831  39.605  -6.859  1.00 37.90           C  
ATOM   2022  O   PRO C 139      12.229  36.838  -5.286  1.00 37.90           O  
ATOM   2023  CG  PRO C 139      12.256  39.280  -8.200  1.00 37.90           C  
ATOM   2024  CD  PRO C 139      12.699  37.898  -8.587  1.00 37.90           C  
ATOM   2025  N   ALA C 140      13.944  37.664  -4.125  1.00 36.48           N  
ATOM   2026  CA  ALA C 140      13.643  36.965  -2.879  1.00 36.48           C  
ATOM   2027  C   ALA C 140      12.250  37.324  -2.371  1.00 36.48           C  
ATOM   2028  CB  ALA C 140      14.693  37.290  -1.819  1.00 36.48           C  
ATOM   2029  O   ALA C 140      12.023  38.442  -1.901  1.00 36.48           O  
ATOM   2030  N   ALA C 141      11.185  37.175  -3.019  1.00 32.67           N  
ATOM   2031  CA  ALA C 141       9.948  37.500  -2.313  1.00 32.67           C  
ATOM   2032  C   ALA C 141       9.856  36.743  -0.992  1.00 32.67           C  
ATOM   2033  CB  ALA C 141       8.738  37.186  -3.189  1.00 32.67           C  
ATOM   2034  O   ALA C 141      10.640  35.825  -0.739  1.00 32.67           O  
ATOM   2035  N   LEU C 142       8.917  36.758  -0.081  1.00 34.69           N  
ATOM   2036  CA  LEU C 142       8.751  36.240   1.272  1.00 34.69           C  
ATOM   2037  C   LEU C 142       9.063  34.748   1.325  1.00 34.69           C  
ATOM   2038  CB  LEU C 142       7.327  36.494   1.773  1.00 34.69           C  
ATOM   2039  O   LEU C 142       9.435  34.224   2.377  1.00 34.69           O  
ATOM   2040  CG  LEU C 142       7.120  37.752   2.617  1.00 34.69           C  
ATOM   2041  CD1 LEU C 142       5.758  38.371   2.321  1.00 34.69           C  
ATOM   2042  CD2 LEU C 142       7.254  37.429   4.101  1.00 34.69           C  
ATOM   2043  N   SER C 143       8.617  33.882   0.397  1.00 32.21           N  
ATOM   2044  CA  SER C 143       7.887  32.675   0.774  1.00 32.21           C  
ATOM   2045  C   SER C 143       8.841  31.521   1.065  1.00 32.21           C  
ATOM   2046  CB  SER C 143       6.908  32.273  -0.329  1.00 32.21           C  
ATOM   2047  O   SER C 143       8.417  30.462   1.533  1.00 32.21           O  
ATOM   2048  OG  SER C 143       7.419  32.618  -1.606  1.00 32.21           O  
ATOM   2049  N   CYS C 144      10.174  31.276   0.633  1.00 36.56           N  
ATOM   2050  CA  CYS C 144      10.539  29.874   0.466  1.00 36.56           C  
ATOM   2051  C   CYS C 144      11.178  29.322   1.734  1.00 36.56           C  
ATOM   2052  CB  CYS C 144      11.497  29.706  -0.713  1.00 36.56           C  
ATOM   2053  O   CYS C 144      11.818  30.061   2.484  1.00 36.56           O  
ATOM   2054  SG  CYS C 144      11.024  30.653  -2.176  1.00 36.56           S  
ATOM   2055  N   LEU C 145      10.590  28.228   2.414  1.00 37.61           N  
ATOM   2056  CA  LEU C 145      11.066  27.658   3.670  1.00 37.61           C  
ATOM   2057  C   LEU C 145      12.579  27.472   3.644  1.00 37.61           C  
ATOM   2058  CB  LEU C 145      10.380  26.317   3.945  1.00 37.61           C  
ATOM   2059  O   LEU C 145      13.258  27.730   4.640  1.00 37.61           O  
ATOM   2060  CG  LEU C 145       9.147  26.358   4.849  1.00 37.61           C  
ATOM   2061  CD1 LEU C 145       8.248  25.158   4.573  1.00 37.61           C  
ATOM   2062  CD2 LEU C 145       9.561  26.398   6.316  1.00 37.61           C  
ATOM   2063  N   SER C 146      13.126  26.986   2.576  1.00 36.25           N  
ATOM   2064  CA  SER C 146      14.539  26.619   2.546  1.00 36.25           C  
ATOM   2065  C   SER C 146      15.431  27.842   2.725  1.00 36.25           C  
ATOM   2066  CB  SER C 146      14.882  25.916   1.232  1.00 36.25           C  
ATOM   2067  O   SER C 146      16.575  27.723   3.169  1.00 36.25           O  
ATOM   2068  OG  SER C 146      14.129  24.724   1.088  1.00 36.25           O  
ATOM   2069  N   CYS C 147      15.152  29.010   2.160  1.00 33.33           N  
ATOM   2070  CA  CYS C 147      16.036  30.166   2.057  1.00 33.33           C  
ATOM   2071  C   CYS C 147      16.199  30.850   3.409  1.00 33.33           C  
ATOM   2072  CB  CYS C 147      15.496  31.164   1.032  1.00 33.33           C  
ATOM   2073  O   CYS C 147      16.859  31.886   3.510  1.00 33.33           O  
ATOM   2074  SG  CYS C 147      15.526  30.551  -0.667  1.00 33.33           S  
ATOM   2075  N   LEU C 148      15.619  30.546   4.441  1.00 31.89           N  
ATOM   2076  CA  LEU C 148      15.910  31.229   5.697  1.00 31.89           C  
ATOM   2077  C   LEU C 148      17.368  31.031   6.098  1.00 31.89           C  
ATOM   2078  CB  LEU C 148      14.989  30.722   6.810  1.00 31.89           C  
ATOM   2079  O   LEU C 148      17.875  31.733   6.977  1.00 31.89           O  
ATOM   2080  CG  LEU C 148      13.618  31.393   6.914  1.00 31.89           C  
ATOM   2081  CD1 LEU C 148      12.661  30.520   7.718  1.00 31.89           C  
ATOM   2082  CD2 LEU C 148      13.746  32.776   7.543  1.00 31.89           C  
ATOM   2083  N   ALA C 149      18.011  29.915   5.623  1.00 30.17           N  
ATOM   2084  CA  ALA C 149      19.371  29.784   6.140  1.00 30.17           C  
ATOM   2085  C   ALA C 149      20.287  30.854   5.553  1.00 30.17           C  
ATOM   2086  CB  ALA C 149      19.922  28.392   5.840  1.00 30.17           C  
ATOM   2087  O   ALA C 149      21.423  31.022   6.002  1.00 30.17           O  
ATOM   2088  N   SER C 150      19.833  31.543   4.419  1.00 26.09           N  
ATOM   2089  CA  SER C 150      20.699  32.665   4.074  1.00 26.09           C  
ATOM   2090  C   SER C 150      20.354  33.903   4.895  1.00 26.09           C  
ATOM   2091  CB  SER C 150      20.592  32.987   2.583  1.00 26.09           C  
ATOM   2092  O   SER C 150      19.184  34.148   5.196  1.00 26.09           O  
ATOM   2093  OG  SER C 150      20.852  31.834   1.800  1.00 26.09           O  
TER    2094      SER C 150                                                      
ENDMDL                                                                          
END                                                                             
