# Supplementary material for: Structure and activation of the RING E3 ubiquitin ligase TRIM72 on the membrane
Source: Nat Struct Mol Biol. 2023 Sep 28;30(11):1695–706. doi: 10.1038/s41594-023-01111-7 (PMC10643145; doi:10.1038/s41594-023-01111-7)
Supplement: Supplementary file 5 — Predicted structures of the RING domain of 60 TRIM proteins. [file 41594_2023_1111_MOESM5_ESM.zip › R48_f1065_unrelaxed_rank_3_model_4.pdb]

MODEL     1                                                                     
ATOM      1  N   MET B   1      14.580   0.620  -3.843  1.00 35.53           N  
ATOM      2  CA  MET B   1      13.389   0.278  -4.615  1.00 35.53           C  
ATOM      3  C   MET B   1      13.531   0.732  -6.064  1.00 35.53           C  
ATOM      4  CB  MET B   1      12.143   0.907  -3.990  1.00 35.53           C  
ATOM      5  O   MET B   1      14.033   1.825  -6.330  1.00 35.53           O  
ATOM      6  CG  MET B   1      11.452   0.017  -2.970  1.00 35.53           C  
ATOM      7  SD  MET B   1       9.950   0.795  -2.259  1.00 35.53           S  
ATOM      8  CE  MET B   1       8.683   0.111  -3.362  1.00 35.53           C  
ATOM      9  N   ASN B   2      13.471  -0.176  -7.065  1.00 39.66           N  
ATOM     10  CA  ASN B   2      13.444   0.111  -8.495  1.00 39.66           C  
ATOM     11  C   ASN B   2      12.479   1.247  -8.821  1.00 39.66           C  
ATOM     12  CB  ASN B   2      13.073  -1.144  -9.288  1.00 39.66           C  
ATOM     13  O   ASN B   2      11.447   1.398  -8.166  1.00 39.66           O  
ATOM     14  CG  ASN B   2      13.532  -1.080 -10.731  1.00 39.66           C  
ATOM     15  ND2 ASN B   2      13.560  -2.229 -11.396  1.00 39.66           N  
ATOM     16  OD1 ASN B   2      13.859  -0.007 -11.245  1.00 39.66           O  
ATOM     17  N   SER B   3      13.002   2.363  -9.486  1.00 47.08           N  
ATOM     18  CA  SER B   3      12.249   3.549  -9.881  1.00 47.08           C  
ATOM     19  C   SER B   3      10.848   3.181 -10.356  1.00 47.08           C  
ATOM     20  CB  SER B   3      12.987   4.310 -10.984  1.00 47.08           C  
ATOM     21  O   SER B   3       9.879   3.879 -10.050  1.00 47.08           O  
ATOM     22  OG  SER B   3      13.060   3.534 -12.168  1.00 47.08           O  
ATOM     23  N   GLY B   4      10.736   2.091 -11.059  1.00 46.07           N  
ATOM     24  CA  GLY B   4       9.441   1.634 -11.536  1.00 46.07           C  
ATOM     25  C   GLY B   4       8.508   1.210 -10.417  1.00 46.07           C  
ATOM     26  O   GLY B   4       7.326   1.559 -10.422  1.00 46.07           O  
ATOM     27  N   ILE B   5       9.018   0.565  -9.450  1.00 47.05           N  
ATOM     28  CA  ILE B   5       8.242   0.093  -8.308  1.00 47.05           C  
ATOM     29  C   ILE B   5       7.785   1.284  -7.468  1.00 47.05           C  
ATOM     30  CB  ILE B   5       9.054  -0.895  -7.441  1.00 47.05           C  
ATOM     31  O   ILE B   5       6.636   1.333  -7.023  1.00 47.05           O  
ATOM     32  CG1 ILE B   5       9.363  -2.171  -8.233  1.00 47.05           C  
ATOM     33  CG2 ILE B   5       8.302  -1.222  -6.148  1.00 47.05           C  
ATOM     34  CD1 ILE B   5      10.297  -3.134  -7.515  1.00 47.05           C  
ATOM     35  N   SER B   6       8.639   2.182  -7.400  1.00 54.76           N  
ATOM     36  CA  SER B   6       8.312   3.392  -6.653  1.00 54.76           C  
ATOM     37  C   SER B   6       7.182   4.167  -7.322  1.00 54.76           C  
ATOM     38  CB  SER B   6       9.545   4.287  -6.516  1.00 54.76           C  
ATOM     39  O   SER B   6       6.277   4.662  -6.647  1.00 54.76           O  
ATOM     40  OG  SER B   6      10.521   3.677  -5.689  1.00 54.76           O  
ATOM     41  N   GLN B   7       7.227   4.197  -8.635  1.00 58.25           N  
ATOM     42  CA  GLN B   7       6.216   4.942  -9.378  1.00 58.25           C  
ATOM     43  C   GLN B   7       4.843   4.288  -9.245  1.00 58.25           C  
ATOM     44  CB  GLN B   7       6.605   5.051 -10.853  1.00 58.25           C  
ATOM     45  O   GLN B   7       3.831   4.979  -9.110  1.00 58.25           O  
ATOM     46  CG  GLN B   7       7.647   6.125 -11.136  1.00 58.25           C  
ATOM     47  CD  GLN B   7       8.041   6.189 -12.600  1.00 58.25           C  
ATOM     48  NE2 GLN B   7       8.855   7.179 -12.952  1.00 58.25           N  
ATOM     49  OE1 GLN B   7       7.618   5.356 -13.407  1.00 58.25           O  
ATOM     50  N   VAL B   8       4.855   2.992  -9.335  1.00 57.31           N  
ATOM     51  CA  VAL B   8       3.597   2.262  -9.220  1.00 57.31           C  
ATOM     52  C   VAL B   8       3.010   2.460  -7.824  1.00 57.31           C  
ATOM     53  CB  VAL B   8       3.785   0.756  -9.511  1.00 57.31           C  
ATOM     54  O   VAL B   8       1.810   2.701  -7.677  1.00 57.31           O  
ATOM     55  CG1 VAL B   8       2.496  -0.013  -9.230  1.00 57.31           C  
ATOM     56  CG2 VAL B   8       4.232   0.545 -10.957  1.00 57.31           C  
ATOM     57  N   PHE B   9       3.860   2.363  -6.901  1.00 67.64           N  
ATOM     58  CA  PHE B   9       3.412   2.561  -5.528  1.00 67.64           C  
ATOM     59  C   PHE B   9       2.859   3.968  -5.336  1.00 67.64           C  
ATOM     60  CB  PHE B   9       4.560   2.310  -4.546  1.00 67.64           C  
ATOM     61  O   PHE B   9       1.812   4.150  -4.711  1.00 67.64           O  
ATOM     62  CG  PHE B   9       4.692   0.872  -4.120  1.00 67.64           C  
ATOM     63  CD1 PHE B   9       3.789   0.312  -3.224  1.00 67.64           C  
ATOM     64  CD2 PHE B   9       5.719   0.080  -4.617  1.00 67.64           C  
ATOM     65  CE1 PHE B   9       3.908  -1.018  -2.829  1.00 67.64           C  
ATOM     66  CE2 PHE B   9       5.844  -1.250  -4.227  1.00 67.64           C  
ATOM     67  CZ  PHE B   9       4.939  -1.797  -3.332  1.00 67.64           C  
ATOM     68  N   GLN B  10       3.522   4.922  -5.934  1.00 66.89           N  
ATOM     69  CA  GLN B  10       3.069   6.306  -5.840  1.00 66.89           C  
ATOM     70  C   GLN B  10       1.689   6.477  -6.467  1.00 66.89           C  
ATOM     71  CB  GLN B  10       4.071   7.246  -6.513  1.00 66.89           C  
ATOM     72  O   GLN B  10       0.822   7.146  -5.900  1.00 66.89           O  
ATOM     73  CG  GLN B  10       5.233   7.651  -5.615  1.00 66.89           C  
ATOM     74  CD  GLN B  10       6.201   8.598  -6.299  1.00 66.89           C  
ATOM     75  NE2 GLN B  10       7.228   9.024  -5.572  1.00 66.89           N  
ATOM     76  OE1 GLN B  10       6.027   8.944  -7.472  1.00 66.89           O  
ATOM     77  N   ARG B  11       1.569   5.830  -7.579  1.00 71.00           N  
ATOM     78  CA  ARG B  11       0.288   5.928  -8.273  1.00 71.00           C  
ATOM     79  C   ARG B  11      -0.832   5.305  -7.446  1.00 71.00           C  
ATOM     80  CB  ARG B  11       0.366   5.252  -9.644  1.00 71.00           C  
ATOM     81  O   ARG B  11      -1.941   5.841  -7.391  1.00 71.00           O  
ATOM     82  CG  ARG B  11      -0.751   5.655 -10.593  1.00 71.00           C  
ATOM     83  CD  ARG B  11      -0.628   4.955 -11.939  1.00 71.00           C  
ATOM     84  NE  ARG B  11      -1.330   5.683 -12.992  1.00 71.00           N  
ATOM     85  NH1 ARG B  11      -0.886   4.132 -14.646  1.00 71.00           N  
ATOM     86  NH2 ARG B  11      -2.098   6.016 -15.130  1.00 71.00           N  
ATOM     87  CZ  ARG B  11      -1.436   5.275 -14.254  1.00 71.00           C  
ATOM     88  N   GLU B  12      -0.542   4.223  -6.788  1.00 77.36           N  
ATOM     89  CA  GLU B  12      -1.542   3.498  -6.011  1.00 77.36           C  
ATOM     90  C   GLU B  12      -1.902   4.251  -4.734  1.00 77.36           C  
ATOM     91  CB  GLU B  12      -1.042   2.092  -5.670  1.00 77.36           C  
ATOM     92  O   GLU B  12      -2.951   4.002  -4.135  1.00 77.36           O  
ATOM     93  CG  GLU B  12      -0.929   1.169  -6.875  1.00 77.36           C  
ATOM     94  CD  GLU B  12      -2.266   0.883  -7.540  1.00 77.36           C  
ATOM     95  OE1 GLU B  12      -2.303   0.708  -8.779  1.00 77.36           O  
ATOM     96  OE2 GLU B  12      -3.285   0.835  -6.815  1.00 77.36           O  
ATOM     97  N   LEU B  13      -1.079   5.157  -4.430  1.00 82.09           N  
ATOM     98  CA  LEU B  13      -1.309   5.911  -3.202  1.00 82.09           C  
ATOM     99  C   LEU B  13      -1.793   7.323  -3.514  1.00 82.09           C  
ATOM    100  CB  LEU B  13      -0.031   5.970  -2.362  1.00 82.09           C  
ATOM    101  O   LEU B  13      -1.866   8.170  -2.620  1.00 82.09           O  
ATOM    102  CG  LEU B  13       0.459   4.644  -1.779  1.00 82.09           C  
ATOM    103  CD1 LEU B  13       1.788   4.841  -1.056  1.00 82.09           C  
ATOM    104  CD2 LEU B  13      -0.585   4.054  -0.837  1.00 82.09           C  
ATOM    105  N   THR B  14      -2.060   7.552  -4.753  1.00 80.04           N  
ATOM    106  CA  THR B  14      -2.469   8.879  -5.200  1.00 80.04           C  
ATOM    107  C   THR B  14      -3.950   8.894  -5.566  1.00 80.04           C  
ATOM    108  CB  THR B  14      -1.634   9.345  -6.407  1.00 80.04           C  
ATOM    109  O   THR B  14      -4.447   7.962  -6.202  1.00 80.04           O  
ATOM    110  CG2 THR B  14      -2.074  10.726  -6.881  1.00 80.04           C  
ATOM    111  OG1 THR B  14      -0.252   9.399  -6.032  1.00 80.04           O  
ATOM    112  N   CYS B  15      -4.631   9.909  -5.087  1.00 81.70           N  
ATOM    113  CA  CYS B  15      -6.018  10.127  -5.483  1.00 81.70           C  
ATOM    114  C   CYS B  15      -6.109  10.541  -6.947  1.00 81.70           C  
ATOM    115  CB  CYS B  15      -6.666  11.194  -4.601  1.00 81.70           C  
ATOM    116  O   CYS B  15      -5.458  11.499  -7.367  1.00 81.70           O  
ATOM    117  SG  CYS B  15      -8.378  11.561  -5.042  1.00 81.70           S  
ATOM    118  N   PRO B  16      -6.940   9.808  -7.674  1.00 75.59           N  
ATOM    119  CA  PRO B  16      -7.038  10.123  -9.101  1.00 75.59           C  
ATOM    120  C   PRO B  16      -7.699  11.475  -9.363  1.00 75.59           C  
ATOM    121  CB  PRO B  16      -7.891   8.981  -9.657  1.00 75.59           C  
ATOM    122  O   PRO B  16      -7.579  12.022 -10.462  1.00 75.59           O  
ATOM    123  CG  PRO B  16      -8.552   8.380  -8.458  1.00 75.59           C  
ATOM    124  CD  PRO B  16      -7.779   8.782  -7.235  1.00 75.59           C  
ATOM    125  N   ILE B  17      -8.307  12.087  -8.508  1.00 72.49           N  
ATOM    126  CA  ILE B  17      -9.019  13.347  -8.690  1.00 72.49           C  
ATOM    127  C   ILE B  17      -8.084  14.516  -8.389  1.00 72.49           C  
ATOM    128  CB  ILE B  17     -10.275  13.421  -7.793  1.00 72.49           C  
ATOM    129  O   ILE B  17      -7.831  15.356  -9.255  1.00 72.49           O  
ATOM    130  CG1 ILE B  17     -11.271  12.320  -8.178  1.00 72.49           C  
ATOM    131  CG2 ILE B  17     -10.925  14.804  -7.887  1.00 72.49           C  
ATOM    132  CD1 ILE B  17     -12.520  12.285  -7.308  1.00 72.49           C  
ATOM    133  N   CYS B  18      -7.518  14.587  -7.277  1.00 66.01           N  
ATOM    134  CA  CYS B  18      -6.681  15.720  -6.899  1.00 66.01           C  
ATOM    135  C   CYS B  18      -5.226  15.476  -7.282  1.00 66.01           C  
ATOM    136  CB  CYS B  18      -6.785  15.987  -5.398  1.00 66.01           C  
ATOM    137  O   CYS B  18      -4.419  16.407  -7.296  1.00 66.01           O  
ATOM    138  SG  CYS B  18      -6.025  14.706  -4.376  1.00 66.01           S  
ATOM    139  N   MET B  19      -4.877  14.208  -7.479  1.00 69.47           N  
ATOM    140  CA  MET B  19      -3.551  13.793  -7.927  1.00 69.47           C  
ATOM    141  C   MET B  19      -2.524  13.956  -6.811  1.00 69.47           C  
ATOM    142  CB  MET B  19      -3.121  14.597  -9.155  1.00 69.47           C  
ATOM    143  O   MET B  19      -1.332  14.123  -7.078  1.00 69.47           O  
ATOM    144  CG  MET B  19      -4.008  14.381 -10.370  1.00 69.47           C  
ATOM    145  SD  MET B  19      -4.003  12.637 -10.942  1.00 69.47           S  
ATOM    146  CE  MET B  19      -5.120  12.765 -12.366  1.00 69.47           C  
ATOM    147  N   ASN B  20      -2.956  13.995  -5.626  1.00 69.74           N  
ATOM    148  CA  ASN B  20      -2.111  13.977  -4.437  1.00 69.74           C  
ATOM    149  C   ASN B  20      -2.264  12.672  -3.660  1.00 69.74           C  
ATOM    150  CB  ASN B  20      -2.429  15.172  -3.535  1.00 69.74           C  
ATOM    151  O   ASN B  20      -3.194  11.903  -3.907  1.00 69.74           O  
ATOM    152  CG  ASN B  20      -2.063  16.498  -4.172  1.00 69.74           C  
ATOM    153  ND2 ASN B  20      -3.004  17.435  -4.174  1.00 69.74           N  
ATOM    154  OD1 ASN B  20      -0.943  16.679  -4.658  1.00 69.74           O  
ATOM    155  N   TYR B  21      -1.283  12.470  -2.769  1.00 79.82           N  
ATOM    156  CA  TYR B  21      -1.461  11.321  -1.889  1.00 79.82           C  
ATOM    157  C   TYR B  21      -2.773  11.421  -1.120  1.00 79.82           C  
ATOM    158  CB  TYR B  21      -0.289  11.207  -0.909  1.00 79.82           C  
ATOM    159  O   TYR B  21      -3.183  12.512  -0.719  1.00 79.82           O  
ATOM    160  CG  TYR B  21       1.007  10.789  -1.559  1.00 79.82           C  
ATOM    161  CD1 TYR B  21       1.102   9.589  -2.261  1.00 79.82           C  
ATOM    162  CD2 TYR B  21       2.140  11.591  -1.471  1.00 79.82           C  
ATOM    163  CE1 TYR B  21       2.295   9.199  -2.860  1.00 79.82           C  
ATOM    164  CE2 TYR B  21       3.339  11.210  -2.066  1.00 79.82           C  
ATOM    165  OH  TYR B  21       4.589   9.633  -3.349  1.00 79.82           O  
ATOM    166  CZ  TYR B  21       3.406  10.014  -2.758  1.00 79.82           C  
ATOM    167  N   PHE B  22      -3.356  10.283  -0.963  1.00 86.72           N  
ATOM    168  CA  PHE B  22      -4.671  10.221  -0.337  1.00 86.72           C  
ATOM    169  C   PHE B  22      -4.665  10.938   1.007  1.00 86.72           C  
ATOM    170  CB  PHE B  22      -5.112   8.766  -0.154  1.00 86.72           C  
ATOM    171  O   PHE B  22      -3.706  10.824   1.774  1.00 86.72           O  
ATOM    172  CG  PHE B  22      -5.552   8.099  -1.429  1.00 86.72           C  
ATOM    173  CD1 PHE B  22      -6.698   8.522  -2.092  1.00 86.72           C  
ATOM    174  CD2 PHE B  22      -4.820   7.049  -1.966  1.00 86.72           C  
ATOM    175  CE1 PHE B  22      -7.108   7.907  -3.272  1.00 86.72           C  
ATOM    176  CE2 PHE B  22      -5.223   6.429  -3.146  1.00 86.72           C  
ATOM    177  CZ  PHE B  22      -6.368   6.860  -3.797  1.00 86.72           C  
ATOM    178  N   ILE B  23      -5.654  11.737   1.148  1.00 75.96           N  
ATOM    179  CA  ILE B  23      -6.050  12.266   2.448  1.00 75.96           C  
ATOM    180  C   ILE B  23      -7.424  11.721   2.831  1.00 75.96           C  
ATOM    181  CB  ILE B  23      -6.068  13.811   2.448  1.00 75.96           C  
ATOM    182  O   ILE B  23      -8.397  11.900   2.096  1.00 75.96           O  
ATOM    183  CG1 ILE B  23      -4.703  14.361   2.019  1.00 75.96           C  
ATOM    184  CG2 ILE B  23      -6.466  14.347   3.827  1.00 75.96           C  
ATOM    185  CD1 ILE B  23      -3.595  14.131   3.039  1.00 75.96           C  
ATOM    186  N   ASP B  24      -7.537  10.912   3.920  1.00 83.98           N  
ATOM    187  CA  ASP B  24      -8.756  10.238   4.356  1.00 83.98           C  
ATOM    188  C   ASP B  24      -9.387   9.450   3.211  1.00 83.98           C  
ATOM    189  CB  ASP B  24      -9.759  11.251   4.913  1.00 83.98           C  
ATOM    190  O   ASP B  24     -10.514   9.736   2.800  1.00 83.98           O  
ATOM    191  CG  ASP B  24     -10.906  10.598   5.664  1.00 83.98           C  
ATOM    192  OD1 ASP B  24     -10.763   9.437   6.107  1.00 83.98           O  
ATOM    193  OD2 ASP B  24     -11.963  11.248   5.812  1.00 83.98           O  
ATOM    194  N   PRO B  25      -8.742   8.510   2.698  1.00 89.22           N  
ATOM    195  CA  PRO B  25      -9.183   7.726   1.542  1.00 89.22           C  
ATOM    196  C   PRO B  25     -10.466   6.944   1.815  1.00 89.22           C  
ATOM    197  CB  PRO B  25      -8.009   6.777   1.290  1.00 89.22           C  
ATOM    198  O   PRO B  25     -10.616   6.351   2.887  1.00 89.22           O  
ATOM    199  CG  PRO B  25      -7.333   6.645   2.617  1.00 89.22           C  
ATOM    200  CD  PRO B  25      -7.548   7.915   3.390  1.00 89.22           C  
ATOM    201  N   VAL B  26     -11.394   6.981   0.890  1.00 85.83           N  
ATOM    202  CA  VAL B  26     -12.623   6.196   0.929  1.00 85.83           C  
ATOM    203  C   VAL B  26     -12.708   5.307  -0.310  1.00 85.83           C  
ATOM    204  CB  VAL B  26     -13.872   7.101   1.022  1.00 85.83           C  
ATOM    205  O   VAL B  26     -12.326   5.721  -1.406  1.00 85.83           O  
ATOM    206  CG1 VAL B  26     -13.872   7.889   2.330  1.00 85.83           C  
ATOM    207  CG2 VAL B  26     -13.935   8.047  -0.176  1.00 85.83           C  
ATOM    208  N   THR B  27     -13.087   4.107  -0.128  1.00 82.83           N  
ATOM    209  CA  THR B  27     -13.249   3.155  -1.222  1.00 82.83           C  
ATOM    210  C   THR B  27     -14.727   2.931  -1.529  1.00 82.83           C  
ATOM    211  CB  THR B  27     -12.580   1.808  -0.894  1.00 82.83           C  
ATOM    212  O   THR B  27     -15.521   2.663  -0.625  1.00 82.83           O  
ATOM    213  CG2 THR B  27     -12.654   0.853  -2.081  1.00 82.83           C  
ATOM    214  OG1 THR B  27     -11.204   2.032  -0.561  1.00 82.83           O  
ATOM    215  N   ILE B  28     -15.031   3.091  -2.865  1.00 78.78           N  
ATOM    216  CA  ILE B  28     -16.430   2.977  -3.260  1.00 78.78           C  
ATOM    217  C   ILE B  28     -16.708   1.567  -3.774  1.00 78.78           C  
ATOM    218  CB  ILE B  28     -16.801   4.023  -4.336  1.00 78.78           C  
ATOM    219  O   ILE B  28     -15.807   0.726  -3.817  1.00 78.78           O  
ATOM    220  CG1 ILE B  28     -15.899   3.866  -5.566  1.00 78.78           C  
ATOM    221  CG2 ILE B  28     -16.707   5.441  -3.766  1.00 78.78           C  
ATOM    222  CD1 ILE B  28     -16.238   4.815  -6.707  1.00 78.78           C  
ATOM    223  N   ASP B  29     -18.017   1.334  -4.192  1.00 75.82           N  
ATOM    224  CA  ASP B  29     -18.501  -0.007  -4.502  1.00 75.82           C  
ATOM    225  C   ASP B  29     -17.727  -0.615  -5.670  1.00 75.82           C  
ATOM    226  CB  ASP B  29     -19.997   0.023  -4.823  1.00 75.82           C  
ATOM    227  O   ASP B  29     -17.529  -1.830  -5.724  1.00 75.82           O  
ATOM    228  CG  ASP B  29     -20.860   0.289  -3.601  1.00 75.82           C  
ATOM    229  OD1 ASP B  29     -20.366   0.144  -2.462  1.00 75.82           O  
ATOM    230  OD2 ASP B  29     -22.045   0.644  -3.780  1.00 75.82           O  
ATOM    231  N   CYS B  30     -17.266   0.186  -6.535  1.00 72.55           N  
ATOM    232  CA  CYS B  30     -16.557  -0.308  -7.709  1.00 72.55           C  
ATOM    233  C   CYS B  30     -15.122  -0.687  -7.361  1.00 72.55           C  
ATOM    234  CB  CYS B  30     -16.561   0.743  -8.819  1.00 72.55           C  
ATOM    235  O   CYS B  30     -14.427  -1.310  -8.166  1.00 72.55           O  
ATOM    236  SG  CYS B  30     -15.579   2.210  -8.437  1.00 72.55           S  
ATOM    237  N   GLY B  31     -14.700  -0.273  -6.185  1.00 75.87           N  
ATOM    238  CA  GLY B  31     -13.375  -0.676  -5.740  1.00 75.87           C  
ATOM    239  C   GLY B  31     -12.346   0.432  -5.849  1.00 75.87           C  
ATOM    240  O   GLY B  31     -11.226   0.298  -5.352  1.00 75.87           O  
ATOM    241  N   HIS B  32     -12.683   1.489  -6.396  1.00 78.11           N  
ATOM    242  CA  HIS B  32     -11.762   2.614  -6.517  1.00 78.11           C  
ATOM    243  C   HIS B  32     -11.825   3.512  -5.286  1.00 78.11           C  
ATOM    244  CB  HIS B  32     -12.072   3.427  -7.776  1.00 78.11           C  
ATOM    245  O   HIS B  32     -12.873   3.624  -4.646  1.00 78.11           O  
ATOM    246  CG  HIS B  32     -11.822   2.681  -9.048  1.00 78.11           C  
ATOM    247  CD2 HIS B  32     -10.666   2.325  -9.657  1.00 78.11           C  
ATOM    248  ND1 HIS B  32     -12.841   2.213  -9.849  1.00 78.11           N  
ATOM    249  CE1 HIS B  32     -12.321   1.600 -10.899  1.00 78.11           C  
ATOM    250  NE2 HIS B  32     -11.003   1.653 -10.806  1.00 78.11           N  
ATOM    251  N   SER B  33     -10.633   4.082  -5.037  1.00 84.94           N  
ATOM    252  CA  SER B  33     -10.536   4.914  -3.842  1.00 84.94           C  
ATOM    253  C   SER B  33     -10.263   6.371  -4.204  1.00 84.94           C  
ATOM    254  CB  SER B  33      -9.436   4.396  -2.915  1.00 84.94           C  
ATOM    255  O   SER B  33      -9.686   6.657  -5.255  1.00 84.94           O  
ATOM    256  OG  SER B  33      -9.716   3.073  -2.493  1.00 84.94           O  
ATOM    257  N   PHE B  34     -10.724   7.240  -3.367  1.00 80.55           N  
ATOM    258  CA  PHE B  34     -10.558   8.683  -3.492  1.00 80.55           C  
ATOM    259  C   PHE B  34     -10.424   9.333  -2.120  1.00 80.55           C  
ATOM    260  CB  PHE B  34     -11.738   9.297  -4.251  1.00 80.55           C  
ATOM    261  O   PHE B  34     -10.796   8.738  -1.106  1.00 80.55           O  
ATOM    262  CG  PHE B  34     -12.058   8.598  -5.544  1.00 80.55           C  
ATOM    263  CD1 PHE B  34     -11.438   8.979  -6.728  1.00 80.55           C  
ATOM    264  CD2 PHE B  34     -12.979   7.560  -5.577  1.00 80.55           C  
ATOM    265  CE1 PHE B  34     -11.732   8.334  -7.927  1.00 80.55           C  
ATOM    266  CE2 PHE B  34     -13.278   6.910  -6.771  1.00 80.55           C  
ATOM    267  CZ  PHE B  34     -12.654   7.299  -7.945  1.00 80.55           C  
ATOM    268  N   CYS B  35      -9.831  10.549  -2.163  1.00 80.88           N  
ATOM    269  CA  CYS B  35      -9.963  11.320  -0.932  1.00 80.88           C  
ATOM    270  C   CYS B  35     -11.423  11.647  -0.647  1.00 80.88           C  
ATOM    271  CB  CYS B  35      -9.150  12.612  -1.020  1.00 80.88           C  
ATOM    272  O   CYS B  35     -12.189  11.944  -1.566  1.00 80.88           O  
ATOM    273  SG  CYS B  35      -7.377  12.342  -1.236  1.00 80.88           S  
ATOM    274  N   ARG B  36     -11.740  11.562   0.557  1.00 81.92           N  
ATOM    275  CA  ARG B  36     -13.122  11.871   0.913  1.00 81.92           C  
ATOM    276  C   ARG B  36     -13.524  13.250   0.402  1.00 81.92           C  
ATOM    277  CB  ARG B  36     -13.317  11.796   2.429  1.00 81.92           C  
ATOM    278  O   ARG B  36     -14.561  13.400  -0.247  1.00 81.92           O  
ATOM    279  CG  ARG B  36     -14.761  11.959   2.873  1.00 81.92           C  
ATOM    280  CD  ARG B  36     -14.909  11.802   4.380  1.00 81.92           C  
ATOM    281  NE  ARG B  36     -14.584  10.447   4.815  1.00 81.92           N  
ATOM    282  NH1 ARG B  36     -16.426  10.225   6.191  1.00 81.92           N  
ATOM    283  NH2 ARG B  36     -14.923   8.506   5.994  1.00 81.92           N  
ATOM    284  CZ  ARG B  36     -15.312   9.729   5.666  1.00 81.92           C  
ATOM    285  N   PRO B  37     -12.743  14.251   0.672  1.00 71.26           N  
ATOM    286  CA  PRO B  37     -13.113  15.570   0.156  1.00 71.26           C  
ATOM    287  C   PRO B  37     -13.252  15.592  -1.364  1.00 71.26           C  
ATOM    288  CB  PRO B  37     -11.957  16.464   0.612  1.00 71.26           C  
ATOM    289  O   PRO B  37     -14.144  16.258  -1.897  1.00 71.26           O  
ATOM    290  CG  PRO B  37     -11.245  15.666   1.655  1.00 71.26           C  
ATOM    291  CD  PRO B  37     -11.631  14.223   1.498  1.00 71.26           C  
ATOM    292  N   CYS B  38     -12.367  14.938  -2.069  1.00 71.84           N  
ATOM    293  CA  CYS B  38     -12.451  14.863  -3.524  1.00 71.84           C  
ATOM    294  C   CYS B  38     -13.748  14.195  -3.962  1.00 71.84           C  
ATOM    295  CB  CYS B  38     -11.256  14.098  -4.091  1.00 71.84           C  
ATOM    296  O   CYS B  38     -14.380  14.629  -4.927  1.00 71.84           O  
ATOM    297  SG  CYS B  38      -9.681  14.961  -3.898  1.00 71.84           S  
ATOM    298  N   PHE B  39     -14.068  13.214  -3.230  1.00 76.47           N  
ATOM    299  CA  PHE B  39     -15.298  12.501  -3.555  1.00 76.47           C  
ATOM    300  C   PHE B  39     -16.511  13.408  -3.386  1.00 76.47           C  
ATOM    301  CB  PHE B  39     -15.447  11.255  -2.677  1.00 76.47           C  
ATOM    302  O   PHE B  39     -17.364  13.486  -4.273  1.00 76.47           O  
ATOM    303  CG  PHE B  39     -16.646  10.412  -3.018  1.00 76.47           C  
ATOM    304  CD1 PHE B  39     -17.811  10.497  -2.265  1.00 76.47           C  
ATOM    305  CD2 PHE B  39     -16.608   9.533  -4.092  1.00 76.47           C  
ATOM    306  CE1 PHE B  39     -18.922   9.718  -2.578  1.00 76.47           C  
ATOM    307  CE2 PHE B  39     -17.714   8.751  -4.412  1.00 76.47           C  
ATOM    308  CZ  PHE B  39     -18.869   8.844  -3.653  1.00 76.47           C  
ATOM    309  N   TYR B  40     -16.623  14.099  -2.376  1.00 69.86           N  
ATOM    310  CA  TYR B  40     -17.782  14.927  -2.061  1.00 69.86           C  
ATOM    311  C   TYR B  40     -17.839  16.152  -2.965  1.00 69.86           C  
ATOM    312  CB  TYR B  40     -17.748  15.362  -0.593  1.00 69.86           C  
ATOM    313  O   TYR B  40     -18.922  16.581  -3.371  1.00 69.86           O  
ATOM    314  CG  TYR B  40     -18.194  14.288   0.369  1.00 69.86           C  
ATOM    315  CD1 TYR B  40     -19.490  13.778   0.322  1.00 69.86           C  
ATOM    316  CD2 TYR B  40     -17.323  13.782   1.327  1.00 69.86           C  
ATOM    317  CE1 TYR B  40     -19.906  12.790   1.208  1.00 69.86           C  
ATOM    318  CE2 TYR B  40     -17.728  12.794   2.218  1.00 69.86           C  
ATOM    319  OH  TYR B  40     -19.426  11.326   3.030  1.00 69.86           O  
ATOM    320  CZ  TYR B  40     -19.019  12.304   2.151  1.00 69.86           C  
ATOM    321  N   LEU B  41     -16.769  16.759  -3.153  1.00 61.33           N  
ATOM    322  CA  LEU B  41     -16.730  17.954  -3.990  1.00 61.33           C  
ATOM    323  C   LEU B  41     -17.130  17.625  -5.424  1.00 61.33           C  
ATOM    324  CB  LEU B  41     -15.332  18.577  -3.968  1.00 61.33           C  
ATOM    325  O   LEU B  41     -17.791  18.428  -6.088  1.00 61.33           O  
ATOM    326  CG  LEU B  41     -14.970  19.386  -2.721  1.00 61.33           C  
ATOM    327  CD1 LEU B  41     -13.469  19.652  -2.679  1.00 61.33           C  
ATOM    328  CD2 LEU B  41     -15.751  20.695  -2.686  1.00 61.33           C  
ATOM    329  N   ASN B  42     -16.750  16.484  -5.825  1.00 57.30           N  
ATOM    330  CA  ASN B  42     -17.025  16.110  -7.208  1.00 57.30           C  
ATOM    331  C   ASN B  42     -18.374  15.411  -7.343  1.00 57.30           C  
ATOM    332  CB  ASN B  42     -15.908  15.218  -7.755  1.00 57.30           C  
ATOM    333  O   ASN B  42     -18.958  15.383  -8.428  1.00 57.30           O  
ATOM    334  CG  ASN B  42     -14.723  16.013  -8.267  1.00 57.30           C  
ATOM    335  ND2 ASN B  42     -13.670  16.093  -7.463  1.00 57.30           N  
ATOM    336  OD1 ASN B  42     -14.755  16.552  -9.377  1.00 57.30           O  
ATOM    337  N   TRP B  43     -18.980  14.924  -6.243  1.00 58.08           N  
ATOM    338  CA  TRP B  43     -20.218  14.153  -6.264  1.00 58.08           C  
ATOM    339  C   TRP B  43     -21.363  14.944  -5.641  1.00 58.08           C  
ATOM    340  CB  TRP B  43     -20.038  12.824  -5.525  1.00 58.08           C  
ATOM    341  O   TRP B  43     -22.494  14.458  -5.567  1.00 58.08           O  
ATOM    342  CG  TRP B  43     -21.059  11.785  -5.882  1.00 58.08           C  
ATOM    343  CD1 TRP B  43     -22.308  11.640  -5.346  1.00 58.08           C  
ATOM    344  CD2 TRP B  43     -20.914  10.743  -6.852  1.00 58.08           C  
ATOM    345  CE2 TRP B  43     -22.117  10.002  -6.852  1.00 58.08           C  
ATOM    346  CE3 TRP B  43     -19.884  10.364  -7.722  1.00 58.08           C  
ATOM    347  NE1 TRP B  43     -22.950  10.569  -5.925  1.00 58.08           N  
ATOM    348  CH2 TRP B  43     -21.293   8.553  -8.532  1.00 58.08           C  
ATOM    349  CZ2 TRP B  43     -22.317   8.903  -7.690  1.00 58.08           C  
ATOM    350  CZ3 TRP B  43     -20.085   9.269  -8.556  1.00 58.08           C  
ATOM    351  N   GLN B  44     -21.361  16.087  -5.142  1.00 48.43           N  
ATOM    352  CA  GLN B  44     -22.368  16.855  -4.416  1.00 48.43           C  
ATOM    353  C   GLN B  44     -23.643  17.007  -5.241  1.00 48.43           C  
ATOM    354  CB  GLN B  44     -21.822  18.232  -4.035  1.00 48.43           C  
ATOM    355  O   GLN B  44     -24.745  17.029  -4.690  1.00 48.43           O  
ATOM    356  CG  GLN B  44     -20.974  18.229  -2.770  1.00 48.43           C  
ATOM    357  CD  GLN B  44     -20.536  19.620  -2.354  1.00 48.43           C  
ATOM    358  NE2 GLN B  44     -19.617  19.691  -1.397  1.00 48.43           N  
ATOM    359  OE1 GLN B  44     -21.018  20.624  -2.889  1.00 48.43           O  
ATOM    360  N   ASP B  45     -23.535  17.258  -6.562  1.00 41.59           N  
ATOM    361  CA  ASP B  45     -24.728  17.698  -7.279  1.00 41.59           C  
ATOM    362  C   ASP B  45     -25.563  16.505  -7.739  1.00 41.59           C  
ATOM    363  CB  ASP B  45     -24.344  18.565  -8.479  1.00 41.59           C  
ATOM    364  O   ASP B  45     -26.572  16.675  -8.427  1.00 41.59           O  
ATOM    365  CG  ASP B  45     -23.930  19.972  -8.085  1.00 41.59           C  
ATOM    366  OD1 ASP B  45     -24.373  20.465  -7.026  1.00 41.59           O  
ATOM    367  OD2 ASP B  45     -23.154  20.595  -8.843  1.00 41.59           O  
ATOM    368  N   ILE B  46     -25.242  15.157  -7.303  1.00 45.18           N  
ATOM    369  CA  ILE B  46     -26.105  14.123  -7.865  1.00 45.18           C  
ATOM    370  C   ILE B  46     -26.825  13.383  -6.740  1.00 45.18           C  
ATOM    371  CB  ILE B  46     -25.302  13.128  -8.733  1.00 45.18           C  
ATOM    372  O   ILE B  46     -26.185  12.763  -5.888  1.00 45.18           O  
ATOM    373  CG1 ILE B  46     -24.525  13.876  -9.822  1.00 45.18           C  
ATOM    374  CG2 ILE B  46     -26.231  12.076  -9.347  1.00 45.18           C  
ATOM    375  CD1 ILE B  46     -23.474  13.028 -10.526  1.00 45.18           C  
ATOM    376  N   PRO B  47     -28.083  13.684  -6.326  1.00 46.83           N  
ATOM    377  CA  PRO B  47     -28.800  13.217  -5.138  1.00 46.83           C  
ATOM    378  C   PRO B  47     -28.727  11.701  -4.963  1.00 46.83           C  
ATOM    379  CB  PRO B  47     -30.240  13.668  -5.396  1.00 46.83           C  
ATOM    380  O   PRO B  47     -28.617  11.211  -3.837  1.00 46.83           O  
ATOM    381  CG  PRO B  47     -30.223  14.226  -6.783  1.00 46.83           C  
ATOM    382  CD  PRO B  47     -28.802  14.258  -7.266  1.00 46.83           C  
ATOM    383  N   ILE B  48     -28.711  10.665  -6.007  1.00 50.21           N  
ATOM    384  CA  ILE B  48     -28.937   9.255  -5.708  1.00 50.21           C  
ATOM    385  C   ILE B  48     -27.952   8.396  -6.497  1.00 50.21           C  
ATOM    386  CB  ILE B  48     -30.390   8.836  -6.027  1.00 50.21           C  
ATOM    387  O   ILE B  48     -27.482   7.368  -6.004  1.00 50.21           O  
ATOM    388  CG1 ILE B  48     -31.379   9.659  -5.194  1.00 50.21           C  
ATOM    389  CG2 ILE B  48     -30.584   7.336  -5.785  1.00 50.21           C  
ATOM    390  CD1 ILE B  48     -32.824   9.546  -5.659  1.00 50.21           C  
ATOM    391  N   LEU B  49     -27.523   8.794  -7.634  1.00 52.25           N  
ATOM    392  CA  LEU B  49     -26.680   7.956  -8.480  1.00 52.25           C  
ATOM    393  C   LEU B  49     -25.463   8.731  -8.973  1.00 52.25           C  
ATOM    394  CB  LEU B  49     -27.479   7.425  -9.674  1.00 52.25           C  
ATOM    395  O   LEU B  49     -25.596   9.844  -9.487  1.00 52.25           O  
ATOM    396  CG  LEU B  49     -28.151   6.064  -9.488  1.00 52.25           C  
ATOM    397  CD1 LEU B  49     -29.605   6.124  -9.945  1.00 52.25           C  
ATOM    398  CD2 LEU B  49     -27.390   4.983 -10.249  1.00 52.25           C  
ATOM    399  N   THR B  50     -24.270   8.314  -8.449  1.00 60.50           N  
ATOM    400  CA  THR B  50     -23.036   8.914  -8.943  1.00 60.50           C  
ATOM    401  C   THR B  50     -22.183   7.878  -9.669  1.00 60.50           C  
ATOM    402  CB  THR B  50     -22.222   9.541  -7.796  1.00 60.50           C  
ATOM    403  O   THR B  50     -22.429   6.675  -9.556  1.00 60.50           O  
ATOM    404  CG2 THR B  50     -22.630  10.992  -7.561  1.00 60.50           C  
ATOM    405  OG1 THR B  50     -22.445   8.793  -6.595  1.00 60.50           O  
ATOM    406  N   GLN B  51     -21.433   8.376 -10.589  1.00 67.48           N  
ATOM    407  CA  GLN B  51     -20.517   7.512 -11.328  1.00 67.48           C  
ATOM    408  C   GLN B  51     -19.081   7.692 -10.844  1.00 67.48           C  
ATOM    409  CB  GLN B  51     -20.604   7.795 -12.828  1.00 67.48           C  
ATOM    410  O   GLN B  51     -18.682   8.794 -10.461  1.00 67.48           O  
ATOM    411  CG  GLN B  51     -21.965   7.481 -13.435  1.00 67.48           C  
ATOM    412  CD  GLN B  51     -22.049   7.838 -14.907  1.00 67.48           C  
ATOM    413  NE2 GLN B  51     -22.997   7.231 -15.612  1.00 67.48           N  
ATOM    414  OE1 GLN B  51     -21.268   8.655 -15.406  1.00 67.48           O  
ATOM    415  N   CYS B  52     -18.488   6.477 -10.755  1.00 73.51           N  
ATOM    416  CA  CYS B  52     -17.072   6.513 -10.407  1.00 73.51           C  
ATOM    417  C   CYS B  52     -16.266   7.246 -11.473  1.00 73.51           C  
ATOM    418  CB  CYS B  52     -16.528   5.096 -10.228  1.00 73.51           C  
ATOM    419  O   CYS B  52     -16.433   6.991 -12.667  1.00 73.51           O  
ATOM    420  SG  CYS B  52     -14.748   5.032  -9.927  1.00 73.51           S  
ATOM    421  N   PHE B  53     -15.460   8.121 -11.056  1.00 63.72           N  
ATOM    422  CA  PHE B  53     -14.630   8.914 -11.956  1.00 63.72           C  
ATOM    423  C   PHE B  53     -13.646   8.026 -12.708  1.00 63.72           C  
ATOM    424  CB  PHE B  53     -13.874   9.996 -11.179  1.00 63.72           C  
ATOM    425  O   PHE B  53     -13.217   8.363 -13.813  1.00 63.72           O  
ATOM    426  CG  PHE B  53     -14.614  11.302 -11.080  1.00 63.72           C  
ATOM    427  CD1 PHE B  53     -14.515  12.252 -12.090  1.00 63.72           C  
ATOM    428  CD2 PHE B  53     -15.410  11.581  -9.977  1.00 63.72           C  
ATOM    429  CE1 PHE B  53     -15.199  13.462 -12.002  1.00 63.72           C  
ATOM    430  CE2 PHE B  53     -16.097  12.788  -9.881  1.00 63.72           C  
ATOM    431  CZ  PHE B  53     -15.989  13.727 -10.894  1.00 63.72           C  
ATOM    432  N   GLU B  54     -13.327   6.858 -12.103  1.00 69.97           N  
ATOM    433  CA  GLU B  54     -12.307   5.987 -12.680  1.00 69.97           C  
ATOM    434  C   GLU B  54     -12.930   4.947 -13.606  1.00 69.97           C  
ATOM    435  CB  GLU B  54     -11.504   5.295 -11.576  1.00 69.97           C  
ATOM    436  O   GLU B  54     -12.404   4.677 -14.688  1.00 69.97           O  
ATOM    437  CG  GLU B  54     -10.224   6.025 -11.197  1.00 69.97           C  
ATOM    438  CD  GLU B  54      -9.228   5.147 -10.456  1.00 69.97           C  
ATOM    439  OE1 GLU B  54      -8.155   5.650 -10.055  1.00 69.97           O  
ATOM    440  OE2 GLU B  54      -9.525   3.944 -10.275  1.00 69.97           O  
ATOM    441  N   CYS B  55     -14.078   4.303 -13.289  1.00 70.93           N  
ATOM    442  CA  CYS B  55     -14.624   3.209 -14.084  1.00 70.93           C  
ATOM    443  C   CYS B  55     -16.019   3.550 -14.596  1.00 70.93           C  
ATOM    444  CB  CYS B  55     -14.673   1.922 -13.263  1.00 70.93           C  
ATOM    445  O   CYS B  55     -16.593   2.804 -15.391  1.00 70.93           O  
ATOM    446  SG  CYS B  55     -15.872   1.964 -11.913  1.00 70.93           S  
ATOM    447  N   ILE B  56     -16.653   4.619 -14.201  1.00 70.26           N  
ATOM    448  CA  ILE B  56     -17.914   5.185 -14.667  1.00 70.26           C  
ATOM    449  C   ILE B  56     -19.074   4.301 -14.216  1.00 70.26           C  
ATOM    450  CB  ILE B  56     -17.928   5.346 -16.204  1.00 70.26           C  
ATOM    451  O   ILE B  56     -20.188   4.418 -14.732  1.00 70.26           O  
ATOM    452  CG1 ILE B  56     -16.706   6.147 -16.668  1.00 70.26           C  
ATOM    453  CG2 ILE B  56     -19.227   6.013 -16.665  1.00 70.26           C  
ATOM    454  CD1 ILE B  56     -16.779   6.601 -18.120  1.00 70.26           C  
ATOM    455  N   LYS B  57     -18.758   3.367 -13.325  1.00 74.81           N  
ATOM    456  CA  LYS B  57     -19.824   2.572 -12.721  1.00 74.81           C  
ATOM    457  C   LYS B  57     -20.621   3.396 -11.715  1.00 74.81           C  
ATOM    458  CB  LYS B  57     -19.248   1.329 -12.042  1.00 74.81           C  
ATOM    459  O   LYS B  57     -20.075   4.290 -11.064  1.00 74.81           O  
ATOM    460  CG  LYS B  57     -18.882   0.210 -13.005  1.00 74.81           C  
ATOM    461  CD  LYS B  57     -18.405  -1.033 -12.264  1.00 74.81           C  
ATOM    462  CE  LYS B  57     -17.961  -2.124 -13.229  1.00 74.81           C  
ATOM    463  NZ  LYS B  57     -17.491  -3.344 -12.506  1.00 74.81           N  
ATOM    464  N   THR B  58     -21.885   3.045 -11.720  1.00 72.44           N  
ATOM    465  CA  THR B  58     -22.771   3.764 -10.812  1.00 72.44           C  
ATOM    466  C   THR B  58     -22.519   3.346  -9.366  1.00 72.44           C  
ATOM    467  CB  THR B  58     -24.250   3.525 -11.168  1.00 72.44           C  
ATOM    468  O   THR B  58     -22.296   2.166  -9.086  1.00 72.44           O  
ATOM    469  CG2 THR B  58     -25.162   4.478 -10.403  1.00 72.44           C  
ATOM    470  OG1 THR B  58     -24.436   3.730 -12.574  1.00 72.44           O  
ATOM    471  N   ILE B  59     -22.456   4.333  -8.606  1.00 65.77           N  
ATOM    472  CA  ILE B  59     -22.221   4.121  -7.182  1.00 65.77           C  
ATOM    473  C   ILE B  59     -23.488   4.452  -6.395  1.00 65.77           C  
ATOM    474  CB  ILE B  59     -21.036   4.972  -6.672  1.00 65.77           C  
ATOM    475  O   ILE B  59     -24.140   5.465  -6.655  1.00 65.77           O  
ATOM    476  CG1 ILE B  59     -19.805   4.759  -7.560  1.00 65.77           C  
ATOM    477  CG2 ILE B  59     -20.721   4.638  -5.211  1.00 65.77           C  
ATOM    478  CD1 ILE B  59     -18.651   5.704  -7.255  1.00 65.77           C  
ATOM    479  N   GLN B  60     -23.899   3.445  -5.509  1.00 63.12           N  
ATOM    480  CA  GLN B  60     -25.097   3.657  -4.703  1.00 63.12           C  
ATOM    481  C   GLN B  60     -24.743   3.838  -3.229  1.00 63.12           C  
ATOM    482  CB  GLN B  60     -26.070   2.489  -4.869  1.00 63.12           C  
ATOM    483  O   GLN B  60     -25.617   4.115  -2.405  1.00 63.12           O  
ATOM    484  CG  GLN B  60     -26.670   2.382  -6.265  1.00 63.12           C  
ATOM    485  CD  GLN B  60     -27.716   1.289  -6.373  1.00 63.12           C  
ATOM    486  NE2 GLN B  60     -28.343   1.181  -7.539  1.00 63.12           N  
ATOM    487  OE1 GLN B  60     -27.958   0.547  -5.416  1.00 63.12           O  
ATOM    488  N   GLN B  61     -23.571   4.187  -2.984  1.00 62.86           N  
ATOM    489  CA  GLN B  61     -23.168   4.156  -1.582  1.00 62.86           C  
ATOM    490  C   GLN B  61     -23.346   5.524  -0.929  1.00 62.86           C  
ATOM    491  CB  GLN B  61     -21.716   3.696  -1.450  1.00 62.86           C  
ATOM    492  O   GLN B  61     -22.944   6.544  -1.492  1.00 62.86           O  
ATOM    493  CG  GLN B  61     -21.551   2.392  -0.681  1.00 62.86           C  
ATOM    494  CD  GLN B  61     -20.129   1.865  -0.716  1.00 62.86           C  
ATOM    495  NE2 GLN B  61     -19.590   1.534   0.452  1.00 62.86           N  
ATOM    496  OE1 GLN B  61     -19.519   1.756  -1.785  1.00 62.86           O  
ATOM    497  N   ARG B  62     -24.078   5.472   0.302  1.00 59.27           N  
ATOM    498  CA  ARG B  62     -24.300   6.720   1.025  1.00 59.27           C  
ATOM    499  C   ARG B  62     -23.283   6.888   2.149  1.00 59.27           C  
ATOM    500  CB  ARG B  62     -25.720   6.768   1.593  1.00 59.27           C  
ATOM    501  O   ARG B  62     -22.908   8.012   2.491  1.00 59.27           O  
ATOM    502  CG  ARG B  62     -26.806   6.813   0.530  1.00 59.27           C  
ATOM    503  CD  ARG B  62     -28.144   7.253   1.109  1.00 59.27           C  
ATOM    504  NE  ARG B  62     -29.189   7.281   0.090  1.00 59.27           N  
ATOM    505  NH1 ARG B  62     -30.810   8.159   1.482  1.00 59.27           N  
ATOM    506  NH2 ARG B  62     -31.304   7.692  -0.707  1.00 59.27           N  
ATOM    507  CZ  ARG B  62     -30.432   7.711   0.291  1.00 59.27           C  
ATOM    508  N   ASN B  63     -22.821   5.771   2.671  1.00 65.44           N  
ATOM    509  CA  ASN B  63     -21.919   5.863   3.814  1.00 65.44           C  
ATOM    510  C   ASN B  63     -20.534   5.317   3.480  1.00 65.44           C  
ATOM    511  CB  ASN B  63     -22.504   5.124   5.020  1.00 65.44           C  
ATOM    512  O   ASN B  63     -20.327   4.102   3.468  1.00 65.44           O  
ATOM    513  CG  ASN B  63     -23.394   6.009   5.871  1.00 65.44           C  
ATOM    514  ND2 ASN B  63     -24.162   5.395   6.763  1.00 65.44           N  
ATOM    515  OD1 ASN B  63     -23.393   7.234   5.726  1.00 65.44           O  
ATOM    516  N   LEU B  64     -19.667   6.321   3.297  1.00 72.34           N  
ATOM    517  CA  LEU B  64     -18.308   5.935   2.934  1.00 72.34           C  
ATOM    518  C   LEU B  64     -17.436   5.783   4.175  1.00 72.34           C  
ATOM    519  CB  LEU B  64     -17.692   6.967   1.986  1.00 72.34           C  
ATOM    520  O   LEU B  64     -17.451   6.644   5.058  1.00 72.34           O  
ATOM    521  CG  LEU B  64     -18.403   7.166   0.646  1.00 72.34           C  
ATOM    522  CD1 LEU B  64     -17.821   8.369  -0.089  1.00 72.34           C  
ATOM    523  CD2 LEU B  64     -18.295   5.908  -0.209  1.00 72.34           C  
ATOM    524  N   LYS B  65     -16.807   4.602   4.204  1.00 76.56           N  
ATOM    525  CA  LYS B  65     -15.867   4.362   5.295  1.00 76.56           C  
ATOM    526  C   LYS B  65     -14.429   4.610   4.846  1.00 76.56           C  
ATOM    527  CB  LYS B  65     -16.012   2.935   5.825  1.00 76.56           C  
ATOM    528  O   LYS B  65     -14.074   4.330   3.699  1.00 76.56           O  
ATOM    529  CG  LYS B  65     -17.344   2.661   6.508  1.00 76.56           C  
ATOM    530  CD  LYS B  65     -17.378   1.271   7.130  1.00 76.56           C  
ATOM    531  CE  LYS B  65     -18.718   0.988   7.795  1.00 76.56           C  
ATOM    532  NZ  LYS B  65     -18.758  -0.377   8.400  1.00 76.56           N  
ATOM    533  N   THR B  66     -13.715   5.170   5.849  1.00 84.67           N  
ATOM    534  CA  THR B  66     -12.304   5.433   5.588  1.00 84.67           C  
ATOM    535  C   THR B  66     -11.537   4.128   5.395  1.00 84.67           C  
ATOM    536  CB  THR B  66     -11.666   6.243   6.731  1.00 84.67           C  
ATOM    537  O   THR B  66     -11.715   3.179   6.162  1.00 84.67           O  
ATOM    538  CG2 THR B  66     -10.169   6.430   6.504  1.00 84.67           C  
ATOM    539  OG1 THR B  66     -12.291   7.531   6.804  1.00 84.67           O  
ATOM    540  N   ASN B  67     -10.818   4.039   4.283  1.00 84.63           N  
ATOM    541  CA  ASN B  67      -9.862   2.953   4.093  1.00 84.63           C  
ATOM    542  C   ASN B  67      -8.626   3.136   4.970  1.00 84.63           C  
ATOM    543  CB  ASN B  67      -9.457   2.844   2.622  1.00 84.63           C  
ATOM    544  O   ASN B  67      -7.681   3.825   4.582  1.00 84.63           O  
ATOM    545  CG  ASN B  67      -8.682   1.577   2.321  1.00 84.63           C  
ATOM    546  ND2 ASN B  67      -8.908   1.009   1.142  1.00 84.63           N  
ATOM    547  OD1 ASN B  67      -7.888   1.111   3.142  1.00 84.63           O  
ATOM    548  N   ILE B  68      -8.570   2.555   6.069  1.00 79.35           N  
ATOM    549  CA  ILE B  68      -7.592   2.790   7.125  1.00 79.35           C  
ATOM    550  C   ILE B  68      -6.194   2.434   6.623  1.00 79.35           C  
ATOM    551  CB  ILE B  68      -7.927   1.979   8.397  1.00 79.35           C  
ATOM    552  O   ILE B  68      -5.229   3.153   6.892  1.00 79.35           O  
ATOM    553  CG1 ILE B  68      -9.296   2.392   8.949  1.00 79.35           C  
ATOM    554  CG2 ILE B  68      -6.833   2.157   9.455  1.00 79.35           C  
ATOM    555  CD1 ILE B  68      -9.752   1.575  10.150  1.00 79.35           C  
ATOM    556  N   ARG B  69      -6.024   1.297   5.971  1.00 75.54           N  
ATOM    557  CA  ARG B  69      -4.727   0.859   5.467  1.00 75.54           C  
ATOM    558  C   ARG B  69      -4.174   1.847   4.445  1.00 75.54           C  
ATOM    559  CB  ARG B  69      -4.834  -0.535   4.844  1.00 75.54           C  
ATOM    560  O   ARG B  69      -3.000   2.217   4.503  1.00 75.54           O  
ATOM    561  CG  ARG B  69      -3.652  -1.440   5.150  1.00 75.54           C  
ATOM    562  CD  ARG B  69      -3.805  -2.808   4.500  1.00 75.54           C  
ATOM    563  NE  ARG B  69      -2.787  -3.744   4.968  1.00 75.54           N  
ATOM    564  NH1 ARG B  69      -3.435  -5.468   3.573  1.00 75.54           N  
ATOM    565  NH2 ARG B  69      -1.674  -5.753   5.013  1.00 75.54           N  
ATOM    566  CZ  ARG B  69      -2.635  -4.986   4.517  1.00 75.54           C  
ATOM    567  N   LEU B  70      -5.025   2.182   3.520  1.00 84.63           N  
ATOM    568  CA  LEU B  70      -4.625   3.160   2.514  1.00 84.63           C  
ATOM    569  C   LEU B  70      -4.248   4.487   3.165  1.00 84.63           C  
ATOM    570  CB  LEU B  70      -5.751   3.377   1.500  1.00 84.63           C  
ATOM    571  O   LEU B  70      -3.288   5.138   2.746  1.00 84.63           O  
ATOM    572  CG  LEU B  70      -5.366   4.084   0.200  1.00 84.63           C  
ATOM    573  CD1 LEU B  70      -4.249   3.322  -0.506  1.00 84.63           C  
ATOM    574  CD2 LEU B  70      -6.580   4.227  -0.711  1.00 84.63           C  
ATOM    575  N   LYS B  71      -4.972   4.833   4.136  1.00 85.71           N  
ATOM    576  CA  LYS B  71      -4.691   6.064   4.869  1.00 85.71           C  
ATOM    577  C   LYS B  71      -3.303   6.022   5.502  1.00 85.71           C  
ATOM    578  CB  LYS B  71      -5.750   6.302   5.946  1.00 85.71           C  
ATOM    579  O   LYS B  71      -2.541   6.987   5.404  1.00 85.71           O  
ATOM    580  CG  LYS B  71      -5.568   7.601   6.717  1.00 85.71           C  
ATOM    581  CD  LYS B  71      -6.706   7.830   7.704  1.00 85.71           C  
ATOM    582  CE  LYS B  71      -6.548   9.151   8.444  1.00 85.71           C  
ATOM    583  NZ  LYS B  71      -7.714   9.429   9.336  1.00 85.71           N  
ATOM    584  N   LYS B  72      -3.013   4.966   6.114  1.00 83.94           N  
ATOM    585  CA  LYS B  72      -1.719   4.802   6.768  1.00 83.94           C  
ATOM    586  C   LYS B  72      -0.579   4.855   5.754  1.00 83.94           C  
ATOM    587  CB  LYS B  72      -1.671   3.482   7.540  1.00 83.94           C  
ATOM    588  O   LYS B  72       0.413   5.557   5.964  1.00 83.94           O  
ATOM    589  CG  LYS B  72      -2.382   3.526   8.885  1.00 83.94           C  
ATOM    590  CD  LYS B  72      -2.291   2.189   9.609  1.00 83.94           C  
ATOM    591  CE  LYS B  72      -3.111   2.190  10.892  1.00 83.94           C  
ATOM    592  NZ  LYS B  72      -3.052   0.871  11.589  1.00 83.94           N  
ATOM    593  N   MET B  73      -0.726   4.132   4.678  1.00 82.94           N  
ATOM    594  CA  MET B  73       0.300   4.094   3.640  1.00 82.94           C  
ATOM    595  C   MET B  73       0.491   5.471   3.013  1.00 82.94           C  
ATOM    596  CB  MET B  73      -0.064   3.074   2.560  1.00 82.94           C  
ATOM    597  O   MET B  73       1.622   5.893   2.765  1.00 82.94           O  
ATOM    598  CG  MET B  73       0.052   1.629   3.018  1.00 82.94           C  
ATOM    599  SD  MET B  73      -0.180   0.435   1.643  1.00 82.94           S  
ATOM    600  CE  MET B  73      -1.930   0.724   1.260  1.00 82.94           C  
ATOM    601  N   ALA B  74      -0.587   6.096   2.767  1.00 83.82           N  
ATOM    602  CA  ALA B  74      -0.523   7.438   2.192  1.00 83.82           C  
ATOM    603  C   ALA B  74       0.164   8.411   3.146  1.00 83.82           C  
ATOM    604  CB  ALA B  74      -1.924   7.936   1.847  1.00 83.82           C  
ATOM    605  O   ALA B  74       0.938   9.269   2.717  1.00 83.82           O  
ATOM    606  N   SER B  75      -0.142   8.333   4.384  1.00 84.32           N  
ATOM    607  CA  SER B  75       0.496   9.171   5.393  1.00 84.32           C  
ATOM    608  C   SER B  75       2.008   8.973   5.401  1.00 84.32           C  
ATOM    609  CB  SER B  75      -0.073   8.869   6.780  1.00 84.32           C  
ATOM    610  O   SER B  75       2.767   9.943   5.445  1.00 84.32           O  
ATOM    611  OG  SER B  75       0.586   9.637   7.773  1.00 84.32           O  
ATOM    612  N   LEU B  76       2.406   7.771   5.322  1.00 81.97           N  
ATOM    613  CA  LEU B  76       3.830   7.456   5.295  1.00 81.97           C  
ATOM    614  C   LEU B  76       4.487   8.020   4.040  1.00 81.97           C  
ATOM    615  CB  LEU B  76       4.045   5.942   5.361  1.00 81.97           C  
ATOM    616  O   LEU B  76       5.597   8.555   4.102  1.00 81.97           O  
ATOM    617  CG  LEU B  76       3.766   5.276   6.709  1.00 81.97           C  
ATOM    618  CD1 LEU B  76       3.755   3.758   6.559  1.00 81.97           C  
ATOM    619  CD2 LEU B  76       4.798   5.708   7.745  1.00 81.97           C  
ATOM    620  N   ALA B  77       3.796   7.815   2.963  1.00 79.60           N  
ATOM    621  CA  ALA B  77       4.314   8.360   1.710  1.00 79.60           C  
ATOM    622  C   ALA B  77       4.449   9.878   1.787  1.00 79.60           C  
ATOM    623  CB  ALA B  77       3.409   7.968   0.545  1.00 79.60           C  
ATOM    624  O   ALA B  77       5.434  10.445   1.308  1.00 79.60           O  
ATOM    625  N   ARG B  78       3.544  10.573   2.335  1.00 75.74           N  
ATOM    626  CA  ARG B  78       3.596  12.022   2.501  1.00 75.74           C  
ATOM    627  C   ARG B  78       4.774  12.430   3.379  1.00 75.74           C  
ATOM    628  CB  ARG B  78       2.289  12.541   3.104  1.00 75.74           C  
ATOM    629  O   ARG B  78       5.473  13.399   3.077  1.00 75.74           O  
ATOM    630  CG  ARG B  78       1.112  12.509   2.142  1.00 75.74           C  
ATOM    631  CD  ARG B  78      -0.038  13.381   2.628  1.00 75.74           C  
ATOM    632  NE  ARG B  78      -0.527  12.949   3.935  1.00 75.74           N  
ATOM    633  NH1 ARG B  78      -2.006  11.386   3.095  1.00 75.74           N  
ATOM    634  NH2 ARG B  78      -1.822  11.696   5.359  1.00 75.74           N  
ATOM    635  CZ  ARG B  78      -1.450  12.011   4.127  1.00 75.74           C  
ATOM    636  N   LYS B  79       4.930  11.731   4.432  1.00 74.99           N  
ATOM    637  CA  LYS B  79       6.046  12.008   5.332  1.00 74.99           C  
ATOM    638  C   LYS B  79       7.384  11.829   4.620  1.00 74.99           C  
ATOM    639  CB  LYS B  79       5.982  11.100   6.562  1.00 74.99           C  
ATOM    640  O   LYS B  79       8.291  12.649   4.777  1.00 74.99           O  
ATOM    641  CG  LYS B  79       4.897  11.482   7.557  1.00 74.99           C  
ATOM    642  CD  LYS B  79       4.870  10.532   8.747  1.00 74.99           C  
ATOM    643  CE  LYS B  79       3.697  10.826   9.673  1.00 74.99           C  
ATOM    644  NZ  LYS B  79       3.613   9.841  10.792  1.00 74.99           N  
ATOM    645  N   ALA B  80       7.438  10.685   3.874  1.00 75.80           N  
ATOM    646  CA  ALA B  80       8.657  10.434   3.110  1.00 75.80           C  
ATOM    647  C   ALA B  80       8.932  11.567   2.126  1.00 75.80           C  
ATOM    648  CB  ALA B  80       8.556   9.103   2.369  1.00 75.80           C  
ATOM    649  O   ALA B  80      10.072  12.015   1.988  1.00 75.80           O  
ATOM    650  N   SER B  81       7.923  12.018   1.446  1.00 70.03           N  
ATOM    651  CA  SER B  81       8.049  13.125   0.502  1.00 70.03           C  
ATOM    652  C   SER B  81       8.513  14.398   1.202  1.00 70.03           C  
ATOM    653  CB  SER B  81       6.718  13.380  -0.206  1.00 70.03           C  
ATOM    654  O   SER B  81       9.342  15.138   0.669  1.00 70.03           O  
ATOM    655  OG  SER B  81       6.860  14.380  -1.200  1.00 70.03           O  
ATOM    656  N   LEU B  82       7.940  14.667   2.330  1.00 70.79           N  
ATOM    657  CA  LEU B  82       8.329  15.838   3.108  1.00 70.79           C  
ATOM    658  C   LEU B  82       9.805  15.773   3.485  1.00 70.79           C  
ATOM    659  CB  LEU B  82       7.472  15.951   4.372  1.00 70.79           C  
ATOM    660  O   LEU B  82      10.523  16.770   3.377  1.00 70.79           O  
ATOM    661  CG  LEU B  82       7.714  17.181   5.248  1.00 70.79           C  
ATOM    662  CD1 LEU B  82       7.296  18.448   4.509  1.00 70.79           C  
ATOM    663  CD2 LEU B  82       6.964  17.053   6.569  1.00 70.79           C  
ATOM    664  N   TRP B  83      10.250  14.625   3.912  1.00 73.29           N  
ATOM    665  CA  TRP B  83      11.647  14.461   4.300  1.00 73.29           C  
ATOM    666  C   TRP B  83      12.575  14.728   3.120  1.00 73.29           C  
ATOM    667  CB  TRP B  83      11.891  13.053   4.850  1.00 73.29           C  
ATOM    668  O   TRP B  83      13.629  15.349   3.279  1.00 73.29           O  
ATOM    669  CG  TRP B  83      11.636  12.921   6.322  1.00 73.29           C  
ATOM    670  CD1 TRP B  83      10.548  12.351   6.922  1.00 73.29           C  
ATOM    671  CD2 TRP B  83      12.487  13.374   7.380  1.00 73.29           C  
ATOM    672  CE2 TRP B  83      11.851  13.044   8.597  1.00 73.29           C  
ATOM    673  CE3 TRP B  83      13.726  14.027   7.416  1.00 73.29           C  
ATOM    674  NE1 TRP B  83      10.671  12.422   8.290  1.00 73.29           N  
ATOM    675  CH2 TRP B  83      13.627  13.985   9.847  1.00 73.29           C  
ATOM    676  CZ2 TRP B  83      12.414  13.346   9.839  1.00 73.29           C  
ATOM    677  CZ3 TRP B  83      14.285  14.326   8.653  1.00 73.29           C  
ATOM    678  N   LEU B  84      12.127  14.220   2.027  1.00 66.68           N  
ATOM    679  CA  LEU B  84      12.913  14.488   0.827  1.00 66.68           C  
ATOM    680  C   LEU B  84      12.995  15.987   0.556  1.00 66.68           C  
ATOM    681  CB  LEU B  84      12.308  13.771  -0.382  1.00 66.68           C  
ATOM    682  O   LEU B  84      14.056  16.499   0.193  1.00 66.68           O  
ATOM    683  CG  LEU B  84      12.484  12.252  -0.427  1.00 66.68           C  
ATOM    684  CD1 LEU B  84      11.670  11.658  -1.572  1.00 66.68           C  
ATOM    685  CD2 LEU B  84      13.959  11.889  -0.567  1.00 66.68           C  
ATOM    686  N   PHE B  85      11.879  16.646   0.716  1.00 64.09           N  
ATOM    687  CA  PHE B  85      11.809  18.090   0.526  1.00 64.09           C  
ATOM    688  C   PHE B  85      12.706  18.811   1.525  1.00 64.09           C  
ATOM    689  CB  PHE B  85      10.365  18.583   0.665  1.00 64.09           C  
ATOM    690  O   PHE B  85      13.477  19.697   1.148  1.00 64.09           O  
ATOM    691  CG  PHE B  85      10.230  20.081   0.636  1.00 64.09           C  
ATOM    692  CD1 PHE B  85      10.014  20.797   1.807  1.00 64.09           C  
ATOM    693  CD2 PHE B  85      10.319  20.775  -0.565  1.00 64.09           C  
ATOM    694  CE1 PHE B  85       9.889  22.184   1.782  1.00 64.09           C  
ATOM    695  CE2 PHE B  85      10.194  22.161  -0.597  1.00 64.09           C  
ATOM    696  CZ  PHE B  85       9.978  22.863   0.578  1.00 64.09           C  
ATOM    697  N   LEU B  86      12.686  18.404   2.712  1.00 73.75           N  
ATOM    698  CA  LEU B  86      13.436  19.069   3.772  1.00 73.75           C  
ATOM    699  C   LEU B  86      14.931  18.806   3.627  1.00 73.75           C  
ATOM    700  CB  LEU B  86      12.954  18.597   5.147  1.00 73.75           C  
ATOM    701  O   LEU B  86      15.752  19.547   4.173  1.00 73.75           O  
ATOM    702  CG  LEU B  86      11.524  18.978   5.531  1.00 73.75           C  
ATOM    703  CD1 LEU B  86      11.167  18.391   6.892  1.00 73.75           C  
ATOM    704  CD2 LEU B  86      11.357  20.494   5.537  1.00 73.75           C  
ATOM    705  N   SER B  87      15.276  17.685   2.991  1.00 73.57           N  
ATOM    706  CA  SER B  87      16.679  17.325   2.818  1.00 73.57           C  
ATOM    707  C   SER B  87      17.334  18.162   1.725  1.00 73.57           C  
ATOM    708  CB  SER B  87      16.814  15.839   2.483  1.00 73.57           C  
ATOM    709  O   SER B  87      18.551  18.101   1.534  1.00 73.57           O  
ATOM    710  OG  SER B  87      16.093  15.521   1.305  1.00 73.57           O  
ATOM    711  N   SER B  88      16.571  18.893   1.090  1.00 69.43           N  
ATOM    712  CA  SER B  88      17.114  19.753   0.044  1.00 69.43           C  
ATOM    713  C   SER B  88      17.937  20.892   0.637  1.00 69.43           C  
ATOM    714  CB  SER B  88      15.989  20.323  -0.821  1.00 69.43           C  
ATOM    715  O   SER B  88      17.717  21.294   1.781  1.00 69.43           O  
ATOM    716  OG  SER B  88      15.201  21.239  -0.081  1.00 69.43           O  
ATOM    717  N   GLU B  89      18.952  21.433  -0.086  1.00 75.51           N  
ATOM    718  CA  GLU B  89      19.853  22.493   0.355  1.00 75.51           C  
ATOM    719  C   GLU B  89      19.083  23.766   0.696  1.00 75.51           C  
ATOM    720  CB  GLU B  89      20.904  22.787  -0.718  1.00 75.51           C  
ATOM    721  O   GLU B  89      19.464  24.503   1.608  1.00 75.51           O  
ATOM    722  CG  GLU B  89      22.023  21.757  -0.781  1.00 75.51           C  
ATOM    723  CD  GLU B  89      23.405  22.379  -0.901  1.00 75.51           C  
ATOM    724  OE1 GLU B  89      24.412  21.664  -0.693  1.00 75.51           O  
ATOM    725  OE2 GLU B  89      23.482  23.590  -1.205  1.00 75.51           O  
ATOM    726  N   GLU B  90      17.998  23.998   0.123  1.00 70.17           N  
ATOM    727  CA  GLU B  90      17.174  25.188   0.315  1.00 70.17           C  
ATOM    728  C   GLU B  90      16.542  25.203   1.703  1.00 70.17           C  
ATOM    729  CB  GLU B  90      16.087  25.267  -0.760  1.00 70.17           C  
ATOM    730  O   GLU B  90      16.184  26.265   2.216  1.00 70.17           O  
ATOM    731  CG  GLU B  90      16.625  25.516  -2.162  1.00 70.17           C  
ATOM    732  CD  GLU B  90      15.542  25.509  -3.229  1.00 70.17           C  
ATOM    733  OE1 GLU B  90      15.859  25.749  -4.417  1.00 70.17           O  
ATOM    734  OE2 GLU B  90      14.368  25.263  -2.876  1.00 70.17           O  
ATOM    735  N   GLN B  91      16.495  24.021   2.314  1.00 72.33           N  
ATOM    736  CA  GLN B  91      15.832  23.933   3.611  1.00 72.33           C  
ATOM    737  C   GLN B  91      16.851  23.857   4.744  1.00 72.33           C  
ATOM    738  CB  GLN B  91      14.903  22.719   3.659  1.00 72.33           C  
ATOM    739  O   GLN B  91      16.483  23.667   5.906  1.00 72.33           O  
ATOM    740  CG  GLN B  91      13.792  22.754   2.617  1.00 72.33           C  
ATOM    741  CD  GLN B  91      12.939  24.005   2.711  1.00 72.33           C  
ATOM    742  NE2 GLN B  91      12.397  24.439   1.578  1.00 72.33           N  
ATOM    743  OE1 GLN B  91      12.768  24.577   3.792  1.00 72.33           O  
ATOM    744  N   MET B  92      18.013  24.029   4.398  1.00 86.47           N  
ATOM    745  CA  MET B  92      19.068  24.015   5.407  1.00 86.47           C  
ATOM    746  C   MET B  92      19.157  25.360   6.120  1.00 86.47           C  
ATOM    747  CB  MET B  92      20.416  23.669   4.772  1.00 86.47           C  
ATOM    748  O   MET B  92      19.075  26.412   5.483  1.00 86.47           O  
ATOM    749  CG  MET B  92      20.656  22.176   4.616  1.00 86.47           C  
ATOM    750  SD  MET B  92      22.373  21.790   4.098  1.00 86.47           S  
ATOM    751  CE  MET B  92      23.122  21.436   5.712  1.00 86.47           C  
ATOM    752  N   CYS B  93      19.199  25.315   7.433  1.00 89.05           N  
ATOM    753  CA  CYS B  93      19.394  26.525   8.224  1.00 89.05           C  
ATOM    754  C   CYS B  93      20.689  27.228   7.836  1.00 89.05           C  
ATOM    755  CB  CYS B  93      19.409  26.194   9.716  1.00 89.05           C  
ATOM    756  O   CYS B  93      21.751  26.604   7.799  1.00 89.05           O  
ATOM    757  SG  CYS B  93      19.743  27.619  10.774  1.00 89.05           S  
ATOM    758  N   GLY B  94      20.603  28.502   7.526  1.00 85.53           N  
ATOM    759  CA  GLY B  94      21.763  29.279   7.117  1.00 85.53           C  
ATOM    760  C   GLY B  94      22.778  29.465   8.229  1.00 85.53           C  
ATOM    761  O   GLY B  94      23.983  29.518   7.974  1.00 85.53           O  
ATOM    762  N   ILE B  95      22.394  29.519   9.447  1.00 87.93           N  
ATOM    763  CA  ILE B  95      23.229  29.819  10.605  1.00 87.93           C  
ATOM    764  C   ILE B  95      23.897  28.539  11.105  1.00 87.93           C  
ATOM    765  CB  ILE B  95      22.408  30.473  11.739  1.00 87.93           C  
ATOM    766  O   ILE B  95      25.114  28.503  11.301  1.00 87.93           O  
ATOM    767  CG1 ILE B  95      21.791  31.792  11.259  1.00 87.93           C  
ATOM    768  CG2 ILE B  95      23.280  30.694  12.978  1.00 87.93           C  
ATOM    769  CD1 ILE B  95      20.851  32.438  12.267  1.00 87.93           C  
ATOM    770  N   HIS B  96      23.125  27.417  11.193  1.00 91.35           N  
ATOM    771  CA  HIS B  96      23.611  26.217  11.864  1.00 91.35           C  
ATOM    772  C   HIS B  96      23.927  25.114  10.860  1.00 91.35           C  
ATOM    773  CB  HIS B  96      22.585  25.720  12.884  1.00 91.35           C  
ATOM    774  O   HIS B  96      24.502  24.085  11.222  1.00 91.35           O  
ATOM    775  CG  HIS B  96      22.239  26.733  13.930  1.00 91.35           C  
ATOM    776  CD2 HIS B  96      22.964  27.230  14.959  1.00 91.35           C  
ATOM    777  ND1 HIS B  96      21.010  27.352  13.987  1.00 91.35           N  
ATOM    778  CE1 HIS B  96      20.994  28.191  15.010  1.00 91.35           C  
ATOM    779  NE2 HIS B  96      22.167  28.135  15.616  1.00 91.35           N  
ATOM    780  N   ARG B  97      23.544  25.330   9.709  1.00 88.84           N  
ATOM    781  CA  ARG B  97      23.794  24.379   8.631  1.00 88.84           C  
ATOM    782  C   ARG B  97      23.157  23.027   8.934  1.00 88.84           C  
ATOM    783  CB  ARG B  97      25.298  24.210   8.401  1.00 88.84           C  
ATOM    784  O   ARG B  97      23.755  21.981   8.676  1.00 88.84           O  
ATOM    785  CG  ARG B  97      26.011  25.496   8.019  1.00 88.84           C  
ATOM    786  CD  ARG B  97      25.704  25.907   6.585  1.00 88.84           C  
ATOM    787  NE  ARG B  97      26.545  27.018   6.151  1.00 88.84           N  
ATOM    788  NH1 ARG B  97      25.493  27.288   4.112  1.00 88.84           N  
ATOM    789  NH2 ARG B  97      27.246  28.647   4.691  1.00 88.84           N  
ATOM    790  CZ  ARG B  97      26.426  27.649   4.985  1.00 88.84           C  
ATOM    791  N   GLU B  98      22.031  23.060   9.618  1.00 88.88           N  
ATOM    792  CA  GLU B  98      21.212  21.883   9.893  1.00 88.88           C  
ATOM    793  C   GLU B  98      19.867  21.967   9.177  1.00 88.88           C  
ATOM    794  CB  GLU B  98      20.997  21.716  11.399  1.00 88.88           C  
ATOM    795  O   GLU B  98      19.392  23.061   8.863  1.00 88.88           O  
ATOM    796  CG  GLU B  98      22.258  21.338  12.162  1.00 88.88           C  
ATOM    797  CD  GLU B  98      21.984  20.886  13.588  1.00 88.88           C  
ATOM    798  OE1 GLU B  98      22.925  20.415  14.267  1.00 88.88           O  
ATOM    799  OE2 GLU B  98      20.819  21.003  14.029  1.00 88.88           O  
ATOM    800  N   THR B  99      19.316  20.830   8.956  1.00 86.16           N  
ATOM    801  CA  THR B  99      18.011  20.785   8.306  1.00 86.16           C  
ATOM    802  C   THR B  99      16.933  21.368   9.215  1.00 86.16           C  
ATOM    803  CB  THR B  99      17.632  19.344   7.914  1.00 86.16           C  
ATOM    804  O   THR B  99      16.965  21.168  10.432  1.00 86.16           O  
ATOM    805  CG2 THR B  99      16.403  19.325   7.012  1.00 86.16           C  
ATOM    806  OG1 THR B  99      18.730  18.739   7.220  1.00 86.16           O  
ATOM    807  N   LYS B 100      16.061  22.189   8.706  1.00 88.23           N  
ATOM    808  CA  LYS B 100      14.941  22.771   9.440  1.00 88.23           C  
ATOM    809  C   LYS B 100      13.788  21.779   9.561  1.00 88.23           C  
ATOM    810  CB  LYS B 100      14.460  24.053   8.758  1.00 88.23           C  
ATOM    811  O   LYS B 100      12.872  21.780   8.736  1.00 88.23           O  
ATOM    812  CG  LYS B 100      15.500  25.163   8.724  1.00 88.23           C  
ATOM    813  CD  LYS B 100      14.986  26.387   7.977  1.00 88.23           C  
ATOM    814  CE  LYS B 100      16.047  27.475   7.887  1.00 88.23           C  
ATOM    815  NZ  LYS B 100      15.557  28.667   7.132  1.00 88.23           N  
ATOM    816  N   LYS B 101      13.767  21.011  10.615  1.00 88.16           N  
ATOM    817  CA  LYS B 101      12.794  19.932  10.753  1.00 88.16           C  
ATOM    818  C   LYS B 101      11.759  20.259  11.827  1.00 88.16           C  
ATOM    819  CB  LYS B 101      13.495  18.615  11.085  1.00 88.16           C  
ATOM    820  O   LYS B 101      10.800  19.509  12.020  1.00 88.16           O  
ATOM    821  CG  LYS B 101      14.442  18.127   9.999  1.00 88.16           C  
ATOM    822  CD  LYS B 101      15.173  16.859  10.422  1.00 88.16           C  
ATOM    823  CE  LYS B 101      16.167  16.405   9.362  1.00 88.16           C  
ATOM    824  NZ  LYS B 101      16.873  15.152   9.765  1.00 88.16           N  
ATOM    825  N   MET B 102      12.005  21.297  12.459  1.00 91.16           N  
ATOM    826  CA  MET B 102      11.074  21.694  13.512  1.00 91.16           C  
ATOM    827  C   MET B 102      10.126  22.782  13.019  1.00 91.16           C  
ATOM    828  CB  MET B 102      11.835  22.183  14.746  1.00 91.16           C  
ATOM    829  O   MET B 102      10.522  23.648  12.237  1.00 91.16           O  
ATOM    830  CG  MET B 102      12.745  21.132  15.362  1.00 91.16           C  
ATOM    831  SD  MET B 102      11.820  19.661  15.952  1.00 91.16           S  
ATOM    832  CE  MET B 102      10.899  20.395  17.332  1.00 91.16           C  
ATOM    833  N   PHE B 103       8.872  22.734  13.432  1.00 86.40           N  
ATOM    834  CA  PHE B 103       7.876  23.732  13.061  1.00 86.40           C  
ATOM    835  C   PHE B 103       7.470  24.567  14.269  1.00 86.40           C  
ATOM    836  CB  PHE B 103       6.643  23.060  12.448  1.00 86.40           C  
ATOM    837  O   PHE B 103       7.114  24.021  15.316  1.00 86.40           O  
ATOM    838  CG  PHE B 103       5.598  24.031  11.969  1.00 86.40           C  
ATOM    839  CD1 PHE B 103       4.450  24.263  12.717  1.00 86.40           C  
ATOM    840  CD2 PHE B 103       5.764  24.713  10.771  1.00 86.40           C  
ATOM    841  CE1 PHE B 103       3.481  25.161  12.277  1.00 86.40           C  
ATOM    842  CE2 PHE B 103       4.800  25.612  10.324  1.00 86.40           C  
ATOM    843  CZ  PHE B 103       3.659  25.834  11.078  1.00 86.40           C  
ATOM    844  N   CYS B 104       7.562  25.885  14.203  1.00 91.07           N  
ATOM    845  CA  CYS B 104       7.117  26.817  15.233  1.00 91.07           C  
ATOM    846  C   CYS B 104       5.672  27.241  14.997  1.00 91.07           C  
ATOM    847  CB  CYS B 104       8.020  28.050  15.267  1.00 91.07           C  
ATOM    848  O   CYS B 104       5.373  27.922  14.014  1.00 91.07           O  
ATOM    849  SG  CYS B 104       7.558  29.257  16.529  1.00 91.07           S  
ATOM    850  N   GLU B 105       4.894  26.947  15.911  1.00 85.66           N  
ATOM    851  CA  GLU B 105       3.466  27.205  15.754  1.00 85.66           C  
ATOM    852  C   GLU B 105       3.158  28.694  15.879  1.00 85.66           C  
ATOM    853  CB  GLU B 105       2.659  26.412  16.785  1.00 85.66           C  
ATOM    854  O   GLU B 105       2.207  29.190  15.270  1.00 85.66           O  
ATOM    855  CG  GLU B 105       2.694  24.906  16.568  1.00 85.66           C  
ATOM    856  CD  GLU B 105       1.750  24.146  17.486  1.00 85.66           C  
ATOM    857  OE1 GLU B 105       1.646  22.905  17.356  1.00 85.66           O  
ATOM    858  OE2 GLU B 105       1.109  24.796  18.341  1.00 85.66           O  
ATOM    859  N   VAL B 106       3.925  29.346  16.556  1.00 85.05           N  
ATOM    860  CA  VAL B 106       3.707  30.771  16.787  1.00 85.05           C  
ATOM    861  C   VAL B 106       4.116  31.564  15.548  1.00 85.05           C  
ATOM    862  CB  VAL B 106       4.487  31.272  18.023  1.00 85.05           C  
ATOM    863  O   VAL B 106       3.319  32.332  15.004  1.00 85.05           O  
ATOM    864  CG1 VAL B 106       4.288  32.774  18.214  1.00 85.05           C  
ATOM    865  CG2 VAL B 106       4.053  30.508  19.273  1.00 85.05           C  
ATOM    866  N   ASP B 107       5.200  31.355  15.036  1.00 79.40           N  
ATOM    867  CA  ASP B 107       5.715  32.076  13.875  1.00 79.40           C  
ATOM    868  C   ASP B 107       5.280  31.405  12.574  1.00 79.40           C  
ATOM    869  CB  ASP B 107       7.241  32.169  13.935  1.00 79.40           C  
ATOM    870  O   ASP B 107       5.418  31.984  11.495  1.00 79.40           O  
ATOM    871  CG  ASP B 107       7.736  33.085  15.041  1.00 79.40           C  
ATOM    872  OD1 ASP B 107       6.948  33.914  15.544  1.00 79.40           O  
ATOM    873  OD2 ASP B 107       8.926  32.978  15.409  1.00 79.40           O  
ATOM    874  N   ARG B 108       4.798  30.246  12.728  1.00 78.73           N  
ATOM    875  CA  ARG B 108       4.417  29.459  11.560  1.00 78.73           C  
ATOM    876  C   ARG B 108       5.574  29.349  10.572  1.00 78.73           C  
ATOM    877  CB  ARG B 108       3.196  30.073  10.872  1.00 78.73           C  
ATOM    878  O   ARG B 108       5.410  29.631   9.383  1.00 78.73           O  
ATOM    879  CG  ARG B 108       1.944  30.084  11.733  1.00 78.73           C  
ATOM    880  CD  ARG B 108       0.703  30.424  10.920  1.00 78.73           C  
ATOM    881  NE  ARG B 108      -0.515  30.294  11.715  1.00 78.73           N  
ATOM    882  NH1 ARG B 108      -1.952  30.392   9.908  1.00 78.73           N  
ATOM    883  NH2 ARG B 108      -2.786  30.159  12.031  1.00 78.73           N  
ATOM    884  CZ  ARG B 108      -1.748  30.282  11.216  1.00 78.73           C  
ATOM    885  N   SER B 109       6.679  28.879  11.058  1.00 80.56           N  
ATOM    886  CA  SER B 109       7.882  28.760  10.242  1.00 80.56           C  
ATOM    887  C   SER B 109       8.687  27.521  10.620  1.00 80.56           C  
ATOM    888  CB  SER B 109       8.755  30.007  10.386  1.00 80.56           C  
ATOM    889  O   SER B 109       8.554  27.004  11.732  1.00 80.56           O  
ATOM    890  OG  SER B 109       9.199  30.158  11.723  1.00 80.56           O  
ATOM    891  N   LEU B 110       9.481  27.056   9.640  1.00 86.40           N  
ATOM    892  CA  LEU B 110      10.358  25.915   9.879  1.00 86.40           C  
ATOM    893  C   LEU B 110      11.674  26.362  10.506  1.00 86.40           C  
ATOM    894  CB  LEU B 110      10.630  25.165   8.572  1.00 86.40           C  
ATOM    895  O   LEU B 110      12.249  27.374  10.097  1.00 86.40           O  
ATOM    896  CG  LEU B 110       9.450  24.400   7.971  1.00 86.40           C  
ATOM    897  CD1 LEU B 110       9.793  23.918   6.565  1.00 86.40           C  
ATOM    898  CD2 LEU B 110       9.061  23.227   8.864  1.00 86.40           C  
ATOM    899  N   LEU B 111      12.151  25.599  11.525  1.00 90.21           N  
ATOM    900  CA  LEU B 111      13.401  25.879  12.224  1.00 90.21           C  
ATOM    901  C   LEU B 111      14.256  24.621  12.335  1.00 90.21           C  
ATOM    902  CB  LEU B 111      13.120  26.443  13.620  1.00 90.21           C  
ATOM    903  O   LEU B 111      13.733  23.505  12.293  1.00 90.21           O  
ATOM    904  CG  LEU B 111      12.194  27.659  13.685  1.00 90.21           C  
ATOM    905  CD1 LEU B 111      11.866  27.997  15.136  1.00 90.21           C  
ATOM    906  CD2 LEU B 111      12.829  28.854  12.983  1.00 90.21           C  
ATOM    907  N   CYS B 112      15.542  24.831  12.419  1.00 92.52           N  
ATOM    908  CA  CYS B 112      16.391  23.721  12.839  1.00 92.52           C  
ATOM    909  C   CYS B 112      16.307  23.512  14.347  1.00 92.52           C  
ATOM    910  CB  CYS B 112      17.842  23.971  12.430  1.00 92.52           C  
ATOM    911  O   CYS B 112      15.729  24.333  15.061  1.00 92.52           O  
ATOM    912  SG  CYS B 112      18.675  25.225  13.429  1.00 92.52           S  
ATOM    913  N   LEU B 113      16.863  22.376  14.754  1.00 89.82           N  
ATOM    914  CA  LEU B 113      16.780  22.034  16.170  1.00 89.82           C  
ATOM    915  C   LEU B 113      17.421  23.118  17.030  1.00 89.82           C  
ATOM    916  CB  LEU B 113      17.457  20.687  16.437  1.00 89.82           C  
ATOM    917  O   LEU B 113      16.869  23.505  18.062  1.00 89.82           O  
ATOM    918  CG  LEU B 113      17.180  20.047  17.799  1.00 89.82           C  
ATOM    919  CD1 LEU B 113      15.693  19.746  17.950  1.00 89.82           C  
ATOM    920  CD2 LEU B 113      18.009  18.779  17.972  1.00 89.82           C  
ATOM    921  N   LEU B 114      18.529  23.655  16.654  1.00 92.69           N  
ATOM    922  CA  LEU B 114      19.253  24.661  17.423  1.00 92.69           C  
ATOM    923  C   LEU B 114      18.495  25.984  17.438  1.00 92.69           C  
ATOM    924  CB  LEU B 114      20.656  24.870  16.846  1.00 92.69           C  
ATOM    925  O   LEU B 114      18.403  26.641  18.478  1.00 92.69           O  
ATOM    926  CG  LEU B 114      21.639  23.711  17.018  1.00 92.69           C  
ATOM    927  CD1 LEU B 114      22.790  23.842  16.027  1.00 92.69           C  
ATOM    928  CD2 LEU B 114      22.161  23.660  18.449  1.00 92.69           C  
ATOM    929  N   CYS B 115      17.924  26.455  16.381  1.00 92.90           N  
ATOM    930  CA  CYS B 115      17.127  27.675  16.312  1.00 92.90           C  
ATOM    931  C   CYS B 115      15.869  27.554  17.165  1.00 92.90           C  
ATOM    932  CB  CYS B 115      16.745  27.985  14.865  1.00 92.90           C  
ATOM    933  O   CYS B 115      15.409  28.539  17.743  1.00 92.90           O  
ATOM    934  SG  CYS B 115      18.113  28.617  13.871  1.00 92.90           S  
ATOM    935  N   SER B 116      15.338  26.347  17.213  1.00 91.09           N  
ATOM    936  CA  SER B 116      14.133  26.118  18.003  1.00 91.09           C  
ATOM    937  C   SER B 116      14.407  26.293  19.493  1.00 91.09           C  
ATOM    938  CB  SER B 116      13.577  24.718  17.739  1.00 91.09           C  
ATOM    939  O   SER B 116      13.501  26.622  20.261  1.00 91.09           O  
ATOM    940  OG  SER B 116      14.482  23.724  18.187  1.00 91.09           O  
ATOM    941  N   SER B 117      15.647  26.092  19.882  1.00 90.64           N  
ATOM    942  CA  SER B 117      16.036  26.202  21.285  1.00 90.64           C  
ATOM    943  C   SER B 117      16.653  27.565  21.582  1.00 90.64           C  
ATOM    944  CB  SER B 117      17.024  25.095  21.656  1.00 90.64           C  
ATOM    945  O   SER B 117      17.106  27.816  22.701  1.00 90.64           O  
ATOM    946  OG  SER B 117      16.494  23.820  21.334  1.00 90.64           O  
ATOM    947  N   SER B 118      16.738  28.435  20.675  1.00 91.21           N  
ATOM    948  CA  SER B 118      17.331  29.756  20.850  1.00 91.21           C  
ATOM    949  C   SER B 118      16.452  30.645  21.724  1.00 91.21           C  
ATOM    950  CB  SER B 118      17.558  30.426  19.494  1.00 91.21           C  
ATOM    951  O   SER B 118      15.286  30.327  21.967  1.00 91.21           O  
ATOM    952  OG  SER B 118      16.326  30.827  18.918  1.00 91.21           O  
ATOM    953  N   GLN B 119      16.947  31.772  22.182  1.00 90.06           N  
ATOM    954  CA  GLN B 119      16.248  32.711  23.053  1.00 90.06           C  
ATOM    955  C   GLN B 119      14.987  33.249  22.381  1.00 90.06           C  
ATOM    956  CB  GLN B 119      17.168  33.868  23.445  1.00 90.06           C  
ATOM    957  O   GLN B 119      13.956  33.424  23.034  1.00 90.06           O  
ATOM    958  CG  GLN B 119      16.782  34.545  24.753  1.00 90.06           C  
ATOM    959  CD  GLN B 119      17.977  35.114  25.495  1.00 90.06           C  
ATOM    960  NE2 GLN B 119      18.147  34.705  26.747  1.00 90.06           N  
ATOM    961  OE1 GLN B 119      18.741  35.914  24.946  1.00 90.06           O  
ATOM    962  N   GLU B 120      15.028  33.395  21.117  1.00 88.90           N  
ATOM    963  CA  GLU B 120      13.932  33.959  20.335  1.00 88.90           C  
ATOM    964  C   GLU B 120      12.739  33.009  20.292  1.00 88.90           C  
ATOM    965  CB  GLU B 120      14.398  34.283  18.913  1.00 88.90           C  
ATOM    966  O   GLU B 120      11.588  33.451  20.274  1.00 88.90           O  
ATOM    967  CG  GLU B 120      14.124  35.718  18.488  1.00 88.90           C  
ATOM    968  CD  GLU B 120      15.035  36.197  17.369  1.00 88.90           C  
ATOM    969  OE1 GLU B 120      14.910  37.368  16.943  1.00 88.90           O  
ATOM    970  OE2 GLU B 120      15.879  35.394  16.912  1.00 88.90           O  
ATOM    971  N   HIS B 121      12.987  31.687  20.345  1.00 90.74           N  
ATOM    972  CA  HIS B 121      11.925  30.722  20.078  1.00 90.74           C  
ATOM    973  C   HIS B 121      11.696  29.810  21.278  1.00 90.74           C  
ATOM    974  CB  HIS B 121      12.258  29.888  18.840  1.00 90.74           C  
ATOM    975  O   HIS B 121      10.753  29.015  21.287  1.00 90.74           O  
ATOM    976  CG  HIS B 121      12.166  30.653  17.558  1.00 90.74           C  
ATOM    977  CD2 HIS B 121      13.129  31.108  16.723  1.00 90.74           C  
ATOM    978  ND1 HIS B 121      10.963  31.037  17.006  1.00 90.74           N  
ATOM    979  CE1 HIS B 121      11.192  31.695  15.882  1.00 90.74           C  
ATOM    980  NE2 HIS B 121      12.498  31.753  15.688  1.00 90.74           N  
ATOM    981  N   ARG B 122      12.521  29.850  22.311  1.00 88.88           N  
ATOM    982  CA  ARG B 122      12.550  28.876  23.397  1.00 88.88           C  
ATOM    983  C   ARG B 122      11.203  28.810  24.109  1.00 88.88           C  
ATOM    984  CB  ARG B 122      13.655  29.220  24.398  1.00 88.88           C  
ATOM    985  O   ARG B 122      10.840  27.772  24.667  1.00 88.88           O  
ATOM    986  CG  ARG B 122      13.366  30.457  25.235  1.00 88.88           C  
ATOM    987  CD  ARG B 122      14.497  30.756  26.208  1.00 88.88           C  
ATOM    988  NE  ARG B 122      14.397  29.943  27.418  1.00 88.88           N  
ATOM    989  NH1 ARG B 122      16.495  30.495  28.211  1.00 88.88           N  
ATOM    990  NH2 ARG B 122      15.152  29.070  29.403  1.00 88.88           N  
ATOM    991  CZ  ARG B 122      15.348  29.838  28.341  1.00 88.88           C  
ATOM    992  N   TYR B 123      10.391  29.883  24.021  1.00 89.73           N  
ATOM    993  CA  TYR B 123       9.116  29.862  24.730  1.00 89.73           C  
ATOM    994  C   TYR B 123       7.959  29.632  23.765  1.00 89.73           C  
ATOM    995  CB  TYR B 123       8.905  31.172  25.495  1.00 89.73           C  
ATOM    996  O   TYR B 123       6.792  29.712  24.156  1.00 89.73           O  
ATOM    997  CG  TYR B 123       9.967  31.446  26.533  1.00 89.73           C  
ATOM    998  CD1 TYR B 123      10.004  30.729  27.727  1.00 89.73           C  
ATOM    999  CD2 TYR B 123      10.934  32.423  26.322  1.00 89.73           C  
ATOM   1000  CE1 TYR B 123      10.979  30.980  28.686  1.00 89.73           C  
ATOM   1001  CE2 TYR B 123      11.914  32.682  27.274  1.00 89.73           C  
ATOM   1002  OH  TYR B 123      12.896  32.209  29.398  1.00 89.73           O  
ATOM   1003  CZ  TYR B 123      11.928  31.956  28.451  1.00 89.73           C  
ATOM   1004  N   HIS B 124       8.293  29.438  22.540  1.00 92.03           N  
ATOM   1005  CA  HIS B 124       7.264  29.085  21.568  1.00 92.03           C  
ATOM   1006  C   HIS B 124       6.945  27.595  21.619  1.00 92.03           C  
ATOM   1007  CB  HIS B 124       7.701  29.481  20.157  1.00 92.03           C  
ATOM   1008  O   HIS B 124       7.743  26.802  22.125  1.00 92.03           O  
ATOM   1009  CG  HIS B 124       7.796  30.959  19.950  1.00 92.03           C  
ATOM   1010  CD2 HIS B 124       7.568  31.992  20.796  1.00 92.03           C  
ATOM   1011  ND1 HIS B 124       8.162  31.520  18.746  1.00 92.03           N  
ATOM   1012  CE1 HIS B 124       8.156  32.838  18.861  1.00 92.03           C  
ATOM   1013  NE2 HIS B 124       7.799  33.150  20.095  1.00 92.03           N  
ATOM   1014  N   ARG B 125       5.793  27.231  21.130  1.00 89.08           N  
ATOM   1015  CA  ARG B 125       5.444  25.827  20.943  1.00 89.08           C  
ATOM   1016  C   ARG B 125       5.973  25.303  19.613  1.00 89.08           C  
ATOM   1017  CB  ARG B 125       3.927  25.634  21.016  1.00 89.08           C  
ATOM   1018  O   ARG B 125       5.745  25.911  18.565  1.00 89.08           O  
ATOM   1019  CG  ARG B 125       3.498  24.188  21.205  1.00 89.08           C  
ATOM   1020  CD  ARG B 125       1.983  24.055  21.281  1.00 89.08           C  
ATOM   1021  NE  ARG B 125       1.580  22.703  21.656  1.00 89.08           N  
ATOM   1022  NH1 ARG B 125      -0.688  23.134  21.570  1.00 89.08           N  
ATOM   1023  NH2 ARG B 125       0.065  21.043  22.130  1.00 89.08           N  
ATOM   1024  CZ  ARG B 125       0.320  22.296  21.785  1.00 89.08           C  
ATOM   1025  N   HIS B 126       6.761  24.177  19.640  1.00 89.23           N  
ATOM   1026  CA  HIS B 126       7.346  23.575  18.447  1.00 89.23           C  
ATOM   1027  C   HIS B 126       6.926  22.116  18.304  1.00 89.23           C  
ATOM   1028  CB  HIS B 126       8.871  23.681  18.486  1.00 89.23           C  
ATOM   1029  O   HIS B 126       6.611  21.456  19.297  1.00 89.23           O  
ATOM   1030  CG  HIS B 126       9.370  25.069  18.732  1.00 89.23           C  
ATOM   1031  CD2 HIS B 126       9.505  26.127  17.898  1.00 89.23           C  
ATOM   1032  ND1 HIS B 126       9.805  25.495  19.968  1.00 89.23           N  
ATOM   1033  CE1 HIS B 126      10.186  26.759  19.883  1.00 89.23           C  
ATOM   1034  NE2 HIS B 126      10.014  27.166  18.637  1.00 89.23           N  
ATOM   1035  N   CYS B 127       6.884  21.670  17.122  1.00 88.92           N  
ATOM   1036  CA  CYS B 127       6.671  20.259  16.821  1.00 88.92           C  
ATOM   1037  C   CYS B 127       7.406  19.856  15.548  1.00 88.92           C  
ATOM   1038  CB  CYS B 127       5.179  19.961  16.675  1.00 88.92           C  
ATOM   1039  O   CYS B 127       7.819  20.715  14.767  1.00 88.92           O  
ATOM   1040  SG  CYS B 127       4.386  20.858  15.323  1.00 88.92           S  
ATOM   1041  N   PRO B 128       7.654  18.571  15.449  1.00 88.18           N  
ATOM   1042  CA  PRO B 128       8.267  18.128  14.195  1.00 88.18           C  
ATOM   1043  C   PRO B 128       7.448  18.519  12.967  1.00 88.18           C  
ATOM   1044  CB  PRO B 128       8.327  16.606  14.350  1.00 88.18           C  
ATOM   1045  O   PRO B 128       6.215  18.502  13.012  1.00 88.18           O  
ATOM   1046  CG  PRO B 128       8.416  16.376  15.824  1.00 88.18           C  
ATOM   1047  CD  PRO B 128       7.564  17.399  16.519  1.00 88.18           C  
ATOM   1048  N   ALA B 129       8.133  18.917  11.921  1.00 83.67           N  
ATOM   1049  CA  ALA B 129       7.495  19.400  10.700  1.00 83.67           C  
ATOM   1050  C   ALA B 129       6.467  18.398  10.184  1.00 83.67           C  
ATOM   1051  CB  ALA B 129       8.544  19.681   9.627  1.00 83.67           C  
ATOM   1052  O   ALA B 129       5.380  18.783   9.748  1.00 83.67           O  
ATOM   1053  N   GLU B 130       6.782  17.132  10.224  1.00 81.16           N  
ATOM   1054  CA  GLU B 130       5.877  16.104   9.719  1.00 81.16           C  
ATOM   1055  C   GLU B 130       4.583  16.061  10.528  1.00 81.16           C  
ATOM   1056  CB  GLU B 130       6.556  14.732   9.738  1.00 81.16           C  
ATOM   1057  O   GLU B 130       3.503  15.860   9.970  1.00 81.16           O  
ATOM   1058  CG  GLU B 130       6.990  14.281  11.125  1.00 81.16           C  
ATOM   1059  CD  GLU B 130       7.824  13.009  11.109  1.00 81.16           C  
ATOM   1060  OE1 GLU B 130       8.025  12.401  12.185  1.00 81.16           O  
ATOM   1061  OE2 GLU B 130       8.281  12.619  10.011  1.00 81.16           O  
ATOM   1062  N   TRP B 131       4.692  16.154  11.735  1.00 84.49           N  
ATOM   1063  CA  TRP B 131       3.520  16.167  12.604  1.00 84.49           C  
ATOM   1064  C   TRP B 131       2.648  17.386  12.323  1.00 84.49           C  
ATOM   1065  CB  TRP B 131       3.940  16.152  14.076  1.00 84.49           C  
ATOM   1066  O   TRP B 131       1.427  17.268  12.198  1.00 84.49           O  
ATOM   1067  CG  TRP B 131       2.811  15.898  15.029  1.00 84.49           C  
ATOM   1068  CD1 TRP B 131       1.701  16.673  15.217  1.00 84.49           C  
ATOM   1069  CD2 TRP B 131       2.686  14.793  15.929  1.00 84.49           C  
ATOM   1070  CE2 TRP B 131       1.473  14.962  16.633  1.00 84.49           C  
ATOM   1071  CE3 TRP B 131       3.482  13.674  16.209  1.00 84.49           C  
ATOM   1072  NE1 TRP B 131       0.892  16.116  16.180  1.00 84.49           N  
ATOM   1073  CH2 TRP B 131       1.835  12.967  17.854  1.00 84.49           C  
ATOM   1074  CZ2 TRP B 131       1.037  14.053  17.600  1.00 84.49           C  
ATOM   1075  CZ3 TRP B 131       3.047  12.770  17.172  1.00 84.49           C  
ATOM   1076  N   ALA B 132       3.292  18.502  12.239  1.00 77.58           N  
ATOM   1077  CA  ALA B 132       2.565  19.736  11.949  1.00 77.58           C  
ATOM   1078  C   ALA B 132       1.807  19.628  10.629  1.00 77.58           C  
ATOM   1079  CB  ALA B 132       3.525  20.923  11.913  1.00 77.58           C  
ATOM   1080  O   ALA B 132       0.653  20.053  10.532  1.00 77.58           O  
ATOM   1081  N   ALA B 133       2.481  19.095   9.658  1.00 74.85           N  
ATOM   1082  CA  ALA B 133       1.860  18.940   8.345  1.00 74.85           C  
ATOM   1083  C   ALA B 133       0.614  18.064   8.426  1.00 74.85           C  
ATOM   1084  CB  ALA B 133       2.858  18.350   7.351  1.00 74.85           C  
ATOM   1085  O   ALA B 133      -0.442  18.425   7.902  1.00 74.85           O  
ATOM   1086  N   GLU B 134       0.705  16.954   9.104  1.00 77.58           N  
ATOM   1087  CA  GLU B 134      -0.421  16.033   9.236  1.00 77.58           C  
ATOM   1088  C   GLU B 134      -1.550  16.655  10.052  1.00 77.58           C  
ATOM   1089  CB  GLU B 134       0.031  14.719   9.879  1.00 77.58           C  
ATOM   1090  O   GLU B 134      -2.726  16.496   9.717  1.00 77.58           O  
ATOM   1091  CG  GLU B 134      -0.919  13.556   9.635  1.00 77.58           C  
ATOM   1092  CD  GLU B 134      -1.035  13.173   8.168  1.00 77.58           C  
ATOM   1093  OE1 GLU B 134      -2.114  12.697   7.748  1.00 77.58           O  
ATOM   1094  OE2 GLU B 134      -0.038  13.349   7.433  1.00 77.58           O  
ATOM   1095  N   GLU B 135      -1.223  17.295  11.077  1.00 78.19           N  
ATOM   1096  CA  GLU B 135      -2.224  17.976  11.893  1.00 78.19           C  
ATOM   1097  C   GLU B 135      -2.987  19.016  11.078  1.00 78.19           C  
ATOM   1098  CB  GLU B 135      -1.566  18.638  13.107  1.00 78.19           C  
ATOM   1099  O   GLU B 135      -4.199  19.172  11.239  1.00 78.19           O  
ATOM   1100  CG  GLU B 135      -2.557  19.111  14.161  1.00 78.19           C  
ATOM   1101  CD  GLU B 135      -1.889  19.750  15.368  1.00 78.19           C  
ATOM   1102  OE1 GLU B 135      -2.058  19.238  16.498  1.00 78.19           O  
ATOM   1103  OE2 GLU B 135      -1.193  20.774  15.183  1.00 78.19           O  
ATOM   1104  N   HIS B 136      -2.313  19.701  10.319  1.00 68.25           N  
ATOM   1105  CA  HIS B 136      -2.946  20.690   9.455  1.00 68.25           C  
ATOM   1106  C   HIS B 136      -3.962  20.038   8.523  1.00 68.25           C  
ATOM   1107  CB  HIS B 136      -1.892  21.441   8.638  1.00 68.25           C  
ATOM   1108  O   HIS B 136      -5.073  20.547   8.356  1.00 68.25           O  
ATOM   1109  CG  HIS B 136      -2.426  22.649   7.936  1.00 68.25           C  
ATOM   1110  CD2 HIS B 136      -2.616  22.901   6.620  1.00 68.25           C  
ATOM   1111  ND1 HIS B 136      -2.834  23.781   8.609  1.00 68.25           N  
ATOM   1112  CE1 HIS B 136      -3.253  24.679   7.733  1.00 68.25           C  
ATOM   1113  NE2 HIS B 136      -3.131  24.170   6.519  1.00 68.25           N  
ATOM   1114  N   TRP B 137      -3.558  18.972   7.977  1.00 68.31           N  
ATOM   1115  CA  TRP B 137      -4.465  18.256   7.086  1.00 68.31           C  
ATOM   1116  C   TRP B 137      -5.697  17.769   7.841  1.00 68.31           C  
ATOM   1117  CB  TRP B 137      -3.750  17.071   6.430  1.00 68.31           C  
ATOM   1118  O   TRP B 137      -6.822  17.898   7.353  1.00 68.31           O  
ATOM   1119  CG  TRP B 137      -2.804  17.461   5.334  1.00 68.31           C  
ATOM   1120  CD1 TRP B 137      -1.445  17.315   5.328  1.00 68.31           C  
ATOM   1121  CD2 TRP B 137      -3.149  18.066   4.084  1.00 68.31           C  
ATOM   1122  CE2 TRP B 137      -1.946  18.259   3.368  1.00 68.31           C  
ATOM   1123  CE3 TRP B 137      -4.358  18.464   3.499  1.00 68.31           C  
ATOM   1124  NE1 TRP B 137      -0.923  17.793   4.149  1.00 68.31           N  
ATOM   1125  CH2 TRP B 137      -3.117  19.213   1.546  1.00 68.31           C  
ATOM   1126  CZ2 TRP B 137      -1.920  18.833   2.095  1.00 68.31           C  
ATOM   1127  CZ3 TRP B 137      -4.329  19.035   2.232  1.00 68.31           C  
ATOM   1128  N   GLU B 138      -5.492  17.232   9.015  1.00 71.89           N  
ATOM   1129  CA  GLU B 138      -6.594  16.743   9.839  1.00 71.89           C  
ATOM   1130  C   GLU B 138      -7.557  17.871  10.199  1.00 71.89           C  
ATOM   1131  CB  GLU B 138      -6.061  16.081  11.112  1.00 71.89           C  
ATOM   1132  O   GLU B 138      -8.776  17.686  10.171  1.00 71.89           O  
ATOM   1133  CG  GLU B 138      -5.404  14.729  10.873  1.00 71.89           C  
ATOM   1134  CD  GLU B 138      -6.377  13.668  10.384  1.00 71.89           C  
ATOM   1135  OE1 GLU B 138      -5.937  12.697   9.728  1.00 71.89           O  
ATOM   1136  OE2 GLU B 138      -7.590  13.809  10.658  1.00 71.89           O  
ATOM   1137  N   LYS B 139      -7.028  18.955  10.493  1.00 69.41           N  
ATOM   1138  CA  LYS B 139      -7.862  20.111  10.808  1.00 69.41           C  
ATOM   1139  C   LYS B 139      -8.683  20.543   9.597  1.00 69.41           C  
ATOM   1140  CB  LYS B 139      -7.001  21.276  11.300  1.00 69.41           C  
ATOM   1141  O   LYS B 139      -9.865  20.869   9.727  1.00 69.41           O  
ATOM   1142  CG  LYS B 139      -6.529  21.132  12.739  1.00 69.41           C  
ATOM   1143  CD  LYS B 139      -5.700  22.333  13.178  1.00 69.41           C  
ATOM   1144  CE  LYS B 139      -5.154  22.151  14.587  1.00 69.41           C  
ATOM   1145  NZ  LYS B 139      -4.270  23.286  14.990  1.00 69.41           N  
ATOM   1146  N   LEU B 140      -8.010  20.520   8.514  1.00 65.24           N  
ATOM   1147  CA  LEU B 140      -8.691  20.888   7.277  1.00 65.24           C  
ATOM   1148  C   LEU B 140      -9.823  19.914   6.969  1.00 65.24           C  
ATOM   1149  CB  LEU B 140      -7.701  20.924   6.110  1.00 65.24           C  
ATOM   1150  O   LEU B 140     -10.922  20.331   6.597  1.00 65.24           O  
ATOM   1151  CG  LEU B 140      -7.766  22.154   5.203  1.00 65.24           C  
ATOM   1152  CD1 LEU B 140      -6.452  22.926   5.263  1.00 65.24           C  
ATOM   1153  CD2 LEU B 140      -8.088  21.745   3.770  1.00 65.24           C  
ATOM   1154  N   LEU B 141      -9.553  18.712   7.180  1.00 68.87           N  
ATOM   1155  CA  LEU B 141     -10.561  17.688   6.927  1.00 68.87           C  
ATOM   1156  C   LEU B 141     -11.747  17.848   7.871  1.00 68.87           C  
ATOM   1157  CB  LEU B 141      -9.955  16.290   7.081  1.00 68.87           C  
ATOM   1158  O   LEU B 141     -12.900  17.703   7.457  1.00 68.87           O  
ATOM   1159  CG  LEU B 141      -9.027  15.826   5.958  1.00 68.87           C  
ATOM   1160  CD1 LEU B 141      -8.370  14.500   6.327  1.00 68.87           C  
ATOM   1161  CD2 LEU B 141      -9.794  15.701   4.646  1.00 68.87           C  
ATOM   1162  N   LYS B 142     -11.458  18.098   9.080  1.00 70.91           N  
ATOM   1163  CA  LYS B 142     -12.514  18.299  10.068  1.00 70.91           C  
ATOM   1164  C   LYS B 142     -13.384  19.500   9.707  1.00 70.91           C  
ATOM   1165  CB  LYS B 142     -11.915  18.487  11.463  1.00 70.91           C  
ATOM   1166  O   LYS B 142     -14.608  19.449   9.844  1.00 70.91           O  
ATOM   1167  CG  LYS B 142     -11.534  17.186  12.154  1.00 70.91           C  
ATOM   1168  CD  LYS B 142     -10.989  17.436  13.555  1.00 70.91           C  
ATOM   1169  CE  LYS B 142     -10.489  16.149  14.198  1.00 70.91           C  
ATOM   1170  NZ  LYS B 142      -9.887  16.400  15.542  1.00 70.91           N  
ATOM   1171  N   LYS B 143     -12.801  20.522   9.283  1.00 55.85           N  
ATOM   1172  CA  LYS B 143     -13.539  21.708   8.858  1.00 55.85           C  
ATOM   1173  C   LYS B 143     -14.430  21.400   7.658  1.00 55.85           C  
ATOM   1174  CB  LYS B 143     -12.577  22.847   8.518  1.00 55.85           C  
ATOM   1175  O   LYS B 143     -15.585  21.827   7.609  1.00 55.85           O  
ATOM   1176  CG  LYS B 143     -13.179  24.235   8.680  1.00 55.85           C  
ATOM   1177  CD  LYS B 143     -12.127  25.255   9.097  1.00 55.85           C  
ATOM   1178  CE  LYS B 143     -12.728  26.644   9.262  1.00 55.85           C  
ATOM   1179  NZ  LYS B 143     -11.711  27.637   9.720  1.00 55.85           N  
ATOM   1180  N   MET B 144     -13.886  20.627   6.774  1.00 60.08           N  
ATOM   1181  CA  MET B 144     -14.630  20.266   5.570  1.00 60.08           C  
ATOM   1182  C   MET B 144     -15.814  19.367   5.911  1.00 60.08           C  
ATOM   1183  CB  MET B 144     -13.716  19.567   4.562  1.00 60.08           C  
ATOM   1184  O   MET B 144     -16.901  19.528   5.353  1.00 60.08           O  
ATOM   1185  CG  MET B 144     -12.726  20.499   3.883  1.00 60.08           C  
ATOM   1186  SD  MET B 144     -11.681  19.635   2.646  1.00 60.08           S  
ATOM   1187  CE  MET B 144     -12.880  19.433   1.300  1.00 60.08           C  
ATOM   1188  N   GLN B 145     -15.585  18.500   6.743  1.00 63.40           N  
ATOM   1189  CA  GLN B 145     -16.641  17.588   7.171  1.00 63.40           C  
ATOM   1190  C   GLN B 145     -17.801  18.350   7.805  1.00 63.40           C  
ATOM   1191  CB  GLN B 145     -16.092  16.554   8.155  1.00 63.40           C  
ATOM   1192  O   GLN B 145     -18.966  18.008   7.592  1.00 63.40           O  
ATOM   1193  CG  GLN B 145     -17.025  15.374   8.390  1.00 63.40           C  
ATOM   1194  CD  GLN B 145     -16.360  14.243   9.154  1.00 63.40           C  
ATOM   1195  NE2 GLN B 145     -17.057  13.118   9.273  1.00 63.40           N  
ATOM   1196  OE1 GLN B 145     -15.229  14.380   9.632  1.00 63.40           O  
ATOM   1197  N   SER B 146     -17.491  19.311   8.593  1.00 62.42           N  
ATOM   1198  CA  SER B 146     -18.519  20.121   9.238  1.00 62.42           C  
ATOM   1199  C   SER B 146     -19.369  20.859   8.209  1.00 62.42           C  
ATOM   1200  CB  SER B 146     -17.884  21.125  10.202  1.00 62.42           C  
ATOM   1201  O   SER B 146     -20.569  21.054   8.412  1.00 62.42           O  
ATOM   1202  OG  SER B 146     -17.092  22.065   9.498  1.00 62.42           O  
ATOM   1203  N   LEU B 147     -18.836  21.189   7.115  1.00 52.40           N  
ATOM   1204  CA  LEU B 147     -19.538  21.902   6.054  1.00 52.40           C  
ATOM   1205  C   LEU B 147     -20.451  20.960   5.277  1.00 52.40           C  
ATOM   1206  CB  LEU B 147     -18.539  22.565   5.101  1.00 52.40           C  
ATOM   1207  O   LEU B 147     -21.542  21.351   4.856  1.00 52.40           O  
ATOM   1208  CG  LEU B 147     -17.756  23.753   5.660  1.00 52.40           C  
ATOM   1209  CD1 LEU B 147     -16.645  24.157   4.695  1.00 52.40           C  
ATOM   1210  CD2 LEU B 147     -18.688  24.929   5.931  1.00 52.40           C  
ATOM   1211  N   TRP B 148     -20.039  19.758   5.183  1.00 51.73           N  
ATOM   1212  CA  TRP B 148     -20.785  18.785   4.392  1.00 51.73           C  
ATOM   1213  C   TRP B 148     -21.968  18.234   5.181  1.00 51.73           C  
ATOM   1214  CB  TRP B 148     -19.873  17.638   3.948  1.00 51.73           C  
ATOM   1215  O   TRP B 148     -22.973  17.821   4.599  1.00 51.73           O  
ATOM   1216  CG  TRP B 148     -18.778  18.058   3.014  1.00 51.73           C  
ATOM   1217  CD1 TRP B 148     -18.763  19.158   2.203  1.00 51.73           C  
ATOM   1218  CD2 TRP B 148     -17.539  17.378   2.791  1.00 51.73           C  
ATOM   1219  CE2 TRP B 148     -16.820  18.124   1.831  1.00 51.73           C  
ATOM   1220  CE3 TRP B 148     -16.965  16.210   3.311  1.00 51.73           C  
ATOM   1221  NE1 TRP B 148     -17.588  19.204   1.489  1.00 51.73           N  
ATOM   1222  CH2 TRP B 148     -15.017  16.592   1.905  1.00 51.73           C  
ATOM   1223  CZ2 TRP B 148     -15.555  17.739   1.380  1.00 51.73           C  
ATOM   1224  CZ3 TRP B 148     -15.707  15.828   2.861  1.00 51.73           C  
ATOM   1225  N   GLU B 149     -21.924  18.160   6.455  1.00 54.24           N  
ATOM   1226  CA  GLU B 149     -22.991  17.661   7.318  1.00 54.24           C  
ATOM   1227  C   GLU B 149     -24.080  18.711   7.513  1.00 54.24           C  
ATOM   1228  CB  GLU B 149     -22.427  17.230   8.675  1.00 54.24           C  
ATOM   1229  O   GLU B 149     -25.228  18.375   7.812  1.00 54.24           O  
ATOM   1230  CG  GLU B 149     -21.624  15.939   8.625  1.00 54.24           C  
ATOM   1231  CD  GLU B 149     -20.993  15.573   9.959  1.00 54.24           C  
ATOM   1232  OE1 GLU B 149     -20.317  14.522  10.043  1.00 54.24           O  
ATOM   1233  OE2 GLU B 149     -21.177  16.343  10.929  1.00 54.24           O  
ATOM   1234  N   LYS B 150     -23.972  19.945   7.102  1.00 40.31           N  
ATOM   1235  CA  LYS B 150     -25.008  20.970   7.193  1.00 40.31           C  
ATOM   1236  C   LYS B 150     -25.860  21.004   5.928  1.00 40.31           C  
ATOM   1237  CB  LYS B 150     -24.383  22.344   7.442  1.00 40.31           C  
ATOM   1238  O   LYS B 150     -27.059  21.281   5.988  1.00 40.31           O  
ATOM   1239  CG  LYS B 150     -23.817  22.522   8.843  1.00 40.31           C  
ATOM   1240  CD  LYS B 150     -23.309  23.941   9.064  1.00 40.31           C  
ATOM   1241  CE  LYS B 150     -22.717  24.113  10.456  1.00 40.31           C  
ATOM   1242  NZ  LYS B 150     -22.256  25.514  10.694  1.00 40.31           N  
TER    1243      LYS B 150                                                      
ATOM   1244  N   MET C   1      14.338   4.688  -0.259  1.00 35.09           N  
ATOM   1245  CA  MET C   1      13.313   4.669   0.780  1.00 35.09           C  
ATOM   1246  C   MET C   1      13.923   4.352   2.141  1.00 35.09           C  
ATOM   1247  CB  MET C   1      12.225   3.648   0.444  1.00 35.09           C  
ATOM   1248  O   MET C   1      14.794   3.486   2.249  1.00 35.09           O  
ATOM   1249  CG  MET C   1      11.059   4.229  -0.340  1.00 35.09           C  
ATOM   1250  SD  MET C   1       9.769   2.979  -0.712  1.00 35.09           S  
ATOM   1251  CE  MET C   1       8.658   3.235   0.699  1.00 35.09           C  
ATOM   1252  N   ASN C   2      13.814   5.236   3.148  1.00 39.52           N  
ATOM   1253  CA  ASN C   2      14.210   5.012   4.534  1.00 39.52           C  
ATOM   1254  C   ASN C   2      13.751   3.646   5.035  1.00 39.52           C  
ATOM   1255  CB  ASN C   2      13.660   6.120   5.435  1.00 39.52           C  
ATOM   1256  O   ASN C   2      12.695   3.155   4.632  1.00 39.52           O  
ATOM   1257  CG  ASN C   2      14.464   6.290   6.709  1.00 39.52           C  
ATOM   1258  ND2 ASN C   2      14.261   7.410   7.393  1.00 39.52           N  
ATOM   1259  OD1 ASN C   2      15.261   5.423   7.075  1.00 39.52           O  
ATOM   1260  N   SER C   3      14.736   2.775   5.523  1.00 46.83           N  
ATOM   1261  CA  SER C   3      14.509   1.428   6.035  1.00 46.83           C  
ATOM   1262  C   SER C   3      13.210   1.350   6.830  1.00 46.83           C  
ATOM   1263  CB  SER C   3      15.680   0.983   6.913  1.00 46.83           C  
ATOM   1264  O   SER C   3      12.468   0.371   6.722  1.00 46.83           O  
ATOM   1265  OG  SER C   3      15.767   1.784   8.079  1.00 46.83           O  
ATOM   1266  N   GLY C   4      12.931   2.382   7.574  1.00 45.77           N  
ATOM   1267  CA  GLY C   4      11.704   2.421   8.353  1.00 45.77           C  
ATOM   1268  C   GLY C   4      10.455   2.489   7.495  1.00 45.77           C  
ATOM   1269  O   GLY C   4       9.478   1.783   7.754  1.00 45.77           O  
ATOM   1270  N   ILE C   5      10.484   3.239   6.472  1.00 46.49           N  
ATOM   1271  CA  ILE C   5       9.357   3.400   5.559  1.00 46.49           C  
ATOM   1272  C   ILE C   5       9.122   2.099   4.795  1.00 46.49           C  
ATOM   1273  CB  ILE C   5       9.591   4.566   4.573  1.00 46.49           C  
ATOM   1274  O   ILE C   5       7.978   1.672   4.622  1.00 46.49           O  
ATOM   1275  CG1 ILE C   5       9.662   5.899   5.328  1.00 46.49           C  
ATOM   1276  CG2 ILE C   5       8.493   4.600   3.506  1.00 46.49           C  
ATOM   1277  CD1 ILE C   5      10.075   7.080   4.461  1.00 46.49           C  
ATOM   1278  N   SER C   6      10.172   1.519   4.498  1.00 53.87           N  
ATOM   1279  CA  SER C   6      10.082   0.244   3.794  1.00 53.87           C  
ATOM   1280  C   SER C   6       9.442  -0.828   4.670  1.00 53.87           C  
ATOM   1281  CB  SER C   6      11.468  -0.217   3.340  1.00 53.87           C  
ATOM   1282  O   SER C   6       8.613  -1.609   4.199  1.00 53.87           O  
ATOM   1283  OG  SER C   6      11.961   0.615   2.304  1.00 53.87           O  
ATOM   1284  N   GLN C   7       9.806  -0.802   5.950  1.00 57.70           N  
ATOM   1285  CA  GLN C   7       9.283  -1.805   6.872  1.00 57.70           C  
ATOM   1286  C   GLN C   7       7.782  -1.627   7.085  1.00 57.70           C  
ATOM   1287  CB  GLN C   7      10.016  -1.736   8.212  1.00 57.70           C  
ATOM   1288  O   GLN C   7       7.040  -2.608   7.159  1.00 57.70           O  
ATOM   1289  CG  GLN C   7      11.380  -2.412   8.203  1.00 57.70           C  
ATOM   1290  CD  GLN C   7      12.094  -2.313   9.538  1.00 57.70           C  
ATOM   1291  NE2 GLN C   7      13.253  -2.954   9.639  1.00 57.70           N  
ATOM   1292  OE1 GLN C   7      11.608  -1.664  10.470  1.00 57.70           O  
ATOM   1293  N   VAL C   8       7.398  -0.399   7.210  1.00 56.95           N  
ATOM   1294  CA  VAL C   8       5.982  -0.113   7.415  1.00 56.95           C  
ATOM   1295  C   VAL C   8       5.185  -0.536   6.184  1.00 56.95           C  
ATOM   1296  CB  VAL C   8       5.742   1.383   7.717  1.00 56.95           C  
ATOM   1297  O   VAL C   8       4.123  -1.153   6.305  1.00 56.95           O  
ATOM   1298  CG1 VAL C   8       4.247   1.690   7.774  1.00 56.95           C  
ATOM   1299  CG2 VAL C   8       6.422   1.779   9.026  1.00 56.95           C  
ATOM   1300  N   PHE C   9       5.721  -0.205   5.097  1.00 67.56           N  
ATOM   1301  CA  PHE C   9       5.056  -0.584   3.856  1.00 67.56           C  
ATOM   1302  C   PHE C   9       4.949  -2.100   3.740  1.00 67.56           C  
ATOM   1303  CB  PHE C   9       5.807  -0.017   2.647  1.00 67.56           C  
ATOM   1304  O   PHE C   9       3.900  -2.627   3.363  1.00 67.56           O  
ATOM   1305  CG  PHE C   9       5.367   1.367   2.254  1.00 67.56           C  
ATOM   1306  CD1 PHE C   9       4.156   1.568   1.602  1.00 67.56           C  
ATOM   1307  CD2 PHE C   9       6.164   2.468   2.536  1.00 67.56           C  
ATOM   1308  CE1 PHE C   9       3.746   2.848   1.237  1.00 67.56           C  
ATOM   1309  CE2 PHE C   9       5.761   3.751   2.174  1.00 67.56           C  
ATOM   1310  CZ  PHE C   9       4.552   3.938   1.524  1.00 67.56           C  
ATOM   1311  N   GLN C  10       5.996  -2.774   4.121  1.00 66.83           N  
ATOM   1312  CA  GLN C  10       5.996  -4.233   4.079  1.00 66.83           C  
ATOM   1313  C   GLN C  10       4.922  -4.810   4.997  1.00 66.83           C  
ATOM   1314  CB  GLN C  10       7.369  -4.781   4.468  1.00 66.83           C  
ATOM   1315  O   GLN C  10       4.205  -5.737   4.616  1.00 66.83           O  
ATOM   1316  CG  GLN C  10       8.361  -4.832   3.314  1.00 66.83           C  
ATOM   1317  CD  GLN C  10       9.705  -5.407   3.720  1.00 66.83           C  
ATOM   1318  NE2 GLN C  10      10.603  -5.555   2.752  1.00 66.83           N  
ATOM   1319  OE1 GLN C  10       9.935  -5.715   4.893  1.00 66.83           O  
ATOM   1320  N   ARG C  11       4.865  -4.196   6.144  1.00 70.84           N  
ATOM   1321  CA  ARG C  11       3.876  -4.670   7.107  1.00 70.84           C  
ATOM   1322  C   ARG C  11       2.458  -4.462   6.583  1.00 70.84           C  
ATOM   1323  CB  ARG C  11       4.048  -3.958   8.450  1.00 70.84           C  
ATOM   1324  O   ARG C  11       1.592  -5.321   6.763  1.00 70.84           O  
ATOM   1325  CG  ARG C  11       3.352  -4.652   9.609  1.00 70.84           C  
ATOM   1326  CD  ARG C  11       3.548  -3.900  10.918  1.00 70.84           C  
ATOM   1327  NE  ARG C  11       3.337  -4.766  12.075  1.00 70.84           N  
ATOM   1328  NH1 ARG C  11       3.600  -3.087  13.640  1.00 70.84           N  
ATOM   1329  NH2 ARG C  11       3.162  -5.232  14.317  1.00 70.84           N  
ATOM   1330  CZ  ARG C  11       3.367  -4.360  13.341  1.00 70.84           C  
ATOM   1331  N   GLU C  12       2.234  -3.366   5.918  1.00 77.34           N  
ATOM   1332  CA  GLU C  12       0.906  -3.022   5.420  1.00 77.34           C  
ATOM   1333  C   GLU C  12       0.518  -3.897   4.231  1.00 77.34           C  
ATOM   1334  CB  GLU C  12       0.845  -1.544   5.027  1.00 77.34           C  
ATOM   1335  O   GLU C  12      -0.663  -4.011   3.897  1.00 77.34           O  
ATOM   1336  CG  GLU C  12       0.933  -0.589   6.209  1.00 77.34           C  
ATOM   1337  CD  GLU C  12      -0.239  -0.713   7.170  1.00 77.34           C  
ATOM   1338  OE1 GLU C  12      -0.046  -0.516   8.391  1.00 77.34           O  
ATOM   1339  OE2 GLU C  12      -1.359  -1.011   6.697  1.00 77.34           O  
ATOM   1340  N   LEU C  13       1.493  -4.515   3.708  1.00 81.78           N  
ATOM   1341  CA  LEU C  13       1.235  -5.345   2.537  1.00 81.78           C  
ATOM   1342  C   LEU C  13       1.308  -6.826   2.893  1.00 81.78           C  
ATOM   1343  CB  LEU C  13       2.236  -5.026   1.423  1.00 81.78           C  
ATOM   1344  O   LEU C  13       1.310  -7.683   2.006  1.00 81.78           O  
ATOM   1345  CG  LEU C  13       2.133  -3.634   0.798  1.00 81.78           C  
ATOM   1346  CD1 LEU C  13       3.249  -3.427  -0.221  1.00 81.78           C  
ATOM   1347  CD2 LEU C  13       0.767  -3.438   0.149  1.00 81.78           C  
ATOM   1348  N   THR C  14       1.419  -7.084   4.152  1.00 79.72           N  
ATOM   1349  CA  THR C  14       1.564  -8.457   4.623  1.00 79.72           C  
ATOM   1350  C   THR C  14       0.290  -8.927   5.319  1.00 79.72           C  
ATOM   1351  CB  THR C  14       2.758  -8.594   5.586  1.00 79.72           C  
ATOM   1352  O   THR C  14      -0.317  -8.178   6.087  1.00 79.72           O  
ATOM   1353  CG2 THR C  14       2.895 -10.026   6.093  1.00 79.72           C  
ATOM   1354  OG1 THR C  14       3.961  -8.225   4.901  1.00 79.72           O  
ATOM   1355  N   CYS C  15      -0.121 -10.119   4.969  1.00 81.70           N  
ATOM   1356  CA  CYS C  15      -1.236 -10.752   5.664  1.00 81.70           C  
ATOM   1357  C   CYS C  15      -0.849 -11.121   7.091  1.00 81.70           C  
ATOM   1358  CB  CYS C  15      -1.698 -11.999   4.912  1.00 81.70           C  
ATOM   1359  O   CYS C  15       0.149 -11.810   7.310  1.00 81.70           O  
ATOM   1360  SG  CYS C  15      -3.050 -12.880   5.725  1.00 81.70           S  
ATOM   1361  N   PRO C  16      -1.663 -10.669   8.024  1.00 75.48           N  
ATOM   1362  CA  PRO C  16      -1.323 -10.947   9.422  1.00 75.48           C  
ATOM   1363  C   PRO C  16      -1.445 -12.427   9.775  1.00 75.48           C  
ATOM   1364  CB  PRO C  16      -2.339 -10.113  10.205  1.00 75.48           C  
ATOM   1365  O   PRO C  16      -0.907 -12.869  10.794  1.00 75.48           O  
ATOM   1366  CG  PRO C  16      -3.413  -9.792   9.216  1.00 75.48           C  
ATOM   1367  CD  PRO C  16      -2.857  -9.974   7.833  1.00 75.48           C  
ATOM   1368  N   ILE C  17      -2.014 -13.228   9.057  1.00 72.52           N  
ATOM   1369  CA  ILE C  17      -2.229 -14.642   9.347  1.00 72.52           C  
ATOM   1370  C   ILE C  17      -1.069 -15.465   8.792  1.00 72.52           C  
ATOM   1371  CB  ILE C  17      -3.569 -15.141   8.761  1.00 72.52           C  
ATOM   1372  O   ILE C  17      -0.372 -16.152   9.543  1.00 72.52           O  
ATOM   1373  CG1 ILE C  17      -4.744 -14.399   9.407  1.00 72.52           C  
ATOM   1374  CG2 ILE C  17      -3.709 -16.655   8.946  1.00 72.52           C  
ATOM   1375  CD1 ILE C  17      -6.106 -14.790   8.850  1.00 72.52           C  
ATOM   1376  N   CYS C  18      -0.776 -15.392   7.578  1.00 65.86           N  
ATOM   1377  CA  CYS C  18       0.265 -16.216   6.974  1.00 65.86           C  
ATOM   1378  C   CYS C  18       1.615 -15.510   7.020  1.00 65.86           C  
ATOM   1379  CB  CYS C  18      -0.094 -16.557   5.528  1.00 65.86           C  
ATOM   1380  O   CYS C  18       2.655 -16.137   6.809  1.00 65.86           O  
ATOM   1381  SG  CYS C  18      -0.030 -15.141   4.409  1.00 65.86           S  
ATOM   1382  N   MET C  19       1.573 -14.186   7.185  1.00 69.08           N  
ATOM   1383  CA  MET C  19       2.766 -13.358   7.331  1.00 69.08           C  
ATOM   1384  C   MET C  19       3.504 -13.227   6.003  1.00 69.08           C  
ATOM   1385  CB  MET C  19       3.700 -13.941   8.393  1.00 69.08           C  
ATOM   1386  O   MET C  19       4.714 -12.997   5.980  1.00 69.08           O  
ATOM   1387  CG  MET C  19       3.097 -13.975   9.788  1.00 69.08           C  
ATOM   1388  SD  MET C  19       2.681 -12.301  10.415  1.00 69.08           S  
ATOM   1389  CE  MET C  19       2.193 -12.708  12.115  1.00 69.08           C  
ATOM   1390  N   ASN C  20       2.843 -13.447   4.949  1.00 69.69           N  
ATOM   1391  CA  ASN C  20       3.341 -13.204   3.599  1.00 69.69           C  
ATOM   1392  C   ASN C  20       2.610 -12.043   2.933  1.00 69.69           C  
ATOM   1393  CB  ASN C  20       3.218 -14.469   2.746  1.00 69.69           C  
ATOM   1394  O   ASN C  20       1.567 -11.600   3.417  1.00 69.69           O  
ATOM   1395  CG  ASN C  20       4.120 -15.588   3.229  1.00 69.69           C  
ATOM   1396  ND2 ASN C  20       3.543 -16.766   3.438  1.00 69.69           N  
ATOM   1397  OD1 ASN C  20       5.324 -15.396   3.413  1.00 69.69           O  
ATOM   1398  N   TYR C  21       3.239 -11.573   1.842  1.00 79.43           N  
ATOM   1399  CA  TYR C  21       2.508 -10.570   1.076  1.00 79.43           C  
ATOM   1400  C   TYR C  21       1.155 -11.107   0.624  1.00 79.43           C  
ATOM   1401  CB  TYR C  21       3.325 -10.123  -0.141  1.00 79.43           C  
ATOM   1402  O   TYR C  21       1.031 -12.284   0.281  1.00 79.43           O  
ATOM   1403  CG  TYR C  21       4.536  -9.294   0.212  1.00 79.43           C  
ATOM   1404  CD1 TYR C  21       4.405  -8.103   0.922  1.00 79.43           C  
ATOM   1405  CD2 TYR C  21       5.812  -9.699  -0.164  1.00 79.43           C  
ATOM   1406  CE1 TYR C  21       5.518  -7.334   1.248  1.00 79.43           C  
ATOM   1407  CE2 TYR C  21       6.932  -8.938   0.156  1.00 79.43           C  
ATOM   1408  OH  TYR C  21       7.880  -7.003   1.182  1.00 79.43           O  
ATOM   1409  CZ  TYR C  21       6.775  -7.760   0.862  1.00 79.43           C  
ATOM   1410  N   PHE C  22       0.229 -10.225   0.651  1.00 86.76           N  
ATOM   1411  CA  PHE C  22      -1.146 -10.606   0.347  1.00 86.76           C  
ATOM   1412  C   PHE C  22      -1.223 -11.331  -0.991  1.00 86.76           C  
ATOM   1413  CB  PHE C  22      -2.055  -9.374   0.331  1.00 86.76           C  
ATOM   1414  O   PHE C  22      -0.557 -10.942  -1.953  1.00 86.76           O  
ATOM   1415  CG  PHE C  22      -2.379  -8.839   1.700  1.00 86.76           C  
ATOM   1416  CD1 PHE C  22      -3.142  -9.585   2.590  1.00 86.76           C  
ATOM   1417  CD2 PHE C  22      -1.919  -7.590   2.096  1.00 86.76           C  
ATOM   1418  CE1 PHE C  22      -3.442  -9.092   3.858  1.00 86.76           C  
ATOM   1419  CE2 PHE C  22      -2.215  -7.091   3.362  1.00 86.76           C  
ATOM   1420  CZ  PHE C  22      -2.978  -7.843   4.240  1.00 86.76           C  
ATOM   1421  N   ILE C  23      -1.920 -12.406  -0.930  1.00 75.98           N  
ATOM   1422  CA  ILE C  23      -2.417 -13.079  -2.125  1.00 75.98           C  
ATOM   1423  C   ILE C  23      -3.942 -13.009  -2.160  1.00 75.98           C  
ATOM   1424  CB  ILE C  23      -1.947 -14.549  -2.183  1.00 75.98           C  
ATOM   1425  O   ILE C  23      -4.612 -13.459  -1.226  1.00 75.98           O  
ATOM   1426  CG1 ILE C  23      -0.417 -14.623  -2.114  1.00 75.98           C  
ATOM   1427  CG2 ILE C  23      -2.471 -15.235  -3.448  1.00 75.98           C  
ATOM   1428  CD1 ILE C  23       0.285 -14.099  -3.359  1.00 75.98           C  
ATOM   1429  N   ASP C  24      -4.548 -12.311  -3.164  1.00 83.58           N  
ATOM   1430  CA  ASP C  24      -5.983 -12.068  -3.282  1.00 83.58           C  
ATOM   1431  C   ASP C  24      -6.548 -11.481  -1.991  1.00 83.58           C  
ATOM   1432  CB  ASP C  24      -6.718 -13.362  -3.638  1.00 83.58           C  
ATOM   1433  O   ASP C  24      -7.402 -12.093  -1.346  1.00 83.58           O  
ATOM   1434  CG  ASP C  24      -8.152 -13.127  -4.078  1.00 83.58           C  
ATOM   1435  OD1 ASP C  24      -8.485 -11.997  -4.494  1.00 83.58           O  
ATOM   1436  OD2 ASP C  24      -8.958 -14.081  -4.005  1.00 83.58           O  
ATOM   1437  N   PRO C  25      -6.131 -10.369  -1.598  1.00 89.15           N  
ATOM   1438  CA  PRO C  25      -6.517  -9.725  -0.340  1.00 89.15           C  
ATOM   1439  C   PRO C  25      -8.008  -9.400  -0.277  1.00 89.15           C  
ATOM   1440  CB  PRO C  25      -5.678  -8.445  -0.328  1.00 89.15           C  
ATOM   1441  O   PRO C  25      -8.581  -8.921  -1.259  1.00 89.15           O  
ATOM   1442  CG  PRO C  25      -5.402  -8.155  -1.768  1.00 89.15           C  
ATOM   1443  CD  PRO C  25      -5.385  -9.453  -2.522  1.00 89.15           C  
ATOM   1444  N   VAL C  26      -8.635  -9.695   0.836  1.00 85.80           N  
ATOM   1445  CA  VAL C  26     -10.023  -9.341   1.113  1.00 85.80           C  
ATOM   1446  C   VAL C  26     -10.096  -8.483   2.374  1.00 85.80           C  
ATOM   1447  CB  VAL C  26     -10.909 -10.598   1.271  1.00 85.80           C  
ATOM   1448  O   VAL C  26      -9.360  -8.717   3.335  1.00 85.80           O  
ATOM   1449  CG1 VAL C  26     -10.963 -11.388  -0.035  1.00 85.80           C  
ATOM   1450  CG2 VAL C  26     -10.390 -11.475   2.409  1.00 85.80           C  
ATOM   1451  N   THR C  27     -10.869  -7.469   2.331  1.00 82.77           N  
ATOM   1452  CA  THR C  27     -11.063  -6.581   3.472  1.00 82.77           C  
ATOM   1453  C   THR C  27     -12.423  -6.823   4.120  1.00 82.77           C  
ATOM   1454  CB  THR C  27     -10.946  -5.103   3.055  1.00 82.77           C  
ATOM   1455  O   THR C  27     -13.447  -6.853   3.435  1.00 82.77           O  
ATOM   1456  CG2 THR C  27     -11.029  -4.182   4.268  1.00 82.77           C  
ATOM   1457  OG1 THR C  27      -9.690  -4.896   2.398  1.00 82.77           O  
ATOM   1458  N   ILE C  28     -12.343  -7.026   5.482  1.00 78.72           N  
ATOM   1459  CA  ILE C  28     -13.575  -7.346   6.194  1.00 78.72           C  
ATOM   1460  C   ILE C  28     -14.159  -6.078   6.811  1.00 78.72           C  
ATOM   1461  CB  ILE C  28     -13.336  -8.413   7.286  1.00 78.72           C  
ATOM   1462  O   ILE C  28     -13.585  -4.994   6.679  1.00 78.72           O  
ATOM   1463  CG1 ILE C  28     -12.274  -7.930   8.280  1.00 78.72           C  
ATOM   1464  CG2 ILE C  28     -12.930  -9.749   6.657  1.00 78.72           C  
ATOM   1465  CD1 ILE C  28     -12.021  -8.892   9.433  1.00 78.72           C  
ATOM   1466  N   ASP C  29     -15.338  -6.252   7.523  1.00 75.62           N  
ATOM   1467  CA  ASP C  29     -16.137  -5.122   7.989  1.00 75.62           C  
ATOM   1468  C   ASP C  29     -15.346  -4.258   8.969  1.00 75.62           C  
ATOM   1469  CB  ASP C  29     -17.429  -5.613   8.645  1.00 75.62           C  
ATOM   1470  O   ASP C  29     -15.537  -3.041   9.024  1.00 75.62           O  
ATOM   1471  CG  ASP C  29     -18.422  -6.180   7.646  1.00 75.62           C  
ATOM   1472  OD1 ASP C  29     -18.279  -5.925   6.431  1.00 75.62           O  
ATOM   1473  OD2 ASP C  29     -19.358  -6.887   8.078  1.00 75.62           O  
ATOM   1474  N   CYS C  30     -14.460  -4.830   9.675  1.00 72.58           N  
ATOM   1475  CA  CYS C  30     -13.692  -4.093  10.672  1.00 72.58           C  
ATOM   1476  C   CYS C  30     -12.573  -3.293  10.016  1.00 72.58           C  
ATOM   1477  CB  CYS C  30     -13.108  -5.048  11.712  1.00 72.58           C  
ATOM   1478  O   CYS C  30     -11.943  -2.454  10.662  1.00 72.58           O  
ATOM   1479  SG  CYS C  30     -11.830  -6.144  11.057  1.00 72.58           S  
ATOM   1480  N   GLY C  31     -12.326  -3.600   8.756  1.00 75.63           N  
ATOM   1481  CA  GLY C  31     -11.339  -2.816   8.030  1.00 75.63           C  
ATOM   1482  C   GLY C  31     -10.016  -3.537   7.856  1.00 75.63           C  
ATOM   1483  O   GLY C  31      -9.142  -3.073   7.120  1.00 75.63           O  
ATOM   1484  N   HIS C  32      -9.864  -4.627   8.428  1.00 78.22           N  
ATOM   1485  CA  HIS C  32      -8.634  -5.398   8.291  1.00 78.22           C  
ATOM   1486  C   HIS C  32      -8.691  -6.316   7.075  1.00 78.22           C  
ATOM   1487  CB  HIS C  32      -8.371  -6.217   9.556  1.00 78.22           C  
ATOM   1488  O   HIS C  32      -9.768  -6.779   6.692  1.00 78.22           O  
ATOM   1489  CG  HIS C  32      -8.086  -5.382  10.763  1.00 78.22           C  
ATOM   1490  CD2 HIS C  32      -6.995  -4.657  11.105  1.00 78.22           C  
ATOM   1491  ND1 HIS C  32      -8.990  -5.229  11.792  1.00 78.22           N  
ATOM   1492  CE1 HIS C  32      -8.465  -4.443  12.717  1.00 78.22           C  
ATOM   1493  NE2 HIS C  32      -7.255  -4.082  12.325  1.00 78.22           N  
ATOM   1494  N   SER C  33      -7.476  -6.494   6.532  1.00 84.97           N  
ATOM   1495  CA  SER C  33      -7.401  -7.297   5.315  1.00 84.97           C  
ATOM   1496  C   SER C  33      -6.607  -8.577   5.546  1.00 84.97           C  
ATOM   1497  CB  SER C  33      -6.769  -6.492   4.179  1.00 84.97           C  
ATOM   1498  O   SER C  33      -5.741  -8.628   6.422  1.00 84.97           O  
ATOM   1499  OG  SER C  33      -7.541  -5.339   3.889  1.00 84.97           O  
ATOM   1500  N   PHE C  34      -6.951  -9.580   4.805  1.00 80.41           N  
ATOM   1501  CA  PHE C  34      -6.314 -10.891   4.831  1.00 80.41           C  
ATOM   1502  C   PHE C  34      -6.303 -11.515   3.440  1.00 80.41           C  
ATOM   1503  CB  PHE C  34      -7.030 -11.819   5.817  1.00 80.41           C  
ATOM   1504  O   PHE C  34      -7.069 -11.106   2.565  1.00 80.41           O  
ATOM   1505  CG  PHE C  34      -7.240 -11.212   7.178  1.00 80.41           C  
ATOM   1506  CD1 PHE C  34      -6.277 -11.346   8.170  1.00 80.41           C  
ATOM   1507  CD2 PHE C  34      -8.402 -10.508   7.465  1.00 80.41           C  
ATOM   1508  CE1 PHE C  34      -6.469 -10.785   9.431  1.00 80.41           C  
ATOM   1509  CE2 PHE C  34      -8.601  -9.945   8.723  1.00 80.41           C  
ATOM   1510  CZ  PHE C  34      -7.633 -10.086   9.704  1.00 80.41           C  
ATOM   1511  N   CYS C  35      -5.365 -12.473   3.292  1.00 80.83           N  
ATOM   1512  CA  CYS C  35      -5.527 -13.290   2.095  1.00 80.83           C  
ATOM   1513  C   CYS C  35      -6.833 -14.073   2.142  1.00 80.83           C  
ATOM   1514  CB  CYS C  35      -4.350 -14.252   1.939  1.00 80.83           C  
ATOM   1515  O   CYS C  35      -7.228 -14.568   3.200  1.00 80.83           O  
ATOM   1516  SG  CYS C  35      -2.755 -13.427   1.751  1.00 80.83           S  
ATOM   1517  N   ARG C  36      -7.433 -14.134   1.051  1.00 82.04           N  
ATOM   1518  CA  ARG C  36      -8.689 -14.876   1.012  1.00 82.04           C  
ATOM   1519  C   ARG C  36      -8.505 -16.292   1.546  1.00 82.04           C  
ATOM   1520  CB  ARG C  36      -9.243 -14.921  -0.414  1.00 82.04           C  
ATOM   1521  O   ARG C  36      -9.261 -16.739   2.411  1.00 82.04           O  
ATOM   1522  CG  ARG C  36     -10.625 -15.546  -0.518  1.00 82.04           C  
ATOM   1523  CD  ARG C  36     -11.159 -15.499  -1.943  1.00 82.04           C  
ATOM   1524  NE  ARG C  36     -11.379 -14.127  -2.391  1.00 82.04           N  
ATOM   1525  NH1 ARG C  36     -13.459 -14.541  -3.308  1.00 82.04           N  
ATOM   1526  NH2 ARG C  36     -12.563 -12.433  -3.392  1.00 82.04           N  
ATOM   1527  CZ  ARG C  36     -12.466 -13.703  -3.030  1.00 82.04           C  
ATOM   1528  N   PRO C  37      -7.533 -16.997   1.067  1.00 71.20           N  
ATOM   1529  CA  PRO C  37      -7.342 -18.348   1.599  1.00 71.20           C  
ATOM   1530  C   PRO C  37      -7.110 -18.360   3.109  1.00 71.20           C  
ATOM   1531  CB  PRO C  37      -6.102 -18.849   0.853  1.00 71.20           C  
ATOM   1532  O   PRO C  37      -7.596 -19.256   3.804  1.00 71.20           O  
ATOM   1533  CG  PRO C  37      -5.934 -17.900  -0.289  1.00 71.20           C  
ATOM   1534  CD  PRO C  37      -6.706 -16.648   0.014  1.00 71.20           C  
ATOM   1535  N   CYS C  38      -6.338 -17.439   3.617  1.00 71.74           N  
ATOM   1536  CA  CYS C  38      -6.101 -17.346   5.053  1.00 71.74           C  
ATOM   1537  C   CYS C  38      -7.404 -17.108   5.806  1.00 71.74           C  
ATOM   1538  CB  CYS C  38      -5.111 -16.224   5.361  1.00 71.74           C  
ATOM   1539  O   CYS C  38      -7.624 -17.685   6.873  1.00 71.74           O  
ATOM   1540  SG  CYS C  38      -3.434 -16.550   4.775  1.00 71.74           S  
ATOM   1541  N   PHE C  39      -8.171 -16.305   5.199  1.00 76.32           N  
ATOM   1542  CA  PHE C  39      -9.451 -16.005   5.830  1.00 76.32           C  
ATOM   1543  C   PHE C  39     -10.322 -17.252   5.907  1.00 76.32           C  
ATOM   1544  CB  PHE C  39     -10.184 -14.899   5.064  1.00 76.32           C  
ATOM   1545  O   PHE C  39     -10.876 -17.565   6.963  1.00 76.32           O  
ATOM   1546  CG  PHE C  39     -11.472 -14.464   5.710  1.00 76.32           C  
ATOM   1547  CD1 PHE C  39     -12.693 -14.936   5.244  1.00 76.32           C  
ATOM   1548  CD2 PHE C  39     -11.461 -13.584   6.784  1.00 76.32           C  
ATOM   1549  CE1 PHE C  39     -13.887 -14.535   5.839  1.00 76.32           C  
ATOM   1550  CE2 PHE C  39     -12.650 -13.179   7.385  1.00 76.32           C  
ATOM   1551  CZ  PHE C  39     -13.862 -13.655   6.910  1.00 76.32           C  
ATOM   1552  N   TYR C  40     -10.444 -17.977   4.920  1.00 69.90           N  
ATOM   1553  CA  TYR C  40     -11.325 -19.138   4.847  1.00 69.90           C  
ATOM   1554  C   TYR C  40     -10.783 -20.289   5.685  1.00 69.90           C  
ATOM   1555  CB  TYR C  40     -11.501 -19.588   3.393  1.00 69.90           C  
ATOM   1556  O   TYR C  40     -11.549 -21.024   6.311  1.00 69.90           O  
ATOM   1557  CG  TYR C  40     -12.478 -18.745   2.610  1.00 69.90           C  
ATOM   1558  CD1 TYR C  40     -13.819 -18.674   2.980  1.00 69.90           C  
ATOM   1559  CD2 TYR C  40     -12.062 -18.019   1.499  1.00 69.90           C  
ATOM   1560  CE1 TYR C  40     -14.723 -17.901   2.260  1.00 69.90           C  
ATOM   1561  CE2 TYR C  40     -12.958 -17.242   0.772  1.00 69.90           C  
ATOM   1562  OH  TYR C  40     -15.175 -16.421   0.443  1.00 69.90           O  
ATOM   1563  CZ  TYR C  40     -14.284 -17.189   1.160  1.00 69.90           C  
ATOM   1564  N   LEU C  41      -9.565 -20.519   5.593  1.00 61.37           N  
ATOM   1565  CA  LEU C  41      -8.960 -21.612   6.345  1.00 61.37           C  
ATOM   1566  C   LEU C  41      -9.099 -21.382   7.846  1.00 61.37           C  
ATOM   1567  CB  LEU C  41      -7.482 -21.765   5.975  1.00 61.37           C  
ATOM   1568  O   LEU C  41      -9.301 -22.330   8.608  1.00 61.37           O  
ATOM   1569  CG  LEU C  41      -7.183 -22.493   4.664  1.00 61.37           C  
ATOM   1570  CD1 LEU C  41      -5.747 -22.227   4.226  1.00 61.37           C  
ATOM   1571  CD2 LEU C  41      -7.433 -23.990   4.815  1.00 61.37           C  
ATOM   1572  N   ASN C  42      -9.019 -20.173   8.196  1.00 57.40           N  
ATOM   1573  CA  ASN C  42      -9.069 -19.862   9.621  1.00 57.40           C  
ATOM   1574  C   ASN C  42     -10.501 -19.624  10.092  1.00 57.40           C  
ATOM   1575  CB  ASN C  42      -8.197 -18.645   9.936  1.00 57.40           C  
ATOM   1576  O   ASN C  42     -10.796 -19.749  11.282  1.00 57.40           O  
ATOM   1577  CG  ASN C  42      -6.736 -19.005  10.118  1.00 57.40           C  
ATOM   1578  ND2 ASN C  42      -5.932 -18.759   9.090  1.00 57.40           N  
ATOM   1579  OD1 ASN C  42      -6.333 -19.500  11.174  1.00 57.40           O  
ATOM   1580  N   TRP C  43     -11.462 -19.386   9.176  1.00 58.12           N  
ATOM   1581  CA  TRP C  43     -12.841 -19.048   9.513  1.00 58.12           C  
ATOM   1582  C   TRP C  43     -13.786 -20.187   9.147  1.00 58.12           C  
ATOM   1583  CB  TRP C  43     -13.269 -17.762   8.800  1.00 58.12           C  
ATOM   1584  O   TRP C  43     -14.997 -20.090   9.358  1.00 58.12           O  
ATOM   1585  CG  TRP C  43     -14.437 -17.072   9.438  1.00 58.12           C  
ATOM   1586  CD1 TRP C  43     -15.757 -17.409   9.323  1.00 58.12           C  
ATOM   1587  CD2 TRP C  43     -14.389 -15.922  10.288  1.00 58.12           C  
ATOM   1588  CE2 TRP C  43     -15.719 -15.616  10.653  1.00 58.12           C  
ATOM   1589  CE3 TRP C  43     -13.349 -15.120  10.778  1.00 58.12           C  
ATOM   1590  NE1 TRP C  43     -16.533 -16.537  10.051  1.00 58.12           N  
ATOM   1591  CH2 TRP C  43     -15.000 -13.772  11.951  1.00 58.12           C  
ATOM   1592  CZ2 TRP C  43     -16.036 -14.540  11.486  1.00 58.12           C  
ATOM   1593  CZ3 TRP C  43     -13.667 -14.051  11.607  1.00 58.12           C  
ATOM   1594  N   GLN C  44     -13.537 -21.294   8.619  1.00 48.66           N  
ATOM   1595  CA  GLN C  44     -14.387 -22.368   8.117  1.00 48.66           C  
ATOM   1596  C   GLN C  44     -15.311 -22.896   9.210  1.00 48.66           C  
ATOM   1597  CB  GLN C  44     -13.537 -23.508   7.553  1.00 48.66           C  
ATOM   1598  O   GLN C  44     -16.444 -23.297   8.933  1.00 48.66           O  
ATOM   1599  CG  GLN C  44     -13.068 -23.276   6.123  1.00 48.66           C  
ATOM   1600  CD  GLN C  44     -12.330 -24.470   5.546  1.00 48.66           C  
ATOM   1601  NE2 GLN C  44     -11.742 -24.291   4.368  1.00 48.66           N  
ATOM   1602  OE1 GLN C  44     -12.289 -25.544   6.155  1.00 48.66           O  
ATOM   1603  N   ASP C  45     -14.833 -23.026  10.471  1.00 41.77           N  
ATOM   1604  CA  ASP C  45     -15.617 -23.798  11.431  1.00 41.77           C  
ATOM   1605  C   ASP C  45     -16.660 -22.921  12.120  1.00 41.77           C  
ATOM   1606  CB  ASP C  45     -14.702 -24.444  12.474  1.00 41.77           C  
ATOM   1607  O   ASP C  45     -17.361 -23.376  13.026  1.00 41.77           O  
ATOM   1608  CG  ASP C  45     -13.974 -25.668  11.947  1.00 41.77           C  
ATOM   1609  OD1 ASP C  45     -14.477 -26.319  11.006  1.00 41.77           O  
ATOM   1610  OD2 ASP C  45     -12.888 -25.985  12.479  1.00 41.77           O  
ATOM   1611  N   ILE C  46     -16.921 -21.565  11.666  1.00 45.70           N  
ATOM   1612  CA  ILE C  46     -17.913 -20.839  12.453  1.00 45.70           C  
ATOM   1613  C   ILE C  46     -19.061 -20.393  11.551  1.00 45.70           C  
ATOM   1614  CB  ILE C  46     -17.286 -19.619  13.165  1.00 45.70           C  
ATOM   1615  O   ILE C  46     -18.856 -19.628  10.606  1.00 45.70           O  
ATOM   1616  CG1 ILE C  46     -16.095 -20.056  14.025  1.00 45.70           C  
ATOM   1617  CG2 ILE C  46     -18.334 -18.890  14.011  1.00 45.70           C  
ATOM   1618  CD1 ILE C  46     -15.247 -18.901  14.541  1.00 45.70           C  
ATOM   1619  N   PRO C  47     -20.230 -21.076  11.420  1.00 47.08           N  
ATOM   1620  CA  PRO C  47     -21.310 -20.894  10.448  1.00 47.08           C  
ATOM   1621  C   PRO C  47     -21.753 -19.438  10.324  1.00 47.08           C  
ATOM   1622  CB  PRO C  47     -22.440 -21.762  11.009  1.00 47.08           C  
ATOM   1623  O   PRO C  47     -22.070 -18.977   9.224  1.00 47.08           O  
ATOM   1624  CG  PRO C  47     -21.934 -22.240  12.331  1.00 47.08           C  
ATOM   1625  CD  PRO C  47     -20.500 -21.815  12.475  1.00 47.08           C  
ATOM   1626  N   ILE C  48     -21.818 -18.421  11.369  1.00 50.63           N  
ATOM   1627  CA  ILE C  48     -22.535 -17.165  11.178  1.00 50.63           C  
ATOM   1628  C   ILE C  48     -21.716 -16.011  11.752  1.00 50.63           C  
ATOM   1629  CB  ILE C  48     -23.934 -17.208  11.832  1.00 50.63           C  
ATOM   1630  O   ILE C  48     -21.717 -14.907  11.201  1.00 50.63           O  
ATOM   1631  CG1 ILE C  48     -24.786 -18.313  11.198  1.00 50.63           C  
ATOM   1632  CG2 ILE C  48     -24.626 -15.847  11.715  1.00 50.63           C  
ATOM   1633  CD1 ILE C  48     -26.057 -18.635  11.972  1.00 50.63           C  
ATOM   1634  N   LEU C  49     -20.924 -16.221  12.747  1.00 52.67           N  
ATOM   1635  CA  LEU C  49     -20.220 -15.127  13.407  1.00 52.67           C  
ATOM   1636  C   LEU C  49     -18.739 -15.452  13.569  1.00 52.67           C  
ATOM   1637  CB  LEU C  49     -20.844 -14.835  14.774  1.00 52.67           C  
ATOM   1638  O   LEU C  49     -18.386 -16.527  14.060  1.00 52.67           O  
ATOM   1639  CG  LEU C  49     -21.954 -13.784  14.803  1.00 52.67           C  
ATOM   1640  CD1 LEU C  49     -23.120 -14.267  15.659  1.00 52.67           C  
ATOM   1641  CD2 LEU C  49     -21.418 -12.454  15.322  1.00 52.67           C  
ATOM   1642  N   THR C  50     -17.899 -14.705  12.798  1.00 60.44           N  
ATOM   1643  CA  THR C  50     -16.458 -14.862  12.964  1.00 60.44           C  
ATOM   1644  C   THR C  50     -15.835 -13.585  13.521  1.00 60.44           C  
ATOM   1645  CB  THR C  50     -15.780 -15.228  11.631  1.00 60.44           C  
ATOM   1646  O   THR C  50     -16.467 -12.527  13.516  1.00 60.44           O  
ATOM   1647  CG2 THR C  50     -15.652 -16.740  11.475  1.00 60.44           C  
ATOM   1648  OG1 THR C  50     -16.561 -14.711  10.546  1.00 60.44           O  
ATOM   1649  N   GLN C  51     -14.777 -13.780  14.235  1.00 67.64           N  
ATOM   1650  CA  GLN C  51     -14.039 -12.645  14.779  1.00 67.64           C  
ATOM   1651  C   GLN C  51     -12.771 -12.377  13.973  1.00 67.64           C  
ATOM   1652  CB  GLN C  51     -13.687 -12.887  16.247  1.00 67.64           C  
ATOM   1653  O   GLN C  51     -12.142 -13.308  13.466  1.00 67.64           O  
ATOM   1654  CG  GLN C  51     -14.900 -13.001  17.160  1.00 67.64           C  
ATOM   1655  CD  GLN C  51     -14.527 -13.319  18.596  1.00 67.64           C  
ATOM   1656  NE2 GLN C  51     -15.435 -13.030  19.522  1.00 67.64           N  
ATOM   1657  OE1 GLN C  51     -13.433 -13.821  18.870  1.00 67.64           O  
ATOM   1658  N   CYS C  52     -12.621 -11.042  13.804  1.00 73.46           N  
ATOM   1659  CA  CYS C  52     -11.387 -10.642  13.139  1.00 73.46           C  
ATOM   1660  C   CYS C  52     -10.168 -11.045  13.960  1.00 73.46           C  
ATOM   1661  CB  CYS C  52     -11.373  -9.132  12.898  1.00 73.46           C  
ATOM   1662  O   CYS C  52     -10.128 -10.819  15.171  1.00 73.46           O  
ATOM   1663  SG  CYS C  52      -9.826  -8.521  12.194  1.00 73.46           S  
ATOM   1664  N   PHE C  53      -9.248 -11.626  13.351  1.00 63.64           N  
ATOM   1665  CA  PHE C  53      -8.030 -12.086  14.007  1.00 63.64           C  
ATOM   1666  C   PHE C  53      -7.221 -10.907  14.535  1.00 63.64           C  
ATOM   1667  CB  PHE C  53      -7.178 -12.916  13.041  1.00 63.64           C  
ATOM   1668  O   PHE C  53      -6.457 -11.051  15.492  1.00 63.64           O  
ATOM   1669  CG  PHE C  53      -6.611 -14.168  13.655  1.00 63.64           C  
ATOM   1670  CD1 PHE C  53      -5.350 -14.162  14.239  1.00 63.64           C  
ATOM   1671  CD2 PHE C  53      -7.339 -15.351  13.647  1.00 63.64           C  
ATOM   1672  CE1 PHE C  53      -4.823 -15.319  14.808  1.00 63.64           C  
ATOM   1673  CE2 PHE C  53      -6.818 -16.511  14.213  1.00 63.64           C  
ATOM   1674  CZ  PHE C  53      -5.560 -16.493  14.792  1.00 63.64           C  
ATOM   1675  N   GLU C  54      -7.443  -9.726  13.912  1.00 70.10           N  
ATOM   1676  CA  GLU C  54      -6.646  -8.557  14.270  1.00 70.10           C  
ATOM   1677  C   GLU C  54      -7.330  -7.734  15.358  1.00 70.10           C  
ATOM   1678  CB  GLU C  54      -6.386  -7.687  13.038  1.00 70.10           C  
ATOM   1679  O   GLU C  54      -6.679  -7.272  16.296  1.00 70.10           O  
ATOM   1680  CG  GLU C  54      -5.071  -7.994  12.334  1.00 70.10           C  
ATOM   1681  CD  GLU C  54      -4.575  -6.851  11.463  1.00 70.10           C  
ATOM   1682  OE1 GLU C  54      -3.519  -7.001  10.808  1.00 70.10           O  
ATOM   1683  OE2 GLU C  54      -5.248  -5.796  11.436  1.00 70.10           O  
ATOM   1684  N   CYS C  55      -8.660  -7.500  15.345  1.00 70.75           N  
ATOM   1685  CA  CYS C  55      -9.324  -6.611  16.292  1.00 70.75           C  
ATOM   1686  C   CYS C  55     -10.383  -7.360  17.093  1.00 70.75           C  
ATOM   1687  CB  CYS C  55      -9.963  -5.431  15.562  1.00 70.75           C  
ATOM   1688  O   CYS C  55     -10.959  -6.811  18.033  1.00 70.75           O  
ATOM   1689  SG  CYS C  55     -11.369  -5.891  14.526  1.00 70.75           S  
ATOM   1690  N   ILE C  56     -10.724  -8.590  16.812  1.00 70.49           N  
ATOM   1691  CA  ILE C  56     -11.598  -9.514  17.525  1.00 70.49           C  
ATOM   1692  C   ILE C  56     -13.050  -9.059  17.390  1.00 70.49           C  
ATOM   1693  CB  ILE C  56     -11.207  -9.626  19.016  1.00 70.49           C  
ATOM   1694  O   ILE C  56     -13.921  -9.516  18.133  1.00 70.49           O  
ATOM   1695  CG1 ILE C  56      -9.724  -9.986  19.153  1.00 70.49           C  
ATOM   1696  CG2 ILE C  56     -12.089 -10.654  19.730  1.00 70.49           C  
ATOM   1697  CD1 ILE C  56      -9.271 -10.207  20.590  1.00 70.49           C  
ATOM   1698  N   LYS C  57     -13.259  -8.103  16.492  1.00 74.92           N  
ATOM   1699  CA  LYS C  57     -14.631  -7.706  16.188  1.00 74.92           C  
ATOM   1700  C   LYS C  57     -15.340  -8.772  15.356  1.00 74.92           C  
ATOM   1701  CB  LYS C  57     -14.652  -6.367  15.450  1.00 74.92           C  
ATOM   1702  O   LYS C  57     -14.707  -9.467  14.559  1.00 74.92           O  
ATOM   1703  CG  LYS C  57     -14.436  -5.160  16.351  1.00 74.92           C  
ATOM   1704  CD  LYS C  57     -14.564  -3.854  15.578  1.00 74.92           C  
ATOM   1705  CE  LYS C  57     -14.271  -2.649  16.461  1.00 74.92           C  
ATOM   1706  NZ  LYS C  57     -14.399  -1.366  15.708  1.00 74.92           N  
ATOM   1707  N   THR C  58     -16.613  -8.838  15.667  1.00 72.80           N  
ATOM   1708  CA  THR C  58     -17.413  -9.833  14.961  1.00 72.80           C  
ATOM   1709  C   THR C  58     -17.649  -9.408  13.514  1.00 72.80           C  
ATOM   1710  CB  THR C  58     -18.766 -10.061  15.660  1.00 72.80           C  
ATOM   1711  O   THR C  58     -17.876  -8.228  13.237  1.00 72.80           O  
ATOM   1712  CG2 THR C  58     -19.475 -11.288  15.097  1.00 72.80           C  
ATOM   1713  OG1 THR C  58     -18.546 -10.251  17.063  1.00 72.80           O  
ATOM   1714  N   ILE C  59     -17.461 -10.351  12.719  1.00 66.15           N  
ATOM   1715  CA  ILE C  59     -17.642 -10.127  11.289  1.00 66.15           C  
ATOM   1716  C   ILE C  59     -18.884 -10.871  10.804  1.00 66.15           C  
ATOM   1717  CB  ILE C  59     -16.401 -10.576  10.485  1.00 66.15           C  
ATOM   1718  O   ILE C  59     -19.102 -12.030  11.164  1.00 66.15           O  
ATOM   1719  CG1 ILE C  59     -15.130  -9.951  11.073  1.00 66.15           C  
ATOM   1720  CG2 ILE C  59     -16.556 -10.214   9.006  1.00 66.15           C  
ATOM   1721  CD1 ILE C  59     -13.839 -10.503  10.483  1.00 66.15           C  
ATOM   1722  N   GLN C  60     -19.784 -10.090  10.084  1.00 63.23           N  
ATOM   1723  CA  GLN C  60     -21.003 -10.701   9.567  1.00 63.23           C  
ATOM   1724  C   GLN C  60     -20.962 -10.808   8.045  1.00 63.23           C  
ATOM   1725  CB  GLN C  60     -22.232  -9.902  10.004  1.00 63.23           C  
ATOM   1726  O   GLN C  60     -21.875 -11.366   7.432  1.00 63.23           O  
ATOM   1727  CG  GLN C  60     -22.509  -9.970  11.500  1.00 63.23           C  
ATOM   1728  CD  GLN C  60     -23.794  -9.265  11.891  1.00 63.23           C  
ATOM   1729  NE2 GLN C  60     -24.167  -9.374  13.162  1.00 63.23           N  
ATOM   1730  OE1 GLN C  60     -24.446  -8.626  11.059  1.00 63.23           O  
ATOM   1731  N   GLN C  61     -19.834 -10.776   7.525  1.00 62.82           N  
ATOM   1732  CA  GLN C  61     -19.796 -10.665   6.071  1.00 62.82           C  
ATOM   1733  C   GLN C  61     -19.672 -12.039   5.418  1.00 62.82           C  
ATOM   1734  CB  GLN C  61     -18.640  -9.767   5.629  1.00 62.82           C  
ATOM   1735  O   GLN C  61     -18.853 -12.859   5.837  1.00 62.82           O  
ATOM   1736  CG  GLN C  61     -19.048  -8.674   4.652  1.00 62.82           C  
ATOM   1737  CD  GLN C  61     -17.980  -7.610   4.480  1.00 62.82           C  
ATOM   1738  NE2 GLN C  61     -17.936  -6.998   3.302  1.00 62.82           N  
ATOM   1739  OE1 GLN C  61     -17.200  -7.341   5.400  1.00 62.82           O  
ATOM   1740  N   ARG C  62     -20.640 -12.272   4.388  1.00 59.22           N  
ATOM   1741  CA  ARG C  62     -20.611 -13.549   3.682  1.00 59.22           C  
ATOM   1742  C   ARG C  62     -19.881 -13.420   2.349  1.00 59.22           C  
ATOM   1743  CB  ARG C  62     -22.031 -14.070   3.454  1.00 59.22           C  
ATOM   1744  O   ARG C  62     -19.262 -14.377   1.880  1.00 59.22           O  
ATOM   1745  CG  ARG C  62     -22.766 -14.436   4.734  1.00 59.22           C  
ATOM   1746  CD  ARG C  62     -23.991 -15.295   4.455  1.00 59.22           C  
ATOM   1747  NE  ARG C  62     -24.710 -15.624   5.683  1.00 59.22           N  
ATOM   1748  NH1 ARG C  62     -26.327 -16.902   4.639  1.00 59.22           N  
ATOM   1749  NH2 ARG C  62     -26.377 -16.616   6.913  1.00 59.22           N  
ATOM   1750  CZ  ARG C  62     -25.803 -16.380   5.742  1.00 59.22           C  
ATOM   1751  N   ASN C  63     -19.939 -12.234   1.788  1.00 65.47           N  
ATOM   1752  CA  ASN C  63     -19.345 -12.070   0.465  1.00 65.47           C  
ATOM   1753  C   ASN C  63     -18.165 -11.103   0.496  1.00 65.47           C  
ATOM   1754  CB  ASN C  63     -20.396 -11.594  -0.540  1.00 65.47           C  
ATOM   1755  O   ASN C  63     -18.356  -9.886   0.536  1.00 65.47           O  
ATOM   1756  CG  ASN C  63     -20.890 -12.708  -1.441  1.00 65.47           C  
ATOM   1757  ND2 ASN C  63     -21.956 -12.441  -2.186  1.00 65.47           N  
ATOM   1758  OD1 ASN C  63     -20.318 -13.801  -1.467  1.00 65.47           O  
ATOM   1759  N   LEU C  64     -17.005 -11.770   0.424  1.00 72.14           N  
ATOM   1760  CA  LEU C  64     -15.794 -10.958   0.479  1.00 72.14           C  
ATOM   1761  C   LEU C  64     -15.327 -10.582  -0.923  1.00 72.14           C  
ATOM   1762  CB  LEU C  64     -14.680 -11.706   1.217  1.00 72.14           C  
ATOM   1763  O   LEU C  64     -15.273 -11.434  -1.813  1.00 72.14           O  
ATOM   1764  CG  LEU C  64     -14.960 -12.073   2.675  1.00 72.14           C  
ATOM   1765  CD1 LEU C  64     -13.874 -13.003   3.206  1.00 72.14           C  
ATOM   1766  CD2 LEU C  64     -15.061 -10.816   3.533  1.00 72.14           C  
ATOM   1767  N   LYS C  65     -15.122  -9.273  -1.046  1.00 76.56           N  
ATOM   1768  CA  LYS C  65     -14.585  -8.787  -2.314  1.00 76.56           C  
ATOM   1769  C   LYS C  65     -13.080  -8.551  -2.219  1.00 76.56           C  
ATOM   1770  CB  LYS C  65     -15.292  -7.499  -2.738  1.00 76.56           C  
ATOM   1771  O   LYS C  65     -12.577  -8.132  -1.175  1.00 76.56           O  
ATOM   1772  CG  LYS C  65     -16.762  -7.685  -3.085  1.00 76.56           C  
ATOM   1773  CD  LYS C  65     -17.376  -6.399  -3.622  1.00 76.56           C  
ATOM   1774  CE  LYS C  65     -18.854  -6.576  -3.944  1.00 76.56           C  
ATOM   1775  NZ  LYS C  65     -19.465  -5.313  -4.457  1.00 76.56           N  
ATOM   1776  N   THR C  66     -12.479  -8.894  -3.386  1.00 84.51           N  
ATOM   1777  CA  THR C  66     -11.038  -8.686  -3.466  1.00 84.51           C  
ATOM   1778  C   THR C  66     -10.701  -7.199  -3.402  1.00 84.51           C  
ATOM   1779  CB  THR C  66     -10.457  -9.291  -4.758  1.00 84.51           C  
ATOM   1780  O   THR C  66     -11.341  -6.383  -4.068  1.00 84.51           O  
ATOM   1781  CG2 THR C  66      -8.969  -8.985  -4.888  1.00 84.51           C  
ATOM   1782  OG1 THR C  66     -10.641 -10.712  -4.738  1.00 84.51           O  
ATOM   1783  N   ASN C  67      -9.815  -6.846  -2.481  1.00 84.70           N  
ATOM   1784  CA  ASN C  67      -9.234  -5.508  -2.473  1.00 84.70           C  
ATOM   1785  C   ASN C  67      -8.240  -5.321  -3.616  1.00 84.70           C  
ATOM   1786  CB  ASN C  67      -8.559  -5.222  -1.130  1.00 84.70           C  
ATOM   1787  O   ASN C  67      -7.063  -5.661  -3.482  1.00 84.70           O  
ATOM   1788  CG  ASN C  67      -8.176  -3.765  -0.967  1.00 84.70           C  
ATOM   1789  ND2 ASN C  67      -8.286  -3.255   0.254  1.00 84.70           N  
ATOM   1790  OD1 ASN C  67      -7.784  -3.102  -1.931  1.00 84.70           O  
ATOM   1791  N   ILE C  68      -8.626  -4.796  -4.681  1.00 79.43           N  
ATOM   1792  CA  ILE C  68      -7.894  -4.747  -5.942  1.00 79.43           C  
ATOM   1793  C   ILE C  68      -6.604  -3.951  -5.760  1.00 79.43           C  
ATOM   1794  CB  ILE C  68      -8.751  -4.129  -7.070  1.00 79.43           C  
ATOM   1795  O   ILE C  68      -5.551  -4.338  -6.271  1.00 79.43           O  
ATOM   1796  CG1 ILE C  68     -10.012  -4.969  -7.304  1.00 79.43           C  
ATOM   1797  CG2 ILE C  68      -7.933  -3.996  -8.358  1.00 79.43           C  
ATOM   1798  CD1 ILE C  68     -10.959  -4.387  -8.344  1.00 79.43           C  
ATOM   1799  N   ARG C  69      -6.651  -2.801  -5.111  1.00 75.73           N  
ATOM   1800  CA  ARG C  69      -5.479  -1.958  -4.901  1.00 75.73           C  
ATOM   1801  C   ARG C  69      -4.423  -2.685  -4.074  1.00 75.73           C  
ATOM   1802  CB  ARG C  69      -5.873  -0.649  -4.213  1.00 75.73           C  
ATOM   1803  O   ARG C  69      -3.240  -2.674  -4.421  1.00 75.73           O  
ATOM   1804  CG  ARG C  69      -4.843   0.459  -4.361  1.00 75.73           C  
ATOM   1805  CD  ARG C  69      -5.339   1.772  -3.772  1.00 75.73           C  
ATOM   1806  NE  ARG C  69      -4.456   2.884  -4.115  1.00 75.73           N  
ATOM   1807  NH1 ARG C  69      -5.555   4.433  -2.799  1.00 75.73           N  
ATOM   1808  NH2 ARG C  69      -3.721   5.058  -4.023  1.00 75.73           N  
ATOM   1809  CZ  ARG C  69      -4.580   4.122  -3.645  1.00 75.73           C  
ATOM   1810  N   LEU C  70      -4.894  -3.232  -2.996  1.00 84.76           N  
ATOM   1811  CA  LEU C  70      -3.984  -3.995  -2.149  1.00 84.76           C  
ATOM   1812  C   LEU C  70      -3.368  -5.157  -2.921  1.00 84.76           C  
ATOM   1813  CB  LEU C  70      -4.718  -4.521  -0.912  1.00 84.76           C  
ATOM   1814  O   LEU C  70      -2.183  -5.456  -2.759  1.00 84.76           O  
ATOM   1815  CG  LEU C  70      -3.840  -4.964   0.259  1.00 84.76           C  
ATOM   1816  CD1 LEU C  70      -2.931  -3.822   0.702  1.00 84.76           C  
ATOM   1817  CD2 LEU C  70      -4.702  -5.449   1.420  1.00 84.76           C  
ATOM   1818  N   LYS C  71      -4.150  -5.756  -3.718  1.00 85.59           N  
ATOM   1819  CA  LYS C  71      -3.669  -6.860  -4.544  1.00 85.59           C  
ATOM   1820  C   LYS C  71      -2.552  -6.402  -5.477  1.00 85.59           C  
ATOM   1821  CB  LYS C  71      -4.817  -7.462  -5.356  1.00 85.59           C  
ATOM   1822  O   LYS C  71      -1.523  -7.071  -5.596  1.00 85.59           O  
ATOM   1823  CG  LYS C  71      -4.416  -8.666  -6.196  1.00 85.59           C  
ATOM   1824  CD  LYS C  71      -5.617  -9.279  -6.904  1.00 85.59           C  
ATOM   1825  CE  LYS C  71      -5.224 -10.508  -7.712  1.00 85.59           C  
ATOM   1826  NZ  LYS C  71      -6.413 -11.169  -8.329  1.00 85.59           N  
ATOM   1827  N   LYS C  72      -2.760  -5.330  -6.093  1.00 83.92           N  
ATOM   1828  CA  LYS C  72      -1.773  -4.787  -7.021  1.00 83.92           C  
ATOM   1829  C   LYS C  72      -0.474  -4.438  -6.299  1.00 83.92           C  
ATOM   1830  CB  LYS C  72      -2.326  -3.550  -7.731  1.00 83.92           C  
ATOM   1831  O   LYS C  72       0.613  -4.793  -6.759  1.00 83.92           O  
ATOM   1832  CG  LYS C  72      -3.274  -3.868  -8.878  1.00 83.92           C  
ATOM   1833  CD  LYS C  72      -3.781  -2.599  -9.551  1.00 83.92           C  
ATOM   1834  CE  LYS C  72      -4.826  -2.909 -10.614  1.00 83.92           C  
ATOM   1835  NZ  LYS C  72      -5.349  -1.665 -11.256  1.00 83.92           N  
ATOM   1836  N   MET C  73      -0.594  -3.757  -5.189  1.00 83.07           N  
ATOM   1837  CA  MET C  73       0.576  -3.357  -4.414  1.00 83.07           C  
ATOM   1838  C   MET C  73       1.335  -4.578  -3.904  1.00 83.07           C  
ATOM   1839  CB  MET C  73       0.166  -2.468  -3.239  1.00 83.07           C  
ATOM   1840  O   MET C  73       2.566  -4.608  -3.938  1.00 83.07           O  
ATOM   1841  CG  MET C  73      -0.296  -1.080  -3.652  1.00 83.07           C  
ATOM   1842  SD  MET C  73      -0.571   0.027  -2.215  1.00 83.07           S  
ATOM   1843  CE  MET C  73      -2.005  -0.785  -1.456  1.00 83.07           C  
ATOM   1844  N   ALA C  74       0.601  -5.505  -3.445  1.00 83.91           N  
ATOM   1845  CA  ALA C  74       1.219  -6.734  -2.955  1.00 83.91           C  
ATOM   1846  C   ALA C  74       1.940  -7.472  -4.079  1.00 83.91           C  
ATOM   1847  CB  ALA C  74       0.168  -7.640  -2.317  1.00 83.91           C  
ATOM   1848  O   ALA C  74       3.024  -8.023  -3.874  1.00 83.91           O  
ATOM   1849  N   SER C  75       1.350  -7.540  -5.208  1.00 84.25           N  
ATOM   1850  CA  SER C  75       1.971  -8.167  -6.370  1.00 84.25           C  
ATOM   1851  C   SER C  75       3.297  -7.498  -6.717  1.00 84.25           C  
ATOM   1852  CB  SER C  75       1.032  -8.111  -7.576  1.00 84.25           C  
ATOM   1853  O   SER C  75       4.293  -8.177  -6.975  1.00 84.25           O  
ATOM   1854  OG  SER C  75       1.653  -8.666  -8.723  1.00 84.25           O  
ATOM   1855  N   LEU C  76       3.300  -6.227  -6.683  1.00 81.93           N  
ATOM   1856  CA  LEU C  76       4.516  -5.473  -6.970  1.00 81.93           C  
ATOM   1857  C   LEU C  76       5.589  -5.756  -5.924  1.00 81.93           C  
ATOM   1858  CB  LEU C  76       4.217  -3.973  -7.019  1.00 81.93           C  
ATOM   1859  O   LEU C  76       6.765  -5.913  -6.262  1.00 81.93           O  
ATOM   1860  CG  LEU C  76       3.440  -3.476  -8.239  1.00 81.93           C  
ATOM   1861  CD1 LEU C  76       2.993  -2.033  -8.031  1.00 81.93           C  
ATOM   1862  CD2 LEU C  76       4.288  -3.601  -9.501  1.00 81.93           C  
ATOM   1863  N   ALA C  77       5.136  -5.738  -4.704  1.00 79.57           N  
ATOM   1864  CA  ALA C  77       6.076  -6.045  -3.629  1.00 79.57           C  
ATOM   1865  C   ALA C  77       6.665  -7.443  -3.798  1.00 79.57           C  
ATOM   1866  CB  ALA C  77       5.388  -5.922  -2.271  1.00 79.57           C  
ATOM   1867  O   ALA C  77       7.862  -7.648  -3.584  1.00 79.57           O  
ATOM   1868  N   ARG C  78       5.926  -8.421  -4.155  1.00 75.72           N  
ATOM   1869  CA  ARG C  78       6.397  -9.783  -4.387  1.00 75.72           C  
ATOM   1870  C   ARG C  78       7.406  -9.825  -5.530  1.00 75.72           C  
ATOM   1871  CB  ARG C  78       5.221 -10.714  -4.692  1.00 75.72           C  
ATOM   1872  O   ARG C  78       8.427 -10.511  -5.438  1.00 75.72           O  
ATOM   1873  CG  ARG C  78       4.357 -11.031  -3.482  1.00 75.72           C  
ATOM   1874  CD  ARG C  78       3.468 -12.242  -3.726  1.00 75.72           C  
ATOM   1875  NE  ARG C  78       2.579 -12.038  -4.866  1.00 75.72           N  
ATOM   1876  NH1 ARG C  78       0.910 -11.008  -3.644  1.00 75.72           N  
ATOM   1877  NH2 ARG C  78       0.657 -11.321  -5.901  1.00 75.72           N  
ATOM   1878  CZ  ARG C  78       1.384 -11.456  -4.801  1.00 75.72           C  
ATOM   1879  N   LYS C  79       7.078  -9.143  -6.554  1.00 74.93           N  
ATOM   1880  CA  LYS C  79       7.984  -9.081  -7.697  1.00 74.93           C  
ATOM   1881  C   LYS C  79       9.323  -8.462  -7.304  1.00 74.93           C  
ATOM   1882  CB  LYS C  79       7.354  -8.284  -8.840  1.00 74.93           C  
ATOM   1883  O   LYS C  79      10.381  -8.956  -7.700  1.00 74.93           O  
ATOM   1884  CG  LYS C  79       6.246  -9.025  -9.573  1.00 74.93           C  
ATOM   1885  CD  LYS C  79       5.645  -8.174 -10.685  1.00 74.93           C  
ATOM   1886  CE  LYS C  79       4.449  -8.860 -11.331  1.00 74.93           C  
ATOM   1887  NZ  LYS C  79       3.807  -7.995 -12.365  1.00 74.93           N  
ATOM   1888  N   ALA C  80       9.189  -7.340  -6.545  1.00 75.65           N  
ATOM   1889  CA  ALA C  80      10.407  -6.687  -6.072  1.00 75.65           C  
ATOM   1890  C   ALA C  80      11.246  -7.639  -5.224  1.00 75.65           C  
ATOM   1891  CB  ALA C  80      10.063  -5.432  -5.275  1.00 75.65           C  
ATOM   1892  O   ALA C  80      12.469  -7.696  -5.368  1.00 75.65           O  
ATOM   1893  N   SER C  81      10.613  -8.357  -4.345  1.00 69.64           N  
ATOM   1894  CA  SER C  81      11.297  -9.332  -3.501  1.00 69.64           C  
ATOM   1895  C   SER C  81      11.968 -10.414  -4.339  1.00 69.64           C  
ATOM   1896  CB  SER C  81      10.317  -9.971  -2.517  1.00 69.64           C  
ATOM   1897  O   SER C  81      13.089 -10.832  -4.042  1.00 69.64           O  
ATOM   1898  OG  SER C  81      10.993 -10.848  -1.632  1.00 69.64           O  
ATOM   1899  N   LEU C  82      11.263 -10.898  -5.319  1.00 70.55           N  
ATOM   1900  CA  LEU C  82      11.813 -11.911  -6.213  1.00 70.55           C  
ATOM   1901  C   LEU C  82      13.064 -11.395  -6.916  1.00 70.55           C  
ATOM   1902  CB  LEU C  82      10.769 -12.336  -7.249  1.00 70.55           C  
ATOM   1903  O   LEU C  82      14.065 -12.109  -7.015  1.00 70.55           O  
ATOM   1904  CG  LEU C  82      11.184 -13.449  -8.212  1.00 70.55           C  
ATOM   1905  CD1 LEU C  82      11.386 -14.757  -7.455  1.00 70.55           C  
ATOM   1906  CD2 LEU C  82      10.143 -13.619  -9.314  1.00 70.55           C  
ATOM   1907  N   TRP C  83      13.015 -10.178  -7.379  1.00 73.00           N  
ATOM   1908  CA  TRP C  83      14.160  -9.594  -8.070  1.00 73.00           C  
ATOM   1909  C   TRP C  83      15.370  -9.511  -7.146  1.00 73.00           C  
ATOM   1910  CB  TRP C  83      13.813  -8.202  -8.605  1.00 73.00           C  
ATOM   1911  O   TRP C  83      16.500  -9.770  -7.567  1.00 73.00           O  
ATOM   1912  CG  TRP C  83      13.191  -8.211  -9.969  1.00 73.00           C  
ATOM   1913  CD1 TRP C  83      11.872  -8.025 -10.275  1.00 73.00           C  
ATOM   1914  CD2 TRP C  83      13.865  -8.422 -11.214  1.00 73.00           C  
ATOM   1915  CE2 TRP C  83      12.892  -8.349 -12.234  1.00 73.00           C  
ATOM   1916  CE3 TRP C  83      15.200  -8.664 -11.565  1.00 73.00           C  
ATOM   1917  NE1 TRP C  83      11.685  -8.107 -11.635  1.00 73.00           N  
ATOM   1918  CH2 TRP C  83      14.524  -8.748 -13.901  1.00 73.00           C  
ATOM   1919  CZ2 TRP C  83      13.211  -8.511 -13.584  1.00 73.00           C  
ATOM   1920  CZ3 TRP C  83      15.516  -8.825 -12.910  1.00 73.00           C  
ATOM   1921  N   LEU C  84      15.049  -9.130  -5.958  1.00 66.50           N  
ATOM   1922  CA  LEU C  84      16.133  -9.094  -4.983  1.00 66.50           C  
ATOM   1923  C   LEU C  84      16.745 -10.479  -4.798  1.00 66.50           C  
ATOM   1924  CB  LEU C  84      15.627  -8.564  -3.638  1.00 66.50           C  
ATOM   1925  O   LEU C  84      17.967 -10.616  -4.710  1.00 66.50           O  
ATOM   1926  CG  LEU C  84      15.315  -7.068  -3.574  1.00 66.50           C  
ATOM   1927  CD1 LEU C  84      14.642  -6.724  -2.250  1.00 66.50           C  
ATOM   1928  CD2 LEU C  84      16.587  -6.248  -3.763  1.00 66.50           C  
ATOM   1929  N   PHE C  85      15.881 -11.466  -4.726  1.00 63.64           N  
ATOM   1930  CA  PHE C  85      16.316 -12.850  -4.584  1.00 63.64           C  
ATOM   1931  C   PHE C  85      17.141 -13.285  -5.789  1.00 63.64           C  
ATOM   1932  CB  PHE C  85      15.111 -13.779  -4.410  1.00 63.64           C  
ATOM   1933  O   PHE C  85      18.217 -13.867  -5.635  1.00 63.64           O  
ATOM   1934  CG  PHE C  85      15.467 -15.242  -4.409  1.00 63.64           C  
ATOM   1935  CD1 PHE C  85      15.237 -16.028  -5.532  1.00 63.64           C  
ATOM   1936  CD2 PHE C  85      16.031 -15.830  -3.285  1.00 63.64           C  
ATOM   1937  CE1 PHE C  85      15.565 -17.381  -5.534  1.00 63.64           C  
ATOM   1938  CE2 PHE C  85      16.362 -17.182  -3.280  1.00 63.64           C  
ATOM   1939  CZ  PHE C  85      16.127 -17.956  -4.405  1.00 63.64           C  
ATOM   1940  N   LEU C  86      16.723 -12.943  -6.920  1.00 73.24           N  
ATOM   1941  CA  LEU C  86      17.381 -13.374  -8.149  1.00 73.24           C  
ATOM   1942  C   LEU C  86      18.706 -12.644  -8.342  1.00 73.24           C  
ATOM   1943  CB  LEU C  86      16.471 -13.134  -9.356  1.00 73.24           C  
ATOM   1944  O   LEU C  86      19.567 -13.101  -9.096  1.00 73.24           O  
ATOM   1945  CG  LEU C  86      15.188 -13.965  -9.415  1.00 73.24           C  
ATOM   1946  CD1 LEU C  86      14.361 -13.576 -10.635  1.00 73.24           C  
ATOM   1947  CD2 LEU C  86      15.516 -15.454  -9.436  1.00 73.24           C  
ATOM   1948  N   SER C  87      18.814 -11.452  -7.754  1.00 73.03           N  
ATOM   1949  CA  SER C  87      20.030 -10.657  -7.894  1.00 73.03           C  
ATOM   1950  C   SER C  87      21.151 -11.201  -7.015  1.00 73.03           C  
ATOM   1951  CB  SER C  87      19.758  -9.194  -7.541  1.00 73.03           C  
ATOM   1952  O   SER C  87      22.295 -10.751  -7.110  1.00 73.03           O  
ATOM   1953  OG  SER C  87      19.312  -9.075  -6.201  1.00 73.03           O  
ATOM   1954  N   SER C  88      20.828 -12.113  -6.245  1.00 68.86           N  
ATOM   1955  CA  SER C  88      21.845 -12.716  -5.389  1.00 68.86           C  
ATOM   1956  C   SER C  88      22.829 -13.549  -6.203  1.00 68.86           C  
ATOM   1957  CB  SER C  88      21.193 -13.586  -4.314  1.00 68.86           C  
ATOM   1958  O   SER C  88      22.490 -14.045  -7.279  1.00 68.86           O  
ATOM   1959  OG  SER C  88      20.595 -14.734  -4.890  1.00 68.86           O  
ATOM   1960  N   GLU C  89      24.101 -13.712  -5.750  1.00 75.24           N  
ATOM   1961  CA  GLU C  89      25.167 -14.441  -6.431  1.00 75.24           C  
ATOM   1962  C   GLU C  89      24.789 -15.905  -6.640  1.00 75.24           C  
ATOM   1963  CB  GLU C  89      26.475 -14.343  -5.642  1.00 75.24           C  
ATOM   1964  O   GLU C  89      25.167 -16.512  -7.643  1.00 75.24           O  
ATOM   1965  CG  GLU C  89      27.162 -12.990  -5.757  1.00 75.24           C  
ATOM   1966  CD  GLU C  89      27.811 -12.760  -7.113  1.00 75.24           C  
ATOM   1967  OE1 GLU C  89      28.114 -11.593  -7.451  1.00 75.24           O  
ATOM   1968  OE2 GLU C  89      28.017 -13.755  -7.844  1.00 75.24           O  
ATOM   1969  N   GLU C  90      24.003 -16.455  -5.846  1.00 70.06           N  
ATOM   1970  CA  GLU C  90      23.585 -17.853  -5.894  1.00 70.06           C  
ATOM   1971  C   GLU C  90      22.688 -18.120  -7.100  1.00 70.06           C  
ATOM   1972  CB  GLU C  90      22.859 -18.241  -4.603  1.00 70.06           C  
ATOM   1973  O   GLU C  90      22.585 -19.257  -7.563  1.00 70.06           O  
ATOM   1974  CG  GLU C  90      23.759 -18.268  -3.376  1.00 70.06           C  
ATOM   1975  CD  GLU C  90      23.009 -18.573  -2.089  1.00 70.06           C  
ATOM   1976  OE1 GLU C  90      23.651 -18.654  -1.017  1.00 70.06           O  
ATOM   1977  OE2 GLU C  90      21.770 -18.733  -2.153  1.00 70.06           O  
ATOM   1978  N   GLN C  91      22.113 -17.028  -7.629  1.00 72.22           N  
ATOM   1979  CA  GLN C  91      21.179 -17.204  -8.736  1.00 72.22           C  
ATOM   1980  C   GLN C  91      21.832 -16.849 -10.069  1.00 72.22           C  
ATOM   1981  CB  GLN C  91      19.926 -16.353  -8.522  1.00 72.22           C  
ATOM   1982  O   GLN C  91      21.169 -16.842 -11.108  1.00 72.22           O  
ATOM   1983  CG  GLN C  91      19.154 -16.703  -7.257  1.00 72.22           C  
ATOM   1984  CD  GLN C  91      18.744 -18.163  -7.204  1.00 72.22           C  
ATOM   1985  NE2 GLN C  91      18.618 -18.699  -5.995  1.00 72.22           N  
ATOM   1986  OE1 GLN C  91      18.542 -18.802  -8.241  1.00 72.22           O  
ATOM   1987  N   MET C  92      23.029 -16.626 -10.010  1.00 86.53           N  
ATOM   1988  CA  MET C  92      23.763 -16.313 -11.233  1.00 86.53           C  
ATOM   1989  C   MET C  92      24.106 -17.585 -12.002  1.00 86.53           C  
ATOM   1990  CB  MET C  92      25.040 -15.536 -10.911  1.00 86.53           C  
ATOM   1991  O   MET C  92      24.512 -18.585 -11.407  1.00 86.53           O  
ATOM   1992  CG  MET C  92      24.824 -14.039 -10.755  1.00 86.53           C  
ATOM   1993  SD  MET C  92      26.401 -13.116 -10.585  1.00 86.53           S  
ATOM   1994  CE  MET C  92      26.669 -12.622 -12.311  1.00 86.53           C  
ATOM   1995  N   CYS C  93      23.823 -17.572 -13.281  1.00 88.92           N  
ATOM   1996  CA  CYS C  93      24.203 -18.686 -14.143  1.00 88.92           C  
ATOM   1997  C   CYS C  93      25.707 -18.927 -14.091  1.00 88.92           C  
ATOM   1998  CB  CYS C  93      23.770 -18.419 -15.584  1.00 88.92           C  
ATOM   1999  O   CYS C  93      26.496 -17.998 -14.274  1.00 88.92           O  
ATOM   2000  SG  CYS C  93      24.284 -19.702 -16.748  1.00 88.92           S  
ATOM   2001  N   GLY C  94      26.105 -20.150 -13.817  1.00 85.52           N  
ATOM   2002  CA  GLY C  94      27.512 -20.503 -13.717  1.00 85.52           C  
ATOM   2003  C   GLY C  94      28.250 -20.394 -15.038  1.00 85.52           C  
ATOM   2004  O   GLY C  94      29.434 -20.049 -15.067  1.00 85.52           O  
ATOM   2005  N   ILE C  95      27.630 -20.607 -16.135  1.00 87.90           N  
ATOM   2006  CA  ILE C  95      28.228 -20.665 -17.464  1.00 87.90           C  
ATOM   2007  C   ILE C  95      28.318 -19.258 -18.051  1.00 87.90           C  
ATOM   2008  CB  ILE C  95      27.425 -21.590 -18.406  1.00 87.90           C  
ATOM   2009  O   ILE C  95      29.381 -18.839 -18.515  1.00 87.90           O  
ATOM   2010  CG1 ILE C  95      27.395 -23.019 -17.853  1.00 87.90           C  
ATOM   2011  CG2 ILE C  95      28.013 -21.561 -19.820  1.00 87.90           C  
ATOM   2012  CD1 ILE C  95      26.511 -23.971 -18.647  1.00 87.90           C  
ATOM   2013  N   HIS C  96      27.230 -18.448 -17.914  1.00 91.40           N  
ATOM   2014  CA  HIS C  96      27.140 -17.180 -18.628  1.00 91.40           C  
ATOM   2015  C   HIS C  96      27.312 -15.999 -17.679  1.00 91.40           C  
ATOM   2016  CB  HIS C  96      25.802 -17.072 -19.362  1.00 91.40           C  
ATOM   2017  O   HIS C  96      27.427 -14.853 -18.121  1.00 91.40           O  
ATOM   2018  CG  HIS C  96      25.566 -18.176 -20.343  1.00 91.40           C  
ATOM   2019  CD2 HIS C  96      26.160 -18.457 -21.527  1.00 91.40           C  
ATOM   2020  ND1 HIS C  96      24.610 -19.151 -20.151  1.00 91.40           N  
ATOM   2021  CE1 HIS C  96      24.629 -19.986 -21.176  1.00 91.40           C  
ATOM   2022  NE2 HIS C  96      25.560 -19.587 -22.025  1.00 91.40           N  
ATOM   2023  N   ARG C  97      27.297 -16.285 -16.484  1.00 88.81           N  
ATOM   2024  CA  ARG C  97      27.477 -15.267 -15.454  1.00 88.81           C  
ATOM   2025  C   ARG C  97      26.393 -14.198 -15.545  1.00 88.81           C  
ATOM   2026  CB  ARG C  97      28.860 -14.622 -15.572  1.00 88.81           C  
ATOM   2027  O   ARG C  97      26.671 -13.009 -15.377  1.00 88.81           O  
ATOM   2028  CG  ARG C  97      30.012 -15.593 -15.370  1.00 88.81           C  
ATOM   2029  CD  ARG C  97      31.106 -14.997 -14.495  1.00 88.81           C  
ATOM   2030  NE  ARG C  97      32.255 -15.891 -14.385  1.00 88.81           N  
ATOM   2031  NH1 ARG C  97      33.382 -14.589 -12.844  1.00 88.81           N  
ATOM   2032  NH2 ARG C  97      34.301 -16.556 -13.580  1.00 88.81           N  
ATOM   2033  CZ  ARG C  97      33.310 -15.677 -13.603  1.00 88.81           C  
ATOM   2034  N   GLU C  98      25.218 -14.611 -15.961  1.00 88.84           N  
ATOM   2035  CA  GLU C  98      24.029 -13.763 -15.990  1.00 88.84           C  
ATOM   2036  C   GLU C  98      22.983 -14.247 -14.990  1.00 88.84           C  
ATOM   2037  CB  GLU C  98      23.432 -13.722 -17.399  1.00 88.84           C  
ATOM   2038  O   GLU C  98      22.966 -15.423 -14.620  1.00 88.84           O  
ATOM   2039  CG  GLU C  98      24.300 -12.994 -18.414  1.00 88.84           C  
ATOM   2040  CD  GLU C  98      23.582 -12.709 -19.723  1.00 88.84           C  
ATOM   2041  OE1 GLU C  98      24.150 -12.000 -20.585  1.00 88.84           O  
ATOM   2042  OE2 GLU C  98      22.442 -13.197 -19.888  1.00 88.84           O  
ATOM   2043  N   THR C  99      22.161 -13.342 -14.613  1.00 86.05           N  
ATOM   2044  CA  THR C  99      21.096 -13.693 -13.680  1.00 86.05           C  
ATOM   2045  C   THR C  99      20.081 -14.621 -14.342  1.00 86.05           C  
ATOM   2046  CB  THR C  99      20.379 -12.437 -13.152  1.00 86.05           C  
ATOM   2047  O   THR C  99      19.766 -14.463 -15.523  1.00 86.05           O  
ATOM   2048  CG2 THR C  99      19.439 -12.782 -12.002  1.00 86.05           C  
ATOM   2049  OG1 THR C  99      21.356 -11.496 -12.689  1.00 86.05           O  
ATOM   2050  N   LYS C 100      19.656 -15.655 -13.677  1.00 88.14           N  
ATOM   2051  CA  LYS C 100      18.641 -16.587 -14.160  1.00 88.14           C  
ATOM   2052  C   LYS C 100      17.238 -16.019 -13.967  1.00 88.14           C  
ATOM   2053  CB  LYS C 100      18.765 -17.933 -13.444  1.00 88.14           C  
ATOM   2054  O   LYS C 100      16.590 -16.283 -12.952  1.00 88.14           O  
ATOM   2055  CG  LYS C 100      20.079 -18.654 -13.705  1.00 88.14           C  
ATOM   2056  CD  LYS C 100      20.166 -19.958 -12.922  1.00 88.14           C  
ATOM   2057  CE  LYS C 100      21.505 -20.650 -13.134  1.00 88.14           C  
ATOM   2058  NZ  LYS C 100      21.604 -21.918 -12.351  1.00 88.14           N  
ATOM   2059  N   LYS C 101      16.729 -15.339 -14.953  1.00 87.92           N  
ATOM   2060  CA  LYS C 101      15.458 -14.634 -14.817  1.00 87.92           C  
ATOM   2061  C   LYS C 101      14.364 -15.310 -15.639  1.00 87.92           C  
ATOM   2062  CB  LYS C 101      15.606 -13.173 -15.244  1.00 87.92           C  
ATOM   2063  O   LYS C 101      13.199 -14.911 -15.578  1.00 87.92           O  
ATOM   2064  CG  LYS C 101      16.583 -12.375 -14.391  1.00 87.92           C  
ATOM   2065  CD  LYS C 101      16.755 -10.956 -14.918  1.00 87.92           C  
ATOM   2066  CE  LYS C 101      17.751 -10.165 -14.080  1.00 87.92           C  
ATOM   2067  NZ  LYS C 101      17.927  -8.775 -14.597  1.00 87.92           N  
ATOM   2068  N   MET C 102      14.769 -16.228 -16.358  1.00 90.94           N  
ATOM   2069  CA  MET C 102      13.797 -16.935 -17.187  1.00 90.94           C  
ATOM   2070  C   MET C 102      13.383 -18.252 -16.538  1.00 90.94           C  
ATOM   2071  CB  MET C 102      14.369 -17.197 -18.581  1.00 90.94           C  
ATOM   2072  O   MET C 102      14.202 -18.923 -15.908  1.00 90.94           O  
ATOM   2073  CG  MET C 102      14.719 -15.932 -19.348  1.00 90.94           C  
ATOM   2074  SD  MET C 102      13.256 -14.867 -19.654  1.00 90.94           S  
ATOM   2075  CE  MET C 102      12.351 -15.900 -20.840  1.00 90.94           C  
ATOM   2076  N   PHE C 103      12.129 -18.620 -16.647  1.00 86.37           N  
ATOM   2077  CA  PHE C 103      11.615 -19.870 -16.099  1.00 86.37           C  
ATOM   2078  C   PHE C 103      11.225 -20.831 -17.216  1.00 86.37           C  
ATOM   2079  CB  PHE C 103      10.410 -19.605 -15.190  1.00 86.37           C  
ATOM   2080  O   PHE C 103      10.480 -20.462 -18.127  1.00 86.37           O  
ATOM   2081  CG  PHE C 103       9.868 -20.842 -14.526  1.00 86.37           C  
ATOM   2082  CD1 PHE C 103       8.714 -21.454 -15.001  1.00 86.37           C  
ATOM   2083  CD2 PHE C 103      10.512 -21.392 -13.426  1.00 86.37           C  
ATOM   2084  CE1 PHE C 103       8.210 -22.598 -14.388  1.00 86.37           C  
ATOM   2085  CE2 PHE C 103      10.014 -22.536 -12.808  1.00 86.37           C  
ATOM   2086  CZ  PHE C 103       8.862 -23.137 -13.290  1.00 86.37           C  
ATOM   2087  N   CYS C 104      11.743 -22.042 -17.223  1.00 90.91           N  
ATOM   2088  CA  CYS C 104      11.390 -23.100 -18.163  1.00 90.91           C  
ATOM   2089  C   CYS C 104      10.246 -23.951 -17.623  1.00 90.91           C  
ATOM   2090  CB  CYS C 104      12.601 -23.985 -18.455  1.00 90.91           C  
ATOM   2091  O   CYS C 104      10.409 -24.655 -16.624  1.00 90.91           O  
ATOM   2092  SG  CYS C 104      12.264 -25.321 -19.622  1.00 90.91           S  
ATOM   2093  N   GLU C 105       9.228 -23.951 -18.322  1.00 85.43           N  
ATOM   2094  CA  GLU C 105       8.031 -24.644 -17.855  1.00 85.43           C  
ATOM   2095  C   GLU C 105       8.189 -26.157 -17.969  1.00 85.43           C  
ATOM   2096  CB  GLU C 105       6.801 -24.183 -18.642  1.00 85.43           C  
ATOM   2097  O   GLU C 105       7.603 -26.909 -17.187  1.00 85.43           O  
ATOM   2098  CG  GLU C 105       6.405 -22.738 -18.374  1.00 85.43           C  
ATOM   2099  CD  GLU C 105       5.092 -22.344 -19.030  1.00 85.43           C  
ATOM   2100  OE1 GLU C 105       4.639 -21.193 -18.838  1.00 85.43           O  
ATOM   2101  OE2 GLU C 105       4.510 -23.194 -19.741  1.00 85.43           O  
ATOM   2102  N   VAL C 106       8.951 -26.549 -18.820  1.00 84.89           N  
ATOM   2103  CA  VAL C 106       9.148 -27.976 -19.054  1.00 84.89           C  
ATOM   2104  C   VAL C 106      10.058 -28.556 -17.973  1.00 84.89           C  
ATOM   2105  CB  VAL C 106       9.744 -28.246 -20.454  1.00 84.89           C  
ATOM   2106  O   VAL C 106       9.687 -29.513 -17.289  1.00 84.89           O  
ATOM   2107  CG1 VAL C 106       9.983 -29.740 -20.660  1.00 84.89           C  
ATOM   2108  CG2 VAL C 106       8.823 -27.694 -21.540  1.00 84.89           C  
ATOM   2109  N   ASP C 107      11.111 -28.004 -17.717  1.00 79.34           N  
ATOM   2110  CA  ASP C 107      12.076 -28.485 -16.733  1.00 79.34           C  
ATOM   2111  C   ASP C 107      11.760 -27.940 -15.342  1.00 79.34           C  
ATOM   2112  CB  ASP C 107      13.498 -28.094 -17.141  1.00 79.34           C  
ATOM   2113  O   ASP C 107      12.312 -28.411 -14.345  1.00 79.34           O  
ATOM   2114  CG  ASP C 107      13.991 -28.843 -18.366  1.00 79.34           C  
ATOM   2115  OD1 ASP C 107      13.411 -29.895 -18.712  1.00 79.34           O  
ATOM   2116  OD2 ASP C 107      14.971 -28.379 -18.989  1.00 79.34           O  
ATOM   2117  N   ARG C 108      10.906 -27.000 -15.335  1.00 78.60           N  
ATOM   2118  CA  ARG C 108      10.574 -26.330 -14.082  1.00 78.60           C  
ATOM   2119  C   ARG C 108      11.830 -25.824 -13.382  1.00 78.60           C  
ATOM   2120  CB  ARG C 108       9.801 -27.273 -13.157  1.00 78.60           C  
ATOM   2121  O   ARG C 108      12.041 -26.098 -12.199  1.00 78.60           O  
ATOM   2122  CG  ARG C 108       8.455 -27.712 -13.709  1.00 78.60           C  
ATOM   2123  CD  ARG C 108       7.607 -28.400 -12.648  1.00 78.60           C  
ATOM   2124  NE  ARG C 108       6.267 -28.703 -13.142  1.00 78.60           N  
ATOM   2125  NH1 ARG C 108       5.385 -29.186 -11.061  1.00 78.60           N  
ATOM   2126  NH2 ARG C 108       4.065 -29.322 -12.931  1.00 78.60           N  
ATOM   2127  CZ  ARG C 108       5.242 -29.070 -12.377  1.00 78.60           C  
ATOM   2128  N   SER C 109      12.597 -25.048 -14.095  1.00 80.53           N  
ATOM   2129  CA  SER C 109      13.853 -24.524 -13.569  1.00 80.53           C  
ATOM   2130  C   SER C 109      14.114 -23.107 -14.071  1.00 80.53           C  
ATOM   2131  CB  SER C 109      15.018 -25.434 -13.958  1.00 80.53           C  
ATOM   2132  O   SER C 109      13.576 -22.699 -15.101  1.00 80.53           O  
ATOM   2133  OG  SER C 109      15.171 -25.481 -15.367  1.00 80.53           O  
ATOM   2134  N   LEU C 110      14.916 -22.379 -13.280  1.00 86.16           N  
ATOM   2135  CA  LEU C 110      15.306 -21.028 -13.665  1.00 86.16           C  
ATOM   2136  C   LEU C 110      16.516 -21.054 -14.593  1.00 86.16           C  
ATOM   2137  CB  LEU C 110      15.617 -20.185 -12.426  1.00 86.16           C  
ATOM   2138  O   LEU C 110      17.460 -21.814 -14.366  1.00 86.16           O  
ATOM   2139  CG  LEU C 110      14.427 -19.821 -11.537  1.00 86.16           C  
ATOM   2140  CD1 LEU C 110      14.911 -19.205 -10.229  1.00 86.16           C  
ATOM   2141  CD2 LEU C 110      13.486 -18.868 -12.266  1.00 86.16           C  
ATOM   2142  N   LEU C 111      16.489 -20.222 -15.662  1.00 90.10           N  
ATOM   2143  CA  LEU C 111      17.568 -20.115 -16.638  1.00 90.10           C  
ATOM   2144  C   LEU C 111      17.932 -18.655 -16.889  1.00 90.10           C  
ATOM   2145  CB  LEU C 111      17.169 -20.788 -17.954  1.00 90.10           C  
ATOM   2146  O   LEU C 111      17.106 -17.762 -16.687  1.00 90.10           O  
ATOM   2147  CG  LEU C 111      16.687 -22.236 -17.856  1.00 90.10           C  
ATOM   2148  CD1 LEU C 111      16.159 -22.711 -19.206  1.00 90.10           C  
ATOM   2149  CD2 LEU C 111      17.812 -23.143 -17.367  1.00 90.10           C  
ATOM   2150  N   CYS C 112      19.160 -18.446 -17.279  1.00 92.47           N  
ATOM   2151  CA  CYS C 112      19.493 -17.140 -17.837  1.00 92.47           C  
ATOM   2152  C   CYS C 112      19.005 -17.021 -19.276  1.00 92.47           C  
ATOM   2153  CB  CYS C 112      21.001 -16.901 -17.779  1.00 92.47           C  
ATOM   2154  O   CYS C 112      18.564 -18.006 -19.870  1.00 92.47           O  
ATOM   2155  SG  CYS C 112      21.941 -17.884 -18.968  1.00 92.47           S  
ATOM   2156  N   LEU C 113      19.065 -15.781 -19.760  1.00 89.61           N  
ATOM   2157  CA  LEU C 113      18.557 -15.534 -21.105  1.00 89.61           C  
ATOM   2158  C   LEU C 113      19.294 -16.389 -22.130  1.00 89.61           C  
ATOM   2159  CB  LEU C 113      18.694 -14.053 -21.466  1.00 89.61           C  
ATOM   2160  O   LEU C 113      18.672 -16.970 -23.023  1.00 89.61           O  
ATOM   2161  CG  LEU C 113      17.926 -13.582 -22.702  1.00 89.61           C  
ATOM   2162  CD1 LEU C 113      16.426 -13.773 -22.499  1.00 89.61           C  
ATOM   2163  CD2 LEU C 113      18.248 -12.124 -23.010  1.00 89.61           C  
ATOM   2164  N   LEU C 114      20.573 -16.532 -22.033  1.00 92.54           N  
ATOM   2165  CA  LEU C 114      21.382 -17.284 -22.985  1.00 92.54           C  
ATOM   2166  C   LEU C 114      21.098 -18.779 -22.879  1.00 92.54           C  
ATOM   2167  CB  LEU C 114      22.871 -17.017 -22.752  1.00 92.54           C  
ATOM   2168  O   LEU C 114      20.987 -19.468 -23.896  1.00 92.54           O  
ATOM   2169  CG  LEU C 114      23.372 -15.615 -23.101  1.00 92.54           C  
ATOM   2170  CD1 LEU C 114      24.688 -15.329 -22.385  1.00 92.54           C  
ATOM   2171  CD2 LEU C 114      23.535 -15.465 -24.610  1.00 92.54           C  
ATOM   2172  N   CYS C 115      20.961 -19.371 -21.741  1.00 92.75           N  
ATOM   2173  CA  CYS C 115      20.627 -20.776 -21.542  1.00 92.75           C  
ATOM   2174  C   CYS C 115      19.236 -21.088 -22.081  1.00 92.75           C  
ATOM   2175  CB  CYS C 115      20.703 -21.140 -20.059  1.00 92.75           C  
ATOM   2176  O   CYS C 115      18.992 -22.187 -22.582  1.00 92.75           O  
ATOM   2177  SG  CYS C 115      22.390 -21.275 -19.428  1.00 92.75           S  
ATOM   2178  N   SER C 116      18.350 -20.109 -21.957  1.00 91.03           N  
ATOM   2179  CA  SER C 116      16.987 -20.299 -22.442  1.00 91.03           C  
ATOM   2180  C   SER C 116      16.954 -20.428 -23.961  1.00 91.03           C  
ATOM   2181  CB  SER C 116      16.094 -19.138 -22.001  1.00 91.03           C  
ATOM   2182  O   SER C 116      16.052 -21.059 -24.516  1.00 91.03           O  
ATOM   2183  OG  SER C 116      16.521 -17.923 -22.593  1.00 91.03           O  
ATOM   2184  N   SER C 117      17.942 -19.847 -24.614  1.00 90.50           N  
ATOM   2185  CA  SER C 117      18.012 -19.874 -26.072  1.00 90.50           C  
ATOM   2186  C   SER C 117      18.943 -20.980 -26.559  1.00 90.50           C  
ATOM   2187  CB  SER C 117      18.485 -18.524 -26.611  1.00 90.50           C  
ATOM   2188  O   SER C 117      19.185 -21.110 -27.761  1.00 90.50           O  
ATOM   2189  OG  SER C 117      17.664 -17.474 -26.130  1.00 90.50           O  
ATOM   2190  N   SER C 118      19.507 -21.757 -25.736  1.00 91.12           N  
ATOM   2191  CA  SER C 118      20.431 -22.827 -26.099  1.00 91.12           C  
ATOM   2192  C   SER C 118      19.702 -23.979 -26.783  1.00 91.12           C  
ATOM   2193  CB  SER C 118      21.168 -23.342 -24.861  1.00 91.12           C  
ATOM   2194  O   SER C 118      18.473 -24.056 -26.738  1.00 91.12           O  
ATOM   2195  OG  SER C 118      20.296 -24.092 -24.033  1.00 91.12           O  
ATOM   2196  N   GLN C 119      20.406 -24.903 -27.383  1.00 90.01           N  
ATOM   2197  CA  GLN C 119      19.858 -26.045 -28.107  1.00 90.01           C  
ATOM   2198  C   GLN C 119      19.023 -26.931 -27.187  1.00 90.01           C  
ATOM   2199  CB  GLN C 119      20.980 -26.864 -28.748  1.00 90.01           C  
ATOM   2200  O   GLN C 119      17.979 -27.448 -27.592  1.00 90.01           O  
ATOM   2201  CG  GLN C 119      20.542 -27.652 -29.975  1.00 90.01           C  
ATOM   2202  CD  GLN C 119      21.678 -27.897 -30.951  1.00 90.01           C  
ATOM   2203  NE2 GLN C 119      21.448 -27.576 -32.220  1.00 90.01           N  
ATOM   2204  OE1 GLN C 119      22.752 -28.369 -30.568  1.00 90.01           O  
ATOM   2205  N   GLU C 120      19.402 -27.012 -25.969  1.00 88.88           N  
ATOM   2206  CA  GLU C 120      18.754 -27.869 -24.981  1.00 88.88           C  
ATOM   2207  C   GLU C 120      17.364 -27.349 -24.625  1.00 88.88           C  
ATOM   2208  CB  GLU C 120      19.613 -27.980 -23.719  1.00 88.88           C  
ATOM   2209  O   GLU C 120      16.450 -28.133 -24.365  1.00 88.88           O  
ATOM   2210  CG  GLU C 120      19.870 -29.412 -23.273  1.00 88.88           C  
ATOM   2211  CD  GLU C 120      21.103 -29.556 -22.395  1.00 88.88           C  
ATOM   2212  OE1 GLU C 120      21.409 -30.688 -21.959  1.00 88.88           O  
ATOM   2213  OE2 GLU C 120      21.767 -28.526 -22.140  1.00 88.88           O  
ATOM   2214  N   HIS C 121      17.160 -26.021 -24.678  1.00 90.70           N  
ATOM   2215  CA  HIS C 121      15.938 -25.437 -24.137  1.00 90.70           C  
ATOM   2216  C   HIS C 121      15.164 -24.684 -25.213  1.00 90.70           C  
ATOM   2217  CB  HIS C 121      16.262 -24.501 -22.971  1.00 90.70           C  
ATOM   2218  O   HIS C 121      14.043 -24.229 -24.974  1.00 90.70           O  
ATOM   2219  CG  HIS C 121      16.715 -25.215 -21.737  1.00 90.70           C  
ATOM   2220  CD2 HIS C 121      17.936 -25.307 -21.160  1.00 90.70           C  
ATOM   2221  ND1 HIS C 121      15.858 -25.950 -20.946  1.00 90.70           N  
ATOM   2222  CE1 HIS C 121      16.536 -26.464 -19.933  1.00 90.70           C  
ATOM   2223  NE2 HIS C 121      17.799 -26.089 -20.040  1.00 90.70           N  
ATOM   2224  N   ARG C 122      15.700 -24.498 -26.401  1.00 88.56           N  
ATOM   2225  CA  ARG C 122      15.171 -23.601 -27.423  1.00 88.56           C  
ATOM   2226  C   ARG C 122      13.745 -23.985 -27.803  1.00 88.56           C  
ATOM   2227  CB  ARG C 122      16.065 -23.613 -28.664  1.00 88.56           C  
ATOM   2228  O   ARG C 122      12.959 -23.134 -28.226  1.00 88.56           O  
ATOM   2229  CG  ARG C 122      15.961 -24.887 -29.487  1.00 88.56           C  
ATOM   2230  CD  ARG C 122      16.865 -24.845 -30.711  1.00 88.56           C  
ATOM   2231  NE  ARG C 122      16.249 -24.108 -31.811  1.00 88.56           N  
ATOM   2232  NH1 ARG C 122      18.135 -24.114 -33.144  1.00 88.56           N  
ATOM   2233  NH2 ARG C 122      16.210 -23.107 -33.877  1.00 88.56           N  
ATOM   2234  CZ  ARG C 122      16.866 -23.778 -32.941  1.00 88.56           C  
ATOM   2235  N   TYR C 123      13.353 -25.256 -27.584  1.00 89.62           N  
ATOM   2236  CA  TYR C 123      12.009 -25.660 -27.982  1.00 89.62           C  
ATOM   2237  C   TYR C 123      11.094 -25.778 -26.769  1.00 89.62           C  
ATOM   2238  CB  TYR C 123      12.050 -26.991 -28.737  1.00 89.62           C  
ATOM   2239  O   TYR C 123       9.956 -26.239 -26.885  1.00 89.62           O  
ATOM   2240  CG  TYR C 123      12.870 -26.946 -30.003  1.00 89.62           C  
ATOM   2241  CD1 TYR C 123      12.405 -26.281 -31.135  1.00 89.62           C  
ATOM   2242  CD2 TYR C 123      14.112 -27.569 -30.070  1.00 89.62           C  
ATOM   2243  CE1 TYR C 123      13.157 -26.238 -32.305  1.00 89.62           C  
ATOM   2244  CE2 TYR C 123      14.873 -27.533 -31.235  1.00 89.62           C  
ATOM   2245  OH  TYR C 123      15.136 -26.827 -33.499  1.00 89.62           O  
ATOM   2246  CZ  TYR C 123      14.388 -26.866 -32.344  1.00 89.62           C  
ATOM   2247  N   HIS C 124      11.629 -25.451 -25.646  1.00 92.00           N  
ATOM   2248  CA  HIS C 124      10.794 -25.411 -24.451  1.00 92.00           C  
ATOM   2249  C   HIS C 124      10.015 -24.103 -24.366  1.00 92.00           C  
ATOM   2250  CB  HIS C 124      11.647 -25.597 -23.194  1.00 92.00           C  
ATOM   2251  O   HIS C 124      10.379 -23.116 -25.010  1.00 92.00           O  
ATOM   2252  CG  HIS C 124      12.253 -26.959 -23.076  1.00 92.00           C  
ATOM   2253  CD2 HIS C 124      12.180 -28.038 -23.890  1.00 92.00           C  
ATOM   2254  ND1 HIS C 124      13.042 -27.332 -22.010  1.00 92.00           N  
ATOM   2255  CE1 HIS C 124      13.431 -28.585 -22.175  1.00 92.00           C  
ATOM   2256  NE2 HIS C 124      12.922 -29.037 -23.308  1.00 92.00           N  
ATOM   2257  N   ARG C 125       8.951 -24.111 -23.608  1.00 88.95           N  
ATOM   2258  CA  ARG C 125       8.227 -22.884 -23.290  1.00 88.95           C  
ATOM   2259  C   ARG C 125       8.853 -22.174 -22.094  1.00 88.95           C  
ATOM   2260  CB  ARG C 125       6.754 -23.187 -23.008  1.00 88.95           C  
ATOM   2261  O   ARG C 125       9.078 -22.788 -21.049  1.00 88.95           O  
ATOM   2262  CG  ARG C 125       5.855 -21.961 -23.045  1.00 88.95           C  
ATOM   2263  CD  ARG C 125       4.398 -22.322 -22.793  1.00 88.95           C  
ATOM   2264  NE  ARG C 125       3.519 -21.170 -22.968  1.00 88.95           N  
ATOM   2265  NH1 ARG C 125       1.578 -22.310 -22.447  1.00 88.95           N  
ATOM   2266  NH2 ARG C 125       1.496 -20.083 -22.984  1.00 88.95           N  
ATOM   2267  CZ  ARG C 125       2.200 -21.190 -22.799  1.00 88.95           C  
ATOM   2268  N   HIS C 126       9.217 -20.861 -22.250  1.00 88.90           N  
ATOM   2269  CA  HIS C 126       9.837 -20.063 -21.197  1.00 88.90           C  
ATOM   2270  C   HIS C 126       9.017 -18.812 -20.900  1.00 88.90           C  
ATOM   2271  CB  HIS C 126      11.264 -19.675 -21.588  1.00 88.90           C  
ATOM   2272  O   HIS C 126       8.293 -18.319 -21.768  1.00 88.90           O  
ATOM   2273  CG  HIS C 126      12.109 -20.838 -22.002  1.00 88.90           C  
ATOM   2274  CD2 HIS C 126      12.760 -21.770 -21.267  1.00 88.90           C  
ATOM   2275  ND1 HIS C 126      12.364 -21.140 -23.322  1.00 88.90           N  
ATOM   2276  CE1 HIS C 126      13.137 -22.212 -23.381  1.00 88.90           C  
ATOM   2277  NE2 HIS C 126      13.391 -22.613 -22.147  1.00 88.90           N  
ATOM   2278  N   CYS C 127       9.102 -18.365 -19.730  1.00 88.80           N  
ATOM   2279  CA  CYS C 127       8.527 -17.087 -19.329  1.00 88.80           C  
ATOM   2280  C   CYS C 127       9.368 -16.427 -18.242  1.00 88.80           C  
ATOM   2281  CB  CYS C 127       7.094 -17.275 -18.832  1.00 88.80           C  
ATOM   2282  O   CYS C 127      10.200 -17.083 -17.612  1.00 88.80           O  
ATOM   2283  SG  CYS C 127       6.962 -18.333 -17.374  1.00 88.80           S  
ATOM   2284  N   PRO C 128       9.221 -15.131 -18.157  1.00 87.92           N  
ATOM   2285  CA  PRO C 128       9.933 -14.474 -17.059  1.00 87.92           C  
ATOM   2286  C   PRO C 128       9.584 -15.061 -15.694  1.00 87.92           C  
ATOM   2287  CB  PRO C 128       9.473 -13.018 -17.161  1.00 87.92           C  
ATOM   2288  O   PRO C 128       8.432 -15.436 -15.455  1.00 87.92           O  
ATOM   2289  CG  PRO C 128       9.143 -12.822 -18.605  1.00 87.92           C  
ATOM   2290  CD  PRO C 128       8.523 -14.085 -19.129  1.00 87.92           C  
ATOM   2291  N   ALA C 129      10.575 -15.186 -14.844  1.00 83.49           N  
ATOM   2292  CA  ALA C 129      10.420 -15.807 -13.531  1.00 83.49           C  
ATOM   2293  C   ALA C 129       9.275 -15.165 -12.752  1.00 83.49           C  
ATOM   2294  CB  ALA C 129      11.720 -15.708 -12.738  1.00 83.49           C  
ATOM   2295  O   ALA C 129       8.497 -15.860 -12.094  1.00 83.49           O  
ATOM   2296  N   GLU C 130       9.154 -13.869 -12.811  1.00 81.21           N  
ATOM   2297  CA  GLU C 130       8.112 -13.166 -12.069  1.00 81.21           C  
ATOM   2298  C   GLU C 130       6.722 -13.564 -12.558  1.00 81.21           C  
ATOM   2299  CB  GLU C 130       8.297 -11.651 -12.186  1.00 81.21           C  
ATOM   2300  O   GLU C 130       5.792 -13.696 -11.760  1.00 81.21           O  
ATOM   2301  CG  GLU C 130       8.240 -11.133 -13.616  1.00 81.21           C  
ATOM   2302  CD  GLU C 130       8.615  -9.665 -13.738  1.00 81.21           C  
ATOM   2303  OE1 GLU C 130       8.369  -9.062 -14.807  1.00 81.21           O  
ATOM   2304  OE2 GLU C 130       9.161  -9.113 -12.757  1.00 81.21           O  
ATOM   2305  N   TRP C 131       6.571 -13.653 -13.760  1.00 84.36           N  
ATOM   2306  CA  TRP C 131       5.296 -14.067 -14.336  1.00 84.36           C  
ATOM   2307  C   TRP C 131       4.945 -15.490 -13.915  1.00 84.36           C  
ATOM   2308  CB  TRP C 131       5.339 -13.969 -15.864  1.00 84.36           C  
ATOM   2309  O   TRP C 131       3.812 -15.762 -13.509  1.00 84.36           O  
ATOM   2310  CG  TRP C 131       3.999 -14.115 -16.521  1.00 84.36           C  
ATOM   2311  CD1 TRP C 131       3.179 -15.209 -16.485  1.00 84.36           C  
ATOM   2312  CD2 TRP C 131       3.327 -13.135 -17.317  1.00 84.36           C  
ATOM   2313  CE2 TRP C 131       2.101 -13.702 -17.732  1.00 84.36           C  
ATOM   2314  CE3 TRP C 131       3.641 -11.830 -17.720  1.00 84.36           C  
ATOM   2315  NE1 TRP C 131       2.036 -14.967 -17.211  1.00 84.36           N  
ATOM   2316  CH2 TRP C 131       1.522 -11.733 -18.911  1.00 84.36           C  
ATOM   2317  CZ2 TRP C 131       1.189 -13.008 -18.531  1.00 84.36           C  
ATOM   2318  CZ3 TRP C 131       2.733 -11.141 -18.515  1.00 84.36           C  
ATOM   2319  N   ALA C 132       5.910 -16.339 -14.022  1.00 77.63           N  
ATOM   2320  CA  ALA C 132       5.698 -17.729 -13.626  1.00 77.63           C  
ATOM   2321  C   ALA C 132       5.267 -17.823 -12.165  1.00 77.63           C  
ATOM   2322  CB  ALA C 132       6.965 -18.547 -13.858  1.00 77.63           C  
ATOM   2323  O   ALA C 132       4.362 -18.590 -11.827  1.00 77.63           O  
ATOM   2324  N   ALA C 133       5.943 -17.071 -11.352  1.00 74.91           N  
ATOM   2325  CA  ALA C 133       5.622 -17.079  -9.927  1.00 74.91           C  
ATOM   2326  C   ALA C 133       4.179 -16.648  -9.687  1.00 74.91           C  
ATOM   2327  CB  ALA C 133       6.581 -16.171  -9.161  1.00 74.91           C  
ATOM   2328  O   ALA C 133       3.441 -17.308  -8.952  1.00 74.91           O  
ATOM   2329  N   GLU C 134       3.762 -15.591 -10.317  1.00 77.56           N  
ATOM   2330  CA  GLU C 134       2.404 -15.081 -10.151  1.00 77.56           C  
ATOM   2331  C   GLU C 134       1.375 -16.059 -10.711  1.00 77.56           C  
ATOM   2332  CB  GLU C 134       2.255 -13.716 -10.827  1.00 77.56           C  
ATOM   2333  O   GLU C 134       0.320 -16.272 -10.109  1.00 77.56           O  
ATOM   2334  CG  GLU C 134       1.053 -12.917 -10.342  1.00 77.56           C  
ATOM   2335  CD  GLU C 134       1.143 -12.531  -8.874  1.00 77.56           C  
ATOM   2336  OE1 GLU C 134       0.087 -12.405  -8.214  1.00 77.56           O  
ATOM   2337  OE2 GLU C 134       2.279 -12.351  -8.380  1.00 77.56           O  
ATOM   2338  N   GLU C 135       1.640 -16.590 -11.813  1.00 78.05           N  
ATOM   2339  CA  GLU C 135       0.748 -17.583 -12.406  1.00 78.05           C  
ATOM   2340  C   GLU C 135       0.564 -18.782 -11.480  1.00 78.05           C  
ATOM   2341  CB  GLU C 135       1.283 -18.043 -13.764  1.00 78.05           C  
ATOM   2342  O   GLU C 135      -0.538 -19.322 -11.367  1.00 78.05           O  
ATOM   2343  CG  GLU C 135       0.278 -18.844 -14.581  1.00 78.05           C  
ATOM   2344  CD  GLU C 135       0.819 -19.285 -15.932  1.00 78.05           C  
ATOM   2345  OE1 GLU C 135       0.200 -18.959 -16.969  1.00 78.05           O  
ATOM   2346  OE2 GLU C 135       1.871 -19.963 -15.952  1.00 78.05           O  
ATOM   2347  N   HIS C 136       1.578 -19.191 -10.924  1.00 68.81           N  
ATOM   2348  CA  HIS C 136       1.508 -20.300  -9.978  1.00 68.81           C  
ATOM   2349  C   HIS C 136       0.580 -19.973  -8.813  1.00 68.81           C  
ATOM   2350  CB  HIS C 136       2.904 -20.647  -9.456  1.00 68.81           C  
ATOM   2351  O   HIS C 136      -0.241 -20.803  -8.416  1.00 68.81           O  
ATOM   2352  CG  HIS C 136       2.955 -21.931  -8.690  1.00 68.81           C  
ATOM   2353  CD2 HIS C 136       3.193 -22.175  -7.380  1.00 68.81           C  
ATOM   2354  ND1 HIS C 136       2.749 -23.159  -9.281  1.00 68.81           N  
ATOM   2355  CE1 HIS C 136       2.857 -24.105  -8.364  1.00 68.81           C  
ATOM   2356  NE2 HIS C 136       3.126 -23.535  -7.202  1.00 68.81           N  
ATOM   2357  N   TRP C 137       0.738 -18.820  -8.327  1.00 68.45           N  
ATOM   2358  CA  TRP C 137      -0.119 -18.399  -7.223  1.00 68.45           C  
ATOM   2359  C   TRP C 137      -1.581 -18.356  -7.655  1.00 68.45           C  
ATOM   2360  CB  TRP C 137       0.313 -17.027  -6.699  1.00 68.45           C  
ATOM   2361  O   TRP C 137      -2.464 -18.818  -6.929  1.00 68.45           O  
ATOM   2362  CG  TRP C 137       1.562 -17.057  -5.870  1.00 68.45           C  
ATOM   2363  CD1 TRP C 137       2.766 -16.487  -6.175  1.00 68.45           C  
ATOM   2364  CD2 TRP C 137       1.729 -17.695  -4.601  1.00 68.45           C  
ATOM   2365  CE2 TRP C 137       3.062 -17.470  -4.192  1.00 68.45           C  
ATOM   2366  CE3 TRP C 137       0.879 -18.434  -3.767  1.00 68.45           C  
ATOM   2367  NE1 TRP C 137       3.673 -16.732  -5.170  1.00 68.45           N  
ATOM   2368  CH2 TRP C 137       2.714 -18.681  -2.189  1.00 68.45           C  
ATOM   2369  CZ2 TRP C 137       3.566 -17.960  -2.985  1.00 68.45           C  
ATOM   2370  CZ3 TRP C 137       1.382 -18.921  -2.566  1.00 68.45           C  
ATOM   2371  N   GLU C 138      -1.828 -17.823  -8.826  1.00 72.00           N  
ATOM   2372  CA  GLU C 138      -3.186 -17.740  -9.354  1.00 72.00           C  
ATOM   2373  C   GLU C 138      -3.797 -19.128  -9.527  1.00 72.00           C  
ATOM   2374  CB  GLU C 138      -3.199 -16.989 -10.688  1.00 72.00           C  
ATOM   2375  O   GLU C 138      -4.969 -19.340  -9.209  1.00 72.00           O  
ATOM   2376  CG  GLU C 138      -2.963 -15.492 -10.554  1.00 72.00           C  
ATOM   2377  CD  GLU C 138      -4.075 -14.774  -9.807  1.00 72.00           C  
ATOM   2378  OE1 GLU C 138      -3.820 -13.690  -9.234  1.00 72.00           O  
ATOM   2379  OE2 GLU C 138      -5.210 -15.299  -9.794  1.00 72.00           O  
ATOM   2380  N   LYS C 139      -3.033 -19.994  -9.979  1.00 69.59           N  
ATOM   2381  CA  LYS C 139      -3.506 -21.366 -10.142  1.00 69.59           C  
ATOM   2382  C   LYS C 139      -3.843 -21.995  -8.793  1.00 69.59           C  
ATOM   2383  CB  LYS C 139      -2.459 -22.212 -10.868  1.00 69.59           C  
ATOM   2384  O   LYS C 139      -4.855 -22.686  -8.661  1.00 69.59           O  
ATOM   2385  CG  LYS C 139      -2.401 -21.971 -12.370  1.00 69.59           C  
ATOM   2386  CD  LYS C 139      -1.359 -22.857 -13.038  1.00 69.59           C  
ATOM   2387  CE  LYS C 139      -1.235 -22.553 -14.525  1.00 69.59           C  
ATOM   2388  NZ  LYS C 139      -0.159 -23.364 -15.169  1.00 69.59           N  
ATOM   2389  N   LEU C 140      -2.974 -21.721  -7.894  1.00 65.54           N  
ATOM   2390  CA  LEU C 140      -3.198 -22.244  -6.550  1.00 65.54           C  
ATOM   2391  C   LEU C 140      -4.479 -21.673  -5.951  1.00 65.54           C  
ATOM   2392  CB  LEU C 140      -2.008 -21.921  -5.644  1.00 65.54           C  
ATOM   2393  O   LEU C 140      -5.271 -22.407  -5.355  1.00 65.54           O  
ATOM   2394  CG  LEU C 140      -1.628 -22.988  -4.617  1.00 65.54           C  
ATOM   2395  CD1 LEU C 140      -0.279 -23.608  -4.969  1.00 65.54           C  
ATOM   2396  CD2 LEU C 140      -1.598 -22.394  -3.213  1.00 65.54           C  
ATOM   2397  N   LEU C 141      -4.668 -20.458  -6.173  1.00 69.45           N  
ATOM   2398  CA  LEU C 141      -5.863 -19.803  -5.652  1.00 69.45           C  
ATOM   2399  C   LEU C 141      -7.121 -20.367  -6.305  1.00 69.45           C  
ATOM   2400  CB  LEU C 141      -5.789 -18.291  -5.882  1.00 69.45           C  
ATOM   2401  O   LEU C 141      -8.130 -20.587  -5.632  1.00 69.45           O  
ATOM   2402  CG  LEU C 141      -4.832 -17.514  -4.977  1.00 69.45           C  
ATOM   2403  CD1 LEU C 141      -4.722 -16.066  -5.441  1.00 69.45           C  
ATOM   2404  CD2 LEU C 141      -5.295 -17.582  -3.525  1.00 69.45           C  
ATOM   2405  N   LYS C 142      -7.052 -20.546  -7.555  1.00 70.94           N  
ATOM   2406  CA  LYS C 142      -8.186 -21.110  -8.282  1.00 70.94           C  
ATOM   2407  C   LYS C 142      -8.518 -22.512  -7.781  1.00 70.94           C  
ATOM   2408  CB  LYS C 142      -7.898 -21.144  -9.784  1.00 70.94           C  
ATOM   2409  O   LYS C 142      -9.691 -22.862  -7.631  1.00 70.94           O  
ATOM   2410  CG  LYS C 142      -8.121 -19.814 -10.488  1.00 70.94           C  
ATOM   2411  CD  LYS C 142      -7.858 -19.923 -11.984  1.00 70.94           C  
ATOM   2412  CE  LYS C 142      -7.956 -18.567 -12.670  1.00 70.94           C  
ATOM   2413  NZ  LYS C 142      -7.629 -18.656 -14.124  1.00 70.94           N  
ATOM   2414  N   LYS C 143      -7.556 -23.277  -7.551  1.00 56.11           N  
ATOM   2415  CA  LYS C 143      -7.759 -24.621  -7.018  1.00 56.11           C  
ATOM   2416  C   LYS C 143      -8.399 -24.573  -5.633  1.00 56.11           C  
ATOM   2417  CB  LYS C 143      -6.433 -25.380  -6.956  1.00 56.11           C  
ATOM   2418  O   LYS C 143      -9.314 -25.345  -5.339  1.00 56.11           O  
ATOM   2419  CG  LYS C 143      -6.581 -26.893  -7.019  1.00 56.11           C  
ATOM   2420  CD  LYS C 143      -5.459 -27.531  -7.827  1.00 56.11           C  
ATOM   2421  CE  LYS C 143      -5.610 -29.045  -7.896  1.00 56.11           C  
ATOM   2422  NZ  LYS C 143      -4.536 -29.672  -8.723  1.00 56.11           N  
ATOM   2423  N   MET C 144      -7.948 -23.636  -4.863  1.00 60.73           N  
ATOM   2424  CA  MET C 144      -8.470 -23.491  -3.507  1.00 60.73           C  
ATOM   2425  C   MET C 144      -9.923 -23.031  -3.530  1.00 60.73           C  
ATOM   2426  CB  MET C 144      -7.621 -22.503  -2.705  1.00 60.73           C  
ATOM   2427  O   MET C 144     -10.743 -23.511  -2.745  1.00 60.73           O  
ATOM   2428  CG  MET C 144      -6.254 -23.043  -2.317  1.00 60.73           C  
ATOM   2429  SD  MET C 144      -5.283 -21.848  -1.319  1.00 60.73           S  
ATOM   2430  CE  MET C 144      -6.128 -22.005   0.279  1.00 60.73           C  
ATOM   2431  N   GLN C 145     -10.184 -22.171  -4.359  1.00 63.37           N  
ATOM   2432  CA  GLN C 145     -11.545 -21.662  -4.496  1.00 63.37           C  
ATOM   2433  C   GLN C 145     -12.514 -22.777  -4.878  1.00 63.37           C  
ATOM   2434  CB  GLN C 145     -11.597 -20.541  -5.535  1.00 63.37           C  
ATOM   2435  O   GLN C 145     -13.645 -22.818  -4.390  1.00 63.37           O  
ATOM   2436  CG  GLN C 145     -12.883 -19.726  -5.496  1.00 63.37           C  
ATOM   2437  CD  GLN C 145     -12.811 -18.475  -6.352  1.00 63.37           C  
ATOM   2438  NE2 GLN C 145     -13.854 -17.655  -6.292  1.00 63.37           N  
ATOM   2439  OE1 GLN C 145     -11.825 -18.248  -7.061  1.00 63.37           O  
ATOM   2440  N   SER C 146     -12.105 -23.613  -5.752  1.00 62.10           N  
ATOM   2441  CA  SER C 146     -12.940 -24.732  -6.177  1.00 62.10           C  
ATOM   2442  C   SER C 146     -13.249 -25.666  -5.012  1.00 62.10           C  
ATOM   2443  CB  SER C 146     -12.257 -25.513  -7.301  1.00 62.10           C  
ATOM   2444  O   SER C 146     -14.334 -26.246  -4.946  1.00 62.10           O  
ATOM   2445  OG  SER C 146     -11.067 -26.126  -6.835  1.00 62.10           O  
ATOM   2446  N   LEU C 147     -12.409 -25.765  -4.075  1.00 52.45           N  
ATOM   2447  CA  LEU C 147     -12.585 -26.626  -2.911  1.00 52.45           C  
ATOM   2448  C   LEU C 147     -13.548 -25.997  -1.909  1.00 52.45           C  
ATOM   2449  CB  LEU C 147     -11.237 -26.900  -2.238  1.00 52.45           C  
ATOM   2450  O   LEU C 147     -14.332 -26.701  -1.270  1.00 52.45           O  
ATOM   2451  CG  LEU C 147     -10.267 -27.800  -3.005  1.00 52.45           C  
ATOM   2452  CD1 LEU C 147      -8.908 -27.825  -2.313  1.00 52.45           C  
ATOM   2453  CD2 LEU C 147     -10.833 -29.210  -3.133  1.00 52.45           C  
ATOM   2454  N   TRP C 148     -13.526 -24.718  -1.872  1.00 51.90           N  
ATOM   2455  CA  TRP C 148     -14.345 -24.008  -0.896  1.00 51.90           C  
ATOM   2456  C   TRP C 148     -15.788 -23.893  -1.376  1.00 51.90           C  
ATOM   2457  CB  TRP C 148     -13.772 -22.614  -0.625  1.00 51.90           C  
ATOM   2458  O   TRP C 148     -16.712 -23.792  -0.565  1.00 51.90           O  
ATOM   2459  CG  TRP C 148     -12.413 -22.626   0.009  1.00 51.90           C  
ATOM   2460  CD1 TRP C 148     -11.854 -23.638   0.738  1.00 51.90           C  
ATOM   2461  CD2 TRP C 148     -11.445 -21.574  -0.027  1.00 51.90           C  
ATOM   2462  CE2 TRP C 148     -10.319 -22.017   0.702  1.00 51.90           C  
ATOM   2463  CE3 TRP C 148     -11.419 -20.298  -0.606  1.00 51.90           C  
ATOM   2464  NE1 TRP C 148     -10.594 -23.278   1.157  1.00 51.90           N  
ATOM   2465  CH2 TRP C 148      -9.179 -19.984   0.290  1.00 51.90           C  
ATOM   2466  CZ2 TRP C 148      -9.178 -21.228   0.867  1.00 51.90           C  
ATOM   2467  CZ3 TRP C 148     -10.283 -19.514  -0.441  1.00 51.90           C  
ATOM   2468  N   GLU C 149     -16.070 -23.860  -2.621  1.00 53.86           N  
ATOM   2469  CA  GLU C 149     -17.406 -23.759  -3.200  1.00 53.86           C  
ATOM   2470  C   GLU C 149     -18.118 -25.109  -3.184  1.00 53.86           C  
ATOM   2471  CB  GLU C 149     -17.334 -23.220  -4.631  1.00 53.86           C  
ATOM   2472  O   GLU C 149     -19.349 -25.168  -3.199  1.00 53.86           O  
ATOM   2473  CG  GLU C 149     -16.974 -21.744  -4.714  1.00 53.86           C  
ATOM   2474  CD  GLU C 149     -16.788 -21.251  -6.140  1.00 53.86           C  
ATOM   2475  OE1 GLU C 149     -16.491 -20.050  -6.333  1.00 53.86           O  
ATOM   2476  OE2 GLU C 149     -16.941 -22.072  -7.072  1.00 53.86           O  
ATOM   2477  N   LYS C 150     -17.544 -26.229  -2.842  1.00 40.17           N  
ATOM   2478  CA  LYS C 150     -18.196 -27.531  -2.733  1.00 40.17           C  
ATOM   2479  C   LYS C 150     -18.686 -27.783  -1.310  1.00 40.17           C  
ATOM   2480  CB  LYS C 150     -17.244 -28.647  -3.164  1.00 40.17           C  
ATOM   2481  O   LYS C 150     -19.718 -28.426  -1.107  1.00 40.17           O  
ATOM   2482  CG  LYS C 150     -16.973 -28.686  -4.661  1.00 40.17           C  
ATOM   2483  CD  LYS C 150     -16.108 -29.880  -5.042  1.00 40.17           C  
ATOM   2484  CE  LYS C 150     -15.814 -29.905  -6.535  1.00 40.17           C  
ATOM   2485  NZ  LYS C 150     -15.009 -31.103  -6.922  1.00 40.17           N  
TER    2486      LYS C 150                                                      
ENDMDL                                                                          
END                                                                             
