# Supplementary material for: Structure and activation of the RING E3 ubiquitin ligase TRIM72 on the membrane
Source: Nat Struct Mol Biol. 2023 Sep 28;30(11):1695–706. doi: 10.1038/s41594-023-01111-7 (PMC10643145; doi:10.1038/s41594-023-01111-7)
Supplement: Supplementary file 5 — Predicted structures of the RING domain of 60 TRIM proteins. [file 41594_2023_1111_MOESM5_ESM.zip › R49_5f980_unrelaxed_rank_1_model_4.pdb]

MODEL     1                                                                     
ATOM      1  N   MET B   1     -13.075  -8.837  -1.981  1.00 34.76           N  
ATOM      2  CA  MET B   1     -11.736  -8.954  -1.412  1.00 34.76           C  
ATOM      3  C   MET B   1     -11.801  -9.387   0.049  1.00 34.76           C  
ATOM      4  CB  MET B   1     -10.982  -7.628  -1.531  1.00 34.76           C  
ATOM      5  O   MET B   1     -12.637  -8.895   0.810  1.00 34.76           O  
ATOM      6  CG  MET B   1     -10.286  -7.437  -2.869  1.00 34.76           C  
ATOM      7  SD  MET B   1      -9.328  -5.874  -2.946  1.00 34.76           S  
ATOM      8  CE  MET B   1      -7.669  -6.496  -2.558  1.00 34.76           C  
ATOM      9  N   ASN B   2     -11.107 -10.467   0.385  1.00 42.25           N  
ATOM     10  CA  ASN B   2     -11.019 -11.109   1.692  1.00 42.25           C  
ATOM     11  C   ASN B   2     -10.533 -10.137   2.763  1.00 42.25           C  
ATOM     12  CB  ASN B   2     -10.100 -12.331   1.629  1.00 42.25           C  
ATOM     13  O   ASN B   2      -9.649  -9.317   2.508  1.00 42.25           O  
ATOM     14  CG  ASN B   2     -10.734 -13.571   2.230  1.00 42.25           C  
ATOM     15  ND2 ASN B   2     -10.376 -14.735   1.702  1.00 42.25           N  
ATOM     16  OD1 ASN B   2     -11.540 -13.482   3.159  1.00 42.25           O  
ATOM     17  N   SER B   3     -11.319  -9.842   3.825  1.00 51.01           N  
ATOM     18  CA  SER B   3     -11.008  -9.020   4.989  1.00 51.01           C  
ATOM     19  C   SER B   3      -9.558  -9.202   5.424  1.00 51.01           C  
ATOM     20  CB  SER B   3     -11.943  -9.359   6.150  1.00 51.01           C  
ATOM     21  O   SER B   3      -8.900  -8.242   5.830  1.00 51.01           O  
ATOM     22  OG  SER B   3     -11.637 -10.635   6.686  1.00 51.01           O  
ATOM     23  N   GLY B   4      -9.041 -10.346   5.186  1.00 50.28           N  
ATOM     24  CA  GLY B   4      -7.669 -10.649   5.563  1.00 50.28           C  
ATOM     25  C   GLY B   4      -6.643  -9.929   4.708  1.00 50.28           C  
ATOM     26  O   GLY B   4      -5.649  -9.413   5.224  1.00 50.28           O  
ATOM     27  N   ILE B   5      -6.862  -9.863   3.475  1.00 49.99           N  
ATOM     28  CA  ILE B   5      -5.949  -9.208   2.545  1.00 49.99           C  
ATOM     29  C   ILE B   5      -5.916  -7.707   2.825  1.00 49.99           C  
ATOM     30  CB  ILE B   5      -6.354  -9.470   1.076  1.00 49.99           C  
ATOM     31  O   ILE B   5      -4.845  -7.097   2.848  1.00 49.99           O  
ATOM     32  CG1 ILE B   5      -6.204 -10.958   0.739  1.00 49.99           C  
ATOM     33  CG2 ILE B   5      -5.521  -8.606   0.124  1.00 49.99           C  
ATOM     34  CD1 ILE B   5      -6.794 -11.349  -0.609  1.00 49.99           C  
ATOM     35  N   LEU B   6      -6.977  -7.241   3.036  1.00 57.41           N  
ATOM     36  CA  LEU B   6      -7.072  -5.822   3.361  1.00 57.41           C  
ATOM     37  C   LEU B   6      -6.332  -5.510   4.657  1.00 57.41           C  
ATOM     38  CB  LEU B   6      -8.538  -5.397   3.482  1.00 57.41           C  
ATOM     39  O   LEU B   6      -5.638  -4.495   4.752  1.00 57.41           O  
ATOM     40  CG  LEU B   6      -8.799  -3.897   3.629  1.00 57.41           C  
ATOM     41  CD1 LEU B   6      -8.311  -3.150   2.391  1.00 57.41           C  
ATOM     42  CD2 LEU B   6     -10.281  -3.632   3.870  1.00 57.41           C  
ATOM     43  N   GLN B   7      -6.437  -6.441   5.524  1.00 60.43           N  
ATOM     44  CA  GLN B   7      -5.787  -6.245   6.816  1.00 60.43           C  
ATOM     45  C   GLN B   7      -4.268  -6.241   6.673  1.00 60.43           C  
ATOM     46  CB  GLN B   7      -6.219  -7.329   7.805  1.00 60.43           C  
ATOM     47  O   GLN B   7      -3.581  -5.446   7.317  1.00 60.43           O  
ATOM     48  CG  GLN B   7      -7.557  -7.051   8.477  1.00 60.43           C  
ATOM     49  CD  GLN B   7      -7.995  -8.173   9.400  1.00 60.43           C  
ATOM     50  NE2 GLN B   7      -9.140  -7.993  10.049  1.00 60.43           N  
ATOM     51  OE1 GLN B   7      -7.309  -9.192   9.527  1.00 60.43           O  
ATOM     52  N   VAL B   8      -3.843  -7.135   5.780  1.00 58.65           N  
ATOM     53  CA  VAL B   8      -2.401  -7.207   5.566  1.00 58.65           C  
ATOM     54  C   VAL B   8      -1.913  -5.921   4.903  1.00 58.65           C  
ATOM     55  CB  VAL B   8      -2.016  -8.430   4.705  1.00 58.65           C  
ATOM     56  O   VAL B   8      -0.894  -5.355   5.307  1.00 58.65           O  
ATOM     57  CG1 VAL B   8      -0.533  -8.389   4.341  1.00 58.65           C  
ATOM     58  CG2 VAL B   8      -2.354  -9.726   5.440  1.00 58.65           C  
ATOM     59  N   PHE B   9      -2.675  -5.525   3.955  1.00 66.93           N  
ATOM     60  CA  PHE B   9      -2.318  -4.290   3.266  1.00 66.93           C  
ATOM     61  C   PHE B   9      -2.310  -3.113   4.234  1.00 66.93           C  
ATOM     62  CB  PHE B   9      -3.291  -4.016   2.114  1.00 66.93           C  
ATOM     63  O   PHE B   9      -1.376  -2.309   4.233  1.00 66.93           O  
ATOM     64  CG  PHE B   9      -2.889  -4.660   0.814  1.00 66.93           C  
ATOM     65  CD1 PHE B   9      -1.852  -4.134   0.054  1.00 66.93           C  
ATOM     66  CD2 PHE B   9      -3.550  -5.791   0.353  1.00 66.93           C  
ATOM     67  CE1 PHE B   9      -1.478  -4.728  -1.150  1.00 66.93           C  
ATOM     68  CE2 PHE B   9      -3.182  -6.390  -0.849  1.00 66.93           C  
ATOM     69  CZ  PHE B   9      -2.146  -5.856  -1.599  1.00 66.93           C  
ATOM     70  N   GLN B  10      -3.218  -3.205   5.111  1.00 69.76           N  
ATOM     71  CA  GLN B  10      -3.324  -2.129   6.091  1.00 69.76           C  
ATOM     72  C   GLN B  10      -2.135  -2.136   7.047  1.00 69.76           C  
ATOM     73  CB  GLN B  10      -4.631  -2.245   6.878  1.00 69.76           C  
ATOM     74  O   GLN B  10      -1.626  -1.077   7.421  1.00 69.76           O  
ATOM     75  CG  GLN B  10      -5.866  -1.852   6.079  1.00 69.76           C  
ATOM     76  CD  GLN B  10      -7.140  -1.911   6.902  1.00 69.76           C  
ATOM     77  NE2 GLN B  10      -8.143  -1.139   6.497  1.00 69.76           N  
ATOM     78  OE1 GLN B  10      -7.222  -2.644   7.892  1.00 69.76           O  
ATOM     79  N   GLY B  11      -1.719  -3.348   7.391  1.00 74.34           N  
ATOM     80  CA  GLY B  11      -0.590  -3.461   8.300  1.00 74.34           C  
ATOM     81  C   GLY B  11       0.690  -2.870   7.738  1.00 74.34           C  
ATOM     82  O   GLY B  11       1.516  -2.343   8.486  1.00 74.34           O  
ATOM     83  N   GLU B  12       0.836  -2.903   6.409  1.00 78.14           N  
ATOM     84  CA  GLU B  12       2.040  -2.398   5.757  1.00 78.14           C  
ATOM     85  C   GLU B  12       2.049  -0.872   5.719  1.00 78.14           C  
ATOM     86  CB  GLU B  12       2.160  -2.959   4.338  1.00 78.14           C  
ATOM     87  O   GLU B  12       3.078  -0.259   5.429  1.00 78.14           O  
ATOM     88  CG  GLU B  12       2.391  -4.463   4.289  1.00 78.14           C  
ATOM     89  CD  GLU B  12       3.733  -4.882   4.869  1.00 78.14           C  
ATOM     90  OE1 GLU B  12       3.817  -5.975   5.474  1.00 78.14           O  
ATOM     91  OE2 GLU B  12       4.707  -4.112   4.718  1.00 78.14           O  
ATOM     92  N   LEU B  13       0.971  -0.339   6.132  1.00 84.67           N  
ATOM     93  CA  LEU B  13       0.839   1.112   6.068  1.00 84.67           C  
ATOM     94  C   LEU B  13       0.890   1.725   7.464  1.00 84.67           C  
ATOM     95  CB  LEU B  13      -0.469   1.502   5.375  1.00 84.67           C  
ATOM     96  O   LEU B  13       0.568   2.901   7.642  1.00 84.67           O  
ATOM     97  CG  LEU B  13      -0.634   1.037   3.927  1.00 84.67           C  
ATOM     98  CD1 LEU B  13      -2.018   1.408   3.405  1.00 84.67           C  
ATOM     99  CD2 LEU B  13       0.454   1.640   3.045  1.00 84.67           C  
ATOM    100  N   ILE B  14       1.288   0.882   8.385  1.00 87.45           N  
ATOM    101  CA  ILE B  14       1.295   1.324   9.775  1.00 87.45           C  
ATOM    102  C   ILE B  14       2.733   1.524  10.246  1.00 87.45           C  
ATOM    103  CB  ILE B  14       0.566   0.316  10.693  1.00 87.45           C  
ATOM    104  O   ILE B  14       3.610   0.710   9.946  1.00 87.45           O  
ATOM    105  CG1 ILE B  14      -0.936   0.305  10.387  1.00 87.45           C  
ATOM    106  CG2 ILE B  14       0.822   0.644  12.166  1.00 87.45           C  
ATOM    107  CD1 ILE B  14      -1.714  -0.762  11.144  1.00 87.45           C  
ATOM    108  N   CYS B  15       2.990   2.621  10.891  1.00 91.93           N  
ATOM    109  CA  CYS B  15       4.273   2.860  11.543  1.00 91.93           C  
ATOM    110  C   CYS B  15       4.444   1.955  12.757  1.00 91.93           C  
ATOM    111  CB  CYS B  15       4.396   4.324  11.965  1.00 91.93           C  
ATOM    112  O   CYS B  15       3.608   1.960  13.663  1.00 91.93           O  
ATOM    113  SG  CYS B  15       5.931   4.703  12.837  1.00 91.93           S  
ATOM    114  N   PRO B  16       5.567   1.227  12.746  1.00 86.62           N  
ATOM    115  CA  PRO B  16       5.765   0.293  13.857  1.00 86.62           C  
ATOM    116  C   PRO B  16       5.993   1.001  15.190  1.00 86.62           C  
ATOM    117  CB  PRO B  16       7.008  -0.496  13.437  1.00 86.62           C  
ATOM    118  O   PRO B  16       5.857   0.387  16.251  1.00 86.62           O  
ATOM    119  CG  PRO B  16       7.237  -0.116  12.010  1.00 86.62           C  
ATOM    120  CD  PRO B  16       6.474   1.145  11.723  1.00 86.62           C  
ATOM    121  N   LEU B  17       6.306   2.187  15.219  1.00 87.66           N  
ATOM    122  CA  LEU B  17       6.600   2.905  16.454  1.00 87.66           C  
ATOM    123  C   LEU B  17       5.325   3.477  17.066  1.00 87.66           C  
ATOM    124  CB  LEU B  17       7.604   4.031  16.194  1.00 87.66           C  
ATOM    125  O   LEU B  17       5.065   3.289  18.257  1.00 87.66           O  
ATOM    126  CG  LEU B  17       9.006   3.602  15.760  1.00 87.66           C  
ATOM    127  CD1 LEU B  17       9.901   4.823  15.576  1.00 87.66           C  
ATOM    128  CD2 LEU B  17       9.610   2.639  16.777  1.00 87.66           C  
ATOM    129  N   CYS B  18       4.489   4.112  16.315  1.00 88.84           N  
ATOM    130  CA  CYS B  18       3.293   4.739  16.865  1.00 88.84           C  
ATOM    131  C   CYS B  18       2.064   3.869  16.631  1.00 88.84           C  
ATOM    132  CB  CYS B  18       3.077   6.119  16.245  1.00 88.84           C  
ATOM    133  O   CYS B  18       1.014   4.093  17.235  1.00 88.84           O  
ATOM    134  SG  CYS B  18       2.618   6.069  14.499  1.00 88.84           S  
ATOM    135  N   MET B  19       2.143   2.953  15.716  1.00 87.07           N  
ATOM    136  CA  MET B  19       1.097   1.983  15.405  1.00 87.07           C  
ATOM    137  C   MET B  19      -0.084   2.658  14.715  1.00 87.07           C  
ATOM    138  CB  MET B  19       0.625   1.274  16.676  1.00 87.07           C  
ATOM    139  O   MET B  19      -1.222   2.200  14.834  1.00 87.07           O  
ATOM    140  CG  MET B  19       1.704   0.441  17.349  1.00 87.07           C  
ATOM    141  SD  MET B  19       2.331  -0.903  16.269  1.00 87.07           S  
ATOM    142  CE  MET B  19       4.032  -1.042  16.885  1.00 87.07           C  
ATOM    143  N   ASN B  20       0.117   3.749  14.084  1.00 87.86           N  
ATOM    144  CA  ASN B  20      -0.857   4.437  13.244  1.00 87.86           C  
ATOM    145  C   ASN B  20      -0.421   4.458  11.782  1.00 87.86           C  
ATOM    146  CB  ASN B  20      -1.089   5.863  13.749  1.00 87.86           C  
ATOM    147  O   ASN B  20       0.727   4.140  11.467  1.00 87.86           O  
ATOM    148  CG  ASN B  20      -1.777   5.900  15.099  1.00 87.86           C  
ATOM    149  ND2 ASN B  20      -1.132   6.527  16.076  1.00 87.86           N  
ATOM    150  OD1 ASN B  20      -2.878   5.368  15.264  1.00 87.86           O  
ATOM    151  N   TYR B  21      -1.388   4.783  10.937  1.00 87.99           N  
ATOM    152  CA  TYR B  21      -0.991   4.961   9.544  1.00 87.99           C  
ATOM    153  C   TYR B  21       0.095   6.023   9.418  1.00 87.99           C  
ATOM    154  CB  TYR B  21      -2.199   5.345   8.686  1.00 87.99           C  
ATOM    155  O   TYR B  21       0.074   7.028  10.132  1.00 87.99           O  
ATOM    156  CG  TYR B  21      -3.181   4.217   8.479  1.00 87.99           C  
ATOM    157  CD1 TYR B  21      -2.814   3.068   7.782  1.00 87.99           C  
ATOM    158  CD2 TYR B  21      -4.476   4.298   8.979  1.00 87.99           C  
ATOM    159  CE1 TYR B  21      -3.716   2.027   7.587  1.00 87.99           C  
ATOM    160  CE2 TYR B  21      -5.386   3.263   8.790  1.00 87.99           C  
ATOM    161  OH  TYR B  21      -5.894   1.105   7.905  1.00 87.99           O  
ATOM    162  CZ  TYR B  21      -4.997   2.133   8.095  1.00 87.99           C  
ATOM    163  N   PHE B  22       1.055   5.740   8.563  1.00 91.81           N  
ATOM    164  CA  PHE B  22       2.206   6.617   8.382  1.00 91.81           C  
ATOM    165  C   PHE B  22       1.759   8.055   8.148  1.00 91.81           C  
ATOM    166  CB  PHE B  22       3.070   6.138   7.211  1.00 91.81           C  
ATOM    167  O   PHE B  22       0.783   8.299   7.436  1.00 91.81           O  
ATOM    168  CG  PHE B  22       3.926   4.944   7.537  1.00 91.81           C  
ATOM    169  CD1 PHE B  22       4.979   5.051   8.437  1.00 91.81           C  
ATOM    170  CD2 PHE B  22       3.676   3.714   6.943  1.00 91.81           C  
ATOM    171  CE1 PHE B  22       5.773   3.947   8.740  1.00 91.81           C  
ATOM    172  CE2 PHE B  22       4.465   2.606   7.241  1.00 91.81           C  
ATOM    173  CZ  PHE B  22       5.513   2.725   8.139  1.00 91.81           C  
ATOM    174  N   ILE B  23       2.384   8.905   8.867  1.00 89.50           N  
ATOM    175  CA  ILE B  23       2.385  10.333   8.569  1.00 89.50           C  
ATOM    176  C   ILE B  23       3.792  10.777   8.177  1.00 89.50           C  
ATOM    177  CB  ILE B  23       1.877  11.161   9.771  1.00 89.50           C  
ATOM    178  O   ILE B  23       4.745  10.587   8.937  1.00 89.50           O  
ATOM    179  CG1 ILE B  23       0.480  10.690  10.191  1.00 89.50           C  
ATOM    180  CG2 ILE B  23       1.873  12.655   9.434  1.00 89.50           C  
ATOM    181  CD1 ILE B  23      -0.062  11.389  11.430  1.00 89.50           C  
ATOM    182  N   ASP B  24       4.014  11.226   6.918  1.00 91.39           N  
ATOM    183  CA  ASP B  24       5.306  11.601   6.352  1.00 91.39           C  
ATOM    184  C   ASP B  24       6.335  10.490   6.548  1.00 91.39           C  
ATOM    185  CB  ASP B  24       5.810  12.902   6.980  1.00 91.39           C  
ATOM    186  O   ASP B  24       7.347  10.686   7.225  1.00 91.39           O  
ATOM    187  CG  ASP B  24       6.980  13.510   6.226  1.00 91.39           C  
ATOM    188  OD1 ASP B  24       7.169  13.191   5.032  1.00 91.39           O  
ATOM    189  OD2 ASP B  24       7.721  14.314   6.832  1.00 91.39           O  
ATOM    190  N   PRO B  25       6.161   9.358   6.004  1.00 91.24           N  
ATOM    191  CA  PRO B  25       7.026   8.187   6.167  1.00 91.24           C  
ATOM    192  C   PRO B  25       8.440   8.420   5.641  1.00 91.24           C  
ATOM    193  CB  PRO B  25       6.312   7.105   5.353  1.00 91.24           C  
ATOM    194  O   PRO B  25       8.615   8.974   4.553  1.00 91.24           O  
ATOM    195  CG  PRO B  25       5.520   7.856   4.332  1.00 91.24           C  
ATOM    196  CD  PRO B  25       5.160   9.199   4.900  1.00 91.24           C  
ATOM    197  N   VAL B  26       9.413   8.043   6.409  1.00 87.44           N  
ATOM    198  CA  VAL B  26      10.817   8.077   6.013  1.00 87.44           C  
ATOM    199  C   VAL B  26      11.402   6.667   6.060  1.00 87.44           C  
ATOM    200  CB  VAL B  26      11.638   9.025   6.915  1.00 87.44           C  
ATOM    201  O   VAL B  26      11.078   5.884   6.957  1.00 87.44           O  
ATOM    202  CG1 VAL B  26      11.149  10.465   6.771  1.00 87.44           C  
ATOM    203  CG2 VAL B  26      11.561   8.574   8.372  1.00 87.44           C  
ATOM    204  N   THR B  27      12.162   6.327   5.100  1.00 82.21           N  
ATOM    205  CA  THR B  27      12.787   5.012   5.005  1.00 82.21           C  
ATOM    206  C   THR B  27      14.276   5.096   5.328  1.00 82.21           C  
ATOM    207  CB  THR B  27      12.596   4.402   3.604  1.00 82.21           C  
ATOM    208  O   THR B  27      14.986   5.949   4.791  1.00 82.21           O  
ATOM    209  CG2 THR B  27      13.156   2.985   3.540  1.00 82.21           C  
ATOM    210  OG1 THR B  27      11.198   4.366   3.291  1.00 82.21           O  
ATOM    211  N   ILE B  28      14.670   4.162   6.291  1.00 80.19           N  
ATOM    212  CA  ILE B  28      16.073   4.178   6.690  1.00 80.19           C  
ATOM    213  C   ILE B  28      16.852   3.146   5.878  1.00 80.19           C  
ATOM    214  CB  ILE B  28      16.233   3.903   8.202  1.00 80.19           C  
ATOM    215  O   ILE B  28      16.281   2.449   5.036  1.00 80.19           O  
ATOM    216  CG1 ILE B  28      15.638   2.536   8.562  1.00 80.19           C  
ATOM    217  CG2 ILE B  28      15.582   5.018   9.026  1.00 80.19           C  
ATOM    218  CD1 ILE B  28      15.823   2.146  10.022  1.00 80.19           C  
ATOM    219  N   ASP B  29      18.157   3.026   6.129  1.00 76.12           N  
ATOM    220  CA  ASP B  29      19.075   2.267   5.286  1.00 76.12           C  
ATOM    221  C   ASP B  29      18.711   0.784   5.273  1.00 76.12           C  
ATOM    222  CB  ASP B  29      20.518   2.451   5.762  1.00 76.12           C  
ATOM    223  O   ASP B  29      18.949   0.090   4.282  1.00 76.12           O  
ATOM    224  CG  ASP B  29      21.087   3.815   5.416  1.00 76.12           C  
ATOM    225  OD1 ASP B  29      20.494   4.529   4.579  1.00 76.12           O  
ATOM    226  OD2 ASP B  29      22.141   4.178   5.983  1.00 76.12           O  
ATOM    227  N   CYS B  30      18.110   0.338   6.319  1.00 72.59           N  
ATOM    228  CA  CYS B  30      17.759  -1.075   6.395  1.00 72.59           C  
ATOM    229  C   CYS B  30      16.505  -1.370   5.580  1.00 72.59           C  
ATOM    230  CB  CYS B  30      17.544  -1.497   7.848  1.00 72.59           C  
ATOM    231  O   CYS B  30      16.171  -2.533   5.345  1.00 72.59           O  
ATOM    232  SG  CYS B  30      16.060  -0.793   8.599  1.00 72.59           S  
ATOM    233  N   GLY B  31      15.774  -0.287   5.205  1.00 75.03           N  
ATOM    234  CA  GLY B  31      14.610  -0.478   4.354  1.00 75.03           C  
ATOM    235  C   GLY B  31      13.296  -0.324   5.096  1.00 75.03           C  
ATOM    236  O   GLY B  31      12.230  -0.277   4.478  1.00 75.03           O  
ATOM    237  N   HIS B  32      13.358  -0.210   6.327  1.00 81.02           N  
ATOM    238  CA  HIS B  32      12.140  -0.027   7.109  1.00 81.02           C  
ATOM    239  C   HIS B  32      11.769   1.449   7.213  1.00 81.02           C  
ATOM    240  CB  HIS B  32      12.306  -0.626   8.507  1.00 81.02           C  
ATOM    241  O   HIS B  32      12.645   2.317   7.191  1.00 81.02           O  
ATOM    242  CG  HIS B  32      12.445  -2.115   8.509  1.00 81.02           C  
ATOM    243  CD2 HIS B  32      11.544  -3.093   8.252  1.00 81.02           C  
ATOM    244  ND1 HIS B  32      13.631  -2.751   8.806  1.00 81.02           N  
ATOM    245  CE1 HIS B  32      13.452  -4.060   8.730  1.00 81.02           C  
ATOM    246  NE2 HIS B  32      12.195  -4.293   8.396  1.00 81.02           N  
ATOM    247  N   SER B  33      10.450   1.637   7.307  1.00 85.89           N  
ATOM    248  CA  SER B  33       9.956   3.011   7.306  1.00 85.89           C  
ATOM    249  C   SER B  33       9.264   3.351   8.621  1.00 85.89           C  
ATOM    250  CB  SER B  33       8.992   3.233   6.140  1.00 85.89           C  
ATOM    251  O   SER B  33       8.772   2.460   9.318  1.00 85.89           O  
ATOM    252  OG  SER B  33       9.642   3.014   4.900  1.00 85.89           O  
ATOM    253  N   PHE B  34       9.341   4.611   8.956  1.00 87.76           N  
ATOM    254  CA  PHE B  34       8.710   5.189  10.137  1.00 87.76           C  
ATOM    255  C   PHE B  34       8.175   6.584   9.836  1.00 87.76           C  
ATOM    256  CB  PHE B  34       9.701   5.247  11.303  1.00 87.76           C  
ATOM    257  O   PHE B  34       8.600   7.223   8.871  1.00 87.76           O  
ATOM    258  CG  PHE B  34      10.382   3.935  11.587  1.00 87.76           C  
ATOM    259  CD1 PHE B  34       9.835   3.034  12.492  1.00 87.76           C  
ATOM    260  CD2 PHE B  34      11.570   3.604  10.949  1.00 87.76           C  
ATOM    261  CE1 PHE B  34      10.463   1.819  12.756  1.00 87.76           C  
ATOM    262  CE2 PHE B  34      12.203   2.392  11.208  1.00 87.76           C  
ATOM    263  CZ  PHE B  34      11.649   1.501  12.113  1.00 87.76           C  
ATOM    264  N   CYS B  35       7.193   6.996  10.651  1.00 91.63           N  
ATOM    265  CA  CYS B  35       6.858   8.412  10.548  1.00 91.63           C  
ATOM    266  C   CYS B  35       8.053   9.283  10.917  1.00 91.63           C  
ATOM    267  CB  CYS B  35       5.672   8.749  11.450  1.00 91.63           C  
ATOM    268  O   CYS B  35       8.812   8.949  11.829  1.00 91.63           O  
ATOM    269  SG  CYS B  35       4.159   7.856  11.029  1.00 91.63           S  
ATOM    270  N   ARG B  36       8.191  10.322  10.226  1.00 89.08           N  
ATOM    271  CA  ARG B  36       9.303  11.214  10.536  1.00 89.08           C  
ATOM    272  C   ARG B  36       9.270  11.642  11.999  1.00 89.08           C  
ATOM    273  CB  ARG B  36       9.275  12.446   9.629  1.00 89.08           C  
ATOM    274  O   ARG B  36      10.278  11.545  12.703  1.00 89.08           O  
ATOM    275  CG  ARG B  36      10.494  13.344   9.770  1.00 89.08           C  
ATOM    276  CD  ARG B  36      10.455  14.506   8.788  1.00 89.08           C  
ATOM    277  NE  ARG B  36      10.528  14.045   7.404  1.00 89.08           N  
ATOM    278  NH1 ARG B  36      12.652  14.872   7.024  1.00 89.08           N  
ATOM    279  NH2 ARG B  36      11.531  13.768   5.357  1.00 89.08           N  
ATOM    280  CZ  ARG B  36      11.570  14.230   6.598  1.00 89.08           C  
ATOM    281  N   PRO B  37       8.141  12.107  12.467  1.00 87.23           N  
ATOM    282  CA  PRO B  37       8.103  12.480  13.883  1.00 87.23           C  
ATOM    283  C   PRO B  37       8.483  11.326  14.808  1.00 87.23           C  
ATOM    284  CB  PRO B  37       6.646  12.896  14.099  1.00 87.23           C  
ATOM    285  O   PRO B  37       9.179  11.533  15.805  1.00 87.23           O  
ATOM    286  CG  PRO B  37       6.133  13.215  12.732  1.00 87.23           C  
ATOM    287  CD  PRO B  37       6.908  12.407  11.731  1.00 87.23           C  
ATOM    288  N   CYS B  38       8.027  10.117  14.530  1.00 87.59           N  
ATOM    289  CA  CYS B  38       8.380   8.950  15.330  1.00 87.59           C  
ATOM    290  C   CYS B  38       9.884   8.701  15.298  1.00 87.59           C  
ATOM    291  CB  CYS B  38       7.638   7.711  14.829  1.00 87.59           C  
ATOM    292  O   CYS B  38      10.482   8.356  16.319  1.00 87.59           O  
ATOM    293  SG  CYS B  38       5.857   7.762  15.122  1.00 87.59           S  
ATOM    294  N   PHE B  39      10.382   8.887  14.157  1.00 85.48           N  
ATOM    295  CA  PHE B  39      11.822   8.702  14.020  1.00 85.48           C  
ATOM    296  C   PHE B  39      12.580   9.671  14.919  1.00 85.48           C  
ATOM    297  CB  PHE B  39      12.254   8.890  12.563  1.00 85.48           C  
ATOM    298  O   PHE B  39      13.460   9.262  15.680  1.00 85.48           O  
ATOM    299  CG  PHE B  39      13.723   8.659  12.330  1.00 85.48           C  
ATOM    300  CD1 PHE B  39      14.619   9.720  12.351  1.00 85.48           C  
ATOM    301  CD2 PHE B  39      14.207   7.379  12.091  1.00 85.48           C  
ATOM    302  CE1 PHE B  39      15.979   9.510  12.136  1.00 85.48           C  
ATOM    303  CE2 PHE B  39      15.565   7.161  11.875  1.00 85.48           C  
ATOM    304  CZ  PHE B  39      16.449   8.228  11.897  1.00 85.48           C  
ATOM    305  N   TYR B  40      12.276  10.870  14.887  1.00 81.02           N  
ATOM    306  CA  TYR B  40      12.988  11.905  15.629  1.00 81.02           C  
ATOM    307  C   TYR B  40      12.755  11.758  17.128  1.00 81.02           C  
ATOM    308  CB  TYR B  40      12.548  13.297  15.167  1.00 81.02           C  
ATOM    309  O   TYR B  40      13.661  11.999  17.930  1.00 81.02           O  
ATOM    310  CG  TYR B  40      13.157  13.721  13.852  1.00 81.02           C  
ATOM    311  CD1 TYR B  40      14.537  13.830  13.704  1.00 81.02           C  
ATOM    312  CD2 TYR B  40      12.353  14.013  12.756  1.00 81.02           C  
ATOM    313  CE1 TYR B  40      15.103  14.222  12.495  1.00 81.02           C  
ATOM    314  CE2 TYR B  40      12.907  14.405  11.542  1.00 81.02           C  
ATOM    315  OH  TYR B  40      14.835  14.894  10.222  1.00 81.02           O  
ATOM    316  CZ  TYR B  40      14.281  14.506  11.421  1.00 81.02           C  
ATOM    317  N   LEU B  41      11.613  11.444  17.515  1.00 80.11           N  
ATOM    318  CA  LEU B  41      11.293  11.289  18.930  1.00 80.11           C  
ATOM    319  C   LEU B  41      12.043  10.106  19.531  1.00 80.11           C  
ATOM    320  CB  LEU B  41       9.785  11.102  19.120  1.00 80.11           C  
ATOM    321  O   LEU B  41      12.453  10.151  20.693  1.00 80.11           O  
ATOM    322  CG  LEU B  41       8.922  12.356  18.971  1.00 80.11           C  
ATOM    323  CD1 LEU B  41       7.447  11.979  18.897  1.00 80.11           C  
ATOM    324  CD2 LEU B  41       9.175  13.321  20.125  1.00 80.11           C  
ATOM    325  N   ASN B  42      12.241   9.099  18.744  1.00 77.74           N  
ATOM    326  CA  ASN B  42      12.862   7.885  19.261  1.00 77.74           C  
ATOM    327  C   ASN B  42      14.380   7.920  19.104  1.00 77.74           C  
ATOM    328  CB  ASN B  42      12.286   6.649  18.566  1.00 77.74           C  
ATOM    329  O   ASN B  42      15.103   7.290  19.877  1.00 77.74           O  
ATOM    330  CG  ASN B  42      10.997   6.169  19.204  1.00 77.74           C  
ATOM    331  ND2 ASN B  42       9.867   6.567  18.631  1.00 77.74           N  
ATOM    332  OD1 ASN B  42      11.016   5.447  20.204  1.00 77.74           O  
ATOM    333  N   TRP B  43      14.953   8.671  18.123  1.00 70.87           N  
ATOM    334  CA  TRP B  43      16.382   8.607  17.834  1.00 70.87           C  
ATOM    335  C   TRP B  43      16.994  10.004  17.804  1.00 70.87           C  
ATOM    336  CB  TRP B  43      16.630   7.899  16.500  1.00 70.87           C  
ATOM    337  O   TRP B  43      18.104  10.191  17.300  1.00 70.87           O  
ATOM    338  CG  TRP B  43      16.520   6.405  16.574  1.00 70.87           C  
ATOM    339  CD1 TRP B  43      17.404   5.542  17.161  1.00 70.87           C  
ATOM    340  CD2 TRP B  43      15.468   5.598  16.037  1.00 70.87           C  
ATOM    341  CE2 TRP B  43      15.778   4.253  16.336  1.00 70.87           C  
ATOM    342  CE3 TRP B  43      14.291   5.882  15.332  1.00 70.87           C  
ATOM    343  NE1 TRP B  43      16.963   4.247  17.021  1.00 70.87           N  
ATOM    344  CH2 TRP B  43      13.807   3.499  15.265  1.00 70.87           C  
ATOM    345  CZ2 TRP B  43      14.952   3.193  15.954  1.00 70.87           C  
ATOM    346  CZ3 TRP B  43      13.470   4.826  14.952  1.00 70.87           C  
ATOM    347  N   GLN B  44      16.507  11.026  18.315  1.00 60.20           N  
ATOM    348  CA  GLN B  44      16.947  12.416  18.259  1.00 60.20           C  
ATOM    349  C   GLN B  44      18.362  12.568  18.809  1.00 60.20           C  
ATOM    350  CB  GLN B  44      15.983  13.316  19.033  1.00 60.20           C  
ATOM    351  O   GLN B  44      19.152  13.363  18.295  1.00 60.20           O  
ATOM    352  CG  GLN B  44      14.782  13.776  18.217  1.00 60.20           C  
ATOM    353  CD  GLN B  44      13.864  14.702  18.994  1.00 60.20           C  
ATOM    354  NE2 GLN B  44      12.650  14.894  18.489  1.00 60.20           N  
ATOM    355  OE1 GLN B  44      14.243  15.238  20.040  1.00 60.20           O  
ATOM    356  N   ASP B  45      18.731  11.930  19.918  1.00 54.53           N  
ATOM    357  CA  ASP B  45      19.949  12.250  20.657  1.00 54.53           C  
ATOM    358  C   ASP B  45      21.118  11.386  20.189  1.00 54.53           C  
ATOM    359  CB  ASP B  45      19.728  12.066  22.160  1.00 54.53           C  
ATOM    360  O   ASP B  45      22.193  11.408  20.792  1.00 54.53           O  
ATOM    361  CG  ASP B  45      18.785  13.099  22.751  1.00 54.53           C  
ATOM    362  OD1 ASP B  45      18.738  14.242  22.246  1.00 54.53           O  
ATOM    363  OD2 ASP B  45      18.084  12.769  23.732  1.00 54.53           O  
ATOM    364  N   ILE B  46      21.015  10.701  18.993  1.00 55.00           N  
ATOM    365  CA  ILE B  46      22.147   9.868  18.600  1.00 55.00           C  
ATOM    366  C   ILE B  46      22.620  10.266  17.204  1.00 55.00           C  
ATOM    367  CB  ILE B  46      21.783   8.367  18.636  1.00 55.00           C  
ATOM    368  O   ILE B  46      21.959   9.963  16.208  1.00 55.00           O  
ATOM    369  CG1 ILE B  46      21.196   7.992  20.001  1.00 55.00           C  
ATOM    370  CG2 ILE B  46      23.008   7.507  18.312  1.00 55.00           C  
ATOM    371  CD1 ILE B  46      20.450   6.664  20.011  1.00 55.00           C  
ATOM    372  N   PRO B  47      23.398  11.330  17.179  1.00 54.77           N  
ATOM    373  CA  PRO B  47      23.704  11.978  15.901  1.00 54.77           C  
ATOM    374  C   PRO B  47      24.203  10.994  14.845  1.00 54.77           C  
ATOM    375  CB  PRO B  47      24.797  12.984  16.270  1.00 54.77           C  
ATOM    376  O   PRO B  47      23.958  11.187  13.652  1.00 54.77           O  
ATOM    377  CG  PRO B  47      25.146  12.667  17.688  1.00 54.77           C  
ATOM    378  CD  PRO B  47      24.146  11.679  18.216  1.00 54.77           C  
ATOM    379  N   PHE B  48      24.366   9.614  14.966  1.00 61.24           N  
ATOM    380  CA  PHE B  48      25.001   8.994  13.808  1.00 61.24           C  
ATOM    381  C   PHE B  48      24.587   7.532  13.682  1.00 61.24           C  
ATOM    382  CB  PHE B  48      26.526   9.101  13.908  1.00 61.24           C  
ATOM    383  O   PHE B  48      24.562   6.982  12.579  1.00 61.24           O  
ATOM    384  CG  PHE B  48      27.041  10.513  13.825  1.00 61.24           C  
ATOM    385  CD1 PHE B  48      27.168  11.150  12.597  1.00 61.24           C  
ATOM    386  CD2 PHE B  48      27.399  11.202  14.976  1.00 61.24           C  
ATOM    387  CE1 PHE B  48      27.645  12.457  12.517  1.00 61.24           C  
ATOM    388  CE2 PHE B  48      27.877  12.508  14.905  1.00 61.24           C  
ATOM    389  CZ  PHE B  48      28.000  13.133  13.674  1.00 61.24           C  
ATOM    390  N   LEU B  49      24.072   6.991  14.857  1.00 65.68           N  
ATOM    391  CA  LEU B  49      23.750   5.575  14.721  1.00 65.68           C  
ATOM    392  C   LEU B  49      22.353   5.281  15.257  1.00 65.68           C  
ATOM    393  CB  LEU B  49      24.783   4.717  15.456  1.00 65.68           C  
ATOM    394  O   LEU B  49      22.042   5.611  16.404  1.00 65.68           O  
ATOM    395  CG  LEU B  49      25.437   3.599  14.644  1.00 65.68           C  
ATOM    396  CD1 LEU B  49      26.875   3.968  14.295  1.00 65.68           C  
ATOM    397  CD2 LEU B  49      25.389   2.282  15.412  1.00 65.68           C  
ATOM    398  N   VAL B  50      21.465   4.924  14.400  1.00 72.91           N  
ATOM    399  CA  VAL B  50      20.097   4.549  14.741  1.00 72.91           C  
ATOM    400  C   VAL B  50      19.942   3.032  14.662  1.00 72.91           C  
ATOM    401  CB  VAL B  50      19.071   5.238  13.813  1.00 72.91           C  
ATOM    402  O   VAL B  50      20.490   2.392  13.761  1.00 72.91           O  
ATOM    403  CG1 VAL B  50      17.649   4.803  14.162  1.00 72.91           C  
ATOM    404  CG2 VAL B  50      19.207   6.757  13.904  1.00 72.91           C  
ATOM    405  N   GLN B  51      19.393   2.394  15.697  1.00 80.10           N  
ATOM    406  CA  GLN B  51      19.036   0.980  15.660  1.00 80.10           C  
ATOM    407  C   GLN B  51      17.563   0.794  15.307  1.00 80.10           C  
ATOM    408  CB  GLN B  51      19.343   0.313  17.001  1.00 80.10           C  
ATOM    409  O   GLN B  51      16.683   1.287  16.016  1.00 80.10           O  
ATOM    410  CG  GLN B  51      19.401  -1.207  16.933  1.00 80.10           C  
ATOM    411  CD  GLN B  51      19.850  -1.837  18.238  1.00 80.10           C  
ATOM    412  NE2 GLN B  51      19.293  -3.000  18.558  1.00 80.10           N  
ATOM    413  OE1 GLN B  51      20.691  -1.283  18.953  1.00 80.10           O  
ATOM    414  N   CYS B  52      17.436   0.141  14.203  1.00 80.90           N  
ATOM    415  CA  CYS B  52      16.074  -0.082  13.730  1.00 80.90           C  
ATOM    416  C   CYS B  52      15.305  -0.983  14.689  1.00 80.90           C  
ATOM    417  CB  CYS B  52      16.086  -0.701  12.333  1.00 80.90           C  
ATOM    418  O   CYS B  52      15.777  -2.064  15.046  1.00 80.90           O  
ATOM    419  SG  CYS B  52      14.441  -1.084  11.693  1.00 80.90           S  
ATOM    420  N   SER B  53      14.200  -0.537  15.118  1.00 79.17           N  
ATOM    421  CA  SER B  53      13.376  -1.305  16.046  1.00 79.17           C  
ATOM    422  C   SER B  53      12.798  -2.546  15.375  1.00 79.17           C  
ATOM    423  CB  SER B  53      12.243  -0.441  16.600  1.00 79.17           C  
ATOM    424  O   SER B  53      12.394  -3.494  16.052  1.00 79.17           O  
ATOM    425  OG  SER B  53      11.427   0.051  15.551  1.00 79.17           O  
ATOM    426  N   GLU B  54      12.776  -2.569  14.006  1.00 78.65           N  
ATOM    427  CA  GLU B  54      12.173  -3.673  13.265  1.00 78.65           C  
ATOM    428  C   GLU B  54      13.191  -4.777  12.994  1.00 78.65           C  
ATOM    429  CB  GLU B  54      11.575  -3.174  11.948  1.00 78.65           C  
ATOM    430  O   GLU B  54      12.867  -5.963  13.080  1.00 78.65           O  
ATOM    431  CG  GLU B  54      10.317  -2.335  12.123  1.00 78.65           C  
ATOM    432  CD  GLU B  54       9.130  -3.134  12.637  1.00 78.65           C  
ATOM    433  OE1 GLU B  54       8.705  -2.913  13.794  1.00 78.65           O  
ATOM    434  OE2 GLU B  54       8.621  -3.988  11.877  1.00 78.65           O  
ATOM    435  N   CYS B  55      14.479  -4.466  12.719  1.00 80.04           N  
ATOM    436  CA  CYS B  55      15.460  -5.483  12.357  1.00 80.04           C  
ATOM    437  C   CYS B  55      16.698  -5.386  13.240  1.00 80.04           C  
ATOM    438  CB  CYS B  55      15.859  -5.345  10.888  1.00 80.04           C  
ATOM    439  O   CYS B  55      17.588  -6.235  13.165  1.00 80.04           O  
ATOM    440  SG  CYS B  55      16.798  -3.846  10.526  1.00 80.04           S  
ATOM    441  N   THR B  56      16.868  -4.401  14.073  1.00 81.00           N  
ATOM    442  CA  THR B  56      17.914  -4.189  15.068  1.00 81.00           C  
ATOM    443  C   THR B  56      19.239  -3.843  14.394  1.00 81.00           C  
ATOM    444  CB  THR B  56      18.097  -5.432  15.959  1.00 81.00           C  
ATOM    445  O   THR B  56      20.281  -3.795  15.051  1.00 81.00           O  
ATOM    446  CG2 THR B  56      16.820  -5.747  16.731  1.00 81.00           C  
ATOM    447  OG1 THR B  56      18.435  -6.556  15.137  1.00 81.00           O  
ATOM    448  N   LYS B  57      19.205  -3.561  13.116  1.00 80.18           N  
ATOM    449  CA  LYS B  57      20.395  -3.091  12.413  1.00 80.18           C  
ATOM    450  C   LYS B  57      20.662  -1.618  12.709  1.00 80.18           C  
ATOM    451  CB  LYS B  57      20.248  -3.304  10.906  1.00 80.18           C  
ATOM    452  O   LYS B  57      19.726  -0.831  12.868  1.00 80.18           O  
ATOM    453  CG  LYS B  57      20.398  -4.754  10.468  1.00 80.18           C  
ATOM    454  CD  LYS B  57      20.361  -4.887   8.951  1.00 80.18           C  
ATOM    455  CE  LYS B  57      20.449  -6.343   8.514  1.00 80.18           C  
ATOM    456  NZ  LYS B  57      20.392  -6.480   7.028  1.00 80.18           N  
ATOM    457  N   SER B  58      21.945  -1.346  12.838  1.00 77.98           N  
ATOM    458  CA  SER B  58      22.336   0.043  13.056  1.00 77.98           C  
ATOM    459  C   SER B  58      22.626   0.749  11.736  1.00 77.98           C  
ATOM    460  CB  SER B  58      23.564   0.118  13.965  1.00 77.98           C  
ATOM    461  O   SER B  58      23.201   0.155  10.821  1.00 77.98           O  
ATOM    462  OG  SER B  58      23.353  -0.618  15.157  1.00 77.98           O  
ATOM    463  N   THR B  59      22.006   1.835  11.566  1.00 71.66           N  
ATOM    464  CA  THR B  59      22.208   2.590  10.335  1.00 71.66           C  
ATOM    465  C   THR B  59      22.581   4.037  10.643  1.00 71.66           C  
ATOM    466  CB  THR B  59      20.949   2.559   9.448  1.00 71.66           C  
ATOM    467  O   THR B  59      22.210   4.570  11.690  1.00 71.66           O  
ATOM    468  CG2 THR B  59      19.780   3.265  10.128  1.00 71.66           C  
ATOM    469  OG1 THR B  59      21.231   3.215   8.205  1.00 71.66           O  
ATOM    470  N   GLU B  60      23.551   4.497   9.798  1.00 64.67           N  
ATOM    471  CA  GLU B  60      23.870   5.920   9.854  1.00 64.67           C  
ATOM    472  C   GLU B  60      22.885   6.739   9.023  1.00 64.67           C  
ATOM    473  CB  GLU B  60      25.301   6.170   9.370  1.00 64.67           C  
ATOM    474  O   GLU B  60      22.595   6.393   7.876  1.00 64.67           O  
ATOM    475  CG  GLU B  60      26.365   5.850  10.409  1.00 64.67           C  
ATOM    476  CD  GLU B  60      27.782   6.079   9.906  1.00 64.67           C  
ATOM    477  OE1 GLU B  60      28.743   5.849  10.675  1.00 64.67           O  
ATOM    478  OE2 GLU B  60      27.932   6.492   8.735  1.00 64.67           O  
ATOM    479  N   GLN B  61      22.181   7.698   9.834  1.00 61.41           N  
ATOM    480  CA  GLN B  61      21.217   8.357   8.960  1.00 61.41           C  
ATOM    481  C   GLN B  61      21.441   9.866   8.932  1.00 61.41           C  
ATOM    482  CB  GLN B  61      19.787   8.047   9.406  1.00 61.41           C  
ATOM    483  O   GLN B  61      21.366  10.529   9.968  1.00 61.41           O  
ATOM    484  CG  GLN B  61      19.285   6.681   8.958  1.00 61.41           C  
ATOM    485  CD  GLN B  61      18.403   6.755   7.726  1.00 61.41           C  
ATOM    486  NE2 GLN B  61      18.369   5.673   6.955  1.00 61.41           N  
ATOM    487  OE1 GLN B  61      17.756   7.776   7.470  1.00 61.41           O  
ATOM    488  N   ILE B  62      21.915  10.419   7.702  1.00 60.15           N  
ATOM    489  CA  ILE B  62      22.240  11.839   7.622  1.00 60.15           C  
ATOM    490  C   ILE B  62      21.216  12.553   6.742  1.00 60.15           C  
ATOM    491  CB  ILE B  62      23.667  12.062   7.073  1.00 60.15           C  
ATOM    492  O   ILE B  62      20.859  13.704   7.003  1.00 60.15           O  
ATOM    493  CG1 ILE B  62      24.185  10.787   6.398  1.00 60.15           C  
ATOM    494  CG2 ILE B  62      24.611  12.512   8.192  1.00 60.15           C  
ATOM    495  CD1 ILE B  62      25.406  11.007   5.514  1.00 60.15           C  
ATOM    496  N   ASN B  63      20.128  11.859   6.257  1.00 65.83           N  
ATOM    497  CA  ASN B  63      19.194  12.538   5.365  1.00 65.83           C  
ATOM    498  C   ASN B  63      17.971  11.674   5.073  1.00 65.83           C  
ATOM    499  CB  ASN B  63      19.889  12.933   4.061  1.00 65.83           C  
ATOM    500  O   ASN B  63      17.872  11.072   4.002  1.00 65.83           O  
ATOM    501  CG  ASN B  63      20.563  14.289   4.146  1.00 65.83           C  
ATOM    502  ND2 ASN B  63      21.537  14.522   3.274  1.00 65.83           N  
ATOM    503  OD1 ASN B  63      20.212  15.119   4.988  1.00 65.83           O  
ATOM    504  N   LEU B  64      17.041  11.932   5.865  1.00 73.40           N  
ATOM    505  CA  LEU B  64      15.820  11.148   5.710  1.00 73.40           C  
ATOM    506  C   LEU B  64      14.932  11.735   4.618  1.00 73.40           C  
ATOM    507  CB  LEU B  64      15.051  11.088   7.033  1.00 73.40           C  
ATOM    508  O   LEU B  64      14.680  12.942   4.599  1.00 73.40           O  
ATOM    509  CG  LEU B  64      15.755  10.387   8.196  1.00 73.40           C  
ATOM    510  CD1 LEU B  64      14.984  10.608   9.493  1.00 73.40           C  
ATOM    511  CD2 LEU B  64      15.912   8.898   7.907  1.00 73.40           C  
ATOM    512  N   LYS B  65      14.645  10.789   3.616  1.00 74.42           N  
ATOM    513  CA  LYS B  65      13.725  11.199   2.559  1.00 74.42           C  
ATOM    514  C   LYS B  65      12.344  10.583   2.764  1.00 74.42           C  
ATOM    515  CB  LYS B  65      14.275  10.808   1.187  1.00 74.42           C  
ATOM    516  O   LYS B  65      12.228   9.439   3.209  1.00 74.42           O  
ATOM    517  CG  LYS B  65      15.552  11.540   0.801  1.00 74.42           C  
ATOM    518  CD  LYS B  65      16.000  11.178  -0.609  1.00 74.42           C  
ATOM    519  CE  LYS B  65      17.295  11.885  -0.985  1.00 74.42           C  
ATOM    520  NZ  LYS B  65      17.744  11.522  -2.362  1.00 74.42           N  
ATOM    521  N   THR B  66      11.380  11.463   2.388  1.00 83.45           N  
ATOM    522  CA  THR B  66      10.002  10.994   2.476  1.00 83.45           C  
ATOM    523  C   THR B  66       9.735   9.901   1.445  1.00 83.45           C  
ATOM    524  CB  THR B  66       9.004  12.150   2.273  1.00 83.45           C  
ATOM    525  O   THR B  66      10.119  10.032   0.281  1.00 83.45           O  
ATOM    526  CG2 THR B  66       7.567  11.640   2.260  1.00 83.45           C  
ATOM    527  OG1 THR B  66       9.154  13.096   3.338  1.00 83.45           O  
ATOM    528  N   ASN B  67       9.222   8.793   1.949  1.00 80.95           N  
ATOM    529  CA  ASN B  67       8.704   7.772   1.044  1.00 80.95           C  
ATOM    530  C   ASN B  67       7.356   8.178   0.454  1.00 80.95           C  
ATOM    531  CB  ASN B  67       8.586   6.427   1.762  1.00 80.95           C  
ATOM    532  O   ASN B  67       6.311   7.944   1.064  1.00 80.95           O  
ATOM    533  CG  ASN B  67       8.293   5.281   0.813  1.00 80.95           C  
ATOM    534  ND2 ASN B  67       8.818   4.103   1.127  1.00 80.95           N  
ATOM    535  OD1 ASN B  67       7.602   5.455  -0.194  1.00 80.95           O  
ATOM    536  N   ILE B  68       7.345   8.708  -0.721  1.00 76.34           N  
ATOM    537  CA  ILE B  68       6.192   9.358  -1.335  1.00 76.34           C  
ATOM    538  C   ILE B  68       5.084   8.333  -1.567  1.00 76.34           C  
ATOM    539  CB  ILE B  68       6.573  10.045  -2.666  1.00 76.34           C  
ATOM    540  O   ILE B  68       3.900   8.644  -1.412  1.00 76.34           O  
ATOM    541  CG1 ILE B  68       7.256   9.045  -3.607  1.00 76.34           C  
ATOM    542  CG2 ILE B  68       7.472  11.258  -2.410  1.00 76.34           C  
ATOM    543  CD1 ILE B  68       7.513   9.588  -5.006  1.00 76.34           C  
ATOM    544  N   HIS B  69       5.478   7.074  -1.979  1.00 71.53           N  
ATOM    545  CA  HIS B  69       4.486   6.039  -2.247  1.00 71.53           C  
ATOM    546  C   HIS B  69       3.776   5.612  -0.966  1.00 71.53           C  
ATOM    547  CB  HIS B  69       5.141   4.829  -2.914  1.00 71.53           C  
ATOM    548  O   HIS B  69       2.546   5.535  -0.929  1.00 71.53           O  
ATOM    549  CG  HIS B  69       5.440   5.032  -4.365  1.00 71.53           C  
ATOM    550  CD2 HIS B  69       6.618   5.099  -5.029  1.00 71.53           C  
ATOM    551  ND1 HIS B  69       4.453   5.198  -5.312  1.00 71.53           N  
ATOM    552  CE1 HIS B  69       5.013   5.357  -6.500  1.00 71.53           C  
ATOM    553  NE2 HIS B  69       6.326   5.301  -6.355  1.00 71.53           N  
ATOM    554  N   LEU B  70       4.561   5.428  -0.001  1.00 82.12           N  
ATOM    555  CA  LEU B  70       3.988   5.055   1.288  1.00 82.12           C  
ATOM    556  C   LEU B  70       3.103   6.170   1.833  1.00 82.12           C  
ATOM    557  CB  LEU B  70       5.097   4.730   2.292  1.00 82.12           C  
ATOM    558  O   LEU B  70       2.043   5.905   2.403  1.00 82.12           O  
ATOM    559  CG  LEU B  70       4.673   3.959   3.544  1.00 82.12           C  
ATOM    560  CD1 LEU B  70       3.972   2.661   3.155  1.00 82.12           C  
ATOM    561  CD2 LEU B  70       5.880   3.676   4.432  1.00 82.12           C  
ATOM    562  N   LYS B  71       3.534   7.349   1.616  1.00 86.33           N  
ATOM    563  CA  LYS B  71       2.761   8.503   2.066  1.00 86.33           C  
ATOM    564  C   LYS B  71       1.395   8.548   1.387  1.00 86.33           C  
ATOM    565  CB  LYS B  71       3.524   9.800   1.794  1.00 86.33           C  
ATOM    566  O   LYS B  71       0.373   8.742   2.049  1.00 86.33           O  
ATOM    567  CG  LYS B  71       2.825  11.049   2.311  1.00 86.33           C  
ATOM    568  CD  LYS B  71       3.681  12.293   2.108  1.00 86.33           C  
ATOM    569  CE  LYS B  71       3.000  13.537   2.661  1.00 86.33           C  
ATOM    570  NZ  LYS B  71       3.868  14.746   2.535  1.00 86.33           N  
ATOM    571  N   LYS B  72       1.396   8.361   0.164  1.00 81.82           N  
ATOM    572  CA  LYS B  72       0.156   8.394  -0.605  1.00 81.82           C  
ATOM    573  C   LYS B  72      -0.782   7.266  -0.184  1.00 81.82           C  
ATOM    574  CB  LYS B  72       0.450   8.299  -2.103  1.00 81.82           C  
ATOM    575  O   LYS B  72      -1.975   7.491   0.029  1.00 81.82           O  
ATOM    576  CG  LYS B  72       0.991   9.585  -2.710  1.00 81.82           C  
ATOM    577  CD  LYS B  72       1.239   9.435  -4.206  1.00 81.82           C  
ATOM    578  CE  LYS B  72       1.864  10.691  -4.798  1.00 81.82           C  
ATOM    579  NZ  LYS B  72       2.153  10.532  -6.255  1.00 81.82           N  
ATOM    580  N   MET B  73      -0.246   6.106  -0.029  1.00 81.18           N  
ATOM    581  CA  MET B  73      -1.051   4.949   0.352  1.00 81.18           C  
ATOM    582  C   MET B  73      -1.612   5.117   1.760  1.00 81.18           C  
ATOM    583  CB  MET B  73      -0.224   3.665   0.268  1.00 81.18           C  
ATOM    584  O   MET B  73      -2.772   4.787   2.015  1.00 81.18           O  
ATOM    585  CG  MET B  73       0.122   3.251  -1.153  1.00 81.18           C  
ATOM    586  SD  MET B  73       0.932   1.606  -1.228  1.00 81.18           S  
ATOM    587  CE  MET B  73       2.556   2.016  -0.530  1.00 81.18           C  
ATOM    588  N   ALA B  74      -0.774   5.598   2.595  1.00 87.37           N  
ATOM    589  CA  ALA B  74      -1.221   5.836   3.965  1.00 87.37           C  
ATOM    590  C   ALA B  74      -2.325   6.889   4.006  1.00 87.37           C  
ATOM    591  CB  ALA B  74      -0.047   6.266   4.841  1.00 87.37           C  
ATOM    592  O   ALA B  74      -3.289   6.758   4.765  1.00 87.37           O  
ATOM    593  N   SER B  75      -2.175   7.926   3.246  1.00 87.57           N  
ATOM    594  CA  SER B  75      -3.199   8.961   3.161  1.00 87.57           C  
ATOM    595  C   SER B  75      -4.532   8.384   2.695  1.00 87.57           C  
ATOM    596  CB  SER B  75      -2.757  10.075   2.211  1.00 87.57           C  
ATOM    597  O   SER B  75      -5.582   8.704   3.254  1.00 87.57           O  
ATOM    598  OG  SER B  75      -3.780  11.045   2.063  1.00 87.57           O  
ATOM    599  N   LEU B  76      -4.463   7.566   1.754  1.00 82.38           N  
ATOM    600  CA  LEU B  76      -5.668   6.918   1.247  1.00 82.38           C  
ATOM    601  C   LEU B  76      -6.294   6.024   2.313  1.00 82.38           C  
ATOM    602  CB  LEU B  76      -5.348   6.094  -0.003  1.00 82.38           C  
ATOM    603  O   LEU B  76      -7.514   6.025   2.491  1.00 82.38           O  
ATOM    604  CG  LEU B  76      -5.090   6.883  -1.288  1.00 82.38           C  
ATOM    605  CD1 LEU B  76      -4.506   5.971  -2.361  1.00 82.38           C  
ATOM    606  CD2 LEU B  76      -6.376   7.540  -1.778  1.00 82.38           C  
ATOM    607  N   ALA B  77      -5.443   5.264   2.916  1.00 83.61           N  
ATOM    608  CA  ALA B  77      -5.938   4.396   3.982  1.00 83.61           C  
ATOM    609  C   ALA B  77      -6.636   5.207   5.069  1.00 83.61           C  
ATOM    610  CB  ALA B  77      -4.793   3.583   4.581  1.00 83.61           C  
ATOM    611  O   ALA B  77      -7.675   4.794   5.590  1.00 83.61           O  
ATOM    612  N   ARG B  78      -6.079   6.305   5.423  1.00 84.83           N  
ATOM    613  CA  ARG B  78      -6.700   7.170   6.420  1.00 84.83           C  
ATOM    614  C   ARG B  78      -8.054   7.679   5.937  1.00 84.83           C  
ATOM    615  CB  ARG B  78      -5.785   8.351   6.753  1.00 84.83           C  
ATOM    616  O   ARG B  78      -9.004   7.767   6.717  1.00 84.83           O  
ATOM    617  CG  ARG B  78      -4.559   7.970   7.567  1.00 84.83           C  
ATOM    618  CD  ARG B  78      -3.887   9.190   8.181  1.00 84.83           C  
ATOM    619  NE  ARG B  78      -3.372  10.094   7.156  1.00 84.83           N  
ATOM    620  NH1 ARG B  78      -1.341   9.016   6.933  1.00 84.83           N  
ATOM    621  NH2 ARG B  78      -1.807  10.868   5.665  1.00 84.83           N  
ATOM    622  CZ  ARG B  78      -2.174   9.991   6.587  1.00 84.83           C  
ATOM    623  N   LYS B  79      -8.103   8.018   4.711  1.00 82.61           N  
ATOM    624  CA  LYS B  79      -9.358   8.491   4.136  1.00 82.61           C  
ATOM    625  C   LYS B  79     -10.436   7.413   4.206  1.00 82.61           C  
ATOM    626  CB  LYS B  79      -9.152   8.931   2.685  1.00 82.61           C  
ATOM    627  O   LYS B  79     -11.574   7.690   4.594  1.00 82.61           O  
ATOM    628  CG  LYS B  79      -8.494  10.296   2.540  1.00 82.61           C  
ATOM    629  CD  LYS B  79      -8.337  10.687   1.077  1.00 82.61           C  
ATOM    630  CE  LYS B  79      -7.547  11.980   0.925  1.00 82.61           C  
ATOM    631  NZ  LYS B  79      -7.318  12.325  -0.510  1.00 82.61           N  
ATOM    632  N   VAL B  80     -10.031   6.252   3.841  1.00 79.67           N  
ATOM    633  CA  VAL B  80     -10.966   5.132   3.880  1.00 79.67           C  
ATOM    634  C   VAL B  80     -11.444   4.906   5.312  1.00 79.67           C  
ATOM    635  CB  VAL B  80     -10.329   3.840   3.320  1.00 79.67           C  
ATOM    636  O   VAL B  80     -12.639   4.722   5.553  1.00 79.67           O  
ATOM    637  CG1 VAL B  80     -11.219   2.632   3.605  1.00 79.67           C  
ATOM    638  CG2 VAL B  80     -10.073   3.978   1.821  1.00 79.67           C  
ATOM    639  N   SER B  81     -10.513   4.865   6.215  1.00 78.97           N  
ATOM    640  CA  SER B  81     -10.854   4.686   7.623  1.00 78.97           C  
ATOM    641  C   SER B  81     -11.836   5.755   8.093  1.00 78.97           C  
ATOM    642  CB  SER B  81      -9.595   4.723   8.489  1.00 78.97           C  
ATOM    643  O   SER B  81     -12.780   5.457   8.828  1.00 78.97           O  
ATOM    644  OG  SER B  81      -9.915   4.502   9.852  1.00 78.97           O  
ATOM    645  N   LEU B  82     -11.579   6.966   7.685  1.00 82.86           N  
ATOM    646  CA  LEU B  82     -12.462   8.070   8.045  1.00 82.86           C  
ATOM    647  C   LEU B  82     -13.866   7.845   7.496  1.00 82.86           C  
ATOM    648  CB  LEU B  82     -11.903   9.396   7.521  1.00 82.86           C  
ATOM    649  O   LEU B  82     -14.854   8.022   8.214  1.00 82.86           O  
ATOM    650  CG  LEU B  82     -12.703  10.653   7.867  1.00 82.86           C  
ATOM    651  CD1 LEU B  82     -12.706  10.881   9.375  1.00 82.86           C  
ATOM    652  CD2 LEU B  82     -12.134  11.866   7.139  1.00 82.86           C  
ATOM    653  N   TRP B  83     -13.973   7.403   6.295  1.00 79.70           N  
ATOM    654  CA  TRP B  83     -15.269   7.176   5.666  1.00 79.70           C  
ATOM    655  C   TRP B  83     -16.029   6.058   6.371  1.00 79.70           C  
ATOM    656  CB  TRP B  83     -15.096   6.836   4.183  1.00 79.70           C  
ATOM    657  O   TRP B  83     -17.242   6.153   6.570  1.00 79.70           O  
ATOM    658  CG  TRP B  83     -15.044   8.035   3.285  1.00 79.70           C  
ATOM    659  CD1 TRP B  83     -13.933   8.591   2.714  1.00 79.70           C  
ATOM    660  CD2 TRP B  83     -16.155   8.831   2.858  1.00 79.70           C  
ATOM    661  CE2 TRP B  83     -15.642   9.853   2.028  1.00 79.70           C  
ATOM    662  CE3 TRP B  83     -17.535   8.778   3.096  1.00 79.70           C  
ATOM    663  NE1 TRP B  83     -14.286   9.684   1.957  1.00 79.70           N  
ATOM    664  CH2 TRP B  83     -17.809  10.740   1.685  1.00 79.70           C  
ATOM    665  CZ2 TRP B  83     -16.463  10.815   1.435  1.00 79.70           C  
ATOM    666  CZ3 TRP B  83     -18.350   9.736   2.505  1.00 79.70           C  
ATOM    667  N   LEU B  84     -15.267   5.061   6.683  1.00 74.22           N  
ATOM    668  CA  LEU B  84     -15.897   3.972   7.420  1.00 74.22           C  
ATOM    669  C   LEU B  84     -16.451   4.466   8.753  1.00 74.22           C  
ATOM    670  CB  LEU B  84     -14.897   2.837   7.659  1.00 74.22           C  
ATOM    671  O   LEU B  84     -17.551   4.080   9.154  1.00 74.22           O  
ATOM    672  CG  LEU B  84     -14.491   2.022   6.430  1.00 74.22           C  
ATOM    673  CD1 LEU B  84     -13.366   1.055   6.784  1.00 74.22           C  
ATOM    674  CD2 LEU B  84     -15.691   1.270   5.866  1.00 74.22           C  
ATOM    675  N   PHE B  85     -15.664   5.286   9.367  1.00 80.15           N  
ATOM    676  CA  PHE B  85     -16.077   5.867  10.639  1.00 80.15           C  
ATOM    677  C   PHE B  85     -17.319   6.732  10.461  1.00 80.15           C  
ATOM    678  CB  PHE B  85     -14.942   6.698  11.245  1.00 80.15           C  
ATOM    679  O   PHE B  85     -18.281   6.610  11.223  1.00 80.15           O  
ATOM    680  CG  PHE B  85     -15.334   7.443  12.492  1.00 80.15           C  
ATOM    681  CD1 PHE B  85     -15.598   8.807  12.450  1.00 80.15           C  
ATOM    682  CD2 PHE B  85     -15.440   6.780  13.708  1.00 80.15           C  
ATOM    683  CE1 PHE B  85     -15.962   9.500  13.602  1.00 80.15           C  
ATOM    684  CE2 PHE B  85     -15.802   7.465  14.864  1.00 80.15           C  
ATOM    685  CZ  PHE B  85     -16.062   8.825  14.809  1.00 80.15           C  
ATOM    686  N   LEU B  86     -17.378   7.498   9.474  1.00 84.55           N  
ATOM    687  CA  LEU B  86     -18.472   8.438   9.259  1.00 84.55           C  
ATOM    688  C   LEU B  86     -19.731   7.712   8.797  1.00 84.55           C  
ATOM    689  CB  LEU B  86     -18.074   9.498   8.228  1.00 84.55           C  
ATOM    690  O   LEU B  86     -20.833   8.258   8.877  1.00 84.55           O  
ATOM    691  CG  LEU B  86     -16.960  10.461   8.642  1.00 84.55           C  
ATOM    692  CD1 LEU B  86     -16.638  11.421   7.502  1.00 84.55           C  
ATOM    693  CD2 LEU B  86     -17.356  11.228   9.899  1.00 84.55           C  
ATOM    694  N   SER B  87     -19.560   6.525   8.246  1.00 80.09           N  
ATOM    695  CA  SER B  87     -20.696   5.765   7.735  1.00 80.09           C  
ATOM    696  C   SER B  87     -21.480   5.114   8.870  1.00 80.09           C  
ATOM    697  CB  SER B  87     -20.226   4.694   6.750  1.00 80.09           C  
ATOM    698  O   SER B  87     -22.568   4.577   8.652  1.00 80.09           O  
ATOM    699  OG  SER B  87     -19.322   3.798   7.374  1.00 80.09           O  
ATOM    700  N   SER B  88     -20.958   5.165   9.970  1.00 80.24           N  
ATOM    701  CA  SER B  88     -21.670   4.601  11.112  1.00 80.24           C  
ATOM    702  C   SER B  88     -22.904   5.429  11.457  1.00 80.24           C  
ATOM    703  CB  SER B  88     -20.749   4.512  12.329  1.00 80.24           C  
ATOM    704  O   SER B  88     -22.930   6.639  11.227  1.00 80.24           O  
ATOM    705  OG  SER B  88     -20.430   5.805  12.814  1.00 80.24           O  
ATOM    706  N   GLU B  89     -23.936   4.782  11.988  1.00 82.82           N  
ATOM    707  CA  GLU B  89     -25.194   5.437  12.333  1.00 82.82           C  
ATOM    708  C   GLU B  89     -24.976   6.546  13.357  1.00 82.82           C  
ATOM    709  CB  GLU B  89     -26.202   4.417  12.868  1.00 82.82           C  
ATOM    710  O   GLU B  89     -25.641   7.583  13.309  1.00 82.82           O  
ATOM    711  CG  GLU B  89     -26.907   3.620  11.780  1.00 82.82           C  
ATOM    712  CD  GLU B  89     -28.379   3.377  12.073  1.00 82.82           C  
ATOM    713  OE1 GLU B  89     -29.122   2.966  11.153  1.00 82.82           O  
ATOM    714  OE2 GLU B  89     -28.793   3.599  13.233  1.00 82.82           O  
ATOM    715  N   GLU B  90     -24.046   6.436  14.185  1.00 82.58           N  
ATOM    716  CA  GLU B  90     -23.748   7.388  15.251  1.00 82.58           C  
ATOM    717  C   GLU B  90     -23.229   8.706  14.684  1.00 82.58           C  
ATOM    718  CB  GLU B  90     -22.730   6.798  16.229  1.00 82.58           C  
ATOM    719  O   GLU B  90     -23.342   9.752  15.328  1.00 82.58           O  
ATOM    720  CG  GLU B  90     -23.263   5.626  17.041  1.00 82.58           C  
ATOM    721  CD  GLU B  90     -22.211   4.985  17.932  1.00 82.58           C  
ATOM    722  OE1 GLU B  90     -22.537   4.017  18.656  1.00 82.58           O  
ATOM    723  OE2 GLU B  90     -21.052   5.455  17.907  1.00 82.58           O  
ATOM    724  N   GLN B  91     -22.760   8.664  13.430  1.00 84.02           N  
ATOM    725  CA  GLN B  91     -22.152   9.860  12.854  1.00 84.02           C  
ATOM    726  C   GLN B  91     -23.107  10.550  11.885  1.00 84.02           C  
ATOM    727  CB  GLN B  91     -20.845   9.508  12.142  1.00 84.02           C  
ATOM    728  O   GLN B  91     -22.789  11.610  11.341  1.00 84.02           O  
ATOM    729  CG  GLN B  91     -19.789   8.904  13.058  1.00 84.02           C  
ATOM    730  CD  GLN B  91     -19.419   9.818  14.210  1.00 84.02           C  
ATOM    731  NE2 GLN B  91     -19.053   9.227  15.343  1.00 84.02           N  
ATOM    732  OE1 GLN B  91     -19.460  11.046  14.084  1.00 84.02           O  
ATOM    733  N   MET B  92     -24.186   9.999  11.743  1.00 90.00           N  
ATOM    734  CA  MET B  92     -25.164  10.572  10.823  1.00 90.00           C  
ATOM    735  C   MET B  92     -25.843  11.790  11.441  1.00 90.00           C  
ATOM    736  CB  MET B  92     -26.213   9.530  10.434  1.00 90.00           C  
ATOM    737  O   MET B  92     -26.045  11.844  12.655  1.00 90.00           O  
ATOM    738  CG  MET B  92     -25.684   8.440   9.516  1.00 90.00           C  
ATOM    739  SD  MET B  92     -27.018   7.368   8.855  1.00 90.00           S  
ATOM    740  CE  MET B  92     -27.280   8.146   7.236  1.00 90.00           C  
ATOM    741  N   CYS B  93     -26.087  12.744  10.615  1.00 92.79           N  
ATOM    742  CA  CYS B  93     -26.864  13.898  11.054  1.00 92.79           C  
ATOM    743  C   CYS B  93     -28.233  13.469  11.567  1.00 92.79           C  
ATOM    744  CB  CYS B  93     -27.028  14.899   9.910  1.00 92.79           C  
ATOM    745  O   CYS B  93     -28.971  12.770  10.871  1.00 92.79           O  
ATOM    746  SG  CYS B  93     -28.064  16.319  10.329  1.00 92.79           S  
ATOM    747  N   GLY B  94     -28.530  13.864  12.758  1.00 90.46           N  
ATOM    748  CA  GLY B  94     -29.793  13.491  13.374  1.00 90.46           C  
ATOM    749  C   GLY B  94     -31.000  14.053  12.647  1.00 90.46           C  
ATOM    750  O   GLY B  94     -32.021  13.374  12.512  1.00 90.46           O  
ATOM    751  N   THR B  95     -30.895  15.213  12.143  1.00 92.29           N  
ATOM    752  CA  THR B  95     -31.997  15.941  11.525  1.00 92.29           C  
ATOM    753  C   THR B  95     -32.238  15.450  10.100  1.00 92.29           C  
ATOM    754  CB  THR B  95     -31.726  17.457  11.509  1.00 92.29           C  
ATOM    755  O   THR B  95     -33.378  15.181   9.715  1.00 92.29           O  
ATOM    756  CG2 THR B  95     -32.936  18.227  10.991  1.00 92.29           C  
ATOM    757  OG1 THR B  95     -31.428  17.897  12.840  1.00 92.29           O  
ATOM    758  N   HIS B  96     -31.170  15.210   9.308  1.00 92.64           N  
ATOM    759  CA  HIS B  96     -31.315  14.955   7.879  1.00 92.64           C  
ATOM    760  C   HIS B  96     -31.004  13.500   7.545  1.00 92.64           C  
ATOM    761  CB  HIS B  96     -30.405  15.885   7.074  1.00 92.64           C  
ATOM    762  O   HIS B  96     -31.244  13.052   6.422  1.00 92.64           O  
ATOM    763  CG  HIS B  96     -30.656  17.337   7.329  1.00 92.64           C  
ATOM    764  CD2 HIS B  96     -31.701  18.131   6.996  1.00 92.64           C  
ATOM    765  ND1 HIS B  96     -29.760  18.140   8.002  1.00 92.64           N  
ATOM    766  CE1 HIS B  96     -30.246  19.368   8.073  1.00 92.64           C  
ATOM    767  NE2 HIS B  96     -31.423  19.389   7.470  1.00 92.64           N  
ATOM    768  N   ARG B  97     -30.453  12.836   8.489  1.00 90.84           N  
ATOM    769  CA  ARG B  97     -30.118  11.424   8.330  1.00 90.84           C  
ATOM    770  C   ARG B  97     -29.122  11.222   7.194  1.00 90.84           C  
ATOM    771  CB  ARG B  97     -31.380  10.598   8.073  1.00 90.84           C  
ATOM    772  O   ARG B  97     -29.247  10.278   6.412  1.00 90.84           O  
ATOM    773  CG  ARG B  97     -32.405  10.674   9.194  1.00 90.84           C  
ATOM    774  CD  ARG B  97     -31.960   9.887  10.419  1.00 90.84           C  
ATOM    775  NE  ARG B  97     -33.020   9.804  11.420  1.00 90.84           N  
ATOM    776  NH1 ARG B  97     -31.707   8.789  13.027  1.00 90.84           N  
ATOM    777  NH2 ARG B  97     -33.907   9.259  13.467  1.00 90.84           N  
ATOM    778  CZ  ARG B  97     -32.876   9.284  12.636  1.00 90.84           C  
ATOM    779  N   GLU B  98     -28.225  12.195   7.051  1.00 89.73           N  
ATOM    780  CA  GLU B  98     -27.130  12.131   6.088  1.00 89.73           C  
ATOM    781  C   GLU B  98     -25.776  12.120   6.793  1.00 89.73           C  
ATOM    782  CB  GLU B  98     -27.204  13.305   5.110  1.00 89.73           C  
ATOM    783  O   GLU B  98     -25.658  12.582   7.930  1.00 89.73           O  
ATOM    784  CG  GLU B  98     -28.400  13.248   4.170  1.00 89.73           C  
ATOM    785  CD  GLU B  98     -28.328  14.268   3.045  1.00 89.73           C  
ATOM    786  OE1 GLU B  98     -29.186  14.229   2.134  1.00 89.73           O  
ATOM    787  OE2 GLU B  98     -27.405  15.113   3.073  1.00 89.73           O  
ATOM    788  N   THR B  99     -24.827  11.605   6.097  1.00 89.36           N  
ATOM    789  CA  THR B  99     -23.478  11.560   6.652  1.00 89.36           C  
ATOM    790  C   THR B  99     -22.897  12.966   6.777  1.00 89.36           C  
ATOM    791  CB  THR B  99     -22.547  10.692   5.786  1.00 89.36           C  
ATOM    792  O   THR B  99     -23.104  13.808   5.901  1.00 89.36           O  
ATOM    793  CG2 THR B  99     -21.199  10.481   6.468  1.00 89.36           C  
ATOM    794  OG1 THR B  99     -23.162   9.417   5.564  1.00 89.36           O  
ATOM    795  N   LYS B 100     -22.285  13.305   7.867  1.00 93.18           N  
ATOM    796  CA  LYS B 100     -21.624  14.586   8.100  1.00 93.18           C  
ATOM    797  C   LYS B 100     -20.205  14.583   7.540  1.00 93.18           C  
ATOM    798  CB  LYS B 100     -21.597  14.912   9.594  1.00 93.18           C  
ATOM    799  O   LYS B 100     -19.251  14.265   8.253  1.00 93.18           O  
ATOM    800  CG  LYS B 100     -22.976  15.053  10.222  1.00 93.18           C  
ATOM    801  CD  LYS B 100     -22.884  15.308  11.721  1.00 93.18           C  
ATOM    802  CE  LYS B 100     -24.255  15.265  12.382  1.00 93.18           C  
ATOM    803  NZ  LYS B 100     -24.164  15.452  13.861  1.00 93.18           N  
ATOM    804  N   LYS B 101     -20.014  15.059   6.337  1.00 91.56           N  
ATOM    805  CA  LYS B 101     -18.721  14.983   5.664  1.00 91.56           C  
ATOM    806  C   LYS B 101     -18.120  16.372   5.469  1.00 91.56           C  
ATOM    807  CB  LYS B 101     -18.859  14.277   4.314  1.00 91.56           C  
ATOM    808  O   LYS B 101     -17.025  16.509   4.921  1.00 91.56           O  
ATOM    809  CG  LYS B 101     -19.841  14.946   3.364  1.00 91.56           C  
ATOM    810  CD  LYS B 101     -19.984  14.163   2.065  1.00 91.56           C  
ATOM    811  CE  LYS B 101     -20.956  14.839   1.107  1.00 91.56           C  
ATOM    812  NZ  LYS B 101     -21.095  14.078  -0.170  1.00 91.56           N  
ATOM    813  N   ILE B 102     -18.841  17.316   5.880  1.00 93.97           N  
ATOM    814  CA  ILE B 102     -18.397  18.690   5.668  1.00 93.97           C  
ATOM    815  C   ILE B 102     -17.894  19.277   6.985  1.00 93.97           C  
ATOM    816  CB  ILE B 102     -19.528  19.567   5.087  1.00 93.97           C  
ATOM    817  O   ILE B 102     -18.579  19.202   8.007  1.00 93.97           O  
ATOM    818  CG1 ILE B 102     -20.012  18.997   3.749  1.00 93.97           C  
ATOM    819  CG2 ILE B 102     -19.061  21.016   4.929  1.00 93.97           C  
ATOM    820  CD1 ILE B 102     -21.288  19.642   3.226  1.00 93.97           C  
ATOM    821  N   PHE B 103     -16.742  19.875   6.984  1.00 93.98           N  
ATOM    822  CA  PHE B 103     -16.152  20.488   8.167  1.00 93.98           C  
ATOM    823  C   PHE B 103     -16.308  22.004   8.127  1.00 93.98           C  
ATOM    824  CB  PHE B 103     -14.670  20.116   8.286  1.00 93.98           C  
ATOM    825  O   PHE B 103     -15.885  22.651   7.166  1.00 93.98           O  
ATOM    826  CG  PHE B 103     -14.003  20.667   9.517  1.00 93.98           C  
ATOM    827  CD1 PHE B 103     -13.108  21.725   9.425  1.00 93.98           C  
ATOM    828  CD2 PHE B 103     -14.270  20.125  10.767  1.00 93.98           C  
ATOM    829  CE1 PHE B 103     -12.488  22.237  10.563  1.00 93.98           C  
ATOM    830  CE2 PHE B 103     -13.655  20.631  11.909  1.00 93.98           C  
ATOM    831  CZ  PHE B 103     -12.764  21.686  11.804  1.00 93.98           C  
ATOM    832  N   CYS B 104     -16.924  22.624   9.117  1.00 96.19           N  
ATOM    833  CA  CYS B 104     -17.052  24.068   9.275  1.00 96.19           C  
ATOM    834  C   CYS B 104     -15.867  24.640  10.044  1.00 96.19           C  
ATOM    835  CB  CYS B 104     -18.354  24.416   9.995  1.00 96.19           C  
ATOM    836  O   CYS B 104     -15.708  24.372  11.237  1.00 96.19           O  
ATOM    837  SG  CYS B 104     -18.605  26.189  10.230  1.00 96.19           S  
ATOM    838  N   GLU B 105     -15.190  25.437   9.407  1.00 92.88           N  
ATOM    839  CA  GLU B 105     -13.964  25.963  10.000  1.00 92.88           C  
ATOM    840  C   GLU B 105     -14.273  26.977  11.098  1.00 92.88           C  
ATOM    841  CB  GLU B 105     -13.079  26.602   8.927  1.00 92.88           C  
ATOM    842  O   GLU B 105     -13.499  27.129  12.045  1.00 92.88           O  
ATOM    843  CG  GLU B 105     -12.475  25.602   7.951  1.00 92.88           C  
ATOM    844  CD  GLU B 105     -11.409  26.209   7.053  1.00 92.88           C  
ATOM    845  OE1 GLU B 105     -10.506  25.471   6.599  1.00 92.88           O  
ATOM    846  OE2 GLU B 105     -11.478  27.433   6.802  1.00 92.88           O  
ATOM    847  N   VAL B 106     -15.320  27.552  10.991  1.00 94.16           N  
ATOM    848  CA  VAL B 106     -15.702  28.573  11.961  1.00 94.16           C  
ATOM    849  C   VAL B 106     -16.164  27.909  13.257  1.00 94.16           C  
ATOM    850  CB  VAL B 106     -16.813  29.494  11.409  1.00 94.16           C  
ATOM    851  O   VAL B 106     -15.645  28.209  14.334  1.00 94.16           O  
ATOM    852  CG1 VAL B 106     -17.226  30.529  12.454  1.00 94.16           C  
ATOM    853  CG2 VAL B 106     -16.346  30.182  10.127  1.00 94.16           C  
ATOM    854  N   ASP B 107     -16.957  26.962  13.165  1.00 92.77           N  
ATOM    855  CA  ASP B 107     -17.506  26.287  14.337  1.00 92.77           C  
ATOM    856  C   ASP B 107     -16.658  25.078  14.724  1.00 92.77           C  
ATOM    857  CB  ASP B 107     -18.951  25.855  14.079  1.00 92.77           C  
ATOM    858  O   ASP B 107     -16.844  24.499  15.796  1.00 92.77           O  
ATOM    859  CG  ASP B 107     -19.910  27.027  13.965  1.00 92.77           C  
ATOM    860  OD1 ASP B 107     -19.575  28.136  14.433  1.00 92.77           O  
ATOM    861  OD2 ASP B 107     -21.011  26.839  13.404  1.00 92.77           O  
ATOM    862  N   ARG B 108     -15.806  24.767  13.852  1.00 91.05           N  
ATOM    863  CA  ARG B 108     -14.995  23.572  14.060  1.00 91.05           C  
ATOM    864  C   ARG B 108     -15.872  22.358  14.348  1.00 91.05           C  
ATOM    865  CB  ARG B 108     -14.004  23.787  15.206  1.00 91.05           C  
ATOM    866  O   ARG B 108     -15.653  21.646  15.330  1.00 91.05           O  
ATOM    867  CG  ARG B 108     -12.978  24.876  14.938  1.00 91.05           C  
ATOM    868  CD  ARG B 108     -11.859  24.863  15.969  1.00 91.05           C  
ATOM    869  NE  ARG B 108     -10.811  25.825  15.640  1.00 91.05           N  
ATOM    870  NH1 ARG B 108      -9.248  24.930  17.087  1.00 91.05           N  
ATOM    871  NH2 ARG B 108      -8.718  26.755  15.805  1.00 91.05           N  
ATOM    872  CZ  ARG B 108      -9.595  25.835  16.178  1.00 91.05           C  
ATOM    873  N   SER B 109     -16.790  22.088  13.511  1.00 91.68           N  
ATOM    874  CA  SER B 109     -17.732  20.983  13.663  1.00 91.68           C  
ATOM    875  C   SER B 109     -18.029  20.320  12.322  1.00 91.68           C  
ATOM    876  CB  SER B 109     -19.034  21.472  14.299  1.00 91.68           C  
ATOM    877  O   SER B 109     -17.794  20.911  11.266  1.00 91.68           O  
ATOM    878  OG  SER B 109     -19.678  22.418  13.463  1.00 91.68           O  
ATOM    879  N   LEU B 110     -18.537  19.079  12.399  1.00 93.95           N  
ATOM    880  CA  LEU B 110     -18.914  18.334  11.203  1.00 93.95           C  
ATOM    881  C   LEU B 110     -20.377  18.578  10.850  1.00 93.95           C  
ATOM    882  CB  LEU B 110     -18.668  16.836  11.404  1.00 93.95           C  
ATOM    883  O   LEU B 110     -21.242  18.568  11.729  1.00 93.95           O  
ATOM    884  CG  LEU B 110     -17.206  16.398  11.509  1.00 93.95           C  
ATOM    885  CD1 LEU B 110     -17.122  14.917  11.865  1.00 93.95           C  
ATOM    886  CD2 LEU B 110     -16.468  16.682  10.206  1.00 93.95           C  
ATOM    887  N   LEU B 111     -20.654  18.770   9.532  1.00 95.50           N  
ATOM    888  CA  LEU B 111     -22.004  19.026   9.043  1.00 95.50           C  
ATOM    889  C   LEU B 111     -22.345  18.103   7.878  1.00 95.50           C  
ATOM    890  CB  LEU B 111     -22.150  20.487   8.611  1.00 95.50           C  
ATOM    891  O   LEU B 111     -21.450  17.637   7.168  1.00 95.50           O  
ATOM    892  CG  LEU B 111     -21.743  21.542   9.641  1.00 95.50           C  
ATOM    893  CD1 LEU B 111     -21.780  22.934   9.018  1.00 95.50           C  
ATOM    894  CD2 LEU B 111     -22.650  21.474  10.865  1.00 95.50           C  
ATOM    895  N   CYS B 112     -23.626  17.861   7.737  1.00 94.47           N  
ATOM    896  CA  CYS B 112     -24.093  17.271   6.487  1.00 94.47           C  
ATOM    897  C   CYS B 112     -24.298  18.342   5.422  1.00 94.47           C  
ATOM    898  CB  CYS B 112     -25.397  16.505   6.710  1.00 94.47           C  
ATOM    899  O   CYS B 112     -24.171  19.535   5.703  1.00 94.47           O  
ATOM    900  SG  CYS B 112     -26.831  17.571   6.977  1.00 94.47           S  
ATOM    901  N   LEU B 113     -24.595  17.865   4.253  1.00 91.20           N  
ATOM    902  CA  LEU B 113     -24.743  18.791   3.136  1.00 91.20           C  
ATOM    903  C   LEU B 113     -25.857  19.797   3.408  1.00 91.20           C  
ATOM    904  CB  LEU B 113     -25.035  18.028   1.841  1.00 91.20           C  
ATOM    905  O   LEU B 113     -25.676  21.000   3.205  1.00 91.20           O  
ATOM    906  CG  LEU B 113     -25.125  18.866   0.565  1.00 91.20           C  
ATOM    907  CD1 LEU B 113     -23.801  19.577   0.303  1.00 91.20           C  
ATOM    908  CD2 LEU B 113     -25.512  17.993  -0.623  1.00 91.20           C  
ATOM    909  N   LEU B 114     -26.939  19.359   3.926  1.00 93.91           N  
ATOM    910  CA  LEU B 114     -28.088  20.225   4.168  1.00 93.91           C  
ATOM    911  C   LEU B 114     -27.809  21.189   5.316  1.00 93.91           C  
ATOM    912  CB  LEU B 114     -29.333  19.390   4.477  1.00 93.91           C  
ATOM    913  O   LEU B 114     -28.146  22.372   5.234  1.00 93.91           O  
ATOM    914  CG  LEU B 114     -29.916  18.585   3.314  1.00 93.91           C  
ATOM    915  CD1 LEU B 114     -30.726  17.405   3.839  1.00 93.91           C  
ATOM    916  CD2 LEU B 114     -30.775  19.477   2.424  1.00 93.91           C  
ATOM    917  N   CYS B 115     -27.184  20.794   6.359  1.00 95.54           N  
ATOM    918  CA  CYS B 115     -26.823  21.655   7.479  1.00 95.54           C  
ATOM    919  C   CYS B 115     -25.816  22.715   7.050  1.00 95.54           C  
ATOM    920  CB  CYS B 115     -26.247  20.826   8.628  1.00 95.54           C  
ATOM    921  O   CYS B 115     -25.855  23.847   7.536  1.00 95.54           O  
ATOM    922  SG  CYS B 115     -27.479  19.833   9.498  1.00 95.54           S  
ATOM    923  N   SER B 116     -24.945  22.339   6.131  1.00 94.47           N  
ATOM    924  CA  SER B 116     -23.928  23.276   5.666  1.00 94.47           C  
ATOM    925  C   SER B 116     -24.548  24.409   4.855  1.00 94.47           C  
ATOM    926  CB  SER B 116     -22.876  22.552   4.824  1.00 94.47           C  
ATOM    927  O   SER B 116     -23.980  25.499   4.767  1.00 94.47           O  
ATOM    928  OG  SER B 116     -23.428  22.121   3.592  1.00 94.47           O  
ATOM    929  N   SER B 117     -25.713  24.146   4.294  1.00 93.42           N  
ATOM    930  CA  SER B 117     -26.398  25.135   3.468  1.00 93.42           C  
ATOM    931  C   SER B 117     -27.449  25.893   4.272  1.00 93.42           C  
ATOM    932  CB  SER B 117     -27.054  24.464   2.261  1.00 93.42           C  
ATOM    933  O   SER B 117     -28.156  26.746   3.730  1.00 93.42           O  
ATOM    934  OG  SER B 117     -26.096  23.749   1.500  1.00 93.42           O  
ATOM    935  N   SER B 118     -27.621  25.643   5.497  1.00 93.90           N  
ATOM    936  CA  SER B 118     -28.608  26.304   6.344  1.00 93.90           C  
ATOM    937  C   SER B 118     -28.224  27.756   6.611  1.00 93.90           C  
ATOM    938  CB  SER B 118     -28.763  25.557   7.670  1.00 93.90           C  
ATOM    939  O   SER B 118     -27.081  28.154   6.378  1.00 93.90           O  
ATOM    940  OG  SER B 118     -27.617  25.735   8.484  1.00 93.90           O  
ATOM    941  N   GLN B 119     -29.099  28.557   7.111  1.00 93.78           N  
ATOM    942  CA  GLN B 119     -28.888  29.972   7.397  1.00 93.78           C  
ATOM    943  C   GLN B 119     -27.760  30.168   8.406  1.00 93.78           C  
ATOM    944  CB  GLN B 119     -30.176  30.612   7.919  1.00 93.78           C  
ATOM    945  O   GLN B 119     -26.979  31.115   8.295  1.00 93.78           O  
ATOM    946  CG  GLN B 119     -30.201  32.130   7.800  1.00 93.78           C  
ATOM    947  CD  GLN B 119     -31.531  32.657   7.296  1.00 93.78           C  
ATOM    948  NE2 GLN B 119     -31.480  33.613   6.375  1.00 93.78           N  
ATOM    949  OE1 GLN B 119     -32.597  32.208   7.730  1.00 93.78           O  
ATOM    950  N   GLU B 120     -27.584  29.195   9.268  1.00 92.43           N  
ATOM    951  CA  GLU B 120     -26.599  29.262  10.344  1.00 92.43           C  
ATOM    952  C   GLU B 120     -25.180  29.106   9.804  1.00 92.43           C  
ATOM    953  CB  GLU B 120     -26.882  28.190  11.400  1.00 92.43           C  
ATOM    954  O   GLU B 120     -24.242  29.714  10.323  1.00 92.43           O  
ATOM    955  CG  GLU B 120     -26.016  28.312  12.646  1.00 92.43           C  
ATOM    956  CD  GLU B 120     -26.361  27.289  13.717  1.00 92.43           C  
ATOM    957  OE1 GLU B 120     -25.662  27.239  14.755  1.00 92.43           O  
ATOM    958  OE2 GLU B 120     -27.336  26.532  13.517  1.00 92.43           O  
ATOM    959  N   HIS B 121     -25.016  28.320   8.712  1.00 94.22           N  
ATOM    960  CA  HIS B 121     -23.670  27.926   8.311  1.00 94.22           C  
ATOM    961  C   HIS B 121     -23.358  28.394   6.893  1.00 94.22           C  
ATOM    962  CB  HIS B 121     -23.503  26.409   8.412  1.00 94.22           C  
ATOM    963  O   HIS B 121     -22.206  28.343   6.457  1.00 94.22           O  
ATOM    964  CG  HIS B 121     -23.473  25.901   9.818  1.00 94.22           C  
ATOM    965  CD2 HIS B 121     -24.386  25.197  10.529  1.00 94.22           C  
ATOM    966  ND1 HIS B 121     -22.403  26.107  10.662  1.00 94.22           N  
ATOM    967  CE1 HIS B 121     -22.660  25.549  11.833  1.00 94.22           C  
ATOM    968  NE2 HIS B 121     -23.857  24.991  11.779  1.00 94.22           N  
ATOM    969  N   ARG B 122     -24.327  28.889   6.118  1.00 92.50           N  
ATOM    970  CA  ARG B 122     -24.209  29.113   4.680  1.00 92.50           C  
ATOM    971  C   ARG B 122     -23.087  30.097   4.370  1.00 92.50           C  
ATOM    972  CB  ARG B 122     -25.531  29.626   4.105  1.00 92.50           C  
ATOM    973  O   ARG B 122     -22.479  30.036   3.299  1.00 92.50           O  
ATOM    974  CG  ARG B 122     -25.876  31.045   4.528  1.00 92.50           C  
ATOM    975  CD  ARG B 122     -27.210  31.496   3.951  1.00 92.50           C  
ATOM    976  NE  ARG B 122     -27.102  31.819   2.531  1.00 92.50           N  
ATOM    977  NH1 ARG B 122     -29.375  32.066   2.201  1.00 92.50           N  
ATOM    978  NH2 ARG B 122     -27.920  32.364   0.455  1.00 92.50           N  
ATOM    979  CZ  ARG B 122     -28.133  32.082   1.732  1.00 92.50           C  
ATOM    980  N   TYR B 123     -22.677  30.979   5.364  1.00 93.37           N  
ATOM    981  CA  TYR B 123     -21.642  31.964   5.071  1.00 93.37           C  
ATOM    982  C   TYR B 123     -20.327  31.589   5.745  1.00 93.37           C  
ATOM    983  CB  TYR B 123     -22.082  33.359   5.526  1.00 93.37           C  
ATOM    984  O   TYR B 123     -19.377  32.376   5.748  1.00 93.37           O  
ATOM    985  CG  TYR B 123     -23.341  33.847   4.852  1.00 93.37           C  
ATOM    986  CD1 TYR B 123     -23.329  34.252   3.519  1.00 93.37           C  
ATOM    987  CD2 TYR B 123     -24.545  33.906   5.547  1.00 93.37           C  
ATOM    988  CE1 TYR B 123     -24.487  34.705   2.895  1.00 93.37           C  
ATOM    989  CE2 TYR B 123     -25.708  34.358   4.933  1.00 93.37           C  
ATOM    990  OH  TYR B 123     -26.818  35.201   2.995  1.00 93.37           O  
ATOM    991  CZ  TYR B 123     -25.670  34.754   3.608  1.00 93.37           C  
ATOM    992  N   HIS B 124     -20.346  30.439   6.357  1.00 95.41           N  
ATOM    993  CA  HIS B 124     -19.094  29.950   6.924  1.00 95.41           C  
ATOM    994  C   HIS B 124     -18.201  29.343   5.847  1.00 95.41           C  
ATOM    995  CB  HIS B 124     -19.369  28.920   8.021  1.00 95.41           C  
ATOM    996  O   HIS B 124     -18.671  29.028   4.751  1.00 95.41           O  
ATOM    997  CG  HIS B 124     -19.998  29.502   9.246  1.00 95.41           C  
ATOM    998  CD2 HIS B 124     -20.395  30.765   9.528  1.00 95.41           C  
ATOM    999  ND1 HIS B 124     -20.282  28.749  10.365  1.00 95.41           N  
ATOM   1000  CE1 HIS B 124     -20.829  29.527  11.284  1.00 95.41           C  
ATOM   1001  NE2 HIS B 124     -20.909  30.755  10.801  1.00 95.41           N  
ATOM   1002  N   ARG B 125     -16.924  29.225   6.203  1.00 92.78           N  
ATOM   1003  CA  ARG B 125     -15.998  28.493   5.345  1.00 92.78           C  
ATOM   1004  C   ARG B 125     -16.062  26.995   5.622  1.00 92.78           C  
ATOM   1005  CB  ARG B 125     -14.568  29.002   5.538  1.00 92.78           C  
ATOM   1006  O   ARG B 125     -15.940  26.565   6.771  1.00 92.78           O  
ATOM   1007  CG  ARG B 125     -13.589  28.502   4.488  1.00 92.78           C  
ATOM   1008  CD  ARG B 125     -12.189  29.057   4.712  1.00 92.78           C  
ATOM   1009  NE  ARG B 125     -11.302  28.750   3.594  1.00 92.78           N  
ATOM   1010  NH1 ARG B 125      -9.454  29.795   4.504  1.00 92.78           N  
ATOM   1011  NH2 ARG B 125      -9.307  28.775   2.457  1.00 92.78           N  
ATOM   1012  CZ  ARG B 125     -10.023  29.108   3.521  1.00 92.78           C  
ATOM   1013  N   HIS B 126     -16.267  26.166   4.559  1.00 92.96           N  
ATOM   1014  CA  HIS B 126     -16.406  24.720   4.689  1.00 92.96           C  
ATOM   1015  C   HIS B 126     -15.348  23.989   3.870  1.00 92.96           C  
ATOM   1016  CB  HIS B 126     -17.804  24.275   4.258  1.00 92.96           C  
ATOM   1017  O   HIS B 126     -14.915  24.482   2.826  1.00 92.96           O  
ATOM   1018  CG  HIS B 126     -18.906  24.935   5.025  1.00 92.96           C  
ATOM   1019  CD2 HIS B 126     -19.093  25.093   6.356  1.00 92.96           C  
ATOM   1020  ND1 HIS B 126     -19.989  25.526   4.410  1.00 92.96           N  
ATOM   1021  CE1 HIS B 126     -20.795  26.022   5.334  1.00 92.96           C  
ATOM   1022  NE2 HIS B 126     -20.274  25.772   6.523  1.00 92.96           N  
ATOM   1023  N   ARG B 127     -14.982  22.844   4.389  1.00 90.73           N  
ATOM   1024  CA  ARG B 127     -14.088  21.936   3.678  1.00 90.73           C  
ATOM   1025  C   ARG B 127     -14.559  20.492   3.805  1.00 90.73           C  
ATOM   1026  CB  ARG B 127     -12.657  22.069   4.204  1.00 90.73           C  
ATOM   1027  O   ARG B 127     -15.146  20.112   4.820  1.00 90.73           O  
ATOM   1028  CG  ARG B 127     -12.047  23.446   3.991  1.00 90.73           C  
ATOM   1029  CD  ARG B 127     -10.609  23.356   3.500  1.00 90.73           C  
ATOM   1030  NE  ARG B 127      -9.719  24.212   4.280  1.00 90.73           N  
ATOM   1031  NH1 ARG B 127      -7.899  23.943   2.884  1.00 90.73           N  
ATOM   1032  NH2 ARG B 127      -7.733  25.264   4.749  1.00 90.73           N  
ATOM   1033  CZ  ARG B 127      -8.452  24.471   3.969  1.00 90.73           C  
ATOM   1034  N   PRO B 128     -14.293  19.767   2.790  1.00 92.16           N  
ATOM   1035  CA  PRO B 128     -14.490  18.335   3.026  1.00 92.16           C  
ATOM   1036  C   PRO B 128     -13.641  17.805   4.180  1.00 92.16           C  
ATOM   1037  CB  PRO B 128     -14.067  17.698   1.700  1.00 92.16           C  
ATOM   1038  O   PRO B 128     -12.464  18.153   4.296  1.00 92.16           O  
ATOM   1039  CG  PRO B 128     -14.251  18.777   0.682  1.00 92.16           C  
ATOM   1040  CD  PRO B 128     -13.925  20.096   1.321  1.00 92.16           C  
ATOM   1041  N   ILE B 129     -14.167  16.952   5.004  1.00 91.06           N  
ATOM   1042  CA  ILE B 129     -13.529  16.531   6.246  1.00 91.06           C  
ATOM   1043  C   ILE B 129     -12.197  15.852   5.938  1.00 91.06           C  
ATOM   1044  CB  ILE B 129     -14.441  15.581   7.055  1.00 91.06           C  
ATOM   1045  O   ILE B 129     -11.226  16.008   6.682  1.00 91.06           O  
ATOM   1046  CG1 ILE B 129     -13.764  15.186   8.373  1.00 91.06           C  
ATOM   1047  CG2 ILE B 129     -14.797  14.341   6.230  1.00 91.06           C  
ATOM   1048  CD1 ILE B 129     -13.526  16.353   9.321  1.00 91.06           C  
ATOM   1049  N   GLU B 130     -12.150  15.083   4.891  1.00 87.28           N  
ATOM   1050  CA  GLU B 130     -10.909  14.386   4.568  1.00 87.28           C  
ATOM   1051  C   GLU B 130      -9.781  15.373   4.279  1.00 87.28           C  
ATOM   1052  CB  GLU B 130     -11.111  13.453   3.371  1.00 87.28           C  
ATOM   1053  O   GLU B 130      -8.629  15.132   4.646  1.00 87.28           O  
ATOM   1054  CG  GLU B 130     -11.547  14.169   2.101  1.00 87.28           C  
ATOM   1055  CD  GLU B 130     -12.579  13.392   1.299  1.00 87.28           C  
ATOM   1056  OE1 GLU B 130     -12.704  13.632   0.076  1.00 87.28           O  
ATOM   1057  OE2 GLU B 130     -13.269  12.537   1.898  1.00 87.28           O  
ATOM   1058  N   TRP B 131     -10.067  16.430   3.633  1.00 88.17           N  
ATOM   1059  CA  TRP B 131      -9.077  17.455   3.320  1.00 88.17           C  
ATOM   1060  C   TRP B 131      -8.673  18.222   4.575  1.00 88.17           C  
ATOM   1061  CB  TRP B 131      -9.619  18.424   2.266  1.00 88.17           C  
ATOM   1062  O   TRP B 131      -7.484  18.438   4.822  1.00 88.17           O  
ATOM   1063  CG  TRP B 131      -8.562  19.249   1.596  1.00 88.17           C  
ATOM   1064  CD1 TRP B 131      -7.374  19.661   2.133  1.00 88.17           C  
ATOM   1065  CD2 TRP B 131      -8.601  19.767   0.263  1.00 88.17           C  
ATOM   1066  CE2 TRP B 131      -7.401  20.483   0.058  1.00 88.17           C  
ATOM   1067  CE3 TRP B 131      -9.534  19.694  -0.780  1.00 88.17           C  
ATOM   1068  NE1 TRP B 131      -6.671  20.403   1.213  1.00 88.17           N  
ATOM   1069  CH2 TRP B 131      -8.041  21.036  -2.153  1.00 88.17           C  
ATOM   1070  CZ2 TRP B 131      -7.111  21.123  -1.150  1.00 88.17           C  
ATOM   1071  CZ3 TRP B 131      -9.243  20.331  -1.981  1.00 88.17           C  
ATOM   1072  N   ALA B 132      -9.680  18.538   5.311  1.00 90.33           N  
ATOM   1073  CA  ALA B 132      -9.412  19.263   6.550  1.00 90.33           C  
ATOM   1074  C   ALA B 132      -8.503  18.456   7.473  1.00 90.33           C  
ATOM   1075  CB  ALA B 132     -10.721  19.601   7.261  1.00 90.33           C  
ATOM   1076  O   ALA B 132      -7.559  18.997   8.052  1.00 90.33           O  
ATOM   1077  N   ALA B 133      -8.827  17.218   7.596  1.00 90.22           N  
ATOM   1078  CA  ALA B 133      -8.040  16.345   8.463  1.00 90.22           C  
ATOM   1079  C   ALA B 133      -6.587  16.278   8.001  1.00 90.22           C  
ATOM   1080  CB  ALA B 133      -8.648  14.945   8.501  1.00 90.22           C  
ATOM   1081  O   ALA B 133      -5.666  16.439   8.805  1.00 90.22           O  
ATOM   1082  N   GLU B 134      -6.335  16.108   6.713  1.00 89.41           N  
ATOM   1083  CA  GLU B 134      -4.981  16.009   6.177  1.00 89.41           C  
ATOM   1084  C   GLU B 134      -4.237  17.335   6.310  1.00 89.41           C  
ATOM   1085  CB  GLU B 134      -5.014  15.570   4.711  1.00 89.41           C  
ATOM   1086  O   GLU B 134      -3.048  17.356   6.633  1.00 89.41           O  
ATOM   1087  CG  GLU B 134      -3.675  15.069   4.189  1.00 89.41           C  
ATOM   1088  CD  GLU B 134      -3.157  13.851   4.938  1.00 89.41           C  
ATOM   1089  OE1 GLU B 134      -1.923  13.641   4.975  1.00 89.41           O  
ATOM   1090  OE2 GLU B 134      -3.991  13.101   5.492  1.00 89.41           O  
ATOM   1091  N   GLU B 135      -4.910  18.378   6.048  1.00 88.81           N  
ATOM   1092  CA  GLU B 135      -4.306  19.699   6.197  1.00 88.81           C  
ATOM   1093  C   GLU B 135      -3.841  19.935   7.631  1.00 88.81           C  
ATOM   1094  CB  GLU B 135      -5.293  20.792   5.777  1.00 88.81           C  
ATOM   1095  O   GLU B 135      -2.758  20.479   7.856  1.00 88.81           O  
ATOM   1096  CG  GLU B 135      -4.669  22.175   5.669  1.00 88.81           C  
ATOM   1097  CD  GLU B 135      -5.652  23.243   5.218  1.00 88.81           C  
ATOM   1098  OE1 GLU B 135      -5.446  23.841   4.137  1.00 88.81           O  
ATOM   1099  OE2 GLU B 135      -6.637  23.486   5.951  1.00 88.81           O  
ATOM   1100  N   HIS B 136      -4.632  19.580   8.520  1.00 88.10           N  
ATOM   1101  CA  HIS B 136      -4.262  19.719   9.923  1.00 88.10           C  
ATOM   1102  C   HIS B 136      -3.020  18.896  10.249  1.00 88.10           C  
ATOM   1103  CB  HIS B 136      -5.422  19.299  10.828  1.00 88.10           C  
ATOM   1104  O   HIS B 136      -2.128  19.365  10.961  1.00 88.10           O  
ATOM   1105  CG  HIS B 136      -6.367  20.414  11.147  1.00 88.10           C  
ATOM   1106  CD2 HIS B 136      -6.494  21.181  12.255  1.00 88.10           C  
ATOM   1107  ND1 HIS B 136      -7.333  20.846  10.265  1.00 88.10           N  
ATOM   1108  CE1 HIS B 136      -8.014  21.836  10.818  1.00 88.10           C  
ATOM   1109  NE2 HIS B 136      -7.526  22.058  12.026  1.00 88.10           N  
ATOM   1110  N   ARG B 137      -3.037  17.736   9.755  1.00 87.72           N  
ATOM   1111  CA  ARG B 137      -1.878  16.878   9.980  1.00 87.72           C  
ATOM   1112  C   ARG B 137      -0.614  17.499   9.394  1.00 87.72           C  
ATOM   1113  CB  ARG B 137      -2.109  15.491   9.374  1.00 87.72           C  
ATOM   1114  O   ARG B 137       0.435  17.511  10.040  1.00 87.72           O  
ATOM   1115  CG  ARG B 137      -3.068  14.623  10.172  1.00 87.72           C  
ATOM   1116  CD  ARG B 137      -3.146  13.209   9.614  1.00 87.72           C  
ATOM   1117  NE  ARG B 137      -4.436  12.587   9.900  1.00 87.72           N  
ATOM   1118  NH1 ARG B 137      -3.867  11.907  12.034  1.00 87.72           N  
ATOM   1119  NH2 ARG B 137      -5.952  11.450  11.197  1.00 87.72           N  
ATOM   1120  CZ  ARG B 137      -4.749  11.983  11.043  1.00 87.72           C  
ATOM   1121  N   GLU B 138      -0.714  18.027   8.198  1.00 88.76           N  
ATOM   1122  CA  GLU B 138       0.419  18.668   7.536  1.00 88.76           C  
ATOM   1123  C   GLU B 138       0.902  19.883   8.322  1.00 88.76           C  
ATOM   1124  CB  GLU B 138       0.047  19.078   6.109  1.00 88.76           C  
ATOM   1125  O   GLU B 138       2.107  20.106   8.454  1.00 88.76           O  
ATOM   1126  CG  GLU B 138      -0.081  17.907   5.146  1.00 88.76           C  
ATOM   1127  CD  GLU B 138       1.208  17.117   4.988  1.00 88.76           C  
ATOM   1128  OE1 GLU B 138       1.152  15.867   4.935  1.00 88.76           O  
ATOM   1129  OE2 GLU B 138       2.284  17.752   4.918  1.00 88.76           O  
ATOM   1130  N   LYS B 139       0.001  20.572   8.818  1.00 89.03           N  
ATOM   1131  CA  LYS B 139       0.358  21.737   9.622  1.00 89.03           C  
ATOM   1132  C   LYS B 139       1.103  21.323  10.888  1.00 89.03           C  
ATOM   1133  CB  LYS B 139      -0.892  22.540   9.989  1.00 89.03           C  
ATOM   1134  O   LYS B 139       2.077  21.968  11.280  1.00 89.03           O  
ATOM   1135  CG  LYS B 139      -1.442  23.382   8.848  1.00 89.03           C  
ATOM   1136  CD  LYS B 139      -2.654  24.194   9.287  1.00 89.03           C  
ATOM   1137  CE  LYS B 139      -3.237  24.999   8.133  1.00 89.03           C  
ATOM   1138  NZ  LYS B 139      -4.474  25.731   8.537  1.00 89.03           N  
ATOM   1139  N   LEU B 140       0.607  20.331  11.465  1.00 85.76           N  
ATOM   1140  CA  LEU B 140       1.259  19.809  12.661  1.00 85.76           C  
ATOM   1141  C   LEU B 140       2.681  19.354  12.350  1.00 85.76           C  
ATOM   1142  CB  LEU B 140       0.454  18.645  13.245  1.00 85.76           C  
ATOM   1143  O   LEU B 140       3.610  19.644  13.107  1.00 85.76           O  
ATOM   1144  CG  LEU B 140       0.985  18.040  14.546  1.00 85.76           C  
ATOM   1145  CD1 LEU B 140       0.886  19.054  15.681  1.00 85.76           C  
ATOM   1146  CD2 LEU B 140       0.223  16.766  14.893  1.00 85.76           C  
ATOM   1147  N   LEU B 141       2.811  18.720  11.265  1.00 87.41           N  
ATOM   1148  CA  LEU B 141       4.130  18.249  10.859  1.00 87.41           C  
ATOM   1149  C   LEU B 141       5.075  19.422  10.617  1.00 87.41           C  
ATOM   1150  CB  LEU B 141       4.028  17.392   9.594  1.00 87.41           C  
ATOM   1151  O   LEU B 141       6.245  19.371  11.002  1.00 87.41           O  
ATOM   1152  CG  LEU B 141       3.453  15.986   9.773  1.00 87.41           C  
ATOM   1153  CD1 LEU B 141       3.225  15.331   8.415  1.00 87.41           C  
ATOM   1154  CD2 LEU B 141       4.379  15.135  10.635  1.00 87.41           C  
ATOM   1155  N   GLN B 142       4.570  20.408   9.976  1.00 87.06           N  
ATOM   1156  CA  GLN B 142       5.369  21.600   9.712  1.00 87.06           C  
ATOM   1157  C   GLN B 142       5.818  22.261  11.013  1.00 87.06           C  
ATOM   1158  CB  GLN B 142       4.583  22.598   8.861  1.00 87.06           C  
ATOM   1159  O   GLN B 142       6.968  22.688  11.134  1.00 87.06           O  
ATOM   1160  CG  GLN B 142       4.492  22.214   7.390  1.00 87.06           C  
ATOM   1161  CD  GLN B 142       3.647  23.181   6.582  1.00 87.06           C  
ATOM   1162  NE2 GLN B 142       3.216  22.749   5.402  1.00 87.06           N  
ATOM   1163  OE1 GLN B 142       3.383  24.307   7.015  1.00 87.06           O  
ATOM   1164  N   LYS B 143       4.966  22.335  11.907  1.00 81.82           N  
ATOM   1165  CA  LYS B 143       5.302  22.909  13.207  1.00 81.82           C  
ATOM   1166  C   LYS B 143       6.371  22.082  13.914  1.00 81.82           C  
ATOM   1167  CB  LYS B 143       4.055  23.014  14.086  1.00 81.82           C  
ATOM   1168  O   LYS B 143       7.313  22.634  14.487  1.00 81.82           O  
ATOM   1169  CG  LYS B 143       3.801  24.410  14.636  1.00 81.82           C  
ATOM   1170  CD  LYS B 143       2.327  24.626  14.954  1.00 81.82           C  
ATOM   1171  CE  LYS B 143       2.072  26.021  15.508  1.00 81.82           C  
ATOM   1172  NZ  LYS B 143       0.620  26.258  15.767  1.00 81.82           N  
ATOM   1173  N   MET B 144       6.248  20.833  13.850  1.00 81.20           N  
ATOM   1174  CA  MET B 144       7.205  19.932  14.486  1.00 81.20           C  
ATOM   1175  C   MET B 144       8.581  20.054  13.838  1.00 81.20           C  
ATOM   1176  CB  MET B 144       6.716  18.485  14.406  1.00 81.20           C  
ATOM   1177  O   MET B 144       9.599  20.059  14.532  1.00 81.20           O  
ATOM   1178  CG  MET B 144       5.539  18.184  15.319  1.00 81.20           C  
ATOM   1179  SD  MET B 144       4.954  16.452  15.166  1.00 81.20           S  
ATOM   1180  CE  MET B 144       6.285  15.586  16.045  1.00 81.20           C  
ATOM   1181  N   GLN B 145       8.548  20.111  12.613  1.00 77.02           N  
ATOM   1182  CA  GLN B 145       9.802  20.253  11.881  1.00 77.02           C  
ATOM   1183  C   GLN B 145      10.543  21.519  12.300  1.00 77.02           C  
ATOM   1184  CB  GLN B 145       9.545  20.271  10.373  1.00 77.02           C  
ATOM   1185  O   GLN B 145      11.769  21.511  12.436  1.00 77.02           O  
ATOM   1186  CG  GLN B 145      10.811  20.183   9.532  1.00 77.02           C  
ATOM   1187  CD  GLN B 145      10.524  19.931   8.064  1.00 77.02           C  
ATOM   1188  NE2 GLN B 145      11.570  19.644   7.296  1.00 77.02           N  
ATOM   1189  OE1 GLN B 145       9.372  19.992   7.623  1.00 77.02           O  
ATOM   1190  N   SER B 146       9.814  22.522  12.487  1.00 80.47           N  
ATOM   1191  CA  SER B 146      10.415  23.783  12.907  1.00 80.47           C  
ATOM   1192  C   SER B 146      11.053  23.660  14.287  1.00 80.47           C  
ATOM   1193  CB  SER B 146       9.368  24.898  12.918  1.00 80.47           C  
ATOM   1194  O   SER B 146      12.081  24.283  14.559  1.00 80.47           O  
ATOM   1195  OG  SER B 146       8.402  24.671  13.929  1.00 80.47           O  
ATOM   1196  N   LEU B 147      10.580  22.853  15.094  1.00 72.13           N  
ATOM   1197  CA  LEU B 147      11.095  22.645  16.443  1.00 72.13           C  
ATOM   1198  C   LEU B 147      12.354  21.784  16.416  1.00 72.13           C  
ATOM   1199  CB  LEU B 147      10.033  21.988  17.328  1.00 72.13           C  
ATOM   1200  O   LEU B 147      13.279  22.005  17.201  1.00 72.13           O  
ATOM   1201  CG  LEU B 147       8.830  22.856  17.701  1.00 72.13           C  
ATOM   1202  CD1 LEU B 147       7.765  22.015  18.397  1.00 72.13           C  
ATOM   1203  CD2 LEU B 147       9.264  24.018  18.588  1.00 72.13           C  
ATOM   1204  N   TRP B 148      12.380  20.922  15.535  1.00 68.44           N  
ATOM   1205  CA  TRP B 148      13.496  19.984  15.469  1.00 68.44           C  
ATOM   1206  C   TRP B 148      14.705  20.622  14.792  1.00 68.44           C  
ATOM   1207  CB  TRP B 148      13.088  18.713  14.718  1.00 68.44           C  
ATOM   1208  O   TRP B 148      15.846  20.227  15.044  1.00 68.44           O  
ATOM   1209  CG  TRP B 148      12.028  17.911  15.412  1.00 68.44           C  
ATOM   1210  CD1 TRP B 148      11.788  17.850  16.756  1.00 68.44           C  
ATOM   1211  CD2 TRP B 148      11.068  17.049  14.793  1.00 68.44           C  
ATOM   1212  CE2 TRP B 148      10.275  16.498  15.825  1.00 68.44           C  
ATOM   1213  CE3 TRP B 148      10.799  16.690  13.466  1.00 68.44           C  
ATOM   1214  NE1 TRP B 148      10.735  17.002  17.011  1.00 68.44           N  
ATOM   1215  CH2 TRP B 148       8.990  15.271  14.261  1.00 68.44           C  
ATOM   1216  CZ2 TRP B 148       9.231  15.606  15.568  1.00 68.44           C  
ATOM   1217  CZ3 TRP B 148       9.760  15.802  13.213  1.00 68.44           C  
ATOM   1218  N   GLU B 149      14.535  21.537  13.911  1.00 65.11           N  
ATOM   1219  CA  GLU B 149      15.609  22.239  13.215  1.00 65.11           C  
ATOM   1220  C   GLU B 149      16.220  23.325  14.095  1.00 65.11           C  
ATOM   1221  CB  GLU B 149      15.095  22.848  11.908  1.00 65.11           C  
ATOM   1222  O   GLU B 149      17.361  23.738  13.878  1.00 65.11           O  
ATOM   1223  CG  GLU B 149      14.810  21.822  10.821  1.00 65.11           C  
ATOM   1224  CD  GLU B 149      14.240  22.435   9.551  1.00 65.11           C  
ATOM   1225  OE1 GLU B 149      13.987  21.690   8.578  1.00 65.11           O  
ATOM   1226  OE2 GLU B 149      14.047  23.671   9.530  1.00 65.11           O  
ATOM   1227  N   LYS B 150      15.716  23.685  15.219  1.00 52.99           N  
ATOM   1228  CA  LYS B 150      16.305  24.653  16.139  1.00 52.99           C  
ATOM   1229  C   LYS B 150      17.238  23.969  17.134  1.00 52.99           C  
ATOM   1230  CB  LYS B 150      15.212  25.418  16.887  1.00 52.99           C  
ATOM   1231  O   LYS B 150      18.251  24.543  17.540  1.00 52.99           O  
ATOM   1232  CG  LYS B 150      14.475  26.438  16.031  1.00 52.99           C  
ATOM   1233  CD  LYS B 150      13.471  27.236  16.854  1.00 52.99           C  
ATOM   1234  CE  LYS B 150      12.695  28.220  15.989  1.00 52.99           C  
ATOM   1235  NZ  LYS B 150      11.730  29.025  16.796  1.00 52.99           N  
TER    1236      LYS B 150                                                      
ATOM   1237  N   MET C   1     -15.755  -1.198   2.023  1.00 34.43           N  
ATOM   1238  CA  MET C   1     -14.763  -0.300   1.439  1.00 34.43           C  
ATOM   1239  C   MET C   1     -15.098   0.009  -0.016  1.00 34.43           C  
ATOM   1240  CB  MET C   1     -13.363  -0.909   1.536  1.00 34.43           C  
ATOM   1241  O   MET C   1     -15.472  -0.886  -0.775  1.00 34.43           O  
ATOM   1242  CG  MET C   1     -12.651  -0.606   2.844  1.00 34.43           C  
ATOM   1243  SD  MET C   1     -10.948  -1.286   2.892  1.00 34.43           S  
ATOM   1244  CE  MET C   1      -9.992   0.221   2.566  1.00 34.43           C  
ATOM   1245  N   ASN C   2     -15.202   1.289  -0.355  1.00 42.02           N  
ATOM   1246  CA  ASN C   2     -15.554   1.851  -1.654  1.00 42.02           C  
ATOM   1247  C   ASN C   2     -14.603   1.375  -2.748  1.00 42.02           C  
ATOM   1248  CB  ASN C   2     -15.569   3.380  -1.592  1.00 42.02           C  
ATOM   1249  O   ASN C   2     -13.393   1.291  -2.531  1.00 42.02           O  
ATOM   1250  CG  ASN C   2     -16.865   3.973  -2.106  1.00 42.02           C  
ATOM   1251  ND2 ASN C   2     -17.251   5.120  -1.559  1.00 42.02           N  
ATOM   1252  OD1 ASN C   2     -17.516   3.405  -2.987  1.00 42.02           O  
ATOM   1253  N   SER C   3     -15.070   0.642  -3.794  1.00 51.18           N  
ATOM   1254  CA  SER C   3     -14.358   0.174  -4.979  1.00 51.18           C  
ATOM   1255  C   SER C   3     -13.340   1.205  -5.455  1.00 51.18           C  
ATOM   1256  CB  SER C   3     -15.341  -0.142  -6.106  1.00 51.18           C  
ATOM   1257  O   SER C   3     -12.244   0.848  -5.892  1.00 51.18           O  
ATOM   1258  OG  SER C   3     -15.903   1.048  -6.632  1.00 51.18           O  
ATOM   1259  N   GLY C   4     -13.629   2.427  -5.212  1.00 50.64           N  
ATOM   1260  CA  GLY C   4     -12.746   3.503  -5.631  1.00 50.64           C  
ATOM   1261  C   GLY C   4     -11.464   3.574  -4.822  1.00 50.64           C  
ATOM   1262  O   GLY C   4     -10.383   3.773  -5.379  1.00 50.64           O  
ATOM   1263  N   ILE C   5     -11.546   3.397  -3.591  1.00 50.36           N  
ATOM   1264  CA  ILE C   5     -10.392   3.452  -2.701  1.00 50.36           C  
ATOM   1265  C   ILE C   5      -9.454   2.285  -2.999  1.00 50.36           C  
ATOM   1266  CB  ILE C   5     -10.822   3.429  -1.217  1.00 50.36           C  
ATOM   1267  O   ILE C   5      -8.235   2.462  -3.067  1.00 50.36           O  
ATOM   1268  CG1 ILE C   5     -11.608   4.697  -0.868  1.00 50.36           C  
ATOM   1269  CG2 ILE C   5      -9.602   3.272  -0.304  1.00 50.36           C  
ATOM   1270  CD1 ILE C   5     -12.268   4.659   0.503  1.00 50.36           C  
ATOM   1271  N   LEU C   6     -10.004   1.272  -3.180  1.00 57.27           N  
ATOM   1272  CA  LEU C   6      -9.219   0.089  -3.514  1.00 57.27           C  
ATOM   1273  C   LEU C   6      -8.489   0.277  -4.839  1.00 57.27           C  
ATOM   1274  CB  LEU C   6     -10.119  -1.148  -3.586  1.00 57.27           C  
ATOM   1275  O   LEU C   6      -7.323  -0.104  -4.971  1.00 57.27           O  
ATOM   1276  CG  LEU C   6      -9.408  -2.502  -3.628  1.00 57.27           C  
ATOM   1277  CD1 LEU C   6      -8.714  -2.779  -2.299  1.00 57.27           C  
ATOM   1278  CD2 LEU C   6     -10.395  -3.614  -3.964  1.00 57.27           C  
ATOM   1279  N   GLN C   7      -9.176   0.931  -5.688  1.00 60.37           N  
ATOM   1280  CA  GLN C   7      -8.589   1.154  -7.005  1.00 60.37           C  
ATOM   1281  C   GLN C   7      -7.385   2.087  -6.920  1.00 60.37           C  
ATOM   1282  CB  GLN C   7      -9.631   1.729  -7.967  1.00 60.37           C  
ATOM   1283  O   GLN C   7      -6.378   1.874  -7.598  1.00 60.37           O  
ATOM   1284  CG  GLN C   7     -10.534   0.676  -8.595  1.00 60.37           C  
ATOM   1285  CD  GLN C   7     -11.610   1.278  -9.479  1.00 60.37           C  
ATOM   1286  NE2 GLN C   7     -12.483   0.430 -10.013  1.00 60.37           N  
ATOM   1287  OE1 GLN C   7     -11.658   2.496  -9.680  1.00 60.37           O  
ATOM   1288  N   VAL C   8      -7.563   3.061  -6.037  1.00 58.89           N  
ATOM   1289  CA  VAL C   8      -6.465   4.009  -5.876  1.00 58.89           C  
ATOM   1290  C   VAL C   8      -5.265   3.307  -5.243  1.00 58.89           C  
ATOM   1291  CB  VAL C   8      -6.885   5.223  -5.018  1.00 58.89           C  
ATOM   1292  O   VAL C   8      -4.129   3.480  -5.691  1.00 58.89           O  
ATOM   1293  CG1 VAL C   8      -5.683   6.120  -4.727  1.00 58.89           C  
ATOM   1294  CG2 VAL C   8      -7.989   6.014  -5.718  1.00 58.89           C  
ATOM   1295  N   PHE C   9      -5.593   2.537  -4.259  1.00 67.38           N  
ATOM   1296  CA  PHE C   9      -4.528   1.795  -3.595  1.00 67.38           C  
ATOM   1297  C   PHE C   9      -3.832   0.856  -4.572  1.00 67.38           C  
ATOM   1298  CB  PHE C   9      -5.084   1.002  -2.408  1.00 67.38           C  
ATOM   1299  O   PHE C   9      -2.602   0.793  -4.612  1.00 67.38           O  
ATOM   1300  CG  PHE C   9      -5.143   1.788  -1.127  1.00 67.38           C  
ATOM   1301  CD1 PHE C   9      -3.985   2.068  -0.413  1.00 67.38           C  
ATOM   1302  CD2 PHE C   9      -6.359   2.246  -0.636  1.00 67.38           C  
ATOM   1303  CE1 PHE C   9      -4.037   2.796   0.774  1.00 67.38           C  
ATOM   1304  CE2 PHE C   9      -6.419   2.974   0.550  1.00 67.38           C  
ATOM   1305  CZ  PHE C   9      -5.257   3.247   1.253  1.00 67.38           C  
ATOM   1306  N   GLN C  10      -4.629   0.348  -5.417  1.00 69.97           N  
ATOM   1307  CA  GLN C  10      -4.085  -0.579  -6.403  1.00 69.97           C  
ATOM   1308  C   GLN C  10      -3.185   0.144  -7.400  1.00 69.97           C  
ATOM   1309  CB  GLN C  10      -5.212  -1.302  -7.141  1.00 69.97           C  
ATOM   1310  O   GLN C  10      -2.145  -0.383  -7.802  1.00 69.97           O  
ATOM   1311  CG  GLN C  10      -5.917  -2.361  -6.303  1.00 69.97           C  
ATOM   1312  CD  GLN C  10      -6.981  -3.112  -7.080  1.00 69.97           C  
ATOM   1313  NE2 GLN C  10      -7.287  -4.328  -6.643  1.00 69.97           N  
ATOM   1314  OE1 GLN C  10      -7.525  -2.603  -8.066  1.00 69.97           O  
ATOM   1315  N   GLY C  11      -3.615   1.350  -7.740  1.00 74.40           N  
ATOM   1316  CA  GLY C  11      -2.826   2.123  -8.686  1.00 74.40           C  
ATOM   1317  C   GLY C  11      -1.437   2.454  -8.175  1.00 74.40           C  
ATOM   1318  O   GLY C  11      -0.486   2.537  -8.955  1.00 74.40           O  
ATOM   1319  N   GLU C  12      -1.295   2.588  -6.854  1.00 78.63           N  
ATOM   1320  CA  GLU C  12      -0.013   2.939  -6.248  1.00 78.63           C  
ATOM   1321  C   GLU C  12       0.936   1.744  -6.234  1.00 78.63           C  
ATOM   1322  CB  GLU C  12      -0.217   3.466  -4.826  1.00 78.63           C  
ATOM   1323  O   GLU C  12       2.135   1.900  -5.991  1.00 78.63           O  
ATOM   1324  CG  GLU C  12      -0.954   4.796  -4.762  1.00 78.63           C  
ATOM   1325  CD  GLU C  12      -0.174   5.945  -5.381  1.00 78.63           C  
ATOM   1326  OE1 GLU C  12      -0.799   6.852  -5.976  1.00 78.63           O  
ATOM   1327  OE2 GLU C  12       1.073   5.936  -5.272  1.00 78.63           O  
ATOM   1328  N   LEU C  13       0.406   0.647  -6.616  1.00 84.94           N  
ATOM   1329  CA  LEU C  13       1.200  -0.576  -6.570  1.00 84.94           C  
ATOM   1330  C   LEU C  13       1.568  -1.037  -7.976  1.00 84.94           C  
ATOM   1331  CB  LEU C  13       0.436  -1.684  -5.841  1.00 84.94           C  
ATOM   1332  O   LEU C  13       2.044  -2.160  -8.161  1.00 84.94           O  
ATOM   1333  CG  LEU C  13       0.073  -1.409  -4.381  1.00 84.94           C  
ATOM   1334  CD1 LEU C  13      -0.766  -2.552  -3.819  1.00 84.94           C  
ATOM   1335  CD2 LEU C  13       1.333  -1.204  -3.546  1.00 84.94           C  
ATOM   1336  N   ILE C  14       1.318  -0.145  -8.902  1.00 87.46           N  
ATOM   1337  CA  ILE C  14       1.545  -0.500 -10.298  1.00 87.46           C  
ATOM   1338  C   ILE C  14       2.777   0.233 -10.824  1.00 87.46           C  
ATOM   1339  CB  ILE C  14       0.313  -0.172 -11.172  1.00 87.46           C  
ATOM   1340  O   ILE C  14       2.968   1.419 -10.543  1.00 87.46           O  
ATOM   1341  CG1 ILE C  14      -0.858  -1.093 -10.811  1.00 87.46           C  
ATOM   1342  CG2 ILE C  14       0.661  -0.285 -12.659  1.00 87.46           C  
ATOM   1343  CD1 ILE C  14      -2.157  -0.752 -11.528  1.00 87.46           C  
ATOM   1344  N   CYS C  15       3.639  -0.464 -11.494  1.00 92.06           N  
ATOM   1345  CA  CYS C  15       4.770   0.139 -12.190  1.00 92.06           C  
ATOM   1346  C   CYS C  15       4.301   0.951 -13.391  1.00 92.06           C  
ATOM   1347  CB  CYS C  15       5.756  -0.937 -12.644  1.00 92.06           C  
ATOM   1348  O   CYS C  15       3.614   0.427 -14.270  1.00 92.06           O  
ATOM   1349  SG  CYS C  15       7.159  -0.291 -13.579  1.00 92.06           S  
ATOM   1350  N   PRO C  16       4.747   2.206 -13.408  1.00 86.47           N  
ATOM   1351  CA  PRO C  16       4.288   3.059 -14.507  1.00 86.47           C  
ATOM   1352  C   PRO C  16       4.853   2.635 -15.860  1.00 86.47           C  
ATOM   1353  CB  PRO C  16       4.798   4.447 -14.112  1.00 86.47           C  
ATOM   1354  O   PRO C  16       4.329   3.032 -16.904  1.00 86.47           O  
ATOM   1355  CG  PRO C  16       5.256   4.298 -12.697  1.00 86.47           C  
ATOM   1356  CD  PRO C  16       5.447   2.836 -12.409  1.00 86.47           C  
ATOM   1357  N   LEU C  17       5.826   1.883 -15.921  1.00 87.61           N  
ATOM   1358  CA  LEU C  17       6.454   1.492 -17.179  1.00 87.61           C  
ATOM   1359  C   LEU C  17       5.784   0.249 -17.756  1.00 87.61           C  
ATOM   1360  CB  LEU C  17       7.948   1.232 -16.974  1.00 87.61           C  
ATOM   1361  O   LEU C  17       5.427   0.223 -18.936  1.00 87.61           O  
ATOM   1362  CG  LEU C  17       8.801   2.444 -16.594  1.00 87.61           C  
ATOM   1363  CD1 LEU C  17      10.262   2.035 -16.436  1.00 87.61           C  
ATOM   1364  CD2 LEU C  17       8.659   3.547 -17.637  1.00 87.61           C  
ATOM   1365  N   CYS C  18       5.550  -0.760 -16.984  1.00 88.96           N  
ATOM   1366  CA  CYS C  18       4.979  -1.997 -17.504  1.00 88.96           C  
ATOM   1367  C   CYS C  18       3.485  -2.074 -17.211  1.00 88.96           C  
ATOM   1368  CB  CYS C  18       5.689  -3.210 -16.903  1.00 88.96           C  
ATOM   1369  O   CYS C  18       2.778  -2.906 -17.781  1.00 88.96           O  
ATOM   1370  SG  CYS C  18       5.359  -3.448 -15.143  1.00 88.96           S  
ATOM   1371  N   MET C  19       3.013  -1.295 -16.286  1.00 86.97           N  
ATOM   1372  CA  MET C  19       1.604  -1.177 -15.923  1.00 86.97           C  
ATOM   1373  C   MET C  19       1.120  -2.432 -15.206  1.00 86.97           C  
ATOM   1374  CB  MET C  19       0.748  -0.920 -17.164  1.00 86.97           C  
ATOM   1375  O   MET C  19      -0.062  -2.777 -15.277  1.00 86.97           O  
ATOM   1376  CG  MET C  19       1.052   0.398 -17.857  1.00 86.97           C  
ATOM   1377  SD  MET C  19       0.725   1.849 -16.782  1.00 86.97           S  
ATOM   1378  CE  MET C  19       2.133   2.902 -17.229  1.00 86.97           C  
ATOM   1379  N   ASN C  20       1.974  -3.154 -14.606  1.00 87.93           N  
ATOM   1380  CA  ASN C  20       1.666  -4.291 -13.745  1.00 87.93           C  
ATOM   1381  C   ASN C  20       2.075  -4.026 -12.299  1.00 87.93           C  
ATOM   1382  CB  ASN C  20       2.346  -5.559 -14.266  1.00 87.93           C  
ATOM   1383  O   ASN C  20       2.790  -3.064 -12.018  1.00 87.93           O  
ATOM   1384  CG  ASN C  20       1.779  -6.022 -15.593  1.00 87.93           C  
ATOM   1385  ND2 ASN C  20       2.641  -6.146 -16.595  1.00 87.93           N  
ATOM   1386  OD1 ASN C  20       0.576  -6.267 -15.717  1.00 87.93           O  
ATOM   1387  N   TYR C  21       1.541  -4.876 -11.429  1.00 88.05           N  
ATOM   1388  CA  TYR C  21       2.014  -4.761 -10.053  1.00 88.05           C  
ATOM   1389  C   TYR C  21       3.528  -4.924  -9.982  1.00 88.05           C  
ATOM   1390  CB  TYR C  21       1.334  -5.805  -9.162  1.00 88.05           C  
ATOM   1391  O   TYR C  21       4.107  -5.732 -10.711  1.00 88.05           O  
ATOM   1392  CG  TYR C  21      -0.125  -5.522  -8.901  1.00 88.05           C  
ATOM   1393  CD1 TYR C  21      -0.520  -4.386  -8.199  1.00 88.05           C  
ATOM   1394  CD2 TYR C  21      -1.112  -6.391  -9.356  1.00 88.05           C  
ATOM   1395  CE1 TYR C  21      -1.864  -4.122  -7.955  1.00 88.05           C  
ATOM   1396  CE2 TYR C  21      -2.459  -6.137  -9.117  1.00 88.05           C  
ATOM   1397  OH  TYR C  21      -4.156  -4.746  -8.178  1.00 88.05           O  
ATOM   1398  CZ  TYR C  21      -2.824  -5.002  -8.417  1.00 88.05           C  
ATOM   1399  N   PHE C  22       4.142  -4.096  -9.172  1.00 91.68           N  
ATOM   1400  CA  PHE C  22       5.594  -4.076  -9.045  1.00 91.68           C  
ATOM   1401  C   PHE C  22       6.136  -5.482  -8.814  1.00 91.68           C  
ATOM   1402  CB  PHE C  22       6.023  -3.154  -7.899  1.00 91.68           C  
ATOM   1403  O   PHE C  22       5.544  -6.267  -8.070  1.00 91.68           O  
ATOM   1404  CG  PHE C  22       5.948  -1.690  -8.239  1.00 91.68           C  
ATOM   1405  CD1 PHE C  22       6.810  -1.134  -9.176  1.00 91.68           C  
ATOM   1406  CD2 PHE C  22       5.014  -0.868  -7.620  1.00 91.68           C  
ATOM   1407  CE1 PHE C  22       6.743   0.221  -9.492  1.00 91.68           C  
ATOM   1408  CE2 PHE C  22       4.941   0.487  -7.931  1.00 91.68           C  
ATOM   1409  CZ  PHE C  22       5.807   1.029  -8.866  1.00 91.68           C  
ATOM   1410  N   ILE C  23       7.115  -5.731  -9.586  1.00 88.89           N  
ATOM   1411  CA  ILE C  23       8.015  -6.846  -9.315  1.00 88.89           C  
ATOM   1412  C   ILE C  23       9.401  -6.315  -8.957  1.00 88.89           C  
ATOM   1413  CB  ILE C  23       8.104  -7.807 -10.522  1.00 88.89           C  
ATOM   1414  O   ILE C  23      10.002  -5.561  -9.727  1.00 88.89           O  
ATOM   1415  CG1 ILE C  23       6.709  -8.316 -10.904  1.00 88.89           C  
ATOM   1416  CG2 ILE C  23       9.048  -8.973 -10.215  1.00 88.89           C  
ATOM   1417  CD1 ILE C  23       6.691  -9.201 -12.142  1.00 88.89           C  
ATOM   1418  N   ASP C  24       9.910  -6.548  -7.731  1.00 91.21           N  
ATOM   1419  CA  ASP C  24      11.167  -6.043  -7.189  1.00 91.21           C  
ATOM   1420  C   ASP C  24      11.289  -4.535  -7.398  1.00 91.21           C  
ATOM   1421  CB  ASP C  24      12.356  -6.761  -7.831  1.00 91.21           C  
ATOM   1422  O   ASP C  24      12.178  -4.073  -8.117  1.00 91.21           O  
ATOM   1423  CG  ASP C  24      13.665  -6.509  -7.104  1.00 91.21           C  
ATOM   1424  OD1 ASP C  24      13.637  -6.122  -5.916  1.00 91.21           O  
ATOM   1425  OD2 ASP C  24      14.733  -6.696  -7.725  1.00 91.21           O  
ATOM   1426  N   PRO C  25      10.499  -3.742  -6.842  1.00 91.02           N  
ATOM   1427  CA  PRO C  25      10.451  -2.288  -7.011  1.00 91.02           C  
ATOM   1428  C   PRO C  25      11.728  -1.597  -6.541  1.00 91.02           C  
ATOM   1429  CB  PRO C  25       9.256  -1.872  -6.150  1.00 91.02           C  
ATOM   1430  O   PRO C  25      12.248  -1.915  -5.468  1.00 91.02           O  
ATOM   1431  CG  PRO C  25       9.136  -2.947  -5.118  1.00 91.02           C  
ATOM   1432  CD  PRO C  25       9.660  -4.228  -5.701  1.00 91.02           C  
ATOM   1433  N   VAL C  26      12.230  -0.711  -7.342  1.00 87.46           N  
ATOM   1434  CA  VAL C  26      13.369   0.133  -6.996  1.00 87.46           C  
ATOM   1435  C   VAL C  26      12.957   1.602  -7.042  1.00 87.46           C  
ATOM   1436  CB  VAL C  26      14.566  -0.115  -7.941  1.00 87.46           C  
ATOM   1437  O   VAL C  26      12.188   2.011  -7.916  1.00 87.46           O  
ATOM   1438  CG1 VAL C  26      15.077  -1.548  -7.801  1.00 87.46           C  
ATOM   1439  CG2 VAL C  26      14.172   0.176  -9.388  1.00 87.46           C  
ATOM   1440  N   THR C  27      13.392   2.352  -6.101  1.00 82.25           N  
ATOM   1441  CA  THR C  27      13.072   3.772  -6.005  1.00 82.25           C  
ATOM   1442  C   THR C  27      14.281   4.625  -6.381  1.00 82.25           C  
ATOM   1443  CB  THR C  27      12.599   4.145  -4.588  1.00 82.25           C  
ATOM   1444  O   THR C  27      15.386   4.397  -5.885  1.00 82.25           O  
ATOM   1445  CG2 THR C  27      12.162   5.604  -4.520  1.00 82.25           C  
ATOM   1446  OG1 THR C  27      11.492   3.309  -4.225  1.00 82.25           O  
ATOM   1447  N   ILE C  28      13.972   5.589  -7.336  1.00 80.29           N  
ATOM   1448  CA  ILE C  28      15.066   6.443  -7.784  1.00 80.29           C  
ATOM   1449  C   ILE C  28      15.074   7.738  -6.975  1.00 80.29           C  
ATOM   1450  CB  ILE C  28      14.958   6.755  -9.293  1.00 80.29           C  
ATOM   1451  O   ILE C  28      14.233   7.932  -6.094  1.00 80.29           O  
ATOM   1452  CG1 ILE C  28      13.628   7.454  -9.600  1.00 80.29           C  
ATOM   1453  CG2 ILE C  28      15.108   5.476 -10.122  1.00 80.29           C  
ATOM   1454  CD1 ILE C  28      13.471   7.873 -11.056  1.00 80.29           C  
ATOM   1455  N   ASP C  29      16.016   8.642  -7.276  1.00 76.29           N  
ATOM   1456  CA  ASP C  29      16.299   9.810  -6.448  1.00 76.29           C  
ATOM   1457  C   ASP C  29      15.095  10.748  -6.393  1.00 76.29           C  
ATOM   1458  CB  ASP C  29      17.525  10.558  -6.976  1.00 76.29           C  
ATOM   1459  O   ASP C  29      14.888  11.443  -5.395  1.00 76.29           O  
ATOM   1460  CG  ASP C  29      18.830   9.843  -6.676  1.00 76.29           C  
ATOM   1461  OD1 ASP C  29      18.841   8.920  -5.832  1.00 76.29           O  
ATOM   1462  OD2 ASP C  29      19.859  10.206  -7.287  1.00 76.29           O  
ATOM   1463  N   CYS C  30      14.307  10.721  -7.398  1.00 72.93           N  
ATOM   1464  CA  CYS C  30      13.154  11.613  -7.434  1.00 72.93           C  
ATOM   1465  C   CYS C  30      12.018  11.072  -6.574  1.00 72.93           C  
ATOM   1466  CB  CYS C  30      12.670  11.805  -8.871  1.00 72.93           C  
ATOM   1467  O   CYS C  30      11.046  11.780  -6.305  1.00 72.93           O  
ATOM   1468  SG  CYS C  30      11.918  10.329  -9.590  1.00 72.93           S  
ATOM   1469  N   GLY C  31      12.128   9.770  -6.210  1.00 75.13           N  
ATOM   1470  CA  GLY C  31      11.129   9.203  -5.317  1.00 75.13           C  
ATOM   1471  C   GLY C  31      10.166   8.264  -6.018  1.00 75.13           C  
ATOM   1472  O   GLY C  31       9.384   7.568  -5.367  1.00 75.13           O  
ATOM   1473  N   HIS C  32      10.226   8.201  -7.263  1.00 81.43           N  
ATOM   1474  CA  HIS C  32       9.355   7.298  -8.007  1.00 81.43           C  
ATOM   1475  C   HIS C  32       9.973   5.908  -8.123  1.00 81.43           C  
ATOM   1476  CB  HIS C  32       9.064   7.861  -9.400  1.00 81.43           C  
ATOM   1477  O   HIS C  32      11.198   5.769  -8.153  1.00 81.43           O  
ATOM   1478  CG  HIS C  32       8.247   9.113  -9.382  1.00 81.43           C  
ATOM   1479  CD2 HIS C  32       6.941   9.318  -9.088  1.00 81.43           C  
ATOM   1480  ND1 HIS C  32       8.769  10.348  -9.700  1.00 81.43           N  
ATOM   1481  CE1 HIS C  32       7.818  11.261  -9.600  1.00 81.43           C  
ATOM   1482  NE2 HIS C  32       6.699  10.662  -9.230  1.00 81.43           N  
ATOM   1483  N   SER C  33       9.051   4.935  -8.167  1.00 85.96           N  
ATOM   1484  CA  SER C  33       9.511   3.550  -8.172  1.00 85.96           C  
ATOM   1485  C   SER C  33       9.127   2.844  -9.468  1.00 85.96           C  
ATOM   1486  CB  SER C  33       8.935   2.789  -6.978  1.00 85.96           C  
ATOM   1487  O   SER C  33       8.161   3.232 -10.130  1.00 85.96           O  
ATOM   1488  OG  SER C  33       9.358   3.373  -5.758  1.00 85.96           O  
ATOM   1489  N   PHE C  34       9.947   1.908  -9.831  1.00 87.88           N  
ATOM   1490  CA  PHE C  34       9.765   1.056 -11.000  1.00 87.88           C  
ATOM   1491  C   PHE C  34      10.221  -0.369 -10.708  1.00 87.88           C  
ATOM   1492  CB  PHE C  34      10.532   1.617 -12.201  1.00 87.88           C  
ATOM   1493  O   PHE C  34      10.990  -0.601  -9.772  1.00 87.88           O  
ATOM   1494  CG  PHE C  34      10.228   3.062 -12.494  1.00 87.88           C  
ATOM   1495  CD1 PHE C  34       9.213   3.406 -13.379  1.00 87.88           C  
ATOM   1496  CD2 PHE C  34      10.956   4.075 -11.885  1.00 87.88           C  
ATOM   1497  CE1 PHE C  34       8.929   4.742 -13.652  1.00 87.88           C  
ATOM   1498  CE2 PHE C  34      10.678   5.412 -12.154  1.00 87.88           C  
ATOM   1499  CZ  PHE C  34       9.665   5.744 -13.038  1.00 87.88           C  
ATOM   1500  N   CYS C  35       9.673  -1.306 -11.494  1.00 91.70           N  
ATOM   1501  CA  CYS C  35      10.289  -2.625 -11.407  1.00 91.70           C  
ATOM   1502  C   CYS C  35      11.750  -2.574 -11.837  1.00 91.70           C  
ATOM   1503  CB  CYS C  35       9.528  -3.630 -12.270  1.00 91.70           C  
ATOM   1504  O   CYS C  35      12.100  -1.860 -12.778  1.00 91.70           O  
ATOM   1505  SG  CYS C  35       7.807  -3.862 -11.773  1.00 91.70           S  
ATOM   1506  N   ARG C  36      12.528  -3.297 -11.165  1.00 89.11           N  
ATOM   1507  CA  ARG C  36      13.942  -3.309 -11.528  1.00 89.11           C  
ATOM   1508  C   ARG C  36      14.126  -3.677 -12.997  1.00 89.11           C  
ATOM   1509  CB  ARG C  36      14.716  -4.287 -10.643  1.00 89.11           C  
ATOM   1510  O   ARG C  36      14.829  -2.981 -13.733  1.00 89.11           O  
ATOM   1511  CG  ARG C  36      16.223  -4.239 -10.843  1.00 89.11           C  
ATOM   1512  CD  ARG C  36      16.950  -5.161  -9.874  1.00 89.11           C  
ATOM   1513  NE  ARG C  36      16.782  -4.730  -8.490  1.00 89.11           N  
ATOM   1514  NH1 ARG C  36      18.997  -4.148  -8.185  1.00 89.11           N  
ATOM   1515  NH2 ARG C  36      17.494  -3.895  -6.472  1.00 89.11           N  
ATOM   1516  CZ  ARG C  36      17.758  -4.258  -7.719  1.00 89.11           C  
ATOM   1517  N   PRO C  37      13.519  -4.755 -13.428  1.00 87.21           N  
ATOM   1518  CA  PRO C  37      13.669  -5.083 -14.848  1.00 87.21           C  
ATOM   1519  C   PRO C  37      13.216  -3.949 -15.765  1.00 87.21           C  
ATOM   1520  CB  PRO C  37      12.777  -6.315 -15.022  1.00 87.21           C  
ATOM   1521  O   PRO C  37      13.852  -3.688 -16.790  1.00 87.21           O  
ATOM   1522  CG  PRO C  37      12.623  -6.872 -13.644  1.00 87.21           C  
ATOM   1523  CD  PRO C  37      12.765  -5.750 -12.656  1.00 87.21           C  
ATOM   1524  N   CYS C  38      12.125  -3.273 -15.455  1.00 87.58           N  
ATOM   1525  CA  CYS C  38      11.648  -2.145 -16.246  1.00 87.58           C  
ATOM   1526  C   CYS C  38      12.672  -1.016 -16.261  1.00 87.58           C  
ATOM   1527  CB  CYS C  38      10.317  -1.630 -15.698  1.00 87.58           C  
ATOM   1528  O   CYS C  38      12.889  -0.382 -17.295  1.00 87.58           O  
ATOM   1529  SG  CYS C  38       8.943  -2.781 -15.924  1.00 87.58           S  
ATOM   1530  N   PHE C  39      13.227  -0.843 -15.141  1.00 85.52           N  
ATOM   1531  CA  PHE C  39      14.245   0.197 -15.049  1.00 85.52           C  
ATOM   1532  C   PHE C  39      15.406  -0.096 -15.990  1.00 85.52           C  
ATOM   1533  CB  PHE C  39      14.755   0.326 -13.610  1.00 85.52           C  
ATOM   1534  O   PHE C  39      15.812   0.767 -16.771  1.00 85.52           O  
ATOM   1535  CG  PHE C  39      15.773   1.418 -13.422  1.00 85.52           C  
ATOM   1536  CD1 PHE C  39      17.132   1.140 -13.492  1.00 85.52           C  
ATOM   1537  CD2 PHE C  39      15.370   2.725 -13.177  1.00 85.52           C  
ATOM   1538  CE1 PHE C  39      18.077   2.149 -13.319  1.00 85.52           C  
ATOM   1539  CE2 PHE C  39      16.308   3.738 -13.003  1.00 85.52           C  
ATOM   1540  CZ  PHE C  39      17.661   3.448 -13.073  1.00 85.52           C  
ATOM   1541  N   TYR C  40      15.909  -1.229 -15.978  1.00 81.11           N  
ATOM   1542  CA  TYR C  40      17.080  -1.601 -16.765  1.00 81.11           C  
ATOM   1543  C   TYR C  40      16.748  -1.636 -18.252  1.00 81.11           C  
ATOM   1544  CB  TYR C  40      17.617  -2.963 -16.318  1.00 81.11           C  
ATOM   1545  O   TYR C  40      17.577  -1.269 -19.088  1.00 81.11           O  
ATOM   1546  CG  TYR C  40      18.411  -2.911 -15.035  1.00 81.11           C  
ATOM   1547  CD1 TYR C  40      19.578  -2.156 -14.945  1.00 81.11           C  
ATOM   1548  CD2 TYR C  40      17.996  -3.618 -13.911  1.00 81.11           C  
ATOM   1549  CE1 TYR C  40      20.313  -2.106 -13.765  1.00 81.11           C  
ATOM   1550  CE2 TYR C  40      18.724  -3.576 -12.726  1.00 81.11           C  
ATOM   1551  OH  TYR C  40      20.603  -2.773 -11.492  1.00 81.11           O  
ATOM   1552  CZ  TYR C  40      19.879  -2.818 -12.663  1.00 81.11           C  
ATOM   1553  N   LEU C  41      15.641  -2.102 -18.593  1.00 80.11           N  
ATOM   1554  CA  LEU C  41      15.238  -2.184 -19.993  1.00 80.11           C  
ATOM   1555  C   LEU C  41      15.072  -0.792 -20.593  1.00 80.11           C  
ATOM   1556  CB  LEU C  41      13.931  -2.970 -20.129  1.00 80.11           C  
ATOM   1557  O   LEU C  41      15.375  -0.578 -21.770  1.00 80.11           O  
ATOM   1558  CG  LEU C  41      14.033  -4.488 -19.974  1.00 80.11           C  
ATOM   1559  CD1 LEU C  41      12.643  -5.104 -19.860  1.00 80.11           C  
ATOM   1560  CD2 LEU C  41      14.798  -5.095 -21.145  1.00 80.11           C  
ATOM   1561  N   ASN C  42      14.644   0.136 -19.794  1.00 77.83           N  
ATOM   1562  CA  ASN C  42      14.359   1.473 -20.305  1.00 77.83           C  
ATOM   1563  C   ASN C  42      15.578   2.385 -20.198  1.00 77.83           C  
ATOM   1564  CB  ASN C  42      13.169   2.087 -19.565  1.00 77.83           C  
ATOM   1565  O   ASN C  42      15.727   3.323 -20.983  1.00 77.83           O  
ATOM   1566  CG  ASN C  42      11.836   1.666 -20.152  1.00 77.83           C  
ATOM   1567  ND2 ASN C  42      11.218   0.654 -19.555  1.00 77.83           N  
ATOM   1568  OD1 ASN C  42      11.366   2.245 -21.135  1.00 77.83           O  
ATOM   1569  N   TRP C  43      16.525   2.162 -19.252  1.00 70.94           N  
ATOM   1570  CA  TRP C  43      17.619   3.096 -19.010  1.00 70.94           C  
ATOM   1571  C   TRP C  43      18.964   2.378 -19.032  1.00 70.94           C  
ATOM   1572  CB  TRP C  43      17.430   3.811 -17.670  1.00 70.94           C  
ATOM   1573  O   TRP C  43      19.972   2.920 -18.574  1.00 70.94           O  
ATOM   1574  CG  TRP C  43      16.407   4.907 -17.703  1.00 70.94           C  
ATOM   1575  CD1 TRP C  43      16.531   6.133 -18.296  1.00 70.94           C  
ATOM   1576  CD2 TRP C  43      15.103   4.876 -17.113  1.00 70.94           C  
ATOM   1577  CE2 TRP C  43      14.491   6.119 -17.388  1.00 70.94           C  
ATOM   1578  CE3 TRP C  43      14.393   3.918 -16.378  1.00 70.94           C  
ATOM   1579  NE1 TRP C  43      15.382   6.866 -18.110  1.00 70.94           N  
ATOM   1580  CH2 TRP C  43      12.527   5.472 -16.237  1.00 70.94           C  
ATOM   1581  CZ2 TRP C  43      13.200   6.428 -16.954  1.00 70.94           C  
ATOM   1582  CZ3 TRP C  43      13.108   4.227 -15.947  1.00 70.94           C  
ATOM   1583  N   GLN C  44      19.193   1.273 -19.545  1.00 60.18           N  
ATOM   1584  CA  GLN C  44      20.397   0.449 -19.534  1.00 60.18           C  
ATOM   1585  C   GLN C  44      21.584   1.199 -20.131  1.00 60.18           C  
ATOM   1586  CB  GLN C  44      20.162  -0.855 -20.298  1.00 60.18           C  
ATOM   1587  O   GLN C  44      22.714   1.058 -19.661  1.00 60.18           O  
ATOM   1588  CG  GLN C  44      19.500  -1.945 -19.466  1.00 60.18           C  
ATOM   1589  CD  GLN C  44      19.341  -3.249 -20.225  1.00 60.18           C  
ATOM   1590  NE2 GLN C  44      18.567  -4.171 -19.664  1.00 60.18           N  
ATOM   1591  OE1 GLN C  44      19.909  -3.425 -21.308  1.00 60.18           O  
ATOM   1592  N   ASP C  45      21.446   1.934 -21.221  1.00 54.53           N  
ATOM   1593  CA  ASP C  45      22.573   2.433 -22.003  1.00 54.53           C  
ATOM   1594  C   ASP C  45      22.973   3.837 -21.556  1.00 54.53           C  
ATOM   1595  CB  ASP C  45      22.234   2.432 -23.495  1.00 54.53           C  
ATOM   1596  O   ASP C  45      23.804   4.485 -22.197  1.00 54.53           O  
ATOM   1597  CG  ASP C  45      22.113   1.034 -24.075  1.00 54.53           C  
ATOM   1598  OD1 ASP C  45      22.800   0.110 -23.588  1.00 54.53           O  
ATOM   1599  OD2 ASP C  45      21.326   0.855 -25.030  1.00 54.53           O  
ATOM   1600  N   ILE C  46      22.520   4.305 -20.337  1.00 55.04           N  
ATOM   1601  CA  ILE C  46      22.904   5.663 -19.970  1.00 55.04           C  
ATOM   1602  C   ILE C  46      23.587   5.655 -18.604  1.00 55.04           C  
ATOM   1603  CB  ILE C  46      21.684   6.611 -19.953  1.00 55.04           C  
ATOM   1604  O   ILE C  46      22.927   5.496 -17.574  1.00 55.04           O  
ATOM   1605  CG1 ILE C  46      20.925   6.528 -21.282  1.00 55.04           C  
ATOM   1606  CG2 ILE C  46      22.122   8.050 -19.663  1.00 55.04           C  
ATOM   1607  CD1 ILE C  46      19.512   7.092 -21.225  1.00 55.04           C  
ATOM   1608  N   PRO C  47      24.856   5.294 -18.632  1.00 54.96           N  
ATOM   1609  CA  PRO C  47      25.561   4.981 -17.387  1.00 54.96           C  
ATOM   1610  C   PRO C  47      25.403   6.071 -16.329  1.00 54.96           C  
ATOM   1611  CB  PRO C  47      27.021   4.858 -17.829  1.00 54.96           C  
ATOM   1612  O   PRO C  47      25.379   5.776 -15.131  1.00 54.96           O  
ATOM   1613  CG  PRO C  47      27.029   5.320 -19.251  1.00 54.96           C  
ATOM   1614  CD  PRO C  47      25.608   5.472 -19.711  1.00 54.96           C  
ATOM   1615  N   PHE C  48      24.645   7.241 -16.415  1.00 61.35           N  
ATOM   1616  CA  PHE C  48      24.803   8.127 -15.268  1.00 61.35           C  
ATOM   1617  C   PHE C  48      23.582   9.024 -15.105  1.00 61.35           C  
ATOM   1618  CB  PHE C  48      26.066   8.982 -15.417  1.00 61.35           C  
ATOM   1619  O   PHE C  48      23.269   9.460 -13.995  1.00 61.35           O  
ATOM   1620  CG  PHE C  48      27.343   8.187 -15.387  1.00 61.35           C  
ATOM   1621  CD1 PHE C  48      27.884   7.759 -14.181  1.00 61.35           C  
ATOM   1622  CD2 PHE C  48      28.004   7.868 -16.567  1.00 61.35           C  
ATOM   1623  CE1 PHE C  48      29.066   7.023 -14.151  1.00 61.35           C  
ATOM   1624  CE2 PHE C  48      29.186   7.133 -16.544  1.00 61.35           C  
ATOM   1625  CZ  PHE C  48      29.716   6.712 -15.335  1.00 61.35           C  
ATOM   1626  N   LEU C  49      22.802   9.102 -16.233  1.00 65.92           N  
ATOM   1627  CA  LEU C  49      21.679  10.018 -16.062  1.00 65.92           C  
ATOM   1628  C   LEU C  49      20.381   9.383 -16.548  1.00 65.92           C  
ATOM   1629  CB  LEU C  49      21.935  11.326 -16.816  1.00 65.92           C  
ATOM   1630  O   LEU C  49      20.298   8.926 -17.691  1.00 65.92           O  
ATOM   1631  CG  LEU C  49      21.728  12.617 -16.023  1.00 65.92           C  
ATOM   1632  CD1 LEU C  49      23.072  13.211 -15.616  1.00 65.92           C  
ATOM   1633  CD2 LEU C  49      20.919  13.621 -16.837  1.00 65.92           C  
ATOM   1634  N   VAL C  50      19.485   9.128 -15.655  1.00 73.15           N  
ATOM   1635  CA  VAL C  50      18.166   8.576 -15.948  1.00 73.15           C  
ATOM   1636  C   VAL C  50      17.110   9.672 -15.836  1.00 73.15           C  
ATOM   1637  CB  VAL C  50      17.819   7.403 -15.003  1.00 73.15           C  
ATOM   1638  O   VAL C  50      17.177  10.518 -14.942  1.00 73.15           O  
ATOM   1639  CG1 VAL C  50      16.425   6.859 -15.308  1.00 73.15           C  
ATOM   1640  CG2 VAL C  50      18.866   6.297 -15.120  1.00 73.15           C  
ATOM   1641  N   GLN C  51      16.243   9.832 -16.851  1.00 80.48           N  
ATOM   1642  CA  GLN C  51      15.090  10.724 -16.781  1.00 80.48           C  
ATOM   1643  C   GLN C  51      13.829   9.963 -16.379  1.00 80.48           C  
ATOM   1644  CB  GLN C  51      14.873  11.428 -18.122  1.00 80.48           C  
ATOM   1645  O   GLN C  51      13.419   9.025 -17.066  1.00 80.48           O  
ATOM   1646  CG  GLN C  51      13.978  12.657 -18.034  1.00 80.48           C  
ATOM   1647  CD  GLN C  51      13.902  13.423 -19.341  1.00 80.48           C  
ATOM   1648  NE2 GLN C  51      12.728  13.967 -19.642  1.00 80.48           N  
ATOM   1649  OE1 GLN C  51      14.890  13.524 -20.075  1.00 80.48           O  
ATOM   1650  N   CYS C  52      13.359  10.399 -15.264  1.00 81.15           N  
ATOM   1651  CA  CYS C  52      12.168   9.736 -14.744  1.00 81.15           C  
ATOM   1652  C   CYS C  52      10.974   9.959 -15.664  1.00 81.15           C  
ATOM   1653  CB  CYS C  52      11.843  10.241 -13.339  1.00 81.15           C  
ATOM   1654  O   CYS C  52      10.668  11.097 -16.025  1.00 81.15           O  
ATOM   1655  SG  CYS C  52      10.339   9.528 -12.639  1.00 81.15           S  
ATOM   1656  N   SER C  53      10.357   8.923 -16.051  1.00 79.34           N  
ATOM   1657  CA  SER C  53       9.202   9.008 -16.939  1.00 79.34           C  
ATOM   1658  C   SER C  53       8.005   9.632 -16.230  1.00 79.34           C  
ATOM   1659  CB  SER C  53       8.828   7.622 -17.466  1.00 79.34           C  
ATOM   1660  O   SER C  53       7.078  10.121 -16.880  1.00 79.34           O  
ATOM   1661  OG  SER C  53       8.534   6.740 -16.396  1.00 79.34           O  
ATOM   1662  N   GLU C  54       8.011   9.661 -14.869  1.00 78.84           N  
ATOM   1663  CA  GLU C  54       6.881  10.163 -14.092  1.00 78.84           C  
ATOM   1664  C   GLU C  54       7.008  11.662 -13.838  1.00 78.84           C  
ATOM   1665  CB  GLU C  54       6.767   9.412 -12.763  1.00 78.84           C  
ATOM   1666  O   GLU C  54       6.018  12.394 -13.900  1.00 78.84           O  
ATOM   1667  CG  GLU C  54       6.291   7.974 -12.908  1.00 78.84           C  
ATOM   1668  CD  GLU C  54       4.849   7.864 -13.377  1.00 78.84           C  
ATOM   1669  OE1 GLU C  54       4.615   7.408 -14.520  1.00 78.84           O  
ATOM   1670  OE2 GLU C  54       3.945   8.237 -12.596  1.00 78.84           O  
ATOM   1671  N   CYS C  55       8.222  12.216 -13.606  1.00 80.16           N  
ATOM   1672  CA  CYS C  55       8.377  13.625 -13.260  1.00 80.16           C  
ATOM   1673  C   CYS C  55       9.376  14.307 -14.186  1.00 80.16           C  
ATOM   1674  CB  CYS C  55       8.830  13.773 -11.808  1.00 80.16           C  
ATOM   1675  O   CYS C  55       9.551  15.526 -14.127  1.00 80.16           O  
ATOM   1676  SG  CYS C  55      10.510  13.181 -11.506  1.00 80.16           S  
ATOM   1677  N   THR C  56      10.099  13.635 -15.049  1.00 81.24           N  
ATOM   1678  CA  THR C  56      11.012  14.108 -16.084  1.00 81.24           C  
ATOM   1679  C   THR C  56      12.292  14.661 -15.465  1.00 81.24           C  
ATOM   1680  CB  THR C  56      10.352  15.190 -16.958  1.00 81.24           C  
ATOM   1681  O   THR C  56      13.120  15.253 -16.161  1.00 81.24           O  
ATOM   1682  CG2 THR C  56       9.126  14.642 -17.681  1.00 81.24           C  
ATOM   1683  OG1 THR C  56       9.952  16.288 -16.129  1.00 81.24           O  
ATOM   1684  N   LYS C  57      12.474  14.427 -14.181  1.00 80.56           N  
ATOM   1685  CA  LYS C  57      13.726  14.802 -13.530  1.00 80.56           C  
ATOM   1686  C   LYS C  57      14.836  13.808 -13.860  1.00 80.56           C  
ATOM   1687  CB  LYS C  57      13.538  14.894 -12.015  1.00 80.56           C  
ATOM   1688  O   LYS C  57      14.583  12.610 -13.998  1.00 80.56           O  
ATOM   1689  CG  LYS C  57      12.776  16.130 -11.560  1.00 80.56           C  
ATOM   1690  CD  LYS C  57      12.722  16.225 -10.041  1.00 80.56           C  
ATOM   1691  CE  LYS C  57      11.908  17.428  -9.584  1.00 80.56           C  
ATOM   1692  NZ  LYS C  57      11.833  17.513  -8.094  1.00 80.56           N  
ATOM   1693  N   SER C  58      16.007  14.384 -14.042  1.00 78.55           N  
ATOM   1694  CA  SER C  58      17.166  13.533 -14.294  1.00 78.55           C  
ATOM   1695  C   SER C  58      17.880  13.174 -12.995  1.00 78.55           C  
ATOM   1696  CB  SER C  58      18.141  14.225 -15.248  1.00 78.55           C  
ATOM   1697  O   SER C  58      18.006  14.010 -12.098  1.00 78.55           O  
ATOM   1698  OG  SER C  58      17.477  14.650 -16.425  1.00 78.55           O  
ATOM   1699  N   THR C  59      18.063  11.946 -12.807  1.00 71.97           N  
ATOM   1700  CA  THR C  59      18.734  11.491 -11.595  1.00 71.97           C  
ATOM   1701  C   THR C  59      19.909  10.579 -11.936  1.00 71.97           C  
ATOM   1702  CB  THR C  59      17.759  10.749 -10.661  1.00 71.97           C  
ATOM   1703  O   THR C  59      19.911   9.925 -12.982  1.00 71.97           O  
ATOM   1704  CG2 THR C  59      17.247   9.467 -11.308  1.00 71.97           C  
ATOM   1705  OG1 THR C  59      18.433  10.419  -9.441  1.00 71.97           O  
ATOM   1706  N   GLU C  60      20.984  10.831 -11.152  1.00 64.85           N  
ATOM   1707  CA  GLU C  60      22.105   9.901 -11.239  1.00 64.85           C  
ATOM   1708  C   GLU C  60      21.854   8.654 -10.395  1.00 64.85           C  
ATOM   1709  CB  GLU C  60      23.404  10.581 -10.800  1.00 64.85           C  
ATOM   1710  O   GLU C  60      21.444   8.755  -9.237  1.00 64.85           O  
ATOM   1711  CG  GLU C  60      24.019  11.478 -11.864  1.00 64.85           C  
ATOM   1712  CD  GLU C  60      25.292  12.170 -11.403  1.00 64.85           C  
ATOM   1713  OE1 GLU C  60      25.883  12.942 -12.192  1.00 64.85           O  
ATOM   1714  OE2 GLU C  60      25.702  11.937 -10.244  1.00 64.85           O  
ATOM   1715  N   GLN C  61      21.787   7.540 -11.130  1.00 60.76           N  
ATOM   1716  CA  GLN C  61      21.450   6.438 -10.235  1.00 60.76           C  
ATOM   1717  C   GLN C  61      22.582   5.417 -10.169  1.00 60.76           C  
ATOM   1718  CB  GLN C  61      20.155   5.758 -10.684  1.00 60.76           C  
ATOM   1719  O   GLN C  61      22.985   4.862 -11.194  1.00 60.76           O  
ATOM   1720  CG  GLN C  61      18.893   6.496 -10.257  1.00 60.76           C  
ATOM   1721  CD  GLN C  61      18.331   5.986  -8.943  1.00 60.76           C  
ATOM   1722  NE2 GLN C  61      17.615   6.849  -8.230  1.00 60.76           N  
ATOM   1723  OE1 GLN C  61      18.538   4.827  -8.573  1.00 60.76           O  
ATOM   1724  N   ILE C  62      23.131   5.530  -8.812  1.00 59.78           N  
ATOM   1725  CA  ILE C  62      24.179   4.584  -8.448  1.00 59.78           C  
ATOM   1726  C   ILE C  62      23.667   3.638  -7.364  1.00 59.78           C  
ATOM   1727  CB  ILE C  62      25.455   5.311  -7.965  1.00 59.78           C  
ATOM   1728  O   ILE C  62      22.950   4.059  -6.452  1.00 59.78           O  
ATOM   1729  CG1 ILE C  62      25.113   6.726  -7.484  1.00 59.78           C  
ATOM   1730  CG2 ILE C  62      26.507   5.350  -9.077  1.00 59.78           C  
ATOM   1731  CD1 ILE C  62      26.232   7.402  -6.704  1.00 59.78           C  
ATOM   1732  N   ASN C  63      23.221   2.442  -7.789  1.00 66.36           N  
ATOM   1733  CA  ASN C  63      22.927   1.375  -6.838  1.00 66.36           C  
ATOM   1734  C   ASN C  63      21.443   1.330  -6.486  1.00 66.36           C  
ATOM   1735  CB  ASN C  63      23.769   1.540  -5.571  1.00 66.36           C  
ATOM   1736  O   ASN C  63      21.044   1.762  -5.403  1.00 66.36           O  
ATOM   1737  CG  ASN C  63      25.130   0.883  -5.685  1.00 66.36           C  
ATOM   1738  ND2 ASN C  63      26.092   1.374  -4.911  1.00 66.36           N  
ATOM   1739  OD1 ASN C  63      25.317  -0.056  -6.462  1.00 66.36           O  
ATOM   1740  N   LEU C  64      20.691   0.851  -7.151  1.00 73.32           N  
ATOM   1741  CA  LEU C  64      19.253   0.720  -6.945  1.00 73.32           C  
ATOM   1742  C   LEU C  64      18.952  -0.281  -5.835  1.00 73.32           C  
ATOM   1743  CB  LEU C  64      18.563   0.285  -8.241  1.00 73.32           C  
ATOM   1744  O   LEU C  64      19.490  -1.390  -5.830  1.00 73.32           O  
ATOM   1745  CG  LEU C  64      18.649   1.261  -9.416  1.00 73.32           C  
ATOM   1746  CD1 LEU C  64      18.133   0.602 -10.691  1.00 73.32           C  
ATOM   1747  CD2 LEU C  64      17.868   2.535  -9.112  1.00 73.32           C  
ATOM   1748  N   LYS C  65      18.167   0.341  -4.790  1.00 74.53           N  
ATOM   1749  CA  LYS C  65      17.735  -0.542  -3.710  1.00 74.53           C  
ATOM   1750  C   LYS C  65      16.261  -0.910  -3.856  1.00 74.53           C  
ATOM   1751  CB  LYS C  65      17.979   0.115  -2.350  1.00 74.53           C  
ATOM   1752  O   LYS C  65      15.449  -0.084  -4.279  1.00 74.53           O  
ATOM   1753  CG  LYS C  65      19.448   0.333  -2.022  1.00 74.53           C  
ATOM   1754  CD  LYS C  65      19.630   0.905  -0.623  1.00 74.53           C  
ATOM   1755  CE  LYS C  65      21.099   1.154  -0.305  1.00 74.53           C  
ATOM   1756  NZ  LYS C  65      21.281   1.732   1.060  1.00 74.53           N  
ATOM   1757  N   THR C  66      16.047  -2.174  -3.456  1.00 83.41           N  
ATOM   1758  CA  THR C  66      14.671  -2.657  -3.487  1.00 83.41           C  
ATOM   1759  C   THR C  66      13.827  -1.955  -2.427  1.00 83.41           C  
ATOM   1760  CB  THR C  66      14.607  -4.180  -3.272  1.00 83.41           C  
ATOM   1761  O   THR C  66      14.256  -1.812  -1.280  1.00 83.41           O  
ATOM   1762  CG2 THR C  66      13.164  -4.664  -3.188  1.00 83.41           C  
ATOM   1763  OG1 THR C  66      15.258  -4.839  -4.366  1.00 83.41           O  
ATOM   1764  N   ASN C  67      12.715  -1.394  -2.883  1.00 81.08           N  
ATOM   1765  CA  ASN C  67      11.713  -0.908  -1.940  1.00 81.08           C  
ATOM   1766  C   ASN C  67      10.928  -2.058  -1.315  1.00 81.08           C  
ATOM   1767  CB  ASN C  67      10.761   0.073  -2.626  1.00 81.08           C  
ATOM   1768  O   ASN C  67       9.938  -2.521  -1.884  1.00 81.08           O  
ATOM   1769  CG  ASN C  67       9.860   0.797  -1.645  1.00 81.08           C  
ATOM   1770  ND2 ASN C  67       9.532   2.046  -1.951  1.00 81.08           N  
ATOM   1771  OD1 ASN C  67       9.464   0.237  -0.619  1.00 81.08           O  
ATOM   1772  N   ILE C  68      11.274  -2.478  -0.148  1.00 76.49           N  
ATOM   1773  CA  ILE C  68      10.795  -3.699   0.491  1.00 76.49           C  
ATOM   1774  C   ILE C  68       9.302  -3.576   0.785  1.00 76.49           C  
ATOM   1775  CB  ILE C  68      11.575  -4.000   1.791  1.00 76.49           C  
ATOM   1776  O   ILE C  68       8.557  -4.552   0.666  1.00 76.49           O  
ATOM   1777  CG1 ILE C  68      11.576  -2.772   2.709  1.00 76.49           C  
ATOM   1778  CG2 ILE C  68      13.004  -4.447   1.472  1.00 76.49           C  
ATOM   1779  CD1 ILE C  68      12.184  -3.026   4.081  1.00 76.49           C  
ATOM   1780  N   HIS C  69       8.858  -2.340   1.213  1.00 71.52           N  
ATOM   1781  CA  HIS C  69       7.450  -2.138   1.537  1.00 71.52           C  
ATOM   1782  C   HIS C  69       6.577  -2.249   0.292  1.00 71.52           C  
ATOM   1783  CB  HIS C  69       7.244  -0.776   2.203  1.00 71.52           C  
ATOM   1784  O   HIS C  69       5.563  -2.951   0.301  1.00 71.52           O  
ATOM   1785  CG  HIS C  69       7.643  -0.747   3.644  1.00 71.52           C  
ATOM   1786  CD2 HIS C  69       8.618  -0.056   4.282  1.00 71.52           C  
ATOM   1787  ND1 HIS C  69       7.008  -1.499   4.608  1.00 71.52           N  
ATOM   1788  CE1 HIS C  69       7.575  -1.270   5.781  1.00 71.52           C  
ATOM   1789  NE2 HIS C  69       8.555  -0.399   5.611  1.00 71.52           N  
ATOM   1790  N   LEU C  70       7.039  -1.617  -0.697  1.00 82.01           N  
ATOM   1791  CA  LEU C  70       6.308  -1.683  -1.958  1.00 82.01           C  
ATOM   1792  C   LEU C  70       6.279  -3.109  -2.496  1.00 82.01           C  
ATOM   1793  CB  LEU C  70       6.939  -0.747  -2.993  1.00 82.01           C  
ATOM   1794  O   LEU C  70       5.258  -3.558  -3.022  1.00 82.01           O  
ATOM   1795  CG  LEU C  70       6.064  -0.374  -4.191  1.00 82.01           C  
ATOM   1796  CD1 LEU C  70       4.748   0.235  -3.717  1.00 82.01           C  
ATOM   1797  CD2 LEU C  70       6.804   0.590  -5.113  1.00 82.01           C  
ATOM   1798  N   LYS C  71       7.353  -3.768  -2.322  1.00 86.29           N  
ATOM   1799  CA  LYS C  71       7.439  -5.155  -2.771  1.00 86.29           C  
ATOM   1800  C   LYS C  71       6.423  -6.032  -2.045  1.00 86.29           C  
ATOM   1801  CB  LYS C  71       8.852  -5.701  -2.555  1.00 86.29           C  
ATOM   1802  O   LYS C  71       5.715  -6.821  -2.674  1.00 86.29           O  
ATOM   1803  CG  LYS C  71       9.055  -7.115  -3.080  1.00 86.29           C  
ATOM   1804  CD  LYS C  71      10.505  -7.561  -2.939  1.00 86.29           C  
ATOM   1805  CE  LYS C  71      10.719  -8.958  -3.505  1.00 86.29           C  
ATOM   1806  NZ  LYS C  71      12.153  -9.369  -3.439  1.00 86.29           N  
ATOM   1807  N   LYS C  72       6.360  -5.872  -0.809  1.00 81.99           N  
ATOM   1808  CA  LYS C  72       5.437  -6.660   0.003  1.00 81.99           C  
ATOM   1809  C   LYS C  72       3.987  -6.358  -0.363  1.00 81.99           C  
ATOM   1810  CB  LYS C  72       5.669  -6.393   1.491  1.00 81.99           C  
ATOM   1811  O   LYS C  72       3.181  -7.275  -0.537  1.00 81.99           O  
ATOM   1812  CG  LYS C  72       6.911  -7.067   2.055  1.00 81.99           C  
ATOM   1813  CD  LYS C  72       7.072  -6.786   3.544  1.00 81.99           C  
ATOM   1814  CE  LYS C  72       8.360  -7.387   4.091  1.00 81.99           C  
ATOM   1815  NZ  LYS C  72       8.548  -7.071   5.538  1.00 81.99           N  
ATOM   1816  N   MET C  73       3.677  -5.118  -0.511  1.00 81.29           N  
ATOM   1817  CA  MET C  73       2.314  -4.712  -0.841  1.00 81.29           C  
ATOM   1818  C   MET C  73       1.922  -5.202  -2.231  1.00 81.29           C  
ATOM   1819  CB  MET C  73       2.173  -3.190  -0.765  1.00 81.29           C  
ATOM   1820  O   MET C  73       0.798  -5.665  -2.436  1.00 81.29           O  
ATOM   1821  CG  MET C  73       2.243  -2.639   0.650  1.00 81.29           C  
ATOM   1822  SD  MET C  73       1.859  -0.846   0.726  1.00 81.29           S  
ATOM   1823  CE  MET C  73       3.350  -0.167  -0.053  1.00 81.29           C  
ATOM   1824  N   ALA C  74       2.843  -5.062  -3.109  1.00 87.39           N  
ATOM   1825  CA  ALA C  74       2.584  -5.537  -4.466  1.00 87.39           C  
ATOM   1826  C   ALA C  74       2.368  -7.047  -4.488  1.00 87.39           C  
ATOM   1827  CB  ALA C  74       3.735  -5.154  -5.393  1.00 87.39           C  
ATOM   1828  O   ALA C  74       1.502  -7.547  -5.209  1.00 87.39           O  
ATOM   1829  N   SER C  75       3.160  -7.758  -3.747  1.00 87.65           N  
ATOM   1830  CA  SER C  75       3.002  -9.205  -3.645  1.00 87.65           C  
ATOM   1831  C   SER C  75       1.618  -9.575  -3.124  1.00 87.65           C  
ATOM   1832  CB  SER C  75       4.075  -9.799  -2.731  1.00 87.65           C  
ATOM   1833  O   SER C  75       0.972 -10.482  -3.652  1.00 87.65           O  
ATOM   1834  OG  SER C  75       3.884 -11.194  -2.571  1.00 87.65           O  
ATOM   1835  N   LEU C  76       1.201  -8.880  -2.166  1.00 82.48           N  
ATOM   1836  CA  LEU C  76      -0.125  -9.115  -1.606  1.00 82.48           C  
ATOM   1837  C   LEU C  76      -1.211  -8.809  -2.633  1.00 82.48           C  
ATOM   1838  CB  LEU C  76      -0.337  -8.261  -0.353  1.00 82.48           C  
ATOM   1839  O   LEU C  76      -2.173  -9.568  -2.770  1.00 82.48           O  
ATOM   1840  CG  LEU C  76       0.403  -8.712   0.907  1.00 82.48           C  
ATOM   1841  CD1 LEU C  76       0.340  -7.625   1.975  1.00 82.48           C  
ATOM   1842  CD2 LEU C  76      -0.181 -10.019   1.432  1.00 82.48           C  
ATOM   1843  N   ALA C  77      -1.032  -7.691  -3.256  1.00 83.53           N  
ATOM   1844  CA  ALA C  77      -1.998  -7.325  -4.289  1.00 83.53           C  
ATOM   1845  C   ALA C  77      -2.085  -8.403  -5.365  1.00 83.53           C  
ATOM   1846  CB  ALA C  77      -1.627  -5.982  -4.913  1.00 83.53           C  
ATOM   1847  O   ALA C  77      -3.176  -8.727  -5.842  1.00 83.53           O  
ATOM   1848  N   ARG C  78      -0.980  -8.920  -5.762  1.00 84.77           N  
ATOM   1849  CA  ARG C  78      -0.969  -9.991  -6.753  1.00 84.77           C  
ATOM   1850  C   ARG C  78      -1.699 -11.226  -6.233  1.00 84.77           C  
ATOM   1851  CB  ARG C  78       0.467 -10.354  -7.137  1.00 84.77           C  
ATOM   1852  O   ARG C  78      -2.418 -11.890  -6.983  1.00 84.77           O  
ATOM   1853  CG  ARG C  78       1.165  -9.298  -7.979  1.00 84.77           C  
ATOM   1854  CD  ARG C  78       2.425  -9.843  -8.637  1.00 84.77           C  
ATOM   1855  NE  ARG C  78       3.425 -10.233  -7.647  1.00 84.77           N  
ATOM   1856  NH1 ARG C  78       4.351  -8.126  -7.450  1.00 84.77           N  
ATOM   1857  NH2 ARG C  78       5.182  -9.868  -6.214  1.00 84.77           N  
ATOM   1858  CZ  ARG C  78       4.317  -9.408  -7.106  1.00 84.77           C  
ATOM   1859  N   LYS C  79      -1.484 -11.503  -5.008  1.00 82.65           N  
ATOM   1860  CA  LYS C  79      -2.154 -12.648  -4.398  1.00 82.65           C  
ATOM   1861  C   LYS C  79      -3.670 -12.471  -4.416  1.00 82.65           C  
ATOM   1862  CB  LYS C  79      -1.668 -12.852  -2.962  1.00 82.65           C  
ATOM   1863  O   LYS C  79      -4.403 -13.396  -4.771  1.00 82.65           O  
ATOM   1864  CG  LYS C  79      -0.303 -13.518  -2.860  1.00 82.65           C  
ATOM   1865  CD  LYS C  79       0.115 -13.716  -1.409  1.00 82.65           C  
ATOM   1866  CE  LYS C  79       1.537 -14.250  -1.303  1.00 82.65           C  
ATOM   1867  NZ  LYS C  79       1.980 -14.370   0.118  1.00 82.65           N  
ATOM   1868  N   VAL C  80      -4.049 -11.313  -4.033  1.00 79.74           N  
ATOM   1869  CA  VAL C  80      -5.478 -11.014  -4.021  1.00 79.74           C  
ATOM   1870  C   VAL C  80      -6.044 -11.142  -5.434  1.00 79.74           C  
ATOM   1871  CB  VAL C  80      -5.757  -9.602  -3.460  1.00 79.74           C  
ATOM   1872  O   VAL C  80      -7.105 -11.738  -5.632  1.00 79.74           O  
ATOM   1873  CG1 VAL C  80      -7.214  -9.206  -3.697  1.00 79.74           C  
ATOM   1874  CG2 VAL C  80      -5.420  -9.544  -1.971  1.00 79.74           C  
ATOM   1875  N   SER C  81      -5.370 -10.539  -6.371  1.00 78.90           N  
ATOM   1876  CA  SER C  81      -5.801 -10.619  -7.763  1.00 78.90           C  
ATOM   1877  C   SER C  81      -5.926 -12.068  -8.220  1.00 78.90           C  
ATOM   1878  CB  SER C  81      -4.824  -9.871  -8.671  1.00 78.90           C  
ATOM   1879  O   SER C  81      -6.879 -12.425  -8.916  1.00 78.90           O  
ATOM   1880  OG  SER C  81      -5.265  -9.902 -10.018  1.00 78.90           O  
ATOM   1881  N   LEU C  82      -4.957 -12.853  -7.845  1.00 82.78           N  
ATOM   1882  CA  LEU C  82      -4.978 -14.269  -8.196  1.00 82.78           C  
ATOM   1883  C   LEU C  82      -6.199 -14.959  -7.596  1.00 82.78           C  
ATOM   1884  CB  LEU C  82      -3.699 -14.959  -7.715  1.00 82.78           C  
ATOM   1885  O   LEU C  82      -6.889 -15.715  -8.284  1.00 82.78           O  
ATOM   1886  CG  LEU C  82      -3.563 -16.445  -8.051  1.00 82.78           C  
ATOM   1887  CD1 LEU C  82      -3.482 -16.642  -9.561  1.00 82.78           C  
ATOM   1888  CD2 LEU C  82      -2.339 -17.040  -7.363  1.00 82.78           C  
ATOM   1889  N   TRP C  83      -6.509 -14.666  -6.377  1.00 79.81           N  
ATOM   1890  CA  TRP C  83      -7.644 -15.286  -5.701  1.00 79.81           C  
ATOM   1891  C   TRP C  83      -8.958 -14.884  -6.361  1.00 79.81           C  
ATOM   1892  CB  TRP C  83      -7.663 -14.901  -4.219  1.00 79.81           C  
ATOM   1893  O   TRP C  83      -9.858 -15.711  -6.523  1.00 79.81           O  
ATOM   1894  CG  TRP C  83      -6.842 -15.800  -3.345  1.00 79.81           C  
ATOM   1895  CD1 TRP C  83      -5.605 -15.538  -2.825  1.00 79.81           C  
ATOM   1896  CD2 TRP C  83      -7.198 -17.110  -2.893  1.00 79.81           C  
ATOM   1897  CE2 TRP C  83      -6.129 -17.584  -2.100  1.00 79.81           C  
ATOM   1898  CE3 TRP C  83      -8.319 -17.930  -3.080  1.00 79.81           C  
ATOM   1899  NE1 TRP C  83      -5.170 -16.607  -2.075  1.00 79.81           N  
ATOM   1900  CH2 TRP C  83      -7.257 -19.624  -1.695  1.00 79.81           C  
ATOM   1901  CZ2 TRP C  83      -6.148 -18.843  -1.495  1.00 79.81           C  
ATOM   1902  CZ3 TRP C  83      -8.337 -19.182  -2.477  1.00 79.81           C  
ATOM   1903  N   LEU C  84      -8.983 -13.635  -6.677  1.00 74.08           N  
ATOM   1904  CA  LEU C  84     -10.179 -13.174  -7.374  1.00 74.08           C  
ATOM   1905  C   LEU C  84     -10.356 -13.911  -8.696  1.00 74.08           C  
ATOM   1906  CB  LEU C  84     -10.105 -11.665  -7.623  1.00 74.08           C  
ATOM   1907  O   LEU C  84     -11.473 -14.293  -9.054  1.00 74.08           O  
ATOM   1908  CG  LEU C  84     -10.247 -10.766  -6.394  1.00 74.08           C  
ATOM   1909  CD1 LEU C  84      -9.978  -9.312  -6.766  1.00 74.08           C  
ATOM   1910  CD2 LEU C  84     -11.634 -10.918  -5.777  1.00 74.08           C  
ATOM   1911  N   PHE C  85      -9.257 -14.069  -9.359  1.00 79.95           N  
ATOM   1912  CA  PHE C  85      -9.268 -14.787 -10.628  1.00 79.95           C  
ATOM   1913  C   PHE C  85      -9.699 -16.235 -10.426  1.00 79.95           C  
ATOM   1914  CB  PHE C  85      -7.886 -14.738 -11.287  1.00 79.95           C  
ATOM   1915  O   PHE C  85     -10.557 -16.739 -11.153  1.00 79.95           O  
ATOM   1916  CG  PHE C  85      -7.779 -15.571 -12.536  1.00 79.95           C  
ATOM   1917  CD1 PHE C  85      -7.143 -16.806 -12.513  1.00 79.95           C  
ATOM   1918  CD2 PHE C  85      -8.316 -15.118 -13.734  1.00 79.95           C  
ATOM   1919  CE1 PHE C  85      -7.043 -17.578 -13.667  1.00 79.95           C  
ATOM   1920  CE2 PHE C  85      -8.220 -15.885 -14.892  1.00 79.95           C  
ATOM   1921  CZ  PHE C  85      -7.582 -17.114 -14.857  1.00 79.95           C  
ATOM   1922  N   LEU C  86      -9.231 -16.863  -9.451  1.00 84.37           N  
ATOM   1923  CA  LEU C  86      -9.498 -18.278  -9.217  1.00 84.37           C  
ATOM   1924  C   LEU C  86     -10.919 -18.485  -8.703  1.00 84.37           C  
ATOM   1925  CB  LEU C  86      -8.492 -18.855  -8.218  1.00 84.37           C  
ATOM   1926  O   LEU C  86     -11.447 -19.598  -8.757  1.00 84.37           O  
ATOM   1927  CG  LEU C  86      -7.037 -18.927  -8.685  1.00 84.37           C  
ATOM   1928  CD1 LEU C  86      -6.149 -19.473  -7.572  1.00 84.37           C  
ATOM   1929  CD2 LEU C  86      -6.921 -19.786  -9.939  1.00 84.37           C  
ATOM   1930  N   SER C  87     -11.497 -17.454  -8.126  1.00 79.82           N  
ATOM   1931  CA  SER C  87     -12.840 -17.560  -7.565  1.00 79.82           C  
ATOM   1932  C   SER C  87     -13.900 -17.541  -8.662  1.00 79.82           C  
ATOM   1933  CB  SER C  87     -13.099 -16.423  -6.575  1.00 79.82           C  
ATOM   1934  O   SER C  87     -15.078 -17.795  -8.398  1.00 79.82           O  
ATOM   1935  OG  SER C  87     -12.989 -15.164  -7.216  1.00 79.82           O  
ATOM   1936  N   SER C  88     -13.494 -17.254  -9.780  1.00 80.14           N  
ATOM   1937  CA  SER C  88     -14.444 -17.262 -10.887  1.00 80.14           C  
ATOM   1938  C   SER C  88     -14.910 -18.679 -11.206  1.00 80.14           C  
ATOM   1939  CB  SER C  88     -13.822 -16.629 -12.132  1.00 80.14           C  
ATOM   1940  O   SER C  88     -14.171 -19.643 -10.997  1.00 80.14           O  
ATOM   1941  OG  SER C  88     -12.784 -17.445 -12.647  1.00 80.14           O  
ATOM   1942  N   GLU C  89     -16.139 -18.822 -11.674  1.00 82.54           N  
ATOM   1943  CA  GLU C  89     -16.731 -20.119 -11.987  1.00 82.54           C  
ATOM   1944  C   GLU C  89     -15.911 -20.861 -13.038  1.00 82.54           C  
ATOM   1945  CB  GLU C  89     -18.174 -19.950 -12.469  1.00 82.54           C  
ATOM   1946  O   GLU C  89     -15.786 -22.087 -12.985  1.00 82.54           O  
ATOM   1947  CG  GLU C  89     -19.180 -19.758 -11.344  1.00 82.54           C  
ATOM   1948  CD  GLU C  89     -20.479 -20.518 -11.564  1.00 82.54           C  
ATOM   1949  OE1 GLU C  89     -21.279 -20.642 -10.610  1.00 82.54           O  
ATOM   1950  OE2 GLU C  89     -20.697 -20.994 -12.701  1.00 82.54           O  
ATOM   1951  N   GLU C  90     -15.277 -20.207 -13.904  1.00 82.46           N  
ATOM   1952  CA  GLU C  90     -14.495 -20.777 -14.997  1.00 82.46           C  
ATOM   1953  C   GLU C  90     -13.249 -21.485 -14.473  1.00 82.46           C  
ATOM   1954  CB  GLU C  90     -14.100 -19.689 -15.999  1.00 82.46           C  
ATOM   1955  O   GLU C  90     -12.712 -22.377 -15.133  1.00 82.46           O  
ATOM   1956  CG  GLU C  90     -15.276 -19.105 -16.768  1.00 82.46           C  
ATOM   1957  CD  GLU C  90     -14.883 -17.954 -17.681  1.00 82.46           C  
ATOM   1958  OE1 GLU C  90     -15.767 -17.400 -18.374  1.00 82.46           O  
ATOM   1959  OE2 GLU C  90     -13.682 -17.605 -17.706  1.00 82.46           O  
ATOM   1960  N   GLN C  91     -12.867 -21.151 -13.235  1.00 83.79           N  
ATOM   1961  CA  GLN C  91     -11.628 -21.708 -12.703  1.00 83.79           C  
ATOM   1962  C   GLN C  91     -11.911 -22.835 -11.715  1.00 83.79           C  
ATOM   1963  CB  GLN C  91     -10.794 -20.616 -12.030  1.00 83.79           C  
ATOM   1964  O   GLN C  91     -10.983 -23.467 -11.203  1.00 83.79           O  
ATOM   1965  CG  GLN C  91     -10.377 -19.493 -12.970  1.00 83.79           C  
ATOM   1966  CD  GLN C  91      -9.567 -19.989 -14.153  1.00 83.79           C  
ATOM   1967  NE2 GLN C  91      -9.677 -19.293 -15.280  1.00 83.79           N  
ATOM   1968  OE1 GLN C  91      -8.848 -20.988 -14.055  1.00 83.79           O  
ATOM   1969  N   MET C  92     -13.089 -23.065 -11.520  1.00 89.84           N  
ATOM   1970  CA  MET C  92     -13.463 -24.115 -10.576  1.00 89.84           C  
ATOM   1971  C   MET C  92     -13.264 -25.496 -11.192  1.00 89.84           C  
ATOM   1972  CB  MET C  92     -14.917 -23.945 -10.131  1.00 89.84           C  
ATOM   1973  O   MET C  92     -13.438 -25.673 -12.399  1.00 89.84           O  
ATOM   1974  CG  MET C  92     -15.142 -22.755  -9.212  1.00 89.84           C  
ATOM   1975  SD  MET C  92     -16.832 -22.728  -8.499  1.00 89.84           S  
ATOM   1976  CE  MET C  92     -16.550 -23.663  -6.970  1.00 89.84           C  
ATOM   1977  N   CYS C  93     -12.838 -26.379 -10.379  1.00 92.69           N  
ATOM   1978  CA  CYS C  93     -12.750 -27.770 -10.811  1.00 92.69           C  
ATOM   1979  C   CYS C  93     -14.108 -28.284 -11.272  1.00 92.69           C  
ATOM   1980  CB  CYS C  93     -12.217 -28.650  -9.681  1.00 92.69           C  
ATOM   1981  O   CYS C  93     -15.095 -28.185 -10.541  1.00 92.69           O  
ATOM   1982  SG  CYS C  93     -12.166 -30.409 -10.091  1.00 92.69           S  
ATOM   1983  N   GLY C  94     -14.141 -28.781 -12.456  1.00 90.42           N  
ATOM   1984  CA  GLY C  94     -15.386 -29.275 -13.022  1.00 90.42           C  
ATOM   1985  C   GLY C  94     -15.957 -30.460 -12.266  1.00 90.42           C  
ATOM   1986  O   GLY C  94     -17.172 -30.558 -12.081  1.00 90.42           O  
ATOM   1987  N   THR C  95     -15.134 -31.302 -11.788  1.00 92.32           N  
ATOM   1988  CA  THR C  95     -15.523 -32.553 -11.147  1.00 92.32           C  
ATOM   1989  C   THR C  95     -15.963 -32.309  -9.706  1.00 92.32           C  
ATOM   1990  CB  THR C  95     -14.369 -33.573 -11.168  1.00 92.32           C  
ATOM   1991  O   THR C  95     -17.007 -32.805  -9.278  1.00 92.32           O  
ATOM   1992  CG2 THR C  95     -14.825 -34.929 -10.639  1.00 92.32           C  
ATOM   1993  OG1 THR C  95     -13.903 -33.730 -12.514  1.00 92.32           O  
ATOM   1994  N   HIS C  96     -15.246 -31.456  -8.945  1.00 92.71           N  
ATOM   1995  CA  HIS C  96     -15.465 -31.335  -7.508  1.00 92.71           C  
ATOM   1996  C   HIS C  96     -16.111 -29.998  -7.160  1.00 92.71           C  
ATOM   1997  CB  HIS C  96     -14.146 -31.495  -6.750  1.00 92.71           C  
ATOM   1998  O   HIS C  96     -16.533 -29.786  -6.021  1.00 92.71           O  
ATOM   1999  CG  HIS C  96     -13.454 -32.793  -7.018  1.00 92.71           C  
ATOM   2000  CD2 HIS C  96     -13.773 -34.060  -6.663  1.00 92.71           C  
ATOM   2001  ND1 HIS C  96     -12.279 -32.877  -7.732  1.00 92.71           N  
ATOM   2002  CE1 HIS C  96     -11.904 -34.143  -7.805  1.00 92.71           C  
ATOM   2003  NE2 HIS C  96     -12.793 -34.882  -7.164  1.00 92.71           N  
ATOM   2004  N   ARG C  97     -16.120 -29.145  -8.115  1.00 90.85           N  
ATOM   2005  CA  ARG C  97     -16.727 -27.829  -7.945  1.00 90.85           C  
ATOM   2006  C   ARG C  97     -16.030 -27.043  -6.840  1.00 90.85           C  
ATOM   2007  CB  ARG C  97     -18.219 -27.960  -7.634  1.00 90.85           C  
ATOM   2008  O   ARG C  97     -16.685 -26.369  -6.042  1.00 90.85           O  
ATOM   2009  CG  ARG C  97     -19.015 -28.666  -8.720  1.00 90.85           C  
ATOM   2010  CD  ARG C  97     -19.186 -27.790  -9.953  1.00 90.85           C  
ATOM   2011  NE  ARG C  97     -20.100 -28.392 -10.919  1.00 90.85           N  
ATOM   2012  NH1 ARG C  97     -19.733 -26.811 -12.563  1.00 90.85           N  
ATOM   2013  NH2 ARG C  97     -21.190 -28.541 -12.935  1.00 90.85           N  
ATOM   2014  CZ  ARG C  97     -20.339 -27.913 -12.137  1.00 90.85           C  
ATOM   2015  N   GLU C  98     -14.718 -27.258  -6.743  1.00 89.64           N  
ATOM   2016  CA  GLU C  98     -13.864 -26.521  -5.816  1.00 89.64           C  
ATOM   2017  C   GLU C  98     -12.836 -25.678  -6.564  1.00 89.64           C  
ATOM   2018  CB  GLU C  98     -13.158 -27.482  -4.855  1.00 89.64           C  
ATOM   2019  O   GLU C  98     -12.499 -25.975  -7.712  1.00 89.64           O  
ATOM   2020  CG  GLU C  98     -14.098 -28.179  -3.882  1.00 89.64           C  
ATOM   2021  CD  GLU C  98     -13.369 -28.934  -2.781  1.00 89.64           C  
ATOM   2022  OE1 GLU C  98     -14.036 -29.447  -1.854  1.00 89.64           O  
ATOM   2023  OE2 GLU C  98     -12.122 -29.012  -2.846  1.00 89.64           O  
ATOM   2024  N   THR C  99     -12.374 -24.690  -5.901  1.00 89.35           N  
ATOM   2025  CA  THR C  99     -11.364 -23.824  -6.498  1.00 89.35           C  
ATOM   2026  C   THR C  99     -10.042 -24.568  -6.664  1.00 89.35           C  
ATOM   2027  CB  THR C  99     -11.141 -22.558  -5.650  1.00 89.35           C  
ATOM   2028  O   THR C  99      -9.653 -25.353  -5.796  1.00 89.35           O  
ATOM   2029  CG2 THR C  99     -10.247 -21.559  -6.377  1.00 89.35           C  
ATOM   2030  OG1 THR C  99     -12.406 -21.943  -5.379  1.00 89.35           O  
ATOM   2031  N   LYS C 100      -9.409 -24.453  -7.772  1.00 93.20           N  
ATOM   2032  CA  LYS C 100      -8.105 -25.050  -8.044  1.00 93.20           C  
ATOM   2033  C   LYS C 100      -6.976 -24.162  -7.529  1.00 93.20           C  
ATOM   2034  CB  LYS C 100      -7.932 -25.301  -9.543  1.00 93.20           C  
ATOM   2035  O   LYS C 100      -6.451 -23.325  -8.267  1.00 93.20           O  
ATOM   2036  CG  LYS C 100      -8.943 -26.276 -10.128  1.00 93.20           C  
ATOM   2037  CD  LYS C 100      -8.763 -26.433 -11.632  1.00 93.20           C  
ATOM   2038  CE  LYS C 100      -9.874 -27.275 -12.245  1.00 93.20           C  
ATOM   2039  NZ  LYS C 100      -9.733 -27.385 -13.727  1.00 93.20           N  
ATOM   2040  N   LYS C 101      -6.484 -24.423  -6.342  1.00 91.59           N  
ATOM   2041  CA  LYS C 101      -5.493 -23.556  -5.711  1.00 91.59           C  
ATOM   2042  C   LYS C 101      -4.155 -24.273  -5.558  1.00 91.59           C  
ATOM   2043  CB  LYS C 101      -5.990 -23.076  -4.347  1.00 91.59           C  
ATOM   2044  O   LYS C 101      -3.192 -23.698  -5.046  1.00 91.59           O  
ATOM   2045  CG  LYS C 101      -6.315 -24.202  -3.376  1.00 91.59           C  
ATOM   2046  CD  LYS C 101      -6.868 -23.665  -2.062  1.00 91.59           C  
ATOM   2047  CE  LYS C 101      -7.179 -24.789  -1.084  1.00 91.59           C  
ATOM   2048  NZ  LYS C 101      -7.718 -24.267   0.208  1.00 91.59           N  
ATOM   2049  N   ILE C 102      -4.148 -25.456  -5.964  1.00 93.98           N  
ATOM   2050  CA  ILE C 102      -2.941 -26.257  -5.792  1.00 93.98           C  
ATOM   2051  C   ILE C 102      -2.231 -26.416  -7.135  1.00 93.98           C  
ATOM   2052  CB  ILE C 102      -3.263 -27.642  -5.189  1.00 93.98           C  
ATOM   2053  O   ILE C 102      -2.854 -26.782  -8.134  1.00 93.98           O  
ATOM   2054  CG1 ILE C 102      -3.941 -27.486  -3.823  1.00 93.98           C  
ATOM   2055  CG2 ILE C 102      -1.993 -28.491  -5.076  1.00 93.98           C  
ATOM   2056  CD1 ILE C 102      -4.517 -28.780  -3.265  1.00 93.98           C  
ATOM   2057  N   PHE C 103      -0.950 -26.180  -7.180  1.00 94.05           N  
ATOM   2058  CA  PHE C 103      -0.150 -26.305  -8.392  1.00 94.05           C  
ATOM   2059  C   PHE C 103       0.669 -27.590  -8.371  1.00 94.05           C  
ATOM   2060  CB  PHE C 103       0.776 -25.095  -8.554  1.00 94.05           C  
ATOM   2061  O   PHE C 103       1.434 -27.829  -7.435  1.00 94.05           O  
ATOM   2062  CG  PHE C 103       1.595 -25.122  -9.816  1.00 94.05           C  
ATOM   2063  CD1 PHE C 103       2.956 -25.400  -9.773  1.00 94.05           C  
ATOM   2064  CD2 PHE C 103       1.004 -24.869 -11.047  1.00 94.05           C  
ATOM   2065  CE1 PHE C 103       3.717 -25.426 -10.939  1.00 94.05           C  
ATOM   2066  CE2 PHE C 103       1.757 -24.892 -12.217  1.00 94.05           C  
ATOM   2067  CZ  PHE C 103       3.114 -25.170 -12.161  1.00 94.05           C  
ATOM   2068  N   CYS C 104       0.522 -28.465  -9.344  1.00 96.16           N  
ATOM   2069  CA  CYS C 104       1.312 -29.678  -9.519  1.00 96.16           C  
ATOM   2070  C   CYS C 104       2.568 -29.399 -10.336  1.00 96.16           C  
ATOM   2071  CB  CYS C 104       0.481 -30.765 -10.201  1.00 96.16           C  
ATOM   2072  O   CYS C 104       2.484 -29.099 -11.529  1.00 96.16           O  
ATOM   2073  SG  CYS C 104       1.377 -32.311 -10.461  1.00 96.16           S  
ATOM   2074  N   GLU C 105       3.616 -29.596  -9.747  1.00 92.86           N  
ATOM   2075  CA  GLU C 105       4.881 -29.255 -10.391  1.00 92.86           C  
ATOM   2076  C   GLU C 105       5.226 -30.251 -11.494  1.00 92.86           C  
ATOM   2077  CB  GLU C 105       6.012 -29.200  -9.360  1.00 92.86           C  
ATOM   2078  O   GLU C 105       5.892 -29.899 -12.470  1.00 92.86           O  
ATOM   2079  CG  GLU C 105       5.898 -28.037  -8.384  1.00 92.86           C  
ATOM   2080  CD  GLU C 105       7.141 -27.848  -7.529  1.00 92.86           C  
ATOM   2081  OE1 GLU C 105       7.414 -26.704  -7.099  1.00 92.86           O  
ATOM   2082  OE2 GLU C 105       7.849 -28.851  -7.289  1.00 92.86           O  
ATOM   2083  N   VAL C 106       4.758 -31.345 -11.358  1.00 94.08           N  
ATOM   2084  CA  VAL C 106       5.055 -32.392 -12.331  1.00 94.08           C  
ATOM   2085  C   VAL C 106       4.235 -32.167 -13.599  1.00 94.08           C  
ATOM   2086  CB  VAL C 106       4.772 -33.798 -11.755  1.00 94.08           C  
ATOM   2087  O   VAL C 106       4.789 -32.084 -14.697  1.00 94.08           O  
ATOM   2088  CG1 VAL C 106       5.042 -34.875 -12.804  1.00 94.08           C  
ATOM   2089  CG2 VAL C 106       5.615 -34.041 -10.505  1.00 94.08           C  
ATOM   2090  N   ASP C 107       3.030 -31.915 -13.464  1.00 92.73           N  
ATOM   2091  CA  ASP C 107       2.140 -31.738 -14.607  1.00 92.73           C  
ATOM   2092  C   ASP C 107       2.039 -30.266 -15.002  1.00 92.73           C  
ATOM   2093  CB  ASP C 107       0.749 -32.295 -14.296  1.00 92.73           C  
ATOM   2094  O   ASP C 107       1.491 -29.937 -16.056  1.00 92.73           O  
ATOM   2095  CG  ASP C 107       0.730 -33.809 -14.177  1.00 92.73           C  
ATOM   2096  OD1 ASP C 107       1.663 -34.472 -14.678  1.00 92.73           O  
ATOM   2097  OD2 ASP C 107      -0.229 -34.344 -13.579  1.00 92.73           O  
ATOM   2098  N   ARG C 108       2.549 -29.490 -14.151  1.00 90.95           N  
ATOM   2099  CA  ARG C 108       2.436 -28.051 -14.368  1.00 90.95           C  
ATOM   2100  C   ARG C 108       0.986 -27.645 -14.609  1.00 90.95           C  
ATOM   2101  CB  ARG C 108       3.306 -27.615 -15.549  1.00 90.95           C  
ATOM   2102  O   ARG C 108       0.682 -26.961 -15.588  1.00 90.95           O  
ATOM   2103  CG  ARG C 108       4.795 -27.828 -15.329  1.00 90.95           C  
ATOM   2104  CD  ARG C 108       5.628 -27.129 -16.394  1.00 90.95           C  
ATOM   2105  NE  ARG C 108       7.058 -27.244 -16.122  1.00 90.95           N  
ATOM   2106  NH1 ARG C 108       7.682 -25.571 -17.588  1.00 90.95           N  
ATOM   2107  NH2 ARG C 108       9.272 -26.690 -16.375  1.00 90.95           N  
ATOM   2108  CZ  ARG C 108       8.001 -26.502 -16.696  1.00 90.95           C  
ATOM   2109  N   SER C 109       0.133 -27.982 -13.734  1.00 91.63           N  
ATOM   2110  CA  SER C 109      -1.296 -27.702 -13.838  1.00 91.63           C  
ATOM   2111  C   SER C 109      -1.892 -27.356 -12.477  1.00 91.63           C  
ATOM   2112  CB  SER C 109      -2.035 -28.898 -14.439  1.00 91.63           C  
ATOM   2113  O   SER C 109      -1.302 -27.665 -11.439  1.00 91.63           O  
ATOM   2114  OG  SER C 109      -1.921 -30.033 -13.598  1.00 91.63           O  
ATOM   2115  N   LEU C 110      -3.047 -26.702 -12.515  1.00 93.92           N  
ATOM   2116  CA  LEU C 110      -3.760 -26.343 -11.294  1.00 93.92           C  
ATOM   2117  C   LEU C 110      -4.742 -27.440 -10.896  1.00 93.92           C  
ATOM   2118  CB  LEU C 110      -4.505 -25.018 -11.479  1.00 93.92           C  
ATOM   2119  O   LEU C 110      -5.455 -27.979 -11.745  1.00 93.92           O  
ATOM   2120  CG  LEU C 110      -3.637 -23.768 -11.631  1.00 93.92           C  
ATOM   2121  CD1 LEU C 110      -4.503 -22.559 -11.967  1.00 93.92           C  
ATOM   2122  CD2 LEU C 110      -2.830 -23.519 -10.362  1.00 93.92           C  
ATOM   2123  N   LEU C 111      -4.794 -27.736  -9.573  1.00 95.40           N  
ATOM   2124  CA  LEU C 111      -5.675 -28.771  -9.043  1.00 95.40           C  
ATOM   2125  C   LEU C 111      -6.474 -28.247  -7.854  1.00 95.40           C  
ATOM   2126  CB  LEU C 111      -4.867 -30.002  -8.627  1.00 95.40           C  
ATOM   2127  O   LEU C 111      -6.038 -27.319  -7.168  1.00 95.40           O  
ATOM   2128  CG  LEU C 111      -3.930 -30.587  -9.684  1.00 95.40           C  
ATOM   2129  CD1 LEU C 111      -3.073 -31.694  -9.079  1.00 95.40           C  
ATOM   2130  CD2 LEU C 111      -4.726 -31.111 -10.874  1.00 95.40           C  
ATOM   2131  N   CYS C 112      -7.626 -28.864  -7.674  1.00 94.44           N  
ATOM   2132  CA  CYS C 112      -8.313 -28.681  -6.401  1.00 94.44           C  
ATOM   2133  C   CYS C 112      -7.774 -29.641  -5.347  1.00 94.44           C  
ATOM   2134  CB  CYS C 112      -9.818 -28.888  -6.569  1.00 94.44           C  
ATOM   2135  O   CYS C 112      -6.947 -30.502  -5.651  1.00 94.44           O  
ATOM   2136  SG  CYS C 112     -10.293 -30.613  -6.816  1.00 94.44           S  
ATOM   2137  N   LEU C 113      -8.255 -29.449  -4.157  1.00 91.29           N  
ATOM   2138  CA  LEU C 113      -7.758 -30.262  -3.052  1.00 91.29           C  
ATOM   2139  C   LEU C 113      -8.018 -31.743  -3.307  1.00 91.29           C  
ATOM   2140  CB  LEU C 113      -8.413 -29.835  -1.736  1.00 91.29           C  
ATOM   2141  O   LEU C 113      -7.125 -32.574  -3.129  1.00 91.29           O  
ATOM   2142  CG  LEU C 113      -7.916 -30.539  -0.472  1.00 91.29           C  
ATOM   2143  CD1 LEU C 113      -6.431 -30.261  -0.259  1.00 91.29           C  
ATOM   2144  CD2 LEU C 113      -8.727 -30.097   0.741  1.00 91.29           C  
ATOM   2145  N   LEU C 114      -9.150 -32.070  -3.782  1.00 93.87           N  
ATOM   2146  CA  LEU C 114      -9.524 -33.463  -4.004  1.00 93.87           C  
ATOM   2147  C   LEU C 114      -8.749 -34.053  -5.177  1.00 93.87           C  
ATOM   2148  CB  LEU C 114     -11.029 -33.580  -4.259  1.00 93.87           C  
ATOM   2149  O   LEU C 114      -8.278 -35.190  -5.106  1.00 93.87           O  
ATOM   2150  CG  LEU C 114     -11.943 -33.310  -3.063  1.00 93.87           C  
ATOM   2151  CD1 LEU C 114     -13.332 -32.900  -3.540  1.00 93.87           C  
ATOM   2152  CD2 LEU C 114     -12.021 -34.537  -2.162  1.00 93.87           C  
ATOM   2153  N   CYS C 115      -8.539 -33.358  -6.236  1.00 95.53           N  
ATOM   2154  CA  CYS C 115      -7.763 -33.816  -7.383  1.00 95.53           C  
ATOM   2155  C   CYS C 115      -6.301 -34.025  -7.004  1.00 95.53           C  
ATOM   2156  CB  CYS C 115      -7.863 -32.815  -8.533  1.00 95.53           C  
ATOM   2157  O   CYS C 115      -5.649 -34.940  -7.511  1.00 95.53           O  
ATOM   2158  SG  CYS C 115      -9.474 -32.802  -9.349  1.00 95.53           S  
ATOM   2159  N   SER C 116      -5.828 -33.188  -6.111  1.00 94.47           N  
ATOM   2160  CA  SER C 116      -4.433 -33.292  -5.696  1.00 94.47           C  
ATOM   2161  C   SER C 116      -4.190 -34.563  -4.889  1.00 94.47           C  
ATOM   2162  CB  SER C 116      -4.027 -32.069  -4.872  1.00 94.47           C  
ATOM   2163  O   SER C 116      -3.067 -35.069  -4.842  1.00 94.47           O  
ATOM   2164  OG  SER C 116      -4.687 -32.065  -3.618  1.00 94.47           O  
ATOM   2165  N   SER C 117      -5.241 -35.078  -4.276  1.00 93.38           N  
ATOM   2166  CA  SER C 117      -5.136 -36.276  -3.450  1.00 93.38           C  
ATOM   2167  C   SER C 117      -5.520 -37.525  -4.236  1.00 93.38           C  
ATOM   2168  CB  SER C 117      -6.022 -36.152  -2.209  1.00 93.38           C  
ATOM   2169  O   SER C 117      -5.534 -38.630  -3.688  1.00 93.38           O  
ATOM   2170  OG  SER C 117      -5.678 -35.000  -1.459  1.00 93.38           O  
ATOM   2171  N   SER C 118      -5.838 -37.436  -5.450  1.00 93.82           N  
ATOM   2172  CA  SER C 118      -6.236 -38.569  -6.280  1.00 93.82           C  
ATOM   2173  C   SER C 118      -5.047 -39.472  -6.589  1.00 93.82           C  
ATOM   2174  CB  SER C 118      -6.870 -38.082  -7.583  1.00 93.82           C  
ATOM   2175  O   SER C 118      -3.895 -39.075  -6.403  1.00 93.82           O  
ATOM   2176  OG  SER C 118      -5.892 -37.517  -8.438  1.00 93.82           O  
ATOM   2177  N   GLN C 119      -5.257 -40.641  -7.075  1.00 93.73           N  
ATOM   2178  CA  GLN C 119      -4.227 -41.624  -7.396  1.00 93.73           C  
ATOM   2179  C   GLN C 119      -3.257 -41.082  -8.443  1.00 93.73           C  
ATOM   2180  CB  GLN C 119      -4.861 -42.925  -7.891  1.00 93.73           C  
ATOM   2181  O   GLN C 119      -2.054 -41.340  -8.374  1.00 93.73           O  
ATOM   2182  CG  GLN C 119      -3.939 -44.133  -7.796  1.00 93.73           C  
ATOM   2183  CD  GLN C 119      -4.674 -45.403  -7.412  1.00 93.73           C  
ATOM   2184  NE2 GLN C 119      -4.095 -46.169  -6.494  1.00 93.73           N  
ATOM   2185  OE1 GLN C 119      -5.754 -45.693  -7.936  1.00 93.73           O  
ATOM   2186  N   GLU C 120      -3.751 -40.212  -9.300  1.00 92.41           N  
ATOM   2187  CA  GLU C 120      -2.976 -39.662 -10.409  1.00 92.41           C  
ATOM   2188  C   GLU C 120      -1.939 -38.658  -9.913  1.00 92.41           C  
ATOM   2189  CB  GLU C 120      -3.901 -39.000 -11.434  1.00 92.41           C  
ATOM   2190  O   GLU C 120      -0.845 -38.560 -10.473  1.00 92.41           O  
ATOM   2191  CG  GLU C 120      -3.194 -38.570 -12.711  1.00 92.41           C  
ATOM   2192  CD  GLU C 120      -4.137 -37.984 -13.750  1.00 92.41           C  
ATOM   2193  OE1 GLU C 120      -3.659 -37.517 -14.809  1.00 92.41           O  
ATOM   2194  OE2 GLU C 120      -5.364 -37.990 -13.502  1.00 92.41           O  
ATOM   2195  N   HIS C 121      -2.257 -37.937  -8.807  1.00 94.11           N  
ATOM   2196  CA  HIS C 121      -1.427 -36.794  -8.442  1.00 94.11           C  
ATOM   2197  C   HIS C 121      -0.839 -36.963  -7.045  1.00 94.11           C  
ATOM   2198  CB  HIS C 121      -2.237 -35.498  -8.517  1.00 94.11           C  
ATOM   2199  O   HIS C 121       0.054 -36.211  -6.648  1.00 94.11           O  
ATOM   2200  CG  HIS C 121      -2.587 -35.090  -9.913  1.00 94.11           C  
ATOM   2201  CD2 HIS C 121      -3.768 -35.102 -10.574  1.00 94.11           C  
ATOM   2202  ND1 HIS C 121      -1.654 -34.599 -10.800  1.00 94.11           N  
ATOM   2203  CE1 HIS C 121      -2.249 -34.326 -11.949  1.00 94.11           C  
ATOM   2204  NE2 HIS C 121      -3.532 -34.623 -11.838  1.00 94.11           N  
ATOM   2205  N   ARG C 122      -1.269 -37.945  -6.250  1.00 92.40           N  
ATOM   2206  CA  ARG C 122      -0.988 -38.041  -4.821  1.00 92.40           C  
ATOM   2207  C   ARG C 122       0.513 -38.116  -4.562  1.00 92.40           C  
ATOM   2208  CB  ARG C 122      -1.685 -39.262  -4.217  1.00 92.40           C  
ATOM   2209  O   ARG C 122       0.989 -37.690  -3.507  1.00 92.40           O  
ATOM   2210  CG  ARG C 122      -1.093 -40.591  -4.659  1.00 92.40           C  
ATOM   2211  CD  ARG C 122      -1.836 -41.771  -4.048  1.00 92.40           C  
ATOM   2212  NE  ARG C 122      -1.491 -41.954  -2.641  1.00 92.40           N  
ATOM   2213  NH1 ARG C 122      -3.072 -43.593  -2.253  1.00 92.40           N  
ATOM   2214  NH2 ARG C 122      -1.693 -42.900  -0.558  1.00 92.40           N  
ATOM   2215  CZ  ARG C 122      -2.086 -42.815  -1.820  1.00 92.40           C  
ATOM   2216  N   TYR C 123       1.339 -38.549  -5.574  1.00 93.31           N  
ATOM   2217  CA  TYR C 123       2.771 -38.678  -5.329  1.00 93.31           C  
ATOM   2218  C   TYR C 123       3.548 -37.576  -6.040  1.00 93.31           C  
ATOM   2219  CB  TYR C 123       3.274 -40.050  -5.788  1.00 93.31           C  
ATOM   2220  O   TYR C 123       4.779 -37.611  -6.093  1.00 93.31           O  
ATOM   2221  CG  TYR C 123       2.614 -41.207  -5.078  1.00 93.31           C  
ATOM   2222  CD1 TYR C 123       2.916 -41.498  -3.749  1.00 93.31           C  
ATOM   2223  CD2 TYR C 123       1.689 -42.012  -5.734  1.00 93.31           C  
ATOM   2224  CE1 TYR C 123       2.312 -42.564  -3.091  1.00 93.31           C  
ATOM   2225  CE2 TYR C 123       1.079 -43.081  -5.085  1.00 93.31           C  
ATOM   2226  OH  TYR C 123       0.795 -44.406  -3.120  1.00 93.31           O  
ATOM   2227  CZ  TYR C 123       1.396 -43.349  -3.766  1.00 93.31           C  
ATOM   2228  N   HIS C 124       2.807 -36.700  -6.625  1.00 95.26           N  
ATOM   2229  CA  HIS C 124       3.467 -35.544  -7.223  1.00 95.26           C  
ATOM   2230  C   HIS C 124       3.831 -34.509  -6.164  1.00 95.26           C  
ATOM   2231  CB  HIS C 124       2.574 -34.911  -8.292  1.00 95.26           C  
ATOM   2232  O   HIS C 124       3.315 -34.552  -5.045  1.00 95.26           O  
ATOM   2233  CG  HIS C 124       2.395 -35.764  -9.507  1.00 95.26           C  
ATOM   2234  CD2 HIS C 124       2.860 -37.001  -9.801  1.00 95.26           C  
ATOM   2235  ND1 HIS C 124       1.658 -35.359 -10.599  1.00 95.26           N  
ATOM   2236  CE1 HIS C 124       1.678 -36.313 -11.515  1.00 95.26           C  
ATOM   2237  NE2 HIS C 124       2.401 -37.320 -11.055  1.00 95.26           N  
ATOM   2238  N   ARG C 125       4.733 -33.613  -6.556  1.00 92.78           N  
ATOM   2239  CA  ARG C 125       5.035 -32.459  -5.715  1.00 92.78           C  
ATOM   2240  C   ARG C 125       4.047 -31.325  -5.966  1.00 92.78           C  
ATOM   2241  CB  ARG C 125       6.465 -31.973  -5.963  1.00 92.78           C  
ATOM   2242  O   ARG C 125       3.839 -30.918  -7.111  1.00 92.78           O  
ATOM   2243  CG  ARG C 125       6.960 -30.967  -4.936  1.00 92.78           C  
ATOM   2244  CD  ARG C 125       8.398 -30.547  -5.206  1.00 92.78           C  
ATOM   2245  NE  ARG C 125       8.927 -29.712  -4.131  1.00 92.78           N  
ATOM   2246  NH1 ARG C 125      11.027 -29.479  -5.065  1.00 92.78           N  
ATOM   2247  NH2 ARG C 125      10.540 -28.476  -3.062  1.00 92.78           N  
ATOM   2248  CZ  ARG C 125      10.163 -29.224  -4.089  1.00 92.78           C  
ATOM   2249  N   HIS C 126       3.408 -30.804  -4.891  1.00 92.89           N  
ATOM   2250  CA  HIS C 126       2.397 -29.758  -4.994  1.00 92.89           C  
ATOM   2251  C   HIS C 126       2.802 -28.521  -4.199  1.00 92.89           C  
ATOM   2252  CB  HIS C 126       1.041 -30.273  -4.509  1.00 92.89           C  
ATOM   2253  O   HIS C 126       3.482 -28.631  -3.176  1.00 92.89           O  
ATOM   2254  CG  HIS C 126       0.565 -31.489  -5.240  1.00 92.89           C  
ATOM   2255  CD2 HIS C 126       0.449 -31.741  -6.565  1.00 92.89           C  
ATOM   2256  ND1 HIS C 126       0.135 -32.626  -4.591  1.00 92.89           N  
ATOM   2257  CE1 HIS C 126      -0.225 -33.528  -5.488  1.00 92.89           C  
ATOM   2258  NE2 HIS C 126      -0.044 -33.016  -6.694  1.00 92.89           N  
ATOM   2259  N   ARG C 127       2.349 -27.403  -4.692  1.00 90.87           N  
ATOM   2260  CA  ARG C 127       2.513 -26.130  -3.997  1.00 90.87           C  
ATOM   2261  C   ARG C 127       1.242 -25.291  -4.083  1.00 90.87           C  
ATOM   2262  CB  ARG C 127       3.696 -25.350  -4.575  1.00 90.87           C  
ATOM   2263  O   ARG C 127       0.504 -25.373  -5.067  1.00 90.87           O  
ATOM   2264  CG  ARG C 127       5.036 -26.048  -4.405  1.00 90.87           C  
ATOM   2265  CD  ARG C 127       6.111 -25.091  -3.909  1.00 90.87           C  
ATOM   2266  NE  ARG C 127       7.320 -25.169  -4.724  1.00 90.87           N  
ATOM   2267  NH1 ARG C 127       8.736 -24.406  -3.065  1.00 90.87           N  
ATOM   2268  NH2 ARG C 127       9.570 -24.952  -5.129  1.00 90.87           N  
ATOM   2269  CZ  ARG C 127       8.540 -24.842  -4.304  1.00 90.87           C  
ATOM   2270  N   PRO C 128       1.044 -24.546  -3.066  1.00 92.35           N  
ATOM   2271  CA  PRO C 128      -0.007 -23.547  -3.273  1.00 92.35           C  
ATOM   2272  C   PRO C 128       0.288 -22.615  -4.447  1.00 92.35           C  
ATOM   2273  CB  PRO C 128      -0.022 -22.773  -1.952  1.00 92.35           C  
ATOM   2274  O   PRO C 128       1.422 -22.158  -4.607  1.00 92.35           O  
ATOM   2275  CG  PRO C 128       0.540 -23.724  -0.946  1.00 92.35           C  
ATOM   2276  CD  PRO C 128       1.591 -24.562  -1.616  1.00 92.35           C  
ATOM   2277  N   ILE C 129      -0.689 -22.289  -5.238  1.00 91.09           N  
ATOM   2278  CA  ILE C 129      -0.496 -21.575  -6.495  1.00 91.09           C  
ATOM   2279  C   ILE C 129       0.140 -20.213  -6.223  1.00 91.09           C  
ATOM   2280  CB  ILE C 129      -1.829 -21.401  -7.257  1.00 91.09           C  
ATOM   2281  O   ILE C 129       0.969 -19.741  -7.003  1.00 91.09           O  
ATOM   2282  CG1 ILE C 129      -1.591 -20.688  -8.593  1.00 91.09           C  
ATOM   2283  CG2 ILE C 129      -2.844 -20.638  -6.402  1.00 91.09           C  
ATOM   2284  CD1 ILE C 129      -0.720 -21.471  -9.566  1.00 91.09           C  
ATOM   2285  N   GLU C 130      -0.265 -19.568  -5.166  1.00 87.43           N  
ATOM   2286  CA  GLU C 130       0.290 -18.249  -4.875  1.00 87.43           C  
ATOM   2287  C   GLU C 130       1.796 -18.323  -4.641  1.00 87.43           C  
ATOM   2288  CB  GLU C 130      -0.403 -17.631  -3.657  1.00 87.43           C  
ATOM   2289  O   GLU C 130       2.537 -17.425  -5.046  1.00 87.43           O  
ATOM   2290  CG  GLU C 130      -0.262 -18.456  -2.386  1.00 87.43           C  
ATOM   2291  CD  GLU C 130      -1.514 -18.448  -1.524  1.00 87.43           C  
ATOM   2292  OE1 GLU C 130      -1.411 -18.699  -0.301  1.00 87.43           O  
ATOM   2293  OE2 GLU C 130      -2.607 -18.189  -2.075  1.00 87.43           O  
ATOM   2294  N   TRP C 131       2.240 -19.326  -4.011  1.00 88.27           N  
ATOM   2295  CA  TRP C 131       3.663 -19.512  -3.747  1.00 88.27           C  
ATOM   2296  C   TRP C 131       4.411 -19.877  -5.025  1.00 88.27           C  
ATOM   2297  CB  TRP C 131       3.876 -20.598  -2.689  1.00 88.27           C  
ATOM   2298  O   TRP C 131       5.468 -19.313  -5.316  1.00 88.27           O  
ATOM   2299  CG  TRP C 131       5.241 -20.584  -2.068  1.00 88.27           C  
ATOM   2300  CD1 TRP C 131       6.406 -20.169  -2.650  1.00 88.27           C  
ATOM   2301  CD2 TRP C 131       5.581 -21.010  -0.745  1.00 88.27           C  
ATOM   2302  CE2 TRP C 131       6.973 -20.824  -0.592  1.00 88.27           C  
ATOM   2303  CE3 TRP C 131       4.844 -21.530   0.327  1.00 88.27           C  
ATOM   2304  NE1 TRP C 131       7.452 -20.311  -1.767  1.00 88.27           N  
ATOM   2305  CH2 TRP C 131       6.898 -21.648   1.626  1.00 88.27           C  
ATOM   2306  CZ2 TRP C 131       7.643 -21.141   0.593  1.00 88.27           C  
ATOM   2307  CZ3 TRP C 131       5.512 -21.845   1.505  1.00 88.27           C  
ATOM   2308  N   ALA C 132       3.802 -20.754  -5.731  1.00 90.32           N  
ATOM   2309  CA  ALA C 132       4.416 -21.170  -6.989  1.00 90.32           C  
ATOM   2310  C   ALA C 132       4.599 -19.982  -7.930  1.00 90.32           C  
ATOM   2311  CB  ALA C 132       3.573 -22.251  -7.661  1.00 90.32           C  
ATOM   2312  O   ALA C 132       5.655 -19.829  -8.548  1.00 90.32           O  
ATOM   2313  N   ALA C 133       3.570 -19.214  -8.017  1.00 90.09           N  
ATOM   2314  CA  ALA C 133       3.618 -18.050  -8.898  1.00 90.09           C  
ATOM   2315  C   ALA C 133       4.731 -17.093  -8.482  1.00 90.09           C  
ATOM   2316  CB  ALA C 133       2.273 -17.328  -8.900  1.00 90.09           C  
ATOM   2317  O   ALA C 133       5.523 -16.651  -9.319  1.00 90.09           O  
ATOM   2318  N   GLU C 134       4.862 -16.793  -7.210  1.00 89.30           N  
ATOM   2319  CA  GLU C 134       5.881 -15.871  -6.718  1.00 89.30           C  
ATOM   2320  C   GLU C 134       7.282 -16.451  -6.894  1.00 89.30           C  
ATOM   2321  CB  GLU C 134       5.634 -15.532  -5.245  1.00 89.30           C  
ATOM   2322  O   GLU C 134       8.215 -15.733  -7.257  1.00 89.30           O  
ATOM   2323  CG  GLU C 134       6.428 -14.332  -4.749  1.00 89.30           C  
ATOM   2324  CD  GLU C 134       6.110 -13.050  -5.501  1.00 89.30           C  
ATOM   2325  OE1 GLU C 134       6.986 -12.158  -5.578  1.00 89.30           O  
ATOM   2326  OE2 GLU C 134       4.976 -12.935  -6.016  1.00 89.30           O  
ATOM   2327  N   GLU C 135       7.406 -17.688  -6.632  1.00 88.89           N  
ATOM   2328  CA  GLU C 135       8.693 -18.351  -6.822  1.00 88.89           C  
ATOM   2329  C   GLU C 135       9.151 -18.260  -8.275  1.00 88.89           C  
ATOM   2330  CB  GLU C 135       8.613 -19.816  -6.386  1.00 88.89           C  
ATOM   2331  O   GLU C 135      10.329 -18.018  -8.546  1.00 88.89           O  
ATOM   2332  CG  GLU C 135       9.965 -20.510  -6.310  1.00 88.89           C  
ATOM   2333  CD  GLU C 135       9.872 -21.959  -5.862  1.00 88.89           C  
ATOM   2334  OE1 GLU C 135      10.375 -22.289  -4.763  1.00 88.89           O  
ATOM   2335  OE2 GLU C 135       9.292 -22.773  -6.615  1.00 88.89           O  
ATOM   2336  N   HIS C 136       8.281 -18.487  -9.122  1.00 88.03           N  
ATOM   2337  CA  HIS C 136       8.604 -18.379 -10.540  1.00 88.03           C  
ATOM   2338  C   HIS C 136       9.055 -16.966 -10.897  1.00 88.03           C  
ATOM   2339  CB  HIS C 136       7.399 -18.776 -11.396  1.00 88.03           C  
ATOM   2340  O   HIS C 136      10.018 -16.788 -11.646  1.00 88.03           O  
ATOM   2341  CG  HIS C 136       7.343 -20.237 -11.710  1.00 88.03           C  
ATOM   2342  CD2 HIS C 136       7.679 -20.919 -12.830  1.00 88.03           C  
ATOM   2343  ND1 HIS C 136       6.891 -21.176 -10.808  1.00 88.03           N  
ATOM   2344  CE1 HIS C 136       6.954 -22.375 -11.361  1.00 88.03           C  
ATOM   2345  NE2 HIS C 136       7.428 -22.247 -12.588  1.00 88.03           N  
ATOM   2346  N   ARG C 137       8.340 -16.064 -10.389  1.00 87.60           N  
ATOM   2347  CA  ARG C 137       8.708 -14.675 -10.642  1.00 87.60           C  
ATOM   2348  C   ARG C 137      10.104 -14.372 -10.109  1.00 87.60           C  
ATOM   2349  CB  ARG C 137       7.689 -13.725 -10.009  1.00 87.60           C  
ATOM   2350  O   ARG C 137      10.910 -13.734 -10.791  1.00 87.60           O  
ATOM   2351  CG  ARG C 137       6.376 -13.633 -10.770  1.00 87.60           C  
ATOM   2352  CD  ARG C 137       5.466 -12.555 -10.198  1.00 87.60           C  
ATOM   2353  NE  ARG C 137       4.057 -12.919 -10.318  1.00 87.60           N  
ATOM   2354  NH1 ARG C 137       3.840 -12.183 -12.498  1.00 87.60           N  
ATOM   2355  NH2 ARG C 137       2.044 -13.102 -11.408  1.00 87.60           N  
ATOM   2356  CZ  ARG C 137       3.317 -12.734 -11.408  1.00 87.60           C  
ATOM   2357  N   GLU C 138      10.397 -14.836  -8.922  1.00 88.67           N  
ATOM   2358  CA  GLU C 138      11.706 -14.627  -8.311  1.00 88.67           C  
ATOM   2359  C   GLU C 138      12.810 -15.289  -9.132  1.00 88.67           C  
ATOM   2360  CB  GLU C 138      11.723 -15.165  -6.878  1.00 88.67           C  
ATOM   2361  O   GLU C 138      13.886 -14.715  -9.311  1.00 88.67           O  
ATOM   2362  CG  GLU C 138      10.938 -14.312  -5.892  1.00 88.67           C  
ATOM   2363  CD  GLU C 138      11.469 -12.892  -5.771  1.00 88.67           C  
ATOM   2364  OE1 GLU C 138      10.655 -11.943  -5.702  1.00 88.67           O  
ATOM   2365  OE2 GLU C 138      12.709 -12.727  -5.747  1.00 88.67           O  
ATOM   2366  N   LYS C 139      12.510 -16.391  -9.610  1.00 89.17           N  
ATOM   2367  CA  LYS C 139      13.483 -17.090 -10.444  1.00 89.17           C  
ATOM   2368  C   LYS C 139      13.762 -16.317 -11.729  1.00 89.17           C  
ATOM   2369  CB  LYS C 139      12.990 -18.499 -10.777  1.00 89.17           C  
ATOM   2370  O   LYS C 139      14.911 -16.221 -12.166  1.00 89.17           O  
ATOM   2371  CG  LYS C 139      13.128 -19.490  -9.630  1.00 89.17           C  
ATOM   2372  CD  LYS C 139      12.662 -20.883 -10.036  1.00 89.17           C  
ATOM   2373  CE  LYS C 139      12.753 -21.864  -8.875  1.00 89.17           C  
ATOM   2374  NZ  LYS C 139      12.213 -23.207  -9.242  1.00 89.17           N  
ATOM   2375  N   LEU C 140      12.739 -15.861 -12.273  1.00 85.84           N  
ATOM   2376  CA  LEU C 140      12.881 -15.061 -13.485  1.00 85.84           C  
ATOM   2377  C   LEU C 140      13.722 -13.817 -13.219  1.00 85.84           C  
ATOM   2378  CB  LEU C 140      11.506 -14.655 -14.024  1.00 85.84           C  
ATOM   2379  O   LEU C 140      14.598 -13.473 -14.016  1.00 85.84           O  
ATOM   2380  CG  LEU C 140      11.497 -13.876 -15.340  1.00 85.84           C  
ATOM   2381  CD1 LEU C 140      12.002 -14.755 -16.479  1.00 85.84           C  
ATOM   2382  CD2 LEU C 140      10.097 -13.353 -15.642  1.00 85.84           C  
ATOM   2383  N   LEU C 141      13.471 -13.224 -12.127  1.00 87.35           N  
ATOM   2384  CA  LEU C 141      14.228 -12.031 -11.763  1.00 87.35           C  
ATOM   2385  C   LEU C 141      15.705 -12.362 -11.574  1.00 87.35           C  
ATOM   2386  CB  LEU C 141      13.665 -11.409 -10.483  1.00 87.35           C  
ATOM   2387  O   LEU C 141      16.575 -11.601 -12.004  1.00 87.35           O  
ATOM   2388  CG  LEU C 141      12.336 -10.664 -10.620  1.00 87.35           C  
ATOM   2389  CD1 LEU C 141      11.796 -10.287  -9.244  1.00 87.35           C  
ATOM   2390  CD2 LEU C 141      12.504  -9.425 -11.492  1.00 87.35           C  
ATOM   2391  N   GLN C 142      15.945 -13.445 -10.937  1.00 86.89           N  
ATOM   2392  CA  GLN C 142      17.321 -13.881 -10.723  1.00 86.89           C  
ATOM   2393  C   GLN C 142      18.030 -14.136 -12.050  1.00 86.89           C  
ATOM   2394  CB  GLN C 142      17.356 -15.142  -9.857  1.00 86.89           C  
ATOM   2395  O   GLN C 142      19.191 -13.760 -12.221  1.00 86.89           O  
ATOM   2396  CG  GLN C 142      17.097 -14.881  -8.380  1.00 86.89           C  
ATOM   2397  CD  GLN C 142      17.075 -16.154  -7.554  1.00 86.89           C  
ATOM   2398  NE2 GLN C 142      16.489 -16.078  -6.364  1.00 86.89           N  
ATOM   2399  OE1 GLN C 142      17.580 -17.196  -7.983  1.00 86.89           O  
ATOM   2400  N   LYS C 143      17.383 -14.744 -12.923  1.00 81.43           N  
ATOM   2401  CA  LYS C 143      17.952 -15.001 -14.243  1.00 81.43           C  
ATOM   2402  C   LYS C 143      18.250 -13.696 -14.976  1.00 81.43           C  
ATOM   2403  CB  LYS C 143      17.005 -15.865 -15.077  1.00 81.43           C  
ATOM   2404  O   LYS C 143      19.308 -13.552 -15.593  1.00 81.43           O  
ATOM   2405  CG  LYS C 143      17.597 -17.201 -15.501  1.00 81.43           C  
ATOM   2406  CD  LYS C 143      16.511 -18.197 -15.887  1.00 81.43           C  
ATOM   2407  CE  LYS C 143      17.103 -19.536 -16.307  1.00 81.43           C  
ATOM   2408  NZ  LYS C 143      16.040 -20.538 -16.618  1.00 81.43           N  
ATOM   2409  N   MET C 144      17.392 -12.778 -14.876  1.00 81.51           N  
ATOM   2410  CA  MET C 144      17.558 -11.485 -15.534  1.00 81.51           C  
ATOM   2411  C   MET C 144      18.734 -10.718 -14.939  1.00 81.51           C  
ATOM   2412  CB  MET C 144      16.279 -10.654 -15.418  1.00 81.51           C  
ATOM   2413  O   MET C 144      19.506 -10.093 -15.668  1.00 81.51           O  
ATOM   2414  CG  MET C 144      15.137 -11.161 -16.285  1.00 81.51           C  
ATOM   2415  SD  MET C 144      13.606 -10.172 -16.079  1.00 81.51           S  
ATOM   2416  CE  MET C 144      14.076  -8.663 -16.971  1.00 81.51           C  
ATOM   2417  N   GLN C 145      18.787 -10.773 -13.717  1.00 77.08           N  
ATOM   2418  CA  GLN C 145      19.888 -10.099 -13.035  1.00 77.08           C  
ATOM   2419  C   GLN C 145      21.237 -10.635 -13.505  1.00 77.08           C  
ATOM   2420  CB  GLN C 145      19.758 -10.259 -11.519  1.00 77.08           C  
ATOM   2421  O   GLN C 145      22.185  -9.870 -13.687  1.00 77.08           O  
ATOM   2422  CG  GLN C 145      20.740  -9.407 -10.725  1.00 77.08           C  
ATOM   2423  CD  GLN C 145      20.427  -9.381  -9.241  1.00 77.08           C  
ATOM   2424  NE2 GLN C 145      21.120  -8.519  -8.504  1.00 77.08           N  
ATOM   2425  OE1 GLN C 145      19.569 -10.129  -8.760  1.00 77.08           O  
ATOM   2426  N   SER C 146      21.289 -11.880 -13.693  1.00 80.34           N  
ATOM   2427  CA  SER C 146      22.525 -12.501 -14.158  1.00 80.34           C  
ATOM   2428  C   SER C 146      22.891 -12.024 -15.559  1.00 80.34           C  
ATOM   2429  CB  SER C 146      22.397 -14.025 -14.147  1.00 80.34           C  
ATOM   2430  O   SER C 146      24.072 -11.878 -15.883  1.00 80.34           O  
ATOM   2431  OG  SER C 146      21.461 -14.458 -15.119  1.00 80.34           O  
ATOM   2432  N   LEU C 147      21.990 -11.693 -16.341  1.00 72.10           N  
ATOM   2433  CA  LEU C 147      22.209 -11.222 -17.704  1.00 72.10           C  
ATOM   2434  C   LEU C 147      22.669  -9.768 -17.710  1.00 72.10           C  
ATOM   2435  CB  LEU C 147      20.931 -11.369 -18.534  1.00 72.10           C  
ATOM   2436  O   LEU C 147      23.504  -9.380 -18.531  1.00 72.10           O  
ATOM   2437  CG  LEU C 147      20.507 -12.797 -18.880  1.00 72.10           C  
ATOM   2438  CD1 LEU C 147      19.126 -12.798 -19.528  1.00 72.10           C  
ATOM   2439  CD2 LEU C 147      21.534 -13.453 -19.796  1.00 72.10           C  
ATOM   2440  N   TRP C 148      22.189  -9.057 -16.819  1.00 68.30           N  
ATOM   2441  CA  TRP C 148      22.490  -7.629 -16.781  1.00 68.30           C  
ATOM   2442  C   TRP C 148      23.859  -7.378 -16.156  1.00 68.30           C  
ATOM   2443  CB  TRP C 148      21.412  -6.873 -15.999  1.00 68.30           C  
ATOM   2444  O   TRP C 148      24.499  -6.362 -16.436  1.00 68.30           O  
ATOM   2445  CG  TRP C 148      20.054  -6.921 -16.633  1.00 68.30           C  
ATOM   2446  CD1 TRP C 148      19.770  -7.077 -17.961  1.00 68.30           C  
ATOM   2447  CD2 TRP C 148      18.795  -6.806 -15.963  1.00 68.30           C  
ATOM   2448  CE2 TRP C 148      17.788  -6.903 -16.948  1.00 68.30           C  
ATOM   2449  CE3 TRP C 148      18.421  -6.632 -14.624  1.00 68.30           C  
ATOM   2450  NE1 TRP C 148      18.408  -7.068 -18.157  1.00 68.30           N  
ATOM   2451  CH2 TRP C 148      16.089  -6.659 -15.318  1.00 68.30           C  
ATOM   2452  CZ2 TRP C 148      16.428  -6.830 -16.635  1.00 68.30           C  
ATOM   2453  CZ3 TRP C 148      17.067  -6.560 -14.315  1.00 68.30           C  
ATOM   2454  N   GLU C 149      24.315  -8.200 -15.284  1.00 65.03           N  
ATOM   2455  CA  GLU C 149      25.620  -8.082 -14.641  1.00 65.03           C  
ATOM   2456  C   GLU C 149      26.736  -8.555 -15.568  1.00 65.03           C  
ATOM   2457  CB  GLU C 149      25.650  -8.879 -13.334  1.00 65.03           C  
ATOM   2458  O   GLU C 149      27.896  -8.171 -15.399  1.00 65.03           O  
ATOM   2459  CG  GLU C 149      24.824  -8.257 -12.217  1.00 65.03           C  
ATOM   2460  CD  GLU C 149      24.803  -9.096 -10.949  1.00 65.03           C  
ATOM   2461  OE1 GLU C 149      24.166  -8.678  -9.955  1.00 65.03           O  
ATOM   2462  OE2 GLU C 149      25.428 -10.180 -10.950  1.00 65.03           O  
ATOM   2463  N   LYS C 150      26.517  -9.153 -16.679  1.00 52.76           N  
ATOM   2464  CA  LYS C 150      27.540  -9.550 -17.643  1.00 52.76           C  
ATOM   2465  C   LYS C 150      27.792  -8.443 -18.663  1.00 52.76           C  
ATOM   2466  CB  LYS C 150      27.134 -10.839 -18.358  1.00 52.76           C  
ATOM   2467  O   LYS C 150      28.921  -8.263 -19.125  1.00 52.76           O  
ATOM   2468  CG  LYS C 150      27.225 -12.084 -17.488  1.00 52.76           C  
ATOM   2469  CD  LYS C 150      26.908 -13.345 -18.282  1.00 52.76           C  
ATOM   2470  CE  LYS C 150      26.950 -14.587 -17.401  1.00 52.76           C  
ATOM   2471  NZ  LYS C 150      26.663 -15.828 -18.180  1.00 52.76           N  
TER    2472      LYS C 150                                                      
ENDMDL                                                                          
END                                                                             
