# Supplementary material for: Structure and activation of the RING E3 ubiquitin ligase TRIM72 on the membrane
Source: Nat Struct Mol Biol. 2023 Sep 28;30(11):1695–706. doi: 10.1038/s41594-023-01111-7 (PMC10643145; doi:10.1038/s41594-023-01111-7)
Supplement: Supplementary file 5 — Predicted structures of the RING domain of 60 TRIM proteins. [file 41594_2023_1111_MOESM5_ESM.zip › R4_b3fb2_unrelaxed_rank_1_model_4.pdb]

MODEL     1                                                                     
ATOM      1  N   MET B   1      18.748   6.345   0.716  1.00 32.66           N  
ATOM      2  CA  MET B   1      17.726   5.359   0.372  1.00 32.66           C  
ATOM      3  C   MET B   1      16.511   6.032  -0.256  1.00 32.66           C  
ATOM      4  CB  MET B   1      17.304   4.567   1.611  1.00 32.66           C  
ATOM      5  O   MET B   1      15.995   7.015   0.278  1.00 32.66           O  
ATOM      6  CG  MET B   1      17.143   3.077   1.360  1.00 32.66           C  
ATOM      7  SD  MET B   1      16.539   2.175   2.840  1.00 32.66           S  
ATOM      8  CE  MET B   1      17.908   2.493   3.988  1.00 32.66           C  
ATOM      9  N   GLU B   2      16.266   6.031  -1.607  1.00 41.53           N  
ATOM     10  CA  GLU B   2      15.201   6.671  -2.373  1.00 41.53           C  
ATOM     11  C   GLU B   2      13.863   6.575  -1.646  1.00 41.53           C  
ATOM     12  CB  GLU B   2      15.089   6.045  -3.765  1.00 41.53           C  
ATOM     13  O   GLU B   2      13.472   5.496  -1.196  1.00 41.53           O  
ATOM     14  CG  GLU B   2      16.172   6.500  -4.734  1.00 41.53           C  
ATOM     15  CD  GLU B   2      15.892   6.106  -6.175  1.00 41.53           C  
ATOM     16  OE1 GLU B   2      16.597   6.596  -7.086  1.00 41.53           O  
ATOM     17  OE2 GLU B   2      14.959   5.302  -6.395  1.00 41.53           O  
ATOM     18  N   ALA B   3      13.468   7.524  -0.911  1.00 49.91           N  
ATOM     19  CA  ALA B   3      12.149   7.500  -0.283  1.00 49.91           C  
ATOM     20  C   ALA B   3      11.081   7.037  -1.269  1.00 49.91           C  
ATOM     21  CB  ALA B   3      11.798   8.879   0.270  1.00 49.91           C  
ATOM     22  O   ALA B   3      10.885   7.657  -2.317  1.00 49.91           O  
ATOM     23  N   GLU B   4      10.828   5.643  -1.353  1.00 60.07           N  
ATOM     24  CA  GLU B   4      10.023   4.965  -2.363  1.00 60.07           C  
ATOM     25  C   GLU B   4       8.541   5.286  -2.195  1.00 60.07           C  
ATOM     26  CB  GLU B   4      10.243   3.451  -2.299  1.00 60.07           C  
ATOM     27  O   GLU B   4       8.037   5.349  -1.072  1.00 60.07           O  
ATOM     28  CG  GLU B   4      11.629   3.012  -2.749  1.00 60.07           C  
ATOM     29  CD  GLU B   4      11.894   1.533  -2.518  1.00 60.07           C  
ATOM     30  OE1 GLU B   4      12.979   1.043  -2.905  1.00 60.07           O  
ATOM     31  OE2 GLU B   4      11.009   0.858  -1.945  1.00 60.07           O  
ATOM     32  N   ASP B   5       7.883   5.846  -3.374  1.00 76.32           N  
ATOM     33  CA  ASP B   5       6.465   6.133  -3.569  1.00 76.32           C  
ATOM     34  C   ASP B   5       5.657   4.844  -3.705  1.00 76.32           C  
ATOM     35  CB  ASP B   5       6.260   7.015  -4.802  1.00 76.32           C  
ATOM     36  O   ASP B   5       5.996   3.976  -4.511  1.00 76.32           O  
ATOM     37  CG  ASP B   5       4.819   7.458  -4.981  1.00 76.32           C  
ATOM     38  OD1 ASP B   5       3.990   7.221  -4.076  1.00 76.32           O  
ATOM     39  OD2 ASP B   5       4.508   8.048  -6.039  1.00 76.32           O  
ATOM     40  N   ILE B   6       4.877   4.586  -2.679  1.00 84.83           N  
ATOM     41  CA  ILE B   6       4.002   3.419  -2.712  1.00 84.83           C  
ATOM     42  C   ILE B   6       3.374   3.284  -4.097  1.00 84.83           C  
ATOM     43  CB  ILE B   6       2.901   3.508  -1.631  1.00 84.83           C  
ATOM     44  O   ILE B   6       3.109   2.171  -4.559  1.00 84.83           O  
ATOM     45  CG1 ILE B   6       3.510   3.342  -0.234  1.00 84.83           C  
ATOM     46  CG2 ILE B   6       1.812   2.462  -1.883  1.00 84.83           C  
ATOM     47  CD1 ILE B   6       2.522   3.567   0.902  1.00 84.83           C  
ATOM     48  N   GLN B   7       3.350   4.363  -4.750  1.00 86.43           N  
ATOM     49  CA  GLN B   7       2.700   4.368  -6.056  1.00 86.43           C  
ATOM     50  C   GLN B   7       3.459   3.496  -7.052  1.00 86.43           C  
ATOM     51  CB  GLN B   7       2.582   5.796  -6.592  1.00 86.43           C  
ATOM     52  O   GLN B   7       2.849   2.821  -7.884  1.00 86.43           O  
ATOM     53  CG  GLN B   7       1.686   5.921  -7.817  1.00 86.43           C  
ATOM     54  CD  GLN B   7       1.414   7.364  -8.200  1.00 86.43           C  
ATOM     55  NE2 GLN B   7       0.928   7.572  -9.419  1.00 86.43           N  
ATOM     56  OE1 GLN B   7       1.638   8.284  -7.407  1.00 86.43           O  
ATOM     57  N   GLU B   8       4.687   3.513  -6.924  1.00 89.19           N  
ATOM     58  CA  GLU B   8       5.519   2.744  -7.844  1.00 89.19           C  
ATOM     59  C   GLU B   8       5.227   1.250  -7.735  1.00 89.19           C  
ATOM     60  CB  GLU B   8       7.003   3.010  -7.579  1.00 89.19           C  
ATOM     61  O   GLU B   8       5.271   0.529  -8.734  1.00 89.19           O  
ATOM     62  CG  GLU B   8       7.935   2.365  -8.595  1.00 89.19           C  
ATOM     63  CD  GLU B   8       9.403   2.660  -8.334  1.00 89.19           C  
ATOM     64  OE1 GLU B   8      10.263   2.211  -9.126  1.00 89.19           O  
ATOM     65  OE2 GLU B   8       9.697   3.345  -7.329  1.00 89.19           O  
ATOM     66  N   GLU B   9       4.872   0.816  -6.568  1.00 93.17           N  
ATOM     67  CA  GLU B   9       4.622  -0.604  -6.339  1.00 93.17           C  
ATOM     68  C   GLU B   9       3.235  -1.006  -6.832  1.00 93.17           C  
ATOM     69  CB  GLU B   9       4.771  -0.943  -4.854  1.00 93.17           C  
ATOM     70  O   GLU B   9       2.947  -2.194  -6.990  1.00 93.17           O  
ATOM     71  CG  GLU B   9       6.160  -0.670  -4.297  1.00 93.17           C  
ATOM     72  CD  GLU B   9       7.267  -1.358  -5.080  1.00 93.17           C  
ATOM     73  OE1 GLU B   9       8.441  -0.936  -4.970  1.00 93.17           O  
ATOM     74  OE2 GLU B   9       6.957  -2.326  -5.810  1.00 93.17           O  
ATOM     75  N   LEU B  10       2.424  -0.010  -7.099  1.00 95.42           N  
ATOM     76  CA  LEU B  10       1.041  -0.282  -7.476  1.00 95.42           C  
ATOM     77  C   LEU B  10       0.806   0.039  -8.948  1.00 95.42           C  
ATOM     78  CB  LEU B  10       0.079   0.530  -6.605  1.00 95.42           C  
ATOM     79  O   LEU B  10      -0.337   0.222  -9.373  1.00 95.42           O  
ATOM     80  CG  LEU B  10       0.127   0.253  -5.102  1.00 95.42           C  
ATOM     81  CD1 LEU B  10      -0.845   1.167  -4.363  1.00 95.42           C  
ATOM     82  CD2 LEU B  10      -0.186  -1.212  -4.817  1.00 95.42           C  
ATOM     83  N   THR B  11       1.862   0.165  -9.651  1.00 96.13           N  
ATOM     84  CA  THR B  11       1.794   0.523 -11.064  1.00 96.13           C  
ATOM     85  C   THR B  11       2.275  -0.632 -11.938  1.00 96.13           C  
ATOM     86  CB  THR B  11       2.633   1.779 -11.362  1.00 96.13           C  
ATOM     87  O   THR B  11       3.283  -1.272 -11.631  1.00 96.13           O  
ATOM     88  CG2 THR B  11       2.587   2.131 -12.846  1.00 96.13           C  
ATOM     89  OG1 THR B  11       2.117   2.881 -10.605  1.00 96.13           O  
ATOM     90  N   CYS B  12       1.532  -0.956 -13.003  1.00 98.05           N  
ATOM     91  CA  CYS B  12       1.918  -1.964 -13.983  1.00 98.05           C  
ATOM     92  C   CYS B  12       3.096  -1.484 -14.824  1.00 98.05           C  
ATOM     93  CB  CYS B  12       0.738  -2.308 -14.892  1.00 98.05           C  
ATOM     94  O   CYS B  12       3.043  -0.404 -15.414  1.00 98.05           O  
ATOM     95  SG  CYS B  12       1.141  -3.501 -16.187  1.00 98.05           S  
ATOM     96  N   PRO B  13       4.137  -2.237 -14.932  1.00 97.36           N  
ATOM     97  CA  PRO B  13       5.312  -1.820 -15.701  1.00 97.36           C  
ATOM     98  C   PRO B  13       5.031  -1.716 -17.198  1.00 97.36           C  
ATOM     99  CB  PRO B  13       6.332  -2.925 -15.412  1.00 97.36           C  
ATOM    100  O   PRO B  13       5.801  -1.091 -17.932  1.00 97.36           O  
ATOM    101  CG  PRO B  13       5.879  -3.537 -14.127  1.00 97.36           C  
ATOM    102  CD  PRO B  13       4.381  -3.449 -14.058  1.00 97.36           C  
ATOM    103  N   ILE B  14       3.960  -2.272 -17.706  1.00 96.96           N  
ATOM    104  CA  ILE B  14       3.644  -2.256 -19.130  1.00 96.96           C  
ATOM    105  C   ILE B  14       2.817  -1.016 -19.461  1.00 96.96           C  
ATOM    106  CB  ILE B  14       2.887  -3.534 -19.556  1.00 96.96           C  
ATOM    107  O   ILE B  14       3.239  -0.175 -20.259  1.00 96.96           O  
ATOM    108  CG1 ILE B  14       3.763  -4.772 -19.333  1.00 96.96           C  
ATOM    109  CG2 ILE B  14       2.439  -3.435 -21.017  1.00 96.96           C  
ATOM    110  CD1 ILE B  14       3.056  -6.090 -19.618  1.00 96.96           C  
ATOM    111  N   CYS B  15       1.705  -0.813 -18.816  1.00 97.82           N  
ATOM    112  CA  CYS B  15       0.817   0.292 -19.160  1.00 97.82           C  
ATOM    113  C   CYS B  15       1.144   1.532 -18.337  1.00 97.82           C  
ATOM    114  CB  CYS B  15      -0.643  -0.106 -18.942  1.00 97.82           C  
ATOM    115  O   CYS B  15       0.703   2.635 -18.666  1.00 97.82           O  
ATOM    116  SG  CYS B  15      -1.067  -0.399 -17.211  1.00 97.82           S  
ATOM    117  N   LEU B  16       1.853   1.336 -17.210  1.00 96.14           N  
ATOM    118  CA  LEU B  16       2.329   2.403 -16.337  1.00 96.14           C  
ATOM    119  C   LEU B  16       1.168   3.061 -15.599  1.00 96.14           C  
ATOM    120  CB  LEU B  16       3.098   3.453 -17.143  1.00 96.14           C  
ATOM    121  O   LEU B  16       1.255   4.228 -15.211  1.00 96.14           O  
ATOM    122  CG  LEU B  16       4.368   2.972 -17.846  1.00 96.14           C  
ATOM    123  CD1 LEU B  16       5.014   4.119 -18.617  1.00 96.14           C  
ATOM    124  CD2 LEU B  16       5.347   2.382 -16.837  1.00 96.14           C  
ATOM    125  N   ASP B  17       0.081   2.400 -15.536  1.00 96.45           N  
ATOM    126  CA  ASP B  17      -1.062   2.799 -14.722  1.00 96.45           C  
ATOM    127  C   ASP B  17      -1.232   1.872 -13.520  1.00 96.45           C  
ATOM    128  CB  ASP B  17      -2.341   2.810 -15.562  1.00 96.45           C  
ATOM    129  O   ASP B  17      -0.543   0.855 -13.413  1.00 96.45           O  
ATOM    130  CG  ASP B  17      -2.382   3.950 -16.565  1.00 96.45           C  
ATOM    131  OD1 ASP B  17      -1.892   5.056 -16.251  1.00 96.45           O  
ATOM    132  OD2 ASP B  17      -2.913   3.740 -17.677  1.00 96.45           O  
ATOM    133  N   TYR B  18      -2.088   2.347 -12.613  1.00 96.41           N  
ATOM    134  CA  TYR B  18      -2.403   1.450 -11.507  1.00 96.41           C  
ATOM    135  C   TYR B  18      -2.857   0.089 -12.020  1.00 96.41           C  
ATOM    136  CB  TYR B  18      -3.489   2.059 -10.614  1.00 96.41           C  
ATOM    137  O   TYR B  18      -3.540   0.000 -13.043  1.00 96.41           O  
ATOM    138  CG  TYR B  18      -2.966   3.082  -9.634  1.00 96.41           C  
ATOM    139  CD1 TYR B  18      -2.212   2.694  -8.529  1.00 96.41           C  
ATOM    140  CD2 TYR B  18      -3.225   4.436  -9.811  1.00 96.41           C  
ATOM    141  CE1 TYR B  18      -1.729   3.632  -7.622  1.00 96.41           C  
ATOM    142  CE2 TYR B  18      -2.748   5.383  -8.911  1.00 96.41           C  
ATOM    143  OH  TYR B  18      -1.527   5.906  -6.927  1.00 96.41           O  
ATOM    144  CZ  TYR B  18      -2.002   4.972  -7.822  1.00 96.41           C  
ATOM    145  N   PHE B  19      -2.456  -0.967 -11.341  1.00 98.17           N  
ATOM    146  CA  PHE B  19      -2.788  -2.333 -11.728  1.00 98.17           C  
ATOM    147  C   PHE B  19      -4.290  -2.489 -11.931  1.00 98.17           C  
ATOM    148  CB  PHE B  19      -2.294  -3.327 -10.672  1.00 98.17           C  
ATOM    149  O   PHE B  19      -5.085  -1.942 -11.164  1.00 98.17           O  
ATOM    150  CG  PHE B  19      -0.824  -3.634 -10.767  1.00 98.17           C  
ATOM    151  CD1 PHE B  19      -0.303  -4.268 -11.887  1.00 98.17           C  
ATOM    152  CD2 PHE B  19       0.037  -3.287  -9.733  1.00 98.17           C  
ATOM    153  CE1 PHE B  19       1.058  -4.553 -11.978  1.00 98.17           C  
ATOM    154  CE2 PHE B  19       1.398  -3.569  -9.816  1.00 98.17           C  
ATOM    155  CZ  PHE B  19       1.906  -4.202 -10.939  1.00 98.17           C  
ATOM    156  N   GLN B  20      -4.643  -3.137 -12.987  1.00 97.76           N  
ATOM    157  CA  GLN B  20      -5.979  -3.672 -13.226  1.00 97.76           C  
ATOM    158  C   GLN B  20      -5.950  -5.193 -13.340  1.00 97.76           C  
ATOM    159  CB  GLN B  20      -6.584  -3.062 -14.492  1.00 97.76           C  
ATOM    160  O   GLN B  20      -5.279  -5.743 -14.215  1.00 97.76           O  
ATOM    161  CG  GLN B  20      -6.777  -1.553 -14.415  1.00 97.76           C  
ATOM    162  CD  GLN B  20      -7.619  -1.011 -15.556  1.00 97.76           C  
ATOM    163  NE2 GLN B  20      -8.323   0.087 -15.303  1.00 97.76           N  
ATOM    164  OE1 GLN B  20      -7.634  -1.574 -16.655  1.00 97.76           O  
ATOM    165  N   ASP B  21      -6.653  -5.810 -12.473  1.00 97.79           N  
ATOM    166  CA  ASP B  21      -6.660  -7.270 -12.450  1.00 97.79           C  
ATOM    167  C   ASP B  21      -5.237  -7.826 -12.468  1.00 97.79           C  
ATOM    168  CB  ASP B  21      -7.454  -7.822 -13.635  1.00 97.79           C  
ATOM    169  O   ASP B  21      -4.871  -8.581 -13.371  1.00 97.79           O  
ATOM    170  CG  ASP B  21      -7.734  -9.310 -13.520  1.00 97.79           C  
ATOM    171  OD1 ASP B  21      -7.687  -9.855 -12.396  1.00 97.79           O  
ATOM    172  OD2 ASP B  21      -8.001  -9.945 -14.564  1.00 97.79           O  
ATOM    173  N   PRO B  22      -4.413  -7.539 -11.437  1.00 98.37           N  
ATOM    174  CA  PRO B  22      -3.001  -7.924 -11.395  1.00 98.37           C  
ATOM    175  C   PRO B  22      -2.804  -9.438 -11.342  1.00 98.37           C  
ATOM    176  CB  PRO B  22      -2.492  -7.262 -10.112  1.00 98.37           C  
ATOM    177  O   PRO B  22      -3.543 -10.136 -10.644  1.00 98.37           O  
ATOM    178  CG  PRO B  22      -3.704  -7.124  -9.248  1.00 98.37           C  
ATOM    179  CD  PRO B  22      -4.904  -6.945 -10.133  1.00 98.37           C  
ATOM    180  N   VAL B  23      -1.822  -9.898 -12.045  1.00 96.95           N  
ATOM    181  CA  VAL B  23      -1.411 -11.298 -12.034  1.00 96.95           C  
ATOM    182  C   VAL B  23       0.099 -11.392 -11.826  1.00 96.95           C  
ATOM    183  CB  VAL B  23      -1.815 -12.018 -13.339  1.00 96.95           C  
ATOM    184  O   VAL B  23       0.846 -10.504 -12.244  1.00 96.95           O  
ATOM    185  CG1 VAL B  23      -3.335 -12.056 -13.487  1.00 96.95           C  
ATOM    186  CG2 VAL B  23      -1.175 -11.335 -14.546  1.00 96.95           C  
ATOM    187  N   SER B  24       0.527 -12.378 -11.130  1.00 96.84           N  
ATOM    188  CA  SER B  24       1.949 -12.663 -10.969  1.00 96.84           C  
ATOM    189  C   SER B  24       2.387 -13.817 -11.865  1.00 96.84           C  
ATOM    190  CB  SER B  24       2.268 -12.991  -9.509  1.00 96.84           C  
ATOM    191  O   SER B  24       1.595 -14.714 -12.162  1.00 96.84           O  
ATOM    192  OG  SER B  24       1.655 -14.209  -9.122  1.00 96.84           O  
ATOM    193  N   ILE B  25       3.642 -13.740 -12.332  1.00 94.77           N  
ATOM    194  CA  ILE B  25       4.190 -14.824 -13.140  1.00 94.77           C  
ATOM    195  C   ILE B  25       5.291 -15.541 -12.361  1.00 94.77           C  
ATOM    196  CB  ILE B  25       4.739 -14.303 -14.487  1.00 94.77           C  
ATOM    197  O   ILE B  25       5.592 -15.177 -11.222  1.00 94.77           O  
ATOM    198  CG1 ILE B  25       5.858 -13.282 -14.249  1.00 94.77           C  
ATOM    199  CG2 ILE B  25       3.614 -13.696 -15.330  1.00 94.77           C  
ATOM    200  CD1 ILE B  25       6.482 -12.738 -15.527  1.00 94.77           C  
ATOM    201  N   GLU B  26       5.928 -16.524 -12.895  1.00 92.33           N  
ATOM    202  CA  GLU B  26       6.783 -17.475 -12.191  1.00 92.33           C  
ATOM    203  C   GLU B  26       7.961 -16.770 -11.524  1.00 92.33           C  
ATOM    204  CB  GLU B  26       7.290 -18.555 -13.150  1.00 92.33           C  
ATOM    205  O   GLU B  26       8.386 -17.158 -10.434  1.00 92.33           O  
ATOM    206  CG  GLU B  26       6.230 -19.571 -13.548  1.00 92.33           C  
ATOM    207  CD  GLU B  26       6.739 -20.617 -14.528  1.00 92.33           C  
ATOM    208  OE1 GLU B  26       6.773 -21.816 -14.172  1.00 92.33           O  
ATOM    209  OE2 GLU B  26       7.108 -20.233 -15.660  1.00 92.33           O  
ATOM    210  N   CYS B  27       8.401 -15.704 -12.133  1.00 93.89           N  
ATOM    211  CA  CYS B  27       9.560 -15.006 -11.588  1.00 93.89           C  
ATOM    212  C   CYS B  27       9.155 -14.091 -10.439  1.00 93.89           C  
ATOM    213  CB  CYS B  27      10.258 -14.194 -12.678  1.00 93.89           C  
ATOM    214  O   CYS B  27      10.012 -13.554  -9.735  1.00 93.89           O  
ATOM    215  SG  CYS B  27       9.238 -12.872 -13.367  1.00 93.89           S  
ATOM    216  N   GLY B  28       7.853 -13.834 -10.287  1.00 95.02           N  
ATOM    217  CA  GLY B  28       7.389 -13.041  -9.160  1.00 95.02           C  
ATOM    218  C   GLY B  28       6.991 -11.629  -9.548  1.00 95.02           C  
ATOM    219  O   GLY B  28       6.473 -10.875  -8.722  1.00 95.02           O  
ATOM    220  N   HIS B  29       7.135 -11.294 -10.853  1.00 96.22           N  
ATOM    221  CA  HIS B  29       6.737  -9.967 -11.310  1.00 96.22           C  
ATOM    222  C   HIS B  29       5.243  -9.913 -11.611  1.00 96.22           C  
ATOM    223  CB  HIS B  29       7.537  -9.564 -12.549  1.00 96.22           C  
ATOM    224  O   HIS B  29       4.624 -10.943 -11.888  1.00 96.22           O  
ATOM    225  CG  HIS B  29       8.969  -9.243 -12.260  1.00 96.22           C  
ATOM    226  CD2 HIS B  29       9.533  -8.194 -11.616  1.00 96.22           C  
ATOM    227  ND1 HIS B  29      10.009 -10.057 -12.656  1.00 96.22           N  
ATOM    228  CE1 HIS B  29      11.153  -9.521 -12.266  1.00 96.22           C  
ATOM    229  NE2 HIS B  29      10.892  -8.390 -11.633  1.00 96.22           N  
ATOM    230  N   ASN B  30       4.728  -8.757 -11.528  1.00 97.76           N  
ATOM    231  CA  ASN B  30       3.286  -8.563 -11.646  1.00 97.76           C  
ATOM    232  C   ASN B  30       2.939  -7.635 -12.806  1.00 97.76           C  
ATOM    233  CB  ASN B  30       2.710  -8.017 -10.338  1.00 97.76           C  
ATOM    234  O   ASN B  30       3.678  -6.693 -13.096  1.00 97.76           O  
ATOM    235  CG  ASN B  30       3.063  -8.877  -9.140  1.00 97.76           C  
ATOM    236  ND2 ASN B  30       4.138  -8.517  -8.449  1.00 97.76           N  
ATOM    237  OD1 ASN B  30       2.375  -9.856  -8.839  1.00 97.76           O  
ATOM    238  N   PHE B  31       1.850  -7.877 -13.405  1.00 97.68           N  
ATOM    239  CA  PHE B  31       1.323  -7.098 -14.519  1.00 97.68           C  
ATOM    240  C   PHE B  31      -0.200  -7.144 -14.539  1.00 97.68           C  
ATOM    241  CB  PHE B  31       1.882  -7.614 -15.849  1.00 97.68           C  
ATOM    242  O   PHE B  31      -0.808  -8.021 -13.922  1.00 97.68           O  
ATOM    243  CG  PHE B  31       3.380  -7.758 -15.863  1.00 97.68           C  
ATOM    244  CD1 PHE B  31       4.191  -6.696 -16.241  1.00 97.68           C  
ATOM    245  CD2 PHE B  31       3.977  -8.958 -15.498  1.00 97.68           C  
ATOM    246  CE1 PHE B  31       5.578  -6.826 -16.255  1.00 97.68           C  
ATOM    247  CE2 PHE B  31       5.362  -9.096 -15.510  1.00 97.68           C  
ATOM    248  CZ  PHE B  31       6.160  -8.030 -15.890  1.00 97.68           C  
ATOM    249  N   CYS B  32      -0.749  -6.163 -15.194  1.00 98.13           N  
ATOM    250  CA  CYS B  32      -2.163  -6.347 -15.499  1.00 98.13           C  
ATOM    251  C   CYS B  32      -2.376  -7.571 -16.381  1.00 98.13           C  
ATOM    252  CB  CYS B  32      -2.730  -5.106 -16.188  1.00 98.13           C  
ATOM    253  O   CYS B  32      -1.592  -7.825 -17.297  1.00 98.13           O  
ATOM    254  SG  CYS B  32      -2.622  -3.606 -15.188  1.00 98.13           S  
ATOM    255  N   ARG B  33      -3.398  -8.258 -16.074  1.00 96.25           N  
ATOM    256  CA  ARG B  33      -3.711  -9.416 -16.906  1.00 96.25           C  
ATOM    257  C   ARG B  33      -3.846  -9.017 -18.372  1.00 96.25           C  
ATOM    258  CB  ARG B  33      -4.998 -10.091 -16.426  1.00 96.25           C  
ATOM    259  O   ARG B  33      -3.271  -9.661 -19.251  1.00 96.25           O  
ATOM    260  CG  ARG B  33      -5.330 -11.378 -17.164  1.00 96.25           C  
ATOM    261  CD  ARG B  33      -6.617 -12.007 -16.649  1.00 96.25           C  
ATOM    262  NE  ARG B  33      -6.523 -12.342 -15.231  1.00 96.25           N  
ATOM    263  NH1 ARG B  33      -5.580 -14.423 -15.573  1.00 96.25           N  
ATOM    264  NH2 ARG B  33      -5.995 -13.684 -13.443  1.00 96.25           N  
ATOM    265  CZ  ARG B  33      -6.033 -13.482 -14.752  1.00 96.25           C  
ATOM    266  N   GLY B  34      -4.577  -7.977 -18.578  1.00 95.29           N  
ATOM    267  CA  GLY B  34      -4.777  -7.480 -19.930  1.00 95.29           C  
ATOM    268  C   GLY B  34      -3.486  -7.064 -20.610  1.00 95.29           C  
ATOM    269  O   GLY B  34      -3.274  -7.362 -21.787  1.00 95.29           O  
ATOM    270  N   CYS B  35      -2.601  -6.407 -19.840  1.00 96.48           N  
ATOM    271  CA  CYS B  35      -1.319  -5.977 -20.386  1.00 96.48           C  
ATOM    272  C   CYS B  35      -0.464  -7.176 -20.779  1.00 96.48           C  
ATOM    273  CB  CYS B  35      -0.567  -5.114 -19.374  1.00 96.48           C  
ATOM    274  O   CYS B  35       0.161  -7.177 -21.841  1.00 96.48           O  
ATOM    275  SG  CYS B  35      -1.276  -3.467 -19.154  1.00 96.48           S  
ATOM    276  N   LEU B  36      -0.459  -8.161 -19.999  1.00 93.69           N  
ATOM    277  CA  LEU B  36       0.329  -9.352 -20.294  1.00 93.69           C  
ATOM    278  C   LEU B  36      -0.199 -10.060 -21.537  1.00 93.69           C  
ATOM    279  CB  LEU B  36       0.316 -10.312 -19.102  1.00 93.69           C  
ATOM    280  O   LEU B  36       0.581 -10.490 -22.390  1.00 93.69           O  
ATOM    281  CG  LEU B  36       1.408 -10.104 -18.051  1.00 93.69           C  
ATOM    282  CD1 LEU B  36       1.142 -10.976 -16.829  1.00 93.69           C  
ATOM    283  CD2 LEU B  36       2.782 -10.404 -18.640  1.00 93.69           C  
ATOM    284  N   HIS B  37      -1.503 -10.171 -21.584  1.00 90.89           N  
ATOM    285  CA  HIS B  37      -2.129 -10.834 -22.723  1.00 90.89           C  
ATOM    286  C   HIS B  37      -1.803 -10.115 -24.027  1.00 90.89           C  
ATOM    287  CB  HIS B  37      -3.645 -10.910 -22.531  1.00 90.89           C  
ATOM    288  O   HIS B  37      -1.525 -10.758 -25.042  1.00 90.89           O  
ATOM    289  CG  HIS B  37      -4.080 -12.010 -21.614  1.00 90.89           C  
ATOM    290  CD2 HIS B  37      -4.751 -11.974 -20.439  1.00 90.89           C  
ATOM    291  ND1 HIS B  37      -3.824 -13.339 -21.873  1.00 90.89           N  
ATOM    292  CE1 HIS B  37      -4.321 -14.075 -20.894  1.00 90.89           C  
ATOM    293  NE2 HIS B  37      -4.889 -13.272 -20.011  1.00 90.89           N  
ATOM    294  N   ARG B  38      -1.808  -8.845 -24.043  1.00 89.92           N  
ATOM    295  CA  ARG B  38      -1.552  -8.049 -25.238  1.00 89.92           C  
ATOM    296  C   ARG B  38      -0.079  -8.108 -25.631  1.00 89.92           C  
ATOM    297  CB  ARG B  38      -1.977  -6.595 -25.018  1.00 89.92           C  
ATOM    298  O   ARG B  38       0.258  -8.014 -26.813  1.00 89.92           O  
ATOM    299  CG  ARG B  38      -3.483  -6.389 -25.006  1.00 89.92           C  
ATOM    300  CD  ARG B  38      -3.851  -4.913 -25.071  1.00 89.92           C  
ATOM    301  NE  ARG B  38      -3.408  -4.194 -23.879  1.00 89.92           N  
ATOM    302  NH1 ARG B  38      -5.327  -4.610 -22.663  1.00 89.92           N  
ATOM    303  NH2 ARG B  38      -3.620  -3.392 -21.738  1.00 89.92           N  
ATOM    304  CZ  ARG B  38      -4.119  -4.067 -22.763  1.00 89.92           C  
ATOM    305  N   ASN B  39       0.789  -8.242 -24.660  1.00 85.82           N  
ATOM    306  CA  ASN B  39       2.229  -8.245 -24.893  1.00 85.82           C  
ATOM    307  C   ASN B  39       2.733  -9.634 -25.272  1.00 85.82           C  
ATOM    308  CB  ASN B  39       2.973  -7.729 -23.659  1.00 85.82           C  
ATOM    309  O   ASN B  39       3.835  -9.775 -25.805  1.00 85.82           O  
ATOM    310  CG  ASN B  39       4.408  -7.343 -23.961  1.00 85.82           C  
ATOM    311  ND2 ASN B  39       4.595  -6.164 -24.542  1.00 85.82           N  
ATOM    312  OD1 ASN B  39       5.340  -8.099 -23.676  1.00 85.82           O  
ATOM    313  N   TRP B  40       1.999 -10.637 -25.028  1.00 78.91           N  
ATOM    314  CA  TRP B  40       2.362 -12.022 -25.310  1.00 78.91           C  
ATOM    315  C   TRP B  40       1.850 -12.450 -26.682  1.00 78.91           C  
ATOM    316  CB  TRP B  40       1.806 -12.954 -24.230  1.00 78.91           C  
ATOM    317  O   TRP B  40       0.722 -12.125 -27.060  1.00 78.91           O  
ATOM    318  CG  TRP B  40       2.339 -14.354 -24.300  1.00 78.91           C  
ATOM    319  CD1 TRP B  40       3.090 -14.900 -25.304  1.00 78.91           C  
ATOM    320  CD2 TRP B  40       2.156 -15.387 -23.328  1.00 78.91           C  
ATOM    321  CE2 TRP B  40       2.826 -16.535 -23.807  1.00 78.91           C  
ATOM    322  CE3 TRP B  40       1.492 -15.453 -22.095  1.00 78.91           C  
ATOM    323  NE1 TRP B  40       3.386 -16.212 -25.013  1.00 78.91           N  
ATOM    324  CH2 TRP B  40       2.192 -17.775 -21.893  1.00 78.91           C  
ATOM    325  CZ2 TRP B  40       2.849 -17.737 -23.095  1.00 78.91           C  
ATOM    326  CZ3 TRP B  40       1.517 -16.650 -21.389  1.00 78.91           C  
ATOM    327  N   ALA B  41       2.789 -12.969 -27.651  1.00 67.20           N  
ATOM    328  CA  ALA B  41       2.365 -13.504 -28.942  1.00 67.20           C  
ATOM    329  C   ALA B  41       1.395 -14.668 -28.762  1.00 67.20           C  
ATOM    330  CB  ALA B  41       3.577 -13.947 -29.759  1.00 67.20           C  
ATOM    331  O   ALA B  41       1.536 -15.463 -27.829  1.00 67.20           O  
ATOM    332  N   PRO B  42       0.319 -14.643 -29.466  1.00 62.52           N  
ATOM    333  CA  PRO B  42      -0.694 -15.701 -29.433  1.00 62.52           C  
ATOM    334  C   PRO B  42      -0.135 -17.065 -29.831  1.00 62.52           C  
ATOM    335  CB  PRO B  42      -1.738 -15.222 -30.444  1.00 62.52           C  
ATOM    336  O   PRO B  42       0.584 -17.174 -30.828  1.00 62.52           O  
ATOM    337  CG  PRO B  42      -1.209 -13.920 -30.952  1.00 62.52           C  
ATOM    338  CD  PRO B  42       0.134 -13.674 -30.326  1.00 62.52           C  
ATOM    339  N   GLY B  43       0.765 -17.830 -28.994  1.00 63.96           N  
ATOM    340  CA  GLY B  43       1.282 -19.139 -29.359  1.00 63.96           C  
ATOM    341  C   GLY B  43       1.369 -20.094 -28.184  1.00 63.96           C  
ATOM    342  O   GLY B  43       1.734 -21.260 -28.350  1.00 63.96           O  
ATOM    343  N   GLY B  44       0.581 -19.927 -27.059  1.00 68.17           N  
ATOM    344  CA  GLY B  44       0.376 -20.796 -25.912  1.00 68.17           C  
ATOM    345  C   GLY B  44       1.672 -21.245 -25.264  1.00 68.17           C  
ATOM    346  O   GLY B  44       1.655 -21.932 -24.240  1.00 68.17           O  
ATOM    347  N   GLY B  45       2.861 -20.952 -25.785  1.00 78.13           N  
ATOM    348  CA  GLY B  45       4.118 -21.338 -25.162  1.00 78.13           C  
ATOM    349  C   GLY B  45       4.602 -20.340 -24.128  1.00 78.13           C  
ATOM    350  O   GLY B  45       3.877 -19.410 -23.767  1.00 78.13           O  
ATOM    351  N   PRO B  46       5.801 -20.778 -23.419  1.00 87.95           N  
ATOM    352  CA  PRO B  46       6.369 -19.848 -22.441  1.00 87.95           C  
ATOM    353  C   PRO B  46       6.683 -18.479 -23.040  1.00 87.95           C  
ATOM    354  CB  PRO B  46       7.650 -20.552 -21.987  1.00 87.95           C  
ATOM    355  O   PRO B  46       7.008 -18.380 -24.226  1.00 87.95           O  
ATOM    356  CG  PRO B  46       7.477 -21.974 -22.417  1.00 87.95           C  
ATOM    357  CD  PRO B  46       6.530 -22.008 -23.581  1.00 87.95           C  
ATOM    358  N   PHE B  47       6.422 -17.494 -22.291  1.00 91.22           N  
ATOM    359  CA  PHE B  47       6.730 -16.128 -22.700  1.00 91.22           C  
ATOM    360  C   PHE B  47       7.729 -15.489 -21.743  1.00 91.22           C  
ATOM    361  CB  PHE B  47       5.453 -15.285 -22.767  1.00 91.22           C  
ATOM    362  O   PHE B  47       7.771 -15.833 -20.560  1.00 91.22           O  
ATOM    363  CG  PHE B  47       4.808 -15.053 -21.427  1.00 91.22           C  
ATOM    364  CD1 PHE B  47       3.901 -15.969 -20.909  1.00 91.22           C  
ATOM    365  CD2 PHE B  47       5.109 -13.918 -20.686  1.00 91.22           C  
ATOM    366  CE1 PHE B  47       3.302 -15.757 -19.669  1.00 91.22           C  
ATOM    367  CE2 PHE B  47       4.514 -13.699 -19.446  1.00 91.22           C  
ATOM    368  CZ  PHE B  47       3.611 -14.620 -18.940  1.00 91.22           C  
ATOM    369  N   PRO B  48       8.545 -14.605 -22.292  1.00 93.60           N  
ATOM    370  CA  PRO B  48       9.515 -13.932 -21.425  1.00 93.60           C  
ATOM    371  C   PRO B  48       8.881 -12.842 -20.564  1.00 93.60           C  
ATOM    372  CB  PRO B  48      10.516 -13.331 -22.416  1.00 93.60           C  
ATOM    373  O   PRO B  48       8.004 -12.112 -21.033  1.00 93.60           O  
ATOM    374  CG  PRO B  48       9.718 -13.066 -23.651  1.00 93.60           C  
ATOM    375  CD  PRO B  48       8.658 -14.122 -23.771  1.00 93.60           C  
ATOM    376  N   CYS B  49       9.298 -12.765 -19.321  1.00 94.77           N  
ATOM    377  CA  CYS B  49       8.860 -11.687 -18.442  1.00 94.77           C  
ATOM    378  C   CYS B  49       9.233 -10.327 -19.019  1.00 94.77           C  
ATOM    379  CB  CYS B  49       9.473 -11.847 -17.051  1.00 94.77           C  
ATOM    380  O   CYS B  49      10.384 -10.102 -19.396  1.00 94.77           O  
ATOM    381  SG  CYS B  49       9.170 -10.442 -15.956  1.00 94.77           S  
ATOM    382  N   PRO B  50       8.297  -9.417 -19.065  1.00 94.78           N  
ATOM    383  CA  PRO B  50       8.575  -8.087 -19.612  1.00 94.78           C  
ATOM    384  C   PRO B  50       9.642  -7.334 -18.820  1.00 94.78           C  
ATOM    385  CB  PRO B  50       7.222  -7.377 -19.517  1.00 94.78           C  
ATOM    386  O   PRO B  50      10.231  -6.376 -19.327  1.00 94.78           O  
ATOM    387  CG  PRO B  50       6.209  -8.470 -19.627  1.00 94.78           C  
ATOM    388  CD  PRO B  50       6.715  -9.667 -18.875  1.00 94.78           C  
ATOM    389  N   GLU B  51       9.932  -7.804 -17.678  1.00 94.27           N  
ATOM    390  CA  GLU B  51      10.871  -7.079 -16.828  1.00 94.27           C  
ATOM    391  C   GLU B  51      12.217  -7.795 -16.756  1.00 94.27           C  
ATOM    392  CB  GLU B  51      10.295  -6.900 -15.421  1.00 94.27           C  
ATOM    393  O   GLU B  51      13.264  -7.182 -16.976  1.00 94.27           O  
ATOM    394  CG  GLU B  51       9.136  -5.916 -15.352  1.00 94.27           C  
ATOM    395  CD  GLU B  51       8.974  -5.275 -13.983  1.00 94.27           C  
ATOM    396  OE1 GLU B  51       7.821  -5.082 -13.536  1.00 94.27           O  
ATOM    397  OE2 GLU B  51      10.009  -4.963 -13.352  1.00 94.27           O  
ATOM    398  N   CYS B  52      12.267  -9.101 -16.555  1.00 95.83           N  
ATOM    399  CA  CYS B  52      13.524  -9.795 -16.298  1.00 95.83           C  
ATOM    400  C   CYS B  52      13.819 -10.812 -17.394  1.00 95.83           C  
ATOM    401  CB  CYS B  52      13.481 -10.494 -14.939  1.00 95.83           C  
ATOM    402  O   CYS B  52      14.893 -11.416 -17.412  1.00 95.83           O  
ATOM    403  SG  CYS B  52      12.372 -11.918 -14.887  1.00 95.83           S  
ATOM    404  N   ARG B  53      12.885 -11.178 -18.249  1.00 94.46           N  
ATOM    405  CA  ARG B  53      13.022 -12.023 -19.431  1.00 94.46           C  
ATOM    406  C   ARG B  53      13.017 -13.500 -19.051  1.00 94.46           C  
ATOM    407  CB  ARG B  53      14.306 -11.682 -20.190  1.00 94.46           C  
ATOM    408  O   ARG B  53      13.262 -14.365 -19.895  1.00 94.46           O  
ATOM    409  CG  ARG B  53      14.307 -10.293 -20.806  1.00 94.46           C  
ATOM    410  CD  ARG B  53      15.583 -10.024 -21.591  1.00 94.46           C  
ATOM    411  NE  ARG B  53      15.732  -8.607 -21.909  1.00 94.46           N  
ATOM    412  NH1 ARG B  53      18.020  -8.564 -21.587  1.00 94.46           N  
ATOM    413  NH2 ARG B  53      16.908  -6.657 -22.206  1.00 94.46           N  
ATOM    414  CZ  ARG B  53      16.886  -7.946 -21.900  1.00 94.46           C  
ATOM    415  N   HIS B  54      12.836 -13.793 -17.786  1.00 93.50           N  
ATOM    416  CA  HIS B  54      12.647 -15.186 -17.397  1.00 93.50           C  
ATOM    417  C   HIS B  54      11.400 -15.775 -18.048  1.00 93.50           C  
ATOM    418  CB  HIS B  54      12.553 -15.309 -15.875  1.00 93.50           C  
ATOM    419  O   HIS B  54      10.360 -15.115 -18.117  1.00 93.50           O  
ATOM    420  CG  HIS B  54      12.529 -16.723 -15.388  1.00 93.50           C  
ATOM    421  CD2 HIS B  54      11.504 -17.504 -14.974  1.00 93.50           C  
ATOM    422  ND1 HIS B  54      13.668 -17.493 -15.283  1.00 93.50           N  
ATOM    423  CE1 HIS B  54      13.342 -18.690 -14.826  1.00 93.50           C  
ATOM    424  NE2 HIS B  54      12.035 -18.723 -14.630  1.00 93.50           N  
ATOM    425  N   PRO B  55      11.556 -16.951 -18.549  1.00 93.14           N  
ATOM    426  CA  PRO B  55      10.398 -17.561 -19.206  1.00 93.14           C  
ATOM    427  C   PRO B  55       9.312 -17.981 -18.218  1.00 93.14           C  
ATOM    428  CB  PRO B  55      10.996 -18.781 -19.912  1.00 93.14           C  
ATOM    429  O   PRO B  55       9.619 -18.492 -17.139  1.00 93.14           O  
ATOM    430  CG  PRO B  55      12.237 -19.098 -19.141  1.00 93.14           C  
ATOM    431  CD  PRO B  55      12.761 -17.827 -18.537  1.00 93.14           C  
ATOM    432  N   SER B  56       8.075 -17.694 -18.510  1.00 91.06           N  
ATOM    433  CA  SER B  56       6.921 -18.104 -17.717  1.00 91.06           C  
ATOM    434  C   SER B  56       5.839 -18.725 -18.594  1.00 91.06           C  
ATOM    435  CB  SER B  56       6.345 -16.912 -16.951  1.00 91.06           C  
ATOM    436  O   SER B  56       5.658 -18.322 -19.744  1.00 91.06           O  
ATOM    437  OG  SER B  56       7.284 -16.418 -16.011  1.00 91.06           O  
ATOM    438  N   ALA B  57       5.188 -19.722 -18.045  1.00 88.81           N  
ATOM    439  CA  ALA B  57       4.085 -20.359 -18.760  1.00 88.81           C  
ATOM    440  C   ALA B  57       2.772 -19.624 -18.511  1.00 88.81           C  
ATOM    441  CB  ALA B  57       3.958 -21.823 -18.345  1.00 88.81           C  
ATOM    442  O   ALA B  57       2.503 -19.182 -17.391  1.00 88.81           O  
ATOM    443  N   PRO B  58       1.962 -19.533 -19.564  1.00 85.79           N  
ATOM    444  CA  PRO B  58       0.649 -18.910 -19.382  1.00 85.79           C  
ATOM    445  C   PRO B  58      -0.190 -19.604 -18.311  1.00 85.79           C  
ATOM    446  CB  PRO B  58      -0.001 -19.050 -20.760  1.00 85.79           C  
ATOM    447  O   PRO B  58      -0.947 -18.947 -17.593  1.00 85.79           O  
ATOM    448  CG  PRO B  58       1.144 -19.133 -21.717  1.00 85.79           C  
ATOM    449  CD  PRO B  58       2.281 -19.843 -21.039  1.00 85.79           C  
ATOM    450  N   ALA B  59       0.004 -20.869 -18.163  1.00 84.10           N  
ATOM    451  CA  ALA B  59      -0.756 -21.668 -17.205  1.00 84.10           C  
ATOM    452  C   ALA B  59      -0.334 -21.353 -15.772  1.00 84.10           C  
ATOM    453  CB  ALA B  59      -0.579 -23.156 -17.493  1.00 84.10           C  
ATOM    454  O   ALA B  59      -1.046 -21.686 -14.822  1.00 84.10           O  
ATOM    455  N   ALA B  60       0.755 -20.651 -15.727  1.00 85.99           N  
ATOM    456  CA  ALA B  60       1.297 -20.425 -14.389  1.00 85.99           C  
ATOM    457  C   ALA B  60       0.873 -19.062 -13.849  1.00 85.99           C  
ATOM    458  CB  ALA B  60       2.819 -20.537 -14.406  1.00 85.99           C  
ATOM    459  O   ALA B  60       1.270 -18.672 -12.748  1.00 85.99           O  
ATOM    460  N   LEU B  61      -0.005 -18.381 -14.558  1.00 91.81           N  
ATOM    461  CA  LEU B  61      -0.472 -17.078 -14.098  1.00 91.81           C  
ATOM    462  C   LEU B  61      -1.315 -17.217 -12.835  1.00 91.81           C  
ATOM    463  CB  LEU B  61      -1.284 -16.383 -15.194  1.00 91.81           C  
ATOM    464  O   LEU B  61      -2.160 -18.111 -12.743  1.00 91.81           O  
ATOM    465  CG  LEU B  61      -0.535 -16.049 -16.485  1.00 91.81           C  
ATOM    466  CD1 LEU B  61      -1.479 -15.402 -17.493  1.00 91.81           C  
ATOM    467  CD2 LEU B  61       0.652 -15.136 -16.194  1.00 91.81           C  
ATOM    468  N   ARG B  62      -0.978 -16.349 -11.872  1.00 94.39           N  
ATOM    469  CA  ARG B  62      -1.711 -16.346 -10.610  1.00 94.39           C  
ATOM    470  C   ARG B  62      -2.247 -14.954 -10.292  1.00 94.39           C  
ATOM    471  CB  ARG B  62      -0.817 -16.836  -9.468  1.00 94.39           C  
ATOM    472  O   ARG B  62      -1.523 -13.963 -10.403  1.00 94.39           O  
ATOM    473  CG  ARG B  62      -0.392 -18.290  -9.600  1.00 94.39           C  
ATOM    474  CD  ARG B  62       0.573 -18.698  -8.495  1.00 94.39           C  
ATOM    475  NE  ARG B  62       1.169 -20.005  -8.755  1.00 94.39           N  
ATOM    476  NH1 ARG B  62       2.997 -19.674  -7.381  1.00 94.39           N  
ATOM    477  NH2 ARG B  62       2.759 -21.646  -8.526  1.00 94.39           N  
ATOM    478  CZ  ARG B  62       2.307 -20.439  -8.220  1.00 94.39           C  
ATOM    479  N   PRO B  63      -3.519 -14.942  -9.928  1.00 95.38           N  
ATOM    480  CA  PRO B  63      -4.050 -13.642  -9.512  1.00 95.38           C  
ATOM    481  C   PRO B  63      -3.375 -13.104  -8.252  1.00 95.38           C  
ATOM    482  CB  PRO B  63      -5.531 -13.931  -9.256  1.00 95.38           C  
ATOM    483  O   PRO B  63      -2.987 -13.881  -7.375  1.00 95.38           O  
ATOM    484  CG  PRO B  63      -5.795 -15.222  -9.962  1.00 95.38           C  
ATOM    485  CD  PRO B  63      -4.514 -16.003 -10.024  1.00 95.38           C  
ATOM    486  N   ASN B  64      -3.126 -11.801  -8.269  1.00 97.03           N  
ATOM    487  CA  ASN B  64      -2.622 -11.128  -7.077  1.00 97.03           C  
ATOM    488  C   ASN B  64      -3.692 -10.249  -6.435  1.00 97.03           C  
ATOM    489  CB  ASN B  64      -1.383 -10.296  -7.413  1.00 97.03           C  
ATOM    490  O   ASN B  64      -3.707  -9.034  -6.638  1.00 97.03           O  
ATOM    491  CG  ASN B  64      -0.597  -9.894  -6.181  1.00 97.03           C  
ATOM    492  ND2 ASN B  64       0.717  -9.767  -6.330  1.00 97.03           N  
ATOM    493  OD1 ASN B  64      -1.165  -9.701  -5.103  1.00 97.03           O  
ATOM    494  N   TRP B  65      -4.465 -10.876  -5.586  1.00 95.29           N  
ATOM    495  CA  TRP B  65      -5.616 -10.209  -4.987  1.00 95.29           C  
ATOM    496  C   TRP B  65      -5.170  -9.098  -4.041  1.00 95.29           C  
ATOM    497  CB  TRP B  65      -6.490 -11.216  -4.235  1.00 95.29           C  
ATOM    498  O   TRP B  65      -5.815  -8.050  -3.957  1.00 95.29           O  
ATOM    499  CG  TRP B  65      -6.995 -12.340  -5.089  1.00 95.29           C  
ATOM    500  CD1 TRP B  65      -6.661 -13.663  -4.992  1.00 95.29           C  
ATOM    501  CD2 TRP B  65      -7.923 -12.239  -6.173  1.00 95.29           C  
ATOM    502  CE2 TRP B  65      -8.106 -13.541  -6.689  1.00 95.29           C  
ATOM    503  CE3 TRP B  65      -8.618 -11.173  -6.760  1.00 95.29           C  
ATOM    504  NE1 TRP B  65      -7.326 -14.390  -5.951  1.00 95.29           N  
ATOM    505  CH2 TRP B  65      -9.625 -12.744  -8.320  1.00 95.29           C  
ATOM    506  CZ2 TRP B  65      -8.957 -13.805  -7.765  1.00 95.29           C  
ATOM    507  CZ3 TRP B  65      -9.464 -11.438  -7.830  1.00 95.29           C  
ATOM    508  N   ALA B  66      -4.092  -9.370  -3.381  1.00 95.16           N  
ATOM    509  CA  ALA B  66      -3.587  -8.363  -2.451  1.00 95.16           C  
ATOM    510  C   ALA B  66      -3.235  -7.070  -3.181  1.00 95.16           C  
ATOM    511  CB  ALA B  66      -2.368  -8.896  -1.701  1.00 95.16           C  
ATOM    512  O   ALA B  66      -3.630  -5.982  -2.755  1.00 95.16           O  
ATOM    513  N   LEU B  67      -2.521  -7.227  -4.288  1.00 96.20           N  
ATOM    514  CA  LEU B  67      -2.147  -6.063  -5.085  1.00 96.20           C  
ATOM    515  C   LEU B  67      -3.384  -5.368  -5.644  1.00 96.20           C  
ATOM    516  CB  LEU B  67      -1.216  -6.473  -6.229  1.00 96.20           C  
ATOM    517  O   LEU B  67      -3.441  -4.137  -5.691  1.00 96.20           O  
ATOM    518  CG  LEU B  67      -0.368  -5.360  -6.845  1.00 96.20           C  
ATOM    519  CD1 LEU B  67       0.396  -4.612  -5.757  1.00 96.20           C  
ATOM    520  CD2 LEU B  67       0.591  -5.930  -7.884  1.00 96.20           C  
ATOM    521  N   ALA B  68      -4.374  -6.146  -6.034  1.00 96.98           N  
ATOM    522  CA  ALA B  68      -5.628  -5.581  -6.528  1.00 96.98           C  
ATOM    523  C   ALA B  68      -6.316  -4.748  -5.451  1.00 96.98           C  
ATOM    524  CB  ALA B  68      -6.557  -6.692  -7.012  1.00 96.98           C  
ATOM    525  O   ALA B  68      -6.704  -3.603  -5.696  1.00 96.98           O  
ATOM    526  N   ARG B  69      -6.366  -5.270  -4.270  1.00 95.19           N  
ATOM    527  CA  ARG B  69      -7.039  -4.588  -3.168  1.00 95.19           C  
ATOM    528  C   ARG B  69      -6.261  -3.350  -2.733  1.00 95.19           C  
ATOM    529  CB  ARG B  69      -7.222  -5.536  -1.981  1.00 95.19           C  
ATOM    530  O   ARG B  69      -6.851  -2.299  -2.477  1.00 95.19           O  
ATOM    531  CG  ARG B  69      -8.237  -6.641  -2.226  1.00 95.19           C  
ATOM    532  CD  ARG B  69      -8.425  -7.517  -0.996  1.00 95.19           C  
ATOM    533  NE  ARG B  69      -9.228  -8.700  -1.293  1.00 95.19           N  
ATOM    534  NH1 ARG B  69      -8.143 -10.071   0.216  1.00 95.19           N  
ATOM    535  NH2 ARG B  69      -9.862 -10.894  -1.058  1.00 95.19           N  
ATOM    536  CZ  ARG B  69      -9.076  -9.886  -0.711  1.00 95.19           C  
ATOM    537  N   LEU B  70      -4.999  -3.486  -2.673  1.00 94.42           N  
ATOM    538  CA  LEU B  70      -4.163  -2.347  -2.308  1.00 94.42           C  
ATOM    539  C   LEU B  70      -4.305  -1.220  -3.325  1.00 94.42           C  
ATOM    540  CB  LEU B  70      -2.696  -2.772  -2.202  1.00 94.42           C  
ATOM    541  O   LEU B  70      -4.374  -0.047  -2.952  1.00 94.42           O  
ATOM    542  CG  LEU B  70      -2.298  -3.525  -0.932  1.00 94.42           C  
ATOM    543  CD1 LEU B  70      -0.960  -4.231  -1.131  1.00 94.42           C  
ATOM    544  CD2 LEU B  70      -2.234  -2.572   0.257  1.00 94.42           C  
ATOM    545  N   THR B  71      -4.372  -1.590  -4.582  1.00 95.23           N  
ATOM    546  CA  THR B  71      -4.551  -0.602  -5.640  1.00 95.23           C  
ATOM    547  C   THR B  71      -5.892   0.111  -5.494  1.00 95.23           C  
ATOM    548  CB  THR B  71      -4.462  -1.252  -7.033  1.00 95.23           C  
ATOM    549  O   THR B  71      -5.956   1.341  -5.547  1.00 95.23           O  
ATOM    550  CG2 THR B  71      -4.648  -0.216  -8.137  1.00 95.23           C  
ATOM    551  OG1 THR B  71      -3.178  -1.870  -7.185  1.00 95.23           O  
ATOM    552  N   GLU B  72      -6.860  -0.636  -5.264  1.00 93.02           N  
ATOM    553  CA  GLU B  72      -8.199  -0.075  -5.109  1.00 93.02           C  
ATOM    554  C   GLU B  72      -8.272   0.852  -3.899  1.00 93.02           C  
ATOM    555  CB  GLU B  72      -9.238  -1.192  -4.979  1.00 93.02           C  
ATOM    556  O   GLU B  72      -8.811   1.957  -3.990  1.00 93.02           O  
ATOM    557  CG  GLU B  72     -10.675  -0.692  -4.931  1.00 93.02           C  
ATOM    558  CD  GLU B  72     -11.696  -1.813  -4.812  1.00 93.02           C  
ATOM    559  OE1 GLU B  72     -12.914  -1.535  -4.897  1.00 93.02           O  
ATOM    560  OE2 GLU B  72     -11.274  -2.977  -4.631  1.00 93.02           O  
ATOM    561  N   LYS B  73      -7.735   0.392  -2.785  1.00 87.90           N  
ATOM    562  CA  LYS B  73      -7.750   1.189  -1.563  1.00 87.90           C  
ATOM    563  C   LYS B  73      -6.963   2.485  -1.742  1.00 87.90           C  
ATOM    564  CB  LYS B  73      -7.180   0.388  -0.392  1.00 87.90           C  
ATOM    565  O   LYS B  73      -7.395   3.547  -1.289  1.00 87.90           O  
ATOM    566  CG  LYS B  73      -8.091  -0.729   0.096  1.00 87.90           C  
ATOM    567  CD  LYS B  73      -7.445  -1.526   1.223  1.00 87.90           C  
ATOM    568  CE  LYS B  73      -8.363  -2.633   1.722  1.00 87.90           C  
ATOM    569  NZ  LYS B  73      -7.737  -3.413   2.832  1.00 87.90           N  
ATOM    570  N   THR B  74      -5.876   2.398  -2.391  1.00 87.30           N  
ATOM    571  CA  THR B  74      -5.056   3.576  -2.648  1.00 87.30           C  
ATOM    572  C   THR B  74      -5.788   4.555  -3.563  1.00 87.30           C  
ATOM    573  CB  THR B  74      -3.706   3.190  -3.281  1.00 87.30           C  
ATOM    574  O   THR B  74      -5.786   5.763  -3.316  1.00 87.30           O  
ATOM    575  CG2 THR B  74      -2.869   4.428  -3.589  1.00 87.30           C  
ATOM    576  OG1 THR B  74      -2.982   2.352  -2.372  1.00 87.30           O  
ATOM    577  N   GLN B  75      -6.423   4.095  -4.591  1.00 88.74           N  
ATOM    578  CA  GLN B  75      -7.164   4.937  -5.524  1.00 88.74           C  
ATOM    579  C   GLN B  75      -8.333   5.631  -4.829  1.00 88.74           C  
ATOM    580  CB  GLN B  75      -7.672   4.111  -6.707  1.00 88.74           C  
ATOM    581  O   GLN B  75      -8.602   6.807  -5.082  1.00 88.74           O  
ATOM    582  CG  GLN B  75      -6.580   3.703  -7.686  1.00 88.74           C  
ATOM    583  CD  GLN B  75      -7.116   2.919  -8.869  1.00 88.74           C  
ATOM    584  NE2 GLN B  75      -6.944   3.463 -10.069  1.00 88.74           N  
ATOM    585  OE1 GLN B  75      -7.679   1.832  -8.706  1.00 88.74           O  
ATOM    586  N   ARG B  76      -8.956   4.945  -3.954  1.00 83.44           N  
ATOM    587  CA  ARG B  76     -10.076   5.512  -3.210  1.00 83.44           C  
ATOM    588  C   ARG B  76      -9.606   6.622  -2.275  1.00 83.44           C  
ATOM    589  CB  ARG B  76     -10.798   4.425  -2.412  1.00 83.44           C  
ATOM    590  O   ARG B  76     -10.274   7.649  -2.138  1.00 83.44           O  
ATOM    591  CG  ARG B  76     -11.670   3.514  -3.261  1.00 83.44           C  
ATOM    592  CD  ARG B  76     -12.626   2.692  -2.407  1.00 83.44           C  
ATOM    593  NE  ARG B  76     -11.914   1.715  -1.589  1.00 83.44           N  
ATOM    594  NH1 ARG B  76     -12.009   0.023  -3.158  1.00 83.44           N  
ATOM    595  NH2 ARG B  76     -10.983  -0.336  -1.140  1.00 83.44           N  
ATOM    596  CZ  ARG B  76     -11.637   0.469  -1.964  1.00 83.44           C  
ATOM    597  N   ARG B  77      -8.512   6.367  -1.622  1.00 78.31           N  
ATOM    598  CA  ARG B  77      -7.939   7.357  -0.716  1.00 78.31           C  
ATOM    599  C   ARG B  77      -7.596   8.644  -1.459  1.00 78.31           C  
ATOM    600  CB  ARG B  77      -6.691   6.800  -0.029  1.00 78.31           C  
ATOM    601  O   ARG B  77      -7.752   9.740  -0.917  1.00 78.31           O  
ATOM    602  CG  ARG B  77      -6.993   5.833   1.106  1.00 78.31           C  
ATOM    603  CD  ARG B  77      -5.721   5.356   1.793  1.00 78.31           C  
ATOM    604  NE  ARG B  77      -6.013   4.433   2.886  1.00 78.31           N  
ATOM    605  NH1 ARG B  77      -3.862   4.424   3.728  1.00 78.31           N  
ATOM    606  NH2 ARG B  77      -5.497   3.170   4.734  1.00 78.31           N  
ATOM    607  CZ  ARG B  77      -5.123   4.011   3.780  1.00 78.31           C  
ATOM    608  N   ARG B  78      -7.334   8.513  -2.699  1.00 79.97           N  
ATOM    609  CA  ARG B  78      -6.854   9.659  -3.465  1.00 79.97           C  
ATOM    610  C   ARG B  78      -8.015  10.413  -4.106  1.00 79.97           C  
ATOM    611  CB  ARG B  78      -5.864   9.209  -4.542  1.00 79.97           C  
ATOM    612  O   ARG B  78      -7.822  11.486  -4.681  1.00 79.97           O  
ATOM    613  CG  ARG B  78      -4.519   8.762  -3.993  1.00 79.97           C  
ATOM    614  CD  ARG B  78      -3.517   8.490  -5.106  1.00 79.97           C  
ATOM    615  NE  ARG B  78      -2.218   8.086  -4.576  1.00 79.97           N  
ATOM    616  NH1 ARG B  78      -1.202  10.129  -4.944  1.00 79.97           N  
ATOM    617  NH2 ARG B  78      -0.015   8.405  -4.010  1.00 79.97           N  
ATOM    618  CZ  ARG B  78      -1.148   8.874  -4.511  1.00 79.97           C  
ATOM    619  N   LEU B  79      -9.159   9.864  -4.017  1.00 80.01           N  
ATOM    620  CA  LEU B  79     -10.347  10.553  -4.509  1.00 80.01           C  
ATOM    621  C   LEU B  79     -10.769  11.661  -3.549  1.00 80.01           C  
ATOM    622  CB  LEU B  79     -11.499   9.564  -4.703  1.00 80.01           C  
ATOM    623  O   LEU B  79     -11.456  12.604  -3.947  1.00 80.01           O  
ATOM    624  CG  LEU B  79     -11.379   8.609  -5.891  1.00 80.01           C  
ATOM    625  CD1 LEU B  79     -12.439   7.516  -5.801  1.00 80.01           C  
ATOM    626  CD2 LEU B  79     -11.501   9.372  -7.206  1.00 80.01           C  
ATOM    627  N   GLY B  80     -10.349  11.655  -2.296  1.00 72.59           N  
ATOM    628  CA  GLY B  80     -10.651  12.671  -1.300  1.00 72.59           C  
ATOM    629  C   GLY B  80      -9.585  13.746  -1.203  1.00 72.59           C  
ATOM    630  O   GLY B  80      -8.589  13.707  -1.928  1.00 72.59           O  
ATOM    631  N   PRO B  81      -9.940  14.747  -0.514  1.00 76.36           N  
ATOM    632  CA  PRO B  81      -8.916  15.774  -0.313  1.00 76.36           C  
ATOM    633  C   PRO B  81      -7.631  15.216   0.295  1.00 76.36           C  
ATOM    634  CB  PRO B  81      -9.589  16.761   0.644  1.00 76.36           C  
ATOM    635  O   PRO B  81      -7.676  14.252   1.064  1.00 76.36           O  
ATOM    636  CG  PRO B  81     -10.649  15.963   1.332  1.00 76.36           C  
ATOM    637  CD  PRO B  81     -11.072  14.847   0.422  1.00 76.36           C  
ATOM    638  N   VAL B  82      -6.585  15.778  -0.078  1.00 80.80           N  
ATOM    639  CA  VAL B  82      -5.304  15.369   0.488  1.00 80.80           C  
ATOM    640  C   VAL B  82      -5.250  15.741   1.968  1.00 80.80           C  
ATOM    641  CB  VAL B  82      -4.119  16.012  -0.267  1.00 80.80           C  
ATOM    642  O   VAL B  82      -5.469  16.899   2.332  1.00 80.80           O  
ATOM    643  CG1 VAL B  82      -2.793  15.641   0.394  1.00 80.80           C  
ATOM    644  CG2 VAL B  82      -4.127  15.585  -1.733  1.00 80.80           C  
ATOM    645  N   PRO B  83      -5.041  14.695   2.785  1.00 76.17           N  
ATOM    646  CA  PRO B  83      -4.907  15.047   4.201  1.00 76.17           C  
ATOM    647  C   PRO B  83      -3.805  16.075   4.451  1.00 76.17           C  
ATOM    648  CB  PRO B  83      -4.568  13.711   4.866  1.00 76.17           C  
ATOM    649  O   PRO B  83      -2.775  16.059   3.772  1.00 76.17           O  
ATOM    650  CG  PRO B  83      -5.075  12.673   3.917  1.00 76.17           C  
ATOM    651  CD  PRO B  83      -4.934  13.196   2.517  1.00 76.17           C  
ATOM    652  N   PRO B  84      -4.189  16.912   5.397  1.00 74.16           N  
ATOM    653  CA  PRO B  84      -3.129  17.860   5.750  1.00 74.16           C  
ATOM    654  C   PRO B  84      -1.839  17.167   6.183  1.00 74.16           C  
ATOM    655  CB  PRO B  84      -3.737  18.655   6.908  1.00 74.16           C  
ATOM    656  O   PRO B  84      -1.884  16.090   6.783  1.00 74.16           O  
ATOM    657  CG  PRO B  84      -5.206  18.389   6.824  1.00 74.16           C  
ATOM    658  CD  PRO B  84      -5.415  17.086   6.107  1.00 74.16           C  
ATOM    659  N   GLY B  85      -0.694  17.649   5.676  1.00 74.84           N  
ATOM    660  CA  GLY B  85       0.591  17.091   6.065  1.00 74.84           C  
ATOM    661  C   GLY B  85       1.166  16.138   5.033  1.00 74.84           C  
ATOM    662  O   GLY B  85       2.310  15.697   5.157  1.00 74.84           O  
ATOM    663  N   LEU B  86       0.220  15.765   4.145  1.00 81.95           N  
ATOM    664  CA  LEU B  86       0.699  14.890   3.080  1.00 81.95           C  
ATOM    665  C   LEU B  86       0.920  15.674   1.791  1.00 81.95           C  
ATOM    666  CB  LEU B  86      -0.294  13.751   2.834  1.00 81.95           C  
ATOM    667  O   LEU B  86       0.192  16.628   1.507  1.00 81.95           O  
ATOM    668  CG  LEU B  86      -0.469  12.746   3.974  1.00 81.95           C  
ATOM    669  CD1 LEU B  86      -1.394  11.613   3.544  1.00 81.95           C  
ATOM    670  CD2 LEU B  86       0.884  12.200   4.417  1.00 81.95           C  
ATOM    671  N   CYS B  87       1.926  15.251   1.103  1.00 84.97           N  
ATOM    672  CA  CYS B  87       2.158  15.779  -0.237  1.00 84.97           C  
ATOM    673  C   CYS B  87       1.008  15.421  -1.171  1.00 84.97           C  
ATOM    674  CB  CYS B  87       3.472  15.243  -0.804  1.00 84.97           C  
ATOM    675  O   CYS B  87       0.637  14.252  -1.286  1.00 84.97           O  
ATOM    676  SG  CYS B  87       3.754  15.687  -2.532  1.00 84.97           S  
ATOM    677  N   GLY B  88       0.426  16.401  -1.776  1.00 83.79           N  
ATOM    678  CA  GLY B  88      -0.684  16.173  -2.688  1.00 83.79           C  
ATOM    679  C   GLY B  88      -0.311  15.312  -3.879  1.00 83.79           C  
ATOM    680  O   GLY B  88      -1.144  14.566  -4.398  1.00 83.79           O  
ATOM    681  N   ARG B  89       0.944  15.376  -4.233  1.00 84.64           N  
ATOM    682  CA  ARG B  89       1.405  14.668  -5.423  1.00 84.64           C  
ATOM    683  C   ARG B  89       1.796  13.232  -5.089  1.00 84.64           C  
ATOM    684  CB  ARG B  89       2.590  15.399  -6.058  1.00 84.64           C  
ATOM    685  O   ARG B  89       1.453  12.304  -5.824  1.00 84.64           O  
ATOM    686  CG  ARG B  89       3.053  14.795  -7.374  1.00 84.64           C  
ATOM    687  CD  ARG B  89       4.220  15.569  -7.970  1.00 84.64           C  
ATOM    688  NE  ARG B  89       4.429  15.232  -9.375  1.00 84.64           N  
ATOM    689  NH1 ARG B  89       6.553  16.133  -9.490  1.00 84.64           N  
ATOM    690  NH2 ARG B  89       5.617  15.155 -11.340  1.00 84.64           N  
ATOM    691  CZ  ARG B  89       5.533  15.508 -10.065  1.00 84.64           C  
ATOM    692  N   HIS B  90       2.406  12.953  -3.995  1.00 84.28           N  
ATOM    693  CA  HIS B  90       3.007  11.654  -3.717  1.00 84.28           C  
ATOM    694  C   HIS B  90       2.296  10.952  -2.565  1.00 84.28           C  
ATOM    695  CB  HIS B  90       4.495  11.810  -3.398  1.00 84.28           C  
ATOM    696  O   HIS B  90       2.547   9.774  -2.300  1.00 84.28           O  
ATOM    697  CG  HIS B  90       5.281  12.452  -4.497  1.00 84.28           C  
ATOM    698  CD2 HIS B  90       5.560  12.031  -5.753  1.00 84.28           C  
ATOM    699  ND1 HIS B  90       5.887  13.682  -4.358  1.00 84.28           N  
ATOM    700  CE1 HIS B  90       6.506  13.990  -5.485  1.00 84.28           C  
ATOM    701  NE2 HIS B  90       6.324  13.005  -6.348  1.00 84.28           N  
ATOM    702  N   TRP B  91       1.479  11.765  -1.880  1.00 83.10           N  
ATOM    703  CA  TRP B  91       0.750  11.253  -0.724  1.00 83.10           C  
ATOM    704  C   TRP B  91       1.709  10.685   0.316  1.00 83.10           C  
ATOM    705  CB  TRP B  91      -0.253  10.178  -1.153  1.00 83.10           C  
ATOM    706  O   TRP B  91       1.448   9.632   0.902  1.00 83.10           O  
ATOM    707  CG  TRP B  91      -1.517  10.725  -1.744  1.00 83.10           C  
ATOM    708  CD1 TRP B  91      -1.648  11.410  -2.920  1.00 83.10           C  
ATOM    709  CD2 TRP B  91      -2.830  10.638  -1.183  1.00 83.10           C  
ATOM    710  CE2 TRP B  91      -3.710  11.291  -2.074  1.00 83.10           C  
ATOM    711  CE3 TRP B  91      -3.349  10.069  -0.012  1.00 83.10           C  
ATOM    712  NE1 TRP B  91      -2.964  11.753  -3.124  1.00 83.10           N  
ATOM    713  CH2 TRP B  91      -5.563  10.826  -0.677  1.00 83.10           C  
ATOM    714  CZ2 TRP B  91      -5.082  11.391  -1.829  1.00 83.10           C  
ATOM    715  CZ3 TRP B  91      -4.714  10.169   0.229  1.00 83.10           C  
ATOM    716  N   GLU B  92       2.801  11.349   0.421  1.00 84.05           N  
ATOM    717  CA  GLU B  92       3.814  11.092   1.440  1.00 84.05           C  
ATOM    718  C   GLU B  92       3.853  12.212   2.475  1.00 84.05           C  
ATOM    719  CB  GLU B  92       5.193  10.921   0.797  1.00 84.05           C  
ATOM    720  O   GLU B  92       3.503  13.355   2.174  1.00 84.05           O  
ATOM    721  CG  GLU B  92       5.324   9.667  -0.054  1.00 84.05           C  
ATOM    722  CD  GLU B  92       5.335   8.385   0.764  1.00 84.05           C  
ATOM    723  OE1 GLU B  92       4.759   7.370   0.310  1.00 84.05           O  
ATOM    724  OE2 GLU B  92       5.924   8.396   1.868  1.00 84.05           O  
ATOM    725  N   PRO B  93       4.332  11.893   3.692  1.00 82.96           N  
ATOM    726  CA  PRO B  93       4.414  12.936   4.716  1.00 82.96           C  
ATOM    727  C   PRO B  93       5.352  14.076   4.324  1.00 82.96           C  
ATOM    728  CB  PRO B  93       4.946  12.187   5.941  1.00 82.96           C  
ATOM    729  O   PRO B  93       6.415  13.834   3.748  1.00 82.96           O  
ATOM    730  CG  PRO B  93       4.595  10.756   5.695  1.00 82.96           C  
ATOM    731  CD  PRO B  93       4.618  10.506   4.215  1.00 82.96           C  
ATOM    732  N   LEU B  94       4.869  15.287   4.597  1.00 83.00           N  
ATOM    733  CA  LEU B  94       5.679  16.481   4.377  1.00 83.00           C  
ATOM    734  C   LEU B  94       6.644  16.704   5.536  1.00 83.00           C  
ATOM    735  CB  LEU B  94       4.784  17.710   4.198  1.00 83.00           C  
ATOM    736  O   LEU B  94       6.332  17.439   6.476  1.00 83.00           O  
ATOM    737  CG  LEU B  94       3.866  17.709   2.975  1.00 83.00           C  
ATOM    738  CD1 LEU B  94       2.801  18.792   3.110  1.00 83.00           C  
ATOM    739  CD2 LEU B  94       4.676  17.904   1.698  1.00 83.00           C  
ATOM    740  N   ARG B  95       7.804  16.184   5.409  1.00 81.22           N  
ATOM    741  CA  ARG B  95       8.733  16.186   6.535  1.00 81.22           C  
ATOM    742  C   ARG B  95       9.831  17.226   6.338  1.00 81.22           C  
ATOM    743  CB  ARG B  95       9.352  14.799   6.723  1.00 81.22           C  
ATOM    744  O   ARG B  95      10.592  17.515   7.263  1.00 81.22           O  
ATOM    745  CG  ARG B  95       8.373  13.749   7.222  1.00 81.22           C  
ATOM    746  CD  ARG B  95       9.072  12.439   7.555  1.00 81.22           C  
ATOM    747  NE  ARG B  95       8.184  11.294   7.376  1.00 81.22           N  
ATOM    748  NH1 ARG B  95       9.852   9.707   7.568  1.00 81.22           N  
ATOM    749  NH2 ARG B  95       7.682   9.058   7.213  1.00 81.22           N  
ATOM    750  CZ  ARG B  95       8.575  10.022   7.386  1.00 81.22           C  
ATOM    751  N   LEU B  96       9.850  17.815   5.151  1.00 85.33           N  
ATOM    752  CA  LEU B  96      10.921  18.757   4.845  1.00 85.33           C  
ATOM    753  C   LEU B  96      10.352  20.109   4.426  1.00 85.33           C  
ATOM    754  CB  LEU B  96      11.820  18.204   3.736  1.00 85.33           C  
ATOM    755  O   LEU B  96       9.182  20.205   4.050  1.00 85.33           O  
ATOM    756  CG  LEU B  96      12.458  16.839   3.999  1.00 85.33           C  
ATOM    757  CD1 LEU B  96      13.132  16.317   2.734  1.00 85.33           C  
ATOM    758  CD2 LEU B  96      13.459  16.928   5.146  1.00 85.33           C  
ATOM    759  N   PHE B  97      11.174  21.114   4.525  1.00 85.49           N  
ATOM    760  CA  PHE B  97      10.859  22.457   4.054  1.00 85.49           C  
ATOM    761  C   PHE B  97      11.866  22.914   3.005  1.00 85.49           C  
ATOM    762  CB  PHE B  97      10.834  23.447   5.223  1.00 85.49           C  
ATOM    763  O   PHE B  97      13.077  22.839   3.226  1.00 85.49           O  
ATOM    764  CG  PHE B  97      10.359  24.823   4.844  1.00 85.49           C  
ATOM    765  CD1 PHE B  97      11.269  25.831   4.550  1.00 85.49           C  
ATOM    766  CD2 PHE B  97       9.001  25.110   4.781  1.00 85.49           C  
ATOM    767  CE1 PHE B  97      10.833  27.106   4.198  1.00 85.49           C  
ATOM    768  CE2 PHE B  97       8.558  26.381   4.430  1.00 85.49           C  
ATOM    769  CZ  PHE B  97       9.475  27.379   4.140  1.00 85.49           C  
ATOM    770  N   CYS B  98      11.319  23.215   1.874  1.00 89.95           N  
ATOM    771  CA  CYS B  98      12.167  23.779   0.829  1.00 89.95           C  
ATOM    772  C   CYS B  98      12.362  25.276   1.035  1.00 89.95           C  
ATOM    773  CB  CYS B  98      11.562  23.519  -0.550  1.00 89.95           C  
ATOM    774  O   CYS B  98      11.428  26.059   0.853  1.00 89.95           O  
ATOM    775  SG  CYS B  98      12.538  24.195  -1.912  1.00 89.95           S  
ATOM    776  N   GLU B  99      13.579  25.722   1.280  1.00 85.42           N  
ATOM    777  CA  GLU B  99      13.873  27.121   1.575  1.00 85.42           C  
ATOM    778  C   GLU B  99      13.756  27.986   0.323  1.00 85.42           C  
ATOM    779  CB  GLU B  99      15.272  27.261   2.181  1.00 85.42           C  
ATOM    780  O   GLU B  99      13.352  29.148   0.400  1.00 85.42           O  
ATOM    781  CG  GLU B  99      15.414  26.618   3.553  1.00 85.42           C  
ATOM    782  CD  GLU B  99      16.803  26.783   4.151  1.00 85.42           C  
ATOM    783  OE1 GLU B  99      17.023  26.345   5.304  1.00 85.42           O  
ATOM    784  OE2 GLU B  99      17.677  27.354   3.463  1.00 85.42           O  
ATOM    785  N   ASP B 100      14.025  27.386  -0.807  1.00 88.45           N  
ATOM    786  CA  ASP B 100      13.964  28.118  -2.069  1.00 88.45           C  
ATOM    787  C   ASP B 100      12.518  28.393  -2.475  1.00 88.45           C  
ATOM    788  CB  ASP B 100      14.683  27.341  -3.174  1.00 88.45           C  
ATOM    789  O   ASP B 100      12.176  29.517  -2.847  1.00 88.45           O  
ATOM    790  CG  ASP B 100      16.149  27.094  -2.868  1.00 88.45           C  
ATOM    791  OD1 ASP B 100      16.457  26.252  -1.997  1.00 88.45           O  
ATOM    792  OD2 ASP B 100      17.005  27.748  -3.502  1.00 88.45           O  
ATOM    793  N   ASP B 101      11.706  27.463  -2.321  1.00 86.13           N  
ATOM    794  CA  ASP B 101      10.308  27.595  -2.720  1.00 86.13           C  
ATOM    795  C   ASP B 101       9.437  28.014  -1.538  1.00 86.13           C  
ATOM    796  CB  ASP B 101       9.793  26.282  -3.314  1.00 86.13           C  
ATOM    797  O   ASP B 101       8.261  28.341  -1.712  1.00 86.13           O  
ATOM    798  CG  ASP B 101      10.443  25.937  -4.642  1.00 86.13           C  
ATOM    799  OD1 ASP B 101      10.980  26.845  -5.313  1.00 86.13           O  
ATOM    800  OD2 ASP B 101      10.416  24.747  -5.023  1.00 86.13           O  
ATOM    801  N   GLN B 102       9.999  28.029  -0.370  1.00 81.24           N  
ATOM    802  CA  GLN B 102       9.304  28.414   0.853  1.00 81.24           C  
ATOM    803  C   GLN B 102       8.032  27.592   1.045  1.00 81.24           C  
ATOM    804  CB  GLN B 102       8.967  29.905   0.833  1.00 81.24           C  
ATOM    805  O   GLN B 102       6.963  28.146   1.310  1.00 81.24           O  
ATOM    806  CG  GLN B 102      10.188  30.813   0.896  1.00 81.24           C  
ATOM    807  CD  GLN B 102       9.828  32.286   0.853  1.00 81.24           C  
ATOM    808  NE2 GLN B 102      10.288  32.979  -0.183  1.00 81.24           N  
ATOM    809  OE1 GLN B 102       9.141  32.797   1.744  1.00 81.24           O  
ATOM    810  N   ARG B 103       8.167  26.263   0.976  1.00 81.88           N  
ATOM    811  CA  ARG B 103       7.029  25.369   1.168  1.00 81.88           C  
ATOM    812  C   ARG B 103       7.485  24.002   1.668  1.00 81.88           C  
ATOM    813  CB  ARG B 103       6.241  25.214  -0.135  1.00 81.88           C  
ATOM    814  O   ARG B 103       8.610  23.579   1.396  1.00 81.88           O  
ATOM    815  CG  ARG B 103       7.001  24.484  -1.231  1.00 81.88           C  
ATOM    816  CD  ARG B 103       6.158  24.321  -2.488  1.00 81.88           C  
ATOM    817  NE  ARG B 103       6.889  23.620  -3.540  1.00 81.88           N  
ATOM    818  NH1 ARG B 103       5.419  21.842  -3.662  1.00 81.88           N  
ATOM    819  NH2 ARG B 103       7.261  21.908  -5.026  1.00 81.88           N  
ATOM    820  CZ  ARG B 103       6.521  22.458  -4.074  1.00 81.88           C  
ATOM    821  N   PRO B 104       6.587  23.382   2.345  1.00 85.36           N  
ATOM    822  CA  PRO B 104       6.897  22.015   2.771  1.00 85.36           C  
ATOM    823  C   PRO B 104       6.916  21.025   1.608  1.00 85.36           C  
ATOM    824  CB  PRO B 104       5.767  21.686   3.750  1.00 85.36           C  
ATOM    825  O   PRO B 104       6.152  21.176   0.651  1.00 85.36           O  
ATOM    826  CG  PRO B 104       4.664  22.628   3.390  1.00 85.36           C  
ATOM    827  CD  PRO B 104       5.263  23.827   2.712  1.00 85.36           C  
ATOM    828  N   VAL B 105       7.838  20.100   1.692  1.00 88.26           N  
ATOM    829  CA  VAL B 105       7.922  19.085   0.648  1.00 88.26           C  
ATOM    830  C   VAL B 105       8.141  17.711   1.278  1.00 88.26           C  
ATOM    831  CB  VAL B 105       9.054  19.396  -0.356  1.00 88.26           C  
ATOM    832  O   VAL B 105       8.580  17.611   2.427  1.00 88.26           O  
ATOM    833  CG1 VAL B 105       8.765  20.693  -1.110  1.00 88.26           C  
ATOM    834  CG2 VAL B 105      10.398  19.482   0.365  1.00 88.26           C  
ATOM    835  N   CYS B 106       7.781  16.620   0.550  1.00 86.49           N  
ATOM    836  CA  CYS B 106       8.014  15.255   1.008  1.00 86.49           C  
ATOM    837  C   CYS B 106       9.376  14.751   0.547  1.00 86.49           C  
ATOM    838  CB  CYS B 106       6.916  14.324   0.497  1.00 86.49           C  
ATOM    839  O   CYS B 106      10.074  15.434  -0.204  1.00 86.49           O  
ATOM    840  SG  CYS B 106       7.052  13.934  -1.262  1.00 86.49           S  
ATOM    841  N   LEU B 107       9.799  13.604   0.955  1.00 87.49           N  
ATOM    842  CA  LEU B 107      11.111  13.047   0.644  1.00 87.49           C  
ATOM    843  C   LEU B 107      11.215  12.692  -0.836  1.00 87.49           C  
ATOM    844  CB  LEU B 107      11.384  11.807   1.499  1.00 87.49           C  
ATOM    845  O   LEU B 107      12.309  12.699  -1.405  1.00 87.49           O  
ATOM    846  CG  LEU B 107      11.612  12.049   2.991  1.00 87.49           C  
ATOM    847  CD1 LEU B 107      11.755  10.721   3.728  1.00 87.49           C  
ATOM    848  CD2 LEU B 107      12.843  12.922   3.210  1.00 87.49           C  
ATOM    849  N   VAL B 108      10.039  12.444  -1.394  1.00 87.42           N  
ATOM    850  CA  VAL B 108      10.054  12.124  -2.818  1.00 87.42           C  
ATOM    851  C   VAL B 108      10.254  13.400  -3.632  1.00 87.42           C  
ATOM    852  CB  VAL B 108       8.754  11.411  -3.253  1.00 87.42           C  
ATOM    853  O   VAL B 108      11.021  13.413  -4.598  1.00 87.42           O  
ATOM    854  CG1 VAL B 108       8.814  11.036  -4.733  1.00 87.42           C  
ATOM    855  CG2 VAL B 108       8.512  10.172  -2.394  1.00 87.42           C  
ATOM    856  N   CYS B 109       9.577  14.495  -3.287  1.00 91.07           N  
ATOM    857  CA  CYS B 109       9.752  15.789  -3.937  1.00 91.07           C  
ATOM    858  C   CYS B 109      11.202  16.250  -3.853  1.00 91.07           C  
ATOM    859  CB  CYS B 109       8.837  16.836  -3.303  1.00 91.07           C  
ATOM    860  O   CYS B 109      11.727  16.836  -4.801  1.00 91.07           O  
ATOM    861  SG  CYS B 109       7.088  16.607  -3.694  1.00 91.07           S  
ATOM    862  N   ARG B 110      11.843  16.017  -2.737  1.00 91.26           N  
ATOM    863  CA  ARG B 110      13.236  16.401  -2.537  1.00 91.26           C  
ATOM    864  C   ARG B 110      14.136  15.768  -3.593  1.00 91.26           C  
ATOM    865  CB  ARG B 110      13.708  16.001  -1.137  1.00 91.26           C  
ATOM    866  O   ARG B 110      15.103  16.387  -4.043  1.00 91.26           O  
ATOM    867  CG  ARG B 110      15.201  16.182  -0.916  1.00 91.26           C  
ATOM    868  CD  ARG B 110      15.651  15.589   0.412  1.00 91.26           C  
ATOM    869  NE  ARG B 110      17.106  15.557   0.523  1.00 91.26           N  
ATOM    870  NH1 ARG B 110      17.190  16.773   2.486  1.00 91.26           N  
ATOM    871  NH2 ARG B 110      19.126  16.031   1.509  1.00 91.26           N  
ATOM    872  CZ  ARG B 110      17.804  16.121   1.506  1.00 91.26           C  
ATOM    873  N   GLU B 111      13.729  14.534  -3.976  1.00 89.42           N  
ATOM    874  CA  GLU B 111      14.573  13.791  -4.907  1.00 89.42           C  
ATOM    875  C   GLU B 111      14.256  14.159  -6.354  1.00 89.42           C  
ATOM    876  CB  GLU B 111      14.406  12.283  -4.699  1.00 89.42           C  
ATOM    877  O   GLU B 111      14.979  13.768  -7.272  1.00 89.42           O  
ATOM    878  CG  GLU B 111      15.026  11.768  -3.408  1.00 89.42           C  
ATOM    879  CD  GLU B 111      14.791  10.283  -3.181  1.00 89.42           C  
ATOM    880  OE1 GLU B 111      15.257   9.746  -2.150  1.00 89.42           O  
ATOM    881  OE2 GLU B 111      14.136   9.652  -4.040  1.00 89.42           O  
ATOM    882  N   SER B 112      13.252  14.930  -6.557  1.00 88.13           N  
ATOM    883  CA  SER B 112      12.875  15.323  -7.911  1.00 88.13           C  
ATOM    884  C   SER B 112      13.829  16.374  -8.467  1.00 88.13           C  
ATOM    885  CB  SER B 112      11.443  15.858  -7.935  1.00 88.13           C  
ATOM    886  O   SER B 112      14.529  17.048  -7.708  1.00 88.13           O  
ATOM    887  OG  SER B 112      11.376  17.143  -7.342  1.00 88.13           O  
ATOM    888  N   GLN B 113      13.865  16.503  -9.747  1.00 88.67           N  
ATOM    889  CA  GLN B 113      14.715  17.470 -10.432  1.00 88.67           C  
ATOM    890  C   GLN B 113      14.409  18.893  -9.974  1.00 88.67           C  
ATOM    891  CB  GLN B 113      14.543  17.358 -11.948  1.00 88.67           C  
ATOM    892  O   GLN B 113      15.315  19.720  -9.851  1.00 88.67           O  
ATOM    893  CG  GLN B 113      15.282  16.178 -12.565  1.00 88.67           C  
ATOM    894  CD  GLN B 113      15.096  16.090 -14.068  1.00 88.67           C  
ATOM    895  NE2 GLN B 113      15.178  14.877 -14.605  1.00 88.67           N  
ATOM    896  OE1 GLN B 113      14.878  17.103 -14.740  1.00 88.67           O  
ATOM    897  N   GLU B 114      13.235  19.177  -9.646  1.00 89.88           N  
ATOM    898  CA  GLU B 114      12.774  20.505  -9.253  1.00 89.88           C  
ATOM    899  C   GLU B 114      13.444  20.963  -7.961  1.00 89.88           C  
ATOM    900  CB  GLU B 114      11.252  20.519  -9.090  1.00 89.88           C  
ATOM    901  O   GLU B 114      13.746  22.147  -7.797  1.00 89.88           O  
ATOM    902  CG  GLU B 114      10.686  21.881  -8.714  1.00 89.88           C  
ATOM    903  CD  GLU B 114       9.178  21.870  -8.516  1.00 89.88           C  
ATOM    904  OE1 GLU B 114       8.609  22.916  -8.129  1.00 89.88           O  
ATOM    905  OE2 GLU B 114       8.561  20.807  -8.749  1.00 89.88           O  
ATOM    906  N   HIS B 115      13.805  19.969  -7.103  1.00 92.43           N  
ATOM    907  CA  HIS B 115      14.272  20.376  -5.783  1.00 92.43           C  
ATOM    908  C   HIS B 115      15.680  19.858  -5.513  1.00 92.43           C  
ATOM    909  CB  HIS B 115      13.313  19.879  -4.699  1.00 92.43           C  
ATOM    910  O   HIS B 115      16.252  20.125  -4.454  1.00 92.43           O  
ATOM    911  CG  HIS B 115      12.000  20.595  -4.685  1.00 92.43           C  
ATOM    912  CD2 HIS B 115      11.624  21.750  -4.087  1.00 92.43           C  
ATOM    913  ND1 HIS B 115      10.887  20.122  -5.345  1.00 92.43           N  
ATOM    914  CE1 HIS B 115       9.880  20.958  -5.153  1.00 92.43           C  
ATOM    915  NE2 HIS B 115      10.301  21.954  -4.393  1.00 92.43           N  
ATOM    916  N   GLN B 116      16.211  19.200  -6.423  1.00 89.31           N  
ATOM    917  CA  GLN B 116      17.498  18.538  -6.238  1.00 89.31           C  
ATOM    918  C   GLN B 116      18.571  19.533  -5.805  1.00 89.31           C  
ATOM    919  CB  GLN B 116      17.927  17.829  -7.523  1.00 89.31           C  
ATOM    920  O   GLN B 116      19.455  19.195  -5.015  1.00 89.31           O  
ATOM    921  CG  GLN B 116      17.480  16.375  -7.602  1.00 89.31           C  
ATOM    922  CD  GLN B 116      17.992  15.670  -8.844  1.00 89.31           C  
ATOM    923  NE2 GLN B 116      17.146  14.843  -9.448  1.00 89.31           N  
ATOM    924  OE1 GLN B 116      19.139  15.868  -9.258  1.00 89.31           O  
ATOM    925  N   THR B 117      18.470  20.786  -6.174  1.00 92.90           N  
ATOM    926  CA  THR B 117      19.505  21.768  -5.870  1.00 92.90           C  
ATOM    927  C   THR B 117      19.024  22.748  -4.804  1.00 92.90           C  
ATOM    928  CB  THR B 117      19.926  22.544  -7.132  1.00 92.90           C  
ATOM    929  O   THR B 117      19.717  23.717  -4.486  1.00 92.90           O  
ATOM    930  CG2 THR B 117      20.501  21.606  -8.188  1.00 92.90           C  
ATOM    931  OG1 THR B 117      18.784  23.216  -7.677  1.00 92.90           O  
ATOM    932  N   HIS B 118      17.873  22.548  -4.425  1.00 94.30           N  
ATOM    933  CA  HIS B 118      17.322  23.439  -3.410  1.00 94.30           C  
ATOM    934  C   HIS B 118      17.843  23.083  -2.022  1.00 94.30           C  
ATOM    935  CB  HIS B 118      15.793  23.388  -3.425  1.00 94.30           C  
ATOM    936  O   HIS B 118      18.159  21.922  -1.752  1.00 94.30           O  
ATOM    937  CG  HIS B 118      15.182  24.065  -4.611  1.00 94.30           C  
ATOM    938  CD2 HIS B 118      15.746  24.588  -5.725  1.00 94.30           C  
ATOM    939  ND1 HIS B 118      13.824  24.266  -4.735  1.00 94.30           N  
ATOM    940  CE1 HIS B 118      13.580  24.885  -5.878  1.00 94.30           C  
ATOM    941  NE2 HIS B 118      14.729  25.092  -6.497  1.00 94.30           N  
ATOM    942  N   ALA B 119      17.911  24.082  -1.142  1.00 92.26           N  
ATOM    943  CA  ALA B 119      18.255  23.872   0.262  1.00 92.26           C  
ATOM    944  C   ALA B 119      17.054  23.353   1.048  1.00 92.26           C  
ATOM    945  CB  ALA B 119      18.775  25.167   0.882  1.00 92.26           C  
ATOM    946  O   ALA B 119      15.958  23.911   0.959  1.00 92.26           O  
ATOM    947  N   MET B 120      17.284  22.248   1.803  1.00 92.06           N  
ATOM    948  CA  MET B 120      16.203  21.618   2.556  1.00 92.06           C  
ATOM    949  C   MET B 120      16.468  21.695   4.056  1.00 92.06           C  
ATOM    950  CB  MET B 120      16.029  20.159   2.130  1.00 92.06           C  
ATOM    951  O   MET B 120      17.621  21.750   4.485  1.00 92.06           O  
ATOM    952  CG  MET B 120      15.739  19.984   0.648  1.00 92.06           C  
ATOM    953  SD  MET B 120      14.111  20.678   0.163  1.00 92.06           S  
ATOM    954  CE  MET B 120      14.142  20.349  -1.621  1.00 92.06           C  
ATOM    955  N   ALA B 121      15.390  21.860   4.784  1.00 86.27           N  
ATOM    956  CA  ALA B 121      15.464  21.795   6.241  1.00 86.27           C  
ATOM    957  C   ALA B 121      14.333  20.943   6.810  1.00 86.27           C  
ATOM    958  CB  ALA B 121      15.422  23.199   6.839  1.00 86.27           C  
ATOM    959  O   ALA B 121      13.250  20.867   6.225  1.00 86.27           O  
ATOM    960  N   PRO B 122      14.668  20.266   7.922  1.00 86.37           N  
ATOM    961  CA  PRO B 122      13.551  19.594   8.590  1.00 86.37           C  
ATOM    962  C   PRO B 122      12.414  20.550   8.945  1.00 86.37           C  
ATOM    963  CB  PRO B 122      14.192  19.015   9.853  1.00 86.37           C  
ATOM    964  O   PRO B 122      12.664  21.669   9.403  1.00 86.37           O  
ATOM    965  CG  PRO B 122      15.649  18.922   9.533  1.00 86.37           C  
ATOM    966  CD  PRO B 122      16.001  20.031   8.583  1.00 86.37           C  
ATOM    967  N   ILE B 123      11.270  20.108   8.679  1.00 78.96           N  
ATOM    968  CA  ILE B 123      10.110  20.981   8.819  1.00 78.96           C  
ATOM    969  C   ILE B 123       9.997  21.461  10.265  1.00 78.96           C  
ATOM    970  CB  ILE B 123       8.810  20.267   8.388  1.00 78.96           C  
ATOM    971  O   ILE B 123       9.597  22.599  10.518  1.00 78.96           O  
ATOM    972  CG1 ILE B 123       7.713  21.293   8.080  1.00 78.96           C  
ATOM    973  CG2 ILE B 123       8.351  19.282   9.467  1.00 78.96           C  
ATOM    974  CD1 ILE B 123       6.629  20.779   7.143  1.00 78.96           C  
ATOM    975  N   ASP B 124      10.371  20.604  11.223  1.00 70.51           N  
ATOM    976  CA  ASP B 124      10.270  20.981  12.630  1.00 70.51           C  
ATOM    977  C   ASP B 124      11.267  22.083  12.976  1.00 70.51           C  
ATOM    978  CB  ASP B 124      10.498  19.763  13.529  1.00 70.51           C  
ATOM    979  O   ASP B 124      10.966  22.971  13.777  1.00 70.51           O  
ATOM    980  CG  ASP B 124       9.446  18.684  13.343  1.00 70.51           C  
ATOM    981  OD1 ASP B 124       8.323  18.997  12.892  1.00 70.51           O  
ATOM    982  OD2 ASP B 124       9.742  17.510  13.653  1.00 70.51           O  
ATOM    983  N   GLU B 125      12.367  22.042  12.392  1.00 70.40           N  
ATOM    984  CA  GLU B 125      13.393  23.053  12.625  1.00 70.40           C  
ATOM    985  C   GLU B 125      13.056  24.357  11.907  1.00 70.40           C  
ATOM    986  CB  GLU B 125      14.764  22.544  12.172  1.00 70.40           C  
ATOM    987  O   GLU B 125      13.337  25.444  12.417  1.00 70.40           O  
ATOM    988  CG  GLU B 125      15.341  21.455  13.065  1.00 70.40           C  
ATOM    989  CD  GLU B 125      16.656  20.892  12.551  1.00 70.40           C  
ATOM    990  OE1 GLU B 125      17.109  19.843  13.064  1.00 70.40           O  
ATOM    991  OE2 GLU B 125      17.239  21.504  11.629  1.00 70.40           O  
ATOM    992  N   ALA B 126      12.418  24.242  10.765  1.00 64.54           N  
ATOM    993  CA  ALA B 126      12.028  25.414   9.986  1.00 64.54           C  
ATOM    994  C   ALA B 126      10.963  26.228  10.715  1.00 64.54           C  
ATOM    995  CB  ALA B 126      11.521  24.993   8.608  1.00 64.54           C  
ATOM    996  O   ALA B 126      10.990  27.461  10.691  1.00 64.54           O  
ATOM    997  N   PHE B 127      10.159  25.563  11.469  1.00 60.45           N  
ATOM    998  CA  PHE B 127       9.104  26.221  12.232  1.00 60.45           C  
ATOM    999  C   PHE B 127       9.678  26.915  13.461  1.00 60.45           C  
ATOM   1000  CB  PHE B 127       8.033  25.210  12.652  1.00 60.45           C  
ATOM   1001  O   PHE B 127       9.230  28.002  13.832  1.00 60.45           O  
ATOM   1002  CG  PHE B 127       6.849  25.159  11.723  1.00 60.45           C  
ATOM   1003  CD1 PHE B 127       5.811  26.074  11.847  1.00 60.45           C  
ATOM   1004  CD2 PHE B 127       6.775  24.194  10.727  1.00 60.45           C  
ATOM   1005  CE1 PHE B 127       4.715  26.029  10.989  1.00 60.45           C  
ATOM   1006  CE2 PHE B 127       5.683  24.143   9.866  1.00 60.45           C  
ATOM   1007  CZ  PHE B 127       4.653  25.060   9.999  1.00 60.45           C  
ATOM   1008  N   GLU B 128      10.607  26.259  14.059  1.00 59.11           N  
ATOM   1009  CA  GLU B 128      11.231  26.857  15.235  1.00 59.11           C  
ATOM   1010  C   GLU B 128      11.999  28.124  14.869  1.00 59.11           C  
ATOM   1011  CB  GLU B 128      12.165  25.854  15.917  1.00 59.11           C  
ATOM   1012  O   GLU B 128      11.993  29.099  15.623  1.00 59.11           O  
ATOM   1013  CG  GLU B 128      11.581  25.226  17.174  1.00 59.11           C  
ATOM   1014  CD  GLU B 128      12.394  24.048  17.689  1.00 59.11           C  
ATOM   1015  OE1 GLU B 128      11.951  23.379  18.650  1.00 59.11           O  
ATOM   1016  OE2 GLU B 128      13.482  23.793  17.127  1.00 59.11           O  
ATOM   1017  N   SER B 129      12.699  28.093  13.753  1.00 55.50           N  
ATOM   1018  CA  SER B 129      13.438  29.265  13.296  1.00 55.50           C  
ATOM   1019  C   SER B 129      12.495  30.412  12.947  1.00 55.50           C  
ATOM   1020  CB  SER B 129      14.300  28.916  12.082  1.00 55.50           C  
ATOM   1021  O   SER B 129      12.826  31.581  13.155  1.00 55.50           O  
ATOM   1022  OG  SER B 129      13.544  28.210  11.114  1.00 55.50           O  
ATOM   1023  N   TYR B 130      11.307  30.053  12.467  1.00 50.49           N  
ATOM   1024  CA  TYR B 130      10.295  31.037  12.099  1.00 50.49           C  
ATOM   1025  C   TYR B 130       9.621  31.615  13.338  1.00 50.49           C  
ATOM   1026  CB  TYR B 130       9.245  30.411  11.177  1.00 50.49           C  
ATOM   1027  O   TYR B 130       9.295  32.804  13.377  1.00 50.49           O  
ATOM   1028  CG  TYR B 130       9.553  30.570   9.709  1.00 50.49           C  
ATOM   1029  CD1 TYR B 130       9.242  31.750   9.036  1.00 50.49           C  
ATOM   1030  CD2 TYR B 130      10.156  29.543   8.991  1.00 50.49           C  
ATOM   1031  CE1 TYR B 130       9.523  31.901   7.682  1.00 50.49           C  
ATOM   1032  CE2 TYR B 130      10.441  29.683   7.636  1.00 50.49           C  
ATOM   1033  OH  TYR B 130      10.402  31.008   5.651  1.00 50.49           O  
ATOM   1034  CZ  TYR B 130      10.122  30.864   6.992  1.00 50.49           C  
ATOM   1035  N   ARG B 131       9.290  30.848  14.385  1.00 49.91           N  
ATOM   1036  CA  ARG B 131       8.681  31.276  15.640  1.00 49.91           C  
ATOM   1037  C   ARG B 131       9.600  32.228  16.398  1.00 49.91           C  
ATOM   1038  CB  ARG B 131       8.344  30.067  16.515  1.00 49.91           C  
ATOM   1039  O   ARG B 131       9.138  33.204  16.993  1.00 49.91           O  
ATOM   1040  CG  ARG B 131       6.910  30.052  17.020  1.00 49.91           C  
ATOM   1041  CD  ARG B 131       6.644  28.861  17.929  1.00 49.91           C  
ATOM   1042  NE  ARG B 131       6.060  29.273  19.203  1.00 49.91           N  
ATOM   1043  NH1 ARG B 131       3.869  29.016  18.517  1.00 49.91           N  
ATOM   1044  NH2 ARG B 131       4.333  29.726  20.647  1.00 49.91           N  
ATOM   1045  CZ  ARG B 131       4.755  29.337  19.453  1.00 49.91           C  
ATOM   1046  N   THR B 132      10.833  31.993  16.410  1.00 50.94           N  
ATOM   1047  CA  THR B 132      11.750  32.824  17.182  1.00 50.94           C  
ATOM   1048  C   THR B 132      12.121  34.084  16.406  1.00 50.94           C  
ATOM   1049  CB  THR B 132      13.029  32.050  17.551  1.00 50.94           C  
ATOM   1050  O   THR B 132      12.597  35.061  16.989  1.00 50.94           O  
ATOM   1051  CG2 THR B 132      12.757  31.031  18.652  1.00 50.94           C  
ATOM   1052  OG1 THR B 132      13.517  31.364  16.391  1.00 50.94           O  
ATOM   1053  N   GLY B 133      12.231  33.986  15.049  1.00 45.85           N  
ATOM   1054  CA  GLY B 133      12.612  35.137  14.245  1.00 45.85           C  
ATOM   1055  C   GLY B 133      11.441  36.037  13.900  1.00 45.85           C  
ATOM   1056  O   GLY B 133      10.290  35.710  14.199  1.00 45.85           O  
ATOM   1057  N   ASN B 134      11.506  37.437  13.664  1.00 37.08           N  
ATOM   1058  CA  ASN B 134      10.531  38.472  13.340  1.00 37.08           C  
ATOM   1059  C   ASN B 134       9.672  38.077  12.142  1.00 37.08           C  
ATOM   1060  CB  ASN B 134      11.232  39.806  13.074  1.00 37.08           C  
ATOM   1061  O   ASN B 134       9.114  38.939  11.461  1.00 37.08           O  
ATOM   1062  CG  ASN B 134      11.615  40.528  14.350  1.00 37.08           C  
ATOM   1063  ND2 ASN B 134      11.747  41.847  14.268  1.00 37.08           N  
ATOM   1064  OD1 ASN B 134      11.792  39.907  15.401  1.00 37.08           O  
ATOM   1065  N   PHE B 135       9.883  36.853  11.617  1.00 37.99           N  
ATOM   1066  CA  PHE B 135       9.070  36.513  10.456  1.00 37.99           C  
ATOM   1067  C   PHE B 135       7.671  36.083  10.881  1.00 37.99           C  
ATOM   1068  CB  PHE B 135       9.736  35.401   9.639  1.00 37.99           C  
ATOM   1069  O   PHE B 135       7.390  34.888  10.991  1.00 37.99           O  
ATOM   1070  CG  PHE B 135       9.795  35.685   8.162  1.00 37.99           C  
ATOM   1071  CD1 PHE B 135       8.795  35.228   7.312  1.00 37.99           C  
ATOM   1072  CD2 PHE B 135      10.850  36.410   7.624  1.00 37.99           C  
ATOM   1073  CE1 PHE B 135       8.847  35.489   5.945  1.00 37.99           C  
ATOM   1074  CE2 PHE B 135      10.909  36.675   6.259  1.00 37.99           C  
ATOM   1075  CZ  PHE B 135       9.907  36.213   5.421  1.00 37.99           C  
ATOM   1076  N   ASP B 136       6.948  36.761  11.748  1.00 40.19           N  
ATOM   1077  CA  ASP B 136       5.625  36.438  12.273  1.00 40.19           C  
ATOM   1078  C   ASP B 136       4.611  36.274  11.144  1.00 40.19           C  
ATOM   1079  CB  ASP B 136       5.156  37.519  13.249  1.00 40.19           C  
ATOM   1080  O   ASP B 136       3.770  35.373  11.183  1.00 40.19           O  
ATOM   1081  CG  ASP B 136       4.662  36.953  14.568  1.00 40.19           C  
ATOM   1082  OD1 ASP B 136       4.688  35.717  14.750  1.00 40.19           O  
ATOM   1083  OD2 ASP B 136       4.240  37.750  15.434  1.00 40.19           O  
ATOM   1084  N   ILE B 137       4.772  37.091  10.093  1.00 37.41           N  
ATOM   1085  CA  ILE B 137       3.736  37.119   9.066  1.00 37.41           C  
ATOM   1086  C   ILE B 137       3.776  35.824   8.258  1.00 37.41           C  
ATOM   1087  CB  ILE B 137       3.899  38.339   8.133  1.00 37.41           C  
ATOM   1088  O   ILE B 137       2.731  35.277   7.897  1.00 37.41           O  
ATOM   1089  CG1 ILE B 137       3.858  39.640   8.943  1.00 37.41           C  
ATOM   1090  CG2 ILE B 137       2.819  38.336   7.047  1.00 37.41           C  
ATOM   1091  CD1 ILE B 137       4.330  40.865   8.171  1.00 37.41           C  
ATOM   1092  N   HIS B 138       5.008  35.209   8.059  1.00 39.43           N  
ATOM   1093  CA  HIS B 138       5.144  34.011   7.239  1.00 39.43           C  
ATOM   1094  C   HIS B 138       4.685  32.769   7.996  1.00 39.43           C  
ATOM   1095  CB  HIS B 138       6.593  33.839   6.778  1.00 39.43           C  
ATOM   1096  O   HIS B 138       4.115  31.851   7.403  1.00 39.43           O  
ATOM   1097  CG  HIS B 138       6.887  34.496   5.467  1.00 39.43           C  
ATOM   1098  CD2 HIS B 138       7.645  35.576   5.164  1.00 39.43           C  
ATOM   1099  ND1 HIS B 138       6.369  34.041   4.274  1.00 39.43           N  
ATOM   1100  CE1 HIS B 138       6.797  34.816   3.291  1.00 39.43           C  
ATOM   1101  NE2 HIS B 138       7.574  35.754   3.804  1.00 39.43           N  
ATOM   1102  N   VAL B 139       4.798  32.735   9.316  1.00 42.33           N  
ATOM   1103  CA  VAL B 139       4.309  31.623  10.125  1.00 42.33           C  
ATOM   1104  C   VAL B 139       2.783  31.583  10.080  1.00 42.33           C  
ATOM   1105  CB  VAL B 139       4.797  31.728  11.587  1.00 42.33           C  
ATOM   1106  O   VAL B 139       2.188  30.511   9.946  1.00 42.33           O  
ATOM   1107  CG1 VAL B 139       4.092  30.697  12.467  1.00 42.33           C  
ATOM   1108  CG2 VAL B 139       6.312  31.548  11.658  1.00 42.33           C  
ATOM   1109  N   ASP B 140       2.150  32.779  10.227  1.00 43.67           N  
ATOM   1110  CA  ASP B 140       0.694  32.808  10.138  1.00 43.67           C  
ATOM   1111  C   ASP B 140       0.219  32.360   8.757  1.00 43.67           C  
ATOM   1112  CB  ASP B 140       0.165  34.210  10.447  1.00 43.67           C  
ATOM   1113  O   ASP B 140      -0.746  31.601   8.643  1.00 43.67           O  
ATOM   1114  CG  ASP B 140      -0.068  34.442  11.930  1.00 43.67           C  
ATOM   1115  OD1 ASP B 140      -0.260  33.460  12.678  1.00 43.67           O  
ATOM   1116  OD2 ASP B 140      -0.063  35.618  12.352  1.00 43.67           O  
ATOM   1117  N   GLU B 141       0.972  32.847   7.722  1.00 44.22           N  
ATOM   1118  CA  GLU B 141       0.614  32.406   6.378  1.00 44.22           C  
ATOM   1119  C   GLU B 141       0.914  30.922   6.185  1.00 44.22           C  
ATOM   1120  CB  GLU B 141       1.357  33.233   5.325  1.00 44.22           C  
ATOM   1121  O   GLU B 141       0.123  30.198   5.577  1.00 44.22           O  
ATOM   1122  CG  GLU B 141       0.762  33.130   3.929  1.00 44.22           C  
ATOM   1123  CD  GLU B 141       1.338  34.144   2.953  1.00 44.22           C  
ATOM   1124  OE1 GLU B 141       0.958  34.123   1.761  1.00 44.22           O  
ATOM   1125  OE2 GLU B 141       2.178  34.964   3.385  1.00 44.22           O  
ATOM   1126  N   TRP B 142       2.083  30.525   6.720  1.00 44.59           N  
ATOM   1127  CA  TRP B 142       2.380  29.096   6.697  1.00 44.59           C  
ATOM   1128  C   TRP B 142       1.371  28.316   7.532  1.00 44.59           C  
ATOM   1129  CB  TRP B 142       3.799  28.833   7.211  1.00 44.59           C  
ATOM   1130  O   TRP B 142       0.877  27.270   7.103  1.00 44.59           O  
ATOM   1131  CG  TRP B 142       4.602  27.916   6.339  1.00 44.59           C  
ATOM   1132  CD1 TRP B 142       4.755  27.993   4.982  1.00 44.59           C  
ATOM   1133  CD2 TRP B 142       5.359  26.779   6.764  1.00 44.59           C  
ATOM   1134  CE2 TRP B 142       5.947  26.213   5.611  1.00 44.59           C  
ATOM   1135  CE3 TRP B 142       5.598  26.183   8.010  1.00 44.59           C  
ATOM   1136  NE1 TRP B 142       5.563  26.972   4.538  1.00 44.59           N  
ATOM   1137  CH2 TRP B 142       6.978  24.516   6.899  1.00 44.59           C  
ATOM   1138  CZ2 TRP B 142       6.760  25.079   5.668  1.00 44.59           C  
ATOM   1139  CZ3 TRP B 142       6.408  25.054   8.064  1.00 44.59           C  
ATOM   1140  N   LYS B 143       1.087  28.791   8.764  1.00 45.84           N  
ATOM   1141  CA  LYS B 143       0.026  28.198   9.572  1.00 45.84           C  
ATOM   1142  C   LYS B 143      -1.320  28.281   8.859  1.00 45.84           C  
ATOM   1143  CB  LYS B 143      -0.060  28.887  10.935  1.00 45.84           C  
ATOM   1144  O   LYS B 143      -2.096  27.322   8.872  1.00 45.84           O  
ATOM   1145  CG  LYS B 143       0.878  28.307  11.983  1.00 45.84           C  
ATOM   1146  CD  LYS B 143       0.701  28.991  13.332  1.00 45.84           C  
ATOM   1147  CE  LYS B 143       1.701  28.473  14.358  1.00 45.84           C  
ATOM   1148  NZ  LYS B 143       1.539  29.150  15.679  1.00 45.84           N  
ATOM   1149  N   ARG B 144      -1.529  29.446   8.292  1.00 46.25           N  
ATOM   1150  CA  ARG B 144      -2.762  29.611   7.528  1.00 46.25           C  
ATOM   1151  C   ARG B 144      -2.798  28.663   6.335  1.00 46.25           C  
ATOM   1152  CB  ARG B 144      -2.910  31.058   7.053  1.00 46.25           C  
ATOM   1153  O   ARG B 144      -3.837  28.071   6.037  1.00 46.25           O  
ATOM   1154  CG  ARG B 144      -3.658  31.954   8.028  1.00 46.25           C  
ATOM   1155  CD  ARG B 144      -3.933  33.328   7.434  1.00 46.25           C  
ATOM   1156  NE  ARG B 144      -2.870  34.277   7.754  1.00 46.25           N  
ATOM   1157  NH1 ARG B 144      -4.294  36.042   8.191  1.00 46.25           N  
ATOM   1158  NH2 ARG B 144      -2.027  36.320   8.377  1.00 46.25           N  
ATOM   1159  CZ  ARG B 144      -3.066  35.544   8.107  1.00 46.25           C  
ATOM   1160  N   ARG B 145      -1.620  28.592   5.684  1.00 45.09           N  
ATOM   1161  CA  ARG B 145      -1.549  27.689   4.540  1.00 45.09           C  
ATOM   1162  C   ARG B 145      -1.654  26.234   4.985  1.00 45.09           C  
ATOM   1163  CB  ARG B 145      -0.249  27.906   3.762  1.00 45.09           C  
ATOM   1164  O   ARG B 145      -2.315  25.425   4.330  1.00 45.09           O  
ATOM   1165  CG  ARG B 145      -0.436  27.961   2.254  1.00 45.09           C  
ATOM   1166  CD  ARG B 145       0.715  28.685   1.569  1.00 45.09           C  
ATOM   1167  NE  ARG B 145       0.902  28.222   0.197  1.00 45.09           N  
ATOM   1168  NH1 ARG B 145       2.505  29.798  -0.334  1.00 45.09           N  
ATOM   1169  NH2 ARG B 145       1.839  28.261  -1.899  1.00 45.09           N  
ATOM   1170  CZ  ARG B 145       1.748  28.762  -0.676  1.00 45.09           C  
ATOM   1171  N   LEU B 146      -1.041  26.044   6.075  1.00 45.29           N  
ATOM   1172  CA  LEU B 146      -1.176  24.703   6.633  1.00 45.29           C  
ATOM   1173  C   LEU B 146      -2.600  24.457   7.121  1.00 45.29           C  
ATOM   1174  CB  LEU B 146      -0.187  24.500   7.785  1.00 45.29           C  
ATOM   1175  O   LEU B 146      -3.153  23.375   6.913  1.00 45.29           O  
ATOM   1176  CG  LEU B 146       1.217  24.033   7.399  1.00 45.29           C  
ATOM   1177  CD1 LEU B 146       2.203  24.336   8.522  1.00 45.29           C  
ATOM   1178  CD2 LEU B 146       1.214  22.545   7.068  1.00 45.29           C  
ATOM   1179  N   ILE B 147      -3.330  25.508   7.711  1.00 44.15           N  
ATOM   1180  CA  ILE B 147      -4.721  25.434   8.144  1.00 44.15           C  
ATOM   1181  C   ILE B 147      -5.638  25.348   6.926  1.00 44.15           C  
ATOM   1182  CB  ILE B 147      -5.106  26.648   9.019  1.00 44.15           C  
ATOM   1183  O   ILE B 147      -6.618  24.599   6.930  1.00 44.15           O  
ATOM   1184  CG1 ILE B 147      -4.324  26.626  10.338  1.00 44.15           C  
ATOM   1185  CG2 ILE B 147      -6.615  26.672   9.277  1.00 44.15           C  
ATOM   1186  CD1 ILE B 147      -4.468  27.896  11.165  1.00 44.15           C  
ATOM   1187  N   ARG B 148      -5.323  26.071   5.805  1.00 42.63           N  
ATOM   1188  CA  ARG B 148      -6.137  25.995   4.596  1.00 42.63           C  
ATOM   1189  C   ARG B 148      -6.041  24.613   3.958  1.00 42.63           C  
ATOM   1190  CB  ARG B 148      -5.711  27.067   3.591  1.00 42.63           C  
ATOM   1191  O   ARG B 148      -6.959  24.181   3.258  1.00 42.63           O  
ATOM   1192  CG  ARG B 148      -6.654  28.258   3.524  1.00 42.63           C  
ATOM   1193  CD  ARG B 148      -6.273  29.215   2.403  1.00 42.63           C  
ATOM   1194  NE  ARG B 148      -5.468  30.329   2.896  1.00 42.63           N  
ATOM   1195  NH1 ARG B 148      -6.261  31.855   1.354  1.00 42.63           N  
ATOM   1196  NH2 ARG B 148      -4.707  32.496   2.912  1.00 42.63           N  
ATOM   1197  CZ  ARG B 148      -5.480  31.557   2.386  1.00 42.63           C  
ATOM   1198  N   LEU B 149      -5.014  23.958   4.162  1.00 40.98           N  
ATOM   1199  CA  LEU B 149      -4.867  22.603   3.641  1.00 40.98           C  
ATOM   1200  C   LEU B 149      -5.686  21.613   4.463  1.00 40.98           C  
ATOM   1201  CB  LEU B 149      -3.394  22.187   3.639  1.00 40.98           C  
ATOM   1202  O   LEU B 149      -6.023  20.529   3.982  1.00 40.98           O  
ATOM   1203  CG  LEU B 149      -2.505  22.845   2.582  1.00 40.98           C  
ATOM   1204  CD1 LEU B 149      -1.037  22.543   2.861  1.00 40.98           C  
ATOM   1205  CD2 LEU B 149      -2.897  22.375   1.185  1.00 40.98           C  
ATOM   1206  N   LEU B 150      -6.150  22.040   5.584  1.00 38.50           N  
ATOM   1207  CA  LEU B 150      -7.020  21.192   6.392  1.00 38.50           C  
ATOM   1208  C   LEU B 150      -8.485  21.420   6.035  1.00 38.50           C  
ATOM   1209  CB  LEU B 150      -6.797  21.462   7.882  1.00 38.50           C  
ATOM   1210  O   LEU B 150      -9.287  20.484   6.062  1.00 38.50           O  
ATOM   1211  CG  LEU B 150      -5.451  21.020   8.457  1.00 38.50           C  
ATOM   1212  CD1 LEU B 150      -5.265  21.581   9.864  1.00 38.50           C  
ATOM   1213  CD2 LEU B 150      -5.345  19.499   8.464  1.00 38.50           C  
TER    1214      LEU B 150                                                      
ATOM   1215  N   MET C   1     -19.704  -0.288   2.984  1.00 31.90           N  
ATOM   1216  CA  MET C   1     -18.452  -0.829   2.464  1.00 31.90           C  
ATOM   1217  C   MET C   1     -17.303  -0.571   3.433  1.00 31.90           C  
ATOM   1218  CB  MET C   1     -18.129  -0.221   1.098  1.00 31.90           C  
ATOM   1219  O   MET C   1     -17.113   0.557   3.892  1.00 31.90           O  
ATOM   1220  CG  MET C   1     -17.593  -1.225   0.091  1.00 31.90           C  
ATOM   1221  SD  MET C   1     -17.112  -0.440  -1.497  1.00 31.90           S  
ATOM   1222  CE  MET C   1     -18.689   0.327  -1.964  1.00 31.90           C  
ATOM   1223  N   GLU C   2     -16.796  -1.548   4.271  1.00 41.25           N  
ATOM   1224  CA  GLU C   2     -15.777  -1.495   5.315  1.00 41.25           C  
ATOM   1225  C   GLU C   2     -14.596  -0.627   4.890  1.00 41.25           C  
ATOM   1226  CB  GLU C   2     -15.294  -2.904   5.667  1.00 41.25           C  
ATOM   1227  O   GLU C   2     -14.051  -0.803   3.798  1.00 41.25           O  
ATOM   1228  CG  GLU C   2     -16.274  -3.693   6.524  1.00 41.25           C  
ATOM   1229  CD  GLU C   2     -15.669  -4.956   7.119  1.00 41.25           C  
ATOM   1230  OE1 GLU C   2     -16.313  -5.585   7.989  1.00 41.25           O  
ATOM   1231  OE2 GLU C   2     -14.543  -5.317   6.711  1.00 41.25           O  
ATOM   1232  N   ALA C   3     -14.551   0.613   5.206  1.00 49.83           N  
ATOM   1233  CA  ALA C   3     -13.367   1.415   4.911  1.00 49.83           C  
ATOM   1234  C   ALA C   3     -12.090   0.658   5.263  1.00 49.83           C  
ATOM   1235  CB  ALA C   3     -13.420   2.742   5.665  1.00 49.83           C  
ATOM   1236  O   ALA C   3     -11.887   0.273   6.417  1.00 49.83           O  
ATOM   1237  N   GLU C   4     -11.531  -0.181   4.248  1.00 59.86           N  
ATOM   1238  CA  GLU C   4     -10.469  -1.168   4.415  1.00 59.86           C  
ATOM   1239  C   GLU C   4      -9.130  -0.495   4.701  1.00 59.86           C  
ATOM   1240  CB  GLU C   4     -10.357  -2.053   3.171  1.00 59.86           C  
ATOM   1241  O   GLU C   4      -8.800   0.526   4.093  1.00 59.86           O  
ATOM   1242  CG  GLU C   4     -11.534  -3.000   2.982  1.00 59.86           C  
ATOM   1243  CD  GLU C   4     -11.489  -3.757   1.664  1.00 59.86           C  
ATOM   1244  OE1 GLU C   4     -12.378  -4.604   1.421  1.00 59.86           O  
ATOM   1245  OE2 GLU C   4     -10.556  -3.502   0.870  1.00 59.86           O  
ATOM   1246  N   ASP C   5      -8.494  -0.884   5.941  1.00 76.08           N  
ATOM   1247  CA  ASP C   5      -7.164  -0.532   6.429  1.00 76.08           C  
ATOM   1248  C   ASP C   5      -6.078  -1.233   5.617  1.00 76.08           C  
ATOM   1249  CB  ASP C   5      -7.025  -0.887   7.911  1.00 76.08           C  
ATOM   1250  O   ASP C   5      -6.127  -2.450   5.425  1.00 76.08           O  
ATOM   1251  CG  ASP C   5      -5.706  -0.429   8.509  1.00 76.08           C  
ATOM   1252  OD1 ASP C   5      -4.956   0.311   7.837  1.00 76.08           O  
ATOM   1253  OD2 ASP C   5      -5.414  -0.812   9.663  1.00 76.08           O  
ATOM   1254  N   ILE C   6      -5.373  -0.427   4.861  1.00 84.57           N  
ATOM   1255  CA  ILE C   6      -4.256  -0.955   4.085  1.00 84.57           C  
ATOM   1256  C   ILE C   6      -3.472  -1.960   4.927  1.00 84.57           C  
ATOM   1257  CB  ILE C   6      -3.325   0.176   3.594  1.00 84.57           C  
ATOM   1258  O   ILE C   6      -2.924  -2.929   4.397  1.00 84.57           O  
ATOM   1259  CG1 ILE C   6      -4.016   1.001   2.503  1.00 84.57           C  
ATOM   1260  CG2 ILE C   6      -1.998  -0.399   3.088  1.00 84.57           C  
ATOM   1261  CD1 ILE C   6      -3.235   2.235   2.072  1.00 84.57           C  
ATOM   1262  N   GLN C   7      -3.618  -1.808   6.169  1.00 86.16           N  
ATOM   1263  CA  GLN C   7      -2.854  -2.664   7.070  1.00 86.16           C  
ATOM   1264  C   GLN C   7      -3.296  -4.120   6.952  1.00 86.16           C  
ATOM   1265  CB  GLN C   7      -3.000  -2.187   8.516  1.00 86.16           C  
ATOM   1266  O   GLN C   7      -2.470  -5.032   7.029  1.00 86.16           O  
ATOM   1267  CG  GLN C   7      -2.025  -2.846   9.482  1.00 86.16           C  
ATOM   1268  CD  GLN C   7      -2.057  -2.223  10.865  1.00 86.16           C  
ATOM   1269  NE2 GLN C   7      -1.516  -2.934  11.849  1.00 86.16           N  
ATOM   1270  OE1 GLN C   7      -2.564  -1.112  11.049  1.00 86.16           O  
ATOM   1271  N   GLU C   8      -4.507  -4.285   6.755  1.00 89.13           N  
ATOM   1272  CA  GLU C   8      -5.047  -5.637   6.657  1.00 89.13           C  
ATOM   1273  C   GLU C   8      -4.446  -6.387   5.472  1.00 89.13           C  
ATOM   1274  CB  GLU C   8      -6.573  -5.600   6.537  1.00 89.13           C  
ATOM   1275  O   GLU C   8      -4.227  -7.598   5.543  1.00 89.13           O  
ATOM   1276  CG  GLU C   8      -7.227  -6.973   6.588  1.00 89.13           C  
ATOM   1277  CD  GLU C   8      -8.744  -6.918   6.492  1.00 89.13           C  
ATOM   1278  OE1 GLU C   8      -9.394  -7.987   6.534  1.00 89.13           O  
ATOM   1279  OE2 GLU C   8      -9.286  -5.797   6.371  1.00 89.13           O  
ATOM   1280  N   GLU C   9      -4.118  -5.674   4.444  1.00 93.13           N  
ATOM   1281  CA  GLU C   9      -3.586  -6.297   3.235  1.00 93.13           C  
ATOM   1282  C   GLU C   9      -2.102  -6.617   3.385  1.00 93.13           C  
ATOM   1283  CB  GLU C   9      -3.809  -5.391   2.021  1.00 93.13           C  
ATOM   1284  O   GLU C   9      -1.545  -7.387   2.600  1.00 93.13           O  
ATOM   1285  CG  GLU C   9      -5.274  -5.089   1.739  1.00 93.13           C  
ATOM   1286  CD  GLU C   9      -6.123  -6.340   1.577  1.00 93.13           C  
ATOM   1287  OE1 GLU C   9      -7.364  -6.254   1.722  1.00 93.13           O  
ATOM   1288  OE2 GLU C   9      -5.544  -7.414   1.303  1.00 93.13           O  
ATOM   1289  N   LEU C  10      -1.510  -6.041   4.408  1.00 95.43           N  
ATOM   1290  CA  LEU C  10      -0.070  -6.191   4.584  1.00 95.43           C  
ATOM   1291  C   LEU C  10       0.241  -7.076   5.787  1.00 95.43           C  
ATOM   1292  CB  LEU C  10       0.594  -4.823   4.757  1.00 95.43           C  
ATOM   1293  O   LEU C  10       1.352  -7.038   6.320  1.00 95.43           O  
ATOM   1294  CG  LEU C  10       0.451  -3.847   3.588  1.00 95.43           C  
ATOM   1295  CD1 LEU C  10       1.120  -2.518   3.922  1.00 95.43           C  
ATOM   1296  CD2 LEU C  10       1.044  -4.445   2.316  1.00 95.43           C  
ATOM   1297  N   THR C  11      -0.738  -7.774   6.216  1.00 96.08           N  
ATOM   1298  CA  THR C  11      -0.603  -8.627   7.391  1.00 96.08           C  
ATOM   1299  C   THR C  11      -0.722 -10.099   7.007  1.00 96.08           C  
ATOM   1300  CB  THR C  11      -1.663  -8.285   8.455  1.00 96.08           C  
ATOM   1301  O   THR C  11      -1.587 -10.471   6.210  1.00 96.08           O  
ATOM   1302  CG2 THR C  11      -1.536  -9.196   9.671  1.00 96.08           C  
ATOM   1303  OG1 THR C  11      -1.491  -6.924   8.871  1.00 96.08           O  
ATOM   1304  N   CYS C  12       0.182 -10.946   7.514  1.00 98.02           N  
ATOM   1305  CA  CYS C  12       0.132 -12.391   7.322  1.00 98.02           C  
ATOM   1306  C   CYS C  12      -1.027 -13.005   8.097  1.00 98.02           C  
ATOM   1307  CB  CYS C  12       1.447 -13.035   7.758  1.00 98.02           C  
ATOM   1308  O   CYS C  12      -1.152 -12.795   9.305  1.00 98.02           O  
ATOM   1309  SG  CYS C  12       1.455 -14.836   7.624  1.00 98.02           S  
ATOM   1310  N   PRO C  13      -1.864 -13.776   7.473  1.00 97.30           N  
ATOM   1311  CA  PRO C  13      -3.015 -14.373   8.155  1.00 97.30           C  
ATOM   1312  C   PRO C  13      -2.608 -15.397   9.213  1.00 97.30           C  
ATOM   1313  CB  PRO C  13      -3.791 -15.042   7.018  1.00 97.30           C  
ATOM   1314  O   PRO C  13      -3.415 -15.755  10.074  1.00 97.30           O  
ATOM   1315  CG  PRO C  13      -3.352 -14.324   5.782  1.00 97.30           C  
ATOM   1316  CD  PRO C  13      -1.926 -13.889   5.965  1.00 97.30           C  
ATOM   1317  N   ILE C  14      -1.389 -15.883   9.229  1.00 96.93           N  
ATOM   1318  CA  ILE C  14      -0.936 -16.896  10.177  1.00 96.93           C  
ATOM   1319  C   ILE C  14      -0.370 -16.220  11.423  1.00 96.93           C  
ATOM   1320  CB  ILE C  14       0.122 -17.827   9.545  1.00 96.93           C  
ATOM   1321  O   ILE C  14      -0.883 -16.413  12.528  1.00 96.93           O  
ATOM   1322  CG1 ILE C  14      -0.480 -18.594   8.361  1.00 96.93           C  
ATOM   1323  CG2 ILE C  14       0.686 -18.792  10.592  1.00 96.93           C  
ATOM   1324  CD1 ILE C  14       0.525 -19.450   7.603  1.00 96.93           C  
ATOM   1325  N   CYS C  15       0.592 -15.356  11.286  1.00 97.79           N  
ATOM   1326  CA  CYS C  15       1.247 -14.758  12.444  1.00 97.79           C  
ATOM   1327  C   CYS C  15       0.570 -13.452  12.839  1.00 97.79           C  
ATOM   1328  CB  CYS C  15       2.726 -14.509  12.153  1.00 97.79           C  
ATOM   1329  O   CYS C  15       0.788 -12.942  13.940  1.00 97.79           O  
ATOM   1330  SG  CYS C  15       3.018 -13.259  10.883  1.00 97.79           S  
ATOM   1331  N   LEU C  16      -0.199 -12.858  11.906  1.00 96.06           N  
ATOM   1332  CA  LEU C  16      -0.986 -11.649  12.121  1.00 96.06           C  
ATOM   1333  C   LEU C  16      -0.081 -10.432  12.283  1.00 96.06           C  
ATOM   1334  CB  LEU C  16      -1.879 -11.803  13.355  1.00 96.06           C  
ATOM   1335  O   LEU C  16      -0.463  -9.450  12.922  1.00 96.06           O  
ATOM   1336  CG  LEU C  16      -2.931 -12.911  13.296  1.00 96.06           C  
ATOM   1337  CD1 LEU C  16      -3.733 -12.951  14.594  1.00 96.06           C  
ATOM   1338  CD2 LEU C  16      -3.853 -12.711  12.098  1.00 96.06           C  
ATOM   1339  N   ASP C  17       1.118 -10.553  11.844  1.00 96.48           N  
ATOM   1340  CA  ASP C  17       2.055  -9.438  11.756  1.00 96.48           C  
ATOM   1341  C   ASP C  17       2.299  -9.039  10.302  1.00 96.48           C  
ATOM   1342  CB  ASP C  17       3.380  -9.795  12.433  1.00 96.48           C  
ATOM   1343  O   ASP C  17       1.839  -9.717   9.381  1.00 96.48           O  
ATOM   1344  CG  ASP C  17       3.273  -9.865  13.946  1.00 96.48           C  
ATOM   1345  OD1 ASP C  17       2.525  -9.060  14.542  1.00 96.48           O  
ATOM   1346  OD2 ASP C  17       3.944 -10.730  14.548  1.00 96.48           O  
ATOM   1347  N   TYR C  18       2.932  -7.869  10.186  1.00 96.44           N  
ATOM   1348  CA  TYR C  18       3.321  -7.492   8.831  1.00 96.44           C  
ATOM   1349  C   TYR C  18       4.112  -8.608   8.160  1.00 96.44           C  
ATOM   1350  CB  TYR C  18       4.149  -6.203   8.849  1.00 96.44           C  
ATOM   1351  O   TYR C  18       4.902  -9.296   8.810  1.00 96.44           O  
ATOM   1352  CG  TYR C  18       3.318  -4.949   8.968  1.00 96.44           C  
ATOM   1353  CD1 TYR C  18       2.563  -4.486   7.893  1.00 96.44           C  
ATOM   1354  CD2 TYR C  18       3.286  -4.224  10.154  1.00 96.44           C  
ATOM   1355  CE1 TYR C  18       1.797  -3.330   7.996  1.00 96.44           C  
ATOM   1356  CE2 TYR C  18       2.524  -3.066  10.269  1.00 96.44           C  
ATOM   1357  OH  TYR C  18       1.027  -1.482   9.296  1.00 96.44           O  
ATOM   1358  CZ  TYR C  18       1.784  -2.628   9.187  1.00 96.44           C  
ATOM   1359  N   PHE C  19       3.889  -8.808   6.872  1.00 98.17           N  
ATOM   1360  CA  PHE C  19       4.550  -9.856   6.104  1.00 98.17           C  
ATOM   1361  C   PHE C  19       6.063  -9.777   6.270  1.00 98.17           C  
ATOM   1362  CB  PHE C  19       4.179  -9.753   4.621  1.00 98.17           C  
ATOM   1363  O   PHE C  19       6.635  -8.685   6.286  1.00 98.17           O  
ATOM   1364  CG  PHE C  19       2.828 -10.330   4.293  1.00 98.17           C  
ATOM   1365  CD1 PHE C  19       2.578 -11.687   4.455  1.00 98.17           C  
ATOM   1366  CD2 PHE C  19       1.808  -9.514   3.821  1.00 98.17           C  
ATOM   1367  CE1 PHE C  19       1.329 -12.223   4.151  1.00 98.17           C  
ATOM   1368  CE2 PHE C  19       0.557 -10.043   3.515  1.00 98.17           C  
ATOM   1369  CZ  PHE C  19       0.320 -11.398   3.680  1.00 98.17           C  
ATOM   1370  N   GLN C  20       6.656 -10.904   6.476  1.00 97.73           N  
ATOM   1371  CA  GLN C  20       8.095 -11.117   6.357  1.00 97.73           C  
ATOM   1372  C   GLN C  20       8.413 -12.128   5.258  1.00 97.73           C  
ATOM   1373  CB  GLN C  20       8.680 -11.589   7.689  1.00 97.73           C  
ATOM   1374  O   GLN C  20       7.987 -13.283   5.328  1.00 97.73           O  
ATOM   1375  CG  GLN C  20       8.504 -10.591   8.826  1.00 97.73           C  
ATOM   1376  CD  GLN C  20       9.417  -9.387   8.697  1.00 97.73           C  
ATOM   1377  NE2 GLN C  20       8.881  -8.203   8.974  1.00 97.73           N  
ATOM   1378  OE1 GLN C  20      10.596  -9.519   8.353  1.00 97.73           O  
ATOM   1379  N   ASP C  21       9.131 -11.678   4.309  1.00 97.78           N  
ATOM   1380  CA  ASP C  21       9.456 -12.538   3.175  1.00 97.78           C  
ATOM   1381  C   ASP C  21       8.200 -13.199   2.610  1.00 97.78           C  
ATOM   1382  CB  ASP C  21      10.473 -13.605   3.584  1.00 97.78           C  
ATOM   1383  O   ASP C  21       8.107 -14.427   2.562  1.00 97.78           O  
ATOM   1384  CG  ASP C  21      11.061 -14.350   2.399  1.00 97.78           C  
ATOM   1385  OD1 ASP C  21      11.020 -13.823   1.266  1.00 97.78           O  
ATOM   1386  OD2 ASP C  21      11.566 -15.476   2.599  1.00 97.78           O  
ATOM   1387  N   PRO C  22       7.234 -12.410   2.087  1.00 98.35           N  
ATOM   1388  CA  PRO C  22       5.943 -12.920   1.618  1.00 98.35           C  
ATOM   1389  C   PRO C  22       6.077 -13.835   0.402  1.00 98.35           C  
ATOM   1390  CB  PRO C  22       5.170 -11.648   1.261  1.00 98.35           C  
ATOM   1391  O   PRO C  22       6.875 -13.560  -0.497  1.00 98.35           O  
ATOM   1392  CG  PRO C  22       6.224 -10.636   0.946  1.00 98.35           C  
ATOM   1393  CD  PRO C  22       7.443 -10.945   1.767  1.00 98.35           C  
ATOM   1394  N   VAL C  23       5.293 -14.875   0.388  1.00 96.94           N  
ATOM   1395  CA  VAL C  23       5.199 -15.801  -0.736  1.00 96.94           C  
ATOM   1396  C   VAL C  23       3.732 -16.027  -1.098  1.00 96.94           C  
ATOM   1397  CB  VAL C  23       5.883 -17.149  -0.420  1.00 96.94           C  
ATOM   1398  O   VAL C  23       2.857 -15.976  -0.231  1.00 96.94           O  
ATOM   1399  CG1 VAL C  23       7.382 -16.955  -0.197  1.00 96.94           C  
ATOM   1400  CG2 VAL C  23       5.239 -17.801   0.802  1.00 96.94           C  
ATOM   1401  N   SER C  24       3.461 -16.179  -2.336  1.00 96.81           N  
ATOM   1402  CA  SER C  24       2.127 -16.537  -2.807  1.00 96.81           C  
ATOM   1403  C   SER C  24       2.047 -18.016  -3.171  1.00 96.81           C  
ATOM   1404  CB  SER C  24       1.739 -15.684  -4.016  1.00 96.81           C  
ATOM   1405  O   SER C  24       3.041 -18.611  -3.591  1.00 96.81           O  
ATOM   1406  OG  SER C  24       2.559 -15.989  -5.131  1.00 96.81           O  
ATOM   1407  N   ILE C  25       0.858 -18.600  -2.954  1.00 94.73           N  
ATOM   1408  CA  ILE C  25       0.646 -19.993  -3.331  1.00 94.73           C  
ATOM   1409  C   ILE C  25      -0.347 -20.069  -4.489  1.00 94.73           C  
ATOM   1410  CB  ILE C  25       0.139 -20.830  -2.135  1.00 94.73           C  
ATOM   1411  O   ILE C  25      -0.836 -19.041  -4.964  1.00 94.73           O  
ATOM   1412  CG1 ILE C  25      -1.193 -20.273  -1.619  1.00 94.73           C  
ATOM   1413  CG2 ILE C  25       1.187 -20.867  -1.019  1.00 94.73           C  
ATOM   1414  CD1 ILE C  25      -1.785 -21.061  -0.459  1.00 94.73           C  
ATOM   1415  N   GLU C  26      -0.698 -21.217  -4.971  1.00 92.27           N  
ATOM   1416  CA  GLU C  26      -1.394 -21.437  -6.235  1.00 92.27           C  
ATOM   1417  C   GLU C  26      -2.760 -20.758  -6.239  1.00 92.27           C  
ATOM   1418  CB  GLU C  26      -1.550 -22.935  -6.508  1.00 92.27           C  
ATOM   1419  O   GLU C  26      -3.205 -20.252  -7.271  1.00 92.27           O  
ATOM   1420  CG  GLU C  26      -0.261 -23.620  -6.939  1.00 92.27           C  
ATOM   1421  CD  GLU C  26      -0.426 -25.112  -7.181  1.00 92.27           C  
ATOM   1422  OE1 GLU C  26      -0.307 -25.555  -8.346  1.00 92.27           O  
ATOM   1423  OE2 GLU C  26      -0.678 -25.844  -6.198  1.00 92.27           O  
ATOM   1424  N   CYS C  27      -3.354 -20.679  -5.080  1.00 93.83           N  
ATOM   1425  CA  CYS C  27      -4.688 -20.093  -5.011  1.00 93.83           C  
ATOM   1426  C   CYS C  27      -4.615 -18.571  -4.991  1.00 93.83           C  
ATOM   1427  CB  CYS C  27      -5.429 -20.594  -3.771  1.00 93.83           C  
ATOM   1428  O   CYS C  27      -5.638 -17.895  -5.111  1.00 93.83           O  
ATOM   1429  SG  CYS C  27      -4.653 -20.109  -2.214  1.00 93.83           S  
ATOM   1430  N   GLY C  28      -3.420 -18.015  -4.758  1.00 95.02           N  
ATOM   1431  CA  GLY C  28      -3.260 -16.570  -4.813  1.00 95.02           C  
ATOM   1432  C   GLY C  28      -3.143 -15.930  -3.442  1.00 95.02           C  
ATOM   1433  O   GLY C  28      -2.892 -14.728  -3.332  1.00 95.02           O  
ATOM   1434  N   HIS C  29      -3.218 -16.759  -2.370  1.00 96.20           N  
ATOM   1435  CA  HIS C  29      -3.075 -16.223  -1.022  1.00 96.20           C  
ATOM   1436  C   HIS C  29      -1.606 -16.095  -0.633  1.00 96.20           C  
ATOM   1437  CB  HIS C  29      -3.810 -17.107  -0.013  1.00 96.20           C  
ATOM   1438  O   HIS C  29      -0.751 -16.794  -1.181  1.00 96.20           O  
ATOM   1439  CG  HIS C  29      -5.299 -17.001  -0.095  1.00 96.20           C  
ATOM   1440  CD2 HIS C  29      -6.138 -15.990   0.233  1.00 96.20           C  
ATOM   1441  ND1 HIS C  29      -6.093 -18.026  -0.562  1.00 96.20           N  
ATOM   1442  CE1 HIS C  29      -7.360 -17.648  -0.518  1.00 96.20           C  
ATOM   1443  NE2 HIS C  29      -7.415 -16.417  -0.039  1.00 96.20           N  
ATOM   1444  N   ASN C  30      -1.362 -15.217   0.248  1.00 97.77           N  
ATOM   1445  CA  ASN C  30       0.006 -14.875   0.621  1.00 97.77           C  
ATOM   1446  C   ASN C  30       0.264 -15.129   2.104  1.00 97.77           C  
ATOM   1447  CB  ASN C  30       0.310 -13.417   0.271  1.00 97.77           C  
ATOM   1448  O   ASN C  30      -0.629 -14.943   2.933  1.00 97.77           O  
ATOM   1449  CG  ASN C  30       0.031 -13.094  -1.183  1.00 97.77           C  
ATOM   1450  ND2 ASN C  30      -1.158 -12.570  -1.457  1.00 97.77           N  
ATOM   1451  OD1 ASN C  30       0.876 -13.315  -2.054  1.00 97.77           O  
ATOM   1452  N   PHE C  31       1.430 -15.496   2.418  1.00 97.64           N  
ATOM   1453  CA  PHE C  31       1.888 -15.767   3.775  1.00 97.64           C  
ATOM   1454  C   PHE C  31       3.378 -15.478   3.912  1.00 97.64           C  
ATOM   1455  CB  PHE C  31       1.599 -17.221   4.161  1.00 97.64           C  
ATOM   1456  O   PHE C  31       4.095 -15.399   2.912  1.00 97.64           O  
ATOM   1457  CG  PHE C  31       0.178 -17.646   3.904  1.00 97.64           C  
ATOM   1458  CD1 PHE C  31      -0.801 -17.473   4.875  1.00 97.64           C  
ATOM   1459  CD2 PHE C  31      -0.179 -18.218   2.690  1.00 97.64           C  
ATOM   1460  CE1 PHE C  31      -2.116 -17.865   4.640  1.00 97.64           C  
ATOM   1461  CE2 PHE C  31      -1.492 -18.613   2.447  1.00 97.64           C  
ATOM   1462  CZ  PHE C  31      -2.459 -18.436   3.424  1.00 97.64           C  
ATOM   1463  N   CYS C  32       3.768 -15.276   5.140  1.00 98.10           N  
ATOM   1464  CA  CYS C  32       5.213 -15.311   5.340  1.00 98.10           C  
ATOM   1465  C   CYS C  32       5.780 -16.679   4.982  1.00 98.10           C  
ATOM   1466  CB  CYS C  32       5.561 -14.967   6.788  1.00 98.10           C  
ATOM   1467  O   CYS C  32       5.171 -17.707   5.285  1.00 98.10           O  
ATOM   1468  SG  CYS C  32       5.017 -13.322   7.297  1.00 98.10           S  
ATOM   1469  N   ARG C  33       6.891 -16.631   4.367  1.00 96.20           N  
ATOM   1470  CA  ARG C  33       7.535 -17.898   4.037  1.00 96.20           C  
ATOM   1471  C   ARG C  33       7.732 -18.753   5.284  1.00 96.20           C  
ATOM   1472  CB  ARG C  33       8.880 -17.655   3.350  1.00 96.20           C  
ATOM   1473  O   ARG C  33       7.407 -19.942   5.286  1.00 96.20           O  
ATOM   1474  CG  ARG C  33       9.564 -18.924   2.867  1.00 96.20           C  
ATOM   1475  CD  ARG C  33      10.897 -18.626   2.194  1.00 96.20           C  
ATOM   1476  NE  ARG C  33      10.729 -17.771   1.022  1.00 96.20           N  
ATOM   1477  NH1 ARG C  33      10.330 -19.510  -0.446  1.00 96.20           N  
ATOM   1478  NH2 ARG C  33      10.330 -17.345  -1.199  1.00 96.20           N  
ATOM   1479  CZ  ARG C  33      10.463 -18.210  -0.205  1.00 96.20           C  
ATOM   1480  N   GLY C  34       8.239 -18.121   6.288  1.00 95.25           N  
ATOM   1481  CA  GLY C  34       8.467 -18.816   7.544  1.00 95.25           C  
ATOM   1482  C   GLY C  34       7.195 -19.368   8.160  1.00 95.25           C  
ATOM   1483  O   GLY C  34       7.178 -20.498   8.654  1.00 95.25           O  
ATOM   1484  N   CYS C  35       6.109 -18.578   8.093  1.00 96.43           N  
ATOM   1485  CA  CYS C  35       4.829 -19.018   8.636  1.00 96.43           C  
ATOM   1486  C   CYS C  35       4.299 -20.227   7.874  1.00 96.43           C  
ATOM   1487  CB  CYS C  35       3.807 -17.883   8.584  1.00 96.43           C  
ATOM   1488  O   CYS C  35       3.803 -21.179   8.479  1.00 96.43           O  
ATOM   1489  SG  CYS C  35       4.116 -16.569   9.783  1.00 96.43           S  
ATOM   1490  N   LEU C  36       4.423 -20.223   6.619  1.00 93.65           N  
ATOM   1491  CA  LEU C  36       3.946 -21.338   5.809  1.00 93.65           C  
ATOM   1492  C   LEU C  36       4.741 -22.605   6.105  1.00 93.65           C  
ATOM   1493  CB  LEU C  36       4.042 -20.998   4.319  1.00 93.65           C  
ATOM   1494  O   LEU C  36       4.166 -23.688   6.234  1.00 93.65           O  
ATOM   1495  CG  LEU C  36       2.828 -20.299   3.704  1.00 93.65           C  
ATOM   1496  CD1 LEU C  36       3.148 -19.829   2.288  1.00 93.65           C  
ATOM   1497  CD2 LEU C  36       1.619 -21.228   3.704  1.00 93.65           C  
ATOM   1498  N   HIS C  37       6.037 -22.419   6.181  1.00 90.86           N  
ATOM   1499  CA  HIS C  37       6.908 -23.557   6.454  1.00 90.86           C  
ATOM   1500  C   HIS C  37       6.572 -24.197   7.797  1.00 90.86           C  
ATOM   1501  CB  HIS C  37       8.375 -23.128   6.430  1.00 90.86           C  
ATOM   1502  O   HIS C  37       6.550 -25.424   7.917  1.00 90.86           O  
ATOM   1503  CG  HIS C  37       8.941 -23.004   5.051  1.00 90.86           C  
ATOM   1504  CD2 HIS C  37       9.446 -21.935   4.390  1.00 90.86           C  
ATOM   1505  ND1 HIS C  37       9.028 -24.071   4.184  1.00 90.86           N  
ATOM   1506  CE1 HIS C  37       9.565 -23.663   3.046  1.00 90.86           C  
ATOM   1507  NE2 HIS C  37       9.827 -22.371   3.145  1.00 90.86           N  
ATOM   1508  N   ARG C  38       6.305 -23.446   8.781  1.00 89.85           N  
ATOM   1509  CA  ARG C  38       6.010 -23.940  10.122  1.00 89.85           C  
ATOM   1510  C   ARG C  38       4.636 -24.600  10.172  1.00 89.85           C  
ATOM   1511  CB  ARG C  38       6.083 -22.803  11.143  1.00 89.85           C  
ATOM   1512  O   ARG C  38       4.412 -25.520  10.961  1.00 89.85           O  
ATOM   1513  CG  ARG C  38       7.498 -22.338  11.447  1.00 89.85           C  
ATOM   1514  CD  ARG C  38       7.541 -21.417  12.658  1.00 89.85           C  
ATOM   1515  NE  ARG C  38       6.829 -20.166  12.409  1.00 89.85           N  
ATOM   1516  NH1 ARG C  38       8.659 -19.060  11.534  1.00 89.85           N  
ATOM   1517  NH2 ARG C  38       6.637 -17.991  11.698  1.00 89.85           N  
ATOM   1518  CZ  ARG C  38       7.377 -19.075  11.881  1.00 89.85           C  
ATOM   1519  N   ASN C  39       3.711 -24.132   9.368  1.00 85.92           N  
ATOM   1520  CA  ASN C  39       2.338 -24.628   9.365  1.00 85.92           C  
ATOM   1521  C   ASN C  39       2.189 -25.860   8.476  1.00 85.92           C  
ATOM   1522  CB  ASN C  39       1.372 -23.530   8.917  1.00 85.92           C  
ATOM   1523  O   ASN C  39       1.207 -26.595   8.587  1.00 85.92           O  
ATOM   1524  CG  ASN C  39      -0.068 -23.836   9.279  1.00 85.92           C  
ATOM   1525  ND2 ASN C  39      -0.433 -23.578  10.530  1.00 85.92           N  
ATOM   1526  OD1 ASN C  39      -0.846 -24.302   8.443  1.00 85.92           O  
ATOM   1527  N   TRP C  40       3.098 -26.107   7.625  1.00 78.89           N  
ATOM   1528  CA  TRP C  40       3.080 -27.233   6.698  1.00 78.89           C  
ATOM   1529  C   TRP C  40       3.789 -28.443   7.297  1.00 78.89           C  
ATOM   1530  CB  TRP C  40       3.735 -26.847   5.369  1.00 78.89           C  
ATOM   1531  O   TRP C  40       4.847 -28.306   7.916  1.00 78.89           O  
ATOM   1532  CG  TRP C  40       3.504 -27.836   4.266  1.00 78.89           C  
ATOM   1533  CD1 TRP C  40       2.946 -29.080   4.378  1.00 78.89           C  
ATOM   1534  CD2 TRP C  40       3.830 -27.665   2.883  1.00 78.89           C  
ATOM   1535  CE2 TRP C  40       3.441 -28.846   2.213  1.00 78.89           C  
ATOM   1536  CE3 TRP C  40       4.414 -26.627   2.145  1.00 78.89           C  
ATOM   1537  NE1 TRP C  40       2.906 -29.692   3.147  1.00 78.89           N  
ATOM   1538  CH2 TRP C  40       4.191 -27.986   0.140  1.00 78.89           C  
ATOM   1539  CZ2 TRP C  40       3.618 -29.017   0.838  1.00 78.89           C  
ATOM   1540  CZ3 TRP C  40       4.588 -26.799   0.777  1.00 78.89           C  
ATOM   1541  N   ALA C  41       3.069 -29.689   7.422  1.00 67.13           N  
ATOM   1542  CA  ALA C  41       3.717 -30.916   7.879  1.00 67.13           C  
ATOM   1543  C   ALA C  41       4.904 -31.274   6.989  1.00 67.13           C  
ATOM   1544  CB  ALA C  41       2.714 -32.067   7.912  1.00 67.13           C  
ATOM   1545  O   ALA C  41       4.858 -31.075   5.773  1.00 67.13           O  
ATOM   1546  N   PRO C  42       6.003 -31.589   7.588  1.00 62.74           N  
ATOM   1547  CA  PRO C  42       7.215 -31.994   6.872  1.00 62.74           C  
ATOM   1548  C   PRO C  42       7.002 -33.232   6.004  1.00 62.74           C  
ATOM   1549  CB  PRO C  42       8.210 -32.283   7.999  1.00 62.74           C  
ATOM   1550  O   PRO C  42       6.368 -34.196   6.441  1.00 62.74           O  
ATOM   1551  CG  PRO C  42       7.454 -32.001   9.257  1.00 62.74           C  
ATOM   1552  CD  PRO C  42       6.041 -31.645   8.895  1.00 62.74           C  
ATOM   1553  N   GLY C  43       6.296 -33.216   4.755  1.00 64.08           N  
ATOM   1554  CA  GLY C  43       6.111 -34.390   3.918  1.00 64.08           C  
ATOM   1555  C   GLY C  43       6.113 -34.072   2.434  1.00 64.08           C  
ATOM   1556  O   GLY C  43       6.026 -34.976   1.600  1.00 64.08           O  
ATOM   1557  N   GLY C  44       6.738 -32.951   1.957  1.00 68.13           N  
ATOM   1558  CA  GLY C  44       7.009 -32.545   0.588  1.00 68.13           C  
ATOM   1559  C   GLY C  44       5.784 -32.607  -0.306  1.00 68.13           C  
ATOM   1560  O   GLY C  44       5.845 -32.231  -1.478  1.00 68.13           O  
ATOM   1561  N   GLY C  45       4.606 -33.088   0.123  1.00 78.08           N  
ATOM   1562  CA  GLY C  45       3.408 -33.121  -0.701  1.00 78.08           C  
ATOM   1563  C   GLY C  45       2.606 -31.835  -0.640  1.00 78.08           C  
ATOM   1564  O   GLY C  45       3.062 -30.840  -0.072  1.00 78.08           O  
ATOM   1565  N   PRO C  46       1.468 -31.830  -1.555  1.00 87.80           N  
ATOM   1566  CA  PRO C  46       0.607 -30.646  -1.521  1.00 87.80           C  
ATOM   1567  C   PRO C  46       0.065 -30.351  -0.124  1.00 87.80           C  
ATOM   1568  CB  PRO C  46      -0.529 -31.009  -2.481  1.00 87.80           C  
ATOM   1569  O   PRO C  46      -0.145 -31.273   0.668  1.00 87.80           O  
ATOM   1570  CG  PRO C  46       0.004 -32.146  -3.292  1.00 87.80           C  
ATOM   1571  CD  PRO C  46       1.052 -32.857  -2.484  1.00 87.80           C  
ATOM   1572  N   PHE C  47       0.023 -29.119   0.197  1.00 91.12           N  
ATOM   1573  CA  PHE C  47      -0.534 -28.676   1.470  1.00 91.12           C  
ATOM   1574  C   PHE C  47      -1.742 -27.774   1.248  1.00 91.12           C  
ATOM   1575  CB  PHE C  47       0.527 -27.940   2.294  1.00 91.12           C  
ATOM   1576  O   PHE C  47      -1.830 -27.084   0.230  1.00 91.12           O  
ATOM   1577  CG  PHE C  47       0.959 -26.629   1.696  1.00 91.12           C  
ATOM   1578  CD1 PHE C  47       1.984 -26.581   0.758  1.00 91.12           C  
ATOM   1579  CD2 PHE C  47       0.341 -25.443   2.071  1.00 91.12           C  
ATOM   1580  CE1 PHE C  47       2.386 -25.369   0.202  1.00 91.12           C  
ATOM   1581  CE2 PHE C  47       0.737 -24.228   1.520  1.00 91.12           C  
ATOM   1582  CZ  PHE C  47       1.761 -24.193   0.586  1.00 91.12           C  
ATOM   1583  N   PRO C  48      -2.672 -27.842   2.182  1.00 93.47           N  
ATOM   1584  CA  PRO C  48      -3.850 -26.983   2.046  1.00 93.47           C  
ATOM   1585  C   PRO C  48      -3.563 -25.527   2.404  1.00 93.47           C  
ATOM   1586  CB  PRO C  48      -4.852 -27.599   3.026  1.00 93.47           C  
ATOM   1587  O   PRO C  48      -2.823 -25.255   3.353  1.00 93.47           O  
ATOM   1588  CG  PRO C  48      -4.009 -28.213   4.097  1.00 93.47           C  
ATOM   1589  CD  PRO C  48      -2.736 -28.711   3.476  1.00 93.47           C  
ATOM   1590  N   CYS C  49      -4.117 -24.624   1.629  1.00 94.68           N  
ATOM   1591  CA  CYS C  49      -4.020 -23.203   1.946  1.00 94.68           C  
ATOM   1592  C   CYS C  49      -4.622 -22.908   3.315  1.00 94.68           C  
ATOM   1593  CB  CYS C  49      -4.724 -22.367   0.878  1.00 94.68           C  
ATOM   1594  O   CYS C  49      -5.751 -23.310   3.602  1.00 94.68           O  
ATOM   1595  SG  CYS C  49      -4.856 -20.615   1.296  1.00 94.68           S  
ATOM   1596  N   PRO C  50      -3.904 -22.184   4.145  1.00 94.67           N  
ATOM   1597  CA  PRO C  50      -4.409 -21.863   5.482  1.00 94.67           C  
ATOM   1598  C   PRO C  50      -5.693 -21.036   5.445  1.00 94.67           C  
ATOM   1599  CB  PRO C  50      -3.264 -21.065   6.110  1.00 94.67           C  
ATOM   1600  O   PRO C  50      -6.421 -20.975   6.439  1.00 94.67           O  
ATOM   1601  CG  PRO C  50      -2.029 -21.586   5.448  1.00 94.67           C  
ATOM   1602  CD  PRO C  50      -2.335 -21.842   4.001  1.00 94.67           C  
ATOM   1603  N   GLU C  51      -5.989 -20.514   4.330  1.00 94.21           N  
ATOM   1604  CA  GLU C  51      -7.148 -19.631   4.249  1.00 94.21           C  
ATOM   1605  C   GLU C  51      -8.304 -20.303   3.512  1.00 94.21           C  
ATOM   1606  CB  GLU C  51      -6.776 -18.317   3.557  1.00 94.21           C  
ATOM   1607  O   GLU C  51      -9.429 -20.342   4.015  1.00 94.21           O  
ATOM   1608  CG  GLU C  51      -5.872 -17.419   4.389  1.00 94.21           C  
ATOM   1609  CD  GLU C  51      -5.996 -15.946   4.031  1.00 94.21           C  
ATOM   1610  OE1 GLU C  51      -4.971 -15.228   4.050  1.00 94.21           O  
ATOM   1611  OE2 GLU C  51      -7.128 -15.507   3.729  1.00 94.21           O  
ATOM   1612  N   CYS C  52      -8.083 -20.942   2.366  1.00 95.78           N  
ATOM   1613  CA  CYS C  52      -9.176 -21.438   1.538  1.00 95.78           C  
ATOM   1614  C   CYS C  52      -9.127 -22.956   1.420  1.00 95.78           C  
ATOM   1615  CB  CYS C  52      -9.123 -20.807   0.146  1.00 95.78           C  
ATOM   1616  O   CYS C  52     -10.033 -23.569   0.855  1.00 95.78           O  
ATOM   1617  SG  CYS C  52      -7.738 -21.382  -0.861  1.00 95.78           S  
ATOM   1618  N   ARG C  53      -8.053 -23.629   1.779  1.00 94.40           N  
ATOM   1619  CA  ARG C  53      -7.879 -25.075   1.864  1.00 94.40           C  
ATOM   1620  C   ARG C  53      -7.585 -25.673   0.492  1.00 94.40           C  
ATOM   1621  CB  ARG C  53      -9.122 -25.733   2.467  1.00 94.40           C  
ATOM   1622  O   ARG C  53      -7.539 -26.896   0.339  1.00 94.40           O  
ATOM   1623  CG  ARG C  53      -9.376 -25.355   3.918  1.00 94.40           C  
ATOM   1624  CD  ARG C  53     -10.593 -26.075   4.483  1.00 94.40           C  
ATOM   1625  NE  ARG C  53     -11.009 -25.508   5.762  1.00 94.40           N  
ATOM   1626  NH1 ARG C  53     -13.267 -25.539   5.277  1.00 94.40           N  
ATOM   1627  NH2 ARG C  53     -12.536 -24.747   7.300  1.00 94.40           N  
ATOM   1628  CZ  ARG C  53     -12.269 -25.266   6.110  1.00 94.40           C  
ATOM   1629  N   HIS C  54      -7.477 -24.839  -0.517  1.00 93.46           N  
ATOM   1630  CA  HIS C  54      -7.024 -25.338  -1.810  1.00 93.46           C  
ATOM   1631  C   HIS C  54      -5.619 -25.922  -1.714  1.00 93.46           C  
ATOM   1632  CB  HIS C  54      -7.059 -24.223  -2.857  1.00 93.46           C  
ATOM   1633  O   HIS C  54      -4.750 -25.354  -1.049  1.00 93.46           O  
ATOM   1634  CG  HIS C  54      -6.758 -24.693  -4.244  1.00 93.46           C  
ATOM   1635  CD2 HIS C  54      -5.623 -24.623  -4.980  1.00 93.46           C  
ATOM   1636  ND1 HIS C  54      -7.694 -25.320  -5.037  1.00 93.46           N  
ATOM   1637  CE1 HIS C  54      -7.146 -25.617  -6.204  1.00 93.46           C  
ATOM   1638  NE2 HIS C  54      -5.890 -25.204  -6.195  1.00 93.46           N  
ATOM   1639  N   PRO C  55      -5.469 -27.042  -2.321  1.00 93.04           N  
ATOM   1640  CA  PRO C  55      -4.144 -27.661  -2.248  1.00 93.04           C  
ATOM   1641  C   PRO C  55      -3.099 -26.919  -3.077  1.00 93.04           C  
ATOM   1642  CB  PRO C  55      -4.382 -29.068  -2.802  1.00 93.04           C  
ATOM   1643  O   PRO C  55      -3.394 -26.467  -4.187  1.00 93.04           O  
ATOM   1644  CG  PRO C  55      -5.590 -28.938  -3.672  1.00 93.04           C  
ATOM   1645  CD  PRO C  55      -6.442 -27.821  -3.140  1.00 93.04           C  
ATOM   1646  N   SER C  56      -1.929 -26.697  -2.532  1.00 90.95           N  
ATOM   1647  CA  SER C  56      -0.801 -26.084  -3.227  1.00 90.95           C  
ATOM   1648  C   SER C  56       0.474 -26.898  -3.035  1.00 90.95           C  
ATOM   1649  CB  SER C  56      -0.581 -24.654  -2.734  1.00 90.95           C  
ATOM   1650  O   SER C  56       0.677 -27.506  -1.982  1.00 90.95           O  
ATOM   1651  OG  SER C  56      -1.696 -23.836  -3.049  1.00 90.95           O  
ATOM   1652  N   ALA C  57       1.270 -26.923  -4.075  1.00 88.70           N  
ATOM   1653  CA  ALA C  57       2.553 -27.618  -3.998  1.00 88.70           C  
ATOM   1654  C   ALA C  57       3.643 -26.698  -3.453  1.00 88.70           C  
ATOM   1655  CB  ALA C  57       2.951 -28.155  -5.370  1.00 88.70           C  
ATOM   1656  O   ALA C  57       3.697 -25.516  -3.801  1.00 88.70           O  
ATOM   1657  N   PRO C  58       4.512 -27.271  -2.628  1.00 85.70           N  
ATOM   1658  CA  PRO C  58       5.632 -26.470  -2.127  1.00 85.70           C  
ATOM   1659  C   PRO C  58       6.485 -25.883  -3.249  1.00 85.70           C  
ATOM   1660  CB  PRO C  58       6.437 -27.470  -1.294  1.00 85.70           C  
ATOM   1661  O   PRO C  58       6.999 -24.769  -3.121  1.00 85.70           O  
ATOM   1662  CG  PRO C  58       5.442 -28.502  -0.870  1.00 85.70           C  
ATOM   1663  CD  PRO C  58       4.423 -28.660  -1.962  1.00 85.70           C  
ATOM   1664  N   ALA C  59       6.566 -26.577  -4.337  1.00 83.94           N  
ATOM   1665  CA  ALA C  59       7.378 -26.157  -5.476  1.00 83.94           C  
ATOM   1666  C   ALA C  59       6.750 -24.961  -6.186  1.00 83.94           C  
ATOM   1667  CB  ALA C  59       7.563 -27.316  -6.453  1.00 83.94           C  
ATOM   1668  O   ALA C  59       7.415 -24.276  -6.966  1.00 83.94           O  
ATOM   1669  N   ALA C  60       5.534 -24.744  -5.792  1.00 85.81           N  
ATOM   1670  CA  ALA C  60       4.821 -23.701  -6.524  1.00 85.81           C  
ATOM   1671  C   ALA C  60       4.876 -22.371  -5.776  1.00 85.81           C  
ATOM   1672  CB  ALA C  60       3.371 -24.114  -6.762  1.00 85.81           C  
ATOM   1673  O   ALA C  60       4.288 -21.381  -6.215  1.00 85.81           O  
ATOM   1674  N   LEU C  61       5.655 -22.311  -4.715  1.00 91.75           N  
ATOM   1675  CA  LEU C  61       5.772 -21.070  -3.957  1.00 91.75           C  
ATOM   1676  C   LEU C  61       6.487 -20.000  -4.775  1.00 91.75           C  
ATOM   1677  CB  LEU C  61       6.522 -21.312  -2.644  1.00 91.75           C  
ATOM   1678  O   LEU C  61       7.497 -20.280  -5.425  1.00 91.75           O  
ATOM   1679  CG  LEU C  61       5.850 -22.254  -1.644  1.00 91.75           C  
ATOM   1680  CD1 LEU C  61       6.730 -22.432  -0.411  1.00 91.75           C  
ATOM   1681  CD2 LEU C  61       4.473 -21.728  -1.254  1.00 91.75           C  
ATOM   1682  N   ARG C  62       5.870 -18.818  -4.761  1.00 94.42           N  
ATOM   1683  CA  ARG C  62       6.444 -17.687  -5.483  1.00 94.42           C  
ATOM   1684  C   ARG C  62       6.627 -16.486  -4.562  1.00 94.42           C  
ATOM   1685  CB  ARG C  62       5.562 -17.305  -6.674  1.00 94.42           C  
ATOM   1686  O   ARG C  62       5.718 -16.130  -3.809  1.00 94.42           O  
ATOM   1687  CG  ARG C  62       5.479 -18.378  -7.748  1.00 94.42           C  
ATOM   1688  CD  ARG C  62       4.515 -17.989  -8.860  1.00 94.42           C  
ATOM   1689  NE  ARG C  62       4.244 -19.110  -9.756  1.00 94.42           N  
ATOM   1690  NH1 ARG C  62       2.252 -18.258 -10.556  1.00 94.42           N  
ATOM   1691  NH2 ARG C  62       3.028 -20.276 -11.316  1.00 94.42           N  
ATOM   1692  CZ  ARG C  62       3.175 -19.212 -10.541  1.00 94.42           C  
ATOM   1693  N   PRO C  63       7.815 -15.914  -4.649  1.00 95.35           N  
ATOM   1694  CA  PRO C  63       8.004 -14.694  -3.860  1.00 95.35           C  
ATOM   1695  C   PRO C  63       7.100 -13.551  -4.316  1.00 95.35           C  
ATOM   1696  CB  PRO C  63       9.478 -14.350  -4.090  1.00 95.35           C  
ATOM   1697  O   PRO C  63       6.800 -13.434  -5.507  1.00 95.35           O  
ATOM   1698  CG  PRO C  63      10.091 -15.616  -4.595  1.00 95.35           C  
ATOM   1699  CD  PRO C  63       9.029 -16.416  -5.292  1.00 95.35           C  
ATOM   1700  N   ASN C  64       6.588 -12.827  -3.333  1.00 97.05           N  
ATOM   1701  CA  ASN C  64       5.826 -11.617  -3.624  1.00 97.05           C  
ATOM   1702  C   ASN C  64       6.602 -10.360  -3.239  1.00 97.05           C  
ATOM   1703  CB  ASN C  64       4.475 -11.648  -2.906  1.00 97.05           C  
ATOM   1704  O   ASN C  64       6.368  -9.782  -2.177  1.00 97.05           O  
ATOM   1705  CG  ASN C  64       3.494 -10.636  -3.464  1.00 97.05           C  
ATOM   1706  ND2 ASN C  64       2.209 -10.966  -3.414  1.00 97.05           N  
ATOM   1707  OD1 ASN C  64       3.888  -9.567  -3.937  1.00 97.05           O  
ATOM   1708  N   TRP C  65       7.407  -9.920  -4.170  1.00 95.29           N  
ATOM   1709  CA  TRP C  65       8.314  -8.807  -3.912  1.00 95.29           C  
ATOM   1710  C   TRP C  65       7.540  -7.509  -3.709  1.00 95.29           C  
ATOM   1711  CB  TRP C  65       9.311  -8.647  -5.063  1.00 95.29           C  
ATOM   1712  O   TRP C  65       7.923  -6.671  -2.889  1.00 95.29           O  
ATOM   1713  CG  TRP C  65      10.138  -9.869  -5.327  1.00 95.29           C  
ATOM   1714  CD1 TRP C  65      10.096 -10.669  -6.435  1.00 95.29           C  
ATOM   1715  CD2 TRP C  65      11.128 -10.434  -4.462  1.00 95.29           C  
ATOM   1716  CE2 TRP C  65      11.647 -11.576  -5.110  1.00 95.29           C  
ATOM   1717  CE3 TRP C  65      11.628 -10.084  -3.200  1.00 95.29           C  
ATOM   1718  NE1 TRP C  65      11.001 -11.697  -6.311  1.00 95.29           N  
ATOM   1719  CH2 TRP C  65      13.114 -12.007  -3.304  1.00 95.29           C  
ATOM   1720  CZ2 TRP C  65      12.643 -12.371  -4.538  1.00 95.29           C  
ATOM   1721  CZ3 TRP C  65      12.619 -10.876  -2.633  1.00 95.29           C  
ATOM   1722  N   ALA C  66       6.488  -7.401  -4.454  1.00 95.20           N  
ATOM   1723  CA  ALA C  66       5.680  -6.192  -4.324  1.00 95.20           C  
ATOM   1724  C   ALA C  66       5.129  -6.049  -2.908  1.00 95.20           C  
ATOM   1725  CB  ALA C  66       4.538  -6.204  -5.337  1.00 95.20           C  
ATOM   1726  O   ALA C  66       5.228  -4.980  -2.301  1.00 95.20           O  
ATOM   1727  N   LEU C  67       4.590  -7.148  -2.403  1.00 96.20           N  
ATOM   1728  CA  LEU C  67       4.055  -7.139  -1.046  1.00 96.20           C  
ATOM   1729  C   LEU C  67       5.159  -6.879  -0.027  1.00 96.20           C  
ATOM   1730  CB  LEU C  67       3.360  -8.468  -0.735  1.00 96.20           C  
ATOM   1731  O   LEU C  67       4.949  -6.161   0.953  1.00 96.20           O  
ATOM   1732  CG  LEU C  67       2.327  -8.445   0.393  1.00 96.20           C  
ATOM   1733  CD1 LEU C  67       1.308  -7.336   0.156  1.00 96.20           C  
ATOM   1734  CD2 LEU C  67       1.635  -9.799   0.511  1.00 96.20           C  
ATOM   1735  N   ALA C  68       6.329  -7.434  -0.269  1.00 97.00           N  
ATOM   1736  CA  ALA C  68       7.472  -7.199   0.610  1.00 97.00           C  
ATOM   1737  C   ALA C  68       7.845  -5.720   0.642  1.00 97.00           C  
ATOM   1738  CB  ALA C  68       8.667  -8.037   0.163  1.00 97.00           C  
ATOM   1739  O   ALA C  68       7.996  -5.135   1.717  1.00 97.00           O  
ATOM   1740  N   ARG C  69       7.886  -5.117  -0.500  1.00 95.27           N  
ATOM   1741  CA  ARG C  69       8.275  -3.714  -0.602  1.00 95.27           C  
ATOM   1742  C   ARG C  69       7.203  -2.804  -0.012  1.00 95.27           C  
ATOM   1743  CB  ARG C  69       8.540  -3.334  -2.061  1.00 95.27           C  
ATOM   1744  O   ARG C  69       7.517  -1.842   0.692  1.00 95.27           O  
ATOM   1745  CG  ARG C  69       9.811  -3.939  -2.634  1.00 95.27           C  
ATOM   1746  CD  ARG C  69      10.147  -3.357  -4.000  1.00 95.27           C  
ATOM   1747  NE  ARG C  69       9.190  -3.783  -5.017  1.00 95.27           N  
ATOM   1748  NH1 ARG C  69      10.435  -5.594  -5.727  1.00 95.27           N  
ATOM   1749  NH2 ARG C  69       8.414  -5.133  -6.705  1.00 95.27           N  
ATOM   1750  CZ  ARG C  69       9.348  -4.836  -5.814  1.00 95.27           C  
ATOM   1751  N   LEU C  70       6.000  -3.117  -0.286  1.00 94.44           N  
ATOM   1752  CA  LEU C  70       4.901  -2.334   0.267  1.00 94.44           C  
ATOM   1753  C   LEU C  70       4.897  -2.403   1.791  1.00 94.44           C  
ATOM   1754  CB  LEU C  70       3.560  -2.830  -0.281  1.00 94.44           C  
ATOM   1755  O   LEU C  70       4.666  -1.394   2.462  1.00 94.44           O  
ATOM   1756  CG  LEU C  70       3.209  -2.398  -1.705  1.00 94.44           C  
ATOM   1757  CD1 LEU C  70       2.091  -3.272  -2.263  1.00 94.44           C  
ATOM   1758  CD2 LEU C  70       2.810  -0.927  -1.736  1.00 94.44           C  
ATOM   1759  N   THR C  71       5.170  -3.569   2.311  1.00 95.25           N  
ATOM   1760  CA  THR C  71       5.237  -3.746   3.757  1.00 95.25           C  
ATOM   1761  C   THR C  71       6.364  -2.908   4.353  1.00 95.25           C  
ATOM   1762  CB  THR C  71       5.440  -5.226   4.130  1.00 95.25           C  
ATOM   1763  O   THR C  71       6.161  -2.192   5.336  1.00 95.25           O  
ATOM   1764  CG2 THR C  71       5.513  -5.406   5.643  1.00 95.25           C  
ATOM   1765  OG1 THR C  71       4.345  -5.996   3.621  1.00 95.25           O  
ATOM   1766  N   GLU C  72       7.449  -2.976   3.739  1.00 93.01           N  
ATOM   1767  CA  GLU C  72       8.607  -2.224   4.213  1.00 93.01           C  
ATOM   1768  C   GLU C  72       8.347  -0.721   4.167  1.00 93.01           C  
ATOM   1769  CB  GLU C  72       9.848  -2.568   3.384  1.00 93.01           C  
ATOM   1770  O   GLU C  72       8.634  -0.006   5.129  1.00 93.01           O  
ATOM   1771  CG  GLU C  72      11.127  -1.920   3.893  1.00 93.01           C  
ATOM   1772  CD  GLU C  72      12.352  -2.280   3.068  1.00 93.01           C  
ATOM   1773  OE1 GLU C  72      13.479  -1.896   3.455  1.00 93.01           O  
ATOM   1774  OE2 GLU C  72      12.183  -2.950   2.025  1.00 93.01           O  
ATOM   1775  N   LYS C  73       7.809  -0.261   3.047  1.00 87.93           N  
ATOM   1776  CA  LYS C  73       7.520   1.161   2.887  1.00 87.93           C  
ATOM   1777  C   LYS C  73       6.490   1.632   3.910  1.00 87.93           C  
ATOM   1778  CB  LYS C  73       7.021   1.451   1.470  1.00 87.93           C  
ATOM   1779  O   LYS C  73       6.628   2.714   4.485  1.00 87.93           O  
ATOM   1780  CG  LYS C  73       8.099   1.350   0.401  1.00 87.93           C  
ATOM   1781  CD  LYS C  73       7.531   1.595  -0.991  1.00 87.93           C  
ATOM   1782  CE  LYS C  73       8.614   1.523  -2.058  1.00 87.93           C  
ATOM   1783  NZ  LYS C  73       8.065   1.781  -3.423  1.00 87.93           N  
ATOM   1784  N   THR C  74       5.519   0.843   4.144  1.00 87.35           N  
ATOM   1785  CA  THR C  74       4.492   1.177   5.125  1.00 87.35           C  
ATOM   1786  C   THR C  74       5.083   1.226   6.531  1.00 87.35           C  
ATOM   1787  CB  THR C  74       3.334   0.163   5.087  1.00 87.35           C  
ATOM   1788  O   THR C  74       4.792   2.144   7.300  1.00 87.35           O  
ATOM   1789  CG2 THR C  74       2.284   0.488   6.145  1.00 87.35           C  
ATOM   1790  OG1 THR C  74       2.719   0.197   3.793  1.00 87.35           O  
ATOM   1791  N   GLN C  75       5.907   0.296   6.895  1.00 88.87           N  
ATOM   1792  CA  GLN C  75       6.537   0.251   8.210  1.00 88.87           C  
ATOM   1793  C   GLN C  75       7.447   1.457   8.426  1.00 88.87           C  
ATOM   1794  CB  GLN C  75       7.333  -1.044   8.379  1.00 88.87           C  
ATOM   1795  O   GLN C  75       7.477   2.030   9.516  1.00 88.87           O  
ATOM   1796  CG  GLN C  75       6.464  -2.280   8.569  1.00 88.87           C  
ATOM   1797  CD  GLN C  75       7.278  -3.545   8.771  1.00 88.87           C  
ATOM   1798  NE2 GLN C  75       7.139  -4.159   9.941  1.00 88.87           N  
ATOM   1799  OE1 GLN C  75       8.025  -3.966   7.882  1.00 88.87           O  
ATOM   1800  N   ARG C  76       8.111   1.850   7.412  1.00 83.49           N  
ATOM   1801  CA  ARG C  76       8.995   3.008   7.495  1.00 83.49           C  
ATOM   1802  C   ARG C  76       8.198   4.292   7.703  1.00 83.49           C  
ATOM   1803  CB  ARG C  76       9.851   3.122   6.232  1.00 83.49           C  
ATOM   1804  O   ARG C  76       8.605   5.163   8.475  1.00 83.49           O  
ATOM   1805  CG  ARG C  76      10.990   2.117   6.167  1.00 83.49           C  
ATOM   1806  CD  ARG C  76      12.014   2.492   5.105  1.00 83.49           C  
ATOM   1807  NE  ARG C  76      11.462   2.375   3.759  1.00 83.49           N  
ATOM   1808  NH1 ARG C  76      12.126   0.183   3.454  1.00 83.49           N  
ATOM   1809  NH2 ARG C  76      10.991   1.283   1.794  1.00 83.49           N  
ATOM   1810  CZ  ARG C  76      11.528   1.281   3.005  1.00 83.49           C  
ATOM   1811  N   ARG C  77       7.125   4.400   6.973  1.00 78.48           N  
ATOM   1812  CA  ARG C  77       6.259   5.568   7.098  1.00 78.48           C  
ATOM   1813  C   ARG C  77       5.719   5.700   8.518  1.00 78.48           C  
ATOM   1814  CB  ARG C  77       5.100   5.487   6.102  1.00 78.48           C  
ATOM   1815  O   ARG C  77       5.571   6.811   9.031  1.00 78.48           O  
ATOM   1816  CG  ARG C  77       5.490   5.830   4.673  1.00 78.48           C  
ATOM   1817  CD  ARG C  77       4.292   5.786   3.735  1.00 78.48           C  
ATOM   1818  NE  ARG C  77       4.665   6.137   2.367  1.00 78.48           N  
ATOM   1819  NH1 ARG C  77       2.499   6.492   1.648  1.00 78.48           N  
ATOM   1820  NH2 ARG C  77       4.253   6.768   0.198  1.00 78.48           N  
ATOM   1821  CZ  ARG C  77       3.805   6.465   1.408  1.00 78.48           C  
ATOM   1822  N   ARG C  78       5.618   4.616   9.178  1.00 80.17           N  
ATOM   1823  CA  ARG C  78       4.979   4.615  10.491  1.00 80.17           C  
ATOM   1824  C   ARG C  78       6.004   4.832  11.599  1.00 80.17           C  
ATOM   1825  CB  ARG C  78       4.228   3.301  10.722  1.00 80.17           C  
ATOM   1826  O   ARG C  78       5.640   4.993  12.765  1.00 80.17           O  
ATOM   1827  CG  ARG C  78       2.965   3.159   9.888  1.00 80.17           C  
ATOM   1828  CD  ARG C  78       2.174   1.916  10.270  1.00 80.17           C  
ATOM   1829  NE  ARG C  78       0.945   1.798   9.490  1.00 80.17           N  
ATOM   1830  NH1 ARG C  78      -0.443   2.540  11.182  1.00 80.17           N  
ATOM   1831  NH2 ARG C  78      -1.321   1.954   9.147  1.00 80.17           N  
ATOM   1832  CZ  ARG C  78      -0.270   2.098   9.941  1.00 80.17           C  
ATOM   1833  N   LEU C  79       7.228   4.813  11.239  1.00 80.00           N  
ATOM   1834  CA  LEU C  79       8.278   5.112  12.206  1.00 80.00           C  
ATOM   1835  C   LEU C  79       8.341   6.609  12.494  1.00 80.00           C  
ATOM   1836  CB  LEU C  79       9.634   4.621  11.694  1.00 80.00           C  
ATOM   1837  O   LEU C  79       8.838   7.023  13.544  1.00 80.00           O  
ATOM   1838  CG  LEU C  79       9.858   3.108  11.711  1.00 80.00           C  
ATOM   1839  CD1 LEU C  79      11.111   2.749  10.919  1.00 80.00           C  
ATOM   1840  CD2 LEU C  79       9.961   2.599  13.144  1.00 80.00           C  
ATOM   1841  N   GLY C  80       7.810   7.477  11.645  1.00 72.48           N  
ATOM   1842  CA  GLY C  80       7.776   8.920  11.827  1.00 72.48           C  
ATOM   1843  C   GLY C  80       6.495   9.410  12.475  1.00 72.48           C  
ATOM   1844  O   GLY C  80       5.622   8.610  12.819  1.00 72.48           O  
ATOM   1845  N   PRO C  81       6.550  10.613  12.850  1.00 76.37           N  
ATOM   1846  CA  PRO C  81       5.309  11.163  13.401  1.00 76.37           C  
ATOM   1847  C   PRO C  81       4.124  11.013  12.450  1.00 76.37           C  
ATOM   1848  CB  PRO C  81       5.646  12.639  13.625  1.00 76.37           C  
ATOM   1849  O   PRO C  81       4.301  11.030  11.229  1.00 76.37           O  
ATOM   1850  CG  PRO C  81       6.777  12.919  12.689  1.00 76.37           C  
ATOM   1851  CD  PRO C  81       7.525  11.639  12.448  1.00 76.37           C  
ATOM   1852  N   VAL C  82       3.018  10.839  13.007  1.00 80.82           N  
ATOM   1853  CA  VAL C  82       1.807  10.746  12.198  1.00 80.82           C  
ATOM   1854  C   VAL C  82       1.519  12.094  11.541  1.00 80.82           C  
ATOM   1855  CB  VAL C  82       0.594  10.294  13.042  1.00 80.82           C  
ATOM   1856  O   VAL C  82       1.436  13.118  12.223  1.00 80.82           O  
ATOM   1857  CG1 VAL C  82      -0.679  10.289  12.198  1.00 80.82           C  
ATOM   1858  CG2 VAL C  82       0.847   8.911  13.641  1.00 80.82           C  
ATOM   1859  N   PRO C  83       1.465  12.046  10.198  1.00 76.12           N  
ATOM   1860  CA  PRO C  83       1.108  13.315   9.558  1.00 76.12           C  
ATOM   1861  C   PRO C  83      -0.212  13.884  10.073  1.00 76.12           C  
ATOM   1862  CB  PRO C  83       1.003  12.945   8.076  1.00 76.12           C  
ATOM   1863  O   PRO C  83      -1.135  13.127  10.385  1.00 76.12           O  
ATOM   1864  CG  PRO C  83       1.824  11.705   7.933  1.00 76.12           C  
ATOM   1865  CD  PRO C  83       1.721  10.914   9.205  1.00 76.12           C  
ATOM   1866  N   PRO C  84      -0.129  15.201  10.144  1.00 74.08           N  
ATOM   1867  CA  PRO C  84      -1.401  15.810  10.538  1.00 74.08           C  
ATOM   1868  C   PRO C  84      -2.548  15.437   9.601  1.00 74.08           C  
ATOM   1869  CB  PRO C  84      -1.109  17.311  10.472  1.00 74.08           C  
ATOM   1870  O   PRO C  84      -2.335  15.256   8.400  1.00 74.08           O  
ATOM   1871  CG  PRO C  84       0.383  17.410  10.476  1.00 74.08           C  
ATOM   1872  CD  PRO C  84       0.948  16.115   9.967  1.00 74.08           C  
ATOM   1873  N   GLY C  85      -3.703  15.087  10.175  1.00 74.70           N  
ATOM   1874  CA  GLY C  85      -4.871  14.763   9.371  1.00 74.70           C  
ATOM   1875  C   GLY C  85      -5.109  13.271   9.239  1.00 74.70           C  
ATOM   1876  O   GLY C  85      -6.138  12.846   8.710  1.00 74.70           O  
ATOM   1877  N   LEU C  86      -4.009  12.572   9.609  1.00 81.76           N  
ATOM   1878  CA  LEU C  86      -4.167  11.123   9.566  1.00 81.76           C  
ATOM   1879  C   LEU C  86      -4.423  10.562  10.961  1.00 81.76           C  
ATOM   1880  CB  LEU C  86      -2.925  10.466   8.959  1.00 81.76           C  
ATOM   1881  O   LEU C  86      -3.898  11.080  11.949  1.00 81.76           O  
ATOM   1882  CG  LEU C  86      -2.648  10.770   7.486  1.00 81.76           C  
ATOM   1883  CD1 LEU C  86      -1.456   9.956   6.992  1.00 81.76           C  
ATOM   1884  CD2 LEU C  86      -3.884  10.485   6.640  1.00 81.76           C  
ATOM   1885  N   CYS C  87      -5.240   9.556  10.964  1.00 84.78           N  
ATOM   1886  CA  CYS C  87      -5.443   8.798  12.194  1.00 84.78           C  
ATOM   1887  C   CYS C  87      -4.152   8.118  12.634  1.00 84.78           C  
ATOM   1888  CB  CYS C  87      -6.542   7.753  12.004  1.00 84.78           C  
ATOM   1889  O   CYS C  87      -3.521   7.408  11.850  1.00 84.78           O  
ATOM   1890  SG  CYS C  87      -6.734   6.635  13.410  1.00 84.78           S  
ATOM   1891  N   GLY C  88      -3.744   8.369  13.824  1.00 83.77           N  
ATOM   1892  CA  GLY C  88      -2.523   7.777  14.345  1.00 83.77           C  
ATOM   1893  C   GLY C  88      -2.572   6.261  14.401  1.00 83.77           C  
ATOM   1894  O   GLY C  88      -1.544   5.596  14.252  1.00 83.77           O  
ATOM   1895  N   ARG C  89      -3.762   5.751  14.544  1.00 84.61           N  
ATOM   1896  CA  ARG C  89      -3.929   4.310  14.709  1.00 84.61           C  
ATOM   1897  C   ARG C  89      -4.024   3.612  13.357  1.00 84.61           C  
ATOM   1898  CB  ARG C  89      -5.174   4.005  15.546  1.00 84.61           C  
ATOM   1899  O   ARG C  89      -3.408   2.565  13.149  1.00 84.61           O  
ATOM   1900  CG  ARG C  89      -5.352   2.531  15.869  1.00 84.61           C  
ATOM   1901  CD  ARG C  89      -6.589   2.286  16.722  1.00 84.61           C  
ATOM   1902  NE  ARG C  89      -6.611   0.930  17.264  1.00 84.61           N  
ATOM   1903  NH1 ARG C  89      -8.837   0.990  17.880  1.00 84.61           N  
ATOM   1904  NH2 ARG C  89      -7.587  -0.892  18.264  1.00 84.61           N  
ATOM   1905  CZ  ARG C  89      -7.678   0.346  17.802  1.00 84.61           C  
ATOM   1906  N   HIS C  90      -4.667   4.146  12.383  1.00 84.00           N  
ATOM   1907  CA  HIS C  90      -4.988   3.443  11.147  1.00 84.00           C  
ATOM   1908  C   HIS C  90      -4.260   4.060   9.957  1.00 84.00           C  
ATOM   1909  CB  HIS C  90      -6.498   3.452  10.901  1.00 84.00           C  
ATOM   1910  O   HIS C  90      -4.266   3.497   8.860  1.00 84.00           O  
ATOM   1911  CG  HIS C  90      -7.289   2.823  12.004  1.00 84.00           C  
ATOM   1912  CD2 HIS C  90      -7.337   1.545  12.446  1.00 84.00           C  
ATOM   1913  ND1 HIS C  90      -8.164   3.539  12.792  1.00 84.00           N  
ATOM   1914  CE1 HIS C  90      -8.718   2.724  13.675  1.00 84.00           C  
ATOM   1915  NE2 HIS C  90      -8.233   1.509  13.486  1.00 84.00           N  
ATOM   1916  N   TRP C  91      -3.720   5.259  10.234  1.00 83.21           N  
ATOM   1917  CA  TRP C  91      -3.019   5.998   9.189  1.00 83.21           C  
ATOM   1918  C   TRP C  91      -3.930   6.242   7.991  1.00 83.21           C  
ATOM   1919  CB  TRP C  91      -1.763   5.243   8.746  1.00 83.21           C  
ATOM   1920  O   TRP C  91      -3.501   6.115   6.841  1.00 83.21           O  
ATOM   1921  CG  TRP C  91      -0.597   5.402   9.675  1.00 83.21           C  
ATOM   1922  CD1 TRP C  91      -0.501   4.951  10.962  1.00 83.21           C  
ATOM   1923  CD2 TRP C  91       0.639   6.064   9.389  1.00 83.21           C  
ATOM   1924  CE2 TRP C  91       1.439   5.975  10.549  1.00 83.21           C  
ATOM   1925  CE3 TRP C  91       1.148   6.723   8.262  1.00 83.21           C  
ATOM   1926  NE1 TRP C  91       0.721   5.292  11.493  1.00 83.21           N  
ATOM   1927  CH2 TRP C  91       3.197   7.162   9.499  1.00 83.21           C  
ATOM   1928  CZ2 TRP C  91       2.723   6.522  10.615  1.00 83.21           C  
ATOM   1929  CZ3 TRP C  91       2.426   7.267   8.329  1.00 83.21           C  
ATOM   1930  N   GLU C  92      -5.148   6.479   8.320  1.00 83.93           N  
ATOM   1931  CA  GLU C  92      -6.177   6.881   7.365  1.00 83.93           C  
ATOM   1932  C   GLU C  92      -6.571   8.342   7.561  1.00 83.93           C  
ATOM   1933  CB  GLU C  92      -7.410   5.982   7.493  1.00 83.93           C  
ATOM   1934  O   GLU C  92      -6.454   8.880   8.664  1.00 83.93           O  
ATOM   1935  CG  GLU C  92      -7.168   4.543   7.061  1.00 83.93           C  
ATOM   1936  CD  GLU C  92      -6.975   4.391   5.561  1.00 83.93           C  
ATOM   1937  OE1 GLU C  92      -6.145   3.554   5.138  1.00 83.93           O  
ATOM   1938  OE2 GLU C  92      -7.657   5.115   4.803  1.00 83.93           O  
ATOM   1939  N   PRO C  93      -7.088   8.976   6.494  1.00 82.83           N  
ATOM   1940  CA  PRO C  93      -7.505  10.374   6.633  1.00 82.83           C  
ATOM   1941  C   PRO C  93      -8.628  10.556   7.651  1.00 82.83           C  
ATOM   1942  CB  PRO C  93      -7.981  10.740   5.225  1.00 82.83           C  
ATOM   1943  O   PRO C  93      -9.545   9.734   7.718  1.00 82.83           O  
ATOM   1944  CG  PRO C  93      -7.290   9.769   4.323  1.00 82.83           C  
ATOM   1945  CD  PRO C  93      -7.105   8.477   5.066  1.00 82.83           C  
ATOM   1946  N   LEU C  94      -8.456  11.598   8.455  1.00 82.89           N  
ATOM   1947  CA  LEU C  94      -9.483  11.971   9.421  1.00 82.89           C  
ATOM   1948  C   LEU C  94     -10.588  12.782   8.753  1.00 82.89           C  
ATOM   1949  CB  LEU C  94      -8.870  12.774  10.572  1.00 82.89           C  
ATOM   1950  O   LEU C  94     -10.549  14.014   8.756  1.00 82.89           O  
ATOM   1951  CG  LEU C  94      -7.852  12.038  11.445  1.00 82.89           C  
ATOM   1952  CD1 LEU C  94      -7.077  13.030  12.306  1.00 82.89           C  
ATOM   1953  CD2 LEU C  94      -8.548  10.997  12.315  1.00 82.89           C  
ATOM   1954  N   ARG C  95     -11.586  12.119   8.314  1.00 81.01           N  
ATOM   1955  CA  ARG C  95     -12.603  12.778   7.501  1.00 81.01           C  
ATOM   1956  C   ARG C  95     -13.878  13.015   8.305  1.00 81.01           C  
ATOM   1957  CB  ARG C  95     -12.917  11.947   6.255  1.00 81.01           C  
ATOM   1958  O   ARG C  95     -14.777  13.728   7.856  1.00 81.01           O  
ATOM   1959  CG  ARG C  95     -11.785  11.909   5.240  1.00 81.01           C  
ATOM   1960  CD  ARG C  95     -12.208  11.221   3.949  1.00 81.01           C  
ATOM   1961  NE  ARG C  95     -11.488   9.967   3.746  1.00 81.01           N  
ATOM   1962  NH1 ARG C  95     -12.850   9.223   2.034  1.00 81.01           N  
ATOM   1963  NH2 ARG C  95     -11.085   7.941   2.741  1.00 81.01           N  
ATOM   1964  CZ  ARG C  95     -11.809   9.047   2.841  1.00 81.01           C  
ATOM   1965  N   LEU C  96     -13.906  12.453   9.501  1.00 85.17           N  
ATOM   1966  CA  LEU C  96     -15.122  12.552  10.301  1.00 85.17           C  
ATOM   1967  C   LEU C  96     -14.828  13.175  11.662  1.00 85.17           C  
ATOM   1968  CB  LEU C  96     -15.757  11.172  10.485  1.00 85.17           C  
ATOM   1969  O   LEU C  96     -13.675  13.207  12.098  1.00 85.17           O  
ATOM   1970  CG  LEU C  96     -16.103  10.408   9.205  1.00 85.17           C  
ATOM   1971  CD1 LEU C  96     -16.510   8.976   9.536  1.00 85.17           C  
ATOM   1972  CD2 LEU C  96     -17.212  11.122   8.440  1.00 85.17           C  
ATOM   1973  N   PHE C  97     -15.862  13.668  12.280  1.00 85.30           N  
ATOM   1974  CA  PHE C  97     -15.807  14.188  13.641  1.00 85.30           C  
ATOM   1975  C   PHE C  97     -16.777  13.439  14.547  1.00 85.30           C  
ATOM   1976  CB  PHE C  97     -16.124  15.687  13.658  1.00 85.30           C  
ATOM   1977  O   PHE C  97     -17.956  13.293  14.218  1.00 85.30           O  
ATOM   1978  CG  PHE C  97     -15.926  16.334  15.002  1.00 85.30           C  
ATOM   1979  CD1 PHE C  97     -16.999  16.517  15.866  1.00 85.30           C  
ATOM   1980  CD2 PHE C  97     -14.666  16.760  15.402  1.00 85.30           C  
ATOM   1981  CE1 PHE C  97     -16.819  17.116  17.110  1.00 85.30           C  
ATOM   1982  CE2 PHE C  97     -14.478  17.359  16.644  1.00 85.30           C  
ATOM   1983  CZ  PHE C  97     -15.556  17.537  17.496  1.00 85.30           C  
ATOM   1984  N   CYS C  98     -16.191  12.874  15.551  1.00 89.86           N  
ATOM   1985  CA  CYS C  98     -17.030  12.228  16.554  1.00 89.86           C  
ATOM   1986  C   CYS C  98     -17.574  13.247  17.548  1.00 89.86           C  
ATOM   1987  CB  CYS C  98     -16.243  11.148  17.297  1.00 89.86           C  
ATOM   1988  O   CYS C  98     -16.825  13.785  18.365  1.00 89.86           O  
ATOM   1989  SG  CYS C  98     -17.196  10.303  18.577  1.00 89.86           S  
ATOM   1990  N   GLU C  99     -18.880  13.443  17.604  1.00 85.01           N  
ATOM   1991  CA  GLU C  99     -19.506  14.449  18.455  1.00 85.01           C  
ATOM   1992  C   GLU C  99     -19.453  14.040  19.925  1.00 85.01           C  
ATOM   1993  CB  GLU C  99     -20.957  14.687  18.028  1.00 85.01           C  
ATOM   1994  O   GLU C  99     -19.325  14.891  20.807  1.00 85.01           O  
ATOM   1995  CG  GLU C  99     -21.097  15.320  16.651  1.00 85.01           C  
ATOM   1996  CD  GLU C  99     -22.542  15.572  16.251  1.00 85.01           C  
ATOM   1997  OE1 GLU C  99     -22.779  16.154  15.168  1.00 85.01           O  
ATOM   1998  OE2 GLU C  99     -23.444  15.184  17.026  1.00 85.01           O  
ATOM   1999  N   ASP C 100     -19.464  12.745  20.153  1.00 88.25           N  
ATOM   2000  CA  ASP C 100     -19.436  12.235  21.520  1.00 88.25           C  
ATOM   2001  C   ASP C 100     -18.053  12.410  22.144  1.00 88.25           C  
ATOM   2002  CB  ASP C 100     -19.844  10.761  21.551  1.00 88.25           C  
ATOM   2003  O   ASP C 100     -17.933  12.880  23.277  1.00 88.25           O  
ATOM   2004  CG  ASP C 100     -21.248  10.523  21.022  1.00 88.25           C  
ATOM   2005  OD1 ASP C 100     -21.467  10.644  19.797  1.00 88.25           O  
ATOM   2006  OD2 ASP C 100     -22.143  10.213  21.837  1.00 88.25           O  
ATOM   2007  N   ASP C 101     -17.072  12.141  21.419  1.00 85.98           N  
ATOM   2008  CA  ASP C 101     -15.705  12.224  21.924  1.00 85.98           C  
ATOM   2009  C   ASP C 101     -15.076  13.575  21.587  1.00 85.98           C  
ATOM   2010  CB  ASP C 101     -14.852  11.090  21.353  1.00 85.98           C  
ATOM   2011  O   ASP C 101     -13.992  13.899  22.075  1.00 85.98           O  
ATOM   2012  CG  ASP C 101     -15.268   9.721  21.862  1.00 85.98           C  
ATOM   2013  OD1 ASP C 101     -15.919   9.638  22.926  1.00 85.98           O  
ATOM   2014  OD2 ASP C 101     -14.939   8.716  21.195  1.00 85.98           O  
ATOM   2015  N   GLN C 102     -15.757  14.359  20.797  1.00 81.27           N  
ATOM   2016  CA  GLN C 102     -15.299  15.683  20.389  1.00 81.27           C  
ATOM   2017  C   GLN C 102     -13.903  15.617  19.777  1.00 81.27           C  
ATOM   2018  CB  GLN C 102     -15.306  16.644  21.579  1.00 81.27           C  
ATOM   2019  O   GLN C 102     -13.019  16.392  20.149  1.00 81.27           O  
ATOM   2020  CG  GLN C 102     -16.702  16.998  22.076  1.00 81.27           C  
ATOM   2021  CD  GLN C 102     -16.685  18.039  23.179  1.00 81.27           C  
ATOM   2022  NE2 GLN C 102     -17.179  17.664  24.355  1.00 81.27           N  
ATOM   2023  OE1 GLN C 102     -16.233  19.170  22.977  1.00 81.27           O  
ATOM   2024  N   ARG C 103     -13.722  14.718  18.793  1.00 81.67           N  
ATOM   2025  CA  ARG C 103     -12.441  14.578  18.108  1.00 81.67           C  
ATOM   2026  C   ARG C 103     -12.631  14.036  16.696  1.00 81.67           C  
ATOM   2027  CB  ARG C 103     -11.505  13.662  18.900  1.00 81.67           C  
ATOM   2028  O   ARG C 103     -13.601  13.324  16.424  1.00 81.67           O  
ATOM   2029  CG  ARG C 103     -11.957  12.212  18.947  1.00 81.67           C  
ATOM   2030  CD  ARG C 103     -10.973  11.338  19.712  1.00 81.67           C  
ATOM   2031  NE  ARG C 103     -11.410   9.946  19.758  1.00 81.67           N  
ATOM   2032  NH1 ARG C 103      -9.472   9.091  18.835  1.00 81.67           N  
ATOM   2033  NH2 ARG C 103     -11.182   7.685  19.428  1.00 81.67           N  
ATOM   2034  CZ  ARG C 103     -10.687   8.910  19.340  1.00 81.67           C  
ATOM   2035  N   PRO C 104     -11.695  14.384  15.895  1.00 85.11           N  
ATOM   2036  CA  PRO C 104     -11.736  13.817  14.546  1.00 85.11           C  
ATOM   2037  C   PRO C 104     -11.415  12.324  14.523  1.00 85.11           C  
ATOM   2038  CB  PRO C 104     -10.669  14.617  13.794  1.00 85.11           C  
ATOM   2039  O   PRO C 104     -10.610  11.850  15.328  1.00 85.11           O  
ATOM   2040  CG  PRO C 104      -9.774  15.157  14.862  1.00 85.11           C  
ATOM   2041  CD  PRO C 104     -10.551  15.225  16.146  1.00 85.11           C  
ATOM   2042  N   VAL C 105     -12.112  11.624  13.658  1.00 88.14           N  
ATOM   2043  CA  VAL C 105     -11.861  10.191  13.534  1.00 88.14           C  
ATOM   2044  C   VAL C 105     -11.835   9.797  12.059  1.00 88.14           C  
ATOM   2045  CB  VAL C 105     -12.924   9.362  14.288  1.00 88.14           C  
ATOM   2046  O   VAL C 105     -12.359  10.519  11.207  1.00 88.14           O  
ATOM   2047  CG1 VAL C 105     -12.852   9.630  15.790  1.00 88.14           C  
ATOM   2048  CG2 VAL C 105     -14.321   9.671  13.753  1.00 88.14           C  
ATOM   2049  N   CYS C 106     -11.163   8.667  11.728  1.00 86.33           N  
ATOM   2050  CA  CYS C 106     -11.134   8.142  10.367  1.00 86.33           C  
ATOM   2051  C   CYS C 106     -12.293   7.182  10.128  1.00 86.33           C  
ATOM   2052  CB  CYS C 106      -9.808   7.432  10.095  1.00 86.33           C  
ATOM   2053  O   CYS C 106     -13.045   6.867  11.053  1.00 86.33           O  
ATOM   2054  SG  CYS C 106      -9.668   5.818  10.895  1.00 86.33           S  
ATOM   2055  N   LEU C 107     -12.492   6.716   8.952  1.00 87.25           N  
ATOM   2056  CA  LEU C 107     -13.607   5.852   8.583  1.00 87.25           C  
ATOM   2057  C   LEU C 107     -13.474   4.482   9.240  1.00 87.25           C  
ATOM   2058  CB  LEU C 107     -13.682   5.695   7.062  1.00 87.25           C  
ATOM   2059  O   LEU C 107     -14.476   3.809   9.491  1.00 87.25           O  
ATOM   2060  CG  LEU C 107     -14.111   6.933   6.273  1.00 87.25           C  
ATOM   2061  CD1 LEU C 107     -14.031   6.661   4.774  1.00 87.25           C  
ATOM   2062  CD2 LEU C 107     -15.520   7.360   6.670  1.00 87.25           C  
ATOM   2063  N   VAL C 108     -12.218   4.165   9.526  1.00 87.31           N  
ATOM   2064  CA  VAL C 108     -12.013   2.878  10.183  1.00 87.31           C  
ATOM   2065  C   VAL C 108     -12.406   2.981  11.655  1.00 87.31           C  
ATOM   2066  CB  VAL C 108     -10.549   2.402  10.054  1.00 87.31           C  
ATOM   2067  O   VAL C 108     -13.051   2.081  12.196  1.00 87.31           O  
ATOM   2068  CG1 VAL C 108     -10.370   1.027  10.695  1.00 87.31           C  
ATOM   2069  CG2 VAL C 108     -10.127   2.369   8.586  1.00 87.31           C  
ATOM   2070  N   CYS C 109     -12.027   4.056  12.341  1.00 90.96           N  
ATOM   2071  CA  CYS C 109     -12.416   4.300  13.725  1.00 90.96           C  
ATOM   2072  C   CYS C 109     -13.933   4.328  13.869  1.00 90.96           C  
ATOM   2073  CB  CYS C 109     -11.823   5.618  14.223  1.00 90.96           C  
ATOM   2074  O   CYS C 109     -14.475   3.844  14.864  1.00 90.96           O  
ATOM   2075  SG  CYS C 109     -10.037   5.559  14.488  1.00 90.96           S  
ATOM   2076  N   ARG C 110     -14.620   4.898  12.910  1.00 91.11           N  
ATOM   2077  CA  ARG C 110     -16.077   4.977  12.927  1.00 91.11           C  
ATOM   2078  C   ARG C 110     -16.700   3.587  13.016  1.00 91.11           C  
ATOM   2079  CB  ARG C 110     -16.592   5.703  11.682  1.00 91.11           C  
ATOM   2080  O   ARG C 110     -17.728   3.403  13.671  1.00 91.11           O  
ATOM   2081  CG  ARG C 110     -18.102   5.653  11.520  1.00 91.11           C  
ATOM   2082  CD  ARG C 110     -18.544   6.214  10.176  1.00 91.11           C  
ATOM   2083  NE  ARG C 110     -19.958   5.953   9.921  1.00 91.11           N  
ATOM   2084  NH1 ARG C 110     -20.531   8.174   9.646  1.00 91.11           N  
ATOM   2085  NH2 ARG C 110     -22.129   6.542   9.457  1.00 91.11           N  
ATOM   2086  CZ  ARG C 110     -20.870   6.891   9.676  1.00 91.11           C  
ATOM   2087  N   GLU C 111     -15.996   2.641  12.363  1.00 89.30           N  
ATOM   2088  CA  GLU C 111     -16.552   1.293  12.294  1.00 89.30           C  
ATOM   2089  C   GLU C 111     -16.173   0.476  13.525  1.00 89.30           C  
ATOM   2090  CB  GLU C 111     -16.078   0.581  11.024  1.00 89.30           C  
ATOM   2091  O   GLU C 111     -16.695  -0.621  13.734  1.00 89.30           O  
ATOM   2092  CG  GLU C 111     -16.712   1.114   9.747  1.00 89.30           C  
ATOM   2093  CD  GLU C 111     -16.187   0.440   8.490  1.00 89.30           C  
ATOM   2094  OE1 GLU C 111     -16.639   0.794   7.377  1.00 89.30           O  
ATOM   2095  OE2 GLU C 111     -15.318  -0.450   8.618  1.00 89.30           O  
ATOM   2096  N   SER C 112     -15.345   1.004  14.344  1.00 87.95           N  
ATOM   2097  CA  SER C 112     -14.923   0.285  15.541  1.00 87.95           C  
ATOM   2098  C   SER C 112     -16.022   0.282  16.599  1.00 87.95           C  
ATOM   2099  CB  SER C 112     -13.650   0.904  16.119  1.00 87.95           C  
ATOM   2100  O   SER C 112     -16.929   1.116  16.562  1.00 87.95           O  
ATOM   2101  OG  SER C 112     -13.931   2.147  16.739  1.00 87.95           O  
ATOM   2102  N   GLN C 113     -15.951  -0.637  17.508  1.00 88.34           N  
ATOM   2103  CA  GLN C 113     -16.918  -0.769  18.593  1.00 88.34           C  
ATOM   2104  C   GLN C 113     -16.988   0.507  19.426  1.00 88.34           C  
ATOM   2105  CB  GLN C 113     -16.565  -1.960  19.485  1.00 88.34           C  
ATOM   2106  O   GLN C 113     -18.064   0.898  19.885  1.00 88.34           O  
ATOM   2107  CG  GLN C 113     -16.935  -3.309  18.885  1.00 88.34           C  
ATOM   2108  CD  GLN C 113     -16.578  -4.473  19.791  1.00 88.34           C  
ATOM   2109  NE2 GLN C 113     -16.262  -5.616  19.192  1.00 88.34           N  
ATOM   2110  OE1 GLN C 113     -16.586  -4.345  21.020  1.00 88.34           O  
ATOM   2111  N   GLU C 114     -15.944   1.196  19.562  1.00 89.82           N  
ATOM   2112  CA  GLU C 114     -15.835   2.401  20.379  1.00 89.82           C  
ATOM   2113  C   GLU C 114     -16.723   3.518  19.838  1.00 89.82           C  
ATOM   2114  CB  GLU C 114     -14.380   2.873  20.449  1.00 89.82           C  
ATOM   2115  O   GLU C 114     -17.297   4.290  20.609  1.00 89.82           O  
ATOM   2116  CG  GLU C 114     -14.176   4.113  21.307  1.00 89.82           C  
ATOM   2117  CD  GLU C 114     -12.736   4.598  21.327  1.00 89.82           C  
ATOM   2118  OE1 GLU C 114     -12.462   5.661  21.929  1.00 89.82           O  
ATOM   2119  OE2 GLU C 114     -11.874   3.910  20.736  1.00 89.82           O  
ATOM   2120  N   HIS C 115     -16.939   3.500  18.496  1.00 92.28           N  
ATOM   2121  CA  HIS C 115     -17.623   4.654  17.921  1.00 92.28           C  
ATOM   2122  C   HIS C 115     -18.901   4.235  17.203  1.00 92.28           C  
ATOM   2123  CB  HIS C 115     -16.698   5.398  16.955  1.00 92.28           C  
ATOM   2124  O   HIS C 115     -19.627   5.081  16.675  1.00 92.28           O  
ATOM   2125  CG  HIS C 115     -15.604   6.156  17.637  1.00 92.28           C  
ATOM   2126  CD2 HIS C 115     -15.598   7.381  18.213  1.00 92.28           C  
ATOM   2127  ND1 HIS C 115     -14.328   5.656  17.778  1.00 92.28           N  
ATOM   2128  CE1 HIS C 115     -13.582   6.543  18.415  1.00 92.28           C  
ATOM   2129  NE2 HIS C 115     -14.328   7.599  18.690  1.00 92.28           N  
ATOM   2130  N   GLN C 116     -19.163   3.022  17.215  1.00 89.27           N  
ATOM   2131  CA  GLN C 116     -20.284   2.479  16.455  1.00 89.27           C  
ATOM   2132  C   GLN C 116     -21.591   3.172  16.831  1.00 89.27           C  
ATOM   2133  CB  GLN C 116     -20.406   0.971  16.680  1.00 89.27           C  
ATOM   2134  O   GLN C 116     -22.455   3.384  15.978  1.00 89.27           O  
ATOM   2135  CG  GLN C 116     -19.654   0.134  15.654  1.00 89.27           C  
ATOM   2136  CD  GLN C 116     -19.844  -1.357  15.860  1.00 89.27           C  
ATOM   2137  NE2 GLN C 116     -18.755  -2.112  15.767  1.00 89.27           N  
ATOM   2138  OE1 GLN C 116     -20.961  -1.826  16.101  1.00 89.27           O  
ATOM   2139  N   THR C 117     -21.741   3.662  18.039  1.00 92.79           N  
ATOM   2140  CA  THR C 117     -22.994   4.256  18.492  1.00 92.79           C  
ATOM   2141  C   THR C 117     -22.859   5.771  18.618  1.00 92.79           C  
ATOM   2142  CB  THR C 117     -23.438   3.664  19.842  1.00 92.79           C  
ATOM   2143  O   THR C 117     -23.779   6.444  19.088  1.00 92.79           O  
ATOM   2144  CG2 THR C 117     -23.670   2.160  19.733  1.00 92.79           C  
ATOM   2145  OG1 THR C 117     -22.421   3.909  20.822  1.00 92.79           O  
ATOM   2146  N   HIS C 118     -21.741   6.200  18.340  1.00 94.13           N  
ATOM   2147  CA  HIS C 118     -21.512   7.637  18.437  1.00 94.13           C  
ATOM   2148  C   HIS C 118     -22.083   8.369  17.228  1.00 94.13           C  
ATOM   2149  CB  HIS C 118     -20.017   7.933  18.573  1.00 94.13           C  
ATOM   2150  O   HIS C 118     -22.160   7.804  16.134  1.00 94.13           O  
ATOM   2151  CG  HIS C 118     -19.452   7.567  19.908  1.00 94.13           C  
ATOM   2152  CD2 HIS C 118     -19.999   6.904  20.954  1.00 94.13           C  
ATOM   2153  ND1 HIS C 118     -18.168   7.893  20.287  1.00 94.13           N  
ATOM   2154  CE1 HIS C 118     -17.949   7.445  21.512  1.00 94.13           C  
ATOM   2155  NE2 HIS C 118     -19.045   6.840  21.939  1.00 94.13           N  
ATOM   2156  N   ALA C 119     -22.463   9.630  17.427  1.00 92.01           N  
ATOM   2157  CA  ALA C 119     -22.899  10.501  16.339  1.00 92.01           C  
ATOM   2158  C   ALA C 119     -21.703  11.058  15.571  1.00 92.01           C  
ATOM   2159  CB  ALA C 119     -23.757  11.642  16.881  1.00 92.01           C  
ATOM   2160  O   ALA C 119     -20.757  11.574  16.171  1.00 92.01           O  
ATOM   2161  N   MET C 120     -21.756  10.912  14.216  1.00 92.01           N  
ATOM   2162  CA  MET C 120     -20.647  11.347  13.372  1.00 92.01           C  
ATOM   2163  C   MET C 120     -21.078  12.482  12.449  1.00 92.01           C  
ATOM   2164  CB  MET C 120     -20.107  10.178  12.546  1.00 92.01           C  
ATOM   2165  O   MET C 120     -22.254  12.587  12.094  1.00 92.01           O  
ATOM   2166  CG  MET C 120     -19.633   9.003  13.385  1.00 92.01           C  
ATOM   2167  SD  MET C 120     -18.162   9.413  14.402  1.00 92.01           S  
ATOM   2168  CE  MET C 120     -17.916   7.834  15.262  1.00 92.01           C  
ATOM   2169  N   ALA C 121     -20.148  13.385  12.237  1.00 86.05           N  
ATOM   2170  CA  ALA C 121     -20.358  14.445  11.254  1.00 86.05           C  
ATOM   2171  C   ALA C 121     -19.131  14.617  10.363  1.00 86.05           C  
ATOM   2172  CB  ALA C 121     -20.694  15.760  11.953  1.00 86.05           C  
ATOM   2173  O   ALA C 121     -18.003  14.364  10.793  1.00 86.05           O  
ATOM   2174  N   PRO C 122     -19.420  14.983   9.103  1.00 86.23           N  
ATOM   2175  CA  PRO C 122     -18.257  15.335   8.285  1.00 86.23           C  
ATOM   2176  C   PRO C 122     -17.407  16.437   8.911  1.00 86.23           C  
ATOM   2177  CB  PRO C 122     -18.882  15.808   6.970  1.00 86.23           C  
ATOM   2178  O   PRO C 122     -17.946  17.405   9.454  1.00 86.23           O  
ATOM   2179  CG  PRO C 122     -20.247  15.200   6.955  1.00 86.23           C  
ATOM   2180  CD  PRO C 122     -20.726  15.066   8.372  1.00 86.23           C  
ATOM   2181  N   ILE C 123     -16.170  16.221   8.867  1.00 78.71           N  
ATOM   2182  CA  ILE C 123     -15.256  17.114   9.570  1.00 78.71           C  
ATOM   2183  C   ILE C 123     -15.403  18.534   9.027  1.00 78.71           C  
ATOM   2184  CB  ILE C 123     -13.791  16.640   9.441  1.00 78.71           C  
ATOM   2185  O   ILE C 123     -15.296  19.506   9.778  1.00 78.71           O  
ATOM   2186  CG1 ILE C 123     -12.926  17.275  10.535  1.00 78.71           C  
ATOM   2187  CG2 ILE C 123     -13.239  16.964   8.049  1.00 78.71           C  
ATOM   2188  CD1 ILE C 123     -11.660  16.492  10.855  1.00 78.71           C  
ATOM   2189  N   ASP C 124     -15.674  18.657   7.720  1.00 70.44           N  
ATOM   2190  CA  ASP C 124     -15.805  19.982   7.123  1.00 70.44           C  
ATOM   2191  C   ASP C 124     -17.055  20.694   7.635  1.00 70.44           C  
ATOM   2192  CB  ASP C 124     -15.846  19.880   5.596  1.00 70.44           C  
ATOM   2193  O   ASP C 124     -17.046  21.910   7.834  1.00 70.44           O  
ATOM   2194  CG  ASP C 124     -14.564  19.321   5.005  1.00 70.44           C  
ATOM   2195  OD1 ASP C 124     -13.501  19.415   5.655  1.00 70.44           O  
ATOM   2196  OD2 ASP C 124     -14.617  18.786   3.877  1.00 70.44           O  
ATOM   2197  N   GLU C 125     -18.058  19.983   7.857  1.00 70.19           N  
ATOM   2198  CA  GLU C 125     -19.303  20.547   8.372  1.00 70.19           C  
ATOM   2199  C   GLU C 125     -19.192  20.862   9.861  1.00 70.19           C  
ATOM   2200  CB  GLU C 125     -20.471  19.589   8.122  1.00 70.19           C  
ATOM   2201  O   GLU C 125     -19.761  21.847  10.336  1.00 70.19           O  
ATOM   2202  CG  GLU C 125     -20.878  19.484   6.660  1.00 70.19           C  
ATOM   2203  CD  GLU C 125     -21.970  18.454   6.414  1.00 70.19           C  
ATOM   2204  OE1 GLU C 125     -22.206  18.088   5.240  1.00 70.19           O  
ATOM   2205  OE2 GLU C 125     -22.595  18.010   7.403  1.00 70.19           O  
ATOM   2206  N   ALA C 126     -18.428  20.062  10.567  1.00 64.34           N  
ATOM   2207  CA  ALA C 126     -18.229  20.262  12.001  1.00 64.34           C  
ATOM   2208  C   ALA C 126     -17.457  21.549  12.273  1.00 64.34           C  
ATOM   2209  CB  ALA C 126     -17.498  19.067  12.608  1.00 64.34           C  
ATOM   2210  O   ALA C 126     -17.755  22.269  13.229  1.00 64.34           O  
ATOM   2211  N   PHE C 127     -16.607  21.906  11.362  1.00 60.10           N  
ATOM   2212  CA  PHE C 127     -15.810  23.120  11.491  1.00 60.10           C  
ATOM   2213  C   PHE C 127     -16.649  24.354  11.180  1.00 60.10           C  
ATOM   2214  CB  PHE C 127     -14.591  23.066  10.565  1.00 60.10           C  
ATOM   2215  O   PHE C 127     -16.496  25.394  11.823  1.00 60.10           O  
ATOM   2216  CG  PHE C 127     -13.341  22.566  11.236  1.00 60.10           C  
ATOM   2217  CD1 PHE C 127     -12.543  23.425  11.982  1.00 60.10           C  
ATOM   2218  CD2 PHE C 127     -12.962  21.234  11.121  1.00 60.10           C  
ATOM   2219  CE1 PHE C 127     -11.385  22.964  12.604  1.00 60.10           C  
ATOM   2220  CE2 PHE C 127     -11.807  20.766  11.740  1.00 60.10           C  
ATOM   2221  CZ  PHE C 127     -11.019  21.633  12.480  1.00 60.10           C  
ATOM   2222  N   GLU C 128     -17.476  24.206  10.198  1.00 58.80           N  
ATOM   2223  CA  GLU C 128     -18.336  25.329   9.840  1.00 58.80           C  
ATOM   2224  C   GLU C 128     -19.328  25.643  10.957  1.00 58.80           C  
ATOM   2225  CB  GLU C 128     -19.086  25.038   8.537  1.00 58.80           C  
ATOM   2226  O   GLU C 128     -19.616  26.810  11.228  1.00 58.80           O  
ATOM   2227  CG  GLU C 128     -18.508  25.750   7.323  1.00 58.80           C  
ATOM   2228  CD  GLU C 128     -19.168  25.340   6.016  1.00 58.80           C  
ATOM   2229  OE1 GLU C 128     -18.696  25.766   4.938  1.00 58.80           O  
ATOM   2230  OE2 GLU C 128     -20.166  24.587   6.071  1.00 58.80           O  
ATOM   2231  N   SER C 129     -19.882  24.619  11.571  1.00 55.14           N  
ATOM   2232  CA  SER C 129     -20.812  24.816  12.678  1.00 55.14           C  
ATOM   2233  C   SER C 129     -20.119  25.459  13.874  1.00 55.14           C  
ATOM   2234  CB  SER C 129     -21.439  23.485  13.096  1.00 55.14           C  
ATOM   2235  O   SER C 129     -20.724  26.257  14.593  1.00 55.14           O  
ATOM   2236  OG  SER C 129     -20.656  22.395  12.639  1.00 55.14           O  
ATOM   2237  N   TYR C 130     -18.836  25.141  14.039  1.00 50.21           N  
ATOM   2238  CA  TYR C 130     -18.039  25.686  15.132  1.00 50.21           C  
ATOM   2239  C   TYR C 130     -17.647  27.132  14.854  1.00 50.21           C  
ATOM   2240  CB  TYR C 130     -16.782  24.839  15.356  1.00 50.21           C  
ATOM   2241  O   TYR C 130     -17.597  27.956  15.770  1.00 50.21           O  
ATOM   2242  CG  TYR C 130     -16.969  23.731  16.364  1.00 50.21           C  
ATOM   2243  CD1 TYR C 130     -16.885  23.985  17.732  1.00 50.21           C  
ATOM   2244  CD2 TYR C 130     -17.229  22.428  15.953  1.00 50.21           C  
ATOM   2245  CE1 TYR C 130     -17.054  22.967  18.664  1.00 50.21           C  
ATOM   2246  CE2 TYR C 130     -17.400  21.402  16.876  1.00 50.21           C  
ATOM   2247  OH  TYR C 130     -17.480  20.670  19.147  1.00 50.21           O  
ATOM   2248  CZ  TYR C 130     -17.311  21.681  18.228  1.00 50.21           C  
ATOM   2249  N   ARG C 131     -17.268  27.541  13.635  1.00 49.50           N  
ATOM   2250  CA  ARG C 131     -16.908  28.894  13.226  1.00 49.50           C  
ATOM   2251  C   ARG C 131     -18.093  29.844  13.371  1.00 49.50           C  
ATOM   2252  CB  ARG C 131     -16.402  28.904  11.782  1.00 49.50           C  
ATOM   2253  O   ARG C 131     -17.927  30.992  13.787  1.00 49.50           O  
ATOM   2254  CG  ARG C 131     -14.991  29.449  11.627  1.00 49.50           C  
ATOM   2255  CD  ARG C 131     -14.558  29.485  10.168  1.00 49.50           C  
ATOM   2256  NE  ARG C 131     -14.002  30.785   9.803  1.00 49.50           N  
ATOM   2257  NH1 ARG C 131     -11.826  30.240  10.352  1.00 49.50           N  
ATOM   2258  NH2 ARG C 131     -12.320  32.326   9.539  1.00 49.50           N  
ATOM   2259  CZ  ARG C 131     -12.717  31.114   9.899  1.00 49.50           C  
ATOM   2260  N   THR C 132     -19.230  29.431  13.045  1.00 50.78           N  
ATOM   2261  CA  THR C 132     -20.387  30.317  13.087  1.00 50.78           C  
ATOM   2262  C   THR C 132     -20.952  30.402  14.502  1.00 50.78           C  
ATOM   2263  CB  THR C 132     -21.488  29.845  12.119  1.00 50.78           C  
ATOM   2264  O   THR C 132     -21.683  31.340  14.829  1.00 50.78           O  
ATOM   2265  CG2 THR C 132     -21.122  30.163  10.673  1.00 50.78           C  
ATOM   2266  OG1 THR C 132     -21.662  28.429  12.257  1.00 50.78           O  
ATOM   2267  N   GLY C 133     -20.901  29.285  15.283  1.00 45.52           N  
ATOM   2268  CA  GLY C 133     -21.444  29.279  16.632  1.00 45.52           C  
ATOM   2269  C   GLY C 133     -20.471  29.809  17.669  1.00 45.52           C  
ATOM   2270  O   GLY C 133     -19.315  30.098  17.353  1.00 45.52           O  
ATOM   2271  N   ASN C 134     -20.811  30.437  18.887  1.00 37.05           N  
ATOM   2272  CA  ASN C 134     -20.055  31.018  19.991  1.00 37.05           C  
ATOM   2273  C   ASN C 134     -19.014  30.042  20.532  1.00 37.05           C  
ATOM   2274  CB  ASN C 134     -20.998  31.464  21.111  1.00 37.05           C  
ATOM   2275  O   ASN C 134     -18.666  30.091  21.713  1.00 37.05           O  
ATOM   2276  CG  ASN C 134     -21.638  32.810  20.835  1.00 37.05           C  
ATOM   2277  ND2 ASN C 134     -22.153  33.447  21.880  1.00 37.05           N  
ATOM   2278  OD1 ASN C 134     -21.670  33.272  19.692  1.00 37.05           O  
ATOM   2279  N   PHE C 135     -18.886  28.863  19.890  1.00 38.04           N  
ATOM   2280  CA  PHE C 135     -17.899  27.938  20.436  1.00 38.04           C  
ATOM   2281  C   PHE C 135     -16.493  28.325  19.995  1.00 38.04           C  
ATOM   2282  CB  PHE C 135     -18.210  26.502  20.003  1.00 38.04           C  
ATOM   2283  O   PHE C 135     -15.806  27.541  19.335  1.00 38.04           O  
ATOM   2284  CG  PHE C 135     -18.096  25.495  21.114  1.00 38.04           C  
ATOM   2285  CD1 PHE C 135     -16.921  24.776  21.302  1.00 38.04           C  
ATOM   2286  CD2 PHE C 135     -19.164  25.265  21.972  1.00 38.04           C  
ATOM   2287  CE1 PHE C 135     -16.812  23.843  22.331  1.00 38.04           C  
ATOM   2288  CE2 PHE C 135     -19.063  24.334  23.002  1.00 38.04           C  
ATOM   2289  CZ  PHE C 135     -17.887  23.624  23.179  1.00 38.04           C  
ATOM   2290  N   ASP C 136     -16.045  29.558  20.031  1.00 40.59           N  
ATOM   2291  CA  ASP C 136     -14.744  30.063  19.601  1.00 40.59           C  
ATOM   2292  C   ASP C 136     -13.609  29.339  20.321  1.00 40.59           C  
ATOM   2293  CB  ASP C 136     -14.646  31.570  19.846  1.00 40.59           C  
ATOM   2294  O   ASP C 136     -12.589  29.011  19.710  1.00 40.59           O  
ATOM   2295  CG  ASP C 136     -14.285  32.352  18.596  1.00 40.59           C  
ATOM   2296  OD1 ASP C 136     -14.123  31.739  17.519  1.00 40.59           O  
ATOM   2297  OD2 ASP C 136     -14.158  33.592  18.689  1.00 40.59           O  
ATOM   2298  N   ILE C 137     -13.850  28.993  21.591  1.00 37.46           N  
ATOM   2299  CA  ILE C 137     -12.753  28.458  22.389  1.00 37.46           C  
ATOM   2300  C   ILE C 137     -12.410  27.047  21.916  1.00 37.46           C  
ATOM   2301  CB  ILE C 137     -13.101  28.449  23.894  1.00 37.46           C  
ATOM   2302  O   ILE C 137     -11.236  26.676  21.848  1.00 37.46           O  
ATOM   2303  CG1 ILE C 137     -13.460  29.862  24.368  1.00 37.46           C  
ATOM   2304  CG2 ILE C 137     -11.942  27.873  24.713  1.00 37.46           C  
ATOM   2305  CD1 ILE C 137     -14.109  29.907  25.745  1.00 37.46           C  
ATOM   2306  N   HIS C 138     -13.435  26.253  21.425  1.00 39.62           N  
ATOM   2307  CA  HIS C 138     -13.207  24.870  21.022  1.00 39.62           C  
ATOM   2308  C   HIS C 138     -12.548  24.798  19.649  1.00 39.62           C  
ATOM   2309  CB  HIS C 138     -14.523  24.090  21.014  1.00 39.62           C  
ATOM   2310  O   HIS C 138     -11.714  23.924  19.401  1.00 39.62           O  
ATOM   2311  CG  HIS C 138     -14.777  23.327  22.275  1.00 39.62           C  
ATOM   2312  CD2 HIS C 138     -15.684  23.517  23.262  1.00 39.62           C  
ATOM   2313  ND1 HIS C 138     -14.041  22.219  22.635  1.00 39.62           N  
ATOM   2314  CE1 HIS C 138     -14.487  21.758  23.792  1.00 39.62           C  
ATOM   2315  NE2 HIS C 138     -15.484  22.529  24.193  1.00 39.62           N  
ATOM   2316  N   VAL C 139     -12.777  25.757  18.768  1.00 42.25           N  
ATOM   2317  CA  VAL C 139     -12.124  25.807  17.464  1.00 42.25           C  
ATOM   2318  C   VAL C 139     -10.636  26.099  17.643  1.00 42.25           C  
ATOM   2319  CB  VAL C 139     -12.770  26.869  16.547  1.00 42.25           C  
ATOM   2320  O   VAL C 139      -9.793  25.482  16.987  1.00 42.25           O  
ATOM   2321  CG1 VAL C 139     -11.931  27.076  15.286  1.00 42.25           C  
ATOM   2322  CG2 VAL C 139     -14.197  26.463  16.183  1.00 42.25           C  
ATOM   2323  N   ASP C 140     -10.328  27.081  18.528  1.00 43.75           N  
ATOM   2324  CA  ASP C 140      -8.918  27.365  18.776  1.00 43.75           C  
ATOM   2325  C   ASP C 140      -8.209  26.149  19.368  1.00 43.75           C  
ATOM   2326  CB  ASP C 140      -8.770  28.567  19.711  1.00 43.75           C  
ATOM   2327  O   ASP C 140      -7.086  25.826  18.973  1.00 43.75           O  
ATOM   2328  CG  ASP C 140      -8.787  29.896  18.977  1.00 43.75           C  
ATOM   2329  OD1 ASP C 140      -8.461  29.930  17.770  1.00 43.75           O  
ATOM   2330  OD2 ASP C 140      -9.126  30.919  19.610  1.00 43.75           O  
ATOM   2331  N   GLU C 141      -8.933  25.482  20.317  1.00 44.32           N  
ATOM   2332  CA  GLU C 141      -8.345  24.269  20.877  1.00 44.32           C  
ATOM   2333  C   GLU C 141      -8.269  23.159  19.833  1.00 44.32           C  
ATOM   2334  CB  GLU C 141      -9.147  23.795  22.092  1.00 44.32           C  
ATOM   2335  O   GLU C 141      -7.273  22.436  19.759  1.00 44.32           O  
ATOM   2336  CG  GLU C 141      -8.418  22.770  22.949  1.00 44.32           C  
ATOM   2337  CD  GLU C 141      -9.165  22.413  24.224  1.00 44.32           C  
ATOM   2338  OE1 GLU C 141      -8.703  21.518  24.968  1.00 44.32           O  
ATOM   2339  OE2 GLU C 141     -10.222  23.032  24.480  1.00 44.32           O  
ATOM   2340  N   TRP C 142      -9.351  23.063  19.054  1.00 44.44           N  
ATOM   2341  CA  TRP C 142      -9.304  22.111  17.949  1.00 44.44           C  
ATOM   2342  C   TRP C 142      -8.239  22.507  16.933  1.00 44.44           C  
ATOM   2343  CB  TRP C 142     -10.670  22.014  17.264  1.00 44.44           C  
ATOM   2344  O   TRP C 142      -7.470  21.662  16.468  1.00 44.44           O  
ATOM   2345  CG  TRP C 142     -11.134  20.609  17.025  1.00 44.44           C  
ATOM   2346  CD1 TRP C 142     -11.249  19.610  17.952  1.00 44.44           C  
ATOM   2347  CD2 TRP C 142     -11.540  20.045  15.774  1.00 44.44           C  
ATOM   2348  CE2 TRP C 142     -11.889  18.698  16.017  1.00 44.44           C  
ATOM   2349  CE3 TRP C 142     -11.643  20.548  14.471  1.00 44.44           C  
ATOM   2350  NE1 TRP C 142     -11.703  18.458  17.352  1.00 44.44           N  
ATOM   2351  CH2 TRP C 142     -12.427  18.365  13.736  1.00 44.44           C  
ATOM   2352  CZ2 TRP C 142     -12.335  17.847  15.002  1.00 44.44           C  
ATOM   2353  CZ3 TRP C 142     -12.087  19.700  13.462  1.00 44.44           C  
ATOM   2354  N   LYS C 143      -8.214  23.798  16.529  1.00 45.79           N  
ATOM   2355  CA  LYS C 143      -7.137  24.299  15.680  1.00 45.79           C  
ATOM   2356  C   LYS C 143      -5.778  24.113  16.349  1.00 45.79           C  
ATOM   2357  CB  LYS C 143      -7.359  25.774  15.345  1.00 45.79           C  
ATOM   2358  O   LYS C 143      -4.809  23.719  15.698  1.00 45.79           O  
ATOM   2359  CG  LYS C 143      -8.257  26.007  14.138  1.00 45.79           C  
ATOM   2360  CD  LYS C 143      -8.381  27.490  13.812  1.00 45.79           C  
ATOM   2361  CE  LYS C 143      -9.342  27.730  12.656  1.00 45.79           C  
ATOM   2362  NZ  LYS C 143      -9.480  29.183  12.342  1.00 45.79           N  
ATOM   2363  N   ARG C 144      -5.792  24.432  17.624  1.00 46.32           N  
ATOM   2364  CA  ARG C 144      -4.558  24.229  18.376  1.00 46.32           C  
ATOM   2365  C   ARG C 144      -4.183  22.752  18.425  1.00 46.32           C  
ATOM   2366  CB  ARG C 144      -4.697  24.782  19.796  1.00 46.32           C  
ATOM   2367  O   ARG C 144      -3.010  22.399  18.285  1.00 46.32           O  
ATOM   2368  CG  ARG C 144      -4.271  26.235  19.936  1.00 46.32           C  
ATOM   2369  CD  ARG C 144      -4.262  26.682  21.391  1.00 46.32           C  
ATOM   2370  NE  ARG C 144      -5.537  27.279  21.779  1.00 46.32           N  
ATOM   2371  NH1 ARG C 144      -4.597  28.953  23.064  1.00 46.32           N  
ATOM   2372  NH2 ARG C 144      -6.875  28.805  22.854  1.00 46.32           N  
ATOM   2373  CZ  ARG C 144      -5.667  28.344  22.565  1.00 46.32           C  
ATOM   2374  N   ARG C 145      -5.235  21.949  18.643  1.00 45.16           N  
ATOM   2375  CA  ARG C 145      -4.976  20.513  18.676  1.00 45.16           C  
ATOM   2376  C   ARG C 145      -4.580  19.996  17.297  1.00 45.16           C  
ATOM   2377  CB  ARG C 145      -6.205  19.757  19.186  1.00 45.16           C  
ATOM   2378  O   ARG C 145      -3.687  19.155  17.177  1.00 45.16           O  
ATOM   2379  CG  ARG C 145      -5.890  18.713  20.246  1.00 45.16           C  
ATOM   2380  CD  ARG C 145      -7.080  18.462  21.162  1.00 45.16           C  
ATOM   2381  NE  ARG C 145      -6.963  17.184  21.859  1.00 45.16           N  
ATOM   2382  NH1 ARG C 145      -8.825  17.504  23.188  1.00 45.16           N  
ATOM   2383  NH2 ARG C 145      -7.595  15.579  23.375  1.00 45.16           N  
ATOM   2384  CZ  ARG C 145      -7.795  16.759  22.806  1.00 45.16           C  
ATOM   2385  N   LEU C 146      -5.260  20.569  16.380  1.00 45.23           N  
ATOM   2386  CA  LEU C 146      -4.875  20.212  15.018  1.00 45.23           C  
ATOM   2387  C   LEU C 146      -3.496  20.766  14.680  1.00 45.23           C  
ATOM   2388  CB  LEU C 146      -5.908  20.733  14.016  1.00 45.23           C  
ATOM   2389  O   LEU C 146      -2.685  20.083  14.050  1.00 45.23           O  
ATOM   2390  CG  LEU C 146      -7.137  19.853  13.788  1.00 45.23           C  
ATOM   2391  CD1 LEU C 146      -8.249  20.656  13.122  1.00 45.23           C  
ATOM   2392  CD2 LEU C 146      -6.774  18.633  12.947  1.00 45.23           C  
ATOM   2393  N   ILE C 147      -3.097  22.015  15.183  1.00 44.35           N  
ATOM   2394  CA  ILE C 147      -1.782  22.623  15.008  1.00 44.35           C  
ATOM   2395  C   ILE C 147      -0.746  21.855  15.825  1.00 44.35           C  
ATOM   2396  CB  ILE C 147      -1.789  24.113  15.418  1.00 44.35           C  
ATOM   2397  O   ILE C 147       0.377  21.634  15.364  1.00 44.35           O  
ATOM   2398  CG1 ILE C 147      -2.662  24.927  14.456  1.00 44.35           C  
ATOM   2399  CG2 ILE C 147      -0.362  24.667  15.465  1.00 44.35           C  
ATOM   2400  CD1 ILE C 147      -2.927  26.354  14.916  1.00 44.35           C  
ATOM   2401  N   ARG C 148      -1.109  21.377  17.059  1.00 42.90           N  
ATOM   2402  CA  ARG C 148      -0.175  20.600  17.868  1.00 42.90           C  
ATOM   2403  C   ARG C 148       0.121  19.252  17.219  1.00 42.90           C  
ATOM   2404  CB  ARG C 148      -0.729  20.392  19.279  1.00 42.90           C  
ATOM   2405  O   ARG C 148       1.190  18.676  17.432  1.00 42.90           O  
ATOM   2406  CG  ARG C 148       0.070  21.096  20.364  1.00 42.90           C  
ATOM   2407  CD  ARG C 148      -0.431  20.735  21.756  1.00 42.90           C  
ATOM   2408  NE  ARG C 148      -1.400  21.709  22.249  1.00 42.90           N  
ATOM   2409  NH1 ARG C 148      -0.915  21.371  24.482  1.00 42.90           N  
ATOM   2410  NH2 ARG C 148      -2.516  22.893  23.870  1.00 42.90           N  
ATOM   2411  CZ  ARG C 148      -1.608  21.989  23.533  1.00 42.90           C  
ATOM   2412  N   LEU C 149      -0.732  18.779  16.470  1.00 41.31           N  
ATOM   2413  CA  LEU C 149      -0.506  17.522  15.764  1.00 41.31           C  
ATOM   2414  C   LEU C 149       0.428  17.726  14.576  1.00 41.31           C  
ATOM   2415  CB  LEU C 149      -1.835  16.928  15.288  1.00 41.31           C  
ATOM   2416  O   LEU C 149       1.053  16.775  14.102  1.00 41.31           O  
ATOM   2417  CG  LEU C 149      -2.720  16.299  16.364  1.00 41.31           C  
ATOM   2418  CD1 LEU C 149      -4.105  15.996  15.801  1.00 41.31           C  
ATOM   2419  CD2 LEU C 149      -2.073  15.033  16.917  1.00 41.31           C  
ATOM   2420  N   LEU C 150       0.655  18.942  14.223  1.00 38.65           N  
ATOM   2421  CA  LEU C 150       1.606  19.236  13.157  1.00 38.65           C  
ATOM   2422  C   LEU C 150       3.008  19.439  13.721  1.00 38.65           C  
ATOM   2423  CB  LEU C 150       1.171  20.480  12.378  1.00 38.65           C  
ATOM   2424  O   LEU C 150       3.998  19.072  13.082  1.00 38.65           O  
ATOM   2425  CG  LEU C 150      -0.088  20.339  11.522  1.00 38.65           C  
ATOM   2426  CD1 LEU C 150      -0.542  21.704  11.018  1.00 38.65           C  
ATOM   2427  CD2 LEU C 150       0.162  19.389  10.356  1.00 38.65           C  
TER    2428      LEU C 150                                                      
ENDMDL                                                                          
END                                                                             
