# Supplementary material for: Structure and activation of the RING E3 ubiquitin ligase TRIM72 on the membrane
Source: Nat Struct Mol Biol. 2023 Sep 28;30(11):1695–706. doi: 10.1038/s41594-023-01111-7 (PMC10643145; doi:10.1038/s41594-023-01111-7)
Supplement: Supplementary file 5 — Predicted structures of the RING domain of 60 TRIM proteins. [file 41594_2023_1111_MOESM5_ESM.zip › R50dim_515ba_unrelaxed_rank_1_model_2.pdb]

MODEL     1                                                                     
ATOM      1  N   MET B   1     -20.171   7.089  -8.626  1.00 29.45           N  
ATOM      2  CA  MET B   1     -20.377   5.644  -8.660  1.00 29.45           C  
ATOM      3  C   MET B   1     -20.183   5.034  -7.276  1.00 29.45           C  
ATOM      4  CB  MET B   1     -19.424   4.988  -9.660  1.00 29.45           C  
ATOM      5  O   MET B   1     -19.165   5.274  -6.624  1.00 29.45           O  
ATOM      6  CG  MET B   1     -19.987   4.887 -11.068  1.00 29.45           C  
ATOM      7  SD  MET B   1     -18.911   3.907 -12.187  1.00 29.45           S  
ATOM      8  CE  MET B   1     -20.091   3.526 -13.512  1.00 29.45           C  
ATOM      9  N   ALA B   2     -21.229   4.702  -6.612  1.00 32.34           N  
ATOM     10  CA  ALA B   2     -21.209   4.134  -5.267  1.00 32.34           C  
ATOM     11  C   ALA B   2     -20.472   2.798  -5.247  1.00 32.34           C  
ATOM     12  CB  ALA B   2     -22.631   3.962  -4.740  1.00 32.34           C  
ATOM     13  O   ALA B   2     -20.689   1.949  -6.115  1.00 32.34           O  
ATOM     14  N   TRP B   3     -19.201   2.783  -4.986  1.00 37.89           N  
ATOM     15  CA  TRP B   3     -18.443   1.554  -4.771  1.00 37.89           C  
ATOM     16  C   TRP B   3     -19.240   0.564  -3.929  1.00 37.89           C  
ATOM     17  CB  TRP B   3     -17.105   1.860  -4.092  1.00 37.89           C  
ATOM     18  O   TRP B   3     -19.815   0.933  -2.903  1.00 37.89           O  
ATOM     19  CG  TRP B   3     -16.149   2.633  -4.951  1.00 37.89           C  
ATOM     20  CD1 TRP B   3     -16.364   3.851  -5.533  1.00 37.89           C  
ATOM     21  CD2 TRP B   3     -14.827   2.235  -5.328  1.00 37.89           C  
ATOM     22  CE2 TRP B   3     -14.297   3.263  -6.140  1.00 37.89           C  
ATOM     23  CE3 TRP B   3     -14.038   1.109  -5.057  1.00 37.89           C  
ATOM     24  NE1 TRP B   3     -15.254   4.236  -6.249  1.00 37.89           N  
ATOM     25  CH2 TRP B   3     -12.262   2.084  -6.404  1.00 37.89           C  
ATOM     26  CZ2 TRP B   3     -13.012   3.197  -6.684  1.00 37.89           C  
ATOM     27  CZ3 TRP B   3     -12.759   1.046  -5.600  1.00 37.89           C  
ATOM     28  N   GLN B   4     -20.040  -0.245  -4.455  1.00 39.18           N  
ATOM     29  CA  GLN B   4     -20.781  -1.224  -3.666  1.00 39.18           C  
ATOM     30  C   GLN B   4     -19.910  -2.430  -3.327  1.00 39.18           C  
ATOM     31  CB  GLN B   4     -22.037  -1.676  -4.412  1.00 39.18           C  
ATOM     32  O   GLN B   4     -19.759  -3.342  -4.143  1.00 39.18           O  
ATOM     33  CG  GLN B   4     -23.206  -0.706  -4.293  1.00 39.18           C  
ATOM     34  CD  GLN B   4     -24.403  -1.126  -5.124  1.00 39.18           C  
ATOM     35  NE2 GLN B   4     -25.375  -0.230  -5.259  1.00 39.18           N  
ATOM     36  OE1 GLN B   4     -24.455  -2.247  -5.642  1.00 39.18           O  
ATOM     37  N   VAL B   5     -18.742  -2.167  -2.924  1.00 44.94           N  
ATOM     38  CA  VAL B   5     -18.008  -3.381  -2.585  1.00 44.94           C  
ATOM     39  C   VAL B   5     -18.453  -3.890  -1.216  1.00 44.94           C  
ATOM     40  CB  VAL B   5     -16.481  -3.144  -2.595  1.00 44.94           C  
ATOM     41  O   VAL B   5     -18.658  -3.100  -0.291  1.00 44.94           O  
ATOM     42  CG1 VAL B   5     -15.734  -4.417  -2.202  1.00 44.94           C  
ATOM     43  CG2 VAL B   5     -16.026  -2.655  -3.969  1.00 44.94           C  
ATOM     44  N   SER B   6     -18.872  -5.165  -1.239  1.00 47.60           N  
ATOM     45  CA  SER B   6     -19.102  -5.808   0.050  1.00 47.60           C  
ATOM     46  C   SER B   6     -17.829  -5.832   0.891  1.00 47.60           C  
ATOM     47  CB  SER B   6     -19.620  -7.234  -0.146  1.00 47.60           C  
ATOM     48  O   SER B   6     -16.725  -5.923   0.351  1.00 47.60           O  
ATOM     49  OG  SER B   6     -18.545  -8.138  -0.336  1.00 47.60           O  
ATOM     50  N   LEU B   7     -17.827  -5.217   2.091  1.00 49.32           N  
ATOM     51  CA  LEU B   7     -16.725  -5.225   3.047  1.00 49.32           C  
ATOM     52  C   LEU B   7     -15.981  -6.556   3.007  1.00 49.32           C  
ATOM     53  CB  LEU B   7     -17.242  -4.960   4.464  1.00 49.32           C  
ATOM     54  O   LEU B   7     -14.755  -6.591   3.141  1.00 49.32           O  
ATOM     55  CG  LEU B   7     -16.357  -4.088   5.356  1.00 49.32           C  
ATOM     56  CD1 LEU B   7     -16.441  -2.628   4.922  1.00 49.32           C  
ATOM     57  CD2 LEU B   7     -16.758  -4.240   6.819  1.00 49.32           C  
ATOM     58  N   LEU B   8     -16.754  -7.613   2.815  1.00 51.02           N  
ATOM     59  CA  LEU B   8     -16.125  -8.929   2.775  1.00 51.02           C  
ATOM     60  C   LEU B   8     -15.185  -9.046   1.580  1.00 51.02           C  
ATOM     61  CB  LEU B   8     -17.188 -10.029   2.712  1.00 51.02           C  
ATOM     62  O   LEU B   8     -14.090  -9.600   1.698  1.00 51.02           O  
ATOM     63  CG  LEU B   8     -17.965 -10.296   4.002  1.00 51.02           C  
ATOM     64  CD1 LEU B   8     -19.200 -11.141   3.712  1.00 51.02           C  
ATOM     65  CD2 LEU B   8     -17.073 -10.980   5.032  1.00 51.02           C  
ATOM     66  N   GLU B   9     -15.610  -8.472   0.565  1.00 55.27           N  
ATOM     67  CA  GLU B   9     -14.789  -8.513  -0.641  1.00 55.27           C  
ATOM     68  C   GLU B   9     -13.550  -7.634  -0.495  1.00 55.27           C  
ATOM     69  CB  GLU B   9     -15.603  -8.077  -1.861  1.00 55.27           C  
ATOM     70  O   GLU B   9     -12.474  -7.983  -0.984  1.00 55.27           O  
ATOM     71  CG  GLU B   9     -16.706  -9.052  -2.246  1.00 55.27           C  
ATOM     72  CD  GLU B   9     -17.512  -8.601  -3.454  1.00 55.27           C  
ATOM     73  OE1 GLU B   9     -18.024  -9.467  -4.200  1.00 55.27           O  
ATOM     74  OE2 GLU B   9     -17.631  -7.372  -3.657  1.00 55.27           O  
ATOM     75  N   LEU B  10     -13.626  -6.621   0.285  1.00 61.82           N  
ATOM     76  CA  LEU B  10     -12.516  -5.705   0.520  1.00 61.82           C  
ATOM     77  C   LEU B  10     -11.447  -6.358   1.390  1.00 61.82           C  
ATOM     78  CB  LEU B  10     -13.013  -4.418   1.184  1.00 61.82           C  
ATOM     79  O   LEU B  10     -10.250  -6.185   1.145  1.00 61.82           O  
ATOM     80  CG  LEU B  10     -11.993  -3.286   1.319  1.00 61.82           C  
ATOM     81  CD1 LEU B  10     -11.541  -2.814  -0.059  1.00 61.82           C  
ATOM     82  CD2 LEU B  10     -12.580  -2.129   2.120  1.00 61.82           C  
ATOM     83  N   GLU B  11     -11.898  -7.113   2.365  1.00 64.66           N  
ATOM     84  CA  GLU B  11     -10.961  -7.782   3.262  1.00 64.66           C  
ATOM     85  C   GLU B  11     -10.048  -8.735   2.496  1.00 64.66           C  
ATOM     86  CB  GLU B  11     -11.715  -8.542   4.357  1.00 64.66           C  
ATOM     87  O   GLU B  11      -8.872  -8.883   2.836  1.00 64.66           O  
ATOM     88  CG  GLU B  11     -12.118  -7.675   5.541  1.00 64.66           C  
ATOM     89  CD  GLU B  11     -12.821  -8.452   6.642  1.00 64.66           C  
ATOM     90  OE1 GLU B  11     -13.103  -7.868   7.713  1.00 64.66           O  
ATOM     91  OE2 GLU B  11     -13.091  -9.656   6.433  1.00 64.66           O  
ATOM     92  N   ASP B  12     -10.641  -9.333   1.497  1.00 65.69           N  
ATOM     93  CA  ASP B  12      -9.856 -10.266   0.693  1.00 65.69           C  
ATOM     94  C   ASP B  12      -8.692  -9.555   0.006  1.00 65.69           C  
ATOM     95  CB  ASP B  12     -10.742 -10.953  -0.349  1.00 65.69           C  
ATOM     96  O   ASP B  12      -7.611 -10.127  -0.145  1.00 65.69           O  
ATOM     97  CG  ASP B  12     -11.677 -11.985   0.255  1.00 65.69           C  
ATOM     98  OD1 ASP B  12     -11.444 -12.420   1.404  1.00 65.69           O  
ATOM     99  OD2 ASP B  12     -12.653 -12.370  -0.424  1.00 65.69           O  
ATOM    100  N   TRP B  13      -8.884  -8.296  -0.239  1.00 71.59           N  
ATOM    101  CA  TRP B  13      -7.858  -7.547  -0.958  1.00 71.59           C  
ATOM    102  C   TRP B  13      -6.865  -6.916   0.013  1.00 71.59           C  
ATOM    103  CB  TRP B  13      -8.496  -6.464  -1.832  1.00 71.59           C  
ATOM    104  O   TRP B  13      -5.844  -6.365  -0.406  1.00 71.59           O  
ATOM    105  CG  TRP B  13      -9.406  -6.999  -2.897  1.00 71.59           C  
ATOM    106  CD1 TRP B  13     -10.772  -6.964  -2.907  1.00 71.59           C  
ATOM    107  CD2 TRP B  13      -9.012  -7.653  -4.107  1.00 71.59           C  
ATOM    108  CE2 TRP B  13     -10.193  -7.988  -4.804  1.00 71.59           C  
ATOM    109  CE3 TRP B  13      -7.773  -7.988  -4.670  1.00 71.59           C  
ATOM    110  NE1 TRP B  13     -11.252  -7.558  -4.052  1.00 71.59           N  
ATOM    111  CH2 TRP B  13      -8.947  -8.959  -6.566  1.00 71.59           C  
ATOM    112  CZ2 TRP B  13     -10.172  -8.643  -6.038  1.00 71.59           C  
ATOM    113  CZ3 TRP B  13      -7.754  -8.640  -5.898  1.00 71.59           C  
ATOM    114  N   LEU B  14      -7.147  -7.013   1.283  1.00 78.75           N  
ATOM    115  CA  LEU B  14      -6.281  -6.457   2.316  1.00 78.75           C  
ATOM    116  C   LEU B  14      -5.555  -7.565   3.072  1.00 78.75           C  
ATOM    117  CB  LEU B  14      -7.092  -5.603   3.294  1.00 78.75           C  
ATOM    118  O   LEU B  14      -5.058  -7.344   4.179  1.00 78.75           O  
ATOM    119  CG  LEU B  14      -7.620  -4.272   2.756  1.00 78.75           C  
ATOM    120  CD1 LEU B  14      -8.626  -3.668   3.729  1.00 78.75           C  
ATOM    121  CD2 LEU B  14      -6.469  -3.304   2.500  1.00 78.75           C  
ATOM    122  N   GLN B  15      -5.403  -8.743   2.422  1.00 77.77           N  
ATOM    123  CA  GLN B  15      -4.776  -9.880   3.087  1.00 77.77           C  
ATOM    124  C   GLN B  15      -3.339 -10.073   2.610  1.00 77.77           C  
ATOM    125  CB  GLN B  15      -5.585 -11.155   2.848  1.00 77.77           C  
ATOM    126  O   GLN B  15      -3.047  -9.911   1.423  1.00 77.77           O  
ATOM    127  CG  GLN B  15      -6.876 -11.224   3.652  1.00 77.77           C  
ATOM    128  CD  GLN B  15      -7.672 -12.487   3.377  1.00 77.77           C  
ATOM    129  NE2 GLN B  15      -8.751 -12.683   4.127  1.00 77.77           N  
ATOM    130  OE1 GLN B  15      -7.321 -13.278   2.496  1.00 77.77           O  
ATOM    131  N   CYS B  16      -2.533 -10.339   3.652  1.00 84.95           N  
ATOM    132  CA  CYS B  16      -1.183 -10.788   3.327  1.00 84.95           C  
ATOM    133  C   CYS B  16      -1.216 -12.093   2.541  1.00 84.95           C  
ATOM    134  CB  CYS B  16      -0.358 -10.970   4.601  1.00 84.95           C  
ATOM    135  O   CYS B  16      -1.860 -13.057   2.958  1.00 84.95           O  
ATOM    136  SG  CYS B  16       1.290 -11.649   4.310  1.00 84.95           S  
ATOM    137  N   PRO B  17      -0.530 -12.150   1.353  1.00 80.71           N  
ATOM    138  CA  PRO B  17      -0.538 -13.358   0.525  1.00 80.71           C  
ATOM    139  C   PRO B  17       0.098 -14.557   1.225  1.00 80.71           C  
ATOM    140  CB  PRO B  17       0.277 -12.948  -0.704  1.00 80.71           C  
ATOM    141  O   PRO B  17      -0.086 -15.698   0.793  1.00 80.71           O  
ATOM    142  CG  PRO B  17       0.175 -11.458  -0.751  1.00 80.71           C  
ATOM    143  CD  PRO B  17       0.117 -10.940   0.658  1.00 80.71           C  
ATOM    144  N   ILE B  18       0.772 -14.410   2.317  1.00 77.60           N  
ATOM    145  CA  ILE B  18       1.462 -15.496   3.005  1.00 77.60           C  
ATOM    146  C   ILE B  18       0.577 -16.041   4.124  1.00 77.60           C  
ATOM    147  CB  ILE B  18       2.821 -15.031   3.574  1.00 77.60           C  
ATOM    148  O   ILE B  18       0.262 -17.233   4.149  1.00 77.60           O  
ATOM    149  CG1 ILE B  18       3.765 -14.624   2.437  1.00 77.60           C  
ATOM    150  CG2 ILE B  18       3.447 -16.129   4.439  1.00 77.60           C  
ATOM    151  CD1 ILE B  18       5.099 -14.064   2.910  1.00 77.60           C  
ATOM    152  N   CYS B  19       0.072 -15.245   5.007  1.00 74.38           N  
ATOM    153  CA  CYS B  19      -0.677 -15.733   6.159  1.00 74.38           C  
ATOM    154  C   CYS B  19      -2.178 -15.652   5.908  1.00 74.38           C  
ATOM    155  CB  CYS B  19      -0.316 -14.935   7.411  1.00 74.38           C  
ATOM    156  O   CYS B  19      -2.970 -16.202   6.675  1.00 74.38           O  
ATOM    157  SG  CYS B  19      -0.865 -13.215   7.361  1.00 74.38           S  
ATOM    158  N   LEU B  20      -2.634 -14.918   4.906  1.00 72.35           N  
ATOM    159  CA  LEU B  20      -4.013 -14.807   4.445  1.00 72.35           C  
ATOM    160  C   LEU B  20      -4.880 -14.104   5.485  1.00 72.35           C  
ATOM    161  CB  LEU B  20      -4.589 -16.192   4.136  1.00 72.35           C  
ATOM    162  O   LEU B  20      -6.100 -14.283   5.506  1.00 72.35           O  
ATOM    163  CG  LEU B  20      -3.888 -16.986   3.033  1.00 72.35           C  
ATOM    164  CD1 LEU B  20      -4.556 -18.345   2.852  1.00 72.35           C  
ATOM    165  CD2 LEU B  20      -3.894 -16.204   1.724  1.00 72.35           C  
ATOM    166  N   GLU B  21      -4.265 -13.377   6.262  1.00 71.68           N  
ATOM    167  CA  GLU B  21      -4.938 -12.468   7.185  1.00 71.68           C  
ATOM    168  C   GLU B  21      -4.765 -11.015   6.753  1.00 71.68           C  
ATOM    169  CB  GLU B  21      -4.410 -12.660   8.609  1.00 71.68           C  
ATOM    170  O   GLU B  21      -3.919 -10.709   5.910  1.00 71.68           O  
ATOM    171  CG  GLU B  21      -4.551 -14.082   9.132  1.00 71.68           C  
ATOM    172  CD  GLU B  21      -5.982 -14.451   9.490  1.00 71.68           C  
ATOM    173  OE1 GLU B  21      -6.339 -15.648   9.406  1.00 71.68           O  
ATOM    174  OE2 GLU B  21      -6.752 -13.535   9.855  1.00 71.68           O  
ATOM    175  N   VAL B  22      -5.583 -10.201   7.322  1.00 82.15           N  
ATOM    176  CA  VAL B  22      -5.397  -8.778   7.057  1.00 82.15           C  
ATOM    177  C   VAL B  22      -3.986  -8.357   7.461  1.00 82.15           C  
ATOM    178  CB  VAL B  22      -6.444  -7.920   7.803  1.00 82.15           C  
ATOM    179  O   VAL B  22      -3.484  -8.770   8.508  1.00 82.15           O  
ATOM    180  CG1 VAL B  22      -6.146  -6.432   7.627  1.00 82.15           C  
ATOM    181  CG2 VAL B  22      -7.852  -8.249   7.310  1.00 82.15           C  
ATOM    182  N   PHE B  23      -3.304  -7.578   6.617  1.00 90.99           N  
ATOM    183  CA  PHE B  23      -1.917  -7.180   6.829  1.00 90.99           C  
ATOM    184  C   PHE B  23      -1.708  -6.688   8.256  1.00 90.99           C  
ATOM    185  CB  PHE B  23      -1.510  -6.090   5.833  1.00 90.99           C  
ATOM    186  O   PHE B  23      -2.517  -5.918   8.778  1.00 90.99           O  
ATOM    187  CG  PHE B  23      -1.298  -6.597   4.432  1.00 90.99           C  
ATOM    188  CD1 PHE B  23      -0.171  -7.344   4.112  1.00 90.99           C  
ATOM    189  CD2 PHE B  23      -2.225  -6.326   3.435  1.00 90.99           C  
ATOM    190  CE1 PHE B  23       0.028  -7.814   2.816  1.00 90.99           C  
ATOM    191  CE2 PHE B  23      -2.033  -6.792   2.138  1.00 90.99           C  
ATOM    192  CZ  PHE B  23      -0.905  -7.535   1.830  1.00 90.99           C  
ATOM    193  N   LYS B  24      -0.702  -7.188   8.894  1.00 87.54           N  
ATOM    194  CA  LYS B  24      -0.150  -6.652  10.135  1.00 87.54           C  
ATOM    195  C   LYS B  24       1.226  -6.036   9.903  1.00 87.54           C  
ATOM    196  CB  LYS B  24      -0.062  -7.746  11.200  1.00 87.54           C  
ATOM    197  O   LYS B  24       2.167  -6.732   9.514  1.00 87.54           O  
ATOM    198  CG  LYS B  24      -1.409  -8.323  11.608  1.00 87.54           C  
ATOM    199  CD  LYS B  24      -1.249  -9.482  12.584  1.00 87.54           C  
ATOM    200  CE  LYS B  24      -2.582 -10.155  12.878  1.00 87.54           C  
ATOM    201  NZ  LYS B  24      -2.423 -11.323  13.796  1.00 87.54           N  
ATOM    202  N   GLU B  25       1.325  -4.721  10.136  1.00 92.75           N  
ATOM    203  CA  GLU B  25       2.573  -4.013   9.868  1.00 92.75           C  
ATOM    204  C   GLU B  25       3.082  -4.307   8.459  1.00 92.75           C  
ATOM    205  CB  GLU B  25       3.638  -4.390  10.901  1.00 92.75           C  
ATOM    206  O   GLU B  25       4.166  -4.869   8.290  1.00 92.75           O  
ATOM    207  CG  GLU B  25       3.282  -3.989  12.325  1.00 92.75           C  
ATOM    208  CD  GLU B  25       4.308  -4.443  13.351  1.00 92.75           C  
ATOM    209  OE1 GLU B  25       4.116  -5.516  13.967  1.00 92.75           O  
ATOM    210  OE2 GLU B  25       5.311  -3.720  13.541  1.00 92.75           O  
ATOM    211  N   PRO B  26       2.394  -3.949   7.422  1.00 96.40           N  
ATOM    212  CA  PRO B  26       2.741  -4.269   6.035  1.00 96.40           C  
ATOM    213  C   PRO B  26       4.082  -3.676   5.610  1.00 96.40           C  
ATOM    214  CB  PRO B  26       1.592  -3.650   5.233  1.00 96.40           C  
ATOM    215  O   PRO B  26       4.332  -2.487   5.826  1.00 96.40           O  
ATOM    216  CG  PRO B  26       1.080  -2.541   6.094  1.00 96.40           C  
ATOM    217  CD  PRO B  26       1.263  -2.930   7.533  1.00 96.40           C  
ATOM    218  N   LEU B  27       4.924  -4.460   5.057  1.00 97.25           N  
ATOM    219  CA  LEU B  27       6.189  -4.079   4.437  1.00 97.25           C  
ATOM    220  C   LEU B  27       6.144  -4.300   2.929  1.00 97.25           C  
ATOM    221  CB  LEU B  27       7.345  -4.875   5.047  1.00 97.25           C  
ATOM    222  O   LEU B  27       5.578  -5.289   2.459  1.00 97.25           O  
ATOM    223  CG  LEU B  27       7.580  -4.689   6.547  1.00 97.25           C  
ATOM    224  CD1 LEU B  27       8.760  -5.537   7.008  1.00 97.25           C  
ATOM    225  CD2 LEU B  27       7.812  -3.218   6.874  1.00 97.25           C  
ATOM    226  N   MET B  28       6.643  -3.384   2.244  1.00 96.98           N  
ATOM    227  CA  MET B  28       6.629  -3.487   0.788  1.00 96.98           C  
ATOM    228  C   MET B  28       8.006  -3.871   0.257  1.00 96.98           C  
ATOM    229  CB  MET B  28       6.175  -2.169   0.159  1.00 96.98           C  
ATOM    230  O   MET B  28       9.015  -3.286   0.655  1.00 96.98           O  
ATOM    231  CG  MET B  28       5.923  -2.258  -1.337  1.00 96.98           C  
ATOM    232  SD  MET B  28       5.361  -0.664  -2.052  1.00 96.98           S  
ATOM    233  CE  MET B  28       6.850   0.342  -1.801  1.00 96.98           C  
ATOM    234  N   LEU B  29       8.061  -4.886  -0.640  1.00 93.63           N  
ATOM    235  CA  LEU B  29       9.275  -5.276  -1.349  1.00 93.63           C  
ATOM    236  C   LEU B  29       9.535  -4.348  -2.531  1.00 93.63           C  
ATOM    237  CB  LEU B  29       9.169  -6.724  -1.835  1.00 93.63           C  
ATOM    238  O   LEU B  29       8.668  -3.557  -2.908  1.00 93.63           O  
ATOM    239  CG  LEU B  29       9.052  -7.796  -0.751  1.00 93.63           C  
ATOM    240  CD1 LEU B  29       8.742  -9.152  -1.378  1.00 93.63           C  
ATOM    241  CD2 LEU B  29      10.331  -7.863   0.076  1.00 93.63           C  
ATOM    242  N   GLN B  30      10.661  -4.445  -3.137  1.00 93.08           N  
ATOM    243  CA  GLN B  30      11.075  -3.582  -4.238  1.00 93.08           C  
ATOM    244  C   GLN B  30      10.189  -3.790  -5.463  1.00 93.08           C  
ATOM    245  CB  GLN B  30      12.539  -3.837  -4.600  1.00 93.08           C  
ATOM    246  O   GLN B  30      10.094  -2.912  -6.324  1.00 93.08           O  
ATOM    247  CG  GLN B  30      13.515  -3.515  -3.476  1.00 93.08           C  
ATOM    248  CD  GLN B  30      13.658  -4.649  -2.479  1.00 93.08           C  
ATOM    249  NE2 GLN B  30      14.215  -4.347  -1.312  1.00 93.08           N  
ATOM    250  OE1 GLN B  30      13.269  -5.789  -2.756  1.00 93.08           O  
ATOM    251  N   CYS B  31       9.528  -4.919  -5.506  1.00 91.84           N  
ATOM    252  CA  CYS B  31       8.655  -5.221  -6.635  1.00 91.84           C  
ATOM    253  C   CYS B  31       7.292  -4.560  -6.463  1.00 91.84           C  
ATOM    254  CB  CYS B  31       8.483  -6.731  -6.791  1.00 91.84           C  
ATOM    255  O   CYS B  31       6.493  -4.523  -7.400  1.00 91.84           O  
ATOM    256  SG  CYS B  31       7.584  -7.506  -5.429  1.00 91.84           S  
ATOM    257  N   GLY B  32       7.052  -4.061  -5.249  1.00 95.16           N  
ATOM    258  CA  GLY B  32       5.814  -3.328  -5.042  1.00 95.16           C  
ATOM    259  C   GLY B  32       4.778  -4.114  -4.261  1.00 95.16           C  
ATOM    260  O   GLY B  32       3.808  -3.544  -3.757  1.00 95.16           O  
ATOM    261  N   HIS B  33       4.986  -5.383  -4.027  1.00 92.14           N  
ATOM    262  CA  HIS B  33       4.060  -6.208  -3.259  1.00 92.14           C  
ATOM    263  C   HIS B  33       4.337  -6.101  -1.763  1.00 92.14           C  
ATOM    264  CB  HIS B  33       4.146  -7.668  -3.706  1.00 92.14           C  
ATOM    265  O   HIS B  33       5.491  -5.968  -1.349  1.00 92.14           O  
ATOM    266  CG  HIS B  33       3.692  -7.893  -5.113  1.00 92.14           C  
ATOM    267  CD2 HIS B  33       2.449  -7.965  -5.645  1.00 92.14           C  
ATOM    268  ND1 HIS B  33       4.570  -8.079  -6.159  1.00 92.14           N  
ATOM    269  CE1 HIS B  33       3.885  -8.254  -7.276  1.00 92.14           C  
ATOM    270  NE2 HIS B  33       2.595  -8.190  -6.991  1.00 92.14           N  
ATOM    271  N   SER B  34       3.282  -6.179  -0.958  1.00 95.96           N  
ATOM    272  CA  SER B  34       3.418  -6.033   0.487  1.00 95.96           C  
ATOM    273  C   SER B  34       3.070  -7.331   1.209  1.00 95.96           C  
ATOM    274  CB  SER B  34       2.525  -4.902   0.998  1.00 95.96           C  
ATOM    275  O   SER B  34       2.284  -8.136   0.706  1.00 95.96           O  
ATOM    276  OG  SER B  34       2.919  -3.660   0.442  1.00 95.96           O  
ATOM    277  N   TYR B  35       3.713  -7.564   2.356  1.00 91.50           N  
ATOM    278  CA  TYR B  35       3.517  -8.700   3.250  1.00 91.50           C  
ATOM    279  C   TYR B  35       3.599  -8.267   4.708  1.00 91.50           C  
ATOM    280  CB  TYR B  35       4.555  -9.791   2.969  1.00 91.50           C  
ATOM    281  O   TYR B  35       4.114  -7.189   5.014  1.00 91.50           O  
ATOM    282  CG  TYR B  35       4.587 -10.242   1.529  1.00 91.50           C  
ATOM    283  CD1 TYR B  35       3.813 -11.317   1.098  1.00 91.50           C  
ATOM    284  CD2 TYR B  35       5.392  -9.596   0.598  1.00 91.50           C  
ATOM    285  CE1 TYR B  35       3.841 -11.738  -0.227  1.00 91.50           C  
ATOM    286  CE2 TYR B  35       5.429 -10.008  -0.730  1.00 91.50           C  
ATOM    287  OH  TYR B  35       4.682 -11.490  -2.446  1.00 91.50           O  
ATOM    288  CZ  TYR B  35       4.651 -11.078  -1.133  1.00 91.50           C  
ATOM    289  N   CYS B  36       2.979  -9.024   5.554  1.00 90.10           N  
ATOM    290  CA  CYS B  36       3.172  -8.774   6.978  1.00 90.10           C  
ATOM    291  C   CYS B  36       4.651  -8.818   7.344  1.00 90.10           C  
ATOM    292  CB  CYS B  36       2.401  -9.799   7.810  1.00 90.10           C  
ATOM    293  O   CYS B  36       5.402  -9.639   6.814  1.00 90.10           O  
ATOM    294  SG  CYS B  36       0.610  -9.711   7.596  1.00 90.10           S  
ATOM    295  N   LYS B  37       5.076  -7.951   8.219  1.00 94.14           N  
ATOM    296  CA  LYS B  37       6.447  -7.978   8.723  1.00 94.14           C  
ATOM    297  C   LYS B  37       6.814  -9.365   9.242  1.00 94.14           C  
ATOM    298  CB  LYS B  37       6.633  -6.939   9.829  1.00 94.14           C  
ATOM    299  O   LYS B  37       7.875  -9.898   8.908  1.00 94.14           O  
ATOM    300  CG  LYS B  37       8.049  -6.867  10.379  1.00 94.14           C  
ATOM    301  CD  LYS B  37       8.181  -5.790  11.448  1.00 94.14           C  
ATOM    302  CE  LYS B  37       9.606  -5.695  11.976  1.00 94.14           C  
ATOM    303  NZ  LYS B  37       9.753  -4.597  12.978  1.00 94.14           N  
ATOM    304  N   GLY B  38       5.909  -9.927  10.039  1.00 87.18           N  
ATOM    305  CA  GLY B  38       6.152 -11.252  10.587  1.00 87.18           C  
ATOM    306  C   GLY B  38       6.329 -12.316   9.520  1.00 87.18           C  
ATOM    307  O   GLY B  38       7.173 -13.204   9.655  1.00 87.18           O  
ATOM    308  N   CYS B  39       5.519 -12.282   8.464  1.00 84.46           N  
ATOM    309  CA  CYS B  39       5.610 -13.239   7.367  1.00 84.46           C  
ATOM    310  C   CYS B  39       6.936 -13.097   6.629  1.00 84.46           C  
ATOM    311  CB  CYS B  39       4.450 -13.048   6.391  1.00 84.46           C  
ATOM    312  O   CYS B  39       7.573 -14.096   6.289  1.00 84.46           O  
ATOM    313  SG  CYS B  39       2.856 -13.600   7.037  1.00 84.46           S  
ATOM    314  N   LEU B  40       7.403 -11.840   6.396  1.00 88.20           N  
ATOM    315  CA  LEU B  40       8.661 -11.615   5.693  1.00 88.20           C  
ATOM    316  C   LEU B  40       9.844 -12.090   6.531  1.00 88.20           C  
ATOM    317  CB  LEU B  40       8.826 -10.132   5.350  1.00 88.20           C  
ATOM    318  O   LEU B  40      10.809 -12.639   5.995  1.00 88.20           O  
ATOM    319  CG  LEU B  40       8.019  -9.619   4.157  1.00 88.20           C  
ATOM    320  CD1 LEU B  40       8.312  -8.142   3.915  1.00 88.20           C  
ATOM    321  CD2 LEU B  40       8.324 -10.441   2.910  1.00 88.20           C  
ATOM    322  N   VAL B  41       9.792 -11.798   7.763  1.00 84.57           N  
ATOM    323  CA  VAL B  41      10.849 -12.246   8.664  1.00 84.57           C  
ATOM    324  C   VAL B  41      10.927 -13.771   8.651  1.00 84.57           C  
ATOM    325  CB  VAL B  41      10.620 -11.736  10.105  1.00 84.57           C  
ATOM    326  O   VAL B  41      12.017 -14.342   8.568  1.00 84.57           O  
ATOM    327  CG1 VAL B  41      11.577 -12.422  11.078  1.00 84.57           C  
ATOM    328  CG2 VAL B  41      10.787 -10.219  10.166  1.00 84.57           C  
ATOM    329  N   SER B  42       9.781 -14.425   8.731  1.00 77.76           N  
ATOM    330  CA  SER B  42       9.728 -15.883   8.708  1.00 77.76           C  
ATOM    331  C   SER B  42      10.267 -16.435   7.392  1.00 77.76           C  
ATOM    332  CB  SER B  42       8.296 -16.372   8.926  1.00 77.76           C  
ATOM    333  O   SER B  42      10.991 -17.432   7.381  1.00 77.76           O  
ATOM    334  OG  SER B  42       7.895 -16.171  10.270  1.00 77.76           O  
ATOM    335  N   LEU B  43       9.901 -15.819   6.312  1.00 75.15           N  
ATOM    336  CA  LEU B  43      10.362 -16.236   4.993  1.00 75.15           C  
ATOM    337  C   LEU B  43      11.877 -16.103   4.879  1.00 75.15           C  
ATOM    338  CB  LEU B  43       9.682 -15.406   3.900  1.00 75.15           C  
ATOM    339  O   LEU B  43      12.535 -16.955   4.278  1.00 75.15           O  
ATOM    340  CG  LEU B  43       9.023 -16.190   2.765  1.00 75.15           C  
ATOM    341  CD1 LEU B  43       7.525 -16.329   3.016  1.00 75.15           C  
ATOM    342  CD2 LEU B  43       9.284 -15.512   1.424  1.00 75.15           C  
ATOM    343  N   SER B  44      12.394 -15.022   5.319  1.00 75.78           N  
ATOM    344  CA  SER B  44      13.823 -14.745   5.228  1.00 75.78           C  
ATOM    345  C   SER B  44      14.632 -15.732   6.064  1.00 75.78           C  
ATOM    346  CB  SER B  44      14.123 -13.316   5.681  1.00 75.78           C  
ATOM    347  O   SER B  44      15.772 -16.054   5.724  1.00 75.78           O  
ATOM    348  OG  SER B  44      13.557 -13.062   6.956  1.00 75.78           O  
ATOM    349  N   CYS B  45      14.186 -16.168   7.155  1.00 69.62           N  
ATOM    350  CA  CYS B  45      14.884 -17.085   8.049  1.00 69.62           C  
ATOM    351  C   CYS B  45      14.986 -18.476   7.433  1.00 69.62           C  
ATOM    352  CB  CYS B  45      14.170 -17.167   9.398  1.00 69.62           C  
ATOM    353  O   CYS B  45      15.885 -19.246   7.774  1.00 69.62           O  
ATOM    354  SG  CYS B  45      14.276 -15.649  10.370  1.00 69.62           S  
ATOM    355  N   HIS B  46      14.104 -18.777   6.526  1.00 61.90           N  
ATOM    356  CA  HIS B  46      14.045 -20.133   5.991  1.00 61.90           C  
ATOM    357  C   HIS B  46      14.720 -20.216   4.625  1.00 61.90           C  
ATOM    358  CB  HIS B  46      12.594 -20.606   5.889  1.00 61.90           C  
ATOM    359  O   HIS B  46      14.820 -21.298   4.043  1.00 61.90           O  
ATOM    360  CG  HIS B  46      11.917 -20.753   7.214  1.00 61.90           C  
ATOM    361  CD2 HIS B  46      10.922 -20.035   7.789  1.00 61.90           C  
ATOM    362  ND1 HIS B  46      12.254 -21.737   8.118  1.00 61.90           N  
ATOM    363  CE1 HIS B  46      11.493 -21.619   9.193  1.00 61.90           C  
ATOM    364  NE2 HIS B  46      10.677 -20.594   9.019  1.00 61.90           N  
ATOM    365  N   LEU B  47      15.206 -19.051   4.185  1.00 59.44           N  
ATOM    366  CA  LEU B  47      15.737 -19.079   2.827  1.00 59.44           C  
ATOM    367  C   LEU B  47      17.262 -19.084   2.841  1.00 59.44           C  
ATOM    368  CB  LEU B  47      15.226 -17.879   2.026  1.00 59.44           C  
ATOM    369  O   LEU B  47      17.883 -18.365   3.627  1.00 59.44           O  
ATOM    370  CG  LEU B  47      13.788 -17.969   1.514  1.00 59.44           C  
ATOM    371  CD1 LEU B  47      13.215 -16.573   1.294  1.00 59.44           C  
ATOM    372  CD2 LEU B  47      13.729 -18.786   0.227  1.00 59.44           C  
ATOM    373  N   ASP B  48      17.883 -20.167   2.369  1.00 56.56           N  
ATOM    374  CA  ASP B  48      19.320 -20.214   2.114  1.00 56.56           C  
ATOM    375  C   ASP B  48      19.671 -19.495   0.814  1.00 56.56           C  
ATOM    376  CB  ASP B  48      19.808 -21.663   2.062  1.00 56.56           C  
ATOM    377  O   ASP B  48      20.847 -19.273   0.519  1.00 56.56           O  
ATOM    378  CG  ASP B  48      19.940 -22.294   3.437  1.00 56.56           C  
ATOM    379  OD1 ASP B  48      20.248 -21.574   4.412  1.00 56.56           O  
ATOM    380  OD2 ASP B  48      19.738 -23.523   3.547  1.00 56.56           O  
ATOM    381  N   ALA B  49      18.696 -19.047   0.049  1.00 61.66           N  
ATOM    382  CA  ALA B  49      18.816 -18.509  -1.304  1.00 61.66           C  
ATOM    383  C   ALA B  49      18.223 -17.106  -1.391  1.00 61.66           C  
ATOM    384  CB  ALA B  49      18.133 -19.436  -2.307  1.00 61.66           C  
ATOM    385  O   ALA B  49      17.738 -16.567  -0.393  1.00 61.66           O  
ATOM    386  N   GLU B  50      18.417 -16.494  -2.532  1.00 74.75           N  
ATOM    387  CA  GLU B  50      17.848 -15.201  -2.901  1.00 74.75           C  
ATOM    388  C   GLU B  50      16.335 -15.187  -2.704  1.00 74.75           C  
ATOM    389  CB  GLU B  50      18.192 -14.856  -4.352  1.00 74.75           C  
ATOM    390  O   GLU B  50      15.640 -16.115  -3.125  1.00 74.75           O  
ATOM    391  CG  GLU B  50      17.863 -13.421  -4.738  1.00 74.75           C  
ATOM    392  CD  GLU B  50      18.305 -13.062  -6.148  1.00 74.75           C  
ATOM    393  OE1 GLU B  50      18.488 -11.859  -6.439  1.00 74.75           O  
ATOM    394  OE2 GLU B  50      18.470 -13.993  -6.968  1.00 74.75           O  
ATOM    395  N   LEU B  51      15.892 -14.297  -1.833  1.00 78.90           N  
ATOM    396  CA  LEU B  51      14.463 -14.152  -1.578  1.00 78.90           C  
ATOM    397  C   LEU B  51      13.727 -13.712  -2.839  1.00 78.90           C  
ATOM    398  CB  LEU B  51      14.219 -13.142  -0.453  1.00 78.90           C  
ATOM    399  O   LEU B  51      14.152 -12.773  -3.515  1.00 78.90           O  
ATOM    400  CG  LEU B  51      12.758 -12.881  -0.081  1.00 78.90           C  
ATOM    401  CD1 LEU B  51      12.135 -14.132   0.530  1.00 78.90           C  
ATOM    402  CD2 LEU B  51      12.653 -11.702   0.880  1.00 78.90           C  
ATOM    403  N   ARG B  52      12.689 -14.453  -3.203  1.00 80.71           N  
ATOM    404  CA  ARG B  52      11.809 -14.092  -4.310  1.00 80.71           C  
ATOM    405  C   ARG B  52      10.419 -13.718  -3.805  1.00 80.71           C  
ATOM    406  CB  ARG B  52      11.709 -15.242  -5.314  1.00 80.71           C  
ATOM    407  O   ARG B  52       9.916 -14.318  -2.853  1.00 80.71           O  
ATOM    408  CG  ARG B  52      13.022 -15.573  -6.005  1.00 80.71           C  
ATOM    409  CD  ARG B  52      12.823 -16.545  -7.159  1.00 80.71           C  
ATOM    410  NE  ARG B  52      14.068 -16.782  -7.885  1.00 80.71           N  
ATOM    411  NH1 ARG B  52      13.533 -15.409  -9.665  1.00 80.71           N  
ATOM    412  NH2 ARG B  52      15.537 -16.521  -9.631  1.00 80.71           N  
ATOM    413  CZ  ARG B  52      14.377 -16.237  -9.059  1.00 80.71           C  
ATOM    414  N   CYS B  53       9.912 -12.681  -4.396  1.00 84.84           N  
ATOM    415  CA  CYS B  53       8.558 -12.272  -4.040  1.00 84.84           C  
ATOM    416  C   CYS B  53       7.575 -13.423  -4.219  1.00 84.84           C  
ATOM    417  CB  CYS B  53       8.119 -11.077  -4.886  1.00 84.84           C  
ATOM    418  O   CYS B  53       7.525 -14.041  -5.284  1.00 84.84           O  
ATOM    419  SG  CYS B  53       6.379 -10.638  -4.677  1.00 84.84           S  
ATOM    420  N   PRO B  54       6.754 -13.663  -3.210  1.00 76.79           N  
ATOM    421  CA  PRO B  54       5.802 -14.775  -3.270  1.00 76.79           C  
ATOM    422  C   PRO B  54       4.761 -14.602  -4.373  1.00 76.79           C  
ATOM    423  CB  PRO B  54       5.143 -14.750  -1.888  1.00 76.79           C  
ATOM    424  O   PRO B  54       4.211 -15.589  -4.868  1.00 76.79           O  
ATOM    425  CG  PRO B  54       6.195 -14.212  -0.973  1.00 76.79           C  
ATOM    426  CD  PRO B  54       6.962 -13.146  -1.701  1.00 76.79           C  
ATOM    427  N   VAL B  55       4.613 -13.414  -4.801  1.00 78.97           N  
ATOM    428  CA  VAL B  55       3.543 -13.157  -5.760  1.00 78.97           C  
ATOM    429  C   VAL B  55       4.121 -13.086  -7.171  1.00 78.97           C  
ATOM    430  CB  VAL B  55       2.785 -11.853  -5.427  1.00 78.97           C  
ATOM    431  O   VAL B  55       3.771 -13.896  -8.033  1.00 78.97           O  
ATOM    432  CG1 VAL B  55       1.764 -11.529  -6.517  1.00 78.97           C  
ATOM    433  CG2 VAL B  55       2.101 -11.965  -4.066  1.00 78.97           C  
ATOM    434  N   CYS B  56       5.094 -12.263  -7.439  1.00 77.40           N  
ATOM    435  CA  CYS B  56       5.570 -12.039  -8.800  1.00 77.40           C  
ATOM    436  C   CYS B  56       6.850 -12.823  -9.065  1.00 77.40           C  
ATOM    437  CB  CYS B  56       5.814 -10.550  -9.043  1.00 77.40           C  
ATOM    438  O   CYS B  56       7.302 -12.913 -10.208  1.00 77.40           O  
ATOM    439  SG  CYS B  56       7.270  -9.902  -8.193  1.00 77.40           S  
ATOM    440  N   ARG B  57       7.590 -13.293  -8.046  1.00 76.99           N  
ATOM    441  CA  ARG B  57       8.748 -14.177  -8.133  1.00 76.99           C  
ATOM    442  C   ARG B  57      10.008 -13.395  -8.489  1.00 76.99           C  
ATOM    443  CB  ARG B  57       8.506 -15.280  -9.166  1.00 76.99           C  
ATOM    444  O   ARG B  57      11.068 -13.984  -8.712  1.00 76.99           O  
ATOM    445  CG  ARG B  57       7.334 -16.189  -8.833  1.00 76.99           C  
ATOM    446  CD  ARG B  57       7.569 -16.963  -7.543  1.00 76.99           C  
ATOM    447  NE  ARG B  57       8.650 -17.934  -7.686  1.00 76.99           N  
ATOM    448  NH1 ARG B  57       8.400 -18.833  -5.573  1.00 76.99           N  
ATOM    449  NH2 ARG B  57      10.016 -19.641  -6.983  1.00 76.99           N  
ATOM    450  CZ  ARG B  57       9.019 -18.801  -6.747  1.00 76.99           C  
ATOM    451  N   GLN B  58       9.965 -12.170  -8.541  1.00 81.14           N  
ATOM    452  CA  GLN B  58      11.166 -11.364  -8.732  1.00 81.14           C  
ATOM    453  C   GLN B  58      12.112 -11.495  -7.542  1.00 81.14           C  
ATOM    454  CB  GLN B  58      10.798  -9.895  -8.951  1.00 81.14           C  
ATOM    455  O   GLN B  58      11.667 -11.572  -6.395  1.00 81.14           O  
ATOM    456  CG  GLN B  58      11.964  -9.032  -9.414  1.00 81.14           C  
ATOM    457  CD  GLN B  58      11.524  -7.662  -9.895  1.00 81.14           C  
ATOM    458  NE2 GLN B  58      12.205  -6.622  -9.424  1.00 81.14           N  
ATOM    459  OE1 GLN B  58      10.582  -7.539 -10.683  1.00 81.14           O  
ATOM    460  N   ALA B  59      13.380 -11.563  -7.936  1.00 84.72           N  
ATOM    461  CA  ALA B  59      14.372 -11.522  -6.864  1.00 84.72           C  
ATOM    462  C   ALA B  59      14.309 -10.197  -6.109  1.00 84.72           C  
ATOM    463  CB  ALA B  59      15.773 -11.744  -7.427  1.00 84.72           C  
ATOM    464  O   ALA B  59      14.276  -9.127  -6.722  1.00 84.72           O  
ATOM    465  N   VAL B  60      14.158 -10.326  -4.816  1.00 87.44           N  
ATOM    466  CA  VAL B  60      14.038  -9.125  -3.996  1.00 87.44           C  
ATOM    467  C   VAL B  60      14.985  -9.216  -2.802  1.00 87.44           C  
ATOM    468  CB  VAL B  60      12.586  -8.913  -3.510  1.00 87.44           C  
ATOM    469  O   VAL B  60      15.445 -10.304  -2.449  1.00 87.44           O  
ATOM    470  CG1 VAL B  60      11.653  -8.656  -4.692  1.00 87.44           C  
ATOM    471  CG2 VAL B  60      12.112 -10.120  -2.704  1.00 87.44           C  
ATOM    472  N   ASP B  61      15.296  -7.993  -2.316  1.00 83.10           N  
ATOM    473  CA  ASP B  61      16.048  -7.904  -1.068  1.00 83.10           C  
ATOM    474  C   ASP B  61      15.116  -7.665   0.119  1.00 83.10           C  
ATOM    475  CB  ASP B  61      17.092  -6.789  -1.149  1.00 83.10           C  
ATOM    476  O   ASP B  61      14.620  -6.554   0.311  1.00 83.10           O  
ATOM    477  CG  ASP B  61      17.989  -6.726   0.075  1.00 83.10           C  
ATOM    478  OD1 ASP B  61      17.869  -7.596   0.965  1.00 83.10           O  
ATOM    479  OD2 ASP B  61      18.823  -5.798   0.151  1.00 83.10           O  
ATOM    480  N   GLY B  62      14.891  -8.755   0.853  1.00 76.87           N  
ATOM    481  CA  GLY B  62      13.988  -8.651   1.988  1.00 76.87           C  
ATOM    482  C   GLY B  62      14.411  -7.596   2.992  1.00 76.87           C  
ATOM    483  O   GLY B  62      13.566  -6.967   3.633  1.00 76.87           O  
ATOM    484  N   SER B  63      15.684  -7.333   3.122  1.00 80.74           N  
ATOM    485  CA  SER B  63      16.222  -6.378   4.086  1.00 80.74           C  
ATOM    486  C   SER B  63      15.932  -4.942   3.662  1.00 80.74           C  
ATOM    487  CB  SER B  63      17.729  -6.575   4.251  1.00 80.74           C  
ATOM    488  O   SER B  63      16.020  -4.020   4.476  1.00 80.74           O  
ATOM    489  OG  SER B  63      18.400  -6.387   3.017  1.00 80.74           O  
ATOM    490  N   SER B  64      15.505  -4.782   2.436  1.00 85.37           N  
ATOM    491  CA  SER B  64      15.266  -3.439   1.917  1.00 85.37           C  
ATOM    492  C   SER B  64      13.775  -3.127   1.856  1.00 85.37           C  
ATOM    493  CB  SER B  64      15.885  -3.283   0.528  1.00 85.37           C  
ATOM    494  O   SER B  64      13.368  -2.131   1.253  1.00 85.37           O  
ATOM    495  OG  SER B  64      15.348  -4.237  -0.372  1.00 85.37           O  
ATOM    496  N   SER B  65      13.015  -3.957   2.547  1.00 92.25           N  
ATOM    497  CA  SER B  65      11.578  -3.703   2.564  1.00 92.25           C  
ATOM    498  C   SER B  65      11.240  -2.498   3.436  1.00 92.25           C  
ATOM    499  CB  SER B  65      10.821  -4.933   3.066  1.00 92.25           C  
ATOM    500  O   SER B  65      11.890  -2.262   4.457  1.00 92.25           O  
ATOM    501  OG  SER B  65      11.249  -5.290   4.370  1.00 92.25           O  
ATOM    502  N   LEU B  66      10.315  -1.696   2.952  1.00 95.03           N  
ATOM    503  CA  LEU B  66       9.888  -0.483   3.642  1.00 95.03           C  
ATOM    504  C   LEU B  66       8.450  -0.616   4.134  1.00 95.03           C  
ATOM    505  CB  LEU B  66      10.014   0.732   2.720  1.00 95.03           C  
ATOM    506  O   LEU B  66       7.641  -1.315   3.519  1.00 95.03           O  
ATOM    507  CG  LEU B  66      11.418   1.044   2.198  1.00 95.03           C  
ATOM    508  CD1 LEU B  66      11.351   2.088   1.089  1.00 95.03           C  
ATOM    509  CD2 LEU B  66      12.317   1.519   3.334  1.00 95.03           C  
ATOM    510  N   PRO B  67       8.167   0.076   5.262  1.00 96.52           N  
ATOM    511  CA  PRO B  67       6.775   0.078   5.719  1.00 96.52           C  
ATOM    512  C   PRO B  67       5.823   0.714   4.709  1.00 96.52           C  
ATOM    513  CB  PRO B  67       6.830   0.899   7.010  1.00 96.52           C  
ATOM    514  O   PRO B  67       6.100   1.799   4.192  1.00 96.52           O  
ATOM    515  CG  PRO B  67       8.267   0.871   7.420  1.00 96.52           C  
ATOM    516  CD  PRO B  67       9.111   0.705   6.189  1.00 96.52           C  
ATOM    517  N   ASN B  68       4.825  -0.066   4.351  1.00 97.17           N  
ATOM    518  CA  ASN B  68       3.761   0.485   3.517  1.00 97.17           C  
ATOM    519  C   ASN B  68       2.765   1.295   4.341  1.00 97.17           C  
ATOM    520  CB  ASN B  68       3.040  -0.633   2.760  1.00 97.17           C  
ATOM    521  O   ASN B  68       1.695   0.797   4.694  1.00 97.17           O  
ATOM    522  CG  ASN B  68       2.220  -0.114   1.595  1.00 97.17           C  
ATOM    523  ND2 ASN B  68       2.010  -0.961   0.594  1.00 97.17           N  
ATOM    524  OD1 ASN B  68       1.779   1.038   1.595  1.00 97.17           O  
ATOM    525  N   VAL B  69       3.073   2.537   4.646  1.00 93.45           N  
ATOM    526  CA  VAL B  69       2.350   3.405   5.570  1.00 93.45           C  
ATOM    527  C   VAL B  69       0.931   3.638   5.057  1.00 93.45           C  
ATOM    528  CB  VAL B  69       3.075   4.755   5.765  1.00 93.45           C  
ATOM    529  O   VAL B  69      -0.030   3.589   5.828  1.00 93.45           O  
ATOM    530  CG1 VAL B  69       2.221   5.711   6.597  1.00 93.45           C  
ATOM    531  CG2 VAL B  69       4.436   4.539   6.423  1.00 93.45           C  
ATOM    532  N   SER B  70       0.828   3.897   3.726  1.00 92.03           N  
ATOM    533  CA  SER B  70      -0.483   4.169   3.146  1.00 92.03           C  
ATOM    534  C   SER B  70      -1.403   2.959   3.269  1.00 92.03           C  
ATOM    535  CB  SER B  70      -0.348   4.570   1.677  1.00 92.03           C  
ATOM    536  O   SER B  70      -2.572   3.096   3.636  1.00 92.03           O  
ATOM    537  OG  SER B  70       0.380   5.779   1.550  1.00 92.03           O  
ATOM    538  N   LEU B  71      -0.914   1.778   2.995  1.00 92.37           N  
ATOM    539  CA  LEU B  71      -1.690   0.550   3.134  1.00 92.37           C  
ATOM    540  C   LEU B  71      -2.092   0.323   4.587  1.00 92.37           C  
ATOM    541  CB  LEU B  71      -0.890  -0.650   2.619  1.00 92.37           C  
ATOM    542  O   LEU B  71      -3.237  -0.037   4.870  1.00 92.37           O  
ATOM    543  CG  LEU B  71      -1.620  -1.994   2.603  1.00 92.37           C  
ATOM    544  CD1 LEU B  71      -2.878  -1.904   1.744  1.00 92.37           C  
ATOM    545  CD2 LEU B  71      -0.698  -3.097   2.096  1.00 92.37           C  
ATOM    546  N   ALA B  72      -1.147   0.541   5.507  1.00 90.73           N  
ATOM    547  CA  ALA B  72      -1.416   0.386   6.934  1.00 90.73           C  
ATOM    548  C   ALA B  72      -2.518   1.337   7.391  1.00 90.73           C  
ATOM    549  CB  ALA B  72      -0.144   0.624   7.744  1.00 90.73           C  
ATOM    550  O   ALA B  72      -3.354   0.976   8.222  1.00 90.73           O  
ATOM    551  N   ARG B  73      -2.534   2.483   6.860  1.00 82.77           N  
ATOM    552  CA  ARG B  73      -3.537   3.480   7.221  1.00 82.77           C  
ATOM    553  C   ARG B  73      -4.929   3.041   6.778  1.00 82.77           C  
ATOM    554  CB  ARG B  73      -3.194   4.837   6.603  1.00 82.77           C  
ATOM    555  O   ARG B  73      -5.911   3.258   7.492  1.00 82.77           O  
ATOM    556  CG  ARG B  73      -3.942   6.005   7.227  1.00 82.77           C  
ATOM    557  CD  ARG B  73      -3.501   7.337   6.636  1.00 82.77           C  
ATOM    558  NE  ARG B  73      -3.987   8.464   7.427  1.00 82.77           N  
ATOM    559  NH1 ARG B  73      -2.765  10.058   6.286  1.00 82.77           N  
ATOM    560  NH2 ARG B  73      -4.130  10.678   8.020  1.00 82.77           N  
ATOM    561  CZ  ARG B  73      -3.626   9.731   7.242  1.00 82.77           C  
ATOM    562  N   VAL B  74      -4.990   2.497   5.592  1.00 83.28           N  
ATOM    563  CA  VAL B  74      -6.262   1.994   5.084  1.00 83.28           C  
ATOM    564  C   VAL B  74      -6.799   0.911   6.016  1.00 83.28           C  
ATOM    565  CB  VAL B  74      -6.121   1.440   3.649  1.00 83.28           C  
ATOM    566  O   VAL B  74      -7.984   0.911   6.361  1.00 83.28           O  
ATOM    567  CG1 VAL B  74      -7.402   0.728   3.217  1.00 83.28           C  
ATOM    568  CG2 VAL B  74      -5.777   2.565   2.674  1.00 83.28           C  
ATOM    569  N   ILE B  75      -5.957  -0.010   6.394  1.00 83.11           N  
ATOM    570  CA  ILE B  75      -6.316  -1.129   7.258  1.00 83.11           C  
ATOM    571  C   ILE B  75      -6.780  -0.606   8.615  1.00 83.11           C  
ATOM    572  CB  ILE B  75      -5.134  -2.108   7.436  1.00 83.11           C  
ATOM    573  O   ILE B  75      -7.783  -1.074   9.159  1.00 83.11           O  
ATOM    574  CG1 ILE B  75      -4.825  -2.819   6.113  1.00 83.11           C  
ATOM    575  CG2 ILE B  75      -5.433  -3.120   8.545  1.00 83.11           C  
ATOM    576  CD1 ILE B  75      -3.477  -3.526   6.090  1.00 83.11           C  
ATOM    577  N   GLU B  76      -6.032   0.355   9.170  1.00 75.33           N  
ATOM    578  CA  GLU B  76      -6.375   0.945  10.460  1.00 75.33           C  
ATOM    579  C   GLU B  76      -7.745   1.616  10.414  1.00 75.33           C  
ATOM    580  CB  GLU B  76      -5.309   1.955  10.890  1.00 75.33           C  
ATOM    581  O   GLU B  76      -8.509   1.547  11.378  1.00 75.33           O  
ATOM    582  CG  GLU B  76      -5.434   2.403  12.339  1.00 75.33           C  
ATOM    583  CD  GLU B  76      -4.328   3.353  12.772  1.00 75.33           C  
ATOM    584  OE1 GLU B  76      -4.293   3.742  13.961  1.00 75.33           O  
ATOM    585  OE2 GLU B  76      -3.490   3.711  11.914  1.00 75.33           O  
ATOM    586  N   ALA B  77      -8.022   2.261   9.360  1.00 68.23           N  
ATOM    587  CA  ALA B  77      -9.294   2.960   9.197  1.00 68.23           C  
ATOM    588  C   ALA B  77     -10.461   1.977   9.179  1.00 68.23           C  
ATOM    589  CB  ALA B  77      -9.283   3.793   7.918  1.00 68.23           C  
ATOM    590  O   ALA B  77     -11.567   2.309   9.614  1.00 68.23           O  
ATOM    591  N   LEU B  78     -10.166   0.830   8.663  1.00 67.73           N  
ATOM    592  CA  LEU B  78     -11.213  -0.182   8.570  1.00 67.73           C  
ATOM    593  C   LEU B  78     -11.480  -0.814   9.933  1.00 67.73           C  
ATOM    594  CB  LEU B  78     -10.824  -1.265   7.560  1.00 67.73           C  
ATOM    595  O   LEU B  78     -12.572  -1.330  10.179  1.00 67.73           O  
ATOM    596  CG  LEU B  78     -10.814  -0.847   6.089  1.00 67.73           C  
ATOM    597  CD1 LEU B  78     -10.294  -1.986   5.218  1.00 67.73           C  
ATOM    598  CD2 LEU B  78     -12.209  -0.420   5.644  1.00 67.73           C  
ATOM    599  N   ARG B  79     -10.438  -0.882  10.794  1.00 61.35           N  
ATOM    600  CA  ARG B  79     -10.546  -1.503  12.110  1.00 61.35           C  
ATOM    601  C   ARG B  79     -11.213  -0.561  13.107  1.00 61.35           C  
ATOM    602  CB  ARG B  79      -9.166  -1.918  12.624  1.00 61.35           C  
ATOM    603  O   ARG B  79     -11.799  -1.008  14.095  1.00 61.35           O  
ATOM    604  CG  ARG B  79      -8.553  -3.087  11.870  1.00 61.35           C  
ATOM    605  CD  ARG B  79      -7.199  -3.481  12.443  1.00 61.35           C  
ATOM    606  NE  ARG B  79      -6.603  -4.590  11.703  1.00 61.35           N  
ATOM    607  NH1 ARG B  79      -4.574  -4.504  12.805  1.00 61.35           N  
ATOM    608  NH2 ARG B  79      -4.927  -6.066  11.164  1.00 61.35           N  
ATOM    609  CZ  ARG B  79      -5.369  -5.051  11.892  1.00 61.35           C  
ATOM    610  N   LEU B  80     -10.949   0.755  12.994  1.00 52.97           N  
ATOM    611  CA  LEU B  80     -11.410   1.707  13.998  1.00 52.97           C  
ATOM    612  C   LEU B  80     -12.898   1.998  13.829  1.00 52.97           C  
ATOM    613  CB  LEU B  80     -10.611   3.009  13.909  1.00 52.97           C  
ATOM    614  O   LEU B  80     -13.376   2.179  12.707  1.00 52.97           O  
ATOM    615  CG  LEU B  80      -9.308   3.061  14.709  1.00 52.97           C  
ATOM    616  CD1 LEU B  80      -8.217   3.756  13.900  1.00 52.97           C  
ATOM    617  CD2 LEU B  80      -9.526   3.769  16.042  1.00 52.97           C  
ATOM    618  N   PRO B  81     -13.674   1.488  14.791  1.00 44.47           N  
ATOM    619  CA  PRO B  81     -15.044   2.006  14.749  1.00 44.47           C  
ATOM    620  C   PRO B  81     -15.105   3.481  14.358  1.00 44.47           C  
ATOM    621  CB  PRO B  81     -15.544   1.800  16.181  1.00 44.47           C  
ATOM    622  O   PRO B  81     -14.085   4.175  14.389  1.00 44.47           O  
ATOM    623  CG  PRO B  81     -14.389   1.185  16.903  1.00 44.47           C  
ATOM    624  CD  PRO B  81     -13.222   1.110  15.961  1.00 44.47           C  
ATOM    625  N   GLY B  82     -16.298   4.046  13.801  1.00 43.00           N  
ATOM    626  CA  GLY B  82     -16.595   5.432  13.478  1.00 43.00           C  
ATOM    627  C   GLY B  82     -15.769   6.422  14.279  1.00 43.00           C  
ATOM    628  O   GLY B  82     -16.133   6.775  15.402  1.00 43.00           O  
ATOM    629  N   ASP B  83     -14.470   6.236  14.374  1.00 41.57           N  
ATOM    630  CA  ASP B  83     -13.833   7.347  15.074  1.00 41.57           C  
ATOM    631  C   ASP B  83     -14.399   8.686  14.608  1.00 41.57           C  
ATOM    632  CB  ASP B  83     -12.318   7.315  14.866  1.00 41.57           C  
ATOM    633  O   ASP B  83     -14.859   8.810  13.471  1.00 41.57           O  
ATOM    634  CG  ASP B  83     -11.552   6.974  16.132  1.00 41.57           C  
ATOM    635  OD1 ASP B  83     -12.076   7.205  17.243  1.00 41.57           O  
ATOM    636  OD2 ASP B  83     -10.413   6.472  16.018  1.00 41.57           O  
ATOM    637  N   PRO B  84     -14.685   9.583  15.488  1.00 42.14           N  
ATOM    638  CA  PRO B  84     -15.146  10.886  15.003  1.00 42.14           C  
ATOM    639  C   PRO B  84     -14.387  11.358  13.765  1.00 42.14           C  
ATOM    640  CB  PRO B  84     -14.885  11.817  16.191  1.00 42.14           C  
ATOM    641  O   PRO B  84     -13.258  10.922  13.525  1.00 42.14           O  
ATOM    642  CG  PRO B  84     -14.079  10.999  17.147  1.00 42.14           C  
ATOM    643  CD  PRO B  84     -14.042   9.582  16.650  1.00 42.14           C  
ATOM    644  N   GLU B  85     -15.027  11.669  12.625  1.00 44.10           N  
ATOM    645  CA  GLU B  85     -14.546  12.223  11.363  1.00 44.10           C  
ATOM    646  C   GLU B  85     -13.203  12.924  11.544  1.00 44.10           C  
ATOM    647  CB  GLU B  85     -15.573  13.195  10.777  1.00 44.10           C  
ATOM    648  O   GLU B  85     -13.086  13.856  12.342  1.00 44.10           O  
ATOM    649  CG  GLU B  85     -16.593  12.535   9.861  1.00 44.10           C  
ATOM    650  CD  GLU B  85     -17.496  13.531   9.152  1.00 44.10           C  
ATOM    651  OE1 GLU B  85     -18.134  13.160   8.141  1.00 44.10           O  
ATOM    652  OE2 GLU B  85     -17.567  14.693   9.611  1.00 44.10           O  
ATOM    653  N   PRO B  86     -12.127  12.189  11.241  1.00 47.82           N  
ATOM    654  CA  PRO B  86     -10.917  13.007  11.343  1.00 47.82           C  
ATOM    655  C   PRO B  86     -11.118  14.427  10.817  1.00 47.82           C  
ATOM    656  CB  PRO B  86      -9.903  12.246  10.484  1.00 47.82           C  
ATOM    657  O   PRO B  86     -11.952  14.650   9.936  1.00 47.82           O  
ATOM    658  CG  PRO B  86     -10.708  11.203   9.779  1.00 47.82           C  
ATOM    659  CD  PRO B  86     -12.092  11.193  10.361  1.00 47.82           C  
ATOM    660  N   LYS B  87     -10.925  15.440  11.581  1.00 56.38           N  
ATOM    661  CA  LYS B  87     -10.973  16.818  11.102  1.00 56.38           C  
ATOM    662  C   LYS B  87     -10.104  17.000   9.861  1.00 56.38           C  
ATOM    663  CB  LYS B  87     -10.526  17.784  12.200  1.00 56.38           C  
ATOM    664  O   LYS B  87      -9.018  16.424   9.767  1.00 56.38           O  
ATOM    665  CG  LYS B  87     -11.531  17.944  13.331  1.00 56.38           C  
ATOM    666  CD  LYS B  87     -11.090  19.011  14.325  1.00 56.38           C  
ATOM    667  CE  LYS B  87     -12.061  19.124  15.493  1.00 56.38           C  
ATOM    668  NZ  LYS B  87     -11.704  20.253  16.403  1.00 56.38           N  
ATOM    669  N   VAL B  88     -10.699  17.265   8.750  1.00 61.76           N  
ATOM    670  CA  VAL B  88     -10.031  17.477   7.470  1.00 61.76           C  
ATOM    671  C   VAL B  88      -9.764  18.967   7.267  1.00 61.76           C  
ATOM    672  CB  VAL B  88     -10.867  16.921   6.296  1.00 61.76           C  
ATOM    673  O   VAL B  88     -10.529  19.811   7.739  1.00 61.76           O  
ATOM    674  CG1 VAL B  88     -10.612  15.425   6.113  1.00 61.76           C  
ATOM    675  CG2 VAL B  88     -12.353  17.189   6.524  1.00 61.76           C  
ATOM    676  N   CYS B  89      -8.600  19.211   6.781  1.00 67.87           N  
ATOM    677  CA  CYS B  89      -8.260  20.577   6.398  1.00 67.87           C  
ATOM    678  C   CYS B  89      -9.328  21.169   5.486  1.00 67.87           C  
ATOM    679  CB  CYS B  89      -6.901  20.615   5.699  1.00 67.87           C  
ATOM    680  O   CYS B  89      -9.693  20.565   4.476  1.00 67.87           O  
ATOM    681  SG  CYS B  89      -6.489  22.227   4.997  1.00 67.87           S  
ATOM    682  N   VAL B  90      -9.862  22.336   5.785  1.00 67.46           N  
ATOM    683  CA  VAL B  90     -10.914  23.000   5.023  1.00 67.46           C  
ATOM    684  C   VAL B  90     -10.380  23.411   3.653  1.00 67.46           C  
ATOM    685  CB  VAL B  90     -11.466  24.233   5.772  1.00 67.46           C  
ATOM    686  O   VAL B  90     -11.141  23.516   2.688  1.00 67.46           O  
ATOM    687  CG1 VAL B  90     -12.264  23.806   7.002  1.00 67.46           C  
ATOM    688  CG2 VAL B  90     -10.326  25.169   6.169  1.00 67.46           C  
ATOM    689  N   HIS B  91      -9.040  23.571   3.552  1.00 64.01           N  
ATOM    690  CA  HIS B  91      -8.443  24.077   2.321  1.00 64.01           C  
ATOM    691  C   HIS B  91      -8.107  22.940   1.363  1.00 64.01           C  
ATOM    692  CB  HIS B  91      -7.186  24.892   2.631  1.00 64.01           C  
ATOM    693  O   HIS B  91      -8.263  23.079   0.148  1.00 64.01           O  
ATOM    694  CG  HIS B  91      -7.453  26.128   3.429  1.00 64.01           C  
ATOM    695  CD2 HIS B  91      -7.104  26.463   4.694  1.00 64.01           C  
ATOM    696  ND1 HIS B  91      -8.167  27.196   2.930  1.00 64.01           N  
ATOM    697  CE1 HIS B  91      -8.244  28.138   3.856  1.00 64.01           C  
ATOM    698  NE2 HIS B  91      -7.607  27.718   4.935  1.00 64.01           N  
ATOM    699  N   HIS B  92      -7.598  21.740   1.903  1.00 59.62           N  
ATOM    700  CA  HIS B  92      -7.019  20.714   1.044  1.00 59.62           C  
ATOM    701  C   HIS B  92      -7.793  19.404   1.152  1.00 59.62           C  
ATOM    702  CB  HIS B  92      -5.549  20.486   1.398  1.00 59.62           C  
ATOM    703  O   HIS B  92      -7.511  18.450   0.424  1.00 59.62           O  
ATOM    704  CG  HIS B  92      -4.714  21.725   1.322  1.00 59.62           C  
ATOM    705  CD2 HIS B  92      -4.315  22.465   0.261  1.00 59.62           C  
ATOM    706  ND1 HIS B  92      -4.187  22.336   2.440  1.00 59.62           N  
ATOM    707  CE1 HIS B  92      -3.498  23.402   2.067  1.00 59.62           C  
ATOM    708  NE2 HIS B  92      -3.560  23.502   0.751  1.00 59.62           N  
ATOM    709  N   ARG B  93      -8.733  19.269   2.179  1.00 58.20           N  
ATOM    710  CA  ARG B  93      -9.553  18.084   2.407  1.00 58.20           C  
ATOM    711  C   ARG B  93      -8.687  16.877   2.750  1.00 58.20           C  
ATOM    712  CB  ARG B  93     -10.412  17.780   1.177  1.00 58.20           C  
ATOM    713  O   ARG B  93      -9.004  15.749   2.365  1.00 58.20           O  
ATOM    714  CG  ARG B  93     -11.531  18.783   0.943  1.00 58.20           C  
ATOM    715  CD  ARG B  93     -12.350  18.436  -0.292  1.00 58.20           C  
ATOM    716  NE  ARG B  93     -13.301  19.493  -0.622  1.00 58.20           N  
ATOM    717  NH1 ARG B  93     -12.478  19.854  -2.750  1.00 58.20           N  
ATOM    718  NH2 ARG B  93     -14.248  21.088  -1.976  1.00 58.20           N  
ATOM    719  CZ  ARG B  93     -13.341  20.142  -1.782  1.00 58.20           C  
ATOM    720  N   ASN B  94      -7.500  17.175   3.256  1.00 57.25           N  
ATOM    721  CA  ASN B  94      -6.593  16.160   3.782  1.00 57.25           C  
ATOM    722  C   ASN B  94      -6.689  16.056   5.301  1.00 57.25           C  
ATOM    723  CB  ASN B  94      -5.152  16.457   3.360  1.00 57.25           C  
ATOM    724  O   ASN B  94      -7.077  17.015   5.970  1.00 57.25           O  
ATOM    725  CG  ASN B  94      -4.899  16.157   1.896  1.00 57.25           C  
ATOM    726  ND2 ASN B  94      -3.746  16.582   1.394  1.00 57.25           N  
ATOM    727  OD1 ASN B  94      -5.733  15.548   1.221  1.00 57.25           O  
ATOM    728  N   PRO B  95      -6.377  14.932   5.781  1.00 61.71           N  
ATOM    729  CA  PRO B  95      -6.353  14.807   7.240  1.00 61.71           C  
ATOM    730  C   PRO B  95      -5.399  15.799   7.901  1.00 61.71           C  
ATOM    731  CB  PRO B  95      -5.883  13.367   7.462  1.00 61.71           C  
ATOM    732  O   PRO B  95      -4.340  16.106   7.347  1.00 61.71           O  
ATOM    733  CG  PRO B  95      -6.098  12.688   6.148  1.00 61.71           C  
ATOM    734  CD  PRO B  95      -6.147  13.735   5.073  1.00 61.71           C  
ATOM    735  N   LEU B  96      -5.906  16.345   9.008  1.00 66.20           N  
ATOM    736  CA  LEU B  96      -5.045  17.181   9.837  1.00 66.20           C  
ATOM    737  C   LEU B  96      -4.051  16.330  10.620  1.00 66.20           C  
ATOM    738  CB  LEU B  96      -5.883  18.024  10.802  1.00 66.20           C  
ATOM    739  O   LEU B  96      -4.397  15.759  11.656  1.00 66.20           O  
ATOM    740  CG  LEU B  96      -6.804  19.067  10.166  1.00 66.20           C  
ATOM    741  CD1 LEU B  96      -7.769  19.627  11.206  1.00 66.20           C  
ATOM    742  CD2 LEU B  96      -5.986  20.186   9.530  1.00 66.20           C  
ATOM    743  N   SER B  97      -2.868  16.219  10.007  1.00 60.24           N  
ATOM    744  CA  SER B  97      -1.897  15.279  10.557  1.00 60.24           C  
ATOM    745  C   SER B  97      -0.679  16.006  11.117  1.00 60.24           C  
ATOM    746  CB  SER B  97      -1.457  14.276   9.491  1.00 60.24           C  
ATOM    747  O   SER B  97       0.215  15.381  11.690  1.00 60.24           O  
ATOM    748  OG  SER B  97      -0.895  14.943   8.374  1.00 60.24           O  
ATOM    749  N   LEU B  98      -0.705  17.345  10.931  1.00 72.40           N  
ATOM    750  CA  LEU B  98       0.441  18.133  11.371  1.00 72.40           C  
ATOM    751  C   LEU B  98      -0.000  19.273  12.283  1.00 72.40           C  
ATOM    752  CB  LEU B  98       1.201  18.693  10.166  1.00 72.40           C  
ATOM    753  O   LEU B  98      -1.166  19.676  12.260  1.00 72.40           O  
ATOM    754  CG  LEU B  98       1.682  17.673   9.133  1.00 72.40           C  
ATOM    755  CD1 LEU B  98       2.252  18.384   7.911  1.00 72.40           C  
ATOM    756  CD2 LEU B  98       2.719  16.739   9.747  1.00 72.40           C  
ATOM    757  N   PHE B  99       0.902  19.775  13.171  1.00 77.70           N  
ATOM    758  CA  PHE B  99       0.697  20.936  14.029  1.00 77.70           C  
ATOM    759  C   PHE B  99       1.694  22.039  13.694  1.00 77.70           C  
ATOM    760  CB  PHE B  99       0.824  20.545  15.505  1.00 77.70           C  
ATOM    761  O   PHE B  99       2.905  21.813  13.703  1.00 77.70           O  
ATOM    762  CG  PHE B  99       0.516  21.667  16.459  1.00 77.70           C  
ATOM    763  CD1 PHE B  99       1.538  22.318  17.140  1.00 77.70           C  
ATOM    764  CD2 PHE B  99      -0.795  22.071  16.675  1.00 77.70           C  
ATOM    765  CE1 PHE B  99       1.256  23.358  18.024  1.00 77.70           C  
ATOM    766  CE2 PHE B  99      -1.084  23.109  17.556  1.00 77.70           C  
ATOM    767  CZ  PHE B  99      -0.057  23.750  18.231  1.00 77.70           C  
ATOM    768  N   CYS B 100       1.195  23.211  13.332  1.00 80.03           N  
ATOM    769  CA  CYS B 100       2.028  24.388  13.115  1.00 80.03           C  
ATOM    770  C   CYS B 100       2.325  25.096  14.431  1.00 80.03           C  
ATOM    771  CB  CYS B 100       1.348  25.355  12.147  1.00 80.03           C  
ATOM    772  O   CYS B 100       1.421  25.649  15.061  1.00 80.03           O  
ATOM    773  SG  CYS B 100       2.296  26.861  11.836  1.00 80.03           S  
ATOM    774  N   GLU B 101       3.560  25.059  14.842  1.00 79.07           N  
ATOM    775  CA  GLU B 101       3.969  25.624  16.125  1.00 79.07           C  
ATOM    776  C   GLU B 101       3.806  27.141  16.137  1.00 79.07           C  
ATOM    777  CB  GLU B 101       5.419  25.248  16.440  1.00 79.07           C  
ATOM    778  O   GLU B 101       3.390  27.718  17.144  1.00 79.07           O  
ATOM    779  CG  GLU B 101       5.643  23.753  16.616  1.00 79.07           C  
ATOM    780  CD  GLU B 101       7.089  23.395  16.921  1.00 79.07           C  
ATOM    781  OE1 GLU B 101       7.448  22.198  16.838  1.00 79.07           O  
ATOM    782  OE2 GLU B 101       7.869  24.318  17.246  1.00 79.07           O  
ATOM    783  N   LYS B 102       4.058  27.725  15.061  1.00 83.68           N  
ATOM    784  CA  LYS B 102       3.957  29.177  14.939  1.00 83.68           C  
ATOM    785  C   LYS B 102       2.505  29.636  15.027  1.00 83.68           C  
ATOM    786  CB  LYS B 102       4.577  29.650  13.624  1.00 83.68           C  
ATOM    787  O   LYS B 102       2.194  30.598  15.734  1.00 83.68           O  
ATOM    788  CG  LYS B 102       4.557  31.160  13.437  1.00 83.68           C  
ATOM    789  CD  LYS B 102       5.202  31.569  12.119  1.00 83.68           C  
ATOM    790  CE  LYS B 102       5.121  33.074  11.900  1.00 83.68           C  
ATOM    791  NZ  LYS B 102       5.891  33.500  10.693  1.00 83.68           N  
ATOM    792  N   ASP B 103       1.623  28.982  14.304  1.00 77.00           N  
ATOM    793  CA  ASP B 103       0.224  29.392  14.227  1.00 77.00           C  
ATOM    794  C   ASP B 103      -0.620  28.659  15.267  1.00 77.00           C  
ATOM    795  CB  ASP B 103      -0.333  29.141  12.825  1.00 77.00           C  
ATOM    796  O   ASP B 103      -1.797  28.977  15.454  1.00 77.00           O  
ATOM    797  CG  ASP B 103       0.384  29.939  11.750  1.00 77.00           C  
ATOM    798  OD1 ASP B 103       0.635  31.147  11.952  1.00 77.00           O  
ATOM    799  OD2 ASP B 103       0.699  29.355  10.690  1.00 77.00           O  
ATOM    800  N   GLN B 104      -0.037  27.691  15.918  1.00 74.60           N  
ATOM    801  CA  GLN B 104      -0.702  26.914  16.958  1.00 74.60           C  
ATOM    802  C   GLN B 104      -2.012  26.321  16.448  1.00 74.60           C  
ATOM    803  CB  GLN B 104      -0.963  27.779  18.192  1.00 74.60           C  
ATOM    804  O   GLN B 104      -3.046  26.421  17.113  1.00 74.60           O  
ATOM    805  CG  GLN B 104       0.305  28.233  18.903  1.00 74.60           C  
ATOM    806  CD  GLN B 104       0.087  28.492  20.382  1.00 74.60           C  
ATOM    807  NE2 GLN B 104       0.895  29.378  20.955  1.00 74.60           N  
ATOM    808  OE1 GLN B 104      -0.801  27.901  21.005  1.00 74.60           O  
ATOM    809  N   GLU B 105      -1.968  25.627  15.318  1.00 75.95           N  
ATOM    810  CA  GLU B 105      -3.159  25.014  14.737  1.00 75.95           C  
ATOM    811  C   GLU B 105      -2.816  23.706  14.029  1.00 75.95           C  
ATOM    812  CB  GLU B 105      -3.838  25.978  13.760  1.00 75.95           C  
ATOM    813  O   GLU B 105      -1.684  23.514  13.582  1.00 75.95           O  
ATOM    814  CG  GLU B 105      -2.991  26.317  12.542  1.00 75.95           C  
ATOM    815  CD  GLU B 105      -3.649  27.328  11.617  1.00 75.95           C  
ATOM    816  OE1 GLU B 105      -3.001  27.771  10.641  1.00 75.95           O  
ATOM    817  OE2 GLU B 105      -4.822  27.683  11.870  1.00 75.95           O  
ATOM    818  N   LEU B 106      -3.803  22.836  13.889  1.00 76.03           N  
ATOM    819  CA  LEU B 106      -3.675  21.610  13.108  1.00 76.03           C  
ATOM    820  C   LEU B 106      -3.776  21.904  11.615  1.00 76.03           C  
ATOM    821  CB  LEU B 106      -4.750  20.600  13.516  1.00 76.03           C  
ATOM    822  O   LEU B 106      -4.626  22.689  11.189  1.00 76.03           O  
ATOM    823  CG  LEU B 106      -4.636  20.020  14.926  1.00 76.03           C  
ATOM    824  CD1 LEU B 106      -5.894  19.232  15.279  1.00 76.03           C  
ATOM    825  CD2 LEU B 106      -3.397  19.139  15.043  1.00 76.03           C  
ATOM    826  N   ILE B 107      -2.823  21.332  10.887  1.00 74.70           N  
ATOM    827  CA  ILE B 107      -2.804  21.566   9.447  1.00 74.70           C  
ATOM    828  C   ILE B 107      -2.596  20.244   8.712  1.00 74.70           C  
ATOM    829  CB  ILE B 107      -1.704  22.577   9.053  1.00 74.70           C  
ATOM    830  O   ILE B 107      -2.213  19.242   9.321  1.00 74.70           O  
ATOM    831  CG1 ILE B 107      -0.322  22.043   9.446  1.00 74.70           C  
ATOM    832  CG2 ILE B 107      -1.968  23.941   9.697  1.00 74.70           C  
ATOM    833  CD1 ILE B 107       0.838  22.861   8.895  1.00 74.70           C  
ATOM    834  N   CYS B 108      -2.851  20.317   7.399  1.00 62.97           N  
ATOM    835  CA  CYS B 108      -2.589  19.151   6.563  1.00 62.97           C  
ATOM    836  C   CYS B 108      -1.200  19.226   5.941  1.00 62.97           C  
ATOM    837  CB  CYS B 108      -3.644  19.032   5.463  1.00 62.97           C  
ATOM    838  O   CYS B 108      -0.516  20.244   6.060  1.00 62.97           O  
ATOM    839  SG  CYS B 108      -3.394  20.176   4.088  1.00 62.97           S  
ATOM    840  N   GLY B 109      -0.709  18.228   5.392  1.00 66.64           N  
ATOM    841  CA  GLY B 109       0.598  18.186   4.755  1.00 66.64           C  
ATOM    842  C   GLY B 109       0.781  19.258   3.697  1.00 66.64           C  
ATOM    843  O   GLY B 109       1.842  19.879   3.612  1.00 66.64           O  
ATOM    844  N   LEU B 110      -0.283  19.544   2.977  1.00 63.09           N  
ATOM    845  CA  LEU B 110      -0.186  20.519   1.897  1.00 63.09           C  
ATOM    846  C   LEU B 110      -0.093  21.937   2.451  1.00 63.09           C  
ATOM    847  CB  LEU B 110      -1.392  20.403   0.960  1.00 63.09           C  
ATOM    848  O   LEU B 110       0.613  22.780   1.894  1.00 63.09           O  
ATOM    849  CG  LEU B 110      -1.354  19.259  -0.055  1.00 63.09           C  
ATOM    850  CD1 LEU B 110      -2.714  19.100  -0.725  1.00 63.09           C  
ATOM    851  CD2 LEU B 110      -0.265  19.502  -1.094  1.00 63.09           C  
ATOM    852  N   CYS B 111      -0.817  22.290   3.449  1.00 70.35           N  
ATOM    853  CA  CYS B 111      -0.664  23.587   4.100  1.00 70.35           C  
ATOM    854  C   CYS B 111       0.777  23.806   4.546  1.00 70.35           C  
ATOM    855  CB  CYS B 111      -1.602  23.699   5.301  1.00 70.35           C  
ATOM    856  O   CYS B 111       1.303  24.915   4.437  1.00 70.35           O  
ATOM    857  SG  CYS B 111      -3.331  23.964   4.852  1.00 70.35           S  
ATOM    858  N   GLY B 112       1.375  22.716   5.020  1.00 71.27           N  
ATOM    859  CA  GLY B 112       2.753  22.789   5.477  1.00 71.27           C  
ATOM    860  C   GLY B 112       3.754  22.888   4.341  1.00 71.27           C  
ATOM    861  O   GLY B 112       4.789  23.543   4.473  1.00 71.27           O  
ATOM    862  N   LEU B 113       3.401  22.209   3.258  1.00 65.97           N  
ATOM    863  CA  LEU B 113       4.341  22.116   2.146  1.00 65.97           C  
ATOM    864  C   LEU B 113       4.215  23.326   1.226  1.00 65.97           C  
ATOM    865  CB  LEU B 113       4.106  20.829   1.352  1.00 65.97           C  
ATOM    866  O   LEU B 113       5.217  23.828   0.712  1.00 65.97           O  
ATOM    867  CG  LEU B 113       5.275  20.338   0.496  1.00 65.97           C  
ATOM    868  CD1 LEU B 113       6.420  19.864   1.385  1.00 65.97           C  
ATOM    869  CD2 LEU B 113       4.821  19.222  -0.440  1.00 65.97           C  
ATOM    870  N   LEU B 114       3.010  23.817   0.899  1.00 61.08           N  
ATOM    871  CA  LEU B 114       2.798  24.811  -0.147  1.00 61.08           C  
ATOM    872  C   LEU B 114       2.030  26.013   0.393  1.00 61.08           C  
ATOM    873  CB  LEU B 114       2.042  24.195  -1.327  1.00 61.08           C  
ATOM    874  O   LEU B 114       1.950  27.051  -0.268  1.00 61.08           O  
ATOM    875  CG  LEU B 114       2.652  22.933  -1.938  1.00 61.08           C  
ATOM    876  CD1 LEU B 114       1.552  21.978  -2.389  1.00 61.08           C  
ATOM    877  CD2 LEU B 114       3.566  23.292  -3.105  1.00 61.08           C  
ATOM    878  N   GLY B 115       1.529  25.993   1.554  1.00 62.59           N  
ATOM    879  CA  GLY B 115       0.591  26.991   2.043  1.00 62.59           C  
ATOM    880  C   GLY B 115       1.246  28.055   2.904  1.00 62.59           C  
ATOM    881  O   GLY B 115       2.431  28.352   2.738  1.00 62.59           O  
ATOM    882  N   SER B 116       0.424  28.636   3.547  1.00 67.62           N  
ATOM    883  CA  SER B 116       0.812  29.753   4.402  1.00 67.62           C  
ATOM    884  C   SER B 116       1.757  29.299   5.509  1.00 67.62           C  
ATOM    885  CB  SER B 116      -0.423  30.414   5.014  1.00 67.62           C  
ATOM    886  O   SER B 116       2.439  30.120   6.126  1.00 67.62           O  
ATOM    887  OG  SER B 116      -1.223  29.459   5.689  1.00 67.62           O  
ATOM    888  N   HIS B 117       1.905  27.893   5.496  1.00 76.58           N  
ATOM    889  CA  HIS B 117       2.697  27.390   6.612  1.00 76.58           C  
ATOM    890  C   HIS B 117       4.019  26.802   6.128  1.00 76.58           C  
ATOM    891  CB  HIS B 117       1.911  26.338   7.396  1.00 76.58           C  
ATOM    892  O   HIS B 117       4.706  26.107   6.880  1.00 76.58           O  
ATOM    893  CG  HIS B 117       0.623  26.848   7.959  1.00 76.58           C  
ATOM    894  CD2 HIS B 117      -0.622  26.898   7.428  1.00 76.58           C  
ATOM    895  ND1 HIS B 117       0.527  27.394   9.221  1.00 76.58           N  
ATOM    896  CE1 HIS B 117      -0.726  27.757   9.443  1.00 76.58           C  
ATOM    897  NE2 HIS B 117      -1.443  27.467   8.371  1.00 76.58           N  
ATOM    898  N   GLN B 118       4.364  26.925   4.932  1.00 71.59           N  
ATOM    899  CA  GLN B 118       5.501  26.309   4.256  1.00 71.59           C  
ATOM    900  C   GLN B 118       6.790  26.520   5.045  1.00 71.59           C  
ATOM    901  CB  GLN B 118       5.653  26.869   2.841  1.00 71.59           C  
ATOM    902  O   GLN B 118       7.616  25.610   5.150  1.00 71.59           O  
ATOM    903  CG  GLN B 118       6.773  26.220   2.040  1.00 71.59           C  
ATOM    904  CD  GLN B 118       6.898  26.789   0.639  1.00 71.59           C  
ATOM    905  NE2 GLN B 118       7.171  25.922  -0.331  1.00 71.59           N  
ATOM    906  OE1 GLN B 118       6.749  27.997   0.429  1.00 71.59           O  
ATOM    907  N   HIS B 119       6.966  27.598   5.717  1.00 74.09           N  
ATOM    908  CA  HIS B 119       8.225  27.881   6.397  1.00 74.09           C  
ATOM    909  C   HIS B 119       8.036  27.921   7.910  1.00 74.09           C  
ATOM    910  CB  HIS B 119       8.814  29.204   5.907  1.00 74.09           C  
ATOM    911  O   HIS B 119       8.917  28.384   8.638  1.00 74.09           O  
ATOM    912  CG  HIS B 119       9.130  29.215   4.445  1.00 74.09           C  
ATOM    913  CD2 HIS B 119      10.200  28.743   3.763  1.00 74.09           C  
ATOM    914  ND1 HIS B 119       8.286  29.768   3.505  1.00 74.09           N  
ATOM    915  CE1 HIS B 119       8.825  29.633   2.305  1.00 74.09           C  
ATOM    916  NE2 HIS B 119       9.987  29.015   2.434  1.00 74.09           N  
ATOM    917  N   HIS B 120       6.886  27.335   8.283  1.00 81.64           N  
ATOM    918  CA  HIS B 120       6.640  27.234   9.717  1.00 81.64           C  
ATOM    919  C   HIS B 120       7.137  25.902  10.268  1.00 81.64           C  
ATOM    920  CB  HIS B 120       5.150  27.404  10.018  1.00 81.64           C  
ATOM    921  O   HIS B 120       7.113  24.887   9.568  1.00 81.64           O  
ATOM    922  CG  HIS B 120       4.628  28.772   9.713  1.00 81.64           C  
ATOM    923  CD2 HIS B 120       5.242  29.863   9.196  1.00 81.64           C  
ATOM    924  ND1 HIS B 120       3.320  29.138   9.944  1.00 81.64           N  
ATOM    925  CE1 HIS B 120       3.152  30.399   9.581  1.00 81.64           C  
ATOM    926  NE2 HIS B 120       4.303  30.861   9.124  1.00 81.64           N  
ATOM    927  N   PRO B 121       7.644  25.913  11.442  1.00 78.26           N  
ATOM    928  CA  PRO B 121       7.919  24.632  12.098  1.00 78.26           C  
ATOM    929  C   PRO B 121       6.660  23.792  12.303  1.00 78.26           C  
ATOM    930  CB  PRO B 121       8.523  25.048  13.442  1.00 78.26           C  
ATOM    931  O   PRO B 121       5.663  24.287  12.837  1.00 78.26           O  
ATOM    932  CG  PRO B 121       8.897  26.484  13.265  1.00 78.26           C  
ATOM    933  CD  PRO B 121       8.039  27.071  12.182  1.00 78.26           C  
ATOM    934  N   VAL B 122       6.655  22.541  11.741  1.00 77.34           N  
ATOM    935  CA  VAL B 122       5.493  21.664  11.839  1.00 77.34           C  
ATOM    936  C   VAL B 122       5.900  20.336  12.473  1.00 77.34           C  
ATOM    937  CB  VAL B 122       4.849  21.419  10.455  1.00 77.34           C  
ATOM    938  O   VAL B 122       7.029  19.875  12.294  1.00 77.34           O  
ATOM    939  CG1 VAL B 122       4.262  22.714   9.897  1.00 77.34           C  
ATOM    940  CG2 VAL B 122       5.874  20.832   9.487  1.00 77.34           C  
ATOM    941  N   THR B 123       5.058  19.786  13.283  1.00 69.72           N  
ATOM    942  CA  THR B 123       5.290  18.501  13.933  1.00 69.72           C  
ATOM    943  C   THR B 123       4.115  17.556  13.699  1.00 69.72           C  
ATOM    944  CB  THR B 123       5.520  18.674  15.446  1.00 69.72           C  
ATOM    945  O   THR B 123       2.959  17.986  13.688  1.00 69.72           O  
ATOM    946  CG2 THR B 123       6.374  17.540  16.005  1.00 69.72           C  
ATOM    947  OG1 THR B 123       6.187  19.920  15.682  1.00 69.72           O  
ATOM    948  N   PRO B 124       4.396  16.313  13.511  1.00 65.62           N  
ATOM    949  CA  PRO B 124       3.303  15.345  13.399  1.00 65.62           C  
ATOM    950  C   PRO B 124       2.425  15.300  14.648  1.00 65.62           C  
ATOM    951  CB  PRO B 124       4.030  14.014  13.194  1.00 65.62           C  
ATOM    952  O   PRO B 124       2.933  15.401  15.768  1.00 65.62           O  
ATOM    953  CG  PRO B 124       5.412  14.394  12.770  1.00 65.62           C  
ATOM    954  CD  PRO B 124       5.714  15.765  13.304  1.00 65.62           C  
ATOM    955  N   VAL B 125       1.107  15.236  14.411  1.00 62.67           N  
ATOM    956  CA  VAL B 125       0.136  15.232  15.500  1.00 62.67           C  
ATOM    957  C   VAL B 125       0.417  14.061  16.439  1.00 62.67           C  
ATOM    958  CB  VAL B 125      -1.313  15.154  14.970  1.00 62.67           C  
ATOM    959  O   VAL B 125       0.195  14.159  17.648  1.00 62.67           O  
ATOM    960  CG1 VAL B 125      -2.304  15.015  16.124  1.00 62.67           C  
ATOM    961  CG2 VAL B 125      -1.639  16.386  14.127  1.00 62.67           C  
ATOM    962  N   SER B 126       0.856  12.975  15.781  1.00 50.38           N  
ATOM    963  CA  SER B 126       1.162  11.815  16.610  1.00 50.38           C  
ATOM    964  C   SER B 126       2.234  12.142  17.644  1.00 50.38           C  
ATOM    965  CB  SER B 126       1.620  10.641  15.743  1.00 50.38           C  
ATOM    966  O   SER B 126       2.213  11.612  18.758  1.00 50.38           O  
ATOM    967  OG  SER B 126       2.739  11.006  14.953  1.00 50.38           O  
ATOM    968  N   THR B 127       3.129  12.934  17.376  1.00 49.88           N  
ATOM    969  CA  THR B 127       4.191  13.365  18.277  1.00 49.88           C  
ATOM    970  C   THR B 127       3.652  14.335  19.325  1.00 49.88           C  
ATOM    971  CB  THR B 127       5.346  14.029  17.504  1.00 49.88           C  
ATOM    972  O   THR B 127       4.058  14.289  20.488  1.00 49.88           O  
ATOM    973  CG2 THR B 127       6.645  13.249  17.678  1.00 49.88           C  
ATOM    974  OG1 THR B 127       5.014  14.078  16.111  1.00 49.88           O  
ATOM    975  N   VAL B 128       2.747  15.181  18.962  1.00 45.38           N  
ATOM    976  CA  VAL B 128       2.152  16.189  19.833  1.00 45.38           C  
ATOM    977  C   VAL B 128       1.291  15.511  20.895  1.00 45.38           C  
ATOM    978  CB  VAL B 128       1.308  17.205  19.031  1.00 45.38           C  
ATOM    979  O   VAL B 128       1.312  15.904  22.064  1.00 45.38           O  
ATOM    980  CG1 VAL B 128       0.677  18.238  19.963  1.00 45.38           C  
ATOM    981  CG2 VAL B 128       2.166  17.892  17.970  1.00 45.38           C  
ATOM    982  N   TYR B 129       0.489  14.562  20.454  1.00 44.55           N  
ATOM    983  CA  TYR B 129      -0.349  13.821  21.390  1.00 44.55           C  
ATOM    984  C   TYR B 129       0.501  13.116  22.441  1.00 44.55           C  
ATOM    985  CB  TYR B 129      -1.212  12.798  20.646  1.00 44.55           C  
ATOM    986  O   TYR B 129       0.148  13.098  23.623  1.00 44.55           O  
ATOM    987  CG  TYR B 129      -2.552  13.339  20.208  1.00 44.55           C  
ATOM    988  CD1 TYR B 129      -3.595  13.490  21.118  1.00 44.55           C  
ATOM    989  CD2 TYR B 129      -2.776  13.699  18.883  1.00 44.55           C  
ATOM    990  CE1 TYR B 129      -4.832  13.987  20.718  1.00 44.55           C  
ATOM    991  CE2 TYR B 129      -4.009  14.197  18.473  1.00 44.55           C  
ATOM    992  OH  TYR B 129      -6.251  14.829  18.995  1.00 44.55           O  
ATOM    993  CZ  TYR B 129      -5.029  14.337  19.396  1.00 44.55           C  
ATOM    994  N   SER B 130       1.526  12.527  21.946  1.00 43.99           N  
ATOM    995  CA  SER B 130       2.433  11.850  22.868  1.00 43.99           C  
ATOM    996  C   SER B 130       3.036  12.830  23.869  1.00 43.99           C  
ATOM    997  CB  SER B 130       3.550  11.143  22.099  1.00 43.99           C  
ATOM    998  O   SER B 130       3.147  12.521  25.058  1.00 43.99           O  
ATOM    999  OG  SER B 130       3.067  10.630  20.869  1.00 43.99           O  
ATOM   1000  N   ARG B 131       3.337  13.960  23.382  1.00 44.63           N  
ATOM   1001  CA  ARG B 131       3.908  14.973  24.264  1.00 44.63           C  
ATOM   1002  C   ARG B 131       2.866  15.494  25.247  1.00 44.63           C  
ATOM   1003  CB  ARG B 131       4.486  16.132  23.449  1.00 44.63           C  
ATOM   1004  O   ARG B 131       3.166  15.707  26.424  1.00 44.63           O  
ATOM   1005  CG  ARG B 131       5.854  16.596  23.923  1.00 44.63           C  
ATOM   1006  CD  ARG B 131       6.448  17.643  22.991  1.00 44.63           C  
ATOM   1007  NE  ARG B 131       7.400  18.505  23.686  1.00 44.63           N  
ATOM   1008  NH1 ARG B 131       8.486  19.200  21.769  1.00 44.63           N  
ATOM   1009  NH2 ARG B 131       9.159  19.976  23.818  1.00 44.63           N  
ATOM   1010  CZ  ARG B 131       8.346  19.225  23.089  1.00 44.63           C  
ATOM   1011  N   MET B 132       1.684  15.676  24.720  1.00 42.55           N  
ATOM   1012  CA  MET B 132       0.612  16.179  25.573  1.00 42.55           C  
ATOM   1013  C   MET B 132       0.241  15.156  26.641  1.00 42.55           C  
ATOM   1014  CB  MET B 132      -0.620  16.533  24.738  1.00 42.55           C  
ATOM   1015  O   MET B 132      -0.018  15.518  27.790  1.00 42.55           O  
ATOM   1016  CG  MET B 132      -0.482  17.834  23.964  1.00 42.55           C  
ATOM   1017  SD  MET B 132      -1.955  18.198  22.932  1.00 42.55           S  
ATOM   1018  CE  MET B 132      -3.114  18.754  24.213  1.00 42.55           C  
ATOM   1019  N   LYS B 133       0.248  13.953  26.250  1.00 42.84           N  
ATOM   1020  CA  LYS B 133      -0.009  12.870  27.195  1.00 42.84           C  
ATOM   1021  C   LYS B 133       1.060  12.824  28.283  1.00 42.84           C  
ATOM   1022  CB  LYS B 133      -0.074  11.527  26.467  1.00 42.84           C  
ATOM   1023  O   LYS B 133       0.749  12.609  29.456  1.00 42.84           O  
ATOM   1024  CG  LYS B 133      -1.296  10.690  26.819  1.00 42.84           C  
ATOM   1025  CD  LYS B 133      -1.303   9.367  26.065  1.00 42.84           C  
ATOM   1026  CE  LYS B 133      -2.495   8.504  26.459  1.00 42.84           C  
ATOM   1027  NZ  LYS B 133      -2.417   7.141  25.853  1.00 42.84           N  
ATOM   1028  N   GLU B 134       2.225  12.957  27.885  1.00 46.12           N  
ATOM   1029  CA  GLU B 134       3.328  12.953  28.842  1.00 46.12           C  
ATOM   1030  C   GLU B 134       3.215  14.121  29.818  1.00 46.12           C  
ATOM   1031  CB  GLU B 134       4.673  13.006  28.113  1.00 46.12           C  
ATOM   1032  O   GLU B 134       3.476  13.965  31.013  1.00 46.12           O  
ATOM   1033  CG  GLU B 134       5.154  11.652  27.611  1.00 46.12           C  
ATOM   1034  CD  GLU B 134       6.455  11.730  26.829  1.00 46.12           C  
ATOM   1035  OE1 GLU B 134       6.960  10.674  26.385  1.00 46.12           O  
ATOM   1036  OE2 GLU B 134       6.974  12.856  26.659  1.00 46.12           O  
ATOM   1037  N   GLU B 135       2.901  15.221  29.302  1.00 43.83           N  
ATOM   1038  CA  GLU B 135       2.727  16.402  30.143  1.00 43.83           C  
ATOM   1039  C   GLU B 135       1.561  16.223  31.111  1.00 43.83           C  
ATOM   1040  CB  GLU B 135       2.509  17.649  29.282  1.00 43.83           C  
ATOM   1041  O   GLU B 135       1.649  16.614  32.277  1.00 43.83           O  
ATOM   1042  CG  GLU B 135       3.795  18.244  28.726  1.00 43.83           C  
ATOM   1043  CD  GLU B 135       3.560  19.463  27.848  1.00 43.83           C  
ATOM   1044  OE1 GLU B 135       4.548  20.058  27.359  1.00 43.83           O  
ATOM   1045  OE2 GLU B 135       2.380  19.827  27.648  1.00 43.83           O  
ATOM   1046  N   LEU B 136       0.488  15.664  30.613  1.00 41.11           N  
ATOM   1047  CA  LEU B 136      -0.671  15.388  31.455  1.00 41.11           C  
ATOM   1048  C   LEU B 136      -0.330  14.363  32.532  1.00 41.11           C  
ATOM   1049  CB  LEU B 136      -1.842  14.883  30.607  1.00 41.11           C  
ATOM   1050  O   LEU B 136      -0.740  14.508  33.685  1.00 41.11           O  
ATOM   1051  CG  LEU B 136      -3.242  15.113  31.179  1.00 41.11           C  
ATOM   1052  CD1 LEU B 136      -3.627  16.584  31.061  1.00 41.11           C  
ATOM   1053  CD2 LEU B 136      -4.261  14.229  30.468  1.00 41.11           C  
ATOM   1054  N   ALA B 137       0.355  13.374  32.204  1.00 44.92           N  
ATOM   1055  CA  ALA B 137       0.787  12.353  33.155  1.00 44.92           C  
ATOM   1056  C   ALA B 137       1.688  12.951  34.231  1.00 44.92           C  
ATOM   1057  CB  ALA B 137       1.510  11.221  32.429  1.00 44.92           C  
ATOM   1058  O   ALA B 137       1.589  12.588  35.406  1.00 44.92           O  
ATOM   1059  N   ALA B 138       2.545  13.798  33.842  1.00 48.50           N  
ATOM   1060  CA  ALA B 138       3.428  14.471  34.790  1.00 48.50           C  
ATOM   1061  C   ALA B 138       2.633  15.343  35.758  1.00 48.50           C  
ATOM   1062  CB  ALA B 138       4.463  15.313  34.048  1.00 48.50           C  
ATOM   1063  O   ALA B 138       2.941  15.399  36.950  1.00 48.50           O  
ATOM   1064  N   LEU B 139       1.641  15.981  35.222  1.00 40.21           N  
ATOM   1065  CA  LEU B 139       0.787  16.824  36.052  1.00 40.21           C  
ATOM   1066  C   LEU B 139      -0.014  15.981  37.038  1.00 40.21           C  
ATOM   1067  CB  LEU B 139      -0.162  17.650  35.180  1.00 40.21           C  
ATOM   1068  O   LEU B 139      -0.185  16.368  38.197  1.00 40.21           O  
ATOM   1069  CG  LEU B 139       0.212  19.118  34.973  1.00 40.21           C  
ATOM   1070  CD1 LEU B 139       0.268  19.447  33.485  1.00 40.21           C  
ATOM   1071  CD2 LEU B 139      -0.779  20.029  35.691  1.00 40.21           C  
ATOM   1072  N   ILE B 140      -0.468  14.868  36.573  1.00 43.89           N  
ATOM   1073  CA  ILE B 140      -1.234  13.958  37.418  1.00 43.89           C  
ATOM   1074  C   ILE B 140      -0.342  13.416  38.533  1.00 43.89           C  
ATOM   1075  CB  ILE B 140      -1.833  12.794  36.597  1.00 43.89           C  
ATOM   1076  O   ILE B 140      -0.772  13.309  39.684  1.00 43.89           O  
ATOM   1077  CG1 ILE B 140      -2.913  13.315  35.642  1.00 43.89           C  
ATOM   1078  CG2 ILE B 140      -2.398  11.714  37.525  1.00 43.89           C  
ATOM   1079  CD1 ILE B 140      -3.460  12.258  34.691  1.00 43.89           C  
ATOM   1080  N   SER B 141       0.847  13.053  38.218  1.00 46.04           N  
ATOM   1081  CA  SER B 141       1.802  12.561  39.206  1.00 46.04           C  
ATOM   1082  C   SER B 141       2.117  13.628  40.249  1.00 46.04           C  
ATOM   1083  CB  SER B 141       3.093  12.106  38.524  1.00 46.04           C  
ATOM   1084  O   SER B 141       2.247  13.323  41.436  1.00 46.04           O  
ATOM   1085  OG  SER B 141       3.041  10.723  38.220  1.00 46.04           O  
ATOM   1086  N   GLU B 142       2.249  14.848  39.874  1.00 43.94           N  
ATOM   1087  CA  GLU B 142       2.508  15.955  40.790  1.00 43.94           C  
ATOM   1088  C   GLU B 142       1.329  16.180  41.732  1.00 43.94           C  
ATOM   1089  CB  GLU B 142       2.811  17.238  40.010  1.00 43.94           C  
ATOM   1090  O   GLU B 142       1.520  16.467  42.915  1.00 43.94           O  
ATOM   1091  CG  GLU B 142       3.905  18.093  40.633  1.00 43.94           C  
ATOM   1092  CD  GLU B 142       4.323  19.263  39.757  1.00 43.94           C  
ATOM   1093  OE1 GLU B 142       5.233  20.025  40.157  1.00 43.94           O  
ATOM   1094  OE2 GLU B 142       3.737  19.419  38.663  1.00 43.94           O  
ATOM   1095  N   LEU B 143       0.162  16.070  41.093  1.00 38.64           N  
ATOM   1096  CA  LEU B 143      -1.042  16.255  41.897  1.00 38.64           C  
ATOM   1097  C   LEU B 143      -1.192  15.131  42.917  1.00 38.64           C  
ATOM   1098  CB  LEU B 143      -2.281  16.314  41.000  1.00 38.64           C  
ATOM   1099  O   LEU B 143      -1.610  15.369  44.052  1.00 38.64           O  
ATOM   1100  CG  LEU B 143      -2.615  17.679  40.395  1.00 38.64           C  
ATOM   1101  CD1 LEU B 143      -3.693  17.535  39.326  1.00 38.64           C  
ATOM   1102  CD2 LEU B 143      -3.060  18.651  41.482  1.00 38.64           C  
ATOM   1103  N   LYS B 144      -0.809  13.952  42.536  1.00 41.57           N  
ATOM   1104  CA  LYS B 144      -0.883  12.815  43.448  1.00 41.57           C  
ATOM   1105  C   LYS B 144       0.120  12.959  44.590  1.00 41.57           C  
ATOM   1106  CB  LYS B 144      -0.636  11.506  42.696  1.00 41.57           C  
ATOM   1107  O   LYS B 144      -0.160  12.561  45.723  1.00 41.57           O  
ATOM   1108  CG  LYS B 144      -1.894  10.883  42.109  1.00 41.57           C  
ATOM   1109  CD  LYS B 144      -1.609   9.515  41.502  1.00 41.57           C  
ATOM   1110  CE  LYS B 144      -2.866   8.894  40.908  1.00 41.57           C  
ATOM   1111  NZ  LYS B 144      -2.587   7.561  40.293  1.00 41.57           N  
ATOM   1112  N   GLN B 145       1.209  13.488  44.328  1.00 44.69           N  
ATOM   1113  CA  GLN B 145       2.221  13.697  45.358  1.00 44.69           C  
ATOM   1114  C   GLN B 145       1.794  14.789  46.335  1.00 44.69           C  
ATOM   1115  CB  GLN B 145       3.567  14.054  44.726  1.00 44.69           C  
ATOM   1116  O   GLN B 145       2.091  14.712  47.529  1.00 44.69           O  
ATOM   1117  CG  GLN B 145       4.529  12.878  44.621  1.00 44.69           C  
ATOM   1118  CD  GLN B 145       5.980  13.313  44.538  1.00 44.69           C  
ATOM   1119  NE2 GLN B 145       6.823  12.728  45.382  1.00 44.69           N  
ATOM   1120  OE1 GLN B 145       6.340  14.166  43.721  1.00 44.69           O  
ATOM   1121  N   GLU B 146       1.068  15.746  45.811  1.00 41.50           N  
ATOM   1122  CA  GLU B 146       0.581  16.827  46.662  1.00 41.50           C  
ATOM   1123  C   GLU B 146      -0.548  16.348  47.571  1.00 41.50           C  
ATOM   1124  CB  GLU B 146       0.107  18.009  45.813  1.00 41.50           C  
ATOM   1125  O   GLU B 146      -0.712  16.851  48.684  1.00 41.50           O  
ATOM   1126  CG  GLU B 146       1.233  18.919  45.342  1.00 41.50           C  
ATOM   1127  CD  GLU B 146       0.885  20.396  45.424  1.00 41.50           C  
ATOM   1128  OE1 GLU B 146       1.778  21.214  45.741  1.00 41.50           O  
ATOM   1129  OE2 GLU B 146      -0.292  20.739  45.171  1.00 41.50           O  
ATOM   1130  N   GLN B 147      -1.287  15.344  47.106  1.00 39.31           N  
ATOM   1131  CA  GLN B 147      -2.368  14.800  47.921  1.00 39.31           C  
ATOM   1132  C   GLN B 147      -1.820  13.958  49.070  1.00 39.31           C  
ATOM   1133  CB  GLN B 147      -3.319  13.963  47.064  1.00 39.31           C  
ATOM   1134  O   GLN B 147      -2.437  13.874  50.134  1.00 39.31           O  
ATOM   1135  CG  GLN B 147      -4.433  14.771  46.413  1.00 39.31           C  
ATOM   1136  CD  GLN B 147      -5.603  13.911  45.975  1.00 39.31           C  
ATOM   1137  NE2 GLN B 147      -6.283  14.330  44.913  1.00 39.31           N  
ATOM   1138  OE1 GLN B 147      -5.895  12.878  46.586  1.00 39.31           O  
ATOM   1139  N   LYS B 148      -0.683  13.394  48.895  1.00 44.50           N  
ATOM   1140  CA  LYS B 148      -0.102  12.614  49.985  1.00 44.50           C  
ATOM   1141  C   LYS B 148       0.508  13.524  51.047  1.00 44.50           C  
ATOM   1142  CB  LYS B 148       0.957  11.650  49.450  1.00 44.50           C  
ATOM   1143  O   LYS B 148       0.692  13.111  52.194  1.00 44.50           O  
ATOM   1144  CG  LYS B 148       0.446  10.236  49.217  1.00 44.50           C  
ATOM   1145  CD  LYS B 148       1.562   9.308  48.752  1.00 44.50           C  
ATOM   1146  CE  LYS B 148       1.035   7.915  48.433  1.00 44.50           C  
ATOM   1147  NZ  LYS B 148       2.118   7.013  47.941  1.00 44.50           N  
ATOM   1148  N   LYS B 149       0.756  14.704  50.641  1.00 41.74           N  
ATOM   1149  CA  LYS B 149       1.321  15.614  51.633  1.00 41.74           C  
ATOM   1150  C   LYS B 149       0.223  16.282  52.455  1.00 41.74           C  
ATOM   1151  CB  LYS B 149       2.187  16.677  50.954  1.00 41.74           C  
ATOM   1152  O   LYS B 149       0.481  16.792  53.548  1.00 41.74           O  
ATOM   1153  CG  LYS B 149       3.598  16.211  50.629  1.00 41.74           C  
ATOM   1154  CD  LYS B 149       4.446  17.346  50.069  1.00 41.74           C  
ATOM   1155  CE  LYS B 149       5.849  16.872  49.710  1.00 41.74           C  
ATOM   1156  NZ  LYS B 149       6.665  17.966  49.104  1.00 41.74           N  
ATOM   1157  N   VAL B 150      -1.052  16.079  51.959  1.00 30.44           N  
ATOM   1158  CA  VAL B 150      -2.120  16.540  52.840  1.00 30.44           C  
ATOM   1159  C   VAL B 150      -2.753  15.347  53.553  1.00 30.44           C  
ATOM   1160  CB  VAL B 150      -3.197  17.329  52.062  1.00 30.44           C  
ATOM   1161  O   VAL B 150      -3.122  15.441  54.726  1.00 30.44           O  
ATOM   1162  CG1 VAL B 150      -4.295  17.817  53.005  1.00 30.44           C  
ATOM   1163  CG2 VAL B 150      -2.564  18.505  51.320  1.00 30.44           C  
TER    1164      VAL B 150                                                      
ATOM   1165  N   MET C   1     -15.766  -9.544  13.575  1.00 29.72           N  
ATOM   1166  CA  MET C   1     -16.207  -8.158  13.703  1.00 29.72           C  
ATOM   1167  C   MET C   1     -16.475  -7.544  12.333  1.00 29.72           C  
ATOM   1168  CB  MET C   1     -15.164  -7.328  14.453  1.00 29.72           C  
ATOM   1169  O   MET C   1     -15.631  -7.621  11.437  1.00 29.72           O  
ATOM   1170  CG  MET C   1     -15.369  -7.301  15.959  1.00 29.72           C  
ATOM   1171  SD  MET C   1     -14.240  -6.126  16.802  1.00 29.72           S  
ATOM   1172  CE  MET C   1     -15.159  -5.848  18.342  1.00 29.72           C  
ATOM   1173  N   ALA C   2     -17.698  -7.388  11.959  1.00 32.65           N  
ATOM   1174  CA  ALA C   2     -18.121  -6.849  10.669  1.00 32.65           C  
ATOM   1175  C   ALA C   2     -17.627  -5.417  10.485  1.00 32.65           C  
ATOM   1176  CB  ALA C   2     -19.641  -6.904  10.542  1.00 32.65           C  
ATOM   1177  O   ALA C   2     -17.724  -4.597  11.401  1.00 32.65           O  
ATOM   1178  N   TRP C   3     -16.486  -5.213   9.915  1.00 38.29           N  
ATOM   1179  CA  TRP C   3     -16.013  -3.886   9.532  1.00 38.29           C  
ATOM   1180  C   TRP C   3     -17.150  -3.048   8.957  1.00 38.29           C  
ATOM   1181  CB  TRP C   3     -14.875  -3.994   8.514  1.00 38.29           C  
ATOM   1182  O   TRP C   3     -17.924  -3.529   8.126  1.00 38.29           O  
ATOM   1183  CG  TRP C   3     -13.646  -4.672   9.043  1.00 38.29           C  
ATOM   1184  CD1 TRP C   3     -13.586  -5.859   9.718  1.00 38.29           C  
ATOM   1185  CD2 TRP C   3     -12.300  -4.197   8.944  1.00 38.29           C  
ATOM   1186  CE2 TRP C   3     -11.474  -5.149   9.581  1.00 38.29           C  
ATOM   1187  CE3 TRP C   3     -11.711  -3.059   8.378  1.00 38.29           C  
ATOM   1188  NE1 TRP C   3     -12.282  -6.152  10.044  1.00 38.29           N  
ATOM   1189  CH2 TRP C   3      -9.538  -3.874   9.105  1.00 38.29           C  
ATOM   1190  CZ2 TRP C   3     -10.088  -4.997   9.667  1.00 38.29           C  
ATOM   1191  CZ3 TRP C   3     -10.332  -2.909   8.464  1.00 38.29           C  
ATOM   1192  N   GLN C   4     -17.892  -2.362   9.697  1.00 39.74           N  
ATOM   1193  CA  GLN C   4     -18.962  -1.528   9.161  1.00 39.74           C  
ATOM   1194  C   GLN C   4     -18.414  -0.211   8.619  1.00 39.74           C  
ATOM   1195  CB  GLN C   4     -20.019  -1.256  10.233  1.00 39.74           C  
ATOM   1196  O   GLN C   4     -18.208   0.740   9.376  1.00 39.74           O  
ATOM   1197  CG  GLN C   4     -21.018  -2.391  10.414  1.00 39.74           C  
ATOM   1198  CD  GLN C   4     -21.995  -2.137  11.546  1.00 39.74           C  
ATOM   1199  NE2 GLN C   4     -22.769  -3.158  11.902  1.00 39.74           N  
ATOM   1200  OE1 GLN C   4     -22.054  -1.033  12.097  1.00 39.74           O  
ATOM   1201  N   VAL C   5     -17.343  -0.297   7.939  1.00 45.17           N  
ATOM   1202  CA  VAL C   5     -16.935   1.010   7.436  1.00 45.17           C  
ATOM   1203  C   VAL C   5     -17.810   1.404   6.248  1.00 45.17           C  
ATOM   1204  CB  VAL C   5     -15.445   1.021   7.028  1.00 45.17           C  
ATOM   1205  O   VAL C   5     -18.123   0.569   5.397  1.00 45.17           O  
ATOM   1206  CG1 VAL C   5     -15.047   2.387   6.472  1.00 45.17           C  
ATOM   1207  CG2 VAL C   5     -14.563   0.648   8.218  1.00 45.17           C  
ATOM   1208  N   SER C   6     -18.420   2.589   6.412  1.00 48.01           N  
ATOM   1209  CA  SER C   6     -19.097   3.153   5.248  1.00 48.01           C  
ATOM   1210  C   SER C   6     -18.126   3.357   4.090  1.00 48.01           C  
ATOM   1211  CB  SER C   6     -19.764   4.481   5.605  1.00 48.01           C  
ATOM   1212  O   SER C   6     -16.944   3.634   4.305  1.00 48.01           O  
ATOM   1213  OG  SER C   6     -18.841   5.552   5.502  1.00 48.01           O  
ATOM   1214  N   LEU C   7     -18.347   2.721   2.926  1.00 49.71           N  
ATOM   1215  CA  LEU C   7     -17.568   2.882   1.704  1.00 49.71           C  
ATOM   1216  C   LEU C   7     -17.064   4.314   1.564  1.00 49.71           C  
ATOM   1217  CB  LEU C   7     -18.406   2.502   0.480  1.00 49.71           C  
ATOM   1218  O   LEU C   7     -15.947   4.541   1.095  1.00 49.71           O  
ATOM   1219  CG  LEU C   7     -17.708   1.650  -0.581  1.00 49.71           C  
ATOM   1220  CD1 LEU C   7     -17.620   0.198  -0.122  1.00 49.71           C  
ATOM   1221  CD2 LEU C   7     -18.441   1.751  -1.915  1.00 49.71           C  
ATOM   1222  N   LEU C   8     -17.916   5.245   1.974  1.00 51.25           N  
ATOM   1223  CA  LEU C   8     -17.519   6.644   1.865  1.00 51.25           C  
ATOM   1224  C   LEU C   8     -16.317   6.939   2.757  1.00 51.25           C  
ATOM   1225  CB  LEU C   8     -18.684   7.564   2.239  1.00 51.25           C  
ATOM   1226  O   LEU C   8     -15.397   7.652   2.350  1.00 51.25           O  
ATOM   1227  CG  LEU C   8     -19.820   7.667   1.221  1.00 51.25           C  
ATOM   1228  CD1 LEU C   8     -21.058   8.280   1.867  1.00 51.25           C  
ATOM   1229  CD2 LEU C   8     -19.382   8.485   0.011  1.00 51.25           C  
ATOM   1230  N   GLU C   9     -16.340   6.321   3.836  1.00 55.38           N  
ATOM   1231  CA  GLU C   9     -15.235   6.522   4.768  1.00 55.38           C  
ATOM   1232  C   GLU C   9     -13.961   5.845   4.269  1.00 55.38           C  
ATOM   1233  CB  GLU C   9     -15.601   5.994   6.158  1.00 55.38           C  
ATOM   1234  O   GLU C   9     -12.861   6.371   4.448  1.00 55.38           O  
ATOM   1235  CG  GLU C   9     -16.693   6.794   6.852  1.00 55.38           C  
ATOM   1236  CD  GLU C   9     -17.065   6.243   8.219  1.00 55.38           C  
ATOM   1237  OE1 GLU C   9     -17.455   7.034   9.107  1.00 55.38           O  
ATOM   1238  OE2 GLU C   9     -16.963   5.010   8.404  1.00 55.38           O  
ATOM   1239  N   LEU C  10     -14.092   4.824   3.507  1.00 62.04           N  
ATOM   1240  CA  LEU C  10     -12.959   4.088   2.956  1.00 62.04           C  
ATOM   1241  C   LEU C  10     -12.286   4.881   1.841  1.00 62.04           C  
ATOM   1242  CB  LEU C  10     -13.412   2.724   2.428  1.00 62.04           C  
ATOM   1243  O   LEU C  10     -11.057   4.904   1.745  1.00 62.04           O  
ATOM   1244  CG  LEU C  10     -12.305   1.775   1.965  1.00 62.04           C  
ATOM   1245  CD1 LEU C  10     -11.389   1.421   3.132  1.00 62.04           C  
ATOM   1246  CD2 LEU C  10     -12.904   0.516   1.347  1.00 62.04           C  
ATOM   1247  N   GLU C  11     -13.110   5.529   1.036  1.00 64.76           N  
ATOM   1248  CA  GLU C  11     -12.572   6.317  -0.069  1.00 64.76           C  
ATOM   1249  C   GLU C  11     -11.644   7.417   0.439  1.00 64.76           C  
ATOM   1250  CB  GLU C  11     -13.705   6.926  -0.898  1.00 64.76           C  
ATOM   1251  O   GLU C  11     -10.644   7.740  -0.207  1.00 64.76           O  
ATOM   1252  CG  GLU C  11     -14.267   5.986  -1.954  1.00 64.76           C  
ATOM   1253  CD  GLU C  11     -15.363   6.618  -2.799  1.00 64.76           C  
ATOM   1254  OE1 GLU C  11     -15.834   5.973  -3.762  1.00 64.76           O  
ATOM   1255  OE2 GLU C  11     -15.751   7.768  -2.494  1.00 64.76           O  
ATOM   1256  N   ASP C  12     -12.017   7.941   1.577  1.00 65.46           N  
ATOM   1257  CA  ASP C  12     -11.199   9.002   2.155  1.00 65.46           C  
ATOM   1258  C   ASP C  12      -9.795   8.498   2.482  1.00 65.46           C  
ATOM   1259  CB  ASP C  12     -11.862   9.566   3.414  1.00 65.46           C  
ATOM   1260  O   ASP C  12      -8.818   9.236   2.348  1.00 65.46           O  
ATOM   1261  CG  ASP C  12     -13.076  10.427   3.110  1.00 65.46           C  
ATOM   1262  OD1 ASP C  12     -13.240  10.861   1.950  1.00 65.46           O  
ATOM   1263  OD2 ASP C  12     -13.873  10.675   4.040  1.00 65.46           O  
ATOM   1264  N   TRP C  13      -9.712   7.230   2.746  1.00 71.36           N  
ATOM   1265  CA  TRP C  13      -8.424   6.667   3.139  1.00 71.36           C  
ATOM   1266  C   TRP C  13      -7.649   6.178   1.920  1.00 71.36           C  
ATOM   1267  CB  TRP C  13      -8.620   5.516   4.129  1.00 71.36           C  
ATOM   1268  O   TRP C  13      -6.477   5.809   2.029  1.00 71.36           O  
ATOM   1269  CG  TRP C  13      -9.268   5.925   5.418  1.00 71.36           C  
ATOM   1270  CD1 TRP C  13     -10.560   5.694   5.801  1.00 71.36           C  
ATOM   1271  CD2 TRP C  13      -8.653   6.643   6.492  1.00 71.36           C  
ATOM   1272  CE2 TRP C  13      -9.633   6.812   7.496  1.00 71.36           C  
ATOM   1273  CE3 TRP C  13      -7.368   7.159   6.705  1.00 71.36           C  
ATOM   1274  NE1 TRP C  13     -10.786   6.224   7.050  1.00 71.36           N  
ATOM   1275  CH2 TRP C  13      -8.100   7.972   8.877  1.00 71.36           C  
ATOM   1276  CZ2 TRP C  13      -9.366   7.476   8.696  1.00 71.36           C  
ATOM   1277  CZ3 TRP C  13      -7.105   7.820   7.899  1.00 71.36           C  
ATOM   1278  N   LEU C  14      -8.284   6.211   0.776  1.00 78.83           N  
ATOM   1279  CA  LEU C  14      -7.658   5.773  -0.467  1.00 78.83           C  
ATOM   1280  C   LEU C  14      -7.353   6.963  -1.371  1.00 78.83           C  
ATOM   1281  CB  LEU C  14      -8.562   4.778  -1.200  1.00 78.83           C  
ATOM   1282  O   LEU C  14      -7.158   6.797  -2.577  1.00 78.83           O  
ATOM   1283  CG  LEU C  14      -8.704   3.395  -0.564  1.00 78.83           C  
ATOM   1284  CD1 LEU C  14      -9.829   2.615  -1.237  1.00 78.83           C  
ATOM   1285  CD2 LEU C  14      -7.389   2.628  -0.651  1.00 78.83           C  
ATOM   1286  N   GLN C  15      -7.219   8.161  -0.761  1.00 77.91           N  
ATOM   1287  CA  GLN C  15      -6.984   9.366  -1.549  1.00 77.91           C  
ATOM   1288  C   GLN C  15      -5.521   9.794  -1.477  1.00 77.91           C  
ATOM   1289  CB  GLN C  15      -7.889  10.504  -1.073  1.00 77.91           C  
ATOM   1290  O   GLN C  15      -4.896   9.710  -0.418  1.00 77.91           O  
ATOM   1291  CG  GLN C  15      -9.345  10.348  -1.489  1.00 77.91           C  
ATOM   1292  CD  GLN C  15     -10.224  11.476  -0.984  1.00 77.91           C  
ATOM   1293  NE2 GLN C  15     -11.482  11.485  -1.412  1.00 77.91           N  
ATOM   1294  OE1 GLN C  15      -9.777  12.332  -0.214  1.00 77.91           O  
ATOM   1295  N   CYS C  16      -5.079  10.157  -2.688  1.00 84.77           N  
ATOM   1296  CA  CYS C  16      -3.779  10.817  -2.734  1.00 84.77           C  
ATOM   1297  C   CYS C  16      -3.799  12.118  -1.940  1.00 84.77           C  
ATOM   1298  CB  CYS C  16      -3.372  11.098  -4.180  1.00 84.77           C  
ATOM   1299  O   CYS C  16      -4.677  12.959  -2.141  1.00 84.77           O  
ATOM   1300  SG  CYS C  16      -1.834  12.033  -4.335  1.00 84.77           S  
ATOM   1301  N   PRO C  17      -2.831  12.307  -0.983  1.00 80.59           N  
ATOM   1302  CA  PRO C  17      -2.798  13.518  -0.160  1.00 80.59           C  
ATOM   1303  C   PRO C  17      -2.576  14.785  -0.983  1.00 80.59           C  
ATOM   1304  CB  PRO C  17      -1.621  13.268   0.787  1.00 80.59           C  
ATOM   1305  O   PRO C  17      -2.810  15.892  -0.493  1.00 80.59           O  
ATOM   1306  CG  PRO C  17      -1.471  11.781   0.826  1.00 80.59           C  
ATOM   1307  CD  PRO C  17      -1.838  11.229  -0.521  1.00 80.59           C  
ATOM   1308  N   ILE C  18      -2.212  14.714  -2.219  1.00 77.76           N  
ATOM   1309  CA  ILE C  18      -1.915  15.878  -3.046  1.00 77.76           C  
ATOM   1310  C   ILE C  18      -3.147  16.255  -3.866  1.00 77.76           C  
ATOM   1311  CB  ILE C  18      -0.710  15.618  -3.977  1.00 77.76           C  
ATOM   1312  O   ILE C  18      -3.638  17.383  -3.777  1.00 77.76           O  
ATOM   1313  CG1 ILE C  18       0.559  15.376  -3.153  1.00 77.76           C  
ATOM   1314  CG2 ILE C  18      -0.518  16.785  -4.950  1.00 77.76           C  
ATOM   1315  CD1 ILE C  18       1.781  15.018  -3.988  1.00 77.76           C  
ATOM   1316  N   CYS C  19      -3.742  15.367  -4.596  1.00 74.46           N  
ATOM   1317  CA  CYS C  19      -4.845  15.708  -5.486  1.00 74.46           C  
ATOM   1318  C   CYS C  19      -6.188  15.399  -4.834  1.00 74.46           C  
ATOM   1319  CB  CYS C  19      -4.723  14.950  -6.807  1.00 74.46           C  
ATOM   1320  O   CYS C  19      -7.236  15.802  -5.341  1.00 74.46           O  
ATOM   1321  SG  CYS C  19      -4.966  13.167  -6.649  1.00 74.46           S  
ATOM   1322  N   LEU C  20      -6.232  14.638  -3.762  1.00 72.39           N  
ATOM   1323  CA  LEU C  20      -7.396  14.327  -2.940  1.00 72.39           C  
ATOM   1324  C   LEU C  20      -8.396  13.475  -3.715  1.00 72.39           C  
ATOM   1325  CB  LEU C  20      -8.071  15.614  -2.457  1.00 72.39           C  
ATOM   1326  O   LEU C  20      -9.589  13.471  -3.401  1.00 72.39           O  
ATOM   1327  CG  LEU C  20      -7.224  16.534  -1.577  1.00 72.39           C  
ATOM   1328  CD1 LEU C  20      -8.018  17.778  -1.191  1.00 72.39           C  
ATOM   1329  CD2 LEU C  20      -6.744  15.793  -0.333  1.00 72.39           C  
ATOM   1330  N   GLU C  21      -7.926  12.828  -4.649  1.00 71.73           N  
ATOM   1331  CA  GLU C  21      -8.678  11.805  -5.369  1.00 71.73           C  
ATOM   1332  C   GLU C  21      -8.167  10.406  -5.035  1.00 71.73           C  
ATOM   1333  CB  GLU C  21      -8.604  12.045  -6.879  1.00 71.73           C  
ATOM   1334  O   GLU C  21      -7.083  10.255  -4.467  1.00 71.73           O  
ATOM   1335  CG  GLU C  21      -9.109  13.415  -7.309  1.00 71.73           C  
ATOM   1336  CD  GLU C  21     -10.623  13.543  -7.247  1.00 71.73           C  
ATOM   1337  OE1 GLU C  21     -11.128  14.668  -7.031  1.00 71.73           O  
ATOM   1338  OE2 GLU C  21     -11.308  12.510  -7.415  1.00 71.73           O  
ATOM   1339  N   VAL C  22      -8.972   9.457  -5.384  1.00 82.33           N  
ATOM   1340  CA  VAL C  22      -8.500   8.087  -5.212  1.00 82.33           C  
ATOM   1341  C   VAL C  22      -7.206   7.884  -5.997  1.00 82.33           C  
ATOM   1342  CB  VAL C  22      -9.563   7.060  -5.661  1.00 82.33           C  
ATOM   1343  O   VAL C  22      -7.082   8.349  -7.133  1.00 82.33           O  
ATOM   1344  CG1 VAL C  22      -8.998   5.642  -5.610  1.00 82.33           C  
ATOM   1345  CG2 VAL C  22     -10.814   7.173  -4.792  1.00 82.33           C  
ATOM   1346  N   PHE C  23      -6.199   7.237  -5.391  1.00 91.07           N  
ATOM   1347  CA  PHE C  23      -4.880   7.058  -5.986  1.00 91.07           C  
ATOM   1348  C   PHE C  23      -4.998   6.573  -7.427  1.00 91.07           C  
ATOM   1349  CB  PHE C  23      -4.048   6.067  -5.166  1.00 91.07           C  
ATOM   1350  O   PHE C  23      -5.787   5.673  -7.722  1.00 91.07           O  
ATOM   1351  CG  PHE C  23      -3.539   6.632  -3.867  1.00 91.07           C  
ATOM   1352  CD1 PHE C  23      -2.505   7.560  -3.855  1.00 91.07           C  
ATOM   1353  CD2 PHE C  23      -4.094   6.234  -2.658  1.00 91.07           C  
ATOM   1354  CE1 PHE C  23      -2.031   8.085  -2.654  1.00 91.07           C  
ATOM   1355  CE2 PHE C  23      -3.627   6.754  -1.455  1.00 91.07           C  
ATOM   1356  CZ  PHE C  23      -2.594   7.678  -1.455  1.00 91.07           C  
ATOM   1357  N   LYS C  24      -4.313   7.218  -8.307  1.00 87.80           N  
ATOM   1358  CA  LYS C  24      -4.047   6.747  -9.663  1.00 87.80           C  
ATOM   1359  C   LYS C  24      -2.582   6.357  -9.832  1.00 87.80           C  
ATOM   1360  CB  LYS C  24      -4.426   7.819 -10.687  1.00 87.80           C  
ATOM   1361  O   LYS C  24      -1.691   7.200  -9.706  1.00 87.80           O  
ATOM   1362  CG  LYS C  24      -5.906   8.168 -10.699  1.00 87.80           C  
ATOM   1363  CD  LYS C  24      -6.201   9.322 -11.649  1.00 87.80           C  
ATOM   1364  CE  LYS C  24      -7.652   9.773 -11.548  1.00 87.80           C  
ATOM   1365  NZ  LYS C  24      -7.932  10.940 -12.438  1.00 87.80           N  
ATOM   1366  N   GLU C  25      -2.338   5.062 -10.106  1.00 93.19           N  
ATOM   1367  CA  GLU C  25      -0.970   4.562 -10.208  1.00 93.19           C  
ATOM   1368  C   GLU C  25      -0.144   4.961  -8.989  1.00 93.19           C  
ATOM   1369  CB  GLU C  25      -0.304   5.077 -11.487  1.00 93.19           C  
ATOM   1370  O   GLU C  25       0.843   5.689  -9.112  1.00 93.19           O  
ATOM   1371  CG  GLU C  25      -0.969   4.590 -12.766  1.00 93.19           C  
ATOM   1372  CD  GLU C  25      -0.353   5.181 -14.024  1.00 93.19           C  
ATOM   1373  OE1 GLU C  25      -0.874   6.199 -14.535  1.00 93.19           O  
ATOM   1374  OE2 GLU C  25       0.658   4.621 -14.504  1.00 93.19           O  
ATOM   1375  N   PRO C  26      -0.447   4.523  -7.801  1.00 96.47           N  
ATOM   1376  CA  PRO C  26       0.215   4.924  -6.557  1.00 96.47           C  
ATOM   1377  C   PRO C  26       1.697   4.557  -6.532  1.00 96.47           C  
ATOM   1378  CB  PRO C  26      -0.557   4.154  -5.483  1.00 96.47           C  
ATOM   1379  O   PRO C  26       2.059   3.418  -6.835  1.00 96.47           O  
ATOM   1380  CG  PRO C  26      -1.109   2.959  -6.192  1.00 96.47           C  
ATOM   1381  CD  PRO C  26      -1.393   3.340  -7.617  1.00 96.47           C  
ATOM   1382  N   LEU C  27       2.524   5.472  -6.216  1.00 97.30           N  
ATOM   1383  CA  LEU C  27       3.954   5.306  -5.977  1.00 97.30           C  
ATOM   1384  C   LEU C  27       4.292   5.552  -4.511  1.00 97.30           C  
ATOM   1385  CB  LEU C  27       4.760   6.258  -6.866  1.00 97.30           C  
ATOM   1386  O   LEU C  27       3.729   6.451  -3.882  1.00 97.30           O  
ATOM   1387  CG  LEU C  27       4.606   6.069  -8.376  1.00 97.30           C  
ATOM   1388  CD1 LEU C  27       5.460   7.085  -9.127  1.00 97.30           C  
ATOM   1389  CD2 LEU C  27       4.980   4.647  -8.778  1.00 97.30           C  
ATOM   1390  N   MET C  28       5.109   4.745  -4.000  1.00 96.92           N  
ATOM   1391  CA  MET C  28       5.481   4.878  -2.594  1.00 96.92           C  
ATOM   1392  C   MET C  28       6.874   5.481  -2.454  1.00 96.92           C  
ATOM   1393  CB  MET C  28       5.426   3.520  -1.892  1.00 96.92           C  
ATOM   1394  O   MET C  28       7.812   5.052  -3.129  1.00 96.92           O  
ATOM   1395  CG  MET C  28       5.586   3.603  -0.383  1.00 96.92           C  
ATOM   1396  SD  MET C  28       5.498   1.958   0.426  1.00 96.92           S  
ATOM   1397  CE  MET C  28       6.965   1.169  -0.294  1.00 96.92           C  
ATOM   1398  N   LEU C  29       7.019   6.510  -1.586  1.00 93.56           N  
ATOM   1399  CA  LEU C  29       8.307   7.097  -1.229  1.00 93.56           C  
ATOM   1400  C   LEU C  29       9.020   6.247  -0.183  1.00 93.56           C  
ATOM   1401  CB  LEU C  29       8.119   8.523  -0.703  1.00 93.56           C  
ATOM   1402  O   LEU C  29       8.421   5.340   0.399  1.00 93.56           O  
ATOM   1403  CG  LEU C  29       7.546   9.540  -1.692  1.00 93.56           C  
ATOM   1404  CD1 LEU C  29       7.216  10.846  -0.977  1.00 93.56           C  
ATOM   1405  CD2 LEU C  29       8.525   9.783  -2.836  1.00 93.56           C  
ATOM   1406  N   GLN C  30      10.255   6.530   0.088  1.00 92.99           N  
ATOM   1407  CA  GLN C  30      11.083   5.764   1.013  1.00 92.99           C  
ATOM   1408  C   GLN C  30      10.547   5.858   2.439  1.00 92.99           C  
ATOM   1409  CB  GLN C  30      12.533   6.249   0.964  1.00 92.99           C  
ATOM   1410  O   GLN C  30      10.829   4.994   3.272  1.00 92.99           O  
ATOM   1411  CG  GLN C  30      13.201   6.054  -0.390  1.00 92.99           C  
ATOM   1412  CD  GLN C  30      12.890   7.175  -1.365  1.00 92.99           C  
ATOM   1413  NE2 GLN C  30      13.196   6.954  -2.639  1.00 92.99           N  
ATOM   1414  OE1 GLN C  30      12.378   8.229  -0.976  1.00 92.99           O  
ATOM   1415  N   CYS C  31       9.756   6.875   2.690  1.00 91.55           N  
ATOM   1416  CA  CYS C  31       9.190   7.061   4.022  1.00 91.55           C  
ATOM   1417  C   CYS C  31       7.952   6.193   4.214  1.00 91.55           C  
ATOM   1418  CB  CYS C  31       8.836   8.530   4.253  1.00 91.55           C  
ATOM   1419  O   CYS C  31       7.454   6.053   5.332  1.00 91.55           O  
ATOM   1420  SG  CYS C  31       7.489   9.127   3.209  1.00 91.55           S  
ATOM   1421  N   GLY C  32       7.471   5.640   3.105  1.00 94.90           N  
ATOM   1422  CA  GLY C  32       6.353   4.717   3.228  1.00 94.90           C  
ATOM   1423  C   GLY C  32       5.034   5.315   2.777  1.00 94.90           C  
ATOM   1424  O   GLY C  32       4.065   4.589   2.545  1.00 94.90           O  
ATOM   1425  N   HIS C  33       4.958   6.600   2.526  1.00 91.80           N  
ATOM   1426  CA  HIS C  33       3.739   7.254   2.063  1.00 91.80           C  
ATOM   1427  C   HIS C  33       3.605   7.159   0.547  1.00 91.80           C  
ATOM   1428  CB  HIS C  33       3.717   8.719   2.501  1.00 91.80           C  
ATOM   1429  O   HIS C  33       4.606   7.200  -0.173  1.00 91.80           O  
ATOM   1430  CG  HIS C  33       3.637   8.901   3.983  1.00 91.80           C  
ATOM   1431  CD2 HIS C  33       2.594   8.785   4.838  1.00 91.80           C  
ATOM   1432  ND1 HIS C  33       4.728   9.249   4.750  1.00 91.80           N  
ATOM   1433  CE1 HIS C  33       4.357   9.339   6.017  1.00 91.80           C  
ATOM   1434  NE2 HIS C  33       3.067   9.062   6.097  1.00 91.80           N  
ATOM   1435  N   SER C  34       2.367   7.060   0.057  1.00 95.81           N  
ATOM   1436  CA  SER C  34       2.117   6.905  -1.372  1.00 95.81           C  
ATOM   1437  C   SER C  34       1.388   8.118  -1.941  1.00 95.81           C  
ATOM   1438  CB  SER C  34       1.302   5.639  -1.640  1.00 95.81           C  
ATOM   1439  O   SER C  34       0.657   8.803  -1.222  1.00 95.81           O  
ATOM   1440  OG  SER C  34       2.021   4.485  -1.240  1.00 95.81           O  
ATOM   1441  N   TYR C  35       1.636   8.414  -3.212  1.00 91.49           N  
ATOM   1442  CA  TYR C  35       1.027   9.485  -3.992  1.00 91.49           C  
ATOM   1443  C   TYR C  35       0.771   9.038  -5.427  1.00 91.49           C  
ATOM   1444  CB  TYR C  35       1.919  10.730  -3.985  1.00 91.49           C  
ATOM   1445  O   TYR C  35       1.341   8.045  -5.885  1.00 91.49           O  
ATOM   1446  CG  TYR C  35       2.273  11.214  -2.600  1.00 91.49           C  
ATOM   1447  CD1 TYR C  35       1.490  12.168  -1.953  1.00 91.49           C  
ATOM   1448  CD2 TYR C  35       3.392  10.721  -1.937  1.00 91.49           C  
ATOM   1449  CE1 TYR C  35       1.814  12.619  -0.677  1.00 91.49           C  
ATOM   1450  CE2 TYR C  35       3.725  11.165  -0.661  1.00 91.49           C  
ATOM   1451  OH  TYR C  35       3.256  12.555   1.222  1.00 91.49           O  
ATOM   1452  CZ  TYR C  35       2.931  12.112  -0.040  1.00 91.49           C  
ATOM   1453  N   CYS C  36      -0.168   9.674  -6.062  1.00 90.19           N  
ATOM   1454  CA  CYS C  36      -0.339   9.427  -7.490  1.00 90.19           C  
ATOM   1455  C   CYS C  36       0.957   9.691  -8.247  1.00 90.19           C  
ATOM   1456  CB  CYS C  36      -1.458  10.301  -8.055  1.00 90.19           C  
ATOM   1457  O   CYS C  36       1.687  10.630  -7.928  1.00 90.19           O  
ATOM   1458  SG  CYS C  36      -3.086   9.935  -7.364  1.00 90.19           S  
ATOM   1459  N   LYS C  37       1.257   8.884  -9.216  1.00 94.24           N  
ATOM   1460  CA  LYS C  37       2.413   9.112 -10.077  1.00 94.24           C  
ATOM   1461  C   LYS C  37       2.404  10.528 -10.647  1.00 94.24           C  
ATOM   1462  CB  LYS C  37       2.445   8.090 -11.215  1.00 94.24           C  
ATOM   1463  O   LYS C  37       3.419  11.226 -10.606  1.00 94.24           O  
ATOM   1464  CG  LYS C  37       3.650   8.226 -12.135  1.00 94.24           C  
ATOM   1465  CD  LYS C  37       3.645   7.160 -13.223  1.00 94.24           C  
ATOM   1466  CE  LYS C  37       4.865   7.277 -14.127  1.00 94.24           C  
ATOM   1467  NZ  LYS C  37       4.899   6.193 -15.154  1.00 94.24           N  
ATOM   1468  N   GLY C  38       1.241  10.930 -11.158  1.00 87.60           N  
ATOM   1469  CA  GLY C  38       1.115  12.264 -11.723  1.00 87.60           C  
ATOM   1470  C   GLY C  38       1.412  13.366 -10.723  1.00 87.60           C  
ATOM   1471  O   GLY C  38       2.039  14.371 -11.067  1.00 87.60           O  
ATOM   1472  N   CYS C  39       0.939  13.228  -9.483  1.00 84.73           N  
ATOM   1473  CA  CYS C  39       1.178  14.213  -8.434  1.00 84.73           C  
ATOM   1474  C   CYS C  39       2.661  14.296  -8.091  1.00 84.73           C  
ATOM   1475  CB  CYS C  39       0.375  13.865  -7.180  1.00 84.73           C  
ATOM   1476  O   CYS C  39       3.201  15.390  -7.917  1.00 84.73           O  
ATOM   1477  SG  CYS C  39      -1.401  14.149  -7.352  1.00 84.73           S  
ATOM   1478  N   LEU C  40       3.366  13.130  -8.022  1.00 88.31           N  
ATOM   1479  CA  LEU C  40       4.788  13.121  -7.698  1.00 88.31           C  
ATOM   1480  C   LEU C  40       5.605  13.758  -8.818  1.00 88.31           C  
ATOM   1481  CB  LEU C  40       5.273  11.691  -7.448  1.00 88.31           C  
ATOM   1482  O   LEU C  40       6.580  14.465  -8.556  1.00 88.31           O  
ATOM   1483  CG  LEU C  40       4.918  11.083  -6.090  1.00 88.31           C  
ATOM   1484  CD1 LEU C  40       5.495   9.676  -5.972  1.00 88.31           C  
ATOM   1485  CD2 LEU C  40       5.424  11.971  -4.958  1.00 88.31           C  
ATOM   1486  N   VAL C  41       5.262  13.438 -10.001  1.00 84.88           N  
ATOM   1487  CA  VAL C  41       5.946  14.026 -11.148  1.00 84.88           C  
ATOM   1488  C   VAL C  41       5.785  15.544 -11.123  1.00 84.88           C  
ATOM   1489  CB  VAL C  41       5.412  13.456 -12.481  1.00 84.88           C  
ATOM   1490  O   VAL C  41       6.753  16.281 -11.329  1.00 84.88           O  
ATOM   1491  CG1 VAL C  41       5.942  14.263 -13.665  1.00 84.88           C  
ATOM   1492  CG2 VAL C  41       5.793  11.983 -12.621  1.00 84.88           C  
ATOM   1493  N   SER C  42       4.579  16.010 -10.874  1.00 78.29           N  
ATOM   1494  CA  SER C  42       4.307  17.442 -10.806  1.00 78.29           C  
ATOM   1495  C   SER C  42       5.091  18.101  -9.676  1.00 78.29           C  
ATOM   1496  CB  SER C  42       2.811  17.695 -10.613  1.00 78.29           C  
ATOM   1497  O   SER C  42       5.624  19.200  -9.842  1.00 78.29           O  
ATOM   1498  OG  SER C  42       2.094  17.403 -11.800  1.00 78.29           O  
ATOM   1499  N   LEU C  43       5.143  17.461  -8.547  1.00 75.45           N  
ATOM   1500  CA  LEU C  43       5.873  17.976  -7.394  1.00 75.45           C  
ATOM   1501  C   LEU C  43       7.363  18.087  -7.700  1.00 75.45           C  
ATOM   1502  CB  LEU C  43       5.656  17.076  -6.176  1.00 75.45           C  
ATOM   1503  O   LEU C  43       8.017  19.046  -7.283  1.00 75.45           O  
ATOM   1504  CG  LEU C  43       5.175  17.767  -4.899  1.00 75.45           C  
ATOM   1505  CD1 LEU C  43       3.681  17.535  -4.701  1.00 75.45           C  
ATOM   1506  CD2 LEU C  43       5.963  17.269  -3.692  1.00 75.45           C  
ATOM   1507  N   SER C  44       7.904  17.099  -8.290  1.00 75.97           N  
ATOM   1508  CA  SER C  44       9.330  17.054  -8.598  1.00 75.97           C  
ATOM   1509  C   SER C  44       9.713  18.136  -9.603  1.00 75.97           C  
ATOM   1510  CB  SER C  44       9.718  15.679  -9.144  1.00 75.97           C  
ATOM   1511  O   SER C  44      10.843  18.627  -9.594  1.00 75.97           O  
ATOM   1512  OG  SER C  44       8.957  15.362 -10.296  1.00 75.97           O  
ATOM   1513  N   CYS C  45       8.925  18.470 -10.523  1.00 70.37           N  
ATOM   1514  CA  CYS C  45       9.199  19.464 -11.555  1.00 70.37           C  
ATOM   1515  C   CYS C  45       9.240  20.868 -10.963  1.00 70.37           C  
ATOM   1516  CB  CYS C  45       8.142  19.397 -12.658  1.00 70.37           C  
ATOM   1517  O   CYS C  45       9.876  21.763 -11.522  1.00 70.37           O  
ATOM   1518  SG  CYS C  45       8.215  17.886 -13.645  1.00 70.37           S  
ATOM   1519  N   HIS C  46       8.597  21.044  -9.848  1.00 62.25           N  
ATOM   1520  CA  HIS C  46       8.467  22.386  -9.290  1.00 62.25           C  
ATOM   1521  C   HIS C  46       9.469  22.614  -8.164  1.00 62.25           C  
ATOM   1522  CB  HIS C  46       7.043  22.619  -8.781  1.00 62.25           C  
ATOM   1523  O   HIS C  46       9.563  23.719  -7.625  1.00 62.25           O  
ATOM   1524  CG  HIS C  46       6.010  22.614  -9.863  1.00 62.25           C  
ATOM   1525  CD2 HIS C  46       5.023  21.733 -10.146  1.00 62.25           C  
ATOM   1526  ND1 HIS C  46       5.924  23.609 -10.813  1.00 62.25           N  
ATOM   1527  CE1 HIS C  46       4.923  23.339 -11.635  1.00 62.25           C  
ATOM   1528  NE2 HIS C  46       4.361  22.206 -11.252  1.00 62.25           N  
ATOM   1529  N   LEU C  47      10.211  21.540  -7.872  1.00 59.62           N  
ATOM   1530  CA  LEU C  47      11.087  21.691  -6.716  1.00 59.62           C  
ATOM   1531  C   LEU C  47      12.533  21.902  -7.154  1.00 59.62           C  
ATOM   1532  CB  LEU C  47      10.991  20.464  -5.806  1.00 59.62           C  
ATOM   1533  O   LEU C  47      13.004  21.251  -8.089  1.00 59.62           O  
ATOM   1534  CG  LEU C  47       9.723  20.345  -4.960  1.00 59.62           C  
ATOM   1535  CD1 LEU C  47       9.492  18.894  -4.552  1.00 59.62           C  
ATOM   1536  CD2 LEU C  47       9.814  21.244  -3.731  1.00 59.62           C  
ATOM   1537  N   ASP C  48      13.113  23.072  -6.864  1.00 56.76           N  
ATOM   1538  CA  ASP C  48      14.541  23.327  -7.029  1.00 56.76           C  
ATOM   1539  C   ASP C  48      15.347  22.688  -5.900  1.00 56.76           C  
ATOM   1540  CB  ASP C  48      14.814  24.831  -7.084  1.00 56.76           C  
ATOM   1541  O   ASP C  48      16.576  22.629  -5.965  1.00 56.76           O  
ATOM   1542  CG  ASP C  48      14.489  25.443  -8.435  1.00 56.76           C  
ATOM   1543  OD1 ASP C  48      14.627  24.753  -9.468  1.00 56.76           O  
ATOM   1544  OD2 ASP C  48      14.093  26.629  -8.468  1.00 56.76           O  
ATOM   1545  N   ALA C  49      14.717  22.135  -4.894  1.00 61.67           N  
ATOM   1546  CA  ALA C  49      15.297  21.644  -3.647  1.00 61.67           C  
ATOM   1547  C   ALA C  49      14.967  20.170  -3.432  1.00 61.67           C  
ATOM   1548  CB  ALA C  49      14.801  22.475  -2.466  1.00 61.67           C  
ATOM   1549  O   ALA C  49      14.302  19.548  -4.264  1.00 61.67           O  
ATOM   1550  N   GLU C  50      15.566  19.606  -2.410  1.00 74.44           N  
ATOM   1551  CA  GLU C  50      15.325  18.249  -1.928  1.00 74.44           C  
ATOM   1552  C   GLU C  50      13.837  18.004  -1.692  1.00 74.44           C  
ATOM   1553  CB  GLU C  50      16.111  17.987  -0.642  1.00 74.44           C  
ATOM   1554  O   GLU C  50      13.158  18.825  -1.072  1.00 74.44           O  
ATOM   1555  CG  GLU C  50      16.135  16.524  -0.223  1.00 74.44           C  
ATOM   1556  CD  GLU C  50      16.998  16.264   1.001  1.00 74.44           C  
ATOM   1557  OE1 GLU C  50      17.407  15.101   1.220  1.00 74.44           O  
ATOM   1558  OE2 GLU C  50      17.268  17.231   1.748  1.00 74.44           O  
ATOM   1559  N   LEU C  51      13.294  17.036  -2.417  1.00 78.74           N  
ATOM   1560  CA  LEU C  51      11.889  16.673  -2.264  1.00 78.74           C  
ATOM   1561  C   LEU C  51      11.612  16.154  -0.858  1.00 78.74           C  
ATOM   1562  CB  LEU C  51      11.493  15.616  -3.299  1.00 78.74           C  
ATOM   1563  O   LEU C  51      12.348  15.305  -0.348  1.00 78.74           O  
ATOM   1564  CG  LEU C  51      10.043  15.133  -3.253  1.00 78.74           C  
ATOM   1565  CD1 LEU C  51       9.096  16.264  -3.642  1.00 78.74           C  
ATOM   1566  CD2 LEU C  51       9.850  13.929  -4.169  1.00 78.74           C  
ATOM   1567  N   ARG C  52      10.628  16.744  -0.204  1.00 80.54           N  
ATOM   1568  CA  ARG C  52      10.157  16.277   1.096  1.00 80.54           C  
ATOM   1569  C   ARG C  52       8.760  15.675   0.989  1.00 80.54           C  
ATOM   1570  CB  ARG C  52      10.158  17.421   2.111  1.00 80.54           C  
ATOM   1571  O   ARG C  52       7.926  16.162   0.222  1.00 80.54           O  
ATOM   1572  CG  ARG C  52      11.542  17.971   2.419  1.00 80.54           C  
ATOM   1573  CD  ARG C  52      11.517  18.937   3.595  1.00 80.54           C  
ATOM   1574  NE  ARG C  52      12.859  19.391   3.949  1.00 80.54           N  
ATOM   1575  NH1 ARG C  52      13.088  17.970   5.756  1.00 80.54           N  
ATOM   1576  NH2 ARG C  52      14.785  19.406   5.199  1.00 80.54           N  
ATOM   1577  CZ  ARG C  52      13.574  18.921   4.967  1.00 80.54           C  
ATOM   1578  N   CYS C  53       8.604  14.580   1.678  1.00 84.46           N  
ATOM   1579  CA  CYS C  53       7.287  13.953   1.703  1.00 84.46           C  
ATOM   1580  C   CYS C  53       6.222  14.938   2.170  1.00 84.46           C  
ATOM   1581  CB  CYS C  53       7.296  12.727   2.615  1.00 84.46           C  
ATOM   1582  O   CYS C  53       6.369  15.565   3.220  1.00 84.46           O  
ATOM   1583  SG  CYS C  53       5.660  12.011   2.887  1.00 84.46           S  
ATOM   1584  N   PRO C  54       5.119  15.022   1.438  1.00 76.60           N  
ATOM   1585  CA  PRO C  54       4.056  15.969   1.782  1.00 76.60           C  
ATOM   1586  C   PRO C  54       3.401  15.659   3.126  1.00 76.60           C  
ATOM   1587  CB  PRO C  54       3.054  15.807   0.636  1.00 76.60           C  
ATOM   1588  O   PRO C  54       2.861  16.557   3.777  1.00 76.60           O  
ATOM   1589  CG  PRO C  54       3.884  15.424  -0.546  1.00 76.60           C  
ATOM   1590  CD  PRO C  54       4.984  14.512  -0.082  1.00 76.60           C  
ATOM   1591  N   VAL C  55       3.567  14.474   3.548  1.00 78.51           N  
ATOM   1592  CA  VAL C  55       2.858  14.071   4.757  1.00 78.51           C  
ATOM   1593  C   VAL C  55       3.804  14.124   5.954  1.00 78.51           C  
ATOM   1594  CB  VAL C  55       2.255  12.655   4.616  1.00 78.51           C  
ATOM   1595  O   VAL C  55       3.577  14.881   6.901  1.00 78.51           O  
ATOM   1596  CG1 VAL C  55       1.639  12.197   5.937  1.00 78.51           C  
ATOM   1597  CG2 VAL C  55       1.214  12.628   3.499  1.00 78.51           C  
ATOM   1598  N   CYS C  56       4.952  13.483   5.925  1.00 76.58           N  
ATOM   1599  CA  CYS C  56       5.813  13.369   7.097  1.00 76.58           C  
ATOM   1600  C   CYS C  56       6.976  14.350   7.016  1.00 76.58           C  
ATOM   1601  CB  CYS C  56       6.346  11.943   7.233  1.00 76.58           C  
ATOM   1602  O   CYS C  56       7.706  14.536   7.992  1.00 76.58           O  
ATOM   1603  SG  CYS C  56       7.601  11.514   6.008  1.00 76.58           S  
ATOM   1604  N   ARG C  57       7.312  14.901   5.843  1.00 76.56           N  
ATOM   1605  CA  ARG C  57       8.295  15.957   5.626  1.00 76.56           C  
ATOM   1606  C   ARG C  57       9.711  15.392   5.602  1.00 76.56           C  
ATOM   1607  CB  ARG C  57       8.178  17.031   6.710  1.00 76.56           C  
ATOM   1608  O   ARG C  57      10.685  16.145   5.534  1.00 76.56           O  
ATOM   1609  CG  ARG C  57       6.832  17.738   6.733  1.00 76.56           C  
ATOM   1610  CD  ARG C  57       6.574  18.502   5.442  1.00 76.56           C  
ATOM   1611  NE  ARG C  57       7.481  19.637   5.296  1.00 76.56           N  
ATOM   1612  NH1 ARG C  57       6.534  20.408   3.336  1.00 76.56           N  
ATOM   1613  NH2 ARG C  57       8.316  21.511   4.264  1.00 76.56           N  
ATOM   1614  CZ  ARG C  57       7.442  20.516   4.299  1.00 76.56           C  
ATOM   1615  N   GLN C  58       9.886  14.175   5.644  1.00 80.02           N  
ATOM   1616  CA  GLN C  58      11.204  13.572   5.477  1.00 80.02           C  
ATOM   1617  C   GLN C  58      11.751  13.826   4.076  1.00 80.02           C  
ATOM   1618  CB  GLN C  58      11.147  12.069   5.754  1.00 80.02           C  
ATOM   1619  O   GLN C  58      11.000  13.812   3.098  1.00 80.02           O  
ATOM   1620  CG  GLN C  58      12.516  11.412   5.865  1.00 80.02           C  
ATOM   1621  CD  GLN C  58      12.447  10.002   6.420  1.00 80.02           C  
ATOM   1622  NE2 GLN C  58      13.090   9.063   5.734  1.00 80.02           N  
ATOM   1623  OE1 GLN C  58      11.821   9.758   7.456  1.00 80.02           O  
ATOM   1624  N   ALA C  59      13.058  14.087   4.104  1.00 83.96           N  
ATOM   1625  CA  ALA C  59      13.709  14.179   2.800  1.00 83.96           C  
ATOM   1626  C   ALA C  59      13.645  12.846   2.059  1.00 83.96           C  
ATOM   1627  CB  ALA C  59      15.160  14.625   2.959  1.00 83.96           C  
ATOM   1628  O   ALA C  59      13.950  11.796   2.630  1.00 83.96           O  
ATOM   1629  N   VAL C  60      13.107  12.923   0.858  1.00 87.35           N  
ATOM   1630  CA  VAL C  60      12.950  11.702   0.075  1.00 87.35           C  
ATOM   1631  C   VAL C  60      13.503  11.915  -1.332  1.00 87.35           C  
ATOM   1632  CB  VAL C  60      11.471  11.259   0.005  1.00 87.35           C  
ATOM   1633  O   VAL C  60      13.678  13.055  -1.771  1.00 87.35           O  
ATOM   1634  CG1 VAL C  60      10.954  10.884   1.392  1.00 87.35           C  
ATOM   1635  CG2 VAL C  60      10.613  12.363  -0.609  1.00 87.35           C  
ATOM   1636  N   ASP C  61      13.844  10.740  -1.914  1.00 83.23           N  
ATOM   1637  CA  ASP C  61      14.225  10.743  -3.323  1.00 83.23           C  
ATOM   1638  C   ASP C  61      13.051  10.335  -4.210  1.00 83.23           C  
ATOM   1639  CB  ASP C  61      15.413   9.809  -3.560  1.00 83.23           C  
ATOM   1640  O   ASP C  61      12.703   9.155  -4.284  1.00 83.23           O  
ATOM   1641  CG  ASP C  61      15.943   9.872  -4.982  1.00 83.23           C  
ATOM   1642  OD1 ASP C  61      15.444  10.692  -5.783  1.00 83.23           O  
ATOM   1643  OD2 ASP C  61      16.865   9.092  -5.305  1.00 83.23           O  
ATOM   1644  N   GLY C  62      12.454  11.366  -4.828  1.00 77.04           N  
ATOM   1645  CA  GLY C  62      11.301  11.095  -5.671  1.00 77.04           C  
ATOM   1646  C   GLY C  62      11.593  10.102  -6.780  1.00 77.04           C  
ATOM   1647  O   GLY C  62      10.715   9.335  -7.181  1.00 77.04           O  
ATOM   1648  N   SER C  63      12.812  10.043  -7.265  1.00 80.76           N  
ATOM   1649  CA  SER C  63      13.208   9.166  -8.362  1.00 80.76           C  
ATOM   1650  C   SER C  63      13.279   7.711  -7.909  1.00 80.76           C  
ATOM   1651  CB  SER C  63      14.560   9.597  -8.933  1.00 80.76           C  
ATOM   1652  O   SER C  63      13.284   6.798  -8.737  1.00 80.76           O  
ATOM   1653  OG  SER C  63      15.569   9.530  -7.940  1.00 80.76           O  
ATOM   1654  N   SER C  64      13.245   7.512  -6.612  1.00 85.41           N  
ATOM   1655  CA  SER C  64      13.375   6.160  -6.078  1.00 85.41           C  
ATOM   1656  C   SER C  64      12.027   5.618  -5.612  1.00 85.41           C  
ATOM   1657  CB  SER C  64      14.372   6.134  -4.920  1.00 85.41           C  
ATOM   1658  O   SER C  64      11.966   4.586  -4.942  1.00 85.41           O  
ATOM   1659  OG  SER C  64      13.968   7.017  -3.888  1.00 85.41           O  
ATOM   1660  N   SER C  65      10.979   6.304  -6.043  1.00 92.33           N  
ATOM   1661  CA  SER C  65       9.653   5.824  -5.667  1.00 92.33           C  
ATOM   1662  C   SER C  65       9.284   4.561  -6.437  1.00 92.33           C  
ATOM   1663  CB  SER C  65       8.601   6.907  -5.914  1.00 92.33           C  
ATOM   1664  O   SER C  65       9.659   4.405  -7.601  1.00 92.33           O  
ATOM   1665  OG  SER C  65       8.590   7.296  -7.276  1.00 92.33           O  
ATOM   1666  N   LEU C  66       8.656   3.639  -5.730  1.00 95.07           N  
ATOM   1667  CA  LEU C  66       8.250   2.359  -6.300  1.00 95.07           C  
ATOM   1668  C   LEU C  66       6.731   2.253  -6.374  1.00 95.07           C  
ATOM   1669  CB  LEU C  66       8.815   1.201  -5.473  1.00 95.07           C  
ATOM   1670  O   LEU C  66       6.023   2.827  -5.543  1.00 95.07           O  
ATOM   1671  CG  LEU C  66      10.339   1.121  -5.369  1.00 95.07           C  
ATOM   1672  CD1 LEU C  66      10.745   0.121  -4.292  1.00 95.07           C  
ATOM   1673  CD2 LEU C  66      10.947   0.743  -6.715  1.00 95.07           C  
ATOM   1674  N   PRO C  67       6.255   1.498  -7.398  1.00 96.70           N  
ATOM   1675  CA  PRO C  67       4.810   1.267  -7.454  1.00 96.70           C  
ATOM   1676  C   PRO C  67       4.285   0.514  -6.234  1.00 96.70           C  
ATOM   1677  CB  PRO C  67       4.634   0.435  -8.727  1.00 96.70           C  
ATOM   1678  O   PRO C  67       4.863  -0.500  -5.834  1.00 96.70           O  
ATOM   1679  CG  PRO C  67       5.878   0.681  -9.519  1.00 96.70           C  
ATOM   1680  CD  PRO C  67       6.993   1.006  -8.567  1.00 96.70           C  
ATOM   1681  N   ASN C  68       3.313   1.146  -5.607  1.00 97.22           N  
ATOM   1682  CA  ASN C  68       2.620   0.455  -4.526  1.00 97.22           C  
ATOM   1683  C   ASN C  68       1.575  -0.519  -5.063  1.00 97.22           C  
ATOM   1684  CB  ASN C  68       1.968   1.462  -3.576  1.00 97.22           C  
ATOM   1685  O   ASN C  68       0.385  -0.203  -5.098  1.00 97.22           O  
ATOM   1686  CG  ASN C  68       1.589   0.847  -2.243  1.00 97.22           C  
ATOM   1687  ND2 ASN C  68       1.538   1.671  -1.203  1.00 97.22           N  
ATOM   1688  OD1 ASN C  68       1.347  -0.359  -2.148  1.00 97.22           O  
ATOM   1689  N   VAL C  69       1.987  -1.715  -5.465  1.00 93.81           N  
ATOM   1690  CA  VAL C  69       1.182  -2.706  -6.172  1.00 93.81           C  
ATOM   1691  C   VAL C  69       0.012  -3.143  -5.294  1.00 93.81           C  
ATOM   1692  CB  VAL C  69       2.027  -3.932  -6.585  1.00 93.81           C  
ATOM   1693  O   VAL C  69      -1.119  -3.261  -5.771  1.00 93.81           O  
ATOM   1694  CG1 VAL C  69       1.137  -5.029  -7.168  1.00 93.81           C  
ATOM   1695  CG2 VAL C  69       3.104  -3.525  -7.588  1.00 93.81           C  
ATOM   1696  N   SER C  70       0.319  -3.390  -3.995  1.00 92.28           N  
ATOM   1697  CA  SER C  70      -0.724  -3.848  -3.082  1.00 92.28           C  
ATOM   1698  C   SER C  70      -1.819  -2.798  -2.923  1.00 92.28           C  
ATOM   1699  CB  SER C  70      -0.129  -4.188  -1.715  1.00 92.28           C  
ATOM   1700  O   SER C  70      -3.007  -3.123  -2.960  1.00 92.28           O  
ATOM   1701  OG  SER C  70       0.784  -5.267  -1.818  1.00 92.28           O  
ATOM   1702  N   LEU C  71      -1.472  -1.550  -2.769  1.00 92.54           N  
ATOM   1703  CA  LEU C  71      -2.437  -0.461  -2.664  1.00 92.54           C  
ATOM   1704  C   LEU C  71      -3.253  -0.332  -3.946  1.00 92.54           C  
ATOM   1705  CB  LEU C  71      -1.724   0.860  -2.364  1.00 92.54           C  
ATOM   1706  O   LEU C  71      -4.473  -0.161  -3.895  1.00 92.54           O  
ATOM   1707  CG  LEU C  71      -2.621   2.075  -2.124  1.00 92.54           C  
ATOM   1708  CD1 LEU C  71      -3.568   1.812  -0.958  1.00 92.54           C  
ATOM   1709  CD2 LEU C  71      -1.778   3.319  -1.865  1.00 92.54           C  
ATOM   1710  N   ALA C  72      -2.575  -0.418  -5.096  1.00 91.04           N  
ATOM   1711  CA  ALA C  72      -3.246  -0.338  -6.390  1.00 91.04           C  
ATOM   1712  C   ALA C  72      -4.271  -1.459  -6.547  1.00 91.04           C  
ATOM   1713  CB  ALA C  72      -2.225  -0.394  -7.524  1.00 91.04           C  
ATOM   1714  O   ALA C  72      -5.349  -1.248  -7.107  1.00 91.04           O  
ATOM   1715  N   ARG C  73      -3.948  -2.581  -6.057  1.00 83.24           N  
ATOM   1716  CA  ARG C  73      -4.844  -3.729  -6.151  1.00 83.24           C  
ATOM   1717  C   ARG C  73      -6.110  -3.504  -5.333  1.00 83.24           C  
ATOM   1718  CB  ARG C  73      -4.137  -5.003  -5.684  1.00 83.24           C  
ATOM   1719  O   ARG C  73      -7.204  -3.887  -5.753  1.00 83.24           O  
ATOM   1720  CG  ARG C  73      -4.843  -6.286  -6.094  1.00 83.24           C  
ATOM   1721  CD  ARG C  73      -4.050  -7.520  -5.689  1.00 83.24           C  
ATOM   1722  NE  ARG C  73      -4.609  -8.736  -6.274  1.00 83.24           N  
ATOM   1723  NH1 ARG C  73      -2.805 -10.073  -5.733  1.00 83.24           N  
ATOM   1724  NH2 ARG C  73      -4.604 -10.961  -6.842  1.00 83.24           N  
ATOM   1725  CZ  ARG C  73      -4.004  -9.921  -6.281  1.00 83.24           C  
ATOM   1726  N   VAL C  74      -5.935  -2.951  -4.172  1.00 83.29           N  
ATOM   1727  CA  VAL C  74      -7.081  -2.643  -3.323  1.00 83.29           C  
ATOM   1728  C   VAL C  74      -8.017  -1.677  -4.046  1.00 83.29           C  
ATOM   1729  CB  VAL C  74      -6.639  -2.043  -1.969  1.00 83.29           C  
ATOM   1730  O   VAL C  74      -9.235  -1.869  -4.050  1.00 83.29           O  
ATOM   1731  CG1 VAL C  74      -7.845  -1.530  -1.186  1.00 83.29           C  
ATOM   1732  CG2 VAL C  74      -5.870  -3.081  -1.152  1.00 83.29           C  
ATOM   1733  N   ILE C  75      -7.472  -0.639  -4.615  1.00 83.30           N  
ATOM   1734  CA  ILE C  75      -8.226   0.390  -5.321  1.00 83.30           C  
ATOM   1735  C   ILE C  75      -8.958  -0.230  -6.509  1.00 83.30           C  
ATOM   1736  CB  ILE C  75      -7.307   1.537  -5.797  1.00 83.30           C  
ATOM   1737  O   ILE C  75     -10.133   0.063  -6.744  1.00 83.30           O  
ATOM   1738  CG1 ILE C  75      -6.763   2.319  -4.596  1.00 83.30           C  
ATOM   1739  CG2 ILE C  75      -8.055   2.464  -6.761  1.00 83.30           C  
ATOM   1740  CD1 ILE C  75      -5.588   3.229  -4.930  1.00 83.30           C  
ATOM   1741  N   GLU C  76      -8.238  -1.067  -7.276  1.00 75.98           N  
ATOM   1742  CA  GLU C  76      -8.827  -1.731  -8.435  1.00 75.98           C  
ATOM   1743  C   GLU C  76     -10.009  -2.606  -8.028  1.00 75.98           C  
ATOM   1744  CB  GLU C  76      -7.776  -2.573  -9.164  1.00 75.98           C  
ATOM   1745  O   GLU C  76     -11.010  -2.677  -8.744  1.00 75.98           O  
ATOM   1746  CG  GLU C  76      -8.223  -3.063 -10.533  1.00 75.98           C  
ATOM   1747  CD  GLU C  76      -7.148  -3.845 -11.271  1.00 75.98           C  
ATOM   1748  OE1 GLU C  76      -7.383  -4.254 -12.431  1.00 75.98           O  
ATOM   1749  OE2 GLU C  76      -6.062  -4.050 -10.685  1.00 75.98           O  
ATOM   1750  N   ALA C  77      -9.894  -3.268  -6.959  1.00 68.66           N  
ATOM   1751  CA  ALA C  77     -10.948  -4.152  -6.469  1.00 68.66           C  
ATOM   1752  C   ALA C  77     -12.203  -3.363  -6.108  1.00 68.66           C  
ATOM   1753  CB  ALA C  77     -10.456  -4.946  -5.260  1.00 68.66           C  
ATOM   1754  O   ALA C  77     -13.319  -3.874  -6.223  1.00 68.66           O  
ATOM   1755  N   LEU C  78     -11.961  -2.173  -5.669  1.00 67.81           N  
ATOM   1756  CA  LEU C  78     -13.086  -1.334  -5.271  1.00 67.81           C  
ATOM   1757  C   LEU C  78     -13.814  -0.785  -6.493  1.00 67.81           C  
ATOM   1758  CB  LEU C  78     -12.608  -0.180  -4.386  1.00 67.81           C  
ATOM   1759  O   LEU C  78     -14.998  -0.447  -6.417  1.00 67.81           O  
ATOM   1760  CG  LEU C  78     -12.129  -0.555  -2.983  1.00 67.81           C  
ATOM   1761  CD1 LEU C  78     -11.571   0.671  -2.268  1.00 67.81           C  
ATOM   1762  CD2 LEU C  78     -13.265  -1.178  -2.178  1.00 67.81           C  
ATOM   1763  N   ARG C  79     -13.069  -0.588  -7.602  1.00 62.18           N  
ATOM   1764  CA  ARG C  79     -13.634  -0.024  -8.824  1.00 62.18           C  
ATOM   1765  C   ARG C  79     -14.395  -1.083  -9.614  1.00 62.18           C  
ATOM   1766  CB  ARG C  79     -12.532   0.587  -9.692  1.00 62.18           C  
ATOM   1767  O   ARG C  79     -15.296  -0.757 -10.391  1.00 62.18           O  
ATOM   1768  CG  ARG C  79     -11.920   1.852  -9.112  1.00 62.18           C  
ATOM   1769  CD  ARG C  79     -10.854   2.435 -10.028  1.00 62.18           C  
ATOM   1770  NE  ARG C  79     -10.249   3.635  -9.457  1.00 62.18           N  
ATOM   1771  NH1 ARG C  79      -8.612   3.831 -11.075  1.00 62.18           N  
ATOM   1772  NH2 ARG C  79      -8.728   5.353  -9.365  1.00 62.18           N  
ATOM   1773  CZ  ARG C  79      -9.198   4.270  -9.967  1.00 62.18           C  
ATOM   1774  N   LEU C  80     -13.901  -2.332  -9.609  1.00 53.47           N  
ATOM   1775  CA  LEU C  80     -14.473  -3.367 -10.463  1.00 53.47           C  
ATOM   1776  C   LEU C  80     -15.770  -3.906  -9.870  1.00 53.47           C  
ATOM   1777  CB  LEU C  80     -13.474  -4.511 -10.662  1.00 53.47           C  
ATOM   1778  O   LEU C  80     -15.857  -4.132  -8.661  1.00 53.47           O  
ATOM   1779  CG  LEU C  80     -12.504  -4.368 -11.836  1.00 53.47           C  
ATOM   1780  CD1 LEU C  80     -11.088  -4.730 -11.400  1.00 53.47           C  
ATOM   1781  CD2 LEU C  80     -12.949  -5.239 -13.006  1.00 53.47           C  
ATOM   1782  N   PRO C  81     -16.872  -3.619 -10.555  1.00 44.52           N  
ATOM   1783  CA  PRO C  81     -18.061  -4.351 -10.113  1.00 44.52           C  
ATOM   1784  C   PRO C  81     -17.753  -5.791  -9.711  1.00 44.52           C  
ATOM   1785  CB  PRO C  81     -18.977  -4.310 -11.339  1.00 44.52           C  
ATOM   1786  O   PRO C  81     -16.668  -6.300 -10.008  1.00 44.52           O  
ATOM   1787  CG  PRO C  81     -18.193  -3.572 -12.376  1.00 44.52           C  
ATOM   1788  CD  PRO C  81     -16.844  -3.237 -11.806  1.00 44.52           C  
ATOM   1789  N   GLY C  82     -18.647  -6.538  -8.885  1.00 43.18           N  
ATOM   1790  CA  GLY C  82     -18.615  -7.932  -8.470  1.00 43.18           C  
ATOM   1791  C   GLY C  82     -17.873  -8.827  -9.445  1.00 43.18           C  
ATOM   1792  O   GLY C  82     -18.415  -9.206 -10.485  1.00 43.18           O  
ATOM   1793  N   ASP C  83     -16.660  -8.491  -9.827  1.00 41.88           N  
ATOM   1794  CA  ASP C  83     -16.054  -9.531 -10.652  1.00 41.88           C  
ATOM   1795  C   ASP C  83     -16.295 -10.916 -10.056  1.00 41.88           C  
ATOM   1796  CB  ASP C  83     -14.553  -9.282 -10.813  1.00 41.88           C  
ATOM   1797  O   ASP C  83     -16.449 -11.056  -8.841  1.00 41.88           O  
ATOM   1798  CG  ASP C  83     -14.175  -8.815 -12.207  1.00 41.88           C  
ATOM   1799  OD1 ASP C  83     -14.925  -9.093 -13.168  1.00 41.88           O  
ATOM   1800  OD2 ASP C  83     -13.115  -8.167 -12.348  1.00 41.88           O  
ATOM   1801  N   PRO C  84     -16.642 -11.891 -10.822  1.00 42.64           N  
ATOM   1802  CA  PRO C  84     -16.795 -13.222 -10.230  1.00 42.64           C  
ATOM   1803  C   PRO C  84     -15.707 -13.542  -9.208  1.00 42.64           C  
ATOM   1804  CB  PRO C  84     -16.704 -14.158 -11.438  1.00 42.64           C  
ATOM   1805  O   PRO C  84     -14.625 -12.949  -9.247  1.00 42.64           O  
ATOM   1806  CG  PRO C  84     -16.278 -13.279 -12.570  1.00 42.64           C  
ATOM   1807  CD  PRO C  84     -16.314 -11.852 -12.105  1.00 42.64           C  
ATOM   1808  N   GLU C  85     -16.023 -13.940  -7.974  1.00 44.26           N  
ATOM   1809  CA  GLU C  85     -15.185 -14.391  -6.867  1.00 44.26           C  
ATOM   1810  C   GLU C  85     -13.843 -14.916  -7.369  1.00 44.26           C  
ATOM   1811  CB  GLU C  85     -15.901 -15.472  -6.054  1.00 44.26           C  
ATOM   1812  O   GLU C  85     -13.797 -15.842  -8.181  1.00 44.26           O  
ATOM   1813  CG  GLU C  85     -16.794 -14.922  -4.951  1.00 44.26           C  
ATOM   1814  CD  GLU C  85     -17.226 -15.979  -3.947  1.00 44.26           C  
ATOM   1815  OE1 GLU C  85     -17.651 -15.614  -2.827  1.00 44.26           O  
ATOM   1816  OE2 GLU C  85     -17.138 -17.181  -4.282  1.00 44.26           O  
ATOM   1817  N   PRO C  86     -12.833 -14.055  -7.296  1.00 47.73           N  
ATOM   1818  CA  PRO C  86     -11.580 -14.693  -7.707  1.00 47.73           C  
ATOM   1819  C   PRO C  86     -11.437 -16.114  -7.166  1.00 47.73           C  
ATOM   1820  CB  PRO C  86     -10.507 -13.774  -7.118  1.00 47.73           C  
ATOM   1821  O   PRO C  86     -11.964 -16.428  -6.096  1.00 47.73           O  
ATOM   1822  CG  PRO C  86     -11.254 -12.840  -6.222  1.00 47.73           C  
ATOM   1823  CD  PRO C  86     -12.725 -13.045  -6.440  1.00 47.73           C  
ATOM   1824  N   LYS C  87     -11.303 -17.109  -7.965  1.00 56.52           N  
ATOM   1825  CA  LYS C  87     -11.014 -18.467  -7.512  1.00 56.52           C  
ATOM   1826  C   LYS C  87      -9.809 -18.490  -6.577  1.00 56.52           C  
ATOM   1827  CB  LYS C  87     -10.769 -19.390  -8.707  1.00 56.52           C  
ATOM   1828  O   LYS C  87      -8.845 -17.748  -6.780  1.00 56.52           O  
ATOM   1829  CG  LYS C  87     -12.023 -19.722  -9.501  1.00 56.52           C  
ATOM   1830  CD  LYS C  87     -11.738 -20.742 -10.596  1.00 56.52           C  
ATOM   1831  CE  LYS C  87     -12.980 -21.030 -11.430  1.00 56.52           C  
ATOM   1832  NZ  LYS C  87     -12.739 -22.119 -12.423  1.00 56.52           N  
ATOM   1833  N   VAL C  88     -10.014 -18.883  -5.363  1.00 61.75           N  
ATOM   1834  CA  VAL C  88      -8.983 -18.958  -4.333  1.00 61.75           C  
ATOM   1835  C   VAL C  88      -8.407 -20.371  -4.279  1.00 61.75           C  
ATOM   1836  CB  VAL C  88      -9.534 -18.552  -2.948  1.00 61.75           C  
ATOM   1837  O   VAL C  88      -9.114 -21.346  -4.543  1.00 61.75           O  
ATOM   1838  CG1 VAL C  88      -9.588 -17.032  -2.812  1.00 61.75           C  
ATOM   1839  CG2 VAL C  88     -10.917 -19.162  -2.726  1.00 61.75           C  
ATOM   1840  N   CYS C  89      -7.123 -20.397  -4.145  1.00 67.47           N  
ATOM   1841  CA  CYS C  89      -6.443 -21.670  -3.931  1.00 67.47           C  
ATOM   1842  C   CYS C  89      -7.065 -22.432  -2.767  1.00 67.47           C  
ATOM   1843  CB  CYS C  89      -4.954 -21.445  -3.668  1.00 67.47           C  
ATOM   1844  O   CYS C  89      -7.211 -21.888  -1.671  1.00 67.47           O  
ATOM   1845  SG  CYS C  89      -4.067 -22.941  -3.181  1.00 67.47           S  
ATOM   1846  N   VAL C  90      -7.445 -23.679  -2.934  1.00 68.02           N  
ATOM   1847  CA  VAL C  90      -8.083 -24.511  -1.919  1.00 68.02           C  
ATOM   1848  C   VAL C  90      -7.097 -24.791  -0.787  1.00 68.02           C  
ATOM   1849  CB  VAL C  90      -8.601 -25.839  -2.515  1.00 68.02           C  
ATOM   1850  O   VAL C  90      -7.503 -25.022   0.355  1.00 68.02           O  
ATOM   1851  CG1 VAL C  90      -9.786 -25.587  -3.446  1.00 68.02           C  
ATOM   1852  CG2 VAL C  90      -7.479 -26.563  -3.258  1.00 68.02           C  
ATOM   1853  N   HIS C  91      -5.784 -24.699  -1.108  1.00 63.99           N  
ATOM   1854  CA  HIS C  91      -4.765 -25.064  -0.130  1.00 63.99           C  
ATOM   1855  C   HIS C  91      -4.373 -23.866   0.729  1.00 63.99           C  
ATOM   1856  CB  HIS C  91      -3.531 -25.635  -0.830  1.00 63.99           C  
ATOM   1857  O   HIS C  91      -4.139 -24.010   1.931  1.00 63.99           O  
ATOM   1858  CG  HIS C  91      -3.791 -26.916  -1.556  1.00 63.99           C  
ATOM   1859  CD2 HIS C  91      -3.782 -27.206  -2.878  1.00 63.99           C  
ATOM   1860  ND1 HIS C  91      -4.110 -28.088  -0.905  1.00 63.99           N  
ATOM   1861  CE1 HIS C  91      -4.286 -29.047  -1.799  1.00 63.99           C  
ATOM   1862  NE2 HIS C  91      -4.093 -28.538  -3.004  1.00 63.99           N  
ATOM   1863  N   HIS C  92      -4.259 -22.614   0.098  1.00 58.95           N  
ATOM   1864  CA  HIS C  92      -3.647 -21.484   0.789  1.00 58.95           C  
ATOM   1865  C   HIS C  92      -4.638 -20.339   0.958  1.00 58.95           C  
ATOM   1866  CB  HIS C  92      -2.409 -21.000   0.031  1.00 58.95           C  
ATOM   1867  O   HIS C  92      -4.332 -19.338   1.611  1.00 58.95           O  
ATOM   1868  CG  HIS C  92      -1.380 -22.064  -0.181  1.00 58.95           C  
ATOM   1869  CD2 HIS C  92      -0.562 -22.696   0.693  1.00 58.95           C  
ATOM   1870  ND1 HIS C  92      -1.101 -22.593  -1.423  1.00 58.95           N  
ATOM   1871  CE1 HIS C  92      -0.153 -23.507  -1.302  1.00 58.95           C  
ATOM   1872  NE2 HIS C  92       0.192 -23.589  -0.029  1.00 58.95           N  
ATOM   1873  N   ARG C  93      -5.844 -20.392   0.261  1.00 58.04           N  
ATOM   1874  CA  ARG C  93      -6.892 -19.378   0.328  1.00 58.04           C  
ATOM   1875  C   ARG C  93      -6.394 -18.040  -0.210  1.00 58.04           C  
ATOM   1876  CB  ARG C  93      -7.389 -19.213   1.765  1.00 58.04           C  
ATOM   1877  O   ARG C  93      -6.775 -16.982   0.296  1.00 58.04           O  
ATOM   1878  CG  ARG C  93      -8.164 -20.411   2.290  1.00 58.04           C  
ATOM   1879  CD  ARG C  93      -8.783 -20.130   3.653  1.00 58.04           C  
ATOM   1880  NE  ARG C  93      -9.312 -21.345   4.266  1.00 58.04           N  
ATOM   1881  NH1 ARG C  93      -7.934 -21.258   6.117  1.00 58.04           N  
ATOM   1882  NH2 ARG C  93      -9.448 -22.964   5.888  1.00 58.04           N  
ATOM   1883  CZ  ARG C  93      -8.897 -21.853   5.422  1.00 58.04           C  
ATOM   1884  N   ASN C  94      -5.386 -18.146  -1.067  1.00 56.99           N  
ATOM   1885  CA  ASN C  94      -4.870 -16.991  -1.795  1.00 56.99           C  
ATOM   1886  C   ASN C  94      -5.421 -16.933  -3.217  1.00 56.99           C  
ATOM   1887  CB  ASN C  94      -3.340 -17.012  -1.819  1.00 56.99           C  
ATOM   1888  O   ASN C  94      -5.806 -17.959  -3.780  1.00 56.99           O  
ATOM   1889  CG  ASN C  94      -2.730 -16.639  -0.482  1.00 56.99           C  
ATOM   1890  ND2 ASN C  94      -1.423 -16.835  -0.351  1.00 56.99           N  
ATOM   1891  OD1 ASN C  94      -3.428 -16.179   0.426  1.00 56.99           O  
ATOM   1892  N   PRO C  95      -5.477 -15.797  -3.713  1.00 61.51           N  
ATOM   1893  CA  PRO C  95      -5.909 -15.695  -5.108  1.00 61.51           C  
ATOM   1894  C   PRO C  95      -5.035 -16.510  -6.058  1.00 61.51           C  
ATOM   1895  CB  PRO C  95      -5.790 -14.198  -5.406  1.00 61.51           C  
ATOM   1896  O   PRO C  95      -3.823 -16.611  -5.854  1.00 61.51           O  
ATOM   1897  CG  PRO C  95      -5.733 -13.545  -4.063  1.00 61.51           C  
ATOM   1898  CD  PRO C  95      -5.262 -14.558  -3.059  1.00 61.51           C  
ATOM   1899  N   LEU C  96      -5.742 -17.148  -6.973  1.00 65.78           N  
ATOM   1900  CA  LEU C  96      -5.033 -17.827  -8.052  1.00 65.78           C  
ATOM   1901  C   LEU C  96      -4.485 -16.822  -9.060  1.00 65.78           C  
ATOM   1902  CB  LEU C  96      -5.958 -18.822  -8.758  1.00 65.78           C  
ATOM   1903  O   LEU C  96      -5.229 -16.307  -9.897  1.00 65.78           O  
ATOM   1904  CG  LEU C  96      -6.451 -20.002  -7.919  1.00 65.78           C  
ATOM   1905  CD1 LEU C  96      -7.557 -20.750  -8.656  1.00 65.78           C  
ATOM   1906  CD2 LEU C  96      -5.296 -20.940  -7.584  1.00 65.78           C  
ATOM   1907  N   SER C  97      -3.212 -16.534  -8.844  1.00 60.09           N  
ATOM   1908  CA  SER C  97      -2.630 -15.446  -9.623  1.00 60.09           C  
ATOM   1909  C   SER C  97      -1.524 -15.953 -10.542  1.00 60.09           C  
ATOM   1910  CB  SER C  97      -2.079 -14.360  -8.698  1.00 60.09           C  
ATOM   1911  O   SER C  97      -0.964 -15.187 -11.329  1.00 60.09           O  
ATOM   1912  OG  SER C  97      -1.106 -14.896  -7.818  1.00 60.09           O  
ATOM   1913  N   LEU C  98      -1.256 -17.273 -10.403  1.00 71.98           N  
ATOM   1914  CA  LEU C  98      -0.172 -17.851 -11.190  1.00 71.98           C  
ATOM   1915  C   LEU C  98      -0.656 -19.072 -11.966  1.00 71.98           C  
ATOM   1916  CB  LEU C  98       1.000 -18.238 -10.285  1.00 71.98           C  
ATOM   1917  O   LEU C  98      -1.671 -19.676 -11.612  1.00 71.98           O  
ATOM   1918  CG  LEU C  98       1.581 -17.124  -9.414  1.00 71.98           C  
ATOM   1919  CD1 LEU C  98       2.611 -17.692  -8.443  1.00 71.98           C  
ATOM   1920  CD2 LEU C  98       2.201 -16.034 -10.282  1.00 71.98           C  
ATOM   1921  N   PHE C  99       0.007 -19.429 -13.092  1.00 77.49           N  
ATOM   1922  CA  PHE C  99      -0.233 -20.627 -13.887  1.00 77.49           C  
ATOM   1923  C   PHE C  99       0.997 -21.527 -13.895  1.00 77.49           C  
ATOM   1924  CB  PHE C  99      -0.620 -20.253 -15.321  1.00 77.49           C  
ATOM   1925  O   PHE C  99       2.091 -21.088 -14.254  1.00 77.49           O  
ATOM   1926  CG  PHE C  99      -0.992 -21.434 -16.177  1.00 77.49           C  
ATOM   1927  CD1 PHE C  99      -0.122 -21.905 -17.152  1.00 77.49           C  
ATOM   1928  CD2 PHE C  99      -2.213 -22.073 -16.006  1.00 77.49           C  
ATOM   1929  CE1 PHE C  99      -0.463 -22.998 -17.945  1.00 77.49           C  
ATOM   1930  CE2 PHE C  99      -2.562 -23.166 -16.795  1.00 77.49           C  
ATOM   1931  CZ  PHE C  99      -1.686 -23.626 -17.765  1.00 77.49           C  
ATOM   1932  N   CYS C 100       0.846 -22.763 -13.442  1.00 79.86           N  
ATOM   1933  CA  CYS C 100       1.901 -23.767 -13.518  1.00 79.86           C  
ATOM   1934  C   CYS C 100       1.914 -24.443 -14.884  1.00 79.86           C  
ATOM   1935  CB  CYS C 100       1.722 -24.817 -12.422  1.00 79.86           C  
ATOM   1936  O   CYS C 100       0.978 -25.164 -15.234  1.00 79.86           O  
ATOM   1937  SG  CYS C 100       2.975 -26.117 -12.447  1.00 79.86           S  
ATOM   1938  N   GLU C 101       2.947 -24.187 -15.633  1.00 79.26           N  
ATOM   1939  CA  GLU C 101       3.051 -24.699 -16.996  1.00 79.26           C  
ATOM   1940  C   GLU C 101       3.166 -26.221 -17.007  1.00 79.26           C  
ATOM   1941  CB  GLU C 101       4.250 -24.076 -17.715  1.00 79.26           C  
ATOM   1942  O   GLU C 101       2.583 -26.886 -17.865  1.00 79.26           O  
ATOM   1943  CG  GLU C 101       4.139 -22.570 -17.905  1.00 79.26           C  
ATOM   1944  CD  GLU C 101       5.338 -21.965 -18.617  1.00 79.26           C  
ATOM   1945  OE1 GLU C 101       5.492 -20.723 -18.598  1.00 79.26           O  
ATOM   1946  OE2 GLU C 101       6.129 -22.739 -19.201  1.00 79.26           O  
ATOM   1947  N   LYS C 102       3.819 -26.725 -16.082  1.00 83.92           N  
ATOM   1948  CA  LYS C 102       4.019 -28.168 -15.980  1.00 83.92           C  
ATOM   1949  C   LYS C 102       2.712 -28.882 -15.649  1.00 83.92           C  
ATOM   1950  CB  LYS C 102       5.075 -28.490 -14.921  1.00 83.92           C  
ATOM   1951  O   LYS C 102       2.382 -29.900 -16.261  1.00 83.92           O  
ATOM   1952  CG  LYS C 102       5.376 -29.975 -14.779  1.00 83.92           C  
ATOM   1953  CD  LYS C 102       6.442 -30.231 -13.721  1.00 83.92           C  
ATOM   1954  CE  LYS C 102       6.704 -31.719 -13.539  1.00 83.92           C  
ATOM   1955  NZ  LYS C 102       7.859 -31.971 -12.626  1.00 83.92           N  
ATOM   1956  N   ASP C 103       1.981 -28.374 -14.680  1.00 77.07           N  
ATOM   1957  CA  ASP C 103       0.765 -29.028 -14.205  1.00 77.07           C  
ATOM   1958  C   ASP C 103      -0.467 -28.484 -14.923  1.00 77.07           C  
ATOM   1959  CB  ASP C 103       0.615 -28.848 -12.692  1.00 77.07           C  
ATOM   1960  O   ASP C 103      -1.569 -29.013 -14.762  1.00 77.07           O  
ATOM   1961  CG  ASP C 103       1.751 -29.478 -11.905  1.00 77.07           C  
ATOM   1962  OD1 ASP C 103       2.129 -30.633 -12.198  1.00 77.07           O  
ATOM   1963  OD2 ASP C 103       2.270 -28.815 -10.982  1.00 77.07           O  
ATOM   1964  N   GLN C 104      -0.291 -27.442 -15.688  1.00 74.78           N  
ATOM   1965  CA  GLN C 104      -1.363 -26.822 -16.459  1.00 74.78           C  
ATOM   1966  C   GLN C 104      -2.546 -26.462 -15.564  1.00 74.78           C  
ATOM   1967  CB  GLN C 104      -1.820 -27.749 -17.586  1.00 74.78           C  
ATOM   1968  O   GLN C 104      -3.695 -26.763 -15.895  1.00 74.78           O  
ATOM   1969  CG  GLN C 104      -0.764 -27.980 -18.658  1.00 74.78           C  
ATOM   1970  CD  GLN C 104      -1.360 -28.141 -20.044  1.00 74.78           C  
ATOM   1971  NE2 GLN C 104      -0.626 -28.802 -20.932  1.00 74.78           N  
ATOM   1972  OE1 GLN C 104      -2.472 -27.675 -20.314  1.00 74.78           O  
ATOM   1973  N   GLU C 105      -2.286 -25.739 -14.470  1.00 76.03           N  
ATOM   1974  CA  GLU C 105      -3.339 -25.336 -13.543  1.00 76.03           C  
ATOM   1975  C   GLU C 105      -3.041 -23.971 -12.929  1.00 76.03           C  
ATOM   1976  CB  GLU C 105      -3.514 -26.382 -12.440  1.00 76.03           C  
ATOM   1977  O   GLU C 105      -1.880 -23.568 -12.833  1.00 76.03           O  
ATOM   1978  CG  GLU C 105      -2.298 -26.534 -11.538  1.00 76.03           C  
ATOM   1979  CD  GLU C 105      -2.461 -27.622 -10.489  1.00 76.03           C  
ATOM   1980  OE1 GLU C 105      -1.480 -27.928  -9.773  1.00 76.03           O  
ATOM   1981  OE2 GLU C 105      -3.579 -28.174 -10.382  1.00 76.03           O  
ATOM   1982  N   LEU C 106      -4.079 -23.297 -12.482  1.00 75.66           N  
ATOM   1983  CA  LEU C 106      -3.946 -22.050 -11.737  1.00 75.66           C  
ATOM   1984  C   LEU C 106      -3.543 -22.321 -10.291  1.00 75.66           C  
ATOM   1985  CB  LEU C 106      -5.256 -21.260 -11.775  1.00 75.66           C  
ATOM   1986  O   LEU C 106      -4.072 -23.236  -9.656  1.00 75.66           O  
ATOM   1987  CG  LEU C 106      -5.676 -20.707 -13.137  1.00 75.66           C  
ATOM   1988  CD1 LEU C 106      -7.097 -20.158 -13.072  1.00 75.66           C  
ATOM   1989  CD2 LEU C 106      -4.702 -19.629 -13.600  1.00 75.66           C  
ATOM   1990  N   ILE C 107      -2.527 -21.554  -9.856  1.00 74.37           N  
ATOM   1991  CA  ILE C 107      -2.038 -21.747  -8.495  1.00 74.37           C  
ATOM   1992  C   ILE C 107      -1.862 -20.392  -7.813  1.00 74.37           C  
ATOM   1993  CB  ILE C 107      -0.708 -22.533  -8.478  1.00 74.37           C  
ATOM   1994  O   ILE C 107      -1.858 -19.352  -8.477  1.00 74.37           O  
ATOM   1995  CG1 ILE C 107       0.375 -21.766  -9.246  1.00 74.37           C  
ATOM   1996  CG2 ILE C 107      -0.902 -23.936  -9.060  1.00 74.37           C  
ATOM   1997  CD1 ILE C 107       1.774 -22.347  -9.089  1.00 74.37           C  
ATOM   1998  N   CYS C 108      -1.702 -20.483  -6.490  1.00 62.21           N  
ATOM   1999  CA  CYS C 108      -1.413 -19.272  -5.731  1.00 62.21           C  
ATOM   2000  C   CYS C 108       0.089 -19.087  -5.550  1.00 62.21           C  
ATOM   2001  CB  CYS C 108      -2.098 -19.318  -4.366  1.00 62.21           C  
ATOM   2002  O   CYS C 108       0.874 -19.972  -5.897  1.00 62.21           O  
ATOM   2003  SG  CYS C 108      -1.257 -20.372  -3.164  1.00 62.21           S  
ATOM   2004  N   GLY C 109       0.542 -18.003  -5.134  1.00 66.30           N  
ATOM   2005  CA  GLY C 109       1.950 -17.716  -4.912  1.00 66.30           C  
ATOM   2006  C   GLY C 109       2.625 -18.716  -3.993  1.00 66.30           C  
ATOM   2007  O   GLY C 109       3.754 -19.141  -4.250  1.00 66.30           O  
ATOM   2008  N   LEU C 110       1.889 -19.172  -2.997  1.00 62.23           N  
ATOM   2009  CA  LEU C 110       2.474 -20.091  -2.027  1.00 62.23           C  
ATOM   2010  C   LEU C 110       2.649 -21.480  -2.631  1.00 62.23           C  
ATOM   2011  CB  LEU C 110       1.599 -20.174  -0.773  1.00 62.23           C  
ATOM   2012  O   LEU C 110       3.626 -22.171  -2.336  1.00 62.23           O  
ATOM   2013  CG  LEU C 110       1.742 -19.028   0.230  1.00 62.23           C  
ATOM   2014  CD1 LEU C 110       0.628 -19.093   1.270  1.00 62.23           C  
ATOM   2015  CD2 LEU C 110       3.110 -19.071   0.901  1.00 62.23           C  
ATOM   2016  N   CYS C 111       1.739 -21.967  -3.383  1.00 70.11           N  
ATOM   2017  CA  CYS C 111       1.918 -23.229  -4.092  1.00 70.11           C  
ATOM   2018  C   CYS C 111       3.175 -23.197  -4.953  1.00 70.11           C  
ATOM   2019  CB  CYS C 111       0.699 -23.531  -4.964  1.00 70.11           C  
ATOM   2020  O   CYS C 111       3.895 -24.193  -5.044  1.00 70.11           O  
ATOM   2021  SG  CYS C 111      -0.744 -24.087  -4.031  1.00 70.11           S  
ATOM   2022  N   GLY C 112       3.409 -22.032  -5.538  1.00 70.92           N  
ATOM   2023  CA  GLY C 112       4.580 -21.869  -6.385  1.00 70.92           C  
ATOM   2024  C   GLY C 112       5.874 -21.765  -5.601  1.00 70.92           C  
ATOM   2025  O   GLY C 112       6.923 -22.222  -6.061  1.00 70.92           O  
ATOM   2026  N   LEU C 113       5.758 -21.158  -4.422  1.00 65.74           N  
ATOM   2027  CA  LEU C 113       6.956 -20.877  -3.638  1.00 65.74           C  
ATOM   2028  C   LEU C 113       7.322 -22.068  -2.758  1.00 65.74           C  
ATOM   2029  CB  LEU C 113       6.750 -19.631  -2.772  1.00 65.74           C  
ATOM   2030  O   LEU C 113       8.503 -22.373  -2.579  1.00 65.74           O  
ATOM   2031  CG  LEU C 113       8.017 -18.900  -2.324  1.00 65.74           C  
ATOM   2032  CD1 LEU C 113       8.677 -18.208  -3.512  1.00 65.74           C  
ATOM   2033  CD2 LEU C 113       7.693 -17.894  -1.225  1.00 65.74           C  
ATOM   2034  N   LEU C 114       6.372 -22.762  -2.121  1.00 60.85           N  
ATOM   2035  CA  LEU C 114       6.659 -23.751  -1.088  1.00 60.85           C  
ATOM   2036  C   LEU C 114       5.994 -25.085  -1.413  1.00 60.85           C  
ATOM   2037  CB  LEU C 114       6.187 -23.252   0.280  1.00 60.85           C  
ATOM   2038  O   LEU C 114       6.304 -26.105  -0.794  1.00 60.85           O  
ATOM   2039  CG  LEU C 114       6.714 -21.887   0.722  1.00 60.85           C  
ATOM   2040  CD1 LEU C 114       5.667 -21.159   1.558  1.00 60.85           C  
ATOM   2041  CD2 LEU C 114       8.015 -22.043   1.503  1.00 60.85           C  
ATOM   2042  N   GLY C 115       5.179 -25.189  -2.384  1.00 62.47           N  
ATOM   2043  CA  GLY C 115       4.332 -26.350  -2.605  1.00 62.47           C  
ATOM   2044  C   GLY C 115       4.873 -27.291  -3.664  1.00 62.47           C  
ATOM   2045  O   GLY C 115       6.086 -27.371  -3.869  1.00 62.47           O  
ATOM   2046  N   SER C 116       4.012 -28.010  -4.051  1.00 67.68           N  
ATOM   2047  CA  SER C 116       4.314 -29.054  -5.026  1.00 67.68           C  
ATOM   2048  C   SER C 116       4.789 -28.456  -6.346  1.00 67.68           C  
ATOM   2049  CB  SER C 116       3.086 -29.933  -5.267  1.00 67.68           C  
ATOM   2050  O   SER C 116       5.389 -29.152  -7.168  1.00 67.68           O  
ATOM   2051  OG  SER C 116       1.965 -29.144  -5.626  1.00 67.68           O  
ATOM   2052  N   HIS C 117       4.684 -27.058  -6.330  1.00 76.77           N  
ATOM   2053  CA  HIS C 117       5.006 -26.438  -7.611  1.00 76.77           C  
ATOM   2054  C   HIS C 117       6.286 -25.614  -7.518  1.00 76.77           C  
ATOM   2055  CB  HIS C 117       3.848 -25.558  -8.086  1.00 76.77           C  
ATOM   2056  O   HIS C 117       6.586 -24.823  -8.415  1.00 76.77           O  
ATOM   2057  CG  HIS C 117       2.563 -26.302  -8.264  1.00 76.77           C  
ATOM   2058  CD2 HIS C 117       1.560 -26.564  -7.393  1.00 76.77           C  
ATOM   2059  ND1 HIS C 117       2.197 -26.880  -9.460  1.00 76.77           N  
ATOM   2060  CE1 HIS C 117       1.020 -27.466  -9.317  1.00 76.77           C  
ATOM   2061  NE2 HIS C 117       0.612 -27.289  -8.072  1.00 76.77           N  
ATOM   2062  N   GLN C 118       6.983 -25.654  -6.473  1.00 71.59           N  
ATOM   2063  CA  GLN C 118       8.141 -24.830  -6.142  1.00 71.59           C  
ATOM   2064  C   GLN C 118       9.153 -24.820  -7.285  1.00 71.59           C  
ATOM   2065  CB  GLN C 118       8.805 -25.328  -4.858  1.00 71.59           C  
ATOM   2066  O   GLN C 118       9.735 -23.779  -7.596  1.00 71.59           O  
ATOM   2067  CG  GLN C 118       9.972 -24.466  -4.395  1.00 71.59           C  
ATOM   2068  CD  GLN C 118      10.606 -24.975  -3.114  1.00 71.59           C  
ATOM   2069  NE2 GLN C 118      11.016 -24.054  -2.248  1.00 71.59           N  
ATOM   2070  OE1 GLN C 118      10.725 -26.186  -2.903  1.00 71.59           O  
ATOM   2071  N   HIS C 119       9.297 -25.864  -8.025  1.00 73.84           N  
ATOM   2072  CA  HIS C 119      10.324 -25.927  -9.059  1.00 73.84           C  
ATOM   2073  C   HIS C 119       9.704 -26.029 -10.448  1.00 73.84           C  
ATOM   2074  CB  HIS C 119      11.259 -27.113  -8.812  1.00 73.84           C  
ATOM   2075  O   HIS C 119      10.395 -26.340 -11.420  1.00 73.84           O  
ATOM   2076  CG  HIS C 119      11.992 -27.039  -7.511  1.00 73.84           C  
ATOM   2077  CD2 HIS C 119      13.114 -26.369  -7.159  1.00 73.84           C  
ATOM   2078  ND1 HIS C 119      11.578 -27.717  -6.385  1.00 73.84           N  
ATOM   2079  CE1 HIS C 119      12.417 -27.465  -5.393  1.00 73.84           C  
ATOM   2080  NE2 HIS C 119      13.358 -26.650  -5.837  1.00 73.84           N  
ATOM   2081  N   HIS C 120       8.413 -25.666 -10.441  1.00 81.64           N  
ATOM   2082  CA  HIS C 120       7.736 -25.641 -11.733  1.00 81.64           C  
ATOM   2083  C   HIS C 120       7.802 -24.254 -12.363  1.00 81.64           C  
ATOM   2084  CB  HIS C 120       6.278 -26.080 -11.582  1.00 81.64           C  
ATOM   2085  O   HIS C 120       7.814 -23.245 -11.653  1.00 81.64           O  
ATOM   2086  CG  HIS C 120       6.122 -27.512 -11.178  1.00 81.64           C  
ATOM   2087  CD2 HIS C 120       7.044 -28.463 -10.900  1.00 81.64           C  
ATOM   2088  ND1 HIS C 120       4.890 -28.111 -11.025  1.00 81.64           N  
ATOM   2089  CE1 HIS C 120       5.063 -29.373 -10.667  1.00 81.64           C  
ATOM   2090  NE2 HIS C 120       6.360 -29.611 -10.584  1.00 81.64           N  
ATOM   2091  N   PRO C 121       7.928 -24.206 -13.633  1.00 78.25           N  
ATOM   2092  CA  PRO C 121       7.761 -22.913 -14.301  1.00 78.25           C  
ATOM   2093  C   PRO C 121       6.370 -22.317 -14.095  1.00 78.25           C  
ATOM   2094  CB  PRO C 121       7.999 -23.245 -15.776  1.00 78.25           C  
ATOM   2095  O   PRO C 121       5.364 -22.997 -14.315  1.00 78.25           O  
ATOM   2096  CG  PRO C 121       8.665 -24.583 -15.764  1.00 78.25           C  
ATOM   2097  CD  PRO C 121       8.288 -25.291 -14.495  1.00 78.25           C  
ATOM   2098  N   VAL C 122       6.320 -21.082 -13.523  1.00 77.11           N  
ATOM   2099  CA  VAL C 122       5.045 -20.430 -13.244  1.00 77.11           C  
ATOM   2100  C   VAL C 122       5.000 -19.067 -13.930  1.00 77.11           C  
ATOM   2101  CB  VAL C 122       4.809 -20.271 -11.725  1.00 77.11           C  
ATOM   2102  O   VAL C 122       6.032 -18.412 -14.092  1.00 77.11           O  
ATOM   2103  CG1 VAL C 122       4.657 -21.635 -11.056  1.00 77.11           C  
ATOM   2104  CG2 VAL C 122       5.954 -19.484 -11.088  1.00 77.11           C  
ATOM   2105  N   THR C 123       3.874 -18.693 -14.430  1.00 69.69           N  
ATOM   2106  CA  THR C 123       3.670 -17.405 -15.084  1.00 69.69           C  
ATOM   2107  C   THR C 123       2.468 -16.680 -14.487  1.00 69.69           C  
ATOM   2108  CB  THR C 123       3.469 -17.575 -16.601  1.00 69.69           C  
ATOM   2109  O   THR C 123       1.466 -17.309 -14.141  1.00 69.69           O  
ATOM   2110  CG2 THR C 123       3.917 -16.329 -17.358  1.00 69.69           C  
ATOM   2111  OG1 THR C 123       4.235 -18.698 -17.056  1.00 69.69           O  
ATOM   2112  N   PRO C 124       2.570 -15.410 -14.364  1.00 65.56           N  
ATOM   2113  CA  PRO C 124       1.405 -14.651 -13.907  1.00 65.56           C  
ATOM   2114  C   PRO C 124       0.201 -14.801 -14.834  1.00 65.56           C  
ATOM   2115  CB  PRO C 124       1.908 -13.205 -13.896  1.00 65.56           C  
ATOM   2116  O   PRO C 124       0.361 -14.841 -16.057  1.00 65.56           O  
ATOM   2117  CG  PRO C 124       3.398 -13.319 -13.922  1.00 65.56           C  
ATOM   2118  CD  PRO C 124       3.765 -14.632 -14.553  1.00 65.56           C  
ATOM   2119  N   VAL C 125      -0.983 -14.977 -14.205  1.00 62.42           N  
ATOM   2120  CA  VAL C 125      -2.220 -15.182 -14.953  1.00 62.42           C  
ATOM   2121  C   VAL C 125      -2.451 -14.006 -15.900  1.00 62.42           C  
ATOM   2122  CB  VAL C 125      -3.431 -15.353 -14.009  1.00 62.42           C  
ATOM   2123  O   VAL C 125      -3.004 -14.178 -16.989  1.00 62.42           O  
ATOM   2124  CG1 VAL C 125      -4.730 -15.440 -14.809  1.00 62.42           C  
ATOM   2125  CG2 VAL C 125      -3.254 -16.592 -13.134  1.00 62.42           C  
ATOM   2126  N   SER C 126      -2.036 -12.834 -15.374  1.00 50.20           N  
ATOM   2127  CA  SER C 126      -2.209 -11.665 -16.231  1.00 50.20           C  
ATOM   2128  C   SER C 126      -1.454 -11.827 -17.546  1.00 50.20           C  
ATOM   2129  CB  SER C 126      -1.735 -10.400 -15.514  1.00 50.20           C  
ATOM   2130  O   SER C 126      -1.910 -11.357 -18.591  1.00 50.20           O  
ATOM   2131  OG  SER C 126      -0.390 -10.536 -15.089  1.00 50.20           O  
ATOM   2132  N   THR C 127      -0.407 -12.453 -17.575  1.00 49.49           N  
ATOM   2133  CA  THR C 127       0.396 -12.716 -18.764  1.00 49.49           C  
ATOM   2134  C   THR C 127      -0.246 -13.804 -19.620  1.00 49.49           C  
ATOM   2135  CB  THR C 127       1.830 -13.135 -18.388  1.00 49.49           C  
ATOM   2136  O   THR C 127      -0.219 -13.729 -20.850  1.00 49.49           O  
ATOM   2137  CG2 THR C 127       2.856 -12.170 -18.974  1.00 49.49           C  
ATOM   2138  OG1 THR C 127       1.960 -13.144 -16.961  1.00 49.49           O  
ATOM   2139  N   VAL C 128      -0.832 -14.789 -19.031  1.00 45.41           N  
ATOM   2140  CA  VAL C 128      -1.465 -15.920 -19.702  1.00 45.41           C  
ATOM   2141  C   VAL C 128      -2.717 -15.449 -20.438  1.00 45.41           C  
ATOM   2142  CB  VAL C 128      -1.823 -17.044 -18.705  1.00 45.41           C  
ATOM   2143  O   VAL C 128      -2.977 -15.873 -21.567  1.00 45.41           O  
ATOM   2144  CG1 VAL C 128      -2.506 -18.206 -19.424  1.00 45.41           C  
ATOM   2145  CG2 VAL C 128      -0.572 -17.526 -17.972  1.00 45.41           C  
ATOM   2146  N   TYR C 129      -3.509 -14.657 -19.751  1.00 44.55           N  
ATOM   2147  CA  TYR C 129      -4.712 -14.119 -20.377  1.00 44.55           C  
ATOM   2148  C   TYR C 129      -4.365 -13.320 -21.627  1.00 44.55           C  
ATOM   2149  CB  TYR C 129      -5.483 -13.237 -19.390  1.00 44.55           C  
ATOM   2150  O   TYR C 129      -5.057 -13.415 -22.644  1.00 44.55           O  
ATOM   2151  CG  TYR C 129      -6.515 -13.987 -18.584  1.00 44.55           C  
ATOM   2152  CD1 TYR C 129      -7.742 -14.339 -19.142  1.00 44.55           C  
ATOM   2153  CD2 TYR C 129      -6.267 -14.343 -17.263  1.00 44.55           C  
ATOM   2154  CE1 TYR C 129      -8.697 -15.028 -18.402  1.00 44.55           C  
ATOM   2155  CE2 TYR C 129      -7.215 -15.032 -16.513  1.00 44.55           C  
ATOM   2156  OH  TYR C 129      -9.367 -16.052 -16.353  1.00 44.55           O  
ATOM   2157  CZ  TYR C 129      -8.425 -15.370 -17.091  1.00 44.55           C  
ATOM   2158  N   SER C 130      -3.366 -12.531 -21.454  1.00 43.39           N  
ATOM   2159  CA  SER C 130      -2.921 -11.743 -22.598  1.00 43.39           C  
ATOM   2160  C   SER C 130      -2.476 -12.641 -23.748  1.00 43.39           C  
ATOM   2161  CB  SER C 130      -1.777 -10.811 -22.196  1.00 43.39           C  
ATOM   2162  O   SER C 130      -2.788 -12.371 -24.910  1.00 43.39           O  
ATOM   2163  OG  SER C 130      -1.985 -10.292 -20.894  1.00 43.39           O  
ATOM   2164  N   ARG C 131      -1.844 -13.685 -23.405  1.00 44.94           N  
ATOM   2165  CA  ARG C 131      -1.386 -14.616 -24.431  1.00 44.94           C  
ATOM   2166  C   ARG C 131      -2.560 -15.360 -25.059  1.00 44.94           C  
ATOM   2167  CB  ARG C 131      -0.386 -15.615 -23.843  1.00 44.94           C  
ATOM   2168  O   ARG C 131      -2.592 -15.566 -26.274  1.00 44.94           O  
ATOM   2169  CG  ARG C 131       0.889 -15.761 -24.657  1.00 44.94           C  
ATOM   2170  CD  ARG C 131       1.911 -16.642 -23.952  1.00 44.94           C  
ATOM   2171  NE  ARG C 131       2.757 -17.355 -24.904  1.00 44.94           N  
ATOM   2172  NH1 ARG C 131       4.347 -17.971 -23.346  1.00 44.94           N  
ATOM   2173  NH2 ARG C 131       4.588 -18.588 -25.540  1.00 44.94           N  
ATOM   2174  CZ  ARG C 131       3.895 -17.969 -24.595  1.00 44.94           C  
ATOM   2175  N   MET C 132      -3.458 -15.762 -24.205  1.00 42.87           N  
ATOM   2176  CA  MET C 132      -4.624 -16.488 -24.699  1.00 42.87           C  
ATOM   2177  C   MET C 132      -5.482 -15.598 -25.592  1.00 42.87           C  
ATOM   2178  CB  MET C 132      -5.460 -17.021 -23.534  1.00 42.87           C  
ATOM   2179  O   MET C 132      -6.000 -16.052 -26.614  1.00 42.87           O  
ATOM   2180  CG  MET C 132      -4.857 -18.239 -22.853  1.00 42.87           C  
ATOM   2181  SD  MET C 132      -5.859 -18.816 -21.428  1.00 42.87           S  
ATOM   2182  CE  MET C 132      -7.221 -19.634 -22.304  1.00 42.87           C  
ATOM   2183  N   LYS C 133      -5.589 -14.383 -25.210  1.00 42.13           N  
ATOM   2184  CA  LYS C 133      -6.315 -13.411 -26.021  1.00 42.13           C  
ATOM   2185  C   LYS C 133      -5.645 -13.217 -27.378  1.00 42.13           C  
ATOM   2186  CB  LYS C 133      -6.417 -12.071 -25.290  1.00 42.13           C  
ATOM   2187  O   LYS C 133      -6.323 -13.117 -28.403  1.00 42.13           O  
ATOM   2188  CG  LYS C 133      -7.758 -11.372 -25.463  1.00 42.13           C  
ATOM   2189  CD  LYS C 133      -7.818 -10.075 -24.668  1.00 42.13           C  
ATOM   2190  CE  LYS C 133      -9.137  -9.345 -24.885  1.00 42.13           C  
ATOM   2191  NZ  LYS C 133      -9.152  -8.013 -24.209  1.00 42.13           N  
ATOM   2192  N   GLU C 134      -4.398 -13.131 -27.350  1.00 46.17           N  
ATOM   2193  CA  GLU C 134      -3.649 -12.970 -28.593  1.00 46.17           C  
ATOM   2194  C   GLU C 134      -3.818 -14.185 -29.500  1.00 46.17           C  
ATOM   2195  CB  GLU C 134      -2.165 -12.735 -28.299  1.00 46.17           C  
ATOM   2196  O   GLU C 134      -3.956 -14.043 -30.717  1.00 46.17           O  
ATOM   2197  CG  GLU C 134      -1.826 -11.291 -27.962  1.00 46.17           C  
ATOM   2198  CD  GLU C 134      -0.362 -11.085 -27.607  1.00 46.17           C  
ATOM   2199  OE1 GLU C 134       0.047  -9.927 -27.362  1.00 46.17           O  
ATOM   2200  OE2 GLU C 134       0.383 -12.090 -27.575  1.00 46.17           O  
ATOM   2201  N   GLU C 135      -3.747 -15.301 -28.927  1.00 44.39           N  
ATOM   2202  CA  GLU C 135      -3.931 -16.533 -29.688  1.00 44.39           C  
ATOM   2203  C   GLU C 135      -5.342 -16.620 -30.264  1.00 44.39           C  
ATOM   2204  CB  GLU C 135      -3.643 -17.755 -28.812  1.00 44.39           C  
ATOM   2205  O   GLU C 135      -5.526 -17.045 -31.406  1.00 44.39           O  
ATOM   2206  CG  GLU C 135      -2.163 -18.084 -28.683  1.00 44.39           C  
ATOM   2207  CD  GLU C 135      -1.891 -19.276 -27.780  1.00 44.39           C  
ATOM   2208  OE1 GLU C 135      -0.708 -19.649 -27.607  1.00 44.39           O  
ATOM   2209  OE2 GLU C 135      -2.868 -19.844 -27.242  1.00 44.39           O  
ATOM   2210  N   LEU C 136      -6.300 -16.256 -29.462  1.00 41.30           N  
ATOM   2211  CA  LEU C 136      -7.684 -16.240 -29.921  1.00 41.30           C  
ATOM   2212  C   LEU C 136      -7.873 -15.226 -31.045  1.00 41.30           C  
ATOM   2213  CB  LEU C 136      -8.630 -15.916 -28.761  1.00 41.30           C  
ATOM   2214  O   LEU C 136      -8.569 -15.502 -32.024  1.00 41.30           O  
ATOM   2215  CG  LEU C 136     -10.063 -16.435 -28.889  1.00 41.30           C  
ATOM   2216  CD1 LEU C 136     -10.104 -17.941 -28.648  1.00 41.30           C  
ATOM   2217  CD2 LEU C 136     -10.984 -15.707 -27.917  1.00 41.30           C  
ATOM   2218  N   ALA C 137      -7.308 -14.115 -30.922  1.00 45.05           N  
ATOM   2219  CA  ALA C 137      -7.374 -13.083 -31.953  1.00 45.05           C  
ATOM   2220  C   ALA C 137      -6.733 -13.564 -33.252  1.00 45.05           C  
ATOM   2221  CB  ALA C 137      -6.695 -11.804 -31.470  1.00 45.05           C  
ATOM   2222  O   ALA C 137      -7.237 -13.283 -34.342  1.00 45.05           O  
ATOM   2223  N   ALA C 138      -5.656 -14.231 -33.145  1.00 49.18           N  
ATOM   2224  CA  ALA C 138      -4.975 -14.777 -34.315  1.00 49.18           C  
ATOM   2225  C   ALA C 138      -5.837 -15.828 -35.011  1.00 49.18           C  
ATOM   2226  CB  ALA C 138      -3.629 -15.378 -33.916  1.00 49.18           C  
ATOM   2227  O   ALA C 138      -5.883 -15.886 -36.242  1.00 49.18           O  
ATOM   2228  N   LEU C 139      -6.486 -16.619 -34.224  1.00 40.75           N  
ATOM   2229  CA  LEU C 139      -7.366 -17.646 -34.772  1.00 40.75           C  
ATOM   2230  C   LEU C 139      -8.567 -17.017 -35.470  1.00 40.75           C  
ATOM   2231  CB  LEU C 139      -7.841 -18.591 -33.665  1.00 40.75           C  
ATOM   2232  O   LEU C 139      -8.991 -17.488 -36.528  1.00 40.75           O  
ATOM   2233  CG  LEU C 139      -7.144 -19.950 -33.587  1.00 40.75           C  
ATOM   2234  CD1 LEU C 139      -6.595 -20.185 -32.184  1.00 40.75           C  
ATOM   2235  CD2 LEU C 139      -8.102 -21.067 -33.986  1.00 40.75           C  
ATOM   2236  N   ILE C 140      -9.069 -15.989 -34.879  1.00 44.04           N  
ATOM   2237  CA  ILE C 140     -10.206 -15.280 -35.456  1.00 44.04           C  
ATOM   2238  C   ILE C 140      -9.798 -14.642 -36.781  1.00 44.04           C  
ATOM   2239  CB  ILE C 140     -10.751 -14.205 -34.489  1.00 44.04           C  
ATOM   2240  O   ILE C 140     -10.557 -14.673 -37.752  1.00 44.04           O  
ATOM   2241  CG1 ILE C 140     -11.380 -14.865 -33.256  1.00 44.04           C  
ATOM   2242  CG2 ILE C 140     -11.762 -13.301 -35.201  1.00 44.04           C  
ATOM   2243  CD1 ILE C 140     -11.820 -13.879 -32.183  1.00 44.04           C  
ATOM   2244  N   SER C 141      -8.659 -14.057 -36.834  1.00 46.34           N  
ATOM   2245  CA  SER C 141      -8.148 -13.449 -38.058  1.00 46.34           C  
ATOM   2246  C   SER C 141      -7.955 -14.492 -39.154  1.00 46.34           C  
ATOM   2247  CB  SER C 141      -6.825 -12.731 -37.788  1.00 46.34           C  
ATOM   2248  O   SER C 141      -8.233 -14.229 -40.325  1.00 46.34           O  
ATOM   2249  OG  SER C 141      -7.051 -11.376 -37.438  1.00 46.34           O  
ATOM   2250  N   GLU C 142      -7.490 -15.649 -38.836  1.00 44.70           N  
ATOM   2251  CA  GLU C 142      -7.303 -16.734 -39.794  1.00 44.70           C  
ATOM   2252  C   GLU C 142      -8.640 -17.220 -40.346  1.00 44.70           C  
ATOM   2253  CB  GLU C 142      -6.547 -17.898 -39.147  1.00 44.70           C  
ATOM   2254  O   GLU C 142      -8.751 -17.528 -41.535  1.00 44.70           O  
ATOM   2255  CG  GLU C 142      -5.532 -18.560 -40.068  1.00 44.70           C  
ATOM   2256  CD  GLU C 142      -4.656 -19.581 -39.360  1.00 44.70           C  
ATOM   2257  OE1 GLU C 142      -3.771 -20.178 -40.013  1.00 44.70           O  
ATOM   2258  OE2 GLU C 142      -4.857 -19.787 -38.142  1.00 44.70           O  
ATOM   2259  N   LEU C 143      -9.569 -17.300 -39.398  1.00 38.90           N  
ATOM   2260  CA  LEU C 143     -10.896 -17.743 -39.811  1.00 38.90           C  
ATOM   2261  C   LEU C 143     -11.548 -16.720 -40.734  1.00 38.90           C  
ATOM   2262  CB  LEU C 143     -11.786 -17.984 -38.588  1.00 38.90           C  
ATOM   2263  O   LEU C 143     -12.229 -17.088 -41.694  1.00 38.90           O  
ATOM   2264  CG  LEU C 143     -11.680 -19.363 -37.934  1.00 38.90           C  
ATOM   2265  CD1 LEU C 143     -12.363 -19.356 -36.571  1.00 38.90           C  
ATOM   2266  CD2 LEU C 143     -12.287 -20.431 -38.837  1.00 38.90           C  
ATOM   2267  N   LYS C 144     -11.306 -15.473 -40.477  1.00 41.57           N  
ATOM   2268  CA  LYS C 144     -11.859 -14.419 -41.323  1.00 41.57           C  
ATOM   2269  C   LYS C 144     -11.225 -14.438 -42.711  1.00 41.57           C  
ATOM   2270  CB  LYS C 144     -11.658 -13.049 -40.673  1.00 41.57           C  
ATOM   2271  O   LYS C 144     -11.895 -14.162 -43.708  1.00 41.57           O  
ATOM   2272  CG  LYS C 144     -12.789 -12.633 -39.744  1.00 41.57           C  
ATOM   2273  CD  LYS C 144     -12.607 -11.205 -39.246  1.00 41.57           C  
ATOM   2274  CE  LYS C 144     -13.732 -10.791 -38.308  1.00 41.57           C  
ATOM   2275  NZ  LYS C 144     -13.553  -9.394 -37.810  1.00 41.57           N  
ATOM   2276  N   GLN C 145     -10.026 -14.751 -42.787  1.00 44.75           N  
ATOM   2277  CA  GLN C 145      -9.339 -14.825 -44.072  1.00 44.75           C  
ATOM   2278  C   GLN C 145      -9.817 -16.025 -44.884  1.00 44.75           C  
ATOM   2279  CB  GLN C 145      -7.825 -14.898 -43.869  1.00 44.75           C  
ATOM   2280  O   GLN C 145      -9.903 -15.957 -46.112  1.00 44.75           O  
ATOM   2281  CG  GLN C 145      -7.098 -13.597 -44.182  1.00 44.75           C  
ATOM   2282  CD  GLN C 145      -5.647 -13.813 -44.568  1.00 44.75           C  
ATOM   2283  NE2 GLN C 145      -5.213 -13.154 -45.637  1.00 44.75           N  
ATOM   2284  OE1 GLN C 145      -4.921 -14.565 -43.910  1.00 44.75           O  
ATOM   2285  N   GLU C 146     -10.168 -17.084 -44.176  1.00 42.19           N  
ATOM   2286  CA  GLU C 146     -10.668 -18.277 -44.853  1.00 42.19           C  
ATOM   2287  C   GLU C 146     -12.081 -18.058 -45.386  1.00 42.19           C  
ATOM   2288  CB  GLU C 146     -10.642 -19.482 -43.909  1.00 42.19           C  
ATOM   2289  O   GLU C 146     -12.456 -18.625 -46.414  1.00 42.19           O  
ATOM   2290  CG  GLU C 146      -9.307 -20.210 -43.877  1.00 42.19           C  
ATOM   2291  CD  GLU C 146      -9.447 -21.714 -43.706  1.00 42.19           C  
ATOM   2292  OE1 GLU C 146      -8.659 -22.471 -44.318  1.00 42.19           O  
ATOM   2293  OE2 GLU C 146     -10.354 -22.140 -42.956  1.00 42.19           O  
ATOM   2294  N   GLN C 147     -12.829 -17.186 -44.728  1.00 39.63           N  
ATOM   2295  CA  GLN C 147     -14.182 -16.891 -45.188  1.00 39.63           C  
ATOM   2296  C   GLN C 147     -14.160 -16.024 -46.444  1.00 39.63           C  
ATOM   2297  CB  GLN C 147     -14.985 -16.197 -44.086  1.00 39.63           C  
ATOM   2298  O   GLN C 147     -15.065 -16.106 -47.277  1.00 39.63           O  
ATOM   2299  CG  GLN C 147     -15.690 -17.160 -43.140  1.00 39.63           C  
ATOM   2300  CD  GLN C 147     -16.840 -16.511 -42.392  1.00 39.63           C  
ATOM   2301  NE2 GLN C 147     -17.217 -17.098 -41.261  1.00 39.63           N  
ATOM   2302  OE1 GLN C 147     -17.383 -15.490 -42.826  1.00 39.63           O  
ATOM   2303  N   LYS C 148     -13.144 -15.260 -46.618  1.00 45.32           N  
ATOM   2304  CA  LYS C 148     -13.065 -14.444 -47.826  1.00 45.32           C  
ATOM   2305  C   LYS C 148     -12.627 -15.280 -49.025  1.00 45.32           C  
ATOM   2306  CB  LYS C 148     -12.100 -13.275 -47.622  1.00 45.32           C  
ATOM   2307  O   LYS C 148     -12.875 -14.906 -50.173  1.00 45.32           O  
ATOM   2308  CG  LYS C 148     -12.778 -11.979 -47.205  1.00 45.32           C  
ATOM   2309  CD  LYS C 148     -11.778 -10.836 -47.092  1.00 45.32           C  
ATOM   2310  CE  LYS C 148     -12.441  -9.558 -46.596  1.00 45.32           C  
ATOM   2311  NZ  LYS C 148     -11.453  -8.451 -46.426  1.00 45.32           N  
ATOM   2312  N   LYS C 149     -12.054 -16.375 -48.717  1.00 42.44           N  
ATOM   2313  CA  LYS C 149     -11.636 -17.216 -49.835  1.00 42.44           C  
ATOM   2314  C   LYS C 149     -12.775 -18.119 -50.300  1.00 42.44           C  
ATOM   2315  CB  LYS C 149     -10.422 -18.062 -49.446  1.00 42.44           C  
ATOM   2316  O   LYS C 149     -12.745 -18.640 -51.417  1.00 42.44           O  
ATOM   2317  CG  LYS C 149      -9.087 -17.366 -49.666  1.00 42.44           C  
ATOM   2318  CD  LYS C 149      -7.917 -18.286 -49.343  1.00 42.44           C  
ATOM   2319  CE  LYS C 149      -6.582 -17.568 -49.490  1.00 42.44           C  
ATOM   2320  NZ  LYS C 149      -5.433 -18.461 -49.154  1.00 42.44           N  
ATOM   2321  N   VAL C 150     -13.854 -18.117 -49.461  1.00 30.45           N  
ATOM   2322  CA  VAL C 150     -15.022 -18.809 -49.996  1.00 30.45           C  
ATOM   2323  C   VAL C 150     -16.035 -17.789 -50.513  1.00 30.45           C  
ATOM   2324  CB  VAL C 150     -15.677 -19.720 -48.934  1.00 30.45           C  
ATOM   2325  O   VAL C 150     -16.685 -18.015 -51.537  1.00 30.45           O  
ATOM   2326  CG1 VAL C 150     -16.881 -20.455 -49.522  1.00 30.45           C  
ATOM   2327  CG2 VAL C 150     -14.657 -20.714 -48.382  1.00 30.45           C  
TER    2328      VAL C 150                                                      
ENDMDL                                                                          
END                                                                             
