# Supplementary material for: Structure and activation of the RING E3 ubiquitin ligase TRIM72 on the membrane
Source: Nat Struct Mol Biol. 2023 Sep 28;30(11):1695–706. doi: 10.1038/s41594-023-01111-7 (PMC10643145; doi:10.1038/s41594-023-01111-7)
Supplement: Supplementary file 5 — Predicted structures of the RING domain of 60 TRIM proteins. [file 41594_2023_1111_MOESM5_ESM.zip › R51_a0a28_unrelaxed_rank_1_model_3.pdb]

MODEL     1                                                                     
ATOM      1  N   MET B   1      16.318   4.641  -9.230  1.00 34.38           N  
ATOM      2  CA  MET B   1      15.496   3.450  -9.422  1.00 34.38           C  
ATOM      3  C   MET B   1      14.430   3.344  -8.337  1.00 34.38           C  
ATOM      4  CB  MET B   1      16.365   2.191  -9.428  1.00 34.38           C  
ATOM      5  O   MET B   1      13.339   2.824  -8.581  1.00 34.38           O  
ATOM      6  CG  MET B   1      16.997   1.888 -10.776  1.00 34.38           C  
ATOM      7  SD  MET B   1      17.961   0.327 -10.766  1.00 34.38           S  
ATOM      8  CE  MET B   1      16.846  -0.743 -11.718  1.00 34.38           C  
ATOM      9  N   ASN B   2      14.883   3.668  -6.994  1.00 44.91           N  
ATOM     10  CA  ASN B   2      14.041   3.711  -5.803  1.00 44.91           C  
ATOM     11  C   ASN B   2      12.876   4.682  -5.976  1.00 44.91           C  
ATOM     12  CB  ASN B   2      14.868   4.087  -4.573  1.00 44.91           C  
ATOM     13  O   ASN B   2      11.773   4.428  -5.489  1.00 44.91           O  
ATOM     14  CG  ASN B   2      15.010   2.940  -3.591  1.00 44.91           C  
ATOM     15  ND2 ASN B   2      16.035   3.003  -2.749  1.00 44.91           N  
ATOM     16  OD1 ASN B   2      14.205   2.005  -3.590  1.00 44.91           O  
ATOM     17  N   SER B   3      13.298   5.694  -6.860  1.00 51.67           N  
ATOM     18  CA  SER B   3      12.322   6.748  -7.118  1.00 51.67           C  
ATOM     19  C   SER B   3      11.165   6.233  -7.968  1.00 51.67           C  
ATOM     20  CB  SER B   3      12.987   7.936  -7.814  1.00 51.67           C  
ATOM     21  O   SER B   3      10.013   6.618  -7.756  1.00 51.67           O  
ATOM     22  OG  SER B   3      13.462   7.566  -9.097  1.00 51.67           O  
ATOM     23  N   GLY B   4      11.569   5.072  -8.650  1.00 57.97           N  
ATOM     24  CA  GLY B   4      10.574   4.530  -9.562  1.00 57.97           C  
ATOM     25  C   GLY B   4       9.516   3.696  -8.865  1.00 57.97           C  
ATOM     26  O   GLY B   4       8.323   3.847  -9.133  1.00 57.97           O  
ATOM     27  N   ILE B   5       9.963   2.986  -7.908  1.00 63.36           N  
ATOM     28  CA  ILE B   5       9.050   2.112  -7.179  1.00 63.36           C  
ATOM     29  C   ILE B   5       8.098   2.951  -6.331  1.00 63.36           C  
ATOM     30  CB  ILE B   5       9.819   1.109  -6.289  1.00 63.36           C  
ATOM     31  O   ILE B   5       6.904   2.654  -6.248  1.00 63.36           O  
ATOM     32  CG1 ILE B   5      10.512   0.050  -7.154  1.00 63.36           C  
ATOM     33  CG2 ILE B   5       8.876   0.456  -5.274  1.00 63.36           C  
ATOM     34  CD1 ILE B   5      11.512  -0.811  -6.395  1.00 63.36           C  
ATOM     35  N   LEU B   6       8.642   3.996  -5.813  1.00 65.33           N  
ATOM     36  CA  LEU B   6       7.825   4.887  -4.996  1.00 65.33           C  
ATOM     37  C   LEU B   6       6.745   5.559  -5.838  1.00 65.33           C  
ATOM     38  CB  LEU B   6       8.700   5.949  -4.324  1.00 65.33           C  
ATOM     39  O   LEU B   6       5.613   5.731  -5.380  1.00 65.33           O  
ATOM     40  CG  LEU B   6       8.570   6.072  -2.805  1.00 65.33           C  
ATOM     41  CD1 LEU B   6       9.111   4.819  -2.124  1.00 65.33           C  
ATOM     42  CD2 LEU B   6       9.298   7.315  -2.305  1.00 65.33           C  
ATOM     43  N   GLN B   7       7.143   5.742  -7.015  1.00 70.94           N  
ATOM     44  CA  GLN B   7       6.195   6.417  -7.895  1.00 70.94           C  
ATOM     45  C   GLN B   7       5.008   5.515  -8.221  1.00 70.94           C  
ATOM     46  CB  GLN B   7       6.883   6.865  -9.185  1.00 70.94           C  
ATOM     47  O   GLN B   7       3.864   5.973  -8.257  1.00 70.94           O  
ATOM     48  CG  GLN B   7       7.770   8.091  -9.014  1.00 70.94           C  
ATOM     49  CD  GLN B   7       8.507   8.464 -10.287  1.00 70.94           C  
ATOM     50  NE2 GLN B   7       9.471   9.371 -10.170  1.00 70.94           N  
ATOM     51  OE1 GLN B   7       8.214   7.940 -11.366  1.00 70.94           O  
ATOM     52  N   VAL B   8       5.399   4.314  -8.413  1.00 70.39           N  
ATOM     53  CA  VAL B   8       4.335   3.378  -8.758  1.00 70.39           C  
ATOM     54  C   VAL B   8       3.435   3.148  -7.546  1.00 70.39           C  
ATOM     55  CB  VAL B   8       4.903   2.033  -9.264  1.00 70.39           C  
ATOM     56  O   VAL B   8       2.211   3.077  -7.678  1.00 70.39           O  
ATOM     57  CG1 VAL B   8       3.774   1.049  -9.565  1.00 70.39           C  
ATOM     58  CG2 VAL B   8       5.770   2.253 -10.502  1.00 70.39           C  
ATOM     59  N   PHE B   9       4.024   3.167  -6.427  1.00 77.90           N  
ATOM     60  CA  PHE B   9       3.245   3.003  -5.205  1.00 77.90           C  
ATOM     61  C   PHE B   9       2.371   4.225  -4.952  1.00 77.90           C  
ATOM     62  CB  PHE B   9       4.168   2.760  -4.006  1.00 77.90           C  
ATOM     63  O   PHE B   9       1.216   4.095  -4.540  1.00 77.90           O  
ATOM     64  CG  PHE B   9       4.554   1.318  -3.820  1.00 77.90           C  
ATOM     65  CD1 PHE B   9       3.666   0.415  -3.247  1.00 77.90           C  
ATOM     66  CD2 PHE B   9       5.805   0.865  -4.217  1.00 77.90           C  
ATOM     67  CE1 PHE B   9       4.021  -0.921  -3.073  1.00 77.90           C  
ATOM     68  CE2 PHE B   9       6.166  -0.469  -4.046  1.00 77.90           C  
ATOM     69  CZ  PHE B   9       5.273  -1.360  -3.474  1.00 77.90           C  
ATOM     70  N   GLN B  10       2.887   5.314  -5.325  1.00 77.54           N  
ATOM     71  CA  GLN B  10       2.169   6.563  -5.093  1.00 77.54           C  
ATOM     72  C   GLN B  10       0.839   6.581  -5.842  1.00 77.54           C  
ATOM     73  CB  GLN B  10       3.023   7.760  -5.513  1.00 77.54           C  
ATOM     74  O   GLN B  10      -0.192   6.950  -5.277  1.00 77.54           O  
ATOM     75  CG  GLN B  10       4.169   8.064  -4.557  1.00 77.54           C  
ATOM     76  CD  GLN B  10       5.009   9.245  -5.004  1.00 77.54           C  
ATOM     77  NE2 GLN B  10       5.759   9.825  -4.073  1.00 77.54           N  
ATOM     78  OE1 GLN B  10       4.984   9.634  -6.176  1.00 77.54           O  
ATOM     79  N   ARG B  11       0.890   6.108  -7.004  1.00 81.00           N  
ATOM     80  CA  ARG B  11      -0.326   6.094  -7.811  1.00 81.00           C  
ATOM     81  C   ARG B  11      -1.347   5.112  -7.247  1.00 81.00           C  
ATOM     82  CB  ARG B  11      -0.003   5.738  -9.264  1.00 81.00           C  
ATOM     83  O   ARG B  11      -2.546   5.397  -7.228  1.00 81.00           O  
ATOM     84  CG  ARG B  11      -1.146   6.001 -10.231  1.00 81.00           C  
ATOM     85  CD  ARG B  11      -0.729   5.760 -11.676  1.00 81.00           C  
ATOM     86  NE  ARG B  11      -1.844   5.955 -12.598  1.00 81.00           N  
ATOM     87  NH1 ARG B  11      -0.590   5.622 -14.510  1.00 81.00           N  
ATOM     88  NH2 ARG B  11      -2.831   6.081 -14.668  1.00 81.00           N  
ATOM     89  CZ  ARG B  11      -1.753   5.886 -13.923  1.00 81.00           C  
ATOM     90  N   ALA B  12      -0.863   4.101  -6.741  1.00 85.66           N  
ATOM     91  CA  ALA B  12      -1.746   3.051  -6.239  1.00 85.66           C  
ATOM     92  C   ALA B  12      -2.315   3.419  -4.872  1.00 85.66           C  
ATOM     93  CB  ALA B  12      -1.000   1.721  -6.161  1.00 85.66           C  
ATOM     94  O   ALA B  12      -3.349   2.888  -4.460  1.00 85.66           O  
ATOM     95  N   LEU B  13      -1.742   4.406  -4.199  1.00 91.67           N  
ATOM     96  CA  LEU B  13      -2.136   4.766  -2.842  1.00 91.67           C  
ATOM     97  C   LEU B  13      -2.904   6.084  -2.830  1.00 91.67           C  
ATOM     98  CB  LEU B  13      -0.906   4.870  -1.936  1.00 91.67           C  
ATOM     99  O   LEU B  13      -2.903   6.799  -1.825  1.00 91.67           O  
ATOM    100  CG  LEU B  13      -0.256   3.550  -1.520  1.00 91.67           C  
ATOM    101  CD1 LEU B  13       1.057   3.812  -0.791  1.00 91.67           C  
ATOM    102  CD2 LEU B  13      -1.207   2.738  -0.647  1.00 91.67           C  
ATOM    103  N   THR B  14      -3.459   6.386  -3.924  1.00 93.91           N  
ATOM    104  CA  THR B  14      -4.178   7.650  -4.038  1.00 93.91           C  
ATOM    105  C   THR B  14      -5.677   7.408  -4.183  1.00 93.91           C  
ATOM    106  CB  THR B  14      -3.670   8.475  -5.235  1.00 93.91           C  
ATOM    107  O   THR B  14      -6.097   6.465  -4.857  1.00 93.91           O  
ATOM    108  CG2 THR B  14      -4.442   9.783  -5.368  1.00 93.91           C  
ATOM    109  OG1 THR B  14      -2.280   8.770  -5.050  1.00 93.91           O  
ATOM    110  N   CYS B  15      -6.469   8.231  -3.478  1.00 95.77           N  
ATOM    111  CA  CYS B  15      -7.919   8.223  -3.638  1.00 95.77           C  
ATOM    112  C   CYS B  15      -8.318   8.729  -5.018  1.00 95.77           C  
ATOM    113  CB  CYS B  15      -8.581   9.079  -2.559  1.00 95.77           C  
ATOM    114  O   CYS B  15      -7.899   9.811  -5.433  1.00 95.77           O  
ATOM    115  SG  CYS B  15     -10.382   9.141  -2.683  1.00 95.77           S  
ATOM    116  N   PRO B  16      -9.127   7.905  -5.770  1.00 93.59           N  
ATOM    117  CA  PRO B  16      -9.508   8.318  -7.123  1.00 93.59           C  
ATOM    118  C   PRO B  16     -10.383   9.569  -7.133  1.00 93.59           C  
ATOM    119  CB  PRO B  16     -10.280   7.108  -7.656  1.00 93.59           C  
ATOM    120  O   PRO B  16     -10.534  10.213  -8.175  1.00 93.59           O  
ATOM    121  CG  PRO B  16     -10.711   6.361  -6.435  1.00 93.59           C  
ATOM    122  CD  PRO B  16      -9.733   6.647  -5.331  1.00 93.59           C  
ATOM    123  N   ILE B  17     -10.918   9.995  -6.048  1.00 92.03           N  
ATOM    124  CA  ILE B  17     -11.820  11.139  -5.985  1.00 92.03           C  
ATOM    125  C   ILE B  17     -11.021  12.413  -5.722  1.00 92.03           C  
ATOM    126  CB  ILE B  17     -12.899  10.948  -4.895  1.00 92.03           C  
ATOM    127  O   ILE B  17     -11.032  13.340  -6.536  1.00 92.03           O  
ATOM    128  CG1 ILE B  17     -13.799   9.755  -5.237  1.00 92.03           C  
ATOM    129  CG2 ILE B  17     -13.726  12.226  -4.725  1.00 92.03           C  
ATOM    130  CD1 ILE B  17     -14.828   9.428  -4.164  1.00 92.03           C  
ATOM    131  N   CYS B  18     -10.209  12.464  -4.702  1.00 93.57           N  
ATOM    132  CA  CYS B  18      -9.497  13.685  -4.342  1.00 93.57           C  
ATOM    133  C   CYS B  18      -8.096  13.696  -4.942  1.00 93.57           C  
ATOM    134  CB  CYS B  18      -9.413  13.827  -2.823  1.00 93.57           C  
ATOM    135  O   CYS B  18      -7.433  14.734  -4.962  1.00 93.57           O  
ATOM    136  SG  CYS B  18      -8.319  12.623  -2.038  1.00 93.57           S  
ATOM    137  N   MET B  19      -7.615  12.527  -5.350  1.00 92.88           N  
ATOM    138  CA  MET B  19      -6.331  12.346  -6.021  1.00 92.88           C  
ATOM    139  C   MET B  19      -5.174  12.549  -5.049  1.00 92.88           C  
ATOM    140  CB  MET B  19      -6.199  13.312  -7.200  1.00 92.88           C  
ATOM    141  O   MET B  19      -4.053  12.846  -5.465  1.00 92.88           O  
ATOM    142  CG  MET B  19      -7.209  13.067  -8.310  1.00 92.88           C  
ATOM    143  SD  MET B  19      -7.126  11.356  -8.969  1.00 92.88           S  
ATOM    144  CE  MET B  19      -8.444  11.430 -10.214  1.00 92.88           C  
ATOM    145  N   ASN B  20      -5.417  12.523  -3.781  1.00 91.49           N  
ATOM    146  CA  ASN B  20      -4.396  12.539  -2.739  1.00 91.49           C  
ATOM    147  C   ASN B  20      -4.217  11.161  -2.108  1.00 91.49           C  
ATOM    148  CB  ASN B  20      -4.739  13.574  -1.666  1.00 91.49           C  
ATOM    149  O   ASN B  20      -5.033  10.263  -2.325  1.00 91.49           O  
ATOM    150  CG  ASN B  20      -4.761  14.990  -2.206  1.00 91.49           C  
ATOM    151  ND2 ASN B  20      -5.861  15.696  -1.973  1.00 91.49           N  
ATOM    152  OD1 ASN B  20      -3.798  15.445  -2.829  1.00 91.49           O  
ATOM    153  N   TYR B  21      -3.079  11.032  -1.346  1.00 93.83           N  
ATOM    154  CA  TYR B  21      -2.946   9.795  -0.584  1.00 93.83           C  
ATOM    155  C   TYR B  21      -4.168   9.564   0.297  1.00 93.83           C  
ATOM    156  CB  TYR B  21      -1.680   9.827   0.277  1.00 93.83           C  
ATOM    157  O   TYR B  21      -4.742  10.514   0.835  1.00 93.83           O  
ATOM    158  CG  TYR B  21      -0.402   9.721  -0.519  1.00 93.83           C  
ATOM    159  CD1 TYR B  21      -0.158   8.622  -1.339  1.00 93.83           C  
ATOM    160  CD2 TYR B  21       0.564  10.720  -0.453  1.00 93.83           C  
ATOM    161  CE1 TYR B  21       1.019   8.519  -2.073  1.00 93.83           C  
ATOM    162  CE2 TYR B  21       1.745  10.628  -1.182  1.00 93.83           C  
ATOM    163  OH  TYR B  21       3.130   9.430  -2.713  1.00 93.83           O  
ATOM    164  CZ  TYR B  21       1.963   9.526  -1.989  1.00 93.83           C  
ATOM    165  N   PHE B  22      -4.504   8.329   0.421  1.00 96.02           N  
ATOM    166  CA  PHE B  22      -5.687   7.978   1.199  1.00 96.02           C  
ATOM    167  C   PHE B  22      -5.623   8.597   2.590  1.00 96.02           C  
ATOM    168  CB  PHE B  22      -5.829   6.457   1.307  1.00 96.02           C  
ATOM    169  O   PHE B  22      -4.569   8.595   3.228  1.00 96.02           O  
ATOM    170  CG  PHE B  22      -6.312   5.801   0.042  1.00 96.02           C  
ATOM    171  CD1 PHE B  22      -7.604   6.019  -0.422  1.00 96.02           C  
ATOM    172  CD2 PHE B  22      -5.474   4.965  -0.685  1.00 96.02           C  
ATOM    173  CE1 PHE B  22      -8.053   5.413  -1.592  1.00 96.02           C  
ATOM    174  CE2 PHE B  22      -5.916   4.356  -1.855  1.00 96.02           C  
ATOM    175  CZ  PHE B  22      -7.207   4.580  -2.307  1.00 96.02           C  
ATOM    176  N   LEU B  23      -6.696   9.183   2.974  1.00 94.40           N  
ATOM    177  CA  LEU B  23      -6.940   9.632   4.340  1.00 94.40           C  
ATOM    178  C   LEU B  23      -8.173   8.951   4.924  1.00 94.40           C  
ATOM    179  CB  LEU B  23      -7.116  11.153   4.381  1.00 94.40           C  
ATOM    180  O   LEU B  23      -9.284   9.127   4.418  1.00 94.40           O  
ATOM    181  CG  LEU B  23      -5.863  11.988   4.111  1.00 94.40           C  
ATOM    182  CD1 LEU B  23      -6.199  13.475   4.153  1.00 94.40           C  
ATOM    183  CD2 LEU B  23      -4.770  11.652   5.120  1.00 94.40           C  
ATOM    184  N   ASP B  24      -7.985   8.169   6.002  1.00 95.32           N  
ATOM    185  CA  ASP B  24      -9.045   7.338   6.565  1.00 95.32           C  
ATOM    186  C   ASP B  24      -9.704   6.482   5.487  1.00 95.32           C  
ATOM    187  CB  ASP B  24     -10.094   8.207   7.262  1.00 95.32           C  
ATOM    188  O   ASP B  24     -10.919   6.550   5.289  1.00 95.32           O  
ATOM    189  CG  ASP B  24     -11.033   7.407   8.148  1.00 95.32           C  
ATOM    190  OD1 ASP B  24     -10.657   6.302   8.594  1.00 95.32           O  
ATOM    191  OD2 ASP B  24     -12.160   7.885   8.399  1.00 95.32           O  
ATOM    192  N   PRO B  25      -8.934   5.623   4.839  1.00 96.74           N  
ATOM    193  CA  PRO B  25      -9.408   4.838   3.697  1.00 96.74           C  
ATOM    194  C   PRO B  25     -10.462   3.805   4.088  1.00 96.74           C  
ATOM    195  CB  PRO B  25      -8.137   4.155   3.187  1.00 96.74           C  
ATOM    196  O   PRO B  25     -10.354   3.176   5.145  1.00 96.74           O  
ATOM    197  CG  PRO B  25      -7.249   4.055   4.385  1.00 96.74           C  
ATOM    198  CD  PRO B  25      -7.526   5.226   5.283  1.00 96.74           C  
ATOM    199  N   VAL B  26     -11.465   3.643   3.237  1.00 93.93           N  
ATOM    200  CA  VAL B  26     -12.482   2.605   3.366  1.00 93.93           C  
ATOM    201  C   VAL B  26     -12.615   1.846   2.047  1.00 93.93           C  
ATOM    202  CB  VAL B  26     -13.848   3.197   3.781  1.00 93.93           C  
ATOM    203  O   VAL B  26     -12.461   2.427   0.971  1.00 93.93           O  
ATOM    204  CG1 VAL B  26     -13.764   3.825   5.171  1.00 93.93           C  
ATOM    205  CG2 VAL B  26     -14.317   4.225   2.753  1.00 93.93           C  
ATOM    206  N   THR B  27     -12.774   0.597   2.084  1.00 92.44           N  
ATOM    207  CA  THR B  27     -13.010  -0.243   0.915  1.00 92.44           C  
ATOM    208  C   THR B  27     -14.467  -0.693   0.857  1.00 92.44           C  
ATOM    209  CB  THR B  27     -12.089  -1.477   0.918  1.00 92.44           C  
ATOM    210  O   THR B  27     -14.983  -1.267   1.818  1.00 92.44           O  
ATOM    211  CG2 THR B  27     -12.260  -2.295  -0.357  1.00 92.44           C  
ATOM    212  OG1 THR B  27     -10.725  -1.048   1.018  1.00 92.44           O  
ATOM    213  N   ILE B  28     -15.079  -0.434  -0.315  1.00 88.70           N  
ATOM    214  CA  ILE B  28     -16.500  -0.743  -0.421  1.00 88.70           C  
ATOM    215  C   ILE B  28     -16.682  -2.143  -1.005  1.00 88.70           C  
ATOM    216  CB  ILE B  28     -17.242   0.299  -1.288  1.00 88.70           C  
ATOM    217  O   ILE B  28     -15.701  -2.830  -1.301  1.00 88.70           O  
ATOM    218  CG1 ILE B  28     -16.633   0.356  -2.693  1.00 88.70           C  
ATOM    219  CG2 ILE B  28     -17.210   1.677  -0.620  1.00 88.70           C  
ATOM    220  CD1 ILE B  28     -17.327   1.336  -3.629  1.00 88.70           C  
ATOM    221  N   ASP B  29     -17.891  -2.658  -1.206  1.00 86.61           N  
ATOM    222  CA  ASP B  29     -18.217  -4.051  -1.496  1.00 86.61           C  
ATOM    223  C   ASP B  29     -17.674  -4.470  -2.860  1.00 86.61           C  
ATOM    224  CB  ASP B  29     -19.731  -4.270  -1.442  1.00 86.61           C  
ATOM    225  O   ASP B  29     -17.383  -5.647  -3.083  1.00 86.61           O  
ATOM    226  CG  ASP B  29     -20.301  -4.133  -0.041  1.00 86.61           C  
ATOM    227  OD1 ASP B  29     -19.533  -4.221   0.941  1.00 86.61           O  
ATOM    228  OD2 ASP B  29     -21.530  -3.939   0.081  1.00 86.61           O  
ATOM    229  N   CYS B  30     -17.504  -3.471  -3.753  1.00 90.34           N  
ATOM    230  CA  CYS B  30     -16.994  -3.798  -5.080  1.00 90.34           C  
ATOM    231  C   CYS B  30     -15.478  -3.955  -5.057  1.00 90.34           C  
ATOM    232  CB  CYS B  30     -17.388  -2.718  -6.087  1.00 90.34           C  
ATOM    233  O   CYS B  30     -14.880  -4.397  -6.040  1.00 90.34           O  
ATOM    234  SG  CYS B  30     -16.595  -1.122  -5.792  1.00 90.34           S  
ATOM    235  N   GLY B  31     -14.821  -3.542  -3.943  1.00 92.53           N  
ATOM    236  CA  GLY B  31     -13.388  -3.740  -3.795  1.00 92.53           C  
ATOM    237  C   GLY B  31     -12.587  -2.468  -3.998  1.00 92.53           C  
ATOM    238  O   GLY B  31     -11.387  -2.432  -3.717  1.00 92.53           O  
ATOM    239  N   HIS B  32     -13.206  -1.433  -4.403  1.00 93.74           N  
ATOM    240  CA  HIS B  32     -12.519  -0.163  -4.608  1.00 93.74           C  
ATOM    241  C   HIS B  32     -12.439   0.636  -3.312  1.00 93.74           C  
ATOM    242  CB  HIS B  32     -13.224   0.659  -5.689  1.00 93.74           C  
ATOM    243  O   HIS B  32     -13.339   0.558  -2.472  1.00 93.74           O  
ATOM    244  CG  HIS B  32     -13.112   0.070  -7.059  1.00 93.74           C  
ATOM    245  CD2 HIS B  32     -12.047  -0.067  -7.883  1.00 93.74           C  
ATOM    246  ND1 HIS B  32     -14.191  -0.461  -7.731  1.00 93.74           N  
ATOM    247  CE1 HIS B  32     -13.793  -0.902  -8.912  1.00 93.74           C  
ATOM    248  NE2 HIS B  32     -12.496  -0.675  -9.030  1.00 93.74           N  
ATOM    249  N   SER B  33     -11.439   1.445  -3.158  1.00 94.72           N  
ATOM    250  CA  SER B  33     -11.194   2.178  -1.920  1.00 94.72           C  
ATOM    251  C   SER B  33     -11.201   3.684  -2.159  1.00 94.72           C  
ATOM    252  CB  SER B  33      -9.860   1.757  -1.302  1.00 94.72           C  
ATOM    253  O   SER B  33     -10.842   4.147  -3.244  1.00 94.72           O  
ATOM    254  OG  SER B  33      -9.842   0.363  -1.045  1.00 94.72           O  
ATOM    255  N   PHE B  34     -11.602   4.393  -1.155  1.00 93.94           N  
ATOM    256  CA  PHE B  34     -11.679   5.849  -1.167  1.00 93.94           C  
ATOM    257  C   PHE B  34     -11.393   6.418   0.218  1.00 93.94           C  
ATOM    258  CB  PHE B  34     -13.057   6.312  -1.650  1.00 93.94           C  
ATOM    259  O   PHE B  34     -11.489   5.705   1.219  1.00 93.94           O  
ATOM    260  CG  PHE B  34     -13.489   5.680  -2.946  1.00 93.94           C  
ATOM    261  CD1 PHE B  34     -13.169   6.269  -4.163  1.00 93.94           C  
ATOM    262  CD2 PHE B  34     -14.216   4.497  -2.946  1.00 93.94           C  
ATOM    263  CE1 PHE B  34     -13.568   5.686  -5.364  1.00 93.94           C  
ATOM    264  CE2 PHE B  34     -14.618   3.909  -4.142  1.00 93.94           C  
ATOM    265  CZ  PHE B  34     -14.294   4.505  -5.350  1.00 93.94           C  
ATOM    266  N   CYS B  35     -10.958   7.701   0.237  1.00 95.42           N  
ATOM    267  CA  CYS B  35     -11.039   8.374   1.529  1.00 95.42           C  
ATOM    268  C   CYS B  35     -12.474   8.399   2.041  1.00 95.42           C  
ATOM    269  CB  CYS B  35     -10.500   9.800   1.425  1.00 95.42           C  
ATOM    270  O   CYS B  35     -13.410   8.614   1.268  1.00 95.42           O  
ATOM    271  SG  CYS B  35      -8.783   9.891   0.872  1.00 95.42           S  
ATOM    272  N   ARG B  36     -12.650   8.170   3.284  1.00 92.31           N  
ATOM    273  CA  ARG B  36     -13.998   8.161   3.842  1.00 92.31           C  
ATOM    274  C   ARG B  36     -14.733   9.457   3.519  1.00 92.31           C  
ATOM    275  CB  ARG B  36     -13.951   7.948   5.357  1.00 92.31           C  
ATOM    276  O   ARG B  36     -15.851   9.431   3.000  1.00 92.31           O  
ATOM    277  CG  ARG B  36     -15.321   7.809   6.002  1.00 92.31           C  
ATOM    278  CD  ARG B  36     -15.216   7.528   7.494  1.00 92.31           C  
ATOM    279  NE  ARG B  36     -14.740   6.172   7.755  1.00 92.31           N  
ATOM    280  NH1 ARG B  36     -13.059   6.818   9.202  1.00 92.31           N  
ATOM    281  NH2 ARG B  36     -13.378   4.599   8.726  1.00 92.31           N  
ATOM    282  CZ  ARG B  36     -13.727   5.866   8.561  1.00 92.31           C  
ATOM    283  N   PRO B  37     -14.130  10.571   3.771  1.00 88.93           N  
ATOM    284  CA  PRO B  37     -14.838  11.814   3.454  1.00 88.93           C  
ATOM    285  C   PRO B  37     -15.183  11.934   1.972  1.00 88.93           C  
ATOM    286  CB  PRO B  37     -13.845  12.901   3.873  1.00 88.93           C  
ATOM    287  O   PRO B  37     -16.242  12.461   1.621  1.00 88.93           O  
ATOM    288  CG  PRO B  37     -12.927  12.228   4.842  1.00 88.93           C  
ATOM    289  CD  PRO B  37     -12.865  10.767   4.503  1.00 88.93           C  
ATOM    290  N   CYS B  38     -14.286  11.493   1.098  1.00 90.47           N  
ATOM    291  CA  CYS B  38     -14.545  11.539  -0.336  1.00 90.47           C  
ATOM    292  C   CYS B  38     -15.737  10.664  -0.704  1.00 90.47           C  
ATOM    293  CB  CYS B  38     -13.311  11.090  -1.118  1.00 90.47           C  
ATOM    294  O   CYS B  38     -16.575  11.059  -1.516  1.00 90.47           O  
ATOM    295  SG  CYS B  38     -11.922  12.240  -1.010  1.00 90.47           S  
ATOM    296  N   LEU B  39     -15.774   9.522  -0.119  1.00 88.35           N  
ATOM    297  CA  LEU B  39     -16.875   8.605  -0.394  1.00 88.35           C  
ATOM    298  C   LEU B  39     -18.206   9.209   0.040  1.00 88.35           C  
ATOM    299  CB  LEU B  39     -16.651   7.269   0.319  1.00 88.35           C  
ATOM    300  O   LEU B  39     -19.175   9.200  -0.723  1.00 88.35           O  
ATOM    301  CG  LEU B  39     -17.705   6.187   0.079  1.00 88.35           C  
ATOM    302  CD1 LEU B  39     -17.697   5.755  -1.384  1.00 88.35           C  
ATOM    303  CD2 LEU B  39     -17.464   4.992   0.995  1.00 88.35           C  
ATOM    304  N   TYR B  40     -18.266   9.756   1.227  1.00 83.22           N  
ATOM    305  CA  TYR B  40     -19.508  10.272   1.791  1.00 83.22           C  
ATOM    306  C   TYR B  40     -19.965  11.523   1.050  1.00 83.22           C  
ATOM    307  CB  TYR B  40     -19.333  10.583   3.281  1.00 83.22           C  
ATOM    308  O   TYR B  40     -21.164  11.736   0.860  1.00 83.22           O  
ATOM    309  CG  TYR B  40     -19.274   9.353   4.155  1.00 83.22           C  
ATOM    310  CD1 TYR B  40     -19.482   8.084   3.619  1.00 83.22           C  
ATOM    311  CD2 TYR B  40     -19.012   9.458   5.516  1.00 83.22           C  
ATOM    312  CE1 TYR B  40     -19.430   6.948   4.421  1.00 83.22           C  
ATOM    313  CE2 TYR B  40     -18.959   8.329   6.327  1.00 83.22           C  
ATOM    314  OH  TYR B  40     -19.116   5.960   6.569  1.00 83.22           O  
ATOM    315  CZ  TYR B  40     -19.168   7.081   5.771  1.00 83.22           C  
ATOM    316  N   LEU B  41     -19.088  12.376   0.685  1.00 81.80           N  
ATOM    317  CA  LEU B  41     -19.432  13.569  -0.080  1.00 81.80           C  
ATOM    318  C   LEU B  41     -19.985  13.195  -1.451  1.00 81.80           C  
ATOM    319  CB  LEU B  41     -18.207  14.475  -0.240  1.00 81.80           C  
ATOM    320  O   LEU B  41     -20.904  13.846  -1.953  1.00 81.80           O  
ATOM    321  CG  LEU B  41     -17.806  15.295   0.987  1.00 81.80           C  
ATOM    322  CD1 LEU B  41     -16.430  15.919   0.780  1.00 81.80           C  
ATOM    323  CD2 LEU B  41     -18.848  16.370   1.276  1.00 81.80           C  
ATOM    324  N   ASN B  42     -19.451  12.195  -1.967  1.00 75.48           N  
ATOM    325  CA  ASN B  42     -19.886  11.728  -3.278  1.00 75.48           C  
ATOM    326  C   ASN B  42     -21.266  11.078  -3.213  1.00 75.48           C  
ATOM    327  CB  ASN B  42     -18.866  10.751  -3.866  1.00 75.48           C  
ATOM    328  O   ASN B  42     -22.020  11.114  -4.186  1.00 75.48           O  
ATOM    329  CG  ASN B  42     -19.046  10.546  -5.358  1.00 75.48           C  
ATOM    330  ND2 ASN B  42     -18.838   9.317  -5.817  1.00 75.48           N  
ATOM    331  OD1 ASN B  42     -19.369  11.484  -6.091  1.00 75.48           O  
ATOM    332  N   TRP B  43     -21.669  10.508  -2.093  1.00 73.55           N  
ATOM    333  CA  TRP B  43     -22.913   9.769  -1.907  1.00 73.55           C  
ATOM    334  C   TRP B  43     -24.028  10.693  -1.428  1.00 73.55           C  
ATOM    335  CB  TRP B  43     -22.715   8.626  -0.907  1.00 73.55           C  
ATOM    336  O   TRP B  43     -25.205  10.327  -1.468  1.00 73.55           O  
ATOM    337  CG  TRP B  43     -21.992   7.441  -1.473  1.00 73.55           C  
ATOM    338  CD1 TRP B  43     -21.733   7.186  -2.791  1.00 73.55           C  
ATOM    339  CD2 TRP B  43     -21.439   6.346  -0.736  1.00 73.55           C  
ATOM    340  CE2 TRP B  43     -20.858   5.463  -1.672  1.00 73.55           C  
ATOM    341  CE3 TRP B  43     -21.378   6.027   0.627  1.00 73.55           C  
ATOM    342  NE1 TRP B  43     -21.051   5.998  -2.917  1.00 73.55           N  
ATOM    343  CH2 TRP B  43     -20.177   3.991   0.052  1.00 73.55           C  
ATOM    344  CZ2 TRP B  43     -20.223   4.280  -1.288  1.00 73.55           C  
ATOM    345  CZ3 TRP B  43     -20.746   4.849   1.008  1.00 73.55           C  
ATOM    346  N   GLN B  44     -23.999  11.756  -0.703  1.00 63.94           N  
ATOM    347  CA  GLN B  44     -24.967  12.658  -0.088  1.00 63.94           C  
ATOM    348  C   GLN B  44     -26.141  12.927  -1.024  1.00 63.94           C  
ATOM    349  CB  GLN B  44     -24.298  13.975   0.308  1.00 63.94           C  
ATOM    350  O   GLN B  44     -27.277  13.090  -0.573  1.00 63.94           O  
ATOM    351  CG  GLN B  44     -23.447  13.880   1.567  1.00 63.94           C  
ATOM    352  CD  GLN B  44     -22.804  15.201   1.943  1.00 63.94           C  
ATOM    353  NE2 GLN B  44     -21.907  15.167   2.923  1.00 63.94           N  
ATOM    354  OE1 GLN B  44     -23.109  16.245   1.356  1.00 63.94           O  
ATOM    355  N   ASP B  45     -25.847  12.885  -2.324  1.00 55.22           N  
ATOM    356  CA  ASP B  45     -26.957  13.253  -3.197  1.00 55.22           C  
ATOM    357  C   ASP B  45     -27.818  12.038  -3.533  1.00 55.22           C  
ATOM    358  CB  ASP B  45     -26.437  13.901  -4.482  1.00 55.22           C  
ATOM    359  O   ASP B  45     -28.811  12.154  -4.254  1.00 55.22           O  
ATOM    360  CG  ASP B  45     -26.114  15.376  -4.314  1.00 55.22           C  
ATOM    361  OD1 ASP B  45     -26.655  16.017  -3.387  1.00 55.22           O  
ATOM    362  OD2 ASP B  45     -25.313  15.902  -5.116  1.00 55.22           O  
ATOM    363  N   THR B  46     -27.405  10.798  -2.960  1.00 55.11           N  
ATOM    364  CA  THR B  46     -28.159   9.621  -3.377  1.00 55.11           C  
ATOM    365  C   THR B  46     -28.743   8.896  -2.169  1.00 55.11           C  
ATOM    366  CB  THR B  46     -27.277   8.650  -4.185  1.00 55.11           C  
ATOM    367  O   THR B  46     -28.024   8.586  -1.217  1.00 55.11           O  
ATOM    368  CG2 THR B  46     -27.161   9.093  -5.640  1.00 55.11           C  
ATOM    369  OG1 THR B  46     -25.967   8.609  -3.604  1.00 55.11           O  
ATOM    370  N   ALA B  47     -29.849   9.258  -1.620  1.00 54.17           N  
ATOM    371  CA  ALA B  47     -30.544   8.857  -0.400  1.00 54.17           C  
ATOM    372  C   ALA B  47     -30.475   7.345  -0.202  1.00 54.17           C  
ATOM    373  CB  ALA B  47     -31.998   9.319  -0.439  1.00 54.17           C  
ATOM    374  O   ALA B  47     -30.280   6.868   0.919  1.00 54.17           O  
ATOM    375  N   VAL B  48     -30.170   6.405  -1.125  1.00 52.86           N  
ATOM    376  CA  VAL B  48     -30.337   5.009  -0.734  1.00 52.86           C  
ATOM    377  C   VAL B  48     -29.263   4.153  -1.401  1.00 52.86           C  
ATOM    378  CB  VAL B  48     -31.742   4.481  -1.100  1.00 52.86           C  
ATOM    379  O   VAL B  48     -28.612   3.338  -0.743  1.00 52.86           O  
ATOM    380  CG1 VAL B  48     -31.872   3.000  -0.747  1.00 52.86           C  
ATOM    381  CG2 VAL B  48     -32.820   5.299  -0.391  1.00 52.86           C  
ATOM    382  N   LEU B  49     -28.904   4.475  -2.666  1.00 58.73           N  
ATOM    383  CA  LEU B  49     -27.946   3.668  -3.414  1.00 58.73           C  
ATOM    384  C   LEU B  49     -26.862   4.546  -4.032  1.00 58.73           C  
ATOM    385  CB  LEU B  49     -28.657   2.869  -4.509  1.00 58.73           C  
ATOM    386  O   LEU B  49     -27.166   5.521  -4.722  1.00 58.73           O  
ATOM    387  CG  LEU B  49     -29.554   1.723  -4.038  1.00 58.73           C  
ATOM    388  CD1 LEU B  49     -30.443   1.242  -5.181  1.00 58.73           C  
ATOM    389  CD2 LEU B  49     -28.713   0.576  -3.488  1.00 58.73           C  
ATOM    390  N   ALA B  50     -25.627   4.170  -3.434  1.00 74.61           N  
ATOM    391  CA  ALA B  50     -24.514   4.890  -4.048  1.00 74.61           C  
ATOM    392  C   ALA B  50     -23.808   4.025  -5.088  1.00 74.61           C  
ATOM    393  CB  ALA B  50     -23.524   5.348  -2.980  1.00 74.61           C  
ATOM    394  O   ALA B  50     -23.980   2.804  -5.110  1.00 74.61           O  
ATOM    395  N   GLN B  51     -23.401   4.649  -6.151  1.00 84.23           N  
ATOM    396  CA  GLN B  51     -22.640   3.953  -7.184  1.00 84.23           C  
ATOM    397  C   GLN B  51     -21.146   4.228  -7.044  1.00 84.23           C  
ATOM    398  CB  GLN B  51     -23.122   4.365  -8.575  1.00 84.23           C  
ATOM    399  O   GLN B  51     -20.741   5.358  -6.762  1.00 84.23           O  
ATOM    400  CG  GLN B  51     -24.525   3.877  -8.910  1.00 84.23           C  
ATOM    401  CD  GLN B  51     -24.968   4.274 -10.305  1.00 84.23           C  
ATOM    402  NE2 GLN B  51     -25.710   3.391 -10.966  1.00 84.23           N  
ATOM    403  OE1 GLN B  51     -24.647   5.365 -10.786  1.00 84.23           O  
ATOM    404  N   CYS B  52     -20.420   3.174  -7.184  1.00 90.55           N  
ATOM    405  CA  CYS B  52     -18.970   3.323  -7.147  1.00 90.55           C  
ATOM    406  C   CYS B  52     -18.478   4.172  -8.313  1.00 90.55           C  
ATOM    407  CB  CYS B  52     -18.290   1.955  -7.178  1.00 90.55           C  
ATOM    408  O   CYS B  52     -18.823   3.908  -9.466  1.00 90.55           O  
ATOM    409  SG  CYS B  52     -16.486   2.039  -7.211  1.00 90.55           S  
ATOM    410  N   SER B  53     -17.699   5.152  -8.061  1.00 88.27           N  
ATOM    411  CA  SER B  53     -17.208   6.053  -9.099  1.00 88.27           C  
ATOM    412  C   SER B  53     -16.226   5.345 -10.026  1.00 88.27           C  
ATOM    413  CB  SER B  53     -16.538   7.277  -8.473  1.00 88.27           C  
ATOM    414  O   SER B  53     -15.969   5.810 -11.138  1.00 88.27           O  
ATOM    415  OG  SER B  53     -15.446   6.891  -7.656  1.00 88.27           O  
ATOM    416  N   GLU B  54     -15.725   4.175  -9.618  1.00 90.65           N  
ATOM    417  CA  GLU B  54     -14.726   3.457 -10.404  1.00 90.65           C  
ATOM    418  C   GLU B  54     -15.379   2.406 -11.298  1.00 90.65           C  
ATOM    419  CB  GLU B  54     -13.691   2.800  -9.488  1.00 90.65           C  
ATOM    420  O   GLU B  54     -15.057   2.306 -12.483  1.00 90.65           O  
ATOM    421  CG  GLU B  54     -12.760   3.789  -8.802  1.00 90.65           C  
ATOM    422  CD  GLU B  54     -11.803   4.477  -9.763  1.00 90.65           C  
ATOM    423  OE1 GLU B  54     -11.914   5.710  -9.952  1.00 90.65           O  
ATOM    424  OE2 GLU B  54     -10.935   3.778 -10.332  1.00 90.65           O  
ATOM    425  N   CYS B  55     -16.309   1.599 -10.787  1.00 93.52           N  
ATOM    426  CA  CYS B  55     -16.845   0.483 -11.558  1.00 93.52           C  
ATOM    427  C   CYS B  55     -18.342   0.649 -11.789  1.00 93.52           C  
ATOM    428  CB  CYS B  55     -16.574  -0.841 -10.845  1.00 93.52           C  
ATOM    429  O   CYS B  55     -18.949  -0.122 -12.534  1.00 93.52           O  
ATOM    430  SG  CYS B  55     -17.525  -1.057  -9.324  1.00 93.52           S  
ATOM    431  N   LYS B  56     -19.002   1.591 -11.141  1.00 88.69           N  
ATOM    432  CA  LYS B  56     -20.401   1.968 -11.326  1.00 88.69           C  
ATOM    433  C   LYS B  56     -21.335   0.935 -10.701  1.00 88.69           C  
ATOM    434  CB  LYS B  56     -20.721   2.132 -12.813  1.00 88.69           C  
ATOM    435  O   LYS B  56     -22.552   1.000 -10.886  1.00 88.69           O  
ATOM    436  CG  LYS B  56     -19.823   3.127 -13.533  1.00 88.69           C  
ATOM    437  CD  LYS B  56     -19.906   4.512 -12.903  1.00 88.69           C  
ATOM    438  CE  LYS B  56     -19.031   5.516 -13.641  1.00 88.69           C  
ATOM    439  NZ  LYS B  56     -18.888   6.792 -12.879  1.00 88.69           N  
ATOM    440  N   LYS B  57     -20.766  -0.027  -9.959  1.00 88.81           N  
ATOM    441  CA  LYS B  57     -21.598  -0.954  -9.199  1.00 88.81           C  
ATOM    442  C   LYS B  57     -22.261  -0.255  -8.016  1.00 88.81           C  
ATOM    443  CB  LYS B  57     -20.768  -2.142  -8.708  1.00 88.81           C  
ATOM    444  O   LYS B  57     -21.673   0.642  -7.409  1.00 88.81           O  
ATOM    445  CG  LYS B  57     -20.399  -3.133  -9.802  1.00 88.81           C  
ATOM    446  CD  LYS B  57     -19.643  -4.330  -9.239  1.00 88.81           C  
ATOM    447  CE  LYS B  57     -19.198  -5.280 -10.342  1.00 88.81           C  
ATOM    448  NZ  LYS B  57     -18.396  -6.418  -9.803  1.00 88.81           N  
ATOM    449  N   THR B  58     -23.461  -0.683  -7.741  1.00 83.80           N  
ATOM    450  CA  THR B  58     -24.197  -0.084  -6.632  1.00 83.80           C  
ATOM    451  C   THR B  58     -23.715  -0.645  -5.297  1.00 83.80           C  
ATOM    452  CB  THR B  58     -25.712  -0.320  -6.775  1.00 83.80           C  
ATOM    453  O   THR B  58     -23.344  -1.818  -5.209  1.00 83.80           O  
ATOM    454  CG2 THR B  58     -26.281   0.458  -7.957  1.00 83.80           C  
ATOM    455  OG1 THR B  58     -25.955  -1.718  -6.976  1.00 83.80           O  
ATOM    456  N   THR B  59     -23.631   0.218  -4.338  1.00 78.92           N  
ATOM    457  CA  THR B  59     -23.242  -0.207  -2.998  1.00 78.92           C  
ATOM    458  C   THR B  59     -24.161   0.408  -1.947  1.00 78.92           C  
ATOM    459  CB  THR B  59     -21.781   0.174  -2.694  1.00 78.92           C  
ATOM    460  O   THR B  59     -24.632   1.536  -2.110  1.00 78.92           O  
ATOM    461  CG2 THR B  59     -21.585   1.685  -2.746  1.00 78.92           C  
ATOM    462  OG1 THR B  59     -21.434  -0.297  -1.386  1.00 78.92           O  
ATOM    463  N   ARG B  60     -24.558  -0.492  -0.945  1.00 67.26           N  
ATOM    464  CA  ARG B  60     -25.432  -0.021   0.124  1.00 67.26           C  
ATOM    465  C   ARG B  60     -24.665   0.128   1.433  1.00 67.26           C  
ATOM    466  CB  ARG B  60     -26.612  -0.976   0.314  1.00 67.26           C  
ATOM    467  O   ARG B  60     -25.265   0.334   2.491  1.00 67.26           O  
ATOM    468  CG  ARG B  60     -27.608  -0.962  -0.835  1.00 67.26           C  
ATOM    469  CD  ARG B  60     -28.749  -1.944  -0.605  1.00 67.26           C  
ATOM    470  NE  ARG B  60     -29.657  -1.992  -1.747  1.00 67.26           N  
ATOM    471  NH1 ARG B  60     -30.966  -3.695  -0.897  1.00 67.26           N  
ATOM    472  NH2 ARG B  60     -31.451  -2.782  -2.943  1.00 67.26           N  
ATOM    473  CZ  ARG B  60     -30.689  -2.823  -1.860  1.00 67.26           C  
ATOM    474  N   GLN B  61     -23.409   0.277   1.367  1.00 69.92           N  
ATOM    475  CA  GLN B  61     -22.638   0.210   2.604  1.00 69.92           C  
ATOM    476  C   GLN B  61     -22.485   1.592   3.232  1.00 69.92           C  
ATOM    477  CB  GLN B  61     -21.262  -0.405   2.347  1.00 69.92           C  
ATOM    478  O   GLN B  61     -22.060   2.539   2.567  1.00 69.92           O  
ATOM    479  CG  GLN B  61     -21.292  -1.912   2.132  1.00 69.92           C  
ATOM    480  CD  GLN B  61     -19.913  -2.501   1.903  1.00 69.92           C  
ATOM    481  NE2 GLN B  61     -19.578  -3.540   2.660  1.00 69.92           N  
ATOM    482  OE1 GLN B  61     -19.154  -2.026   1.051  1.00 69.92           O  
ATOM    483  N   ARG B  62     -22.907   1.765   4.505  1.00 63.68           N  
ATOM    484  CA  ARG B  62     -22.810   3.066   5.160  1.00 63.68           C  
ATOM    485  C   ARG B  62     -21.803   3.028   6.305  1.00 63.68           C  
ATOM    486  CB  ARG B  62     -24.178   3.511   5.680  1.00 63.68           C  
ATOM    487  O   ARG B  62     -21.209   4.052   6.650  1.00 63.68           O  
ATOM    488  CG  ARG B  62     -25.173   3.851   4.582  1.00 63.68           C  
ATOM    489  CD  ARG B  62     -26.220   4.849   5.059  1.00 63.68           C  
ATOM    490  NE  ARG B  62     -27.313   4.983   4.100  1.00 63.68           N  
ATOM    491  NH1 ARG B  62     -28.420   6.632   5.279  1.00 63.68           N  
ATOM    492  NH2 ARG B  62     -29.273   5.867   3.294  1.00 63.68           N  
ATOM    493  CZ  ARG B  62     -28.333   5.827   4.226  1.00 63.68           C  
ATOM    494  N   ASN B  63     -21.597   1.851   6.914  1.00 74.64           N  
ATOM    495  CA  ASN B  63     -20.749   1.782   8.099  1.00 74.64           C  
ATOM    496  C   ASN B  63     -19.511   0.925   7.853  1.00 74.64           C  
ATOM    497  CB  ASN B  63     -21.539   1.245   9.294  1.00 74.64           C  
ATOM    498  O   ASN B  63     -19.398  -0.178   8.391  1.00 74.64           O  
ATOM    499  CG  ASN B  63     -22.667   2.167   9.712  1.00 74.64           C  
ATOM    500  ND2 ASN B  63     -23.812   1.588  10.052  1.00 74.64           N  
ATOM    501  OD1 ASN B  63     -22.511   3.391   9.727  1.00 74.64           O  
ATOM    502  N   LEU B  64     -18.616   1.701   7.217  1.00 83.30           N  
ATOM    503  CA  LEU B  64     -17.391   0.989   6.870  1.00 83.30           C  
ATOM    504  C   LEU B  64     -16.272   1.323   7.851  1.00 83.30           C  
ATOM    505  CB  LEU B  64     -16.955   1.336   5.444  1.00 83.30           C  
ATOM    506  O   LEU B  64     -16.152   2.466   8.298  1.00 83.30           O  
ATOM    507  CG  LEU B  64     -17.928   0.957   4.327  1.00 83.30           C  
ATOM    508  CD1 LEU B  64     -17.534   1.646   3.024  1.00 83.30           C  
ATOM    509  CD2 LEU B  64     -17.972  -0.556   4.145  1.00 83.30           C  
ATOM    510  N   ASN B  65     -15.582   0.264   8.181  1.00 90.06           N  
ATOM    511  CA  ASN B  65     -14.402   0.487   9.009  1.00 90.06           C  
ATOM    512  C   ASN B  65     -13.188   0.865   8.166  1.00 90.06           C  
ATOM    513  CB  ASN B  65     -14.097  -0.752   9.854  1.00 90.06           C  
ATOM    514  O   ASN B  65     -13.127   0.542   6.978  1.00 90.06           O  
ATOM    515  CG  ASN B  65     -15.120  -0.978  10.950  1.00 90.06           C  
ATOM    516  ND2 ASN B  65     -15.527  -2.228  11.133  1.00 90.06           N  
ATOM    517  OD1 ASN B  65     -15.542  -0.036  11.626  1.00 90.06           O  
ATOM    518  N   THR B  66     -12.353   1.577   8.864  1.00 94.97           N  
ATOM    519  CA  THR B  66     -11.121   2.002   8.209  1.00 94.97           C  
ATOM    520  C   THR B  66     -10.291   0.794   7.783  1.00 94.97           C  
ATOM    521  CB  THR B  66     -10.281   2.905   9.131  1.00 94.97           C  
ATOM    522  O   THR B  66     -10.141  -0.163   8.545  1.00 94.97           O  
ATOM    523  CG2 THR B  66      -8.958   3.284   8.473  1.00 94.97           C  
ATOM    524  OG1 THR B  66     -11.017   4.100   9.419  1.00 94.97           O  
ATOM    525  N   ASP B  67      -9.937   0.758   6.488  1.00 95.52           N  
ATOM    526  CA  ASP B  67      -8.946  -0.205   6.016  1.00 95.52           C  
ATOM    527  C   ASP B  67      -7.572   0.083   6.616  1.00 95.52           C  
ATOM    528  CB  ASP B  67      -8.867  -0.189   4.488  1.00 95.52           C  
ATOM    529  O   ASP B  67      -6.826   0.919   6.101  1.00 95.52           O  
ATOM    530  CG  ASP B  67      -8.046  -1.335   3.925  1.00 95.52           C  
ATOM    531  OD1 ASP B  67      -7.053  -1.745   4.564  1.00 95.52           O  
ATOM    532  OD2 ASP B  67      -8.392  -1.830   2.831  1.00 95.52           O  
ATOM    533  N   ILE B  68      -7.153  -0.693   7.578  1.00 95.19           N  
ATOM    534  CA  ILE B  68      -6.004  -0.385   8.423  1.00 95.19           C  
ATOM    535  C   ILE B  68      -4.720  -0.481   7.603  1.00 95.19           C  
ATOM    536  CB  ILE B  68      -5.932  -1.329   9.645  1.00 95.19           C  
ATOM    537  O   ILE B  68      -3.831   0.365   7.728  1.00 95.19           O  
ATOM    538  CG1 ILE B  68      -7.107  -1.065  10.593  1.00 95.19           C  
ATOM    539  CG2 ILE B  68      -4.594  -1.168  10.372  1.00 95.19           C  
ATOM    540  CD1 ILE B  68      -7.245  -2.093  11.708  1.00 95.19           C  
ATOM    541  N   CYS B  69      -4.673  -1.463   6.769  1.00 94.21           N  
ATOM    542  CA  CYS B  69      -3.475  -1.640   5.955  1.00 94.21           C  
ATOM    543  C   CYS B  69      -3.279  -0.460   5.010  1.00 94.21           C  
ATOM    544  CB  CYS B  69      -3.559  -2.938   5.153  1.00 94.21           C  
ATOM    545  O   CYS B  69      -2.180   0.088   4.915  1.00 94.21           O  
ATOM    546  SG  CYS B  69      -2.955  -4.386   6.047  1.00 94.21           S  
ATOM    547  N   LEU B  70      -4.334  -0.065   4.349  1.00 94.44           N  
ATOM    548  CA  LEU B  70      -4.259   1.064   3.427  1.00 94.44           C  
ATOM    549  C   LEU B  70      -3.903   2.348   4.169  1.00 94.44           C  
ATOM    550  CB  LEU B  70      -5.586   1.240   2.685  1.00 94.44           C  
ATOM    551  O   LEU B  70      -3.125   3.164   3.668  1.00 94.44           O  
ATOM    552  CG  LEU B  70      -5.846   0.279   1.524  1.00 94.44           C  
ATOM    553  CD1 LEU B  70      -7.143   0.649   0.811  1.00 94.44           C  
ATOM    554  CD2 LEU B  70      -4.673   0.287   0.550  1.00 94.44           C  
ATOM    555  N   LYS B  71      -4.497   2.473   5.315  1.00 94.79           N  
ATOM    556  CA  LYS B  71      -4.191   3.640   6.137  1.00 94.79           C  
ATOM    557  C   LYS B  71      -2.704   3.702   6.472  1.00 94.79           C  
ATOM    558  CB  LYS B  71      -5.018   3.622   7.424  1.00 94.79           C  
ATOM    559  O   LYS B  71      -2.078   4.758   6.351  1.00 94.79           O  
ATOM    560  CG  LYS B  71      -4.804   4.837   8.315  1.00 94.79           C  
ATOM    561  CD  LYS B  71      -5.709   4.799   9.539  1.00 94.79           C  
ATOM    562  CE  LYS B  71      -5.524   6.033  10.411  1.00 94.79           C  
ATOM    563  NZ  LYS B  71      -6.430   6.013  11.599  1.00 94.79           N  
ATOM    564  N   ASN B  72      -2.198   2.579   6.887  1.00 92.72           N  
ATOM    565  CA  ASN B  72      -0.788   2.510   7.253  1.00 92.72           C  
ATOM    566  C   ASN B  72       0.117   2.785   6.054  1.00 92.72           C  
ATOM    567  CB  ASN B  72      -0.458   1.148   7.865  1.00 92.72           C  
ATOM    568  O   ASN B  72       1.094   3.526   6.166  1.00 92.72           O  
ATOM    569  CG  ASN B  72      -1.057   0.968   9.246  1.00 92.72           C  
ATOM    570  ND2 ASN B  72      -1.147  -0.278   9.696  1.00 92.72           N  
ATOM    571  OD1 ASN B  72      -1.437   1.941   9.903  1.00 92.72           O  
ATOM    572  N   MET B  73      -0.236   2.275   4.950  1.00 91.89           N  
ATOM    573  CA  MET B  73       0.565   2.474   3.746  1.00 91.89           C  
ATOM    574  C   MET B  73       0.545   3.936   3.314  1.00 91.89           C  
ATOM    575  CB  MET B  73       0.058   1.586   2.609  1.00 91.89           C  
ATOM    576  O   MET B  73       1.570   4.480   2.900  1.00 91.89           O  
ATOM    577  CG  MET B  73       0.343   0.107   2.812  1.00 91.89           C  
ATOM    578  SD  MET B  73      -0.043  -0.895   1.324  1.00 91.89           S  
ATOM    579  CE  MET B  73      -1.856  -0.822   1.351  1.00 91.89           C  
ATOM    580  N   ALA B  74      -0.619   4.510   3.360  1.00 93.13           N  
ATOM    581  CA  ALA B  74      -0.735   5.926   3.022  1.00 93.13           C  
ATOM    582  C   ALA B  74       0.102   6.786   3.964  1.00 93.13           C  
ATOM    583  CB  ALA B  74      -2.197   6.365   3.064  1.00 93.13           C  
ATOM    584  O   ALA B  74       0.726   7.760   3.536  1.00 93.13           O  
ATOM    585  N   PHE B  75       0.069   6.352   5.202  1.00 92.03           N  
ATOM    586  CA  PHE B  75       0.874   7.048   6.199  1.00 92.03           C  
ATOM    587  C   PHE B  75       2.354   6.983   5.841  1.00 92.03           C  
ATOM    588  CB  PHE B  75       0.643   6.450   7.590  1.00 92.03           C  
ATOM    589  O   PHE B  75       3.044   8.004   5.844  1.00 92.03           O  
ATOM    590  CG  PHE B  75       1.516   7.048   8.660  1.00 92.03           C  
ATOM    591  CD1 PHE B  75       2.587   6.334   9.183  1.00 92.03           C  
ATOM    592  CD2 PHE B  75       1.266   8.326   9.143  1.00 92.03           C  
ATOM    593  CE1 PHE B  75       3.397   6.885  10.173  1.00 92.03           C  
ATOM    594  CE2 PHE B  75       2.070   8.883  10.133  1.00 92.03           C  
ATOM    595  CZ  PHE B  75       3.135   8.161  10.647  1.00 92.03           C  
ATOM    596  N   ILE B  76       2.834   5.850   5.497  1.00 89.52           N  
ATOM    597  CA  ILE B  76       4.232   5.636   5.137  1.00 89.52           C  
ATOM    598  C   ILE B  76       4.578   6.461   3.900  1.00 89.52           C  
ATOM    599  CB  ILE B  76       4.526   4.140   4.884  1.00 89.52           C  
ATOM    600  O   ILE B  76       5.636   7.092   3.843  1.00 89.52           O  
ATOM    601  CG1 ILE B  76       4.416   3.345   6.190  1.00 89.52           C  
ATOM    602  CG2 ILE B  76       5.909   3.962   4.249  1.00 89.52           C  
ATOM    603  CD1 ILE B  76       4.385   1.836   5.995  1.00 89.52           C  
ATOM    604  N   ALA B  77       3.699   6.439   2.952  1.00 89.29           N  
ATOM    605  CA  ALA B  77       3.923   7.189   1.719  1.00 89.29           C  
ATOM    606  C   ALA B  77       4.003   8.688   1.996  1.00 89.29           C  
ATOM    607  CB  ALA B  77       2.816   6.896   0.709  1.00 89.29           C  
ATOM    608  O   ALA B  77       4.861   9.382   1.446  1.00 89.29           O  
ATOM    609  N   ARG B  78       3.159   9.170   2.803  1.00 89.49           N  
ATOM    610  CA  ARG B  78       3.168  10.588   3.148  1.00 89.49           C  
ATOM    611  C   ARG B  78       4.453  10.967   3.876  1.00 89.49           C  
ATOM    612  CB  ARG B  78       1.954  10.939   4.011  1.00 89.49           C  
ATOM    613  O   ARG B  78       5.024  12.030   3.625  1.00 89.49           O  
ATOM    614  CG  ARG B  78       0.636  10.933   3.252  1.00 89.49           C  
ATOM    615  CD  ARG B  78      -0.477  11.596   4.051  1.00 89.49           C  
ATOM    616  NE  ARG B  78      -0.800  10.840   5.257  1.00 89.49           N  
ATOM    617  NH1 ARG B  78      -2.374   9.490   4.239  1.00 89.49           N  
ATOM    618  NH2 ARG B  78      -1.908   9.234   6.469  1.00 89.49           N  
ATOM    619  CZ  ARG B  78      -1.693   9.856   5.319  1.00 89.49           C  
ATOM    620  N   LYS B  79       4.857  10.128   4.737  1.00 89.64           N  
ATOM    621  CA  LYS B  79       6.103  10.364   5.461  1.00 89.64           C  
ATOM    622  C   LYS B  79       7.293  10.411   4.506  1.00 89.64           C  
ATOM    623  CB  LYS B  79       6.323   9.280   6.518  1.00 89.64           C  
ATOM    624  O   LYS B  79       8.158  11.281   4.627  1.00 89.64           O  
ATOM    625  CG  LYS B  79       7.438   9.595   7.504  1.00 89.64           C  
ATOM    626  CD  LYS B  79       7.528   8.542   8.601  1.00 89.64           C  
ATOM    627  CE  LYS B  79       8.685   8.821   9.551  1.00 89.64           C  
ATOM    628  NZ  LYS B  79       8.762   7.804  10.643  1.00 89.64           N  
ATOM    629  N   ALA B  80       7.279   9.482   3.599  1.00 87.01           N  
ATOM    630  CA  ALA B  80       8.357   9.441   2.614  1.00 87.01           C  
ATOM    631  C   ALA B  80       8.351  10.693   1.742  1.00 87.01           C  
ATOM    632  CB  ALA B  80       8.238   8.191   1.746  1.00 87.01           C  
ATOM    633  O   ALA B  80       9.407  11.257   1.446  1.00 87.01           O  
ATOM    634  N   SER B  81       7.216  11.060   1.319  1.00 87.38           N  
ATOM    635  CA  SER B  81       7.083  12.261   0.501  1.00 87.38           C  
ATOM    636  C   SER B  81       7.579  13.496   1.246  1.00 87.38           C  
ATOM    637  CB  SER B  81       5.628  12.463   0.076  1.00 87.38           C  
ATOM    638  O   SER B  81       8.234  14.360   0.660  1.00 87.38           O  
ATOM    639  OG  SER B  81       5.237  11.474  -0.862  1.00 87.38           O  
ATOM    640  N   LEU B  82       7.258  13.617   2.478  1.00 90.11           N  
ATOM    641  CA  LEU B  82       7.699  14.739   3.298  1.00 90.11           C  
ATOM    642  C   LEU B  82       9.217  14.746   3.439  1.00 90.11           C  
ATOM    643  CB  LEU B  82       7.046  14.681   4.682  1.00 90.11           C  
ATOM    644  O   LEU B  82       9.850  15.799   3.336  1.00 90.11           O  
ATOM    645  CG  LEU B  82       7.390  15.821   5.642  1.00 90.11           C  
ATOM    646  CD1 LEU B  82       7.033  17.166   5.019  1.00 90.11           C  
ATOM    647  CD2 LEU B  82       6.671  15.634   6.974  1.00 90.11           C  
ATOM    648  N   ARG B  83       9.790  13.598   3.648  1.00 88.75           N  
ATOM    649  CA  ARG B  83      11.240  13.489   3.771  1.00 88.75           C  
ATOM    650  C   ARG B  83      11.935  13.975   2.504  1.00 88.75           C  
ATOM    651  CB  ARG B  83      11.647  12.045   4.072  1.00 88.75           C  
ATOM    652  O   ARG B  83      12.962  14.654   2.574  1.00 88.75           O  
ATOM    653  CG  ARG B  83      11.368  11.611   5.502  1.00 88.75           C  
ATOM    654  CD  ARG B  83      11.759  10.159   5.737  1.00 88.75           C  
ATOM    655  NE  ARG B  83      11.377   9.707   7.072  1.00 88.75           N  
ATOM    656  NH1 ARG B  83      11.529   7.455   6.579  1.00 88.75           N  
ATOM    657  NH2 ARG B  83      10.920   8.134   8.682  1.00 88.75           N  
ATOM    658  CZ  ARG B  83      11.276   8.433   7.441  1.00 88.75           C  
ATOM    659  N   GLN B  84      11.419  13.550   1.409  1.00 86.05           N  
ATOM    660  CA  GLN B  84      11.970  14.012   0.139  1.00 86.05           C  
ATOM    661  C   GLN B  84      11.883  15.531   0.021  1.00 86.05           C  
ATOM    662  CB  GLN B  84      11.242  13.352  -1.034  1.00 86.05           C  
ATOM    663  O   GLN B  84      12.832  16.180  -0.424  1.00 86.05           O  
ATOM    664  CG  GLN B  84      11.590  11.883  -1.226  1.00 86.05           C  
ATOM    665  CD  GLN B  84      10.917  11.274  -2.442  1.00 86.05           C  
ATOM    666  NE2 GLN B  84      11.496  10.198  -2.964  1.00 86.05           N  
ATOM    667  OE1 GLN B  84       9.883  11.765  -2.906  1.00 86.05           O  
ATOM    668  N   PHE B  85      10.755  16.060   0.412  1.00 90.18           N  
ATOM    669  CA  PHE B  85      10.538  17.502   0.393  1.00 90.18           C  
ATOM    670  C   PHE B  85      11.559  18.214   1.272  1.00 90.18           C  
ATOM    671  CB  PHE B  85       9.118  17.839   0.860  1.00 90.18           C  
ATOM    672  O   PHE B  85      12.166  19.202   0.852  1.00 90.18           O  
ATOM    673  CG  PHE B  85       8.883  19.310   1.072  1.00 90.18           C  
ATOM    674  CD1 PHE B  85       8.895  19.852   2.352  1.00 90.18           C  
ATOM    675  CD2 PHE B  85       8.648  20.150  -0.008  1.00 90.18           C  
ATOM    676  CE1 PHE B  85       8.677  21.213   2.552  1.00 90.18           C  
ATOM    677  CE2 PHE B  85       8.429  21.512   0.184  1.00 90.18           C  
ATOM    678  CZ  PHE B  85       8.443  22.041   1.465  1.00 90.18           C  
ATOM    679  N   LEU B  86      11.828  17.698   2.389  1.00 93.94           N  
ATOM    680  CA  LEU B  86      12.703  18.334   3.368  1.00 93.94           C  
ATOM    681  C   LEU B  86      14.166  18.196   2.960  1.00 93.94           C  
ATOM    682  CB  LEU B  86      12.488  17.725   4.755  1.00 93.94           C  
ATOM    683  O   LEU B  86      15.032  18.892   3.494  1.00 93.94           O  
ATOM    684  CG  LEU B  86      11.143  18.017   5.423  1.00 93.94           C  
ATOM    685  CD1 LEU B  86      11.050  17.298   6.765  1.00 93.94           C  
ATOM    686  CD2 LEU B  86      10.949  19.518   5.601  1.00 93.94           C  
ATOM    687  N   SER B  87      14.461  17.248   2.045  1.00 92.27           N  
ATOM    688  CA  SER B  87      15.835  17.032   1.604  1.00 92.27           C  
ATOM    689  C   SER B  87      16.247  18.060   0.556  1.00 92.27           C  
ATOM    690  CB  SER B  87      16.001  15.621   1.039  1.00 92.27           C  
ATOM    691  O   SER B  87      17.421  18.145   0.190  1.00 92.27           O  
ATOM    692  OG  SER B  87      15.223  15.453  -0.133  1.00 92.27           O  
ATOM    693  N   SER B  88      15.322  18.845   0.102  1.00 93.66           N  
ATOM    694  CA  SER B  88      15.617  19.856  -0.908  1.00 93.66           C  
ATOM    695  C   SER B  88      16.422  21.009  -0.318  1.00 93.66           C  
ATOM    696  CB  SER B  88      14.324  20.390  -1.526  1.00 93.66           C  
ATOM    697  O   SER B  88      16.282  21.329   0.864  1.00 93.66           O  
ATOM    698  OG  SER B  88      13.649  21.245  -0.619  1.00 93.66           O  
ATOM    699  N   GLU B  89      17.142  21.679  -1.165  1.00 95.43           N  
ATOM    700  CA  GLU B  89      18.007  22.778  -0.745  1.00 95.43           C  
ATOM    701  C   GLU B  89      17.189  23.954  -0.220  1.00 95.43           C  
ATOM    702  CB  GLU B  89      18.899  23.233  -1.902  1.00 95.43           C  
ATOM    703  O   GLU B  89      17.614  24.649   0.705  1.00 95.43           O  
ATOM    704  CG  GLU B  89      20.051  24.131  -1.475  1.00 95.43           C  
ATOM    705  CD  GLU B  89      21.133  24.265  -2.534  1.00 95.43           C  
ATOM    706  OE1 GLU B  89      22.209  24.831  -2.235  1.00 95.43           O  
ATOM    707  OE2 GLU B  89      20.902  23.802  -3.674  1.00 95.43           O  
ATOM    708  N   GLU B  90      15.998  24.106  -0.654  1.00 95.35           N  
ATOM    709  CA  GLU B  90      15.110  25.196  -0.260  1.00 95.35           C  
ATOM    710  C   GLU B  90      14.701  25.072   1.205  1.00 95.35           C  
ATOM    711  CB  GLU B  90      13.867  25.227  -1.153  1.00 95.35           C  
ATOM    712  O   GLU B  90      14.268  26.049   1.819  1.00 95.35           O  
ATOM    713  CG  GLU B  90      14.158  25.599  -2.599  1.00 95.35           C  
ATOM    714  CD  GLU B  90      14.466  24.397  -3.478  1.00 95.35           C  
ATOM    715  OE1 GLU B  90      14.837  24.587  -4.658  1.00 95.35           O  
ATOM    716  OE2 GLU B  90      14.333  23.256  -2.982  1.00 95.35           O  
ATOM    717  N   GLN B  91      14.858  23.844   1.722  1.00 96.78           N  
ATOM    718  CA  GLN B  91      14.405  23.605   3.087  1.00 96.78           C  
ATOM    719  C   GLN B  91      15.570  23.656   4.071  1.00 96.78           C  
ATOM    720  CB  GLN B  91      13.692  22.255   3.188  1.00 96.78           C  
ATOM    721  O   GLN B  91      15.414  23.312   5.245  1.00 96.78           O  
ATOM    722  CG  GLN B  91      12.460  22.142   2.301  1.00 96.78           C  
ATOM    723  CD  GLN B  91      11.491  23.294   2.493  1.00 96.78           C  
ATOM    724  NE2 GLN B  91      10.951  23.805   1.392  1.00 96.78           N  
ATOM    725  OE1 GLN B  91      11.229  23.720   3.622  1.00 96.78           O  
ATOM    726  N   ILE B  92      16.676  24.022   3.567  1.00 97.67           N  
ATOM    727  CA  ILE B  92      17.851  24.151   4.423  1.00 97.67           C  
ATOM    728  C   ILE B  92      17.962  25.586   4.934  1.00 97.67           C  
ATOM    729  CB  ILE B  92      19.142  23.747   3.677  1.00 97.67           C  
ATOM    730  O   ILE B  92      17.940  26.535   4.146  1.00 97.67           O  
ATOM    731  CG1 ILE B  92      19.021  22.317   3.138  1.00 97.67           C  
ATOM    732  CG2 ILE B  92      20.361  23.886   4.592  1.00 97.67           C  
ATOM    733  CD1 ILE B  92      18.944  21.251   4.222  1.00 97.67           C  
ATOM    734  N   CYS B  93      17.989  25.706   6.261  1.00 97.64           N  
ATOM    735  CA  CYS B  93      18.132  27.014   6.890  1.00 97.64           C  
ATOM    736  C   CYS B  93      19.434  27.684   6.466  1.00 97.64           C  
ATOM    737  CB  CYS B  93      18.087  26.885   8.412  1.00 97.64           C  
ATOM    738  O   CYS B  93      20.509  27.093   6.588  1.00 97.64           O  
ATOM    739  SG  CYS B  93      18.349  28.445   9.284  1.00 97.64           S  
ATOM    740  N   GLY B  94      19.350  28.872   5.918  1.00 95.93           N  
ATOM    741  CA  GLY B  94      20.513  29.606   5.445  1.00 95.93           C  
ATOM    742  C   GLY B  94      21.522  29.894   6.541  1.00 95.93           C  
ATOM    743  O   GLY B  94      22.731  29.815   6.314  1.00 95.93           O  
ATOM    744  N   MET B  95      21.040  30.219   7.778  1.00 95.68           N  
ATOM    745  CA  MET B  95      21.870  30.637   8.905  1.00 95.68           C  
ATOM    746  C   MET B  95      22.582  29.441   9.529  1.00 95.68           C  
ATOM    747  CB  MET B  95      21.025  31.353   9.960  1.00 95.68           C  
ATOM    748  O   MET B  95      23.771  29.516   9.843  1.00 95.68           O  
ATOM    749  CG  MET B  95      20.471  32.690   9.497  1.00 95.68           C  
ATOM    750  SD  MET B  95      21.779  33.961   9.292  1.00 95.68           S  
ATOM    751  CE  MET B  95      22.209  34.261  11.029  1.00 95.68           C  
ATOM    752  N   HIS B  96      21.872  28.262   9.714  1.00 97.59           N  
ATOM    753  CA  HIS B  96      22.416  27.160  10.499  1.00 97.59           C  
ATOM    754  C   HIS B  96      22.736  25.959   9.616  1.00 97.59           C  
ATOM    755  CB  HIS B  96      21.437  26.755  11.603  1.00 97.59           C  
ATOM    756  O   HIS B  96      23.332  24.984  10.079  1.00 97.59           O  
ATOM    757  CG  HIS B  96      21.033  27.887  12.493  1.00 97.59           C  
ATOM    758  CD2 HIS B  96      21.726  28.566  13.437  1.00 97.59           C  
ATOM    759  ND1 HIS B  96      19.771  28.440  12.466  1.00 97.59           N  
ATOM    760  CE1 HIS B  96      19.706  29.415  13.358  1.00 97.59           C  
ATOM    761  NE2 HIS B  96      20.878  29.512  13.960  1.00 97.59           N  
ATOM    762  N   ARG B  97      22.290  26.046   8.395  1.00 96.87           N  
ATOM    763  CA  ARG B  97      22.537  24.990   7.418  1.00 96.87           C  
ATOM    764  C   ARG B  97      21.942  23.665   7.883  1.00 96.87           C  
ATOM    765  CB  ARG B  97      24.037  24.831   7.165  1.00 96.87           C  
ATOM    766  O   ARG B  97      22.544  22.607   7.689  1.00 96.87           O  
ATOM    767  CG  ARG B  97      24.706  26.083   6.620  1.00 96.87           C  
ATOM    768  CD  ARG B  97      24.242  26.400   5.205  1.00 96.87           C  
ATOM    769  NE  ARG B  97      25.090  27.408   4.573  1.00 96.87           N  
ATOM    770  NH1 ARG B  97      23.804  27.590   2.663  1.00 96.87           N  
ATOM    771  NH2 ARG B  97      25.698  28.858   2.900  1.00 96.87           N  
ATOM    772  CZ  ARG B  97      24.862  27.950   3.380  1.00 96.87           C  
ATOM    773  N   GLU B  98      20.907  23.756   8.635  1.00 97.13           N  
ATOM    774  CA  GLU B  98      20.132  22.591   9.052  1.00 97.13           C  
ATOM    775  C   GLU B  98      18.759  22.574   8.387  1.00 97.13           C  
ATOM    776  CB  GLU B  98      19.980  22.564  10.575  1.00 97.13           C  
ATOM    777  O   GLU B  98      18.222  23.626   8.032  1.00 97.13           O  
ATOM    778  CG  GLU B  98      21.293  22.381  11.322  1.00 97.13           C  
ATOM    779  CD  GLU B  98      21.106  22.099  12.804  1.00 97.13           C  
ATOM    780  OE1 GLU B  98      22.069  22.283  13.583  1.00 97.13           O  
ATOM    781  OE2 GLU B  98      19.988  21.690  13.189  1.00 97.13           O  
ATOM    782  N   THR B  99      18.235  21.440   8.269  1.00 97.48           N  
ATOM    783  CA  THR B  99      16.925  21.300   7.641  1.00 97.48           C  
ATOM    784  C   THR B  99      15.836  21.906   8.521  1.00 97.48           C  
ATOM    785  CB  THR B  99      16.597  19.823   7.357  1.00 97.48           C  
ATOM    786  O   THR B  99      15.870  21.765   9.745  1.00 97.48           O  
ATOM    787  CG2 THR B  99      15.260  19.685   6.638  1.00 97.48           C  
ATOM    788  OG1 THR B  99      17.628  19.259   6.538  1.00 97.48           O  
ATOM    789  N   LYS B 100      14.906  22.611   7.923  1.00 97.61           N  
ATOM    790  CA  LYS B 100      13.783  23.216   8.633  1.00 97.61           C  
ATOM    791  C   LYS B 100      12.696  22.185   8.923  1.00 97.61           C  
ATOM    792  CB  LYS B 100      13.201  24.378   7.826  1.00 97.61           C  
ATOM    793  O   LYS B 100      11.612  22.237   8.338  1.00 97.61           O  
ATOM    794  CG  LYS B 100      14.175  25.524   7.599  1.00 97.61           C  
ATOM    795  CD  LYS B 100      13.563  26.615   6.731  1.00 97.61           C  
ATOM    796  CE  LYS B 100      14.555  27.739   6.461  1.00 97.61           C  
ATOM    797  NZ  LYS B 100      13.974  28.789   5.571  1.00 97.61           N  
ATOM    798  N   LYS B 101      12.849  21.414   9.972  1.00 97.08           N  
ATOM    799  CA  LYS B 101      11.957  20.293  10.251  1.00 97.08           C  
ATOM    800  C   LYS B 101      10.991  20.627  11.384  1.00 97.08           C  
ATOM    801  CB  LYS B 101      12.762  19.041  10.601  1.00 97.08           C  
ATOM    802  O   LYS B 101      10.101  19.836  11.701  1.00 97.08           O  
ATOM    803  CG  LYS B 101      13.663  19.204  11.816  1.00 97.08           C  
ATOM    804  CD  LYS B 101      14.474  17.942  12.084  1.00 97.08           C  
ATOM    805  CE  LYS B 101      15.356  18.095  13.316  1.00 97.08           C  
ATOM    806  NZ  LYS B 101      16.150  16.859  13.586  1.00 97.08           N  
ATOM    807  N   MET B 102      11.234  21.751  11.982  1.00 97.53           N  
ATOM    808  CA  MET B 102      10.349  22.167  13.067  1.00 97.53           C  
ATOM    809  C   MET B 102       9.255  23.095  12.552  1.00 97.53           C  
ATOM    810  CB  MET B 102      11.145  22.860  14.175  1.00 97.53           C  
ATOM    811  O   MET B 102       9.525  24.000  11.760  1.00 97.53           O  
ATOM    812  CG  MET B 102      12.247  21.999  14.769  1.00 97.53           C  
ATOM    813  SD  MET B 102      11.605  20.449  15.513  1.00 97.53           S  
ATOM    814  CE  MET B 102      10.689  21.128  16.925  1.00 97.53           C  
ATOM    815  N   PHE B 103       8.011  22.907  12.966  1.00 97.27           N  
ATOM    816  CA  PHE B 103       6.881  23.731  12.554  1.00 97.27           C  
ATOM    817  C   PHE B 103       6.452  24.664  13.680  1.00 97.27           C  
ATOM    818  CB  PHE B 103       5.703  22.852  12.122  1.00 97.27           C  
ATOM    819  O   PHE B 103       6.205  24.217  14.803  1.00 97.27           O  
ATOM    820  CG  PHE B 103       4.508  23.632  11.642  1.00 97.27           C  
ATOM    821  CD1 PHE B 103       3.392  23.791  12.455  1.00 97.27           C  
ATOM    822  CD2 PHE B 103       4.501  24.205  10.377  1.00 97.27           C  
ATOM    823  CE1 PHE B 103       2.285  24.512  12.013  1.00 97.27           C  
ATOM    824  CE2 PHE B 103       3.399  24.927   9.929  1.00 97.27           C  
ATOM    825  CZ  PHE B 103       2.292  25.079  10.748  1.00 97.27           C  
ATOM    826  N   CYS B 104       6.414  25.978  13.470  1.00 96.75           N  
ATOM    827  CA  CYS B 104       5.924  26.968  14.422  1.00 96.75           C  
ATOM    828  C   CYS B 104       4.431  27.214  14.234  1.00 96.75           C  
ATOM    829  CB  CYS B 104       6.689  28.283  14.270  1.00 96.75           C  
ATOM    830  O   CYS B 104       4.009  27.740  13.203  1.00 96.75           O  
ATOM    831  SG  CYS B 104       6.178  29.562  15.438  1.00 96.75           S  
ATOM    832  N   GLU B 105       3.709  26.906  15.253  1.00 93.99           N  
ATOM    833  CA  GLU B 105       2.255  27.013  15.173  1.00 93.99           C  
ATOM    834  C   GLU B 105       1.810  28.472  15.132  1.00 93.99           C  
ATOM    835  CB  GLU B 105       1.597  26.295  16.354  1.00 93.99           C  
ATOM    836  O   GLU B 105       0.794  28.800  14.515  1.00 93.99           O  
ATOM    837  CG  GLU B 105       1.583  24.779  16.221  1.00 93.99           C  
ATOM    838  CD  GLU B 105       0.692  24.095  17.246  1.00 93.99           C  
ATOM    839  OE1 GLU B 105       0.619  22.845  17.250  1.00 93.99           O  
ATOM    840  OE2 GLU B 105       0.060  24.815  18.051  1.00 93.99           O  
ATOM    841  N   VAL B 106       2.572  29.296  15.707  1.00 94.54           N  
ATOM    842  CA  VAL B 106       2.219  30.709  15.807  1.00 94.54           C  
ATOM    843  C   VAL B 106       2.438  31.393  14.459  1.00 94.54           C  
ATOM    844  CB  VAL B 106       3.038  31.422  16.906  1.00 94.54           C  
ATOM    845  O   VAL B 106       1.528  32.033  13.926  1.00 94.54           O  
ATOM    846  CG1 VAL B 106       2.676  32.905  16.972  1.00 94.54           C  
ATOM    847  CG2 VAL B 106       2.811  30.752  18.260  1.00 94.54           C  
ATOM    848  N   ASP B 107       3.516  31.182  13.828  1.00 93.88           N  
ATOM    849  CA  ASP B 107       3.858  31.833  12.567  1.00 93.88           C  
ATOM    850  C   ASP B 107       3.443  30.972  11.375  1.00 93.88           C  
ATOM    851  CB  ASP B 107       5.358  32.129  12.505  1.00 93.88           C  
ATOM    852  O   ASP B 107       3.468  31.433  10.232  1.00 93.88           O  
ATOM    853  CG  ASP B 107       5.797  33.178  13.512  1.00 93.88           C  
ATOM    854  OD1 ASP B 107       4.951  33.978  13.968  1.00 93.88           O  
ATOM    855  OD2 ASP B 107       7.000  33.207  13.850  1.00 93.88           O  
ATOM    856  N   LYS B 108       3.116  29.775  11.622  1.00 93.18           N  
ATOM    857  CA  LYS B 108       2.802  28.824  10.560  1.00 93.18           C  
ATOM    858  C   LYS B 108       3.944  28.727   9.553  1.00 93.18           C  
ATOM    859  CB  LYS B 108       1.508  29.223   9.849  1.00 93.18           C  
ATOM    860  O   LYS B 108       3.721  28.816   8.343  1.00 93.18           O  
ATOM    861  CG  LYS B 108       0.300  29.320  10.769  1.00 93.18           C  
ATOM    862  CD  LYS B 108      -0.042  27.971  11.388  1.00 93.18           C  
ATOM    863  CE  LYS B 108      -1.298  28.050  12.244  1.00 93.18           C  
ATOM    864  NZ  LYS B 108      -1.487  26.817  13.065  1.00 93.18           N  
ATOM    865  N   SER B 109       5.094  28.556  10.053  1.00 94.11           N  
ATOM    866  CA  SER B 109       6.290  28.488   9.219  1.00 94.11           C  
ATOM    867  C   SER B 109       7.212  27.358   9.666  1.00 94.11           C  
ATOM    868  CB  SER B 109       7.044  29.817   9.254  1.00 94.11           C  
ATOM    869  O   SER B 109       7.121  26.889  10.802  1.00 94.11           O  
ATOM    870  OG  SER B 109       7.500  30.103  10.566  1.00 94.11           O  
ATOM    871  N   LEU B 110       8.097  26.914   8.715  1.00 97.02           N  
ATOM    872  CA  LEU B 110       9.084  25.883   9.018  1.00 97.02           C  
ATOM    873  C   LEU B 110      10.388  26.506   9.505  1.00 97.02           C  
ATOM    874  CB  LEU B 110       9.349  25.016   7.784  1.00 97.02           C  
ATOM    875  O   LEU B 110      10.863  27.490   8.933  1.00 97.02           O  
ATOM    876  CG  LEU B 110       8.211  24.094   7.346  1.00 97.02           C  
ATOM    877  CD1 LEU B 110       8.594  23.344   6.075  1.00 97.02           C  
ATOM    878  CD2 LEU B 110       7.855  23.117   8.462  1.00 97.02           C  
ATOM    879  N   LEU B 111      10.928  25.905  10.598  1.00 97.55           N  
ATOM    880  CA  LEU B 111      12.184  26.368  11.177  1.00 97.55           C  
ATOM    881  C   LEU B 111      13.150  25.206  11.382  1.00 97.55           C  
ATOM    882  CB  LEU B 111      11.931  27.078  12.510  1.00 97.55           C  
ATOM    883  O   LEU B 111      12.726  24.053  11.493  1.00 97.55           O  
ATOM    884  CG  LEU B 111      10.896  28.204  12.492  1.00 97.55           C  
ATOM    885  CD1 LEU B 111      10.597  28.671  13.913  1.00 97.55           C  
ATOM    886  CD2 LEU B 111      11.384  29.366  11.633  1.00 97.55           C  
ATOM    887  N   CYS B 112      14.426  25.534  11.354  1.00 97.92           N  
ATOM    888  CA  CYS B 112      15.382  24.549  11.847  1.00 97.92           C  
ATOM    889  C   CYS B 112      15.411  24.531  13.370  1.00 97.92           C  
ATOM    890  CB  CYS B 112      16.781  24.841  11.304  1.00 97.92           C  
ATOM    891  O   CYS B 112      14.815  25.394  14.017  1.00 97.92           O  
ATOM    892  SG  CYS B 112      17.547  26.311  12.021  1.00 97.92           S  
ATOM    893  N   LEU B 113      16.066  23.545  13.956  1.00 96.49           N  
ATOM    894  CA  LEU B 113      16.057  23.364  15.403  1.00 96.49           C  
ATOM    895  C   LEU B 113      16.624  24.591  16.109  1.00 96.49           C  
ATOM    896  CB  LEU B 113      16.860  22.120  15.793  1.00 96.49           C  
ATOM    897  O   LEU B 113      15.996  25.134  17.020  1.00 96.49           O  
ATOM    898  CG  LEU B 113      16.777  21.691  17.258  1.00 96.49           C  
ATOM    899  CD1 LEU B 113      15.325  21.452  17.659  1.00 96.49           C  
ATOM    900  CD2 LEU B 113      17.616  20.440  17.498  1.00 96.49           C  
ATOM    901  N   PRO B 114      17.796  25.139  15.665  1.00 97.50           N  
ATOM    902  CA  PRO B 114      18.347  26.328  16.320  1.00 97.50           C  
ATOM    903  C   PRO B 114      17.424  27.540  16.216  1.00 97.50           C  
ATOM    904  CB  PRO B 114      19.655  26.572  15.564  1.00 97.50           C  
ATOM    905  O   PRO B 114      17.268  28.287  17.186  1.00 97.50           O  
ATOM    906  CG  PRO B 114      20.072  25.222  15.076  1.00 97.50           C  
ATOM    907  CD  PRO B 114      18.842  24.458  14.678  1.00 97.50           C  
ATOM    908  N   CYS B 115      16.804  27.765  15.124  1.00 97.24           N  
ATOM    909  CA  CYS B 115      15.883  28.881  14.939  1.00 97.24           C  
ATOM    910  C   CYS B 115      14.662  28.734  15.839  1.00 97.24           C  
ATOM    911  CB  CYS B 115      15.443  28.977  13.479  1.00 97.24           C  
ATOM    912  O   CYS B 115      14.110  29.730  16.311  1.00 97.24           O  
ATOM    913  SG  CYS B 115      16.721  29.617  12.375  1.00 97.24           S  
ATOM    914  N   SER B 116      14.238  27.518  16.070  1.00 96.33           N  
ATOM    915  CA  SER B 116      13.086  27.272  16.931  1.00 96.33           C  
ATOM    916  C   SER B 116      13.390  27.639  18.380  1.00 96.33           C  
ATOM    917  CB  SER B 116      12.656  25.807  16.848  1.00 96.33           C  
ATOM    918  O   SER B 116      12.479  27.937  19.155  1.00 96.33           O  
ATOM    919  OG  SER B 116      13.649  24.959  17.398  1.00 96.33           O  
ATOM    920  N   ASN B 117      14.696  27.671  18.720  1.00 95.62           N  
ATOM    921  CA  ASN B 117      15.115  27.988  20.081  1.00 95.62           C  
ATOM    922  C   ASN B 117      15.600  29.430  20.198  1.00 95.62           C  
ATOM    923  CB  ASN B 117      16.208  27.021  20.545  1.00 95.62           C  
ATOM    924  O   ASN B 117      16.094  29.840  21.249  1.00 95.62           O  
ATOM    925  CG  ASN B 117      15.700  25.603  20.711  1.00 95.62           C  
ATOM    926  ND2 ASN B 117      16.528  24.630  20.350  1.00 95.62           N  
ATOM    927  OD1 ASN B 117      14.572  25.383  21.160  1.00 95.62           O  
ATOM    928  N   SER B 118      15.529  30.210  19.153  1.00 95.08           N  
ATOM    929  CA  SER B 118      15.975  31.599  19.147  1.00 95.08           C  
ATOM    930  C   SER B 118      15.065  32.476  20.000  1.00 95.08           C  
ATOM    931  CB  SER B 118      16.024  32.140  17.717  1.00 95.08           C  
ATOM    932  O   SER B 118      13.963  32.063  20.369  1.00 95.08           O  
ATOM    933  OG  SER B 118      14.715  32.310  17.199  1.00 95.08           O  
ATOM    934  N   GLN B 119      15.448  33.634  20.308  1.00 94.47           N  
ATOM    935  CA  GLN B 119      14.690  34.574  21.125  1.00 94.47           C  
ATOM    936  C   GLN B 119      13.344  34.900  20.484  1.00 94.47           C  
ATOM    937  CB  GLN B 119      15.489  35.859  21.349  1.00 94.47           C  
ATOM    938  O   GLN B 119      12.331  35.014  21.177  1.00 94.47           O  
ATOM    939  CG  GLN B 119      14.819  36.844  22.297  1.00 94.47           C  
ATOM    940  CD  GLN B 119      14.680  36.300  23.707  1.00 94.47           C  
ATOM    941  NE2 GLN B 119      13.444  36.193  24.182  1.00 94.47           N  
ATOM    942  OE1 GLN B 119      15.676  35.977  24.362  1.00 94.47           O  
ATOM    943  N   GLU B 120      13.330  34.939  19.180  1.00 92.66           N  
ATOM    944  CA  GLU B 120      12.142  35.293  18.410  1.00 92.66           C  
ATOM    945  C   GLU B 120      11.067  34.215  18.527  1.00 92.66           C  
ATOM    946  CB  GLU B 120      12.502  35.519  16.939  1.00 92.66           C  
ATOM    947  O   GLU B 120       9.873  34.521  18.541  1.00 92.66           O  
ATOM    948  CG  GLU B 120      11.339  36.012  16.090  1.00 92.66           C  
ATOM    949  CD  GLU B 120      11.718  36.254  14.637  1.00 92.66           C  
ATOM    950  OE1 GLU B 120      10.823  36.572  13.822  1.00 92.66           O  
ATOM    951  OE2 GLU B 120      12.919  36.123  14.312  1.00 92.66           O  
ATOM    952  N   HIS B 121      11.469  32.911  18.724  1.00 94.04           N  
ATOM    953  CA  HIS B 121      10.509  31.820  18.597  1.00 94.04           C  
ATOM    954  C   HIS B 121      10.421  31.011  19.887  1.00 94.04           C  
ATOM    955  CB  HIS B 121      10.886  30.907  17.429  1.00 94.04           C  
ATOM    956  O   HIS B 121       9.544  30.156  20.030  1.00 94.04           O  
ATOM    957  CG  HIS B 121      10.626  31.512  16.086  1.00 94.04           C  
ATOM    958  CD2 HIS B 121      11.466  32.085  15.192  1.00 94.04           C  
ATOM    959  ND1 HIS B 121       9.368  31.573  15.529  1.00 94.04           N  
ATOM    960  CE1 HIS B 121       9.445  32.159  14.346  1.00 94.04           C  
ATOM    961  NE2 HIS B 121      10.707  32.480  14.118  1.00 94.04           N  
ATOM    962  N   ARG B 122      11.290  31.258  20.878  1.00 92.03           N  
ATOM    963  CA  ARG B 122      11.460  30.385  22.035  1.00 92.03           C  
ATOM    964  C   ARG B 122      10.161  30.261  22.823  1.00 92.03           C  
ATOM    965  CB  ARG B 122      12.576  30.907  22.942  1.00 92.03           C  
ATOM    966  O   ARG B 122       9.919  29.242  23.473  1.00 92.03           O  
ATOM    967  CG  ARG B 122      12.258  32.237  23.607  1.00 92.03           C  
ATOM    968  CD  ARG B 122      13.423  32.740  24.448  1.00 92.03           C  
ATOM    969  NE  ARG B 122      13.104  34.001  25.111  1.00 92.03           N  
ATOM    970  NH1 ARG B 122      13.343  33.173  27.255  1.00 92.03           N  
ATOM    971  NH2 ARG B 122      12.770  35.368  26.926  1.00 92.03           N  
ATOM    972  CZ  ARG B 122      13.073  34.178  26.429  1.00 92.03           C  
ATOM    973  N   ASN B 123       9.279  31.285  22.702  1.00 94.03           N  
ATOM    974  CA  ASN B 123       8.033  31.231  23.460  1.00 94.03           C  
ATOM    975  C   ASN B 123       6.877  30.723  22.603  1.00 94.03           C  
ATOM    976  CB  ASN B 123       7.699  32.605  24.042  1.00 94.03           C  
ATOM    977  O   ASN B 123       5.733  30.680  23.059  1.00 94.03           O  
ATOM    978  CG  ASN B 123       8.726  33.078  25.052  1.00 94.03           C  
ATOM    979  ND2 ASN B 123       9.081  34.355  24.983  1.00 94.03           N  
ATOM    980  OD1 ASN B 123       9.198  32.300  25.886  1.00 94.03           O  
ATOM    981  N   HIS B 124       7.164  30.436  21.333  1.00 95.74           N  
ATOM    982  CA  HIS B 124       6.146  29.862  20.460  1.00 95.74           C  
ATOM    983  C   HIS B 124       6.002  28.362  20.693  1.00 95.74           C  
ATOM    984  CB  HIS B 124       6.481  30.136  18.993  1.00 95.74           C  
ATOM    985  O   HIS B 124       6.851  27.746  21.343  1.00 95.74           O  
ATOM    986  CG  HIS B 124       6.458  31.588  18.634  1.00 95.74           C  
ATOM    987  CD2 HIS B 124       6.227  32.687  19.389  1.00 95.74           C  
ATOM    988  ND1 HIS B 124       6.689  32.041  17.353  1.00 95.74           N  
ATOM    989  CE1 HIS B 124       6.602  33.360  17.337  1.00 95.74           C  
ATOM    990  NE2 HIS B 124       6.322  33.777  18.560  1.00 95.74           N  
ATOM    991  N   ILE B 125       4.894  27.799  20.221  1.00 93.18           N  
ATOM    992  CA  ILE B 125       4.680  26.356  20.252  1.00 93.18           C  
ATOM    993  C   ILE B 125       5.193  25.731  18.957  1.00 93.18           C  
ATOM    994  CB  ILE B 125       3.189  26.010  20.462  1.00 93.18           C  
ATOM    995  O   ILE B 125       4.795  26.139  17.863  1.00 93.18           O  
ATOM    996  CG1 ILE B 125       2.682  26.607  21.780  1.00 93.18           C  
ATOM    997  CG2 ILE B 125       2.977  24.494  20.429  1.00 93.18           C  
ATOM    998  CD1 ILE B 125       1.198  26.380  22.032  1.00 93.18           C  
ATOM    999  N   HIS B 126       6.161  24.748  19.142  1.00 94.29           N  
ATOM   1000  CA  HIS B 126       6.750  24.080  17.986  1.00 94.29           C  
ATOM   1001  C   HIS B 126       6.544  22.571  18.057  1.00 94.29           C  
ATOM   1002  CB  HIS B 126       8.242  24.403  17.884  1.00 94.29           C  
ATOM   1003  O   HIS B 126       6.463  22.002  19.148  1.00 94.29           O  
ATOM   1004  CG  HIS B 126       8.541  25.868  17.890  1.00 94.29           C  
ATOM   1005  CD2 HIS B 126       8.388  26.811  16.931  1.00 94.29           C  
ATOM   1006  ND1 HIS B 126       9.069  26.515  18.987  1.00 94.29           N  
ATOM   1007  CE1 HIS B 126       9.227  27.796  18.700  1.00 94.29           C  
ATOM   1008  NE2 HIS B 126       8.822  28.002  17.459  1.00 94.29           N  
ATOM   1009  N   CYS B 127       6.455  21.999  16.946  1.00 94.90           N  
ATOM   1010  CA  CYS B 127       6.465  20.544  16.845  1.00 94.90           C  
ATOM   1011  C   CYS B 127       7.093  20.093  15.532  1.00 94.90           C  
ATOM   1012  CB  CYS B 127       5.045  19.989  16.958  1.00 94.90           C  
ATOM   1013  O   CYS B 127       7.149  20.860  14.570  1.00 94.90           O  
ATOM   1014  SG  CYS B 127       3.926  20.584  15.671  1.00 94.90           S  
ATOM   1015  N   PRO B 128       7.620  18.932  15.569  1.00 96.76           N  
ATOM   1016  CA  PRO B 128       8.135  18.429  14.294  1.00 96.76           C  
ATOM   1017  C   PRO B 128       7.086  18.451  13.184  1.00 96.76           C  
ATOM   1018  CB  PRO B 128       8.551  16.993  14.624  1.00 96.76           C  
ATOM   1019  O   PRO B 128       5.925  18.108  13.420  1.00 96.76           O  
ATOM   1020  CG  PRO B 128       8.848  17.009  16.088  1.00 96.76           C  
ATOM   1021  CD  PRO B 128       7.890  17.950  16.760  1.00 96.76           C  
ATOM   1022  N   ILE B 129       7.501  18.827  11.986  1.00 95.44           N  
ATOM   1023  CA  ILE B 129       6.574  19.024  10.876  1.00 95.44           C  
ATOM   1024  C   ILE B 129       5.838  17.719  10.582  1.00 95.44           C  
ATOM   1025  CB  ILE B 129       7.306  19.524   9.611  1.00 95.44           C  
ATOM   1026  O   ILE B 129       4.661  17.733  10.212  1.00 95.44           O  
ATOM   1027  CG1 ILE B 129       6.295  19.864   8.509  1.00 95.44           C  
ATOM   1028  CG2 ILE B 129       8.316  18.481   9.124  1.00 95.44           C  
ATOM   1029  CD1 ILE B 129       5.316  20.966   8.887  1.00 95.44           C  
ATOM   1030  N   GLU B 130       6.479  16.571  10.746  1.00 92.59           N  
ATOM   1031  CA  GLU B 130       5.836  15.282  10.510  1.00 92.59           C  
ATOM   1032  C   GLU B 130       4.614  15.102  11.407  1.00 92.59           C  
ATOM   1033  CB  GLU B 130       6.827  14.137  10.735  1.00 92.59           C  
ATOM   1034  O   GLU B 130       3.564  14.645  10.950  1.00 92.59           O  
ATOM   1035  CG  GLU B 130       7.931  14.064   9.690  1.00 92.59           C  
ATOM   1036  CD  GLU B 130       8.954  12.976   9.974  1.00 92.59           C  
ATOM   1037  OE1 GLU B 130       9.925  12.839   9.195  1.00 92.59           O  
ATOM   1038  OE2 GLU B 130       8.784  12.255  10.982  1.00 92.59           O  
ATOM   1039  N   TRP B 131       4.798  15.516  12.627  1.00 92.71           N  
ATOM   1040  CA  TRP B 131       3.710  15.402  13.592  1.00 92.71           C  
ATOM   1041  C   TRP B 131       2.628  16.441  13.317  1.00 92.71           C  
ATOM   1042  CB  TRP B 131       4.238  15.563  15.020  1.00 92.71           C  
ATOM   1043  O   TRP B 131       1.437  16.121  13.317  1.00 92.71           O  
ATOM   1044  CG  TRP B 131       3.191  15.393  16.080  1.00 92.71           C  
ATOM   1045  CD1 TRP B 131       2.215  16.286  16.425  1.00 92.71           C  
ATOM   1046  CD2 TRP B 131       3.019  14.260  16.936  1.00 92.71           C  
ATOM   1047  CE2 TRP B 131       1.917  14.535  17.777  1.00 92.71           C  
ATOM   1048  CE3 TRP B 131       3.689  13.037  17.074  1.00 92.71           C  
ATOM   1049  NE1 TRP B 131       1.446  15.776  17.445  1.00 92.71           N  
ATOM   1050  CH2 TRP B 131       2.144  12.441  18.857  1.00 92.71           C  
ATOM   1051  CZ2 TRP B 131       1.471  13.630  18.743  1.00 92.71           C  
ATOM   1052  CZ3 TRP B 131       3.243  12.138  18.036  1.00 92.71           C  
ATOM   1053  N   ALA B 132       2.981  17.618  13.018  1.00 93.36           N  
ATOM   1054  CA  ALA B 132       2.037  18.704  12.771  1.00 93.36           C  
ATOM   1055  C   ALA B 132       1.139  18.390  11.578  1.00 93.36           C  
ATOM   1056  CB  ALA B 132       2.782  20.016  12.541  1.00 93.36           C  
ATOM   1057  O   ALA B 132      -0.078  18.584  11.640  1.00 93.36           O  
ATOM   1058  N   ALA B 133       1.763  17.908  10.544  1.00 93.38           N  
ATOM   1059  CA  ALA B 133       1.013  17.603   9.328  1.00 93.38           C  
ATOM   1060  C   ALA B 133      -0.033  16.522   9.584  1.00 93.38           C  
ATOM   1061  CB  ALA B 133       1.961  17.168   8.213  1.00 93.38           C  
ATOM   1062  O   ALA B 133      -1.203  16.684   9.228  1.00 93.38           O  
ATOM   1063  N   GLU B 134       0.357  15.436  10.282  1.00 92.29           N  
ATOM   1064  CA  GLU B 134      -0.556  14.329  10.546  1.00 92.29           C  
ATOM   1065  C   GLU B 134      -1.644  14.735  11.536  1.00 92.29           C  
ATOM   1066  CB  GLU B 134       0.211  13.115  11.078  1.00 92.29           C  
ATOM   1067  O   GLU B 134      -2.805  14.348  11.383  1.00 92.29           O  
ATOM   1068  CG  GLU B 134      -0.628  11.848  11.168  1.00 92.29           C  
ATOM   1069  CD  GLU B 134      -1.256  11.449   9.842  1.00 92.29           C  
ATOM   1070  OE1 GLU B 134      -2.324  10.795   9.849  1.00 92.29           O  
ATOM   1071  OE2 GLU B 134      -0.674  11.791   8.788  1.00 92.29           O  
ATOM   1072  N   GLU B 135      -1.274  15.532  12.538  1.00 92.03           N  
ATOM   1073  CA  GLU B 135      -2.251  16.018  13.508  1.00 92.03           C  
ATOM   1074  C   GLU B 135      -3.315  16.879  12.835  1.00 92.03           C  
ATOM   1075  CB  GLU B 135      -1.558  16.810  14.619  1.00 92.03           C  
ATOM   1076  O   GLU B 135      -4.503  16.760  13.141  1.00 92.03           O  
ATOM   1077  CG  GLU B 135      -2.455  17.110  15.812  1.00 92.03           C  
ATOM   1078  CD  GLU B 135      -1.742  17.861  16.925  1.00 92.03           C  
ATOM   1079  OE1 GLU B 135      -2.216  17.822  18.083  1.00 92.03           O  
ATOM   1080  OE2 GLU B 135      -0.702  18.494  16.636  1.00 92.03           O  
ATOM   1081  N   ARG B 136      -2.955  17.714  11.987  1.00 91.34           N  
ATOM   1082  CA  ARG B 136      -3.896  18.563  11.263  1.00 91.34           C  
ATOM   1083  C   ARG B 136      -4.852  17.726  10.420  1.00 91.34           C  
ATOM   1084  CB  ARG B 136      -3.147  19.558  10.374  1.00 91.34           C  
ATOM   1085  O   ARG B 136      -6.051  18.007  10.369  1.00 91.34           O  
ATOM   1086  CG  ARG B 136      -3.970  20.777   9.986  1.00 91.34           C  
ATOM   1087  CD  ARG B 136      -3.137  22.051  10.015  1.00 91.34           C  
ATOM   1088  NE  ARG B 136      -3.952  23.234   9.754  1.00 91.34           N  
ATOM   1089  NH1 ARG B 136      -2.825  23.840   7.830  1.00 91.34           N  
ATOM   1090  NH2 ARG B 136      -4.584  25.104   8.579  1.00 91.34           N  
ATOM   1091  CZ  ARG B 136      -3.785  24.057   8.722  1.00 91.34           C  
ATOM   1092  N   ARG B 137      -4.308  16.722   9.772  1.00 92.59           N  
ATOM   1093  CA  ARG B 137      -5.140  15.832   8.970  1.00 92.59           C  
ATOM   1094  C   ARG B 137      -6.166  15.111   9.838  1.00 92.59           C  
ATOM   1095  CB  ARG B 137      -4.276  14.813   8.225  1.00 92.59           C  
ATOM   1096  O   ARG B 137      -7.342  15.027   9.478  1.00 92.59           O  
ATOM   1097  CG  ARG B 137      -3.477  15.406   7.075  1.00 92.59           C  
ATOM   1098  CD  ARG B 137      -2.742  14.332   6.286  1.00 92.59           C  
ATOM   1099  NE  ARG B 137      -1.688  14.902   5.451  1.00 92.59           N  
ATOM   1100  NH1 ARG B 137      -3.106  15.555   3.748  1.00 92.59           N  
ATOM   1101  NH2 ARG B 137      -0.855  15.957   3.589  1.00 92.59           N  
ATOM   1102  CZ  ARG B 137      -1.885  15.470   4.264  1.00 92.59           C  
ATOM   1103  N   GLU B 138      -5.694  14.657  10.971  1.00 91.47           N  
ATOM   1104  CA  GLU B 138      -6.587  13.964  11.896  1.00 91.47           C  
ATOM   1105  C   GLU B 138      -7.680  14.896  12.410  1.00 91.47           C  
ATOM   1106  CB  GLU B 138      -5.797  13.381  13.070  1.00 91.47           C  
ATOM   1107  O   GLU B 138      -8.837  14.491  12.543  1.00 91.47           O  
ATOM   1108  CG  GLU B 138      -4.922  12.193  12.694  1.00 91.47           C  
ATOM   1109  CD  GLU B 138      -5.713  11.015  12.148  1.00 91.47           C  
ATOM   1110  OE1 GLU B 138      -5.177  10.265  11.301  1.00 91.47           O  
ATOM   1111  OE2 GLU B 138      -6.878  10.841  12.570  1.00 91.47           O  
ATOM   1112  N   GLU B 139      -7.316  16.080  12.673  1.00 91.13           N  
ATOM   1113  CA  GLU B 139      -8.290  17.065  13.135  1.00 91.13           C  
ATOM   1114  C   GLU B 139      -9.350  17.334  12.072  1.00 91.13           C  
ATOM   1115  CB  GLU B 139      -7.591  18.371  13.524  1.00 91.13           C  
ATOM   1116  O   GLU B 139     -10.538  17.435  12.384  1.00 91.13           O  
ATOM   1117  CG  GLU B 139      -6.839  18.297  14.845  1.00 91.13           C  
ATOM   1118  CD  GLU B 139      -6.081  19.572  15.176  1.00 91.13           C  
ATOM   1119  OE1 GLU B 139      -5.416  19.625  16.235  1.00 91.13           O  
ATOM   1120  OE2 GLU B 139      -6.153  20.527  14.370  1.00 91.13           O  
ATOM   1121  N   LEU B 140      -8.894  17.453  10.896  1.00 90.90           N  
ATOM   1122  CA  LEU B 140      -9.810  17.671   9.781  1.00 90.90           C  
ATOM   1123  C   LEU B 140     -10.784  16.506   9.643  1.00 90.90           C  
ATOM   1124  CB  LEU B 140      -9.032  17.859   8.476  1.00 90.90           C  
ATOM   1125  O   LEU B 140     -11.986  16.715   9.460  1.00 90.90           O  
ATOM   1126  CG  LEU B 140      -9.866  18.132   7.223  1.00 90.90           C  
ATOM   1127  CD1 LEU B 140     -10.564  19.483   7.336  1.00 90.90           C  
ATOM   1128  CD2 LEU B 140      -8.990  18.080   5.976  1.00 90.90           C  
ATOM   1129  N   LEU B 141     -10.290  15.347   9.779  1.00 90.93           N  
ATOM   1130  CA  LEU B 141     -11.129  14.158   9.675  1.00 90.93           C  
ATOM   1131  C   LEU B 141     -12.176  14.133  10.784  1.00 90.93           C  
ATOM   1132  CB  LEU B 141     -10.273  12.891   9.737  1.00 90.93           C  
ATOM   1133  O   LEU B 141     -13.335  13.792  10.541  1.00 90.93           O  
ATOM   1134  CG  LEU B 141      -9.418  12.589   8.505  1.00 90.93           C  
ATOM   1135  CD1 LEU B 141      -8.521  11.383   8.764  1.00 90.93           C  
ATOM   1136  CD2 LEU B 141     -10.303  12.351   7.286  1.00 90.93           C  
ATOM   1137  N   LYS B 142     -11.738  14.477  11.992  1.00 91.62           N  
ATOM   1138  CA  LYS B 142     -12.651  14.513  13.131  1.00 91.62           C  
ATOM   1139  C   LYS B 142     -13.758  15.541  12.916  1.00 91.62           C  
ATOM   1140  CB  LYS B 142     -11.890  14.824  14.421  1.00 91.62           C  
ATOM   1141  O   LYS B 142     -14.922  15.283  13.231  1.00 91.62           O  
ATOM   1142  CG  LYS B 142     -11.068  13.658  14.951  1.00 91.62           C  
ATOM   1143  CD  LYS B 142     -10.365  14.017  16.254  1.00 91.62           C  
ATOM   1144  CE  LYS B 142      -9.484  12.877  16.747  1.00 91.62           C  
ATOM   1145  NZ  LYS B 142      -8.726  13.255  17.977  1.00 91.62           N  
ATOM   1146  N   LYS B 143     -13.383  16.640  12.416  1.00 87.87           N  
ATOM   1147  CA  LYS B 143     -14.367  17.683  12.138  1.00 87.87           C  
ATOM   1148  C   LYS B 143     -15.372  17.225  11.086  1.00 87.87           C  
ATOM   1149  CB  LYS B 143     -13.673  18.966  11.677  1.00 87.87           C  
ATOM   1150  O   LYS B 143     -16.577  17.436  11.238  1.00 87.87           O  
ATOM   1151  CG  LYS B 143     -13.024  19.758  12.802  1.00 87.87           C  
ATOM   1152  CD  LYS B 143     -12.312  20.997  12.275  1.00 87.87           C  
ATOM   1153  CE  LYS B 143     -11.594  21.747  13.389  1.00 87.87           C  
ATOM   1154  NZ  LYS B 143     -10.826  22.915  12.864  1.00 87.87           N  
ATOM   1155  N   MET B 144     -14.950  16.582  10.117  1.00 86.70           N  
ATOM   1156  CA  MET B 144     -15.813  16.098   9.044  1.00 86.70           C  
ATOM   1157  C   MET B 144     -16.753  15.009   9.552  1.00 86.70           C  
ATOM   1158  CB  MET B 144     -14.976  15.565   7.880  1.00 86.70           C  
ATOM   1159  O   MET B 144     -17.930  14.980   9.188  1.00 86.70           O  
ATOM   1160  CG  MET B 144     -14.262  16.650   7.091  1.00 86.70           C  
ATOM   1161  SD  MET B 144     -13.255  15.972   5.715  1.00 86.70           S  
ATOM   1162  CE  MET B 144     -14.557  15.654   4.492  1.00 86.70           C  
ATOM   1163  N   GLN B 145     -16.158  14.159  10.320  1.00 82.72           N  
ATOM   1164  CA  GLN B 145     -16.966  13.094  10.905  1.00 82.72           C  
ATOM   1165  C   GLN B 145     -18.109  13.666  11.739  1.00 82.72           C  
ATOM   1166  CB  GLN B 145     -16.100  12.171  11.764  1.00 82.72           C  
ATOM   1167  O   GLN B 145     -19.231  13.157  11.697  1.00 82.72           O  
ATOM   1168  CG  GLN B 145     -16.830  10.932  12.264  1.00 82.72           C  
ATOM   1169  CD  GLN B 145     -15.893   9.902  12.866  1.00 82.72           C  
ATOM   1170  NE2 GLN B 145     -16.413   8.708  13.126  1.00 82.72           N  
ATOM   1171  OE1 GLN B 145     -14.711  10.177  13.094  1.00 82.72           O  
ATOM   1172  N   SER B 146     -17.875  14.668  12.483  1.00 84.10           N  
ATOM   1173  CA  SER B 146     -18.886  15.307  13.318  1.00 84.10           C  
ATOM   1174  C   SER B 146     -19.995  15.923  12.471  1.00 84.10           C  
ATOM   1175  CB  SER B 146     -18.252  16.382  14.201  1.00 84.10           C  
ATOM   1176  O   SER B 146     -21.156  15.950  12.883  1.00 84.10           O  
ATOM   1177  OG  SER B 146     -17.790  17.469  13.417  1.00 84.10           O  
ATOM   1178  N   LEU B 147     -19.714  16.370  11.272  1.00 75.83           N  
ATOM   1179  CA  LEU B 147     -20.684  16.980  10.370  1.00 75.83           C  
ATOM   1180  C   LEU B 147     -21.602  15.924   9.764  1.00 75.83           C  
ATOM   1181  CB  LEU B 147     -19.969  17.750   9.256  1.00 75.83           C  
ATOM   1182  O   LEU B 147     -22.785  16.184   9.532  1.00 75.83           O  
ATOM   1183  CG  LEU B 147     -19.211  19.009   9.681  1.00 75.83           C  
ATOM   1184  CD1 LEU B 147     -18.435  19.584   8.501  1.00 75.83           C  
ATOM   1185  CD2 LEU B 147     -20.172  20.046  10.252  1.00 75.83           C  
ATOM   1186  N   TRP B 148     -21.079  14.772   9.580  1.00 70.45           N  
ATOM   1187  CA  TRP B 148     -21.845  13.718   8.924  1.00 70.45           C  
ATOM   1188  C   TRP B 148     -22.738  12.991   9.924  1.00 70.45           C  
ATOM   1189  CB  TRP B 148     -20.908  12.720   8.237  1.00 70.45           C  
ATOM   1190  O   TRP B 148     -23.767  12.423   9.549  1.00 70.45           O  
ATOM   1191  CG  TRP B 148     -20.160  13.291   7.070  1.00 70.45           C  
ATOM   1192  CD1 TRP B 148     -20.555  14.321   6.263  1.00 70.45           C  
ATOM   1193  CD2 TRP B 148     -18.888  12.859   6.577  1.00 70.45           C  
ATOM   1194  CE2 TRP B 148     -18.572  13.674   5.467  1.00 70.45           C  
ATOM   1195  CE3 TRP B 148     -17.984  11.862   6.967  1.00 70.45           C  
ATOM   1196  NE1 TRP B 148     -19.604  14.556   5.297  1.00 70.45           N  
ATOM   1197  CH2 TRP B 148     -16.521  12.538   5.145  1.00 70.45           C  
ATOM   1198  CZ2 TRP B 148     -17.388  13.521   4.742  1.00 70.45           C  
ATOM   1199  CZ3 TRP B 148     -16.806  11.711   6.244  1.00 70.45           C  
ATOM   1200  N   GLU B 149     -22.410  12.860  11.162  1.00 68.42           N  
ATOM   1201  CA  GLU B 149     -23.197  12.197  12.198  1.00 68.42           C  
ATOM   1202  C   GLU B 149     -24.348  13.083  12.667  1.00 68.42           C  
ATOM   1203  CB  GLU B 149     -22.310  11.815  13.385  1.00 68.42           C  
ATOM   1204  O   GLU B 149     -25.331  12.589  13.223  1.00 68.42           O  
ATOM   1205  CG  GLU B 149     -21.345  10.675  13.091  1.00 68.42           C  
ATOM   1206  CD  GLU B 149     -20.455  10.322  14.271  1.00 68.42           C  
ATOM   1207  OE1 GLU B 149     -19.651   9.369  14.162  1.00 68.42           O  
ATOM   1208  OE2 GLU B 149     -20.562  11.005  15.314  1.00 68.42           O  
ATOM   1209  N   LYS B 150     -24.483  14.356  12.298  1.00 55.10           N  
ATOM   1210  CA  LYS B 150     -25.587  15.246  12.644  1.00 55.10           C  
ATOM   1211  C   LYS B 150     -26.690  15.190  11.592  1.00 55.10           C  
ATOM   1212  CB  LYS B 150     -25.088  16.683  12.804  1.00 55.10           C  
ATOM   1213  O   LYS B 150     -27.875  15.266  11.923  1.00 55.10           O  
ATOM   1214  CG  LYS B 150     -24.394  16.954  14.131  1.00 55.10           C  
ATOM   1215  CD  LYS B 150     -24.040  18.427  14.286  1.00 55.10           C  
ATOM   1216  CE  LYS B 150     -23.314  18.693  15.598  1.00 55.10           C  
ATOM   1217  NZ  LYS B 150     -22.981  20.140  15.763  1.00 55.10           N  
TER    1218      LYS B 150                                                      
ATOM   1219  N   MET C   1      18.709   4.325   0.723  1.00 35.02           N  
ATOM   1220  CA  MET C   1      17.578   4.995   1.358  1.00 35.02           C  
ATOM   1221  C   MET C   1      16.255   4.451   0.829  1.00 35.02           C  
ATOM   1222  CB  MET C   1      17.650   6.506   1.131  1.00 35.02           C  
ATOM   1223  O   MET C   1      15.259   4.416   1.554  1.00 35.02           O  
ATOM   1224  CG  MET C   1      18.572   7.228   2.100  1.00 35.02           C  
ATOM   1225  SD  MET C   1      18.558   9.048   1.860  1.00 35.02           S  
ATOM   1226  CE  MET C   1      17.671   9.561   3.357  1.00 35.02           C  
ATOM   1227  N   ASN C   2      16.212   4.235  -0.612  1.00 45.12           N  
ATOM   1228  CA  ASN C   2      15.092   3.652  -1.344  1.00 45.12           C  
ATOM   1229  C   ASN C   2      14.732   2.269  -0.810  1.00 45.12           C  
ATOM   1230  CB  ASN C   2      15.409   3.578  -2.839  1.00 45.12           C  
ATOM   1231  O   ASN C   2      13.555   1.907  -0.755  1.00 45.12           O  
ATOM   1232  CG  ASN C   2      14.487   4.444  -3.675  1.00 45.12           C  
ATOM   1233  ND2 ASN C   2      14.932   4.796  -4.876  1.00 45.12           N  
ATOM   1234  OD1 ASN C   2      13.385   4.793  -3.245  1.00 45.12           O  
ATOM   1235  N   SER C   3      15.908   1.689  -0.302  1.00 51.47           N  
ATOM   1236  CA  SER C   3      15.765   0.337   0.229  1.00 51.47           C  
ATOM   1237  C   SER C   3      14.979   0.337   1.536  1.00 51.47           C  
ATOM   1238  CB  SER C   3      17.137  -0.300   0.449  1.00 51.47           C  
ATOM   1239  O   SER C   3      14.187  -0.572   1.790  1.00 51.47           O  
ATOM   1240  OG  SER C   3      17.841   0.366   1.484  1.00 51.47           O  
ATOM   1241  N   GLY C   4      15.028   1.620   2.105  1.00 57.86           N  
ATOM   1242  CA  GLY C   4      14.381   1.730   3.403  1.00 57.86           C  
ATOM   1243  C   GLY C   4      12.874   1.871   3.309  1.00 57.86           C  
ATOM   1244  O   GLY C   4      12.136   1.205   4.038  1.00 57.86           O  
ATOM   1245  N   ILE C   5      12.477   2.592   2.331  1.00 63.24           N  
ATOM   1246  CA  ILE C   5      11.050   2.833   2.155  1.00 63.24           C  
ATOM   1247  C   ILE C   5      10.362   1.548   1.698  1.00 63.24           C  
ATOM   1248  CB  ILE C   5      10.789   3.970   1.142  1.00 63.24           C  
ATOM   1249  O   ILE C   5       9.266   1.224   2.162  1.00 63.24           O  
ATOM   1250  CG1 ILE C   5      11.169   5.325   1.750  1.00 63.24           C  
ATOM   1251  CG2 ILE C   5       9.326   3.964   0.688  1.00 63.24           C  
ATOM   1252  CD1 ILE C   5      11.208   6.466   0.743  1.00 63.24           C  
ATOM   1253  N   LEU C   6      11.071   0.838   0.885  1.00 65.43           N  
ATOM   1254  CA  LEU C   6      10.525  -0.423   0.395  1.00 65.43           C  
ATOM   1255  C   LEU C   6      10.369  -1.427   1.532  1.00 65.43           C  
ATOM   1256  CB  LEU C   6      11.423  -1.008  -0.698  1.00 65.43           C  
ATOM   1257  O   LEU C   6       9.387  -2.172   1.578  1.00 65.43           O  
ATOM   1258  CG  LEU C   6      10.754  -1.301  -2.042  1.00 65.43           C  
ATOM   1259  CD1 LEU C   6      10.335  -0.000  -2.720  1.00 65.43           C  
ATOM   1260  CD2 LEU C   6      11.689  -2.102  -2.942  1.00 65.43           C  
ATOM   1261  N   GLN C   7      11.263  -1.269   2.404  1.00 71.12           N  
ATOM   1262  CA  GLN C   7      11.224  -2.208   3.520  1.00 71.12           C  
ATOM   1263  C   GLN C   7      10.014  -1.952   4.413  1.00 71.12           C  
ATOM   1264  CB  GLN C   7      12.511  -2.119   4.341  1.00 71.12           C  
ATOM   1265  O   GLN C   7       9.366  -2.894   4.874  1.00 71.12           O  
ATOM   1266  CG  GLN C   7      13.710  -2.785   3.680  1.00 71.12           C  
ATOM   1267  CD  GLN C   7      14.990  -2.614   4.477  1.00 71.12           C  
ATOM   1268  NE2 GLN C   7      16.113  -3.009   3.888  1.00 71.12           N  
ATOM   1269  OE1 GLN C   7      14.969  -2.130   5.614  1.00 71.12           O  
ATOM   1270  N   VAL C   8       9.818  -0.693   4.556  1.00 70.11           N  
ATOM   1271  CA  VAL C   8       8.694  -0.347   5.419  1.00 70.11           C  
ATOM   1272  C   VAL C   8       7.382  -0.717   4.731  1.00 70.11           C  
ATOM   1273  CB  VAL C   8       8.700   1.154   5.784  1.00 70.11           C  
ATOM   1274  O   VAL C   8       6.461  -1.231   5.371  1.00 70.11           O  
ATOM   1275  CG1 VAL C   8       7.477   1.510   6.629  1.00 70.11           C  
ATOM   1276  CG2 VAL C   8       9.987   1.519   6.521  1.00 70.11           C  
ATOM   1277  N   PHE C   9       7.380  -0.584   3.468  1.00 78.08           N  
ATOM   1278  CA  PHE C   9       6.187  -0.957   2.717  1.00 78.08           C  
ATOM   1279  C   PHE C   9       5.996  -2.469   2.720  1.00 78.08           C  
ATOM   1280  CB  PHE C   9       6.274  -0.442   1.277  1.00 78.08           C  
ATOM   1281  O   PHE C   9       4.870  -2.957   2.840  1.00 78.08           O  
ATOM   1282  CG  PHE C   9       5.824   0.985   1.114  1.00 78.08           C  
ATOM   1283  CD1 PHE C   9       4.472   1.303   1.086  1.00 78.08           C  
ATOM   1284  CD2 PHE C   9       6.754   2.009   0.989  1.00 78.08           C  
ATOM   1285  CE1 PHE C   9       4.052   2.622   0.935  1.00 78.08           C  
ATOM   1286  CE2 PHE C   9       6.342   3.330   0.838  1.00 78.08           C  
ATOM   1287  CZ  PHE C   9       4.991   3.634   0.810  1.00 78.08           C  
ATOM   1288  N   GLN C  10       7.066  -3.124   2.730  1.00 77.69           N  
ATOM   1289  CA  GLN C  10       7.018  -4.581   2.683  1.00 77.69           C  
ATOM   1290  C   GLN C  10       6.305  -5.148   3.907  1.00 77.69           C  
ATOM   1291  CB  GLN C  10       8.430  -5.162   2.582  1.00 77.69           C  
ATOM   1292  O   GLN C  10       5.451  -6.028   3.782  1.00 77.69           O  
ATOM   1293  CG  GLN C  10       9.069  -4.991   1.211  1.00 77.69           C  
ATOM   1294  CD  GLN C  10      10.472  -5.564   1.141  1.00 77.69           C  
ATOM   1295  NE2 GLN C  10      10.953  -5.810  -0.073  1.00 77.69           N  
ATOM   1296  OE1 GLN C  10      11.119  -5.784   2.170  1.00 77.69           O  
ATOM   1297  N   ARG C  11       6.596  -4.588   4.990  1.00 81.12           N  
ATOM   1298  CA  ARG C  11       5.982  -5.067   6.224  1.00 81.12           C  
ATOM   1299  C   ARG C  11       4.487  -4.769   6.244  1.00 81.12           C  
ATOM   1300  CB  ARG C  11       6.659  -4.435   7.442  1.00 81.12           C  
ATOM   1301  O   ARG C  11       3.689  -5.598   6.687  1.00 81.12           O  
ATOM   1302  CG  ARG C  11       6.302  -5.103   8.760  1.00 81.12           C  
ATOM   1303  CD  ARG C  11       7.099  -4.523   9.920  1.00 81.12           C  
ATOM   1304  NE  ARG C  11       6.699  -5.110  11.196  1.00 81.12           N  
ATOM   1305  NH1 ARG C  11       8.273  -3.973  12.448  1.00 81.12           N  
ATOM   1306  NH2 ARG C  11       6.824  -5.427  13.467  1.00 81.12           N  
ATOM   1307  CZ  ARG C  11       7.266  -4.835  12.368  1.00 81.12           C  
ATOM   1308  N   ALA C  12       4.165  -3.709   5.697  1.00 85.81           N  
ATOM   1309  CA  ALA C  12       2.770  -3.278   5.723  1.00 85.81           C  
ATOM   1310  C   ALA C  12       1.944  -4.032   4.685  1.00 85.81           C  
ATOM   1311  CB  ALA C  12       2.673  -1.773   5.486  1.00 85.81           C  
ATOM   1312  O   ALA C  12       0.720  -4.121   4.801  1.00 85.81           O  
ATOM   1313  N   LEU C  13       2.587  -4.691   3.730  1.00 91.80           N  
ATOM   1314  CA  LEU C  13       1.896  -5.350   2.628  1.00 91.80           C  
ATOM   1315  C   LEU C  13       1.939  -6.866   2.788  1.00 91.80           C  
ATOM   1316  CB  LEU C  13       2.518  -4.949   1.288  1.00 91.80           C  
ATOM   1317  O   LEU C  13       1.866  -7.601   1.801  1.00 91.80           O  
ATOM   1318  CG  LEU C  13       2.198  -3.539   0.787  1.00 91.80           C  
ATOM   1319  CD1 LEU C  13       3.039  -3.210  -0.442  1.00 91.80           C  
ATOM   1320  CD2 LEU C  13       0.711  -3.408   0.475  1.00 91.80           C  
ATOM   1321  N   THR C  14       2.121  -7.274   3.972  1.00 93.95           N  
ATOM   1322  CA  THR C  14       2.227  -8.705   4.231  1.00 93.95           C  
ATOM   1323  C   THR C  14       1.016  -9.205   5.013  1.00 93.95           C  
ATOM   1324  CB  THR C  14       3.515  -9.039   5.005  1.00 93.95           C  
ATOM   1325  O   THR C  14       0.517  -8.513   5.903  1.00 93.95           O  
ATOM   1326  CG2 THR C  14       3.608 -10.532   5.302  1.00 93.95           C  
ATOM   1327  OG1 THR C  14       4.651  -8.647   4.224  1.00 93.95           O  
ATOM   1328  N   CYS C  15       0.514 -10.390   4.612  1.00 95.82           N  
ATOM   1329  CA  CYS C  15      -0.539 -11.067   5.361  1.00 95.82           C  
ATOM   1330  C   CYS C  15      -0.027 -11.542   6.715  1.00 95.82           C  
ATOM   1331  CB  CYS C  15      -1.084 -12.254   4.567  1.00 95.82           C  
ATOM   1332  O   CYS C  15       0.991 -12.233   6.791  1.00 95.82           O  
ATOM   1333  SG  CYS C  15      -2.387 -13.167   5.422  1.00 95.82           S  
ATOM   1334  N   PRO C  16      -0.733 -11.128   7.825  1.00 93.61           N  
ATOM   1335  CA  PRO C  16      -0.263 -11.516   9.157  1.00 93.61           C  
ATOM   1336  C   PRO C  16      -0.327 -13.024   9.389  1.00 93.61           C  
ATOM   1337  CB  PRO C  16      -1.220 -10.778  10.097  1.00 93.61           C  
ATOM   1338  O   PRO C  16       0.303 -13.536  10.318  1.00 93.61           O  
ATOM   1339  CG  PRO C  16      -2.422 -10.479   9.261  1.00 93.61           C  
ATOM   1340  CD  PRO C  16      -1.992 -10.381   7.825  1.00 93.61           C  
ATOM   1341  N   ILE C  17      -0.986 -13.777   8.582  1.00 91.91           N  
ATOM   1342  CA  ILE C  17      -1.154 -15.214   8.771  1.00 91.91           C  
ATOM   1343  C   ILE C  17      -0.032 -15.963   8.055  1.00 91.91           C  
ATOM   1344  CB  ILE C  17      -2.531 -15.695   8.261  1.00 91.91           C  
ATOM   1345  O   ILE C  17       0.744 -16.683   8.687  1.00 91.91           O  
ATOM   1346  CG1 ILE C  17      -3.657 -15.056   9.082  1.00 91.91           C  
ATOM   1347  CG2 ILE C  17      -2.620 -17.223   8.305  1.00 91.91           C  
ATOM   1348  CD1 ILE C  17      -5.055 -15.394   8.582  1.00 91.91           C  
ATOM   1349  N   CYS C  18       0.190 -15.730   6.793  1.00 93.51           N  
ATOM   1350  CA  CYS C  18       1.178 -16.486   6.031  1.00 93.51           C  
ATOM   1351  C   CYS C  18       2.511 -15.749   5.984  1.00 93.51           C  
ATOM   1352  CB  CYS C  18       0.677 -16.744   4.611  1.00 93.51           C  
ATOM   1353  O   CYS C  18       3.532 -16.327   5.607  1.00 93.51           O  
ATOM   1354  SG  CYS C  18       0.625 -15.263   3.577  1.00 93.51           S  
ATOM   1355  N   MET C  19       2.486 -14.458   6.288  1.00 92.87           N  
ATOM   1356  CA  MET C  19       3.666 -13.603   6.379  1.00 92.87           C  
ATOM   1357  C   MET C  19       4.249 -13.331   4.996  1.00 92.87           C  
ATOM   1358  CB  MET C  19       4.727 -14.243   7.276  1.00 92.87           C  
ATOM   1359  O   MET C  19       5.429 -13.002   4.869  1.00 92.87           O  
ATOM   1360  CG  MET C  19       4.296 -14.389   8.727  1.00 92.87           C  
ATOM   1361  SD  MET C  19       3.801 -12.790   9.477  1.00 92.87           S  
ATOM   1362  CE  MET C  19       3.250 -13.359  11.110  1.00 92.87           C  
ATOM   1363  N   ASN C  20       3.522 -13.570   3.957  1.00 91.60           N  
ATOM   1364  CA  ASN C  20       3.881 -13.208   2.590  1.00 91.60           C  
ATOM   1365  C   ASN C  20       3.090 -11.997   2.104  1.00 91.60           C  
ATOM   1366  CB  ASN C  20       3.670 -14.394   1.647  1.00 91.60           C  
ATOM   1367  O   ASN C  20       2.121 -11.585   2.745  1.00 91.60           O  
ATOM   1368  CG  ASN C  20       4.561 -15.574   1.982  1.00 91.60           C  
ATOM   1369  ND2 ASN C  20       3.959 -16.748   2.131  1.00 91.60           N  
ATOM   1370  OD1 ASN C  20       5.780 -15.431   2.108  1.00 91.60           O  
ATOM   1371  N   TYR C  21       3.582 -11.424   0.957  1.00 93.91           N  
ATOM   1372  CA  TYR C  21       2.767 -10.374   0.356  1.00 93.91           C  
ATOM   1373  C   TYR C  21       1.348 -10.866   0.097  1.00 93.91           C  
ATOM   1374  CB  TYR C  21       3.398  -9.887  -0.952  1.00 93.91           C  
ATOM   1375  O   TYR C  21       1.142 -12.029  -0.256  1.00 93.91           O  
ATOM   1376  CG  TYR C  21       4.663  -9.088  -0.755  1.00 93.91           C  
ATOM   1377  CD1 TYR C  21       4.663  -7.922   0.006  1.00 93.91           C  
ATOM   1378  CD2 TYR C  21       5.862  -9.498  -1.330  1.00 93.91           C  
ATOM   1379  CE1 TYR C  21       5.827  -7.182   0.188  1.00 93.91           C  
ATOM   1380  CE2 TYR C  21       7.031  -8.766  -1.154  1.00 93.91           C  
ATOM   1381  OH  TYR C  21       8.159  -6.883  -0.217  1.00 93.91           O  
ATOM   1382  CZ  TYR C  21       7.004  -7.611  -0.394  1.00 93.91           C  
ATOM   1383  N   PHE C  22       0.442  -9.969   0.267  1.00 96.05           N  
ATOM   1384  CA  PHE C  22      -0.963 -10.325   0.100  1.00 96.05           C  
ATOM   1385  C   PHE C  22      -1.196 -10.991  -1.251  1.00 96.05           C  
ATOM   1386  CB  PHE C  22      -1.853  -9.086   0.236  1.00 96.05           C  
ATOM   1387  O   PHE C  22      -0.653 -10.551  -2.267  1.00 96.05           O  
ATOM   1388  CG  PHE C  22      -2.011  -8.604   1.653  1.00 96.05           C  
ATOM   1389  CD1 PHE C  22      -2.694  -9.370   2.590  1.00 96.05           C  
ATOM   1390  CD2 PHE C  22      -1.477  -7.385   2.048  1.00 96.05           C  
ATOM   1391  CE1 PHE C  22      -2.842  -8.927   3.902  1.00 96.05           C  
ATOM   1392  CE2 PHE C  22      -1.621  -6.935   3.357  1.00 96.05           C  
ATOM   1393  CZ  PHE C  22      -2.305  -7.707   4.282  1.00 96.05           C  
ATOM   1394  N   LEU C  23      -1.896 -12.063  -1.223  1.00 94.45           N  
ATOM   1395  CA  LEU C  23      -2.438 -12.727  -2.404  1.00 94.45           C  
ATOM   1396  C   LEU C  23      -3.960 -12.796  -2.339  1.00 94.45           C  
ATOM   1397  CB  LEU C  23      -1.857 -14.136  -2.541  1.00 94.45           C  
ATOM   1398  O   LEU C  23      -4.519 -13.423  -1.436  1.00 94.45           O  
ATOM   1399  CG  LEU C  23      -0.379 -14.226  -2.925  1.00 94.45           C  
ATOM   1400  CD1 LEU C  23       0.064 -15.684  -2.992  1.00 94.45           C  
ATOM   1401  CD2 LEU C  23      -0.128 -13.524  -4.256  1.00 94.45           C  
ATOM   1402  N   ASP C  24      -4.648 -12.147  -3.295  1.00 95.32           N  
ATOM   1403  CA  ASP C  24      -6.100 -12.003  -3.266  1.00 95.32           C  
ATOM   1404  C   ASP C  24      -6.571 -11.456  -1.921  1.00 95.32           C  
ATOM   1405  CB  ASP C  24      -6.778 -13.343  -3.556  1.00 95.32           C  
ATOM   1406  O   ASP C  24      -7.389 -12.081  -1.243  1.00 95.32           O  
ATOM   1407  CG  ASP C  24      -8.257 -13.203  -3.872  1.00 95.32           C  
ATOM   1408  OD1 ASP C  24      -8.687 -12.113  -4.307  1.00 95.32           O  
ATOM   1409  OD2 ASP C  24      -8.999 -14.191  -3.682  1.00 95.32           O  
ATOM   1410  N   PRO C  25      -6.115 -10.264  -1.565  1.00 96.76           N  
ATOM   1411  CA  PRO C  25      -6.382  -9.682  -0.247  1.00 96.76           C  
ATOM   1412  C   PRO C  25      -7.855  -9.337  -0.042  1.00 96.76           C  
ATOM   1413  CB  PRO C  25      -5.519  -8.417  -0.240  1.00 96.76           C  
ATOM   1414  O   PRO C  25      -8.516  -8.859  -0.968  1.00 96.76           O  
ATOM   1415  CG  PRO C  25      -5.383  -8.039  -1.679  1.00 96.76           C  
ATOM   1416  CD  PRO C  25      -5.408  -9.292  -2.507  1.00 96.76           C  
ATOM   1417  N   VAL C  26      -8.352  -9.581   1.162  1.00 93.89           N  
ATOM   1418  CA  VAL C  26      -9.690  -9.186   1.589  1.00 93.89           C  
ATOM   1419  C   VAL C  26      -9.610  -8.442   2.919  1.00 93.89           C  
ATOM   1420  CB  VAL C  26     -10.628 -10.408   1.717  1.00 93.89           C  
ATOM   1421  O   VAL C  26      -8.762  -8.750   3.760  1.00 93.89           O  
ATOM   1422  CG1 VAL C  26     -10.846 -11.067   0.356  1.00 93.89           C  
ATOM   1423  CG2 VAL C  26     -10.061 -11.413   2.717  1.00 93.89           C  
ATOM   1424  N   THR C  27     -10.348  -7.431   3.089  1.00 92.41           N  
ATOM   1425  CA  THR C  27     -10.447  -6.681   4.337  1.00 92.41           C  
ATOM   1426  C   THR C  27     -11.762  -6.987   5.048  1.00 92.41           C  
ATOM   1427  CB  THR C  27     -10.336  -5.166   4.088  1.00 92.41           C  
ATOM   1428  O   THR C  27     -12.837  -6.855   4.461  1.00 92.41           O  
ATOM   1429  CG2 THR C  27     -10.328  -4.392   5.402  1.00 92.41           C  
ATOM   1430  OG1 THR C  27      -9.121  -4.892   3.378  1.00 92.41           O  
ATOM   1431  N   ILE C  28     -11.621  -7.368   6.334  1.00 88.68           N  
ATOM   1432  CA  ILE C  28     -12.820  -7.774   7.059  1.00 88.68           C  
ATOM   1433  C   ILE C  28     -13.390  -6.581   7.823  1.00 88.68           C  
ATOM   1434  CB  ILE C  28     -12.528  -8.942   8.028  1.00 88.68           C  
ATOM   1435  O   ILE C  28     -12.844  -5.477   7.759  1.00 88.68           O  
ATOM   1436  CG1 ILE C  28     -11.444  -8.541   9.035  1.00 88.68           C  
ATOM   1437  CG2 ILE C  28     -12.117 -10.197   7.252  1.00 88.68           C  
ATOM   1438  CD1 ILE C  28     -11.114  -9.623  10.054  1.00 88.68           C  
ATOM   1439  N   ASP C  29     -14.485  -6.699   8.565  1.00 86.60           N  
ATOM   1440  CA  ASP C  29     -15.287  -5.614   9.123  1.00 86.60           C  
ATOM   1441  C   ASP C  29     -14.502  -4.836  10.177  1.00 86.60           C  
ATOM   1442  CB  ASP C  29     -16.581  -6.161   9.729  1.00 86.60           C  
ATOM   1443  O   ASP C  29     -14.755  -3.650  10.397  1.00 86.60           O  
ATOM   1444  CG  ASP C  29     -17.542  -6.704   8.686  1.00 86.60           C  
ATOM   1445  OD1 ASP C  29     -17.404  -6.359   7.492  1.00 86.60           O  
ATOM   1446  OD2 ASP C  29     -18.447  -7.481   9.061  1.00 86.60           O  
ATOM   1447  N   CYS C  30     -13.507  -5.518  10.795  1.00 90.30           N  
ATOM   1448  CA  CYS C  30     -12.717  -4.839  11.816  1.00 90.30           C  
ATOM   1449  C   CYS C  30     -11.635  -3.972  11.182  1.00 90.30           C  
ATOM   1450  CB  CYS C  30     -12.079  -5.854  12.763  1.00 90.30           C  
ATOM   1451  O   CYS C  30     -10.975  -3.193  11.871  1.00 90.30           O  
ATOM   1452  SG  CYS C  30     -10.818  -6.885  11.983  1.00 90.30           S  
ATOM   1453  N   GLY C  31     -11.405  -4.135   9.849  1.00 92.55           N  
ATOM   1454  CA  GLY C  31     -10.458  -3.288   9.141  1.00 92.55           C  
ATOM   1455  C   GLY C  31      -9.142  -3.981   8.846  1.00 92.55           C  
ATOM   1456  O   GLY C  31      -8.317  -3.464   8.090  1.00 92.55           O  
ATOM   1457  N   HIS C  32      -8.954  -5.137   9.348  1.00 93.76           N  
ATOM   1458  CA  HIS C  32      -7.726  -5.885   9.102  1.00 93.76           C  
ATOM   1459  C   HIS C  32      -7.820  -6.690   7.811  1.00 93.76           C  
ATOM   1460  CB  HIS C  32      -7.419  -6.813  10.279  1.00 93.76           C  
ATOM   1461  O   HIS C  32      -8.901  -7.152   7.439  1.00 93.76           O  
ATOM   1462  CG  HIS C  32      -7.045  -6.089  11.533  1.00 93.76           C  
ATOM   1463  CD2 HIS C  32      -5.946  -5.362  11.845  1.00 93.76           C  
ATOM   1464  ND1 HIS C  32      -7.852  -6.067  12.649  1.00 93.76           N  
ATOM   1465  CE1 HIS C  32      -7.264  -5.356  13.597  1.00 93.76           C  
ATOM   1466  NE2 HIS C  32      -6.106  -4.917  13.134  1.00 93.76           N  
ATOM   1467  N   SER C  33      -6.719  -6.928   7.166  1.00 94.76           N  
ATOM   1468  CA  SER C  33      -6.695  -7.588   5.865  1.00 94.76           C  
ATOM   1469  C   SER C  33      -5.873  -8.872   5.911  1.00 94.76           C  
ATOM   1470  CB  SER C  33      -6.130  -6.649   4.798  1.00 94.76           C  
ATOM   1471  O   SER C  33      -4.923  -8.979   6.690  1.00 94.76           O  
ATOM   1472  OG  SER C  33      -6.901  -5.463   4.713  1.00 94.76           O  
ATOM   1473  N   PHE C  34      -6.259  -9.796   5.091  1.00 93.93           N  
ATOM   1474  CA  PHE C  34      -5.611 -11.096   4.968  1.00 93.93           C  
ATOM   1475  C   PHE C  34      -5.695 -11.610   3.536  1.00 93.93           C  
ATOM   1476  CB  PHE C  34      -6.246 -12.107   5.927  1.00 93.93           C  
ATOM   1477  O   PHE C  34      -6.535 -11.156   2.756  1.00 93.93           O  
ATOM   1478  CG  PHE C  34      -6.330 -11.625   7.350  1.00 93.93           C  
ATOM   1479  CD1 PHE C  34      -5.287 -11.855   8.240  1.00 93.93           C  
ATOM   1480  CD2 PHE C  34      -7.452 -10.940   7.798  1.00 93.93           C  
ATOM   1481  CE1 PHE C  34      -5.362 -11.410   9.557  1.00 93.93           C  
ATOM   1482  CE2 PHE C  34      -7.534 -10.491   9.114  1.00 93.93           C  
ATOM   1483  CZ  PHE C  34      -6.488 -10.728   9.992  1.00 93.93           C  
ATOM   1484  N   CYS C  35      -4.748 -12.527   3.192  1.00 95.37           N  
ATOM   1485  CA  CYS C  35      -5.025 -13.298   1.986  1.00 95.37           C  
ATOM   1486  C   CYS C  35      -6.331 -14.072   2.120  1.00 95.37           C  
ATOM   1487  CB  CYS C  35      -3.877 -14.264   1.691  1.00 95.37           C  
ATOM   1488  O   CYS C  35      -6.623 -14.623   3.183  1.00 95.37           O  
ATOM   1489  SG  CYS C  35      -2.281 -13.450   1.460  1.00 95.37           S  
ATOM   1490  N   ARG C  36      -7.094 -14.086   1.099  1.00 92.23           N  
ATOM   1491  CA  ARG C  36      -8.369 -14.794   1.160  1.00 92.23           C  
ATOM   1492  C   ARG C  36      -8.172 -16.238   1.609  1.00 92.23           C  
ATOM   1493  CB  ARG C  36      -9.069 -14.758  -0.200  1.00 92.23           C  
ATOM   1494  O   ARG C  36      -8.828 -16.696   2.547  1.00 92.23           O  
ATOM   1495  CG  ARG C  36     -10.458 -15.378  -0.194  1.00 92.23           C  
ATOM   1496  CD  ARG C  36     -11.140 -15.245  -1.548  1.00 92.23           C  
ATOM   1497  NE  ARG C  36     -11.539 -13.867  -1.818  1.00 92.23           N  
ATOM   1498  NH1 ARG C  36     -10.557 -13.775  -3.907  1.00 92.23           N  
ATOM   1499  NH2 ARG C  36     -11.664 -11.949  -3.075  1.00 92.23           N  
ATOM   1500  CZ  ARG C  36     -11.252 -13.200  -2.933  1.00 92.23           C  
ATOM   1501  N   PRO C  37      -7.278 -16.941   1.005  1.00 88.79           N  
ATOM   1502  CA  PRO C  37      -7.089 -18.326   1.443  1.00 88.79           C  
ATOM   1503  C   PRO C  37      -6.679 -18.430   2.910  1.00 88.79           C  
ATOM   1504  CB  PRO C  37      -5.974 -18.836   0.526  1.00 88.79           C  
ATOM   1505  O   PRO C  37      -7.093 -19.360   3.606  1.00 88.79           O  
ATOM   1506  CG  PRO C  37      -5.994 -17.914  -0.650  1.00 88.79           C  
ATOM   1507  CD  PRO C  37      -6.514 -16.579  -0.200  1.00 88.79           C  
ATOM   1508  N   CYS C  38      -5.839 -17.517   3.377  1.00 90.34           N  
ATOM   1509  CA  CYS C  38      -5.416 -17.522   4.773  1.00 90.34           C  
ATOM   1510  C   CYS C  38      -6.602 -17.296   5.703  1.00 90.34           C  
ATOM   1511  CB  CYS C  38      -4.355 -16.449   5.015  1.00 90.34           C  
ATOM   1512  O   CYS C  38      -6.715 -17.949   6.742  1.00 90.34           O  
ATOM   1513  SG  CYS C  38      -2.777 -16.791   4.207  1.00 90.34           S  
ATOM   1514  N   LEU C  39      -7.427 -16.382   5.317  1.00 88.26           N  
ATOM   1515  CA  LEU C  39      -8.603 -16.088   6.130  1.00 88.26           C  
ATOM   1516  C   LEU C  39      -9.516 -17.305   6.226  1.00 88.26           C  
ATOM   1517  CB  LEU C  39      -9.375 -14.902   5.546  1.00 88.26           C  
ATOM   1518  O   LEU C  39      -9.948 -17.677   7.320  1.00 88.26           O  
ATOM   1519  CG  LEU C  39     -10.610 -14.447   6.325  1.00 88.26           C  
ATOM   1520  CD1 LEU C  39     -10.205 -13.914   7.695  1.00 88.26           C  
ATOM   1521  CD2 LEU C  39     -11.378 -13.389   5.540  1.00 88.26           C  
ATOM   1522  N   TYR C  40      -9.794 -17.948   5.113  1.00 83.06           N  
ATOM   1523  CA  TYR C  40     -10.736 -19.060   5.063  1.00 83.06           C  
ATOM   1524  C   TYR C  40     -10.174 -20.284   5.776  1.00 83.06           C  
ATOM   1525  CB  TYR C  40     -11.077 -19.412   3.612  1.00 83.06           C  
ATOM   1526  O   TYR C  40     -10.914 -21.028   6.423  1.00 83.06           O  
ATOM   1527  CG  TYR C  40     -11.994 -18.415   2.945  1.00 83.06           C  
ATOM   1528  CD1 TYR C  40     -12.549 -17.360   3.665  1.00 83.06           C  
ATOM   1529  CD2 TYR C  40     -12.307 -18.527   1.594  1.00 83.06           C  
ATOM   1530  CE1 TYR C  40     -13.396 -16.440   3.055  1.00 83.06           C  
ATOM   1531  CE2 TYR C  40     -13.152 -17.613   0.974  1.00 83.06           C  
ATOM   1532  OH  TYR C  40     -14.528 -15.667   1.102  1.00 83.06           O  
ATOM   1533  CZ  TYR C  40     -13.691 -16.575   1.711  1.00 83.06           C  
ATOM   1534  N   LEU C  41      -8.944 -20.559   5.647  1.00 81.60           N  
ATOM   1535  CA  LEU C  41      -8.311 -21.674   6.342  1.00 81.60           C  
ATOM   1536  C   LEU C  41      -8.344 -21.463   7.852  1.00 81.60           C  
ATOM   1537  CB  LEU C  41      -6.865 -21.848   5.871  1.00 81.60           C  
ATOM   1538  O   LEU C  41      -8.525 -22.417   8.612  1.00 81.60           O  
ATOM   1539  CG  LEU C  41      -6.672 -22.496   4.498  1.00 81.60           C  
ATOM   1540  CD1 LEU C  41      -5.221 -22.365   4.050  1.00 81.60           C  
ATOM   1541  CD2 LEU C  41      -7.096 -23.960   4.534  1.00 81.60           C  
ATOM   1542  N   ASN C  42      -8.202 -20.273   8.203  1.00 75.07           N  
ATOM   1543  CA  ASN C  42      -8.214 -19.931   9.622  1.00 75.07           C  
ATOM   1544  C   ASN C  42      -9.617 -20.042  10.213  1.00 75.07           C  
ATOM   1545  CB  ASN C  42      -7.656 -18.523   9.839  1.00 75.07           C  
ATOM   1546  O   ASN C  42      -9.773 -20.323  11.402  1.00 75.07           O  
ATOM   1547  CG  ASN C  42      -7.261 -18.269  11.281  1.00 75.07           C  
ATOM   1548  ND2 ASN C  42      -7.487 -17.048  11.751  1.00 75.07           N  
ATOM   1549  OD1 ASN C  42      -6.754 -19.161  11.965  1.00 75.07           O  
ATOM   1550  N   TRP C  43     -10.662 -19.878   9.442  1.00 73.47           N  
ATOM   1551  CA  TRP C  43     -12.054 -19.862   9.878  1.00 73.47           C  
ATOM   1552  C   TRP C  43     -12.661 -21.259   9.813  1.00 73.47           C  
ATOM   1553  CB  TRP C  43     -12.876 -18.894   9.022  1.00 73.47           C  
ATOM   1554  O   TRP C  43     -13.730 -21.506  10.377  1.00 73.47           O  
ATOM   1555  CG  TRP C  43     -12.635 -17.448   9.336  1.00 73.47           C  
ATOM   1556  CD1 TRP C  43     -11.966 -16.939  10.415  1.00 73.47           C  
ATOM   1557  CD2 TRP C  43     -13.067 -16.323   8.565  1.00 73.47           C  
ATOM   1558  CE2 TRP C  43     -12.624 -15.161   9.236  1.00 73.47           C  
ATOM   1559  CE3 TRP C  43     -13.786 -16.184   7.370  1.00 73.47           C  
ATOM   1560  NE1 TRP C  43     -11.956 -15.565  10.360  1.00 73.47           N  
ATOM   1561  CH2 TRP C  43     -13.583 -13.769   7.579  1.00 73.47           C  
ATOM   1562  CZ2 TRP C  43     -12.877 -13.876   8.750  1.00 73.47           C  
ATOM   1563  CZ3 TRP C  43     -14.037 -14.904   6.889  1.00 73.47           C  
ATOM   1564  N   GLN C  44     -12.424 -22.255   9.028  1.00 63.82           N  
ATOM   1565  CA  GLN C  44     -12.988 -23.575   8.767  1.00 63.82           C  
ATOM   1566  C   GLN C  44     -13.397 -24.264  10.066  1.00 63.82           C  
ATOM   1567  CB  GLN C  44     -11.988 -24.445   8.004  1.00 63.82           C  
ATOM   1568  O   GLN C  44     -14.389 -24.996  10.100  1.00 63.82           O  
ATOM   1569  CG  GLN C  44     -11.866 -24.091   6.528  1.00 63.82           C  
ATOM   1570  CD  GLN C  44     -10.886 -24.983   5.789  1.00 63.82           C  
ATOM   1571  NE2 GLN C  44     -10.602 -24.642   4.537  1.00 63.82           N  
ATOM   1572  OE1 GLN C  44     -10.389 -25.971   6.339  1.00 63.82           O  
ATOM   1573  N   ASP C  45     -12.640 -23.986  11.129  1.00 54.77           N  
ATOM   1574  CA  ASP C  45     -12.985 -24.752  12.323  1.00 54.77           C  
ATOM   1575  C   ASP C  45     -14.106 -24.074  13.106  1.00 54.77           C  
ATOM   1576  CB  ASP C  45     -11.757 -24.937  13.216  1.00 54.77           C  
ATOM   1577  O   ASP C  45     -14.541 -24.580  14.143  1.00 54.77           O  
ATOM   1578  CG  ASP C  45     -10.863 -26.080  12.766  1.00 54.77           C  
ATOM   1579  OD1 ASP C  45     -11.348 -26.993  12.063  1.00 54.77           O  
ATOM   1580  OD2 ASP C  45      -9.665 -26.069  13.121  1.00 54.77           O  
ATOM   1581  N   THR C  46     -14.595 -22.846  12.584  1.00 54.64           N  
ATOM   1582  CA  THR C  46     -15.574 -22.143  13.406  1.00 54.64           C  
ATOM   1583  C   THR C  46     -16.867 -21.913  12.630  1.00 54.64           C  
ATOM   1584  CB  THR C  46     -15.021 -20.793  13.900  1.00 54.64           C  
ATOM   1585  O   THR C  46     -16.842 -21.393  11.512  1.00 54.64           O  
ATOM   1586  CG2 THR C  46     -14.019 -20.990  15.032  1.00 54.64           C  
ATOM   1587  OG1 THR C  46     -14.372 -20.123  12.813  1.00 54.64           O  
ATOM   1588  N   ALA C  47     -17.773 -22.829  12.521  1.00 53.79           N  
ATOM   1589  CA  ALA C  47     -19.011 -22.934  11.751  1.00 53.79           C  
ATOM   1590  C   ALA C  47     -19.761 -21.606  11.735  1.00 53.79           C  
ATOM   1591  CB  ALA C  47     -19.899 -24.037  12.321  1.00 53.79           C  
ATOM   1592  O   ALA C  47     -20.301 -21.203  10.702  1.00 53.79           O  
ATOM   1593  N   VAL C  48     -19.584 -20.522  12.546  1.00 52.67           N  
ATOM   1594  CA  VAL C  48     -20.541 -19.427  12.417  1.00 52.67           C  
ATOM   1595  C   VAL C  48     -19.843 -18.097  12.691  1.00 52.67           C  
ATOM   1596  CB  VAL C  48     -21.740 -19.607  13.374  1.00 52.67           C  
ATOM   1597  O   VAL C  48     -19.996 -17.141  11.927  1.00 52.67           O  
ATOM   1598  CG1 VAL C  48     -22.693 -18.416  13.275  1.00 52.67           C  
ATOM   1599  CG2 VAL C  48     -22.476 -20.910  13.068  1.00 52.67           C  
ATOM   1600  N   LEU C  49     -18.893 -18.059  13.656  1.00 58.24           N  
ATOM   1601  CA  LEU C  49     -18.236 -16.814  14.039  1.00 58.24           C  
ATOM   1602  C   LEU C  49     -16.720 -16.980  14.044  1.00 58.24           C  
ATOM   1603  CB  LEU C  49     -18.716 -16.357  15.418  1.00 58.24           C  
ATOM   1604  O   LEU C  49     -16.193 -17.893  14.683  1.00 58.24           O  
ATOM   1605  CG  LEU C  49     -20.160 -15.860  15.503  1.00 58.24           C  
ATOM   1606  CD1 LEU C  49     -20.593 -15.736  16.960  1.00 58.24           C  
ATOM   1607  CD2 LEU C  49     -20.309 -14.525  14.781  1.00 58.24           C  
ATOM   1608  N   ALA C  50     -16.196 -16.130  13.025  1.00 74.25           N  
ATOM   1609  CA  ALA C  50     -14.736 -16.139  13.032  1.00 74.25           C  
ATOM   1610  C   ALA C  50     -14.183 -14.928  13.778  1.00 74.25           C  
ATOM   1611  CB  ALA C  50     -14.197 -16.173  11.604  1.00 74.25           C  
ATOM   1612  O   ALA C  50     -14.906 -13.959  14.022  1.00 74.25           O  
ATOM   1613  N   GLN C  51     -13.113 -15.148  14.491  1.00 84.03           N  
ATOM   1614  CA  GLN C  51     -12.437 -14.056  15.183  1.00 84.03           C  
ATOM   1615  C   GLN C  51     -11.210 -13.587  14.405  1.00 84.03           C  
ATOM   1616  CB  GLN C  51     -12.031 -14.483  16.594  1.00 84.03           C  
ATOM   1617  O   GLN C  51     -10.469 -14.403  13.854  1.00 84.03           O  
ATOM   1618  CG  GLN C  51     -13.210 -14.699  17.534  1.00 84.03           C  
ATOM   1619  CD  GLN C  51     -12.780 -15.092  18.935  1.00 84.03           C  
ATOM   1620  NE2 GLN C  51     -13.488 -14.584  19.937  1.00 84.03           N  
ATOM   1621  OE1 GLN C  51     -11.819 -15.848  19.114  1.00 84.03           O  
ATOM   1622  N   CYS C  52     -11.109 -12.306  14.348  1.00 90.47           N  
ATOM   1623  CA  CYS C  52      -9.936 -11.738  13.693  1.00 90.47           C  
ATOM   1624  C   CYS C  52      -8.661 -12.103  14.445  1.00 90.47           C  
ATOM   1625  CB  CYS C  52     -10.061 -10.218  13.591  1.00 90.47           C  
ATOM   1626  O   CYS C  52      -8.575 -11.909  15.659  1.00 90.47           O  
ATOM   1627  SG  CYS C  52      -8.617  -9.416  12.861  1.00 90.47           S  
ATOM   1628  N   SER C  53      -7.698 -12.612  13.780  1.00 88.28           N  
ATOM   1629  CA  SER C  53      -6.452 -13.036  14.410  1.00 88.28           C  
ATOM   1630  C   SER C  53      -5.652 -11.839  14.914  1.00 88.28           C  
ATOM   1631  CB  SER C  53      -5.606 -13.851  13.431  1.00 88.28           C  
ATOM   1632  O   SER C  53      -4.769 -11.988  15.762  1.00 88.28           O  
ATOM   1633  OG  SER C  53      -5.290 -13.085  12.281  1.00 88.28           O  
ATOM   1634  N   GLU C  54      -6.000 -10.630  14.469  1.00 90.56           N  
ATOM   1635  CA  GLU C  54      -5.248  -9.435  14.839  1.00 90.56           C  
ATOM   1636  C   GLU C  54      -5.882  -8.733  16.037  1.00 90.56           C  
ATOM   1637  CB  GLU C  54      -5.153  -8.471  13.654  1.00 90.56           C  
ATOM   1638  O   GLU C  54      -5.184  -8.339  16.973  1.00 90.56           O  
ATOM   1639  CG  GLU C  54      -4.245  -8.960  12.535  1.00 90.56           C  
ATOM   1640  CD  GLU C  54      -2.775  -8.991  12.925  1.00 90.56           C  
ATOM   1641  OE1 GLU C  54      -2.186 -10.093  12.982  1.00 90.56           O  
ATOM   1642  OE2 GLU C  54      -2.210  -7.903  13.177  1.00 90.56           O  
ATOM   1643  N   CYS C  55      -7.202  -8.550  16.061  1.00 93.44           N  
ATOM   1644  CA  CYS C  55      -7.832  -7.751  17.106  1.00 93.44           C  
ATOM   1645  C   CYS C  55      -8.807  -8.591  17.922  1.00 93.44           C  
ATOM   1646  CB  CYS C  55      -8.561  -6.552  16.500  1.00 93.44           C  
ATOM   1647  O   CYS C  55      -9.338  -8.127  18.933  1.00 93.44           O  
ATOM   1648  SG  CYS C  55     -10.035  -6.998  15.556  1.00 93.44           S  
ATOM   1649  N   LYS C  56      -9.127  -9.806  17.509  1.00 88.62           N  
ATOM   1650  CA  LYS C  56      -9.944 -10.787  18.217  1.00 88.62           C  
ATOM   1651  C   LYS C  56     -11.423 -10.415  18.160  1.00 88.62           C  
ATOM   1652  CB  LYS C  56      -9.491 -10.912  19.673  1.00 88.62           C  
ATOM   1653  O   LYS C  56     -12.251 -11.038  18.828  1.00 88.62           O  
ATOM   1654  CG  LYS C  56      -8.018 -11.255  19.835  1.00 88.62           C  
ATOM   1655  CD  LYS C  56      -7.669 -12.566  19.143  1.00 88.62           C  
ATOM   1656  CE  LYS C  56      -6.201 -12.924  19.329  1.00 88.62           C  
ATOM   1657  NZ  LYS C  56      -5.785 -14.043  18.432  1.00 88.62           N  
ATOM   1658  N   LYS C  57     -11.759  -9.393  17.366  1.00 88.75           N  
ATOM   1659  CA  LYS C  57     -13.166  -9.077  17.133  1.00 88.75           C  
ATOM   1660  C   LYS C  57     -13.831 -10.141  16.265  1.00 88.75           C  
ATOM   1661  CB  LYS C  57     -13.307  -7.703  16.478  1.00 88.75           C  
ATOM   1662  O   LYS C  57     -13.198 -10.707  15.372  1.00 88.75           O  
ATOM   1663  CG  LYS C  57     -13.044  -6.538  17.421  1.00 88.75           C  
ATOM   1664  CD  LYS C  57     -13.278  -5.198  16.733  1.00 88.75           C  
ATOM   1665  CE  LYS C  57     -12.935  -4.031  17.649  1.00 88.75           C  
ATOM   1666  NZ  LYS C  57     -13.097  -2.718  16.957  1.00 88.75           N  
ATOM   1667  N   THR C  58     -15.081 -10.378  16.566  1.00 83.71           N  
ATOM   1668  CA  THR C  58     -15.821 -11.379  15.805  1.00 83.71           C  
ATOM   1669  C   THR C  58     -16.278 -10.809  14.465  1.00 83.71           C  
ATOM   1670  CB  THR C  58     -17.042 -11.890  16.592  1.00 83.71           C  
ATOM   1671  O   THR C  58     -16.589  -9.621  14.363  1.00 83.71           O  
ATOM   1672  CG2 THR C  58     -16.611 -12.680  17.823  1.00 83.71           C  
ATOM   1673  OG1 THR C  58     -17.836 -10.773  17.009  1.00 83.71           O  
ATOM   1674  N   THR C  59     -16.193 -11.626  13.462  1.00 78.82           N  
ATOM   1675  CA  THR C  59     -16.657 -11.218  12.140  1.00 78.82           C  
ATOM   1676  C   THR C  59     -17.515 -12.310  11.508  1.00 78.82           C  
ATOM   1677  CB  THR C  59     -15.475 -10.888  11.210  1.00 78.82           C  
ATOM   1678  O   THR C  59     -17.273 -13.500  11.723  1.00 78.82           O  
ATOM   1679  CG2 THR C  59     -14.578 -12.105  11.006  1.00 78.82           C  
ATOM   1680  OG1 THR C  59     -15.979 -10.462   9.938  1.00 78.82           O  
ATOM   1681  N   ARG C  60     -18.676 -11.830  10.871  1.00 67.21           N  
ATOM   1682  CA  ARG C  60     -19.577 -12.778  10.223  1.00 67.21           C  
ATOM   1683  C   ARG C  60     -19.466 -12.690   8.705  1.00 67.21           C  
ATOM   1684  CB  ARG C  60     -21.023 -12.528  10.658  1.00 67.21           C  
ATOM   1685  O   ARG C  60     -20.278 -13.272   7.983  1.00 67.21           O  
ATOM   1686  CG  ARG C  60     -21.296 -12.872  12.114  1.00 67.21           C  
ATOM   1687  CD  ARG C  60     -22.746 -12.603  12.494  1.00 67.21           C  
ATOM   1688  NE  ARG C  60     -22.984 -12.844  13.915  1.00 67.21           N  
ATOM   1689  NH1 ARG C  60     -25.151 -12.043  13.899  1.00 67.21           N  
ATOM   1690  NH2 ARG C  60     -24.230 -12.832  15.844  1.00 67.21           N  
ATOM   1691  CZ  ARG C  60     -24.121 -12.572  14.549  1.00 67.21           C  
ATOM   1692  N   GLN C  61     -18.399 -12.206   8.226  1.00 69.80           N  
ATOM   1693  CA  GLN C  61     -18.359 -11.917   6.796  1.00 69.80           C  
ATOM   1694  C   GLN C  61     -17.845 -13.117   6.007  1.00 69.80           C  
ATOM   1695  CB  GLN C  61     -17.484 -10.693   6.520  1.00 69.80           C  
ATOM   1696  O   GLN C  61     -16.789 -13.669   6.323  1.00 69.80           O  
ATOM   1697  CG  GLN C  61     -18.132  -9.372   6.913  1.00 69.80           C  
ATOM   1698  CD  GLN C  61     -17.257  -8.173   6.599  1.00 69.80           C  
ATOM   1699  NE2 GLN C  61     -17.781  -7.251   5.798  1.00 69.80           N  
ATOM   1700  OE1 GLN C  61     -16.121  -8.075   7.073  1.00 69.80           O  
ATOM   1701  N   ARG C  62     -18.626 -13.621   5.010  1.00 63.67           N  
ATOM   1702  CA  ARG C  62     -18.204 -14.779   4.228  1.00 63.67           C  
ATOM   1703  C   ARG C  62     -17.920 -14.389   2.782  1.00 63.67           C  
ATOM   1704  CB  ARG C  62     -19.268 -15.877   4.275  1.00 63.67           C  
ATOM   1705  O   ARG C  62     -17.119 -15.037   2.104  1.00 63.67           O  
ATOM   1706  CG  ARG C  62     -19.426 -16.524   5.642  1.00 63.67           C  
ATOM   1707  CD  ARG C  62     -19.883 -17.972   5.532  1.00 63.67           C  
ATOM   1708  NE  ARG C  62     -20.347 -18.490   6.815  1.00 63.67           N  
ATOM   1709  NH1 ARG C  62     -20.700 -20.642   6.053  1.00 63.67           N  
ATOM   1710  NH2 ARG C  62     -21.131 -20.111   8.241  1.00 63.67           N  
ATOM   1711  CZ  ARG C  62     -20.725 -19.747   7.033  1.00 63.67           C  
ATOM   1712  N   ASN C  63     -18.570 -13.319   2.277  1.00 74.46           N  
ATOM   1713  CA  ASN C  63     -18.442 -12.982   0.863  1.00 74.46           C  
ATOM   1714  C   ASN C  63     -17.793 -11.615   0.668  1.00 74.46           C  
ATOM   1715  CB  ASN C  63     -19.808 -13.024   0.176  1.00 74.46           C  
ATOM   1716  O   ASN C  63     -18.458 -10.659   0.264  1.00 74.46           O  
ATOM   1717  CG  ASN C  63     -20.406 -14.417   0.149  1.00 74.46           C  
ATOM   1718  ND2 ASN C  63     -21.716 -14.505   0.348  1.00 74.46           N  
ATOM   1719  OD1 ASN C  63     -19.696 -15.407  -0.048  1.00 74.46           O  
ATOM   1720  N   LEU C  64     -16.466 -11.795   0.783  1.00 83.15           N  
ATOM   1721  CA  LEU C  64     -15.716 -10.549   0.666  1.00 83.15           C  
ATOM   1722  C   LEU C  64     -15.104 -10.412  -0.724  1.00 83.15           C  
ATOM   1723  CB  LEU C  64     -14.616 -10.484   1.729  1.00 83.15           C  
ATOM   1724  O   LEU C  64     -14.651 -11.399  -1.308  1.00 83.15           O  
ATOM   1725  CG  LEU C  64     -15.081 -10.500   3.186  1.00 83.15           C  
ATOM   1726  CD1 LEU C  64     -13.900 -10.758   4.116  1.00 83.15           C  
ATOM   1727  CD2 LEU C  64     -15.771  -9.187   3.542  1.00 83.15           C  
ATOM   1728  N   ASN C  65     -15.225  -9.195  -1.193  1.00 89.99           N  
ATOM   1729  CA  ASN C  65     -14.556  -8.915  -2.458  1.00 89.99           C  
ATOM   1730  C   ASN C  65     -13.086  -8.560  -2.248  1.00 89.99           C  
ATOM   1731  CB  ASN C  65     -15.272  -7.789  -3.207  1.00 89.99           C  
ATOM   1732  O   ASN C  65     -12.700  -8.114  -1.167  1.00 89.99           O  
ATOM   1733  CG  ASN C  65     -16.627  -8.212  -3.740  1.00 89.99           C  
ATOM   1734  ND2 ASN C  65     -17.628  -7.358  -3.561  1.00 89.99           N  
ATOM   1735  OD1 ASN C  65     -16.773  -9.298  -4.307  1.00 89.99           O  
ATOM   1736  N   THR C  66     -12.389  -8.854  -3.311  1.00 95.00           N  
ATOM   1737  CA  THR C  66     -10.962  -8.552  -3.283  1.00 95.00           C  
ATOM   1738  C   THR C  66     -10.729  -7.054  -3.110  1.00 95.00           C  
ATOM   1739  CB  THR C  66     -10.263  -9.038  -4.566  1.00 95.00           C  
ATOM   1740  O   THR C  66     -11.394  -6.239  -3.752  1.00 95.00           O  
ATOM   1741  CG2 THR C  66      -8.789  -8.647  -4.572  1.00 95.00           C  
ATOM   1742  OG1 THR C  66     -10.367 -10.465  -4.649  1.00 95.00           O  
ATOM   1743  N   ASP C  67      -9.933  -6.706  -2.086  1.00 95.52           N  
ATOM   1744  CA  ASP C  67      -9.440  -5.338  -1.966  1.00 95.52           C  
ATOM   1745  C   ASP C  67      -8.492  -4.993  -3.113  1.00 95.52           C  
ATOM   1746  CB  ASP C  67      -8.735  -5.137  -0.623  1.00 95.52           C  
ATOM   1747  O   ASP C  67      -7.301  -5.306  -3.056  1.00 95.52           O  
ATOM   1748  CG  ASP C  67      -8.416  -3.681  -0.331  1.00 95.52           C  
ATOM   1749  OD1 ASP C  67      -8.114  -2.922  -1.277  1.00 95.52           O  
ATOM   1750  OD2 ASP C  67      -8.465  -3.290   0.855  1.00 95.52           O  
ATOM   1751  N   ILE C  68      -8.941  -4.226  -4.062  1.00 95.27           N  
ATOM   1752  CA  ILE C  68      -8.260  -4.035  -5.338  1.00 95.27           C  
ATOM   1753  C   ILE C  68      -6.974  -3.241  -5.123  1.00 95.27           C  
ATOM   1754  CB  ILE C  68      -9.168  -3.318  -6.362  1.00 95.27           C  
ATOM   1755  O   ILE C  68      -5.933  -3.563  -5.702  1.00 95.27           O  
ATOM   1756  CG1 ILE C  68     -10.344  -4.219  -6.756  1.00 95.27           C  
ATOM   1757  CG2 ILE C  68      -8.364  -2.897  -7.596  1.00 95.27           C  
ATOM   1758  CD1 ILE C  68     -11.413  -3.516  -7.582  1.00 95.27           C  
ATOM   1759  N   CYS C  69      -7.065  -2.262  -4.282  1.00 94.18           N  
ATOM   1760  CA  CYS C  69      -5.887  -1.439  -4.028  1.00 94.18           C  
ATOM   1761  C   CYS C  69      -4.774  -2.262  -3.391  1.00 94.18           C  
ATOM   1762  CB  CYS C  69      -6.242  -0.259  -3.124  1.00 94.18           C  
ATOM   1763  O   CYS C  69      -3.621  -2.194  -3.821  1.00 94.18           O  
ATOM   1764  SG  CYS C  69      -6.728   1.229  -4.026  1.00 94.18           S  
ATOM   1765  N   LEU C  70      -5.120  -3.042  -2.401  1.00 94.50           N  
ATOM   1766  CA  LEU C  70      -4.134  -3.881  -1.728  1.00 94.50           C  
ATOM   1767  C   LEU C  70      -3.549  -4.910  -2.689  1.00 94.50           C  
ATOM   1768  CB  LEU C  70      -4.765  -4.590  -0.526  1.00 94.50           C  
ATOM   1769  O   LEU C  70      -2.348  -5.185  -2.655  1.00 94.50           O  
ATOM   1770  CG  LEU C  70      -4.864  -3.776   0.765  1.00 94.50           C  
ATOM   1771  CD1 LEU C  70      -5.505  -4.609   1.870  1.00 94.50           C  
ATOM   1772  CD2 LEU C  70      -3.486  -3.281   1.193  1.00 94.50           C  
ATOM   1773  N   LYS C  71      -4.425  -5.436  -3.488  1.00 94.82           N  
ATOM   1774  CA  LYS C  71      -3.969  -6.397  -4.488  1.00 94.82           C  
ATOM   1775  C   LYS C  71      -2.931  -5.774  -5.417  1.00 94.82           C  
ATOM   1776  CB  LYS C  71      -5.150  -6.926  -5.303  1.00 94.82           C  
ATOM   1777  O   LYS C  71      -1.891  -6.377  -5.688  1.00 94.82           O  
ATOM   1778  CG  LYS C  71      -4.771  -7.981  -6.331  1.00 94.82           C  
ATOM   1779  CD  LYS C  71      -5.996  -8.521  -7.057  1.00 94.82           C  
ATOM   1780  CE  LYS C  71      -5.621  -9.601  -8.063  1.00 94.82           C  
ATOM   1781  NZ  LYS C  71      -6.823 -10.156  -8.754  1.00 94.82           N  
ATOM   1782  N   ASN C  72      -3.256  -4.600  -5.877  1.00 92.76           N  
ATOM   1783  CA  ASN C  72      -2.354  -3.902  -6.787  1.00 92.76           C  
ATOM   1784  C   ASN C  72      -1.026  -3.568  -6.113  1.00 92.76           C  
ATOM   1785  CB  ASN C  72      -3.012  -2.629  -7.323  1.00 92.76           C  
ATOM   1786  O   ASN C  72       0.039  -3.757  -6.704  1.00 92.76           O  
ATOM   1787  CG  ASN C  72      -4.134  -2.919  -8.301  1.00 92.76           C  
ATOM   1788  ND2 ASN C  72      -4.986  -1.929  -8.536  1.00 92.76           N  
ATOM   1789  OD1 ASN C  72      -4.233  -4.024  -8.841  1.00 92.76           O  
ATOM   1790  N   MET C  73      -1.086  -3.165  -4.916  1.00 91.87           N  
ATOM   1791  CA  MET C  73       0.130  -2.813  -4.188  1.00 91.87           C  
ATOM   1792  C   MET C  73       0.998  -4.045  -3.951  1.00 91.87           C  
ATOM   1793  CB  MET C  73      -0.215  -2.153  -2.852  1.00 91.87           C  
ATOM   1794  O   MET C  73       2.223  -3.978  -4.066  1.00 91.87           O  
ATOM   1795  CG  MET C  73      -0.797  -0.755  -2.992  1.00 91.87           C  
ATOM   1796  SD  MET C  73      -0.970   0.099  -1.377  1.00 91.87           S  
ATOM   1797  CE  MET C  73      -2.343  -0.845  -0.660  1.00 91.87           C  
ATOM   1798  N   ALA C  74       0.361  -5.110  -3.570  1.00 93.23           N  
ATOM   1799  CA  ALA C  74       1.094  -6.357  -3.375  1.00 93.23           C  
ATOM   1800  C   ALA C  74       1.765  -6.809  -4.669  1.00 93.23           C  
ATOM   1801  CB  ALA C  74       0.160  -7.448  -2.855  1.00 93.23           C  
ATOM   1802  O   ALA C  74       2.894  -7.304  -4.650  1.00 93.23           O  
ATOM   1803  N   PHE C  75       1.016  -6.592  -5.720  1.00 92.03           N  
ATOM   1804  CA  PHE C  75       1.558  -6.923  -7.033  1.00 92.03           C  
ATOM   1805  C   PHE C  75       2.818  -6.114  -7.317  1.00 92.03           C  
ATOM   1806  CB  PHE C  75       0.515  -6.672  -8.126  1.00 92.03           C  
ATOM   1807  O   PHE C  75       3.841  -6.670  -7.722  1.00 92.03           O  
ATOM   1808  CG  PHE C  75       1.031  -6.899  -9.521  1.00 92.03           C  
ATOM   1809  CD1 PHE C  75       1.306  -5.825 -10.359  1.00 92.03           C  
ATOM   1810  CD2 PHE C  75       1.242  -8.187  -9.995  1.00 92.03           C  
ATOM   1811  CE1 PHE C  75       1.784  -6.032 -11.651  1.00 92.03           C  
ATOM   1812  CE2 PHE C  75       1.719  -8.402 -11.285  1.00 92.03           C  
ATOM   1813  CZ  PHE C  75       1.989  -7.323 -12.111  1.00 92.03           C  
ATOM   1814  N   ILE C  76       2.784  -4.856  -7.089  1.00 89.57           N  
ATOM   1815  CA  ILE C  76       3.907  -3.955  -7.321  1.00 89.57           C  
ATOM   1816  C   ILE C  76       5.086  -4.363  -6.440  1.00 89.57           C  
ATOM   1817  CB  ILE C  76       3.519  -2.484  -7.048  1.00 89.57           C  
ATOM   1818  O   ILE C  76       6.230  -4.395  -6.899  1.00 89.57           O  
ATOM   1819  CG1 ILE C  76       2.507  -1.997  -8.091  1.00 89.57           C  
ATOM   1820  CG2 ILE C  76       4.762  -1.591  -7.032  1.00 89.57           C  
ATOM   1821  CD1 ILE C  76       1.839  -0.675  -7.737  1.00 89.57           C  
ATOM   1822  N   ALA C  77       4.795  -4.663  -5.214  1.00 89.43           N  
ATOM   1823  CA  ALA C  77       5.841  -5.065  -4.278  1.00 89.43           C  
ATOM   1824  C   ALA C  77       6.511  -6.361  -4.728  1.00 89.43           C  
ATOM   1825  CB  ALA C  77       5.265  -5.227  -2.874  1.00 89.43           C  
ATOM   1826  O   ALA C  77       7.736  -6.487  -4.668  1.00 89.43           O  
ATOM   1827  N   ARG C  78       5.754  -7.286  -5.155  1.00 89.60           N  
ATOM   1828  CA  ARG C  78       6.302  -8.554  -5.627  1.00 89.60           C  
ATOM   1829  C   ARG C  78       7.175  -8.347  -6.860  1.00 89.60           C  
ATOM   1830  CB  ARG C  78       5.177  -9.542  -5.941  1.00 89.60           C  
ATOM   1831  O   ARG C  78       8.235  -8.964  -6.987  1.00 89.60           O  
ATOM   1832  CG  ARG C  78       4.471 -10.084  -4.708  1.00 89.60           C  
ATOM   1833  CD  ARG C  78       3.604 -11.291  -5.039  1.00 89.60           C  
ATOM   1834  NE  ARG C  78       2.495 -10.933  -5.918  1.00 89.60           N  
ATOM   1835  NH1 ARG C  78       1.043 -10.385  -4.206  1.00 89.60           N  
ATOM   1836  NH2 ARG C  78       0.365 -10.212  -6.389  1.00 89.60           N  
ATOM   1837  CZ  ARG C  78       1.304 -10.511  -5.503  1.00 89.60           C  
ATOM   1838  N   LYS C  79       6.721  -7.522  -7.712  1.00 89.60           N  
ATOM   1839  CA  LYS C  79       7.495  -7.210  -8.910  1.00 89.60           C  
ATOM   1840  C   LYS C  79       8.832  -6.569  -8.549  1.00 89.60           C  
ATOM   1841  CB  LYS C  79       6.703  -6.286  -9.836  1.00 89.60           C  
ATOM   1842  O   LYS C  79       9.869  -6.921  -9.116  1.00 89.60           O  
ATOM   1843  CG  LYS C  79       7.302  -6.143 -11.228  1.00 89.60           C  
ATOM   1844  CD  LYS C  79       6.409  -5.309 -12.137  1.00 89.60           C  
ATOM   1845  CE  LYS C  79       7.040  -5.105 -13.508  1.00 89.60           C  
ATOM   1846  NZ  LYS C  79       6.156  -4.311 -14.412  1.00 89.60           N  
ATOM   1847  N   ALA C  80       8.750  -5.656  -7.622  1.00 87.07           N  
ATOM   1848  CA  ALA C  80       9.971  -4.988  -7.179  1.00 87.07           C  
ATOM   1849  C   ALA C  80      10.933  -5.978  -6.529  1.00 87.07           C  
ATOM   1850  CB  ALA C  80       9.636  -3.859  -6.206  1.00 87.07           C  
ATOM   1851  O   ALA C  80      12.142  -5.924  -6.766  1.00 87.07           O  
ATOM   1852  N   SER C  81      10.413  -6.800  -5.715  1.00 87.45           N  
ATOM   1853  CA  SER C  81      11.231  -7.812  -5.056  1.00 87.45           C  
ATOM   1854  C   SER C  81      11.899  -8.731  -6.074  1.00 87.45           C  
ATOM   1855  CB  SER C  81      10.385  -8.640  -4.088  1.00 87.45           C  
ATOM   1856  O   SER C  81      13.065  -9.099  -5.915  1.00 87.45           O  
ATOM   1857  OG  SER C  81       9.987  -7.859  -2.974  1.00 87.45           O  
ATOM   1858  N   LEU C  82      11.192  -9.132  -7.064  1.00 90.05           N  
ATOM   1859  CA  LEU C  82      11.732  -9.988  -8.114  1.00 90.05           C  
ATOM   1860  C   LEU C  82      12.849  -9.280  -8.873  1.00 90.05           C  
ATOM   1861  CB  LEU C  82      10.626 -10.408  -9.085  1.00 90.05           C  
ATOM   1862  O   LEU C  82      13.886  -9.880  -9.163  1.00 90.05           O  
ATOM   1863  CG  LEU C  82      11.042 -11.337 -10.227  1.00 90.05           C  
ATOM   1864  CD1 LEU C  82      11.667 -12.612  -9.670  1.00 90.05           C  
ATOM   1865  CD2 LEU C  82       9.845 -11.665 -11.113  1.00 90.05           C  
ATOM   1866  N   ARG C  83      12.652  -8.032  -9.173  1.00 88.67           N  
ATOM   1867  CA  ARG C  83      13.665  -7.253  -9.876  1.00 88.67           C  
ATOM   1868  C   ARG C  83      14.962  -7.193  -9.077  1.00 88.67           C  
ATOM   1869  CB  ARG C  83      13.157  -5.837 -10.157  1.00 88.67           C  
ATOM   1870  O   ARG C  83      16.052  -7.297  -9.643  1.00 88.67           O  
ATOM   1871  CG  ARG C  83      12.135  -5.761 -11.280  1.00 88.67           C  
ATOM   1872  CD  ARG C  83      11.641  -4.338 -11.497  1.00 88.67           C  
ATOM   1873  NE  ARG C  83      10.573  -4.284 -12.492  1.00 88.67           N  
ATOM   1874  NH1 ARG C  83       9.731  -2.254 -11.780  1.00 88.67           N  
ATOM   1875  NH2 ARG C  83       8.760  -3.347 -13.545  1.00 88.67           N  
ATOM   1876  CZ  ARG C  83       9.691  -3.295 -12.603  1.00 88.67           C  
ATOM   1877  N   GLN C  84      14.817  -6.941  -7.825  1.00 86.12           N  
ATOM   1878  CA  GLN C  84      15.992  -6.930  -6.961  1.00 86.12           C  
ATOM   1879  C   GLN C  84      16.707  -8.277  -6.988  1.00 86.12           C  
ATOM   1880  CB  GLN C  84      15.600  -6.573  -5.526  1.00 86.12           C  
ATOM   1881  O   GLN C  84      17.937  -8.332  -7.056  1.00 86.12           O  
ATOM   1882  CG  GLN C  84      15.233  -5.107  -5.335  1.00 86.12           C  
ATOM   1883  CD  GLN C  84      14.918  -4.764  -3.891  1.00 86.12           C  
ATOM   1884  NE2 GLN C  84      15.197  -3.525  -3.502  1.00 86.12           N  
ATOM   1885  OE1 GLN C  84      14.427  -5.605  -3.132  1.00 86.12           O  
ATOM   1886  N   PHE C  85      15.927  -9.332  -6.930  1.00 90.14           N  
ATOM   1887  CA  PHE C  85      16.463 -10.687  -6.984  1.00 90.14           C  
ATOM   1888  C   PHE C  85      17.229 -10.916  -8.281  1.00 90.14           C  
ATOM   1889  CB  PHE C  85      15.336 -11.717  -6.851  1.00 90.14           C  
ATOM   1890  O   PHE C  85      18.347 -11.434  -8.264  1.00 90.14           O  
ATOM   1891  CG  PHE C  85      15.778 -13.134  -7.099  1.00 90.14           C  
ATOM   1892  CD1 PHE C  85      15.516 -13.756  -8.314  1.00 90.14           C  
ATOM   1893  CD2 PHE C  85      16.454 -13.845  -6.116  1.00 90.14           C  
ATOM   1894  CE1 PHE C  85      15.924 -15.068  -8.546  1.00 90.14           C  
ATOM   1895  CE2 PHE C  85      16.865 -15.156  -6.341  1.00 90.14           C  
ATOM   1896  CZ  PHE C  85      16.597 -15.766  -7.556  1.00 90.14           C  
ATOM   1897  N   LEU C  86      16.719 -10.461  -9.346  1.00 93.96           N  
ATOM   1898  CA  LEU C  86      17.294 -10.706 -10.665  1.00 93.96           C  
ATOM   1899  C   LEU C  86      18.523  -9.833 -10.893  1.00 93.96           C  
ATOM   1900  CB  LEU C  86      16.256 -10.443 -11.759  1.00 93.96           C  
ATOM   1901  O   LEU C  86      19.304 -10.082 -11.814  1.00 93.96           O  
ATOM   1902  CG  LEU C  86      15.085 -11.424 -11.833  1.00 93.96           C  
ATOM   1903  CD1 LEU C  86      14.108 -11.001 -12.925  1.00 93.96           C  
ATOM   1904  CD2 LEU C  86      15.590 -12.842 -12.080  1.00 93.96           C  
ATOM   1905  N   SER C  87      18.676  -8.763 -10.088  1.00 92.21           N  
ATOM   1906  CA  SER C  87      19.814  -7.862 -10.241  1.00 92.21           C  
ATOM   1907  C   SER C  87      21.064  -8.433  -9.581  1.00 92.21           C  
ATOM   1908  CB  SER C  87      19.495  -6.490  -9.646  1.00 92.21           C  
ATOM   1909  O   SER C  87      22.162  -7.901  -9.754  1.00 92.21           O  
ATOM   1910  OG  SER C  87      19.310  -6.581  -8.243  1.00 92.21           O  
ATOM   1911  N   SER C  88      20.917  -9.504  -8.866  1.00 93.60           N  
ATOM   1912  CA  SER C  88      22.053 -10.122  -8.189  1.00 93.60           C  
ATOM   1913  C   SER C  88      22.983 -10.808  -9.185  1.00 93.60           C  
ATOM   1914  CB  SER C  88      21.571 -11.134  -7.149  1.00 93.60           C  
ATOM   1915  O   SER C  88      22.536 -11.299 -10.223  1.00 93.60           O  
ATOM   1916  OG  SER C  88      21.079 -12.306  -7.777  1.00 93.60           O  
ATOM   1917  N   GLU C  89      24.218 -10.947  -8.800  1.00 95.45           N  
ATOM   1918  CA  GLU C  89      25.239 -11.536  -9.661  1.00 95.45           C  
ATOM   1919  C   GLU C  89      24.958 -13.014  -9.918  1.00 95.45           C  
ATOM   1920  CB  GLU C  89      26.629 -11.365  -9.044  1.00 95.45           C  
ATOM   1921  O   GLU C  89      25.234 -13.524 -11.007  1.00 95.45           O  
ATOM   1922  CG  GLU C  89      27.770 -11.652 -10.008  1.00 95.45           C  
ATOM   1923  CD  GLU C  89      29.123 -11.186  -9.494  1.00 95.45           C  
ATOM   1924  OE1 GLU C  89      30.117 -11.255 -10.252  1.00 95.45           O  
ATOM   1925  OE2 GLU C  89      29.189 -10.750  -8.323  1.00 95.45           O  
ATOM   1926  N   GLU C  90      24.291 -13.660  -9.038  1.00 95.29           N  
ATOM   1927  CA  GLU C  90      23.969 -15.080  -9.137  1.00 95.29           C  
ATOM   1928  C   GLU C  90      22.987 -15.345 -10.274  1.00 95.29           C  
ATOM   1929  CB  GLU C  90      23.394 -15.595  -7.815  1.00 95.29           C  
ATOM   1930  O   GLU C  90      22.872 -16.476 -10.751  1.00 95.29           O  
ATOM   1931  CG  GLU C  90      24.398 -15.604  -6.670  1.00 95.29           C  
ATOM   1932  CD  GLU C  90      24.432 -14.299  -5.892  1.00 95.29           C  
ATOM   1933  OE1 GLU C  90      25.308 -14.140  -5.011  1.00 95.29           O  
ATOM   1934  OE2 GLU C  90      23.576 -13.428  -6.164  1.00 95.29           O  
ATOM   1935  N   GLN C  91      22.302 -14.265 -10.683  1.00 96.71           N  
ATOM   1936  CA  GLN C  91      21.271 -14.439 -11.701  1.00 96.71           C  
ATOM   1937  C   GLN C  91      21.789 -14.048 -13.082  1.00 96.71           C  
ATOM   1938  CB  GLN C  91      20.029 -13.618 -11.353  1.00 96.71           C  
ATOM   1939  O   GLN C  91      21.019 -13.980 -14.042  1.00 96.71           O  
ATOM   1940  CG  GLN C  91      19.386 -14.005 -10.028  1.00 96.71           C  
ATOM   1941  CD  GLN C  91      19.108 -15.493  -9.923  1.00 96.71           C  
ATOM   1942  NE2 GLN C  91      19.366 -16.063  -8.751  1.00 96.71           N  
ATOM   1943  OE1 GLN C  91      18.664 -16.124 -10.887  1.00 96.71           O  
ATOM   1944  N   ILE C  92      23.027 -13.769 -13.125  1.00 97.65           N  
ATOM   1945  CA  ILE C  92      23.640 -13.419 -14.402  1.00 97.65           C  
ATOM   1946  C   ILE C  92      24.206 -14.674 -15.064  1.00 97.65           C  
ATOM   1947  CB  ILE C  92      24.750 -12.359 -14.224  1.00 97.65           C  
ATOM   1948  O   ILE C  92      24.975 -15.415 -14.448  1.00 97.65           O  
ATOM   1949  CG1 ILE C  92      24.191 -11.111 -13.532  1.00 97.65           C  
ATOM   1950  CG2 ILE C  92      25.376 -12.002 -15.576  1.00 97.65           C  
ATOM   1951  CD1 ILE C  92      23.171 -10.347 -14.363  1.00 97.65           C  
ATOM   1952  N   CYS C  93      23.730 -14.923 -16.285  1.00 97.61           N  
ATOM   1953  CA  CYS C  93      24.212 -16.065 -17.053  1.00 97.61           C  
ATOM   1954  C   CYS C  93      25.714 -15.969 -17.288  1.00 97.61           C  
ATOM   1955  CB  CYS C  93      23.481 -16.157 -18.392  1.00 97.61           C  
ATOM   1956  O   CYS C  93      26.206 -14.955 -17.785  1.00 97.61           O  
ATOM   1957  SG  CYS C  93      24.075 -17.491 -19.455  1.00 97.61           S  
ATOM   1958  N   GLY C  94      26.459 -16.975 -16.889  1.00 95.83           N  
ATOM   1959  CA  GLY C  94      27.906 -16.996 -17.029  1.00 95.83           C  
ATOM   1960  C   GLY C  94      28.368 -16.887 -18.470  1.00 95.83           C  
ATOM   1961  O   GLY C  94      29.352 -16.204 -18.762  1.00 95.83           O  
ATOM   1962  N   MET C  95      27.644 -17.547 -19.416  1.00 95.58           N  
ATOM   1963  CA  MET C  95      28.019 -17.642 -20.824  1.00 95.58           C  
ATOM   1964  C   MET C  95      27.728 -16.335 -21.554  1.00 95.58           C  
ATOM   1965  CB  MET C  95      27.278 -18.796 -21.502  1.00 95.58           C  
ATOM   1966  O   MET C  95      28.550 -15.862 -22.341  1.00 95.58           O  
ATOM   1967  CG  MET C  95      27.684 -20.169 -20.992  1.00 95.58           C  
ATOM   1968  SD  MET C  95      29.385 -20.633 -21.498  1.00 95.58           S  
ATOM   1969  CE  MET C  95      29.130 -20.895 -23.275  1.00 95.58           C  
ATOM   1970  N   HIS C  96      26.541 -15.671 -21.285  1.00 97.54           N  
ATOM   1971  CA  HIS C  96      26.101 -14.543 -22.099  1.00 97.54           C  
ATOM   1972  C   HIS C  96      26.135 -13.243 -21.303  1.00 97.54           C  
ATOM   1973  CB  HIS C  96      24.692 -14.790 -22.640  1.00 97.54           C  
ATOM   1974  O   HIS C  96      25.934 -12.163 -21.861  1.00 97.54           O  
ATOM   1975  CG  HIS C  96      24.558 -16.069 -23.403  1.00 97.54           C  
ATOM   1976  CD2 HIS C  96      25.048 -16.440 -24.609  1.00 97.54           C  
ATOM   1977  ND1 HIS C  96      23.841 -17.147 -22.930  1.00 97.54           N  
ATOM   1978  CE1 HIS C  96      23.897 -18.129 -23.814  1.00 97.54           C  
ATOM   1979  NE2 HIS C  96      24.623 -17.725 -24.843  1.00 97.54           N  
ATOM   1980  N   ARG C  97      26.334 -13.393 -20.026  1.00 96.78           N  
ATOM   1981  CA  ARG C  97      26.418 -12.243 -19.131  1.00 96.78           C  
ATOM   1982  C   ARG C  97      25.127 -11.433 -19.158  1.00 96.78           C  
ATOM   1983  CB  ARG C  97      27.604 -11.353 -19.511  1.00 96.78           C  
ATOM   1984  O   ARG C  97      25.160 -10.201 -19.117  1.00 96.78           O  
ATOM   1985  CG  ARG C  97      28.950 -12.055 -19.435  1.00 96.78           C  
ATOM   1986  CD  ARG C  97      29.332 -12.390 -18.000  1.00 96.78           C  
ATOM   1987  NE  ARG C  97      30.732 -12.791 -17.894  1.00 96.78           N  
ATOM   1988  NH1 ARG C  97      30.616 -13.352 -15.656  1.00 96.78           N  
ATOM   1989  NH2 ARG C  97      32.591 -13.576 -16.798  1.00 96.78           N  
ATOM   1990  CZ  ARG C  97      31.310 -13.239 -16.783  1.00 96.78           C  
ATOM   1991  N   GLU C  98      24.058 -12.101 -19.423  1.00 97.06           N  
ATOM   1992  CA  GLU C  98      22.725 -11.510 -19.351  1.00 97.06           C  
ATOM   1993  C   GLU C  98      21.934 -12.077 -18.176  1.00 97.06           C  
ATOM   1994  CB  GLU C  98      21.963 -11.741 -20.658  1.00 97.06           C  
ATOM   1995  O   GLU C  98      22.175 -13.207 -17.745  1.00 97.06           O  
ATOM   1996  CG  GLU C  98      22.580 -11.043 -21.862  1.00 97.06           C  
ATOM   1997  CD  GLU C  98      21.686 -11.063 -23.091  1.00 97.06           C  
ATOM   1998  OE1 GLU C  98      22.199 -10.875 -24.218  1.00 97.06           O  
ATOM   1999  OE2 GLU C  98      20.463 -11.269 -22.926  1.00 97.06           O  
ATOM   2000  N   THR C  99      21.035 -11.332 -17.722  1.00 97.47           N  
ATOM   2001  CA  THR C  99      20.218 -11.765 -16.594  1.00 97.47           C  
ATOM   2002  C   THR C  99      19.303 -12.917 -16.999  1.00 97.47           C  
ATOM   2003  CB  THR C  99      19.371 -10.605 -16.039  1.00 97.47           C  
ATOM   2004  O   THR C  99      18.754 -12.922 -18.103  1.00 97.47           O  
ATOM   2005  CG2 THR C  99      18.577 -11.041 -14.812  1.00 97.47           C  
ATOM   2006  OG1 THR C  99      20.236  -9.522 -15.674  1.00 97.47           O  
ATOM   2007  N   LYS C 100      19.176 -13.908 -16.153  1.00 97.58           N  
ATOM   2008  CA  LYS C 100      18.303 -15.054 -16.391  1.00 97.58           C  
ATOM   2009  C   LYS C 100      16.848 -14.709 -16.088  1.00 97.58           C  
ATOM   2010  CB  LYS C 100      18.745 -16.251 -15.548  1.00 97.58           C  
ATOM   2011  O   LYS C 100      16.280 -15.198 -15.109  1.00 97.58           O  
ATOM   2012  CG  LYS C 100      20.143 -16.755 -15.873  1.00 97.58           C  
ATOM   2013  CD  LYS C 100      20.552 -17.901 -14.957  1.00 97.58           C  
ATOM   2014  CE  LYS C 100      21.974 -18.365 -15.240  1.00 97.58           C  
ATOM   2015  NZ  LYS C 100      22.396 -19.457 -14.312  1.00 97.58           N  
ATOM   2016  N   LYS C 101      16.158 -14.094 -17.020  1.00 96.99           N  
ATOM   2017  CA  LYS C 101      14.814 -13.577 -16.778  1.00 96.99           C  
ATOM   2018  C   LYS C 101      13.759 -14.461 -17.437  1.00 96.99           C  
ATOM   2019  CB  LYS C 101      14.690 -12.142 -17.291  1.00 96.99           C  
ATOM   2020  O   LYS C 101      12.559 -14.231 -17.272  1.00 96.99           O  
ATOM   2021  CG  LYS C 101      14.967 -11.990 -18.779  1.00 96.99           C  
ATOM   2022  CD  LYS C 101      14.880 -10.534 -19.218  1.00 96.99           C  
ATOM   2023  CE  LYS C 101      15.131 -10.384 -20.713  1.00 96.99           C  
ATOM   2024  NZ  LYS C 101      15.039  -8.958 -21.149  1.00 96.99           N  
ATOM   2025  N   MET C 102      14.236 -15.394 -18.194  1.00 97.45           N  
ATOM   2026  CA  MET C 102      13.302 -16.303 -18.851  1.00 97.45           C  
ATOM   2027  C   MET C 102      13.116 -17.577 -18.033  1.00 97.45           C  
ATOM   2028  CB  MET C 102      13.789 -16.652 -20.258  1.00 97.45           C  
ATOM   2029  O   MET C 102      14.088 -18.144 -17.529  1.00 97.45           O  
ATOM   2030  CG  MET C 102      13.992 -15.441 -21.154  1.00 97.45           C  
ATOM   2031  SD  MET C 102      12.450 -14.476 -21.392  1.00 97.45           S  
ATOM   2032  CE  MET C 102      11.496 -15.642 -22.403  1.00 97.45           C  
ATOM   2033  N   PHE C 103      11.896 -18.057 -17.871  1.00 97.26           N  
ATOM   2034  CA  PHE C 103      11.590 -19.268 -17.120  1.00 97.26           C  
ATOM   2035  C   PHE C 103      11.240 -20.415 -18.061  1.00 97.26           C  
ATOM   2036  CB  PHE C 103      10.435 -19.020 -16.144  1.00 97.26           C  
ATOM   2037  O   PHE C 103      10.368 -20.275 -18.921  1.00 97.26           O  
ATOM   2038  CG  PHE C 103      10.087 -20.216 -15.299  1.00 97.26           C  
ATOM   2039  CD1 PHE C 103       8.965 -20.984 -15.586  1.00 97.26           C  
ATOM   2040  CD2 PHE C 103      10.882 -20.572 -14.218  1.00 97.26           C  
ATOM   2041  CE1 PHE C 103       8.640 -22.091 -14.807  1.00 97.26           C  
ATOM   2042  CE2 PHE C 103      10.563 -21.677 -13.434  1.00 97.26           C  
ATOM   2043  CZ  PHE C 103       9.441 -22.435 -13.729  1.00 97.26           C  
ATOM   2044  N   CYS C 104      11.931 -21.551 -18.000  1.00 96.70           N  
ATOM   2045  CA  CYS C 104      11.636 -22.756 -18.767  1.00 96.70           C  
ATOM   2046  C   CYS C 104      10.677 -23.665 -18.007  1.00 96.70           C  
ATOM   2047  CB  CYS C 104      12.923 -23.515 -19.090  1.00 96.70           C  
ATOM   2048  O   CYS C 104      11.031 -24.210 -16.960  1.00 96.70           O  
ATOM   2049  SG  CYS C 104      12.660 -25.008 -20.072  1.00 96.70           S  
ATOM   2050  N   GLU C 105       9.545 -23.859 -18.590  1.00 93.92           N  
ATOM   2051  CA  GLU C 105       8.506 -24.639 -17.926  1.00 93.92           C  
ATOM   2052  C   GLU C 105       8.879 -26.118 -17.866  1.00 93.92           C  
ATOM   2053  CB  GLU C 105       7.163 -24.465 -18.641  1.00 93.92           C  
ATOM   2054  O   GLU C 105       8.505 -26.820 -16.924  1.00 93.92           O  
ATOM   2055  CG  GLU C 105       6.500 -23.120 -18.385  1.00 93.92           C  
ATOM   2056  CD  GLU C 105       5.036 -23.085 -18.795  1.00 93.92           C  
ATOM   2057  OE1 GLU C 105       4.381 -22.033 -18.616  1.00 93.92           O  
ATOM   2058  OE2 GLU C 105       4.540 -24.118 -19.298  1.00 93.92           O  
ATOM   2059  N   VAL C 106       9.630 -26.532 -18.788  1.00 94.52           N  
ATOM   2060  CA  VAL C 106       9.994 -27.942 -18.889  1.00 94.52           C  
ATOM   2061  C   VAL C 106      11.048 -28.281 -17.837  1.00 94.52           C  
ATOM   2062  CB  VAL C 106      10.516 -28.294 -20.300  1.00 94.52           C  
ATOM   2063  O   VAL C 106      10.871 -29.214 -17.051  1.00 94.52           O  
ATOM   2064  CG1 VAL C 106      10.912 -29.767 -20.377  1.00 94.52           C  
ATOM   2065  CG2 VAL C 106       9.462 -27.965 -21.356  1.00 94.52           C  
ATOM   2066  N   ASP C 107      12.046 -27.509 -17.691  1.00 93.84           N  
ATOM   2067  CA  ASP C 107      13.144 -27.771 -16.766  1.00 93.84           C  
ATOM   2068  C   ASP C 107      12.909 -27.081 -15.425  1.00 93.84           C  
ATOM   2069  CB  ASP C 107      14.474 -27.311 -17.368  1.00 93.84           C  
ATOM   2070  O   ASP C 107      13.627 -27.335 -14.456  1.00 93.84           O  
ATOM   2071  CG  ASP C 107      14.895 -28.132 -18.574  1.00 93.84           C  
ATOM   2072  OD1 ASP C 107      14.432 -29.284 -18.719  1.00 93.84           O  
ATOM   2073  OD2 ASP C 107      15.700 -27.624 -19.384  1.00 93.84           O  
ATOM   2074  N   LYS C 108      11.982 -26.226 -15.376  1.00 93.11           N  
ATOM   2075  CA  LYS C 108      11.720 -25.427 -14.182  1.00 93.11           C  
ATOM   2076  C   LYS C 108      12.973 -24.679 -13.736  1.00 93.11           C  
ATOM   2077  CB  LYS C 108      11.205 -26.312 -13.046  1.00 93.11           C  
ATOM   2078  O   LYS C 108      13.342 -24.721 -12.561  1.00 93.11           O  
ATOM   2079  CG  LYS C 108       9.936 -27.079 -13.385  1.00 93.11           C  
ATOM   2080  CD  LYS C 108       8.769 -26.137 -13.654  1.00 93.11           C  
ATOM   2081  CE  LYS C 108       7.480 -26.904 -13.916  1.00 93.11           C  
ATOM   2082  NZ  LYS C 108       6.401 -26.012 -14.437  1.00 93.11           N  
ATOM   2083  N   SER C 109      13.583 -24.035 -14.652  1.00 93.96           N  
ATOM   2084  CA  SER C 109      14.817 -23.304 -14.386  1.00 93.96           C  
ATOM   2085  C   SER C 109      14.802 -21.931 -15.051  1.00 93.96           C  
ATOM   2086  CB  SER C 109      16.028 -24.101 -14.873  1.00 93.96           C  
ATOM   2087  O   SER C 109      14.036 -21.699 -15.989  1.00 93.96           O  
ATOM   2088  OG  SER C 109      15.978 -24.285 -16.277  1.00 93.96           O  
ATOM   2089  N   LEU C 110      15.668 -21.007 -14.511  1.00 96.93           N  
ATOM   2090  CA  LEU C 110      15.806 -19.671 -15.082  1.00 96.93           C  
ATOM   2091  C   LEU C 110      16.912 -19.641 -16.131  1.00 96.93           C  
ATOM   2092  CB  LEU C 110      16.101 -18.647 -13.983  1.00 96.93           C  
ATOM   2093  O   LEU C 110      17.991 -20.201 -15.920  1.00 96.93           O  
ATOM   2094  CG  LEU C 110      14.958 -18.344 -13.014  1.00 96.93           C  
ATOM   2095  CD1 LEU C 110      15.416 -17.357 -11.945  1.00 96.93           C  
ATOM   2096  CD2 LEU C 110      13.748 -17.801 -13.767  1.00 96.93           C  
ATOM   2097  N   LEU C 111      16.584 -18.987 -17.276  1.00 97.52           N  
ATOM   2098  CA  LEU C 111      17.539 -18.853 -18.371  1.00 97.52           C  
ATOM   2099  C   LEU C 111      17.642 -17.402 -18.828  1.00 97.52           C  
ATOM   2100  CB  LEU C 111      17.134 -19.744 -19.548  1.00 97.52           C  
ATOM   2101  O   LEU C 111      16.714 -16.616 -18.628  1.00 97.52           O  
ATOM   2102  CG  LEU C 111      16.883 -21.219 -19.227  1.00 97.52           C  
ATOM   2103  CD1 LEU C 111      16.291 -21.931 -20.439  1.00 97.52           C  
ATOM   2104  CD2 LEU C 111      18.174 -21.896 -18.781  1.00 97.52           C  
ATOM   2105  N   CYS C 112      18.793 -17.073 -19.366  1.00 97.89           N  
ATOM   2106  CA  CYS C 112      18.853 -15.814 -20.101  1.00 97.89           C  
ATOM   2107  C   CYS C 112      18.235 -15.961 -21.486  1.00 97.89           C  
ATOM   2108  CB  CYS C 112      20.299 -15.335 -20.225  1.00 97.89           C  
ATOM   2109  O   CYS C 112      17.926 -17.073 -21.918  1.00 97.89           O  
ATOM   2110  SG  CYS C 112      21.302 -16.332 -21.348  1.00 97.89           S  
ATOM   2111  N   LEU C 113      18.024 -14.858 -22.187  1.00 96.44           N  
ATOM   2112  CA  LEU C 113      17.328 -14.872 -23.469  1.00 96.44           C  
ATOM   2113  C   LEU C 113      18.065 -15.748 -24.477  1.00 96.44           C  
ATOM   2114  CB  LEU C 113      17.187 -13.450 -24.019  1.00 96.44           C  
ATOM   2115  O   LEU C 113      17.464 -16.625 -25.100  1.00 96.44           O  
ATOM   2116  CG  LEU C 113      16.297 -13.284 -25.251  1.00 96.44           C  
ATOM   2117  CD1 LEU C 113      14.897 -13.819 -24.969  1.00 96.44           C  
ATOM   2118  CD2 LEU C 113      16.240 -11.821 -25.677  1.00 96.44           C  
ATOM   2119  N   PRO C 114      19.419 -15.609 -24.626  1.00 97.47           N  
ATOM   2120  CA  PRO C 114      20.144 -16.454 -25.577  1.00 97.47           C  
ATOM   2121  C   PRO C 114      20.057 -17.940 -25.233  1.00 97.47           C  
ATOM   2122  CB  PRO C 114      21.586 -15.952 -25.467  1.00 97.47           C  
ATOM   2123  O   PRO C 114      19.894 -18.776 -26.125  1.00 97.47           O  
ATOM   2124  CG  PRO C 114      21.462 -14.524 -25.044  1.00 97.47           C  
ATOM   2125  CD  PRO C 114      20.307 -14.407 -24.091  1.00 97.47           C  
ATOM   2126  N   CYS C 115      20.146 -18.307 -24.012  1.00 97.18           N  
ATOM   2127  CA  CYS C 115      20.048 -19.698 -23.585  1.00 97.18           C  
ATOM   2128  C   CYS C 115      18.660 -20.260 -23.872  1.00 97.18           C  
ATOM   2129  CB  CYS C 115      20.361 -19.826 -22.095  1.00 97.18           C  
ATOM   2130  O   CYS C 115      18.517 -21.446 -24.177  1.00 97.18           O  
ATOM   2131  SG  CYS C 115      22.114 -19.642 -21.701  1.00 97.18           S  
ATOM   2132  N   SER C 116      17.646 -19.435 -23.771  1.00 96.26           N  
ATOM   2133  CA  SER C 116      16.280 -19.874 -24.041  1.00 96.26           C  
ATOM   2134  C   SER C 116      16.091 -20.216 -25.515  1.00 96.26           C  
ATOM   2135  CB  SER C 116      15.278 -18.796 -23.626  1.00 96.26           C  
ATOM   2136  O   SER C 116      15.208 -21.001 -25.866  1.00 96.26           O  
ATOM   2137  OG  SER C 116      15.401 -17.651 -24.452  1.00 96.26           O  
ATOM   2138  N   ASN C 117      16.975 -19.654 -26.368  1.00 95.53           N  
ATOM   2139  CA  ASN C 117      16.887 -19.887 -27.806  1.00 95.53           C  
ATOM   2140  C   ASN C 117      17.908 -20.922 -28.270  1.00 95.53           C  
ATOM   2141  CB  ASN C 117      17.072 -18.577 -28.574  1.00 95.53           C  
ATOM   2142  O   ASN C 117      18.050 -21.165 -29.469  1.00 95.53           O  
ATOM   2143  CG  ASN C 117      15.928 -17.606 -28.358  1.00 95.53           C  
ATOM   2144  ND2 ASN C 117      16.249 -16.321 -28.269  1.00 95.53           N  
ATOM   2145  OD1 ASN C 117      14.764 -18.009 -28.270  1.00 95.53           O  
ATOM   2146  N   SER C 118      18.665 -21.519 -27.385  1.00 95.02           N  
ATOM   2147  CA  SER C 118      19.682 -22.511 -27.717  1.00 95.02           C  
ATOM   2148  C   SER C 118      19.049 -23.810 -28.204  1.00 95.02           C  
ATOM   2149  CB  SER C 118      20.574 -22.790 -26.507  1.00 95.02           C  
ATOM   2150  O   SER C 118      17.847 -24.024 -28.031  1.00 95.02           O  
ATOM   2151  OG  SER C 118      19.863 -23.508 -25.513  1.00 95.02           O  
ATOM   2152  N   GLN C 119      19.779 -24.661 -28.765  1.00 94.32           N  
ATOM   2153  CA  GLN C 119      19.309 -25.939 -29.290  1.00 94.32           C  
ATOM   2154  C   GLN C 119      18.693 -26.793 -28.185  1.00 94.32           C  
ATOM   2155  CB  GLN C 119      20.453 -26.697 -29.964  1.00 94.32           C  
ATOM   2156  O   GLN C 119      17.679 -27.461 -28.402  1.00 94.32           O  
ATOM   2157  CG  GLN C 119      20.017 -27.984 -30.652  1.00 94.32           C  
ATOM   2158  CD  GLN C 119      19.055 -27.739 -31.800  1.00 94.32           C  
ATOM   2159  NE2 GLN C 119      17.855 -28.300 -31.698  1.00 94.32           N  
ATOM   2160  OE1 GLN C 119      19.388 -27.051 -32.770  1.00 94.32           O  
ATOM   2161  N   GLU C 120      19.238 -26.677 -27.007  1.00 92.52           N  
ATOM   2162  CA  GLU C 120      18.810 -27.463 -25.854  1.00 92.52           C  
ATOM   2163  C   GLU C 120      17.412 -27.056 -25.397  1.00 92.52           C  
ATOM   2164  CB  GLU C 120      19.804 -27.312 -24.700  1.00 92.52           C  
ATOM   2165  O   GLU C 120      16.630 -27.897 -24.949  1.00 92.52           O  
ATOM   2166  CG  GLU C 120      19.492 -28.193 -23.499  1.00 92.52           C  
ATOM   2167  CD  GLU C 120      20.498 -28.047 -22.369  1.00 92.52           C  
ATOM   2168  OE1 GLU C 120      20.290 -28.646 -21.290  1.00 92.52           O  
ATOM   2169  OE2 GLU C 120      21.502 -27.326 -22.565  1.00 92.52           O  
ATOM   2170  N   HIS C 121      17.013 -25.755 -25.605  1.00 93.94           N  
ATOM   2171  CA  HIS C 121      15.798 -25.254 -24.972  1.00 93.94           C  
ATOM   2172  C   HIS C 121      14.807 -24.740 -26.011  1.00 93.94           C  
ATOM   2173  CB  HIS C 121      16.132 -24.145 -23.973  1.00 93.94           C  
ATOM   2174  O   HIS C 121      13.658 -24.435 -25.683  1.00 93.94           O  
ATOM   2175  CG  HIS C 121      16.778 -24.643 -22.719  1.00 93.94           C  
ATOM   2176  CD2 HIS C 121      18.071 -24.628 -22.318  1.00 93.94           C  
ATOM   2177  ND1 HIS C 121      16.067 -25.247 -21.705  1.00 93.94           N  
ATOM   2178  CE1 HIS C 121      16.897 -25.582 -20.731  1.00 93.94           C  
ATOM   2179  NE2 HIS C 121      18.119 -25.217 -21.079  1.00 93.94           N  
ATOM   2180  N   ARG C 122      15.182 -24.651 -27.292  1.00 91.97           N  
ATOM   2181  CA  ARG C 122      14.414 -23.943 -28.312  1.00 91.97           C  
ATOM   2182  C   ARG C 122      13.024 -24.549 -28.471  1.00 91.97           C  
ATOM   2183  CB  ARG C 122      15.152 -23.965 -29.652  1.00 91.97           C  
ATOM   2184  O   ARG C 122      12.080 -23.858 -28.859  1.00 91.97           O  
ATOM   2185  CG  ARG C 122      15.288 -25.352 -30.258  1.00 91.97           C  
ATOM   2186  CD  ARG C 122      16.077 -25.325 -31.560  1.00 91.97           C  
ATOM   2187  NE  ARG C 122      16.181 -26.654 -32.155  1.00 91.97           N  
ATOM   2188  NH1 ARG C 122      15.415 -26.008 -34.236  1.00 91.97           N  
ATOM   2189  NH2 ARG C 122      15.997 -28.191 -33.852  1.00 91.97           N  
ATOM   2190  CZ  ARG C 122      15.864 -26.948 -33.413  1.00 91.97           C  
ATOM   2191  N   ASN C 123      12.880 -25.849 -28.106  1.00 93.95           N  
ATOM   2192  CA  ASN C 123      11.577 -26.486 -28.268  1.00 93.95           C  
ATOM   2193  C   ASN C 123      10.795 -26.502 -26.958  1.00 93.95           C  
ATOM   2194  CB  ASN C 123      11.738 -27.908 -28.808  1.00 93.95           C  
ATOM   2195  O   ASN C 123       9.703 -27.069 -26.889  1.00 93.95           O  
ATOM   2196  CG  ASN C 123      12.342 -27.940 -30.198  1.00 93.95           C  
ATOM   2197  ND2 ASN C 123      13.259 -28.873 -30.425  1.00 93.95           N  
ATOM   2198  OD1 ASN C 123      11.988 -27.132 -31.061  1.00 93.95           O  
ATOM   2199  N   HIS C 124      11.412 -25.973 -25.894  1.00 95.72           N  
ATOM   2200  CA  HIS C 124      10.711 -25.861 -24.619  1.00 95.72           C  
ATOM   2201  C   HIS C 124       9.786 -24.649 -24.604  1.00 95.72           C  
ATOM   2202  CB  HIS C 124      11.710 -25.775 -23.464  1.00 95.72           C  
ATOM   2203  O   HIS C 124       9.884 -23.777 -25.469  1.00 95.72           O  
ATOM   2204  CG  HIS C 124      12.534 -27.010 -23.290  1.00 95.72           C  
ATOM   2205  CD2 HIS C 124      12.571 -28.162 -24.001  1.00 95.72           C  
ATOM   2206  ND1 HIS C 124      13.457 -27.152 -22.276  1.00 95.72           N  
ATOM   2207  CE1 HIS C 124      14.028 -28.341 -22.372  1.00 95.72           C  
ATOM   2208  NE2 HIS C 124      13.508 -28.974 -23.410  1.00 95.72           N  
ATOM   2209  N   ILE C 125       8.843 -24.643 -23.664  1.00 93.05           N  
ATOM   2210  CA  ILE C 125       7.971 -23.493 -23.447  1.00 93.05           C  
ATOM   2211  C   ILE C 125       8.601 -22.555 -22.420  1.00 93.05           C  
ATOM   2212  CB  ILE C 125       6.564 -23.930 -22.981  1.00 93.05           C  
ATOM   2213  O   ILE C 125       8.939 -22.975 -21.311  1.00 93.05           O  
ATOM   2214  CG1 ILE C 125       5.922 -24.857 -24.020  1.00 93.05           C  
ATOM   2215  CG2 ILE C 125       5.680 -22.709 -22.715  1.00 93.05           C  
ATOM   2216  CD1 ILE C 125       4.587 -25.444 -23.584  1.00 93.05           C  
ATOM   2217  N   HIS C 126       8.817 -21.256 -22.877  1.00 94.14           N  
ATOM   2218  CA  HIS C 126       9.429 -20.259 -22.005  1.00 94.14           C  
ATOM   2219  C   HIS C 126       8.515 -19.052 -21.822  1.00 94.14           C  
ATOM   2220  CB  HIS C 126      10.781 -19.814 -22.566  1.00 94.14           C  
ATOM   2221  O   HIS C 126       7.737 -18.716 -22.718  1.00 94.14           O  
ATOM   2222  CG  HIS C 126      11.698 -20.949 -22.892  1.00 94.14           C  
ATOM   2223  CD2 HIS C 126      12.455 -21.738 -22.093  1.00 94.14           C  
ATOM   2224  ND1 HIS C 126      11.917 -21.382 -24.182  1.00 94.14           N  
ATOM   2225  CE1 HIS C 126      12.771 -22.392 -24.162  1.00 94.14           C  
ATOM   2226  NE2 HIS C 126      13.113 -22.628 -22.907  1.00 94.14           N  
ATOM   2227  N   CYS C 127       8.617 -18.470 -20.716  1.00 94.83           N  
ATOM   2228  CA  CYS C 127       7.966 -17.188 -20.472  1.00 94.83           C  
ATOM   2229  C   CYS C 127       8.776 -16.341 -19.499  1.00 94.83           C  
ATOM   2230  CB  CYS C 127       6.554 -17.399 -19.926  1.00 94.83           C  
ATOM   2231  O   CYS C 127       9.581 -16.870 -18.730  1.00 94.83           O  
ATOM   2232  SG  CYS C 127       6.506 -18.302 -18.363  1.00 94.83           S  
ATOM   2233  N   PRO C 128       8.618 -15.084 -19.621  1.00 96.71           N  
ATOM   2234  CA  PRO C 128       9.301 -14.250 -18.630  1.00 96.71           C  
ATOM   2235  C   PRO C 128       8.961 -14.642 -17.193  1.00 96.71           C  
ATOM   2236  CB  PRO C 128       8.794 -12.840 -18.945  1.00 96.71           C  
ATOM   2237  O   PRO C 128       7.801 -14.928 -16.886  1.00 96.71           O  
ATOM   2238  CG  PRO C 128       8.428 -12.882 -20.394  1.00 96.71           C  
ATOM   2239  CD  PRO C 128       7.861 -14.237 -20.704  1.00 96.71           C  
ATOM   2240  N   ILE C 129       9.956 -14.629 -16.326  1.00 95.46           N  
ATOM   2241  CA  ILE C 129       9.794 -15.114 -14.959  1.00 95.46           C  
ATOM   2242  C   ILE C 129       8.719 -14.298 -14.246  1.00 95.46           C  
ATOM   2243  CB  ILE C 129      11.124 -15.049 -14.175  1.00 95.46           C  
ATOM   2244  O   ILE C 129       7.970 -14.830 -13.423  1.00 95.46           O  
ATOM   2245  CG1 ILE C 129      10.965 -15.703 -12.798  1.00 95.46           C  
ATOM   2246  CG2 ILE C 129      11.601 -13.599 -14.041  1.00 95.46           C  
ATOM   2247  CD1 ILE C 129      10.584 -17.176 -12.854  1.00 95.46           C  
ATOM   2248  N   GLU C 130       8.589 -13.009 -14.539  1.00 92.56           N  
ATOM   2249  CA  GLU C 130       7.568 -12.169 -13.919  1.00 92.56           C  
ATOM   2250  C   GLU C 130       6.167 -12.705 -14.200  1.00 92.56           C  
ATOM   2251  CB  GLU C 130       7.689 -10.725 -14.412  1.00 92.56           C  
ATOM   2252  O   GLU C 130       5.325 -12.755 -13.302  1.00 92.56           O  
ATOM   2253  CG  GLU C 130       8.940 -10.010 -13.924  1.00 92.56           C  
ATOM   2254  CD  GLU C 130       9.095  -8.612 -14.499  1.00 92.56           C  
ATOM   2255  OE1 GLU C 130      10.093  -7.928 -14.172  1.00 92.56           O  
ATOM   2256  OE2 GLU C 130       8.212  -8.195 -15.281  1.00 92.56           O  
ATOM   2257  N   TRP C 131       6.009 -13.127 -15.420  1.00 92.65           N  
ATOM   2258  CA  TRP C 131       4.714 -13.663 -15.825  1.00 92.65           C  
ATOM   2259  C   TRP C 131       4.493 -15.054 -15.240  1.00 92.65           C  
ATOM   2260  CB  TRP C 131       4.606 -13.714 -17.351  1.00 92.65           C  
ATOM   2261  O   TRP C 131       3.420 -15.348 -14.709  1.00 92.65           O  
ATOM   2262  CG  TRP C 131       3.285 -14.215 -17.853  1.00 92.65           C  
ATOM   2263  CD1 TRP C 131       2.860 -15.513 -17.901  1.00 92.65           C  
ATOM   2264  CD2 TRP C 131       2.217 -13.423 -18.382  1.00 92.65           C  
ATOM   2265  CE2 TRP C 131       1.173 -14.309 -18.731  1.00 92.65           C  
ATOM   2266  CE3 TRP C 131       2.040 -12.049 -18.594  1.00 92.65           C  
ATOM   2267  NE1 TRP C 131       1.591 -15.577 -18.428  1.00 92.65           N  
ATOM   2268  CH2 TRP C 131      -0.178 -12.515 -19.478  1.00 92.65           C  
ATOM   2269  CZ2 TRP C 131      -0.031 -13.864 -19.281  1.00 92.65           C  
ATOM   2270  CZ3 TRP C 131       0.841 -11.608 -19.141  1.00 92.65           C  
ATOM   2271  N   ALA C 132       5.455 -15.874 -15.247  1.00 93.36           N  
ATOM   2272  CA  ALA C 132       5.351 -17.244 -14.752  1.00 93.36           C  
ATOM   2273  C   ALA C 132       5.001 -17.265 -13.266  1.00 93.36           C  
ATOM   2274  CB  ALA C 132       6.654 -17.999 -14.999  1.00 93.36           C  
ATOM   2275  O   ALA C 132       4.132 -18.027 -12.838  1.00 93.36           O  
ATOM   2276  N   ALA C 133       5.677 -16.423 -12.536  1.00 93.24           N  
ATOM   2277  CA  ALA C 133       5.456 -16.379 -11.093  1.00 93.24           C  
ATOM   2278  C   ALA C 133       4.021 -15.972 -10.771  1.00 93.24           C  
ATOM   2279  CB  ALA C 133       6.440 -15.417 -10.433  1.00 93.24           C  
ATOM   2280  O   ALA C 133       3.345 -16.632  -9.979  1.00 93.24           O  
ATOM   2281  N   GLU C 134       3.511 -14.923 -11.447  1.00 92.23           N  
ATOM   2282  CA  GLU C 134       2.161 -14.430 -11.186  1.00 92.23           C  
ATOM   2283  C   GLU C 134       1.108 -15.423 -11.669  1.00 92.23           C  
ATOM   2284  CB  GLU C 134       1.947 -13.069 -11.853  1.00 92.23           C  
ATOM   2285  O   GLU C 134       0.089 -15.628 -11.006  1.00 92.23           O  
ATOM   2286  CG  GLU C 134       0.661 -12.374 -11.431  1.00 92.23           C  
ATOM   2287  CD  GLU C 134       0.552 -12.174  -9.928  1.00 92.23           C  
ATOM   2288  OE1 GLU C 134      -0.584 -12.129  -9.403  1.00 92.23           O  
ATOM   2289  OE2 GLU C 134       1.610 -12.061  -9.270  1.00 92.23           O  
ATOM   2290  N   GLU C 135       1.365 -16.058 -12.815  1.00 92.04           N  
ATOM   2291  CA  GLU C 135       0.443 -17.062 -13.336  1.00 92.04           C  
ATOM   2292  C   GLU C 135       0.318 -18.245 -12.380  1.00 92.04           C  
ATOM   2293  CB  GLU C 135       0.899 -17.546 -14.715  1.00 92.04           C  
ATOM   2294  O   GLU C 135      -0.783 -18.750 -12.150  1.00 92.04           O  
ATOM   2295  CG  GLU C 135      -0.163 -18.329 -15.474  1.00 92.04           C  
ATOM   2296  CD  GLU C 135       0.318 -18.841 -16.823  1.00 92.04           C  
ATOM   2297  OE1 GLU C 135      -0.510 -19.358 -17.606  1.00 92.04           O  
ATOM   2298  OE2 GLU C 135       1.534 -18.725 -17.097  1.00 92.04           O  
ATOM   2299  N   ARG C 136       1.350 -18.697 -11.859  1.00 91.29           N  
ATOM   2300  CA  ARG C 136       1.335 -19.804 -10.908  1.00 91.29           C  
ATOM   2301  C   ARG C 136       0.543 -19.440  -9.657  1.00 91.29           C  
ATOM   2302  CB  ARG C 136       2.761 -20.206 -10.528  1.00 91.29           C  
ATOM   2303  O   ARG C 136      -0.221 -20.257  -9.139  1.00 91.29           O  
ATOM   2304  CG  ARG C 136       2.889 -21.645 -10.053  1.00 91.29           C  
ATOM   2305  CD  ARG C 136       4.260 -22.224 -10.372  1.00 91.29           C  
ATOM   2306  NE  ARG C 136       4.358 -23.626  -9.976  1.00 91.29           N  
ATOM   2307  NH1 ARG C 136       6.060 -23.291  -8.450  1.00 91.29           N  
ATOM   2308  NH2 ARG C 136       5.215 -25.395  -8.788  1.00 91.29           N  
ATOM   2309  CZ  ARG C 136       5.211 -24.101  -9.072  1.00 91.29           C  
ATOM   2310  N   ARG C 137       0.747 -18.230  -9.183  1.00 92.61           N  
ATOM   2311  CA  ARG C 137       0.009 -17.765  -8.014  1.00 92.61           C  
ATOM   2312  C   ARG C 137      -1.491 -17.733  -8.290  1.00 92.61           C  
ATOM   2313  CB  ARG C 137       0.493 -16.377  -7.588  1.00 92.61           C  
ATOM   2314  O   ARG C 137      -2.289 -18.183  -7.465  1.00 92.61           O  
ATOM   2315  CG  ARG C 137       1.874 -16.375  -6.952  1.00 92.61           C  
ATOM   2316  CD  ARG C 137       2.252 -14.996  -6.430  1.00 92.61           C  
ATOM   2317  NE  ARG C 137       3.686 -14.891  -6.173  1.00 92.61           N  
ATOM   2318  NH1 ARG C 137       3.598 -15.903  -4.098  1.00 92.61           N  
ATOM   2319  NH2 ARG C 137       5.603 -15.178  -4.942  1.00 92.61           N  
ATOM   2320  CZ  ARG C 137       4.292 -15.324  -5.072  1.00 92.61           C  
ATOM   2321  N   GLU C 138      -1.821 -17.241  -9.463  1.00 91.42           N  
ATOM   2322  CA  GLU C 138      -3.227 -17.177  -9.849  1.00 91.42           C  
ATOM   2323  C   GLU C 138      -3.833 -18.573  -9.960  1.00 91.42           C  
ATOM   2324  CB  GLU C 138      -3.388 -16.428 -11.174  1.00 91.42           C  
ATOM   2325  O   GLU C 138      -4.975 -18.794  -9.551  1.00 91.42           O  
ATOM   2326  CG  GLU C 138      -3.126 -14.932 -11.071  1.00 91.42           C  
ATOM   2327  CD  GLU C 138      -4.067 -14.223 -10.111  1.00 91.42           C  
ATOM   2328  OE1 GLU C 138      -3.653 -13.222  -9.483  1.00 91.42           O  
ATOM   2329  OE2 GLU C 138      -5.228 -14.673  -9.985  1.00 91.42           O  
ATOM   2330  N   GLU C 139      -3.085 -19.458 -10.479  1.00 91.10           N  
ATOM   2331  CA  GLU C 139      -3.552 -20.836 -10.598  1.00 91.10           C  
ATOM   2332  C   GLU C 139      -3.797 -21.456  -9.226  1.00 91.10           C  
ATOM   2333  CB  GLU C 139      -2.546 -21.679 -11.385  1.00 91.10           C  
ATOM   2334  O   GLU C 139      -4.792 -22.155  -9.023  1.00 91.10           O  
ATOM   2335  CG  GLU C 139      -2.561 -21.416 -12.884  1.00 91.10           C  
ATOM   2336  CD  GLU C 139      -1.500 -22.199 -13.641  1.00 91.10           C  
ATOM   2337  OE1 GLU C 139      -1.413 -22.058 -14.882  1.00 91.10           O  
ATOM   2338  OE2 GLU C 139      -0.751 -22.959 -12.989  1.00 91.10           O  
ATOM   2339  N   LEU C 140      -2.900 -21.204  -8.372  1.00 90.74           N  
ATOM   2340  CA  LEU C 140      -3.038 -21.704  -7.009  1.00 90.74           C  
ATOM   2341  C   LEU C 140      -4.295 -21.146  -6.350  1.00 90.74           C  
ATOM   2342  CB  LEU C 140      -1.806 -21.339  -6.177  1.00 90.74           C  
ATOM   2343  O   LEU C 140      -5.043 -21.885  -5.707  1.00 90.74           O  
ATOM   2344  CG  LEU C 140      -1.796 -21.829  -4.728  1.00 90.74           C  
ATOM   2345  CD1 LEU C 140      -1.735 -23.352  -4.685  1.00 90.74           C  
ATOM   2346  CD2 LEU C 140      -0.625 -21.220  -3.965  1.00 90.74           C  
ATOM   2347  N   LEU C 141      -4.529 -19.914  -6.551  1.00 90.93           N  
ATOM   2348  CA  LEU C 141      -5.708 -19.275  -5.976  1.00 90.93           C  
ATOM   2349  C   LEU C 141      -6.986 -19.888  -6.538  1.00 90.93           C  
ATOM   2350  CB  LEU C 141      -5.688 -17.769  -6.249  1.00 90.93           C  
ATOM   2351  O   LEU C 141      -7.944 -20.124  -5.797  1.00 90.93           O  
ATOM   2352  CG  LEU C 141      -4.669 -16.950  -5.455  1.00 90.93           C  
ATOM   2353  CD1 LEU C 141      -4.667 -15.501  -5.931  1.00 90.93           C  
ATOM   2354  CD2 LEU C 141      -4.968 -17.026  -3.961  1.00 90.93           C  
ATOM   2355  N   LYS C 142      -6.986 -20.121  -7.850  1.00 91.58           N  
ATOM   2356  CA  LYS C 142      -8.145 -20.726  -8.500  1.00 91.58           C  
ATOM   2357  C   LYS C 142      -8.412 -22.127  -7.956  1.00 91.58           C  
ATOM   2358  CB  LYS C 142      -7.943 -20.782 -10.015  1.00 91.58           C  
ATOM   2359  O   LYS C 142      -9.564 -22.500  -7.725  1.00 91.58           O  
ATOM   2360  CG  LYS C 142      -8.095 -19.437 -10.710  1.00 91.58           C  
ATOM   2361  CD  LYS C 142      -7.919 -19.563 -12.218  1.00 91.58           C  
ATOM   2362  CE  LYS C 142      -7.999 -18.208 -12.907  1.00 91.58           C  
ATOM   2363  NZ  LYS C 142      -7.737 -18.315 -14.373  1.00 91.58           N  
ATOM   2364  N   LYS C 143      -7.384 -22.840  -7.785  1.00 87.77           N  
ATOM   2365  CA  LYS C 143      -7.522 -24.187  -7.238  1.00 87.77           C  
ATOM   2366  C   LYS C 143      -8.083 -24.149  -5.819  1.00 87.77           C  
ATOM   2367  CB  LYS C 143      -6.175 -24.912  -7.250  1.00 87.77           C  
ATOM   2368  O   LYS C 143      -8.973 -24.931  -5.477  1.00 87.77           O  
ATOM   2369  CG  LYS C 143      -5.752 -25.409  -8.624  1.00 87.77           C  
ATOM   2370  CD  LYS C 143      -4.375 -26.059  -8.584  1.00 87.77           C  
ATOM   2371  CE  LYS C 143      -3.916 -26.485  -9.972  1.00 87.77           C  
ATOM   2372  NZ  LYS C 143      -2.532 -27.046  -9.950  1.00 87.77           N  
ATOM   2373  N   MET C 144      -7.666 -23.276  -5.053  1.00 86.50           N  
ATOM   2374  CA  MET C 144      -8.119 -23.145  -3.671  1.00 86.50           C  
ATOM   2375  C   MET C 144      -9.580 -22.711  -3.617  1.00 86.50           C  
ATOM   2376  CB  MET C 144      -7.248 -22.144  -2.911  1.00 86.50           C  
ATOM   2377  O   MET C 144     -10.350 -23.207  -2.792  1.00 86.50           O  
ATOM   2378  CG  MET C 144      -5.846 -22.653  -2.616  1.00 86.50           C  
ATOM   2379  SD  MET C 144      -4.819 -21.413  -1.735  1.00 86.50           S  
ATOM   2380  CE  MET C 144      -5.479 -21.589  -0.054  1.00 86.50           C  
ATOM   2381  N   GLN C 145      -9.855 -21.769  -4.465  1.00 82.63           N  
ATOM   2382  CA  GLN C 145     -11.236 -21.303  -4.539  1.00 82.63           C  
ATOM   2383  C   GLN C 145     -12.186 -22.449  -4.876  1.00 82.63           C  
ATOM   2384  CB  GLN C 145     -11.372 -20.187  -5.575  1.00 82.63           C  
ATOM   2385  O   GLN C 145     -13.280 -22.540  -4.316  1.00 82.63           O  
ATOM   2386  CG  GLN C 145     -12.741 -19.520  -5.586  1.00 82.63           C  
ATOM   2387  CD  GLN C 145     -12.767 -18.245  -6.408  1.00 82.63           C  
ATOM   2388  NE2 GLN C 145     -13.843 -17.477  -6.277  1.00 82.63           N  
ATOM   2389  OE1 GLN C 145     -11.827 -17.952  -7.154  1.00 82.63           O  
ATOM   2390  N   SER C 146     -11.823 -23.304  -5.752  1.00 84.05           N  
ATOM   2391  CA  SER C 146     -12.639 -24.445  -6.151  1.00 84.05           C  
ATOM   2392  C   SER C 146     -12.845 -25.412  -4.990  1.00 84.05           C  
ATOM   2393  CB  SER C 146     -11.995 -25.179  -7.328  1.00 84.05           C  
ATOM   2394  O   SER C 146     -13.896 -26.046  -4.882  1.00 84.05           O  
ATOM   2395  OG  SER C 146     -10.790 -25.809  -6.929  1.00 84.05           O  
ATOM   2396  N   LEU C 147     -11.916 -25.516  -4.075  1.00 75.56           N  
ATOM   2397  CA  LEU C 147     -11.995 -26.404  -2.921  1.00 75.56           C  
ATOM   2398  C   LEU C 147     -12.963 -25.855  -1.878  1.00 75.56           C  
ATOM   2399  CB  LEU C 147     -10.610 -26.597  -2.297  1.00 75.56           C  
ATOM   2400  O   LEU C 147     -13.657 -26.621  -1.206  1.00 75.56           O  
ATOM   2401  CG  LEU C 147      -9.595 -27.381  -3.130  1.00 75.56           C  
ATOM   2402  CD1 LEU C 147      -8.232 -27.377  -2.446  1.00 75.56           C  
ATOM   2403  CD2 LEU C 147     -10.079 -28.808  -3.361  1.00 75.56           C  
ATOM   2404  N   TRP C 148     -13.047 -24.581  -1.810  1.00 70.27           N  
ATOM   2405  CA  TRP C 148     -13.875 -23.954  -0.785  1.00 70.27           C  
ATOM   2406  C   TRP C 148     -15.328 -23.863  -1.239  1.00 70.27           C  
ATOM   2407  CB  TRP C 148     -13.345 -22.558  -0.445  1.00 70.27           C  
ATOM   2408  O   TRP C 148     -16.241 -23.809  -0.411  1.00 70.27           O  
ATOM   2409  CG  TRP C 148     -12.013 -22.563   0.243  1.00 70.27           C  
ATOM   2410  CD1 TRP C 148     -11.499 -23.551   1.036  1.00 70.27           C  
ATOM   2411  CD2 TRP C 148     -11.027 -21.527   0.203  1.00 70.27           C  
ATOM   2412  CE2 TRP C 148      -9.939 -21.955   0.994  1.00 70.27           C  
ATOM   2413  CE3 TRP C 148     -10.958 -20.277  -0.428  1.00 70.27           C  
ATOM   2414  NE1 TRP C 148     -10.252 -23.191   1.491  1.00 70.27           N  
ATOM   2415  CH2 TRP C 148      -8.751 -19.957   0.545  1.00 70.27           C  
ATOM   2416  CZ2 TRP C 148      -8.793 -21.175   1.172  1.00 70.27           C  
ATOM   2417  CZ3 TRP C 148      -9.817 -19.503  -0.249  1.00 70.27           C  
ATOM   2418  N   GLU C 149     -15.654 -23.730  -2.481  1.00 68.07           N  
ATOM   2419  CA  GLU C 149     -17.009 -23.651  -3.018  1.00 68.07           C  
ATOM   2420  C   GLU C 149     -17.671 -25.025  -3.051  1.00 68.07           C  
ATOM   2421  CB  GLU C 149     -16.997 -23.039  -4.421  1.00 68.07           C  
ATOM   2422  O   GLU C 149     -18.899 -25.128  -3.087  1.00 68.07           O  
ATOM   2423  CG  GLU C 149     -16.673 -21.552  -4.441  1.00 68.07           C  
ATOM   2424  CD  GLU C 149     -16.613 -20.970  -5.845  1.00 68.07           C  
ATOM   2425  OE1 GLU C 149     -16.374 -19.749  -5.986  1.00 68.07           O  
ATOM   2426  OE2 GLU C 149     -16.808 -21.741  -6.811  1.00 68.07           O  
ATOM   2427  N   LYS C 150     -17.017 -26.153  -2.778  1.00 54.86           N  
ATOM   2428  CA  LYS C 150     -17.594 -27.492  -2.714  1.00 54.86           C  
ATOM   2429  C   LYS C 150     -18.052 -27.826  -1.297  1.00 54.86           C  
ATOM   2430  CB  LYS C 150     -16.585 -28.535  -3.198  1.00 54.86           C  
ATOM   2431  O   LYS C 150     -19.074 -28.489  -1.109  1.00 54.86           O  
ATOM   2432  CG  LYS C 150     -16.450 -28.609  -4.712  1.00 54.86           C  
ATOM   2433  CD  LYS C 150     -15.532 -29.748  -5.136  1.00 54.86           C  
ATOM   2434  CE  LYS C 150     -15.367 -29.800  -6.649  1.00 54.86           C  
ATOM   2435  NZ  LYS C 150     -14.481 -30.926  -7.071  1.00 54.86           N  
TER    2436      LYS C 150                                                      
ENDMDL                                                                          
END                                                                             
