# Supplementary material for: Structure and activation of the RING E3 ubiquitin ligase TRIM72 on the membrane
Source: Nat Struct Mol Biol. 2023 Sep 28;30(11):1695–706. doi: 10.1038/s41594-023-01111-7 (PMC10643145; doi:10.1038/s41594-023-01111-7)
Supplement: Supplementary file 5 — Predicted structures of the RING domain of 60 TRIM proteins. [file 41594_2023_1111_MOESM5_ESM.zip › R52_250_9bf57_unrelaxed_rank_1_model_1.pdb]

MODEL     1                                                                     
ATOM      1  N   MET B   1       7.877 -36.567  12.381  1.00 32.37           N  
ATOM      2  CA  MET B   1       8.657 -35.504  13.007  1.00 32.37           C  
ATOM      3  C   MET B   1       8.251 -34.138  12.463  1.00 32.37           C  
ATOM      4  CB  MET B   1      10.153 -35.731  12.785  1.00 32.37           C  
ATOM      5  O   MET B   1       8.463 -33.846  11.285  1.00 32.37           O  
ATOM      6  CG  MET B   1      10.722 -36.891  13.585  1.00 32.37           C  
ATOM      7  SD  MET B   1      12.518 -36.706  13.912  1.00 32.37           S  
ATOM      8  CE  MET B   1      12.796 -38.134  14.996  1.00 32.37           C  
ATOM      9  N   ALA B   2       7.036 -33.704  12.637  1.00 39.30           N  
ATOM     10  CA  ALA B   2       6.562 -32.356  12.333  1.00 39.30           C  
ATOM     11  C   ALA B   2       7.571 -31.304  12.785  1.00 39.30           C  
ATOM     12  CB  ALA B   2       5.207 -32.107  12.992  1.00 39.30           C  
ATOM     13  O   ALA B   2       8.006 -31.308  13.939  1.00 39.30           O  
ATOM     14  N   GLY B   3       8.635 -31.191  12.087  1.00 40.66           N  
ATOM     15  CA  GLY B   3       9.549 -30.083  12.315  1.00 40.66           C  
ATOM     16  C   GLY B   3       8.888 -28.893  12.985  1.00 40.66           C  
ATOM     17  O   GLY B   3       7.688 -28.667  12.818  1.00 40.66           O  
ATOM     18  N   TYR B   4       9.015 -28.692  14.286  1.00 45.17           N  
ATOM     19  CA  TYR B   4       8.691 -27.452  14.984  1.00 45.17           C  
ATOM     20  C   TYR B   4       8.890 -26.246  14.073  1.00 45.17           C  
ATOM     21  CB  TYR B   4       9.550 -27.303  16.243  1.00 45.17           C  
ATOM     22  O   TYR B   4      10.012 -25.958  13.650  1.00 45.17           O  
ATOM     23  CG  TYR B   4       9.055 -28.115  17.415  1.00 45.17           C  
ATOM     24  CD1 TYR B   4       7.953 -27.699  18.159  1.00 45.17           C  
ATOM     25  CD2 TYR B   4       9.688 -29.297  17.782  1.00 45.17           C  
ATOM     26  CE1 TYR B   4       7.494 -28.442  19.242  1.00 45.17           C  
ATOM     27  CE2 TYR B   4       9.238 -30.049  18.863  1.00 45.17           C  
ATOM     28  OH  TYR B   4       7.692 -30.354  20.656  1.00 45.17           O  
ATOM     29  CZ  TYR B   4       8.142 -29.614  19.585  1.00 45.17           C  
ATOM     30  N   ALA B   5       8.022 -26.018  13.085  1.00 54.12           N  
ATOM     31  CA  ALA B   5       8.087 -24.764  12.340  1.00 54.12           C  
ATOM     32  C   ALA B   5       8.376 -23.588  13.269  1.00 54.12           C  
ATOM     33  CB  ALA B   5       6.785 -24.529  11.578  1.00 54.12           C  
ATOM     34  O   ALA B   5       7.692 -23.404  14.278  1.00 54.12           O  
ATOM     35  N   THR B   6       9.624 -23.303  13.629  1.00 62.56           N  
ATOM     36  CA  THR B   6      10.011 -22.108  14.370  1.00 62.56           C  
ATOM     37  C   THR B   6       9.202 -20.899  13.907  1.00 62.56           C  
ATOM     38  CB  THR B   6      11.514 -21.814  14.210  1.00 62.56           C  
ATOM     39  O   THR B   6       8.910 -20.760  12.717  1.00 62.56           O  
ATOM     40  CG2 THR B   6      12.177 -21.591  15.565  1.00 62.56           C  
ATOM     41  OG1 THR B   6      12.145 -22.923  13.559  1.00 62.56           O  
ATOM     42  N   THR B   7       8.313 -20.272  14.825  1.00 78.59           N  
ATOM     43  CA  THR B   7       7.582 -19.032  14.588  1.00 78.59           C  
ATOM     44  C   THR B   7       8.478 -17.996  13.916  1.00 78.59           C  
ATOM     45  CB  THR B   7       7.022 -18.455  15.901  1.00 78.59           C  
ATOM     46  O   THR B   7       9.607 -17.765  14.354  1.00 78.59           O  
ATOM     47  CG2 THR B   7       5.908 -19.336  16.458  1.00 78.59           C  
ATOM     48  OG1 THR B   7       8.076 -18.369  16.868  1.00 78.59           O  
ATOM     49  N   PRO B   8       8.108 -17.597  12.797  1.00 81.41           N  
ATOM     50  CA  PRO B   8       8.950 -16.616  12.108  1.00 81.41           C  
ATOM     51  C   PRO B   8       9.171 -15.348  12.929  1.00 81.41           C  
ATOM     52  CB  PRO B   8       8.164 -16.310  10.831  1.00 81.41           C  
ATOM     53  O   PRO B   8       8.298 -14.951  13.706  1.00 81.41           O  
ATOM     54  CG  PRO B   8       6.758 -16.708  11.144  1.00 81.41           C  
ATOM     55  CD  PRO B   8       6.782 -17.702  12.270  1.00 81.41           C  
ATOM     56  N   SER B   9      10.327 -14.800  12.861  1.00 89.77           N  
ATOM     57  CA  SER B   9      10.632 -13.517  13.486  1.00 89.77           C  
ATOM     58  C   SER B   9       9.839 -12.386  12.839  1.00 89.77           C  
ATOM     59  CB  SER B   9      12.129 -13.218  13.395  1.00 89.77           C  
ATOM     60  O   SER B   9       9.339 -12.531  11.722  1.00 89.77           O  
ATOM     61  OG  SER B   9      12.488 -12.844  12.076  1.00 89.77           O  
ATOM     62  N   PRO B  10       9.652 -11.315  13.503  1.00 91.36           N  
ATOM     63  CA  PRO B  10       8.956 -10.165  12.922  1.00 91.36           C  
ATOM     64  C   PRO B  10       9.556  -9.724  11.589  1.00 91.36           C  
ATOM     65  CB  PRO B  10       9.127  -9.076  13.984  1.00 91.36           C  
ATOM     66  O   PRO B  10       8.821  -9.367  10.664  1.00 91.36           O  
ATOM     67  CG  PRO B  10       9.208  -9.816  15.280  1.00 91.36           C  
ATOM     68  CD  PRO B  10       9.963 -11.094  15.053  1.00 91.36           C  
ATOM     69  N   MET B  11      10.826  -9.786  11.514  1.00 91.68           N  
ATOM     70  CA  MET B  11      11.473  -9.401  10.263  1.00 91.68           C  
ATOM     71  C   MET B  11      11.112 -10.372   9.143  1.00 91.68           C  
ATOM     72  CB  MET B  11      12.991  -9.344  10.437  1.00 91.68           C  
ATOM     73  O   MET B  11      10.909  -9.960   8.000  1.00 91.68           O  
ATOM     74  CG  MET B  11      13.722  -8.739   9.249  1.00 91.68           C  
ATOM     75  SD  MET B  11      13.201  -7.013   8.907  1.00 91.68           S  
ATOM     76  CE  MET B  11      13.966  -6.764   7.281  1.00 91.68           C  
ATOM     77  N   GLN B  12      11.056 -11.641   9.499  1.00 90.54           N  
ATOM     78  CA  GLN B  12      10.658 -12.637   8.510  1.00 90.54           C  
ATOM     79  C   GLN B  12       9.221 -12.409   8.048  1.00 90.54           C  
ATOM     80  CB  GLN B  12      10.810 -14.049   9.077  1.00 90.54           C  
ATOM     81  O   GLN B  12       8.924 -12.507   6.855  1.00 90.54           O  
ATOM     82  CG  GLN B  12      12.256 -14.507   9.208  1.00 90.54           C  
ATOM     83  CD  GLN B  12      12.381 -15.888   9.823  1.00 90.54           C  
ATOM     84  NE2 GLN B  12      13.568 -16.477   9.722  1.00 90.54           N  
ATOM     85  OE1 GLN B  12      11.420 -16.421  10.385  1.00 90.54           O  
ATOM     86  N   THR B  13       8.404 -12.091   8.979  1.00 92.52           N  
ATOM     87  CA  THR B  13       7.010 -11.811   8.654  1.00 92.52           C  
ATOM     88  C   THR B  13       6.898 -10.566   7.778  1.00 92.52           C  
ATOM     89  CB  THR B  13       6.166 -11.623   9.928  1.00 92.52           C  
ATOM     90  O   THR B  13       6.079 -10.519   6.858  1.00 92.52           O  
ATOM     91  CG2 THR B  13       6.133 -12.902  10.759  1.00 92.52           C  
ATOM     92  OG1 THR B  13       6.730 -10.568  10.717  1.00 92.52           O  
ATOM     93  N   LEU B  14       7.770  -9.602   8.114  1.00 95.28           N  
ATOM     94  CA  LEU B  14       7.802  -8.382   7.316  1.00 95.28           C  
ATOM     95  C   LEU B  14       8.239  -8.680   5.885  1.00 95.28           C  
ATOM     96  CB  LEU B  14       8.744  -7.353   7.946  1.00 95.28           C  
ATOM     97  O   LEU B  14       7.656  -8.158   4.932  1.00 95.28           O  
ATOM     98  CG  LEU B  14       8.696  -5.941   7.359  1.00 95.28           C  
ATOM     99  CD1 LEU B  14       7.301  -5.348   7.519  1.00 95.28           C  
ATOM    100  CD2 LEU B  14       9.741  -5.051   8.022  1.00 95.28           C  
ATOM    101  N   GLN B  15       9.151  -9.508   5.688  1.00 94.78           N  
ATOM    102  CA  GLN B  15       9.634  -9.896   4.368  1.00 94.78           C  
ATOM    103  C   GLN B  15       8.537 -10.584   3.560  1.00 94.78           C  
ATOM    104  CB  GLN B  15      10.851 -10.816   4.490  1.00 94.78           C  
ATOM    105  O   GLN B  15       8.412 -10.358   2.355  1.00 94.78           O  
ATOM    106  CG  GLN B  15      12.120 -10.101   4.932  1.00 94.78           C  
ATOM    107  CD  GLN B  15      13.312 -11.033   5.040  1.00 94.78           C  
ATOM    108  NE2 GLN B  15      13.848 -11.173   6.248  1.00 94.78           N  
ATOM    109  OE1 GLN B  15      13.747 -11.624   4.047  1.00 94.78           O  
ATOM    110  N   GLU B  16       7.756 -11.378   4.233  1.00 93.09           N  
ATOM    111  CA  GLU B  16       6.667 -12.077   3.556  1.00 93.09           C  
ATOM    112  C   GLU B  16       5.657 -11.093   2.974  1.00 93.09           C  
ATOM    113  CB  GLU B  16       5.968 -13.042   4.518  1.00 93.09           C  
ATOM    114  O   GLU B  16       5.107 -11.325   1.896  1.00 93.09           O  
ATOM    115  CG  GLU B  16       6.794 -14.273   4.863  1.00 93.09           C  
ATOM    116  CD  GLU B  16       6.137 -15.164   5.904  1.00 93.09           C  
ATOM    117  OE1 GLU B  16       6.776 -16.140   6.359  1.00 93.09           O  
ATOM    118  OE2 GLU B  16       4.973 -14.884   6.269  1.00 93.09           O  
ATOM    119  N   GLU B  17       5.467  -9.991   3.675  1.00 95.07           N  
ATOM    120  CA  GLU B  17       4.513  -8.982   3.224  1.00 95.07           C  
ATOM    121  C   GLU B  17       5.071  -8.180   2.052  1.00 95.07           C  
ATOM    122  CB  GLU B  17       4.141  -8.043   4.375  1.00 95.07           C  
ATOM    123  O   GLU B  17       4.318  -7.533   1.321  1.00 95.07           O  
ATOM    124  CG  GLU B  17       3.349  -8.716   5.486  1.00 95.07           C  
ATOM    125  CD  GLU B  17       1.958  -9.153   5.052  1.00 95.07           C  
ATOM    126  OE1 GLU B  17       1.354 -10.015   5.730  1.00 95.07           O  
ATOM    127  OE2 GLU B  17       1.470  -8.629   4.026  1.00 95.07           O  
ATOM    128  N   ALA B  18       6.381  -8.258   1.860  1.00 96.78           N  
ATOM    129  CA  ALA B  18       7.048  -7.442   0.849  1.00 96.78           C  
ATOM    130  C   ALA B  18       7.169  -8.196  -0.472  1.00 96.78           C  
ATOM    131  CB  ALA B  18       8.427  -7.009   1.340  1.00 96.78           C  
ATOM    132  O   ALA B  18       7.749  -7.686  -1.434  1.00 96.78           O  
ATOM    133  N   VAL B  19       6.586  -9.349  -0.541  1.00 96.00           N  
ATOM    134  CA  VAL B  19       6.750 -10.214  -1.704  1.00 96.00           C  
ATOM    135  C   VAL B  19       5.450 -10.257  -2.504  1.00 96.00           C  
ATOM    136  CB  VAL B  19       7.171 -11.643  -1.294  1.00 96.00           C  
ATOM    137  O   VAL B  19       4.360 -10.279  -1.928  1.00 96.00           O  
ATOM    138  CG1 VAL B  19       7.106 -12.590  -2.491  1.00 96.00           C  
ATOM    139  CG2 VAL B  19       8.574 -11.634  -0.691  1.00 96.00           C  
ATOM    140  N   CYS B  20       5.571 -10.231  -3.823  1.00 96.26           N  
ATOM    141  CA  CYS B  20       4.439 -10.428  -4.721  1.00 96.26           C  
ATOM    142  C   CYS B  20       3.971 -11.878  -4.700  1.00 96.26           C  
ATOM    143  CB  CYS B  20       4.810 -10.023  -6.147  1.00 96.26           C  
ATOM    144  O   CYS B  20       4.776 -12.797  -4.863  1.00 96.26           O  
ATOM    145  SG  CYS B  20       3.501 -10.327  -7.354  1.00 96.26           S  
ATOM    146  N   ALA B  21       2.721 -12.097  -4.567  1.00 93.91           N  
ATOM    147  CA  ALA B  21       2.164 -13.442  -4.438  1.00 93.91           C  
ATOM    148  C   ALA B  21       2.286 -14.214  -5.748  1.00 93.91           C  
ATOM    149  CB  ALA B  21       0.704 -13.373  -3.998  1.00 93.91           C  
ATOM    150  O   ALA B  21       2.245 -15.447  -5.755  1.00 93.91           O  
ATOM    151  N   ILE B  22       2.489 -13.510  -6.828  1.00 93.37           N  
ATOM    152  CA  ILE B  22       2.522 -14.165  -8.131  1.00 93.37           C  
ATOM    153  C   ILE B  22       3.951 -14.596  -8.455  1.00 93.37           C  
ATOM    154  CB  ILE B  22       1.976 -13.240  -9.242  1.00 93.37           C  
ATOM    155  O   ILE B  22       4.216 -15.782  -8.663  1.00 93.37           O  
ATOM    156  CG1 ILE B  22       0.503 -12.905  -8.982  1.00 93.37           C  
ATOM    157  CG2 ILE B  22       2.156 -13.886 -10.619  1.00 93.37           C  
ATOM    158  CD1 ILE B  22      -0.088 -11.907  -9.969  1.00 93.37           C  
ATOM    159  N   CYS B  23       4.892 -13.704  -8.395  1.00 93.29           N  
ATOM    160  CA  CYS B  23       6.250 -14.041  -8.807  1.00 93.29           C  
ATOM    161  C   CYS B  23       7.081 -14.511  -7.619  1.00 93.29           C  
ATOM    162  CB  CYS B  23       6.924 -12.839  -9.468  1.00 93.29           C  
ATOM    163  O   CYS B  23       8.173 -15.054  -7.796  1.00 93.29           O  
ATOM    164  SG  CYS B  23       7.229 -11.463  -8.338  1.00 93.29           S  
ATOM    165  N   LEU B  24       6.607 -14.260  -6.375  1.00 91.95           N  
ATOM    166  CA  LEU B  24       7.237 -14.695  -5.133  1.00 91.95           C  
ATOM    167  C   LEU B  24       8.579 -13.999  -4.931  1.00 91.95           C  
ATOM    168  CB  LEU B  24       7.431 -16.214  -5.133  1.00 91.95           C  
ATOM    169  O   LEU B  24       9.485 -14.558  -4.308  1.00 91.95           O  
ATOM    170  CG  LEU B  24       6.162 -17.060  -5.248  1.00 91.95           C  
ATOM    171  CD1 LEU B  24       6.510 -18.544  -5.221  1.00 91.95           C  
ATOM    172  CD2 LEU B  24       5.185 -16.714  -4.129  1.00 91.95           C  
ATOM    173  N   ASP B  25       8.755 -12.864  -5.539  1.00 94.17           N  
ATOM    174  CA  ASP B  25       9.901 -11.983  -5.334  1.00 94.17           C  
ATOM    175  C   ASP B  25       9.468 -10.650  -4.729  1.00 94.17           C  
ATOM    176  CB  ASP B  25      10.639 -11.748  -6.653  1.00 94.17           C  
ATOM    177  O   ASP B  25       8.274 -10.350  -4.663  1.00 94.17           O  
ATOM    178  CG  ASP B  25      12.139 -11.589  -6.473  1.00 94.17           C  
ATOM    179  OD1 ASP B  25      12.590 -11.296  -5.345  1.00 94.17           O  
ATOM    180  OD2 ASP B  25      12.876 -11.755  -7.469  1.00 94.17           O  
ATOM    181  N   TYR B  26      10.452  -9.906  -4.220  1.00 96.85           N  
ATOM    182  CA  TYR B  26      10.093  -8.579  -3.733  1.00 96.85           C  
ATOM    183  C   TYR B  26       9.328  -7.797  -4.795  1.00 96.85           C  
ATOM    184  CB  TYR B  26      11.345  -7.802  -3.315  1.00 96.85           C  
ATOM    185  O   TYR B  26       9.636  -7.890  -5.985  1.00 96.85           O  
ATOM    186  CG  TYR B  26      11.885  -8.204  -1.964  1.00 96.85           C  
ATOM    187  CD1 TYR B  26      11.071  -8.186  -0.833  1.00 96.85           C  
ATOM    188  CD2 TYR B  26      13.209  -8.602  -1.815  1.00 96.85           C  
ATOM    189  CE1 TYR B  26      11.565  -8.554   0.414  1.00 96.85           C  
ATOM    190  CE2 TYR B  26      13.713  -8.972  -0.572  1.00 96.85           C  
ATOM    191  OH  TYR B  26      13.379  -9.310   1.767  1.00 96.85           O  
ATOM    192  CZ  TYR B  26      12.885  -8.945   0.534  1.00 96.85           C  
ATOM    193  N   PHE B  27       8.249  -7.068  -4.371  1.00 97.53           N  
ATOM    194  CA  PHE B  27       7.440  -6.263  -5.280  1.00 97.53           C  
ATOM    195  C   PHE B  27       8.325  -5.409  -6.179  1.00 97.53           C  
ATOM    196  CB  PHE B  27       6.474  -5.372  -4.494  1.00 97.53           C  
ATOM    197  O   PHE B  27       9.310  -4.827  -5.719  1.00 97.53           O  
ATOM    198  CG  PHE B  27       5.227  -6.081  -4.039  1.00 97.53           C  
ATOM    199  CD1 PHE B  27       4.201  -6.357  -4.935  1.00 97.53           C  
ATOM    200  CD2 PHE B  27       5.081  -6.472  -2.715  1.00 97.53           C  
ATOM    201  CE1 PHE B  27       3.046  -7.013  -4.516  1.00 97.53           C  
ATOM    202  CE2 PHE B  27       3.930  -7.129  -2.289  1.00 97.53           C  
ATOM    203  CZ  PHE B  27       2.913  -7.397  -3.191  1.00 97.53           C  
ATOM    204  N   LYS B  28       8.011  -5.419  -7.443  1.00 97.47           N  
ATOM    205  CA  LYS B  28       8.514  -4.448  -8.411  1.00 97.47           C  
ATOM    206  C   LYS B  28       7.384  -3.581  -8.959  1.00 97.47           C  
ATOM    207  CB  LYS B  28       9.233  -5.158  -9.559  1.00 97.47           C  
ATOM    208  O   LYS B  28       6.447  -4.091  -9.577  1.00 97.47           O  
ATOM    209  CG  LYS B  28      10.008  -4.223 -10.476  1.00 97.47           C  
ATOM    210  CD  LYS B  28      10.798  -4.997 -11.524  1.00 97.47           C  
ATOM    211  CE  LYS B  28      11.583  -4.063 -12.435  1.00 97.47           C  
ATOM    212  NZ  LYS B  28      12.364  -4.817 -13.461  1.00 97.47           N  
ATOM    213  N   ASP B  29       7.449  -2.306  -8.760  1.00 97.43           N  
ATOM    214  CA  ASP B  29       6.406  -1.382  -9.193  1.00 97.43           C  
ATOM    215  C   ASP B  29       5.028  -1.855  -8.735  1.00 97.43           C  
ATOM    216  CB  ASP B  29       6.428  -1.222 -10.715  1.00 97.43           C  
ATOM    217  O   ASP B  29       4.156  -2.135  -9.561  1.00 97.43           O  
ATOM    218  CG  ASP B  29       5.576  -0.064 -11.202  1.00 97.43           C  
ATOM    219  OD1 ASP B  29       5.286   0.857 -10.408  1.00 97.43           O  
ATOM    220  OD2 ASP B  29       5.188  -0.073 -12.390  1.00 97.43           O  
ATOM    221  N   PRO B  30       4.700  -1.928  -7.437  1.00 98.26           N  
ATOM    222  CA  PRO B  30       3.446  -2.454  -6.893  1.00 98.26           C  
ATOM    223  C   PRO B  30       2.231  -1.622  -7.298  1.00 98.26           C  
ATOM    224  CB  PRO B  30       3.667  -2.397  -5.379  1.00 98.26           C  
ATOM    225  O   PRO B  30       2.299  -0.390  -7.309  1.00 98.26           O  
ATOM    226  CG  PRO B  30       4.691  -1.326  -5.182  1.00 98.26           C  
ATOM    227  CD  PRO B  30       5.562  -1.269  -6.404  1.00 98.26           C  
ATOM    228  N   VAL B  31       1.169  -2.307  -7.638  1.00 97.54           N  
ATOM    229  CA  VAL B  31      -0.117  -1.689  -7.941  1.00 97.54           C  
ATOM    230  C   VAL B  31      -1.230  -2.415  -7.188  1.00 97.54           C  
ATOM    231  CB  VAL B  31      -0.408  -1.697  -9.459  1.00 97.54           C  
ATOM    232  O   VAL B  31      -1.159  -3.629  -6.983  1.00 97.54           O  
ATOM    233  CG1 VAL B  31       0.633  -0.870 -10.212  1.00 97.54           C  
ATOM    234  CG2 VAL B  31      -0.440  -3.130  -9.988  1.00 97.54           C  
ATOM    235  N   SER B  32      -2.177  -1.727  -6.656  1.00 96.62           N  
ATOM    236  CA  SER B  32      -3.367  -2.326  -6.060  1.00 96.62           C  
ATOM    237  C   SER B  32      -4.489  -2.461  -7.084  1.00 96.62           C  
ATOM    238  CB  SER B  32      -3.848  -1.493  -4.871  1.00 96.62           C  
ATOM    239  O   SER B  32      -4.612  -1.635  -7.991  1.00 96.62           O  
ATOM    240  OG  SER B  32      -4.325  -0.230  -5.302  1.00 96.62           O  
ATOM    241  N   ILE B  33      -5.220  -3.525  -6.944  1.00 94.09           N  
ATOM    242  CA  ILE B  33      -6.381  -3.700  -7.810  1.00 94.09           C  
ATOM    243  C   ILE B  33      -7.658  -3.408  -7.027  1.00 94.09           C  
ATOM    244  CB  ILE B  33      -6.431  -5.125  -8.406  1.00 94.09           C  
ATOM    245  O   ILE B  33      -7.603  -3.052  -5.848  1.00 94.09           O  
ATOM    246  CG1 ILE B  33      -6.542  -6.168  -7.288  1.00 94.09           C  
ATOM    247  CG2 ILE B  33      -5.201  -5.388  -9.280  1.00 94.09           C  
ATOM    248  CD1 ILE B  33      -6.708  -7.596  -7.788  1.00 94.09           C  
ATOM    249  N   SER B  34      -8.815  -3.568  -7.611  1.00 91.45           N  
ATOM    250  CA  SER B  34     -10.089  -3.077  -7.096  1.00 91.45           C  
ATOM    251  C   SER B  34     -10.403  -3.678  -5.730  1.00 91.45           C  
ATOM    252  CB  SER B  34     -11.221  -3.394  -8.074  1.00 91.45           C  
ATOM    253  O   SER B  34     -10.978  -3.010  -4.869  1.00 91.45           O  
ATOM    254  OG  SER B  34     -11.218  -4.769  -8.417  1.00 91.45           O  
ATOM    255  N   CYS B  35      -9.917  -4.910  -5.498  1.00 91.46           N  
ATOM    256  CA  CYS B  35     -10.228  -5.563  -4.231  1.00 91.46           C  
ATOM    257  C   CYS B  35      -9.262  -5.122  -3.138  1.00 91.46           C  
ATOM    258  CB  CYS B  35     -10.178  -7.083  -4.385  1.00 91.46           C  
ATOM    259  O   CYS B  35      -9.459  -5.439  -1.964  1.00 91.46           O  
ATOM    260  SG  CYS B  35      -8.526  -7.726  -4.729  1.00 91.46           S  
ATOM    261  N   GLY B  36      -8.220  -4.411  -3.555  1.00 95.25           N  
ATOM    262  CA  GLY B  36      -7.300  -3.882  -2.561  1.00 95.25           C  
ATOM    263  C   GLY B  36      -6.006  -4.669  -2.467  1.00 95.25           C  
ATOM    264  O   GLY B  36      -5.058  -4.238  -1.808  1.00 95.25           O  
ATOM    265  N   HIS B  37      -5.911  -5.814  -3.185  1.00 95.51           N  
ATOM    266  CA  HIS B  37      -4.684  -6.602  -3.172  1.00 95.51           C  
ATOM    267  C   HIS B  37      -3.631  -5.997  -4.095  1.00 95.51           C  
ATOM    268  CB  HIS B  37      -4.971  -8.048  -3.581  1.00 95.51           C  
ATOM    269  O   HIS B  37      -3.968  -5.370  -5.102  1.00 95.51           O  
ATOM    270  CG  HIS B  37      -5.661  -8.846  -2.521  1.00 95.51           C  
ATOM    271  CD2 HIS B  37      -5.233  -9.271  -1.309  1.00 95.51           C  
ATOM    272  ND1 HIS B  37      -6.954  -9.301  -2.655  1.00 95.51           N  
ATOM    273  CE1 HIS B  37      -7.293  -9.973  -1.567  1.00 95.51           C  
ATOM    274  NE2 HIS B  37      -6.266  -9.970  -0.735  1.00 95.51           N  
ATOM    275  N   ASN B  38      -2.363  -6.190  -3.728  1.00 97.47           N  
ATOM    276  CA  ASN B  38      -1.247  -5.630  -4.483  1.00 97.47           C  
ATOM    277  C   ASN B  38      -0.457  -6.718  -5.205  1.00 97.47           C  
ATOM    278  CB  ASN B  38      -0.326  -4.827  -3.563  1.00 97.47           C  
ATOM    279  O   ASN B  38      -0.300  -7.825  -4.686  1.00 97.47           O  
ATOM    280  CG  ASN B  38      -1.020  -3.631  -2.941  1.00 97.47           C  
ATOM    281  ND2 ASN B  38      -1.571  -3.820  -1.748  1.00 97.47           N  
ATOM    282  OD1 ASN B  38      -1.061  -2.547  -3.528  1.00 97.47           O  
ATOM    283  N   PHE B  39       0.047  -6.365  -6.348  1.00 97.16           N  
ATOM    284  CA  PHE B  39       0.918  -7.200  -7.167  1.00 97.16           C  
ATOM    285  C   PHE B  39       1.922  -6.348  -7.933  1.00 97.16           C  
ATOM    286  CB  PHE B  39       0.092  -8.044  -8.143  1.00 97.16           C  
ATOM    287  O   PHE B  39       1.760  -5.130  -8.035  1.00 97.16           O  
ATOM    288  CG  PHE B  39      -1.001  -8.841  -7.483  1.00 97.16           C  
ATOM    289  CD1 PHE B  39      -0.730 -10.077  -6.909  1.00 97.16           C  
ATOM    290  CD2 PHE B  39      -2.300  -8.352  -7.436  1.00 97.16           C  
ATOM    291  CE1 PHE B  39      -1.740 -10.816  -6.297  1.00 97.16           C  
ATOM    292  CE2 PHE B  39      -3.315  -9.085  -6.826  1.00 97.16           C  
ATOM    293  CZ  PHE B  39      -3.032 -10.317  -6.258  1.00 97.16           C  
ATOM    294  N   CYS B  40       2.931  -7.018  -8.378  1.00 97.87           N  
ATOM    295  CA  CYS B  40       3.741  -6.301  -9.356  1.00 97.87           C  
ATOM    296  C   CYS B  40       2.906  -5.898 -10.566  1.00 97.87           C  
ATOM    297  CB  CYS B  40       4.924  -7.158  -9.804  1.00 97.87           C  
ATOM    298  O   CYS B  40       2.042  -6.657 -11.010  1.00 97.87           O  
ATOM    299  SG  CYS B  40       6.057  -7.591  -8.467  1.00 97.87           S  
ATOM    300  N   ARG B  41       3.164  -4.747 -11.042  1.00 96.81           N  
ATOM    301  CA  ARG B  41       2.452  -4.318 -12.242  1.00 96.81           C  
ATOM    302  C   ARG B  41       2.621  -5.330 -13.370  1.00 96.81           C  
ATOM    303  CB  ARG B  41       2.944  -2.941 -12.695  1.00 96.81           C  
ATOM    304  O   ARG B  41       1.645  -5.710 -14.021  1.00 96.81           O  
ATOM    305  CG  ARG B  41       2.167  -2.366 -13.869  1.00 96.81           C  
ATOM    306  CD  ARG B  41       2.778  -1.063 -14.365  1.00 96.81           C  
ATOM    307  NE  ARG B  41       2.819  -0.051 -13.313  1.00 96.81           N  
ATOM    308  NH1 ARG B  41       0.717   0.796 -13.759  1.00 96.81           N  
ATOM    309  NH2 ARG B  41       1.981   1.688 -12.068  1.00 96.81           N  
ATOM    310  CZ  ARG B  41       1.839   0.808 -13.049  1.00 96.81           C  
ATOM    311  N   GLY B  42       3.867  -5.773 -13.556  1.00 95.07           N  
ATOM    312  CA  GLY B  42       4.127  -6.761 -14.591  1.00 95.07           C  
ATOM    313  C   GLY B  42       3.386  -8.066 -14.371  1.00 95.07           C  
ATOM    314  O   GLY B  42       2.841  -8.643 -15.314  1.00 95.07           O  
ATOM    315  N   CYS B  43       3.274  -8.517 -13.114  1.00 95.27           N  
ATOM    316  CA  CYS B  43       2.621  -9.779 -12.785  1.00 95.27           C  
ATOM    317  C   CYS B  43       1.123  -9.705 -13.058  1.00 95.27           C  
ATOM    318  CB  CYS B  43       2.865 -10.144 -11.322  1.00 95.27           C  
ATOM    319  O   CYS B  43       0.559 -10.595 -13.697  1.00 95.27           O  
ATOM    320  SG  CYS B  43       4.571 -10.618 -10.964  1.00 95.27           S  
ATOM    321  N   VAL B  44       0.532  -8.703 -12.653  1.00 93.88           N  
ATOM    322  CA  VAL B  44      -0.919  -8.610 -12.778  1.00 93.88           C  
ATOM    323  C   VAL B  44      -1.297  -8.359 -14.235  1.00 93.88           C  
ATOM    324  CB  VAL B  44      -1.496  -7.495 -11.877  1.00 93.88           C  
ATOM    325  O   VAL B  44      -2.323  -8.853 -14.711  1.00 93.88           O  
ATOM    326  CG1 VAL B  44      -1.173  -6.117 -12.451  1.00 93.88           C  
ATOM    327  CG2 VAL B  44      -3.005  -7.669 -11.714  1.00 93.88           C  
ATOM    328  N   THR B  45      -0.528  -7.587 -14.931  1.00 92.94           N  
ATOM    329  CA  THR B  45      -0.772  -7.349 -16.349  1.00 92.94           C  
ATOM    330  C   THR B  45      -0.725  -8.657 -17.134  1.00 92.94           C  
ATOM    331  CB  THR B  45       0.252  -6.359 -16.934  1.00 92.94           C  
ATOM    332  O   THR B  45      -1.575  -8.904 -17.992  1.00 92.94           O  
ATOM    333  CG2 THR B  45      -0.066  -6.034 -18.390  1.00 92.94           C  
ATOM    334  OG1 THR B  45       0.228  -5.148 -16.170  1.00 92.94           O  
ATOM    335  N   GLN B  46       0.253  -9.467 -16.844  1.00 90.85           N  
ATOM    336  CA  GLN B  46       0.397 -10.748 -17.527  1.00 90.85           C  
ATOM    337  C   GLN B  46      -0.782 -11.669 -17.222  1.00 90.85           C  
ATOM    338  CB  GLN B  46       1.709 -11.425 -17.128  1.00 90.85           C  
ATOM    339  O   GLN B  46      -1.301 -12.339 -18.117  1.00 90.85           O  
ATOM    340  CG  GLN B  46       2.945 -10.780 -17.740  1.00 90.85           C  
ATOM    341  CD  GLN B  46       4.237 -11.417 -17.264  1.00 90.85           C  
ATOM    342  NE2 GLN B  46       5.357 -10.980 -17.829  1.00 90.85           N  
ATOM    343  OE1 GLN B  46       4.228 -12.294 -16.394  1.00 90.85           O  
ATOM    344  N   LEU B  47      -1.189 -11.663 -16.048  1.00 88.76           N  
ATOM    345  CA  LEU B  47      -2.298 -12.523 -15.648  1.00 88.76           C  
ATOM    346  C   LEU B  47      -3.601 -12.066 -16.295  1.00 88.76           C  
ATOM    347  CB  LEU B  47      -2.446 -12.532 -14.124  1.00 88.76           C  
ATOM    348  O   LEU B  47      -4.429 -12.893 -16.684  1.00 88.76           O  
ATOM    349  CG  LEU B  47      -3.344 -13.622 -13.537  1.00 88.76           C  
ATOM    350  CD1 LEU B  47      -2.819 -15.003 -13.915  1.00 88.76           C  
ATOM    351  CD2 LEU B  47      -3.440 -13.477 -12.022  1.00 88.76           C  
ATOM    352  N   TRP B  48      -3.818 -10.816 -16.349  1.00 83.58           N  
ATOM    353  CA  TRP B  48      -5.006 -10.261 -16.990  1.00 83.58           C  
ATOM    354  C   TRP B  48      -5.050 -10.631 -18.469  1.00 83.58           C  
ATOM    355  CB  TRP B  48      -5.041  -8.738 -16.831  1.00 83.58           C  
ATOM    356  O   TRP B  48      -6.117 -10.935 -19.008  1.00 83.58           O  
ATOM    357  CG  TRP B  48      -5.776  -8.270 -15.611  1.00 83.58           C  
ATOM    358  CD1 TRP B  48      -5.982  -8.970 -14.455  1.00 83.58           C  
ATOM    359  CD2 TRP B  48      -6.407  -6.999 -15.429  1.00 83.58           C  
ATOM    360  CE2 TRP B  48      -6.976  -6.996 -14.137  1.00 83.58           C  
ATOM    361  CE3 TRP B  48      -6.545  -5.860 -16.234  1.00 83.58           C  
ATOM    362  NE1 TRP B  48      -6.703  -8.209 -13.564  1.00 83.58           N  
ATOM    363  CH2 TRP B  48      -7.795  -4.796 -14.439  1.00 83.58           C  
ATOM    364  CZ2 TRP B  48      -7.674  -5.897 -13.631  1.00 83.58           C  
ATOM    365  CZ3 TRP B  48      -7.240  -4.768 -15.729  1.00 83.58           C  
ATOM    366  N   SER B  49      -3.948 -10.611 -19.179  1.00 82.03           N  
ATOM    367  CA  SER B  49      -3.859 -10.930 -20.600  1.00 82.03           C  
ATOM    368  C   SER B  49      -4.118 -12.412 -20.851  1.00 82.03           C  
ATOM    369  CB  SER B  49      -2.485 -10.544 -21.151  1.00 82.03           C  
ATOM    370  O   SER B  49      -4.764 -12.776 -21.836  1.00 82.03           O  
ATOM    371  OG  SER B  49      -1.457 -11.256 -20.483  1.00 82.03           O  
ATOM    372  N   LYS B  50      -3.614 -13.258 -19.988  1.00 79.93           N  
ATOM    373  CA  LYS B  50      -3.807 -14.700 -20.117  1.00 79.93           C  
ATOM    374  C   LYS B  50      -5.279 -15.073 -19.961  1.00 79.93           C  
ATOM    375  CB  LYS B  50      -2.964 -15.449 -19.084  1.00 79.93           C  
ATOM    376  O   LYS B  50      -5.784 -15.940 -20.677  1.00 79.93           O  
ATOM    377  CG  LYS B  50      -2.864 -16.947 -19.337  1.00 79.93           C  
ATOM    378  CD  LYS B  50      -1.957 -17.625 -18.318  1.00 79.93           C  
ATOM    379  CE  LYS B  50      -1.963 -19.139 -18.484  1.00 79.93           C  
ATOM    380  NZ  LYS B  50      -1.107 -19.812 -17.461  1.00 79.93           N  
ATOM    381  N   GLU B  51      -5.950 -14.430 -19.108  1.00 73.48           N  
ATOM    382  CA  GLU B  51      -7.362 -14.711 -18.867  1.00 73.48           C  
ATOM    383  C   GLU B  51      -8.222 -14.274 -20.050  1.00 73.48           C  
ATOM    384  CB  GLU B  51      -7.838 -14.020 -17.587  1.00 73.48           C  
ATOM    385  O   GLU B  51      -9.208 -14.933 -20.385  1.00 73.48           O  
ATOM    386  CG  GLU B  51      -7.342 -14.682 -16.310  1.00 73.48           C  
ATOM    387  CD  GLU B  51      -7.889 -14.035 -15.047  1.00 73.48           C  
ATOM    388  OE1 GLU B  51      -7.548 -14.494 -13.933  1.00 73.48           O  
ATOM    389  OE2 GLU B  51      -8.666 -13.062 -15.173  1.00 73.48           O  
ATOM    390  N   ASP B  52      -7.798 -13.248 -20.686  1.00 72.34           N  
ATOM    391  CA  ASP B  52      -8.509 -12.773 -21.869  1.00 72.34           C  
ATOM    392  C   ASP B  52      -8.341 -13.743 -23.037  1.00 72.34           C  
ATOM    393  CB  ASP B  52      -8.016 -11.380 -22.267  1.00 72.34           C  
ATOM    394  O   ASP B  52      -9.292 -14.000 -23.777  1.00 72.34           O  
ATOM    395  CG  ASP B  52      -8.532 -10.284 -21.351  1.00 72.34           C  
ATOM    396  OD1 ASP B  52      -9.473 -10.537 -20.568  1.00 72.34           O  
ATOM    397  OD2 ASP B  52      -7.994  -9.158 -21.414  1.00 72.34           O  
ATOM    398  N   GLU B  53      -7.163 -14.254 -23.209  1.00 76.46           N  
ATOM    399  CA  GLU B  53      -6.868 -15.198 -24.283  1.00 76.46           C  
ATOM    400  C   GLU B  53      -7.600 -16.520 -24.072  1.00 76.46           C  
ATOM    401  CB  GLU B  53      -5.360 -15.443 -24.384  1.00 76.46           C  
ATOM    402  O   GLU B  53      -8.120 -17.107 -25.024  1.00 76.46           O  
ATOM    403  CG  GLU B  53      -4.576 -14.244 -24.899  1.00 76.46           C  
ATOM    404  CD  GLU B  53      -3.070 -14.448 -24.853  1.00 76.46           C  
ATOM    405  OE1 GLU B  53      -2.319 -13.504 -25.187  1.00 76.46           O  
ATOM    406  OE2 GLU B  53      -2.637 -15.562 -24.481  1.00 76.46           O  
ATOM    407  N   GLU B  54      -7.630 -16.956 -22.871  1.00 72.68           N  
ATOM    408  CA  GLU B  54      -8.314 -18.205 -22.549  1.00 72.68           C  
ATOM    409  C   GLU B  54      -9.816 -18.091 -22.796  1.00 72.68           C  
ATOM    410  CB  GLU B  54      -8.049 -18.605 -21.095  1.00 72.68           C  
ATOM    411  O   GLU B  54     -10.454 -19.052 -23.231  1.00 72.68           O  
ATOM    412  CG  GLU B  54      -6.609 -19.017 -20.824  1.00 72.68           C  
ATOM    413  CD  GLU B  54      -6.379 -19.489 -19.397  1.00 72.68           C  
ATOM    414  OE1 GLU B  54      -5.258 -19.948 -19.083  1.00 72.68           O  
ATOM    415  OE2 GLU B  54      -7.329 -19.401 -18.587  1.00 72.68           O  
ATOM    416  N   ASP B  55     -10.335 -16.975 -22.570  1.00 70.32           N  
ATOM    417  CA  ASP B  55     -11.755 -16.739 -22.810  1.00 70.32           C  
ATOM    418  C   ASP B  55     -12.067 -16.743 -24.305  1.00 70.32           C  
ATOM    419  CB  ASP B  55     -12.193 -15.413 -22.185  1.00 70.32           C  
ATOM    420  O   ASP B  55     -13.094 -17.277 -24.729  1.00 70.32           O  
ATOM    421  CG  ASP B  55     -12.306 -15.480 -20.672  1.00 70.32           C  
ATOM    422  OD1 ASP B  55     -12.399 -16.595 -20.116  1.00 70.32           O  
ATOM    423  OD2 ASP B  55     -12.305 -14.407 -20.031  1.00 70.32           O  
ATOM    424  N   GLN B  56     -11.156 -16.262 -25.068  1.00 70.56           N  
ATOM    425  CA  GLN B  56     -11.331 -16.235 -26.517  1.00 70.56           C  
ATOM    426  C   GLN B  56     -11.227 -17.637 -27.109  1.00 70.56           C  
ATOM    427  CB  GLN B  56     -10.297 -15.313 -27.166  1.00 70.56           C  
ATOM    428  O   GLN B  56     -11.994 -17.996 -28.005  1.00 70.56           O  
ATOM    429  CG  GLN B  56     -10.526 -13.835 -26.882  1.00 70.56           C  
ATOM    430  CD  GLN B  56      -9.495 -12.942 -27.546  1.00 70.56           C  
ATOM    431  NE2 GLN B  56      -8.727 -12.220 -26.738  1.00 70.56           N  
ATOM    432  OE1 GLN B  56      -9.389 -12.903 -28.776  1.00 70.56           O  
ATOM    433  N   ASN B  57     -10.357 -18.381 -26.610  1.00 74.25           N  
ATOM    434  CA  ASN B  57     -10.196 -19.753 -27.081  1.00 74.25           C  
ATOM    435  C   ASN B  57     -11.410 -20.610 -26.736  1.00 74.25           C  
ATOM    436  CB  ASN B  57      -8.925 -20.374 -26.500  1.00 74.25           C  
ATOM    437  O   ASN B  57     -11.837 -21.442 -27.540  1.00 74.25           O  
ATOM    438  CG  ASN B  57      -7.663 -19.833 -27.144  1.00 74.25           C  
ATOM    439  ND2 ASN B  57      -6.518 -20.120 -26.537  1.00 74.25           N  
ATOM    440  OD1 ASN B  57      -7.718 -19.163 -28.179  1.00 74.25           O  
ATOM    441  N   GLU B  58     -11.986 -20.402 -25.613  1.00 69.17           N  
ATOM    442  CA  GLU B  58     -13.170 -21.140 -25.184  1.00 69.17           C  
ATOM    443  C   GLU B  58     -14.385 -20.778 -26.035  1.00 69.17           C  
ATOM    444  CB  GLU B  58     -13.465 -20.874 -23.706  1.00 69.17           C  
ATOM    445  O   GLU B  58     -15.190 -21.645 -26.378  1.00 69.17           O  
ATOM    446  CG  GLU B  58     -12.624 -21.708 -22.751  1.00 69.17           C  
ATOM    447  CD  GLU B  58     -12.922 -21.428 -21.287  1.00 69.17           C  
ATOM    448  OE1 GLU B  58     -12.211 -21.966 -20.409  1.00 69.17           O  
ATOM    449  OE2 GLU B  58     -13.876 -20.665 -21.016  1.00 69.17           O  
ATOM    450  N   GLU B  59     -14.528 -19.552 -26.363  1.00 69.34           N  
ATOM    451  CA  GLU B  59     -15.611 -19.112 -27.238  1.00 69.34           C  
ATOM    452  C   GLU B  59     -15.493 -19.743 -28.622  1.00 69.34           C  
ATOM    453  CB  GLU B  59     -15.622 -17.586 -27.354  1.00 69.34           C  
ATOM    454  O   GLU B  59     -16.496 -20.145 -29.215  1.00 69.34           O  
ATOM    455  CG  GLU B  59     -16.141 -16.878 -26.111  1.00 69.34           C  
ATOM    456  CD  GLU B  59     -16.281 -15.375 -26.291  1.00 69.34           C  
ATOM    457  OE1 GLU B  59     -16.733 -14.689 -25.346  1.00 69.34           O  
ATOM    458  OE2 GLU B  59     -15.936 -14.878 -27.387  1.00 69.34           O  
ATOM    459  N   GLU B  60     -14.303 -19.826 -29.109  1.00 72.72           N  
ATOM    460  CA  GLU B  60     -14.053 -20.434 -30.413  1.00 72.72           C  
ATOM    461  C   GLU B  60     -14.353 -21.930 -30.390  1.00 72.72           C  
ATOM    462  CB  GLU B  60     -12.605 -20.195 -30.849  1.00 72.72           C  
ATOM    463  O   GLU B  60     -14.903 -22.473 -31.351  1.00 72.72           O  
ATOM    464  CG  GLU B  60     -12.417 -18.944 -31.696  1.00 72.72           C  
ATOM    465  CD  GLU B  60     -10.969 -18.698 -32.088  1.00 72.72           C  
ATOM    466  OE1 GLU B  60     -10.669 -17.625 -32.660  1.00 72.72           O  
ATOM    467  OE2 GLU B  60     -10.128 -19.585 -31.823  1.00 72.72           O  
ATOM    468  N   ASP B  61     -14.075 -22.606 -29.322  1.00 71.08           N  
ATOM    469  CA  ASP B  61     -14.333 -24.036 -29.180  1.00 71.08           C  
ATOM    470  C   ASP B  61     -15.830 -24.317 -29.077  1.00 71.08           C  
ATOM    471  CB  ASP B  61     -13.607 -24.593 -27.953  1.00 71.08           C  
ATOM    472  O   ASP B  61     -16.322 -25.301 -29.633  1.00 71.08           O  
ATOM    473  CG  ASP B  61     -12.119 -24.788 -28.182  1.00 71.08           C  
ATOM    474  OD1 ASP B  61     -11.665 -24.710 -29.344  1.00 71.08           O  
ATOM    475  OD2 ASP B  61     -11.394 -25.024 -27.191  1.00 71.08           O  
ATOM    476  N   GLU B  62     -16.555 -23.460 -28.322  1.00 70.78           N  
ATOM    477  CA  GLU B  62     -18.003 -23.592 -28.196  1.00 70.78           C  
ATOM    478  C   GLU B  62     -18.692 -23.418 -29.547  1.00 70.78           C  
ATOM    479  CB  GLU B  62     -18.551 -22.575 -27.192  1.00 70.78           C  
ATOM    480  O   GLU B  62     -19.655 -24.124 -29.853  1.00 70.78           O  
ATOM    481  CG  GLU B  62     -19.915 -22.942 -26.625  1.00 70.78           C  
ATOM    482  CD  GLU B  62     -20.400 -21.976 -25.556  1.00 70.78           C  
ATOM    483  OE1 GLU B  62     -21.509 -22.181 -25.012  1.00 70.78           O  
ATOM    484  OE2 GLU B  62     -19.667 -21.007 -25.261  1.00 70.78           O  
ATOM    485  N   TRP B  63     -18.166 -22.452 -30.328  1.00 71.38           N  
ATOM    486  CA  TRP B  63     -18.731 -22.220 -31.653  1.00 71.38           C  
ATOM    487  C   TRP B  63     -18.466 -23.407 -32.574  1.00 71.38           C  
ATOM    488  CB  TRP B  63     -18.154 -20.942 -32.269  1.00 71.38           C  
ATOM    489  O   TRP B  63     -19.329 -23.790 -33.367  1.00 71.38           O  
ATOM    490  CG  TRP B  63     -18.806 -19.683 -31.780  1.00 71.38           C  
ATOM    491  CD1 TRP B  63     -18.353 -18.849 -30.796  1.00 71.38           C  
ATOM    492  CD2 TRP B  63     -20.033 -19.118 -32.252  1.00 71.38           C  
ATOM    493  CE2 TRP B  63     -20.263 -17.940 -31.508  1.00 71.38           C  
ATOM    494  CE3 TRP B  63     -20.961 -19.494 -33.232  1.00 71.38           C  
ATOM    495  NE1 TRP B  63     -19.225 -17.799 -30.627  1.00 71.38           N  
ATOM    496  CH2 TRP B  63     -22.277 -17.524 -32.681  1.00 71.38           C  
ATOM    497  CZ2 TRP B  63     -21.385 -17.133 -31.715  1.00 71.38           C  
ATOM    498  CZ3 TRP B  63     -22.076 -18.690 -33.437  1.00 71.38           C  
ATOM    499  N   GLU B  64     -17.333 -24.050 -32.484  1.00 71.55           N  
ATOM    500  CA  GLU B  64     -16.979 -25.212 -33.293  1.00 71.55           C  
ATOM    501  C   GLU B  64     -17.803 -26.434 -32.893  1.00 71.55           C  
ATOM    502  CB  GLU B  64     -15.485 -25.521 -33.166  1.00 71.55           C  
ATOM    503  O   GLU B  64     -18.209 -27.222 -33.749  1.00 71.55           O  
ATOM    504  CG  GLU B  64     -14.596 -24.608 -33.998  1.00 71.55           C  
ATOM    505  CD  GLU B  64     -13.496 -25.352 -34.738  1.00 71.55           C  
ATOM    506  OE1 GLU B  64     -12.839 -24.748 -35.616  1.00 71.55           O  
ATOM    507  OE2 GLU B  64     -13.291 -26.549 -34.438  1.00 71.55           O  
ATOM    508  N   GLU B  65     -18.107 -26.594 -31.605  1.00 71.40           N  
ATOM    509  CA  GLU B  65     -18.929 -27.697 -31.116  1.00 71.40           C  
ATOM    510  C   GLU B  65     -20.386 -27.530 -31.538  1.00 71.40           C  
ATOM    511  CB  GLU B  65     -18.832 -27.805 -29.592  1.00 71.40           C  
ATOM    512  O   GLU B  65     -21.064 -28.511 -31.851  1.00 71.40           O  
ATOM    513  CG  GLU B  65     -17.597 -28.549 -29.105  1.00 71.40           C  
ATOM    514  CD  GLU B  65     -17.557 -28.722 -27.596  1.00 71.40           C  
ATOM    515  OE1 GLU B  65     -16.568 -29.287 -27.075  1.00 71.40           O  
ATOM    516  OE2 GLU B  65     -18.522 -28.290 -26.927  1.00 71.40           O  
ATOM    517  N   GLU B  66     -20.925 -26.337 -31.475  1.00 70.01           N  
ATOM    518  CA  GLU B  66     -22.285 -26.048 -31.920  1.00 70.01           C  
ATOM    519  C   GLU B  66     -22.435 -26.276 -33.421  1.00 70.01           C  
ATOM    520  CB  GLU B  66     -22.673 -24.610 -31.565  1.00 70.01           C  
ATOM    521  O   GLU B  66     -23.471 -26.762 -33.880  1.00 70.01           O  
ATOM    522  CG  GLU B  66     -23.625 -24.504 -30.383  1.00 70.01           C  
ATOM    523  CD  GLU B  66     -23.901 -23.069 -29.962  1.00 70.01           C  
ATOM    524  OE1 GLU B  66     -24.597 -22.858 -28.943  1.00 70.01           O  
ATOM    525  OE2 GLU B  66     -23.418 -22.148 -30.658  1.00 70.01           O  
ATOM    526  N   GLU B  67     -21.441 -25.960 -34.218  1.00 66.28           N  
ATOM    527  CA  GLU B  67     -21.469 -26.171 -35.663  1.00 66.28           C  
ATOM    528  C   GLU B  67     -21.423 -27.658 -36.004  1.00 66.28           C  
ATOM    529  CB  GLU B  67     -20.304 -25.440 -36.335  1.00 66.28           C  
ATOM    530  O   GLU B  67     -22.073 -28.102 -36.953  1.00 66.28           O  
ATOM    531  CG  GLU B  67     -20.673 -24.071 -36.887  1.00 66.28           C  
ATOM    532  CD  GLU B  67     -19.663 -23.536 -37.889  1.00 66.28           C  
ATOM    533  OE1 GLU B  67     -19.912 -22.465 -38.489  1.00 66.28           O  
ATOM    534  OE2 GLU B  67     -18.614 -24.192 -38.076  1.00 66.28           O  
ATOM    535  N   ASP B  68     -20.780 -28.439 -35.114  1.00 67.64           N  
ATOM    536  CA  ASP B  68     -20.685 -29.880 -35.326  1.00 67.64           C  
ATOM    537  C   ASP B  68     -21.983 -30.580 -34.928  1.00 67.64           C  
ATOM    538  CB  ASP B  68     -19.511 -30.462 -34.537  1.00 67.64           C  
ATOM    539  O   ASP B  68     -22.410 -31.529 -35.589  1.00 67.64           O  
ATOM    540  CG  ASP B  68     -19.029 -31.793 -35.086  1.00 67.64           C  
ATOM    541  OD1 ASP B  68     -19.193 -32.048 -36.298  1.00 67.64           O  
ATOM    542  OD2 ASP B  68     -18.483 -32.596 -34.298  1.00 67.64           O  
ATOM    543  N   GLU B  69     -22.647 -30.070 -33.935  1.00 63.70           N  
ATOM    544  CA  GLU B  69     -23.915 -30.637 -33.486  1.00 63.70           C  
ATOM    545  C   GLU B  69     -25.045 -30.299 -34.455  1.00 63.70           C  
ATOM    546  CB  GLU B  69     -24.261 -30.137 -32.081  1.00 63.70           C  
ATOM    547  O   GLU B  69     -25.956 -31.104 -34.660  1.00 63.70           O  
ATOM    548  CG  GLU B  69     -24.508 -31.252 -31.076  1.00 63.70           C  
ATOM    549  CD  GLU B  69     -24.379 -30.797 -29.631  1.00 63.70           C  
ATOM    550  OE1 GLU B  69     -24.491 -31.643 -28.715  1.00 63.70           O  
ATOM    551  OE2 GLU B  69     -24.166 -29.583 -29.413  1.00 63.70           O  
ATOM    552  N   GLU B  70     -25.040 -29.161 -34.958  1.00 62.16           N  
ATOM    553  CA  GLU B  70     -26.072 -28.752 -35.906  1.00 62.16           C  
ATOM    554  C   GLU B  70     -25.951 -29.521 -37.219  1.00 62.16           C  
ATOM    555  CB  GLU B  70     -25.995 -27.246 -36.169  1.00 62.16           C  
ATOM    556  O   GLU B  70     -26.957 -29.800 -37.876  1.00 62.16           O  
ATOM    557  CG  GLU B  70     -26.913 -26.419 -35.280  1.00 62.16           C  
ATOM    558  CD  GLU B  70     -28.127 -25.873 -36.014  1.00 62.16           C  
ATOM    559  OE1 GLU B  70     -29.235 -25.863 -35.431  1.00 62.16           O  
ATOM    560  OE2 GLU B  70     -27.969 -25.453 -37.182  1.00 62.16           O  
ATOM    561  N   ALA B  71     -24.788 -29.854 -37.536  1.00 54.64           N  
ATOM    562  CA  ALA B  71     -24.587 -30.600 -38.775  1.00 54.64           C  
ATOM    563  C   ALA B  71     -25.061 -32.043 -38.630  1.00 54.64           C  
ATOM    564  CB  ALA B  71     -23.117 -30.565 -39.185  1.00 54.64           C  
ATOM    565  O   ALA B  71     -25.536 -32.647 -39.595  1.00 54.64           O  
ATOM    566  N   VAL B  72     -25.096 -32.455 -37.390  1.00 50.03           N  
ATOM    567  CA  VAL B  72     -25.488 -33.843 -37.171  1.00 50.03           C  
ATOM    568  C   VAL B  72     -27.010 -33.947 -37.106  1.00 50.03           C  
ATOM    569  CB  VAL B  72     -24.860 -34.413 -35.879  1.00 50.03           C  
ATOM    570  O   VAL B  72     -27.569 -35.042 -37.199  1.00 50.03           O  
ATOM    571  CG1 VAL B  72     -24.111 -35.712 -36.170  1.00 50.03           C  
ATOM    572  CG2 VAL B  72     -23.926 -33.385 -35.242  1.00 50.03           C  
ATOM    573  N   GLY B  73     -27.753 -32.925 -36.766  1.00 46.27           N  
ATOM    574  CA  GLY B  73     -29.180 -33.060 -36.521  1.00 46.27           C  
ATOM    575  C   GLY B  73     -29.989 -33.243 -37.792  1.00 46.27           C  
ATOM    576  O   GLY B  73     -31.211 -33.394 -37.740  1.00 46.27           O  
ATOM    577  N   ALA B  74     -29.500 -32.820 -38.914  1.00 44.16           N  
ATOM    578  CA  ALA B  74     -30.465 -32.912 -40.006  1.00 44.16           C  
ATOM    579  C   ALA B  74     -30.708 -34.366 -40.402  1.00 44.16           C  
ATOM    580  CB  ALA B  74     -29.982 -32.110 -41.212  1.00 44.16           C  
ATOM    581  O   ALA B  74     -31.502 -34.646 -41.303  1.00 44.16           O  
ATOM    582  N   MET B  75     -29.751 -35.276 -40.071  1.00 37.23           N  
ATOM    583  CA  MET B  75     -29.960 -36.579 -40.695  1.00 37.23           C  
ATOM    584  C   MET B  75     -31.002 -37.388 -39.930  1.00 37.23           C  
ATOM    585  CB  MET B  75     -28.645 -37.357 -40.769  1.00 37.23           C  
ATOM    586  O   MET B  75     -30.712 -37.933 -38.864  1.00 37.23           O  
ATOM    587  CG  MET B  75     -27.553 -36.642 -41.547  1.00 37.23           C  
ATOM    588  SD  MET B  75     -26.256 -37.789 -42.154  1.00 37.23           S  
ATOM    589  CE  MET B  75     -26.563 -37.702 -43.940  1.00 37.23           C  
ATOM    590  N   ASP B  76     -32.106 -36.836 -39.634  1.00 38.45           N  
ATOM    591  CA  ASP B  76     -33.021 -37.588 -38.780  1.00 38.45           C  
ATOM    592  C   ASP B  76     -33.450 -38.892 -39.450  1.00 38.45           C  
ATOM    593  CB  ASP B  76     -34.250 -36.744 -38.437  1.00 38.45           C  
ATOM    594  O   ASP B  76     -34.325 -39.597 -38.943  1.00 38.45           O  
ATOM    595  CG  ASP B  76     -35.064 -37.321 -37.292  1.00 38.45           C  
ATOM    596  OD1 ASP B  76     -34.486 -37.630 -36.228  1.00 38.45           O  
ATOM    597  OD2 ASP B  76     -36.294 -37.471 -37.457  1.00 38.45           O  
ATOM    598  N   GLY B  77     -33.557 -38.990 -40.730  1.00 32.65           N  
ATOM    599  CA  GLY B  77     -34.654 -39.858 -41.129  1.00 32.65           C  
ATOM    600  C   GLY B  77     -34.446 -41.306 -40.729  1.00 32.65           C  
ATOM    601  O   GLY B  77     -35.367 -41.956 -40.230  1.00 32.65           O  
ATOM    602  N   TRP B  78     -33.587 -42.130 -41.389  1.00 31.72           N  
ATOM    603  CA  TRP B  78     -34.045 -43.426 -41.879  1.00 31.72           C  
ATOM    604  C   TRP B  78     -33.995 -44.475 -40.773  1.00 31.72           C  
ATOM    605  CB  TRP B  78     -33.198 -43.881 -43.070  1.00 31.72           C  
ATOM    606  O   TRP B  78     -34.968 -45.199 -40.550  1.00 31.72           O  
ATOM    607  CG  TRP B  78     -33.388 -43.052 -44.304  1.00 31.72           C  
ATOM    608  CD1 TRP B  78     -32.707 -41.916 -44.647  1.00 31.72           C  
ATOM    609  CD2 TRP B  78     -34.325 -43.291 -45.359  1.00 31.72           C  
ATOM    610  CE2 TRP B  78     -34.156 -42.260 -46.310  1.00 31.72           C  
ATOM    611  CE3 TRP B  78     -35.291 -44.279 -45.593  1.00 31.72           C  
ATOM    612  NE1 TRP B  78     -33.165 -41.435 -45.852  1.00 31.72           N  
ATOM    613  CH2 TRP B  78     -35.858 -43.168 -47.682  1.00 31.72           C  
ATOM    614  CZ2 TRP B  78     -34.920 -42.189 -47.478  1.00 31.72           C  
ATOM    615  CZ3 TRP B  78     -36.049 -44.207 -46.756  1.00 31.72           C  
ATOM    616  N   ASP B  79     -32.996 -45.469 -40.808  1.00 30.94           N  
ATOM    617  CA  ASP B  79     -33.059 -46.927 -40.798  1.00 30.94           C  
ATOM    618  C   ASP B  79     -33.102 -47.465 -39.369  1.00 30.94           C  
ATOM    619  CB  ASP B  79     -31.864 -47.521 -41.548  1.00 30.94           C  
ATOM    620  O   ASP B  79     -32.752 -46.757 -38.423  1.00 30.94           O  
ATOM    621  CG  ASP B  79     -32.193 -47.900 -42.981  1.00 30.94           C  
ATOM    622  OD1 ASP B  79     -33.077 -48.757 -43.198  1.00 30.94           O  
ATOM    623  OD2 ASP B  79     -31.560 -47.339 -43.902  1.00 30.94           O  
ATOM    624  N   GLY B  80     -33.862 -48.696 -39.198  1.00 32.88           N  
ATOM    625  CA  GLY B  80     -34.262 -49.765 -38.297  1.00 32.88           C  
ATOM    626  C   GLY B  80     -33.119 -50.291 -37.450  1.00 32.88           C  
ATOM    627  O   GLY B  80     -31.966 -49.902 -37.644  1.00 32.88           O  
ATOM    628  N   SER B  81     -33.525 -51.290 -36.439  1.00 31.18           N  
ATOM    629  CA  SER B  81     -33.015 -51.924 -35.228  1.00 31.18           C  
ATOM    630  C   SER B  81     -31.806 -52.803 -35.531  1.00 31.18           C  
ATOM    631  CB  SER B  81     -34.107 -52.759 -34.559  1.00 31.18           C  
ATOM    632  O   SER B  81     -31.314 -53.516 -34.654  1.00 31.18           O  
ATOM    633  OG  SER B  81     -34.686 -53.664 -35.484  1.00 31.18           O  
ATOM    634  N   ILE B  82     -31.391 -53.078 -36.734  1.00 35.38           N  
ATOM    635  CA  ILE B  82     -30.920 -54.458 -36.786  1.00 35.38           C  
ATOM    636  C   ILE B  82     -29.641 -54.598 -35.964  1.00 35.38           C  
ATOM    637  CB  ILE B  82     -30.675 -54.916 -38.242  1.00 35.38           C  
ATOM    638  O   ILE B  82     -28.674 -53.863 -36.179  1.00 35.38           O  
ATOM    639  CG1 ILE B  82     -31.125 -56.370 -38.426  1.00 35.38           C  
ATOM    640  CG2 ILE B  82     -29.201 -54.747 -38.620  1.00 35.38           C  
ATOM    641  CD1 ILE B  82     -32.104 -56.574 -39.575  1.00 35.38           C  
ATOM    642  N   ARG B  83     -29.780 -55.059 -34.716  1.00 32.04           N  
ATOM    643  CA  ARG B  83     -28.778 -55.432 -33.723  1.00 32.04           C  
ATOM    644  C   ARG B  83     -27.723 -56.351 -34.329  1.00 32.04           C  
ATOM    645  CB  ARG B  83     -29.438 -56.111 -32.521  1.00 32.04           C  
ATOM    646  O   ARG B  83     -27.354 -57.362 -33.727  1.00 32.04           O  
ATOM    647  CG  ARG B  83     -29.526 -55.229 -31.286  1.00 32.04           C  
ATOM    648  CD  ARG B  83     -30.221 -55.940 -30.134  1.00 32.04           C  
ATOM    649  NE  ARG B  83     -29.261 -56.484 -29.178  1.00 32.04           N  
ATOM    650  NH1 ARG B  83     -30.692 -56.385 -27.368  1.00 32.04           N  
ATOM    651  NH2 ARG B  83     -28.559 -57.185 -27.106  1.00 32.04           N  
ATOM    652  CZ  ARG B  83     -29.506 -56.683 -27.886  1.00 32.04           C  
ATOM    653  N   GLU B  84     -27.227 -56.119 -35.594  1.00 32.61           N  
ATOM    654  CA  GLU B  84     -26.550 -57.215 -36.281  1.00 32.61           C  
ATOM    655  C   GLU B  84     -25.324 -57.681 -35.502  1.00 32.61           C  
ATOM    656  CB  GLU B  84     -26.146 -56.795 -37.697  1.00 32.61           C  
ATOM    657  O   GLU B  84     -24.493 -56.865 -35.096  1.00 32.61           O  
ATOM    658  CG  GLU B  84     -27.195 -57.108 -38.754  1.00 32.61           C  
ATOM    659  CD  GLU B  84     -26.721 -56.828 -40.171  1.00 32.61           C  
ATOM    660  OE1 GLU B  84     -27.431 -57.200 -41.133  1.00 32.61           O  
ATOM    661  OE2 GLU B  84     -25.631 -56.232 -40.320  1.00 32.61           O  
ATOM    662  N   VAL B  85     -25.390 -58.810 -34.763  1.00 31.39           N  
ATOM    663  CA  VAL B  85     -24.513 -59.565 -33.874  1.00 31.39           C  
ATOM    664  C   VAL B  85     -23.197 -59.872 -34.585  1.00 31.39           C  
ATOM    665  CB  VAL B  85     -25.179 -60.874 -33.396  1.00 31.39           C  
ATOM    666  O   VAL B  85     -22.122 -59.759 -33.991  1.00 31.39           O  
ATOM    667  CG1 VAL B  85     -24.274 -61.613 -32.413  1.00 31.39           C  
ATOM    668  CG2 VAL B  85     -26.537 -60.580 -32.761  1.00 31.39           C  
ATOM    669  N   LEU B  86     -23.208 -60.489 -35.888  1.00 30.49           N  
ATOM    670  CA  LEU B  86     -22.417 -61.654 -36.271  1.00 30.49           C  
ATOM    671  C   LEU B  86     -20.989 -61.249 -36.621  1.00 30.49           C  
ATOM    672  CB  LEU B  86     -23.062 -62.373 -37.458  1.00 30.49           C  
ATOM    673  O   LEU B  86     -20.768 -60.493 -37.570  1.00 30.49           O  
ATOM    674  CG  LEU B  86     -24.499 -62.857 -37.259  1.00 30.49           C  
ATOM    675  CD1 LEU B  86     -25.067 -63.386 -38.572  1.00 30.49           C  
ATOM    676  CD2 LEU B  86     -24.557 -63.927 -36.175  1.00 30.49           C  
ATOM    677  N   TYR B  87     -20.129 -60.783 -35.689  1.00 30.67           N  
ATOM    678  CA  TYR B  87     -18.851 -60.209 -36.096  1.00 30.67           C  
ATOM    679  C   TYR B  87     -18.014 -61.228 -36.860  1.00 30.67           C  
ATOM    680  CB  TYR B  87     -18.074 -59.706 -34.875  1.00 30.67           C  
ATOM    681  O   TYR B  87     -16.810 -61.037 -37.047  1.00 30.67           O  
ATOM    682  CG  TYR B  87     -18.543 -58.364 -34.369  1.00 30.67           C  
ATOM    683  CD1 TYR B  87     -18.079 -57.181 -34.941  1.00 30.67           C  
ATOM    684  CD2 TYR B  87     -19.449 -58.275 -33.317  1.00 30.67           C  
ATOM    685  CE1 TYR B  87     -18.506 -55.941 -34.476  1.00 30.67           C  
ATOM    686  CE2 TYR B  87     -19.883 -57.040 -32.845  1.00 30.67           C  
ATOM    687  OH  TYR B  87     -19.833 -54.657 -32.966  1.00 30.67           O  
ATOM    688  CZ  TYR B  87     -19.407 -55.881 -33.430  1.00 30.67           C  
ATOM    689  N   ARG B  88     -18.532 -62.468 -37.139  1.00 27.87           N  
ATOM    690  CA  ARG B  88     -17.457 -63.414 -37.421  1.00 27.87           C  
ATOM    691  C   ARG B  88     -16.675 -63.000 -38.663  1.00 27.87           C  
ATOM    692  CB  ARG B  88     -18.017 -64.827 -37.601  1.00 27.87           C  
ATOM    693  O   ARG B  88     -17.248 -62.864 -39.747  1.00 27.87           O  
ATOM    694  CG  ARG B  88     -16.985 -65.927 -37.409  1.00 27.87           C  
ATOM    695  CD  ARG B  88     -17.635 -67.252 -37.037  1.00 27.87           C  
ATOM    696  NE  ARG B  88     -16.651 -68.325 -36.933  1.00 27.87           N  
ATOM    697  NH1 ARG B  88     -18.183 -69.954 -36.351  1.00 27.87           N  
ATOM    698  NH2 ARG B  88     -15.960 -70.481 -36.544  1.00 27.87           N  
ATOM    699  CZ  ARG B  88     -16.934 -69.584 -36.609  1.00 27.87           C  
ATOM    700  N   GLY B  89     -15.764 -62.024 -38.588  1.00 31.20           N  
ATOM    701  CA  GLY B  89     -15.003 -61.527 -39.722  1.00 31.20           C  
ATOM    702  C   GLY B  89     -14.307 -62.626 -40.503  1.00 31.20           C  
ATOM    703  O   GLY B  89     -13.142 -62.935 -40.246  1.00 31.20           O  
ATOM    704  N   ASN B  90     -15.018 -63.823 -40.806  1.00 28.47           N  
ATOM    705  CA  ASN B  90     -14.159 -64.799 -41.470  1.00 28.47           C  
ATOM    706  C   ASN B  90     -13.673 -64.288 -42.824  1.00 28.47           C  
ATOM    707  CB  ASN B  90     -14.891 -66.132 -41.638  1.00 28.47           C  
ATOM    708  O   ASN B  90     -13.115 -65.049 -43.615  1.00 28.47           O  
ATOM    709  CG  ASN B  90     -13.992 -67.327 -41.392  1.00 28.47           C  
ATOM    710  ND2 ASN B  90     -14.546 -68.525 -41.531  1.00 28.47           N  
ATOM    711  OD1 ASN B  90     -12.808 -67.174 -41.078  1.00 28.47           O  
ATOM    712  N   ALA B  91     -13.922 -63.052 -43.241  1.00 28.39           N  
ATOM    713  CA  ALA B  91     -14.045 -63.016 -44.696  1.00 28.39           C  
ATOM    714  C   ALA B  91     -12.768 -63.512 -45.368  1.00 28.39           C  
ATOM    715  CB  ALA B  91     -14.375 -61.602 -45.167  1.00 28.39           C  
ATOM    716  O   ALA B  91     -11.663 -63.244 -44.890  1.00 28.39           O  
ATOM    717  N   ASP B  92     -12.873 -64.658 -46.152  1.00 28.34           N  
ATOM    718  CA  ASP B  92     -12.097 -65.381 -47.154  1.00 28.34           C  
ATOM    719  C   ASP B  92     -11.685 -64.460 -48.300  1.00 28.34           C  
ATOM    720  CB  ASP B  92     -12.894 -66.570 -47.696  1.00 28.34           C  
ATOM    721  O   ASP B  92     -11.293 -64.929 -49.371  1.00 28.34           O  
ATOM    722  CG  ASP B  92     -12.867 -67.773 -46.770  1.00 28.34           C  
ATOM    723  OD1 ASP B  92     -11.766 -68.211 -46.371  1.00 28.34           O  
ATOM    724  OD2 ASP B  92     -13.955 -68.291 -46.439  1.00 28.34           O  
ATOM    725  N   GLU B  93     -11.131 -63.351 -48.079  1.00 30.93           N  
ATOM    726  CA  GLU B  93     -11.107 -62.558 -49.305  1.00 30.93           C  
ATOM    727  C   GLU B  93     -10.443 -63.324 -50.445  1.00 30.93           C  
ATOM    728  CB  GLU B  93     -10.383 -61.229 -49.072  1.00 30.93           C  
ATOM    729  O   GLU B  93      -9.235 -63.568 -50.415  1.00 30.93           O  
ATOM    730  CG  GLU B  93     -11.318 -60.040 -48.911  1.00 30.93           C  
ATOM    731  CD  GLU B  93     -10.660 -58.845 -48.239  1.00 30.93           C  
ATOM    732  OE1 GLU B  93     -11.346 -57.824 -48.008  1.00 30.93           O  
ATOM    733  OE2 GLU B  93      -9.447 -58.931 -47.942  1.00 30.93           O  
ATOM    734  N   GLU B  94     -11.019 -64.457 -50.928  1.00 32.11           N  
ATOM    735  CA  GLU B  94     -10.336 -65.011 -52.093  1.00 32.11           C  
ATOM    736  C   GLU B  94     -10.410 -64.057 -53.282  1.00 32.11           C  
ATOM    737  CB  GLU B  94     -10.933 -66.369 -52.471  1.00 32.11           C  
ATOM    738  O   GLU B  94     -11.479 -63.867 -53.866  1.00 32.11           O  
ATOM    739  CG  GLU B  94     -10.964 -67.368 -51.324  1.00 32.11           C  
ATOM    740  CD  GLU B  94      -9.581 -67.835 -50.897  1.00 32.11           C  
ATOM    741  OE1 GLU B  94      -9.207 -67.629 -49.720  1.00 32.11           O  
ATOM    742  OE2 GLU B  94      -8.865 -68.409 -51.747  1.00 32.11           O  
ATOM    743  N   LEU B  95     -10.206 -62.780 -53.059  1.00 27.74           N  
ATOM    744  CA  LEU B  95     -10.817 -61.990 -54.123  1.00 27.74           C  
ATOM    745  C   LEU B  95     -10.451 -62.550 -55.494  1.00 27.74           C  
ATOM    746  CB  LEU B  95     -10.379 -60.526 -54.023  1.00 27.74           C  
ATOM    747  O   LEU B  95      -9.601 -63.436 -55.600  1.00 27.74           O  
ATOM    748  CG  LEU B  95      -9.691 -60.112 -52.721  1.00 27.74           C  
ATOM    749  CD1 LEU B  95      -8.888 -58.833 -52.930  1.00 27.74           C  
ATOM    750  CD2 LEU B  95     -10.718 -59.929 -51.608  1.00 27.74           C  
ATOM    751  N   PHE B  96      -9.923 -61.689 -56.343  1.00 26.02           N  
ATOM    752  CA  PHE B  96     -10.301 -61.137 -57.638  1.00 26.02           C  
ATOM    753  C   PHE B  96      -9.797 -62.021 -58.772  1.00 26.02           C  
ATOM    754  CB  PHE B  96      -9.754 -59.715 -57.799  1.00 26.02           C  
ATOM    755  O   PHE B  96      -8.892 -62.835 -58.576  1.00 26.02           O  
ATOM    756  CG  PHE B  96     -10.824 -58.666 -57.945  1.00 26.02           C  
ATOM    757  CD1 PHE B  96     -11.297 -58.306 -59.201  1.00 26.02           C  
ATOM    758  CD2 PHE B  96     -11.356 -58.040 -56.826  1.00 26.02           C  
ATOM    759  CE1 PHE B  96     -12.286 -57.336 -59.340  1.00 26.02           C  
ATOM    760  CE2 PHE B  96     -12.346 -57.069 -56.956  1.00 26.02           C  
ATOM    761  CZ  PHE B  96     -12.809 -56.718 -58.214  1.00 26.02           C  
ATOM    762  N   GLN B  97     -10.260 -61.733 -60.067  1.00 25.83           N  
ATOM    763  CA  GLN B  97     -10.698 -62.146 -61.396  1.00 25.83           C  
ATOM    764  C   GLN B  97      -9.509 -62.536 -62.270  1.00 25.83           C  
ATOM    765  CB  GLN B  97     -11.500 -61.030 -62.068  1.00 25.83           C  
ATOM    766  O   GLN B  97      -8.357 -62.302 -61.901  1.00 25.83           O  
ATOM    767  CG  GLN B  97     -12.936 -60.921 -61.573  1.00 25.83           C  
ATOM    768  CD  GLN B  97     -13.707 -59.804 -62.250  1.00 25.83           C  
ATOM    769  NE2 GLN B  97     -14.895 -59.507 -61.735  1.00 25.83           N  
ATOM    770  OE1 GLN B  97     -13.238 -59.211 -63.227  1.00 25.83           O  
ATOM    771  N   ASP B  98      -9.790 -62.418 -63.639  1.00 25.40           N  
ATOM    772  CA  ASP B  98      -9.610 -63.095 -64.919  1.00 25.40           C  
ATOM    773  C   ASP B  98      -8.228 -62.809 -65.503  1.00 25.40           C  
ATOM    774  CB  ASP B  98     -10.697 -62.669 -65.909  1.00 25.40           C  
ATOM    775  O   ASP B  98      -7.509 -63.732 -65.890  1.00 25.40           O  
ATOM    776  CG  ASP B  98     -12.039 -63.322 -65.632  1.00 25.40           C  
ATOM    777  OD1 ASP B  98     -12.075 -64.528 -65.306  1.00 25.40           O  
ATOM    778  OD2 ASP B  98     -13.071 -62.625 -65.745  1.00 25.40           O  
ATOM    779  N   GLN B  99      -8.121 -61.677 -66.241  1.00 24.34           N  
ATOM    780  CA  GLN B  99      -8.134 -61.754 -67.698  1.00 24.34           C  
ATOM    781  C   GLN B  99      -6.723 -61.934 -68.252  1.00 24.34           C  
ATOM    782  CB  GLN B  99      -8.776 -60.501 -68.296  1.00 24.34           C  
ATOM    783  O   GLN B  99      -5.747 -61.908 -67.499  1.00 24.34           O  
ATOM    784  CG  GLN B  99     -10.110 -60.131 -67.661  1.00 24.34           C  
ATOM    785  CD  GLN B  99     -10.694 -58.850 -68.226  1.00 24.34           C  
ATOM    786  NE2 GLN B  99     -10.660 -57.783 -67.436  1.00 24.34           N  
ATOM    787  OE1 GLN B  99     -11.171 -58.820 -69.365  1.00 24.34           O  
ATOM    788  N   ASP B 100      -6.264 -60.875 -68.949  1.00 24.07           N  
ATOM    789  CA  ASP B 100      -5.939 -60.788 -70.370  1.00 24.07           C  
ATOM    790  C   ASP B 100      -4.493 -61.207 -70.629  1.00 24.07           C  
ATOM    791  CB  ASP B 100      -6.176 -59.368 -70.889  1.00 24.07           C  
ATOM    792  O   ASP B 100      -3.645 -61.111 -69.739  1.00 24.07           O  
ATOM    793  CG  ASP B 100      -7.623 -58.925 -70.765  1.00 24.07           C  
ATOM    794  OD1 ASP B 100      -8.511 -59.568 -71.365  1.00 24.07           O  
ATOM    795  OD2 ASP B 100      -7.877 -57.922 -70.063  1.00 24.07           O  
ATOM    796  N   ASP B 101      -4.281 -61.786 -71.851  1.00 23.76           N  
ATOM    797  CA  ASP B 101      -3.319 -62.492 -72.692  1.00 23.76           C  
ATOM    798  C   ASP B 101      -2.114 -61.610 -73.008  1.00 23.76           C  
ATOM    799  CB  ASP B 101      -3.983 -62.961 -73.989  1.00 23.76           C  
ATOM    800  O   ASP B 101      -1.070 -62.105 -73.437  1.00 23.76           O  
ATOM    801  CG  ASP B 101      -4.606 -64.341 -73.870  1.00 23.76           C  
ATOM    802  OD1 ASP B 101      -3.946 -65.267 -73.353  1.00 23.76           O  
ATOM    803  OD2 ASP B 101      -5.768 -64.504 -74.302  1.00 23.76           O  
ATOM    804  N   ASP B 102      -2.442 -60.319 -73.332  1.00 25.74           N  
ATOM    805  CA  ASP B 102      -2.080 -60.018 -74.714  1.00 25.74           C  
ATOM    806  C   ASP B 102      -0.566 -60.068 -74.908  1.00 25.74           C  
ATOM    807  CB  ASP B 102      -2.618 -58.645 -75.123  1.00 25.74           C  
ATOM    808  O   ASP B 102       0.191 -60.048 -73.936  1.00 25.74           O  
ATOM    809  CG  ASP B 102      -4.116 -58.645 -75.369  1.00 25.74           C  
ATOM    810  OD1 ASP B 102      -4.627 -59.577 -76.026  1.00 25.74           O  
ATOM    811  OD2 ASP B 102      -4.792 -57.702 -74.903  1.00 25.74           O  
ATOM    812  N   GLU B 103      -0.174 -59.570 -76.157  1.00 25.76           N  
ATOM    813  CA  GLU B 103       0.709 -59.706 -77.312  1.00 25.76           C  
ATOM    814  C   GLU B 103       2.059 -59.044 -77.055  1.00 25.76           C  
ATOM    815  CB  GLU B 103       0.058 -59.105 -78.561  1.00 25.76           C  
ATOM    816  O   GLU B 103       2.217 -58.299 -76.085  1.00 25.76           O  
ATOM    817  CG  GLU B 103      -0.280 -60.131 -79.632  1.00 25.76           C  
ATOM    818  CD  GLU B 103      -1.353 -59.657 -80.600  1.00 25.76           C  
ATOM    819  OE1 GLU B 103      -1.742 -60.432 -81.503  1.00 25.76           O  
ATOM    820  OE2 GLU B 103      -1.808 -58.500 -80.454  1.00 25.76           O  
ATOM    821  N   LEU B 104       2.459 -58.200 -78.053  1.00 22.73           N  
ATOM    822  CA  LEU B 104       3.485 -58.205 -79.090  1.00 22.73           C  
ATOM    823  C   LEU B 104       4.598 -57.216 -78.760  1.00 22.73           C  
ATOM    824  CB  LEU B 104       2.873 -57.866 -80.452  1.00 22.73           C  
ATOM    825  O   LEU B 104       5.781 -57.540 -78.887  1.00 22.73           O  
ATOM    826  CG  LEU B 104       2.943 -58.959 -81.519  1.00 22.73           C  
ATOM    827  CD1 LEU B 104       1.610 -59.693 -81.614  1.00 22.73           C  
ATOM    828  CD2 LEU B 104       3.330 -58.366 -82.869  1.00 22.73           C  
ATOM    829  N   TRP B 105       4.295 -55.941 -78.904  1.00 23.50           N  
ATOM    830  CA  TRP B 105       4.883 -55.416 -80.132  1.00 23.50           C  
ATOM    831  C   TRP B 105       6.306 -54.928 -79.888  1.00 23.50           C  
ATOM    832  CB  TRP B 105       4.028 -54.277 -80.693  1.00 23.50           C  
ATOM    833  O   TRP B 105       7.203 -55.180 -80.696  1.00 23.50           O  
ATOM    834  CG  TRP B 105       2.687 -54.715 -81.201  1.00 23.50           C  
ATOM    835  CD1 TRP B 105       1.502 -54.700 -80.518  1.00 23.50           C  
ATOM    836  CD2 TRP B 105       2.394 -55.239 -82.500  1.00 23.50           C  
ATOM    837  CE2 TRP B 105       1.011 -55.520 -82.536  1.00 23.50           C  
ATOM    838  CE3 TRP B 105       3.169 -55.498 -83.638  1.00 23.50           C  
ATOM    839  NE1 TRP B 105       0.490 -55.182 -81.316  1.00 23.50           N  
ATOM    840  CH2 TRP B 105       1.166 -56.291 -84.768  1.00 23.50           C  
ATOM    841  CZ2 TRP B 105       0.385 -56.047 -83.668  1.00 23.50           C  
ATOM    842  CZ3 TRP B 105       2.544 -56.023 -84.764  1.00 23.50           C  
ATOM    843  N   LEU B 106       6.410 -53.660 -79.605  1.00 23.04           N  
ATOM    844  CA  LEU B 106       6.901 -52.736 -80.622  1.00 23.04           C  
ATOM    845  C   LEU B 106       8.425 -52.725 -80.656  1.00 23.04           C  
ATOM    846  CB  LEU B 106       6.373 -51.323 -80.362  1.00 23.04           C  
ATOM    847  O   LEU B 106       9.075 -53.147 -79.697  1.00 23.04           O  
ATOM    848  CG  LEU B 106       4.899 -51.079 -80.687  1.00 23.04           C  
ATOM    849  CD1 LEU B 106       4.451 -49.728 -80.137  1.00 23.04           C  
ATOM    850  CD2 LEU B 106       4.662 -51.154 -82.191  1.00 23.04           C  
ATOM    851  N   GLY B 107       8.919 -51.743 -81.534  1.00 21.14           N  
ATOM    852  CA  GLY B 107       9.909 -51.542 -82.580  1.00 21.14           C  
ATOM    853  C   GLY B 107      11.261 -51.108 -82.046  1.00 21.14           C  
ATOM    854  O   GLY B 107      12.217 -51.887 -82.055  1.00 21.14           O  
ATOM    855  N   ASP B 108      11.592 -49.775 -82.309  1.00 23.98           N  
ATOM    856  CA  ASP B 108      12.570 -49.307 -83.286  1.00 23.98           C  
ATOM    857  C   ASP B 108      13.930 -49.071 -82.631  1.00 23.98           C  
ATOM    858  CB  ASP B 108      12.082 -48.024 -83.962  1.00 23.98           C  
ATOM    859  O   ASP B 108      14.043 -49.076 -81.404  1.00 23.98           O  
ATOM    860  CG  ASP B 108      12.820 -47.716 -85.253  1.00 23.98           C  
ATOM    861  OD1 ASP B 108      13.037 -48.640 -86.066  1.00 23.98           O  
ATOM    862  OD2 ASP B 108      13.190 -46.540 -85.457  1.00 23.98           O  
ATOM    863  N   SER B 109      14.606 -47.896 -83.155  1.00 20.95           N  
ATOM    864  CA  SER B 109      15.869 -47.637 -83.838  1.00 20.95           C  
ATOM    865  C   SER B 109      16.949 -47.200 -82.854  1.00 20.95           C  
ATOM    866  CB  SER B 109      15.688 -46.569 -84.916  1.00 20.95           C  
ATOM    867  O   SER B 109      16.655 -46.889 -81.698  1.00 20.95           O  
ATOM    868  OG  SER B 109      14.674 -46.945 -85.832  1.00 20.95           O  
ATOM    869  N   GLY B 110      17.903 -46.381 -83.422  1.00 19.83           N  
ATOM    870  CA  GLY B 110      19.343 -46.385 -83.621  1.00 19.83           C  
ATOM    871  C   GLY B 110      20.081 -45.469 -82.663  1.00 19.83           C  
ATOM    872  O   GLY B 110      21.158 -45.813 -82.172  1.00 19.83           O  
ATOM    873  N   ILE B 111      19.629 -44.233 -82.572  1.00 23.78           N  
ATOM    874  CA  ILE B 111      20.535 -43.314 -83.251  1.00 23.78           C  
ATOM    875  C   ILE B 111      21.766 -43.066 -82.382  1.00 23.78           C  
ATOM    876  CB  ILE B 111      19.837 -41.977 -83.586  1.00 23.78           C  
ATOM    877  O   ILE B 111      21.782 -43.423 -81.201  1.00 23.78           O  
ATOM    878  CG1 ILE B 111      18.521 -42.233 -84.329  1.00 23.78           C  
ATOM    879  CG2 ILE B 111      20.764 -41.075 -84.407  1.00 23.78           C  
ATOM    880  CD1 ILE B 111      17.610 -41.016 -84.412  1.00 23.78           C  
ATOM    881  N   THR B 112      22.082 -41.776 -82.194  1.00 23.33           N  
ATOM    882  CA  THR B 112      23.206 -40.998 -82.702  1.00 23.33           C  
ATOM    883  C   THR B 112      24.297 -40.869 -81.643  1.00 23.33           C  
ATOM    884  CB  THR B 112      22.756 -39.596 -83.152  1.00 23.33           C  
ATOM    885  O   THR B 112      24.020 -40.951 -80.445  1.00 23.33           O  
ATOM    886  CG2 THR B 112      21.825 -39.677 -84.357  1.00 23.33           C  
ATOM    887  OG1 THR B 112      22.069 -38.951 -82.073  1.00 23.33           O  
ATOM    888  N   ASN B 113      25.555 -40.571 -82.113  1.00 22.70           N  
ATOM    889  CA  ASN B 113      26.938 -40.725 -81.673  1.00 22.70           C  
ATOM    890  C   ASN B 113      27.368 -39.576 -80.765  1.00 22.70           C  
ATOM    891  CB  ASN B 113      27.876 -40.831 -82.876  1.00 22.70           C  
ATOM    892  O   ASN B 113      28.385 -39.672 -80.075  1.00 22.70           O  
ATOM    893  CG  ASN B 113      28.866 -41.972 -82.747  1.00 22.70           C  
ATOM    894  ND2 ASN B 113      29.621 -42.227 -83.809  1.00 22.70           N  
ATOM    895  OD1 ASN B 113      28.951 -42.621 -81.701  1.00 22.70           O  
ATOM    896  N   TRP B 114      26.942 -38.351 -81.069  1.00 25.97           N  
ATOM    897  CA  TRP B 114      28.026 -37.443 -81.431  1.00 25.97           C  
ATOM    898  C   TRP B 114      28.900 -37.129 -80.221  1.00 25.97           C  
ATOM    899  CB  TRP B 114      27.467 -36.147 -82.024  1.00 25.97           C  
ATOM    900  O   TRP B 114      28.458 -37.263 -79.078  1.00 25.97           O  
ATOM    901  CG  TRP B 114      26.610 -36.352 -83.237  1.00 25.97           C  
ATOM    902  CD1 TRP B 114      25.250 -36.487 -83.272  1.00 25.97           C  
ATOM    903  CD2 TRP B 114      27.058 -36.449 -84.593  1.00 25.97           C  
ATOM    904  CE2 TRP B 114      25.914 -36.643 -85.398  1.00 25.97           C  
ATOM    905  CE3 TRP B 114      28.317 -36.390 -85.205  1.00 25.97           C  
ATOM    906  NE1 TRP B 114      24.825 -36.662 -84.568  1.00 25.97           N  
ATOM    907  CH2 TRP B 114      27.235 -36.717 -87.360  1.00 25.97           C  
ATOM    908  CZ2 TRP B 114      25.992 -36.778 -86.786  1.00 25.97           C  
ATOM    909  CZ3 TRP B 114      28.392 -36.526 -86.587  1.00 25.97           C  
ATOM    910  N   ASP B 115      29.822 -36.124 -80.482  1.00 24.75           N  
ATOM    911  CA  ASP B 115      31.254 -35.907 -80.299  1.00 24.75           C  
ATOM    912  C   ASP B 115      31.538 -35.200 -78.976  1.00 24.75           C  
ATOM    913  CB  ASP B 115      31.827 -35.095 -81.463  1.00 24.75           C  
ATOM    914  O   ASP B 115      32.310 -35.696 -78.153  1.00 24.75           O  
ATOM    915  CG  ASP B 115      31.614 -35.760 -82.811  1.00 24.75           C  
ATOM    916  OD1 ASP B 115      31.978 -36.945 -82.972  1.00 24.75           O  
ATOM    917  OD2 ASP B 115      31.079 -35.092 -83.722  1.00 24.75           O  
ATOM    918  N   ASN B 116      31.779 -33.885 -79.080  1.00 25.64           N  
ATOM    919  CA  ASN B 116      33.136 -33.356 -79.005  1.00 25.64           C  
ATOM    920  C   ASN B 116      33.417 -32.723 -77.645  1.00 25.64           C  
ATOM    921  CB  ASN B 116      33.379 -32.340 -80.123  1.00 25.64           C  
ATOM    922  O   ASN B 116      34.439 -33.011 -77.020  1.00 25.64           O  
ATOM    923  CG  ASN B 116      34.853 -32.098 -80.383  1.00 25.64           C  
ATOM    924  ND2 ASN B 116      35.155 -31.089 -81.191  1.00 25.64           N  
ATOM    925  OD1 ASN B 116      35.713 -32.812 -79.861  1.00 25.64           O  
ATOM    926  N   VAL B 117      33.342 -31.371 -77.565  1.00 24.92           N  
ATOM    927  CA  VAL B 117      34.501 -30.495 -77.424  1.00 24.92           C  
ATOM    928  C   VAL B 117      34.661 -30.081 -75.963  1.00 24.92           C  
ATOM    929  CB  VAL B 117      34.380 -29.244 -78.323  1.00 24.92           C  
ATOM    930  O   VAL B 117      33.692 -30.090 -75.199  1.00 24.92           O  
ATOM    931  CG1 VAL B 117      34.565 -29.615 -79.793  1.00 24.92           C  
ATOM    932  CG2 VAL B 117      33.031 -28.561 -78.107  1.00 24.92           C  
ATOM    933  N   ASP B 118      35.954 -29.716 -75.558  1.00 24.53           N  
ATOM    934  CA  ASP B 118      36.857 -29.623 -74.415  1.00 24.53           C  
ATOM    935  C   ASP B 118      36.716 -28.275 -73.712  1.00 24.53           C  
ATOM    936  CB  ASP B 118      38.306 -29.837 -74.857  1.00 24.53           C  
ATOM    937  O   ASP B 118      37.434 -27.992 -72.751  1.00 24.53           O  
ATOM    938  CG  ASP B 118      38.854 -31.195 -74.456  1.00 24.53           C  
ATOM    939  OD1 ASP B 118      38.444 -31.732 -73.404  1.00 24.53           O  
ATOM    940  OD2 ASP B 118      39.705 -31.732 -75.197  1.00 24.53           O  
ATOM    941  N   TYR B 119      35.842 -27.339 -74.150  1.00 26.31           N  
ATOM    942  CA  TYR B 119      36.538 -26.059 -74.075  1.00 26.31           C  
ATOM    943  C   TYR B 119      36.856 -25.696 -72.629  1.00 26.31           C  
ATOM    944  CB  TYR B 119      35.698 -24.952 -74.719  1.00 26.31           C  
ATOM    945  O   TYR B 119      36.069 -25.979 -71.723  1.00 26.31           O  
ATOM    946  CG  TYR B 119      35.595 -25.064 -76.220  1.00 26.31           C  
ATOM    947  CD1 TYR B 119      36.605 -24.577 -77.046  1.00 26.31           C  
ATOM    948  CD2 TYR B 119      34.486 -25.656 -76.816  1.00 26.31           C  
ATOM    949  CE1 TYR B 119      36.513 -24.676 -78.430  1.00 26.31           C  
ATOM    950  CE2 TYR B 119      34.384 -25.761 -78.199  1.00 26.31           C  
ATOM    951  OH  TYR B 119      35.304 -25.371 -80.367  1.00 26.31           O  
ATOM    952  CZ  TYR B 119      35.401 -25.270 -78.997  1.00 26.31           C  
ATOM    953  N   MET B 120      38.028 -24.855 -72.426  1.00 22.18           N  
ATOM    954  CA  MET B 120      39.102 -24.533 -71.491  1.00 22.18           C  
ATOM    955  C   MET B 120      38.694 -23.390 -70.567  1.00 22.18           C  
ATOM    956  CB  MET B 120      40.381 -24.165 -72.245  1.00 22.18           C  
ATOM    957  O   MET B 120      39.332 -23.160 -69.538  1.00 22.18           O  
ATOM    958  CG  MET B 120      41.558 -25.075 -71.935  1.00 22.18           C  
ATOM    959  SD  MET B 120      43.121 -24.488 -72.698  1.00 22.18           S  
ATOM    960  CE  MET B 120      43.164 -25.532 -74.182  1.00 22.18           C  
ATOM    961  N   TRP B 121      37.807 -22.505 -70.871  1.00 29.78           N  
ATOM    962  CA  TRP B 121      38.283 -21.143 -70.656  1.00 29.78           C  
ATOM    963  C   TRP B 121      38.487 -20.866 -69.170  1.00 29.78           C  
ATOM    964  CB  TRP B 121      37.300 -20.129 -71.247  1.00 29.78           C  
ATOM    965  O   TRP B 121      37.683 -21.289 -68.337  1.00 29.78           O  
ATOM    966  CG  TRP B 121      37.219 -20.161 -72.744  1.00 29.78           C  
ATOM    967  CD1 TRP B 121      36.284 -20.805 -73.505  1.00 29.78           C  
ATOM    968  CD2 TRP B 121      38.113 -19.522 -73.661  1.00 29.78           C  
ATOM    969  CE2 TRP B 121      37.659 -19.822 -74.964  1.00 29.78           C  
ATOM    970  CE3 TRP B 121      39.254 -18.724 -73.507  1.00 29.78           C  
ATOM    971  NE1 TRP B 121      36.543 -20.605 -74.842  1.00 29.78           N  
ATOM    972  CH2 TRP B 121      39.422 -18.573 -75.929  1.00 29.78           C  
ATOM    973  CZ2 TRP B 121      38.308 -19.351 -76.108  1.00 29.78           C  
ATOM    974  CZ3 TRP B 121      39.899 -18.257 -74.646  1.00 29.78           C  
ATOM    975  N   ASP B 122      39.374 -19.785 -68.875  1.00 23.86           N  
ATOM    976  CA  ASP B 122      40.388 -19.359 -67.916  1.00 23.86           C  
ATOM    977  C   ASP B 122      39.775 -18.494 -66.816  1.00 23.86           C  
ATOM    978  CB  ASP B 122      41.508 -18.593 -68.623  1.00 23.86           C  
ATOM    979  O   ASP B 122      40.314 -18.414 -65.710  1.00 23.86           O  
ATOM    980  CG  ASP B 122      42.732 -19.451 -68.896  1.00 23.86           C  
ATOM    981  OD1 ASP B 122      43.032 -20.358 -68.091  1.00 23.86           O  
ATOM    982  OD2 ASP B 122      43.403 -19.215 -69.923  1.00 23.86           O  
ATOM    983  N   GLU B 123      38.869 -17.606 -67.100  1.00 23.97           N  
ATOM    984  CA  GLU B 123      39.266 -16.239 -66.777  1.00 23.97           C  
ATOM    985  C   GLU B 123      39.365 -16.035 -65.268  1.00 23.97           C  
ATOM    986  CB  GLU B 123      38.279 -15.236 -67.380  1.00 23.97           C  
ATOM    987  O   GLU B 123      38.580 -16.603 -64.506  1.00 23.97           O  
ATOM    988  CG  GLU B 123      38.831 -13.822 -67.493  1.00 23.97           C  
ATOM    989  CD  GLU B 123      37.926 -12.886 -68.278  1.00 23.97           C  
ATOM    990  OE1 GLU B 123      38.093 -11.650 -68.171  1.00 23.97           O  
ATOM    991  OE2 GLU B 123      37.042 -13.393 -69.005  1.00 23.97           O  
ATOM    992  N   GLU B 124      39.888 -14.731 -64.811  1.00 25.41           N  
ATOM    993  CA  GLU B 124      40.833 -14.123 -63.880  1.00 25.41           C  
ATOM    994  C   GLU B 124      40.165 -13.800 -62.546  1.00 25.41           C  
ATOM    995  CB  GLU B 124      41.443 -12.855 -64.483  1.00 25.41           C  
ATOM    996  O   GLU B 124      38.937 -13.821 -62.440  1.00 25.41           O  
ATOM    997  CG  GLU B 124      42.157 -13.086 -65.807  1.00 25.41           C  
ATOM    998  CD  GLU B 124      43.659 -13.267 -65.654  1.00 25.41           C  
ATOM    999  OE1 GLU B 124      44.263 -14.020 -66.451  1.00 25.41           O  
ATOM   1000  OE2 GLU B 124      44.236 -12.653 -64.729  1.00 25.41           O  
ATOM   1001  N   GLU B 125      40.569 -12.523 -61.918  1.00 26.10           N  
ATOM   1002  CA  GLU B 125      41.345 -12.178 -60.730  1.00 26.10           C  
ATOM   1003  C   GLU B 125      40.435 -11.746 -59.584  1.00 26.10           C  
ATOM   1004  CB  GLU B 125      42.352 -11.069 -61.049  1.00 26.10           C  
ATOM   1005  O   GLU B 125      39.211 -11.738 -59.725  1.00 26.10           O  
ATOM   1006  CG  GLU B 125      43.488 -11.514 -61.959  1.00 26.10           C  
ATOM   1007  CD  GLU B 125      44.611 -12.218 -61.215  1.00 26.10           C  
ATOM   1008  OE1 GLU B 125      45.269 -13.105 -61.806  1.00 26.10           O  
ATOM   1009  OE2 GLU B 125      44.835 -11.882 -60.031  1.00 26.10           O  
ATOM   1010  N   GLU B 126      40.580 -10.367 -59.042  1.00 26.42           N  
ATOM   1011  CA  GLU B 126      41.242  -9.873 -57.838  1.00 26.42           C  
ATOM   1012  C   GLU B 126      40.226  -9.507 -56.760  1.00 26.42           C  
ATOM   1013  CB  GLU B 126      42.120  -8.662 -58.165  1.00 26.42           C  
ATOM   1014  O   GLU B 126      39.027  -9.417 -57.034  1.00 26.42           O  
ATOM   1015  CG  GLU B 126      43.277  -8.976 -59.102  1.00 26.42           C  
ATOM   1016  CD  GLU B 126      44.590  -9.216 -58.374  1.00 26.42           C  
ATOM   1017  OE1 GLU B 126      45.440  -9.978 -58.889  1.00 26.42           O  
ATOM   1018  OE2 GLU B 126      44.770  -8.637 -57.279  1.00 26.42           O  
ATOM   1019  N   GLU B 127      40.511  -8.280 -55.845  1.00 26.15           N  
ATOM   1020  CA  GLU B 127      40.886  -7.946 -54.475  1.00 26.15           C  
ATOM   1021  C   GLU B 127      39.819  -7.085 -53.804  1.00 26.15           C  
ATOM   1022  CB  GLU B 127      42.237  -7.225 -54.448  1.00 26.15           C  
ATOM   1023  O   GLU B 127      40.114  -6.338 -52.869  1.00 26.15           O  
ATOM   1024  CG  GLU B 127      43.425  -8.134 -54.730  1.00 26.15           C  
ATOM   1025  CD  GLU B 127      43.982  -8.798 -53.481  1.00 26.15           C  
ATOM   1026  OE1 GLU B 127      44.595  -9.884 -53.593  1.00 26.15           O  
ATOM   1027  OE2 GLU B 127      43.804  -8.228 -52.381  1.00 26.15           O  
ATOM   1028  N   GLU B 128      38.582  -7.176 -53.862  1.00 27.49           N  
ATOM   1029  CA  GLU B 128      37.847  -5.960 -53.524  1.00 27.49           C  
ATOM   1030  C   GLU B 128      37.992  -5.621 -52.043  1.00 27.49           C  
ATOM   1031  CB  GLU B 128      36.367  -6.107 -53.888  1.00 27.49           C  
ATOM   1032  O   GLU B 128      37.681  -6.444 -51.180  1.00 27.49           O  
ATOM   1033  CG  GLU B 128      36.121  -6.369 -55.367  1.00 27.49           C  
ATOM   1034  CD  GLU B 128      36.212  -5.115 -56.221  1.00 27.49           C  
ATOM   1035  OE1 GLU B 128      36.537  -5.223 -57.426  1.00 27.49           O  
ATOM   1036  OE2 GLU B 128      35.957  -4.015 -55.682  1.00 27.49           O  
ATOM   1037  N   GLU B 129      38.871  -4.552 -51.568  1.00 26.97           N  
ATOM   1038  CA  GLU B 129      39.384  -4.125 -50.270  1.00 26.97           C  
ATOM   1039  C   GLU B 129      38.325  -3.357 -49.484  1.00 26.97           C  
ATOM   1040  CB  GLU B 129      40.638  -3.265 -50.443  1.00 26.97           C  
ATOM   1041  O   GLU B 129      38.024  -2.204 -49.801  1.00 26.97           O  
ATOM   1042  CG  GLU B 129      41.754  -3.953 -51.215  1.00 26.97           C  
ATOM   1043  CD  GLU B 129      42.950  -4.312 -50.347  1.00 26.97           C  
ATOM   1044  OE1 GLU B 129      43.779  -5.148 -50.773  1.00 26.97           O  
ATOM   1045  OE2 GLU B 129      43.058  -3.754 -49.233  1.00 26.97           O  
ATOM   1046  N   GLU B 130      37.190  -3.747 -49.245  1.00 27.11           N  
ATOM   1047  CA  GLU B 130      36.240  -2.753 -48.756  1.00 27.11           C  
ATOM   1048  C   GLU B 130      36.616  -2.270 -47.359  1.00 27.11           C  
ATOM   1049  CB  GLU B 130      34.819  -3.324 -48.751  1.00 27.11           C  
ATOM   1050  O   GLU B 130      36.757  -3.074 -46.435  1.00 27.11           O  
ATOM   1051  CG  GLU B 130      34.032  -3.026 -50.018  1.00 27.11           C  
ATOM   1052  CD  GLU B 130      32.621  -3.593 -49.995  1.00 27.11           C  
ATOM   1053  OE1 GLU B 130      31.883  -3.425 -50.993  1.00 27.11           O  
ATOM   1054  OE2 GLU B 130      32.251  -4.209 -48.971  1.00 27.11           O  
ATOM   1055  N   ASP B 131      37.242  -1.044 -47.163  1.00 24.91           N  
ATOM   1056  CA  ASP B 131      37.874  -0.354 -46.043  1.00 24.91           C  
ATOM   1057  C   ASP B 131      36.883  -0.138 -44.901  1.00 24.91           C  
ATOM   1058  CB  ASP B 131      38.454   0.987 -46.497  1.00 24.91           C  
ATOM   1059  O   ASP B 131      35.671  -0.107 -45.122  1.00 24.91           O  
ATOM   1060  CG  ASP B 131      39.895   0.882 -46.965  1.00 24.91           C  
ATOM   1061  OD1 ASP B 131      40.707   0.210 -46.292  1.00 24.91           O  
ATOM   1062  OD2 ASP B 131      40.222   1.478 -48.014  1.00 24.91           O  
ATOM   1063  N   GLN B 132      37.446   0.348 -43.604  1.00 21.97           N  
ATOM   1064  CA  GLN B 132      37.463   0.243 -42.148  1.00 21.97           C  
ATOM   1065  C   GLN B 132      36.659   1.370 -41.506  1.00 21.97           C  
ATOM   1066  CB  GLN B 132      38.901   0.260 -41.626  1.00 21.97           C  
ATOM   1067  O   GLN B 132      36.632   1.500 -40.280  1.00 21.97           O  
ATOM   1068  CG  GLN B 132      39.955   0.168 -42.721  1.00 21.97           C  
ATOM   1069  CD  GLN B 132      41.369   0.128 -42.173  1.00 21.97           C  
ATOM   1070  NE2 GLN B 132      42.184   1.102 -42.564  1.00 21.97           N  
ATOM   1071  OE1 GLN B 132      41.726  -0.770 -41.404  1.00 21.97           O  
ATOM   1072  N   ASP B 133      36.093   2.395 -42.125  1.00 24.89           N  
ATOM   1073  CA  ASP B 133      36.239   3.661 -41.413  1.00 24.89           C  
ATOM   1074  C   ASP B 133      35.482   3.636 -40.087  1.00 24.89           C  
ATOM   1075  CB  ASP B 133      35.747   4.823 -42.278  1.00 24.89           C  
ATOM   1076  O   ASP B 133      34.477   2.935 -39.954  1.00 24.89           O  
ATOM   1077  CG  ASP B 133      36.704   5.172 -43.403  1.00 24.89           C  
ATOM   1078  OD1 ASP B 133      37.935   5.155 -43.185  1.00 24.89           O  
ATOM   1079  OD2 ASP B 133      36.224   5.470 -44.519  1.00 24.89           O  
ATOM   1080  N   TYR B 134      35.808   4.532 -39.024  1.00 21.50           N  
ATOM   1081  CA  TYR B 134      36.122   4.766 -37.619  1.00 21.50           C  
ATOM   1082  C   TYR B 134      34.905   5.296 -36.869  1.00 21.50           C  
ATOM   1083  CB  TYR B 134      37.287   5.752 -37.485  1.00 21.50           C  
ATOM   1084  O   TYR B 134      34.961   5.512 -35.657  1.00 21.50           O  
ATOM   1085  CG  TYR B 134      38.589   5.232 -38.045  1.00 21.50           C  
ATOM   1086  CD1 TYR B 134      39.389   4.363 -37.307  1.00 21.50           C  
ATOM   1087  CD2 TYR B 134      39.022   5.610 -39.311  1.00 21.50           C  
ATOM   1088  CE1 TYR B 134      40.591   3.883 -37.817  1.00 21.50           C  
ATOM   1089  CE2 TYR B 134      40.222   5.136 -39.832  1.00 21.50           C  
ATOM   1090  OH  TYR B 134      42.187   3.802 -39.589  1.00 21.50           O  
ATOM   1091  CZ  TYR B 134      40.998   4.274 -39.079  1.00 21.50           C  
ATOM   1092  N   TYR B 135      33.946   5.974 -37.401  1.00 20.06           N  
ATOM   1093  CA  TYR B 135      33.583   7.183 -36.670  1.00 20.06           C  
ATOM   1094  C   TYR B 135      32.911   6.838 -35.346  1.00 20.06           C  
ATOM   1095  CB  TYR B 135      32.655   8.063 -37.513  1.00 20.06           C  
ATOM   1096  O   TYR B 135      31.980   6.030 -35.308  1.00 20.06           O  
ATOM   1097  CG  TYR B 135      33.375   8.867 -38.569  1.00 20.06           C  
ATOM   1098  CD1 TYR B 135      33.982  10.080 -38.254  1.00 20.06           C  
ATOM   1099  CD2 TYR B 135      33.448   8.415 -39.882  1.00 20.06           C  
ATOM   1100  CE1 TYR B 135      34.645  10.826 -39.224  1.00 20.06           C  
ATOM   1101  CE2 TYR B 135      34.108   9.152 -40.860  1.00 20.06           C  
ATOM   1102  OH  TYR B 135      35.358  11.087 -41.486  1.00 20.06           O  
ATOM   1103  CZ  TYR B 135      34.703  10.354 -40.522  1.00 20.06           C  
ATOM   1104  N   LEU B 136      33.406   7.359 -34.098  1.00 22.50           N  
ATOM   1105  CA  LEU B 136      33.456   7.187 -32.650  1.00 22.50           C  
ATOM   1106  C   LEU B 136      32.122   7.560 -32.012  1.00 22.50           C  
ATOM   1107  CB  LEU B 136      34.578   8.037 -32.047  1.00 22.50           C  
ATOM   1108  O   LEU B 136      31.589   6.807 -31.194  1.00 22.50           O  
ATOM   1109  CG  LEU B 136      35.860   7.295 -31.664  1.00 22.50           C  
ATOM   1110  CD1 LEU B 136      37.076   7.995 -32.262  1.00 22.50           C  
ATOM   1111  CD2 LEU B 136      35.986   7.193 -30.148  1.00 22.50           C  
ATOM   1112  N   GLY B 137      31.879   8.860 -31.452  1.00 20.32           N  
ATOM   1113  CA  GLY B 137      31.897   9.277 -30.059  1.00 20.32           C  
ATOM   1114  C   GLY B 137      30.510   9.426 -29.462  1.00 20.32           C  
ATOM   1115  O   GLY B 137      30.359   9.503 -28.241  1.00 20.32           O  
ATOM   1116  N   GLY B 138      29.519  10.153 -30.027  1.00 21.38           N  
ATOM   1117  CA  GLY B 138      28.895  11.250 -29.305  1.00 21.38           C  
ATOM   1118  C   GLY B 138      28.009  10.787 -28.164  1.00 21.38           C  
ATOM   1119  O   GLY B 138      27.712   9.596 -28.046  1.00 21.38           O  
ATOM   1120  N   LEU B 139      27.190  11.739 -27.386  1.00 22.59           N  
ATOM   1121  CA  LEU B 139      26.784  12.319 -26.110  1.00 22.59           C  
ATOM   1122  C   LEU B 139      25.572  11.587 -25.542  1.00 22.59           C  
ATOM   1123  CB  LEU B 139      26.465  13.807 -26.275  1.00 22.59           C  
ATOM   1124  O   LEU B 139      24.832  10.935 -26.282  1.00 22.59           O  
ATOM   1125  CG  LEU B 139      27.580  14.679 -26.856  1.00 22.59           C  
ATOM   1126  CD1 LEU B 139      27.016  16.014 -27.330  1.00 22.59           C  
ATOM   1127  CD2 LEU B 139      28.683  14.894 -25.825  1.00 22.59           C  
ATOM   1128  N   ARG B 140      25.306  11.700 -24.173  1.00 22.12           N  
ATOM   1129  CA  ARG B 140      24.810  11.038 -22.970  1.00 22.12           C  
ATOM   1130  C   ARG B 140      23.296  11.180 -22.852  1.00 22.12           C  
ATOM   1131  CB  ARG B 140      25.488  11.609 -21.723  1.00 22.12           C  
ATOM   1132  O   ARG B 140      22.646  10.395 -22.159  1.00 22.12           O  
ATOM   1133  CG  ARG B 140      26.691  10.806 -21.254  1.00 22.12           C  
ATOM   1134  CD  ARG B 140      27.276  11.368 -19.966  1.00 22.12           C  
ATOM   1135  NE  ARG B 140      28.337  10.514 -19.439  1.00 22.12           N  
ATOM   1136  NH1 ARG B 140      28.795  11.857 -17.615  1.00 22.12           N  
ATOM   1137  NH2 ARG B 140      29.978   9.922 -17.945  1.00 22.12           N  
ATOM   1138  CZ  ARG B 140      29.034  10.766 -18.334  1.00 22.12           C  
ATOM   1139  N   PRO B 141      22.788  12.476 -22.964  1.00 24.23           N  
ATOM   1140  CA  PRO B 141      22.046  13.016 -21.823  1.00 24.23           C  
ATOM   1141  C   PRO B 141      20.756  12.248 -21.541  1.00 24.23           C  
ATOM   1142  CB  PRO B 141      21.742  14.455 -22.248  1.00 24.23           C  
ATOM   1143  O   PRO B 141      20.511  11.842 -20.402  1.00 24.23           O  
ATOM   1144  CG  PRO B 141      22.254  14.555 -23.649  1.00 24.23           C  
ATOM   1145  CD  PRO B 141      22.885  13.244 -24.021  1.00 24.23           C  
ATOM   1146  N   ASP B 142      19.546  12.956 -21.463  1.00 24.56           N  
ATOM   1147  CA  ASP B 142      18.469  13.328 -20.550  1.00 24.56           C  
ATOM   1148  C   ASP B 142      17.282  12.377 -20.684  1.00 24.56           C  
ATOM   1149  CB  ASP B 142      18.021  14.768 -20.807  1.00 24.56           C  
ATOM   1150  O   ASP B 142      17.008  11.868 -21.773  1.00 24.56           O  
ATOM   1151  CG  ASP B 142      19.168  15.763 -20.763  1.00 24.56           C  
ATOM   1152  OD1 ASP B 142      20.110  15.572 -19.965  1.00 24.56           O  
ATOM   1153  OD2 ASP B 142      19.127  16.747 -21.533  1.00 24.56           O  
ATOM   1154  N   LEU B 143      16.759  12.006 -19.534  1.00 24.51           N  
ATOM   1155  CA  LEU B 143      15.773  11.098 -18.957  1.00 24.51           C  
ATOM   1156  C   LEU B 143      14.376  11.408 -19.483  1.00 24.51           C  
ATOM   1157  CB  LEU B 143      15.788  11.191 -17.429  1.00 24.51           C  
ATOM   1158  O   LEU B 143      13.729  12.351 -19.021  1.00 24.51           O  
ATOM   1159  CG  LEU B 143      17.102  10.818 -16.740  1.00 24.51           C  
ATOM   1160  CD1 LEU B 143      17.169  11.446 -15.352  1.00 24.51           C  
ATOM   1161  CD2 LEU B 143      17.250   9.303 -16.655  1.00 24.51           C  
ATOM   1162  N   ARG B 144      14.055  11.530 -20.748  1.00 19.70           N  
ATOM   1163  CA  ARG B 144      12.873  12.127 -21.361  1.00 19.70           C  
ATOM   1164  C   ARG B 144      11.595  11.525 -20.786  1.00 19.70           C  
ATOM   1165  CB  ARG B 144      12.903  11.942 -22.879  1.00 19.70           C  
ATOM   1166  O   ARG B 144      10.680  12.254 -20.396  1.00 19.70           O  
ATOM   1167  CG  ARG B 144      12.183  13.039 -23.648  1.00 19.70           C  
ATOM   1168  CD  ARG B 144      13.044  13.596 -24.774  1.00 19.70           C  
ATOM   1169  NE  ARG B 144      12.355  14.657 -25.504  1.00 19.70           N  
ATOM   1170  NH1 ARG B 144      13.719  14.544 -27.365  1.00 19.70           N  
ATOM   1171  NH2 ARG B 144      11.996  16.055 -27.290  1.00 19.70           N  
ATOM   1172  CZ  ARG B 144      12.692  15.083 -26.718  1.00 19.70           C  
ATOM   1173  N   ILE B 145      10.901  10.550 -21.368  1.00 23.69           N  
ATOM   1174  CA  ILE B 145       9.613  10.683 -22.041  1.00 23.69           C  
ATOM   1175  C   ILE B 145       8.483  10.391 -21.057  1.00 23.69           C  
ATOM   1176  CB  ILE B 145       9.515   9.743 -23.264  1.00 23.69           C  
ATOM   1177  O   ILE B 145       8.700   9.748 -20.027  1.00 23.69           O  
ATOM   1178  CG1 ILE B 145      10.416  10.246 -24.398  1.00 23.69           C  
ATOM   1179  CG2 ILE B 145       8.063   9.618 -23.733  1.00 23.69           C  
ATOM   1180  CD1 ILE B 145      10.871   9.155 -25.357  1.00 23.69           C  
ATOM   1181  N   ASP B 146       7.097  10.505 -21.436  1.00 23.73           N  
ATOM   1182  CA  ASP B 146       5.718  10.981 -21.492  1.00 23.73           C  
ATOM   1183  C   ASP B 146       4.756   9.949 -20.908  1.00 23.73           C  
ATOM   1184  CB  ASP B 146       5.323  11.311 -22.934  1.00 23.73           C  
ATOM   1185  O   ASP B 146       3.602  10.266 -20.613  1.00 23.73           O  
ATOM   1186  CG  ASP B 146       6.045  12.529 -23.482  1.00 23.73           C  
ATOM   1187  OD1 ASP B 146       6.379  13.444 -22.699  1.00 23.73           O  
ATOM   1188  OD2 ASP B 146       6.279  12.576 -24.709  1.00 23.73           O  
ATOM   1189  N   VAL B 147       4.924   8.626 -21.060  1.00 23.33           N  
ATOM   1190  CA  VAL B 147       3.731   7.971 -21.586  1.00 23.33           C  
ATOM   1191  C   VAL B 147       2.752   7.689 -20.448  1.00 23.33           C  
ATOM   1192  CB  VAL B 147       4.082   6.660 -22.324  1.00 23.33           C  
ATOM   1193  O   VAL B 147       3.034   6.874 -19.567  1.00 23.33           O  
ATOM   1194  CG1 VAL B 147       2.869   6.126 -23.083  1.00 23.33           C  
ATOM   1195  CG2 VAL B 147       5.256   6.882 -23.276  1.00 23.33           C  
ATOM   1196  N   TYR B 148       2.293   8.732 -19.721  1.00 27.54           N  
ATOM   1197  CA  TYR B 148       1.299   8.452 -18.691  1.00 27.54           C  
ATOM   1198  C   TYR B 148       0.035   7.859 -19.300  1.00 27.54           C  
ATOM   1199  CB  TYR B 148       0.957   9.727 -17.914  1.00 27.54           C  
ATOM   1200  O   TYR B 148      -0.626   8.499 -20.121  1.00 27.54           O  
ATOM   1201  CG  TYR B 148       2.052  10.181 -16.980  1.00 27.54           C  
ATOM   1202  CD1 TYR B 148       2.165   9.651 -15.697  1.00 27.54           C  
ATOM   1203  CD2 TYR B 148       2.975  11.143 -17.378  1.00 27.54           C  
ATOM   1204  CE1 TYR B 148       3.171  10.068 -14.832  1.00 27.54           C  
ATOM   1205  CE2 TYR B 148       3.985  11.567 -16.522  1.00 27.54           C  
ATOM   1206  OH  TYR B 148       5.074  11.442 -14.401  1.00 27.54           O  
ATOM   1207  CZ  TYR B 148       4.075  11.025 -15.253  1.00 27.54           C  
ATOM   1208  N   ARG B 149       0.048   6.631 -19.793  1.00 25.77           N  
ATOM   1209  CA  ARG B 149      -1.135   5.968 -20.330  1.00 25.77           C  
ATOM   1210  C   ARG B 149      -2.290   6.019 -19.336  1.00 25.77           C  
ATOM   1211  CB  ARG B 149      -0.820   4.515 -20.694  1.00 25.77           C  
ATOM   1212  O   ARG B 149      -2.205   5.447 -18.247  1.00 25.77           O  
ATOM   1213  CG  ARG B 149      -1.926   3.822 -21.473  1.00 25.77           C  
ATOM   1214  CD  ARG B 149      -1.525   2.412 -21.887  1.00 25.77           C  
ATOM   1215  NE  ARG B 149      -2.627   1.708 -22.538  1.00 25.77           N  
ATOM   1216  NH1 ARG B 149      -1.404  -0.195 -23.009  1.00 25.77           N  
ATOM   1217  NH2 ARG B 149      -3.608  -0.060 -23.626  1.00 25.77           N  
ATOM   1218  CZ  ARG B 149      -2.544   0.486 -23.057  1.00 25.77           C  
ATOM   1219  N   GLU B 150      -2.913   7.207 -19.194  1.00 31.25           N  
ATOM   1220  CA  GLU B 150      -4.074   7.488 -18.354  1.00 31.25           C  
ATOM   1221  C   GLU B 150      -5.220   6.527 -18.658  1.00 31.25           C  
ATOM   1222  CB  GLU B 150      -4.537   8.935 -18.542  1.00 31.25           C  
ATOM   1223  O   GLU B 150      -5.871   6.639 -19.698  1.00 31.25           O  
ATOM   1224  CG  GLU B 150      -3.835   9.929 -17.628  1.00 31.25           C  
ATOM   1225  CD  GLU B 150      -4.094  11.378 -18.006  1.00 31.25           C  
ATOM   1226  OE1 GLU B 150      -3.591  12.287 -17.307  1.00 31.25           O  
ATOM   1227  OE2 GLU B 150      -4.806  11.607 -19.009  1.00 31.25           O  
ATOM   1228  N   GLU B 151      -4.961   5.190 -18.731  1.00 31.27           N  
ATOM   1229  CA  GLU B 151      -6.038   4.268 -19.079  1.00 31.27           C  
ATOM   1230  C   GLU B 151      -7.273   4.511 -18.217  1.00 31.27           C  
ATOM   1231  CB  GLU B 151      -5.572   2.817 -18.933  1.00 31.27           C  
ATOM   1232  O   GLU B 151      -7.162   4.705 -17.004  1.00 31.27           O  
ATOM   1233  CG  GLU B 151      -5.376   2.098 -20.260  1.00 31.27           C  
ATOM   1234  CD  GLU B 151      -4.464   0.886 -20.156  1.00 31.27           C  
ATOM   1235  OE1 GLU B 151      -4.195   0.237 -21.193  1.00 31.27           O  
ATOM   1236  OE2 GLU B 151      -4.014   0.582 -19.028  1.00 31.27           O  
ATOM   1237  N   GLU B 152      -8.305   5.125 -18.882  1.00 32.89           N  
ATOM   1238  CA  GLU B 152      -9.682   5.478 -18.549  1.00 32.89           C  
ATOM   1239  C   GLU B 152     -10.410   4.304 -17.900  1.00 32.89           C  
ATOM   1240  CB  GLU B 152     -10.436   5.939 -19.798  1.00 32.89           C  
ATOM   1241  O   GLU B 152     -10.560   3.245 -18.512  1.00 32.89           O  
ATOM   1242  CG  GLU B 152      -9.878   7.212 -20.418  1.00 32.89           C  
ATOM   1243  CD  GLU B 152     -10.848   7.891 -21.372  1.00 32.89           C  
ATOM   1244  OE1 GLU B 152     -10.654   9.087 -21.687  1.00 32.89           O  
ATOM   1245  OE2 GLU B 152     -11.812   7.221 -21.807  1.00 32.89           O  
ATOM   1246  N   ILE B 153     -10.080   3.945 -16.721  1.00 36.20           N  
ATOM   1247  CA  ILE B 153     -10.582   2.766 -16.023  1.00 36.20           C  
ATOM   1248  C   ILE B 153     -12.056   2.959 -15.678  1.00 36.20           C  
ATOM   1249  CB  ILE B 153      -9.765   2.476 -14.744  1.00 36.20           C  
ATOM   1250  O   ILE B 153     -12.416   3.905 -14.973  1.00 36.20           O  
ATOM   1251  CG1 ILE B 153      -8.270   2.388 -15.073  1.00 36.20           C  
ATOM   1252  CG2 ILE B 153     -10.254   1.190 -14.071  1.00 36.20           C  
ATOM   1253  CD1 ILE B 153      -7.364   2.418 -13.850  1.00 36.20           C  
ATOM   1254  N   LEU B 154     -12.965   2.652 -16.635  1.00 30.20           N  
ATOM   1255  CA  LEU B 154     -14.408   2.606 -16.422  1.00 30.20           C  
ATOM   1256  C   LEU B 154     -14.772   1.545 -15.389  1.00 30.20           C  
ATOM   1257  CB  LEU B 154     -15.135   2.324 -17.740  1.00 30.20           C  
ATOM   1258  O   LEU B 154     -14.427   0.372 -15.549  1.00 30.20           O  
ATOM   1259  CG  LEU B 154     -14.966   3.367 -18.845  1.00 30.20           C  
ATOM   1260  CD1 LEU B 154     -15.477   2.820 -20.173  1.00 30.20           C  
ATOM   1261  CD2 LEU B 154     -15.691   4.658 -18.478  1.00 30.20           C  
ATOM   1262  N   GLU B 155     -14.725   1.806 -14.144  1.00 38.80           N  
ATOM   1263  CA  GLU B 155     -14.838   0.870 -13.029  1.00 38.80           C  
ATOM   1264  C   GLU B 155     -16.266   0.350 -12.888  1.00 38.80           C  
ATOM   1265  CB  GLU B 155     -14.389   1.532 -11.724  1.00 38.80           C  
ATOM   1266  O   GLU B 155     -17.160   1.082 -12.460  1.00 38.80           O  
ATOM   1267  CG  GLU B 155     -12.942   2.004 -11.740  1.00 38.80           C  
ATOM   1268  CD  GLU B 155     -11.939   0.866 -11.632  1.00 38.80           C  
ATOM   1269  OE1 GLU B 155     -10.886   0.920 -12.308  1.00 38.80           O  
ATOM   1270  OE2 GLU B 155     -12.208  -0.086 -10.867  1.00 38.80           O  
ATOM   1271  N   ALA B 156     -16.935  -0.189 -13.895  1.00 33.82           N  
ATOM   1272  CA  ALA B 156     -18.253  -0.722 -13.560  1.00 33.82           C  
ATOM   1273  C   ALA B 156     -18.138  -1.912 -12.612  1.00 33.82           C  
ATOM   1274  CB  ALA B 156     -19.003  -1.125 -14.827  1.00 33.82           C  
ATOM   1275  O   ALA B 156     -17.348  -2.829 -12.849  1.00 33.82           O  
ATOM   1276  N   TYR B 157     -18.265  -1.652 -11.345  1.00 34.83           N  
ATOM   1277  CA  TYR B 157     -18.255  -2.710 -10.341  1.00 34.83           C  
ATOM   1278  C   TYR B 157     -19.480  -3.605 -10.480  1.00 34.83           C  
ATOM   1279  CB  TYR B 157     -18.200  -2.114  -8.932  1.00 34.83           C  
ATOM   1280  O   TYR B 157     -20.606  -3.115 -10.593  1.00 34.83           O  
ATOM   1281  CG  TYR B 157     -16.861  -1.515  -8.577  1.00 34.83           C  
ATOM   1282  CD1 TYR B 157     -15.820  -2.315  -8.110  1.00 34.83           C  
ATOM   1283  CD2 TYR B 157     -16.633  -0.149  -8.707  1.00 34.83           C  
ATOM   1284  CE1 TYR B 157     -14.585  -1.768  -7.780  1.00 34.83           C  
ATOM   1285  CE2 TYR B 157     -15.402   0.409  -8.380  1.00 34.83           C  
ATOM   1286  OH  TYR B 157     -13.164   0.140  -7.594  1.00 34.83           O  
ATOM   1287  CZ  TYR B 157     -14.385  -0.407  -7.919  1.00 34.83           C  
ATOM   1288  N   ASP B 158     -19.519  -4.561 -11.363  1.00 39.08           N  
ATOM   1289  CA  ASP B 158     -20.652  -5.479 -11.300  1.00 39.08           C  
ATOM   1290  C   ASP B 158     -20.619  -6.305 -10.016  1.00 39.08           C  
ATOM   1291  CB  ASP B 158     -20.664  -6.402 -12.520  1.00 39.08           C  
ATOM   1292  O   ASP B 158     -19.653  -7.028  -9.762  1.00 39.08           O  
ATOM   1293  CG  ASP B 158     -21.031  -5.681 -13.805  1.00 39.08           C  
ATOM   1294  OD1 ASP B 158     -21.789  -4.689 -13.753  1.00 39.08           O  
ATOM   1295  OD2 ASP B 158     -20.559  -6.111 -14.880  1.00 39.08           O  
ATOM   1296  N   GLU B 159     -21.063  -5.728  -8.965  1.00 41.71           N  
ATOM   1297  CA  GLU B 159     -21.243  -6.508  -7.745  1.00 41.71           C  
ATOM   1298  C   GLU B 159     -22.183  -7.687  -7.976  1.00 41.71           C  
ATOM   1299  CB  GLU B 159     -21.776  -5.624  -6.615  1.00 41.71           C  
ATOM   1300  O   GLU B 159     -23.370  -7.497  -8.251  1.00 41.71           O  
ATOM   1301  CG  GLU B 159     -20.726  -4.707  -6.003  1.00 41.71           C  
ATOM   1302  CD  GLU B 159     -21.288  -3.774  -4.943  1.00 41.71           C  
ATOM   1303  OE1 GLU B 159     -20.530  -2.931  -4.412  1.00 41.71           O  
ATOM   1304  OE2 GLU B 159     -22.497  -3.888  -4.639  1.00 41.71           O  
ATOM   1305  N   ASP B 160     -21.976  -8.611  -8.917  1.00 40.31           N  
ATOM   1306  CA  ASP B 160     -22.852  -9.779  -8.894  1.00 40.31           C  
ATOM   1307  C   ASP B 160     -22.924 -10.385  -7.495  1.00 40.31           C  
ATOM   1308  CB  ASP B 160     -22.372 -10.829  -9.898  1.00 40.31           C  
ATOM   1309  O   ASP B 160     -22.043 -11.150  -7.098  1.00 40.31           O  
ATOM   1310  CG  ASP B 160     -22.550 -10.395 -11.342  1.00 40.31           C  
ATOM   1311  OD1 ASP B 160     -23.505  -9.645 -11.640  1.00 40.31           O  
ATOM   1312  OD2 ASP B 160     -21.730 -10.808 -12.190  1.00 40.31           O  
ATOM   1313  N   GLU B 161     -23.259  -9.564  -6.469  1.00 40.78           N  
ATOM   1314  CA  GLU B 161     -23.406 -10.171  -5.150  1.00 40.78           C  
ATOM   1315  C   GLU B 161     -24.458 -11.276  -5.164  1.00 40.78           C  
ATOM   1316  CB  GLU B 161     -23.770  -9.110  -4.108  1.00 40.78           C  
ATOM   1317  O   GLU B 161     -24.817 -11.812  -4.113  1.00 40.78           O  
ATOM   1318  CG  GLU B 161     -22.589  -8.633  -3.276  1.00 40.78           C  
ATOM   1319  CD  GLU B 161     -22.757  -7.216  -2.752  1.00 40.78           C  
ATOM   1320  OE1 GLU B 161     -21.802  -6.673  -2.152  1.00 40.78           O  
ATOM   1321  OE2 GLU B 161     -23.854  -6.644  -2.942  1.00 40.78           O  
ATOM   1322  N   ASP B 162     -25.287 -11.543  -6.224  1.00 36.44           N  
ATOM   1323  CA  ASP B 162     -26.472 -12.298  -5.826  1.00 36.44           C  
ATOM   1324  C   ASP B 162     -26.090 -13.671  -5.279  1.00 36.44           C  
ATOM   1325  CB  ASP B 162     -27.432 -12.451  -7.008  1.00 36.44           C  
ATOM   1326  O   ASP B 162     -26.953 -14.530  -5.087  1.00 36.44           O  
ATOM   1327  CG  ASP B 162     -28.170 -11.166  -7.342  1.00 36.44           C  
ATOM   1328  OD1 ASP B 162     -28.333 -10.306  -6.450  1.00 36.44           O  
ATOM   1329  OD2 ASP B 162     -28.596 -11.015  -8.508  1.00 36.44           O  
ATOM   1330  N   GLU B 163     -24.849 -14.196  -5.434  1.00 39.21           N  
ATOM   1331  CA  GLU B 163     -24.916 -15.644  -5.267  1.00 39.21           C  
ATOM   1332  C   GLU B 163     -25.208 -16.020  -3.817  1.00 39.21           C  
ATOM   1333  CB  GLU B 163     -23.611 -16.299  -5.727  1.00 39.21           C  
ATOM   1334  O   GLU B 163     -24.291 -16.119  -2.999  1.00 39.21           O  
ATOM   1335  CG  GLU B 163     -23.615 -16.716  -7.191  1.00 39.21           C  
ATOM   1336  CD  GLU B 163     -22.269 -17.235  -7.670  1.00 39.21           C  
ATOM   1337  OE1 GLU B 163     -22.145 -17.590  -8.865  1.00 39.21           O  
ATOM   1338  OE2 GLU B 163     -21.330 -17.290  -6.845  1.00 39.21           O  
ATOM   1339  N   GLU B 164     -26.037 -15.357  -3.107  1.00 38.38           N  
ATOM   1340  CA  GLU B 164     -26.201 -15.975  -1.795  1.00 38.38           C  
ATOM   1341  C   GLU B 164     -26.607 -17.440  -1.921  1.00 38.38           C  
ATOM   1342  CB  GLU B 164     -27.237 -15.211  -0.966  1.00 38.38           C  
ATOM   1343  O   GLU B 164     -27.115 -18.033  -0.967  1.00 38.38           O  
ATOM   1344  CG  GLU B 164     -26.887 -13.747  -0.741  1.00 38.38           C  
ATOM   1345  CD  GLU B 164     -27.154 -13.278   0.680  1.00 38.38           C  
ATOM   1346  OE1 GLU B 164     -26.625 -12.215   1.078  1.00 38.38           O  
ATOM   1347  OE2 GLU B 164     -27.899 -13.979   1.401  1.00 38.38           O  
ATOM   1348  N   LEU B 165     -26.944 -17.956  -3.121  1.00 33.32           N  
ATOM   1349  CA  LEU B 165     -27.809 -19.116  -2.934  1.00 33.32           C  
ATOM   1350  C   LEU B 165     -27.110 -20.186  -2.103  1.00 33.32           C  
ATOM   1351  CB  LEU B 165     -28.227 -19.696  -4.288  1.00 33.32           C  
ATOM   1352  O   LEU B 165     -27.657 -20.657  -1.103  1.00 33.32           O  
ATOM   1353  CG  LEU B 165     -29.131 -18.817  -5.153  1.00 33.32           C  
ATOM   1354  CD1 LEU B 165     -29.176 -19.347  -6.582  1.00 33.32           C  
ATOM   1355  CD2 LEU B 165     -30.534 -18.745  -4.559  1.00 33.32           C  
ATOM   1356  N   TYR B 166     -26.915 -21.531  -2.642  1.00 34.11           N  
ATOM   1357  CA  TYR B 166     -26.942 -22.844  -2.009  1.00 34.11           C  
ATOM   1358  C   TYR B 166     -25.674 -23.086  -1.199  1.00 34.11           C  
ATOM   1359  CB  TYR B 166     -27.108 -23.945  -3.061  1.00 34.11           C  
ATOM   1360  O   TYR B 166     -24.652 -22.434  -1.425  1.00 34.11           O  
ATOM   1361  CG  TYR B 166     -28.516 -24.073  -3.589  1.00 34.11           C  
ATOM   1362  CD1 TYR B 166     -29.462 -24.852  -2.926  1.00 34.11           C  
ATOM   1363  CD2 TYR B 166     -28.904 -23.416  -4.752  1.00 34.11           C  
ATOM   1364  CE1 TYR B 166     -30.760 -24.974  -3.410  1.00 34.11           C  
ATOM   1365  CE2 TYR B 166     -30.199 -23.531  -5.246  1.00 34.11           C  
ATOM   1366  OH  TYR B 166     -32.403 -24.428  -5.052  1.00 34.11           O  
ATOM   1367  CZ  TYR B 166     -31.119 -24.311  -4.569  1.00 34.11           C  
ATOM   1368  N   PRO B 167     -25.722 -24.067  -0.103  1.00 35.13           N  
ATOM   1369  CA  PRO B 167     -24.710 -24.608   0.808  1.00 35.13           C  
ATOM   1370  C   PRO B 167     -23.375 -24.875   0.115  1.00 35.13           C  
ATOM   1371  CB  PRO B 167     -25.340 -25.913   1.300  1.00 35.13           C  
ATOM   1372  O   PRO B 167     -23.275 -24.750  -1.108  1.00 35.13           O  
ATOM   1373  CG  PRO B 167     -26.469 -26.173   0.356  1.00 35.13           C  
ATOM   1374  CD  PRO B 167     -26.639 -24.969  -0.526  1.00 35.13           C  
ATOM   1375  N   ASP B 168     -22.526 -25.870   0.707  1.00 39.35           N  
ATOM   1376  CA  ASP B 168     -21.136 -26.298   0.584  1.00 39.35           C  
ATOM   1377  C   ASP B 168     -20.783 -26.609  -0.869  1.00 39.35           C  
ATOM   1378  CB  ASP B 168     -20.871 -27.522   1.463  1.00 39.35           C  
ATOM   1379  O   ASP B 168     -19.752 -27.226  -1.145  1.00 39.35           O  
ATOM   1380  CG  ASP B 168     -20.718 -27.174   2.933  1.00 39.35           C  
ATOM   1381  OD1 ASP B 168     -20.115 -26.127   3.253  1.00 39.35           O  
ATOM   1382  OD2 ASP B 168     -21.202 -27.956   3.780  1.00 39.35           O  
ATOM   1383  N   ILE B 169     -21.694 -26.841  -1.746  1.00 38.67           N  
ATOM   1384  CA  ILE B 169     -21.201 -27.270  -3.051  1.00 38.67           C  
ATOM   1385  C   ILE B 169     -20.568 -26.086  -3.778  1.00 38.67           C  
ATOM   1386  CB  ILE B 169     -22.331 -27.883  -3.908  1.00 38.67           C  
ATOM   1387  O   ILE B 169     -21.247 -25.105  -4.090  1.00 38.67           O  
ATOM   1388  CG1 ILE B 169     -23.071 -28.969  -3.119  1.00 38.67           C  
ATOM   1389  CG2 ILE B 169     -21.771 -28.444  -5.218  1.00 38.67           C  
ATOM   1390  CD1 ILE B 169     -24.497 -29.216  -3.593  1.00 38.67           C  
ATOM   1391  N   HIS B 170     -19.466 -25.666  -3.239  1.00 40.98           N  
ATOM   1392  CA  HIS B 170     -18.768 -24.636  -4.000  1.00 40.98           C  
ATOM   1393  C   HIS B 170     -18.817 -24.927  -5.496  1.00 40.98           C  
ATOM   1394  CB  HIS B 170     -17.315 -24.520  -3.535  1.00 40.98           C  
ATOM   1395  O   HIS B 170     -18.299 -25.949  -5.951  1.00 40.98           O  
ATOM   1396  CG  HIS B 170     -17.173 -24.192  -2.083  1.00 40.98           C  
ATOM   1397  CD2 HIS B 170     -16.742 -24.941  -1.041  1.00 40.98           C  
ATOM   1398  ND1 HIS B 170     -17.501 -22.959  -1.563  1.00 40.98           N  
ATOM   1399  CE1 HIS B 170     -17.275 -22.964  -0.259  1.00 40.98           C  
ATOM   1400  NE2 HIS B 170     -16.814 -24.155   0.082  1.00 40.98           N  
ATOM   1401  N   PRO B 171     -19.856 -24.533  -6.189  1.00 42.13           N  
ATOM   1402  CA  PRO B 171     -19.726 -24.763  -7.630  1.00 42.13           C  
ATOM   1403  C   PRO B 171     -18.339 -24.406  -8.161  1.00 42.13           C  
ATOM   1404  CB  PRO B 171     -20.793 -23.845  -8.232  1.00 42.13           C  
ATOM   1405  O   PRO B 171     -17.599 -23.660  -7.515  1.00 42.13           O  
ATOM   1406  CG  PRO B 171     -21.166 -22.915  -7.123  1.00 42.13           C  
ATOM   1407  CD  PRO B 171     -20.652 -23.482  -5.831  1.00 42.13           C  
ATOM   1408  N   PRO B 172     -17.796 -25.326  -8.967  1.00 42.06           N  
ATOM   1409  CA  PRO B 172     -16.580 -24.854  -9.632  1.00 42.06           C  
ATOM   1410  C   PRO B 172     -16.640 -23.369  -9.986  1.00 42.06           C  
ATOM   1411  CB  PRO B 172     -16.512 -25.714 -10.896  1.00 42.06           C  
ATOM   1412  O   PRO B 172     -17.729 -22.811 -10.140  1.00 42.06           O  
ATOM   1413  CG  PRO B 172     -17.835 -26.407 -10.957  1.00 42.06           C  
ATOM   1414  CD  PRO B 172     -18.594 -26.099  -9.698  1.00 42.06           C  
ATOM   1415  N   PRO B 173     -15.668 -22.660  -9.505  1.00 44.76           N  
ATOM   1416  CA  PRO B 173     -15.659 -21.259  -9.933  1.00 44.76           C  
ATOM   1417  C   PRO B 173     -16.277 -21.061 -11.315  1.00 44.76           C  
ATOM   1418  CB  PRO B 173     -14.171 -20.903  -9.944  1.00 44.76           C  
ATOM   1419  O   PRO B 173     -16.085 -21.891 -12.207  1.00 44.76           O  
ATOM   1420  CG  PRO B 173     -13.463 -22.215  -9.833  1.00 44.76           C  
ATOM   1421  CD  PRO B 173     -14.460 -23.262  -9.425  1.00 44.76           C  
ATOM   1422  N   SER B 174     -17.546 -20.639 -11.366  1.00 46.78           N  
ATOM   1423  CA  SER B 174     -18.050 -20.213 -12.668  1.00 46.78           C  
ATOM   1424  C   SER B 174     -16.986 -19.453 -13.451  1.00 46.78           C  
ATOM   1425  CB  SER B 174     -19.294 -19.340 -12.502  1.00 46.78           C  
ATOM   1426  O   SER B 174     -16.069 -18.876 -12.863  1.00 46.78           O  
ATOM   1427  OG  SER B 174     -19.061 -18.306 -11.560  1.00 46.78           O  
ATOM   1428  N   LEU B 175     -16.591 -19.935 -14.663  1.00 46.84           N  
ATOM   1429  CA  LEU B 175     -15.706 -19.305 -15.637  1.00 46.84           C  
ATOM   1430  C   LEU B 175     -15.963 -17.804 -15.714  1.00 46.84           C  
ATOM   1431  CB  LEU B 175     -15.892 -19.938 -17.019  1.00 46.84           C  
ATOM   1432  O   LEU B 175     -17.110 -17.372 -15.846  1.00 46.84           O  
ATOM   1433  CG  LEU B 175     -14.702 -20.725 -17.570  1.00 46.84           C  
ATOM   1434  CD1 LEU B 175     -14.596 -22.079 -16.876  1.00 46.84           C  
ATOM   1435  CD2 LEU B 175     -14.829 -20.900 -19.079  1.00 46.84           C  
ATOM   1436  N   PRO B 176     -15.049 -17.036 -15.336  1.00 53.29           N  
ATOM   1437  CA  PRO B 176     -15.220 -15.597 -15.552  1.00 53.29           C  
ATOM   1438  C   PRO B 176     -15.767 -15.269 -16.939  1.00 53.29           C  
ATOM   1439  CB  PRO B 176     -13.803 -15.044 -15.378  1.00 53.29           C  
ATOM   1440  O   PRO B 176     -15.517 -16.007 -17.895  1.00 53.29           O  
ATOM   1441  CG  PRO B 176     -12.978 -16.226 -14.984  1.00 53.29           C  
ATOM   1442  CD  PRO B 176     -13.827 -17.459 -15.092  1.00 53.29           C  
ATOM   1443  N   LEU B 177     -16.826 -14.453 -16.994  1.00 56.23           N  
ATOM   1444  CA  LEU B 177     -17.276 -13.909 -18.271  1.00 56.23           C  
ATOM   1445  C   LEU B 177     -16.111 -13.294 -19.040  1.00 56.23           C  
ATOM   1446  CB  LEU B 177     -18.369 -12.860 -18.051  1.00 56.23           C  
ATOM   1447  O   LEU B 177     -15.118 -12.876 -18.441  1.00 56.23           O  
ATOM   1448  CG  LEU B 177     -19.680 -13.364 -17.447  1.00 56.23           C  
ATOM   1449  CD1 LEU B 177     -20.585 -12.189 -17.091  1.00 56.23           C  
ATOM   1450  CD2 LEU B 177     -20.383 -14.314 -18.410  1.00 56.23           C  
ATOM   1451  N   PRO B 178     -16.157 -13.420 -20.329  1.00 60.03           N  
ATOM   1452  CA  PRO B 178     -15.114 -12.776 -21.130  1.00 60.03           C  
ATOM   1453  C   PRO B 178     -14.855 -11.331 -20.710  1.00 60.03           C  
ATOM   1454  CB  PRO B 178     -15.672 -12.839 -22.554  1.00 60.03           C  
ATOM   1455  O   PRO B 178     -15.799 -10.588 -20.428  1.00 60.03           O  
ATOM   1456  CG  PRO B 178     -16.860 -13.742 -22.459  1.00 60.03           C  
ATOM   1457  CD  PRO B 178     -17.178 -13.960 -21.008  1.00 60.03           C  
ATOM   1458  N   GLY B 179     -13.649 -11.064 -20.302  1.00 66.01           N  
ATOM   1459  CA  GLY B 179     -13.189  -9.733 -19.940  1.00 66.01           C  
ATOM   1460  C   GLY B 179     -13.129  -9.511 -18.440  1.00 66.01           C  
ATOM   1461  O   GLY B 179     -12.937  -8.382 -17.982  1.00 66.01           O  
ATOM   1462  N   GLN B 180     -13.329 -10.641 -17.738  1.00 79.09           N  
ATOM   1463  CA  GLN B 180     -13.310 -10.509 -16.285  1.00 79.09           C  
ATOM   1464  C   GLN B 180     -11.982 -10.989 -15.706  1.00 79.09           C  
ATOM   1465  CB  GLN B 180     -14.467 -11.290 -15.660  1.00 79.09           C  
ATOM   1466  O   GLN B 180     -11.381 -11.936 -16.218  1.00 79.09           O  
ATOM   1467  CG  GLN B 180     -15.838 -10.696 -15.953  1.00 79.09           C  
ATOM   1468  CD  GLN B 180     -16.968 -11.486 -15.318  1.00 79.09           C  
ATOM   1469  NE2 GLN B 180     -18.203 -11.096 -15.613  1.00 79.09           N  
ATOM   1470  OE1 GLN B 180     -16.732 -12.440 -14.570  1.00 79.09           O  
ATOM   1471  N   PHE B 181     -11.424 -10.203 -14.893  1.00 86.01           N  
ATOM   1472  CA  PHE B 181     -10.219 -10.581 -14.165  1.00 86.01           C  
ATOM   1473  C   PHE B 181     -10.563 -11.066 -12.762  1.00 86.01           C  
ATOM   1474  CB  PHE B 181      -9.244  -9.401 -14.088  1.00 86.01           C  
ATOM   1475  O   PHE B 181     -11.391 -10.463 -12.077  1.00 86.01           O  
ATOM   1476  CG  PHE B 181      -8.035  -9.668 -13.234  1.00 86.01           C  
ATOM   1477  CD1 PHE B 181      -7.956  -9.166 -11.940  1.00 86.01           C  
ATOM   1478  CD2 PHE B 181      -6.976 -10.421 -13.724  1.00 86.01           C  
ATOM   1479  CE1 PHE B 181      -6.837  -9.411 -11.147  1.00 86.01           C  
ATOM   1480  CE2 PHE B 181      -5.855 -10.670 -12.938  1.00 86.01           C  
ATOM   1481  CZ  PHE B 181      -5.787 -10.164 -11.650  1.00 86.01           C  
ATOM   1482  N   THR B 182      -9.954 -12.170 -12.355  1.00 88.82           N  
ATOM   1483  CA  THR B 182     -10.143 -12.718 -11.017  1.00 88.82           C  
ATOM   1484  C   THR B 182      -8.871 -12.569 -10.187  1.00 88.82           C  
ATOM   1485  CB  THR B 182     -10.552 -14.201 -11.073  1.00 88.82           C  
ATOM   1486  O   THR B 182      -7.783 -12.931 -10.639  1.00 88.82           O  
ATOM   1487  CG2 THR B 182     -10.859 -14.740  -9.680  1.00 88.82           C  
ATOM   1488  OG1 THR B 182     -11.718 -14.339 -11.894  1.00 88.82           O  
ATOM   1489  N   CYS B 183      -9.024 -12.032  -9.062  1.00 91.81           N  
ATOM   1490  CA  CYS B 183      -7.877 -11.851  -8.179  1.00 91.81           C  
ATOM   1491  C   CYS B 183      -7.294 -13.196  -7.761  1.00 91.81           C  
ATOM   1492  CB  CYS B 183      -8.275 -11.050  -6.940  1.00 91.81           C  
ATOM   1493  O   CYS B 183      -8.005 -14.044  -7.218  1.00 91.81           O  
ATOM   1494  SG  CYS B 183      -6.959 -10.906  -5.712  1.00 91.81           S  
ATOM   1495  N   PRO B 184      -6.004 -13.357  -7.908  1.00 92.18           N  
ATOM   1496  CA  PRO B 184      -5.384 -14.644  -7.585  1.00 92.18           C  
ATOM   1497  C   PRO B 184      -5.344 -14.920  -6.084  1.00 92.18           C  
ATOM   1498  CB  PRO B 184      -3.970 -14.507  -8.153  1.00 92.18           C  
ATOM   1499  O   PRO B 184      -5.165 -16.067  -5.668  1.00 92.18           O  
ATOM   1500  CG  PRO B 184      -3.734 -13.033  -8.238  1.00 92.18           C  
ATOM   1501  CD  PRO B 184      -5.054 -12.351  -8.456  1.00 92.18           C  
ATOM   1502  N   GLN B 185      -5.608 -13.935  -5.369  1.00 91.73           N  
ATOM   1503  CA  GLN B 185      -5.501 -14.112  -3.924  1.00 91.73           C  
ATOM   1504  C   GLN B 185      -6.873 -14.343  -3.296  1.00 91.73           C  
ATOM   1505  CB  GLN B 185      -4.827 -12.899  -3.282  1.00 91.73           C  
ATOM   1506  O   GLN B 185      -7.089 -15.350  -2.619  1.00 91.73           O  
ATOM   1507  CG  GLN B 185      -3.310 -12.896  -3.416  1.00 91.73           C  
ATOM   1508  CD  GLN B 185      -2.651 -11.796  -2.605  1.00 91.73           C  
ATOM   1509  NE2 GLN B 185      -1.324 -11.814  -2.550  1.00 91.73           N  
ATOM   1510  OE1 GLN B 185      -3.330 -10.938  -2.032  1.00 91.73           O  
ATOM   1511  N   CYS B 186      -7.898 -13.476  -3.579  1.00 89.69           N  
ATOM   1512  CA  CYS B 186      -9.179 -13.572  -2.887  1.00 89.69           C  
ATOM   1513  C   CYS B 186     -10.252 -14.148  -3.804  1.00 89.69           C  
ATOM   1514  CB  CYS B 186      -9.616 -12.200  -2.375  1.00 89.69           C  
ATOM   1515  O   CYS B 186     -11.364 -14.436  -3.360  1.00 89.69           O  
ATOM   1516  SG  CYS B 186     -10.117 -11.060  -3.683  1.00 89.69           S  
ATOM   1517  N   ARG B 187     -10.014 -14.173  -5.152  1.00 90.01           N  
ATOM   1518  CA  ARG B 187     -10.860 -14.806  -6.158  1.00 90.01           C  
ATOM   1519  C   ARG B 187     -12.061 -13.928  -6.495  1.00 90.01           C  
ATOM   1520  CB  ARG B 187     -11.333 -16.179  -5.678  1.00 90.01           C  
ATOM   1521  O   ARG B 187     -13.015 -14.388  -7.126  1.00 90.01           O  
ATOM   1522  CG  ARG B 187     -10.208 -17.180  -5.468  1.00 90.01           C  
ATOM   1523  CD  ARG B 187     -10.695 -18.615  -5.610  1.00 90.01           C  
ATOM   1524  NE  ARG B 187     -11.611 -18.981  -4.533  1.00 90.01           N  
ATOM   1525  NH1 ARG B 187     -12.230 -21.002  -5.468  1.00 90.01           N  
ATOM   1526  NH2 ARG B 187     -13.123 -20.340  -3.463  1.00 90.01           N  
ATOM   1527  CZ  ARG B 187     -12.319 -20.107  -4.490  1.00 90.01           C  
ATOM   1528  N   LYS B 188     -12.040 -12.711  -6.034  1.00 86.51           N  
ATOM   1529  CA  LYS B 188     -13.051 -11.767  -6.501  1.00 86.51           C  
ATOM   1530  C   LYS B 188     -12.836 -11.412  -7.969  1.00 86.51           C  
ATOM   1531  CB  LYS B 188     -13.036 -10.498  -5.647  1.00 86.51           C  
ATOM   1532  O   LYS B 188     -11.696 -11.294  -8.424  1.00 86.51           O  
ATOM   1533  CG  LYS B 188     -14.240  -9.593  -5.862  1.00 86.51           C  
ATOM   1534  CD  LYS B 188     -14.244  -8.426  -4.883  1.00 86.51           C  
ATOM   1535  CE  LYS B 188     -15.441  -7.512  -5.106  1.00 86.51           C  
ATOM   1536  NZ  LYS B 188     -15.484  -6.402  -4.108  1.00 86.51           N  
ATOM   1537  N   SER B 189     -13.860 -11.233  -8.722  1.00 86.46           N  
ATOM   1538  CA  SER B 189     -13.761 -10.957 -10.151  1.00 86.46           C  
ATOM   1539  C   SER B 189     -14.136  -9.512 -10.462  1.00 86.46           C  
ATOM   1540  CB  SER B 189     -14.658 -11.907 -10.945  1.00 86.46           C  
ATOM   1541  O   SER B 189     -14.981  -8.924  -9.784  1.00 86.46           O  
ATOM   1542  OG  SER B 189     -15.984 -11.884 -10.443  1.00 86.46           O  
ATOM   1543  N   PHE B 190     -13.428  -9.013 -11.425  1.00 83.85           N  
ATOM   1544  CA  PHE B 190     -13.635  -7.633 -11.847  1.00 83.85           C  
ATOM   1545  C   PHE B 190     -13.710  -7.537 -13.366  1.00 83.85           C  
ATOM   1546  CB  PHE B 190     -12.512  -6.734 -11.320  1.00 83.85           C  
ATOM   1547  O   PHE B 190     -13.037  -8.288 -14.075  1.00 83.85           O  
ATOM   1548  CG  PHE B 190     -12.194  -6.950  -9.865  1.00 83.85           C  
ATOM   1549  CD1 PHE B 190     -12.937  -6.318  -8.875  1.00 83.85           C  
ATOM   1550  CD2 PHE B 190     -11.152  -7.786  -9.486  1.00 83.85           C  
ATOM   1551  CE1 PHE B 190     -12.646  -6.517  -7.527  1.00 83.85           C  
ATOM   1552  CE2 PHE B 190     -10.854  -7.989  -8.142  1.00 83.85           C  
ATOM   1553  CZ  PHE B 190     -11.602  -7.353  -7.164  1.00 83.85           C  
ATOM   1554  N   THR B 191     -14.491  -6.629 -13.854  1.00 81.54           N  
ATOM   1555  CA  THR B 191     -14.661  -6.487 -15.296  1.00 81.54           C  
ATOM   1556  C   THR B 191     -13.713  -5.427 -15.850  1.00 81.54           C  
ATOM   1557  CB  THR B 191     -16.113  -6.119 -15.654  1.00 81.54           C  
ATOM   1558  O   THR B 191     -13.336  -5.476 -17.023  1.00 81.54           O  
ATOM   1559  CG2 THR B 191     -17.068  -7.259 -15.317  1.00 81.54           C  
ATOM   1560  OG1 THR B 191     -16.500  -4.953 -14.916  1.00 81.54           O  
ATOM   1561  N   ARG B 192     -13.337  -4.543 -14.962  1.00 79.87           N  
ATOM   1562  CA  ARG B 192     -12.468  -3.455 -15.399  1.00 79.87           C  
ATOM   1563  C   ARG B 192     -11.096  -3.551 -14.740  1.00 79.87           C  
ATOM   1564  CB  ARG B 192     -13.105  -2.099 -15.088  1.00 79.87           C  
ATOM   1565  O   ARG B 192     -10.992  -3.876 -13.555  1.00 79.87           O  
ATOM   1566  CG  ARG B 192     -14.359  -1.808 -15.896  1.00 79.87           C  
ATOM   1567  CD  ARG B 192     -14.903  -0.415 -15.611  1.00 79.87           C  
ATOM   1568  NE  ARG B 192     -16.131  -0.152 -16.356  1.00 79.87           N  
ATOM   1569  NH1 ARG B 192     -16.249   2.081 -15.778  1.00 79.87           N  
ATOM   1570  NH2 ARG B 192     -17.855   1.155 -17.127  1.00 79.87           N  
ATOM   1571  CZ  ARG B 192     -16.742   1.027 -16.419  1.00 79.87           C  
ATOM   1572  N   ARG B 193     -10.177  -3.293 -15.642  1.00 80.73           N  
ATOM   1573  CA  ARG B 193      -8.827  -3.200 -15.098  1.00 80.73           C  
ATOM   1574  C   ARG B 193      -8.626  -1.885 -14.352  1.00 80.73           C  
ATOM   1575  CB  ARG B 193      -7.787  -3.334 -16.212  1.00 80.73           C  
ATOM   1576  O   ARG B 193      -8.807  -0.807 -14.923  1.00 80.73           O  
ATOM   1577  CG  ARG B 193      -7.658  -4.744 -16.768  1.00 80.73           C  
ATOM   1578  CD  ARG B 193      -6.546  -4.843 -17.802  1.00 80.73           C  
ATOM   1579  NE  ARG B 193      -6.383  -6.209 -18.290  1.00 80.73           N  
ATOM   1580  NH1 ARG B 193      -6.832  -5.695 -20.497  1.00 80.73           N  
ATOM   1581  NH2 ARG B 193      -6.352  -7.854 -19.893  1.00 80.73           N  
ATOM   1582  CZ  ARG B 193      -6.523  -6.583 -19.559  1.00 80.73           C  
ATOM   1583  N   SER B 194      -8.352  -1.923 -13.113  1.00 89.11           N  
ATOM   1584  CA  SER B 194      -8.123  -0.732 -12.302  1.00 89.11           C  
ATOM   1585  C   SER B 194      -6.875  -0.883 -11.438  1.00 89.11           C  
ATOM   1586  CB  SER B 194      -9.335  -0.445 -11.415  1.00 89.11           C  
ATOM   1587  O   SER B 194      -6.939  -1.435 -10.338  1.00 89.11           O  
ATOM   1588  OG  SER B 194      -9.495  -1.459 -10.438  1.00 89.11           O  
ATOM   1589  N   PHE B 195      -5.792  -0.380 -12.051  1.00 93.07           N  
ATOM   1590  CA  PHE B 195      -4.529  -0.411 -11.324  1.00 93.07           C  
ATOM   1591  C   PHE B 195      -4.248   0.936 -10.669  1.00 93.07           C  
ATOM   1592  CB  PHE B 195      -3.377  -0.790 -12.260  1.00 93.07           C  
ATOM   1593  O   PHE B 195      -4.349   1.980 -11.317  1.00 93.07           O  
ATOM   1594  CG  PHE B 195      -3.505  -2.168 -12.852  1.00 93.07           C  
ATOM   1595  CD1 PHE B 195      -4.388  -3.093 -12.311  1.00 93.07           C  
ATOM   1596  CD2 PHE B 195      -2.740  -2.538 -13.951  1.00 93.07           C  
ATOM   1597  CE1 PHE B 195      -4.508  -4.369 -12.856  1.00 93.07           C  
ATOM   1598  CE2 PHE B 195      -2.854  -3.811 -14.502  1.00 93.07           C  
ATOM   1599  CZ  PHE B 195      -3.738  -4.725 -13.952  1.00 93.07           C  
ATOM   1600  N   ARG B 196      -3.938   0.888  -9.437  1.00 95.01           N  
ATOM   1601  CA  ARG B 196      -3.519   2.091  -8.726  1.00 95.01           C  
ATOM   1602  C   ARG B 196      -2.116   1.927  -8.152  1.00 95.01           C  
ATOM   1603  CB  ARG B 196      -4.507   2.426  -7.606  1.00 95.01           C  
ATOM   1604  O   ARG B 196      -1.857   0.997  -7.386  1.00 95.01           O  
ATOM   1605  CG  ARG B 196      -5.878   2.857  -8.103  1.00 95.01           C  
ATOM   1606  CD  ARG B 196      -6.802   3.233  -6.953  1.00 95.01           C  
ATOM   1607  NE  ARG B 196      -8.170   3.459  -7.412  1.00 95.01           N  
ATOM   1608  NH1 ARG B 196      -9.067   3.665  -5.293  1.00 95.01           N  
ATOM   1609  NH2 ARG B 196     -10.415   3.855  -7.137  1.00 95.01           N  
ATOM   1610  CZ  ARG B 196      -9.214   3.659  -6.613  1.00 95.01           C  
ATOM   1611  N   PRO B 197      -1.244   2.785  -8.540  1.00 95.56           N  
ATOM   1612  CA  PRO B 197       0.117   2.676  -8.010  1.00 95.56           C  
ATOM   1613  C   PRO B 197       0.169   2.789  -6.488  1.00 95.56           C  
ATOM   1614  CB  PRO B 197       0.848   3.849  -8.669  1.00 95.56           C  
ATOM   1615  O   PRO B 197      -0.610   3.539  -5.894  1.00 95.56           O  
ATOM   1616  CG  PRO B 197       0.003   4.211  -9.848  1.00 95.56           C  
ATOM   1617  CD  PRO B 197      -1.420   3.835  -9.549  1.00 95.56           C  
ATOM   1618  N   ASN B 198       1.040   1.957  -5.885  1.00 96.10           N  
ATOM   1619  CA  ASN B 198       1.265   2.018  -4.444  1.00 96.10           C  
ATOM   1620  C   ASN B 198       2.710   2.383  -4.117  1.00 96.10           C  
ATOM   1621  CB  ASN B 198       0.892   0.687  -3.787  1.00 96.10           C  
ATOM   1622  O   ASN B 198       3.516   1.511  -3.788  1.00 96.10           O  
ATOM   1623  CG  ASN B 198       0.733   0.803  -2.284  1.00 96.10           C  
ATOM   1624  ND2 ASN B 198      -0.042  -0.103  -1.698  1.00 96.10           N  
ATOM   1625  OD1 ASN B 198       1.300   1.700  -1.654  1.00 96.10           O  
ATOM   1626  N   LEU B 199       2.945   3.710  -4.158  1.00 92.61           N  
ATOM   1627  CA  LEU B 199       4.301   4.225  -4.011  1.00 92.61           C  
ATOM   1628  C   LEU B 199       4.827   3.978  -2.601  1.00 92.61           C  
ATOM   1629  CB  LEU B 199       4.344   5.722  -4.329  1.00 92.61           C  
ATOM   1630  O   LEU B 199       6.019   3.723  -2.414  1.00 92.61           O  
ATOM   1631  CG  LEU B 199       4.008   6.120  -5.767  1.00 92.61           C  
ATOM   1632  CD1 LEU B 199       4.018   7.638  -5.914  1.00 92.61           C  
ATOM   1633  CD2 LEU B 199       4.988   5.477  -6.743  1.00 92.61           C  
ATOM   1634  N   GLN B 200       3.936   4.078  -1.675  1.00 95.16           N  
ATOM   1635  CA  GLN B 200       4.362   3.846  -0.299  1.00 95.16           C  
ATOM   1636  C   GLN B 200       4.858   2.415  -0.111  1.00 95.16           C  
ATOM   1637  CB  GLN B 200       3.217   4.137   0.674  1.00 95.16           C  
ATOM   1638  O   GLN B 200       5.901   2.191   0.506  1.00 95.16           O  
ATOM   1639  CG  GLN B 200       3.669   4.327   2.115  1.00 95.16           C  
ATOM   1640  CD  GLN B 200       4.369   5.654   2.341  1.00 95.16           C  
ATOM   1641  NE2 GLN B 200       5.215   5.712   3.364  1.00 95.16           N  
ATOM   1642  OE1 GLN B 200       4.153   6.619   1.601  1.00 95.16           O  
ATOM   1643  N   LEU B 201       4.127   1.479  -0.597  1.00 97.11           N  
ATOM   1644  CA  LEU B 201       4.566   0.089  -0.558  1.00 97.11           C  
ATOM   1645  C   LEU B 201       5.884  -0.086  -1.306  1.00 97.11           C  
ATOM   1646  CB  LEU B 201       3.498  -0.828  -1.160  1.00 97.11           C  
ATOM   1647  O   LEU B 201       6.783  -0.784  -0.834  1.00 97.11           O  
ATOM   1648  CG  LEU B 201       3.819  -2.324  -1.174  1.00 97.11           C  
ATOM   1649  CD1 LEU B 201       4.036  -2.833   0.248  1.00 97.11           C  
ATOM   1650  CD2 LEU B 201       2.703  -3.103  -1.862  1.00 97.11           C  
ATOM   1651  N   ALA B 202       5.998   0.558  -2.425  1.00 96.85           N  
ATOM   1652  CA  ALA B 202       7.237   0.488  -3.194  1.00 96.85           C  
ATOM   1653  C   ALA B 202       8.427   0.959  -2.362  1.00 96.85           C  
ATOM   1654  CB  ALA B 202       7.121   1.320  -4.469  1.00 96.85           C  
ATOM   1655  O   ALA B 202       9.480   0.317  -2.354  1.00 96.85           O  
ATOM   1656  N   ASN B 203       8.267   2.043  -1.676  1.00 96.56           N  
ATOM   1657  CA  ASN B 203       9.337   2.575  -0.840  1.00 96.56           C  
ATOM   1658  C   ASN B 203       9.701   1.611   0.286  1.00 96.56           C  
ATOM   1659  CB  ASN B 203       8.942   3.938  -0.265  1.00 96.56           C  
ATOM   1660  O   ASN B 203      10.881   1.379   0.553  1.00 96.56           O  
ATOM   1661  CG  ASN B 203       8.842   5.013  -1.329  1.00 96.56           C  
ATOM   1662  ND2 ASN B 203       8.082   6.063  -1.042  1.00 96.56           N  
ATOM   1663  OD1 ASN B 203       9.443   4.901  -2.401  1.00 96.56           O  
ATOM   1664  N   MET B 204       8.715   1.096   0.928  1.00 97.77           N  
ATOM   1665  CA  MET B 204       8.964   0.157   2.018  1.00 97.77           C  
ATOM   1666  C   MET B 204       9.723  -1.068   1.518  1.00 97.77           C  
ATOM   1667  CB  MET B 204       7.649  -0.272   2.671  1.00 97.77           C  
ATOM   1668  O   MET B 204      10.676  -1.516   2.158  1.00 97.77           O  
ATOM   1669  CG  MET B 204       6.963   0.836   3.453  1.00 97.77           C  
ATOM   1670  SD  MET B 204       5.419   0.270   4.267  1.00 97.77           S  
ATOM   1671  CE  MET B 204       6.109  -0.521   5.747  1.00 97.77           C  
ATOM   1672  N   VAL B 205       9.312  -1.615   0.406  1.00 97.62           N  
ATOM   1673  CA  VAL B 205       9.946  -2.797  -0.168  1.00 97.62           C  
ATOM   1674  C   VAL B 205      11.416  -2.504  -0.462  1.00 97.62           C  
ATOM   1675  CB  VAL B 205       9.227  -3.259  -1.455  1.00 97.62           C  
ATOM   1676  O   VAL B 205      12.286  -3.339  -0.203  1.00 97.62           O  
ATOM   1677  CG1 VAL B 205      10.050  -4.320  -2.182  1.00 97.62           C  
ATOM   1678  CG2 VAL B 205       7.834  -3.791  -1.125  1.00 97.62           C  
ATOM   1679  N   GLN B 206      11.684  -1.321  -0.994  1.00 96.92           N  
ATOM   1680  CA  GLN B 206      13.064  -0.939  -1.274  1.00 96.92           C  
ATOM   1681  C   GLN B 206      13.903  -0.934   0.001  1.00 96.92           C  
ATOM   1682  CB  GLN B 206      13.117   0.435  -1.943  1.00 96.92           C  
ATOM   1683  O   GLN B 206      15.042  -1.406   0.003  1.00 96.92           O  
ATOM   1684  CG  GLN B 206      12.687   0.425  -3.404  1.00 96.92           C  
ATOM   1685  CD  GLN B 206      12.802   1.789  -4.059  1.00 96.92           C  
ATOM   1686  NE2 GLN B 206      12.794   1.811  -5.387  1.00 96.92           N  
ATOM   1687  OE1 GLN B 206      12.896   2.814  -3.376  1.00 96.92           O  
ATOM   1688  N   ILE B 207      13.396  -0.435   1.079  1.00 96.75           N  
ATOM   1689  CA  ILE B 207      14.095  -0.388   2.358  1.00 96.75           C  
ATOM   1690  C   ILE B 207      14.326  -1.807   2.873  1.00 96.75           C  
ATOM   1691  CB  ILE B 207      13.311   0.439   3.401  1.00 96.75           C  
ATOM   1692  O   ILE B 207      15.434  -2.149   3.292  1.00 96.75           O  
ATOM   1693  CG1 ILE B 207      13.179   1.895   2.939  1.00 96.75           C  
ATOM   1694  CG2 ILE B 207      13.987   0.360   4.773  1.00 96.75           C  
ATOM   1695  CD1 ILE B 207      12.132   2.695   3.703  1.00 96.75           C  
ATOM   1696  N   ILE B 208      13.331  -2.648   2.811  1.00 96.82           N  
ATOM   1697  CA  ILE B 208      13.419  -4.029   3.275  1.00 96.82           C  
ATOM   1698  C   ILE B 208      14.472  -4.779   2.463  1.00 96.82           C  
ATOM   1699  CB  ILE B 208      12.054  -4.746   3.176  1.00 96.82           C  
ATOM   1700  O   ILE B 208      15.256  -5.553   3.017  1.00 96.82           O  
ATOM   1701  CG1 ILE B 208      11.064  -4.152   4.184  1.00 96.82           C  
ATOM   1702  CG2 ILE B 208      12.219  -6.253   3.393  1.00 96.82           C  
ATOM   1703  CD1 ILE B 208       9.618  -4.566   3.949  1.00 96.82           C  
ATOM   1704  N   ARG B 209      14.476  -4.553   1.192  1.00 95.12           N  
ATOM   1705  CA  ARG B 209      15.448  -5.192   0.313  1.00 95.12           C  
ATOM   1706  C   ARG B 209      16.874  -4.839   0.724  1.00 95.12           C  
ATOM   1707  CB  ARG B 209      15.207  -4.785  -1.143  1.00 95.12           C  
ATOM   1708  O   ARG B 209      17.783  -5.662   0.601  1.00 95.12           O  
ATOM   1709  CG  ARG B 209      14.045  -5.513  -1.801  1.00 95.12           C  
ATOM   1710  CD  ARG B 209      13.843  -5.065  -3.242  1.00 95.12           C  
ATOM   1711  NE  ARG B 209      14.907  -5.556  -4.113  1.00 95.12           N  
ATOM   1712  NH1 ARG B 209      13.571  -7.068  -5.238  1.00 95.12           N  
ATOM   1713  NH2 ARG B 209      15.790  -6.869  -5.778  1.00 95.12           N  
ATOM   1714  CZ  ARG B 209      14.754  -6.497  -5.041  1.00 95.12           C  
ATOM   1715  N   GLN B 210      17.031  -3.629   1.169  1.00 93.45           N  
ATOM   1716  CA  GLN B 210      18.348  -3.207   1.633  1.00 93.45           C  
ATOM   1717  C   GLN B 210      18.741  -3.938   2.913  1.00 93.45           C  
ATOM   1718  CB  GLN B 210      18.377  -1.695   1.863  1.00 93.45           C  
ATOM   1719  O   GLN B 210      19.909  -4.286   3.103  1.00 93.45           O  
ATOM   1720  CG  GLN B 210      18.295  -0.877   0.581  1.00 93.45           C  
ATOM   1721  CD  GLN B 210      18.071   0.601   0.842  1.00 93.45           C  
ATOM   1722  NE2 GLN B 210      17.868   1.367  -0.225  1.00 93.45           N  
ATOM   1723  OE1 GLN B 210      18.079   1.051   1.992  1.00 93.45           O  
ATOM   1724  N   MET B 211      17.736  -4.171   3.729  1.00 93.09           N  
ATOM   1725  CA  MET B 211      17.994  -4.819   5.012  1.00 93.09           C  
ATOM   1726  C   MET B 211      18.101  -6.331   4.846  1.00 93.09           C  
ATOM   1727  CB  MET B 211      16.891  -4.480   6.017  1.00 93.09           C  
ATOM   1728  O   MET B 211      18.910  -6.977   5.515  1.00 93.09           O  
ATOM   1729  CG  MET B 211      16.865  -3.016   6.427  1.00 93.09           C  
ATOM   1730  SD  MET B 211      15.670  -2.688   7.781  1.00 93.09           S  
ATOM   1731  CE  MET B 211      14.106  -2.930   6.893  1.00 93.09           C  
ATOM   1732  N   CYS B 212      17.372  -6.804   3.914  1.00 92.83           N  
ATOM   1733  CA  CYS B 212      17.306  -8.233   3.626  1.00 92.83           C  
ATOM   1734  C   CYS B 212      17.275  -8.486   2.124  1.00 92.83           C  
ATOM   1735  CB  CYS B 212      16.074  -8.855   4.283  1.00 92.83           C  
ATOM   1736  O   CYS B 212      16.202  -8.560   1.524  1.00 92.83           O  
ATOM   1737  SG  CYS B 212      15.966  -8.554   6.061  1.00 92.83           S  
ATOM   1738  N   PRO B 213      18.403  -8.735   1.520  1.00 89.77           N  
ATOM   1739  CA  PRO B 213      18.511  -8.797   0.060  1.00 89.77           C  
ATOM   1740  C   PRO B 213      17.776  -9.997  -0.535  1.00 89.77           C  
ATOM   1741  CB  PRO B 213      20.019  -8.908  -0.177  1.00 89.77           C  
ATOM   1742  O   PRO B 213      17.309  -9.935  -1.675  1.00 89.77           O  
ATOM   1743  CG  PRO B 213      20.642  -8.253   1.013  1.00 89.77           C  
ATOM   1744  CD  PRO B 213      19.780  -8.524   2.212  1.00 89.77           C  
ATOM   1745  N   THR B 214      17.595 -11.038   0.269  1.00 89.11           N  
ATOM   1746  CA  THR B 214      16.908 -12.214  -0.254  1.00 89.11           C  
ATOM   1747  C   THR B 214      15.495 -12.314   0.314  1.00 89.11           C  
ATOM   1748  CB  THR B 214      17.686 -13.504   0.067  1.00 89.11           C  
ATOM   1749  O   THR B 214      15.308 -12.291   1.532  1.00 89.11           O  
ATOM   1750  CG2 THR B 214      17.138 -14.688  -0.723  1.00 89.11           C  
ATOM   1751  OG1 THR B 214      19.067 -13.319  -0.266  1.00 89.11           O  
ATOM   1752  N   PRO B 215      14.592 -12.416  -0.676  1.00 86.18           N  
ATOM   1753  CA  PRO B 215      13.219 -12.520  -0.176  1.00 86.18           C  
ATOM   1754  C   PRO B 215      12.957 -13.832   0.560  1.00 86.18           C  
ATOM   1755  CB  PRO B 215      12.372 -12.430  -1.449  1.00 86.18           C  
ATOM   1756  O   PRO B 215      13.599 -14.845   0.271  1.00 86.18           O  
ATOM   1757  CG  PRO B 215      13.280 -12.889  -2.544  1.00 86.18           C  
ATOM   1758  CD  PRO B 215      14.697 -12.591  -2.146  1.00 86.18           C  
ATOM   1759  N   TYR B 216      12.131 -13.748   1.500  1.00 79.92           N  
ATOM   1760  CA  TYR B 216      11.610 -14.946   2.149  1.00 79.92           C  
ATOM   1761  C   TYR B 216      10.394 -15.485   1.404  1.00 79.92           C  
ATOM   1762  CB  TYR B 216      11.240 -14.650   3.606  1.00 79.92           C  
ATOM   1763  O   TYR B 216       9.418 -14.763   1.192  1.00 79.92           O  
ATOM   1764  CG  TYR B 216      10.825 -15.873   4.387  1.00 79.92           C  
ATOM   1765  CD1 TYR B 216       9.481 -16.145   4.631  1.00 79.92           C  
ATOM   1766  CD2 TYR B 216      11.776 -16.759   4.883  1.00 79.92           C  
ATOM   1767  CE1 TYR B 216       9.094 -17.269   5.352  1.00 79.92           C  
ATOM   1768  CE2 TYR B 216      11.400 -17.886   5.605  1.00 79.92           C  
ATOM   1769  OH  TYR B 216       9.682 -19.248   6.549  1.00 79.92           O  
ATOM   1770  CZ  TYR B 216      10.059 -18.133   5.834  1.00 79.92           C  
ATOM   1771  N   ARG B 217      10.629 -16.661   0.889  1.00 73.81           N  
ATOM   1772  CA  ARG B 217       9.561 -17.216   0.065  1.00 73.81           C  
ATOM   1773  C   ARG B 217       8.507 -17.905   0.925  1.00 73.81           C  
ATOM   1774  CB  ARG B 217      10.128 -18.201  -0.959  1.00 73.81           C  
ATOM   1775  O   ARG B 217       8.833 -18.770   1.741  1.00 73.81           O  
ATOM   1776  CG  ARG B 217      10.938 -17.543  -2.065  1.00 73.81           C  
ATOM   1777  CD  ARG B 217      11.418 -18.558  -3.093  1.00 73.81           C  
ATOM   1778  NE  ARG B 217      12.851 -18.432  -3.346  1.00 73.81           N  
ATOM   1779  NH1 ARG B 217      13.012 -20.374  -4.587  1.00 73.81           N  
ATOM   1780  NH2 ARG B 217      14.872 -19.085  -4.219  1.00 73.81           N  
ATOM   1781  CZ  ARG B 217      13.575 -19.297  -4.050  1.00 73.81           C  
ATOM   1782  N   GLY B 218       7.399 -17.262   1.086  1.00 67.71           N  
ATOM   1783  CA  GLY B 218       6.294 -17.862   1.817  1.00 67.71           C  
ATOM   1784  C   GLY B 218       5.495 -18.848   0.988  1.00 67.71           C  
ATOM   1785  O   GLY B 218       6.047 -19.529   0.121  1.00 67.71           O  
ATOM   1786  N   ASN B 219       4.215 -18.952   1.291  1.00 73.93           N  
ATOM   1787  CA  ASN B 219       3.233 -19.864   0.713  1.00 73.93           C  
ATOM   1788  C   ASN B 219       2.871 -19.465  -0.715  1.00 73.93           C  
ATOM   1789  CB  ASN B 219       1.977 -19.923   1.584  1.00 73.93           C  
ATOM   1790  O   ASN B 219       2.668 -18.283  -1.001  1.00 73.93           O  
ATOM   1791  CG  ASN B 219       1.158 -21.175   1.342  1.00 73.93           C  
ATOM   1792  ND2 ASN B 219      -0.039 -21.221   1.915  1.00 73.93           N  
ATOM   1793  OD1 ASN B 219       1.597 -22.095   0.648  1.00 73.93           O  
ATOM   1794  N   ARG B 220       2.821 -20.410  -1.593  1.00 82.08           N  
ATOM   1795  CA  ARG B 220       2.535 -20.186  -3.006  1.00 82.08           C  
ATOM   1796  C   ARG B 220       1.041 -20.310  -3.289  1.00 82.08           C  
ATOM   1797  CB  ARG B 220       3.317 -21.173  -3.876  1.00 82.08           C  
ATOM   1798  O   ARG B 220       0.602 -20.123  -4.426  1.00 82.08           O  
ATOM   1799  CG  ARG B 220       4.824 -20.986  -3.817  1.00 82.08           C  
ATOM   1800  CD  ARG B 220       5.550 -21.966  -4.727  1.00 82.08           C  
ATOM   1801  NE  ARG B 220       6.997 -21.902  -4.544  1.00 82.08           N  
ATOM   1802  NH1 ARG B 220       7.492 -23.305  -6.312  1.00 82.08           N  
ATOM   1803  NH2 ARG B 220       9.180 -22.411  -5.045  1.00 82.08           N  
ATOM   1804  CZ  ARG B 220       7.886 -22.539  -5.301  1.00 82.08           C  
ATOM   1805  N   SER B 221       0.299 -20.606  -2.203  1.00 84.72           N  
ATOM   1806  CA  SER B 221      -1.079 -20.961  -2.524  1.00 84.72           C  
ATOM   1807  C   SER B 221      -2.059 -19.937  -1.963  1.00 84.72           C  
ATOM   1808  CB  SER B 221      -1.415 -22.351  -1.983  1.00 84.72           C  
ATOM   1809  O   SER B 221      -1.774 -19.284  -0.957  1.00 84.72           O  
ATOM   1810  OG  SER B 221      -1.547 -22.323  -0.572  1.00 84.72           O  
ATOM   1811  N   ASN B 222      -3.171 -19.755  -2.689  1.00 84.21           N  
ATOM   1812  CA  ASN B 222      -4.276 -18.955  -2.173  1.00 84.21           C  
ATOM   1813  C   ASN B 222      -5.160 -19.765  -1.228  1.00 84.21           C  
ATOM   1814  CB  ASN B 222      -5.110 -18.386  -3.322  1.00 84.21           C  
ATOM   1815  O   ASN B 222      -4.789 -20.865  -0.815  1.00 84.21           O  
ATOM   1816  CG  ASN B 222      -5.776 -19.466  -4.152  1.00 84.21           C  
ATOM   1817  ND2 ASN B 222      -6.116 -19.137  -5.392  1.00 84.21           N  
ATOM   1818  OD1 ASN B 222      -5.985 -20.587  -3.681  1.00 84.21           O  
ATOM   1819  N   ASP B 223      -6.265 -19.288  -0.790  1.00 81.02           N  
ATOM   1820  CA  ASP B 223      -7.133 -19.914   0.202  1.00 81.02           C  
ATOM   1821  C   ASP B 223      -7.748 -21.202  -0.342  1.00 81.02           C  
ATOM   1822  CB  ASP B 223      -8.236 -18.947   0.637  1.00 81.02           C  
ATOM   1823  O   ASP B 223      -8.211 -22.048   0.426  1.00 81.02           O  
ATOM   1824  CG  ASP B 223      -7.702 -17.732   1.375  1.00 81.02           C  
ATOM   1825  OD1 ASP B 223      -6.557 -17.777   1.875  1.00 81.02           O  
ATOM   1826  OD2 ASP B 223      -8.434 -16.723   1.460  1.00 81.02           O  
ATOM   1827  N   GLN B 224      -7.707 -21.471  -1.658  1.00 82.20           N  
ATOM   1828  CA  GLN B 224      -8.278 -22.667  -2.268  1.00 82.20           C  
ATOM   1829  C   GLN B 224      -7.195 -23.691  -2.593  1.00 82.20           C  
ATOM   1830  CB  GLN B 224      -9.055 -22.305  -3.535  1.00 82.20           C  
ATOM   1831  O   GLN B 224      -7.457 -24.685  -3.273  1.00 82.20           O  
ATOM   1832  CG  GLN B 224     -10.264 -21.415  -3.282  1.00 82.20           C  
ATOM   1833  CD  GLN B 224     -11.059 -21.131  -4.543  1.00 82.20           C  
ATOM   1834  NE2 GLN B 224     -12.311 -20.721  -4.375  1.00 82.20           N  
ATOM   1835  OE1 GLN B 224     -10.550 -21.278  -5.659  1.00 82.20           O  
ATOM   1836  N   GLY B 225      -6.019 -23.404  -2.169  1.00 86.10           N  
ATOM   1837  CA  GLY B 225      -4.916 -24.321  -2.411  1.00 86.10           C  
ATOM   1838  C   GLY B 225      -4.403 -24.274  -3.837  1.00 86.10           C  
ATOM   1839  O   GLY B 225      -3.881 -25.268  -4.348  1.00 86.10           O  
ATOM   1840  N   MET B 226      -4.679 -23.122  -4.537  1.00 90.09           N  
ATOM   1841  CA  MET B 226      -4.222 -22.953  -5.913  1.00 90.09           C  
ATOM   1842  C   MET B 226      -2.961 -22.096  -5.966  1.00 90.09           C  
ATOM   1843  CB  MET B 226      -5.320 -22.322  -6.771  1.00 90.09           C  
ATOM   1844  O   MET B 226      -2.799 -21.172  -5.168  1.00 90.09           O  
ATOM   1845  CG  MET B 226      -6.564 -23.184  -6.906  1.00 90.09           C  
ATOM   1846  SD  MET B 226      -7.740 -22.531  -8.154  1.00 90.09           S  
ATOM   1847  CE  MET B 226      -9.123 -23.683  -7.924  1.00 90.09           C  
ATOM   1848  N   CYS B 227      -2.059 -22.402  -6.928  1.00 90.44           N  
ATOM   1849  CA  CYS B 227      -0.858 -21.613  -7.183  1.00 90.44           C  
ATOM   1850  C   CYS B 227      -1.218 -20.207  -7.649  1.00 90.44           C  
ATOM   1851  CB  CYS B 227       0.021 -22.298  -8.228  1.00 90.44           C  
ATOM   1852  O   CYS B 227      -1.966 -20.042  -8.614  1.00 90.44           O  
ATOM   1853  SG  CYS B 227       1.431 -21.301  -8.758  1.00 90.44           S  
ATOM   1854  N   PHE B 228      -0.635 -19.175  -6.976  1.00 89.37           N  
ATOM   1855  CA  PHE B 228      -0.924 -17.789  -7.326  1.00 89.37           C  
ATOM   1856  C   PHE B 228      -0.483 -17.488  -8.753  1.00 89.37           C  
ATOM   1857  CB  PHE B 228      -0.233 -16.832  -6.350  1.00 89.37           C  
ATOM   1858  O   PHE B 228      -1.200 -16.821  -9.502  1.00 89.37           O  
ATOM   1859  CG  PHE B 228      -0.912 -16.737  -5.010  1.00 89.37           C  
ATOM   1860  CD1 PHE B 228      -2.172 -16.164  -4.892  1.00 89.37           C  
ATOM   1861  CD2 PHE B 228      -0.288 -17.223  -3.868  1.00 89.37           C  
ATOM   1862  CE1 PHE B 228      -2.802 -16.075  -3.653  1.00 89.37           C  
ATOM   1863  CE2 PHE B 228      -0.912 -17.138  -2.626  1.00 89.37           C  
ATOM   1864  CZ  PHE B 228      -2.168 -16.563  -2.520  1.00 89.37           C  
ATOM   1865  N   LYS B 229       0.628 -18.097  -9.214  1.00 85.76           N  
ATOM   1866  CA  LYS B 229       1.259 -17.785 -10.493  1.00 85.76           C  
ATOM   1867  C   LYS B 229       0.494 -18.418 -11.652  1.00 85.76           C  
ATOM   1868  CB  LYS B 229       2.713 -18.259 -10.504  1.00 85.76           C  
ATOM   1869  O   LYS B 229       0.264 -17.773 -12.677  1.00 85.76           O  
ATOM   1870  CG  LYS B 229       3.504 -17.801 -11.721  1.00 85.76           C  
ATOM   1871  CD  LYS B 229       4.978 -18.168 -11.600  1.00 85.76           C  
ATOM   1872  CE  LYS B 229       5.769 -17.717 -12.821  1.00 85.76           C  
ATOM   1873  NZ  LYS B 229       7.220 -18.047 -12.693  1.00 85.76           N  
ATOM   1874  N   HIS B 230      -0.011 -19.672 -11.443  1.00 87.19           N  
ATOM   1875  CA  HIS B 230      -0.527 -20.420 -12.584  1.00 87.19           C  
ATOM   1876  C   HIS B 230      -2.016 -20.707 -12.427  1.00 87.19           C  
ATOM   1877  CB  HIS B 230       0.245 -21.729 -12.760  1.00 87.19           C  
ATOM   1878  O   HIS B 230      -2.658 -21.206 -13.355  1.00 87.19           O  
ATOM   1879  CG  HIS B 230       1.716 -21.537 -12.955  1.00 87.19           C  
ATOM   1880  CD2 HIS B 230       2.406 -20.882 -13.918  1.00 87.19           C  
ATOM   1881  ND1 HIS B 230       2.655 -22.059 -12.093  1.00 87.19           N  
ATOM   1882  CE1 HIS B 230       3.864 -21.731 -12.518  1.00 87.19           C  
ATOM   1883  NE2 HIS B 230       3.741 -21.017 -13.623  1.00 87.19           N  
ATOM   1884  N   GLN B 231      -2.440 -20.407 -11.230  1.00 85.03           N  
ATOM   1885  CA  GLN B 231      -3.848 -20.649 -10.931  1.00 85.03           C  
ATOM   1886  C   GLN B 231      -4.201 -22.123 -11.103  1.00 85.03           C  
ATOM   1887  CB  GLN B 231      -4.742 -19.787 -11.824  1.00 85.03           C  
ATOM   1888  O   GLN B 231      -5.296 -22.455 -11.562  1.00 85.03           O  
ATOM   1889  CG  GLN B 231      -4.478 -18.292 -11.699  1.00 85.03           C  
ATOM   1890  CD  GLN B 231      -4.632 -17.786 -10.277  1.00 85.03           C  
ATOM   1891  NE2 GLN B 231      -3.591 -17.141  -9.762  1.00 85.03           N  
ATOM   1892  OE1 GLN B 231      -5.678 -17.972  -9.648  1.00 85.03           O  
ATOM   1893  N   GLU B 232      -3.234 -23.019 -10.799  1.00 89.31           N  
ATOM   1894  CA  GLU B 232      -3.397 -24.469 -10.828  1.00 89.31           C  
ATOM   1895  C   GLU B 232      -3.303 -25.064  -9.426  1.00 89.31           C  
ATOM   1896  CB  GLU B 232      -2.349 -25.109 -11.743  1.00 89.31           C  
ATOM   1897  O   GLU B 232      -2.643 -24.500  -8.550  1.00 89.31           O  
ATOM   1898  CG  GLU B 232      -2.464 -24.686 -13.200  1.00 89.31           C  
ATOM   1899  CD  GLU B 232      -3.611 -25.362 -13.933  1.00 89.31           C  
ATOM   1900  OE1 GLU B 232      -4.099 -24.805 -14.942  1.00 89.31           O  
ATOM   1901  OE2 GLU B 232      -4.025 -26.459 -13.495  1.00 89.31           O  
ATOM   1902  N   ALA B 233      -3.951 -26.216  -9.236  1.00 91.13           N  
ATOM   1903  CA  ALA B 233      -3.909 -26.886  -7.939  1.00 91.13           C  
ATOM   1904  C   ALA B 233      -2.489 -27.323  -7.592  1.00 91.13           C  
ATOM   1905  CB  ALA B 233      -4.849 -28.090  -7.931  1.00 91.13           C  
ATOM   1906  O   ALA B 233      -1.721 -27.716  -8.474  1.00 91.13           O  
ATOM   1907  N   LEU B 234      -2.185 -27.204  -6.327  1.00 91.36           N  
ATOM   1908  CA  LEU B 234      -0.882 -27.659  -5.855  1.00 91.36           C  
ATOM   1909  C   LEU B 234      -0.898 -29.158  -5.575  1.00 91.36           C  
ATOM   1910  CB  LEU B 234      -0.473 -26.896  -4.592  1.00 91.36           C  
ATOM   1911  O   LEU B 234      -1.247 -29.583  -4.471  1.00 91.36           O  
ATOM   1912  CG  LEU B 234      -0.329 -25.380  -4.732  1.00 91.36           C  
ATOM   1913  CD1 LEU B 234      -0.022 -24.749  -3.378  1.00 91.36           C  
ATOM   1914  CD2 LEU B 234       0.757 -25.037  -5.746  1.00 91.36           C  
ATOM   1915  N   LYS B 235      -0.516 -29.913  -6.563  1.00 92.08           N  
ATOM   1916  CA  LYS B 235      -0.645 -31.364  -6.466  1.00 92.08           C  
ATOM   1917  C   LYS B 235       0.721 -32.028  -6.319  1.00 92.08           C  
ATOM   1918  CB  LYS B 235      -1.370 -31.922  -7.691  1.00 92.08           C  
ATOM   1919  O   LYS B 235       0.808 -33.238  -6.098  1.00 92.08           O  
ATOM   1920  CG  LYS B 235      -2.834 -31.516  -7.782  1.00 92.08           C  
ATOM   1921  CD  LYS B 235      -3.498 -32.095  -9.024  1.00 92.08           C  
ATOM   1922  CE  LYS B 235      -4.944 -31.636  -9.152  1.00 92.08           C  
ATOM   1923  NZ  LYS B 235      -5.601 -32.203 -10.368  1.00 92.08           N  
ATOM   1924  N   LEU B 236       1.742 -31.253  -6.445  1.00 92.59           N  
ATOM   1925  CA  LEU B 236       3.093 -31.798  -6.355  1.00 92.59           C  
ATOM   1926  C   LEU B 236       3.822 -31.245  -5.136  1.00 92.59           C  
ATOM   1927  CB  LEU B 236       3.885 -31.479  -7.626  1.00 92.59           C  
ATOM   1928  O   LEU B 236       3.412 -30.229  -4.570  1.00 92.59           O  
ATOM   1929  CG  LEU B 236       3.249 -31.912  -8.948  1.00 92.59           C  
ATOM   1930  CD1 LEU B 236       4.099 -31.442 -10.124  1.00 92.59           C  
ATOM   1931  CD2 LEU B 236       3.068 -33.425  -8.984  1.00 92.59           C  
ATOM   1932  N   PHE B 237       4.840 -31.954  -4.690  1.00 91.39           N  
ATOM   1933  CA  PHE B 237       5.687 -31.521  -3.585  1.00 91.39           C  
ATOM   1934  C   PHE B 237       7.146 -31.445  -4.019  1.00 91.39           C  
ATOM   1935  CB  PHE B 237       5.543 -32.471  -2.392  1.00 91.39           C  
ATOM   1936  O   PHE B 237       7.694 -32.416  -4.545  1.00 91.39           O  
ATOM   1937  CG  PHE B 237       6.306 -32.033  -1.171  1.00 91.39           C  
ATOM   1938  CD1 PHE B 237       7.555 -32.569  -0.885  1.00 91.39           C  
ATOM   1939  CD2 PHE B 237       5.773 -31.083  -0.309  1.00 91.39           C  
ATOM   1940  CE1 PHE B 237       8.264 -32.165   0.244  1.00 91.39           C  
ATOM   1941  CE2 PHE B 237       6.476 -30.674   0.821  1.00 91.39           C  
ATOM   1942  CZ  PHE B 237       7.720 -31.217   1.096  1.00 91.39           C  
ATOM   1943  N   CYS B 238       7.688 -30.249  -3.861  1.00 89.25           N  
ATOM   1944  CA  CYS B 238       9.099 -30.055  -4.176  1.00 89.25           C  
ATOM   1945  C   CYS B 238       9.978 -30.420  -2.986  1.00 89.25           C  
ATOM   1946  CB  CYS B 238       9.361 -28.607  -4.590  1.00 89.25           C  
ATOM   1947  O   CYS B 238       9.930 -29.759  -1.947  1.00 89.25           O  
ATOM   1948  SG  CYS B 238      11.092 -28.263  -4.979  1.00 89.25           S  
ATOM   1949  N   GLU B 239      10.900 -31.322  -3.109  1.00 88.91           N  
ATOM   1950  CA  GLU B 239      11.737 -31.808  -2.016  1.00 88.91           C  
ATOM   1951  C   GLU B 239      12.854 -30.818  -1.695  1.00 88.91           C  
ATOM   1952  CB  GLU B 239      12.330 -33.177  -2.359  1.00 88.91           C  
ATOM   1953  O   GLU B 239      13.255 -30.681  -0.537  1.00 88.91           O  
ATOM   1954  CG  GLU B 239      11.308 -34.304  -2.370  1.00 88.91           C  
ATOM   1955  CD  GLU B 239      11.924 -35.670  -2.627  1.00 88.91           C  
ATOM   1956  OE1 GLU B 239      11.193 -36.685  -2.575  1.00 88.91           O  
ATOM   1957  OE2 GLU B 239      13.148 -35.726  -2.881  1.00 88.91           O  
ATOM   1958  N   VAL B 240      13.299 -30.152  -2.759  1.00 83.39           N  
ATOM   1959  CA  VAL B 240      14.400 -29.209  -2.591  1.00 83.39           C  
ATOM   1960  C   VAL B 240      13.926 -28.000  -1.788  1.00 83.39           C  
ATOM   1961  CB  VAL B 240      14.970 -28.754  -3.953  1.00 83.39           C  
ATOM   1962  O   VAL B 240      14.554 -27.621  -0.796  1.00 83.39           O  
ATOM   1963  CG1 VAL B 240      16.097 -27.741  -3.756  1.00 83.39           C  
ATOM   1964  CG2 VAL B 240      15.464 -29.958  -4.754  1.00 83.39           C  
ATOM   1965  N   ASP B 241      12.707 -27.448  -2.098  1.00 77.33           N  
ATOM   1966  CA  ASP B 241      12.200 -26.249  -1.438  1.00 77.33           C  
ATOM   1967  C   ASP B 241      11.281 -26.610  -0.273  1.00 77.33           C  
ATOM   1968  CB  ASP B 241      11.458 -25.359  -2.437  1.00 77.33           C  
ATOM   1969  O   ASP B 241      10.917 -25.747   0.528  1.00 77.33           O  
ATOM   1970  CG  ASP B 241      12.367 -24.791  -3.513  1.00 77.33           C  
ATOM   1971  OD1 ASP B 241      13.547 -24.499  -3.224  1.00 77.33           O  
ATOM   1972  OD2 ASP B 241      11.897 -24.632  -4.661  1.00 77.33           O  
ATOM   1973  N   LYS B 242      10.952 -27.920  -0.173  1.00 83.59           N  
ATOM   1974  CA  LYS B 242      10.073 -28.447   0.867  1.00 83.59           C  
ATOM   1975  C   LYS B 242       8.723 -27.735   0.858  1.00 83.59           C  
ATOM   1976  CB  LYS B 242      10.728 -28.312   2.242  1.00 83.59           C  
ATOM   1977  O   LYS B 242       8.214 -27.345   1.911  1.00 83.59           O  
ATOM   1978  CG  LYS B 242      12.062 -29.033   2.366  1.00 83.59           C  
ATOM   1979  CD  LYS B 242      11.892 -30.544   2.271  1.00 83.59           C  
ATOM   1980  CE  LYS B 242      13.214 -31.270   2.476  1.00 83.59           C  
ATOM   1981  NZ  LYS B 242      13.099 -32.728   2.170  1.00 83.59           N  
ATOM   1982  N   GLU B 243       8.126 -27.591  -0.403  1.00 85.72           N  
ATOM   1983  CA  GLU B 243       6.836 -26.915  -0.506  1.00 85.72           C  
ATOM   1984  C   GLU B 243       5.972 -27.540  -1.598  1.00 85.72           C  
ATOM   1985  CB  GLU B 243       7.031 -25.422  -0.780  1.00 85.72           C  
ATOM   1986  O   GLU B 243       6.493 -28.124  -2.551  1.00 85.72           O  
ATOM   1987  CG  GLU B 243       7.681 -25.122  -2.123  1.00 85.72           C  
ATOM   1988  CD  GLU B 243       7.889 -23.637  -2.371  1.00 85.72           C  
ATOM   1989  OE1 GLU B 243       8.249 -23.256  -3.508  1.00 85.72           O  
ATOM   1990  OE2 GLU B 243       7.691 -22.848  -1.420  1.00 85.72           O  
ATOM   1991  N   ALA B 244       4.648 -27.356  -1.418  1.00 89.41           N  
ATOM   1992  CA  ALA B 244       3.714 -27.786  -2.455  1.00 89.41           C  
ATOM   1993  C   ALA B 244       3.786 -26.869  -3.673  1.00 89.41           C  
ATOM   1994  CB  ALA B 244       2.290 -27.824  -1.906  1.00 89.41           C  
ATOM   1995  O   ALA B 244       3.916 -25.651  -3.534  1.00 89.41           O  
ATOM   1996  N   ILE B 245       3.756 -27.513  -4.888  1.00 91.50           N  
ATOM   1997  CA  ILE B 245       3.820 -26.745  -6.127  1.00 91.50           C  
ATOM   1998  C   ILE B 245       2.784 -27.272  -7.116  1.00 91.50           C  
ATOM   1999  CB  ILE B 245       5.233 -26.797  -6.751  1.00 91.50           C  
ATOM   2000  O   ILE B 245       2.248 -28.369  -6.938  1.00 91.50           O  
ATOM   2001  CG1 ILE B 245       5.642 -28.249  -7.024  1.00 91.50           C  
ATOM   2002  CG2 ILE B 245       6.251 -26.103  -5.842  1.00 91.50           C  
ATOM   2003  CD1 ILE B 245       6.931 -28.389  -7.822  1.00 91.50           C  
ATOM   2004  N   CYS B 246       2.480 -26.448  -8.052  1.00 91.86           N  
ATOM   2005  CA  CYS B 246       1.569 -26.897  -9.099  1.00 91.86           C  
ATOM   2006  C   CYS B 246       2.327 -27.601 -10.217  1.00 91.86           C  
ATOM   2007  CB  CYS B 246       0.783 -25.716  -9.668  1.00 91.86           C  
ATOM   2008  O   CYS B 246       3.558 -27.652 -10.202  1.00 91.86           O  
ATOM   2009  SG  CYS B 246       1.753 -24.658 -10.765  1.00 91.86           S  
ATOM   2010  N   VAL B 247       1.579 -28.087 -11.198  1.00 93.83           N  
ATOM   2011  CA  VAL B 247       2.148 -28.916 -12.255  1.00 93.83           C  
ATOM   2012  C   VAL B 247       3.047 -28.068 -13.151  1.00 93.83           C  
ATOM   2013  CB  VAL B 247       1.047 -29.598 -13.097  1.00 93.83           C  
ATOM   2014  O   VAL B 247       3.966 -28.587 -13.789  1.00 93.83           O  
ATOM   2015  CG1 VAL B 247       0.274 -30.612 -12.256  1.00 93.83           C  
ATOM   2016  CG2 VAL B 247       0.099 -28.551 -13.682  1.00 93.83           C  
ATOM   2017  N   VAL B 248       2.766 -26.735 -13.130  1.00 90.89           N  
ATOM   2018  CA  VAL B 248       3.533 -25.867 -14.018  1.00 90.89           C  
ATOM   2019  C   VAL B 248       4.803 -25.397 -13.312  1.00 90.89           C  
ATOM   2020  CB  VAL B 248       2.699 -24.652 -14.482  1.00 90.89           C  
ATOM   2021  O   VAL B 248       5.859 -25.277 -13.936  1.00 90.89           O  
ATOM   2022  CG1 VAL B 248       3.509 -23.773 -15.433  1.00 90.89           C  
ATOM   2023  CG2 VAL B 248       1.405 -25.116 -15.148  1.00 90.89           C  
ATOM   2024  N   CYS B 249       4.738 -25.102 -11.990  1.00 87.94           N  
ATOM   2025  CA  CYS B 249       5.886 -24.663 -11.204  1.00 87.94           C  
ATOM   2026  C   CYS B 249       6.940 -25.761 -11.118  1.00 87.94           C  
ATOM   2027  CB  CYS B 249       5.448 -24.253  -9.798  1.00 87.94           C  
ATOM   2028  O   CYS B 249       8.081 -25.504 -10.730  1.00 87.94           O  
ATOM   2029  SG  CYS B 249       4.566 -22.678  -9.741  1.00 87.94           S  
ATOM   2030  N   ARG B 250       6.867 -26.923 -11.591  1.00 81.45           N  
ATOM   2031  CA  ARG B 250       7.758 -28.067 -11.430  1.00 81.45           C  
ATOM   2032  C   ARG B 250       9.176 -27.724 -11.876  1.00 81.45           C  
ATOM   2033  CB  ARG B 250       7.238 -29.270 -12.220  1.00 81.45           C  
ATOM   2034  O   ARG B 250       9.372 -26.839 -12.712  1.00 81.45           O  
ATOM   2035  CG  ARG B 250       7.324 -29.100 -13.729  1.00 81.45           C  
ATOM   2036  CD  ARG B 250       6.846 -30.345 -14.464  1.00 81.45           C  
ATOM   2037  NE  ARG B 250       6.982 -30.201 -15.911  1.00 81.45           N  
ATOM   2038  NH1 ARG B 250       6.055 -32.257 -16.410  1.00 81.45           N  
ATOM   2039  NH2 ARG B 250       6.774 -30.880 -18.095  1.00 81.45           N  
ATOM   2040  CZ  ARG B 250       6.603 -31.113 -16.802  1.00 81.45           C  
TER    2041      ARG B 250                                                      
ATOM   2042  N   MET C   1      25.826  25.881  13.839  1.00 32.08           N  
ATOM   2043  CA  MET C   1      26.149  24.480  14.097  1.00 32.08           C  
ATOM   2044  C   MET C   1      25.094  23.558  13.495  1.00 32.08           C  
ATOM   2045  CB  MET C   1      26.273  24.224  15.599  1.00 32.08           C  
ATOM   2046  O   MET C   1      23.940  23.564  13.928  1.00 32.08           O  
ATOM   2047  CG  MET C   1      27.502  24.858  16.230  1.00 32.08           C  
ATOM   2048  SD  MET C   1      28.067  23.959  17.727  1.00 32.08           S  
ATOM   2049  CE  MET C   1      29.590  24.874  18.095  1.00 32.08           C  
ATOM   2050  N   ALA C   2      24.899  23.547  12.200  1.00 39.34           N  
ATOM   2051  CA  ALA C   2      24.060  22.594  11.479  1.00 39.34           C  
ATOM   2052  C   ALA C   2      24.267  21.175  12.002  1.00 39.34           C  
ATOM   2053  CB  ALA C   2      24.352  22.654   9.982  1.00 39.34           C  
ATOM   2054  O   ALA C   2      25.401  20.695  12.080  1.00 39.34           O  
ATOM   2055  N   GLY C   3      23.768  20.899  13.143  1.00 40.89           N  
ATOM   2056  CA  GLY C   3      23.733  19.527  13.624  1.00 40.89           C  
ATOM   2057  C   GLY C   3      23.817  18.501  12.509  1.00 40.89           C  
ATOM   2058  O   GLY C   3      23.392  18.765  11.383  1.00 40.89           O  
ATOM   2059  N   TYR C   4      24.965  17.904  12.231  1.00 45.36           N  
ATOM   2060  CA  TYR C   4      25.116  16.709  11.408  1.00 45.36           C  
ATOM   2061  C   TYR C   4      23.876  15.827  11.495  1.00 45.36           C  
ATOM   2062  CB  TYR C   4      26.353  15.914  11.834  1.00 45.36           C  
ATOM   2063  O   TYR C   4      23.553  15.303  12.563  1.00 45.36           O  
ATOM   2064  CG  TYR C   4      27.652  16.496  11.332  1.00 45.36           C  
ATOM   2065  CD1 TYR C   4      28.040  16.341  10.003  1.00 45.36           C  
ATOM   2066  CD2 TYR C   4      28.494  17.202  12.185  1.00 45.36           C  
ATOM   2067  CE1 TYR C   4      29.237  16.874   9.537  1.00 45.36           C  
ATOM   2068  CE2 TYR C   4      29.693  17.740  11.729  1.00 45.36           C  
ATOM   2069  OH  TYR C   4      31.241  18.101   9.949  1.00 45.36           O  
ATOM   2070  CZ  TYR C   4      30.055  17.571  10.405  1.00 45.36           C  
ATOM   2071  N   ALA C   5      22.754  16.210  10.891  1.00 54.28           N  
ATOM   2072  CA  ALA C   5      21.627  15.285  10.795  1.00 54.28           C  
ATOM   2073  C   ALA C   5      22.105  13.870  10.480  1.00 54.28           C  
ATOM   2074  CB  ALA C   5      20.638  15.758   9.732  1.00 54.28           C  
ATOM   2075  O   ALA C   5      22.858  13.660   9.526  1.00 54.28           O  
ATOM   2076  N   THR C   6      22.541  13.075  11.456  1.00 62.50           N  
ATOM   2077  CA  THR C   6      22.853  11.662  11.271  1.00 62.50           C  
ATOM   2078  C   THR C   6      21.857  11.007  10.319  1.00 62.50           C  
ATOM   2079  CB  THR C   6      22.853  10.910  12.615  1.00 62.50           C  
ATOM   2080  O   THR C   6      20.667  11.328  10.340  1.00 62.50           O  
ATOM   2081  CG2 THR C   6      24.108  10.057  12.769  1.00 62.50           C  
ATOM   2082  OG1 THR C   6      22.799  11.859  13.687  1.00 62.50           O  
ATOM   2083  N   THR C   7      22.325  10.505   9.078  1.00 78.80           N  
ATOM   2084  CA  THR C   7      21.535   9.733   8.125  1.00 78.80           C  
ATOM   2085  C   THR C   7      20.692   8.684   8.846  1.00 78.80           C  
ATOM   2086  CB  THR C   7      22.434   9.044   7.082  1.00 78.80           C  
ATOM   2087  O   THR C   7      21.198   7.955   9.702  1.00 78.80           O  
ATOM   2088  CG2 THR C   7      23.151  10.070   6.210  1.00 78.80           C  
ATOM   2089  OG1 THR C   7      23.411   8.242   7.758  1.00 78.80           O  
ATOM   2090  N   PRO C   8      19.456   8.776   8.703  1.00 81.40           N  
ATOM   2091  CA  PRO C   8      18.609   7.800   9.393  1.00 81.40           C  
ATOM   2092  C   PRO C   8      18.940   6.359   9.014  1.00 81.40           C  
ATOM   2093  CB  PRO C   8      17.196   8.174   8.938  1.00 81.40           C  
ATOM   2094  O   PRO C   8      19.368   6.096   7.888  1.00 81.40           O  
ATOM   2095  CG  PRO C   8      17.394   8.939   7.669  1.00 81.40           C  
ATOM   2096  CD  PRO C   8      18.782   9.512   7.669  1.00 81.40           C  
ATOM   2097  N   SER C   9      18.873   5.484   9.947  1.00 89.81           N  
ATOM   2098  CA  SER C   9      19.032   4.056   9.695  1.00 89.81           C  
ATOM   2099  C   SER C   9      17.898   3.519   8.828  1.00 89.81           C  
ATOM   2100  CB  SER C   9      19.088   3.282  11.012  1.00 89.81           C  
ATOM   2101  O   SER C   9      16.842   4.145   8.720  1.00 89.81           O  
ATOM   2102  OG  SER C   9      17.802   3.197  11.602  1.00 89.81           O  
ATOM   2103  N   PRO C  10      18.083   2.440   8.174  1.00 91.43           N  
ATOM   2104  CA  PRO C  10      17.018   1.832   7.372  1.00 91.43           C  
ATOM   2105  C   PRO C  10      15.737   1.602   8.169  1.00 91.43           C  
ATOM   2106  CB  PRO C  10      17.630   0.502   6.925  1.00 91.43           C  
ATOM   2107  O   PRO C  10      14.637   1.808   7.650  1.00 91.43           O  
ATOM   2108  CG  PRO C  10      19.099   0.764   6.847  1.00 91.43           C  
ATOM   2109  CD  PRO C  10      19.478   1.695   7.964  1.00 91.43           C  
ATOM   2110  N   MET C  11      15.903   1.231   9.379  1.00 91.69           N  
ATOM   2111  CA  MET C  11      14.725   1.011  10.213  1.00 91.69           C  
ATOM   2112  C   MET C  11      13.985   2.321  10.465  1.00 91.69           C  
ATOM   2113  CB  MET C  11      15.120   0.369  11.543  1.00 91.69           C  
ATOM   2114  O   MET C  11      12.753   2.350  10.479  1.00 91.69           O  
ATOM   2115  CG  MET C  11      13.935  -0.092  12.377  1.00 91.69           C  
ATOM   2116  SD  MET C  11      12.912  -1.346  11.512  1.00 91.69           S  
ATOM   2117  CE  MET C  11      11.459  -1.379  12.598  1.00 91.69           C  
ATOM   2118  N   GLN C  12      14.754   3.369  10.667  1.00 90.59           N  
ATOM   2119  CA  GLN C  12      14.135   4.677  10.855  1.00 90.59           C  
ATOM   2120  C   GLN C  12      13.389   5.119   9.600  1.00 90.59           C  
ATOM   2121  CB  GLN C  12      15.188   5.719  11.236  1.00 90.59           C  
ATOM   2122  O   GLN C  12      12.279   5.647   9.684  1.00 90.59           O  
ATOM   2123  CG  GLN C  12      15.711   5.574  12.658  1.00 90.59           C  
ATOM   2124  CD  GLN C  12      16.790   6.587  12.993  1.00 90.59           C  
ATOM   2125  NE2 GLN C  12      17.104   6.717  14.277  1.00 90.59           N  
ATOM   2126  OE1 GLN C  12      17.339   7.246  12.103  1.00 90.59           O  
ATOM   2127  N   THR C  13      13.998   4.866   8.503  1.00 92.60           N  
ATOM   2128  CA  THR C  13      13.365   5.209   7.234  1.00 92.60           C  
ATOM   2129  C   THR C  13      12.096   4.387   7.023  1.00 92.60           C  
ATOM   2130  CB  THR C  13      14.326   4.986   6.052  1.00 92.60           C  
ATOM   2131  O   THR C  13      11.098   4.897   6.512  1.00 92.60           O  
ATOM   2132  CG2 THR C  13      15.541   5.902   6.151  1.00 92.60           C  
ATOM   2133  OG1 THR C  13      14.769   3.623   6.054  1.00 92.60           O  
ATOM   2134  N   LEU C  14      12.207   3.121   7.468  1.00 95.28           N  
ATOM   2135  CA  LEU C  14      11.042   2.247   7.374  1.00 95.28           C  
ATOM   2136  C   LEU C  14       9.907   2.758   8.256  1.00 95.28           C  
ATOM   2137  CB  LEU C  14      11.411   0.817   7.775  1.00 95.28           C  
ATOM   2138  O   LEU C  14       8.747   2.769   7.837  1.00 95.28           O  
ATOM   2139  CG  LEU C  14      10.361  -0.259   7.492  1.00 95.28           C  
ATOM   2140  CD1 LEU C  14      10.064  -0.329   5.998  1.00 95.28           C  
ATOM   2141  CD2 LEU C  14      10.829  -1.614   8.014  1.00 95.28           C  
ATOM   2142  N   GLN C  15      10.178   3.224   9.382  1.00 94.90           N  
ATOM   2143  CA  GLN C  15       9.184   3.767  10.301  1.00 94.90           C  
ATOM   2144  C   GLN C  15       8.506   5.001   9.711  1.00 94.90           C  
ATOM   2145  CB  GLN C  15       9.827   4.114  11.645  1.00 94.90           C  
ATOM   2146  O   GLN C  15       7.296   5.184   9.864  1.00 94.90           O  
ATOM   2147  CG  GLN C  15      10.189   2.896  12.485  1.00 94.90           C  
ATOM   2148  CD  GLN C  15      10.823   3.267  13.813  1.00 94.90           C  
ATOM   2149  NE2 GLN C  15      12.091   2.910  13.985  1.00 94.90           N  
ATOM   2150  OE1 GLN C  15      10.178   3.871  14.676  1.00 94.90           O  
ATOM   2151  N   GLU C  16       9.281   5.798   9.028  1.00 93.20           N  
ATOM   2152  CA  GLU C  16       8.728   7.001   8.414  1.00 93.20           C  
ATOM   2153  C   GLU C  16       7.673   6.652   7.369  1.00 93.20           C  
ATOM   2154  CB  GLU C  16       9.841   7.839   7.778  1.00 93.20           C  
ATOM   2155  O   GLU C  16       6.672   7.359   7.229  1.00 93.20           O  
ATOM   2156  CG  GLU C  16      10.735   8.542   8.789  1.00 93.20           C  
ATOM   2157  CD  GLU C  16      11.903   9.275   8.149  1.00 93.20           C  
ATOM   2158  OE1 GLU C  16      12.773   9.792   8.887  1.00 93.20           O  
ATOM   2159  OE2 GLU C  16      11.949   9.333   6.900  1.00 93.20           O  
ATOM   2160  N   GLU C  17       7.893   5.542   6.689  1.00 95.15           N  
ATOM   2161  CA  GLU C  17       6.959   5.114   5.652  1.00 95.15           C  
ATOM   2162  C   GLU C  17       5.687   4.531   6.261  1.00 95.15           C  
ATOM   2163  CB  GLU C  17       7.616   4.088   4.725  1.00 95.15           C  
ATOM   2164  O   GLU C  17       4.658   4.433   5.588  1.00 95.15           O  
ATOM   2165  CG  GLU C  17       8.746   4.658   3.881  1.00 95.15           C  
ATOM   2166  CD  GLU C  17       8.273   5.668   2.847  1.00 95.15           C  
ATOM   2167  OE1 GLU C  17       9.104   6.457   2.343  1.00 95.15           O  
ATOM   2168  OE2 GLU C  17       7.060   5.671   2.539  1.00 95.15           O  
ATOM   2169  N   ALA C  18       5.757   4.185   7.546  1.00 96.81           N  
ATOM   2170  CA  ALA C  18       4.645   3.507   8.208  1.00 96.81           C  
ATOM   2171  C   ALA C  18       3.723   4.510   8.895  1.00 96.81           C  
ATOM   2172  CB  ALA C  18       5.168   2.489   9.219  1.00 96.81           C  
ATOM   2173  O   ALA C  18       2.751   4.123   9.547  1.00 96.81           O  
ATOM   2174  N   VAL C  19       3.978   5.762   8.702  1.00 96.07           N  
ATOM   2175  CA  VAL C  19       3.250   6.803   9.419  1.00 96.07           C  
ATOM   2176  C   VAL C  19       2.317   7.537   8.458  1.00 96.07           C  
ATOM   2177  CB  VAL C  19       4.212   7.805  10.096  1.00 96.07           C  
ATOM   2178  O   VAL C  19       2.675   7.787   7.305  1.00 96.07           O  
ATOM   2179  CG1 VAL C  19       3.444   9.009  10.639  1.00 96.07           C  
ATOM   2180  CG2 VAL C  19       4.995   7.119  11.214  1.00 96.07           C  
ATOM   2181  N   CYS C  20       1.122   7.847   8.922  1.00 96.29           N  
ATOM   2182  CA  CYS C  20       0.180   8.683   8.186  1.00 96.29           C  
ATOM   2183  C   CYS C  20       0.643  10.134   8.160  1.00 96.29           C  
ATOM   2184  CB  CYS C  20      -1.214   8.594   8.807  1.00 96.29           C  
ATOM   2185  O   CYS C  20       0.960  10.708   9.203  1.00 96.29           O  
ATOM   2186  SG  CYS C  20      -2.430   9.674   8.023  1.00 96.29           S  
ATOM   2187  N   ALA C  21       0.635  10.742   7.042  1.00 94.02           N  
ATOM   2188  CA  ALA C  21       1.145  12.100   6.873  1.00 94.02           C  
ATOM   2189  C   ALA C  21       0.239  13.116   7.563  1.00 94.02           C  
ATOM   2190  CB  ALA C  21       1.283  12.436   5.390  1.00 94.02           C  
ATOM   2191  O   ALA C  21       0.666  14.232   7.869  1.00 94.02           O  
ATOM   2192  N   ILE C  22      -0.973  12.713   7.861  1.00 93.61           N  
ATOM   2193  CA  ILE C  22      -1.927  13.653   8.438  1.00 93.61           C  
ATOM   2194  C   ILE C  22      -1.834  13.614   9.961  1.00 93.61           C  
ATOM   2195  CB  ILE C  22      -3.371  13.345   7.980  1.00 93.61           C  
ATOM   2196  O   ILE C  22      -1.549  14.630  10.599  1.00 93.61           O  
ATOM   2197  CG1 ILE C  22      -3.496  13.508   6.461  1.00 93.61           C  
ATOM   2198  CG2 ILE C  22      -4.372  14.244   8.711  1.00 93.61           C  
ATOM   2199  CD1 ILE C  22      -4.856  13.109   5.906  1.00 93.61           C  
ATOM   2200  N   CYS C  23      -1.953  12.468  10.564  1.00 93.48           N  
ATOM   2201  CA  CYS C  23      -1.986  12.395  12.020  1.00 93.48           C  
ATOM   2202  C   CYS C  23      -0.588  12.179  12.587  1.00 93.48           C  
ATOM   2203  CB  CYS C  23      -2.912  11.269  12.479  1.00 93.48           C  
ATOM   2204  O   CYS C  23      -0.375  12.318  13.793  1.00 93.48           O  
ATOM   2205  SG  CYS C  23      -2.326   9.619  12.038  1.00 93.48           S  
ATOM   2206  N   LEU C  24       0.371  11.777  11.727  1.00 92.17           N  
ATOM   2207  CA  LEU C  24       1.772  11.588  12.087  1.00 92.17           C  
ATOM   2208  C   LEU C  24       1.931  10.431  13.067  1.00 92.17           C  
ATOM   2209  CB  LEU C  24       2.347  12.870  12.696  1.00 92.17           C  
ATOM   2210  O   LEU C  24       2.848  10.431  13.891  1.00 92.17           O  
ATOM   2211  CG  LEU C  24       2.337  14.110  11.800  1.00 92.17           C  
ATOM   2212  CD1 LEU C  24       2.951  15.298  12.532  1.00 92.17           C  
ATOM   2213  CD2 LEU C  24       3.082  13.835  10.498  1.00 92.17           C  
ATOM   2214  N   ASP C  25       1.001   9.527  13.075  1.00 94.36           N  
ATOM   2215  CA  ASP C  25       1.064   8.275  13.822  1.00 94.36           C  
ATOM   2216  C   ASP C  25       1.070   7.073  12.881  1.00 94.36           C  
ATOM   2217  CB  ASP C  25      -0.110   8.173  14.798  1.00 94.36           C  
ATOM   2218  O   ASP C  25       0.826   7.216  11.681  1.00 94.36           O  
ATOM   2219  CG  ASP C  25       0.245   7.441  16.080  1.00 94.36           C  
ATOM   2220  OD1 ASP C  25       1.263   6.715  16.105  1.00 94.36           O  
ATOM   2221  OD2 ASP C  25      -0.500   7.589  17.073  1.00 94.36           O  
ATOM   2222  N   TYR C  26       1.427   5.921  13.426  1.00 96.97           N  
ATOM   2223  CA  TYR C  26       1.341   4.732  12.587  1.00 96.97           C  
ATOM   2224  C   TYR C  26      -0.041   4.609  11.954  1.00 96.97           C  
ATOM   2225  CB  TYR C  26       1.655   3.474  13.402  1.00 96.97           C  
ATOM   2226  O   TYR C  26      -1.051   4.916  12.591  1.00 96.97           O  
ATOM   2227  CG  TYR C  26       3.130   3.257  13.641  1.00 96.97           C  
ATOM   2228  CD1 TYR C  26       4.029   3.220  12.577  1.00 96.97           C  
ATOM   2229  CD2 TYR C  26       3.627   3.089  14.928  1.00 96.97           C  
ATOM   2230  CE1 TYR C  26       5.388   3.019  12.792  1.00 96.97           C  
ATOM   2231  CE2 TYR C  26       4.984   2.888  15.155  1.00 96.97           C  
ATOM   2232  OH  TYR C  26       7.201   2.655  14.300  1.00 96.97           O  
ATOM   2233  CZ  TYR C  26       5.856   2.854  14.082  1.00 96.97           C  
ATOM   2234  N   PHE C  27      -0.092   4.215  10.640  1.00 97.54           N  
ATOM   2235  CA  PHE C  27      -1.348   4.047   9.919  1.00 97.54           C  
ATOM   2236  C   PHE C  27      -2.336   3.223  10.736  1.00 97.54           C  
ATOM   2237  CB  PHE C  27      -1.105   3.380   8.561  1.00 97.54           C  
ATOM   2238  O   PHE C  27      -1.960   2.222  11.349  1.00 97.54           O  
ATOM   2239  CG  PHE C  27      -0.642   4.332   7.492  1.00 97.54           C  
ATOM   2240  CD1 PHE C  27      -1.541   5.187   6.866  1.00 97.54           C  
ATOM   2241  CD2 PHE C  27       0.693   4.371   7.111  1.00 97.54           C  
ATOM   2242  CE1 PHE C  27      -1.116   6.069   5.875  1.00 97.54           C  
ATOM   2243  CE2 PHE C  27       1.126   5.250   6.122  1.00 97.54           C  
ATOM   2244  CZ  PHE C  27       0.220   6.097   5.505  1.00 97.54           C  
ATOM   2245  N   LYS C  28      -3.548   3.713  10.802  1.00 97.54           N  
ATOM   2246  CA  LYS C  28      -4.703   2.943  11.255  1.00 97.54           C  
ATOM   2247  C   LYS C  28      -5.705   2.736  10.122  1.00 97.54           C  
ATOM   2248  CB  LYS C  28      -5.384   3.639  12.435  1.00 97.54           C  
ATOM   2249  O   LYS C  28      -6.240   3.702   9.575  1.00 97.54           O  
ATOM   2250  CG  LYS C  28      -6.433   2.788  13.135  1.00 97.54           C  
ATOM   2251  CD  LYS C  28      -6.985   3.486  14.371  1.00 97.54           C  
ATOM   2252  CE  LYS C  28      -8.033   2.633  15.074  1.00 97.54           C  
ATOM   2253  NZ  LYS C  28      -8.568   3.308  16.294  1.00 97.54           N  
ATOM   2254  N   ASP C  29      -5.973   1.513   9.756  1.00 97.43           N  
ATOM   2255  CA  ASP C  29      -6.875   1.191   8.654  1.00 97.43           C  
ATOM   2256  C   ASP C  29      -6.510   1.979   7.398  1.00 97.43           C  
ATOM   2257  CB  ASP C  29      -8.326   1.472   9.049  1.00 97.43           C  
ATOM   2258  O   ASP C  29      -7.312   2.774   6.903  1.00 97.43           O  
ATOM   2259  CG  ASP C  29      -9.331   0.889   8.071  1.00 97.43           C  
ATOM   2260  OD1 ASP C  29      -8.980  -0.051   7.325  1.00 97.43           O  
ATOM   2261  OD2 ASP C  29     -10.482   1.375   8.044  1.00 97.43           O  
ATOM   2262  N   PRO C  30      -5.352   1.789   6.761  1.00 98.27           N  
ATOM   2263  CA  PRO C  30      -4.869   2.559   5.612  1.00 98.27           C  
ATOM   2264  C   PRO C  30      -5.737   2.372   4.370  1.00 98.27           C  
ATOM   2265  CB  PRO C  30      -3.461   2.003   5.383  1.00 98.27           C  
ATOM   2266  O   PRO C  30      -6.179   1.256   4.083  1.00 98.27           O  
ATOM   2267  CG  PRO C  30      -3.495   0.626   5.961  1.00 98.27           C  
ATOM   2268  CD  PRO C  30      -4.499   0.602   7.078  1.00 98.27           C  
ATOM   2269  N   VAL C  31      -5.974   3.458   3.682  1.00 97.53           N  
ATOM   2270  CA  VAL C  31      -6.686   3.457   2.409  1.00 97.53           C  
ATOM   2271  C   VAL C  31      -5.917   4.290   1.386  1.00 97.53           C  
ATOM   2272  CB  VAL C  31      -8.126   3.998   2.563  1.00 97.53           C  
ATOM   2273  O   VAL C  31      -5.281   5.286   1.739  1.00 97.53           O  
ATOM   2274  CG1 VAL C  31      -8.944   3.099   3.489  1.00 97.53           C  
ATOM   2275  CG2 VAL C  31      -8.102   5.432   3.089  1.00 97.53           C  
ATOM   2276  N   SER C  32      -5.836   3.873   0.173  1.00 96.59           N  
ATOM   2277  CA  SER C  32      -5.272   4.666  -0.914  1.00 96.59           C  
ATOM   2278  C   SER C  32      -6.349   5.481  -1.621  1.00 96.59           C  
ATOM   2279  CB  SER C  32      -4.559   3.764  -1.922  1.00 96.59           C  
ATOM   2280  O   SER C  32      -7.500   5.049  -1.715  1.00 96.59           O  
ATOM   2281  OG  SER C  32      -5.488   2.939  -2.604  1.00 96.59           O  
ATOM   2282  N   ILE C  33      -5.950   6.642  -2.035  1.00 94.09           N  
ATOM   2283  CA  ILE C  33      -6.874   7.460  -2.813  1.00 94.09           C  
ATOM   2284  C   ILE C  33      -6.469   7.438  -4.285  1.00 94.09           C  
ATOM   2285  CB  ILE C  33      -6.918   8.914  -2.291  1.00 94.09           C  
ATOM   2286  O   ILE C  33      -5.502   6.769  -4.659  1.00 94.09           O  
ATOM   2287  CG1 ILE C  33      -5.532   9.561  -2.394  1.00 94.09           C  
ATOM   2288  CG2 ILE C  33      -7.437   8.955  -0.851  1.00 94.09           C  
ATOM   2289  CD1 ILE C  33      -5.502  11.027  -1.986  1.00 94.09           C  
ATOM   2290  N   SER C  34      -7.140   8.159  -5.140  1.00 91.41           N  
ATOM   2291  CA  SER C  34      -7.052   8.034  -6.591  1.00 91.41           C  
ATOM   2292  C   SER C  34      -5.633   8.294  -7.084  1.00 91.41           C  
ATOM   2293  CB  SER C  34      -8.023   8.999  -7.272  1.00 91.41           C  
ATOM   2294  O   SER C  34      -5.175   7.660  -8.036  1.00 91.41           O  
ATOM   2295  OG  SER C  34      -7.858  10.315  -6.771  1.00 91.41           O  
ATOM   2296  N   CYS C  35      -4.900   9.149  -6.357  1.00 91.46           N  
ATOM   2297  CA  CYS C  35      -3.554   9.483  -6.809  1.00 91.46           C  
ATOM   2298  C   CYS C  35      -2.547   8.437  -6.346  1.00 91.46           C  
ATOM   2299  CB  CYS C  35      -3.142  10.862  -6.294  1.00 91.46           C  
ATOM   2300  O   CYS C  35      -1.387   8.460  -6.759  1.00 91.46           O  
ATOM   2301  SG  CYS C  35      -2.964  10.946  -4.498  1.00 91.46           S  
ATOM   2302  N   GLY C  36      -3.006   7.545  -5.469  1.00 95.21           N  
ATOM   2303  CA  GLY C  36      -2.130   6.463  -5.048  1.00 95.21           C  
ATOM   2304  C   GLY C  36      -1.547   6.672  -3.663  1.00 95.21           C  
ATOM   2305  O   GLY C  36      -0.936   5.764  -3.098  1.00 95.21           O  
ATOM   2306  N   HIS C  37      -1.782   7.861  -3.060  1.00 95.54           N  
ATOM   2307  CA  HIS C  37      -1.284   8.118  -1.713  1.00 95.54           C  
ATOM   2308  C   HIS C  37      -2.174   7.462  -0.663  1.00 95.54           C  
ATOM   2309  CB  HIS C  37      -1.189   9.622  -1.455  1.00 95.54           C  
ATOM   2310  O   HIS C  37      -3.380   7.312  -0.870  1.00 95.54           O  
ATOM   2311  CG  HIS C  37      -0.041  10.279  -2.154  1.00 95.54           C  
ATOM   2312  CD2 HIS C  37       1.295  10.165  -1.969  1.00 95.54           C  
ATOM   2313  ND1 HIS C  37      -0.213  11.182  -3.181  1.00 95.54           N  
ATOM   2314  CE1 HIS C  37       0.972  11.595  -3.599  1.00 95.54           C  
ATOM   2315  NE2 HIS C  37       1.904  10.993  -2.880  1.00 95.54           N  
ATOM   2316  N   ASN C  38      -1.558   7.073   0.458  1.00 97.48           N  
ATOM   2317  CA  ASN C  38      -2.266   6.388   1.534  1.00 97.48           C  
ATOM   2318  C   ASN C  38      -2.410   7.278   2.766  1.00 97.48           C  
ATOM   2319  CB  ASN C  38      -1.555   5.084   1.901  1.00 97.48           C  
ATOM   2320  O   ASN C  38      -1.512   8.062   3.079  1.00 97.48           O  
ATOM   2321  CG  ASN C  38      -1.536   4.088   0.758  1.00 97.48           C  
ATOM   2322  ND2 ASN C  38      -0.470   4.113  -0.033  1.00 97.48           N  
ATOM   2323  OD1 ASN C  38      -2.473   3.303   0.588  1.00 97.48           O  
ATOM   2324  N   PHE C  39      -3.509   7.105   3.440  1.00 97.18           N  
ATOM   2325  CA  PHE C  39      -3.817   7.767   4.702  1.00 97.18           C  
ATOM   2326  C   PHE C  39      -4.661   6.865   5.595  1.00 97.18           C  
ATOM   2327  CB  PHE C  39      -4.547   9.090   4.452  1.00 97.18           C  
ATOM   2328  O   PHE C  39      -5.217   5.868   5.130  1.00 97.18           O  
ATOM   2329  CG  PHE C  39      -3.834  10.005   3.493  1.00 97.18           C  
ATOM   2330  CD1 PHE C  39      -2.819  10.844   3.935  1.00 97.18           C  
ATOM   2331  CD2 PHE C  39      -4.179  10.025   2.148  1.00 97.18           C  
ATOM   2332  CE1 PHE C  39      -2.157  11.692   3.050  1.00 97.18           C  
ATOM   2333  CE2 PHE C  39      -3.522  10.869   1.257  1.00 97.18           C  
ATOM   2334  CZ  PHE C  39      -2.512  11.703   1.710  1.00 97.18           C  
ATOM   2335  N   CYS C  40      -4.666   7.228   6.849  1.00 97.88           N  
ATOM   2336  CA  CYS C  40      -5.688   6.578   7.662  1.00 97.88           C  
ATOM   2337  C   CYS C  40      -7.082   6.862   7.116  1.00 97.88           C  
ATOM   2338  CB  CYS C  40      -5.595   7.044   9.115  1.00 97.88           C  
ATOM   2339  O   CYS C  40      -7.360   7.973   6.661  1.00 97.88           O  
ATOM   2340  SG  CYS C  40      -4.023   6.644   9.908  1.00 97.88           S  
ATOM   2341  N   ARG C  41      -7.892   5.880   7.152  1.00 96.85           N  
ATOM   2342  CA  ARG C  41      -9.266   6.093   6.708  1.00 96.85           C  
ATOM   2343  C   ARG C  41      -9.911   7.252   7.461  1.00 96.85           C  
ATOM   2344  CB  ARG C  41     -10.095   4.821   6.895  1.00 96.85           C  
ATOM   2345  O   ARG C  41     -10.536   8.123   6.852  1.00 96.85           O  
ATOM   2346  CG  ARG C  41     -11.503   4.915   6.330  1.00 96.85           C  
ATOM   2347  CD  ARG C  41     -12.331   3.683   6.670  1.00 96.85           C  
ATOM   2348  NE  ARG C  41     -11.710   2.461   6.167  1.00 96.85           N  
ATOM   2349  NH1 ARG C  41     -12.765   2.524   4.113  1.00 96.85           N  
ATOM   2350  NH2 ARG C  41     -11.313   0.821   4.609  1.00 96.85           N  
ATOM   2351  CZ  ARG C  41     -11.931   1.938   4.964  1.00 96.85           C  
ATOM   2352  N   GLY C  42      -9.710   7.250   8.781  1.00 95.30           N  
ATOM   2353  CA  GLY C  42     -10.263   8.326   9.588  1.00 95.30           C  
ATOM   2354  C   GLY C  42      -9.716   9.692   9.218  1.00 95.30           C  
ATOM   2355  O   GLY C  42     -10.466  10.667   9.144  1.00 95.30           O  
ATOM   2356  N   CYS C  43      -8.427   9.772   8.886  1.00 95.45           N  
ATOM   2357  CA  CYS C  43      -7.782  11.037   8.555  1.00 95.45           C  
ATOM   2358  C   CYS C  43      -8.306  11.588   7.235  1.00 95.45           C  
ATOM   2359  CB  CYS C  43      -6.265  10.862   8.479  1.00 95.45           C  
ATOM   2360  O   CYS C  43      -8.667  12.763   7.147  1.00 95.45           O  
ATOM   2361  SG  CYS C  43      -5.484  10.571  10.081  1.00 95.45           S  
ATOM   2362  N   VAL C  44      -8.392  10.801   6.292  1.00 93.86           N  
ATOM   2363  CA  VAL C  44      -8.781  11.275   4.968  1.00 93.86           C  
ATOM   2364  C   VAL C  44     -10.273  11.601   4.954  1.00 93.86           C  
ATOM   2365  CB  VAL C  44      -8.452  10.236   3.873  1.00 93.86           C  
ATOM   2366  O   VAL C  44     -10.703  12.544   4.286  1.00 93.86           O  
ATOM   2367  CG1 VAL C  44      -9.419   9.055   3.941  1.00 93.86           C  
ATOM   2368  CG2 VAL C  44      -8.495  10.886   2.491  1.00 93.86           C  
ATOM   2369  N   THR C  45     -11.057  10.832   5.639  1.00 93.03           N  
ATOM   2370  CA  THR C  45     -12.486  11.107   5.739  1.00 93.03           C  
ATOM   2371  C   THR C  45     -12.732  12.473   6.372  1.00 93.03           C  
ATOM   2372  CB  THR C  45     -13.208  10.021   6.558  1.00 93.03           C  
ATOM   2373  O   THR C  45     -13.580  13.236   5.906  1.00 93.03           O  
ATOM   2374  CG2 THR C  45     -13.145   8.669   5.855  1.00 93.03           C  
ATOM   2375  OG1 THR C  45     -12.585   9.907   7.844  1.00 93.03           O  
ATOM   2376  N   GLN C  46     -12.017  12.753   7.422  1.00 90.96           N  
ATOM   2377  CA  GLN C  46     -12.161  14.032   8.109  1.00 90.96           C  
ATOM   2378  C   GLN C  46     -11.748  15.191   7.206  1.00 90.96           C  
ATOM   2379  CB  GLN C  46     -11.335  14.048   9.395  1.00 90.96           C  
ATOM   2380  O   GLN C  46     -12.417  16.226   7.170  1.00 90.96           O  
ATOM   2381  CG  GLN C  46     -11.924  13.201  10.515  1.00 90.96           C  
ATOM   2382  CD  GLN C  46     -11.042  13.163  11.749  1.00 90.96           C  
ATOM   2383  NE2 GLN C  46     -11.554  12.578  12.826  1.00 90.96           N  
ATOM   2384  OE1 GLN C  46      -9.909  13.654  11.734  1.00 90.96           O  
ATOM   2385  N   LEU C  47     -10.742  14.998   6.507  1.00 88.84           N  
ATOM   2386  CA  LEU C  47     -10.253  16.053   5.626  1.00 88.84           C  
ATOM   2387  C   LEU C  47     -11.229  16.301   4.481  1.00 88.84           C  
ATOM   2388  CB  LEU C  47      -8.875  15.690   5.068  1.00 88.84           C  
ATOM   2389  O   LEU C  47     -11.432  17.445   4.070  1.00 88.84           O  
ATOM   2390  CG  LEU C  47      -8.099  16.819   4.387  1.00 88.84           C  
ATOM   2391  CD1 LEU C  47      -7.865  17.965   5.365  1.00 88.84           C  
ATOM   2392  CD2 LEU C  47      -6.776  16.301   3.834  1.00 88.84           C  
ATOM   2393  N   TRP C  48     -11.750  15.288   3.945  1.00 83.45           N  
ATOM   2394  CA  TRP C  48     -12.738  15.405   2.878  1.00 83.45           C  
ATOM   2395  C   TRP C  48     -13.968  16.168   3.357  1.00 83.45           C  
ATOM   2396  CB  TRP C  48     -13.147  14.020   2.370  1.00 83.45           C  
ATOM   2397  O   TRP C  48     -14.531  16.978   2.616  1.00 83.45           O  
ATOM   2398  CG  TRP C  48     -12.312  13.518   1.230  1.00 83.45           C  
ATOM   2399  CD1 TRP C  48     -11.004  13.819   0.972  1.00 83.45           C  
ATOM   2400  CD2 TRP C  48     -12.732  12.629   0.191  1.00 83.45           C  
ATOM   2401  CE2 TRP C  48     -11.625  12.433  -0.664  1.00 83.45           C  
ATOM   2402  CE3 TRP C  48     -13.938  11.977  -0.100  1.00 83.45           C  
ATOM   2403  NE1 TRP C  48     -10.585  13.170  -0.166  1.00 83.45           N  
ATOM   2404  CH2 TRP C  48     -12.880  10.986  -2.054  1.00 83.45           C  
ATOM   2405  CZ2 TRP C  48     -11.689  11.611  -1.792  1.00 83.45           C  
ATOM   2406  CZ3 TRP C  48     -13.999  11.159  -1.223  1.00 83.45           C  
ATOM   2407  N   SER C  49     -14.438  15.949   4.557  1.00 81.89           N  
ATOM   2408  CA  SER C  49     -15.614  16.598   5.127  1.00 81.89           C  
ATOM   2409  C   SER C  49     -15.358  18.080   5.381  1.00 81.89           C  
ATOM   2410  CB  SER C  49     -16.026  15.914   6.431  1.00 81.89           C  
ATOM   2411  O   SER C  49     -16.242  18.913   5.170  1.00 81.89           O  
ATOM   2412  OG  SER C  49     -14.978  15.972   7.383  1.00 81.89           O  
ATOM   2413  N   LYS C  50     -14.182  18.413   5.841  1.00 80.09           N  
ATOM   2414  CA  LYS C  50     -13.819  19.802   6.110  1.00 80.09           C  
ATOM   2415  C   LYS C  50     -13.788  20.621   4.823  1.00 80.09           C  
ATOM   2416  CB  LYS C  50     -12.461  19.876   6.810  1.00 80.09           C  
ATOM   2417  O   LYS C  50     -14.223  21.774   4.804  1.00 80.09           O  
ATOM   2418  CG  LYS C  50     -12.209  21.190   7.534  1.00 80.09           C  
ATOM   2419  CD  LYS C  50     -10.867  21.183   8.254  1.00 80.09           C  
ATOM   2420  CE  LYS C  50     -10.590  22.516   8.937  1.00 80.09           C  
ATOM   2421  NZ  LYS C  50      -9.273  22.515   9.640  1.00 80.09           N  
ATOM   2422  N   GLU C  51     -13.340  20.049   3.783  1.00 73.78           N  
ATOM   2423  CA  GLU C  51     -13.255  20.741   2.501  1.00 73.78           C  
ATOM   2424  C   GLU C  51     -14.641  20.996   1.917  1.00 73.78           C  
ATOM   2425  CB  GLU C  51     -12.407  19.938   1.511  1.00 73.78           C  
ATOM   2426  O   GLU C  51     -14.878  22.034   1.296  1.00 73.78           O  
ATOM   2427  CG  GLU C  51     -10.912  20.001   1.789  1.00 73.78           C  
ATOM   2428  CD  GLU C  51     -10.077  19.278   0.745  1.00 73.78           C  
ATOM   2429  OE1 GLU C  51      -8.831  19.256   0.872  1.00 73.78           O  
ATOM   2430  OE2 GLU C  51     -10.672  18.728  -0.209  1.00 73.78           O  
ATOM   2431  N   ASP C  52     -15.516  20.111   2.192  1.00 72.89           N  
ATOM   2432  CA  ASP C  52     -16.891  20.277   1.732  1.00 72.89           C  
ATOM   2433  C   ASP C  52     -17.590  21.406   2.486  1.00 72.89           C  
ATOM   2434  CB  ASP C  52     -17.673  18.972   1.896  1.00 72.89           C  
ATOM   2435  O   ASP C  52     -18.338  22.186   1.893  1.00 72.89           O  
ATOM   2436  CG  ASP C  52     -17.306  17.926   0.859  1.00 72.89           C  
ATOM   2437  OD1 ASP C  52     -16.669  18.273  -0.159  1.00 72.89           O  
ATOM   2438  OD2 ASP C  52     -17.659  16.744   1.060  1.00 72.89           O  
ATOM   2439  N   GLU C  53     -17.371  21.482   3.767  1.00 77.04           N  
ATOM   2440  CA  GLU C  53     -17.971  22.515   4.607  1.00 77.04           C  
ATOM   2441  C   GLU C  53     -17.428  23.897   4.253  1.00 77.04           C  
ATOM   2442  CB  GLU C  53     -17.723  22.216   6.088  1.00 77.04           C  
ATOM   2443  O   GLU C  53     -18.181  24.872   4.208  1.00 77.04           O  
ATOM   2444  CG  GLU C  53     -18.522  21.034   6.618  1.00 77.04           C  
ATOM   2445  CD  GLU C  53     -18.197  20.691   8.063  1.00 77.04           C  
ATOM   2446  OE1 GLU C  53     -18.745  19.695   8.588  1.00 77.04           O  
ATOM   2447  OE2 GLU C  53     -17.391  21.425   8.676  1.00 77.04           O  
ATOM   2448  N   GLU C  54     -16.172  23.960   4.003  1.00 73.09           N  
ATOM   2449  CA  GLU C  54     -15.548  25.229   3.641  1.00 73.09           C  
ATOM   2450  C   GLU C  54     -16.068  25.738   2.300  1.00 73.09           C  
ATOM   2451  CB  GLU C  54     -14.024  25.084   3.594  1.00 73.09           C  
ATOM   2452  O   GLU C  54     -16.235  26.944   2.110  1.00 73.09           O  
ATOM   2453  CG  GLU C  54     -13.385  24.859   4.956  1.00 73.09           C  
ATOM   2454  CD  GLU C  54     -11.867  24.785   4.902  1.00 73.09           C  
ATOM   2455  OE1 GLU C  54     -11.226  24.691   5.973  1.00 73.09           O  
ATOM   2456  OE2 GLU C  54     -11.316  24.823   3.780  1.00 73.09           O  
ATOM   2457  N   ASP C  55     -16.345  24.855   1.455  1.00 71.13           N  
ATOM   2458  CA  ASP C  55     -16.888  25.225   0.152  1.00 71.13           C  
ATOM   2459  C   ASP C  55     -18.313  25.759   0.282  1.00 71.13           C  
ATOM   2460  CB  ASP C  55     -16.860  24.028  -0.801  1.00 71.13           C  
ATOM   2461  O   ASP C  55     -18.680  26.731  -0.382  1.00 71.13           O  
ATOM   2462  CG  ASP C  55     -15.469  23.721  -1.327  1.00 71.13           C  
ATOM   2463  OD1 ASP C  55     -14.569  24.581  -1.211  1.00 71.13           O  
ATOM   2464  OD2 ASP C  55     -15.271  22.610  -1.864  1.00 71.13           O  
ATOM   2465  N   GLN C  56     -19.030  25.229   1.195  1.00 70.76           N  
ATOM   2466  CA  GLN C  56     -20.401  25.672   1.428  1.00 70.76           C  
ATOM   2467  C   GLN C  56     -20.429  27.047   2.090  1.00 70.76           C  
ATOM   2468  CB  GLN C  56     -21.154  24.658   2.290  1.00 70.76           C  
ATOM   2469  O   GLN C  56     -21.251  27.895   1.737  1.00 70.76           O  
ATOM   2470  CG  GLN C  56     -21.441  23.341   1.581  1.00 70.76           C  
ATOM   2471  CD  GLN C  56     -22.224  22.369   2.443  1.00 70.76           C  
ATOM   2472  NE2 GLN C  56     -21.590  21.262   2.815  1.00 70.76           N  
ATOM   2473  OE1 GLN C  56     -23.389  22.612   2.774  1.00 70.76           O  
ATOM   2474  N   ASN C  57     -19.567  27.253   2.968  1.00 75.07           N  
ATOM   2475  CA  ASN C  57     -19.483  28.546   3.640  1.00 75.07           C  
ATOM   2476  C   ASN C  57     -19.061  29.652   2.677  1.00 75.07           C  
ATOM   2477  CB  ASN C  57     -18.516  28.474   4.823  1.00 75.07           C  
ATOM   2478  O   ASN C  57     -19.578  30.768   2.742  1.00 75.07           O  
ATOM   2479  CG  ASN C  57     -19.071  27.673   5.984  1.00 75.07           C  
ATOM   2480  ND2 ASN C  57     -18.214  27.348   6.944  1.00 75.07           N  
ATOM   2481  OD1 ASN C  57     -20.261  27.347   6.017  1.00 75.07           O  
ATOM   2482  N   GLU C  58     -18.202  29.359   1.771  1.00 70.22           N  
ATOM   2483  CA  GLU C  58     -17.741  30.325   0.779  1.00 70.22           C  
ATOM   2484  C   GLU C  58     -18.853  30.681  -0.204  1.00 70.22           C  
ATOM   2485  CB  GLU C  58     -16.525  29.783   0.023  1.00 70.22           C  
ATOM   2486  O   GLU C  58     -18.993  31.841  -0.597  1.00 70.22           O  
ATOM   2487  CG  GLU C  58     -15.207  29.975   0.758  1.00 70.22           C  
ATOM   2488  CD  GLU C  58     -14.011  29.423  -0.000  1.00 70.22           C  
ATOM   2489  OE1 GLU C  58     -12.890  29.412   0.558  1.00 70.22           O  
ATOM   2490  OE2 GLU C  58     -14.195  29.000  -1.163  1.00 70.22           O  
ATOM   2491  N   GLU C  59     -19.627  29.744  -0.584  1.00 70.08           N  
ATOM   2492  CA  GLU C  59     -20.767  29.991  -1.461  1.00 70.08           C  
ATOM   2493  C   GLU C  59     -21.797  30.893  -0.786  1.00 70.08           C  
ATOM   2494  CB  GLU C  59     -21.419  28.671  -1.881  1.00 70.08           C  
ATOM   2495  O   GLU C  59     -22.366  31.781  -1.425  1.00 70.08           O  
ATOM   2496  CG  GLU C  59     -20.612  27.885  -2.903  1.00 70.08           C  
ATOM   2497  CD  GLU C  59     -21.340  26.657  -3.427  1.00 70.08           C  
ATOM   2498  OE1 GLU C  59     -20.793  25.957  -4.309  1.00 70.08           O  
ATOM   2499  OE2 GLU C  59     -22.467  26.393  -2.951  1.00 70.08           O  
ATOM   2500  N   GLU C  60     -22.018  30.673   0.467  1.00 73.24           N  
ATOM   2501  CA  GLU C  60     -22.958  31.486   1.232  1.00 73.24           C  
ATOM   2502  C   GLU C  60     -22.454  32.918   1.383  1.00 73.24           C  
ATOM   2503  CB  GLU C  60     -23.206  30.867   2.610  1.00 73.24           C  
ATOM   2504  O   GLU C  60     -23.236  33.868   1.303  1.00 73.24           O  
ATOM   2505  CG  GLU C  60     -24.365  29.882   2.643  1.00 73.24           C  
ATOM   2506  CD  GLU C  60     -24.554  29.222   4.000  1.00 73.24           C  
ATOM   2507  OE1 GLU C  60     -25.405  28.312   4.119  1.00 73.24           O  
ATOM   2508  OE2 GLU C  60     -23.845  29.618   4.951  1.00 73.24           O  
ATOM   2509  N   ASP C  61     -21.180  33.111   1.543  1.00 71.41           N  
ATOM   2510  CA  ASP C  61     -20.584  34.436   1.681  1.00 71.41           C  
ATOM   2511  C   ASP C  61     -20.642  35.204   0.363  1.00 71.41           C  
ATOM   2512  CB  ASP C  61     -19.136  34.325   2.163  1.00 71.41           C  
ATOM   2513  O   ASP C  61     -20.888  36.412   0.352  1.00 71.41           O  
ATOM   2514  CG  ASP C  61     -19.026  34.014   3.645  1.00 71.41           C  
ATOM   2515  OD1 ASP C  61     -20.048  34.087   4.361  1.00 71.41           O  
ATOM   2516  OD2 ASP C  61     -17.907  33.697   4.102  1.00 71.41           O  
ATOM   2517  N   GLU C  62     -20.391  34.500  -0.769  1.00 71.73           N  
ATOM   2518  CA  GLU C  62     -20.470  35.112  -2.091  1.00 71.73           C  
ATOM   2519  C   GLU C  62     -21.888  35.586  -2.397  1.00 71.73           C  
ATOM   2520  CB  GLU C  62     -19.999  34.131  -3.168  1.00 71.73           C  
ATOM   2521  O   GLU C  62     -22.078  36.651  -2.988  1.00 71.73           O  
ATOM   2522  CG  GLU C  62     -19.562  34.801  -4.462  1.00 71.73           C  
ATOM   2523  CD  GLU C  62     -19.012  33.822  -5.488  1.00 71.73           C  
ATOM   2524  OE1 GLU C  62     -18.628  34.258  -6.597  1.00 71.73           O  
ATOM   2525  OE2 GLU C  62     -18.967  32.610  -5.181  1.00 71.73           O  
ATOM   2526  N   TRP C  63     -22.863  34.775  -1.959  1.00 71.97           N  
ATOM   2527  CA  TRP C  63     -24.258  35.143  -2.176  1.00 71.97           C  
ATOM   2528  C   TRP C  63     -24.640  36.351  -1.326  1.00 71.97           C  
ATOM   2529  CB  TRP C  63     -25.182  33.965  -1.855  1.00 71.97           C  
ATOM   2530  O   TRP C  63     -25.379  37.228  -1.780  1.00 71.97           O  
ATOM   2531  CG  TRP C  63     -25.295  32.960  -2.962  1.00 71.97           C  
ATOM   2532  CD1 TRP C  63     -24.599  31.790  -3.086  1.00 71.97           C  
ATOM   2533  CD2 TRP C  63     -26.152  33.041  -4.104  1.00 71.97           C  
ATOM   2534  CE2 TRP C  63     -25.924  31.883  -4.880  1.00 71.97           C  
ATOM   2535  CE3 TRP C  63     -27.092  33.981  -4.547  1.00 71.97           C  
ATOM   2536  NE1 TRP C  63     -24.974  31.137  -4.238  1.00 71.97           N  
ATOM   2537  CH2 TRP C  63     -27.519  32.576  -6.487  1.00 71.97           C  
ATOM   2538  CZ2 TRP C  63     -26.604  31.640  -6.076  1.00 71.97           C  
ATOM   2539  CZ3 TRP C  63     -27.768  33.737  -5.738  1.00 71.97           C  
ATOM   2540  N   GLU C  64     -24.135  36.479  -0.124  1.00 72.10           N  
ATOM   2541  CA  GLU C  64     -24.411  37.604   0.765  1.00 72.10           C  
ATOM   2542  C   GLU C  64     -23.750  38.883   0.259  1.00 72.10           C  
ATOM   2543  CB  GLU C  64     -23.936  37.294   2.187  1.00 72.10           C  
ATOM   2544  O   GLU C  64     -24.329  39.967   0.355  1.00 72.10           O  
ATOM   2545  CG  GLU C  64     -24.869  36.372   2.960  1.00 72.10           C  
ATOM   2546  CD  GLU C  64     -25.158  36.858   4.372  1.00 72.10           C  
ATOM   2547  OE1 GLU C  64     -26.081  36.318   5.022  1.00 72.10           O  
ATOM   2548  OE2 GLU C  64     -24.456  37.786   4.830  1.00 72.10           O  
ATOM   2549  N   GLU C  65     -22.575  38.789  -0.339  1.00 72.11           N  
ATOM   2550  CA  GLU C  65     -21.874  39.939  -0.903  1.00 72.11           C  
ATOM   2551  C   GLU C  65     -22.571  40.446  -2.162  1.00 72.11           C  
ATOM   2552  CB  GLU C  65     -20.419  39.583  -1.214  1.00 72.11           C  
ATOM   2553  O   GLU C  65     -22.635  41.654  -2.399  1.00 72.11           O  
ATOM   2554  CG  GLU C  65     -19.485  39.709  -0.019  1.00 72.11           C  
ATOM   2555  CD  GLU C  65     -18.033  39.411  -0.357  1.00 72.11           C  
ATOM   2556  OE1 GLU C  65     -17.180  39.433   0.558  1.00 72.11           O  
ATOM   2557  OE2 GLU C  65     -17.747  39.154  -1.548  1.00 72.11           O  
ATOM   2558  N   GLU C  66     -23.056  39.579  -3.018  1.00 70.95           N  
ATOM   2559  CA  GLU C  66     -23.795  39.949  -4.222  1.00 70.95           C  
ATOM   2560  C   GLU C  66     -25.123  40.613  -3.872  1.00 70.95           C  
ATOM   2561  CB  GLU C  66     -24.036  38.720  -5.103  1.00 70.95           C  
ATOM   2562  O   GLU C  66     -25.547  41.556  -4.543  1.00 70.95           O  
ATOM   2563  CG  GLU C  66     -23.201  38.702  -6.375  1.00 70.95           C  
ATOM   2564  CD  GLU C  66     -23.412  37.451  -7.213  1.00 70.95           C  
ATOM   2565  OE1 GLU C  66     -22.723  37.289  -8.245  1.00 70.95           O  
ATOM   2566  OE2 GLU C  66     -24.275  36.627  -6.834  1.00 70.95           O  
ATOM   2567  N   GLU C  67     -25.817  40.232  -2.822  1.00 66.97           N  
ATOM   2568  CA  GLU C  67     -27.081  40.815  -2.383  1.00 66.97           C  
ATOM   2569  C   GLU C  67     -26.871  42.207  -1.792  1.00 66.97           C  
ATOM   2570  CB  GLU C  67     -27.766  39.907  -1.359  1.00 66.97           C  
ATOM   2571  O   GLU C  67     -27.697  43.101  -1.987  1.00 66.97           O  
ATOM   2572  CG  GLU C  67     -28.873  39.043  -1.946  1.00 66.97           C  
ATOM   2573  CD  GLU C  67     -29.744  38.384  -0.889  1.00 66.97           C  
ATOM   2574  OE1 GLU C  67     -30.737  37.713  -1.252  1.00 66.97           O  
ATOM   2575  OE2 GLU C  67     -29.431  38.539   0.313  1.00 66.97           O  
ATOM   2576  N   ASP C  68     -25.684  42.451  -1.213  1.00 67.93           N  
ATOM   2577  CA  ASP C  68     -25.369  43.750  -0.626  1.00 67.93           C  
ATOM   2578  C   ASP C  68     -24.980  44.759  -1.704  1.00 67.93           C  
ATOM   2579  CB  ASP C  68     -24.243  43.616   0.401  1.00 67.93           C  
ATOM   2580  O   ASP C  68     -25.335  45.937  -1.617  1.00 67.93           O  
ATOM   2581  CG  ASP C  68     -24.209  44.762   1.396  1.00 67.93           C  
ATOM   2582  OD1 ASP C  68     -25.273  45.352   1.684  1.00 67.93           O  
ATOM   2583  OD2 ASP C  68     -23.108  45.080   1.895  1.00 67.93           O  
ATOM   2584  N   GLU C  69     -24.409  44.324  -2.762  1.00 64.75           N  
ATOM   2585  CA  GLU C  69     -24.010  45.194  -3.864  1.00 64.75           C  
ATOM   2586  C   GLU C  69     -25.212  45.591  -4.717  1.00 64.75           C  
ATOM   2587  CB  GLU C  69     -22.951  44.511  -4.733  1.00 64.75           C  
ATOM   2588  O   GLU C  69     -25.271  46.708  -5.235  1.00 64.75           O  
ATOM   2589  CG  GLU C  69     -21.640  45.278  -4.821  1.00 64.75           C  
ATOM   2590  CD  GLU C  69     -20.461  44.407  -5.223  1.00 64.75           C  
ATOM   2591  OE1 GLU C  69     -19.319  44.918  -5.279  1.00 64.75           O  
ATOM   2592  OE2 GLU C  69     -20.680  43.203  -5.486  1.00 64.75           O  
ATOM   2593  N   GLU C  70     -26.129  44.770  -4.886  1.00 64.02           N  
ATOM   2594  CA  GLU C  70     -27.319  45.054  -5.682  1.00 64.02           C  
ATOM   2595  C   GLU C  70     -28.248  46.026  -4.960  1.00 64.02           C  
ATOM   2596  CB  GLU C  70     -28.066  43.760  -6.014  1.00 64.02           C  
ATOM   2597  O   GLU C  70     -28.921  46.839  -5.596  1.00 64.02           O  
ATOM   2598  CG  GLU C  70     -27.696  43.165  -7.364  1.00 64.02           C  
ATOM   2599  CD  GLU C  70     -28.847  43.168  -8.357  1.00 64.02           C  
ATOM   2600  OE1 GLU C  70     -28.607  43.398  -9.564  1.00 64.02           O  
ATOM   2601  OE2 GLU C  70     -29.999  42.938  -7.925  1.00 64.02           O  
ATOM   2602  N   ALA C  71     -28.258  46.046  -3.724  1.00 55.65           N  
ATOM   2603  CA  ALA C  71     -29.139  46.923  -2.957  1.00 55.65           C  
ATOM   2604  C   ALA C  71     -28.614  48.356  -2.948  1.00 55.65           C  
ATOM   2605  CB  ALA C  71     -29.292  46.406  -1.529  1.00 55.65           C  
ATOM   2606  O   ALA C  71     -29.395  49.309  -2.909  1.00 55.65           O  
ATOM   2607  N   VAL C  72     -27.381  48.510  -3.229  1.00 52.13           N  
ATOM   2608  CA  VAL C  72     -26.802  49.847  -3.151  1.00 52.13           C  
ATOM   2609  C   VAL C  72     -27.001  50.575  -4.478  1.00 52.13           C  
ATOM   2610  CB  VAL C  72     -25.300  49.794  -2.792  1.00 52.13           C  
ATOM   2611  O   VAL C  72     -26.803  51.789  -4.563  1.00 52.13           O  
ATOM   2612  CG1 VAL C  72     -25.017  50.606  -1.529  1.00 52.13           C  
ATOM   2613  CG2 VAL C  72     -24.845  48.347  -2.613  1.00 52.13           C  
ATOM   2614  N   GLY C  73     -27.290  49.947  -5.611  1.00 48.20           N  
ATOM   2615  CA  GLY C  73     -27.282  50.633  -6.894  1.00 48.20           C  
ATOM   2616  C   GLY C  73     -28.519  51.481  -7.124  1.00 48.20           C  
ATOM   2617  O   GLY C  73     -28.614  52.191  -8.127  1.00 48.20           O  
ATOM   2618  N   ALA C  74     -29.648  51.230  -6.523  1.00 45.67           N  
ATOM   2619  CA  ALA C  74     -30.813  51.960  -7.016  1.00 45.67           C  
ATOM   2620  C   ALA C  74     -30.787  53.413  -6.551  1.00 45.67           C  
ATOM   2621  CB  ALA C  74     -32.101  51.281  -6.556  1.00 45.67           C  
ATOM   2622  O   ALA C  74     -31.655  54.207  -6.922  1.00 45.67           O  
ATOM   2623  N   MET C  75     -30.161  53.751  -5.447  1.00 38.11           N  
ATOM   2624  CA  MET C  75     -30.499  55.048  -4.867  1.00 38.11           C  
ATOM   2625  C   MET C  75     -29.802  56.178  -5.616  1.00 38.11           C  
ATOM   2626  CB  MET C  75     -30.119  55.090  -3.386  1.00 38.11           C  
ATOM   2627  O   MET C  75     -28.593  56.368  -5.476  1.00 38.11           O  
ATOM   2628  CG  MET C  75     -30.770  53.996  -2.555  1.00 38.11           C  
ATOM   2629  SD  MET C  75     -30.880  54.436  -0.776  1.00 38.11           S  
ATOM   2630  CE  MET C  75     -32.675  54.637  -0.607  1.00 38.11           C  
ATOM   2631  N   ASP C  76     -30.010  56.267  -6.914  1.00 39.15           N  
ATOM   2632  CA  ASP C  76     -29.249  57.332  -7.561  1.00 39.15           C  
ATOM   2633  C   ASP C  76     -29.654  58.702  -7.023  1.00 39.15           C  
ATOM   2634  CB  ASP C  76     -29.444  57.284  -9.078  1.00 39.15           C  
ATOM   2635  O   ASP C  76     -29.105  59.725  -7.437  1.00 39.15           O  
ATOM   2636  CG  ASP C  76     -28.444  58.144  -9.832  1.00 39.15           C  
ATOM   2637  OD1 ASP C  76     -27.222  57.986  -9.620  1.00 39.15           O  
ATOM   2638  OD2 ASP C  76     -28.882  58.989 -10.642  1.00 39.15           O  
ATOM   2639  N   GLY C  77     -30.923  58.932  -6.869  1.00 34.51           N  
ATOM   2640  CA  GLY C  77     -31.323  60.285  -7.222  1.00 34.51           C  
ATOM   2641  C   GLY C  77     -30.629  61.348  -6.392  1.00 34.51           C  
ATOM   2642  O   GLY C  77     -30.135  62.341  -6.932  1.00 34.51           O  
ATOM   2643  N   TRP C  78     -31.060  61.563  -5.127  1.00 34.80           N  
ATOM   2644  CA  TRP C  78     -31.458  62.855  -4.578  1.00 34.80           C  
ATOM   2645  C   TRP C  78     -30.237  63.673  -4.172  1.00 34.80           C  
ATOM   2646  CB  TRP C  78     -32.385  62.665  -3.374  1.00 34.80           C  
ATOM   2647  O   TRP C  78     -29.127  63.143  -4.087  1.00 34.80           O  
ATOM   2648  CG  TRP C  78     -33.703  62.036  -3.713  1.00 34.80           C  
ATOM   2649  CD1 TRP C  78     -33.984  60.700  -3.785  1.00 34.80           C  
ATOM   2650  CD2 TRP C  78     -34.918  62.720  -4.032  1.00 34.80           C  
ATOM   2651  CE2 TRP C  78     -35.898  61.735  -4.285  1.00 34.80           C  
ATOM   2652  CE3 TRP C  78     -35.275  64.072  -4.126  1.00 34.80           C  
ATOM   2653  NE1 TRP C  78     -35.303  60.512  -4.128  1.00 34.80           N  
ATOM   2654  CH2 TRP C  78     -37.535  63.389  -4.714  1.00 34.80           C  
ATOM   2655  CZ2 TRP C  78     -37.213  62.059  -4.628  1.00 34.80           C  
ATOM   2656  CZ3 TRP C  78     -36.584  64.393  -4.468  1.00 34.80           C  
ATOM   2657  N   ASP C  79     -30.399  64.702  -3.246  1.00 31.69           N  
ATOM   2658  CA  ASP C  79     -30.043  66.077  -2.907  1.00 31.69           C  
ATOM   2659  C   ASP C  79     -28.667  66.141  -2.248  1.00 31.69           C  
ATOM   2660  CB  ASP C  79     -31.097  66.692  -1.984  1.00 31.69           C  
ATOM   2661  O   ASP C  79     -27.820  66.944  -2.646  1.00 31.69           O  
ATOM   2662  CG  ASP C  79     -32.085  67.580  -2.720  1.00 31.69           C  
ATOM   2663  OD1 ASP C  79     -31.660  68.571  -3.352  1.00 31.69           O  
ATOM   2664  OD2 ASP C  79     -33.299  67.288  -2.666  1.00 31.69           O  
ATOM   2665  N   GLY C  80     -28.600  65.744  -0.911  1.00 32.19           N  
ATOM   2666  CA  GLY C  80     -28.173  66.542   0.228  1.00 32.19           C  
ATOM   2667  C   GLY C  80     -26.673  66.503   0.454  1.00 32.19           C  
ATOM   2668  O   GLY C  80     -26.097  65.431   0.648  1.00 32.19           O  
ATOM   2669  N   SER C  81     -25.908  67.183  -0.411  1.00 34.55           N  
ATOM   2670  CA  SER C  81     -24.458  67.063  -0.297  1.00 34.55           C  
ATOM   2671  C   SER C  81     -23.974  67.499   1.082  1.00 34.55           C  
ATOM   2672  CB  SER C  81     -23.764  67.895  -1.376  1.00 34.55           C  
ATOM   2673  O   SER C  81     -22.786  67.765   1.273  1.00 34.55           O  
ATOM   2674  OG  SER C  81     -24.262  69.222  -1.386  1.00 34.55           O  
ATOM   2675  N   ILE C  82     -24.901  67.811   2.044  1.00 34.80           N  
ATOM   2676  CA  ILE C  82     -24.382  68.682   3.094  1.00 34.80           C  
ATOM   2677  C   ILE C  82     -23.273  67.964   3.858  1.00 34.80           C  
ATOM   2678  CB  ILE C  82     -25.500  69.127   4.063  1.00 34.80           C  
ATOM   2679  O   ILE C  82     -23.365  66.761   4.114  1.00 34.80           O  
ATOM   2680  CG1 ILE C  82     -25.727  70.639   3.958  1.00 34.80           C  
ATOM   2681  CG2 ILE C  82     -25.160  68.723   5.501  1.00 34.80           C  
ATOM   2682  CD1 ILE C  82     -27.194  71.047   3.962  1.00 34.80           C  
ATOM   2683  N   ARG C  83     -22.121  68.511   3.921  1.00 28.87           N  
ATOM   2684  CA  ARG C  83     -20.780  68.239   4.428  1.00 28.87           C  
ATOM   2685  C   ARG C  83     -20.809  67.954   5.926  1.00 28.87           C  
ATOM   2686  CB  ARG C  83     -19.845  69.414   4.136  1.00 28.87           C  
ATOM   2687  O   ARG C  83     -19.772  67.997   6.591  1.00 28.87           O  
ATOM   2688  CG  ARG C  83     -18.841  69.141   3.027  1.00 28.87           C  
ATOM   2689  CD  ARG C  83     -17.964  70.354   2.750  1.00 28.87           C  
ATOM   2690  NE  ARG C  83     -16.666  70.243   3.409  1.00 28.87           N  
ATOM   2691  NH1 ARG C  83     -15.534  71.523   1.854  1.00 28.87           N  
ATOM   2692  NH2 ARG C  83     -14.416  70.636   3.648  1.00 28.87           N  
ATOM   2693  CZ  ARG C  83     -15.542  70.801   2.969  1.00 28.87           C  
ATOM   2694  N   GLU C  84     -22.036  67.613   6.588  1.00 29.95           N  
ATOM   2695  CA  GLU C  84     -21.908  67.870   8.019  1.00 29.95           C  
ATOM   2696  C   GLU C  84     -20.881  66.939   8.657  1.00 29.95           C  
ATOM   2697  CB  GLU C  84     -23.262  67.716   8.716  1.00 29.95           C  
ATOM   2698  O   GLU C  84     -20.782  65.767   8.286  1.00 29.95           O  
ATOM   2699  CG  GLU C  84     -24.053  69.012   8.816  1.00 29.95           C  
ATOM   2700  CD  GLU C  84     -25.329  68.875   9.633  1.00 29.95           C  
ATOM   2701  OE1 GLU C  84     -26.001  69.900   9.884  1.00 29.95           O  
ATOM   2702  OE2 GLU C  84     -25.657  67.733  10.025  1.00 29.95           O  
ATOM   2703  N   VAL C  85     -19.879  67.424   9.341  1.00 29.18           N  
ATOM   2704  CA  VAL C  85     -18.640  66.986   9.976  1.00 29.18           C  
ATOM   2705  C   VAL C  85     -18.961  66.090  11.171  1.00 29.18           C  
ATOM   2706  CB  VAL C  85     -17.777  68.186  10.426  1.00 29.18           C  
ATOM   2707  O   VAL C  85     -18.057  65.652  11.886  1.00 29.18           O  
ATOM   2708  CG1 VAL C  85     -16.424  67.711  10.953  1.00 29.18           C  
ATOM   2709  CG2 VAL C  85     -17.590  69.170   9.273  1.00 29.18           C  
ATOM   2710  N   LEU C  86     -20.198  65.520  11.318  1.00 28.00           N  
ATOM   2711  CA  LEU C  86     -20.402  65.095  12.698  1.00 28.00           C  
ATOM   2712  C   LEU C  86     -19.451  63.961  13.065  1.00 28.00           C  
ATOM   2713  CB  LEU C  86     -21.851  64.652  12.915  1.00 28.00           C  
ATOM   2714  O   LEU C  86     -19.363  62.963  12.346  1.00 28.00           O  
ATOM   2715  CG  LEU C  86     -22.931  65.694  12.620  1.00 28.00           C  
ATOM   2716  CD1 LEU C  86     -24.316  65.065  12.718  1.00 28.00           C  
ATOM   2717  CD2 LEU C  86     -22.807  66.877  13.574  1.00 28.00           C  
ATOM   2718  N   TYR C  87     -18.293  64.350  13.764  1.00 24.04           N  
ATOM   2719  CA  TYR C  87     -17.279  63.517  14.400  1.00 24.04           C  
ATOM   2720  C   TYR C  87     -17.904  62.593  15.439  1.00 24.04           C  
ATOM   2721  CB  TYR C  87     -16.202  64.387  15.055  1.00 24.04           C  
ATOM   2722  O   TYR C  87     -18.629  63.048  16.327  1.00 24.04           O  
ATOM   2723  CG  TYR C  87     -15.177  64.920  14.083  1.00 24.04           C  
ATOM   2724  CD1 TYR C  87     -14.081  64.148  13.704  1.00 24.04           C  
ATOM   2725  CD2 TYR C  87     -15.302  66.195  13.543  1.00 24.04           C  
ATOM   2726  CE1 TYR C  87     -13.133  64.635  12.810  1.00 24.04           C  
ATOM   2727  CE2 TYR C  87     -14.360  66.693  12.648  1.00 24.04           C  
ATOM   2728  OH  TYR C  87     -12.346  66.394  11.403  1.00 24.04           O  
ATOM   2729  CZ  TYR C  87     -13.281  65.906  12.288  1.00 24.04           C  
ATOM   2730  N   ARG C  88     -18.246  61.388  14.974  1.00 28.58           N  
ATOM   2731  CA  ARG C  88     -18.723  60.256  15.761  1.00 28.58           C  
ATOM   2732  C   ARG C  88     -17.672  59.812  16.774  1.00 28.58           C  
ATOM   2733  CB  ARG C  88     -19.098  59.086  14.849  1.00 28.58           C  
ATOM   2734  O   ARG C  88     -16.662  59.210  16.405  1.00 28.58           O  
ATOM   2735  CG  ARG C  88     -20.042  58.082  15.492  1.00 28.58           C  
ATOM   2736  CD  ARG C  88     -20.807  57.280  14.449  1.00 28.58           C  
ATOM   2737  NE  ARG C  88     -21.629  56.241  15.064  1.00 28.58           N  
ATOM   2738  NH1 ARG C  88     -22.453  55.421  13.067  1.00 28.58           N  
ATOM   2739  NH2 ARG C  88     -23.099  54.476  15.053  1.00 28.58           N  
ATOM   2740  CZ  ARG C  88     -22.392  55.382  14.393  1.00 28.58           C  
ATOM   2741  N   GLY C  89     -17.271  60.837  17.766  1.00 25.81           N  
ATOM   2742  CA  GLY C  89     -16.365  60.374  18.805  1.00 25.81           C  
ATOM   2743  C   GLY C  89     -16.843  59.110  19.494  1.00 25.81           C  
ATOM   2744  O   GLY C  89     -18.037  58.803  19.480  1.00 25.81           O  
ATOM   2745  N   ASN C  90     -15.809  58.262  20.035  1.00 26.37           N  
ATOM   2746  CA  ASN C  90     -15.547  56.879  20.419  1.00 26.37           C  
ATOM   2747  C   ASN C  90     -16.225  56.526  21.740  1.00 26.37           C  
ATOM   2748  CB  ASN C  90     -14.041  56.623  20.511  1.00 26.37           C  
ATOM   2749  O   ASN C  90     -16.944  55.530  21.827  1.00 26.37           O  
ATOM   2750  CG  ASN C  90     -13.648  55.259  19.978  1.00 26.37           C  
ATOM   2751  ND2 ASN C  90     -12.350  54.978  19.970  1.00 26.37           N  
ATOM   2752  OD1 ASN C  90     -14.503  54.466  19.576  1.00 26.37           O  
ATOM   2753  N   ALA C  91     -15.495  56.623  22.927  1.00 23.99           N  
ATOM   2754  CA  ALA C  91     -15.076  55.481  23.736  1.00 23.99           C  
ATOM   2755  C   ALA C  91     -15.939  55.350  24.988  1.00 23.99           C  
ATOM   2756  CB  ALA C  91     -13.604  55.613  24.120  1.00 23.99           C  
ATOM   2757  O   ALA C  91     -16.340  54.244  25.359  1.00 23.99           O  
ATOM   2758  N   ASP C  92     -15.838  56.282  25.959  1.00 25.60           N  
ATOM   2759  CA  ASP C  92     -15.385  55.905  27.295  1.00 25.60           C  
ATOM   2760  C   ASP C  92     -16.519  55.281  28.104  1.00 25.60           C  
ATOM   2761  CB  ASP C  92     -14.820  57.121  28.032  1.00 25.60           C  
ATOM   2762  O   ASP C  92     -17.687  55.370  27.717  1.00 25.60           O  
ATOM   2763  CG  ASP C  92     -13.378  57.421  27.662  1.00 25.60           C  
ATOM   2764  OD1 ASP C  92     -12.511  56.534  27.816  1.00 25.60           O  
ATOM   2765  OD2 ASP C  92     -13.106  58.557  27.216  1.00 25.60           O  
ATOM   2766  N   GLU C  93     -16.618  55.803  29.387  1.00 27.51           N  
ATOM   2767  CA  GLU C  93     -16.486  55.278  30.742  1.00 27.51           C  
ATOM   2768  C   GLU C  93     -17.825  54.771  31.270  1.00 27.51           C  
ATOM   2769  CB  GLU C  93     -15.921  56.347  31.681  1.00 27.51           C  
ATOM   2770  O   GLU C  93     -18.883  55.157  30.767  1.00 27.51           O  
ATOM   2771  CG  GLU C  93     -14.474  56.108  32.086  1.00 27.51           C  
ATOM   2772  CD  GLU C  93     -13.823  57.322  32.729  1.00 27.51           C  
ATOM   2773  OE1 GLU C  93     -12.664  57.215  33.192  1.00 27.51           O  
ATOM   2774  OE2 GLU C  93     -14.476  58.388  32.772  1.00 27.51           O  
ATOM   2775  N   GLU C  94     -17.963  54.961  32.680  1.00 26.77           N  
ATOM   2776  CA  GLU C  94     -18.120  54.130  33.870  1.00 26.77           C  
ATOM   2777  C   GLU C  94     -19.589  54.001  34.263  1.00 26.77           C  
ATOM   2778  CB  GLU C  94     -17.312  54.704  35.036  1.00 26.77           C  
ATOM   2779  O   GLU C  94     -20.454  54.653  33.675  1.00 26.77           O  
ATOM   2780  CG  GLU C  94     -15.882  55.076  34.670  1.00 26.77           C  
ATOM   2781  CD  GLU C  94     -15.012  53.871  34.349  1.00 26.77           C  
ATOM   2782  OE1 GLU C  94     -14.460  53.803  33.227  1.00 26.77           O  
ATOM   2783  OE2 GLU C  94     -14.883  52.988  35.225  1.00 26.77           O  
ATOM   2784  N   LEU C  95     -19.937  54.726  35.318  1.00 24.76           N  
ATOM   2785  CA  LEU C  95     -20.092  54.177  36.661  1.00 24.76           C  
ATOM   2786  C   LEU C  95     -21.549  53.826  36.940  1.00 24.76           C  
ATOM   2787  CB  LEU C  95     -19.584  55.172  37.708  1.00 24.76           C  
ATOM   2788  O   LEU C  95     -21.923  52.651  36.925  1.00 24.76           O  
ATOM   2789  CG  LEU C  95     -18.923  56.442  37.173  1.00 24.76           C  
ATOM   2790  CD1 LEU C  95     -19.002  57.559  38.208  1.00 24.76           C  
ATOM   2791  CD2 LEU C  95     -17.474  56.168  36.785  1.00 24.76           C  
ATOM   2792  N   PHE C  96     -22.182  54.645  37.817  1.00 26.80           N  
ATOM   2793  CA  PHE C  96     -22.647  54.419  39.180  1.00 26.80           C  
ATOM   2794  C   PHE C  96     -24.092  53.936  39.186  1.00 26.80           C  
ATOM   2795  CB  PHE C  96     -22.517  55.698  40.013  1.00 26.80           C  
ATOM   2796  O   PHE C  96     -24.882  54.315  38.319  1.00 26.80           O  
ATOM   2797  CG  PHE C  96     -21.545  55.582  41.156  1.00 26.80           C  
ATOM   2798  CD1 PHE C  96     -21.969  55.148  42.406  1.00 26.80           C  
ATOM   2799  CD2 PHE C  96     -20.206  55.906  40.979  1.00 26.80           C  
ATOM   2800  CE1 PHE C  96     -21.071  55.040  43.466  1.00 26.80           C  
ATOM   2801  CE2 PHE C  96     -19.303  55.800  42.034  1.00 26.80           C  
ATOM   2802  CZ  PHE C  96     -19.738  55.368  43.276  1.00 26.80           C  
ATOM   2803  N   GLN C  97     -24.320  53.108  40.207  1.00 25.49           N  
ATOM   2804  CA  GLN C  97     -25.202  51.990  40.524  1.00 25.49           C  
ATOM   2805  C   GLN C  97     -26.651  52.452  40.655  1.00 25.49           C  
ATOM   2806  CB  GLN C  97     -24.753  51.299  41.813  1.00 25.49           C  
ATOM   2807  O   GLN C  97     -27.487  52.139  39.805  1.00 25.49           O  
ATOM   2808  CG  GLN C  97     -23.566  50.364  41.627  1.00 25.49           C  
ATOM   2809  CD  GLN C  97     -23.138  49.695  42.921  1.00 25.49           C  
ATOM   2810  NE2 GLN C  97     -22.032  48.961  42.871  1.00 25.49           N  
ATOM   2811  OE1 GLN C  97     -23.796  49.839  43.956  1.00 25.49           O  
ATOM   2812  N   ASP C  98     -27.074  52.597  41.902  1.00 26.67           N  
ATOM   2813  CA  ASP C  98     -28.007  51.747  42.636  1.00 26.67           C  
ATOM   2814  C   ASP C  98     -29.384  52.401  42.734  1.00 26.67           C  
ATOM   2815  CB  ASP C  98     -27.469  51.441  44.035  1.00 26.67           C  
ATOM   2816  O   ASP C  98     -29.579  53.334  43.515  1.00 26.67           O  
ATOM   2817  CG  ASP C  98     -26.393  50.370  44.035  1.00 26.67           C  
ATOM   2818  OD1 ASP C  98     -26.543  49.355  43.321  1.00 26.67           O  
ATOM   2819  OD2 ASP C  98     -25.388  50.540  44.759  1.00 26.67           O  
ATOM   2820  N   GLN C  99     -30.077  52.393  41.720  1.00 25.87           N  
ATOM   2821  CA  GLN C  99     -31.222  53.293  41.804  1.00 25.87           C  
ATOM   2822  C   GLN C  99     -32.201  52.837  42.882  1.00 25.87           C  
ATOM   2823  CB  GLN C  99     -31.933  53.387  40.454  1.00 25.87           C  
ATOM   2824  O   GLN C  99     -33.310  53.366  42.984  1.00 25.87           O  
ATOM   2825  CG  GLN C  99     -30.988  53.551  39.271  1.00 25.87           C  
ATOM   2826  CD  GLN C  99     -31.714  53.584  37.939  1.00 25.87           C  
ATOM   2827  NE2 GLN C  99     -31.741  52.447  37.251  1.00 25.87           N  
ATOM   2828  OE1 GLN C  99     -32.246  54.621  37.533  1.00 25.87           O  
ATOM   2829  N   ASP C 100     -31.632  51.794  43.748  1.00 25.22           N  
ATOM   2830  CA  ASP C 100     -32.788  50.913  43.616  1.00 25.22           C  
ATOM   2831  C   ASP C 100     -34.050  51.576  44.163  1.00 25.22           C  
ATOM   2832  CB  ASP C 100     -32.537  49.586  44.335  1.00 25.22           C  
ATOM   2833  O   ASP C 100     -33.987  52.668  44.731  1.00 25.22           O  
ATOM   2834  CG  ASP C 100     -31.406  48.782  43.718  1.00 25.22           C  
ATOM   2835  OD1 ASP C 100     -31.480  48.449  42.516  1.00 25.22           O  
ATOM   2836  OD2 ASP C 100     -30.434  48.475  44.442  1.00 25.22           O  
ATOM   2837  N   ASP C 101     -34.507  51.096  45.280  1.00 25.41           N  
ATOM   2838  CA  ASP C 101     -35.678  50.241  45.448  1.00 25.41           C  
ATOM   2839  C   ASP C 101     -36.836  51.012  46.076  1.00 25.41           C  
ATOM   2840  CB  ASP C 101     -35.333  49.021  46.304  1.00 25.41           C  
ATOM   2841  O   ASP C 101     -36.632  51.814  46.990  1.00 25.41           O  
ATOM   2842  CG  ASP C 101     -34.882  47.827  45.481  1.00 25.41           C  
ATOM   2843  OD1 ASP C 101     -35.548  47.490  44.479  1.00 25.41           O  
ATOM   2844  OD2 ASP C 101     -33.852  47.215  45.840  1.00 25.41           O  
ATOM   2845  N   ASP C 102     -38.082  50.756  45.433  1.00 27.61           N  
ATOM   2846  CA  ASP C 102     -39.304  51.553  45.449  1.00 27.61           C  
ATOM   2847  C   ASP C 102     -39.912  51.599  46.850  1.00 27.61           C  
ATOM   2848  CB  ASP C 102     -40.322  50.996  44.452  1.00 27.61           C  
ATOM   2849  O   ASP C 102     -40.271  52.671  47.342  1.00 27.61           O  
ATOM   2850  CG  ASP C 102     -39.925  51.231  43.006  1.00 27.61           C  
ATOM   2851  OD1 ASP C 102     -39.429  52.331  42.680  1.00 27.61           O  
ATOM   2852  OD2 ASP C 102     -40.113  50.309  42.183  1.00 27.61           O  
ATOM   2853  N   GLU C 103     -40.320  50.427  47.316  1.00 26.68           N  
ATOM   2854  CA  GLU C 103     -41.764  50.341  47.511  1.00 26.68           C  
ATOM   2855  C   GLU C 103     -42.149  50.702  48.943  1.00 26.68           C  
ATOM   2856  CB  GLU C 103     -42.271  48.938  47.167  1.00 26.68           C  
ATOM   2857  O   GLU C 103     -41.402  50.420  49.882  1.00 26.68           O  
ATOM   2858  CG  GLU C 103     -43.249  48.907  46.002  1.00 26.68           C  
ATOM   2859  CD  GLU C 103     -43.280  47.568  45.281  1.00 26.68           C  
ATOM   2860  OE1 GLU C 103     -44.000  47.443  44.264  1.00 26.68           O  
ATOM   2861  OE2 GLU C 103     -42.580  46.637  45.737  1.00 26.68           O  
ATOM   2862  N   LEU C 104     -43.267  51.450  49.010  1.00 24.66           N  
ATOM   2863  CA  LEU C 104     -43.891  52.198  50.096  1.00 24.66           C  
ATOM   2864  C   LEU C 104     -44.224  51.281  51.268  1.00 24.66           C  
ATOM   2865  CB  LEU C 104     -45.161  52.899  49.604  1.00 24.66           C  
ATOM   2866  O   LEU C 104     -44.139  51.692  52.427  1.00 24.66           O  
ATOM   2867  CG  LEU C 104     -45.262  54.398  49.889  1.00 24.66           C  
ATOM   2868  CD1 LEU C 104     -44.769  55.200  48.689  1.00 24.66           C  
ATOM   2869  CD2 LEU C 104     -46.695  54.780  50.242  1.00 24.66           C  
ATOM   2870  N   TRP C 105     -44.655  49.949  50.910  1.00 25.83           N  
ATOM   2871  CA  TRP C 105     -46.017  49.914  51.433  1.00 25.83           C  
ATOM   2872  C   TRP C 105     -46.015  49.716  52.945  1.00 25.83           C  
ATOM   2873  CB  TRP C 105     -46.823  48.799  50.760  1.00 25.83           C  
ATOM   2874  O   TRP C 105     -44.973  49.430  53.539  1.00 25.83           O  
ATOM   2875  CG  TRP C 105     -47.047  49.010  49.293  1.00 25.83           C  
ATOM   2876  CD1 TRP C 105     -46.280  48.536  48.265  1.00 25.83           C  
ATOM   2877  CD2 TRP C 105     -48.109  49.755  48.690  1.00 25.83           C  
ATOM   2878  CE2 TRP C 105     -47.924  49.690  47.291  1.00 25.83           C  
ATOM   2879  CE3 TRP C 105     -49.202  50.472  49.196  1.00 25.83           C  
ATOM   2880  NE1 TRP C 105     -46.802  48.941  47.059  1.00 25.83           N  
ATOM   2881  CH2 TRP C 105     -49.852  51.010  46.915  1.00 25.83           C  
ATOM   2882  CZ2 TRP C 105     -48.792  50.315  46.392  1.00 25.83           C  
ATOM   2883  CZ3 TRP C 105     -50.064  51.093  48.301  1.00 25.83           C  
ATOM   2884  N   LEU C 106     -46.734  48.621  53.369  1.00 22.61           N  
ATOM   2885  CA  LEU C 106     -47.988  48.654  54.113  1.00 22.61           C  
ATOM   2886  C   LEU C 106     -47.759  48.304  55.580  1.00 22.61           C  
ATOM   2887  CB  LEU C 106     -49.003  47.687  53.498  1.00 22.61           C  
ATOM   2888  O   LEU C 106     -48.135  49.068  56.471  1.00 22.61           O  
ATOM   2889  CG  LEU C 106     -49.620  48.111  52.164  1.00 22.61           C  
ATOM   2890  CD1 LEU C 106     -50.464  46.979  51.588  1.00 22.61           C  
ATOM   2891  CD2 LEU C 106     -50.457  49.373  52.338  1.00 22.61           C  
ATOM   2892  N   GLY C 107     -47.662  47.039  55.874  1.00 23.39           N  
ATOM   2893  CA  GLY C 107     -48.860  46.481  56.481  1.00 23.39           C  
ATOM   2894  C   GLY C 107     -48.778  46.397  57.994  1.00 23.39           C  
ATOM   2895  O   GLY C 107     -47.731  46.681  58.581  1.00 23.39           O  
ATOM   2896  N   ASP C 108     -49.263  45.266  58.585  1.00 26.18           N  
ATOM   2897  CA  ASP C 108     -50.384  44.837  59.416  1.00 26.18           C  
ATOM   2898  C   ASP C 108     -49.909  44.423  60.807  1.00 26.18           C  
ATOM   2899  CB  ASP C 108     -51.134  43.681  58.751  1.00 26.18           C  
ATOM   2900  O   ASP C 108     -48.945  43.666  60.940  1.00 26.18           O  
ATOM   2901  CG  ASP C 108     -52.507  43.440  59.355  1.00 26.18           C  
ATOM   2902  OD1 ASP C 108     -53.281  44.408  59.514  1.00 26.18           O  
ATOM   2903  OD2 ASP C 108     -52.815  42.272  59.676  1.00 26.18           O  
ATOM   2904  N   SER C 109     -50.233  45.280  61.850  1.00 25.77           N  
ATOM   2905  CA  SER C 109     -49.933  45.105  63.268  1.00 25.77           C  
ATOM   2906  C   SER C 109     -50.251  43.687  63.729  1.00 25.77           C  
ATOM   2907  CB  SER C 109     -50.718  46.111  64.110  1.00 25.77           C  
ATOM   2908  O   SER C 109     -49.812  43.264  64.800  1.00 25.77           O  
ATOM   2909  OG  SER C 109     -50.357  47.440  63.773  1.00 25.77           O  
ATOM   2910  N   GLY C 110     -51.343  43.055  63.115  1.00 23.70           N  
ATOM   2911  CA  GLY C 110     -52.380  42.608  64.033  1.00 23.70           C  
ATOM   2912  C   GLY C 110     -51.966  41.406  64.861  1.00 23.70           C  
ATOM   2913  O   GLY C 110     -50.949  40.770  64.576  1.00 23.70           O  
ATOM   2914  N   ILE C 111     -52.591  41.280  66.002  1.00 26.82           N  
ATOM   2915  CA  ILE C 111     -52.630  40.684  67.334  1.00 26.82           C  
ATOM   2916  C   ILE C 111     -52.859  39.179  67.220  1.00 26.82           C  
ATOM   2917  CB  ILE C 111     -53.728  41.329  68.209  1.00 26.82           C  
ATOM   2918  O   ILE C 111     -52.222  38.393  67.925  1.00 26.82           O  
ATOM   2919  CG1 ILE C 111     -53.597  42.856  68.192  1.00 26.82           C  
ATOM   2920  CG2 ILE C 111     -53.662  40.790  69.641  1.00 26.82           C  
ATOM   2921  CD1 ILE C 111     -54.813  43.588  68.742  1.00 26.82           C  
ATOM   2922  N   THR C 112     -53.775  38.796  66.306  1.00 25.89           N  
ATOM   2923  CA  THR C 112     -54.942  38.273  67.008  1.00 25.89           C  
ATOM   2924  C   THR C 112     -54.718  36.822  67.423  1.00 25.89           C  
ATOM   2925  CB  THR C 112     -56.209  38.371  66.137  1.00 25.89           C  
ATOM   2926  O   THR C 112     -54.866  36.477  68.597  1.00 25.89           O  
ATOM   2927  CG2 THR C 112     -56.601  39.826  65.899  1.00 25.89           C  
ATOM   2928  OG1 THR C 112     -55.963  37.742  64.874  1.00 25.89           O  
ATOM   2929  N   ASN C 113     -55.285  35.848  66.642  1.00 24.96           N  
ATOM   2930  CA  ASN C 113     -56.455  35.070  67.034  1.00 24.96           C  
ATOM   2931  C   ASN C 113     -56.072  33.654  67.453  1.00 24.96           C  
ATOM   2932  CB  ASN C 113     -57.478  35.029  65.897  1.00 24.96           C  
ATOM   2933  O   ASN C 113     -55.113  33.085  66.929  1.00 24.96           O  
ATOM   2934  CG  ASN C 113     -58.899  35.238  66.381  1.00 24.96           C  
ATOM   2935  ND2 ASN C 113     -59.833  35.361  65.445  1.00 24.96           N  
ATOM   2936  OD1 ASN C 113     -59.156  35.289  67.587  1.00 24.96           O  
ATOM   2937  N   TRP C 114     -56.752  33.181  68.439  1.00 26.60           N  
ATOM   2938  CA  TRP C 114     -56.745  31.905  69.148  1.00 26.60           C  
ATOM   2939  C   TRP C 114     -57.060  30.753  68.200  1.00 26.60           C  
ATOM   2940  CB  TRP C 114     -57.754  31.925  70.300  1.00 26.60           C  
ATOM   2941  O   TRP C 114     -56.877  29.585  68.550  1.00 26.60           O  
ATOM   2942  CG  TRP C 114     -57.489  32.988  71.324  1.00 26.60           C  
ATOM   2943  CD1 TRP C 114     -58.043  34.237  71.377  1.00 26.60           C  
ATOM   2944  CD2 TRP C 114     -56.598  32.895  72.440  1.00 26.60           C  
ATOM   2945  CE2 TRP C 114     -56.663  34.126  73.129  1.00 26.60           C  
ATOM   2946  CE3 TRP C 114     -55.752  31.889  72.925  1.00 26.60           C  
ATOM   2947  NE1 TRP C 114     -57.550  34.926  72.461  1.00 26.60           N  
ATOM   2948  CH2 TRP C 114     -55.091  33.377  74.732  1.00 26.60           C  
ATOM   2949  CZ2 TRP C 114     -55.911  34.378  74.279  1.00 26.60           C  
ATOM   2950  CZ3 TRP C 114     -55.005  32.142  74.070  1.00 26.60           C  
ATOM   2951  N   ASP C 115     -57.867  31.061  67.085  1.00 26.03           N  
ATOM   2952  CA  ASP C 115     -58.956  30.099  67.223  1.00 26.03           C  
ATOM   2953  C   ASP C 115     -58.448  28.667  67.070  1.00 26.03           C  
ATOM   2954  CB  ASP C 115     -60.055  30.380  66.196  1.00 26.03           C  
ATOM   2955  O   ASP C 115     -57.281  28.450  66.736  1.00 26.03           O  
ATOM   2956  CG  ASP C 115     -60.738  31.719  66.409  1.00 26.03           C  
ATOM   2957  OD1 ASP C 115     -61.224  31.985  67.530  1.00 26.03           O  
ATOM   2958  OD2 ASP C 115     -60.793  32.516  65.447  1.00 26.03           O  
ATOM   2959  N   ASN C 116     -59.073  27.961  66.059  1.00 27.10           N  
ATOM   2960  CA  ASN C 116     -60.092  26.919  66.124  1.00 27.10           C  
ATOM   2961  C   ASN C 116     -59.501  25.540  65.846  1.00 27.10           C  
ATOM   2962  CB  ASN C 116     -61.228  27.217  65.144  1.00 27.10           C  
ATOM   2963  O   ASN C 116     -58.353  25.427  65.411  1.00 27.10           O  
ATOM   2964  CG  ASN C 116     -62.507  26.480  65.490  1.00 27.10           C  
ATOM   2965  ND2 ASN C 116     -63.507  26.587  64.623  1.00 27.10           N  
ATOM   2966  OD1 ASN C 116     -62.595  25.820  66.529  1.00 27.10           O  
ATOM   2967  N   VAL C 117     -60.219  24.750  65.042  1.00 25.80           N  
ATOM   2968  CA  VAL C 117     -60.991  23.519  65.182  1.00 25.80           C  
ATOM   2969  C   VAL C 117     -60.263  22.371  64.487  1.00 25.80           C  
ATOM   2970  CB  VAL C 117     -62.415  23.674  64.604  1.00 25.80           C  
ATOM   2971  O   VAL C 117     -60.029  21.321  65.091  1.00 25.80           O  
ATOM   2972  CG1 VAL C 117     -63.256  24.599  65.483  1.00 25.80           C  
ATOM   2973  CG2 VAL C 117     -62.355  24.202  63.172  1.00 25.80           C  
ATOM   2974  N   ASP C 118     -60.187  22.359  63.080  1.00 23.99           N  
ATOM   2975  CA  ASP C 118     -61.063  21.452  62.344  1.00 23.99           C  
ATOM   2976  C   ASP C 118     -60.354  20.136  62.032  1.00 23.99           C  
ATOM   2977  CB  ASP C 118     -61.548  22.108  61.050  1.00 23.99           C  
ATOM   2978  O   ASP C 118     -60.905  19.058  62.262  1.00 23.99           O  
ATOM   2979  CG  ASP C 118     -62.956  22.665  61.159  1.00 23.99           C  
ATOM   2980  OD1 ASP C 118     -63.808  22.043  61.830  1.00 23.99           O  
ATOM   2981  OD2 ASP C 118     -63.218  23.735  60.567  1.00 23.99           O  
ATOM   2982  N   TYR C 119     -59.599  20.014  60.813  1.00 24.98           N  
ATOM   2983  CA  TYR C 119     -60.072  19.124  59.759  1.00 24.98           C  
ATOM   2984  C   TYR C 119     -59.568  17.703  59.977  1.00 24.98           C  
ATOM   2985  CB  TYR C 119     -59.623  19.632  58.385  1.00 24.98           C  
ATOM   2986  O   TYR C 119     -58.385  17.492  60.251  1.00 24.98           O  
ATOM   2987  CG  TYR C 119     -60.337  20.885  57.938  1.00 24.98           C  
ATOM   2988  CD1 TYR C 119     -61.594  20.818  57.340  1.00 24.98           C  
ATOM   2989  CD2 TYR C 119     -59.757  22.137  58.112  1.00 24.98           C  
ATOM   2990  CE1 TYR C 119     -62.255  21.969  56.925  1.00 24.98           C  
ATOM   2991  CE2 TYR C 119     -60.409  23.295  57.700  1.00 24.98           C  
ATOM   2992  OH  TYR C 119     -62.305  24.344  56.700  1.00 24.98           O  
ATOM   2993  CZ  TYR C 119     -61.656  23.201  57.109  1.00 24.98           C  
ATOM   2994  N   MET C 120     -60.514  16.732  60.102  1.00 23.67           N  
ATOM   2995  CA  MET C 120     -60.611  15.276  60.032  1.00 23.67           C  
ATOM   2996  C   MET C 120     -60.158  14.766  58.668  1.00 23.67           C  
ATOM   2997  CB  MET C 120     -62.044  14.818  60.311  1.00 23.67           C  
ATOM   2998  O   MET C 120     -59.612  13.666  58.562  1.00 23.67           O  
ATOM   2999  CG  MET C 120     -62.162  13.858  61.483  1.00 23.67           C  
ATOM   3000  SD  MET C 120     -63.861  13.193  61.679  1.00 23.67           S  
ATOM   3001  CE  MET C 120     -64.475  14.268  63.005  1.00 23.67           C  
ATOM   3002  N   TRP C 121     -60.398  15.469  57.543  1.00 27.03           N  
ATOM   3003  CA  TRP C 121     -61.266  14.750  56.616  1.00 27.03           C  
ATOM   3004  C   TRP C 121     -60.484  13.686  55.853  1.00 27.03           C  
ATOM   3005  CB  TRP C 121     -61.925  15.721  55.633  1.00 27.03           C  
ATOM   3006  O   TRP C 121     -60.955  12.557  55.692  1.00 27.03           O  
ATOM   3007  CG  TRP C 121     -62.970  16.600  56.253  1.00 27.03           C  
ATOM   3008  CD1 TRP C 121     -62.814  17.890  56.680  1.00 27.03           C  
ATOM   3009  CD2 TRP C 121     -64.331  16.250  56.520  1.00 27.03           C  
ATOM   3010  CE2 TRP C 121     -64.944  17.378  57.110  1.00 27.03           C  
ATOM   3011  CE3 TRP C 121     -65.093  15.092  56.317  1.00 27.03           C  
ATOM   3012  NE1 TRP C 121     -63.998  18.363  57.196  1.00 27.03           N  
ATOM   3013  CH2 TRP C 121     -67.009  16.235  57.289  1.00 27.03           C  
ATOM   3014  CZ2 TRP C 121     -66.286  17.380  57.499  1.00 27.03           C  
ATOM   3015  CZ3 TRP C 121     -66.428  15.097  56.705  1.00 27.03           C  
ATOM   3016  N   ASP C 122     -59.882  14.111  54.707  1.00 24.17           N  
ATOM   3017  CA  ASP C 122     -60.633  13.799  53.495  1.00 24.17           C  
ATOM   3018  C   ASP C 122     -60.381  12.360  53.049  1.00 24.17           C  
ATOM   3019  CB  ASP C 122     -60.266  14.770  52.371  1.00 24.17           C  
ATOM   3020  O   ASP C 122     -61.325  11.603  52.815  1.00 24.17           O  
ATOM   3021  CG  ASP C 122     -61.303  15.861  52.168  1.00 24.17           C  
ATOM   3022  OD1 ASP C 122     -62.512  15.590  52.329  1.00 24.17           O  
ATOM   3023  OD2 ASP C 122     -60.907  17.000  51.841  1.00 24.17           O  
ATOM   3024  N   GLU C 123     -59.862  12.162  51.705  1.00 22.59           N  
ATOM   3025  CA  GLU C 123     -60.495  11.759  50.453  1.00 22.59           C  
ATOM   3026  C   GLU C 123     -60.116  10.329  50.078  1.00 22.59           C  
ATOM   3027  CB  GLU C 123     -60.112  12.718  49.323  1.00 22.59           C  
ATOM   3028  O   GLU C 123     -59.112   9.801  50.561  1.00 22.59           O  
ATOM   3029  CG  GLU C 123     -61.013  12.620  48.101  1.00 22.59           C  
ATOM   3030  CD  GLU C 123     -60.755  13.712  47.075  1.00 22.59           C  
ATOM   3031  OE1 GLU C 123     -61.255  13.603  45.933  1.00 22.59           O  
ATOM   3032  OE2 GLU C 123     -60.046  14.685  47.417  1.00 22.59           O  
ATOM   3033  N   GLU C 124     -60.044  10.050  48.624  1.00 25.09           N  
ATOM   3034  CA  GLU C 124     -60.823   9.171  47.756  1.00 25.09           C  
ATOM   3035  C   GLU C 124     -60.129   7.825  47.569  1.00 25.09           C  
ATOM   3036  CB  GLU C 124     -61.063   9.832  46.397  1.00 25.09           C  
ATOM   3037  O   GLU C 124     -58.960   7.667  47.928  1.00 25.09           O  
ATOM   3038  CG  GLU C 124     -61.899  11.102  46.470  1.00 25.09           C  
ATOM   3039  CD  GLU C 124     -63.388  10.851  46.292  1.00 25.09           C  
ATOM   3040  OE1 GLU C 124     -64.202  11.541  46.946  1.00 25.09           O  
ATOM   3041  OE2 GLU C 124     -63.743   9.957  45.492  1.00 25.09           O  
ATOM   3042  N   GLU C 125     -60.099   7.351  46.202  1.00 24.76           N  
ATOM   3043  CA  GLU C 125     -60.773   6.277  45.477  1.00 24.76           C  
ATOM   3044  C   GLU C 125     -59.810   5.136  45.161  1.00 24.76           C  
ATOM   3045  CB  GLU C 125     -61.398   6.810  44.186  1.00 24.76           C  
ATOM   3046  O   GLU C 125     -60.123   3.968  45.404  1.00 24.76           O  
ATOM   3047  CG  GLU C 125     -62.658   7.635  44.408  1.00 24.76           C  
ATOM   3048  CD  GLU C 125     -63.883   6.789  44.715  1.00 24.76           C  
ATOM   3049  OE1 GLU C 125     -64.775   7.259  45.457  1.00 24.76           O  
ATOM   3050  OE2 GLU C 125     -63.952   5.646  44.209  1.00 24.76           O  
ATOM   3051  N   GLU C 126     -59.162   5.176  43.907  1.00 25.17           N  
ATOM   3052  CA  GLU C 126     -59.575   4.320  42.798  1.00 25.17           C  
ATOM   3053  C   GLU C 126     -58.816   2.996  42.810  1.00 25.17           C  
ATOM   3054  CB  GLU C 126     -59.365   5.035  41.460  1.00 25.17           C  
ATOM   3055  O   GLU C 126     -57.800   2.864  43.496  1.00 25.17           O  
ATOM   3056  CG  GLU C 126     -60.368   6.147  41.193  1.00 25.17           C  
ATOM   3057  CD  GLU C 126     -61.612   5.670  40.461  1.00 25.17           C  
ATOM   3058  OE1 GLU C 126     -62.692   6.276  40.641  1.00 25.17           O  
ATOM   3059  OE2 GLU C 126     -61.505   4.681  39.701  1.00 25.17           O  
ATOM   3060  N   GLU C 127     -58.680   2.308  41.476  1.00 25.81           N  
ATOM   3061  CA  GLU C 127     -59.148   1.076  40.847  1.00 25.81           C  
ATOM   3062  C   GLU C 127     -58.027   0.046  40.746  1.00 25.81           C  
ATOM   3063  CB  GLU C 127     -59.722   1.366  39.457  1.00 25.81           C  
ATOM   3064  O   GLU C 127     -58.170  -1.083  41.220  1.00 25.81           O  
ATOM   3065  CG  GLU C 127     -61.061   2.089  39.484  1.00 25.81           C  
ATOM   3066  CD  GLU C 127     -62.249   1.157  39.309  1.00 25.81           C  
ATOM   3067  OE1 GLU C 127     -63.372   1.520  39.729  1.00 25.81           O  
ATOM   3068  OE2 GLU C 127     -62.056   0.055  38.748  1.00 25.81           O  
ATOM   3069  N   GLU C 128     -57.446  -0.207  39.437  1.00 26.18           N  
ATOM   3070  CA  GLU C 128     -57.727  -1.320  38.535  1.00 26.18           C  
ATOM   3071  C   GLU C 128     -56.637  -2.385  38.616  1.00 26.18           C  
ATOM   3072  CB  GLU C 128     -57.871  -0.823  37.095  1.00 26.18           C  
ATOM   3073  O   GLU C 128     -55.552  -2.132  39.145  1.00 26.18           O  
ATOM   3074  CG  GLU C 128     -59.058   0.105  36.880  1.00 26.18           C  
ATOM   3075  CD  GLU C 128     -60.344  -0.633  36.546  1.00 26.18           C  
ATOM   3076  OE1 GLU C 128     -61.440  -0.112  36.852  1.00 26.18           O  
ATOM   3077  OE2 GLU C 128     -60.255  -1.743  35.974  1.00 26.18           O  
ATOM   3078  N   GLU C 129     -56.771  -3.477  37.593  1.00 26.21           N  
ATOM   3079  CA  GLU C 129     -56.664  -4.931  37.523  1.00 26.21           C  
ATOM   3080  C   GLU C 129     -55.240  -5.363  37.185  1.00 26.21           C  
ATOM   3081  CB  GLU C 129     -57.644  -5.493  36.490  1.00 26.21           C  
ATOM   3082  O   GLU C 129     -54.687  -6.257  37.829  1.00 26.21           O  
ATOM   3083  CG  GLU C 129     -59.097  -5.133  36.762  1.00 26.21           C  
ATOM   3084  CD  GLU C 129     -59.971  -6.343  37.051  1.00 26.21           C  
ATOM   3085  OE1 GLU C 129     -61.093  -6.169  37.579  1.00 26.21           O  
ATOM   3086  OE2 GLU C 129     -59.530  -7.474  36.747  1.00 26.21           O  
ATOM   3087  N   GLU C 130     -54.738  -5.077  35.998  1.00 25.88           N  
ATOM   3088  CA  GLU C 130     -54.629  -6.100  34.962  1.00 25.88           C  
ATOM   3089  C   GLU C 130     -53.321  -6.875  35.088  1.00 25.88           C  
ATOM   3090  CB  GLU C 130     -54.736  -5.470  33.571  1.00 25.88           C  
ATOM   3091  O   GLU C 130     -52.334  -6.357  35.613  1.00 25.88           O  
ATOM   3092  CG  GLU C 130     -56.147  -5.471  33.002  1.00 25.88           C  
ATOM   3093  CD  GLU C 130     -56.231  -4.881  31.603  1.00 25.88           C  
ATOM   3094  OE1 GLU C 130     -57.344  -4.829  31.032  1.00 25.88           O  
ATOM   3095  OE2 GLU C 130     -55.175  -4.468  31.074  1.00 25.88           O  
ATOM   3096  N   ASP C 131     -53.318  -8.241  34.669  1.00 25.71           N  
ATOM   3097  CA  ASP C 131     -52.619  -9.514  34.814  1.00 25.71           C  
ATOM   3098  C   ASP C 131     -51.341  -9.538  33.979  1.00 25.71           C  
ATOM   3099  CB  ASP C 131     -53.531 -10.676  34.413  1.00 25.71           C  
ATOM   3100  O   ASP C 131     -50.647 -10.555  33.926  1.00 25.71           O  
ATOM   3101  CG  ASP C 131     -54.357 -11.208  35.570  1.00 25.71           C  
ATOM   3102  OD1 ASP C 131     -53.814 -11.369  36.684  1.00 25.71           O  
ATOM   3103  OD2 ASP C 131     -55.562 -11.472  35.365  1.00 25.71           O  
ATOM   3104  N   GLN C 132     -51.201  -8.721  33.005  1.00 22.63           N  
ATOM   3105  CA  GLN C 132     -50.851  -9.281  31.704  1.00 22.63           C  
ATOM   3106  C   GLN C 132     -49.477  -9.943  31.741  1.00 22.63           C  
ATOM   3107  CB  GLN C 132     -50.883  -8.197  30.626  1.00 22.63           C  
ATOM   3108  O   GLN C 132     -48.564  -9.454  32.410  1.00 22.63           O  
ATOM   3109  CG  GLN C 132     -51.460  -6.871  31.104  1.00 22.63           C  
ATOM   3110  CD  GLN C 132     -51.511  -5.824  30.007  1.00 22.63           C  
ATOM   3111  NE2 GLN C 132     -50.992  -4.636  30.298  1.00 22.63           N  
ATOM   3112  OE1 GLN C 132     -52.012  -6.081  28.908  1.00 22.63           O  
ATOM   3113  N   ASP C 133     -49.294 -11.244  31.203  1.00 26.73           N  
ATOM   3114  CA  ASP C 133     -48.563 -12.507  31.176  1.00 26.73           C  
ATOM   3115  C   ASP C 133     -47.300 -12.392  30.325  1.00 26.73           C  
ATOM   3116  CB  ASP C 133     -49.455 -13.632  30.646  1.00 26.73           C  
ATOM   3117  O   ASP C 133     -46.469 -13.303  30.313  1.00 26.73           O  
ATOM   3118  CG  ASP C 133     -50.490 -14.094  31.656  1.00 26.73           C  
ATOM   3119  OD1 ASP C 133     -50.156 -14.228  32.853  1.00 26.73           O  
ATOM   3120  OD2 ASP C 133     -51.649 -14.329  31.251  1.00 26.73           O  
ATOM   3121  N   TYR C 134     -47.343 -11.537  29.247  1.00 23.24           N  
ATOM   3122  CA  TYR C 134     -46.981 -12.231  28.016  1.00 23.24           C  
ATOM   3123  C   TYR C 134     -45.524 -12.676  28.050  1.00 23.24           C  
ATOM   3124  CB  TYR C 134     -47.224 -11.331  26.800  1.00 23.24           C  
ATOM   3125  O   TYR C 134     -44.756 -12.245  28.913  1.00 23.24           O  
ATOM   3126  CG  TYR C 134     -48.675 -10.977  26.587  1.00 23.24           C  
ATOM   3127  CD1 TYR C 134     -49.546 -11.867  25.963  1.00 23.24           C  
ATOM   3128  CD2 TYR C 134     -49.179  -9.751  27.009  1.00 23.24           C  
ATOM   3129  CE1 TYR C 134     -50.884 -11.544  25.763  1.00 23.24           C  
ATOM   3130  CE2 TYR C 134     -50.515  -9.417  26.814  1.00 23.24           C  
ATOM   3131  OH  TYR C 134     -52.682  -9.994  25.997  1.00 23.24           O  
ATOM   3132  CZ  TYR C 134     -51.359 -10.319  26.192  1.00 23.24           C  
ATOM   3133  N   TYR C 135     -44.989 -13.046  26.796  1.00 20.65           N  
ATOM   3134  CA  TYR C 135     -44.270 -14.030  25.994  1.00 20.65           C  
ATOM   3135  C   TYR C 135     -42.792 -13.675  25.891  1.00 20.65           C  
ATOM   3136  CB  TYR C 135     -44.881 -14.130  24.593  1.00 20.65           C  
ATOM   3137  O   TYR C 135     -42.440 -12.534  25.583  1.00 20.65           O  
ATOM   3138  CG  TYR C 135     -46.161 -14.930  24.544  1.00 20.65           C  
ATOM   3139  CD1 TYR C 135     -46.134 -16.320  24.467  1.00 20.65           C  
ATOM   3140  CD2 TYR C 135     -47.398 -14.297  24.575  1.00 20.65           C  
ATOM   3141  CE1 TYR C 135     -47.310 -17.061  24.420  1.00 20.65           C  
ATOM   3142  CE2 TYR C 135     -48.581 -15.027  24.529  1.00 20.65           C  
ATOM   3143  OH  TYR C 135     -49.695 -17.135  24.406  1.00 20.65           O  
ATOM   3144  CZ  TYR C 135     -48.527 -16.407  24.452  1.00 20.65           C  
ATOM   3145  N   LEU C 136     -41.934 -14.353  26.638  1.00 26.03           N  
ATOM   3146  CA  LEU C 136     -40.480 -14.283  26.731  1.00 26.03           C  
ATOM   3147  C   LEU C 136     -39.836 -14.519  25.369  1.00 26.03           C  
ATOM   3148  CB  LEU C 136     -39.958 -15.310  27.740  1.00 26.03           C  
ATOM   3149  O   LEU C 136     -39.624 -15.666  24.968  1.00 26.03           O  
ATOM   3150  CG  LEU C 136     -39.580 -14.771  29.121  1.00 26.03           C  
ATOM   3151  CD1 LEU C 136     -40.141 -15.674  30.214  1.00 26.03           C  
ATOM   3152  CD2 LEU C 136     -38.065 -14.645  29.250  1.00 26.03           C  
ATOM   3153  N   GLY C 137     -40.526 -14.096  24.253  1.00 22.34           N  
ATOM   3154  CA  GLY C 137     -40.229 -14.760  22.994  1.00 22.34           C  
ATOM   3155  C   GLY C 137     -38.745 -14.813  22.683  1.00 22.34           C  
ATOM   3156  O   GLY C 137     -37.945 -14.133  23.328  1.00 22.34           O  
ATOM   3157  N   GLY C 138     -38.260 -15.702  21.655  1.00 23.20           N  
ATOM   3158  CA  GLY C 138     -37.270 -16.615  21.107  1.00 23.20           C  
ATOM   3159  C   GLY C 138     -36.161 -15.910  20.350  1.00 23.20           C  
ATOM   3160  O   GLY C 138     -35.178 -16.537  19.951  1.00 23.20           O  
ATOM   3161  N   LEU C 139     -36.355 -14.664  19.783  1.00 24.69           N  
ATOM   3162  CA  LEU C 139     -35.963 -14.509  18.387  1.00 24.69           C  
ATOM   3163  C   LEU C 139     -34.454 -14.321  18.263  1.00 24.69           C  
ATOM   3164  CB  LEU C 139     -36.691 -13.320  17.754  1.00 24.69           C  
ATOM   3165  O   LEU C 139     -33.928 -13.257  18.599  1.00 24.69           O  
ATOM   3166  CG  LEU C 139     -38.219 -13.385  17.750  1.00 24.69           C  
ATOM   3167  CD1 LEU C 139     -38.803 -12.079  17.221  1.00 24.69           C  
ATOM   3168  CD2 LEU C 139     -38.702 -14.569  16.919  1.00 24.69           C  
ATOM   3169  N   ARG C 140     -33.630 -15.253  18.610  1.00 24.07           N  
ATOM   3170  CA  ARG C 140     -32.214 -14.911  18.689  1.00 24.07           C  
ATOM   3171  C   ARG C 140     -31.644 -14.614  17.307  1.00 24.07           C  
ATOM   3172  CB  ARG C 140     -31.424 -16.043  19.350  1.00 24.07           C  
ATOM   3173  O   ARG C 140     -30.468 -14.876  17.044  1.00 24.07           O  
ATOM   3174  CG  ARG C 140     -31.264 -15.887  20.854  1.00 24.07           C  
ATOM   3175  CD  ARG C 140     -30.416 -17.002  21.449  1.00 24.07           C  
ATOM   3176  NE  ARG C 140     -30.177 -16.794  22.875  1.00 24.07           N  
ATOM   3177  NH1 ARG C 140     -28.932 -18.720  23.157  1.00 24.07           N  
ATOM   3178  NH2 ARG C 140     -29.321 -17.329  24.938  1.00 24.07           N  
ATOM   3179  CZ  ARG C 140     -29.477 -17.615  23.653  1.00 24.07           C  
ATOM   3180  N   PRO C 141     -32.468 -14.284  16.254  1.00 24.76           N  
ATOM   3181  CA  PRO C 141     -32.056 -14.677  14.904  1.00 24.76           C  
ATOM   3182  C   PRO C 141     -30.651 -14.193  14.551  1.00 24.76           C  
ATOM   3183  CB  PRO C 141     -33.104 -14.013  14.008  1.00 24.76           C  
ATOM   3184  O   PRO C 141     -30.066 -13.394  15.288  1.00 24.76           O  
ATOM   3185  CG  PRO C 141     -33.926 -13.178  14.936  1.00 24.76           C  
ATOM   3186  CD  PRO C 141     -33.415 -13.375  16.334  1.00 24.76           C  
ATOM   3187  N   ASP C 142     -30.272 -14.045  13.152  1.00 23.88           N  
ATOM   3188  CA  ASP C 142     -29.318 -14.261  12.069  1.00 23.88           C  
ATOM   3189  C   ASP C 142     -28.417 -13.042  11.880  1.00 23.88           C  
ATOM   3190  CB  ASP C 142     -30.050 -14.581  10.764  1.00 23.88           C  
ATOM   3191  O   ASP C 142     -27.252 -13.178  11.499  1.00 23.88           O  
ATOM   3192  CG  ASP C 142     -30.949 -15.800  10.873  1.00 23.88           C  
ATOM   3193  OD1 ASP C 142     -30.632 -16.724  11.653  1.00 23.88           O  
ATOM   3194  OD2 ASP C 142     -31.982 -15.839  10.170  1.00 23.88           O  
ATOM   3195  N   LEU C 143     -29.001 -11.747  11.660  1.00 22.50           N  
ATOM   3196  CA  LEU C 143     -28.749 -10.916  10.487  1.00 22.50           C  
ATOM   3197  C   LEU C 143     -27.532 -10.024  10.705  1.00 22.50           C  
ATOM   3198  CB  LEU C 143     -29.975 -10.057  10.166  1.00 22.50           C  
ATOM   3199  O   LEU C 143     -27.669  -8.867  11.108  1.00 22.50           O  
ATOM   3200  CG  LEU C 143     -31.261 -10.812   9.825  1.00 22.50           C  
ATOM   3201  CD1 LEU C 143     -32.458  -9.869   9.876  1.00 22.50           C  
ATOM   3202  CD2 LEU C 143     -31.148 -11.468   8.452  1.00 22.50           C  
ATOM   3203  N   ARG C 144     -26.445 -10.396  11.268  1.00 23.15           N  
ATOM   3204  CA  ARG C 144     -25.523  -9.323  11.627  1.00 23.15           C  
ATOM   3205  C   ARG C 144     -25.161  -8.482  10.407  1.00 23.15           C  
ATOM   3206  CB  ARG C 144     -24.255  -9.895  12.265  1.00 23.15           C  
ATOM   3207  O   ARG C 144     -25.227  -8.963   9.274  1.00 23.15           O  
ATOM   3208  CG  ARG C 144     -23.634  -8.991  13.318  1.00 23.15           C  
ATOM   3209  CD  ARG C 144     -23.460  -9.711  14.648  1.00 23.15           C  
ATOM   3210  NE  ARG C 144     -22.834  -8.851  15.648  1.00 23.15           N  
ATOM   3211  NH1 ARG C 144     -22.213 -10.582  17.047  1.00 23.15           N  
ATOM   3212  NH2 ARG C 144     -21.716  -8.415  17.606  1.00 23.15           N  
ATOM   3213  CZ  ARG C 144     -22.255  -9.285  16.765  1.00 23.15           C  
ATOM   3214  N   ILE C 145     -24.737  -7.231  10.507  1.00 23.20           N  
ATOM   3215  CA  ILE C 145     -24.649  -5.972   9.774  1.00 23.20           C  
ATOM   3216  C   ILE C 145     -23.665  -6.117   8.615  1.00 23.20           C  
ATOM   3217  CB  ILE C 145     -24.220  -4.809  10.698  1.00 23.20           C  
ATOM   3218  O   ILE C 145     -22.499  -6.460   8.822  1.00 23.20           O  
ATOM   3219  CG1 ILE C 145     -25.269  -4.584  11.793  1.00 23.20           C  
ATOM   3220  CG2 ILE C 145     -23.992  -3.531   9.886  1.00 23.20           C  
ATOM   3221  CD1 ILE C 145     -24.742  -3.835  13.009  1.00 23.20           C  
ATOM   3222  N   ASP C 146     -24.028  -6.557   7.370  1.00 25.56           N  
ATOM   3223  CA  ASP C 146     -23.597  -6.625   5.977  1.00 25.56           C  
ATOM   3224  C   ASP C 146     -23.148  -5.255   5.473  1.00 25.56           C  
ATOM   3225  CB  ASP C 146     -24.721  -7.169   5.093  1.00 25.56           C  
ATOM   3226  O   ASP C 146     -22.881  -5.083   4.282  1.00 25.56           O  
ATOM   3227  CG  ASP C 146     -25.076  -8.612   5.405  1.00 25.56           C  
ATOM   3228  OD1 ASP C 146     -24.180  -9.388   5.802  1.00 25.56           O  
ATOM   3229  OD2 ASP C 146     -26.261  -8.978   5.248  1.00 25.56           O  
ATOM   3230  N   VAL C 147     -23.351  -4.171   6.159  1.00 23.02           N  
ATOM   3231  CA  VAL C 147     -23.674  -3.028   5.311  1.00 23.02           C  
ATOM   3232  C   VAL C 147     -22.460  -2.656   4.461  1.00 23.02           C  
ATOM   3233  CB  VAL C 147     -24.132  -1.812   6.147  1.00 23.02           C  
ATOM   3234  O   VAL C 147     -21.410  -2.291   4.994  1.00 23.02           O  
ATOM   3235  CG1 VAL C 147     -24.672  -0.706   5.241  1.00 23.02           C  
ATOM   3236  CG2 VAL C 147     -25.187  -2.234   7.167  1.00 23.02           C  
ATOM   3237  N   TYR C 148     -22.076  -3.484   3.510  1.00 25.27           N  
ATOM   3238  CA  TYR C 148     -21.030  -3.154   2.549  1.00 25.27           C  
ATOM   3239  C   TYR C 148     -21.365  -1.871   1.797  1.00 25.27           C  
ATOM   3240  CB  TYR C 148     -20.830  -4.303   1.556  1.00 25.27           C  
ATOM   3241  O   TYR C 148     -22.394  -1.791   1.122  1.00 25.27           O  
ATOM   3242  CG  TYR C 148     -20.173  -5.520   2.161  1.00 25.27           C  
ATOM   3243  CD1 TYR C 148     -18.786  -5.605   2.270  1.00 25.27           C  
ATOM   3244  CD2 TYR C 148     -20.936  -6.587   2.623  1.00 25.27           C  
ATOM   3245  CE1 TYR C 148     -18.176  -6.725   2.825  1.00 25.27           C  
ATOM   3246  CE2 TYR C 148     -20.336  -7.712   3.179  1.00 25.27           C  
ATOM   3247  OH  TYR C 148     -18.359  -8.883   3.826  1.00 25.27           O  
ATOM   3248  CZ  TYR C 148     -18.958  -7.772   3.276  1.00 25.27           C  
ATOM   3249  N   ARG C 149     -21.324  -0.720   2.451  1.00 24.73           N  
ATOM   3250  CA  ARG C 149     -21.597   0.571   1.828  1.00 24.73           C  
ATOM   3251  C   ARG C 149     -20.795   0.738   0.542  1.00 24.73           C  
ATOM   3252  CB  ARG C 149     -21.279   1.713   2.796  1.00 24.73           C  
ATOM   3253  O   ARG C 149     -19.563   0.759   0.570  1.00 24.73           O  
ATOM   3254  CG  ARG C 149     -21.760   3.075   2.321  1.00 24.73           C  
ATOM   3255  CD  ARG C 149     -21.484   4.162   3.351  1.00 24.73           C  
ATOM   3256  NE  ARG C 149     -21.817   5.488   2.838  1.00 24.73           N  
ATOM   3257  NH1 ARG C 149     -21.391   6.589   4.824  1.00 24.73           N  
ATOM   3258  NH2 ARG C 149     -22.090   7.763   2.983  1.00 24.73           N  
ATOM   3259  CZ  ARG C 149     -21.765   6.610   3.549  1.00 24.73           C  
ATOM   3260  N   GLU C 150     -21.207   0.017  -0.513  1.00 29.42           N  
ATOM   3261  CA  GLU C 150     -20.638   0.009  -1.857  1.00 29.42           C  
ATOM   3262  C   GLU C 150     -20.628   1.410  -2.461  1.00 29.42           C  
ATOM   3263  CB  GLU C 150     -21.414  -0.949  -2.764  1.00 29.42           C  
ATOM   3264  O   GLU C 150     -21.679   1.945  -2.819  1.00 29.42           O  
ATOM   3265  CG  GLU C 150     -20.911  -2.385  -2.716  1.00 29.42           C  
ATOM   3266  CD  GLU C 150     -21.868  -3.378  -3.357  1.00 29.42           C  
ATOM   3267  OE1 GLU C 150     -21.558  -4.590  -3.382  1.00 29.42           O  
ATOM   3268  OE2 GLU C 150     -22.936  -2.939  -3.839  1.00 29.42           O  
ATOM   3269  N   GLU C 151     -20.147   2.425  -1.755  1.00 30.44           N  
ATOM   3270  CA  GLU C 151     -20.201   3.779  -2.297  1.00 30.44           C  
ATOM   3271  C   GLU C 151     -19.704   3.816  -3.739  1.00 30.44           C  
ATOM   3272  CB  GLU C 151     -19.378   4.738  -1.432  1.00 30.44           C  
ATOM   3273  O   GLU C 151     -18.713   3.166  -4.077  1.00 30.44           O  
ATOM   3274  CG  GLU C 151     -20.221   5.708  -0.617  1.00 30.44           C  
ATOM   3275  CD  GLU C 151     -19.476   6.300   0.569  1.00 30.44           C  
ATOM   3276  OE1 GLU C 151     -20.089   7.060   1.352  1.00 30.44           O  
ATOM   3277  OE2 GLU C 151     -18.270   6.001   0.715  1.00 30.44           O  
ATOM   3278  N   GLU C 152     -20.688   4.029  -4.669  1.00 31.77           N  
ATOM   3279  CA  GLU C 152     -20.725   4.216  -6.117  1.00 31.77           C  
ATOM   3280  C   GLU C 152     -19.671   5.222  -6.571  1.00 31.77           C  
ATOM   3281  CB  GLU C 152     -22.116   4.672  -6.565  1.00 31.77           C  
ATOM   3282  O   GLU C 152     -19.671   6.371  -6.125  1.00 31.77           O  
ATOM   3283  CG  GLU C 152     -23.211   3.647  -6.308  1.00 31.77           C  
ATOM   3284  CD  GLU C 152     -24.476   3.907  -7.111  1.00 31.77           C  
ATOM   3285  OE1 GLU C 152     -25.274   2.962  -7.309  1.00 31.77           O  
ATOM   3286  OE2 GLU C 152     -24.670   5.064  -7.547  1.00 31.77           O  
ATOM   3287  N   ILE C 153     -18.466   4.836  -6.617  1.00 35.78           N  
ATOM   3288  CA  ILE C 153     -17.304   5.665  -6.916  1.00 35.78           C  
ATOM   3289  C   ILE C 153     -17.351   6.112  -8.376  1.00 35.78           C  
ATOM   3290  CB  ILE C 153     -15.985   4.913  -6.629  1.00 35.78           C  
ATOM   3291  O   ILE C 153     -17.339   5.282  -9.287  1.00 35.78           O  
ATOM   3292  CG1 ILE C 153     -15.978   4.378  -5.192  1.00 35.78           C  
ATOM   3293  CG2 ILE C 153     -14.779   5.823  -6.880  1.00 35.78           C  
ATOM   3294  CD1 ILE C 153     -14.865   3.378  -4.909  1.00 35.78           C  
ATOM   3295  N   LEU C 154     -18.199   7.105  -8.713  1.00 30.16           N  
ATOM   3296  CA  LEU C 154     -18.198   7.707 -10.042  1.00 30.16           C  
ATOM   3297  C   LEU C 154     -16.871   8.405 -10.321  1.00 30.16           C  
ATOM   3298  CB  LEU C 154     -19.352   8.703 -10.181  1.00 30.16           C  
ATOM   3299  O   LEU C 154     -16.460   9.291  -9.567  1.00 30.16           O  
ATOM   3300  CG  LEU C 154     -20.762   8.133 -10.025  1.00 30.16           C  
ATOM   3301  CD1 LEU C 154     -21.779   9.262  -9.891  1.00 30.16           C  
ATOM   3302  CD2 LEU C 154     -21.109   7.231 -11.205  1.00 30.16           C  
ATOM   3303  N   GLU C 155     -15.866   7.733 -10.705  1.00 38.58           N  
ATOM   3304  CA  GLU C 155     -14.508   8.255 -10.822  1.00 38.58           C  
ATOM   3305  C   GLU C 155     -14.384   9.213 -12.003  1.00 38.58           C  
ATOM   3306  CB  GLU C 155     -13.502   7.109 -10.966  1.00 38.58           C  
ATOM   3307  O   GLU C 155     -14.390   8.785 -13.159  1.00 38.58           O  
ATOM   3308  CG  GLU C 155     -13.478   6.159  -9.777  1.00 38.58           C  
ATOM   3309  CD  GLU C 155     -12.823   6.758  -8.543  1.00 38.58           C  
ATOM   3310  OE1 GLU C 155     -13.330   6.538  -7.420  1.00 38.58           O  
ATOM   3311  OE2 GLU C 155     -11.794   7.453  -8.701  1.00 38.58           O  
ATOM   3312  N   ALA C 156     -15.236  10.206 -12.207  1.00 33.43           N  
ATOM   3313  CA  ALA C 156     -14.900  11.049 -13.351  1.00 33.43           C  
ATOM   3314  C   ALA C 156     -13.599  11.809 -13.111  1.00 33.43           C  
ATOM   3315  CB  ALA C 156     -16.037  12.026 -13.643  1.00 33.43           C  
ATOM   3316  O   ALA C 156     -13.408  12.405 -12.048  1.00 33.43           O  
ATOM   3317  N   TYR C 157     -12.524  11.272 -13.603  1.00 34.63           N  
ATOM   3318  CA  TYR C 157     -11.233  11.948 -13.529  1.00 34.63           C  
ATOM   3319  C   TYR C 157     -11.237  13.225 -14.359  1.00 34.63           C  
ATOM   3320  CB  TYR C 157     -10.112  11.019 -14.005  1.00 34.63           C  
ATOM   3321  O   TYR C 157     -11.679  13.223 -15.511  1.00 34.63           O  
ATOM   3322  CG  TYR C 157      -9.776   9.920 -13.026  1.00 34.63           C  
ATOM   3323  CD1 TYR C 157      -8.921  10.155 -11.952  1.00 34.63           C  
ATOM   3324  CD2 TYR C 157     -10.314   8.646 -13.173  1.00 34.63           C  
ATOM   3325  CE1 TYR C 157      -8.607   9.145 -11.049  1.00 34.63           C  
ATOM   3326  CE2 TYR C 157     -10.007   7.629 -12.275  1.00 34.63           C  
ATOM   3327  OH  TYR C 157      -8.848   6.884 -10.326  1.00 34.63           O  
ATOM   3328  CZ  TYR C 157      -9.155   7.887 -11.218  1.00 34.63           C  
ATOM   3329  N   ASP C 158     -11.746  14.322 -13.882  1.00 38.90           N  
ATOM   3330  CA  ASP C 158     -11.547  15.528 -14.680  1.00 38.90           C  
ATOM   3331  C   ASP C 158     -10.067  15.890 -14.770  1.00 38.90           C  
ATOM   3332  CB  ASP C 158     -12.340  16.698 -14.092  1.00 38.90           C  
ATOM   3333  O   ASP C 158      -9.414  16.117 -13.749  1.00 38.90           O  
ATOM   3334  CG  ASP C 158     -13.835  16.579 -14.328  1.00 38.90           C  
ATOM   3335  OD1 ASP C 158     -14.247  15.957 -15.330  1.00 38.90           O  
ATOM   3336  OD2 ASP C 158     -14.608  17.116 -13.505  1.00 38.90           O  
ATOM   3337  N   GLU C 159      -9.383  15.232 -15.632  1.00 41.63           N  
ATOM   3338  CA  GLU C 159      -8.015  15.654 -15.917  1.00 41.63           C  
ATOM   3339  C   GLU C 159      -7.972  17.104 -16.391  1.00 41.63           C  
ATOM   3340  CB  GLU C 159      -7.377  14.739 -16.966  1.00 41.63           C  
ATOM   3341  O   GLU C 159      -8.469  17.424 -17.473  1.00 41.63           O  
ATOM   3342  CG  GLU C 159      -6.920  13.396 -16.414  1.00 41.63           C  
ATOM   3343  CD  GLU C 159      -6.346  12.474 -17.478  1.00 41.63           C  
ATOM   3344  OE1 GLU C 159      -5.985  11.321 -17.150  1.00 41.63           O  
ATOM   3345  OE2 GLU C 159      -6.257  12.908 -18.648  1.00 41.63           O  
ATOM   3346  N   ASP C 160      -8.526  18.105 -15.708  1.00 40.09           N  
ATOM   3347  CA  ASP C 160      -8.271  19.449 -16.216  1.00 40.09           C  
ATOM   3348  C   ASP C 160      -6.776  19.682 -16.428  1.00 40.09           C  
ATOM   3349  CB  ASP C 160      -8.836  20.501 -15.260  1.00 40.09           C  
ATOM   3350  O   ASP C 160      -6.052  20.002 -15.484  1.00 40.09           O  
ATOM   3351  CG  ASP C 160     -10.354  20.533 -15.244  1.00 40.09           C  
ATOM   3352  OD1 ASP C 160     -10.982  20.206 -16.274  1.00 40.09           O  
ATOM   3353  OD2 ASP C 160     -10.928  20.892 -14.193  1.00 40.09           O  
ATOM   3354  N   GLU C 161      -6.092  18.776 -17.187  1.00 40.81           N  
ATOM   3355  CA  GLU C 161      -4.685  19.091 -17.421  1.00 40.81           C  
ATOM   3356  C   GLU C 161      -4.530  20.439 -18.118  1.00 40.81           C  
ATOM   3357  CB  GLU C 161      -4.018  17.990 -18.249  1.00 40.81           C  
ATOM   3358  O   GLU C 161      -3.466  20.745 -18.660  1.00 40.81           O  
ATOM   3359  CG  GLU C 161      -3.249  16.975 -17.417  1.00 40.81           C  
ATOM   3360  CD  GLU C 161      -2.683  15.829 -18.241  1.00 40.81           C  
ATOM   3361  OE1 GLU C 161      -2.131  14.872 -17.652  1.00 40.81           O  
ATOM   3362  OE2 GLU C 161      -2.792  15.889 -19.486  1.00 40.81           O  
ATOM   3363  N   ASP C 162      -5.586  21.238 -18.529  1.00 36.37           N  
ATOM   3364  CA  ASP C 162      -5.159  22.218 -19.523  1.00 36.37           C  
ATOM   3365  C   ASP C 162      -4.116  23.171 -18.942  1.00 36.37           C  
ATOM   3366  CB  ASP C 162      -6.359  23.008 -20.048  1.00 36.37           C  
ATOM   3367  O   ASP C 162      -3.779  24.182 -19.561  1.00 36.37           O  
ATOM   3368  CG  ASP C 162      -7.216  22.212 -21.016  1.00 36.37           C  
ATOM   3369  OD1 ASP C 162      -6.702  21.261 -21.645  1.00 36.37           O  
ATOM   3370  OD2 ASP C 162      -8.414  22.540 -21.155  1.00 36.37           O  
ATOM   3371  N   GLU C 163      -3.900  23.272 -17.597  1.00 39.08           N  
ATOM   3372  CA  GLU C 163      -3.298  24.573 -17.321  1.00 39.08           C  
ATOM   3373  C   GLU C 163      -1.871  24.646 -17.858  1.00 39.08           C  
ATOM   3374  CB  GLU C 163      -3.309  24.862 -15.817  1.00 39.08           C  
ATOM   3375  O   GLU C 163      -0.943  24.117 -17.243  1.00 39.08           O  
ATOM   3376  CG  GLU C 163      -4.545  25.614 -15.345  1.00 39.08           C  
ATOM   3377  CD  GLU C 163      -4.618  25.759 -13.833  1.00 39.08           C  
ATOM   3378  OE1 GLU C 163      -5.601  26.346 -13.326  1.00 39.08           O  
ATOM   3379  OE2 GLU C 163      -3.683  25.285 -13.150  1.00 39.08           O  
ATOM   3380  N   GLU C 164      -1.595  24.298 -19.056  1.00 38.21           N  
ATOM   3381  CA  GLU C 164      -0.216  24.621 -19.410  1.00 38.21           C  
ATOM   3382  C   GLU C 164       0.088  26.095 -19.158  1.00 38.21           C  
ATOM   3383  CB  GLU C 164       0.060  24.269 -20.874  1.00 38.21           C  
ATOM   3384  O   GLU C 164       0.835  26.718 -19.916  1.00 38.21           O  
ATOM   3385  CG  GLU C 164      -0.202  22.810 -21.216  1.00 38.21           C  
ATOM   3386  CD  GLU C 164       0.849  22.211 -22.137  1.00 38.21           C  
ATOM   3387  OE1 GLU C 164       0.908  20.966 -22.262  1.00 38.21           O  
ATOM   3388  OE2 GLU C 164       1.621  22.992 -22.736  1.00 38.21           O  
ATOM   3389  N   LEU C 165      -0.851  26.924 -18.589  1.00 33.65           N  
ATOM   3390  CA  LEU C 165      -0.517  28.317 -18.867  1.00 33.65           C  
ATOM   3391  C   LEU C 165       0.875  28.656 -18.345  1.00 33.65           C  
ATOM   3392  CB  LEU C 165      -1.553  29.253 -18.239  1.00 33.65           C  
ATOM   3393  O   LEU C 165       1.448  27.901 -17.557  1.00 33.65           O  
ATOM   3394  CG  LEU C 165      -2.954  29.221 -18.851  1.00 33.65           C  
ATOM   3395  CD1 LEU C 165      -3.965  29.843 -17.893  1.00 33.65           C  
ATOM   3396  CD2 LEU C 165      -2.968  29.943 -20.194  1.00 33.65           C  
ATOM   3397  N   TYR C 166       1.274  30.060 -18.220  1.00 34.14           N  
ATOM   3398  CA  TYR C 166       2.504  30.843 -18.204  1.00 34.14           C  
ATOM   3399  C   TYR C 166       3.345  30.513 -16.977  1.00 34.14           C  
ATOM   3400  CB  TYR C 166       2.189  32.341 -18.233  1.00 34.14           C  
ATOM   3401  O   TYR C 166       2.855  29.896 -16.028  1.00 34.14           O  
ATOM   3402  CG  TYR C 166       1.664  32.825 -19.563  1.00 34.14           C  
ATOM   3403  CD1 TYR C 166       2.534  33.164 -20.596  1.00 34.14           C  
ATOM   3404  CD2 TYR C 166       0.297  32.946 -19.788  1.00 34.14           C  
ATOM   3405  CE1 TYR C 166       2.055  33.613 -21.822  1.00 34.14           C  
ATOM   3406  CE2 TYR C 166      -0.194  33.393 -21.011  1.00 34.14           C  
ATOM   3407  OH  TYR C 166       0.212  34.167 -23.232  1.00 34.14           O  
ATOM   3408  CZ  TYR C 166       0.692  33.723 -22.020  1.00 34.14           C  
ATOM   3409  N   PRO C 167       4.548  31.335 -16.733  1.00 34.46           N  
ATOM   3410  CA  PRO C 167       5.705  31.265 -15.837  1.00 34.46           C  
ATOM   3411  C   PRO C 167       5.310  31.030 -14.381  1.00 34.46           C  
ATOM   3412  CB  PRO C 167       6.368  32.634 -16.010  1.00 34.46           C  
ATOM   3413  O   PRO C 167       4.124  31.069 -14.045  1.00 34.46           O  
ATOM   3414  CG  PRO C 167       5.313  33.494 -16.627  1.00 34.46           C  
ATOM   3415  CD  PRO C 167       4.156  32.621 -17.022  1.00 34.46           C  
ATOM   3416  N   ASP C 168       6.309  31.274 -13.396  1.00 39.34           N  
ATOM   3417  CA  ASP C 168       6.513  31.013 -11.974  1.00 39.34           C  
ATOM   3418  C   ASP C 168       5.329  31.511 -11.149  1.00 39.34           C  
ATOM   3419  CB  ASP C 168       7.807  31.670 -11.488  1.00 39.34           C  
ATOM   3420  O   ASP C 168       5.441  31.682  -9.933  1.00 39.34           O  
ATOM   3421  CG  ASP C 168       9.053  30.913 -11.915  1.00 39.34           C  
ATOM   3422  OD1 ASP C 168       9.036  29.664 -11.920  1.00 39.34           O  
ATOM   3423  OD2 ASP C 168      10.061  31.573 -12.246  1.00 39.34           O  
ATOM   3424  N   ILE C 169       4.465  32.341 -11.626  1.00 38.83           N  
ATOM   3425  CA  ILE C 169       3.491  32.834 -10.658  1.00 38.83           C  
ATOM   3426  C   ILE C 169       2.523  31.714 -10.285  1.00 38.83           C  
ATOM   3427  CB  ILE C 169       2.716  34.052 -11.207  1.00 38.83           C  
ATOM   3428  O   ILE C 169       1.779  31.219 -11.135  1.00 38.83           O  
ATOM   3429  CG1 ILE C 169       3.690  35.115 -11.728  1.00 38.83           C  
ATOM   3430  CG2 ILE C 169       1.793  34.634 -10.132  1.00 38.83           C  
ATOM   3431  CD1 ILE C 169       3.106  36.013 -12.810  1.00 38.83           C  
ATOM   3432  N   HIS C 170       3.057  30.752  -9.594  1.00 41.28           N  
ATOM   3433  CA  HIS C 170       2.111  29.752  -9.110  1.00 41.28           C  
ATOM   3434  C   HIS C 170       0.817  30.404  -8.632  1.00 41.28           C  
ATOM   3435  CB  HIS C 170       2.732  28.928  -7.981  1.00 41.28           C  
ATOM   3436  O   HIS C 170       0.833  31.216  -7.704  1.00 41.28           O  
ATOM   3437  CG  HIS C 170       3.985  28.214  -8.379  1.00 41.28           C  
ATOM   3438  CD2 HIS C 170       5.276  28.425  -8.032  1.00 41.28           C  
ATOM   3439  ND1 HIS C 170       3.987  27.140  -9.242  1.00 41.28           N  
ATOM   3440  CE1 HIS C 170       5.230  26.719  -9.408  1.00 41.28           C  
ATOM   3441  NE2 HIS C 170       6.031  27.482  -8.685  1.00 41.28           N  
ATOM   3442  N   PRO C 171      -0.129  30.645  -9.493  1.00 42.29           N  
ATOM   3443  CA  PRO C 171      -1.362  31.161  -8.894  1.00 42.29           C  
ATOM   3444  C   PRO C 171      -1.747  30.426  -7.612  1.00 42.29           C  
ATOM   3445  CB  PRO C 171      -2.407  30.933  -9.989  1.00 42.29           C  
ATOM   3446  O   PRO C 171      -1.281  29.309  -7.373  1.00 42.29           O  
ATOM   3447  CG  PRO C 171      -1.778  29.948 -10.920  1.00 42.29           C  
ATOM   3448  CD  PRO C 171      -0.299  29.923 -10.659  1.00 42.29           C  
ATOM   3449  N   PRO C 172      -2.080  31.219  -6.579  1.00 42.23           N  
ATOM   3450  CA  PRO C 172      -2.660  30.489  -5.450  1.00 42.23           C  
ATOM   3451  C   PRO C 172      -3.512  29.300  -5.890  1.00 42.23           C  
ATOM   3452  CB  PRO C 172      -3.518  31.546  -4.750  1.00 42.23           C  
ATOM   3453  O   PRO C 172      -4.025  29.286  -7.012  1.00 42.23           O  
ATOM   3454  CG  PRO C 172      -3.528  32.710  -5.687  1.00 42.23           C  
ATOM   3455  CD  PRO C 172      -2.614  32.405  -6.838  1.00 42.23           C  
ATOM   3456  N   PRO C 173      -3.161  28.162  -5.375  1.00 44.81           N  
ATOM   3457  CA  PRO C 173      -4.046  27.044  -5.709  1.00 44.81           C  
ATOM   3458  C   PRO C 173      -5.486  27.484  -5.956  1.00 44.81           C  
ATOM   3459  CB  PRO C 173      -3.954  26.142  -4.475  1.00 44.81           C  
ATOM   3460  O   PRO C 173      -5.984  28.389  -5.280  1.00 44.81           O  
ATOM   3461  CG  PRO C 173      -3.290  26.984  -3.434  1.00 44.81           C  
ATOM   3462  CD  PRO C 173      -2.689  28.186  -4.105  1.00 44.81           C  
ATOM   3463  N   SER C 174      -5.891  27.586  -7.224  1.00 46.86           N  
ATOM   3464  CA  SER C 174      -7.320  27.762  -7.465  1.00 46.86           C  
ATOM   3465  C   SER C 174      -8.151  26.928  -6.496  1.00 46.86           C  
ATOM   3466  CB  SER C 174      -7.671  27.386  -8.905  1.00 46.86           C  
ATOM   3467  O   SER C 174      -7.671  25.926  -5.962  1.00 46.86           O  
ATOM   3468  OG  SER C 174      -7.136  26.116  -9.238  1.00 46.86           O  
ATOM   3469  N   LEU C 175      -9.042  27.548  -5.679  1.00 46.95           N  
ATOM   3470  CA  LEU C 175     -10.029  26.950  -4.786  1.00 46.95           C  
ATOM   3471  C   LEU C 175     -10.671  25.724  -5.427  1.00 46.95           C  
ATOM   3472  CB  LEU C 175     -11.108  27.972  -4.419  1.00 46.95           C  
ATOM   3473  O   LEU C 175     -11.124  25.784  -6.573  1.00 46.95           O  
ATOM   3474  CG  LEU C 175     -11.228  28.328  -2.936  1.00 46.95           C  
ATOM   3475  CD1 LEU C 175     -10.071  29.226  -2.511  1.00 46.95           C  
ATOM   3476  CD2 LEU C 175     -12.567  29.002  -2.654  1.00 46.95           C  
ATOM   3477  N   PRO C 176     -10.448  24.609  -4.888  1.00 53.54           N  
ATOM   3478  CA  PRO C 176     -11.186  23.447  -5.389  1.00 53.54           C  
ATOM   3479  C   PRO C 176     -12.668  23.741  -5.609  1.00 53.54           C  
ATOM   3480  CB  PRO C 176     -10.995  22.405  -4.284  1.00 53.54           C  
ATOM   3481  O   PRO C 176     -13.245  24.581  -4.914  1.00 53.54           O  
ATOM   3482  CG  PRO C 176     -10.077  23.055  -3.300  1.00 53.54           C  
ATOM   3483  CD  PRO C 176      -9.882  24.488  -3.705  1.00 53.54           C  
ATOM   3484  N   LEU C 177     -13.187  23.404  -6.799  1.00 56.38           N  
ATOM   3485  CA  LEU C 177     -14.628  23.435  -7.022  1.00 56.38           C  
ATOM   3486  C   LEU C 177     -15.365  22.683  -5.919  1.00 56.38           C  
ATOM   3487  CB  LEU C 177     -14.974  22.832  -8.386  1.00 56.38           C  
ATOM   3488  O   LEU C 177     -14.799  21.787  -5.288  1.00 56.38           O  
ATOM   3489  CG  LEU C 177     -14.448  23.581  -9.611  1.00 56.38           C  
ATOM   3490  CD1 LEU C 177     -14.685  22.761 -10.875  1.00 56.38           C  
ATOM   3491  CD2 LEU C 177     -15.108  24.951  -9.725  1.00 56.38           C  
ATOM   3492  N   PRO C 178     -16.520  23.168  -5.574  1.00 60.10           N  
ATOM   3493  CA  PRO C 178     -17.313  22.443  -4.579  1.00 60.10           C  
ATOM   3494  C   PRO C 178     -17.401  20.947  -4.869  1.00 60.10           C  
ATOM   3495  CB  PRO C 178     -18.692  23.101  -4.680  1.00 60.10           C  
ATOM   3496  O   PRO C 178     -17.559  20.547  -6.026  1.00 60.10           O  
ATOM   3497  CG  PRO C 178     -18.476  24.310  -5.532  1.00 60.10           C  
ATOM   3498  CD  PRO C 178     -17.124  24.205  -6.176  1.00 60.10           C  
ATOM   3499  N   GLY C 179     -16.923  20.165  -3.962  1.00 65.96           N  
ATOM   3500  CA  GLY C 179     -16.988  18.714  -4.017  1.00 65.96           C  
ATOM   3501  C   GLY C 179     -15.678  18.073  -4.436  1.00 65.96           C  
ATOM   3502  O   GLY C 179     -15.629  16.872  -4.712  1.00 65.96           O  
ATOM   3503  N   GLN C 180     -14.661  18.947  -4.493  1.00 79.28           N  
ATOM   3504  CA  GLN C 180     -13.368  18.415  -4.912  1.00 79.28           C  
ATOM   3505  C   GLN C 180     -12.447  18.202  -3.714  1.00 79.28           C  
ATOM   3506  CB  GLN C 180     -12.706  19.349  -5.925  1.00 79.28           C  
ATOM   3507  O   GLN C 180     -12.480  18.974  -2.754  1.00 79.28           O  
ATOM   3508  CG  GLN C 180     -13.412  19.394  -7.273  1.00 79.28           C  
ATOM   3509  CD  GLN C 180     -12.741  20.335  -8.256  1.00 79.28           C  
ATOM   3510  NE2 GLN C 180     -13.439  20.656  -9.341  1.00 79.28           N  
ATOM   3511  OE1 GLN C 180     -11.605  20.771  -8.043  1.00 79.28           O  
ATOM   3512  N   PHE C 181     -11.888  17.074  -3.656  1.00 86.10           N  
ATOM   3513  CA  PHE C 181     -10.887  16.774  -2.639  1.00 86.10           C  
ATOM   3514  C   PHE C 181      -9.480  16.927  -3.204  1.00 86.10           C  
ATOM   3515  CB  PHE C 181     -11.082  15.356  -2.093  1.00 86.10           C  
ATOM   3516  O   PHE C 181      -9.203  16.490  -4.322  1.00 86.10           O  
ATOM   3517  CG  PHE C 181     -10.003  14.920  -1.139  1.00 86.10           C  
ATOM   3518  CD1 PHE C 181      -8.977  14.085  -1.563  1.00 86.10           C  
ATOM   3519  CD2 PHE C 181     -10.015  15.345   0.183  1.00 86.10           C  
ATOM   3520  CE1 PHE C 181      -7.977  13.679  -0.683  1.00 86.10           C  
ATOM   3521  CE2 PHE C 181      -9.019  14.944   1.069  1.00 86.10           C  
ATOM   3522  CZ  PHE C 181      -8.002  14.110   0.635  1.00 86.10           C  
ATOM   3523  N   THR C 182      -8.609  17.569  -2.443  1.00 88.90           N  
ATOM   3524  CA  THR C 182      -7.213  17.741  -2.829  1.00 88.90           C  
ATOM   3525  C   THR C 182      -6.297  16.917  -1.928  1.00 88.90           C  
ATOM   3526  CB  THR C 182      -6.796  19.223  -2.772  1.00 88.90           C  
ATOM   3527  O   THR C 182      -6.407  16.977  -0.702  1.00 88.90           O  
ATOM   3528  CG2 THR C 182      -5.373  19.414  -3.286  1.00 88.90           C  
ATOM   3529  OG1 THR C 182      -7.692  19.996  -3.579  1.00 88.90           O  
ATOM   3530  N   CYS C 183      -5.466  16.174  -2.533  1.00 91.85           N  
ATOM   3531  CA  CYS C 183      -4.533  15.351  -1.771  1.00 91.85           C  
ATOM   3532  C   CYS C 183      -3.572  16.218  -0.966  1.00 91.85           C  
ATOM   3533  CB  CYS C 183      -3.746  14.431  -2.703  1.00 91.85           C  
ATOM   3534  O   CYS C 183      -2.888  17.077  -1.525  1.00 91.85           O  
ATOM   3535  SG  CYS C 183      -2.457  13.480  -1.868  1.00 91.85           S  
ATOM   3536  N   PRO C 184      -3.446  15.940   0.309  1.00 92.28           N  
ATOM   3537  CA  PRO C 184      -2.586  16.768   1.157  1.00 92.28           C  
ATOM   3538  C   PRO C 184      -1.101  16.573   0.862  1.00 92.28           C  
ATOM   3539  CB  PRO C 184      -2.928  16.297   2.573  1.00 92.28           C  
ATOM   3540  O   PRO C 184      -0.276  17.407   1.244  1.00 92.28           O  
ATOM   3541  CG  PRO C 184      -3.495  14.926   2.393  1.00 92.28           C  
ATOM   3542  CD  PRO C 184      -4.148  14.854   1.042  1.00 92.28           C  
ATOM   3543  N   GLN C 185      -0.839  15.595   0.139  1.00 92.01           N  
ATOM   3544  CA  GLN C 185       0.569  15.304  -0.109  1.00 92.01           C  
ATOM   3545  C   GLN C 185       1.006  15.824  -1.476  1.00 92.01           C  
ATOM   3546  CB  GLN C 185       0.834  13.801  -0.010  1.00 92.01           C  
ATOM   3547  O   GLN C 185       1.953  16.607  -1.574  1.00 92.01           O  
ATOM   3548  CG  GLN C 185       0.970  13.294   1.420  1.00 92.01           C  
ATOM   3549  CD  GLN C 185       1.435  11.851   1.489  1.00 92.01           C  
ATOM   3550  NE2 GLN C 185       1.524  11.314   2.701  1.00 92.01           N  
ATOM   3551  OE1 GLN C 185       1.711  11.224   0.461  1.00 92.01           O  
ATOM   3552  N   CYS C 186       0.269  15.506  -2.582  1.00 89.89           N  
ATOM   3553  CA  CYS C 186       0.730  15.858  -3.920  1.00 89.89           C  
ATOM   3554  C   CYS C 186      -0.084  17.013  -4.492  1.00 89.89           C  
ATOM   3555  CB  CYS C 186       0.642  14.650  -4.852  1.00 89.89           C  
ATOM   3556  O   CYS C 186       0.244  17.543  -5.555  1.00 89.89           O  
ATOM   3557  SG  CYS C 186      -1.049  14.184  -5.283  1.00 89.89           S  
ATOM   3558  N   ARG C 187      -1.269  17.329  -3.895  1.00 90.18           N  
ATOM   3559  CA  ARG C 187      -2.107  18.479  -4.217  1.00 90.18           C  
ATOM   3560  C   ARG C 187      -2.926  18.225  -5.478  1.00 90.18           C  
ATOM   3561  CB  ARG C 187      -1.252  19.736  -4.392  1.00 90.18           C  
ATOM   3562  O   ARG C 187      -3.499  19.154  -6.051  1.00 90.18           O  
ATOM   3563  CG  ARG C 187      -0.532  20.173  -3.126  1.00 90.18           C  
ATOM   3564  CD  ARG C 187      -0.111  21.635  -3.193  1.00 90.18           C  
ATOM   3565  NE  ARG C 187       0.937  21.848  -4.188  1.00 90.18           N  
ATOM   3566  NH1 ARG C 187       0.856  24.155  -4.080  1.00 90.18           N  
ATOM   3567  NH2 ARG C 187       2.330  23.120  -5.498  1.00 90.18           N  
ATOM   3568  CZ  ARG C 187       1.372  23.041  -4.586  1.00 90.18           C  
ATOM   3569  N   LYS C 188      -2.933  16.997  -5.934  1.00 86.68           N  
ATOM   3570  CA  LYS C 188      -3.865  16.653  -7.003  1.00 86.68           C  
ATOM   3571  C   LYS C 188      -5.307  16.675  -6.504  1.00 86.68           C  
ATOM   3572  CB  LYS C 188      -3.533  15.278  -7.584  1.00 86.68           C  
ATOM   3573  O   LYS C 188      -5.580  16.292  -5.364  1.00 86.68           O  
ATOM   3574  CG  LYS C 188      -4.252  14.966  -8.888  1.00 86.68           C  
ATOM   3575  CD  LYS C 188      -3.774  13.651  -9.490  1.00 86.68           C  
ATOM   3576  CE  LYS C 188      -4.499  13.334 -10.791  1.00 86.68           C  
ATOM   3577  NZ  LYS C 188      -3.991  12.077 -11.416  1.00 86.68           N  
ATOM   3578  N   SER C 189      -6.232  17.106  -7.299  1.00 86.52           N  
ATOM   3579  CA  SER C 189      -7.629  17.230  -6.893  1.00 86.52           C  
ATOM   3580  C   SER C 189      -8.494  16.165  -7.559  1.00 86.52           C  
ATOM   3581  CB  SER C 189      -8.164  18.621  -7.235  1.00 86.52           C  
ATOM   3582  O   SER C 189      -8.217  15.747  -8.685  1.00 86.52           O  
ATOM   3583  OG  SER C 189      -7.908  18.939  -8.592  1.00 86.52           O  
ATOM   3584  N   PHE C 190      -9.448  15.744  -6.784  1.00 83.81           N  
ATOM   3585  CA  PHE C 190     -10.366  14.710  -7.246  1.00 83.81           C  
ATOM   3586  C   PHE C 190     -11.809  15.085  -6.927  1.00 83.81           C  
ATOM   3587  CB  PHE C 190     -10.022  13.359  -6.611  1.00 83.81           C  
ATOM   3588  O   PHE C 190     -12.080  15.716  -5.903  1.00 83.81           O  
ATOM   3589  CG  PHE C 190      -8.555  13.025  -6.654  1.00 83.81           C  
ATOM   3590  CD1 PHE C 190      -7.991  12.454  -7.789  1.00 83.81           C  
ATOM   3591  CD2 PHE C 190      -7.740  13.280  -5.559  1.00 83.81           C  
ATOM   3592  CE1 PHE C 190      -6.634  12.144  -7.832  1.00 83.81           C  
ATOM   3593  CE2 PHE C 190      -6.383  12.973  -5.595  1.00 83.81           C  
ATOM   3594  CZ  PHE C 190      -5.832  12.403  -6.731  1.00 83.81           C  
ATOM   3595  N   THR C 191     -12.715  14.699  -7.760  1.00 81.46           N  
ATOM   3596  CA  THR C 191     -14.118  15.044  -7.560  1.00 81.46           C  
ATOM   3597  C   THR C 191     -14.855  13.918  -6.842  1.00 81.46           C  
ATOM   3598  CB  THR C 191     -14.815  15.344  -8.900  1.00 81.46           C  
ATOM   3599  O   THR C 191     -15.853  14.158  -6.160  1.00 81.46           O  
ATOM   3600  CG2 THR C 191     -14.253  16.609  -9.541  1.00 81.46           C  
ATOM   3601  OG1 THR C 191     -14.617  14.241  -9.793  1.00 81.46           O  
ATOM   3602  N   ARG C 192     -14.297  12.746  -6.980  1.00 79.46           N  
ATOM   3603  CA  ARG C 192     -14.947  11.590  -6.372  1.00 79.46           C  
ATOM   3604  C   ARG C 192     -14.084  10.996  -5.264  1.00 79.46           C  
ATOM   3605  CB  ARG C 192     -15.250  10.525  -7.428  1.00 79.46           C  
ATOM   3606  O   ARG C 192     -12.862  10.911  -5.401  1.00 79.46           O  
ATOM   3607  CG  ARG C 192     -16.304  10.944  -8.441  1.00 79.46           C  
ATOM   3608  CD  ARG C 192     -16.633   9.818  -9.411  1.00 79.46           C  
ATOM   3609  NE  ARG C 192     -17.612  10.237 -10.410  1.00 79.46           N  
ATOM   3610  NH1 ARG C 192     -17.899   8.130 -11.313  1.00 79.46           N  
ATOM   3611  NH2 ARG C 192     -19.069   9.912 -12.156  1.00 79.46           N  
ATOM   3612  CZ  ARG C 192     -18.191   9.425 -11.291  1.00 79.46           C  
ATOM   3613  N   ARG C 193     -14.858  10.686  -4.245  1.00 80.51           N  
ATOM   3614  CA  ARG C 193     -14.169   9.964  -3.180  1.00 80.51           C  
ATOM   3615  C   ARG C 193     -13.924   8.511  -3.572  1.00 80.51           C  
ATOM   3616  CB  ARG C 193     -14.973  10.028  -1.880  1.00 80.51           C  
ATOM   3617  O   ARG C 193     -14.866   7.780  -3.884  1.00 80.51           O  
ATOM   3618  CG  ARG C 193     -14.957  11.393  -1.211  1.00 80.51           C  
ATOM   3619  CD  ARG C 193     -15.683  11.374   0.127  1.00 80.51           C  
ATOM   3620  NE  ARG C 193     -15.637  12.678   0.783  1.00 80.51           N  
ATOM   3621  NH1 ARG C 193     -17.930  12.955   0.850  1.00 80.51           N  
ATOM   3622  NH2 ARG C 193     -16.550  14.573   1.706  1.00 80.51           N  
ATOM   3623  CZ  ARG C 193     -16.706  13.399   1.111  1.00 80.51           C  
ATOM   3624  N   SER C 194     -12.734   8.097  -3.652  1.00 89.01           N  
ATOM   3625  CA  SER C 194     -12.381   6.725  -4.002  1.00 89.01           C  
ATOM   3626  C   SER C 194     -11.326   6.166  -3.053  1.00 89.01           C  
ATOM   3627  CB  SER C 194     -11.873   6.653  -5.442  1.00 89.01           C  
ATOM   3628  O   SER C 194     -10.128   6.372  -3.258  1.00 89.01           O  
ATOM   3629  OG  SER C 194     -10.636   7.333  -5.574  1.00 89.01           O  
ATOM   3630  N   PHE C 195     -11.887   5.485  -2.041  1.00 93.08           N  
ATOM   3631  CA  PHE C 195     -10.997   4.852  -1.075  1.00 93.08           C  
ATOM   3632  C   PHE C 195     -10.827   3.370  -1.386  1.00 93.08           C  
ATOM   3633  CB  PHE C 195     -11.533   5.031   0.349  1.00 93.08           C  
ATOM   3634  O   PHE C 195     -11.811   2.660  -1.607  1.00 93.08           O  
ATOM   3635  CG  PHE C 195     -11.609   6.468   0.792  1.00 93.08           C  
ATOM   3636  CD1 PHE C 195     -10.928   7.461   0.099  1.00 93.08           C  
ATOM   3637  CD2 PHE C 195     -12.362   6.825   1.903  1.00 93.08           C  
ATOM   3638  CE1 PHE C 195     -10.996   8.791   0.507  1.00 93.08           C  
ATOM   3639  CE2 PHE C 195     -12.436   8.152   2.316  1.00 93.08           C  
ATOM   3640  CZ  PHE C 195     -11.751   9.133   1.618  1.00 93.08           C  
ATOM   3641  N   ARG C 196      -9.627   2.959  -1.417  1.00 94.99           N  
ATOM   3642  CA  ARG C 196      -9.333   1.538  -1.570  1.00 94.99           C  
ATOM   3643  C   ARG C 196      -8.520   1.016  -0.390  1.00 94.99           C  
ATOM   3644  CB  ARG C 196      -8.581   1.282  -2.878  1.00 94.99           C  
ATOM   3645  O   ARG C 196      -7.439   1.532  -0.098  1.00 94.99           O  
ATOM   3646  CG  ARG C 196      -9.415   1.529  -4.126  1.00 94.99           C  
ATOM   3647  CD  ARG C 196      -8.640   1.205  -5.395  1.00 94.99           C  
ATOM   3648  NE  ARG C 196      -9.355   1.643  -6.590  1.00 94.99           N  
ATOM   3649  NH1 ARG C 196      -7.616   1.201  -8.045  1.00 94.99           N  
ATOM   3650  NH2 ARG C 196      -9.591   2.052  -8.838  1.00 94.99           N  
ATOM   3651  CZ  ARG C 196      -8.852   1.631  -7.822  1.00 94.99           C  
ATOM   3652  N   PRO C 197      -9.044   0.049   0.275  1.00 95.59           N  
ATOM   3653  CA  PRO C 197      -8.295  -0.494   1.411  1.00 95.59           C  
ATOM   3654  C   PRO C 197      -6.929  -1.046   1.008  1.00 95.59           C  
ATOM   3655  CB  PRO C 197      -9.204  -1.610   1.932  1.00 95.59           C  
ATOM   3656  O   PRO C 197      -6.781  -1.598  -0.085  1.00 95.59           O  
ATOM   3657  CG  PRO C 197     -10.555  -1.291   1.379  1.00 95.59           C  
ATOM   3658  CD  PRO C 197     -10.379  -0.535   0.094  1.00 95.59           C  
ATOM   3659  N   ASN C 198      -5.933  -0.796   1.878  1.00 96.07           N  
ATOM   3660  CA  ASN C 198      -4.594  -1.336   1.668  1.00 96.07           C  
ATOM   3661  C   ASN C 198      -4.184  -2.273   2.800  1.00 96.07           C  
ATOM   3662  CB  ASN C 198      -3.576  -0.204   1.520  1.00 96.07           C  
ATOM   3663  O   ASN C 198      -3.438  -1.879   3.698  1.00 96.07           O  
ATOM   3664  CG  ASN C 198      -2.263  -0.672   0.924  1.00 96.07           C  
ATOM   3665  ND2 ASN C 198      -1.528   0.248   0.312  1.00 96.07           N  
ATOM   3666  OD1 ASN C 198      -1.914  -1.852   1.012  1.00 96.07           O  
ATOM   3667  N   LEU C 199      -4.654  -3.525   2.660  1.00 92.56           N  
ATOM   3668  CA  LEU C 199      -4.477  -4.512   3.720  1.00 92.56           C  
ATOM   3669  C   LEU C 199      -3.006  -4.880   3.879  1.00 92.56           C  
ATOM   3670  CB  LEU C 199      -5.301  -5.768   3.426  1.00 92.56           C  
ATOM   3671  O   LEU C 199      -2.542  -5.136   4.993  1.00 92.56           O  
ATOM   3672  CG  LEU C 199      -6.820  -5.593   3.404  1.00 92.56           C  
ATOM   3673  CD1 LEU C 199      -7.499  -6.903   3.020  1.00 92.56           C  
ATOM   3674  CD2 LEU C 199      -7.322  -5.101   4.757  1.00 92.56           C  
ATOM   3675  N   GLN C 200      -2.346  -4.913   2.777  1.00 95.12           N  
ATOM   3676  CA  GLN C 200      -0.927  -5.248   2.850  1.00 95.12           C  
ATOM   3677  C   GLN C 200      -0.158  -4.207   3.657  1.00 95.12           C  
ATOM   3678  CB  GLN C 200      -0.331  -5.369   1.446  1.00 95.12           C  
ATOM   3679  O   GLN C 200       0.662  -4.556   4.509  1.00 95.12           O  
ATOM   3680  CG  GLN C 200       1.004  -6.101   1.407  1.00 95.12           C  
ATOM   3681  CD  GLN C 200       0.856  -7.601   1.585  1.00 95.12           C  
ATOM   3682  NE2 GLN C 200       1.949  -8.266   1.943  1.00 95.12           N  
ATOM   3683  OE1 GLN C 200      -0.232  -8.157   1.404  1.00 95.12           O  
ATOM   3684  N   LEU C 201      -0.383  -2.971   3.382  1.00 97.12           N  
ATOM   3685  CA  LEU C 201       0.226  -1.903   4.167  1.00 97.12           C  
ATOM   3686  C   LEU C 201      -0.180  -2.007   5.634  1.00 97.12           C  
ATOM   3687  CB  LEU C 201      -0.175  -0.534   3.612  1.00 97.12           C  
ATOM   3688  O   LEU C 201       0.655  -1.842   6.526  1.00 97.12           O  
ATOM   3689  CG  LEU C 201       0.408   0.686   4.328  1.00 97.12           C  
ATOM   3690  CD1 LEU C 201       1.932   0.653   4.276  1.00 97.12           C  
ATOM   3691  CD2 LEU C 201      -0.126   1.974   3.711  1.00 97.12           C  
ATOM   3692  N   ALA C 202      -1.410  -2.309   5.865  1.00 96.90           N  
ATOM   3693  CA  ALA C 202      -1.885  -2.475   7.236  1.00 96.90           C  
ATOM   3694  C   ALA C 202      -1.092  -3.557   7.964  1.00 96.90           C  
ATOM   3695  CB  ALA C 202      -3.374  -2.813   7.247  1.00 96.90           C  
ATOM   3696  O   ALA C 202      -0.680  -3.368   9.111  1.00 96.90           O  
ATOM   3697  N   ASN C 203      -0.881  -4.658   7.329  1.00 96.55           N  
ATOM   3698  CA  ASN C 203      -0.124  -5.753   7.928  1.00 96.55           C  
ATOM   3699  C   ASN C 203       1.316  -5.343   8.223  1.00 96.55           C  
ATOM   3700  CB  ASN C 203      -0.151  -6.984   7.021  1.00 96.55           C  
ATOM   3701  O   ASN C 203       1.841  -5.636   9.299  1.00 96.55           O  
ATOM   3702  CG  ASN C 203      -1.530  -7.605   6.919  1.00 96.55           C  
ATOM   3703  ND2 ASN C 203      -1.770  -8.342   5.841  1.00 96.55           N  
ATOM   3704  OD1 ASN C 203      -2.373  -7.423   7.801  1.00 96.55           O  
ATOM   3705  N   MET C 204       1.916  -4.715   7.287  1.00 97.76           N  
ATOM   3706  CA  MET C 204       3.295  -4.276   7.481  1.00 97.76           C  
ATOM   3707  C   MET C 204       3.401  -3.319   8.663  1.00 97.76           C  
ATOM   3708  CB  MET C 204       3.829  -3.605   6.215  1.00 97.76           C  
ATOM   3709  O   MET C 204       4.306  -3.444   9.490  1.00 97.76           O  
ATOM   3710  CG  MET C 204       4.033  -4.563   5.052  1.00 97.76           C  
ATOM   3711  SD  MET C 204       4.728  -3.733   3.570  1.00 97.76           S  
ATOM   3712  CE  MET C 204       6.487  -3.702   4.017  1.00 97.76           C  
ATOM   3713  N   VAL C 205       2.517  -2.364   8.748  1.00 97.62           N  
ATOM   3714  CA  VAL C 205       2.521  -1.377   9.823  1.00 97.62           C  
ATOM   3715  C   VAL C 205       2.390  -2.081  11.172  1.00 97.62           C  
ATOM   3716  CB  VAL C 205       1.385  -0.344   9.648  1.00 97.62           C  
ATOM   3717  O   VAL C 205       3.071  -1.721  12.135  1.00 97.62           O  
ATOM   3718  CG1 VAL C 205       1.239   0.515  10.903  1.00 97.62           C  
ATOM   3719  CG2 VAL C 205       1.645   0.532   8.424  1.00 97.62           C  
ATOM   3720  N   GLN C 206       1.524  -3.077  11.233  1.00 96.90           N  
ATOM   3721  CA  GLN C 206       1.360  -3.832  12.471  1.00 96.90           C  
ATOM   3722  C   GLN C 206       2.668  -4.498  12.887  1.00 96.90           C  
ATOM   3723  CB  GLN C 206       0.261  -4.885  12.317  1.00 96.90           C  
ATOM   3724  O   GLN C 206       3.029  -4.488  14.066  1.00 96.90           O  
ATOM   3725  CG  GLN C 206      -1.148  -4.308  12.324  1.00 96.90           C  
ATOM   3726  CD  GLN C 206      -2.220  -5.377  12.221  1.00 96.90           C  
ATOM   3727  NE2 GLN C 206      -3.455  -5.011  12.549  1.00 96.90           N  
ATOM   3728  OE1 GLN C 206      -1.941  -6.521  11.849  1.00 96.90           O  
ATOM   3729  N   ILE C 207       3.395  -5.068  11.989  1.00 96.80           N  
ATOM   3730  CA  ILE C 207       4.670  -5.721  12.264  1.00 96.80           C  
ATOM   3731  C   ILE C 207       5.689  -4.685  12.733  1.00 96.80           C  
ATOM   3732  CB  ILE C 207       5.200  -6.471  11.022  1.00 96.80           C  
ATOM   3733  O   ILE C 207       6.382  -4.895  13.732  1.00 96.80           O  
ATOM   3734  CG1 ILE C 207       4.232  -7.589  10.620  1.00 96.80           C  
ATOM   3735  CG2 ILE C 207       6.602  -7.029  11.286  1.00 96.80           C  
ATOM   3736  CD1 ILE C 207       4.471  -8.142   9.221  1.00 96.80           C  
ATOM   3737  N   ILE C 208       5.767  -3.565  12.066  1.00 96.79           N  
ATOM   3738  CA  ILE C 208       6.702  -2.499  12.408  1.00 96.79           C  
ATOM   3739  C   ILE C 208       6.401  -1.980  13.813  1.00 96.79           C  
ATOM   3740  CB  ILE C 208       6.639  -1.343  11.385  1.00 96.79           C  
ATOM   3741  O   ILE C 208       7.319  -1.729  14.598  1.00 96.79           O  
ATOM   3742  CG1 ILE C 208       7.187  -1.800  10.028  1.00 96.79           C  
ATOM   3743  CG2 ILE C 208       7.405  -0.122  11.902  1.00 96.79           C  
ATOM   3744  CD1 ILE C 208       6.876  -0.847   8.882  1.00 96.79           C  
ATOM   3745  N   ARG C 209       5.157  -1.826  14.107  1.00 95.13           N  
ATOM   3746  CA  ARG C 209       4.741  -1.358  15.425  1.00 95.13           C  
ATOM   3747  C   ARG C 209       5.232  -2.300  16.520  1.00 95.13           C  
ATOM   3748  CB  ARG C 209       3.218  -1.225  15.493  1.00 95.13           C  
ATOM   3749  O   ARG C 209       5.571  -1.858  17.620  1.00 95.13           O  
ATOM   3750  CG  ARG C 209       2.678   0.027  14.821  1.00 95.13           C  
ATOM   3751  CD  ARG C 209       1.160   0.104  14.907  1.00 95.13           C  
ATOM   3752  NE  ARG C 209       0.712   0.408  16.263  1.00 95.13           N  
ATOM   3753  NH1 ARG C 209      -0.031   2.537  15.762  1.00 95.13           N  
ATOM   3754  NH2 ARG C 209      -0.214   1.727  17.899  1.00 95.13           N  
ATOM   3755  CZ  ARG C 209       0.157   1.557  16.638  1.00 95.13           C  
ATOM   3756  N   GLN C 210       5.232  -3.554  16.204  1.00 93.47           N  
ATOM   3757  CA  GLN C 210       5.726  -4.534  17.166  1.00 93.47           C  
ATOM   3758  C   GLN C 210       7.230  -4.387  17.378  1.00 93.47           C  
ATOM   3759  CB  GLN C 210       5.398  -5.954  16.704  1.00 93.47           C  
ATOM   3760  O   GLN C 210       7.725  -4.552  18.495  1.00 93.47           O  
ATOM   3761  CG  GLN C 210       3.913  -6.290  16.756  1.00 93.47           C  
ATOM   3762  CD  GLN C 210       3.584  -7.600  16.065  1.00 93.47           C  
ATOM   3763  NE2 GLN C 210       2.294  -7.884  15.918  1.00 93.47           N  
ATOM   3764  OE1 GLN C 210       4.480  -8.350  15.667  1.00 93.47           O  
ATOM   3765  N   MET C 211       7.894  -4.048  16.296  1.00 93.15           N  
ATOM   3766  CA  MET C 211       9.348  -3.927  16.360  1.00 93.15           C  
ATOM   3767  C   MET C 211       9.757  -2.573  16.930  1.00 93.15           C  
ATOM   3768  CB  MET C 211       9.966  -4.119  14.974  1.00 93.15           C  
ATOM   3769  O   MET C 211      10.740  -2.475  17.666  1.00 93.15           O  
ATOM   3770  CG  MET C 211       9.828  -5.532  14.432  1.00 93.15           C  
ATOM   3771  SD  MET C 211      10.765  -5.782  12.873  1.00 93.15           S  
ATOM   3772  CE  MET C 211       9.830  -4.695  11.761  1.00 93.15           C  
ATOM   3773  N   CYS C 212       8.951  -1.623  16.653  1.00 92.77           N  
ATOM   3774  CA  CYS C 212       9.188  -0.247  17.075  1.00 92.77           C  
ATOM   3775  C   CYS C 212       7.894   0.413  17.535  1.00 92.77           C  
ATOM   3776  CB  CYS C 212       9.808   0.564  15.937  1.00 92.77           C  
ATOM   3777  O   CYS C 212       7.191   1.034  16.737  1.00 92.77           O  
ATOM   3778  SG  CYS C 212      11.317  -0.165  15.262  1.00 92.77           S  
ATOM   3779  N   PRO C 213       7.617   0.401  18.805  1.00 89.83           N  
ATOM   3780  CA  PRO C 213       6.316   0.828  19.327  1.00 89.83           C  
ATOM   3781  C   PRO C 213       6.076   2.326  19.160  1.00 89.83           C  
ATOM   3782  CB  PRO C 213       6.389   0.448  20.808  1.00 89.83           C  
ATOM   3783  O   PRO C 213       4.929   2.761  19.026  1.00 89.83           O  
ATOM   3784  CG  PRO C 213       7.356  -0.690  20.864  1.00 89.83           C  
ATOM   3785  CD  PRO C 213       8.403  -0.478  19.808  1.00 89.83           C  
ATOM   3786  N   THR C 214       7.153   3.093  19.057  1.00 89.09           N  
ATOM   3787  CA  THR C 214       6.978   4.533  18.906  1.00 89.09           C  
ATOM   3788  C   THR C 214       7.297   4.971  17.479  1.00 89.09           C  
ATOM   3789  CB  THR C 214       7.865   5.311  19.895  1.00 89.09           C  
ATOM   3790  O   THR C 214       8.376   4.675  16.961  1.00 89.09           O  
ATOM   3791  CG2 THR C 214       7.464   6.781  19.956  1.00 89.09           C  
ATOM   3792  OG1 THR C 214       7.731   4.737  21.201  1.00 89.09           O  
ATOM   3793  N   PRO C 215       6.277   5.662  16.958  1.00 85.97           N  
ATOM   3794  CA  PRO C 215       6.540   6.107  15.588  1.00 85.97           C  
ATOM   3795  C   PRO C 215       7.638   7.166  15.512  1.00 85.97           C  
ATOM   3796  CB  PRO C 215       5.195   6.682  15.139  1.00 85.97           C  
ATOM   3797  O   PRO C 215       7.835   7.925  16.464  1.00 85.97           O  
ATOM   3798  CG  PRO C 215       4.505   7.074  16.406  1.00 85.97           C  
ATOM   3799  CD  PRO C 215       5.007   6.193  17.514  1.00 85.97           C  
ATOM   3800  N   TYR C 216       8.325   7.116  14.470  1.00 79.97           N  
ATOM   3801  CA  TYR C 216       9.257   8.191  14.148  1.00 79.97           C  
ATOM   3802  C   TYR C 216       8.553   9.320  13.405  1.00 79.97           C  
ATOM   3803  CB  TYR C 216      10.421   7.659  13.307  1.00 79.97           C  
ATOM   3804  O   TYR C 216       7.911   9.089  12.377  1.00 79.97           O  
ATOM   3805  CG  TYR C 216      11.502   8.681  13.051  1.00 79.97           C  
ATOM   3806  CD1 TYR C 216      11.582   9.349  11.832  1.00 79.97           C  
ATOM   3807  CD2 TYR C 216      12.447   8.979  14.028  1.00 79.97           C  
ATOM   3808  CE1 TYR C 216      12.577  10.290  11.590  1.00 79.97           C  
ATOM   3809  CE2 TYR C 216      13.446   9.919  13.798  1.00 79.97           C  
ATOM   3810  OH  TYR C 216      14.491  11.499  12.345  1.00 79.97           O  
ATOM   3811  CZ  TYR C 216      13.503  10.568  12.578  1.00 79.97           C  
ATOM   3812  N   ARG C 217       8.572  10.424  14.090  1.00 73.83           N  
ATOM   3813  CA  ARG C 217       7.834  11.538  13.504  1.00 73.83           C  
ATOM   3814  C   ARG C 217       8.690  12.288  12.489  1.00 73.83           C  
ATOM   3815  CB  ARG C 217       7.353  12.497  14.594  1.00 73.83           C  
ATOM   3816  O   ARG C 217       9.804  12.712  12.801  1.00 73.83           O  
ATOM   3817  CG  ARG C 217       6.245  11.930  15.468  1.00 73.83           C  
ATOM   3818  CD  ARG C 217       5.759  12.946  16.493  1.00 73.83           C  
ATOM   3819  NE  ARG C 217       5.669  12.363  17.828  1.00 73.83           N  
ATOM   3820  NH1 ARG C 217       5.309  14.374  18.907  1.00 73.83           N  
ATOM   3821  NH2 ARG C 217       5.393  12.423  20.108  1.00 73.83           N  
ATOM   3822  CZ  ARG C 217       5.457  13.055  18.945  1.00 73.83           C  
ATOM   3823  N   GLY C 218       8.424  12.067  11.243  1.00 67.78           N  
ATOM   3824  CA  GLY C 218       9.124  12.789  10.192  1.00 67.78           C  
ATOM   3825  C   GLY C 218       8.586  14.189   9.969  1.00 67.78           C  
ATOM   3826  O   GLY C 218       8.128  14.841  10.911  1.00 67.78           O  
ATOM   3827  N   ASN C 219       8.692  14.659   8.736  1.00 74.28           N  
ATOM   3828  CA  ASN C 219       8.325  15.986   8.254  1.00 74.28           C  
ATOM   3829  C   ASN C 219       6.811  16.165   8.201  1.00 74.28           C  
ATOM   3830  CB  ASN C 219       8.939  16.245   6.876  1.00 74.28           C  
ATOM   3831  O   ASN C 219       6.090  15.268   7.759  1.00 74.28           O  
ATOM   3832  CG  ASN C 219       9.061  17.723   6.560  1.00 74.28           C  
ATOM   3833  ND2 ASN C 219       9.439  18.036   5.326  1.00 74.28           N  
ATOM   3834  OD1 ASN C 219       8.818  18.576   7.417  1.00 74.28           O  
ATOM   3835  N   ARG C 220       6.335  17.272   8.668  1.00 82.53           N  
ATOM   3836  CA  ARG C 220       4.908  17.572   8.732  1.00 82.53           C  
ATOM   3837  C   ARG C 220       4.445  18.302   7.476  1.00 82.53           C  
ATOM   3838  CB  ARG C 220       4.590  18.409   9.973  1.00 82.53           C  
ATOM   3839  O   ARG C 220       3.264  18.628   7.341  1.00 82.53           O  
ATOM   3840  CG  ARG C 220       4.818  17.677  11.285  1.00 82.53           C  
ATOM   3841  CD  ARG C 220       4.425  18.531  12.483  1.00 82.53           C  
ATOM   3842  NE  ARG C 220       4.831  17.913  13.742  1.00 82.53           N  
ATOM   3843  NH1 ARG C 220       3.666  19.390  15.082  1.00 82.53           N  
ATOM   3844  NH2 ARG C 220       4.890  17.698  16.028  1.00 82.53           N  
ATOM   3845  CZ  ARG C 220       4.461  18.335  14.948  1.00 82.53           C  
ATOM   3846  N   SER C 221       5.421  18.514   6.567  1.00 85.26           N  
ATOM   3847  CA  SER C 221       5.023  19.415   5.490  1.00 85.26           C  
ATOM   3848  C   SER C 221       5.006  18.697   4.145  1.00 85.26           C  
ATOM   3849  CB  SER C 221       5.964  20.618   5.423  1.00 85.26           C  
ATOM   3850  O   SER C 221       5.737  17.725   3.946  1.00 85.26           O  
ATOM   3851  OG  SER C 221       7.235  20.235   4.927  1.00 85.26           O  
ATOM   3852  N   ASN C 222       4.092  19.139   3.278  1.00 84.81           N  
ATOM   3853  CA  ASN C 222       4.090  18.676   1.894  1.00 84.81           C  
ATOM   3854  C   ASN C 222       5.097  19.446   1.044  1.00 84.81           C  
ATOM   3855  CB  ASN C 222       2.689  18.791   1.291  1.00 84.81           C  
ATOM   3856  O   ASN C 222       5.939  20.172   1.577  1.00 84.81           O  
ATOM   3857  CG  ASN C 222       2.201  20.225   1.215  1.00 84.81           C  
ATOM   3858  ND2 ASN C 222       0.887  20.402   1.164  1.00 84.81           N  
ATOM   3859  OD1 ASN C 222       3.000  21.165   1.202  1.00 84.81           O  
ATOM   3860  N   ASP C 223       5.127  19.312  -0.224  1.00 81.23           N  
ATOM   3861  CA  ASP C 223       6.111  19.901  -1.126  1.00 81.23           C  
ATOM   3862  C   ASP C 223       5.975  21.421  -1.171  1.00 81.23           C  
ATOM   3863  CB  ASP C 223       5.966  19.318  -2.533  1.00 81.23           C  
ATOM   3864  O   ASP C 223       6.905  22.122  -1.575  1.00 81.23           O  
ATOM   3865  CG  ASP C 223       6.289  17.835  -2.597  1.00 81.23           C  
ATOM   3866  OD1 ASP C 223       6.963  17.318  -1.680  1.00 81.23           O  
ATOM   3867  OD2 ASP C 223       5.868  17.179  -3.574  1.00 81.23           O  
ATOM   3868  N   GLN C 224       4.877  22.014  -0.685  1.00 82.76           N  
ATOM   3869  CA  GLN C 224       4.653  23.456  -0.699  1.00 82.76           C  
ATOM   3870  C   GLN C 224       4.907  24.065   0.677  1.00 82.76           C  
ATOM   3871  CB  GLN C 224       3.230  23.774  -1.159  1.00 82.76           C  
ATOM   3872  O   GLN C 224       4.595  25.234   0.911  1.00 82.76           O  
ATOM   3873  CG  GLN C 224       2.939  23.353  -2.593  1.00 82.76           C  
ATOM   3874  CD  GLN C 224       1.543  23.737  -3.046  1.00 82.76           C  
ATOM   3875  NE2 GLN C 224       1.338  23.786  -4.358  1.00 82.76           N  
ATOM   3876  OE1 GLN C 224       0.656  23.988  -2.224  1.00 82.76           O  
ATOM   3877  N   GLY C 225       5.393  23.272   1.558  1.00 86.32           N  
ATOM   3878  CA  GLY C 225       5.688  23.754   2.898  1.00 86.32           C  
ATOM   3879  C   GLY C 225       4.449  23.929   3.756  1.00 86.32           C  
ATOM   3880  O   GLY C 225       4.429  24.763   4.663  1.00 86.32           O  
ATOM   3881  N   MET C 226       3.344  23.202   3.359  1.00 90.44           N  
ATOM   3882  CA  MET C 226       2.097  23.277   4.115  1.00 90.44           C  
ATOM   3883  C   MET C 226       1.953  22.078   5.047  1.00 90.44           C  
ATOM   3884  CB  MET C 226       0.898  23.350   3.169  1.00 90.44           C  
ATOM   3885  O   MET C 226       2.386  20.973   4.716  1.00 90.44           O  
ATOM   3886  CG  MET C 226       0.875  24.599   2.303  1.00 90.44           C  
ATOM   3887  SD  MET C 226      -0.696  24.781   1.372  1.00 90.44           S  
ATOM   3888  CE  MET C 226      -0.341  26.296   0.439  1.00 90.44           C  
ATOM   3889  N   CYS C 227       1.332  22.300   6.229  1.00 90.73           N  
ATOM   3890  CA  CYS C 227       1.019  21.240   7.181  1.00 90.73           C  
ATOM   3891  C   CYS C 227       0.028  20.247   6.586  1.00 90.73           C  
ATOM   3892  CB  CYS C 227       0.450  21.830   8.472  1.00 90.73           C  
ATOM   3893  O   CYS C 227      -1.044  20.636   6.121  1.00 90.73           O  
ATOM   3894  SG  CYS C 227      -0.149  20.587   9.638  1.00 90.73           S  
ATOM   3895  N   PHE C 228       0.372  18.930   6.644  1.00 89.73           N  
ATOM   3896  CA  PHE C 228      -0.490  17.898   6.082  1.00 89.73           C  
ATOM   3897  C   PHE C 228      -1.835  17.865   6.798  1.00 89.73           C  
ATOM   3898  CB  PHE C 228       0.185  16.525   6.170  1.00 89.73           C  
ATOM   3899  O   PHE C 228      -2.881  17.734   6.159  1.00 89.73           O  
ATOM   3900  CG  PHE C 228       1.271  16.316   5.149  1.00 89.73           C  
ATOM   3901  CD1 PHE C 228       0.965  16.229   3.796  1.00 89.73           C  
ATOM   3902  CD2 PHE C 228       2.598  16.207   5.542  1.00 89.73           C  
ATOM   3903  CE1 PHE C 228       1.968  16.035   2.849  1.00 89.73           C  
ATOM   3904  CE2 PHE C 228       3.606  16.013   4.602  1.00 89.73           C  
ATOM   3905  CZ  PHE C 228       3.288  15.927   3.256  1.00 89.73           C  
ATOM   3906  N   LYS C 229      -1.849  18.139   8.125  1.00 86.23           N  
ATOM   3907  CA  LYS C 229      -3.031  17.995   8.970  1.00 86.23           C  
ATOM   3908  C   LYS C 229      -3.999  19.157   8.766  1.00 86.23           C  
ATOM   3909  CB  LYS C 229      -2.629  17.901  10.443  1.00 86.23           C  
ATOM   3910  O   LYS C 229      -5.209  18.951   8.655  1.00 86.23           O  
ATOM   3911  CG  LYS C 229      -3.779  17.552  11.377  1.00 86.23           C  
ATOM   3912  CD  LYS C 229      -3.289  17.308  12.799  1.00 86.23           C  
ATOM   3913  CE  LYS C 229      -4.438  16.950  13.733  1.00 86.23           C  
ATOM   3914  NZ  LYS C 229      -3.959  16.680  15.121  1.00 86.23           N  
ATOM   3915  N   HIS C 230      -3.454  20.386   8.599  1.00 87.56           N  
ATOM   3916  CA  HIS C 230      -4.324  21.555   8.654  1.00 87.56           C  
ATOM   3917  C   HIS C 230      -4.323  22.306   7.327  1.00 87.56           C  
ATOM   3918  CB  HIS C 230      -3.894  22.490   9.786  1.00 87.56           C  
ATOM   3919  O   HIS C 230      -5.102  23.243   7.138  1.00 87.56           O  
ATOM   3920  CG  HIS C 230      -3.898  21.841  11.134  1.00 87.56           C  
ATOM   3921  CD2 HIS C 230      -4.904  21.289  11.852  1.00 87.56           C  
ATOM   3922  ND1 HIS C 230      -2.760  21.710  11.900  1.00 87.56           N  
ATOM   3923  CE1 HIS C 230      -3.067  21.103  13.034  1.00 87.56           C  
ATOM   3924  NE2 HIS C 230      -4.362  20.837  13.030  1.00 87.56           N  
ATOM   3925  N   GLN C 231      -3.397  21.862   6.513  1.00 85.33           N  
ATOM   3926  CA  GLN C 231      -3.268  22.501   5.208  1.00 85.33           C  
ATOM   3927  C   GLN C 231      -2.959  23.989   5.352  1.00 85.33           C  
ATOM   3928  CB  GLN C 231      -4.544  22.307   4.386  1.00 85.33           C  
ATOM   3929  O   GLN C 231      -3.442  24.807   4.566  1.00 85.33           O  
ATOM   3930  CG  GLN C 231      -4.913  20.847   4.160  1.00 85.33           C  
ATOM   3931  CD  GLN C 231      -3.807  20.060   3.481  1.00 85.33           C  
ATOM   3932  NE2 GLN C 231      -3.363  18.986   4.124  1.00 85.33           N  
ATOM   3933  OE1 GLN C 231      -3.357  20.415   2.387  1.00 85.33           O  
ATOM   3934  N   GLU C 232      -2.204  24.360   6.414  1.00 89.56           N  
ATOM   3935  CA  GLU C 232      -1.740  25.718   6.685  1.00 89.56           C  
ATOM   3936  C   GLU C 232      -0.224  25.820   6.550  1.00 89.56           C  
ATOM   3937  CB  GLU C 232      -2.175  26.166   8.083  1.00 89.56           C  
ATOM   3938  O   GLU C 232       0.490  24.835   6.750  1.00 89.56           O  
ATOM   3939  CG  GLU C 232      -3.685  26.243   8.262  1.00 89.56           C  
ATOM   3940  CD  GLU C 232      -4.305  27.466   7.605  1.00 89.56           C  
ATOM   3941  OE1 GLU C 232      -5.514  27.433   7.281  1.00 89.56           O  
ATOM   3942  OE2 GLU C 232      -3.577  28.465   7.413  1.00 89.56           O  
ATOM   3943  N   ALA C 233       0.258  27.025   6.230  1.00 91.37           N  
ATOM   3944  CA  ALA C 233       1.696  27.242   6.098  1.00 91.37           C  
ATOM   3945  C   ALA C 233       2.408  27.021   7.430  1.00 91.37           C  
ATOM   3946  CB  ALA C 233       1.976  28.649   5.575  1.00 91.37           C  
ATOM   3947  O   ALA C 233       1.867  27.341   8.491  1.00 91.37           O  
ATOM   3948  N   LEU C 234       3.581  26.447   7.323  1.00 91.63           N  
ATOM   3949  CA  LEU C 234       4.394  26.250   8.518  1.00 91.63           C  
ATOM   3950  C   LEU C 234       5.184  27.511   8.852  1.00 91.63           C  
ATOM   3951  CB  LEU C 234       5.351  25.070   8.327  1.00 91.63           C  
ATOM   3952  O   LEU C 234       6.294  27.705   8.351  1.00 91.63           O  
ATOM   3953  CG  LEU C 234       4.704  23.709   8.068  1.00 91.63           C  
ATOM   3954  CD1 LEU C 234       5.775  22.658   7.792  1.00 91.63           C  
ATOM   3955  CD2 LEU C 234       3.835  23.295   9.250  1.00 91.63           C  
ATOM   3956  N   LYS C 235       4.611  28.326   9.698  1.00 92.27           N  
ATOM   3957  CA  LYS C 235       5.197  29.636   9.964  1.00 92.27           C  
ATOM   3958  C   LYS C 235       5.800  29.694  11.365  1.00 92.27           C  
ATOM   3959  CB  LYS C 235       4.149  30.738   9.799  1.00 92.27           C  
ATOM   3960  O   LYS C 235       6.455  30.674  11.725  1.00 92.27           O  
ATOM   3961  CG  LYS C 235       3.674  30.929   8.366  1.00 92.27           C  
ATOM   3962  CD  LYS C 235       2.629  32.033   8.267  1.00 92.27           C  
ATOM   3963  CE  LYS C 235       2.104  32.181   6.846  1.00 92.27           C  
ATOM   3964  NZ  LYS C 235       1.077  33.261   6.744  1.00 92.27           N  
ATOM   3965  N   LEU C 236       5.579  28.671  12.119  1.00 92.89           N  
ATOM   3966  CA  LEU C 236       6.082  28.645  13.488  1.00 92.89           C  
ATOM   3967  C   LEU C 236       7.129  27.550  13.661  1.00 92.89           C  
ATOM   3968  CB  LEU C 236       4.933  28.430  14.477  1.00 92.89           C  
ATOM   3969  O   LEU C 236       7.218  26.634  12.841  1.00 92.89           O  
ATOM   3970  CG  LEU C 236       3.764  29.411  14.381  1.00 92.89           C  
ATOM   3971  CD1 LEU C 236       2.658  29.014  15.355  1.00 92.89           C  
ATOM   3972  CD2 LEU C 236       4.236  30.835  14.652  1.00 92.89           C  
ATOM   3973  N   PHE C 237       7.954  27.692  14.674  1.00 91.65           N  
ATOM   3974  CA  PHE C 237       8.959  26.693  15.021  1.00 91.65           C  
ATOM   3975  C   PHE C 237       8.779  26.221  16.459  1.00 91.65           C  
ATOM   3976  CB  PHE C 237      10.369  27.258  14.826  1.00 91.65           C  
ATOM   3977  O   PHE C 237       8.731  27.035  17.384  1.00 91.65           O  
ATOM   3978  CG  PHE C 237      11.464  26.252  15.063  1.00 91.65           C  
ATOM   3979  CD1 PHE C 237      12.128  26.202  16.282  1.00 91.65           C  
ATOM   3980  CD2 PHE C 237      11.828  25.357  14.066  1.00 91.65           C  
ATOM   3981  CE1 PHE C 237      13.142  25.272  16.504  1.00 91.65           C  
ATOM   3982  CE2 PHE C 237      12.839  24.425  14.280  1.00 91.65           C  
ATOM   3983  CZ  PHE C 237      13.495  24.385  15.500  1.00 91.65           C  
ATOM   3984  N   CYS C 238       8.599  24.913  16.568  1.00 89.64           N  
ATOM   3985  CA  CYS C 238       8.480  24.319  17.895  1.00 89.64           C  
ATOM   3986  C   CYS C 238       9.852  23.992  18.471  1.00 89.64           C  
ATOM   3987  CB  CYS C 238       7.625  23.053  17.840  1.00 89.64           C  
ATOM   3988  O   CYS C 238      10.563  23.134  17.945  1.00 89.64           O  
ATOM   3989  SG  CYS C 238       7.440  22.230  19.438  1.00 89.64           S  
ATOM   3990  N   GLU C 239      10.212  24.491  19.608  1.00 89.17           N  
ATOM   3991  CA  GLU C 239      11.532  24.315  20.207  1.00 89.17           C  
ATOM   3992  C   GLU C 239      11.663  22.942  20.860  1.00 89.17           C  
ATOM   3993  CB  GLU C 239      11.807  25.415  21.235  1.00 89.17           C  
ATOM   3994  O   GLU C 239      12.745  22.351  20.862  1.00 89.17           O  
ATOM   3995  CG  GLU C 239      12.021  26.791  20.622  1.00 89.17           C  
ATOM   3996  CD  GLU C 239      12.385  27.854  21.645  1.00 89.17           C  
ATOM   3997  OE1 GLU C 239      12.670  29.007  21.248  1.00 89.17           O  
ATOM   3998  OE2 GLU C 239      12.387  27.532  22.854  1.00 89.17           O  
ATOM   3999  N   VAL C 240      10.533  22.482  21.377  1.00 83.56           N  
ATOM   4000  CA  VAL C 240      10.538  21.198  22.071  1.00 83.56           C  
ATOM   4001  C   VAL C 240      10.761  20.069  21.067  1.00 83.56           C  
ATOM   4002  CB  VAL C 240       9.223  20.967  22.848  1.00 83.56           C  
ATOM   4003  O   VAL C 240      11.643  19.228  21.256  1.00 83.56           O  
ATOM   4004  CG1 VAL C 240       9.234  19.603  23.535  1.00 83.56           C  
ATOM   4005  CG2 VAL C 240       9.006  22.082  23.870  1.00 83.56           C  
ATOM   4006  N   ASP C 241      10.074  20.106  19.884  1.00 77.76           N  
ATOM   4007  CA  ASP C 241      10.165  19.040  18.892  1.00 77.76           C  
ATOM   4008  C   ASP C 241      11.207  19.369  17.825  1.00 77.76           C  
ATOM   4009  CB  ASP C 241       8.803  18.796  18.238  1.00 77.76           C  
ATOM   4010  O   ASP C 241      11.576  18.509  17.023  1.00 77.76           O  
ATOM   4011  CG  ASP C 241       7.767  18.258  19.210  1.00 77.76           C  
ATOM   4012  OD1 ASP C 241       8.131  17.489  20.125  1.00 77.76           O  
ATOM   4013  OD2 ASP C 241       6.576  18.604  19.056  1.00 77.76           O  
ATOM   4014  N   LYS C 242      11.706  20.629  17.864  1.00 83.98           N  
ATOM   4015  CA  LYS C 242      12.699  21.128  16.916  1.00 83.98           C  
ATOM   4016  C   LYS C 242      12.208  20.982  15.478  1.00 83.98           C  
ATOM   4017  CB  LYS C 242      14.027  20.391  17.093  1.00 83.98           C  
ATOM   4018  O   LYS C 242      12.951  20.527  14.606  1.00 83.98           O  
ATOM   4019  CG  LYS C 242      14.624  20.517  18.487  1.00 83.98           C  
ATOM   4020  CD  LYS C 242      15.037  21.951  18.791  1.00 83.98           C  
ATOM   4021  CE  LYS C 242      15.705  22.065  20.155  1.00 83.98           C  
ATOM   4022  NZ  LYS C 242      15.909  23.489  20.555  1.00 83.98           N  
ATOM   4023  N   GLU C 243      10.902  21.424  15.242  1.00 86.14           N  
ATOM   4024  CA  GLU C 243      10.347  21.317  13.896  1.00 86.14           C  
ATOM   4025  C   GLU C 243       9.422  22.491  13.587  1.00 86.14           C  
ATOM   4026  CB  GLU C 243       9.593  19.995  13.728  1.00 86.14           C  
ATOM   4027  O   GLU C 243       8.842  23.088  14.496  1.00 86.14           O  
ATOM   4028  CG  GLU C 243       8.370  19.866  14.625  1.00 86.14           C  
ATOM   4029  CD  GLU C 243       7.641  18.542  14.457  1.00 86.14           C  
ATOM   4030  OE1 GLU C 243       6.534  18.384  15.021  1.00 86.14           O  
ATOM   4031  OE2 GLU C 243       8.181  17.656  13.758  1.00 86.14           O  
ATOM   4032  N   ALA C 244       9.298  22.752  12.271  1.00 89.76           N  
ATOM   4033  CA  ALA C 244       8.340  23.761  11.826  1.00 89.76           C  
ATOM   4034  C   ALA C 244       6.906  23.258  11.972  1.00 89.76           C  
ATOM   4035  CB  ALA C 244       8.617  24.157  10.378  1.00 89.76           C  
ATOM   4036  O   ALA C 244       6.623  22.088  11.707  1.00 89.76           O  
ATOM   4037  N   ILE C 245       6.016  24.183  12.474  1.00 91.77           N  
ATOM   4038  CA  ILE C 245       4.615  23.822  12.660  1.00 91.77           C  
ATOM   4039  C   ILE C 245       3.718  24.940  12.134  1.00 91.77           C  
ATOM   4040  CB  ILE C 245       4.298  23.535  14.145  1.00 91.77           C  
ATOM   4041  O   ILE C 245       4.182  26.059  11.904  1.00 91.77           O  
ATOM   4042  CG1 ILE C 245       4.635  24.756  15.009  1.00 91.77           C  
ATOM   4043  CG2 ILE C 245       5.055  22.295  14.629  1.00 91.77           C  
ATOM   4044  CD1 ILE C 245       4.180  24.635  16.456  1.00 91.77           C  
ATOM   4045  N   CYS C 246       2.513  24.578  11.876  1.00 92.18           N  
ATOM   4046  CA  CYS C 246       1.558  25.598  11.456  1.00 92.18           C  
ATOM   4047  C   CYS C 246       0.909  26.267  12.661  1.00 92.18           C  
ATOM   4048  CB  CYS C 246       0.482  24.987  10.559  1.00 92.18           C  
ATOM   4049  O   CYS C 246       1.149  25.867  13.802  1.00 92.18           O  
ATOM   4050  SG  CYS C 246      -0.738  24.001  11.454  1.00 92.18           S  
ATOM   4051  N   VAL C 247       0.047  27.246  12.380  1.00 93.99           N  
ATOM   4052  CA  VAL C 247      -0.530  28.078  13.430  1.00 93.99           C  
ATOM   4053  C   VAL C 247      -1.509  27.254  14.264  1.00 93.99           C  
ATOM   4054  CB  VAL C 247      -1.243  29.318  12.844  1.00 93.99           C  
ATOM   4055  O   VAL C 247      -1.764  27.573  15.428  1.00 93.99           O  
ATOM   4056  CG1 VAL C 247      -0.236  30.255  12.179  1.00 93.99           C  
ATOM   4057  CG2 VAL C 247      -2.320  28.893  11.849  1.00 93.99           C  
ATOM   4058  N   VAL C 248      -2.011  26.153  13.631  1.00 91.09           N  
ATOM   4059  CA  VAL C 248      -3.008  25.355  14.336  1.00 91.09           C  
ATOM   4060  C   VAL C 248      -2.314  24.282  15.172  1.00 91.09           C  
ATOM   4061  CB  VAL C 248      -4.008  24.702  13.356  1.00 91.09           C  
ATOM   4062  O   VAL C 248      -2.751  23.973  16.283  1.00 91.09           O  
ATOM   4063  CG1 VAL C 248      -5.060  23.896  14.116  1.00 91.09           C  
ATOM   4064  CG2 VAL C 248      -4.672  25.766  12.484  1.00 91.09           C  
ATOM   4065  N   CYS C 249      -1.217  23.671  14.659  1.00 88.12           N  
ATOM   4066  CA  CYS C 249      -0.459  22.647  15.370  1.00 88.12           C  
ATOM   4067  C   CYS C 249       0.191  23.221  16.623  1.00 88.12           C  
ATOM   4068  CB  CYS C 249       0.610  22.043  14.461  1.00 88.12           C  
ATOM   4069  O   CYS C 249       0.646  22.473  17.490  1.00 88.12           O  
ATOM   4070  SG  CYS C 249      -0.051  20.941  13.192  1.00 88.12           S  
ATOM   4071  N   ARG C 250       0.166  24.423  17.016  1.00 81.58           N  
ATOM   4072  CA  ARG C 250       0.875  25.076  18.112  1.00 81.58           C  
ATOM   4073  C   ARG C 250       0.589  24.383  19.440  1.00 81.58           C  
ATOM   4074  CB  ARG C 250       0.488  26.554  18.198  1.00 81.58           C  
ATOM   4075  O   ARG C 250      -0.455  23.747  19.602  1.00 81.58           O  
ATOM   4076  CG  ARG C 250      -0.946  26.790  18.643  1.00 81.58           C  
ATOM   4077  CD  ARG C 250      -1.262  28.275  18.763  1.00 81.58           C  
ATOM   4078  NE  ARG C 250      -2.618  28.499  19.257  1.00 81.58           N  
ATOM   4079  NH1 ARG C 250      -2.465  30.804  19.239  1.00 81.58           N  
ATOM   4080  NH2 ARG C 250      -4.401  29.784  19.923  1.00 81.58           N  
ATOM   4081  CZ  ARG C 250      -3.158  29.695  19.472  1.00 81.58           C  
TER    4082      ARG C 250                                                      
ENDMDL                                                                          
END                                                                             
