# Supplementary material for: Structure and activation of the RING E3 ubiquitin ligase TRIM72 on the membrane
Source: Nat Struct Mol Biol. 2023 Sep 28;30(11):1695–706. doi: 10.1038/s41594-023-01111-7 (PMC10643145; doi:10.1038/s41594-023-01111-7)
Supplement: Supplementary file 5 — Predicted structures of the RING domain of 60 TRIM proteins. [file 41594_2023_1111_MOESM5_ESM.zip › R54_dec34_unrelaxed_rank_1_model_3.pdb]

MODEL     1                                                                     
ATOM      1  N   MET B   1     -25.020  41.084   5.075  1.00 21.52           N  
ATOM      2  CA  MET B   1     -23.913  40.612   4.247  1.00 21.52           C  
ATOM      3  C   MET B   1     -23.353  39.300   4.783  1.00 21.52           C  
ATOM      4  CB  MET B   1     -22.806  41.665   4.178  1.00 21.52           C  
ATOM      5  O   MET B   1     -22.878  39.241   5.919  1.00 21.52           O  
ATOM      6  CG  MET B   1     -23.216  42.941   3.462  1.00 21.52           C  
ATOM      7  SD  MET B   1     -21.814  43.739   2.587  1.00 21.52           S  
ATOM      8  CE  MET B   1     -22.688  45.086   1.742  1.00 21.52           C  
ATOM      9  N   ASN B   2     -24.105  38.178   4.673  1.00 20.91           N  
ATOM     10  CA  ASN B   2     -24.034  36.881   5.338  1.00 20.91           C  
ATOM     11  C   ASN B   2     -22.796  36.099   4.909  1.00 20.91           C  
ATOM     12  CB  ASN B   2     -25.299  36.066   5.062  1.00 20.91           C  
ATOM     13  O   ASN B   2     -22.650  35.754   3.735  1.00 20.91           O  
ATOM     14  CG  ASN B   2     -26.181  35.924   6.287  1.00 20.91           C  
ATOM     15  ND2 ASN B   2     -27.426  35.515   6.076  1.00 20.91           N  
ATOM     16  OD1 ASN B   2     -25.746  36.180   7.413  1.00 20.91           O  
ATOM     17  N   PHE B   3     -21.606  36.608   5.375  1.00 21.05           N  
ATOM     18  CA  PHE B   3     -20.293  36.070   5.037  1.00 21.05           C  
ATOM     19  C   PHE B   3     -20.222  34.580   5.351  1.00 21.05           C  
ATOM     20  CB  PHE B   3     -19.193  36.819   5.795  1.00 21.05           C  
ATOM     21  O   PHE B   3     -20.152  34.189   6.517  1.00 21.05           O  
ATOM     22  CG  PHE B   3     -18.888  38.181   5.232  1.00 21.05           C  
ATOM     23  CD1 PHE B   3     -18.003  38.328   4.170  1.00 21.05           C  
ATOM     24  CD2 PHE B   3     -19.486  39.316   5.765  1.00 21.05           C  
ATOM     25  CE1 PHE B   3     -17.719  39.587   3.648  1.00 21.05           C  
ATOM     26  CE2 PHE B   3     -19.207  40.578   5.248  1.00 21.05           C  
ATOM     27  CZ  PHE B   3     -18.322  40.711   4.190  1.00 21.05           C  
ATOM     28  N   THR B   4     -21.224  33.902   4.943  1.00 21.40           N  
ATOM     29  CA  THR B   4     -21.166  32.474   5.238  1.00 21.40           C  
ATOM     30  C   THR B   4     -19.926  31.843   4.612  1.00 21.40           C  
ATOM     31  CB  THR B   4     -22.426  31.748   4.733  1.00 21.40           C  
ATOM     32  O   THR B   4     -19.794  31.803   3.387  1.00 21.40           O  
ATOM     33  CG2 THR B   4     -23.641  32.096   5.587  1.00 21.40           C  
ATOM     34  OG1 THR B   4     -22.682  32.133   3.377  1.00 21.40           O  
ATOM     35  N   VAL B   5     -18.771  32.513   4.947  1.00 23.67           N  
ATOM     36  CA  VAL B   5     -17.572  31.827   4.475  1.00 23.67           C  
ATOM     37  C   VAL B   5     -17.676  30.335   4.783  1.00 23.67           C  
ATOM     38  CB  VAL B   5     -16.294  32.415   5.113  1.00 23.67           C  
ATOM     39  O   VAL B   5     -18.184  29.946   5.837  1.00 23.67           O  
ATOM     40  CG1 VAL B   5     -15.045  31.845   4.442  1.00 23.67           C  
ATOM     41  CG2 VAL B   5     -16.305  33.940   5.020  1.00 23.67           C  
ATOM     42  N   GLY B   6     -18.072  29.624   3.777  1.00 24.07           N  
ATOM     43  CA  GLY B   6     -18.053  28.170   3.791  1.00 24.07           C  
ATOM     44  C   GLY B   6     -16.847  27.595   4.510  1.00 24.07           C  
ATOM     45  O   GLY B   6     -15.721  27.689   4.017  1.00 24.07           O  
ATOM     46  N   PHE B   7     -16.613  28.226   5.703  1.00 27.29           N  
ATOM     47  CA  PHE B   7     -15.460  27.865   6.520  1.00 27.29           C  
ATOM     48  C   PHE B   7     -15.409  26.359   6.749  1.00 27.29           C  
ATOM     49  CB  PHE B   7     -15.501  28.599   7.864  1.00 27.29           C  
ATOM     50  O   PHE B   7     -16.250  25.805   7.461  1.00 27.29           O  
ATOM     51  CG  PHE B   7     -14.140  28.920   8.421  1.00 27.29           C  
ATOM     52  CD1 PHE B   7     -13.535  28.075   9.343  1.00 27.29           C  
ATOM     53  CD2 PHE B   7     -13.467  30.068   8.024  1.00 27.29           C  
ATOM     54  CE1 PHE B   7     -12.275  28.369   9.861  1.00 27.29           C  
ATOM     55  CE2 PHE B   7     -12.208  30.368   8.537  1.00 27.29           C  
ATOM     56  CZ  PHE B   7     -11.615  29.518   9.456  1.00 27.29           C  
ATOM     57  N   LYS B   8     -15.275  25.686   5.630  1.00 27.98           N  
ATOM     58  CA  LYS B   8     -15.085  24.264   5.903  1.00 27.98           C  
ATOM     59  C   LYS B   8     -13.895  24.038   6.831  1.00 27.98           C  
ATOM     60  CB  LYS B   8     -14.888  23.489   4.600  1.00 27.98           C  
ATOM     61  O   LYS B   8     -12.841  24.654   6.660  1.00 27.98           O  
ATOM     62  CG  LYS B   8     -16.176  22.937   4.007  1.00 27.98           C  
ATOM     63  CD  LYS B   8     -15.906  22.097   2.766  1.00 27.98           C  
ATOM     64  CE  LYS B   8     -17.165  21.391   2.282  1.00 27.98           C  
ATOM     65  NZ  LYS B   8     -17.011  20.876   0.889  1.00 27.98           N  
ATOM     66  N   PRO B   9     -14.088  23.906   8.185  1.00 26.96           N  
ATOM     67  CA  PRO B   9     -13.092  23.704   9.240  1.00 26.96           C  
ATOM     68  C   PRO B   9     -11.852  22.962   8.747  1.00 26.96           C  
ATOM     69  CB  PRO B   9     -13.846  22.875  10.283  1.00 26.96           C  
ATOM     70  O   PRO B   9     -11.949  22.118   7.852  1.00 26.96           O  
ATOM     71  CG  PRO B   9     -15.232  22.746   9.739  1.00 26.96           C  
ATOM     72  CD  PRO B   9     -15.252  23.307   8.346  1.00 26.96           C  
ATOM     73  N   LEU B  10     -10.755  23.659   8.637  1.00 34.09           N  
ATOM     74  CA  LEU B  10      -9.419  23.127   8.390  1.00 34.09           C  
ATOM     75  C   LEU B  10      -9.173  21.869   9.216  1.00 34.09           C  
ATOM     76  CB  LEU B  10      -8.355  24.180   8.713  1.00 34.09           C  
ATOM     77  O   LEU B  10      -8.656  21.946  10.333  1.00 34.09           O  
ATOM     78  CG  LEU B  10      -8.138  25.270   7.662  1.00 34.09           C  
ATOM     79  CD1 LEU B  10      -7.464  26.485   8.290  1.00 34.09           C  
ATOM     80  CD2 LEU B  10      -7.310  24.734   6.499  1.00 34.09           C  
ATOM     81  N   LEU B  11     -10.123  21.171   9.701  1.00 34.08           N  
ATOM     82  CA  LEU B  11     -10.061  19.833  10.280  1.00 34.08           C  
ATOM     83  C   LEU B  11      -9.247  18.896   9.394  1.00 34.08           C  
ATOM     84  CB  LEU B  11     -11.470  19.270  10.481  1.00 34.08           C  
ATOM     85  O   LEU B  11      -9.401  17.674   9.470  1.00 34.08           O  
ATOM     86  CG  LEU B  11     -12.092  19.478  11.862  1.00 34.08           C  
ATOM     87  CD1 LEU B  11     -13.287  20.422  11.769  1.00 34.08           C  
ATOM     88  CD2 LEU B  11     -12.506  18.142  12.470  1.00 34.08           C  
ATOM     89  N   GLY B  12      -8.570  19.548   8.466  1.00 37.09           N  
ATOM     90  CA  GLY B  12      -8.090  18.759   7.343  1.00 37.09           C  
ATOM     91  C   GLY B  12      -7.035  17.742   7.736  1.00 37.09           C  
ATOM     92  O   GLY B  12      -7.063  16.600   7.272  1.00 37.09           O  
ATOM     93  N   ASP B  13      -5.989  18.312   8.714  1.00 45.61           N  
ATOM     94  CA  ASP B  13      -4.911  17.357   8.954  1.00 45.61           C  
ATOM     95  C   ASP B  13      -5.409  16.158   9.758  1.00 45.61           C  
ATOM     96  CB  ASP B  13      -3.748  18.032   9.684  1.00 45.61           C  
ATOM     97  O   ASP B  13      -5.071  15.013   9.449  1.00 45.61           O  
ATOM     98  CG  ASP B  13      -2.488  17.185   9.703  1.00 45.61           C  
ATOM     99  OD1 ASP B  13      -1.979  16.873  10.802  1.00 45.61           O  
ATOM    100  OD2 ASP B  13      -1.998  16.827   8.610  1.00 45.61           O  
ATOM    101  N   ALA B  14      -6.093  16.474  10.919  1.00 48.71           N  
ATOM    102  CA  ALA B  14      -6.729  15.389  11.662  1.00 48.71           C  
ATOM    103  C   ALA B  14      -7.656  14.577  10.762  1.00 48.71           C  
ATOM    104  CB  ALA B  14      -7.502  15.944  12.856  1.00 48.71           C  
ATOM    105  O   ALA B  14      -7.733  13.352  10.883  1.00 48.71           O  
ATOM    106  N   HIS B  15      -8.092  15.356   9.770  1.00 58.28           N  
ATOM    107  CA  HIS B  15      -9.012  14.711   8.840  1.00 58.28           C  
ATOM    108  C   HIS B  15      -8.261  13.847   7.833  1.00 58.28           C  
ATOM    109  CB  HIS B  15      -9.856  15.757   8.110  1.00 58.28           C  
ATOM    110  O   HIS B  15      -8.711  12.751   7.491  1.00 58.28           O  
ATOM    111  CG  HIS B  15     -11.274  15.820   8.582  1.00 58.28           C  
ATOM    112  CD2 HIS B  15     -11.884  16.656   9.454  1.00 58.28           C  
ATOM    113  ND1 HIS B  15     -12.242  14.941   8.147  1.00 58.28           N  
ATOM    114  CE1 HIS B  15     -13.391  15.236   8.733  1.00 58.28           C  
ATOM    115  NE2 HIS B  15     -13.201  16.273   9.530  1.00 58.28           N  
ATOM    116  N   SER B  16      -7.038  14.392   7.608  1.00 65.43           N  
ATOM    117  CA  SER B  16      -6.252  13.662   6.618  1.00 65.43           C  
ATOM    118  C   SER B  16      -5.760  12.330   7.175  1.00 65.43           C  
ATOM    119  CB  SER B  16      -5.061  14.501   6.154  1.00 65.43           C  
ATOM    120  O   SER B  16      -5.937  11.285   6.546  1.00 65.43           O  
ATOM    121  OG  SER B  16      -4.076  14.581   7.169  1.00 65.43           O  
ATOM    122  N   MET B  17      -5.235  12.442   8.355  1.00 76.43           N  
ATOM    123  CA  MET B  17      -4.726  11.225   8.980  1.00 76.43           C  
ATOM    124  C   MET B  17      -5.865  10.266   9.312  1.00 76.43           C  
ATOM    125  CB  MET B  17      -3.937  11.559  10.247  1.00 76.43           C  
ATOM    126  O   MET B  17      -5.692   9.047   9.256  1.00 76.43           O  
ATOM    127  CG  MET B  17      -2.588  12.206   9.977  1.00 76.43           C  
ATOM    128  SD  MET B  17      -1.487  11.138   8.970  1.00 76.43           S  
ATOM    129  CE  MET B  17      -1.029   9.893  10.208  1.00 76.43           C  
ATOM    130  N   ASP B  18      -6.974  10.863   9.575  1.00 80.43           N  
ATOM    131  CA  ASP B  18      -8.142  10.029   9.841  1.00 80.43           C  
ATOM    132  C   ASP B  18      -8.572   9.270   8.587  1.00 80.43           C  
ATOM    133  CB  ASP B  18      -9.301  10.879  10.364  1.00 80.43           C  
ATOM    134  O   ASP B  18      -8.913   8.088   8.657  1.00 80.43           O  
ATOM    135  CG  ASP B  18      -9.108  11.324  11.804  1.00 80.43           C  
ATOM    136  OD1 ASP B  18      -8.272  10.730  12.518  1.00 80.43           O  
ATOM    137  OD2 ASP B  18      -9.799  12.275  12.228  1.00 80.43           O  
ATOM    138  N   ASN B  19      -8.529   9.985   7.481  1.00 86.30           N  
ATOM    139  CA  ASN B  19      -8.870   9.340   6.217  1.00 86.30           C  
ATOM    140  C   ASN B  19      -7.879   8.235   5.867  1.00 86.30           C  
ATOM    141  CB  ASN B  19      -8.936  10.372   5.089  1.00 86.30           C  
ATOM    142  O   ASN B  19      -8.268   7.187   5.348  1.00 86.30           O  
ATOM    143  CG  ASN B  19     -10.148  11.277   5.195  1.00 86.30           C  
ATOM    144  ND2 ASN B  19     -10.181  12.322   4.377  1.00 86.30           N  
ATOM    145  OD1 ASN B  19     -11.046  11.040   6.007  1.00 86.30           O  
ATOM    146  N   LEU B  20      -6.603   8.526   6.175  1.00 93.10           N  
ATOM    147  CA  LEU B  20      -5.577   7.514   5.944  1.00 93.10           C  
ATOM    148  C   LEU B  20      -5.809   6.294   6.828  1.00 93.10           C  
ATOM    149  CB  LEU B  20      -4.185   8.093   6.207  1.00 93.10           C  
ATOM    150  O   LEU B  20      -5.762   5.158   6.350  1.00 93.10           O  
ATOM    151  CG  LEU B  20      -3.007   7.132   6.031  1.00 93.10           C  
ATOM    152  CD1 LEU B  20      -2.967   6.599   4.603  1.00 93.10           C  
ATOM    153  CD2 LEU B  20      -1.695   7.824   6.386  1.00 93.10           C  
ATOM    154  N   GLU B  21      -6.100   6.486   8.089  1.00 93.75           N  
ATOM    155  CA  GLU B  21      -6.343   5.408   9.043  1.00 93.75           C  
ATOM    156  C   GLU B  21      -7.448   4.476   8.552  1.00 93.75           C  
ATOM    157  CB  GLU B  21      -6.707   5.977  10.416  1.00 93.75           C  
ATOM    158  O   GLU B  21      -7.341   3.255   8.683  1.00 93.75           O  
ATOM    159  CG  GLU B  21      -6.948   4.914  11.478  1.00 93.75           C  
ATOM    160  CD  GLU B  21      -7.310   5.494  12.836  1.00 93.75           C  
ATOM    161  OE1 GLU B  21      -7.320   4.739  13.835  1.00 93.75           O  
ATOM    162  OE2 GLU B  21      -7.587   6.712  12.902  1.00 93.75           O  
ATOM    163  N   LYS B  22      -8.445   4.965   7.954  1.00 94.89           N  
ATOM    164  CA  LYS B  22      -9.585   4.184   7.483  1.00 94.89           C  
ATOM    165  C   LYS B  22      -9.171   3.218   6.377  1.00 94.89           C  
ATOM    166  CB  LYS B  22     -10.699   5.106   6.984  1.00 94.89           C  
ATOM    167  O   LYS B  22      -9.801   2.177   6.186  1.00 94.89           O  
ATOM    168  CG  LYS B  22     -11.449   5.828   8.094  1.00 94.89           C  
ATOM    169  CD  LYS B  22     -12.537   6.735   7.534  1.00 94.89           C  
ATOM    170  CE  LYS B  22     -13.214   7.542   8.634  1.00 94.89           C  
ATOM    171  NZ  LYS B  22     -14.109   8.599   8.076  1.00 94.89           N  
ATOM    172  N   GLN B  23      -8.143   3.546   5.592  1.00 97.59           N  
ATOM    173  CA  GLN B  23      -7.677   2.707   4.493  1.00 97.59           C  
ATOM    174  C   GLN B  23      -6.792   1.573   5.003  1.00 97.59           C  
ATOM    175  CB  GLN B  23      -6.916   3.544   3.464  1.00 97.59           C  
ATOM    176  O   GLN B  23      -6.565   0.590   4.295  1.00 97.59           O  
ATOM    177  CG  GLN B  23      -7.762   4.623   2.802  1.00 97.59           C  
ATOM    178  CD  GLN B  23      -8.983   4.062   2.096  1.00 97.59           C  
ATOM    179  NE2 GLN B  23     -10.161   4.543   2.476  1.00 97.59           N  
ATOM    180  OE1 GLN B  23      -8.867   3.203   1.216  1.00 97.59           O  
ATOM    181  N   LEU B  24      -6.359   1.726   6.225  1.00 98.38           N  
ATOM    182  CA  LEU B  24      -5.356   0.807   6.753  1.00 98.38           C  
ATOM    183  C   LEU B  24      -5.983  -0.176   7.736  1.00 98.38           C  
ATOM    184  CB  LEU B  24      -4.227   1.582   7.438  1.00 98.38           C  
ATOM    185  O   LEU B  24      -5.366  -0.533   8.741  1.00 98.38           O  
ATOM    186  CG  LEU B  24      -3.407   2.516   6.546  1.00 98.38           C  
ATOM    187  CD1 LEU B  24      -2.402   3.300   7.383  1.00 98.38           C  
ATOM    188  CD2 LEU B  24      -2.698   1.725   5.452  1.00 98.38           C  
ATOM    189  N   ILE B  25      -7.252  -0.562   7.455  1.00 98.74           N  
ATOM    190  CA  ILE B  25      -7.983  -1.453   8.349  1.00 98.74           C  
ATOM    191  C   ILE B  25      -8.124  -2.830   7.704  1.00 98.74           C  
ATOM    192  CB  ILE B  25      -9.375  -0.882   8.702  1.00 98.74           C  
ATOM    193  O   ILE B  25      -8.508  -2.940   6.537  1.00 98.74           O  
ATOM    194  CG1 ILE B  25      -9.232   0.403   9.525  1.00 98.74           C  
ATOM    195  CG2 ILE B  25     -10.211  -1.923   9.452  1.00 98.74           C  
ATOM    196  CD1 ILE B  25     -10.559   1.046   9.905  1.00 98.74           C  
ATOM    197  N   CYS B  26      -7.793  -3.848   8.452  1.00 98.84           N  
ATOM    198  CA  CYS B  26      -8.000  -5.224   8.015  1.00 98.84           C  
ATOM    199  C   CYS B  26      -9.481  -5.583   8.027  1.00 98.84           C  
ATOM    200  CB  CYS B  26      -7.224  -6.192   8.906  1.00 98.84           C  
ATOM    201  O   CYS B  26     -10.161  -5.396   9.038  1.00 98.84           O  
ATOM    202  SG  CYS B  26      -7.423  -7.927   8.442  1.00 98.84           S  
ATOM    203  N   PRO B  27      -9.994  -6.103   6.887  1.00 98.52           N  
ATOM    204  CA  PRO B  27     -11.421  -6.428   6.823  1.00 98.52           C  
ATOM    205  C   PRO B  27     -11.805  -7.586   7.741  1.00 98.52           C  
ATOM    206  CB  PRO B  27     -11.631  -6.803   5.353  1.00 98.52           C  
ATOM    207  O   PRO B  27     -12.991  -7.807   7.998  1.00 98.52           O  
ATOM    208  CG  PRO B  27     -10.292  -7.269   4.883  1.00 98.52           C  
ATOM    209  CD  PRO B  27      -9.233  -6.484   5.603  1.00 98.52           C  
ATOM    210  N   ILE B  28     -10.920  -8.347   8.312  1.00 98.53           N  
ATOM    211  CA  ILE B  28     -11.213  -9.494   9.165  1.00 98.53           C  
ATOM    212  C   ILE B  28     -11.279  -9.048  10.624  1.00 98.53           C  
ATOM    213  CB  ILE B  28     -10.160 -10.611   8.992  1.00 98.53           C  
ATOM    214  O   ILE B  28     -12.324  -9.162  11.268  1.00 98.53           O  
ATOM    215  CG1 ILE B  28     -10.186 -11.153   7.558  1.00 98.53           C  
ATOM    216  CG2 ILE B  28     -10.393 -11.735  10.006  1.00 98.53           C  
ATOM    217  CD1 ILE B  28      -9.095 -12.172   7.262  1.00 98.53           C  
ATOM    218  N   CYS B  29     -10.255  -8.392  11.136  1.00 98.60           N  
ATOM    219  CA  CYS B  29     -10.222  -8.033  12.549  1.00 98.60           C  
ATOM    220  C   CYS B  29     -10.788  -6.636  12.771  1.00 98.60           C  
ATOM    221  CB  CYS B  29      -8.793  -8.106  13.088  1.00 98.60           C  
ATOM    222  O   CYS B  29     -11.066  -6.247  13.907  1.00 98.60           O  
ATOM    223  SG  CYS B  29      -7.658  -6.944  12.298  1.00 98.60           S  
ATOM    224  N   LEU B  30     -10.956  -5.844  11.693  1.00 98.23           N  
ATOM    225  CA  LEU B  30     -11.524  -4.500  11.709  1.00 98.23           C  
ATOM    226  C   LEU B  30     -10.656  -3.553  12.531  1.00 98.23           C  
ATOM    227  CB  LEU B  30     -12.947  -4.526  12.273  1.00 98.23           C  
ATOM    228  O   LEU B  30     -11.168  -2.622  13.157  1.00 98.23           O  
ATOM    229  CG  LEU B  30     -13.964  -5.374  11.508  1.00 98.23           C  
ATOM    230  CD1 LEU B  30     -15.325  -5.318  12.194  1.00 98.23           C  
ATOM    231  CD2 LEU B  30     -14.071  -4.906  10.060  1.00 98.23           C  
ATOM    232  N   GLU B  31      -9.344  -3.830  12.633  1.00 98.08           N  
ATOM    233  CA  GLU B  31      -8.312  -2.986  13.229  1.00 98.08           C  
ATOM    234  C   GLU B  31      -7.232  -2.634  12.211  1.00 98.08           C  
ATOM    235  CB  GLU B  31      -7.686  -3.678  14.442  1.00 98.08           C  
ATOM    236  O   GLU B  31      -7.212  -3.179  11.105  1.00 98.08           O  
ATOM    237  CG  GLU B  31      -8.684  -4.014  15.541  1.00 98.08           C  
ATOM    238  CD  GLU B  31      -8.032  -4.599  16.785  1.00 98.08           C  
ATOM    239  OE1 GLU B  31      -8.714  -4.717  17.828  1.00 98.08           O  
ATOM    240  OE2 GLU B  31      -6.830  -4.939  16.715  1.00 98.08           O  
ATOM    241  N   MET B  32      -6.435  -1.690  12.602  1.00 97.69           N  
ATOM    242  CA  MET B  32      -5.290  -1.400  11.743  1.00 97.69           C  
ATOM    243  C   MET B  32      -4.473  -2.661  11.480  1.00 97.69           C  
ATOM    244  CB  MET B  32      -4.404  -0.324  12.373  1.00 97.69           C  
ATOM    245  O   MET B  32      -4.294  -3.487  12.376  1.00 97.69           O  
ATOM    246  CG  MET B  32      -3.370   0.253  11.420  1.00 97.69           C  
ATOM    247  SD  MET B  32      -2.536   1.738  12.103  1.00 97.69           S  
ATOM    248  CE  MET B  32      -3.794   2.999  11.756  1.00 97.69           C  
ATOM    249  N   PHE B  33      -4.000  -2.813  10.224  1.00 98.79           N  
ATOM    250  CA  PHE B  33      -3.230  -3.998   9.866  1.00 98.79           C  
ATOM    251  C   PHE B  33      -2.124  -4.252  10.883  1.00 98.79           C  
ATOM    252  CB  PHE B  33      -2.631  -3.848   8.464  1.00 98.79           C  
ATOM    253  O   PHE B  33      -1.432  -3.321  11.301  1.00 98.79           O  
ATOM    254  CG  PHE B  33      -3.650  -3.905   7.359  1.00 98.79           C  
ATOM    255  CD1 PHE B  33      -4.329  -5.085   7.081  1.00 98.79           C  
ATOM    256  CD2 PHE B  33      -3.930  -2.778   6.598  1.00 98.79           C  
ATOM    257  CE1 PHE B  33      -5.273  -5.141   6.058  1.00 98.79           C  
ATOM    258  CE2 PHE B  33      -4.872  -2.825   5.574  1.00 98.79           C  
ATOM    259  CZ  PHE B  33      -5.542  -4.008   5.305  1.00 98.79           C  
ATOM    260  N   SER B  34      -1.991  -5.468  11.351  1.00 98.59           N  
ATOM    261  CA  SER B  34      -0.796  -5.907  12.066  1.00 98.59           C  
ATOM    262  C   SER B  34       0.191  -6.589  11.125  1.00 98.59           C  
ATOM    263  CB  SER B  34      -1.171  -6.859  13.203  1.00 98.59           C  
ATOM    264  O   SER B  34      -0.213  -7.284  10.190  1.00 98.59           O  
ATOM    265  OG  SER B  34      -1.835  -8.006  12.700  1.00 98.59           O  
ATOM    266  N   LYS B  35       1.392  -6.337  11.298  1.00 98.53           N  
ATOM    267  CA  LYS B  35       2.436  -6.914  10.455  1.00 98.53           C  
ATOM    268  C   LYS B  35       2.679  -8.379  10.808  1.00 98.53           C  
ATOM    269  CB  LYS B  35       3.735  -6.120  10.591  1.00 98.53           C  
ATOM    270  O   LYS B  35       2.627  -8.758  11.980  1.00 98.53           O  
ATOM    271  CG  LYS B  35       3.616  -4.663  10.168  1.00 98.53           C  
ATOM    272  CD  LYS B  35       4.932  -3.917  10.355  1.00 98.53           C  
ATOM    273  CE  LYS B  35       4.767  -2.422  10.120  1.00 98.53           C  
ATOM    274  NZ  LYS B  35       6.037  -1.678  10.373  1.00 98.53           N  
ATOM    275  N   PRO B  36       2.991  -9.167   9.749  1.00 98.79           N  
ATOM    276  CA  PRO B  36       3.119  -8.838   8.328  1.00 98.79           C  
ATOM    277  C   PRO B  36       1.769  -8.618   7.649  1.00 98.79           C  
ATOM    278  CB  PRO B  36       3.831 -10.061   7.745  1.00 98.79           C  
ATOM    279  O   PRO B  36       0.775  -9.245   8.025  1.00 98.79           O  
ATOM    280  CG  PRO B  36       4.438 -10.748   8.925  1.00 98.79           C  
ATOM    281  CD  PRO B  36       3.576 -10.485  10.126  1.00 98.79           C  
ATOM    282  N   VAL B  37       1.701  -7.704   6.739  1.00 98.96           N  
ATOM    283  CA  VAL B  37       0.529  -7.472   5.901  1.00 98.96           C  
ATOM    284  C   VAL B  37       0.690  -8.206   4.572  1.00 98.96           C  
ATOM    285  CB  VAL B  37       0.298  -5.965   5.653  1.00 98.96           C  
ATOM    286  O   VAL B  37       1.679  -8.009   3.862  1.00 98.96           O  
ATOM    287  CG1 VAL B  37      -0.924  -5.745   4.763  1.00 98.96           C  
ATOM    288  CG2 VAL B  37       0.136  -5.225   6.980  1.00 98.96           C  
ATOM    289  N   VAL B  38      -0.263  -9.014   4.240  1.00 98.87           N  
ATOM    290  CA  VAL B  38      -0.141  -9.806   3.021  1.00 98.87           C  
ATOM    291  C   VAL B  38      -1.096  -9.268   1.957  1.00 98.87           C  
ATOM    292  CB  VAL B  38      -0.427 -11.302   3.285  1.00 98.87           C  
ATOM    293  O   VAL B  38      -2.170  -8.755   2.281  1.00 98.87           O  
ATOM    294  CG1 VAL B  38       0.602 -11.885   4.252  1.00 98.87           C  
ATOM    295  CG2 VAL B  38      -1.842 -11.487   3.829  1.00 98.87           C  
ATOM    296  N   ILE B  39      -0.715  -9.389   0.702  1.00 98.85           N  
ATOM    297  CA  ILE B  39      -1.551  -8.985  -0.423  1.00 98.85           C  
ATOM    298  C   ILE B  39      -1.977 -10.218  -1.218  1.00 98.85           C  
ATOM    299  CB  ILE B  39      -0.816  -7.983  -1.341  1.00 98.85           C  
ATOM    300  O   ILE B  39      -1.149 -11.074  -1.540  1.00 98.85           O  
ATOM    301  CG1 ILE B  39      -1.766  -7.453  -2.422  1.00 98.85           C  
ATOM    302  CG2 ILE B  39       0.420  -8.632  -1.970  1.00 98.85           C  
ATOM    303  CD1 ILE B  39      -1.247  -6.223  -3.154  1.00 98.85           C  
ATOM    304  N   LEU B  40      -3.235 -10.291  -1.494  1.00 98.36           N  
ATOM    305  CA  LEU B  40      -3.803 -11.409  -2.239  1.00 98.36           C  
ATOM    306  C   LEU B  40      -3.769 -11.136  -3.739  1.00 98.36           C  
ATOM    307  CB  LEU B  40      -5.242 -11.677  -1.789  1.00 98.36           C  
ATOM    308  O   LEU B  40      -3.647  -9.985  -4.162  1.00 98.36           O  
ATOM    309  CG  LEU B  40      -5.445 -11.961  -0.300  1.00 98.36           C  
ATOM    310  CD1 LEU B  40      -6.932 -12.044   0.025  1.00 98.36           C  
ATOM    311  CD2 LEU B  40      -4.732 -13.248   0.101  1.00 98.36           C  
ATOM    312  N   PRO B  41      -3.837 -12.118  -4.533  1.00 96.52           N  
ATOM    313  CA  PRO B  41      -3.875 -11.931  -5.985  1.00 96.52           C  
ATOM    314  C   PRO B  41      -5.010 -11.013  -6.432  1.00 96.52           C  
ATOM    315  CB  PRO B  41      -4.079 -13.351  -6.518  1.00 96.52           C  
ATOM    316  O   PRO B  41      -4.900 -10.346  -7.464  1.00 96.52           O  
ATOM    317  CG  PRO B  41      -3.483 -14.240  -5.475  1.00 96.52           C  
ATOM    318  CD  PRO B  41      -3.748 -13.637  -4.126  1.00 96.52           C  
ATOM    319  N   CYS B  42      -6.081 -10.954  -5.653  1.00 97.90           N  
ATOM    320  CA  CYS B  42      -7.194 -10.065  -5.963  1.00 97.90           C  
ATOM    321  C   CYS B  42      -6.891  -8.637  -5.524  1.00 97.90           C  
ATOM    322  CB  CYS B  42      -8.476 -10.554  -5.289  1.00 97.90           C  
ATOM    323  O   CYS B  42      -7.732  -7.748  -5.664  1.00 97.90           O  
ATOM    324  SG  CYS B  42      -8.396 -10.551  -3.485  1.00 97.90           S  
ATOM    325  N   GLN B  43      -5.768  -8.448  -4.900  1.00 98.01           N  
ATOM    326  CA  GLN B  43      -5.198  -7.142  -4.584  1.00 98.01           C  
ATOM    327  C   GLN B  43      -5.692  -6.638  -3.231  1.00 98.01           C  
ATOM    328  CB  GLN B  43      -5.539  -6.129  -5.678  1.00 98.01           C  
ATOM    329  O   GLN B  43      -5.352  -5.530  -2.814  1.00 98.01           O  
ATOM    330  CG  GLN B  43      -5.059  -6.535  -7.065  1.00 98.01           C  
ATOM    331  CD  GLN B  43      -5.619  -5.652  -8.163  1.00 98.01           C  
ATOM    332  NE2 GLN B  43      -5.316  -5.992  -9.411  1.00 98.01           N  
ATOM    333  OE1 GLN B  43      -6.320  -4.671  -7.892  1.00 98.01           O  
ATOM    334  N   HIS B  44      -6.512  -7.475  -2.538  1.00 98.59           N  
ATOM    335  CA  HIS B  44      -6.924  -7.113  -1.187  1.00 98.59           C  
ATOM    336  C   HIS B  44      -5.843  -7.462  -0.169  1.00 98.59           C  
ATOM    337  CB  HIS B  44      -8.235  -7.810  -0.821  1.00 98.59           C  
ATOM    338  O   HIS B  44      -5.178  -8.493  -0.293  1.00 98.59           O  
ATOM    339  CG  HIS B  44      -9.429  -7.254  -1.530  1.00 98.59           C  
ATOM    340  CD2 HIS B  44      -9.948  -6.004  -1.550  1.00 98.59           C  
ATOM    341  ND1 HIS B  44     -10.241  -8.022  -2.336  1.00 98.59           N  
ATOM    342  CE1 HIS B  44     -11.210  -7.266  -2.823  1.00 98.59           C  
ATOM    343  NE2 HIS B  44     -11.055  -6.037  -2.361  1.00 98.59           N  
ATOM    344  N   ASN B  45      -5.646  -6.629   0.881  1.00 98.89           N  
ATOM    345  CA  ASN B  45      -4.637  -6.798   1.922  1.00 98.89           C  
ATOM    346  C   ASN B  45      -5.250  -7.325   3.216  1.00 98.89           C  
ATOM    347  CB  ASN B  45      -3.905  -5.479   2.179  1.00 98.89           C  
ATOM    348  O   ASN B  45      -6.385  -6.984   3.555  1.00 98.89           O  
ATOM    349  CG  ASN B  45      -3.145  -4.987   0.963  1.00 98.89           C  
ATOM    350  ND2 ASN B  45      -3.868  -4.446  -0.010  1.00 98.89           N  
ATOM    351  OD1 ASN B  45      -1.917  -5.093   0.899  1.00 98.89           O  
ATOM    352  N   LEU B  46      -4.502  -8.118   3.969  1.00 98.93           N  
ATOM    353  CA  LEU B  46      -4.920  -8.674   5.251  1.00 98.93           C  
ATOM    354  C   LEU B  46      -3.738  -8.775   6.210  1.00 98.93           C  
ATOM    355  CB  LEU B  46      -5.554 -10.053   5.057  1.00 98.93           C  
ATOM    356  O   LEU B  46      -2.590  -8.895   5.777  1.00 98.93           O  
ATOM    357  CG  LEU B  46      -6.706 -10.134   4.053  1.00 98.93           C  
ATOM    358  CD1 LEU B  46      -7.057 -11.591   3.766  1.00 98.93           C  
ATOM    359  CD2 LEU B  46      -7.923  -9.378   4.574  1.00 98.93           C  
ATOM    360  N   CYS B  47      -4.073  -8.761   7.479  1.00 98.90           N  
ATOM    361  CA  CYS B  47      -3.070  -9.266   8.410  1.00 98.90           C  
ATOM    362  C   CYS B  47      -2.739 -10.724   8.117  1.00 98.90           C  
ATOM    363  CB  CYS B  47      -3.555  -9.122   9.852  1.00 98.90           C  
ATOM    364  O   CYS B  47      -3.631 -11.519   7.814  1.00 98.90           O  
ATOM    365  SG  CYS B  47      -4.050  -7.441  10.290  1.00 98.90           S  
ATOM    366  N   ARG B  48      -1.481 -11.053   8.212  1.00 98.87           N  
ATOM    367  CA  ARG B  48      -1.143 -12.456   7.996  1.00 98.87           C  
ATOM    368  C   ARG B  48      -1.828 -13.350   9.025  1.00 98.87           C  
ATOM    369  CB  ARG B  48       0.373 -12.659   8.053  1.00 98.87           C  
ATOM    370  O   ARG B  48      -2.322 -14.428   8.688  1.00 98.87           O  
ATOM    371  CG  ARG B  48       0.820 -14.067   7.695  1.00 98.87           C  
ATOM    372  CD  ARG B  48       2.326 -14.236   7.846  1.00 98.87           C  
ATOM    373  NE  ARG B  48       3.059 -13.406   6.895  1.00 98.87           N  
ATOM    374  NH1 ARG B  48       5.133 -13.802   7.832  1.00 98.87           N  
ATOM    375  NH2 ARG B  48       4.941 -12.443   5.996  1.00 98.87           N  
ATOM    376  CZ  ARG B  48       4.376 -13.219   6.910  1.00 98.87           C  
ATOM    377  N   LYS B  49      -1.818 -12.913  10.291  1.00 98.42           N  
ATOM    378  CA  LYS B  49      -2.461 -13.677  11.357  1.00 98.42           C  
ATOM    379  C   LYS B  49      -3.938 -13.908  11.053  1.00 98.42           C  
ATOM    380  CB  LYS B  49      -2.307 -12.960  12.699  1.00 98.42           C  
ATOM    381  O   LYS B  49      -4.446 -15.018  11.225  1.00 98.42           O  
ATOM    382  CG  LYS B  49      -2.904 -13.717  13.877  1.00 98.42           C  
ATOM    383  CD  LYS B  49      -2.780 -12.924  15.171  1.00 98.42           C  
ATOM    384  CE  LYS B  49      -3.352 -13.691  16.355  1.00 98.42           C  
ATOM    385  NZ  LYS B  49      -4.760 -13.289  16.648  1.00 98.42           N  
ATOM    386  N   CYS B  50      -4.640 -12.861  10.600  1.00 98.68           N  
ATOM    387  CA  CYS B  50      -6.052 -12.976  10.249  1.00 98.68           C  
ATOM    388  C   CYS B  50      -6.245 -13.924   9.072  1.00 98.68           C  
ATOM    389  CB  CYS B  50      -6.634 -11.604   9.911  1.00 98.68           C  
ATOM    390  O   CYS B  50      -7.125 -14.786   9.102  1.00 98.68           O  
ATOM    391  SG  CYS B  50      -6.737 -10.488  11.328  1.00 98.68           S  
ATOM    392  N   ALA B  51      -5.433 -13.760   8.080  1.00 98.70           N  
ATOM    393  CA  ALA B  51      -5.513 -14.641   6.918  1.00 98.70           C  
ATOM    394  C   ALA B  51      -5.290 -16.097   7.317  1.00 98.70           C  
ATOM    395  CB  ALA B  51      -4.495 -14.220   5.861  1.00 98.70           C  
ATOM    396  O   ALA B  51      -5.999 -16.991   6.849  1.00 98.70           O  
ATOM    397  N   ASN B  52      -4.319 -16.277   8.130  1.00 97.85           N  
ATOM    398  CA  ASN B  52      -4.000 -17.629   8.576  1.00 97.85           C  
ATOM    399  C   ASN B  52      -5.153 -18.247   9.362  1.00 97.85           C  
ATOM    400  CB  ASN B  52      -2.723 -17.629   9.419  1.00 97.85           C  
ATOM    401  O   ASN B  52      -5.454 -19.432   9.204  1.00 97.85           O  
ATOM    402  CG  ASN B  52      -2.198 -19.026   9.684  1.00 97.85           C  
ATOM    403  ND2 ASN B  52      -1.998 -19.353  10.955  1.00 97.85           N  
ATOM    404  OD1 ASN B  52      -1.974 -19.806   8.754  1.00 97.85           O  
ATOM    405  N   ASP B  53      -5.832 -17.520  10.256  1.00 97.27           N  
ATOM    406  CA  ASP B  53      -6.976 -17.997  11.026  1.00 97.27           C  
ATOM    407  C   ASP B  53      -8.114 -18.433  10.106  1.00 97.27           C  
ATOM    408  CB  ASP B  53      -7.465 -16.912  11.989  1.00 97.27           C  
ATOM    409  O   ASP B  53      -8.695 -19.505  10.293  1.00 97.27           O  
ATOM    410  CG  ASP B  53      -6.497 -16.651  13.129  1.00 97.27           C  
ATOM    411  OD1 ASP B  53      -5.594 -17.483  13.365  1.00 97.27           O  
ATOM    412  OD2 ASP B  53      -6.640 -15.606  13.799  1.00 97.27           O  
ATOM    413  N   VAL B  54      -8.389 -17.640   9.090  1.00 97.44           N  
ATOM    414  CA  VAL B  54      -9.449 -17.948   8.136  1.00 97.44           C  
ATOM    415  C   VAL B  54      -9.077 -19.193   7.334  1.00 97.44           C  
ATOM    416  CB  VAL B  54      -9.718 -16.761   7.184  1.00 97.44           C  
ATOM    417  O   VAL B  54      -9.919 -20.064   7.102  1.00 97.44           O  
ATOM    418  CG1 VAL B  54     -10.666 -17.175   6.059  1.00 97.44           C  
ATOM    419  CG2 VAL B  54     -10.290 -15.575   7.959  1.00 97.44           C  
ATOM    420  N   PHE B  55      -7.860 -19.253   6.936  1.00 97.08           N  
ATOM    421  CA  PHE B  55      -7.375 -20.376   6.144  1.00 97.08           C  
ATOM    422  C   PHE B  55      -7.495 -21.680   6.924  1.00 97.08           C  
ATOM    423  CB  PHE B  55      -5.920 -20.150   5.721  1.00 97.08           C  
ATOM    424  O   PHE B  55      -7.986 -22.681   6.398  1.00 97.08           O  
ATOM    425  CG  PHE B  55      -5.348 -21.267   4.891  1.00 97.08           C  
ATOM    426  CD1 PHE B  55      -4.420 -22.148   5.431  1.00 97.08           C  
ATOM    427  CD2 PHE B  55      -5.738 -21.435   3.569  1.00 97.08           C  
ATOM    428  CE1 PHE B  55      -3.889 -23.183   4.665  1.00 97.08           C  
ATOM    429  CE2 PHE B  55      -5.212 -22.466   2.796  1.00 97.08           C  
ATOM    430  CZ  PHE B  55      -4.286 -23.339   3.346  1.00 97.08           C  
ATOM    431  N   GLN B  56      -7.088 -21.742   8.145  1.00 94.18           N  
ATOM    432  CA  GLN B  56      -7.118 -22.933   8.987  1.00 94.18           C  
ATOM    433  C   GLN B  56      -8.553 -23.370   9.270  1.00 94.18           C  
ATOM    434  CB  GLN B  56      -6.376 -22.682  10.300  1.00 94.18           C  
ATOM    435  O   GLN B  56      -8.857 -24.565   9.263  1.00 94.18           O  
ATOM    436  CG  GLN B  56      -4.863 -22.605  10.147  1.00 94.18           C  
ATOM    437  CD  GLN B  56      -4.146 -22.447  11.474  1.00 94.18           C  
ATOM    438  NE2 GLN B  56      -2.828 -22.292  11.421  1.00 94.18           N  
ATOM    439  OE1 GLN B  56      -4.772 -22.463  12.539  1.00 94.18           O  
ATOM    440  N   ALA B  57      -9.407 -22.361   9.450  1.00 94.05           N  
ATOM    441  CA  ALA B  57     -10.810 -22.653   9.731  1.00 94.05           C  
ATOM    442  C   ALA B  57     -11.492 -23.283   8.520  1.00 94.05           C  
ATOM    443  CB  ALA B  57     -11.545 -21.382  10.150  1.00 94.05           C  
ATOM    444  O   ALA B  57     -12.363 -24.143   8.668  1.00 94.05           O  
ATOM    445  N   SER B  58     -10.997 -22.949   7.339  1.00 93.83           N  
ATOM    446  CA  SER B  58     -11.651 -23.397   6.114  1.00 93.83           C  
ATOM    447  C   SER B  58     -11.001 -24.665   5.572  1.00 93.83           C  
ATOM    448  CB  SER B  58     -11.610 -22.299   5.051  1.00 93.83           C  
ATOM    449  O   SER B  58     -11.484 -25.251   4.600  1.00 93.83           O  
ATOM    450  OG  SER B  58     -12.321 -21.152   5.485  1.00 93.83           O  
ATOM    451  N   ASN B  59      -9.884 -25.060   6.182  1.00 92.47           N  
ATOM    452  CA  ASN B  59      -9.161 -26.251   5.749  1.00 92.47           C  
ATOM    453  C   ASN B  59      -8.736 -27.111   6.936  1.00 92.47           C  
ATOM    454  CB  ASN B  59      -7.941 -25.864   4.911  1.00 92.47           C  
ATOM    455  O   ASN B  59      -7.543 -27.269   7.198  1.00 92.47           O  
ATOM    456  CG  ASN B  59      -8.314 -25.107   3.651  1.00 92.47           C  
ATOM    457  ND2 ASN B  59      -8.255 -23.782   3.716  1.00 92.47           N  
ATOM    458  OD1 ASN B  59      -8.654 -25.708   2.629  1.00 92.47           O  
ATOM    459  N   PRO B  60      -9.593 -27.759   7.656  1.00 86.05           N  
ATOM    460  CA  PRO B  60      -9.334 -28.503   8.890  1.00 86.05           C  
ATOM    461  C   PRO B  60      -8.384 -29.681   8.681  1.00 86.05           C  
ATOM    462  CB  PRO B  60     -10.724 -28.990   9.306  1.00 86.05           C  
ATOM    463  O   PRO B  60      -7.640 -30.048   9.594  1.00 86.05           O  
ATOM    464  CG  PRO B  60     -11.674 -28.182   8.483  1.00 86.05           C  
ATOM    465  CD  PRO B  60     -10.915 -27.574   7.339  1.00 86.05           C  
ATOM    466  N   LEU B  61      -8.248 -30.201   7.510  1.00 78.86           N  
ATOM    467  CA  LEU B  61      -7.414 -31.369   7.245  1.00 78.86           C  
ATOM    468  C   LEU B  61      -6.013 -30.950   6.815  1.00 78.86           C  
ATOM    469  CB  LEU B  61      -8.051 -32.248   6.166  1.00 78.86           C  
ATOM    470  O   LEU B  61      -5.175 -31.798   6.502  1.00 78.86           O  
ATOM    471  CG  LEU B  61      -9.395 -32.886   6.517  1.00 78.86           C  
ATOM    472  CD1 LEU B  61     -10.031 -33.502   5.274  1.00 78.86           C  
ATOM    473  CD2 LEU B  61      -9.221 -33.936   7.609  1.00 78.86           C  
ATOM    474  N   TRP B  62      -5.761 -29.579   6.685  1.00 70.54           N  
ATOM    475  CA  TRP B  62      -4.476 -29.051   6.239  1.00 70.54           C  
ATOM    476  C   TRP B  62      -3.362 -29.442   7.204  1.00 70.54           C  
ATOM    477  CB  TRP B  62      -4.539 -27.527   6.102  1.00 70.54           C  
ATOM    478  O   TRP B  62      -2.272 -29.830   6.778  1.00 70.54           O  
ATOM    479  CG  TRP B  62      -3.343 -26.926   5.427  1.00 70.54           C  
ATOM    480  CD1 TRP B  62      -3.087 -26.887   4.084  1.00 70.54           C  
ATOM    481  CD2 TRP B  62      -2.235 -26.282   6.065  1.00 70.54           C  
ATOM    482  CE2 TRP B  62      -1.345 -25.876   5.047  1.00 70.54           C  
ATOM    483  CE3 TRP B  62      -1.910 -26.008   7.400  1.00 70.54           C  
ATOM    484  NE1 TRP B  62      -1.887 -26.257   3.849  1.00 70.54           N  
ATOM    485  CH2 TRP B  62       0.145 -24.954   6.637  1.00 70.54           C  
ATOM    486  CZ2 TRP B  62      -0.149 -25.209   5.323  1.00 70.54           C  
ATOM    487  CZ3 TRP B  62      -0.719 -25.345   7.673  1.00 70.54           C  
ATOM    488  N   GLN B  63      -3.295 -29.154   8.716  1.00 60.13           N  
ATOM    489  CA  GLN B  63      -2.223 -29.369   9.682  1.00 60.13           C  
ATOM    490  C   GLN B  63      -2.091 -30.847  10.038  1.00 60.13           C  
ATOM    491  CB  GLN B  63      -2.468 -28.545  10.947  1.00 60.13           C  
ATOM    492  O   GLN B  63      -1.092 -31.262  10.629  1.00 60.13           O  
ATOM    493  CG  GLN B  63      -2.175 -27.060  10.780  1.00 60.13           C  
ATOM    494  CD  GLN B  63      -2.390 -26.271  12.058  1.00 60.13           C  
ATOM    495  NE2 GLN B  63      -3.067 -25.134  11.946  1.00 60.13           N  
ATOM    496  OE1 GLN B  63      -1.951 -26.682  13.137  1.00 60.13           O  
ATOM    497  N   SER B  64      -3.226 -31.514  10.125  1.00 52.06           N  
ATOM    498  CA  SER B  64      -3.193 -32.797  10.819  1.00 52.06           C  
ATOM    499  C   SER B  64      -2.013 -33.646  10.356  1.00 52.06           C  
ATOM    500  CB  SER B  64      -4.499 -33.561  10.598  1.00 52.06           C  
ATOM    501  O   SER B  64      -1.478 -34.447  11.124  1.00 52.06           O  
ATOM    502  OG  SER B  64      -4.591 -34.667  11.479  1.00 52.06           O  
ATOM    503  N   ARG B  65      -1.735 -33.929   9.038  1.00 46.49           N  
ATOM    504  CA  ARG B  65      -0.951 -35.141   8.821  1.00 46.49           C  
ATOM    505  C   ARG B  65       0.526 -34.898   9.116  1.00 46.49           C  
ATOM    506  CB  ARG B  65      -1.123 -35.644   7.386  1.00 46.49           C  
ATOM    507  O   ARG B  65       1.155 -34.039   8.495  1.00 46.49           O  
ATOM    508  CG  ARG B  65      -2.388 -36.459   7.167  1.00 46.49           C  
ATOM    509  CD  ARG B  65      -2.390 -37.140   5.806  1.00 46.49           C  
ATOM    510  NE  ARG B  65      -3.579 -37.968   5.619  1.00 46.49           N  
ATOM    511  NH1 ARG B  65      -3.245 -38.301   3.358  1.00 46.49           N  
ATOM    512  NH2 ARG B  65      -5.057 -39.237   4.404  1.00 46.49           N  
ATOM    513  CZ  ARG B  65      -3.957 -38.500   4.461  1.00 46.49           C  
ATOM    514  N   GLY B  66       1.109 -34.583  10.388  1.00 47.62           N  
ATOM    515  CA  GLY B  66       2.511 -34.893  10.616  1.00 47.62           C  
ATOM    516  C   GLY B  66       3.057 -35.930   9.652  1.00 47.62           C  
ATOM    517  O   GLY B  66       4.181 -36.408   9.818  1.00 47.62           O  
ATOM    518  N   SER B  67       2.229 -36.940   9.294  1.00 45.98           N  
ATOM    519  CA  SER B  67       2.815 -37.981   8.455  1.00 45.98           C  
ATOM    520  C   SER B  67       3.390 -37.396   7.169  1.00 45.98           C  
ATOM    521  CB  SER B  67       1.772 -39.048   8.118  1.00 45.98           C  
ATOM    522  O   SER B  67       3.061 -36.269   6.792  1.00 45.98           O  
ATOM    523  OG  SER B  67       2.346 -40.084   7.340  1.00 45.98           O  
ATOM    524  N   THR B  68       4.607 -37.874   6.691  1.00 47.13           N  
ATOM    525  CA  THR B  68       5.207 -37.732   5.370  1.00 47.13           C  
ATOM    526  C   THR B  68       4.140 -37.438   4.319  1.00 47.13           C  
ATOM    527  CB  THR B  68       5.989 -38.998   4.972  1.00 47.13           C  
ATOM    528  O   THR B  68       4.395 -37.554   3.119  1.00 47.13           O  
ATOM    529  CG2 THR B  68       7.207 -39.196   5.868  1.00 47.13           C  
ATOM    530  OG1 THR B  68       5.131 -40.139   5.091  1.00 47.13           O  
ATOM    531  N   THR B  69       2.866 -37.583   4.693  1.00 46.86           N  
ATOM    532  CA  THR B  69       2.085 -37.293   3.496  1.00 46.86           C  
ATOM    533  C   THR B  69       2.246 -35.832   3.086  1.00 46.86           C  
ATOM    534  CB  THR B  69       0.593 -37.607   3.713  1.00 46.86           C  
ATOM    535  O   THR B  69       2.682 -35.002   3.886  1.00 46.86           O  
ATOM    536  CG2 THR B  69       0.357 -39.110   3.815  1.00 46.86           C  
ATOM    537  OG1 THR B  69       0.150 -36.982   4.924  1.00 46.86           O  
ATOM    538  N   VAL B  70       2.189 -35.520   1.752  1.00 50.39           N  
ATOM    539  CA  VAL B  70       2.182 -34.308   0.939  1.00 50.39           C  
ATOM    540  C   VAL B  70       1.304 -33.248   1.599  1.00 50.39           C  
ATOM    541  CB  VAL B  70       1.688 -34.591  -0.498  1.00 50.39           C  
ATOM    542  O   VAL B  70       0.119 -33.481   1.848  1.00 50.39           O  
ATOM    543  CG1 VAL B  70       2.041 -33.432  -1.428  1.00 50.39           C  
ATOM    544  CG2 VAL B  70       2.283 -35.898  -1.018  1.00 50.39           C  
ATOM    545  N   SER B  71       1.727 -32.606   2.783  1.00 58.26           N  
ATOM    546  CA  SER B  71       0.965 -31.431   3.195  1.00 58.26           C  
ATOM    547  C   SER B  71       0.327 -30.737   1.997  1.00 58.26           C  
ATOM    548  CB  SER B  71       1.862 -30.447   3.947  1.00 58.26           C  
ATOM    549  O   SER B  71       1.029 -30.273   1.096  1.00 58.26           O  
ATOM    550  OG  SER B  71       2.578 -31.106   4.978  1.00 58.26           O  
ATOM    551  N   SER B  72      -0.888 -31.216   1.478  1.00 69.44           N  
ATOM    552  CA  SER B  72      -1.615 -30.710   0.318  1.00 69.44           C  
ATOM    553  C   SER B  72      -2.052 -29.264   0.528  1.00 69.44           C  
ATOM    554  CB  SER B  72      -2.836 -31.584   0.028  1.00 69.44           C  
ATOM    555  O   SER B  72      -2.133 -28.793   1.664  1.00 69.44           O  
ATOM    556  OG  SER B  72      -2.848 -32.726   0.867  1.00 69.44           O  
ATOM    557  N   GLY B  73      -1.611 -28.172  -0.268  1.00 83.66           N  
ATOM    558  CA  GLY B  73      -2.171 -26.836  -0.398  1.00 83.66           C  
ATOM    559  C   GLY B  73      -3.632 -26.760   0.006  1.00 83.66           C  
ATOM    560  O   GLY B  73      -4.140 -27.653   0.688  1.00 83.66           O  
ATOM    561  N   GLY B  74      -4.241 -25.795   0.128  1.00 92.53           N  
ATOM    562  CA  GLY B  74      -5.640 -25.532   0.425  1.00 92.53           C  
ATOM    563  C   GLY B  74      -6.199 -24.346  -0.337  1.00 92.53           C  
ATOM    564  O   GLY B  74      -5.493 -23.725  -1.134  1.00 92.53           O  
ATOM    565  N   ARG B  75      -7.460 -24.167  -0.117  1.00 95.79           N  
ATOM    566  CA  ARG B  75      -8.135 -23.062  -0.790  1.00 95.79           C  
ATOM    567  C   ARG B  75      -8.406 -21.915   0.178  1.00 95.79           C  
ATOM    568  CB  ARG B  75      -9.447 -23.537  -1.420  1.00 95.79           C  
ATOM    569  O   ARG B  75      -8.705 -22.144   1.352  1.00 95.79           O  
ATOM    570  CG  ARG B  75      -9.259 -24.506  -2.576  1.00 95.79           C  
ATOM    571  CD  ARG B  75     -10.579 -24.828  -3.262  1.00 95.79           C  
ATOM    572  NE  ARG B  75     -11.415 -25.699  -2.441  1.00 95.79           N  
ATOM    573  NH1 ARG B  75     -13.237 -25.632  -3.860  1.00 95.79           N  
ATOM    574  NH2 ARG B  75     -13.329 -26.859  -1.926  1.00 95.79           N  
ATOM    575  CZ  ARG B  75     -12.659 -26.062  -2.744  1.00 95.79           C  
ATOM    576  N   PHE B  76      -8.253 -20.758  -0.326  1.00 97.52           N  
ATOM    577  CA  PHE B  76      -8.536 -19.547   0.435  1.00 97.52           C  
ATOM    578  C   PHE B  76      -9.466 -18.624  -0.344  1.00 97.52           C  
ATOM    579  CB  PHE B  76      -7.237 -18.812   0.782  1.00 97.52           C  
ATOM    580  O   PHE B  76      -9.208 -18.313  -1.509  1.00 97.52           O  
ATOM    581  CG  PHE B  76      -7.438 -17.605   1.657  1.00 97.52           C  
ATOM    582  CD1 PHE B  76      -7.637 -16.349   1.097  1.00 97.52           C  
ATOM    583  CD2 PHE B  76      -7.428 -17.726   3.041  1.00 97.52           C  
ATOM    584  CE1 PHE B  76      -7.823 -15.229   1.905  1.00 97.52           C  
ATOM    585  CE2 PHE B  76      -7.613 -16.612   3.854  1.00 97.52           C  
ATOM    586  CZ  PHE B  76      -7.810 -15.364   3.284  1.00 97.52           C  
ATOM    587  N   ARG B  77     -10.449 -18.241   0.331  1.00 98.17           N  
ATOM    588  CA  ARG B  77     -11.367 -17.296  -0.297  1.00 98.17           C  
ATOM    589  C   ARG B  77     -11.231 -15.908   0.318  1.00 98.17           C  
ATOM    590  CB  ARG B  77     -12.812 -17.786  -0.171  1.00 98.17           C  
ATOM    591  O   ARG B  77     -11.377 -15.744   1.532  1.00 98.17           O  
ATOM    592  CG  ARG B  77     -13.115 -19.028  -0.993  1.00 98.17           C  
ATOM    593  CD  ARG B  77     -14.585 -19.415  -0.909  1.00 98.17           C  
ATOM    594  NE  ARG B  77     -14.854 -20.668  -1.610  1.00 98.17           N  
ATOM    595  NH1 ARG B  77     -15.252 -19.677  -3.658  1.00 98.17           N  
ATOM    596  NH2 ARG B  77     -15.389 -21.954  -3.435  1.00 98.17           N  
ATOM    597  CZ  ARG B  77     -15.164 -20.763  -2.899  1.00 98.17           C  
ATOM    598  N   CYS B  78     -11.025 -14.980  -0.449  1.00 98.36           N  
ATOM    599  CA  CYS B  78     -10.875 -13.608   0.022  1.00 98.36           C  
ATOM    600  C   CYS B  78     -12.140 -13.132   0.727  1.00 98.36           C  
ATOM    601  CB  CYS B  78     -10.548 -12.673  -1.143  1.00 98.36           C  
ATOM    602  O   CYS B  78     -13.236 -13.215   0.169  1.00 98.36           O  
ATOM    603  SG  CYS B  78     -10.392 -10.939  -0.663  1.00 98.36           S  
ATOM    604  N   PRO B  79     -12.040 -12.580   1.899  1.00 97.69           N  
ATOM    605  CA  PRO B  79     -13.218 -12.122   2.639  1.00 97.69           C  
ATOM    606  C   PRO B  79     -13.813 -10.839   2.064  1.00 97.69           C  
ATOM    607  CB  PRO B  79     -12.677 -11.887   4.052  1.00 97.69           C  
ATOM    608  O   PRO B  79     -14.960 -10.497   2.365  1.00 97.69           O  
ATOM    609  CG  PRO B  79     -11.217 -11.633   3.864  1.00 97.69           C  
ATOM    610  CD  PRO B  79     -10.738 -12.440   2.692  1.00 97.69           C  
ATOM    611  N   SER B  80     -13.061 -10.185   1.194  1.00 97.35           N  
ATOM    612  CA  SER B  80     -13.512  -8.898   0.674  1.00 97.35           C  
ATOM    613  C   SER B  80     -14.253  -9.065  -0.649  1.00 97.35           C  
ATOM    614  CB  SER B  80     -12.327  -7.949   0.488  1.00 97.35           C  
ATOM    615  O   SER B  80     -15.267  -8.405  -0.886  1.00 97.35           O  
ATOM    616  OG  SER B  80     -11.694  -7.686   1.728  1.00 97.35           O  
ATOM    617  N   CYS B  81     -13.685  -9.966  -1.511  1.00 98.23           N  
ATOM    618  CA  CYS B  81     -14.285 -10.054  -2.837  1.00 98.23           C  
ATOM    619  C   CYS B  81     -14.708 -11.484  -3.151  1.00 98.23           C  
ATOM    620  CB  CYS B  81     -13.307  -9.558  -3.902  1.00 98.23           C  
ATOM    621  O   CYS B  81     -15.305 -11.744  -4.197  1.00 98.23           O  
ATOM    622  SG  CYS B  81     -11.912 -10.670  -4.185  1.00 98.23           S  
ATOM    623  N   ARG B  82     -14.242 -12.539  -2.373  1.00 98.16           N  
ATOM    624  CA  ARG B  82     -14.608 -13.949  -2.467  1.00 98.16           C  
ATOM    625  C   ARG B  82     -13.817 -14.647  -3.568  1.00 98.16           C  
ATOM    626  CB  ARG B  82     -16.109 -14.099  -2.724  1.00 98.16           C  
ATOM    627  O   ARG B  82     -14.070 -15.814  -3.877  1.00 98.16           O  
ATOM    628  CG  ARG B  82     -16.981 -13.638  -1.568  1.00 98.16           C  
ATOM    629  CD  ARG B  82     -18.458 -13.890  -1.840  1.00 98.16           C  
ATOM    630  NE  ARG B  82     -19.013 -12.901  -2.760  1.00 98.16           N  
ATOM    631  NH1 ARG B  82     -20.727 -14.256  -3.509  1.00 98.16           N  
ATOM    632  NH2 ARG B  82     -20.498 -12.129  -4.333  1.00 98.16           N  
ATOM    633  CZ  ARG B  82     -20.078 -13.098  -3.532  1.00 98.16           C  
ATOM    634  N   HIS B  83     -12.845 -13.963  -4.142  1.00 98.15           N  
ATOM    635  CA  HIS B  83     -11.950 -14.614  -5.093  1.00 98.15           C  
ATOM    636  C   HIS B  83     -11.205 -15.775  -4.443  1.00 98.15           C  
ATOM    637  CB  HIS B  83     -10.953 -13.606  -5.667  1.00 98.15           C  
ATOM    638  O   HIS B  83     -10.671 -15.636  -3.340  1.00 98.15           O  
ATOM    639  CG  HIS B  83     -10.114 -14.156  -6.775  1.00 98.15           C  
ATOM    640  CD2 HIS B  83      -8.866 -14.681  -6.769  1.00 98.15           C  
ATOM    641  ND1 HIS B  83     -10.547 -14.203  -8.083  1.00 98.15           N  
ATOM    642  CE1 HIS B  83      -9.598 -14.735  -8.835  1.00 98.15           C  
ATOM    643  NE2 HIS B  83      -8.567 -15.034  -8.062  1.00 98.15           N  
ATOM    644  N   GLU B  84     -11.150 -16.909  -5.080  1.00 97.85           N  
ATOM    645  CA  GLU B  84     -10.513 -18.109  -4.545  1.00 97.85           C  
ATOM    646  C   GLU B  84      -9.055 -18.203  -4.988  1.00 97.85           C  
ATOM    647  CB  GLU B  84     -11.277 -19.363  -4.978  1.00 97.85           C  
ATOM    648  O   GLU B  84      -8.742 -17.980  -6.159  1.00 97.85           O  
ATOM    649  CG  GLU B  84     -10.920 -20.607  -4.177  1.00 97.85           C  
ATOM    650  CD  GLU B  84     -11.790 -21.807  -4.515  1.00 97.85           C  
ATOM    651  OE1 GLU B  84     -11.301 -22.740  -5.192  1.00 97.85           O  
ATOM    652  OE2 GLU B  84     -12.970 -21.815  -4.099  1.00 97.85           O  
ATOM    653  N   VAL B  85      -8.276 -18.584  -4.044  1.00 96.95           N  
ATOM    654  CA  VAL B  85      -6.854 -18.778  -4.309  1.00 96.95           C  
ATOM    655  C   VAL B  85      -6.423 -20.163  -3.832  1.00 96.95           C  
ATOM    656  CB  VAL B  85      -5.996 -17.688  -3.629  1.00 96.95           C  
ATOM    657  O   VAL B  85      -6.684 -20.540  -2.687  1.00 96.95           O  
ATOM    658  CG1 VAL B  85      -4.523 -17.849  -4.002  1.00 96.95           C  
ATOM    659  CG2 VAL B  85      -6.498 -16.297  -4.012  1.00 96.95           C  
ATOM    660  N   VAL B  86      -5.756 -20.871  -4.673  1.00 96.45           N  
ATOM    661  CA  VAL B  86      -5.208 -22.162  -4.270  1.00 96.45           C  
ATOM    662  C   VAL B  86      -3.794 -21.976  -3.724  1.00 96.45           C  
ATOM    663  CB  VAL B  86      -5.198 -23.166  -5.444  1.00 96.45           C  
ATOM    664  O   VAL B  86      -2.905 -21.500  -4.434  1.00 96.45           O  
ATOM    665  CG1 VAL B  86      -4.588 -24.498  -5.010  1.00 96.45           C  
ATOM    666  CG2 VAL B  86      -6.613 -23.372  -5.982  1.00 96.45           C  
ATOM    667  N   LEU B  87      -3.625 -22.368  -2.496  1.00 96.00           N  
ATOM    668  CA  LEU B  87      -2.330 -22.196  -1.848  1.00 96.00           C  
ATOM    669  C   LEU B  87      -1.590 -23.526  -1.750  1.00 96.00           C  
ATOM    670  CB  LEU B  87      -2.505 -21.592  -0.452  1.00 96.00           C  
ATOM    671  O   LEU B  87      -2.210 -24.574  -1.559  1.00 96.00           O  
ATOM    672  CG  LEU B  87      -3.161 -20.212  -0.387  1.00 96.00           C  
ATOM    673  CD1 LEU B  87      -3.335 -19.775   1.063  1.00 96.00           C  
ATOM    674  CD2 LEU B  87      -2.337 -19.191  -1.164  1.00 96.00           C  
ATOM    675  N   ASP B  88      -0.304 -23.368  -1.931  1.00 92.70           N  
ATOM    676  CA  ASP B  88       0.517 -24.573  -1.862  1.00 92.70           C  
ATOM    677  C   ASP B  88       0.803 -24.960  -0.413  1.00 92.70           C  
ATOM    678  CB  ASP B  88       1.830 -24.372  -2.622  1.00 92.70           C  
ATOM    679  O   ASP B  88       0.099 -24.526   0.501  1.00 92.70           O  
ATOM    680  CG  ASP B  88       2.680 -23.251  -2.051  1.00 92.70           C  
ATOM    681  OD1 ASP B  88       2.405 -22.791  -0.921  1.00 92.70           O  
ATOM    682  OD2 ASP B  88       3.631 -22.820  -2.738  1.00 92.70           O  
ATOM    683  N   ARG B  89       1.745 -25.747  -0.203  1.00 90.94           N  
ATOM    684  CA  ARG B  89       2.031 -26.322   1.108  1.00 90.94           C  
ATOM    685  C   ARG B  89       2.365 -25.234   2.122  1.00 90.94           C  
ATOM    686  CB  ARG B  89       3.183 -27.325   1.016  1.00 90.94           C  
ATOM    687  O   ARG B  89       2.275 -25.457   3.332  1.00 90.94           O  
ATOM    688  CG  ARG B  89       4.492 -26.716   0.539  1.00 90.94           C  
ATOM    689  CD  ARG B  89       5.594 -27.761   0.429  1.00 90.94           C  
ATOM    690  NE  ARG B  89       6.840 -27.181  -0.062  1.00 90.94           N  
ATOM    691  NH1 ARG B  89       8.166 -28.954   0.599  1.00 90.94           N  
ATOM    692  NH2 ARG B  89       9.104 -27.144  -0.450  1.00 90.94           N  
ATOM    693  CZ  ARG B  89       8.034 -27.761   0.030  1.00 90.94           C  
ATOM    694  N   HIS B  90       2.728 -24.031   1.582  1.00 93.69           N  
ATOM    695  CA  HIS B  90       3.120 -22.951   2.482  1.00 93.69           C  
ATOM    696  C   HIS B  90       1.899 -22.208   3.014  1.00 93.69           C  
ATOM    697  CB  HIS B  90       4.059 -21.976   1.771  1.00 93.69           C  
ATOM    698  O   HIS B  90       2.000 -21.457   3.987  1.00 93.69           O  
ATOM    699  CG  HIS B  90       5.345 -22.597   1.327  1.00 93.69           C  
ATOM    700  CD2 HIS B  90       5.844 -22.819   0.088  1.00 93.69           C  
ATOM    701  ND1 HIS B  90       6.285 -23.076   2.214  1.00 93.69           N  
ATOM    702  CE1 HIS B  90       7.310 -23.567   1.537  1.00 93.69           C  
ATOM    703  NE2 HIS B  90       7.067 -23.423   0.245  1.00 93.69           N  
ATOM    704  N   GLY B  91       0.833 -22.430   2.468  1.00 94.69           N  
ATOM    705  CA  GLY B  91      -0.370 -21.730   2.891  1.00 94.69           C  
ATOM    706  C   GLY B  91      -0.245 -20.221   2.802  1.00 94.69           C  
ATOM    707  O   GLY B  91       0.273 -19.693   1.816  1.00 94.69           O  
ATOM    708  N   VAL B  92      -0.706 -19.557   3.771  1.00 96.71           N  
ATOM    709  CA  VAL B  92      -0.758 -18.099   3.794  1.00 96.71           C  
ATOM    710  C   VAL B  92       0.658 -17.531   3.845  1.00 96.71           C  
ATOM    711  CB  VAL B  92      -1.584 -17.579   4.992  1.00 96.71           C  
ATOM    712  O   VAL B  92       0.888 -16.382   3.458  1.00 96.71           O  
ATOM    713  CG1 VAL B  92      -1.494 -16.057   5.090  1.00 96.71           C  
ATOM    714  CG2 VAL B  92      -3.040 -18.024   4.869  1.00 96.71           C  
ATOM    715  N   TYR B  93       1.598 -18.329   4.352  1.00 96.51           N  
ATOM    716  CA  TYR B  93       2.977 -17.879   4.501  1.00 96.51           C  
ATOM    717  C   TYR B  93       3.662 -17.760   3.145  1.00 96.51           C  
ATOM    718  CB  TYR B  93       3.762 -18.839   5.400  1.00 96.51           C  
ATOM    719  O   TYR B  93       4.724 -17.144   3.030  1.00 96.51           O  
ATOM    720  CG  TYR B  93       3.374 -18.760   6.857  1.00 96.51           C  
ATOM    721  CD1 TYR B  93       4.044 -17.907   7.731  1.00 96.51           C  
ATOM    722  CD2 TYR B  93       2.337 -19.537   7.362  1.00 96.51           C  
ATOM    723  CE1 TYR B  93       3.692 -17.833   9.075  1.00 96.51           C  
ATOM    724  CE2 TYR B  93       1.976 -19.471   8.704  1.00 96.51           C  
ATOM    725  OH  TYR B  93       2.305 -18.547  10.880  1.00 96.51           O  
ATOM    726  CZ  TYR B  93       2.658 -18.617   9.551  1.00 96.51           C  
ATOM    727  N   GLY B  94       2.952 -18.268   2.061  1.00 95.67           N  
ATOM    728  CA  GLY B  94       3.446 -18.136   0.699  1.00 95.67           C  
ATOM    729  C   GLY B  94       2.972 -16.868   0.013  1.00 95.67           C  
ATOM    730  O   GLY B  94       3.437 -16.537  -1.080  1.00 95.67           O  
ATOM    731  N   LEU B  95       2.120 -16.163   0.673  1.00 97.12           N  
ATOM    732  CA  LEU B  95       1.606 -14.931   0.084  1.00 97.12           C  
ATOM    733  C   LEU B  95       2.633 -13.809   0.189  1.00 97.12           C  
ATOM    734  CB  LEU B  95       0.303 -14.513   0.771  1.00 97.12           C  
ATOM    735  O   LEU B  95       3.454 -13.796   1.109  1.00 97.12           O  
ATOM    736  CG  LEU B  95      -0.901 -15.431   0.557  1.00 97.12           C  
ATOM    737  CD1 LEU B  95      -2.076 -14.972   1.414  1.00 97.12           C  
ATOM    738  CD2 LEU B  95      -1.290 -15.468  -0.917  1.00 97.12           C  
ATOM    739  N   GLN B  96       2.470 -12.825  -0.757  1.00 96.79           N  
ATOM    740  CA  GLN B  96       3.389 -11.692  -0.786  1.00 96.79           C  
ATOM    741  C   GLN B  96       3.030 -10.665   0.284  1.00 96.79           C  
ATOM    742  CB  GLN B  96       3.386 -11.033  -2.167  1.00 96.79           C  
ATOM    743  O   GLN B  96       1.850 -10.415   0.541  1.00 96.79           O  
ATOM    744  CG  GLN B  96       4.469  -9.979  -2.347  1.00 96.79           C  
ATOM    745  CD  GLN B  96       4.513  -9.417  -3.756  1.00 96.79           C  
ATOM    746  NE2 GLN B  96       5.533  -8.616  -4.043  1.00 96.79           N  
ATOM    747  OE1 GLN B  96       3.638  -9.702  -4.580  1.00 96.79           O  
ATOM    748  N   ARG B  97       4.083 -10.206   0.897  1.00 98.17           N  
ATOM    749  CA  ARG B  97       3.892  -9.139   1.874  1.00 98.17           C  
ATOM    750  C   ARG B  97       3.802  -7.780   1.189  1.00 98.17           C  
ATOM    751  CB  ARG B  97       5.031  -9.136   2.896  1.00 98.17           C  
ATOM    752  O   ARG B  97       4.436  -7.556   0.156  1.00 98.17           O  
ATOM    753  CG  ARG B  97       5.082 -10.383   3.765  1.00 98.17           C  
ATOM    754  CD  ARG B  97       6.246 -10.340   4.745  1.00 98.17           C  
ATOM    755  NE  ARG B  97       5.835 -10.743   6.087  1.00 98.17           N  
ATOM    756  NH1 ARG B  97       7.869 -10.270   7.076  1.00 98.17           N  
ATOM    757  NH2 ARG B  97       6.139 -11.091   8.337  1.00 98.17           N  
ATOM    758  CZ  ARG B  97       6.615 -10.700   7.164  1.00 98.17           C  
ATOM    759  N   ASN B  98       3.009  -6.879   1.690  1.00 98.73           N  
ATOM    760  CA  ASN B  98       2.956  -5.498   1.222  1.00 98.73           C  
ATOM    761  C   ASN B  98       3.794  -4.576   2.102  1.00 98.73           C  
ATOM    762  CB  ASN B  98       1.509  -5.006   1.164  1.00 98.73           C  
ATOM    763  O   ASN B  98       3.266  -3.919   3.001  1.00 98.73           O  
ATOM    764  CG  ASN B  98       1.347  -3.768   0.305  1.00 98.73           C  
ATOM    765  ND2 ASN B  98       0.146  -3.566  -0.225  1.00 98.73           N  
ATOM    766  OD1 ASN B  98       2.293  -2.999   0.119  1.00 98.73           O  
ATOM    767  N   LEU B  99       5.097  -4.453   1.765  1.00 98.73           N  
ATOM    768  CA  LEU B  99       6.060  -3.741   2.597  1.00 98.73           C  
ATOM    769  C   LEU B  99       5.758  -2.246   2.621  1.00 98.73           C  
ATOM    770  CB  LEU B  99       7.486  -3.977   2.090  1.00 98.73           C  
ATOM    771  O   LEU B  99       5.975  -1.580   3.636  1.00 98.73           O  
ATOM    772  CG  LEU B  99       8.032  -5.397   2.243  1.00 98.73           C  
ATOM    773  CD1 LEU B  99       9.464  -5.473   1.723  1.00 98.73           C  
ATOM    774  CD2 LEU B  99       7.962  -5.844   3.699  1.00 98.73           C  
ATOM    775  N   LEU B 100       5.333  -1.733   1.492  1.00 98.84           N  
ATOM    776  CA  LEU B 100       5.011  -0.312   1.430  1.00 98.84           C  
ATOM    777  C   LEU B 100       3.892   0.035   2.406  1.00 98.84           C  
ATOM    778  CB  LEU B 100       4.606   0.085   0.008  1.00 98.84           C  
ATOM    779  O   LEU B 100       3.984   1.023   3.138  1.00 98.84           O  
ATOM    780  CG  LEU B 100       4.251   1.556  -0.210  1.00 98.84           C  
ATOM    781  CD1 LEU B 100       5.370   2.454   0.308  1.00 98.84           C  
ATOM    782  CD2 LEU B 100       3.980   1.828  -1.686  1.00 98.84           C  
ATOM    783  N   VAL B 101       2.900  -0.826   2.432  1.00 98.81           N  
ATOM    784  CA  VAL B 101       1.786  -0.609   3.350  1.00 98.81           C  
ATOM    785  C   VAL B 101       2.275  -0.721   4.792  1.00 98.81           C  
ATOM    786  CB  VAL B 101       0.638  -1.611   3.096  1.00 98.81           C  
ATOM    787  O   VAL B 101       1.848   0.043   5.660  1.00 98.81           O  
ATOM    788  CG1 VAL B 101      -0.362  -1.590   4.250  1.00 98.81           C  
ATOM    789  CG2 VAL B 101      -0.060  -1.299   1.773  1.00 98.81           C  
ATOM    790  N   GLU B 102       3.147  -1.640   5.053  1.00 98.64           N  
ATOM    791  CA  GLU B 102       3.717  -1.776   6.390  1.00 98.64           C  
ATOM    792  C   GLU B 102       4.460  -0.510   6.805  1.00 98.64           C  
ATOM    793  CB  GLU B 102       4.657  -2.983   6.455  1.00 98.64           C  
ATOM    794  O   GLU B 102       4.336  -0.056   7.945  1.00 98.64           O  
ATOM    795  CG  GLU B 102       3.951  -4.321   6.296  1.00 98.64           C  
ATOM    796  CD  GLU B 102       4.883  -5.513   6.448  1.00 98.64           C  
ATOM    797  OE1 GLU B 102       4.439  -6.663   6.227  1.00 98.64           O  
ATOM    798  OE2 GLU B 102       6.066  -5.295   6.791  1.00 98.64           O  
ATOM    799  N   ASN B 103       5.191   0.019   5.897  1.00 97.34           N  
ATOM    800  CA  ASN B 103       5.907   1.259   6.179  1.00 97.34           C  
ATOM    801  C   ASN B 103       4.946   2.414   6.443  1.00 97.34           C  
ATOM    802  CB  ASN B 103       6.852   1.607   5.027  1.00 97.34           C  
ATOM    803  O   ASN B 103       5.182   3.233   7.333  1.00 97.34           O  
ATOM    804  CG  ASN B 103       8.017   0.643   4.915  1.00 97.34           C  
ATOM    805  ND2 ASN B 103       8.645   0.605   3.746  1.00 97.34           N  
ATOM    806  OD1 ASN B 103       8.349  -0.062   5.872  1.00 97.34           O  
ATOM    807  N   ILE B 104       3.945   2.489   5.669  1.00 97.39           N  
ATOM    808  CA  ILE B 104       2.941   3.536   5.826  1.00 97.39           C  
ATOM    809  C   ILE B 104       2.283   3.418   7.199  1.00 97.39           C  
ATOM    810  CB  ILE B 104       1.873   3.466   4.712  1.00 97.39           C  
ATOM    811  O   ILE B 104       2.022   4.427   7.858  1.00 97.39           O  
ATOM    812  CG1 ILE B 104       2.469   3.912   3.372  1.00 97.39           C  
ATOM    813  CG2 ILE B 104       0.653   4.317   5.079  1.00 97.39           C  
ATOM    814  CD1 ILE B 104       1.586   3.605   2.170  1.00 97.39           C  
ATOM    815  N   ILE B 105       2.005   2.204   7.637  1.00 97.25           N  
ATOM    816  CA  ILE B 105       1.441   1.965   8.962  1.00 97.25           C  
ATOM    817  C   ILE B 105       2.389   2.505  10.031  1.00 97.25           C  
ATOM    818  CB  ILE B 105       1.169   0.462   9.196  1.00 97.25           C  
ATOM    819  O   ILE B 105       1.953   3.152  10.985  1.00 97.25           O  
ATOM    820  CG1 ILE B 105      -0.004  -0.010   8.330  1.00 97.25           C  
ATOM    821  CG2 ILE B 105       0.900   0.187  10.679  1.00 97.25           C  
ATOM    822  CD1 ILE B 105      -0.152  -1.524   8.259  1.00 97.25           C  
ATOM    823  N   ASP B 106       3.699   2.287   9.886  1.00 95.46           N  
ATOM    824  CA  ASP B 106       4.688   2.800  10.829  1.00 95.46           C  
ATOM    825  C   ASP B 106       4.653   4.326  10.885  1.00 95.46           C  
ATOM    826  CB  ASP B 106       6.090   2.319  10.452  1.00 95.46           C  
ATOM    827  O   ASP B 106       4.709   4.914  11.967  1.00 95.46           O  
ATOM    828  CG  ASP B 106       6.279   0.826  10.653  1.00 95.46           C  
ATOM    829  OD1 ASP B 106       5.536   0.220  11.455  1.00 95.46           O  
ATOM    830  OD2 ASP B 106       7.180   0.250  10.005  1.00 95.46           O  
ATOM    831  N   ILE B 107       4.570   4.919   9.759  1.00 92.00           N  
ATOM    832  CA  ILE B 107       4.512   6.374   9.673  1.00 92.00           C  
ATOM    833  C   ILE B 107       3.267   6.884  10.395  1.00 92.00           C  
ATOM    834  CB  ILE B 107       4.514   6.854   8.204  1.00 92.00           C  
ATOM    835  O   ILE B 107       3.339   7.845  11.166  1.00 92.00           O  
ATOM    836  CG1 ILE B 107       5.878   6.588   7.557  1.00 92.00           C  
ATOM    837  CG2 ILE B 107       4.149   8.339   8.121  1.00 92.00           C  
ATOM    838  CD1 ILE B 107       5.884   6.737   6.042  1.00 92.00           C  
ATOM    839  N   TYR B 108       2.176   6.228  10.136  1.00 91.11           N  
ATOM    840  CA  TYR B 108       0.926   6.628  10.773  1.00 91.11           C  
ATOM    841  C   TYR B 108       1.026   6.512  12.290  1.00 91.11           C  
ATOM    842  CB  TYR B 108      -0.237   5.773  10.260  1.00 91.11           C  
ATOM    843  O   TYR B 108       0.622   7.424  13.016  1.00 91.11           O  
ATOM    844  CG  TYR B 108      -1.563   6.104  10.902  1.00 91.11           C  
ATOM    845  CD1 TYR B 108      -2.047   5.355  11.973  1.00 91.11           C  
ATOM    846  CD2 TYR B 108      -2.334   7.164  10.439  1.00 91.11           C  
ATOM    847  CE1 TYR B 108      -3.268   5.655  12.566  1.00 91.11           C  
ATOM    848  CE2 TYR B 108      -3.557   7.473  11.024  1.00 91.11           C  
ATOM    849  OH  TYR B 108      -5.226   7.016  12.669  1.00 91.11           O  
ATOM    850  CZ  TYR B 108      -4.015   6.714  12.086  1.00 91.11           C  
ATOM    851  N   LYS B 109       1.540   5.436  12.835  1.00 90.16           N  
ATOM    852  CA  LYS B 109       1.646   5.189  14.270  1.00 90.16           C  
ATOM    853  C   LYS B 109       2.581   6.196  14.934  1.00 90.16           C  
ATOM    854  CB  LYS B 109       2.135   3.765  14.536  1.00 90.16           C  
ATOM    855  O   LYS B 109       2.318   6.657  16.046  1.00 90.16           O  
ATOM    856  CG  LYS B 109       1.092   2.691  14.265  1.00 90.16           C  
ATOM    857  CD  LYS B 109       1.627   1.300  14.579  1.00 90.16           C  
ATOM    858  CE  LYS B 109       0.564   0.230  14.366  1.00 90.16           C  
ATOM    859  NZ  LYS B 109       1.101  -1.141  14.615  1.00 90.16           N  
ATOM    860  N   GLN B 110       3.659   6.422  14.264  1.00 83.25           N  
ATOM    861  CA  GLN B 110       4.617   7.397  14.777  1.00 83.25           C  
ATOM    862  C   GLN B 110       3.985   8.781  14.891  1.00 83.25           C  
ATOM    863  CB  GLN B 110       5.854   7.456  13.880  1.00 83.25           C  
ATOM    864  O   GLN B 110       4.199   9.488  15.878  1.00 83.25           O  
ATOM    865  CG  GLN B 110       6.797   6.273  14.054  1.00 83.25           C  
ATOM    866  CD  GLN B 110       7.979   6.320  13.104  1.00 83.25           C  
ATOM    867  NE2 GLN B 110       9.017   5.549  13.410  1.00 83.25           N  
ATOM    868  OE1 GLN B 110       7.960   7.043  12.103  1.00 83.25           O  
ATOM    869  N   GLU B 111       3.212   9.110  13.959  1.00 73.39           N  
ATOM    870  CA  GLU B 111       2.581  10.427  13.923  1.00 73.39           C  
ATOM    871  C   GLU B 111       1.437  10.518  14.928  1.00 73.39           C  
ATOM    872  CB  GLU B 111       2.071  10.740  12.514  1.00 73.39           C  
ATOM    873  O   GLU B 111       1.189  11.582  15.499  1.00 73.39           O  
ATOM    874  CG  GLU B 111       3.177  11.009  11.505  1.00 73.39           C  
ATOM    875  CD  GLU B 111       4.053  12.196  11.876  1.00 73.39           C  
ATOM    876  OE1 GLU B 111       5.292  12.108  11.719  1.00 73.39           O  
ATOM    877  OE2 GLU B 111       3.495  13.220  12.328  1.00 73.39           O  
ATOM    878  N   SER B 112       0.716   9.470  15.064  1.00 71.98           N  
ATOM    879  CA  SER B 112      -0.423   9.440  15.975  1.00 71.98           C  
ATOM    880  C   SER B 112       0.034   9.412  17.430  1.00 71.98           C  
ATOM    881  CB  SER B 112      -1.309   8.227  15.688  1.00 71.98           C  
ATOM    882  O   SER B 112      -0.736   9.742  18.335  1.00 71.98           O  
ATOM    883  OG  SER B 112      -0.549   7.031  15.718  1.00 71.98           O  
ATOM    884  N   SER B 113       1.197   8.864  17.687  1.00 66.26           N  
ATOM    885  CA  SER B 113       1.729   8.765  19.042  1.00 66.26           C  
ATOM    886  C   SER B 113       2.332  10.089  19.497  1.00 66.26           C  
ATOM    887  CB  SER B 113       2.783   7.660  19.124  1.00 66.26           C  
ATOM    888  O   SER B 113       2.700  10.241  20.664  1.00 66.26           O  
ATOM    889  OG  SER B 113       3.857   7.922  18.237  1.00 66.26           O  
ATOM    890  N   ARG B 114       2.387  11.064  18.586  1.00 56.09           N  
ATOM    891  CA  ARG B 114       2.920  12.369  18.963  1.00 56.09           C  
ATOM    892  C   ARG B 114       1.966  13.101  19.900  1.00 56.09           C  
ATOM    893  CB  ARG B 114       3.188  13.220  17.719  1.00 56.09           C  
ATOM    894  O   ARG B 114       0.746  12.971  19.778  1.00 56.09           O  
ATOM    895  CG  ARG B 114       4.388  12.762  16.906  1.00 56.09           C  
ATOM    896  CD  ARG B 114       4.702  13.727  15.771  1.00 56.09           C  
ATOM    897  NE  ARG B 114       5.846  13.279  14.983  1.00 56.09           N  
ATOM    898  NH1 ARG B 114       6.132  15.285  13.875  1.00 56.09           N  
ATOM    899  NH2 ARG B 114       7.527  13.520  13.437  1.00 56.09           N  
ATOM    900  CZ  ARG B 114       6.499  14.029  14.100  1.00 56.09           C  
ATOM    901  N   PRO B 115       2.499  13.500  21.026  1.00 44.88           N  
ATOM    902  CA  PRO B 115       1.728  14.117  22.108  1.00 44.88           C  
ATOM    903  C   PRO B 115       0.641  15.059  21.595  1.00 44.88           C  
ATOM    904  CB  PRO B 115       2.787  14.886  22.902  1.00 44.88           C  
ATOM    905  O   PRO B 115      -0.457  15.105  22.157  1.00 44.88           O  
ATOM    906  CG  PRO B 115       4.088  14.501  22.276  1.00 44.88           C  
ATOM    907  CD  PRO B 115       3.803  13.693  21.042  1.00 44.88           C  
ATOM    908  N   LEU B 116       0.974  15.828  20.529  1.00 46.35           N  
ATOM    909  CA  LEU B 116      -0.008  16.798  20.057  1.00 46.35           C  
ATOM    910  C   LEU B 116      -1.276  16.099  19.579  1.00 46.35           C  
ATOM    911  CB  LEU B 116       0.578  17.648  18.927  1.00 46.35           C  
ATOM    912  O   LEU B 116      -2.368  16.668  19.650  1.00 46.35           O  
ATOM    913  CG  LEU B 116       1.693  18.619  19.317  1.00 46.35           C  
ATOM    914  CD1 LEU B 116       2.384  19.162  18.070  1.00 46.35           C  
ATOM    915  CD2 LEU B 116       1.138  19.758  20.166  1.00 46.35           C  
ATOM    916  N   HIS B 117      -1.046  14.941  18.946  1.00 45.23           N  
ATOM    917  CA  HIS B 117      -2.178  14.207  18.392  1.00 45.23           C  
ATOM    918  C   HIS B 117      -2.822  13.310  19.444  1.00 45.23           C  
ATOM    919  CB  HIS B 117      -1.739  13.373  17.188  1.00 45.23           C  
ATOM    920  O   HIS B 117      -3.848  12.679  19.184  1.00 45.23           O  
ATOM    921  CG  HIS B 117      -1.713  14.139  15.904  1.00 45.23           C  
ATOM    922  CD2 HIS B 117      -0.680  14.516  15.114  1.00 45.23           C  
ATOM    923  ND1 HIS B 117      -2.856  14.613  15.297  1.00 45.23           N  
ATOM    924  CE1 HIS B 117      -2.526  15.249  14.186  1.00 45.23           C  
ATOM    925  NE2 HIS B 117      -1.212  15.205  14.052  1.00 45.23           N  
ATOM    926  N   SER B 118      -2.055  13.002  20.526  1.00 40.51           N  
ATOM    927  CA  SER B 118      -2.785  12.179  21.485  1.00 40.51           C  
ATOM    928  C   SER B 118      -4.141  12.791  21.819  1.00 40.51           C  
ATOM    929  CB  SER B 118      -1.969  11.997  22.766  1.00 40.51           C  
ATOM    930  O   SER B 118      -4.224  13.962  22.195  1.00 40.51           O  
ATOM    931  OG  SER B 118      -1.570  13.251  23.290  1.00 40.51           O  
ATOM    932  N   LYS B 119      -5.063  12.541  21.015  1.00 38.57           N  
ATOM    933  CA  LYS B 119      -6.443  12.972  21.217  1.00 38.57           C  
ATOM    934  C   LYS B 119      -6.786  13.040  22.702  1.00 38.57           C  
ATOM    935  CB  LYS B 119      -7.410  12.029  20.499  1.00 38.57           C  
ATOM    936  O   LYS B 119      -7.929  13.321  23.069  1.00 38.57           O  
ATOM    937  CG  LYS B 119      -7.654  12.386  19.040  1.00 38.57           C  
ATOM    938  CD  LYS B 119      -8.680  11.458  18.401  1.00 38.57           C  
ATOM    939  CE  LYS B 119      -8.924  11.814  16.941  1.00 38.57           C  
ATOM    940  NZ  LYS B 119      -9.894  10.879  16.298  1.00 38.57           N  
ATOM    941  N   ALA B 120      -6.026  12.307  23.565  1.00 38.82           N  
ATOM    942  CA  ALA B 120      -6.556  12.540  24.906  1.00 38.82           C  
ATOM    943  C   ALA B 120      -6.600  14.031  25.226  1.00 38.82           C  
ATOM    944  CB  ALA B 120      -5.718  11.800  25.945  1.00 38.82           C  
ATOM    945  O   ALA B 120      -5.754  14.798  24.760  1.00 38.82           O  
ATOM    946  N   GLU B 121      -7.831  14.650  25.328  1.00 39.26           N  
ATOM    947  CA  GLU B 121      -8.198  15.969  25.836  1.00 39.26           C  
ATOM    948  C   GLU B 121      -7.136  16.507  26.791  1.00 39.26           C  
ATOM    949  CB  GLU B 121      -9.558  15.917  26.536  1.00 39.26           C  
ATOM    950  O   GLU B 121      -7.456  16.953  27.895  1.00 39.26           O  
ATOM    951  CG  GLU B 121     -10.707  15.524  25.619  1.00 39.26           C  
ATOM    952  CD  GLU B 121     -11.996  16.274  25.917  1.00 39.26           C  
ATOM    953  OE1 GLU B 121     -12.785  16.522  24.977  1.00 39.26           O  
ATOM    954  OE2 GLU B 121     -12.217  16.618  27.100  1.00 39.26           O  
ATOM    955  N   GLN B 122      -5.936  15.865  26.785  1.00 44.35           N  
ATOM    956  CA  GLN B 122      -5.111  16.489  27.814  1.00 44.35           C  
ATOM    957  C   GLN B 122      -4.875  17.966  27.508  1.00 44.35           C  
ATOM    958  CB  GLN B 122      -3.773  15.760  27.944  1.00 44.35           C  
ATOM    959  O   GLN B 122      -4.409  18.313  26.421  1.00 44.35           O  
ATOM    960  CG  GLN B 122      -3.818  14.552  28.871  1.00 44.35           C  
ATOM    961  CD  GLN B 122      -2.467  13.880  29.027  1.00 44.35           C  
ATOM    962  NE2 GLN B 122      -2.296  13.138  30.115  1.00 44.35           N  
ATOM    963  OE1 GLN B 122      -1.584  14.027  28.175  1.00 44.35           O  
ATOM    964  N   HIS B 123      -5.832  18.827  27.778  1.00 49.76           N  
ATOM    965  CA  HIS B 123      -5.674  20.277  27.768  1.00 49.76           C  
ATOM    966  C   HIS B 123      -4.285  20.683  28.247  1.00 49.76           C  
ATOM    967  CB  HIS B 123      -6.744  20.938  28.639  1.00 49.76           C  
ATOM    968  O   HIS B 123      -3.951  20.506  29.420  1.00 49.76           O  
ATOM    969  CG  HIS B 123      -8.121  20.862  28.060  1.00 49.76           C  
ATOM    970  CD2 HIS B 123      -9.198  20.127  28.423  1.00 49.76           C  
ATOM    971  ND1 HIS B 123      -8.510  21.604  26.965  1.00 49.76           N  
ATOM    972  CE1 HIS B 123      -9.772  21.328  26.681  1.00 49.76           C  
ATOM    973  NE2 HIS B 123     -10.213  20.435  27.551  1.00 49.76           N  
ATOM    974  N   LEU B 124      -3.276  20.569  27.314  1.00 59.27           N  
ATOM    975  CA  LEU B 124      -1.978  21.059  27.764  1.00 59.27           C  
ATOM    976  C   LEU B 124      -2.080  22.502  28.249  1.00 59.27           C  
ATOM    977  CB  LEU B 124      -0.947  20.960  26.636  1.00 59.27           C  
ATOM    978  O   LEU B 124      -2.777  23.318  27.641  1.00 59.27           O  
ATOM    979  CG  LEU B 124      -0.448  19.555  26.297  1.00 59.27           C  
ATOM    980  CD1 LEU B 124      -0.119  19.454  24.811  1.00 59.27           C  
ATOM    981  CD2 LEU B 124       0.770  19.201  27.144  1.00 59.27           C  
ATOM    982  N   MET B 125      -1.944  22.669  29.567  1.00 69.35           N  
ATOM    983  CA  MET B 125      -1.903  24.010  30.144  1.00 69.35           C  
ATOM    984  C   MET B 125      -0.615  24.730  29.757  1.00 69.35           C  
ATOM    985  CB  MET B 125      -2.029  23.945  31.667  1.00 69.35           C  
ATOM    986  O   MET B 125       0.418  24.092  29.549  1.00 69.35           O  
ATOM    987  CG  MET B 125      -3.344  23.355  32.149  1.00 69.35           C  
ATOM    988  SD  MET B 125      -4.769  24.468  31.839  1.00 69.35           S  
ATOM    989  CE  MET B 125      -4.552  25.652  33.197  1.00 69.35           C  
ATOM    990  N   CYS B 126      -0.746  25.981  29.423  1.00 72.18           N  
ATOM    991  CA  CYS B 126       0.414  26.799  29.087  1.00 72.18           C  
ATOM    992  C   CYS B 126       1.399  26.851  30.248  1.00 72.18           C  
ATOM    993  CB  CYS B 126      -0.019  28.215  28.710  1.00 72.18           C  
ATOM    994  O   CYS B 126       0.999  27.028  31.400  1.00 72.18           O  
ATOM    995  SG  CYS B 126       1.343  29.275  28.177  1.00 72.18           S  
ATOM    996  N   GLU B 127       2.590  26.553  29.985  1.00 73.51           N  
ATOM    997  CA  GLU B 127       3.633  26.571  31.006  1.00 73.51           C  
ATOM    998  C   GLU B 127       3.813  27.970  31.587  1.00 73.51           C  
ATOM    999  CB  GLU B 127       4.958  26.066  30.430  1.00 73.51           C  
ATOM   1000  O   GLU B 127       4.050  28.124  32.787  1.00 73.51           O  
ATOM   1001  CG  GLU B 127       5.019  24.555  30.259  1.00 73.51           C  
ATOM   1002  CD  GLU B 127       6.335  24.069  29.674  1.00 73.51           C  
ATOM   1003  OE1 GLU B 127       6.492  22.845  29.466  1.00 73.51           O  
ATOM   1004  OE2 GLU B 127       7.217  24.920  29.422  1.00 73.51           O  
ATOM   1005  N   GLU B 128       3.664  28.972  30.777  1.00 77.08           N  
ATOM   1006  CA  GLU B 128       3.852  30.361  31.183  1.00 77.08           C  
ATOM   1007  C   GLU B 128       2.576  30.937  31.790  1.00 77.08           C  
ATOM   1008  CB  GLU B 128       4.300  31.214  29.993  1.00 77.08           C  
ATOM   1009  O   GLU B 128       2.635  31.781  32.686  1.00 77.08           O  
ATOM   1010  CG  GLU B 128       5.734  30.953  29.555  1.00 77.08           C  
ATOM   1011  CD  GLU B 128       6.285  32.029  28.633  1.00 77.08           C  
ATOM   1012  OE1 GLU B 128       7.513  32.052  28.391  1.00 77.08           O  
ATOM   1013  OE2 GLU B 128       5.481  32.857  28.148  1.00 77.08           O  
ATOM   1014  N   HIS B 129       1.380  30.376  31.240  1.00 77.51           N  
ATOM   1015  CA  HIS B 129       0.070  30.796  31.724  1.00 77.51           C  
ATOM   1016  C   HIS B 129      -0.717  29.615  32.282  1.00 77.51           C  
ATOM   1017  CB  HIS B 129      -0.723  31.473  30.604  1.00 77.51           C  
ATOM   1018  O   HIS B 129      -1.431  28.934  31.543  1.00 77.51           O  
ATOM   1019  CG  HIS B 129       0.032  32.558  29.905  1.00 77.51           C  
ATOM   1020  CD2 HIS B 129       0.310  33.829  30.277  1.00 77.51           C  
ATOM   1021  ND1 HIS B 129       0.599  32.386  28.661  1.00 77.51           N  
ATOM   1022  CE1 HIS B 129       1.196  33.509  28.297  1.00 77.51           C  
ATOM   1023  NE2 HIS B 129       1.035  34.401  29.260  1.00 77.51           N  
ATOM   1024  N   GLU B 130      -0.595  29.332  33.500  1.00 76.60           N  
ATOM   1025  CA  GLU B 130      -1.071  28.126  34.171  1.00 76.60           C  
ATOM   1026  C   GLU B 130      -2.582  27.973  34.026  1.00 76.60           C  
ATOM   1027  CB  GLU B 130      -0.684  28.147  35.652  1.00 76.60           C  
ATOM   1028  O   GLU B 130      -3.103  26.856  34.044  1.00 76.60           O  
ATOM   1029  CG  GLU B 130       0.763  27.756  35.915  1.00 76.60           C  
ATOM   1030  CD  GLU B 130       1.127  27.760  37.391  1.00 76.60           C  
ATOM   1031  OE1 GLU B 130       2.309  27.519  37.726  1.00 76.60           O  
ATOM   1032  OE2 GLU B 130       0.223  28.006  38.220  1.00 76.60           O  
ATOM   1033  N   GLU B 131      -3.293  29.071  33.760  1.00 78.43           N  
ATOM   1034  CA  GLU B 131      -4.749  29.005  33.670  1.00 78.43           C  
ATOM   1035  C   GLU B 131      -5.208  28.932  32.217  1.00 78.43           C  
ATOM   1036  CB  GLU B 131      -5.386  30.212  34.363  1.00 78.43           C  
ATOM   1037  O   GLU B 131      -6.406  28.825  31.943  1.00 78.43           O  
ATOM   1038  CG  GLU B 131      -5.148  30.255  35.866  1.00 78.43           C  
ATOM   1039  CD  GLU B 131      -5.711  31.502  36.527  1.00 78.43           C  
ATOM   1040  OE1 GLU B 131      -5.562  31.655  37.761  1.00 78.43           O  
ATOM   1041  OE2 GLU B 131      -6.307  32.333  35.806  1.00 78.43           O  
ATOM   1042  N   GLU B 132      -4.214  28.954  31.328  1.00 77.24           N  
ATOM   1043  CA  GLU B 132      -4.596  28.969  29.919  1.00 77.24           C  
ATOM   1044  C   GLU B 132      -4.311  27.625  29.256  1.00 77.24           C  
ATOM   1045  CB  GLU B 132      -3.862  30.089  29.175  1.00 77.24           C  
ATOM   1046  O   GLU B 132      -3.262  27.021  29.490  1.00 77.24           O  
ATOM   1047  CG  GLU B 132      -4.526  31.452  29.307  1.00 77.24           C  
ATOM   1048  CD  GLU B 132      -5.827  31.564  28.529  1.00 77.24           C  
ATOM   1049  OE1 GLU B 132      -6.768  32.232  29.013  1.00 77.24           O  
ATOM   1050  OE2 GLU B 132      -5.906  30.978  27.426  1.00 77.24           O  
ATOM   1051  N   LYS B 133      -5.212  27.252  28.465  1.00 75.39           N  
ATOM   1052  CA  LYS B 133      -5.035  26.028  27.689  1.00 75.39           C  
ATOM   1053  C   LYS B 133      -4.363  26.319  26.350  1.00 75.39           C  
ATOM   1054  CB  LYS B 133      -6.381  25.337  27.460  1.00 75.39           C  
ATOM   1055  O   LYS B 133      -4.486  27.423  25.814  1.00 75.39           O  
ATOM   1056  CG  LYS B 133      -7.002  24.760  28.724  1.00 75.39           C  
ATOM   1057  CD  LYS B 133      -8.292  24.010  28.419  1.00 75.39           C  
ATOM   1058  CE  LYS B 133      -8.932  23.458  29.686  1.00 75.39           C  
ATOM   1059  NZ  LYS B 133     -10.218  22.756  29.398  1.00 75.39           N  
ATOM   1060  N   ILE B 134      -3.508  25.407  26.030  1.00 74.83           N  
ATOM   1061  CA  ILE B 134      -2.930  25.513  24.695  1.00 74.83           C  
ATOM   1062  C   ILE B 134      -3.997  25.206  23.646  1.00 74.83           C  
ATOM   1063  CB  ILE B 134      -1.723  24.564  24.524  1.00 74.83           C  
ATOM   1064  O   ILE B 134      -4.329  24.042  23.411  1.00 74.83           O  
ATOM   1065  CG1 ILE B 134      -0.591  24.964  25.478  1.00 74.83           C  
ATOM   1066  CG2 ILE B 134      -1.239  24.561  23.071  1.00 74.83           C  
ATOM   1067  CD1 ILE B 134       0.615  24.036  25.431  1.00 74.83           C  
ATOM   1068  N   ASN B 135      -4.598  26.298  23.065  1.00 71.95           N  
ATOM   1069  CA  ASN B 135      -5.737  26.100  22.176  1.00 71.95           C  
ATOM   1070  C   ASN B 135      -5.488  26.714  20.801  1.00 71.95           C  
ATOM   1071  CB  ASN B 135      -7.009  26.683  22.795  1.00 71.95           C  
ATOM   1072  O   ASN B 135      -6.349  26.650  19.922  1.00 71.95           O  
ATOM   1073  CG  ASN B 135      -8.254  26.343  21.999  1.00 71.95           C  
ATOM   1074  ND2 ASN B 135      -9.385  26.915  22.394  1.00 71.95           N  
ATOM   1075  OD1 ASN B 135      -8.200  25.573  21.036  1.00 71.95           O  
ATOM   1076  N   ILE B 136      -4.361  27.294  20.709  1.00 76.23           N  
ATOM   1077  CA  ILE B 136      -4.062  27.915  19.424  1.00 76.23           C  
ATOM   1078  C   ILE B 136      -2.765  27.339  18.861  1.00 76.23           C  
ATOM   1079  CB  ILE B 136      -3.956  29.451  19.550  1.00 76.23           C  
ATOM   1080  O   ILE B 136      -1.892  26.905  19.616  1.00 76.23           O  
ATOM   1081  CG1 ILE B 136      -4.649  29.931  20.830  1.00 76.23           C  
ATOM   1082  CG2 ILE B 136      -4.549  30.137  18.316  1.00 76.23           C  
ATOM   1083  CD1 ILE B 136      -4.254  31.338  21.258  1.00 76.23           C  
ATOM   1084  N   TYR B 137      -2.747  27.298  17.613  1.00 69.74           N  
ATOM   1085  CA  TYR B 137      -1.555  26.874  16.887  1.00 69.74           C  
ATOM   1086  C   TYR B 137      -1.047  27.986  15.977  1.00 69.74           C  
ATOM   1087  CB  TYR B 137      -1.846  25.617  16.063  1.00 69.74           C  
ATOM   1088  O   TYR B 137      -1.791  28.499  15.138  1.00 69.74           O  
ATOM   1089  CG  TYR B 137      -0.607  24.948  15.518  1.00 69.74           C  
ATOM   1090  CD1 TYR B 137      -0.132  25.252  14.244  1.00 69.74           C  
ATOM   1091  CD2 TYR B 137       0.090  24.012  16.274  1.00 69.74           C  
ATOM   1092  CE1 TYR B 137       1.008  24.637  13.736  1.00 69.74           C  
ATOM   1093  CE2 TYR B 137       1.231  23.391  15.776  1.00 69.74           C  
ATOM   1094  OH  TYR B 137       2.811  23.099  14.011  1.00 69.74           O  
ATOM   1095  CZ  TYR B 137       1.682  23.710  14.509  1.00 69.74           C  
ATOM   1096  N   CYS B 138       0.255  28.314  16.244  1.00 67.06           N  
ATOM   1097  CA  CYS B 138       0.871  29.315  15.381  1.00 67.06           C  
ATOM   1098  C   CYS B 138       1.369  28.687  14.085  1.00 67.06           C  
ATOM   1099  CB  CYS B 138       2.030  30.004  16.102  1.00 67.06           C  
ATOM   1100  O   CYS B 138       2.294  27.874  14.100  1.00 67.06           O  
ATOM   1101  SG  CYS B 138       2.826  31.300  15.127  1.00 67.06           S  
ATOM   1102  N   LEU B 139       0.733  29.107  13.013  1.00 65.07           N  
ATOM   1103  CA  LEU B 139       1.044  28.514  11.716  1.00 65.07           C  
ATOM   1104  C   LEU B 139       2.448  28.900  11.265  1.00 65.07           C  
ATOM   1105  CB  LEU B 139       0.019  28.953  10.667  1.00 65.07           C  
ATOM   1106  O   LEU B 139       3.148  28.096  10.645  1.00 65.07           O  
ATOM   1107  CG  LEU B 139      -1.404  28.421  10.845  1.00 65.07           C  
ATOM   1108  CD1 LEU B 139      -2.344  29.075   9.838  1.00 65.07           C  
ATOM   1109  CD2 LEU B 139      -1.429  26.903  10.699  1.00 65.07           C  
ATOM   1110  N   SER B 140       2.936  30.096  11.670  1.00 62.42           N  
ATOM   1111  CA  SER B 140       4.252  30.591  11.279  1.00 62.42           C  
ATOM   1112  C   SER B 140       5.361  29.879  12.045  1.00 62.42           C  
ATOM   1113  CB  SER B 140       4.348  32.100  11.510  1.00 62.42           C  
ATOM   1114  O   SER B 140       6.357  29.455  11.455  1.00 62.42           O  
ATOM   1115  OG  SER B 140       3.306  32.780  10.833  1.00 62.42           O  
ATOM   1116  N   CYS B 141       5.126  29.622  13.284  1.00 59.35           N  
ATOM   1117  CA  CYS B 141       6.127  29.009  14.150  1.00 59.35           C  
ATOM   1118  C   CYS B 141       5.941  27.498  14.213  1.00 59.35           C  
ATOM   1119  CB  CYS B 141       6.053  29.601  15.557  1.00 59.35           C  
ATOM   1120  O   CYS B 141       6.837  26.776  14.655  1.00 59.35           O  
ATOM   1121  SG  CYS B 141       6.228  31.398  15.601  1.00 59.35           S  
ATOM   1122  N   GLU B 142       4.685  27.035  13.798  1.00 61.19           N  
ATOM   1123  CA  GLU B 142       4.305  25.626  13.802  1.00 61.19           C  
ATOM   1124  C   GLU B 142       4.369  25.041  15.210  1.00 61.19           C  
ATOM   1125  CB  GLU B 142       5.204  24.823  12.858  1.00 61.19           C  
ATOM   1126  O   GLU B 142       4.928  23.961  15.415  1.00 61.19           O  
ATOM   1127  CG  GLU B 142       5.016  25.169  11.388  1.00 61.19           C  
ATOM   1128  CD  GLU B 142       5.884  24.335  10.460  1.00 61.19           C  
ATOM   1129  OE1 GLU B 142       5.761  24.478   9.222  1.00 61.19           O  
ATOM   1130  OE2 GLU B 142       6.694  23.532  10.974  1.00 61.19           O  
ATOM   1131  N   VAL B 143       3.887  25.826  16.174  1.00 62.70           N  
ATOM   1132  CA  VAL B 143       3.879  25.375  17.562  1.00 62.70           C  
ATOM   1133  C   VAL B 143       2.528  25.691  18.200  1.00 62.70           C  
ATOM   1134  CB  VAL B 143       5.018  26.026  18.377  1.00 62.70           C  
ATOM   1135  O   VAL B 143       1.928  26.731  17.917  1.00 62.70           O  
ATOM   1136  CG1 VAL B 143       6.157  25.033  18.602  1.00 62.70           C  
ATOM   1137  CG2 VAL B 143       5.530  27.280  17.671  1.00 62.70           C  
ATOM   1138  N   PRO B 144       2.107  24.787  19.051  1.00 73.05           N  
ATOM   1139  CA  PRO B 144       0.908  25.102  19.831  1.00 73.05           C  
ATOM   1140  C   PRO B 144       1.177  26.114  20.943  1.00 73.05           C  
ATOM   1141  CB  PRO B 144       0.501  23.746  20.414  1.00 73.05           C  
ATOM   1142  O   PRO B 144       2.239  26.081  21.570  1.00 73.05           O  
ATOM   1143  CG  PRO B 144       1.689  22.865  20.200  1.00 73.05           C  
ATOM   1144  CD  PRO B 144       2.600  23.527  19.206  1.00 73.05           C  
ATOM   1145  N   THR B 145       0.331  27.102  21.057  1.00 75.83           N  
ATOM   1146  CA  THR B 145       0.478  28.138  22.074  1.00 75.83           C  
ATOM   1147  C   THR B 145      -0.877  28.498  22.678  1.00 75.83           C  
ATOM   1148  CB  THR B 145       1.135  29.403  21.492  1.00 75.83           C  
ATOM   1149  O   THR B 145      -1.904  27.940  22.288  1.00 75.83           O  
ATOM   1150  CG2 THR B 145       0.961  29.467  19.978  1.00 75.83           C  
ATOM   1151  OG1 THR B 145       0.531  30.562  22.080  1.00 75.83           O  
ATOM   1152  N   CYS B 146      -0.805  29.240  23.847  1.00 75.83           N  
ATOM   1153  CA  CYS B 146      -2.044  29.751  24.422  1.00 75.83           C  
ATOM   1154  C   CYS B 146      -2.344  31.155  23.911  1.00 75.83           C  
ATOM   1155  CB  CYS B 146      -1.963  29.760  25.948  1.00 75.83           C  
ATOM   1156  O   CYS B 146      -1.526  31.753  23.210  1.00 75.83           O  
ATOM   1157  SG  CYS B 146      -0.907  31.066  26.613  1.00 75.83           S  
ATOM   1158  N   SER B 147      -3.511  31.731  24.139  1.00 77.09           N  
ATOM   1159  CA  SER B 147      -3.980  33.013  23.623  1.00 77.09           C  
ATOM   1160  C   SER B 147      -3.145  34.167  24.169  1.00 77.09           C  
ATOM   1161  CB  SER B 147      -5.452  33.227  23.975  1.00 77.09           C  
ATOM   1162  O   SER B 147      -2.946  35.174  23.486  1.00 77.09           O  
ATOM   1163  OG  SER B 147      -5.651  33.148  25.376  1.00 77.09           O  
ATOM   1164  N   LEU B 148      -2.500  33.893  25.263  1.00 75.96           N  
ATOM   1165  CA  LEU B 148      -1.790  34.980  25.927  1.00 75.96           C  
ATOM   1166  C   LEU B 148      -0.309  34.963  25.567  1.00 75.96           C  
ATOM   1167  CB  LEU B 148      -1.960  34.882  27.446  1.00 75.96           C  
ATOM   1168  O   LEU B 148       0.393  35.959  25.758  1.00 75.96           O  
ATOM   1169  CG  LEU B 148      -3.364  35.149  27.990  1.00 75.96           C  
ATOM   1170  CD1 LEU B 148      -3.457  34.720  29.450  1.00 75.96           C  
ATOM   1171  CD2 LEU B 148      -3.727  36.622  27.836  1.00 75.96           C  
ATOM   1172  N   CYS B 149       0.223  33.893  25.166  1.00 70.44           N  
ATOM   1173  CA  CYS B 149       1.630  33.772  24.803  1.00 70.44           C  
ATOM   1174  C   CYS B 149       1.884  34.330  23.408  1.00 70.44           C  
ATOM   1175  CB  CYS B 149       2.076  32.311  24.866  1.00 70.44           C  
ATOM   1176  O   CYS B 149       3.034  34.517  23.009  1.00 70.44           O  
ATOM   1177  SG  CYS B 149       2.250  31.675  26.548  1.00 70.44           S  
ATOM   1178  N   LYS B 150       0.905  34.859  22.592  1.00 61.11           N  
ATOM   1179  CA  LYS B 150       1.058  35.353  21.227  1.00 61.11           C  
ATOM   1180  C   LYS B 150       2.022  36.535  21.175  1.00 61.11           C  
ATOM   1181  CB  LYS B 150      -0.299  35.758  20.648  1.00 61.11           C  
ATOM   1182  O   LYS B 150       2.164  37.271  22.154  1.00 61.11           O  
ATOM   1183  CG  LYS B 150      -0.344  35.768  19.127  1.00 61.11           C  
ATOM   1184  CD  LYS B 150      -1.719  36.170  18.611  1.00 61.11           C  
ATOM   1185  CE  LYS B 150      -1.736  36.287  17.093  1.00 61.11           C  
ATOM   1186  NZ  LYS B 150      -3.083  36.681  16.582  1.00 61.11           N  
TER    1187      LYS B 150                                                      
ATOM   1188  N   MET C   1      16.844  29.623  34.659  1.00 21.55           N  
ATOM   1189  CA  MET C   1      15.961  28.462  34.598  1.00 21.55           C  
ATOM   1190  C   MET C   1      15.553  28.163  33.159  1.00 21.55           C  
ATOM   1191  CB  MET C   1      14.716  28.688  35.458  1.00 21.55           C  
ATOM   1192  O   MET C   1      14.936  29.000  32.498  1.00 21.55           O  
ATOM   1193  CG  MET C   1      15.007  28.773  36.948  1.00 21.55           C  
ATOM   1194  SD  MET C   1      13.616  28.154  37.972  1.00 21.55           S  
ATOM   1195  CE  MET C   1      14.365  28.252  39.622  1.00 21.55           C  
ATOM   1196  N   ASN C   2      16.489  27.670  32.315  1.00 21.12           N  
ATOM   1197  CA  ASN C   2      16.561  27.584  30.860  1.00 21.12           C  
ATOM   1198  C   ASN C   2      15.560  26.573  30.308  1.00 21.12           C  
ATOM   1199  CB  ASN C   2      17.980  27.223  30.414  1.00 21.12           C  
ATOM   1200  O   ASN C   2      15.644  25.381  30.609  1.00 21.12           O  
ATOM   1201  CG  ASN C   2      18.699  28.386  29.759  1.00 21.12           C  
ATOM   1202  ND2 ASN C   2      20.016  28.273  29.631  1.00 21.12           N  
ATOM   1203  OD1 ASN C   2      18.076  29.379  29.372  1.00 21.12           O  
ATOM   1204  N   PHE C   3      14.241  26.959  30.399  1.00 20.83           N  
ATOM   1205  CA  PHE C   3      13.107  26.131  30.007  1.00 20.83           C  
ATOM   1206  C   PHE C   3      13.260  25.649  28.569  1.00 20.83           C  
ATOM   1207  CB  PHE C   3      11.794  26.905  30.164  1.00 20.83           C  
ATOM   1208  O   PHE C   3      13.135  26.436  27.628  1.00 20.83           O  
ATOM   1209  CG  PHE C   3      11.322  27.018  31.588  1.00 20.83           C  
ATOM   1210  CD1 PHE C   3      10.579  25.999  32.172  1.00 20.83           C  
ATOM   1211  CD2 PHE C   3      11.623  28.144  32.344  1.00 20.83           C  
ATOM   1212  CE1 PHE C   3      10.141  26.101  33.490  1.00 20.83           C  
ATOM   1213  CE2 PHE C   3      11.188  28.252  33.663  1.00 20.83           C  
ATOM   1214  CZ  PHE C   3      10.447  27.230  34.233  1.00 20.83           C  
ATOM   1215  N   THR C   4      14.389  25.141  28.286  1.00 21.38           N  
ATOM   1216  CA  THR C   4      14.557  24.667  26.917  1.00 21.38           C  
ATOM   1217  C   THR C   4      13.528  23.589  26.587  1.00 21.38           C  
ATOM   1218  CB  THR C   4      15.976  24.113  26.688  1.00 21.38           C  
ATOM   1219  O   THR C   4      13.547  22.505  27.175  1.00 21.38           O  
ATOM   1220  CG2 THR C   4      17.008  25.236  26.671  1.00 21.38           C  
ATOM   1221  OG1 THR C   4      16.300  23.196  27.740  1.00 21.38           O  
ATOM   1222  N   VAL C   5      12.244  23.980  26.869  1.00 23.59           N  
ATOM   1223  CA  VAL C   5      11.254  23.006  26.422  1.00 23.59           C  
ATOM   1224  C   VAL C   5      11.579  22.554  25.000  1.00 23.59           C  
ATOM   1225  CB  VAL C   5       9.822  23.584  26.482  1.00 23.59           C  
ATOM   1226  O   VAL C   5      12.005  23.358  24.168  1.00 23.59           O  
ATOM   1227  CG1 VAL C   5       8.790  22.503  26.164  1.00 23.59           C  
ATOM   1228  CG2 VAL C   5       9.552  24.197  27.855  1.00 23.59           C  
ATOM   1229  N   GLY C   6      12.208  21.422  24.945  1.00 23.94           N  
ATOM   1230  CA  GLY C   6      12.448  20.707  23.702  1.00 23.94           C  
ATOM   1231  C   GLY C   6      11.289  20.796  22.728  1.00 23.94           C  
ATOM   1232  O   GLY C   6      10.224  20.223  22.968  1.00 23.94           O  
ATOM   1233  N   PHE C   7      10.820  22.072  22.590  1.00 27.39           N  
ATOM   1234  CA  PHE C   7       9.674  22.368  21.739  1.00 27.39           C  
ATOM   1235  C   PHE C   7       9.855  21.757  20.355  1.00 27.39           C  
ATOM   1236  CB  PHE C   7       9.466  23.881  21.621  1.00 27.39           C  
ATOM   1237  O   PHE C   7      10.719  22.188  19.588  1.00 27.39           O  
ATOM   1238  CG  PHE C   7       8.020  24.299  21.634  1.00 27.39           C  
ATOM   1239  CD1 PHE C   7       7.320  24.462  20.445  1.00 27.39           C  
ATOM   1240  CD2 PHE C   7       7.362  24.527  22.835  1.00 27.39           C  
ATOM   1241  CE1 PHE C   7       5.981  24.848  20.454  1.00 27.39           C  
ATOM   1242  CE2 PHE C   7       6.024  24.913  22.851  1.00 27.39           C  
ATOM   1243  CZ  PHE C   7       5.336  25.074  21.660  1.00 27.39           C  
ATOM   1244  N   LYS C   8       9.910  20.436  20.411  1.00 27.89           N  
ATOM   1245  CA  LYS C   8       9.953  19.880  19.061  1.00 27.89           C  
ATOM   1246  C   LYS C   8       8.764  20.356  18.232  1.00 27.89           C  
ATOM   1247  CB  LYS C   8       9.978  18.351  19.111  1.00 27.89           C  
ATOM   1248  O   LYS C   8       7.639  20.424  18.732  1.00 27.89           O  
ATOM   1249  CG  LYS C   8      11.378  17.756  19.161  1.00 27.89           C  
ATOM   1250  CD  LYS C   8      11.342  16.235  19.087  1.00 27.89           C  
ATOM   1251  CE  LYS C   8      12.743  15.646  19.000  1.00 27.89           C  
ATOM   1252  NZ  LYS C   8      12.731  14.162  19.173  1.00 27.89           N  
ATOM   1253  N   PRO C   9       8.902  21.400  17.356  1.00 26.61           N  
ATOM   1254  CA  PRO C   9       7.888  22.003  16.487  1.00 26.61           C  
ATOM   1255  C   PRO C   9       6.817  21.006  16.050  1.00 26.61           C  
ATOM   1256  CB  PRO C   9       8.700  22.493  15.286  1.00 26.61           C  
ATOM   1257  O   PRO C   9       7.121  19.835  15.806  1.00 26.61           O  
ATOM   1258  CG  PRO C   9      10.122  22.194  15.638  1.00 26.61           C  
ATOM   1259  CD  PRO C   9      10.139  21.375  16.897  1.00 26.61           C  
ATOM   1260  N   LEU C  10       5.668  21.081  16.674  1.00 33.70           N  
ATOM   1261  CA  LEU C  10       4.459  20.371  16.271  1.00 33.70           C  
ATOM   1262  C   LEU C  10       4.277  20.422  14.758  1.00 33.70           C  
ATOM   1263  CB  LEU C  10       3.231  20.966  16.965  1.00 33.70           C  
ATOM   1264  O   LEU C  10       3.580  21.298  14.241  1.00 33.70           O  
ATOM   1265  CG  LEU C  10       3.021  20.572  18.428  1.00 33.70           C  
ATOM   1266  CD1 LEU C  10       2.094  21.568  19.117  1.00 33.70           C  
ATOM   1267  CD2 LEU C  10       2.461  19.157  18.525  1.00 33.70           C  
ATOM   1268  N   LEU C  11       5.231  20.712  13.968  1.00 34.35           N  
ATOM   1269  CA  LEU C  11       5.238  20.612  12.513  1.00 34.35           C  
ATOM   1270  C   LEU C  11       4.705  19.257  12.059  1.00 34.35           C  
ATOM   1271  CB  LEU C  11       6.652  20.826  11.967  1.00 34.35           C  
ATOM   1272  O   LEU C  11       5.212  18.676  11.096  1.00 34.35           O  
ATOM   1273  CG  LEU C  11       7.011  22.255  11.557  1.00 34.35           C  
ATOM   1274  CD1 LEU C  11       8.189  22.763  12.381  1.00 34.35           C  
ATOM   1275  CD2 LEU C  11       7.327  22.321  10.067  1.00 34.35           C  
ATOM   1276  N   GLY C  12       4.037  18.642  13.013  1.00 36.72           N  
ATOM   1277  CA  GLY C  12       3.851  17.207  12.869  1.00 36.72           C  
ATOM   1278  C   GLY C  12       2.978  16.834  11.686  1.00 36.72           C  
ATOM   1279  O   GLY C  12       3.274  15.877  10.967  1.00 36.72           O  
ATOM   1280  N   ASP C  13       1.745  17.751  11.528  1.00 45.55           N  
ATOM   1281  CA  ASP C  13       0.854  17.261  10.481  1.00 45.55           C  
ATOM   1282  C   ASP C  13       1.485  17.430   9.100  1.00 45.55           C  
ATOM   1283  CB  ASP C  13      -0.491  17.988  10.537  1.00 45.55           C  
ATOM   1284  O   ASP C  13       1.413  16.527   8.264  1.00 45.55           O  
ATOM   1285  CG  ASP C  13      -1.557  17.330   9.679  1.00 45.55           C  
ATOM   1286  OD1 ASP C  13      -2.102  17.992   8.769  1.00 45.55           O  
ATOM   1287  OD2 ASP C  13      -1.857  16.140   9.916  1.00 45.55           O  
ATOM   1288  N   ALA C  14       1.964  18.706   8.815  1.00 48.61           N  
ATOM   1289  CA  ALA C  14       2.716  18.907   7.579  1.00 48.61           C  
ATOM   1290  C   ALA C  14       3.878  17.923   7.478  1.00 48.61           C  
ATOM   1291  CB  ALA C  14       3.229  20.342   7.495  1.00 48.61           C  
ATOM   1292  O   ALA C  14       4.178  17.416   6.395  1.00 48.61           O  
ATOM   1293  N   HIS C  15       4.257  17.570   8.713  1.00 58.20           N  
ATOM   1294  CA  HIS C  15       5.383  16.645   8.765  1.00 58.20           C  
ATOM   1295  C   HIS C  15       4.932  15.213   8.494  1.00 58.20           C  
ATOM   1296  CB  HIS C  15       6.082  16.727  10.124  1.00 58.20           C  
ATOM   1297  O   HIS C  15       5.624  14.460   7.805  1.00 58.20           O  
ATOM   1298  CG  HIS C  15       7.415  17.402  10.072  1.00 58.20           C  
ATOM   1299  CD2 HIS C  15       7.779  18.674  10.357  1.00 58.20           C  
ATOM   1300  ND1 HIS C  15       8.565  16.748   9.686  1.00 58.20           N  
ATOM   1301  CE1 HIS C  15       9.582  17.592   9.736  1.00 58.20           C  
ATOM   1302  NE2 HIS C  15       9.132  18.768  10.140  1.00 58.20           N  
ATOM   1303  N   SER C  16       3.661  15.066   8.936  1.00 65.33           N  
ATOM   1304  CA  SER C  16       3.148  13.710   8.765  1.00 65.33           C  
ATOM   1305  C   SER C  16       2.870  13.406   7.296  1.00 65.33           C  
ATOM   1306  CB  SER C  16       1.873  13.511   9.585  1.00 65.33           C  
ATOM   1307  O   SER C  16       3.320  12.385   6.772  1.00 65.33           O  
ATOM   1308  OG  SER C  16       0.792  14.231   9.018  1.00 65.33           O  
ATOM   1309  N   MET C  17       2.196  14.347   6.703  1.00 76.13           N  
ATOM   1310  CA  MET C  17       1.871  14.156   5.293  1.00 76.13           C  
ATOM   1311  C   MET C  17       3.132  14.177   4.436  1.00 76.13           C  
ATOM   1312  CB  MET C  17       0.895  15.233   4.814  1.00 76.13           C  
ATOM   1313  O   MET C  17       3.211  13.480   3.423  1.00 76.13           O  
ATOM   1314  CG  MET C  17      -0.515  15.067   5.355  1.00 76.13           C  
ATOM   1315  SD  MET C  17      -1.257  13.452   4.899  1.00 76.13           S  
ATOM   1316  CE  MET C  17      -1.562  13.727   3.132  1.00 76.13           C  
ATOM   1317  N   ASP C  18       4.075  14.921   4.921  1.00 80.27           N  
ATOM   1318  CA  ASP C  18       5.347  14.954   4.208  1.00 80.27           C  
ATOM   1319  C   ASP C  18       6.054  13.602   4.284  1.00 80.27           C  
ATOM   1320  CB  ASP C  18       6.251  16.053   4.771  1.00 80.27           C  
ATOM   1321  O   ASP C  18       6.614  13.131   3.291  1.00 80.27           O  
ATOM   1322  CG  ASP C  18       5.806  17.449   4.372  1.00 80.27           C  
ATOM   1323  OD1 ASP C  18       5.028  17.587   3.403  1.00 80.27           O  
ATOM   1324  OD2 ASP C  18       6.239  18.419   5.030  1.00 80.27           O  
ATOM   1325  N   ASN C  19       5.989  13.031   5.467  1.00 86.28           N  
ATOM   1326  CA  ASN C  19       6.588  11.711   5.634  1.00 86.28           C  
ATOM   1327  C   ASN C  19       5.881  10.662   4.782  1.00 86.28           C  
ATOM   1328  CB  ASN C  19       6.573  11.297   7.107  1.00 86.28           C  
ATOM   1329  O   ASN C  19       6.525   9.773   4.223  1.00 86.28           O  
ATOM   1330  CG  ASN C  19       7.564  12.082   7.945  1.00 86.28           C  
ATOM   1331  ND2 ASN C  19       7.476  11.933   9.261  1.00 86.28           N  
ATOM   1332  OD1 ASN C  19       8.401  12.816   7.413  1.00 86.28           O  
ATOM   1333  N   LEU C  20       4.546  10.814   4.721  1.00 93.00           N  
ATOM   1334  CA  LEU C  20       3.774   9.906   3.881  1.00 93.00           C  
ATOM   1335  C   LEU C  20       4.142  10.079   2.411  1.00 93.00           C  
ATOM   1336  CB  LEU C  20       2.274  10.141   4.074  1.00 93.00           C  
ATOM   1337  O   LEU C  20       4.374   9.095   1.705  1.00 93.00           O  
ATOM   1338  CG  LEU C  20       1.337   9.272   3.233  1.00 93.00           C  
ATOM   1339  CD1 LEU C  20       1.561   7.796   3.545  1.00 93.00           C  
ATOM   1340  CD2 LEU C  20      -0.117   9.661   3.478  1.00 93.00           C  
ATOM   1341  N   GLU C  21       4.245  11.296   1.933  1.00 93.63           N  
ATOM   1342  CA  GLU C  21       4.590  11.602   0.548  1.00 93.63           C  
ATOM   1343  C   GLU C  21       5.904  10.939   0.146  1.00 93.63           C  
ATOM   1344  CB  GLU C  21       4.680  13.116   0.339  1.00 93.63           C  
ATOM   1345  O   GLU C  21       6.026  10.411  -0.961  1.00 93.63           O  
ATOM   1346  CG  GLU C  21       5.007  13.521  -1.091  1.00 93.63           C  
ATOM   1347  CD  GLU C  21       5.093  15.027  -1.284  1.00 93.63           C  
ATOM   1348  OE1 GLU C  21       5.146  15.488  -2.447  1.00 93.63           O  
ATOM   1349  OE2 GLU C  21       5.108  15.751  -0.264  1.00 93.63           O  
ATOM   1350  N   LYS C  22       6.849  10.875   0.988  1.00 94.94           N  
ATOM   1351  CA  LYS C  22       8.165  10.309   0.707  1.00 94.94           C  
ATOM   1352  C   LYS C  22       8.074   8.810   0.437  1.00 94.94           C  
ATOM   1353  CB  LYS C  22       9.123  10.575   1.870  1.00 94.94           C  
ATOM   1354  O   LYS C  22       8.914   8.249  -0.269  1.00 94.94           O  
ATOM   1355  CG  LYS C  22       9.585  12.021   1.974  1.00 94.94           C  
ATOM   1356  CD  LYS C  22      10.528  12.223   3.153  1.00 94.94           C  
ATOM   1357  CE  LYS C  22      10.907  13.688   3.323  1.00 94.94           C  
ATOM   1358  NZ  LYS C  22      11.649  13.925   4.597  1.00 94.94           N  
ATOM   1359  N   GLN C  23       7.086   8.118   1.016  1.00 97.59           N  
ATOM   1360  CA  GLN C  23       6.919   6.679   0.842  1.00 97.59           C  
ATOM   1361  C   GLN C  23       6.226   6.362  -0.480  1.00 97.59           C  
ATOM   1362  CB  GLN C  23       6.125   6.085   2.007  1.00 97.59           C  
ATOM   1363  O   GLN C  23       6.278   5.226  -0.957  1.00 97.59           O  
ATOM   1364  CG  GLN C  23       6.809   6.240   3.359  1.00 97.59           C  
ATOM   1365  CD  GLN C  23       8.188   5.609   3.395  1.00 97.59           C  
ATOM   1366  NE2 GLN C  23       9.193   6.400   3.758  1.00 97.59           N  
ATOM   1367  OE1 GLN C  23       8.350   4.421   3.100  1.00 97.59           O  
ATOM   1368  N   LEU C  24       5.647   7.381  -1.052  1.00 98.36           N  
ATOM   1369  CA  LEU C  24       4.794   7.164  -2.215  1.00 98.36           C  
ATOM   1370  C   LEU C  24       5.490   7.620  -3.493  1.00 98.36           C  
ATOM   1371  CB  LEU C  24       3.465   7.908  -2.051  1.00 98.36           C  
ATOM   1372  O   LEU C  24       4.847   8.157  -4.398  1.00 98.36           O  
ATOM   1373  CG  LEU C  24       2.581   7.466  -0.884  1.00 98.36           C  
ATOM   1374  CD1 LEU C  24       1.356   8.369  -0.776  1.00 98.36           C  
ATOM   1375  CD2 LEU C  24       2.164   6.009  -1.050  1.00 98.36           C  
ATOM   1376  N   ILE C  25       6.836   7.451  -3.527  1.00 98.73           N  
ATOM   1377  CA  ILE C  25       7.626   7.899  -4.669  1.00 98.73           C  
ATOM   1378  C   ILE C  25       8.111   6.691  -5.467  1.00 98.73           C  
ATOM   1379  CB  ILE C  25       8.827   8.763  -4.221  1.00 98.73           C  
ATOM   1380  O   ILE C  25       8.636   5.733  -4.897  1.00 98.73           O  
ATOM   1381  CG1 ILE C  25       8.337  10.073  -3.592  1.00 98.73           C  
ATOM   1382  CG2 ILE C  25       9.763   9.039  -5.402  1.00 98.73           C  
ATOM   1383  CD1 ILE C  25       9.450  10.933  -3.010  1.00 98.73           C  
ATOM   1384  N   CYS C  26       7.911   6.749  -6.755  1.00 98.84           N  
ATOM   1385  CA  CYS C  26       8.435   5.727  -7.655  1.00 98.84           C  
ATOM   1386  C   CYS C  26       9.947   5.850  -7.798  1.00 98.84           C  
ATOM   1387  CB  CYS C  26       7.774   5.834  -9.029  1.00 98.84           C  
ATOM   1388  O   CYS C  26      10.461   6.928  -8.101  1.00 98.84           O  
ATOM   1389  SG  CYS C  26       8.361   4.606 -10.217  1.00 98.84           S  
ATOM   1390  N   PRO C  27      10.676   4.726  -7.577  1.00 98.54           N  
ATOM   1391  CA  PRO C  27      12.138   4.790  -7.658  1.00 98.54           C  
ATOM   1392  C   PRO C  27      12.639   5.055  -9.076  1.00 98.54           C  
ATOM   1393  CB  PRO C  27      12.579   3.407  -7.173  1.00 98.54           C  
ATOM   1394  O   PRO C  27      13.811   5.388  -9.269  1.00 98.54           O  
ATOM   1395  CG  PRO C  27      11.419   2.511  -7.466  1.00 98.54           C  
ATOM   1396  CD  PRO C  27      10.152   3.302  -7.304  1.00 98.54           C  
ATOM   1397  N   ILE C  28      11.865   4.976 -10.117  1.00 98.53           N  
ATOM   1398  CA  ILE C  28      12.283   5.175 -11.501  1.00 98.53           C  
ATOM   1399  C   ILE C  28      12.093   6.639 -11.892  1.00 98.53           C  
ATOM   1400  CB  ILE C  28      11.499   4.257 -12.466  1.00 98.53           C  
ATOM   1401  O   ILE C  28      13.061   7.334 -12.209  1.00 98.53           O  
ATOM   1402  CG1 ILE C  28      11.791   2.784 -12.156  1.00 98.53           C  
ATOM   1403  CG2 ILE C  28      11.838   4.588 -13.922  1.00 98.53           C  
ATOM   1404  CD1 ILE C  28      10.965   1.803 -12.978  1.00 98.53           C  
ATOM   1405  N   CYS C  29      10.906   7.197 -11.724  1.00 98.60           N  
ATOM   1406  CA  CYS C  29      10.642   8.558 -12.178  1.00 98.60           C  
ATOM   1407  C   CYS C  29      10.892   9.563 -11.060  1.00 98.60           C  
ATOM   1408  CB  CYS C  29       9.205   8.686 -12.680  1.00 98.60           C  
ATOM   1409  O   CYS C  29      10.962  10.768 -11.307  1.00 98.60           O  
ATOM   1410  SG  CYS C  29       7.959   8.389 -11.406  1.00 98.60           S  
ATOM   1411  N   LEU C  30      11.021   9.090  -9.799  1.00 98.25           N  
ATOM   1412  CA  LEU C  30      11.305   9.896  -8.616  1.00 98.25           C  
ATOM   1413  C   LEU C  30      10.180  10.892  -8.354  1.00 98.25           C  
ATOM   1414  CB  LEU C  30      12.633  10.640  -8.781  1.00 98.25           C  
ATOM   1415  O   LEU C  30      10.423  11.991  -7.851  1.00 98.25           O  
ATOM   1416  CG  LEU C  30      13.877   9.772  -8.974  1.00 98.25           C  
ATOM   1417  CD1 LEU C  30      15.114  10.648  -9.144  1.00 98.25           C  
ATOM   1418  CD2 LEU C  30      14.051   8.816  -7.798  1.00 98.25           C  
ATOM   1419  N   GLU C  31       8.947  10.574  -8.786  1.00 98.09           N  
ATOM   1420  CA  GLU C  31       7.709  11.295  -8.509  1.00 98.09           C  
ATOM   1421  C   GLU C  31       6.698  10.402  -7.794  1.00 98.09           C  
ATOM   1422  CB  GLU C  31       7.103  11.841  -9.804  1.00 98.09           C  
ATOM   1423  O   GLU C  31       6.909   9.193  -7.669  1.00 98.09           O  
ATOM   1424  CG  GLU C  31       8.019  12.796 -10.556  1.00 98.09           C  
ATOM   1425  CD  GLU C  31       7.365  13.415 -11.781  1.00 98.09           C  
ATOM   1426  OE1 GLU C  31       7.940  14.364 -12.362  1.00 98.09           O  
ATOM   1427  OE2 GLU C  31       6.268  12.949 -12.162  1.00 98.09           O  
ATOM   1428  N   MET C  32       5.690  11.044  -7.301  1.00 97.70           N  
ATOM   1429  CA  MET C  32       4.612  10.241  -6.732  1.00 97.70           C  
ATOM   1430  C   MET C  32       4.099   9.222  -7.744  1.00 97.70           C  
ATOM   1431  CB  MET C  32       3.463  11.136  -6.263  1.00 97.70           C  
ATOM   1432  O   MET C  32       3.993   9.523  -8.934  1.00 97.70           O  
ATOM   1433  CG  MET C  32       2.444  10.419  -5.392  1.00 97.70           C  
ATOM   1434  SD  MET C  32       1.268  11.576  -4.589  1.00 97.70           S  
ATOM   1435  CE  MET C  32       2.292  12.172  -3.215  1.00 97.70           C  
ATOM   1436  N   PHE C  33       3.809   7.992  -7.255  1.00 98.79           N  
ATOM   1437  CA  PHE C  33       3.337   6.940  -8.149  1.00 98.79           C  
ATOM   1438  C   PHE C  33       2.198   7.446  -9.026  1.00 98.79           C  
ATOM   1439  CB  PHE C  33       2.880   5.717  -7.348  1.00 98.79           C  
ATOM   1440  O   PHE C  33       1.292   8.128  -8.543  1.00 98.79           O  
ATOM   1441  CG  PHE C  33       4.006   4.966  -6.691  1.00 98.79           C  
ATOM   1442  CD1 PHE C  33       4.938   4.275  -7.456  1.00 98.79           C  
ATOM   1443  CD2 PHE C  33       4.132   4.950  -5.309  1.00 98.79           C  
ATOM   1444  CE1 PHE C  33       5.982   3.578  -6.851  1.00 98.79           C  
ATOM   1445  CE2 PHE C  33       5.172   4.256  -4.697  1.00 98.79           C  
ATOM   1446  CZ  PHE C  33       6.095   3.570  -5.469  1.00 98.79           C  
ATOM   1447  N   SER C  34       2.262   7.197 -10.312  1.00 98.59           N  
ATOM   1448  CA  SER C  34       1.109   7.339 -11.195  1.00 98.59           C  
ATOM   1449  C   SER C  34       0.386   6.008 -11.378  1.00 98.59           C  
ATOM   1450  CB  SER C  34       1.540   7.886 -12.556  1.00 98.59           C  
ATOM   1451  O   SER C  34       1.020   4.952 -11.418  1.00 98.59           O  
ATOM   1452  OG  SER C  34       2.468   7.013 -13.178  1.00 98.59           O  
ATOM   1453  N   LYS C  35      -0.858   6.037 -11.386  1.00 98.53           N  
ATOM   1454  CA  LYS C  35      -1.666   4.831 -11.540  1.00 98.53           C  
ATOM   1455  C   LYS C  35      -1.648   4.338 -12.985  1.00 98.53           C  
ATOM   1456  CB  LYS C  35      -3.105   5.088 -11.092  1.00 98.53           C  
ATOM   1457  O   LYS C  35      -1.647   5.141 -13.920  1.00 98.53           O  
ATOM   1458  CG  LYS C  35      -3.236   5.494  -9.632  1.00 98.53           C  
ATOM   1459  CD  LYS C  35      -4.686   5.766  -9.255  1.00 98.53           C  
ATOM   1460  CE  LYS C  35      -4.800   6.357  -7.856  1.00 98.53           C  
ATOM   1461  NZ  LYS C  35      -6.214   6.693  -7.510  1.00 98.53           N  
ATOM   1462  N   PRO C  36      -1.677   2.984 -13.122  1.00 98.79           N  
ATOM   1463  CA  PRO C  36      -1.712   1.933 -12.102  1.00 98.79           C  
ATOM   1464  C   PRO C  36      -0.367   1.742 -11.406  1.00 98.79           C  
ATOM   1465  CB  PRO C  36      -2.099   0.683 -12.897  1.00 98.79           C  
ATOM   1466  O   PRO C  36       0.684   1.940 -12.021  1.00 98.79           O  
ATOM   1467  CG  PRO C  36      -2.681   1.205 -14.171  1.00 98.79           C  
ATOM   1468  CD  PRO C  36      -2.025   2.517 -14.493  1.00 98.79           C  
ATOM   1469  N   VAL C  37      -0.380   1.451 -10.144  1.00 98.96           N  
ATOM   1470  CA  VAL C  37       0.808   1.100  -9.374  1.00 98.96           C  
ATOM   1471  C   VAL C  37       0.947  -0.419  -9.301  1.00 98.96           C  
ATOM   1472  CB  VAL C  37       0.760   1.700  -7.951  1.00 98.96           C  
ATOM   1473  O   VAL C  37       0.026  -1.113  -8.865  1.00 98.96           O  
ATOM   1474  CG1 VAL C  37       2.003   1.304  -7.156  1.00 98.96           C  
ATOM   1475  CG2 VAL C  37       0.626   3.220  -8.018  1.00 98.96           C  
ATOM   1476  N   VAL C  38       2.073  -0.916  -9.697  1.00 98.87           N  
ATOM   1477  CA  VAL C  38       2.248  -2.365  -9.730  1.00 98.87           C  
ATOM   1478  C   VAL C  38       3.189  -2.798  -8.608  1.00 98.87           C  
ATOM   1479  CB  VAL C  38       2.794  -2.839 -11.096  1.00 98.87           C  
ATOM   1480  O   VAL C  38       4.098  -2.055  -8.230  1.00 98.87           O  
ATOM   1481  CG1 VAL C  38       1.800  -2.526 -12.213  1.00 98.87           C  
ATOM   1482  CG2 VAL C  38       4.147  -2.190 -11.384  1.00 98.87           C  
ATOM   1483  N   ILE C  39       2.982  -3.994  -8.091  1.00 98.86           N  
ATOM   1484  CA  ILE C  39       3.839  -4.571  -7.062  1.00 98.86           C  
ATOM   1485  C   ILE C  39       4.591  -5.772  -7.629  1.00 98.86           C  
ATOM   1486  CB  ILE C  39       3.025  -4.987  -5.816  1.00 98.86           C  
ATOM   1487  O   ILE C  39       3.994  -6.639  -8.273  1.00 98.86           O  
ATOM   1488  CG1 ILE C  39       3.963  -5.436  -4.690  1.00 98.86           C  
ATOM   1489  CG2 ILE C  39       2.026  -6.093  -6.170  1.00 98.86           C  
ATOM   1490  CD1 ILE C  39       3.291  -5.534  -3.327  1.00 98.86           C  
ATOM   1491  N   LEU C  40       5.863  -5.784  -7.401  1.00 98.38           N  
ATOM   1492  CA  LEU C  40       6.724  -6.858  -7.882  1.00 98.38           C  
ATOM   1493  C   LEU C  40       6.804  -7.989  -6.862  1.00 98.38           C  
ATOM   1494  CB  LEU C  40       8.128  -6.326  -8.182  1.00 98.38           C  
ATOM   1495  O   LEU C  40       6.500  -7.790  -5.683  1.00 98.38           O  
ATOM   1496  CG  LEU C  40       8.217  -5.176  -9.187  1.00 98.38           C  
ATOM   1497  CD1 LEU C  40       9.645  -4.644  -9.258  1.00 98.38           C  
ATOM   1498  CD2 LEU C  40       7.741  -5.630 -10.562  1.00 98.38           C  
ATOM   1499  N   PRO C  41       7.157  -9.142  -7.263  1.00 96.53           N  
ATOM   1500  CA  PRO C  41       7.319 -10.261  -6.332  1.00 96.53           C  
ATOM   1501  C   PRO C  41       8.289  -9.948  -5.195  1.00 96.53           C  
ATOM   1502  CB  PRO C  41       7.862 -11.383  -7.220  1.00 96.53           C  
ATOM   1503  O   PRO C  41       8.163 -10.503  -4.100  1.00 96.53           O  
ATOM   1504  CG  PRO C  41       7.345 -11.072  -8.588  1.00 96.53           C  
ATOM   1505  CD  PRO C  41       7.331  -9.581  -8.764  1.00 96.53           C  
ATOM   1506  N   CYS C  42       9.240  -9.053  -5.435  1.00 97.93           N  
ATOM   1507  CA  CYS C  42      10.178  -8.642  -4.396  1.00 97.93           C  
ATOM   1508  C   CYS C  42       9.544  -7.617  -3.463  1.00 97.93           C  
ATOM   1509  CB  CYS C  42      11.447  -8.062  -5.019  1.00 97.93           C  
ATOM   1510  O   CYS C  42      10.198  -7.119  -2.546  1.00 97.93           O  
ATOM   1511  SG  CYS C  42      11.165  -6.558  -5.979  1.00 97.93           S  
ATOM   1512  N   GLN C  43       8.340  -7.220  -3.757  1.00 98.05           N  
ATOM   1513  CA  GLN C  43       7.487  -6.412  -2.893  1.00 98.05           C  
ATOM   1514  C   GLN C  43       7.715  -4.922  -3.131  1.00 98.05           C  
ATOM   1515  CB  GLN C  43       7.735  -6.752  -1.423  1.00 98.05           C  
ATOM   1516  O   GLN C  43       7.119  -4.081  -2.455  1.00 98.05           O  
ATOM   1517  CG  GLN C  43       7.507  -8.219  -1.084  1.00 98.05           C  
ATOM   1518  CD  GLN C  43       7.996  -8.584   0.305  1.00 98.05           C  
ATOM   1519  NE2 GLN C  43       7.845  -9.852   0.673  1.00 98.05           N  
ATOM   1520  OE1 GLN C  43       8.507  -7.734   1.041  1.00 98.05           O  
ATOM   1521  N   HIS C  44       8.605  -4.591  -4.112  1.00 98.61           N  
ATOM   1522  CA  HIS C  44       8.784  -3.191  -4.477  1.00 98.61           C  
ATOM   1523  C   HIS C  44       7.688  -2.725  -5.429  1.00 98.61           C  
ATOM   1524  CB  HIS C  44      10.159  -2.974  -5.112  1.00 98.61           C  
ATOM   1525  O   HIS C  44       7.259  -3.480  -6.305  1.00 98.61           O  
ATOM   1526  CG  HIS C  44      11.289  -3.048  -4.135  1.00 98.61           C  
ATOM   1527  CD2 HIS C  44      11.551  -2.323  -3.022  1.00 98.61           C  
ATOM   1528  ND1 HIS C  44      12.318  -3.956  -4.256  1.00 98.61           N  
ATOM   1529  CE1 HIS C  44      13.167  -3.787  -3.256  1.00 98.61           C  
ATOM   1530  NE2 HIS C  44      12.725  -2.802  -2.493  1.00 98.61           N  
ATOM   1531  N   ASN C  45       7.213  -1.461  -5.304  1.00 98.89           N  
ATOM   1532  CA  ASN C  45       6.148  -0.870  -6.107  1.00 98.89           C  
ATOM   1533  C   ASN C  45       6.704   0.075  -7.168  1.00 98.89           C  
ATOM   1534  CB  ASN C  45       5.147  -0.134  -5.214  1.00 98.89           C  
ATOM   1535  O   ASN C  45       7.704   0.758  -6.935  1.00 98.89           O  
ATOM   1536  CG  ASN C  45       4.442  -1.060  -4.242  1.00 98.89           C  
ATOM   1537  ND2 ASN C  45       5.145  -1.463  -3.190  1.00 98.89           N  
ATOM   1538  OD1 ASN C  45       3.275  -1.410  -4.435  1.00 98.89           O  
ATOM   1539  N   LEU C  46       6.054   0.157  -8.330  1.00 98.94           N  
ATOM   1540  CA  LEU C  46       6.428   1.037  -9.432  1.00 98.94           C  
ATOM   1541  C   LEU C  46       5.192   1.554 -10.159  1.00 98.94           C  
ATOM   1542  CB  LEU C  46       7.344   0.304 -10.416  1.00 98.94           C  
ATOM   1543  O   LEU C  46       4.147   0.900 -10.158  1.00 98.94           O  
ATOM   1544  CG  LEU C  46       8.592  -0.351  -9.822  1.00 98.94           C  
ATOM   1545  CD1 LEU C  46       9.256  -1.258 -10.852  1.00 98.94           C  
ATOM   1546  CD2 LEU C  46       9.569   0.711  -9.328  1.00 98.94           C  
ATOM   1547  N   CYS C  47       5.376   2.696 -10.785  1.00 98.90           N  
ATOM   1548  CA  CYS C  47       4.396   3.024 -11.814  1.00 98.90           C  
ATOM   1549  C   CYS C  47       4.397   1.977 -12.921  1.00 98.90           C  
ATOM   1550  CB  CYS C  47       4.680   4.404 -12.404  1.00 98.90           C  
ATOM   1551  O   CYS C  47       5.458   1.501 -13.330  1.00 98.90           O  
ATOM   1552  SG  CYS C  47       4.779   5.718 -11.169  1.00 98.90           S  
ATOM   1553  N   ARG C  48       3.230   1.639 -13.378  1.00 98.87           N  
ATOM   1554  CA  ARG C  48       3.203   0.683 -14.480  1.00 98.87           C  
ATOM   1555  C   ARG C  48       3.931   1.235 -15.702  1.00 98.87           C  
ATOM   1556  CB  ARG C  48       1.761   0.325 -14.847  1.00 98.87           C  
ATOM   1557  O   ARG C  48       4.666   0.508 -16.374  1.00 98.87           O  
ATOM   1558  CG  ARG C  48       1.646  -0.772 -15.893  1.00 98.87           C  
ATOM   1559  CD  ARG C  48       0.197  -1.033 -16.280  1.00 98.87           C  
ATOM   1560  NE  ARG C  48      -0.572  -1.569 -15.160  1.00 98.87           N  
ATOM   1561  NH1 ARG C  48      -2.630  -1.301 -16.175  1.00 98.87           N  
ATOM   1562  NH2 ARG C  48      -2.494  -2.187 -14.065  1.00 98.87           N  
ATOM   1563  CZ  ARG C  48      -1.897  -1.685 -15.136  1.00 98.87           C  
ATOM   1564  N   LYS C  49       3.688   2.517 -16.007  1.00 98.43           N  
ATOM   1565  CA  LYS C  49       4.343   3.157 -17.144  1.00 98.43           C  
ATOM   1566  C   LYS C  49       5.862   3.082 -17.016  1.00 98.43           C  
ATOM   1567  CB  LYS C  49       3.899   4.615 -17.268  1.00 98.43           C  
ATOM   1568  O   LYS C  49       6.557   2.769 -17.985  1.00 98.43           O  
ATOM   1569  CG  LYS C  49       4.495   5.344 -18.463  1.00 98.43           C  
ATOM   1570  CD  LYS C  49       4.070   6.807 -18.495  1.00 98.43           C  
ATOM   1571  CE  LYS C  49       4.642   7.530 -19.707  1.00 98.43           C  
ATOM   1572  NZ  LYS C  49       5.928   8.218 -19.386  1.00 98.43           N  
ATOM   1573  N   CYS C  50       6.392   3.370 -15.822  1.00 98.68           N  
ATOM   1574  CA  CYS C  50       7.829   3.301 -15.579  1.00 98.68           C  
ATOM   1575  C   CYS C  50       8.339   1.873 -15.729  1.00 98.68           C  
ATOM   1576  CB  CYS C  50       8.162   3.827 -14.184  1.00 98.68           C  
ATOM   1577  O   CYS C  50       9.365   1.640 -16.371  1.00 98.68           O  
ATOM   1578  SG  CYS C  50       7.876   5.600 -13.986  1.00 98.68           S  
ATOM   1579  N   ALA C  51       7.625   0.962 -15.154  1.00 98.71           N  
ATOM   1580  CA  ALA C  51       8.011  -0.442 -15.268  1.00 98.71           C  
ATOM   1581  C   ALA C  51       8.039  -0.887 -16.727  1.00 98.71           C  
ATOM   1582  CB  ALA C  51       7.057  -1.323 -14.465  1.00 98.71           C  
ATOM   1583  O   ALA C  51       8.960  -1.590 -17.151  1.00 98.71           O  
ATOM   1584  N   ASN C  52       7.037  -0.488 -17.417  1.00 97.87           N  
ATOM   1585  CA  ASN C  52       6.945  -0.858 -18.825  1.00 97.87           C  
ATOM   1586  C   ASN C  52       8.102  -0.279 -19.633  1.00 97.87           C  
ATOM   1587  CB  ASN C  52       5.607  -0.406 -19.413  1.00 97.87           C  
ATOM   1588  O   ASN C  52       8.648  -0.949 -20.512  1.00 97.87           O  
ATOM   1589  CG  ASN C  52       5.342  -0.996 -20.784  1.00 97.87           C  
ATOM   1590  ND2 ASN C  52       5.061  -0.136 -21.756  1.00 97.87           N  
ATOM   1591  OD1 ASN C  52       5.389  -2.215 -20.968  1.00 97.87           O  
ATOM   1592  N   ASP C  53       8.516   0.973 -19.426  1.00 97.25           N  
ATOM   1593  CA  ASP C  53       9.639   1.609 -20.107  1.00 97.25           C  
ATOM   1594  C   ASP C  53      10.937   0.844 -19.859  1.00 97.25           C  
ATOM   1595  CB  ASP C  53       9.791   3.062 -19.652  1.00 97.25           C  
ATOM   1596  O   ASP C  53      11.695   0.577 -20.794  1.00 97.25           O  
ATOM   1597  CG  ASP C  53       8.668   3.958 -20.145  1.00 97.25           C  
ATOM   1598  OD1 ASP C  53       7.925   3.554 -21.066  1.00 97.25           O  
ATOM   1599  OD2 ASP C  53       8.526   5.079 -19.611  1.00 97.25           O  
ATOM   1600  N   VAL C  54      11.163   0.449 -18.624  1.00 97.39           N  
ATOM   1601  CA  VAL C  54      12.364  -0.295 -18.258  1.00 97.39           C  
ATOM   1602  C   VAL C  54      12.340  -1.671 -18.919  1.00 97.39           C  
ATOM   1603  CB  VAL C  54      12.496  -0.442 -16.726  1.00 97.39           C  
ATOM   1604  O   VAL C  54      13.359  -2.137 -19.436  1.00 97.39           O  
ATOM   1605  CG1 VAL C  54      13.626  -1.406 -16.371  1.00 97.39           C  
ATOM   1606  CG2 VAL C  54      12.729   0.921 -16.077  1.00 97.39           C  
ATOM   1607  N   PHE C  55      11.210  -2.279 -18.889  1.00 97.06           N  
ATOM   1608  CA  PHE C  55      11.050  -3.609 -19.466  1.00 97.06           C  
ATOM   1609  C   PHE C  55      11.338  -3.588 -20.962  1.00 97.06           C  
ATOM   1610  CB  PHE C  55       9.635  -4.140 -19.211  1.00 97.06           C  
ATOM   1611  O   PHE C  55      12.072  -4.438 -21.470  1.00 97.06           O  
ATOM   1612  CG  PHE C  55       9.396  -5.518 -19.766  1.00 97.06           C  
ATOM   1613  CD1 PHE C  55       8.606  -5.700 -20.895  1.00 97.06           C  
ATOM   1614  CD2 PHE C  55       9.960  -6.632 -19.158  1.00 97.06           C  
ATOM   1615  CE1 PHE C  55       8.382  -6.975 -21.410  1.00 97.06           C  
ATOM   1616  CE2 PHE C  55       9.741  -7.908 -19.667  1.00 97.06           C  
ATOM   1617  CZ  PHE C  55       8.951  -8.078 -20.793  1.00 97.06           C  
ATOM   1618  N   GLN C  56      10.816  -2.676 -21.713  1.00 94.20           N  
ATOM   1619  CA  GLN C  56      10.989  -2.562 -23.158  1.00 94.20           C  
ATOM   1620  C   GLN C  56      12.441  -2.258 -23.515  1.00 94.20           C  
ATOM   1621  CB  GLN C  56      10.071  -1.479 -23.725  1.00 94.20           C  
ATOM   1622  O   GLN C  56      12.976  -2.807 -24.481  1.00 94.20           O  
ATOM   1623  CG  GLN C  56       8.599  -1.869 -23.745  1.00 94.20           C  
ATOM   1624  CD  GLN C  56       7.721  -0.816 -24.394  1.00 94.20           C  
ATOM   1625  NE2 GLN C  56       6.411  -1.036 -24.366  1.00 94.20           N  
ATOM   1626  OE1 GLN C  56       8.216   0.189 -24.914  1.00 94.20           O  
ATOM   1627  N   ALA C  57      13.056  -1.431 -22.667  1.00 93.97           N  
ATOM   1628  CA  ALA C  57      14.449  -1.061 -22.906  1.00 93.97           C  
ATOM   1629  C   ALA C  57      15.375  -2.258 -22.715  1.00 93.97           C  
ATOM   1630  CB  ALA C  57      14.863   0.081 -21.981  1.00 93.97           C  
ATOM   1631  O   ALA C  57      16.379  -2.394 -23.419  1.00 93.97           O  
ATOM   1632  N   SER C  58      14.959  -3.176 -21.858  1.00 93.78           N  
ATOM   1633  CA  SER C  58      15.824  -4.299 -21.509  1.00 93.78           C  
ATOM   1634  C   SER C  58      15.507  -5.525 -22.359  1.00 93.78           C  
ATOM   1635  CB  SER C  58      15.681  -4.645 -20.027  1.00 93.78           C  
ATOM   1636  O   SER C  58      16.205  -6.538 -22.282  1.00 93.78           O  
ATOM   1637  OG  SER C  58      16.104  -3.564 -19.214  1.00 93.78           O  
ATOM   1638  N   ASN C  59      14.423  -5.445 -23.138  1.00 92.41           N  
ATOM   1639  CA  ASN C  59      14.008  -6.555 -23.989  1.00 92.41           C  
ATOM   1640  C   ASN C  59      13.633  -6.078 -25.390  1.00 92.41           C  
ATOM   1641  CB  ASN C  59      12.838  -7.309 -23.354  1.00 92.41           C  
ATOM   1642  O   ASN C  59      12.474  -6.179 -25.795  1.00 92.41           O  
ATOM   1643  CG  ASN C  59      13.191  -7.908 -22.007  1.00 92.41           C  
ATOM   1644  ND2 ASN C  59      12.863  -7.195 -20.937  1.00 92.41           N  
ATOM   1645  OD1 ASN C  59      13.756  -9.002 -21.930  1.00 92.41           O  
ATOM   1646  N   PRO C  60      14.520  -5.636 -26.232  1.00 86.01           N  
ATOM   1647  CA  PRO C  60      14.277  -5.030 -27.543  1.00 86.01           C  
ATOM   1648  C   PRO C  60      13.612  -5.993 -28.524  1.00 86.01           C  
ATOM   1649  CB  PRO C  60      15.681  -4.649 -28.020  1.00 86.01           C  
ATOM   1650  O   PRO C  60      12.857  -5.563 -29.400  1.00 86.01           O  
ATOM   1651  CG  PRO C  60      16.540  -4.754 -26.802  1.00 86.01           C  
ATOM   1652  CD  PRO C  60      15.796  -5.539 -25.760  1.00 86.01           C  
ATOM   1653  N   LEU C  61      13.709  -7.266 -28.350  1.00 78.67           N  
ATOM   1654  CA  LEU C  61      13.160  -8.247 -29.280  1.00 78.67           C  
ATOM   1655  C   LEU C  61      11.761  -8.678 -28.851  1.00 78.67           C  
ATOM   1656  CB  LEU C  61      14.077  -9.469 -29.373  1.00 78.67           C  
ATOM   1657  O   LEU C  61      11.144  -9.527 -29.498  1.00 78.67           O  
ATOM   1658  CG  LEU C  61      15.474  -9.226 -29.946  1.00 78.67           C  
ATOM   1659  CD1 LEU C  61      16.347 -10.462 -29.759  1.00 78.67           C  
ATOM   1660  CD2 LEU C  61      15.389  -8.844 -31.420  1.00 78.67           C  
ATOM   1661  N   TRP C  62      11.267  -8.142 -27.663  1.00 70.51           N  
ATOM   1662  CA  TRP C  62       9.963  -8.507 -27.120  1.00 70.51           C  
ATOM   1663  C   TRP C  62       8.845  -8.112 -28.079  1.00 70.51           C  
ATOM   1664  CB  TRP C  62       9.742  -7.845 -25.758  1.00 70.51           C  
ATOM   1665  O   TRP C  62       7.902  -8.878 -28.292  1.00 70.51           O  
ATOM   1666  CG  TRP C  62       8.542  -8.356 -25.019  1.00 70.51           C  
ATOM   1667  CD1 TRP C  62       8.450  -9.516 -24.300  1.00 70.51           C  
ATOM   1668  CD2 TRP C  62       7.261  -7.726 -24.931  1.00 70.51           C  
ATOM   1669  CE2 TRP C  62       6.438  -8.560 -24.141  1.00 70.51           C  
ATOM   1670  CE3 TRP C  62       6.727  -6.536 -25.443  1.00 70.51           C  
ATOM   1671  NE1 TRP C  62       7.187  -9.644 -23.770  1.00 70.51           N  
ATOM   1672  CH2 TRP C  62       4.613  -7.070 -24.365  1.00 70.51           C  
ATOM   1673  CZ2 TRP C  62       5.110  -8.240 -23.852  1.00 70.51           C  
ATOM   1674  CZ3 TRP C  62       5.405  -6.219 -25.153  1.00 70.51           C  
ATOM   1675  N   GLN C  63       8.579  -6.715 -28.667  1.00 60.24           N  
ATOM   1676  CA  GLN C  63       7.477  -6.217 -29.484  1.00 60.24           C  
ATOM   1677  C   GLN C  63       7.603  -6.693 -30.928  1.00 60.24           C  
ATOM   1678  CB  GLN C  63       7.422  -4.689 -29.438  1.00 60.24           C  
ATOM   1679  O   GLN C  63       6.644  -6.615 -31.699  1.00 60.24           O  
ATOM   1680  CG  GLN C  63       6.901  -4.132 -28.120  1.00 60.24           C  
ATOM   1681  CD  GLN C  63       6.807  -2.618 -28.119  1.00 60.24           C  
ATOM   1682  NE2 GLN C  63       7.292  -1.994 -27.051  1.00 60.24           N  
ATOM   1683  OE1 GLN C  63       6.303  -2.013 -29.071  1.00 60.24           O  
ATOM   1684  N   SER C  64       8.825  -6.762 -31.402  1.00 52.10           N  
ATOM   1685  CA  SER C  64       8.983  -6.849 -32.850  1.00 52.10           C  
ATOM   1686  C   SER C  64       8.054  -7.901 -33.445  1.00 52.10           C  
ATOM   1687  CB  SER C  64      10.433  -7.173 -33.213  1.00 52.10           C  
ATOM   1688  O   SER C  64       7.596  -7.762 -34.582  1.00 52.10           O  
ATOM   1689  OG  SER C  64      10.649  -7.023 -34.606  1.00 52.10           O  
ATOM   1690  N   ARG C  65       7.960  -9.203 -33.005  1.00 46.72           N  
ATOM   1691  CA  ARG C  65       7.450 -10.149 -33.992  1.00 46.72           C  
ATOM   1692  C   ARG C  65       5.935 -10.041 -34.122  1.00 46.72           C  
ATOM   1693  CB  ARG C  65       7.844 -11.580 -33.618  1.00 46.72           C  
ATOM   1694  O   ARG C  65       5.207 -10.240 -33.147  1.00 46.72           O  
ATOM   1695  CG  ARG C  65       9.241 -11.972 -34.071  1.00 46.72           C  
ATOM   1696  CD  ARG C  65       9.498 -13.461 -33.883  1.00 46.72           C  
ATOM   1697  NE  ARG C  65      10.820 -13.846 -34.369  1.00 46.72           N  
ATOM   1698  NH1 ARG C  65      10.796 -15.940 -33.395  1.00 46.72           N  
ATOM   1699  NH2 ARG C  65      12.612 -15.260 -34.617  1.00 46.72           N  
ATOM   1700  CZ  ARG C  65      11.406 -15.015 -34.126  1.00 46.72           C  
ATOM   1701  N   GLY C  66       5.191  -8.918 -34.594  1.00 47.67           N  
ATOM   1702  CA  GLY C  66       3.861  -9.134 -35.141  1.00 47.67           C  
ATOM   1703  C   GLY C  66       3.614 -10.570 -35.561  1.00 47.67           C  
ATOM   1704  O   GLY C  66       2.590 -10.876 -36.176  1.00 47.67           O  
ATOM   1705  N   SER C  67       4.645 -11.251 -36.133  1.00 46.01           N  
ATOM   1706  CA  SER C  67       4.346 -12.592 -36.622  1.00 46.01           C  
ATOM   1707  C   SER C  67       3.802 -13.479 -35.507  1.00 46.01           C  
ATOM   1708  CB  SER C  67       5.594 -13.232 -37.231  1.00 46.01           C  
ATOM   1709  O   SER C  67       3.941 -13.156 -34.326  1.00 46.01           O  
ATOM   1710  OG  SER C  67       5.296 -14.512 -37.761  1.00 46.01           O  
ATOM   1711  N   THR C  68       2.765 -14.371 -35.793  1.00 47.13           N  
ATOM   1712  CA  THR C  68       2.293 -15.521 -35.031  1.00 47.13           C  
ATOM   1713  C   THR C  68       3.389 -16.043 -34.105  1.00 47.13           C  
ATOM   1714  CB  THR C  68       1.822 -16.653 -35.962  1.00 47.13           C  
ATOM   1715  O   THR C  68       3.297 -17.162 -33.596  1.00 47.13           O  
ATOM   1716  CG2 THR C  68       0.589 -16.235 -36.756  1.00 47.13           C  
ATOM   1717  OG1 THR C  68       2.876 -16.983 -36.876  1.00 47.13           O  
ATOM   1718  N   THR C  69       4.617 -15.559 -34.289  1.00 46.93           N  
ATOM   1719  CA  THR C  69       5.453 -16.260 -33.321  1.00 46.93           C  
ATOM   1720  C   THR C  69       5.060 -15.888 -31.895  1.00 46.93           C  
ATOM   1721  CB  THR C  69       6.945 -15.948 -33.543  1.00 46.93           C  
ATOM   1722  O   THR C  69       4.395 -14.873 -31.674  1.00 46.93           O  
ATOM   1723  CG2 THR C  69       7.457 -16.593 -34.827  1.00 46.93           C  
ATOM   1724  OG1 THR C  69       7.123 -14.529 -33.630  1.00 46.93           O  
ATOM   1725  N   VAL C  70       5.153 -16.842 -30.922  1.00 50.57           N  
ATOM   1726  CA  VAL C  70       5.009 -16.906 -29.471  1.00 50.57           C  
ATOM   1727  C   VAL C  70       5.626 -15.663 -28.835  1.00 50.57           C  
ATOM   1728  CB  VAL C  70       5.660 -18.182 -28.891  1.00 50.57           C  
ATOM   1729  O   VAL C  70       6.807 -15.374 -29.042  1.00 50.57           O  
ATOM   1730  CG1 VAL C  70       4.836 -18.727 -27.727  1.00 50.57           C  
ATOM   1731  CG2 VAL C  70       5.819 -19.241 -29.980  1.00 50.57           C  
ATOM   1732  N   SER C  71       4.996 -14.404 -28.967  1.00 58.34           N  
ATOM   1733  CA  SER C  71       5.499 -13.327 -28.120  1.00 58.34           C  
ATOM   1734  C   SER C  71       6.099 -13.873 -26.829  1.00 58.34           C  
ATOM   1735  CB  SER C  71       4.382 -12.335 -27.794  1.00 58.34           C  
ATOM   1736  O   SER C  71       5.410 -14.537 -26.051  1.00 58.34           O  
ATOM   1737  OG  SER C  71       3.715 -11.923 -28.975  1.00 58.34           O  
ATOM   1738  N   SER C  72       7.431 -14.312 -26.815  1.00 69.63           N  
ATOM   1739  CA  SER C  72       8.168 -14.888 -25.695  1.00 69.63           C  
ATOM   1740  C   SER C  72       8.287 -13.895 -24.543  1.00 69.63           C  
ATOM   1741  CB  SER C  72       9.561 -15.332 -26.141  1.00 69.63           C  
ATOM   1742  O   SER C  72       8.141 -12.687 -24.740  1.00 69.63           O  
ATOM   1743  OG  SER C  72       9.834 -14.884 -27.458  1.00 69.63           O  
ATOM   1744  N   GLY C  73       7.709 -14.096 -23.257  1.00 83.87           N  
ATOM   1745  CA  GLY C  73       8.001 -13.422 -22.002  1.00 83.87           C  
ATOM   1746  C   GLY C  73       9.358 -12.744 -21.990  1.00 83.87           C  
ATOM   1747  O   GLY C  73       9.947 -12.505 -23.047  1.00 83.87           O  
ATOM   1748  N   GLY C  74       9.753 -12.031 -21.169  1.00 92.48           N  
ATOM   1749  CA  GLY C  74      11.026 -11.361 -20.952  1.00 92.48           C  
ATOM   1750  C   GLY C  74      11.421 -11.292 -19.489  1.00 92.48           C  
ATOM   1751  O   GLY C  74      10.699 -11.787 -18.621  1.00 92.48           O  
ATOM   1752  N   ARG C  75      12.588 -10.775 -19.320  1.00 95.79           N  
ATOM   1753  CA  ARG C  75      13.104 -10.647 -17.961  1.00 95.79           C  
ATOM   1754  C   ARG C  75      13.029  -9.201 -17.481  1.00 95.79           C  
ATOM   1755  CB  ARG C  75      14.547 -11.150 -17.884  1.00 95.79           C  
ATOM   1756  O   ARG C  75      13.232  -8.270 -18.263  1.00 95.79           O  
ATOM   1757  CG  ARG C  75      14.690 -12.648 -18.103  1.00 95.79           C  
ATOM   1758  CD  ARG C  75      16.118 -13.119 -17.866  1.00 95.79           C  
ATOM   1759  NE  ARG C  75      17.008 -12.706 -18.947  1.00 95.79           N  
ATOM   1760  NH1 ARG C  75      18.943 -13.418 -17.905  1.00 95.79           N  
ATOM   1761  NH2 ARG C  75      19.044 -12.445 -19.978  1.00 95.79           N  
ATOM   1762  CZ  ARG C  75      18.329 -12.857 -18.941  1.00 95.79           C  
ATOM   1763  N   PHE C  76      12.707  -9.067 -16.256  1.00 97.51           N  
ATOM   1764  CA  PHE C  76      12.656  -7.761 -15.610  1.00 97.51           C  
ATOM   1765  C   PHE C  76      13.466  -7.764 -14.319  1.00 97.51           C  
ATOM   1766  CB  PHE C  76      11.207  -7.360 -15.318  1.00 97.51           C  
ATOM   1767  O   PHE C  76      13.285  -8.637 -13.468  1.00 97.51           O  
ATOM   1768  CG  PHE C  76      11.063  -5.975 -14.747  1.00 97.51           C  
ATOM   1769  CD1 PHE C  76      11.066  -5.771 -13.373  1.00 97.51           C  
ATOM   1770  CD2 PHE C  76      10.924  -4.876 -15.586  1.00 97.51           C  
ATOM   1771  CE1 PHE C  76      10.933  -4.490 -12.842  1.00 97.51           C  
ATOM   1772  CE2 PHE C  76      10.791  -3.593 -15.062  1.00 97.51           C  
ATOM   1773  CZ  PHE C  76      10.795  -3.403 -13.690  1.00 97.51           C  
ATOM   1774  N   ARG C  77      14.269  -6.807 -14.248  1.00 98.16           N  
ATOM   1775  CA  ARG C  77      15.046  -6.676 -13.020  1.00 98.16           C  
ATOM   1776  C   ARG C  77      14.568  -5.486 -12.194  1.00 98.16           C  
ATOM   1777  CB  ARG C  77      16.535  -6.528 -13.339  1.00 98.16           C  
ATOM   1778  O   ARG C  77      14.544  -4.354 -12.682  1.00 98.16           O  
ATOM   1779  CG  ARG C  77      17.171  -7.785 -13.910  1.00 98.16           C  
ATOM   1780  CD  ARG C  77      18.669  -7.613 -14.123  1.00 98.16           C  
ATOM   1781  NE  ARG C  77      19.257  -8.778 -14.777  1.00 98.16           N  
ATOM   1782  NH1 ARG C  77      19.682  -9.923 -12.816  1.00 98.16           N  
ATOM   1783  NH2 ARG C  77      20.241 -10.853 -14.836  1.00 98.16           N  
ATOM   1784  CZ  ARG C  77      19.725  -9.849 -14.142  1.00 98.16           C  
ATOM   1785  N   CYS C  78      14.269  -5.703 -11.019  1.00 98.36           N  
ATOM   1786  CA  CYS C  78      13.796  -4.647 -10.132  1.00 98.36           C  
ATOM   1787  C   CYS C  78      14.853  -3.562  -9.963  1.00 98.36           C  
ATOM   1788  CB  CYS C  78      13.420  -5.221  -8.767  1.00 98.36           C  
ATOM   1789  O   CYS C  78      15.998  -3.854  -9.613  1.00 98.36           O  
ATOM   1790  SG  CYS C  78      12.866  -3.977  -7.580  1.00 98.36           S  
ATOM   1791  N   PRO C  79      14.517  -2.316 -10.140  1.00 97.67           N  
ATOM   1792  CA  PRO C  79      15.488  -1.227 -10.014  1.00 97.67           C  
ATOM   1793  C   PRO C  79      15.872  -0.943  -8.564  1.00 97.67           C  
ATOM   1794  CB  PRO C  79      14.758  -0.030 -10.630  1.00 97.67           C  
ATOM   1795  O   PRO C  79      16.884  -0.287  -8.306  1.00 97.67           O  
ATOM   1796  CG  PRO C  79      13.306  -0.352 -10.483  1.00 97.67           C  
ATOM   1797  CD  PRO C  79      13.134  -1.840 -10.592  1.00 97.67           C  
ATOM   1798  N   SER C  80      15.107  -1.506  -7.637  1.00 97.36           N  
ATOM   1799  CA  SER C  80      15.345  -1.206  -6.229  1.00 97.36           C  
ATOM   1800  C   SER C  80      16.251  -2.251  -5.586  1.00 97.36           C  
ATOM   1801  CB  SER C  80      14.022  -1.127  -5.466  1.00 97.36           C  
ATOM   1802  O   SER C  80      17.133  -1.914  -4.794  1.00 97.36           O  
ATOM   1803  OG  SER C  80      13.211  -0.081  -5.973  1.00 97.36           O  
ATOM   1804  N   CYS C  81      15.979  -3.540  -5.952  1.00 98.22           N  
ATOM   1805  CA  CYS C  81      16.732  -4.578  -5.256  1.00 98.22           C  
ATOM   1806  C   CYS C  81      17.465  -5.477  -6.244  1.00 98.22           C  
ATOM   1807  CB  CYS C  81      15.803  -5.418  -4.380  1.00 98.22           C  
ATOM   1808  O   CYS C  81      18.215  -6.368  -5.841  1.00 98.22           O  
ATOM   1809  SG  CYS C  81      14.701  -6.500  -5.317  1.00 98.22           S  
ATOM   1810  N   ARG C  82      17.136  -5.451  -7.591  1.00 98.14           N  
ATOM   1811  CA  ARG C  82      17.784  -6.168  -8.684  1.00 98.14           C  
ATOM   1812  C   ARG C  82      17.277  -7.603  -8.774  1.00 98.14           C  
ATOM   1813  CB  ARG C  82      19.304  -6.160  -8.507  1.00 98.14           C  
ATOM   1814  O   ARG C  82      17.788  -8.400  -9.563  1.00 98.14           O  
ATOM   1815  CG  ARG C  82      19.934  -4.784  -8.653  1.00 98.14           C  
ATOM   1816  CD  ARG C  82      21.450  -4.841  -8.526  1.00 98.14           C  
ATOM   1817  NE  ARG C  82      21.871  -4.925  -7.131  1.00 98.14           N  
ATOM   1818  NH1 ARG C  82      23.775  -6.160  -7.564  1.00 98.14           N  
ATOM   1819  NH2 ARG C  82      23.254  -5.565  -5.412  1.00 98.14           N  
ATOM   1820  CZ  ARG C  82      22.965  -5.550  -6.705  1.00 98.14           C  
ATOM   1821  N   HIS C  83      16.252  -7.937  -8.014  1.00 98.15           N  
ATOM   1822  CA  HIS C  83      15.618  -9.243  -8.156  1.00 98.15           C  
ATOM   1823  C   HIS C  83      15.052  -9.431  -9.559  1.00 98.15           C  
ATOM   1824  CB  HIS C  83      14.510  -9.417  -7.115  1.00 98.15           C  
ATOM   1825  O   HIS C  83      14.379  -8.543 -10.086  1.00 98.15           O  
ATOM   1826  CG  HIS C  83      13.930 -10.795  -7.080  1.00 98.15           C  
ATOM   1827  CD2 HIS C  83      12.821 -11.308  -7.663  1.00 98.15           C  
ATOM   1828  ND1 HIS C  83      14.509 -11.828  -6.375  1.00 98.15           N  
ATOM   1829  CE1 HIS C  83      13.779 -12.920  -6.526  1.00 98.15           C  
ATOM   1830  NE2 HIS C  83      12.749 -12.632  -7.303  1.00 98.15           N  
ATOM   1831  N   GLU C  84      15.295 -10.547 -10.180  1.00 97.84           N  
ATOM   1832  CA  GLU C  84      14.854 -10.830 -11.542  1.00 97.84           C  
ATOM   1833  C   GLU C  84      13.503 -11.540 -11.549  1.00 97.84           C  
ATOM   1834  CB  GLU C  84      15.896 -11.675 -12.280  1.00 97.84           C  
ATOM   1835  O   GLU C  84      13.284 -12.475 -10.776  1.00 97.84           O  
ATOM   1836  CG  GLU C  84      15.711 -11.699 -13.790  1.00 97.84           C  
ATOM   1837  CD  GLU C  84      16.841 -12.406 -14.522  1.00 97.84           C  
ATOM   1838  OE1 GLU C  84      16.594 -13.468 -15.137  1.00 97.84           O  
ATOM   1839  OE2 GLU C  84      17.981 -11.893 -14.480  1.00 97.84           O  
ATOM   1840  N   VAL C  85      12.710 -11.094 -12.455  1.00 96.98           N  
ATOM   1841  CA  VAL C  85      11.394 -11.698 -12.636  1.00 96.98           C  
ATOM   1842  C   VAL C  85      11.198 -12.083 -14.100  1.00 96.98           C  
ATOM   1843  CB  VAL C  85      10.265 -10.746 -12.179  1.00 96.98           C  
ATOM   1844  O   VAL C  85      11.399 -11.260 -14.997  1.00 96.98           O  
ATOM   1845  CG1 VAL C  85       8.907 -11.441 -12.260  1.00 96.98           C  
ATOM   1846  CG2 VAL C  85      10.530 -10.248 -10.759  1.00 96.98           C  
ATOM   1847  N   VAL C  86      10.787 -13.277 -14.328  1.00 96.43           N  
ATOM   1848  CA  VAL C  86      10.466 -13.700 -15.687  1.00 96.43           C  
ATOM   1849  C   VAL C  86       8.991 -13.433 -15.977  1.00 96.43           C  
ATOM   1850  CB  VAL C  86      10.792 -15.194 -15.909  1.00 96.43           C  
ATOM   1851  O   VAL C  86       8.112 -13.976 -15.303  1.00 96.43           O  
ATOM   1852  CG1 VAL C  86      10.419 -15.623 -17.327  1.00 96.43           C  
ATOM   1853  CG2 VAL C  86      12.270 -15.463 -15.637  1.00 96.43           C  
ATOM   1854  N   LEU C  87       8.756 -12.624 -16.973  1.00 96.01           N  
ATOM   1855  CA  LEU C  87       7.387 -12.255 -17.317  1.00 96.01           C  
ATOM   1856  C   LEU C  87       6.923 -12.993 -18.568  1.00 96.01           C  
ATOM   1857  CB  LEU C  87       7.277 -10.743 -17.532  1.00 96.01           C  
ATOM   1858  O   LEU C  87       7.716 -13.236 -19.481  1.00 96.01           O  
ATOM   1859  CG  LEU C  87       7.633  -9.861 -16.335  1.00 96.01           C  
ATOM   1860  CD1 LEU C  87       7.545  -8.387 -16.718  1.00 96.01           C  
ATOM   1861  CD2 LEU C  87       6.718 -10.166 -15.154  1.00 96.01           C  
ATOM   1862  N   ASP C  88       5.665 -13.336 -18.482  1.00 92.72           N  
ATOM   1863  CA  ASP C  88       5.100 -14.051 -19.623  1.00 92.72           C  
ATOM   1864  C   ASP C  88       4.737 -13.087 -20.750  1.00 92.72           C  
ATOM   1865  CB  ASP C  88       3.868 -14.853 -19.198  1.00 92.72           C  
ATOM   1866  O   ASP C  88       5.233 -11.959 -20.793  1.00 92.72           O  
ATOM   1867  CG  ASP C  88       2.751 -13.979 -18.654  1.00 92.72           C  
ATOM   1868  OD1 ASP C  88       2.799 -12.744 -18.836  1.00 92.72           O  
ATOM   1869  OD2 ASP C  88       1.817 -14.532 -18.034  1.00 92.72           O  
ATOM   1870  N   ARG C  89       3.953 -13.499 -21.617  1.00 90.86           N  
ATOM   1871  CA  ARG C  89       3.643 -12.746 -22.827  1.00 90.86           C  
ATOM   1872  C   ARG C  89       2.986 -11.412 -22.489  1.00 90.86           C  
ATOM   1873  CB  ARG C  89       2.732 -13.560 -23.749  1.00 90.86           C  
ATOM   1874  O   ARG C  89       2.979 -10.492 -23.309  1.00 90.86           O  
ATOM   1875  CG  ARG C  89       1.389 -13.915 -23.131  1.00 90.86           C  
ATOM   1876  CD  ARG C  89       0.540 -14.758 -24.072  1.00 90.86           C  
ATOM   1877  NE  ARG C  89      -0.737 -15.124 -23.465  1.00 90.86           N  
ATOM   1878  NH1 ARG C  89      -1.706 -15.836 -25.437  1.00 90.86           N  
ATOM   1879  NH2 ARG C  89      -2.889 -15.925 -23.475  1.00 90.86           N  
ATOM   1880  CZ  ARG C  89      -1.774 -15.628 -24.127  1.00 90.86           C  
ATOM   1881  N   HIS C  90       2.450 -11.329 -21.235  1.00 93.68           N  
ATOM   1882  CA  HIS C  90       1.752 -10.108 -20.850  1.00 93.68           C  
ATOM   1883  C   HIS C  90       2.731  -9.039 -20.376  1.00 93.68           C  
ATOM   1884  CB  HIS C  90       0.725 -10.401 -19.754  1.00 93.68           C  
ATOM   1885  O   HIS C  90       2.372  -7.863 -20.277  1.00 93.68           O  
ATOM   1886  CG  HIS C  90      -0.352 -11.348 -20.179  1.00 93.68           C  
ATOM   1887  CD2 HIS C  90      -0.651 -12.600 -19.761  1.00 93.68           C  
ATOM   1888  ND1 HIS C  90      -1.274 -11.037 -21.156  1.00 93.68           N  
ATOM   1889  CE1 HIS C  90      -2.096 -12.060 -21.319  1.00 93.68           C  
ATOM   1890  NE2 HIS C  90      -1.739 -13.021 -20.484  1.00 93.68           N  
ATOM   1891  N   GLY C  91       3.874  -9.384 -20.152  1.00 94.72           N  
ATOM   1892  CA  GLY C  91       4.857  -8.434 -19.659  1.00 94.72           C  
ATOM   1893  C   GLY C  91       4.447  -7.772 -18.357  1.00 94.72           C  
ATOM   1894  O   GLY C  91       3.953  -8.438 -17.445  1.00 94.72           O  
ATOM   1895  N   VAL C  92       4.651  -6.535 -18.264  1.00 96.72           N  
ATOM   1896  CA  VAL C  92       4.409  -5.768 -17.046  1.00 96.72           C  
ATOM   1897  C   VAL C  92       2.911  -5.723 -16.752  1.00 96.72           C  
ATOM   1898  CB  VAL C  92       4.973  -4.333 -17.158  1.00 96.72           C  
ATOM   1899  O   VAL C  92       2.503  -5.522 -15.606  1.00 96.72           O  
ATOM   1900  CG1 VAL C  92       4.565  -3.497 -15.946  1.00 96.72           C  
ATOM   1901  CG2 VAL C  92       6.493  -4.368 -17.300  1.00 96.72           C  
ATOM   1902  N   TYR C  93       2.100  -5.890 -17.793  1.00 96.55           N  
ATOM   1903  CA  TYR C  93       0.651  -5.815 -17.646  1.00 96.55           C  
ATOM   1904  C   TYR C  93       0.113  -7.030 -16.901  1.00 96.55           C  
ATOM   1905  CB  TYR C  93      -0.023  -5.703 -19.017  1.00 96.55           C  
ATOM   1906  O   TYR C  93      -1.030  -7.027 -16.438  1.00 96.55           O  
ATOM   1907  CG  TYR C  93       0.178  -4.364 -19.685  1.00 96.55           C  
ATOM   1908  CD1 TYR C  93      -0.739  -3.331 -19.509  1.00 96.55           C  
ATOM   1909  CD2 TYR C  93       1.285  -4.131 -20.494  1.00 96.55           C  
ATOM   1910  CE1 TYR C  93      -0.559  -2.096 -20.125  1.00 96.55           C  
ATOM   1911  CE2 TYR C  93       1.475  -2.900 -21.114  1.00 96.55           C  
ATOM   1912  OH  TYR C  93       0.734  -0.671 -21.535  1.00 96.55           O  
ATOM   1913  CZ  TYR C  93       0.550  -1.891 -20.924  1.00 96.55           C  
ATOM   1914  N   GLY C  94       1.026  -8.054 -16.671  1.00 95.69           N  
ATOM   1915  CA  GLY C  94       0.674  -9.229 -15.891  1.00 95.69           C  
ATOM   1916  C   GLY C  94       0.958  -9.069 -14.409  1.00 95.69           C  
ATOM   1917  O   GLY C  94       0.565  -9.913 -13.602  1.00 95.69           O  
ATOM   1918  N   LEU C  95       1.572  -7.990 -14.074  1.00 97.14           N  
ATOM   1919  CA  LEU C  95       1.894  -7.757 -12.671  1.00 97.14           C  
ATOM   1920  C   LEU C  95       0.658  -7.308 -11.898  1.00 97.14           C  
ATOM   1921  CB  LEU C  95       3.001  -6.708 -12.541  1.00 97.14           C  
ATOM   1922  O   LEU C  95      -0.247  -6.694 -12.468  1.00 97.14           O  
ATOM   1923  CG  LEU C  95       4.381  -7.110 -13.064  1.00 97.14           C  
ATOM   1924  CD1 LEU C  95       5.338  -5.925 -13.000  1.00 97.14           C  
ATOM   1925  CD2 LEU C  95       4.930  -8.291 -12.270  1.00 97.14           C  
ATOM   1926  N   GLN C  96       0.725  -7.565 -10.550  1.00 96.82           N  
ATOM   1927  CA  GLN C  96      -0.393  -7.206  -9.684  1.00 96.82           C  
ATOM   1928  C   GLN C  96      -0.370  -5.718  -9.345  1.00 96.82           C  
ATOM   1929  CB  GLN C  96      -0.367  -8.037  -8.400  1.00 96.82           C  
ATOM   1930  O   GLN C  96       0.698  -5.141  -9.130  1.00 96.82           O  
ATOM   1931  CG  GLN C  96      -1.617  -7.885  -7.544  1.00 96.82           C  
ATOM   1932  CD  GLN C  96      -1.611  -8.796  -6.331  1.00 96.82           C  
ATOM   1933  NE2 GLN C  96      -2.650  -8.694  -5.508  1.00 96.82           N  
ATOM   1934  OE1 GLN C  96      -0.682  -9.585  -6.134  1.00 96.82           O  
ATOM   1935  N   ARG C  97      -1.557  -5.190  -9.406  1.00 98.17           N  
ATOM   1936  CA  ARG C  97      -1.697  -3.794  -9.006  1.00 98.17           C  
ATOM   1937  C   ARG C  97      -1.801  -3.666  -7.490  1.00 98.17           C  
ATOM   1938  CB  ARG C  97      -2.922  -3.164  -9.670  1.00 98.17           C  
ATOM   1939  O   ARG C  97      -2.352  -4.546  -6.824  1.00 98.17           O  
ATOM   1940  CG  ARG C  97      -2.820  -3.066 -11.184  1.00 98.17           C  
ATOM   1941  CD  ARG C  97      -4.071  -2.450 -11.795  1.00 98.17           C  
ATOM   1942  NE  ARG C  97      -3.793  -1.841 -13.093  1.00 98.17           N  
ATOM   1943  NH1 ARG C  97      -5.913  -0.964 -13.367  1.00 98.17           N  
ATOM   1944  NH2 ARG C  97      -4.315  -0.637 -14.978  1.00 98.17           N  
ATOM   1945  CZ  ARG C  97      -4.674  -1.149 -13.809  1.00 98.17           C  
ATOM   1946  N   ASN C  98      -1.260  -2.630  -6.916  1.00 98.73           N  
ATOM   1947  CA  ASN C  98      -1.429  -2.317  -5.501  1.00 98.73           C  
ATOM   1948  C   ASN C  98      -2.529  -1.282  -5.284  1.00 98.73           C  
ATOM   1949  CB  ASN C  98      -0.112  -1.827  -4.898  1.00 98.73           C  
ATOM   1950  O   ASN C  98      -2.247  -0.091  -5.140  1.00 98.73           O  
ATOM   1951  CG  ASN C  98      -0.106  -1.884  -3.383  1.00 98.73           C  
ATOM   1952  ND2 ASN C  98       1.082  -1.979  -2.798  1.00 98.73           N  
ATOM   1953  OD1 ASN C  98      -1.161  -1.844  -2.744  1.00 98.73           O  
ATOM   1954  N   LEU C  99      -3.787  -1.775  -5.153  1.00 98.73           N  
ATOM   1955  CA  LEU C  99      -4.961  -0.911  -5.099  1.00 98.73           C  
ATOM   1956  C   LEU C  99      -4.963  -0.075  -3.823  1.00 98.73           C  
ATOM   1957  CB  LEU C  99      -6.244  -1.743  -5.180  1.00 98.73           C  
ATOM   1958  O   LEU C  99      -5.421   1.070  -3.827  1.00 98.73           O  
ATOM   1959  CG  LEU C  99      -6.514  -2.443  -6.513  1.00 98.73           C  
ATOM   1960  CD1 LEU C  99      -7.832  -3.209  -6.451  1.00 98.73           C  
ATOM   1961  CD2 LEU C  99      -6.530  -1.433  -7.655  1.00 98.73           C  
ATOM   1962  N   LEU C 100      -4.530  -0.670  -2.744  1.00 98.83           N  
ATOM   1963  CA  LEU C 100      -4.492   0.058  -1.481  1.00 98.83           C  
ATOM   1964  C   LEU C 100      -3.579   1.276  -1.582  1.00 98.83           C  
ATOM   1965  CB  LEU C 100      -4.017  -0.857  -0.349  1.00 98.83           C  
ATOM   1966  O   LEU C 100      -3.947   2.370  -1.150  1.00 98.83           O  
ATOM   1967  CG  LEU C 100      -3.943  -0.230   1.044  1.00 98.83           C  
ATOM   1968  CD1 LEU C 100      -5.268   0.438   1.396  1.00 98.83           C  
ATOM   1969  CD2 LEU C 100      -3.575  -1.281   2.085  1.00 98.83           C  
ATOM   1970  N   VAL C 101      -2.444   1.061  -2.211  1.00 98.81           N  
ATOM   1971  CA  VAL C 101      -1.505   2.163  -2.392  1.00 98.81           C  
ATOM   1972  C   VAL C 101      -2.120   3.221  -3.306  1.00 98.81           C  
ATOM   1973  CB  VAL C 101      -0.160   1.673  -2.973  1.00 98.81           C  
ATOM   1974  O   VAL C 101      -1.952   4.421  -3.077  1.00 98.81           O  
ATOM   1975  CG1 VAL C 101       0.681   2.854  -3.458  1.00 98.81           C  
ATOM   1976  CG2 VAL C 101       0.606   0.860  -1.931  1.00 98.81           C  
ATOM   1977  N   GLU C 102      -2.815   2.804  -4.312  1.00 98.64           N  
ATOM   1978  CA  GLU C 102      -3.492   3.746  -5.198  1.00 98.64           C  
ATOM   1979  C   GLU C 102      -4.514   4.585  -4.436  1.00 98.64           C  
ATOM   1980  CB  GLU C 102      -4.175   3.005  -6.351  1.00 98.64           C  
ATOM   1981  O   GLU C 102      -4.611   5.796  -4.645  1.00 98.64           O  
ATOM   1982  CG  GLU C 102      -3.204   2.334  -7.312  1.00 98.64           C  
ATOM   1983  CD  GLU C 102      -3.891   1.675  -8.497  1.00 98.64           C  
ATOM   1984  OE1 GLU C 102      -3.205   1.003  -9.300  1.00 98.64           O  
ATOM   1985  OE2 GLU C 102      -5.126   1.832  -8.623  1.00 98.64           O  
ATOM   1986  N   ASN C 103      -5.226   3.947  -3.590  1.00 97.33           N  
ATOM   1987  CA  ASN C 103      -6.202   4.665  -2.778  1.00 97.33           C  
ATOM   1988  C   ASN C 103      -5.526   5.661  -1.839  1.00 97.33           C  
ATOM   1989  CB  ASN C 103      -7.063   3.684  -1.980  1.00 97.33           C  
ATOM   1990  O   ASN C 103      -6.019   6.774  -1.648  1.00 97.33           O  
ATOM   1991  CG  ASN C 103      -7.992   2.872  -2.861  1.00 97.33           C  
ATOM   1992  ND2 ASN C 103      -8.466   1.745  -2.343  1.00 97.33           N  
ATOM   1993  OD1 ASN C 103      -8.281   3.254  -3.998  1.00 97.33           O  
ATOM   1994  N   ILE C 104      -4.478   5.253  -1.256  1.00 97.39           N  
ATOM   1995  CA  ILE C 104      -3.727   6.113  -0.348  1.00 97.39           C  
ATOM   1996  C   ILE C 104      -3.218   7.339  -1.103  1.00 97.39           C  
ATOM   1997  CB  ILE C 104      -2.548   5.356   0.303  1.00 97.39           C  
ATOM   1998  O   ILE C 104      -3.240   8.454  -0.576  1.00 97.39           O  
ATOM   1999  CG1 ILE C 104      -3.068   4.331   1.317  1.00 97.39           C  
ATOM   2000  CG2 ILE C 104      -1.576   6.337   0.964  1.00 97.39           C  
ATOM   2001  CD1 ILE C 104      -2.012   3.344   1.796  1.00 97.39           C  
ATOM   2002  N   ILE C 105      -2.749   7.150  -2.329  1.00 97.24           N  
ATOM   2003  CA  ILE C 105      -2.302   8.255  -3.170  1.00 97.24           C  
ATOM   2004  C   ILE C 105      -3.452   9.236  -3.388  1.00 97.24           C  
ATOM   2005  CB  ILE C 105      -1.765   7.750  -4.528  1.00 97.24           C  
ATOM   2006  O   ILE C 105      -3.264  10.452  -3.300  1.00 97.24           O  
ATOM   2007  CG1 ILE C 105      -0.430   7.021  -4.336  1.00 97.24           C  
ATOM   2008  CG2 ILE C 105      -1.618   8.910  -5.516  1.00 97.24           C  
ATOM   2009  CD1 ILE C 105       0.024   6.229  -5.555  1.00 97.24           C  
ATOM   2010  N   ASP C 106      -4.668   8.744  -3.638  1.00 95.46           N  
ATOM   2011  CA  ASP C 106      -5.838   9.598  -3.817  1.00 95.46           C  
ATOM   2012  C   ASP C 106      -6.116  10.420  -2.560  1.00 95.46           C  
ATOM   2013  CB  ASP C 106      -7.065   8.759  -4.179  1.00 95.46           C  
ATOM   2014  O   ASP C 106      -6.408  11.614  -2.645  1.00 95.46           O  
ATOM   2015  CG  ASP C 106      -6.972   8.137  -5.561  1.00 95.46           C  
ATOM   2016  OD1 ASP C 106      -6.216   8.653  -6.412  1.00 95.46           O  
ATOM   2017  OD2 ASP C 106      -7.662   7.123  -5.802  1.00 95.46           O  
ATOM   2018  N   ILE C 107      -6.030   9.789  -1.461  1.00 92.00           N  
ATOM   2019  CA  ILE C 107      -6.254  10.461  -0.186  1.00 92.00           C  
ATOM   2020  C   ILE C 107      -5.225  11.574  -0.002  1.00 92.00           C  
ATOM   2021  CB  ILE C 107      -6.187   9.468   0.996  1.00 92.00           C  
ATOM   2022  O   ILE C 107      -5.572  12.691   0.388  1.00 92.00           O  
ATOM   2023  CG1 ILE C 107      -7.390   8.518   0.964  1.00 92.00           C  
ATOM   2024  CG2 ILE C 107      -6.118  10.219   2.329  1.00 92.00           C  
ATOM   2025  CD1 ILE C 107      -7.257   7.319   1.893  1.00 92.00           C  
ATOM   2026  N   TYR C 108      -3.999  11.241  -0.292  1.00 91.10           N  
ATOM   2027  CA  TYR C 108      -2.933  12.227  -0.154  1.00 91.10           C  
ATOM   2028  C   TYR C 108      -3.176  13.424  -1.065  1.00 91.10           C  
ATOM   2029  CB  TYR C 108      -1.574  11.597  -0.471  1.00 91.10           C  
ATOM   2030  O   TYR C 108      -3.044  14.574  -0.638  1.00 91.10           O  
ATOM   2031  CG  TYR C 108      -0.420  12.566  -0.382  1.00 91.10           C  
ATOM   2032  CD1 TYR C 108       0.083  13.187  -1.523  1.00 91.10           C  
ATOM   2033  CD2 TYR C 108       0.170  12.861   0.842  1.00 91.10           C  
ATOM   2034  CE1 TYR C 108       1.148  14.079  -1.446  1.00 91.10           C  
ATOM   2035  CE2 TYR C 108       1.235  13.752   0.931  1.00 91.10           C  
ATOM   2036  OH  TYR C 108       2.770  15.237  -0.135  1.00 91.10           O  
ATOM   2037  CZ  TYR C 108       1.716  14.355  -0.217  1.00 91.10           C  
ATOM   2038  N   LYS C 109      -3.524  13.237  -2.317  1.00 90.08           N  
ATOM   2039  CA  LYS C 109      -3.736  14.298  -3.297  1.00 90.08           C  
ATOM   2040  C   LYS C 109      -4.922  15.176  -2.909  1.00 90.08           C  
ATOM   2041  CB  LYS C 109      -3.956  13.707  -4.690  1.00 90.08           C  
ATOM   2042  O   LYS C 109      -4.881  16.396  -3.082  1.00 90.08           O  
ATOM   2043  CG  LYS C 109      -2.695  13.149  -5.332  1.00 90.08           C  
ATOM   2044  CD  LYS C 109      -2.971  12.605  -6.728  1.00 90.08           C  
ATOM   2045  CE  LYS C 109      -1.698  12.106  -7.397  1.00 90.08           C  
ATOM   2046  NZ  LYS C 109      -1.973  11.520  -8.743  1.00 90.08           N  
ATOM   2047  N   GLN C 110      -5.948  14.512  -2.487  1.00 83.09           N  
ATOM   2048  CA  GLN C 110      -7.132  15.243  -2.049  1.00 83.09           C  
ATOM   2049  C   GLN C 110      -6.808  16.164  -0.876  1.00 83.09           C  
ATOM   2050  CB  GLN C 110      -8.249  14.272  -1.662  1.00 83.09           C  
ATOM   2051  O   GLN C 110      -7.271  17.305  -0.830  1.00 83.09           O  
ATOM   2052  CG  GLN C 110      -8.952  13.637  -2.853  1.00 83.09           C  
ATOM   2053  CD  GLN C 110     -10.007  12.626  -2.442  1.00 83.09           C  
ATOM   2054  NE2 GLN C 110     -10.911  12.306  -3.361  1.00 83.09           N  
ATOM   2055  OE1 GLN C 110     -10.008  12.137  -1.308  1.00 83.09           O  
ATOM   2056  N   GLU C 111      -6.022  15.705  -0.016  1.00 73.33           N  
ATOM   2057  CA  GLU C 111      -5.667  16.466   1.179  1.00 73.33           C  
ATOM   2058  C   GLU C 111      -4.686  17.586   0.848  1.00 73.33           C  
ATOM   2059  CB  GLU C 111      -5.073  15.543   2.246  1.00 73.33           C  
ATOM   2060  O   GLU C 111      -4.722  18.653   1.466  1.00 73.33           O  
ATOM   2061  CG  GLU C 111      -6.090  14.612   2.890  1.00 73.33           C  
ATOM   2062  CD  GLU C 111      -7.216  15.349   3.597  1.00 73.33           C  
ATOM   2063  OE1 GLU C 111      -8.390  14.936   3.463  1.00 73.33           O  
ATOM   2064  OE2 GLU C 111      -6.922  16.349   4.289  1.00 73.33           O  
ATOM   2065  N   SER C 112      -3.776  17.314  -0.020  1.00 71.63           N  
ATOM   2066  CA  SER C 112      -2.764  18.293  -0.402  1.00 71.63           C  
ATOM   2067  C   SER C 112      -3.366  19.408  -1.250  1.00 71.63           C  
ATOM   2068  CB  SER C 112      -1.626  17.616  -1.168  1.00 71.63           C  
ATOM   2069  O   SER C 112      -2.783  20.489  -1.368  1.00 71.63           O  
ATOM   2070  OG  SER C 112      -2.128  16.894  -2.279  1.00 71.63           O  
ATOM   2071  N   SER C 113      -4.414  19.113  -1.979  1.00 65.93           N  
ATOM   2072  CA  SER C 113      -5.065  20.093  -2.842  1.00 65.93           C  
ATOM   2073  C   SER C 113      -5.968  21.024  -2.040  1.00 65.93           C  
ATOM   2074  CB  SER C 113      -5.879  19.393  -3.931  1.00 65.93           C  
ATOM   2075  O   SER C 113      -6.484  22.008  -2.573  1.00 65.93           O  
ATOM   2076  OG  SER C 113      -6.875  18.564  -3.358  1.00 65.93           O  
ATOM   2077  N   ARG C 114      -6.123  20.738  -0.742  1.00 55.85           N  
ATOM   2078  CA  ARG C 114      -6.946  21.606   0.093  1.00 55.85           C  
ATOM   2079  C   ARG C 114      -6.269  22.953   0.318  1.00 55.85           C  
ATOM   2080  CB  ARG C 114      -7.241  20.937   1.437  1.00 55.85           C  
ATOM   2081  O   ARG C 114      -5.042  23.030   0.410  1.00 55.85           O  
ATOM   2082  CG  ARG C 114      -8.236  19.790   1.350  1.00 55.85           C  
ATOM   2083  CD  ARG C 114      -8.601  19.253   2.727  1.00 55.85           C  
ATOM   2084  NE  ARG C 114      -9.545  18.143   2.639  1.00 55.85           N  
ATOM   2085  NH1 ARG C 114     -10.096  18.165   4.883  1.00 55.85           N  
ATOM   2086  NH2 ARG C 114     -11.068  16.640   3.474  1.00 55.85           N  
ATOM   2087  CZ  ARG C 114     -10.234  17.652   3.666  1.00 55.85           C  
ATOM   2088  N   PRO C 115      -6.994  23.999  -0.006  1.00 44.75           N  
ATOM   2089  CA  PRO C 115      -6.488  25.373   0.031  1.00 44.75           C  
ATOM   2090  C   PRO C 115      -5.564  25.631   1.219  1.00 44.75           C  
ATOM   2091  CB  PRO C 115      -7.763  26.215   0.138  1.00 44.75           C  
ATOM   2092  O   PRO C 115      -4.572  26.352   1.088  1.00 44.75           O  
ATOM   2093  CG  PRO C 115      -8.881  25.226   0.066  1.00 44.75           C  
ATOM   2094  CD  PRO C 115      -8.296  23.843   0.074  1.00 44.75           C  
ATOM   2095  N   LEU C 116      -5.916  25.031   2.381  1.00 45.66           N  
ATOM   2096  CA  LEU C 116      -5.098  25.314   3.555  1.00 45.66           C  
ATOM   2097  C   LEU C 116      -3.666  24.834   3.348  1.00 45.66           C  
ATOM   2098  CB  LEU C 116      -5.697  24.651   4.798  1.00 45.66           C  
ATOM   2099  O   LEU C 116      -2.728  25.403   3.910  1.00 45.66           O  
ATOM   2100  CG  LEU C 116      -7.027  25.219   5.296  1.00 45.66           C  
ATOM   2101  CD1 LEU C 116      -7.644  24.290   6.336  1.00 45.66           C  
ATOM   2102  CD2 LEU C 116      -6.830  26.618   5.869  1.00 45.66           C  
ATOM   2103  N   HIS C 117      -3.580  23.670   2.673  1.00 44.79           N  
ATOM   2104  CA  HIS C 117      -2.266  23.076   2.456  1.00 44.79           C  
ATOM   2105  C   HIS C 117      -1.590  23.668   1.224  1.00 44.79           C  
ATOM   2106  CB  HIS C 117      -2.380  21.557   2.313  1.00 44.79           C  
ATOM   2107  O   HIS C 117      -0.436  23.348   0.929  1.00 44.79           O  
ATOM   2108  CG  HIS C 117      -2.381  20.830   3.620  1.00 44.79           C  
ATOM   2109  CD2 HIS C 117      -3.364  20.155   4.262  1.00 44.79           C  
ATOM   2110  ND1 HIS C 117      -1.267  20.747   4.426  1.00 44.79           N  
ATOM   2111  CE1 HIS C 117      -1.565  20.049   5.510  1.00 44.79           C  
ATOM   2112  NE2 HIS C 117      -2.832  19.679   5.434  1.00 44.79           N  
ATOM   2113  N   SER C 118      -2.399  24.258   0.303  1.00 39.88           N  
ATOM   2114  CA  SER C 118      -1.623  24.831  -0.792  1.00 39.88           C  
ATOM   2115  C   SER C 118      -0.486  25.702  -0.268  1.00 39.88           C  
ATOM   2116  CB  SER C 118      -2.523  25.654  -1.715  1.00 39.88           C  
ATOM   2117  O   SER C 118      -0.715  26.625   0.515  1.00 39.88           O  
ATOM   2118  OG  SER C 118      -3.257  26.615  -0.975  1.00 39.88           O  
ATOM   2119  N   LYS C 119       0.542  25.098   0.085  1.00 38.13           N  
ATOM   2120  CA  LYS C 119       1.760  25.765   0.535  1.00 38.13           C  
ATOM   2121  C   LYS C 119       1.950  27.102  -0.176  1.00 38.13           C  
ATOM   2122  CB  LYS C 119       2.979  24.871   0.303  1.00 38.13           C  
ATOM   2123  O   LYS C 119       2.986  27.753  -0.020  1.00 38.13           O  
ATOM   2124  CG  LYS C 119       3.254  23.893   1.436  1.00 38.13           C  
ATOM   2125  CD  LYS C 119       4.520  23.085   1.182  1.00 38.13           C  
ATOM   2126  CE  LYS C 119       4.786  22.093   2.306  1.00 38.13           C  
ATOM   2127  NZ  LYS C 119       6.020  21.289   2.055  1.00 38.13           N  
ATOM   2128  N   ALA C 120       1.279  27.326  -1.345  1.00 38.41           N  
ATOM   2129  CA  ALA C 120       1.636  28.680  -1.761  1.00 38.41           C  
ATOM   2130  C   ALA C 120       1.369  29.685  -0.643  1.00 38.41           C  
ATOM   2131  CB  ALA C 120       0.864  29.072  -3.019  1.00 38.41           C  
ATOM   2132  O   ALA C 120       0.461  29.493   0.169  1.00 38.41           O  
ATOM   2133  N   GLU C 121       2.451  30.331  -0.059  1.00 38.99           N  
ATOM   2134  CA  GLU C 121       2.507  31.477   0.843  1.00 38.99           C  
ATOM   2135  C   GLU C 121       1.252  32.337   0.722  1.00 38.99           C  
ATOM   2136  CB  GLU C 121       3.752  32.322   0.563  1.00 38.99           C  
ATOM   2137  O   GLU C 121       1.341  33.560   0.595  1.00 38.99           O  
ATOM   2138  CG  GLU C 121       5.062  31.591   0.819  1.00 38.99           C  
ATOM   2139  CD  GLU C 121       6.161  32.497   1.349  1.00 38.99           C  
ATOM   2140  OE1 GLU C 121       7.037  32.013   2.103  1.00 38.99           O  
ATOM   2141  OE2 GLU C 121       6.147  33.702   1.009  1.00 38.99           O  
ATOM   2142  N   GLN C 122       0.197  31.786   0.069  1.00 44.21           N  
ATOM   2143  CA  GLN C 122      -0.845  32.805   0.010  1.00 44.21           C  
ATOM   2144  C   GLN C 122      -1.298  33.211   1.410  1.00 44.21           C  
ATOM   2145  CB  GLN C 122      -2.040  32.305  -0.804  1.00 44.21           C  
ATOM   2146  O   GLN C 122      -1.695  32.362   2.210  1.00 44.21           O  
ATOM   2147  CG  GLN C 122      -1.883  32.493  -2.307  1.00 44.21           C  
ATOM   2148  CD  GLN C 122      -3.132  32.113  -3.080  1.00 44.21           C  
ATOM   2149  NE2 GLN C 122      -3.264  32.644  -4.290  1.00 44.21           N  
ATOM   2150  OE1 GLN C 122      -3.970  31.348  -2.593  1.00 44.21           O  
ATOM   2151  N   HIS C 123      -0.528  34.015   2.112  1.00 49.69           N  
ATOM   2152  CA  HIS C 123      -0.931  34.668   3.352  1.00 49.69           C  
ATOM   2153  C   HIS C 123      -2.407  35.049   3.319  1.00 49.69           C  
ATOM   2154  CB  HIS C 123      -0.074  35.910   3.606  1.00 49.69           C  
ATOM   2155  O   HIS C 123      -2.811  35.920   2.545  1.00 49.69           O  
ATOM   2156  CG  HIS C 123       1.356  35.599   3.915  1.00 49.69           C  
ATOM   2157  CD2 HIS C 123       2.480  35.759   3.178  1.00 49.69           C  
ATOM   2158  ND1 HIS C 123       1.756  35.049   5.114  1.00 49.69           N  
ATOM   2159  CE1 HIS C 123       3.068  34.885   5.100  1.00 49.69           C  
ATOM   2160  NE2 HIS C 123       3.532  35.308   3.937  1.00 49.69           N  
ATOM   2161  N   LEU C 124      -3.294  34.037   3.596  1.00 59.01           N  
ATOM   2162  CA  LEU C 124      -4.687  34.464   3.663  1.00 59.01           C  
ATOM   2163  C   LEU C 124      -4.858  35.610   4.654  1.00 59.01           C  
ATOM   2164  CB  LEU C 124      -5.588  33.291   4.061  1.00 59.01           C  
ATOM   2165  O   LEU C 124      -4.247  35.607   5.725  1.00 59.01           O  
ATOM   2166  CG  LEU C 124      -5.842  32.236   2.983  1.00 59.01           C  
ATOM   2167  CD1 LEU C 124      -6.031  30.863   3.621  1.00 59.01           C  
ATOM   2168  CD2 LEU C 124      -7.057  32.612   2.142  1.00 59.01           C  
ATOM   2169  N   MET C 125      -5.133  36.798   4.106  1.00 69.38           N  
ATOM   2170  CA  MET C 125      -5.437  37.949   4.950  1.00 69.38           C  
ATOM   2171  C   MET C 125      -6.781  37.771   5.649  1.00 69.38           C  
ATOM   2172  CB  MET C 125      -5.446  39.236   4.123  1.00 69.38           C  
ATOM   2173  O   MET C 125      -7.675  37.106   5.124  1.00 69.38           O  
ATOM   2174  CG  MET C 125      -4.107  39.560   3.480  1.00 69.38           C  
ATOM   2175  SD  MET C 125      -2.846  40.081   4.707  1.00 69.38           S  
ATOM   2176  CE  MET C 125      -3.362  41.798   4.986  1.00 69.38           C  
ATOM   2177  N   CYS C 126      -6.814  38.123   6.904  1.00 72.53           N  
ATOM   2178  CA  CYS C 126      -8.055  38.059   7.668  1.00 72.53           C  
ATOM   2179  C   CYS C 126      -9.137  38.917   7.024  1.00 72.53           C  
ATOM   2180  CB  CYS C 126      -7.822  38.513   9.109  1.00 72.53           C  
ATOM   2181  O   CYS C 126      -8.876  40.051   6.618  1.00 72.53           O  
ATOM   2182  SG  CYS C 126      -9.285  38.382  10.160  1.00 72.53           S  
ATOM   2183  N   GLU C 127     -10.231  38.358   6.794  1.00 73.65           N  
ATOM   2184  CA  GLU C 127     -11.351  39.072   6.188  1.00 73.65           C  
ATOM   2185  C   GLU C 127     -11.800  40.240   7.062  1.00 73.65           C  
ATOM   2186  CB  GLU C 127     -12.524  38.120   5.939  1.00 73.65           C  
ATOM   2187  O   GLU C 127     -12.164  41.301   6.550  1.00 73.65           O  
ATOM   2188  CG  GLU C 127     -12.350  37.238   4.711  1.00 73.65           C  
ATOM   2189  CD  GLU C 127     -13.514  36.284   4.489  1.00 73.65           C  
ATOM   2190  OE1 GLU C 127     -13.473  35.494   3.518  1.00 73.65           O  
ATOM   2191  OE2 GLU C 127     -14.473  36.329   5.290  1.00 73.65           O  
ATOM   2192  N   GLU C 128     -11.745  40.082   8.350  1.00 77.23           N  
ATOM   2193  CA  GLU C 128     -12.185  41.094   9.306  1.00 77.23           C  
ATOM   2194  C   GLU C 128     -11.074  42.098   9.598  1.00 77.23           C  
ATOM   2195  CB  GLU C 128     -12.657  40.438  10.606  1.00 77.23           C  
ATOM   2196  O   GLU C 128     -11.342  43.275   9.846  1.00 77.23           O  
ATOM   2197  CG  GLU C 128     -13.985  39.706  10.480  1.00 77.23           C  
ATOM   2198  CD  GLU C 128     -14.663  39.458  11.818  1.00 77.23           C  
ATOM   2199  OE1 GLU C 128     -15.866  39.112  11.834  1.00 77.23           O  
ATOM   2200  OE2 GLU C 128     -13.986  39.612  12.859  1.00 77.23           O  
ATOM   2201  N   HIS C 129      -9.764  41.536   9.513  1.00 77.80           N  
ATOM   2202  CA  HIS C 129      -8.585  42.365   9.740  1.00 77.80           C  
ATOM   2203  C   HIS C 129      -7.673  42.371   8.518  1.00 77.80           C  
ATOM   2204  CB  HIS C 129      -7.815  41.876  10.968  1.00 77.80           C  
ATOM   2205  O   HIS C 129      -6.799  41.511   8.386  1.00 77.80           O  
ATOM   2206  CG  HIS C 129      -8.670  41.703  12.183  1.00 77.80           C  
ATOM   2207  CD2 HIS C 129      -9.181  42.612  13.047  1.00 77.80           C  
ATOM   2208  ND1 HIS C 129      -9.088  40.468  12.629  1.00 77.80           N  
ATOM   2209  CE1 HIS C 129      -9.823  40.626  13.717  1.00 77.80           C  
ATOM   2210  NE2 HIS C 129      -9.895  41.917  13.992  1.00 77.80           N  
ATOM   2211  N   GLU C 130      -7.857  43.246   7.628  1.00 76.86           N  
ATOM   2212  CA  GLU C 130      -7.255  43.288   6.298  1.00 76.86           C  
ATOM   2213  C   GLU C 130      -5.732  43.330   6.383  1.00 76.86           C  
ATOM   2214  CB  GLU C 130      -7.772  44.495   5.512  1.00 76.86           C  
ATOM   2215  O   GLU C 130      -5.042  42.867   5.473  1.00 76.86           O  
ATOM   2216  CG  GLU C 130      -9.146  44.284   4.893  1.00 76.86           C  
ATOM   2217  CD  GLU C 130      -9.634  45.480   4.092  1.00 76.86           C  
ATOM   2218  OE1 GLU C 130     -10.778  45.445   3.585  1.00 76.86           O  
ATOM   2219  OE2 GLU C 130      -8.866  46.461   3.971  1.00 76.86           O  
ATOM   2220  N   GLU C 131      -5.181  43.763   7.522  1.00 78.48           N  
ATOM   2221  CA  GLU C 131      -3.732  43.884   7.647  1.00 78.48           C  
ATOM   2222  C   GLU C 131      -3.138  42.683   8.377  1.00 78.48           C  
ATOM   2223  CB  GLU C 131      -3.361  45.179   8.375  1.00 78.48           C  
ATOM   2224  O   GLU C 131      -1.920  42.589   8.540  1.00 78.48           O  
ATOM   2225  CG  GLU C 131      -3.729  46.442   7.610  1.00 78.48           C  
ATOM   2226  CD  GLU C 131      -3.448  47.718   8.388  1.00 78.48           C  
ATOM   2227  OE1 GLU C 131      -3.726  48.821   7.865  1.00 78.48           O  
ATOM   2228  OE2 GLU C 131      -2.945  47.613   9.529  1.00 78.48           O  
ATOM   2229  N   GLU C 132      -4.044  41.781   8.770  1.00 77.60           N  
ATOM   2230  CA  GLU C 132      -3.546  40.647   9.543  1.00 77.60           C  
ATOM   2231  C   GLU C 132      -3.553  39.367   8.713  1.00 77.60           C  
ATOM   2232  CB  GLU C 132      -4.380  40.455  10.813  1.00 77.60           C  
ATOM   2233  O   GLU C 132      -4.509  39.100   7.981  1.00 77.60           O  
ATOM   2234  CG  GLU C 132      -3.959  41.353  11.967  1.00 77.60           C  
ATOM   2235  CD  GLU C 132      -2.622  40.959  12.576  1.00 77.60           C  
ATOM   2236  OE1 GLU C 132      -1.850  41.859  12.978  1.00 77.60           O  
ATOM   2237  OE2 GLU C 132      -2.346  39.741  12.652  1.00 77.60           O  
ATOM   2238  N   LYS C 133      -2.534  38.645   8.872  1.00 75.50           N  
ATOM   2239  CA  LYS C 133      -2.444  37.346   8.212  1.00 75.50           C  
ATOM   2240  C   LYS C 133      -3.028  36.242   9.089  1.00 75.50           C  
ATOM   2241  CB  LYS C 133      -0.991  37.023   7.859  1.00 75.50           C  
ATOM   2242  O   LYS C 133      -3.032  36.355  10.317  1.00 75.50           O  
ATOM   2243  CG  LYS C 133      -0.401  37.922   6.783  1.00 75.50           C  
ATOM   2244  CD  LYS C 133       1.021  37.507   6.427  1.00 75.50           C  
ATOM   2245  CE  LYS C 133       1.635  38.443   5.395  1.00 75.50           C  
ATOM   2246  NZ  LYS C 133       3.038  38.054   5.060  1.00 75.50           N  
ATOM   2247  N   ILE C 134      -3.691  35.375   8.399  1.00 74.81           N  
ATOM   2248  CA  ILE C 134      -4.154  34.198   9.126  1.00 74.81           C  
ATOM   2249  C   ILE C 134      -2.961  33.323   9.505  1.00 74.81           C  
ATOM   2250  CB  ILE C 134      -5.173  33.386   8.296  1.00 74.81           C  
ATOM   2251  O   ILE C 134      -2.437  32.583   8.670  1.00 74.81           O  
ATOM   2252  CG1 ILE C 134      -6.434  34.217   8.036  1.00 74.81           C  
ATOM   2253  CG2 ILE C 134      -5.518  32.071   9.001  1.00 74.81           C  
ATOM   2254  CD1 ILE C 134      -7.481  33.505   7.191  1.00 74.81           C  
ATOM   2255  N   ASN C 135      -2.483  33.480  10.779  1.00 72.00           N  
ATOM   2256  CA  ASN C 135      -1.250  32.806  11.174  1.00 72.00           C  
ATOM   2257  C   ASN C 135      -1.467  31.906  12.387  1.00 72.00           C  
ATOM   2258  CB  ASN C 135      -0.148  33.829  11.461  1.00 72.00           C  
ATOM   2259  O   ASN C 135      -0.530  31.263  12.863  1.00 72.00           O  
ATOM   2260  CG  ASN C 135       1.220  33.190  11.599  1.00 72.00           C  
ATOM   2261  ND2 ASN C 135       2.214  33.990  11.966  1.00 72.00           N  
ATOM   2262  OD1 ASN C 135       1.382  31.987  11.377  1.00 72.00           O  
ATOM   2263  N   ILE C 136      -2.666  31.936  12.821  1.00 76.18           N  
ATOM   2264  CA  ILE C 136      -2.942  31.109  13.990  1.00 76.18           C  
ATOM   2265  C   ILE C 136      -4.074  30.134  13.678  1.00 76.18           C  
ATOM   2266  CB  ILE C 136      -3.301  31.971  15.221  1.00 76.18           C  
ATOM   2267  O   ILE C 136      -4.939  30.423  12.846  1.00 76.18           O  
ATOM   2268  CG1 ILE C 136      -2.760  33.396  15.052  1.00 76.18           C  
ATOM   2269  CG2 ILE C 136      -2.764  31.331  16.505  1.00 76.18           C  
ATOM   2270  CD1 ILE C 136      -3.392  34.414  15.990  1.00 76.18           C  
ATOM   2271  N   TYR C 137      -3.971  29.047  14.287  1.00 69.87           N  
ATOM   2272  CA  TYR C 137      -5.011  28.028  14.199  1.00 69.87           C  
ATOM   2273  C   TYR C 137      -5.603  27.733  15.572  1.00 69.87           C  
ATOM   2274  CB  TYR C 137      -4.453  26.741  13.584  1.00 69.87           C  
ATOM   2275  O   TYR C 137      -4.876  27.394  16.509  1.00 69.87           O  
ATOM   2276  CG  TYR C 137      -5.516  25.742  13.198  1.00 69.87           C  
ATOM   2277  CD1 TYR C 137      -5.900  24.730  14.075  1.00 69.87           C  
ATOM   2278  CD2 TYR C 137      -6.139  25.807  11.956  1.00 69.87           C  
ATOM   2279  CE1 TYR C 137      -6.879  23.806  13.722  1.00 69.87           C  
ATOM   2280  CE2 TYR C 137      -7.118  24.888  11.593  1.00 69.87           C  
ATOM   2281  OH  TYR C 137      -8.450  22.981  12.127  1.00 69.87           O  
ATOM   2282  CZ  TYR C 137      -7.481  23.893  12.481  1.00 69.87           C  
ATOM   2283  N   CYS C 138      -6.956  27.915  15.591  1.00 67.04           N  
ATOM   2284  CA  CYS C 138      -7.643  27.586  16.835  1.00 67.04           C  
ATOM   2285  C   CYS C 138      -7.915  26.089  16.929  1.00 67.04           C  
ATOM   2286  CB  CYS C 138      -8.956  28.360  16.943  1.00 67.04           C  
ATOM   2287  O   CYS C 138      -8.696  25.546  16.146  1.00 67.04           O  
ATOM   2288  SG  CYS C 138      -9.856  28.056  18.479  1.00 67.04           S  
ATOM   2289  N   LEU C 139      -7.265  25.487  17.898  1.00 64.92           N  
ATOM   2290  CA  LEU C 139      -7.361  24.038  18.039  1.00 64.92           C  
ATOM   2291  C   LEU C 139      -8.762  23.627  18.478  1.00 64.92           C  
ATOM   2292  CB  LEU C 139      -6.327  23.528  19.047  1.00 64.92           C  
ATOM   2293  O   LEU C 139      -9.268  22.584  18.057  1.00 64.92           O  
ATOM   2294  CG  LEU C 139      -4.860  23.634  18.626  1.00 64.92           C  
ATOM   2295  CD1 LEU C 139      -3.947  23.258  19.788  1.00 64.92           C  
ATOM   2296  CD2 LEU C 139      -4.586  22.748  17.415  1.00 64.92           C  
ATOM   2297  N   SER C 140      -9.469  24.491  19.241  1.00 62.47           N  
ATOM   2298  CA  SER C 140     -10.806  24.200  19.748  1.00 62.47           C  
ATOM   2299  C   SER C 140     -11.854  24.321  18.647  1.00 62.47           C  
ATOM   2300  CB  SER C 140     -11.158  25.138  20.903  1.00 62.47           C  
ATOM   2301  O   SER C 140     -12.711  23.446  18.499  1.00 62.47           O  
ATOM   2302  OG  SER C 140     -10.188  25.054  21.933  1.00 62.47           O  
ATOM   2303  N   CYS C 141     -11.691  25.276  17.814  1.00 59.41           N  
ATOM   2304  CA  CYS C 141     -12.658  25.549  16.757  1.00 59.41           C  
ATOM   2305  C   CYS C 141     -12.248  24.873  15.454  1.00 59.41           C  
ATOM   2306  CB  CYS C 141     -12.801  27.055  16.538  1.00 59.41           C  
ATOM   2307  O   CYS C 141     -13.060  24.738  14.538  1.00 59.41           O  
ATOM   2308  SG  CYS C 141     -13.262  27.967  18.027  1.00 59.41           S  
ATOM   2309  N   GLU C 142     -10.901  24.489  15.376  1.00 61.12           N  
ATOM   2310  CA  GLU C 142     -10.310  23.844  14.207  1.00 61.12           C  
ATOM   2311  C   GLU C 142     -10.407  24.739  12.975  1.00 61.12           C  
ATOM   2312  CB  GLU C 142     -10.987  22.499  13.934  1.00 61.12           C  
ATOM   2313  O   GLU C 142     -10.808  24.285  11.901  1.00 61.12           O  
ATOM   2314  CG  GLU C 142     -10.725  21.450  15.005  1.00 61.12           C  
ATOM   2315  CD  GLU C 142     -11.363  20.105  14.696  1.00 61.12           C  
ATOM   2316  OE1 GLU C 142     -11.145  19.139  15.463  1.00 61.12           O  
ATOM   2317  OE2 GLU C 142     -12.086  20.015  13.679  1.00 61.12           O  
ATOM   2318  N   VAL C 143     -10.127  26.023  13.190  1.00 62.56           N  
ATOM   2319  CA  VAL C 143     -10.171  26.978  12.088  1.00 62.56           C  
ATOM   2320  C   VAL C 143      -8.950  27.894  12.148  1.00 62.56           C  
ATOM   2321  CB  VAL C 143     -11.468  27.818  12.115  1.00 62.56           C  
ATOM   2322  O   VAL C 143      -8.501  28.270  13.233  1.00 62.56           O  
ATOM   2323  CG1 VAL C 143     -12.282  27.595  10.842  1.00 62.56           C  
ATOM   2324  CG2 VAL C 143     -12.298  27.475  13.351  1.00 62.56           C  
ATOM   2325  N   PRO C 144      -8.469  28.233  10.977  1.00 73.17           N  
ATOM   2326  CA  PRO C 144      -7.411  29.246  10.950  1.00 73.17           C  
ATOM   2327  C   PRO C 144      -7.938  30.656  11.210  1.00 73.17           C  
ATOM   2328  CB  PRO C 144      -6.844  29.127   9.534  1.00 73.17           C  
ATOM   2329  O   PRO C 144      -9.036  31.000  10.763  1.00 73.17           O  
ATOM   2330  CG  PRO C 144      -7.849  28.310   8.787  1.00 73.17           C  
ATOM   2331  CD  PRO C 144      -8.762  27.652   9.782  1.00 73.17           C  
ATOM   2332  N   THR C 145      -7.273  31.388  12.067  1.00 75.73           N  
ATOM   2333  CA  THR C 145      -7.675  32.749  12.406  1.00 75.73           C  
ATOM   2334  C   THR C 145      -6.457  33.660  12.521  1.00 75.73           C  
ATOM   2335  CB  THR C 145      -8.472  32.784  13.723  1.00 75.73           C  
ATOM   2336  O   THR C 145      -5.322  33.212  12.346  1.00 75.73           O  
ATOM   2337  CG2 THR C 145      -8.373  31.454  14.462  1.00 75.73           C  
ATOM   2338  OG1 THR C 145      -7.953  33.824  14.561  1.00 75.73           O  
ATOM   2339  N   CYS C 146      -6.759  35.014  12.539  1.00 75.82           N  
ATOM   2340  CA  CYS C 146      -5.675  35.959  12.787  1.00 75.82           C  
ATOM   2341  C   CYS C 146      -5.555  36.273  14.274  1.00 75.82           C  
ATOM   2342  CB  CYS C 146      -5.899  37.250  12.001  1.00 75.82           C  
ATOM   2343  O   CYS C 146      -6.390  35.844  15.073  1.00 75.82           O  
ATOM   2344  SG  CYS C 146      -7.210  38.295  12.674  1.00 75.82           S  
ATOM   2345  N   SER C 147      -4.522  36.944  14.759  1.00 77.23           N  
ATOM   2346  CA  SER C 147      -4.215  37.219  16.159  1.00 77.23           C  
ATOM   2347  C   SER C 147      -5.271  38.122  16.790  1.00 77.23           C  
ATOM   2348  CB  SER C 147      -2.836  37.866  16.289  1.00 77.23           C  
ATOM   2349  O   SER C 147      -5.547  38.021  17.987  1.00 77.23           O  
ATOM   2350  OG  SER C 147      -2.744  39.023  15.477  1.00 77.23           O  
ATOM   2351  N   LEU C 148      -5.970  38.822  15.941  1.00 76.29           N  
ATOM   2352  CA  LEU C 148      -6.906  39.811  16.465  1.00 76.29           C  
ATOM   2353  C   LEU C 148      -8.324  39.250  16.506  1.00 76.29           C  
ATOM   2354  CB  LEU C 148      -6.873  41.083  15.615  1.00 76.29           C  
ATOM   2355  O   LEU C 148      -9.188  39.786  17.202  1.00 76.29           O  
ATOM   2356  CG  LEU C 148      -5.589  41.912  15.684  1.00 76.29           C  
ATOM   2357  CD1 LEU C 148      -5.576  42.962  14.579  1.00 76.29           C  
ATOM   2358  CD2 LEU C 148      -5.449  42.568  17.054  1.00 76.29           C  
ATOM   2359  N   CYS C 149      -8.641  38.298  15.755  1.00 70.68           N  
ATOM   2360  CA  CYS C 149      -9.969  37.696  15.715  1.00 70.68           C  
ATOM   2361  C   CYS C 149     -10.163  36.725  16.873  1.00 70.68           C  
ATOM   2362  CB  CYS C 149     -10.189  36.971  14.387  1.00 70.68           C  
ATOM   2363  O   CYS C 149     -11.279  36.267  17.125  1.00 70.68           O  
ATOM   2364  SG  CYS C 149     -10.427  38.080  12.982  1.00 70.68           S  
ATOM   2365  N   LYS C 150      -9.219  36.467  17.836  1.00 61.25           N  
ATOM   2366  CA  LYS C 150      -9.304  35.512  18.937  1.00 61.25           C  
ATOM   2367  C   LYS C 150     -10.468  35.844  19.866  1.00 61.25           C  
ATOM   2368  CB  LYS C 150      -7.994  35.486  19.728  1.00 61.25           C  
ATOM   2369  O   LYS C 150     -10.869  37.005  19.977  1.00 61.25           O  
ATOM   2370  CG  LYS C 150      -7.777  34.208  20.524  1.00 61.25           C  
ATOM   2371  CD  LYS C 150      -6.452  34.236  21.275  1.00 61.25           C  
ATOM   2372  CE  LYS C 150      -6.279  33.003  22.152  1.00 61.25           C  
ATOM   2373  NZ  LYS C 150      -4.984  33.029  22.895  1.00 61.25           N  
TER    2374      LYS C 150                                                      
ENDMDL                                                                          
END                                                                             
