# Supplementary material for: Structure and activation of the RING E3 ubiquitin ligase TRIM72 on the membrane
Source: Nat Struct Mol Biol. 2023 Sep 28;30(11):1695–706. doi: 10.1038/s41594-023-01111-7 (PMC10643145; doi:10.1038/s41594-023-01111-7)
Supplement: Supplementary file 5 — Predicted structures of the RING domain of 60 TRIM proteins. [file 41594_2023_1111_MOESM5_ESM.zip › R55_cf133_unrelaxed_rank_1_model_1.pdb]

MODEL     1                                                                     
ATOM      1  N   MET B   1       3.207 -25.059 -27.566  1.00 24.13           N  
ATOM      2  CA  MET B   1       3.297 -23.618 -27.348  1.00 24.13           C  
ATOM      3  C   MET B   1       2.586 -23.218 -26.059  1.00 24.13           C  
ATOM      4  CB  MET B   1       2.702 -22.855 -28.532  1.00 24.13           C  
ATOM      5  O   MET B   1       2.797 -22.118 -25.544  1.00 24.13           O  
ATOM      6  CG  MET B   1       3.721 -22.484 -29.597  1.00 24.13           C  
ATOM      7  SD  MET B   1       2.989 -21.491 -30.956  1.00 24.13           S  
ATOM      8  CE  MET B   1       4.465 -21.197 -31.968  1.00 24.13           C  
ATOM      9  N   SER B   2       1.572 -24.111 -25.696  1.00 32.54           N  
ATOM     10  CA  SER B   2       0.703 -23.852 -24.552  1.00 32.54           C  
ATOM     11  C   SER B   2       1.423 -24.130 -23.237  1.00 32.54           C  
ATOM     12  CB  SER B   2      -0.565 -24.701 -24.638  1.00 32.54           C  
ATOM     13  O   SER B   2       1.259 -23.391 -22.264  1.00 32.54           O  
ATOM     14  OG  SER B   2      -0.247 -26.055 -24.908  1.00 32.54           O  
ATOM     15  N   ALA B   3       2.280 -25.198 -23.086  1.00 32.41           N  
ATOM     16  CA  ALA B   3       3.025 -25.517 -21.871  1.00 32.41           C  
ATOM     17  C   ALA B   3       4.060 -24.439 -21.564  1.00 32.41           C  
ATOM     18  CB  ALA B   3       3.702 -26.879 -22.003  1.00 32.41           C  
ATOM     19  O   ALA B   3       4.255 -24.068 -20.404  1.00 32.41           O  
ATOM     20  N   SER B   4       4.826 -24.062 -22.512  1.00 35.34           N  
ATOM     21  CA  SER B   4       5.770 -22.968 -22.310  1.00 35.34           C  
ATOM     22  C   SER B   4       5.064 -21.714 -21.806  1.00 35.34           C  
ATOM     23  CB  SER B   4       6.515 -22.656 -23.609  1.00 35.34           C  
ATOM     24  O   SER B   4       5.558 -21.039 -20.901  1.00 35.34           O  
ATOM     25  OG  SER B   4       7.406 -21.569 -23.429  1.00 35.34           O  
ATOM     26  N   LEU B   5       3.858 -21.398 -22.306  1.00 39.08           N  
ATOM     27  CA  LEU B   5       3.133 -20.221 -21.840  1.00 39.08           C  
ATOM     28  C   LEU B   5       2.697 -20.390 -20.388  1.00 39.08           C  
ATOM     29  CB  LEU B   5       1.912 -19.958 -22.725  1.00 39.08           C  
ATOM     30  O   LEU B   5       2.783 -19.449 -19.596  1.00 39.08           O  
ATOM     31  CG  LEU B   5       2.187 -19.326 -24.090  1.00 39.08           C  
ATOM     32  CD1 LEU B   5       0.906 -19.272 -24.917  1.00 39.08           C  
ATOM     33  CD2 LEU B   5       2.781 -17.932 -23.924  1.00 39.08           C  
ATOM     34  N   ASN B   6       2.295 -21.688 -20.067  1.00 48.63           N  
ATOM     35  CA  ASN B   6       1.920 -21.889 -18.671  1.00 48.63           C  
ATOM     36  C   ASN B   6       3.118 -21.729 -17.740  1.00 48.63           C  
ATOM     37  CB  ASN B   6       1.279 -23.265 -18.480  1.00 48.63           C  
ATOM     38  O   ASN B   6       3.004 -21.120 -16.674  1.00 48.63           O  
ATOM     39  CG  ASN B   6       0.299 -23.298 -17.325  1.00 48.63           C  
ATOM     40  ND2 ASN B   6      -0.044 -24.498 -16.872  1.00 48.63           N  
ATOM     41  OD1 ASN B   6      -0.148 -22.253 -16.843  1.00 48.63           O  
ATOM     42  N   TYR B   7       4.189 -22.453 -18.210  1.00 43.81           N  
ATOM     43  CA  TYR B   7       5.408 -22.271 -17.430  1.00 43.81           C  
ATOM     44  C   TYR B   7       5.808 -20.801 -17.378  1.00 43.81           C  
ATOM     45  CB  TYR B   7       6.552 -23.102 -18.018  1.00 43.81           C  
ATOM     46  O   TYR B   7       6.174 -20.287 -16.318  1.00 43.81           O  
ATOM     47  CG  TYR B   7       7.839 -23.004 -17.234  1.00 43.81           C  
ATOM     48  CD1 TYR B   7       8.890 -22.207 -17.681  1.00 43.81           C  
ATOM     49  CD2 TYR B   7       8.006 -23.709 -16.047  1.00 43.81           C  
ATOM     50  CE1 TYR B   7      10.078 -22.114 -16.964  1.00 43.81           C  
ATOM     51  CE2 TYR B   7       9.190 -23.624 -15.321  1.00 43.81           C  
ATOM     52  OH  TYR B   7      11.392 -22.738 -15.072  1.00 43.81           O  
ATOM     53  CZ  TYR B   7      10.218 -22.825 -15.787  1.00 43.81           C  
ATOM     54  N   LYS B   8       5.827 -20.326 -18.609  1.00 53.97           N  
ATOM     55  CA  LYS B   8       6.173 -18.908 -18.657  1.00 53.97           C  
ATOM     56  C   LYS B   8       5.251 -18.086 -17.761  1.00 53.97           C  
ATOM     57  CB  LYS B   8       6.106 -18.388 -20.094  1.00 53.97           C  
ATOM     58  O   LYS B   8       5.708 -17.192 -17.045  1.00 53.97           O  
ATOM     59  CG  LYS B   8       7.213 -18.915 -20.995  1.00 53.97           C  
ATOM     60  CD  LYS B   8       7.160 -18.277 -22.377  1.00 53.97           C  
ATOM     61  CE  LYS B   8       8.246 -18.830 -23.291  1.00 53.97           C  
ATOM     62  NZ  LYS B   8       8.178 -18.231 -24.657  1.00 53.97           N  
ATOM     63  N   SER B   9       4.006 -18.586 -17.790  1.00 58.31           N  
ATOM     64  CA  SER B   9       3.054 -17.861 -16.954  1.00 58.31           C  
ATOM     65  C   SER B   9       3.340 -18.082 -15.472  1.00 58.31           C  
ATOM     66  CB  SER B   9       1.622 -18.291 -17.274  1.00 58.31           C  
ATOM     67  O   SER B   9       3.307 -17.138 -14.680  1.00 58.31           O  
ATOM     68  OG  SER B   9       1.473 -19.693 -17.128  1.00 58.31           O  
ATOM     69  N   PHE B  10       3.579 -19.400 -15.145  1.00 60.74           N  
ATOM     70  CA  PHE B  10       3.895 -19.702 -13.754  1.00 60.74           C  
ATOM     71  C   PHE B  10       5.172 -18.991 -13.322  1.00 60.74           C  
ATOM     72  CB  PHE B  10       4.040 -21.213 -13.549  1.00 60.74           C  
ATOM     73  O   PHE B  10       5.223 -18.393 -12.245  1.00 60.74           O  
ATOM     74  CG  PHE B  10       4.290 -21.611 -12.120  1.00 60.74           C  
ATOM     75  CD1 PHE B  10       5.572 -21.926 -11.685  1.00 60.74           C  
ATOM     76  CD2 PHE B  10       3.242 -21.670 -11.210  1.00 60.74           C  
ATOM     77  CE1 PHE B  10       5.806 -22.295 -10.362  1.00 60.74           C  
ATOM     78  CE2 PHE B  10       3.469 -22.037  -9.886  1.00 60.74           C  
ATOM     79  CZ  PHE B  10       4.751 -22.350  -9.465  1.00 60.74           C  
ATOM     80  N   SER B  11       6.159 -19.218 -14.155  1.00 65.51           N  
ATOM     81  CA  SER B  11       7.422 -18.557 -13.844  1.00 65.51           C  
ATOM     82  C   SER B  11       7.239 -17.048 -13.719  1.00 65.51           C  
ATOM     83  CB  SER B  11       8.467 -18.864 -14.917  1.00 65.51           C  
ATOM     84  O   SER B  11       7.806 -16.421 -12.821  1.00 65.51           O  
ATOM     85  OG  SER B  11       8.051 -18.374 -16.180  1.00 65.51           O  
ATOM     86  N   LYS B  12       6.415 -16.578 -14.593  1.00 74.01           N  
ATOM     87  CA  LYS B  12       6.150 -15.143 -14.552  1.00 74.01           C  
ATOM     88  C   LYS B  12       5.424 -14.755 -13.267  1.00 74.01           C  
ATOM     89  CB  LYS B  12       5.327 -14.714 -15.768  1.00 74.01           C  
ATOM     90  O   LYS B  12       5.755 -13.744 -12.643  1.00 74.01           O  
ATOM     91  CG  LYS B  12       5.151 -13.208 -15.896  1.00 74.01           C  
ATOM     92  CD  LYS B  12       6.473 -12.514 -16.196  1.00 74.01           C  
ATOM     93  CE  LYS B  12       6.298 -11.006 -16.323  1.00 74.01           C  
ATOM     94  NZ  LYS B  12       7.570 -10.332 -16.720  1.00 74.01           N  
ATOM     95  N   GLU B  13       4.512 -15.567 -12.892  1.00 77.24           N  
ATOM     96  CA  GLU B  13       3.778 -15.295 -11.659  1.00 77.24           C  
ATOM     97  C   GLU B  13       4.697 -15.368 -10.443  1.00 77.24           C  
ATOM     98  CB  GLU B  13       2.615 -16.277 -11.499  1.00 77.24           C  
ATOM     99  O   GLU B  13       4.580 -14.559  -9.520  1.00 77.24           O  
ATOM    100  CG  GLU B  13       1.426 -15.974 -12.399  1.00 77.24           C  
ATOM    101  CD  GLU B  13       1.500 -16.675 -13.747  1.00 77.24           C  
ATOM    102  OE1 GLU B  13       0.612 -16.447 -14.599  1.00 77.24           O  
ATOM    103  OE2 GLU B  13       2.453 -17.459 -13.951  1.00 77.24           O  
ATOM    104  N   GLN B  14       5.539 -16.323 -10.502  1.00 76.42           N  
ATOM    105  CA  GLN B  14       6.495 -16.433  -9.405  1.00 76.42           C  
ATOM    106  C   GLN B  14       7.396 -15.203  -9.335  1.00 76.42           C  
ATOM    107  CB  GLN B  14       7.342 -17.697  -9.555  1.00 76.42           C  
ATOM    108  O   GLN B  14       7.682 -14.698  -8.248  1.00 76.42           O  
ATOM    109  CG  GLN B  14       8.137 -18.057  -8.307  1.00 76.42           C  
ATOM    110  CD  GLN B  14       7.251 -18.459  -7.143  1.00 76.42           C  
ATOM    111  NE2 GLN B  14       7.741 -18.251  -5.926  1.00 76.42           N  
ATOM    112  OE1 GLN B  14       6.135 -18.952  -7.336  1.00 76.42           O  
ATOM    113  N   GLN B  15       7.779 -14.762 -10.471  1.00 83.68           N  
ATOM    114  CA  GLN B  15       8.622 -13.571 -10.515  1.00 83.68           C  
ATOM    115  C   GLN B  15       7.879 -12.351  -9.979  1.00 83.68           C  
ATOM    116  CB  GLN B  15       9.103 -13.307 -11.943  1.00 83.68           C  
ATOM    117  O   GLN B  15       8.445 -11.553  -9.230  1.00 83.68           O  
ATOM    118  CG  GLN B  15      10.245 -14.212 -12.384  1.00 83.68           C  
ATOM    119  CD  GLN B  15      10.653 -13.981 -13.827  1.00 83.68           C  
ATOM    120  NE2 GLN B  15      11.812 -14.507 -14.207  1.00 83.68           N  
ATOM    121  OE1 GLN B  15       9.931 -13.336 -14.595  1.00 83.68           O  
ATOM    122  N   THR B  16       6.678 -12.247 -10.316  1.00 86.75           N  
ATOM    123  CA  THR B  16       5.868 -11.130  -9.843  1.00 86.75           C  
ATOM    124  C   THR B  16       5.731 -11.167  -8.323  1.00 86.75           C  
ATOM    125  CB  THR B  16       4.470 -11.141 -10.488  1.00 86.75           C  
ATOM    126  O   THR B  16       5.890 -10.143  -7.655  1.00 86.75           O  
ATOM    127  CG2 THR B  16       3.648  -9.937 -10.040  1.00 86.75           C  
ATOM    128  OG1 THR B  16       4.609 -11.107 -11.914  1.00 86.75           O  
ATOM    129  N   MET B  17       5.502 -12.383  -7.843  1.00 87.44           N  
ATOM    130  CA  MET B  17       5.350 -12.539  -6.399  1.00 87.44           C  
ATOM    131  C   MET B  17       6.646 -12.193  -5.675  1.00 87.44           C  
ATOM    132  CB  MET B  17       4.922 -13.966  -6.054  1.00 87.44           C  
ATOM    133  O   MET B  17       6.623 -11.556  -4.620  1.00 87.44           O  
ATOM    134  CG  MET B  17       3.459 -14.256  -6.348  1.00 87.44           C  
ATOM    135  SD  MET B  17       2.323 -13.196  -5.372  1.00 87.44           S  
ATOM    136  CE  MET B  17       2.538 -13.927  -3.725  1.00 87.44           C  
ATOM    137  N   ASP B  18       7.736 -12.567  -6.249  1.00 87.41           N  
ATOM    138  CA  ASP B  18       9.031 -12.241  -5.659  1.00 87.41           C  
ATOM    139  C   ASP B  18       9.271 -10.733  -5.660  1.00 87.41           C  
ATOM    140  CB  ASP B  18      10.158 -12.954  -6.410  1.00 87.41           C  
ATOM    141  O   ASP B  18       9.739 -10.173  -4.667  1.00 87.41           O  
ATOM    142  CG  ASP B  18      10.205 -14.446  -6.131  1.00 87.41           C  
ATOM    143  OD1 ASP B  18       9.642 -14.894  -5.109  1.00 87.41           O  
ATOM    144  OD2 ASP B  18      10.812 -15.180  -6.941  1.00 87.41           O  
ATOM    145  N   ASN B  19       8.971 -10.090  -6.735  1.00 92.16           N  
ATOM    146  CA  ASN B  19       9.124  -8.642  -6.834  1.00 92.16           C  
ATOM    147  C   ASN B  19       8.204  -7.914  -5.858  1.00 92.16           C  
ATOM    148  CB  ASN B  19       8.861  -8.170  -8.265  1.00 92.16           C  
ATOM    149  O   ASN B  19       8.595  -6.909  -5.261  1.00 92.16           O  
ATOM    150  CG  ASN B  19       9.951  -8.595  -9.230  1.00 92.16           C  
ATOM    151  ND2 ASN B  19       9.634  -8.597 -10.519  1.00 92.16           N  
ATOM    152  OD1 ASN B  19      11.068  -8.919  -8.819  1.00 92.16           O  
ATOM    153  N   LEU B  20       7.021  -8.483  -5.732  1.00 93.29           N  
ATOM    154  CA  LEU B  20       6.080  -7.894  -4.785  1.00 93.29           C  
ATOM    155  C   LEU B  20       6.608  -7.998  -3.358  1.00 93.29           C  
ATOM    156  CB  LEU B  20       4.715  -8.579  -4.888  1.00 93.29           C  
ATOM    157  O   LEU B  20       6.540  -7.032  -2.595  1.00 93.29           O  
ATOM    158  CG  LEU B  20       3.751  -8.017  -5.934  1.00 93.29           C  
ATOM    159  CD1 LEU B  20       2.667  -9.040  -6.260  1.00 93.29           C  
ATOM    160  CD2 LEU B  20       3.133  -6.712  -5.446  1.00 93.29           C  
ATOM    161  N   GLU B  21       7.155  -9.133  -3.002  1.00 93.88           N  
ATOM    162  CA  GLU B  21       7.707  -9.345  -1.668  1.00 93.88           C  
ATOM    163  C   GLU B  21       8.795  -8.322  -1.352  1.00 93.88           C  
ATOM    164  CB  GLU B  21       8.265 -10.764  -1.536  1.00 93.88           C  
ATOM    165  O   GLU B  21       8.871  -7.815  -0.232  1.00 93.88           O  
ATOM    166  CG  GLU B  21       8.732 -11.113  -0.130  1.00 93.88           C  
ATOM    167  CD  GLU B  21       9.144 -12.569   0.022  1.00 93.88           C  
ATOM    168  OE1 GLU B  21       9.498 -12.985   1.148  1.00 93.88           O  
ATOM    169  OE2 GLU B  21       9.113 -13.298  -0.994  1.00 93.88           O  
ATOM    170  N   LYS B  22       9.549  -7.971  -2.330  1.00 95.30           N  
ATOM    171  CA  LYS B  22      10.638  -7.017  -2.140  1.00 95.30           C  
ATOM    172  C   LYS B  22      10.102  -5.637  -1.767  1.00 95.30           C  
ATOM    173  CB  LYS B  22      11.495  -6.922  -3.404  1.00 95.30           C  
ATOM    174  O   LYS B  22      10.740  -4.900  -1.013  1.00 95.30           O  
ATOM    175  CG  LYS B  22      12.381  -8.135  -3.643  1.00 95.30           C  
ATOM    176  CD  LYS B  22      13.228  -7.970  -4.898  1.00 95.30           C  
ATOM    177  CE  LYS B  22      14.053  -9.217  -5.186  1.00 95.30           C  
ATOM    178  NZ  LYS B  22      14.812  -9.096  -6.466  1.00 95.30           N  
ATOM    179  N   GLN B  23       8.952  -5.283  -2.281  1.00 97.14           N  
ATOM    180  CA  GLN B  23       8.354  -3.980  -2.009  1.00 97.14           C  
ATOM    181  C   GLN B  23       7.797  -3.917  -0.590  1.00 97.14           C  
ATOM    182  CB  GLN B  23       7.249  -3.674  -3.021  1.00 97.14           C  
ATOM    183  O   GLN B  23       7.587  -2.829  -0.048  1.00 97.14           O  
ATOM    184  CG  GLN B  23       7.752  -3.506  -4.448  1.00 97.14           C  
ATOM    185  CD  GLN B  23       8.786  -2.404  -4.580  1.00 97.14           C  
ATOM    186  NE2 GLN B  23      10.023  -2.785  -4.880  1.00 97.14           N  
ATOM    187  OE1 GLN B  23       8.476  -1.220  -4.414  1.00 97.14           O  
ATOM    188  N   LEU B  24       7.602  -5.116  -0.017  1.00 97.64           N  
ATOM    189  CA  LEU B  24       6.927  -5.180   1.275  1.00 97.64           C  
ATOM    190  C   LEU B  24       7.934  -5.368   2.405  1.00 97.64           C  
ATOM    191  CB  LEU B  24       5.907  -6.321   1.290  1.00 97.64           C  
ATOM    192  O   LEU B  24       7.573  -5.819   3.494  1.00 97.64           O  
ATOM    193  CG  LEU B  24       4.744  -6.204   0.303  1.00 97.64           C  
ATOM    194  CD1 LEU B  24       3.867  -7.450   0.367  1.00 97.64           C  
ATOM    195  CD2 LEU B  24       3.923  -4.951   0.590  1.00 97.64           C  
ATOM    196  N   ILE B  25       9.205  -5.033   2.126  1.00 98.06           N  
ATOM    197  CA  ILE B  25      10.266  -5.205   3.112  1.00 98.06           C  
ATOM    198  C   ILE B  25      10.588  -3.861   3.762  1.00 98.06           C  
ATOM    199  CB  ILE B  25      11.537  -5.810   2.474  1.00 98.06           C  
ATOM    200  O   ILE B  25      10.777  -2.858   3.070  1.00 98.06           O  
ATOM    201  CG1 ILE B  25      11.272  -7.249   2.018  1.00 98.06           C  
ATOM    202  CG2 ILE B  25      12.712  -5.754   3.455  1.00 98.06           C  
ATOM    203  CD1 ILE B  25      11.089  -8.238   3.161  1.00 98.06           C  
ATOM    204  N   CYS B  26      10.630  -3.884   5.068  1.00 97.66           N  
ATOM    205  CA  CYS B  26      11.051  -2.708   5.821  1.00 97.66           C  
ATOM    206  C   CYS B  26      12.549  -2.474   5.675  1.00 97.66           C  
ATOM    207  CB  CYS B  26      10.691  -2.860   7.298  1.00 97.66           C  
ATOM    208  O   CYS B  26      13.348  -3.389   5.883  1.00 97.66           O  
ATOM    209  SG  CYS B  26      11.186  -1.453   8.317  1.00 97.66           S  
ATOM    210  N   PRO B  27      12.933  -1.227   5.286  1.00 96.23           N  
ATOM    211  CA  PRO B  27      14.354  -0.952   5.060  1.00 96.23           C  
ATOM    212  C   PRO B  27      15.180  -1.023   6.343  1.00 96.23           C  
ATOM    213  CB  PRO B  27      14.352   0.468   4.490  1.00 96.23           C  
ATOM    214  O   PRO B  27      16.411  -1.071   6.286  1.00 96.23           O  
ATOM    215  CG  PRO B  27      13.080   1.077   4.983  1.00 96.23           C  
ATOM    216  CD  PRO B  27      12.049  -0.008   5.109  1.00 96.23           C  
ATOM    217  N   ILE B  28      14.598  -1.067   7.508  1.00 97.73           N  
ATOM    218  CA  ILE B  28      15.334  -1.065   8.768  1.00 97.73           C  
ATOM    219  C   ILE B  28      15.536  -2.500   9.250  1.00 97.73           C  
ATOM    220  CB  ILE B  28      14.603  -0.235   9.848  1.00 97.73           C  
ATOM    221  O   ILE B  28      16.671  -2.964   9.378  1.00 97.73           O  
ATOM    222  CG1 ILE B  28      14.438   1.217   9.385  1.00 97.73           C  
ATOM    223  CG2 ILE B  28      15.355  -0.303  11.181  1.00 97.73           C  
ATOM    224  CD1 ILE B  28      15.753   1.961   9.199  1.00 97.73           C  
ATOM    225  N   CYS B  29      14.473  -3.267   9.440  1.00 96.24           N  
ATOM    226  CA  CYS B  29      14.615  -4.611   9.988  1.00 96.24           C  
ATOM    227  C   CYS B  29      14.847  -5.630   8.879  1.00 96.24           C  
ATOM    228  CB  CYS B  29      13.374  -4.995  10.794  1.00 96.24           C  
ATOM    229  O   CYS B  29      15.220  -6.774   9.149  1.00 96.24           O  
ATOM    230  SG  CYS B  29      11.856  -5.040   9.816  1.00 96.24           S  
ATOM    231  N   LEU B  30      14.649  -5.226   7.628  1.00 95.84           N  
ATOM    232  CA  LEU B  30      14.890  -6.025   6.431  1.00 95.84           C  
ATOM    233  C   LEU B  30      14.009  -7.270   6.422  1.00 95.84           C  
ATOM    234  CB  LEU B  30      16.364  -6.429   6.344  1.00 95.84           C  
ATOM    235  O   LEU B  30      14.411  -8.317   5.910  1.00 95.84           O  
ATOM    236  CG  LEU B  30      17.377  -5.285   6.282  1.00 95.84           C  
ATOM    237  CD1 LEU B  30      18.797  -5.837   6.211  1.00 95.84           C  
ATOM    238  CD2 LEU B  30      17.090  -4.379   5.090  1.00 95.84           C  
ATOM    239  N   GLU B  31      12.845  -7.136   7.062  1.00 96.04           N  
ATOM    240  CA  GLU B  31      11.793  -8.148   7.040  1.00 96.04           C  
ATOM    241  C   GLU B  31      10.498  -7.584   6.462  1.00 96.04           C  
ATOM    242  CB  GLU B  31      11.545  -8.698   8.447  1.00 96.04           C  
ATOM    243  O   GLU B  31      10.374  -6.373   6.267  1.00 96.04           O  
ATOM    244  CG  GLU B  31      12.771  -9.338   9.081  1.00 96.04           C  
ATOM    245  CD  GLU B  31      12.494  -9.938  10.451  1.00 96.04           C  
ATOM    246  OE1 GLU B  31      13.409 -10.559  11.038  1.00 96.04           O  
ATOM    247  OE2 GLU B  31      11.353  -9.787  10.940  1.00 96.04           O  
ATOM    248  N   MET B  32       9.635  -8.523   6.148  1.00 97.34           N  
ATOM    249  CA  MET B  32       8.312  -8.029   5.774  1.00 97.34           C  
ATOM    250  C   MET B  32       7.755  -7.101   6.848  1.00 97.34           C  
ATOM    251  CB  MET B  32       7.349  -9.194   5.539  1.00 97.34           C  
ATOM    252  O   MET B  32       7.940  -7.343   8.042  1.00 97.34           O  
ATOM    253  CG  MET B  32       6.138  -8.827   4.697  1.00 97.34           C  
ATOM    254  SD  MET B  32       5.184 -10.300   4.159  1.00 97.34           S  
ATOM    255  CE  MET B  32       6.182 -10.826   2.738  1.00 97.34           C  
ATOM    256  N   PHE B  33       7.143  -5.963   6.415  1.00 98.41           N  
ATOM    257  CA  PHE B  33       6.608  -4.995   7.366  1.00 98.41           C  
ATOM    258  C   PHE B  33       5.803  -5.695   8.455  1.00 98.41           C  
ATOM    259  CB  PHE B  33       5.734  -3.962   6.649  1.00 98.41           C  
ATOM    260  O   PHE B  33       5.025  -6.607   8.170  1.00 98.41           O  
ATOM    261  CG  PHE B  33       6.517  -2.931   5.883  1.00 98.41           C  
ATOM    262  CD1 PHE B  33       7.284  -1.983   6.550  1.00 98.41           C  
ATOM    263  CD2 PHE B  33       6.488  -2.909   4.495  1.00 98.41           C  
ATOM    264  CE1 PHE B  33       8.010  -1.027   5.844  1.00 98.41           C  
ATOM    265  CE2 PHE B  33       7.211  -1.958   3.782  1.00 98.41           C  
ATOM    266  CZ  PHE B  33       7.971  -1.017   4.458  1.00 98.41           C  
ATOM    267  N   THR B  34       6.017  -5.362   9.695  1.00 98.17           N  
ATOM    268  CA  THR B  34       5.147  -5.748  10.801  1.00 98.17           C  
ATOM    269  C   THR B  34       4.190  -4.614  11.157  1.00 98.17           C  
ATOM    270  CB  THR B  34       5.966  -6.141  12.045  1.00 98.17           C  
ATOM    271  O   THR B  34       4.588  -3.448  11.201  1.00 98.17           O  
ATOM    272  CG2 THR B  34       5.076  -6.761  13.116  1.00 98.17           C  
ATOM    273  OG1 THR B  34       6.972  -7.089  11.667  1.00 98.17           O  
ATOM    274  N   LYS B  35       3.006  -4.927  11.354  1.00 97.92           N  
ATOM    275  CA  LYS B  35       1.989  -3.939  11.703  1.00 97.92           C  
ATOM    276  C   LYS B  35       2.214  -3.393  13.110  1.00 97.92           C  
ATOM    277  CB  LYS B  35       0.590  -4.547  11.594  1.00 97.92           C  
ATOM    278  O   LYS B  35       2.653  -4.122  14.002  1.00 97.92           O  
ATOM    279  CG  LYS B  35       0.225  -5.013  10.192  1.00 97.92           C  
ATOM    280  CD  LYS B  35      -1.152  -5.662  10.160  1.00 97.92           C  
ATOM    281  CE  LYS B  35      -1.440  -6.298   8.806  1.00 97.92           C  
ATOM    282  NZ  LYS B  35      -2.766  -6.985   8.787  1.00 97.92           N  
ATOM    283  N   PRO B  36       1.831  -2.136  13.257  1.00 98.46           N  
ATOM    284  CA  PRO B  36       1.315  -1.162  12.293  1.00 98.46           C  
ATOM    285  C   PRO B  36       2.389  -0.653  11.335  1.00 98.46           C  
ATOM    286  CB  PRO B  36       0.794  -0.029  13.181  1.00 98.46           C  
ATOM    287  O   PRO B  36       3.547  -0.489  11.730  1.00 98.46           O  
ATOM    288  CG  PRO B  36       0.680  -0.633  14.543  1.00 98.46           C  
ATOM    289  CD  PRO B  36       1.697  -1.731  14.664  1.00 98.46           C  
ATOM    290  N   VAL B  37       2.048  -0.535  10.088  1.00 98.89           N  
ATOM    291  CA  VAL B  37       2.926   0.079   9.097  1.00 98.89           C  
ATOM    292  C   VAL B  37       2.652   1.579   9.023  1.00 98.89           C  
ATOM    293  CB  VAL B  37       2.747  -0.565   7.704  1.00 98.89           C  
ATOM    294  O   VAL B  37       1.530   1.998   8.731  1.00 98.89           O  
ATOM    295  CG1 VAL B  37       3.685   0.081   6.686  1.00 98.89           C  
ATOM    296  CG2 VAL B  37       2.989  -2.071   7.777  1.00 98.89           C  
ATOM    297  N   VAL B  38       3.643   2.372   9.226  1.00 98.75           N  
ATOM    298  CA  VAL B  38       3.410   3.809   9.321  1.00 98.75           C  
ATOM    299  C   VAL B  38       3.986   4.509   8.092  1.00 98.75           C  
ATOM    300  CB  VAL B  38       4.027   4.400  10.609  1.00 98.75           C  
ATOM    301  O   VAL B  38       4.961   4.037   7.502  1.00 98.75           O  
ATOM    302  CG1 VAL B  38       3.363   3.803  11.849  1.00 98.75           C  
ATOM    303  CG2 VAL B  38       5.535   4.157  10.637  1.00 98.75           C  
ATOM    304  N   ILE B  39       3.372   5.670   7.713  1.00 98.58           N  
ATOM    305  CA  ILE B  39       3.822   6.480   6.586  1.00 98.58           C  
ATOM    306  C   ILE B  39       4.528   7.733   7.099  1.00 98.58           C  
ATOM    307  CB  ILE B  39       2.645   6.867   5.663  1.00 98.58           C  
ATOM    308  O   ILE B  39       3.934   8.534   7.825  1.00 98.58           O  
ATOM    309  CG1 ILE B  39       1.867   5.617   5.237  1.00 98.58           C  
ATOM    310  CG2 ILE B  39       3.149   7.641   4.441  1.00 98.58           C  
ATOM    311  CD1 ILE B  39       0.578   5.917   4.484  1.00 98.58           C  
ATOM    312  N   LEU B  40       5.758   7.885   6.642  1.00 97.83           N  
ATOM    313  CA  LEU B  40       6.494   9.093   6.997  1.00 97.83           C  
ATOM    314  C   LEU B  40       6.047  10.273   6.141  1.00 97.83           C  
ATOM    315  CB  LEU B  40       8.000   8.871   6.833  1.00 97.83           C  
ATOM    316  O   LEU B  40       5.446  10.084   5.081  1.00 97.83           O  
ATOM    317  CG  LEU B  40       8.604   7.710   7.625  1.00 97.83           C  
ATOM    318  CD1 LEU B  40      10.112   7.648   7.407  1.00 97.83           C  
ATOM    319  CD2 LEU B  40       8.278   7.847   9.108  1.00 97.83           C  
ATOM    320  N   PRO B  41       6.266  11.489   6.605  1.00 95.78           N  
ATOM    321  CA  PRO B  41       5.891  12.664   5.814  1.00 95.78           C  
ATOM    322  C   PRO B  41       6.477  12.638   4.404  1.00 95.78           C  
ATOM    323  CB  PRO B  41       6.464  13.831   6.623  1.00 95.78           C  
ATOM    324  O   PRO B  41       5.898  13.214   3.480  1.00 95.78           O  
ATOM    325  CG  PRO B  41       6.453  13.355   8.040  1.00 95.78           C  
ATOM    326  CD  PRO B  41       6.798  11.894   8.055  1.00 95.78           C  
ATOM    327  N   CYS B  42       7.579  11.925   4.236  1.00 97.04           N  
ATOM    328  CA  CYS B  42       8.188  11.800   2.917  1.00 97.04           C  
ATOM    329  C   CYS B  42       7.530  10.683   2.116  1.00 97.04           C  
ATOM    330  CB  CYS B  42       9.688  11.535   3.042  1.00 97.04           C  
ATOM    331  O   CYS B  42       7.994  10.337   1.028  1.00 97.04           O  
ATOM    332  SG  CYS B  42      10.086  10.008   3.922  1.00 97.04           S  
ATOM    333  N   GLN B  43       6.570  10.029   2.665  1.00 97.04           N  
ATOM    334  CA  GLN B  43       5.698   9.050   2.027  1.00 97.04           C  
ATOM    335  C   GLN B  43       6.336   7.664   2.024  1.00 97.04           C  
ATOM    336  CB  GLN B  43       5.366   9.478   0.596  1.00 97.04           C  
ATOM    337  O   GLN B  43       5.793   6.726   1.437  1.00 97.04           O  
ATOM    338  CG  GLN B  43       4.574  10.776   0.510  1.00 97.04           C  
ATOM    339  CD  GLN B  43       4.556  11.361  -0.889  1.00 97.04           C  
ATOM    340  NE2 GLN B  43       4.818  12.659  -0.993  1.00 97.04           N  
ATOM    341  OE1 GLN B  43       4.310  10.651  -1.870  1.00 97.04           O  
ATOM    342  N   HIS B  44       7.509   7.504   2.675  1.00 98.05           N  
ATOM    343  CA  HIS B  44       8.090   6.177   2.847  1.00 98.05           C  
ATOM    344  C   HIS B  44       7.496   5.469   4.059  1.00 98.05           C  
ATOM    345  CB  HIS B  44       9.611   6.272   2.986  1.00 98.05           C  
ATOM    346  O   HIS B  44       7.056   6.119   5.010  1.00 98.05           O  
ATOM    347  CG  HIS B  44      10.307   6.653   1.719  1.00 98.05           C  
ATOM    348  CD2 HIS B  44      10.356   6.041   0.512  1.00 98.05           C  
ATOM    349  ND1 HIS B  44      11.071   7.794   1.604  1.00 98.05           N  
ATOM    350  CE1 HIS B  44      11.561   7.868   0.378  1.00 98.05           C  
ATOM    351  NE2 HIS B  44      11.141   6.816  -0.305  1.00 98.05           N  
ATOM    352  N   ASN B  45       7.465   4.190   3.999  1.00 98.67           N  
ATOM    353  CA  ASN B  45       6.823   3.386   5.033  1.00 98.67           C  
ATOM    354  C   ASN B  45       7.849   2.698   5.927  1.00 98.67           C  
ATOM    355  CB  ASN B  45       5.887   2.352   4.404  1.00 98.67           C  
ATOM    356  O   ASN B  45       8.955   2.384   5.482  1.00 98.67           O  
ATOM    357  CG  ASN B  45       4.705   2.986   3.698  1.00 98.67           C  
ATOM    358  ND2 ASN B  45       4.982   3.756   2.652  1.00 98.67           N  
ATOM    359  OD1 ASN B  45       3.552   2.786   4.090  1.00 98.67           O  
ATOM    360  N   LEU B  46       7.501   2.429   7.154  1.00 98.75           N  
ATOM    361  CA  LEU B  46       8.275   1.669   8.129  1.00 98.75           C  
ATOM    362  C   LEU B  46       7.356   0.902   9.074  1.00 98.75           C  
ATOM    363  CB  LEU B  46       9.190   2.599   8.930  1.00 98.75           C  
ATOM    364  O   LEU B  46       6.194   1.273   9.253  1.00 98.75           O  
ATOM    365  CG  LEU B  46      10.249   3.360   8.132  1.00 98.75           C  
ATOM    366  CD1 LEU B  46      11.000   4.330   9.039  1.00 98.75           C  
ATOM    367  CD2 LEU B  46      11.216   2.389   7.463  1.00 98.75           C  
ATOM    368  N   CYS B  47       7.910  -0.166   9.654  1.00 98.61           N  
ATOM    369  CA  CYS B  47       7.258  -0.670  10.858  1.00 98.61           C  
ATOM    370  C   CYS B  47       7.242   0.389  11.954  1.00 98.61           C  
ATOM    371  CB  CYS B  47       7.963  -1.929  11.362  1.00 98.61           C  
ATOM    372  O   CYS B  47       8.191   1.164  12.088  1.00 98.61           O  
ATOM    373  SG  CYS B  47       8.106  -3.231  10.119  1.00 98.61           S  
ATOM    374  N   ARG B  48       6.183   0.359  12.688  1.00 98.53           N  
ATOM    375  CA  ARG B  48       6.146   1.341  13.767  1.00 98.53           C  
ATOM    376  C   ARG B  48       7.304   1.132  14.736  1.00 98.53           C  
ATOM    377  CB  ARG B  48       4.815   1.266  14.517  1.00 98.53           C  
ATOM    378  O   ARG B  48       7.922   2.097  15.192  1.00 98.53           O  
ATOM    379  CG  ARG B  48       4.637   2.352  15.566  1.00 98.53           C  
ATOM    380  CD  ARG B  48       3.296   2.235  16.278  1.00 98.53           C  
ATOM    381  NE  ARG B  48       2.187   2.587  15.396  1.00 98.53           N  
ATOM    382  NH1 ARG B  48       0.550   1.695  16.761  1.00 98.53           N  
ATOM    383  NH2 ARG B  48      -0.022   2.687  14.775  1.00 98.53           N  
ATOM    384  CZ  ARG B  48       0.907   2.322  15.646  1.00 98.53           C  
ATOM    385  N   LYS B  49       7.559  -0.156  15.014  1.00 98.09           N  
ATOM    386  CA  LYS B  49       8.660  -0.468  15.921  1.00 98.09           C  
ATOM    387  C   LYS B  49       9.980   0.087  15.395  1.00 98.09           C  
ATOM    388  CB  LYS B  49       8.772  -1.979  16.130  1.00 98.09           C  
ATOM    389  O   LYS B  49      10.758   0.673  16.151  1.00 98.09           O  
ATOM    390  CG  LYS B  49       9.829  -2.386  17.146  1.00 98.09           C  
ATOM    391  CD  LYS B  49      10.340  -3.797  16.885  1.00 98.09           C  
ATOM    392  CE  LYS B  49      11.395  -4.208  17.903  1.00 98.09           C  
ATOM    393  NZ  LYS B  49      12.579  -4.842  17.249  1.00 98.09           N  
ATOM    394  N   CYS B  50      10.206  -0.098  14.118  1.00 97.89           N  
ATOM    395  CA  CYS B  50      11.435   0.397  13.509  1.00 97.89           C  
ATOM    396  C   CYS B  50      11.482   1.920  13.536  1.00 97.89           C  
ATOM    397  CB  CYS B  50      11.558  -0.100  12.069  1.00 97.89           C  
ATOM    398  O   CYS B  50      12.523   2.508  13.835  1.00 97.89           O  
ATOM    399  SG  CYS B  50      11.855  -1.876  11.934  1.00 97.89           S  
ATOM    400  N   ALA B  51      10.383   2.550  13.243  1.00 98.06           N  
ATOM    401  CA  ALA B  51      10.324   4.008  13.311  1.00 98.06           C  
ATOM    402  C   ALA B  51      10.607   4.504  14.726  1.00 98.06           C  
ATOM    403  CB  ALA B  51       8.960   4.507  12.838  1.00 98.06           C  
ATOM    404  O   ALA B  51      11.332   5.483  14.913  1.00 98.06           O  
ATOM    405  N   SER B  52      10.036   3.820  15.699  1.00 96.95           N  
ATOM    406  CA  SER B  52      10.251   4.179  17.098  1.00 96.95           C  
ATOM    407  C   SER B  52      11.723   4.060  17.479  1.00 96.95           C  
ATOM    408  CB  SER B  52       9.405   3.294  18.014  1.00 96.95           C  
ATOM    409  O   SER B  52      12.269   4.940  18.149  1.00 96.95           O  
ATOM    410  OG  SER B  52       8.024   3.551  17.827  1.00 96.95           O  
ATOM    411  N   ASP B  53      12.374   2.983  17.067  1.00 95.61           N  
ATOM    412  CA  ASP B  53      13.782   2.748  17.376  1.00 95.61           C  
ATOM    413  C   ASP B  53      14.663   3.852  16.795  1.00 95.61           C  
ATOM    414  CB  ASP B  53      14.228   1.385  16.844  1.00 95.61           C  
ATOM    415  O   ASP B  53      15.519   4.402  17.492  1.00 95.61           O  
ATOM    416  CG  ASP B  53      13.612   0.222  17.602  1.00 95.61           C  
ATOM    417  OD1 ASP B  53      13.083   0.431  18.715  1.00 95.61           O  
ATOM    418  OD2 ASP B  53      13.658  -0.914  17.082  1.00 95.61           O  
ATOM    419  N   ILE B  54      14.419   4.234  15.552  1.00 96.37           N  
ATOM    420  CA  ILE B  54      15.226   5.263  14.903  1.00 96.37           C  
ATOM    421  C   ILE B  54      14.979   6.611  15.575  1.00 96.37           C  
ATOM    422  CB  ILE B  54      14.918   5.353  13.392  1.00 96.37           C  
ATOM    423  O   ILE B  54      15.908   7.404  15.750  1.00 96.37           O  
ATOM    424  CG1 ILE B  54      15.457   4.117  12.663  1.00 96.37           C  
ATOM    425  CG2 ILE B  54      15.503   6.637  12.797  1.00 96.37           C  
ATOM    426  CD1 ILE B  54      15.021   4.017  11.207  1.00 96.37           C  
ATOM    427  N   PHE B  55      13.732   6.812  15.876  1.00 96.10           N  
ATOM    428  CA  PHE B  55      13.370   8.063  16.532  1.00 96.10           C  
ATOM    429  C   PHE B  55      14.079   8.194  17.875  1.00 96.10           C  
ATOM    430  CB  PHE B  55      11.854   8.150  16.729  1.00 96.10           C  
ATOM    431  O   PHE B  55      14.663   9.238  18.175  1.00 96.10           O  
ATOM    432  CG  PHE B  55      11.397   9.435  17.365  1.00 96.10           C  
ATOM    433  CD1 PHE B  55      11.021   9.470  18.702  1.00 96.10           C  
ATOM    434  CD2 PHE B  55      11.343  10.609  16.625  1.00 96.10           C  
ATOM    435  CE1 PHE B  55      10.598  10.658  19.293  1.00 96.10           C  
ATOM    436  CE2 PHE B  55      10.921  11.800  17.209  1.00 96.10           C  
ATOM    437  CZ  PHE B  55      10.548  11.822  18.543  1.00 96.10           C  
ATOM    438  N   GLN B  56      14.032   7.165  18.701  1.00 93.82           N  
ATOM    439  CA  GLN B  56      14.665   7.166  20.015  1.00 93.82           C  
ATOM    440  C   GLN B  56      16.178   7.328  19.897  1.00 93.82           C  
ATOM    441  CB  GLN B  56      14.332   5.881  20.773  1.00 93.82           C  
ATOM    442  O   GLN B  56      16.787   8.092  20.649  1.00 93.82           O  
ATOM    443  CG  GLN B  56      12.915   5.845  21.331  1.00 93.82           C  
ATOM    444  CD  GLN B  56      12.594   4.539  22.033  1.00 93.82           C  
ATOM    445  NE2 GLN B  56      11.404   4.459  22.621  1.00 93.82           N  
ATOM    446  OE1 GLN B  56      13.407   3.610  22.047  1.00 93.82           O  
ATOM    447  N   ALA B  57      16.754   6.681  18.968  1.00 94.03           N  
ATOM    448  CA  ALA B  57      18.198   6.749  18.762  1.00 94.03           C  
ATOM    449  C   ALA B  57      18.626   8.151  18.336  1.00 94.03           C  
ATOM    450  CB  ALA B  57      18.637   5.723  17.721  1.00 94.03           C  
ATOM    451  O   ALA B  57      19.711   8.613  18.699  1.00 94.03           O  
ATOM    452  N   SER B  58      17.777   8.863  17.658  1.00 94.85           N  
ATOM    453  CA  SER B  58      18.105  10.171  17.100  1.00 94.85           C  
ATOM    454  C   SER B  58      17.784  11.290  18.085  1.00 94.85           C  
ATOM    455  CB  SER B  58      17.349  10.401  15.791  1.00 94.85           C  
ATOM    456  O   SER B  58      18.110  12.453  17.840  1.00 94.85           O  
ATOM    457  OG  SER B  58      17.743   9.457  14.810  1.00 94.85           O  
ATOM    458  N   ASN B  59      17.171  10.939  19.213  1.00 94.00           N  
ATOM    459  CA  ASN B  59      16.794  11.922  20.223  1.00 94.00           C  
ATOM    460  C   ASN B  59      17.083  11.416  21.633  1.00 94.00           C  
ATOM    461  CB  ASN B  59      15.316  12.294  20.084  1.00 94.00           C  
ATOM    462  O   ASN B  59      16.160  11.203  22.422  1.00 94.00           O  
ATOM    463  CG  ASN B  59      14.976  12.830  18.707  1.00 94.00           C  
ATOM    464  ND2 ASN B  59      14.462  11.963  17.844  1.00 94.00           N  
ATOM    465  OD1 ASN B  59      15.174  14.014  18.423  1.00 94.00           O  
ATOM    466  N   PRO B  60      18.337  11.265  22.058  1.00 89.10           N  
ATOM    467  CA  PRO B  60      18.743  10.634  23.316  1.00 89.10           C  
ATOM    468  C   PRO B  60      18.425  11.494  24.537  1.00 89.10           C  
ATOM    469  CB  PRO B  60      20.254  10.457  23.150  1.00 89.10           C  
ATOM    470  O   PRO B  60      18.229  10.966  25.634  1.00 89.10           O  
ATOM    471  CG  PRO B  60      20.626  11.378  22.033  1.00 89.10           C  
ATOM    472  CD  PRO B  60      19.407  11.622  21.190  1.00 89.10           C  
ATOM    473  N   TYR B  61      18.288  12.803  24.477  1.00 81.47           N  
ATOM    474  CA  TYR B  61      18.159  13.685  25.631  1.00 81.47           C  
ATOM    475  C   TYR B  61      16.699  14.040  25.886  1.00 81.47           C  
ATOM    476  CB  TYR B  61      18.978  14.963  25.426  1.00 81.47           C  
ATOM    477  O   TYR B  61      16.394  14.845  26.769  1.00 81.47           O  
ATOM    478  CG  TYR B  61      20.438  14.708  25.139  1.00 81.47           C  
ATOM    479  CD1 TYR B  61      21.301  14.276  26.145  1.00 81.47           C  
ATOM    480  CD2 TYR B  61      20.958  14.900  23.864  1.00 81.47           C  
ATOM    481  CE1 TYR B  61      22.647  14.042  25.886  1.00 81.47           C  
ATOM    482  CE2 TYR B  61      22.303  14.669  23.594  1.00 81.47           C  
ATOM    483  OH  TYR B  61      24.470  14.010  24.347  1.00 81.47           O  
ATOM    484  CZ  TYR B  61      23.138  14.241  24.609  1.00 81.47           C  
ATOM    485  N   LEU B  62      15.864  13.498  25.128  1.00 75.44           N  
ATOM    486  CA  LEU B  62      14.446  13.714  25.397  1.00 75.44           C  
ATOM    487  C   LEU B  62      14.007  12.950  26.641  1.00 75.44           C  
ATOM    488  CB  LEU B  62      13.601  13.286  24.195  1.00 75.44           C  
ATOM    489  O   LEU B  62      14.436  11.815  26.862  1.00 75.44           O  
ATOM    490  CG  LEU B  62      13.672  14.186  22.961  1.00 75.44           C  
ATOM    491  CD1 LEU B  62      12.905  13.558  21.802  1.00 75.44           C  
ATOM    492  CD2 LEU B  62      13.127  15.575  23.280  1.00 75.44           C  
ATOM    493  N   PRO B  63      13.631  13.717  27.762  1.00 59.86           N  
ATOM    494  CA  PRO B  63      13.246  13.048  29.006  1.00 59.86           C  
ATOM    495  C   PRO B  63      12.329  11.849  28.772  1.00 59.86           C  
ATOM    496  CB  PRO B  63      12.521  14.146  29.788  1.00 59.86           C  
ATOM    497  O   PRO B  63      11.432  11.909  27.927  1.00 59.86           O  
ATOM    498  CG  PRO B  63      12.323  15.250  28.801  1.00 59.86           C  
ATOM    499  CD  PRO B  63      13.095  14.921  27.556  1.00 59.86           C  
ATOM    500  N   THR B  64      12.882  10.779  28.761  1.00 56.68           N  
ATOM    501  CA  THR B  64      11.983   9.634  28.854  1.00 56.68           C  
ATOM    502  C   THR B  64      11.348   9.555  30.239  1.00 56.68           C  
ATOM    503  CB  THR B  64      12.721   8.318  28.548  1.00 56.68           C  
ATOM    504  O   THR B  64      11.980   9.093  31.192  1.00 56.68           O  
ATOM    505  CG2 THR B  64      11.740   7.159  28.400  1.00 56.68           C  
ATOM    506  OG1 THR B  64      13.459   8.463  27.329  1.00 56.68           O  
ATOM    507  N   ARG B  65      11.169  10.618  30.995  1.00 47.52           N  
ATOM    508  CA  ARG B  65      10.708  10.574  32.379  1.00 47.52           C  
ATOM    509  C   ARG B  65       9.370   9.851  32.488  1.00 47.52           C  
ATOM    510  CB  ARG B  65      10.589  11.988  32.952  1.00 47.52           C  
ATOM    511  O   ARG B  65       8.450  10.117  31.711  1.00 47.52           O  
ATOM    512  CG  ARG B  65      11.192  12.144  34.339  1.00 47.52           C  
ATOM    513  CD  ARG B  65      11.121  13.585  34.826  1.00 47.52           C  
ATOM    514  NE  ARG B  65      11.650  13.723  36.180  1.00 47.52           N  
ATOM    515  NH1 ARG B  65      11.403  16.018  36.265  1.00 47.52           N  
ATOM    516  NH2 ARG B  65      12.266  14.886  38.061  1.00 47.52           N  
ATOM    517  CZ  ARG B  65      11.772  14.875  36.832  1.00 47.52           C  
ATOM    518  N   GLY B  66       9.467   8.590  33.335  1.00 49.19           N  
ATOM    519  CA  GLY B  66       8.442   7.751  33.935  1.00 49.19           C  
ATOM    520  C   GLY B  66       7.633   6.975  32.914  1.00 49.19           C  
ATOM    521  O   GLY B  66       6.774   7.541  32.234  1.00 49.19           O  
ATOM    522  N   GLY B  67       8.324   6.097  32.129  1.00 47.42           N  
ATOM    523  CA  GLY B  67       7.708   5.103  31.264  1.00 47.42           C  
ATOM    524  C   GLY B  67       6.851   5.713  30.171  1.00 47.42           C  
ATOM    525  O   GLY B  67       6.370   5.004  29.284  1.00 47.42           O  
ATOM    526  N   THR B  68       5.944   6.661  30.568  1.00 46.82           N  
ATOM    527  CA  THR B  68       5.109   7.268  29.538  1.00 46.82           C  
ATOM    528  C   THR B  68       5.930   8.209  28.660  1.00 46.82           C  
ATOM    529  CB  THR B  68       3.929   8.040  30.158  1.00 46.82           C  
ATOM    530  O   THR B  68       6.794   8.935  29.158  1.00 46.82           O  
ATOM    531  CG2 THR B  68       2.986   7.098  30.899  1.00 46.82           C  
ATOM    532  OG1 THR B  68       4.435   9.015  31.079  1.00 46.82           O  
ATOM    533  N   THR B  69       6.486   7.810  27.543  1.00 48.41           N  
ATOM    534  CA  THR B  69       7.084   8.672  26.528  1.00 48.41           C  
ATOM    535  C   THR B  69       6.435  10.053  26.542  1.00 48.41           C  
ATOM    536  CB  THR B  69       6.954   8.054  25.124  1.00 48.41           C  
ATOM    537  O   THR B  69       5.221  10.176  26.366  1.00 48.41           O  
ATOM    538  CG2 THR B  69       7.882   6.855  24.962  1.00 48.41           C  
ATOM    539  OG1 THR B  69       5.601   7.628  24.919  1.00 48.41           O  
ATOM    540  N   MET B  70       6.619  10.860  27.608  1.00 49.09           N  
ATOM    541  CA  MET B  70       6.180  12.226  27.337  1.00 49.09           C  
ATOM    542  C   MET B  70       6.441  12.604  25.883  1.00 49.09           C  
ATOM    543  CB  MET B  70       6.885  13.213  28.269  1.00 49.09           C  
ATOM    544  O   MET B  70       7.476  12.241  25.320  1.00 49.09           O  
ATOM    545  CG  MET B  70       6.362  13.189  29.696  1.00 49.09           C  
ATOM    546  SD  MET B  70       4.773  14.087  29.878  1.00 49.09           S  
ATOM    547  CE  MET B  70       4.629  14.121  31.687  1.00 49.09           C  
ATOM    548  N   ALA B  71       5.296  12.500  25.043  1.00 58.38           N  
ATOM    549  CA  ALA B  71       5.142  12.945  23.660  1.00 58.38           C  
ATOM    550  C   ALA B  71       6.029  14.153  23.371  1.00 58.38           C  
ATOM    551  CB  ALA B  71       3.681  13.279  23.369  1.00 58.38           C  
ATOM    552  O   ALA B  71       5.736  15.266  23.814  1.00 58.38           O  
ATOM    553  N   SER B  72       7.326  14.040  23.438  1.00 69.14           N  
ATOM    554  CA  SER B  72       8.134  15.168  22.985  1.00 69.14           C  
ATOM    555  C   SER B  72       8.419  15.078  21.490  1.00 69.14           C  
ATOM    556  CB  SER B  72       9.450  15.230  23.761  1.00 69.14           C  
ATOM    557  O   SER B  72       8.411  13.987  20.915  1.00 69.14           O  
ATOM    558  OG  SER B  72       9.211  15.436  25.142  1.00 69.14           O  
ATOM    559  N   GLY B  73       8.244  16.165  20.746  1.00 87.55           N  
ATOM    560  CA  GLY B  73       8.670  16.305  19.362  1.00 87.55           C  
ATOM    561  C   GLY B  73      10.133  15.962  19.151  1.00 87.55           C  
ATOM    562  O   GLY B  73      10.880  15.782  20.115  1.00 87.55           O  
ATOM    563  N   GLY B  74      10.497  15.559  18.090  1.00 93.41           N  
ATOM    564  CA  GLY B  74      11.856  15.242  17.683  1.00 93.41           C  
ATOM    565  C   GLY B  74      12.012  15.101  16.181  1.00 93.41           C  
ATOM    566  O   GLY B  74      11.124  15.491  15.420  1.00 93.41           O  
ATOM    567  N   ARG B  75      13.197  14.785  15.926  1.00 95.60           N  
ATOM    568  CA  ARG B  75      13.451  14.667  14.494  1.00 95.60           C  
ATOM    569  C   ARG B  75      14.330  13.458  14.191  1.00 95.60           C  
ATOM    570  CB  ARG B  75      14.109  15.941  13.957  1.00 95.60           C  
ATOM    571  O   ARG B  75      15.014  12.944  15.078  1.00 95.60           O  
ATOM    572  CG  ARG B  75      15.453  16.255  14.595  1.00 95.60           C  
ATOM    573  CD  ARG B  75      15.988  17.608  14.145  1.00 95.60           C  
ATOM    574  NE  ARG B  75      17.400  17.535  13.782  1.00 95.60           N  
ATOM    575  NH1 ARG B  75      17.539  19.724  13.058  1.00 95.60           N  
ATOM    576  NH2 ARG B  75      19.384  18.367  12.978  1.00 95.60           N  
ATOM    577  CZ  ARG B  75      18.104  18.542  13.273  1.00 95.60           C  
ATOM    578  N   PHE B  76      14.284  12.949  13.048  1.00 96.95           N  
ATOM    579  CA  PHE B  76      15.167  11.930  12.492  1.00 96.95           C  
ATOM    580  C   PHE B  76      15.185  12.002  10.970  1.00 96.95           C  
ATOM    581  CB  PHE B  76      14.730  10.533  12.946  1.00 96.95           C  
ATOM    582  O   PHE B  76      14.436  12.776  10.371  1.00 96.95           O  
ATOM    583  CG  PHE B  76      13.468  10.047  12.287  1.00 96.95           C  
ATOM    584  CD1 PHE B  76      12.223  10.464  12.745  1.00 96.95           C  
ATOM    585  CD2 PHE B  76      13.525   9.174  11.209  1.00 96.95           C  
ATOM    586  CE1 PHE B  76      11.053  10.016  12.137  1.00 96.95           C  
ATOM    587  CE2 PHE B  76      12.360   8.722  10.596  1.00 96.95           C  
ATOM    588  CZ  PHE B  76      11.125   9.143  11.062  1.00 96.95           C  
ATOM    589  N   ARG B  77      16.029  11.189  10.385  1.00 97.60           N  
ATOM    590  CA  ARG B  77      16.081  11.161   8.927  1.00 97.60           C  
ATOM    591  C   ARG B  77      15.506   9.857   8.384  1.00 97.60           C  
ATOM    592  CB  ARG B  77      17.519  11.344   8.436  1.00 97.60           C  
ATOM    593  O   ARG B  77      15.759   8.783   8.935  1.00 97.60           O  
ATOM    594  CG  ARG B  77      18.071  12.743   8.655  1.00 97.60           C  
ATOM    595  CD  ARG B  77      19.472  12.894   8.079  1.00 97.60           C  
ATOM    596  NE  ARG B  77      20.050  14.195   8.400  1.00 97.60           N  
ATOM    597  NH1 ARG B  77      19.468  15.180   6.393  1.00 97.60           N  
ATOM    598  NH2 ARG B  77      20.591  16.388   7.985  1.00 97.60           N  
ATOM    599  CZ  ARG B  77      20.035  15.252   7.592  1.00 97.60           C  
ATOM    600  N   CYS B  78      14.754   9.953   7.328  1.00 97.08           N  
ATOM    601  CA  CYS B  78      14.187   8.777   6.678  1.00 97.08           C  
ATOM    602  C   CYS B  78      15.287   7.860   6.154  1.00 97.08           C  
ATOM    603  CB  CYS B  78      13.266   9.190   5.530  1.00 97.08           C  
ATOM    604  O   CYS B  78      16.163   8.299   5.408  1.00 97.08           O  
ATOM    605  SG  CYS B  78      12.620   7.798   4.578  1.00 97.08           S  
ATOM    606  N   PRO B  79      15.269   6.556   6.470  1.00 95.59           N  
ATOM    607  CA  PRO B  79      16.310   5.625   6.027  1.00 95.59           C  
ATOM    608  C   PRO B  79      16.286   5.387   4.519  1.00 95.59           C  
ATOM    609  CB  PRO B  79      15.979   4.339   6.789  1.00 95.59           C  
ATOM    610  O   PRO B  79      17.289   4.961   3.942  1.00 95.59           O  
ATOM    611  CG  PRO B  79      14.537   4.473   7.157  1.00 95.59           C  
ATOM    612  CD  PRO B  79      14.224   5.930   7.336  1.00 95.59           C  
ATOM    613  N   SER B  80      15.178   5.747   3.927  1.00 95.21           N  
ATOM    614  CA  SER B  80      15.045   5.471   2.500  1.00 95.21           C  
ATOM    615  C   SER B  80      15.532   6.648   1.662  1.00 95.21           C  
ATOM    616  CB  SER B  80      13.592   5.150   2.149  1.00 95.21           C  
ATOM    617  O   SER B  80      16.223   6.459   0.659  1.00 95.21           O  
ATOM    618  OG  SER B  80      13.154   3.988   2.831  1.00 95.21           O  
ATOM    619  N   CYS B  81      15.189   7.912   2.080  1.00 95.99           N  
ATOM    620  CA  CYS B  81      15.498   9.050   1.222  1.00 95.99           C  
ATOM    621  C   CYS B  81      16.358  10.071   1.958  1.00 95.99           C  
ATOM    622  CB  CYS B  81      14.213   9.714   0.728  1.00 95.99           C  
ATOM    623  O   CYS B  81      16.770  11.076   1.377  1.00 95.99           O  
ATOM    624  SG  CYS B  81      13.293  10.573   2.024  1.00 95.99           S  
ATOM    625  N   ARG B  82      16.487   9.957   3.236  1.00 95.90           N  
ATOM    626  CA  ARG B  82      17.337  10.778   4.093  1.00 95.90           C  
ATOM    627  C   ARG B  82      16.696  12.136   4.359  1.00 95.90           C  
ATOM    628  CB  ARG B  82      18.718  10.965   3.460  1.00 95.90           C  
ATOM    629  O   ARG B  82      17.306  13.003   4.987  1.00 95.90           O  
ATOM    630  CG  ARG B  82      19.531   9.684   3.366  1.00 95.90           C  
ATOM    631  CD  ARG B  82      20.917   9.937   2.790  1.00 95.90           C  
ATOM    632  NE  ARG B  82      21.574   8.693   2.399  1.00 95.90           N  
ATOM    633  NH1 ARG B  82      23.023   9.687   0.900  1.00 95.90           N  
ATOM    634  NH2 ARG B  82      23.085   7.419   1.229  1.00 95.90           N  
ATOM    635  CZ  ARG B  82      22.559   8.603   1.510  1.00 95.90           C  
ATOM    636  N   HIS B  83      15.442  12.224   3.950  1.00 95.69           N  
ATOM    637  CA  HIS B  83      14.715  13.445   4.281  1.00 95.69           C  
ATOM    638  C   HIS B  83      14.498  13.566   5.785  1.00 95.69           C  
ATOM    639  CB  HIS B  83      13.371  13.482   3.551  1.00 95.69           C  
ATOM    640  O   HIS B  83      14.232  12.568   6.460  1.00 95.69           O  
ATOM    641  CG  HIS B  83      12.639  14.777   3.708  1.00 95.69           C  
ATOM    642  CD2 HIS B  83      11.622  15.129   4.530  1.00 95.69           C  
ATOM    643  ND1 HIS B  83      12.934  15.894   2.957  1.00 95.69           N  
ATOM    644  CE1 HIS B  83      12.128  16.881   3.312  1.00 95.69           C  
ATOM    645  NE2 HIS B  83      11.322  16.443   4.265  1.00 95.69           N  
ATOM    646  N   GLU B  84      14.673  14.750   6.284  1.00 97.89           N  
ATOM    647  CA  GLU B  84      14.435  14.982   7.706  1.00 97.89           C  
ATOM    648  C   GLU B  84      12.946  14.909   8.035  1.00 97.89           C  
ATOM    649  CB  GLU B  84      15.001  16.339   8.132  1.00 97.89           C  
ATOM    650  O   GLU B  84      12.130  15.576   7.396  1.00 97.89           O  
ATOM    651  CG  GLU B  84      15.060  16.535   9.640  1.00 97.89           C  
ATOM    652  CD  GLU B  84      15.741  17.830  10.050  1.00 97.89           C  
ATOM    653  OE1 GLU B  84      16.867  17.778  10.595  1.00 97.89           O  
ATOM    654  OE2 GLU B  84      15.144  18.907   9.827  1.00 97.89           O  
ATOM    655  N   VAL B  85      12.683  14.182   9.060  1.00 97.55           N  
ATOM    656  CA  VAL B  85      11.315  14.037   9.546  1.00 97.55           C  
ATOM    657  C   VAL B  85      11.182  14.693  10.919  1.00 97.55           C  
ATOM    658  CB  VAL B  85      10.894  12.552   9.622  1.00 97.55           C  
ATOM    659  O   VAL B  85      11.863  14.301  11.869  1.00 97.55           O  
ATOM    660  CG1 VAL B  85       9.487  12.419  10.201  1.00 97.55           C  
ATOM    661  CG2 VAL B  85      10.969  11.906   8.239  1.00 97.55           C  
ATOM    662  N   VAL B  86      10.271  15.580  10.955  1.00 97.19           N  
ATOM    663  CA  VAL B  86      10.050  16.287  12.212  1.00 97.19           C  
ATOM    664  C   VAL B  86       8.699  15.887  12.800  1.00 97.19           C  
ATOM    665  CB  VAL B  86      10.115  17.819  12.021  1.00 97.19           C  
ATOM    666  O   VAL B  86       7.663  16.031  12.146  1.00 97.19           O  
ATOM    667  CG1 VAL B  86       9.926  18.538  13.355  1.00 97.19           C  
ATOM    668  CG2 VAL B  86      11.442  18.220  11.377  1.00 97.19           C  
ATOM    669  N   LEU B  87       8.739  15.396  13.983  1.00 95.91           N  
ATOM    670  CA  LEU B  87       7.508  14.952  14.626  1.00 95.91           C  
ATOM    671  C   LEU B  87       7.145  15.862  15.794  1.00 95.91           C  
ATOM    672  CB  LEU B  87       7.649  13.508  15.114  1.00 95.91           C  
ATOM    673  O   LEU B  87       8.029  16.399  16.466  1.00 95.91           O  
ATOM    674  CG  LEU B  87       7.980  12.461  14.049  1.00 95.91           C  
ATOM    675  CD1 LEU B  87       8.051  11.072  14.675  1.00 95.91           C  
ATOM    676  CD2 LEU B  87       6.948  12.496  12.927  1.00 95.91           C  
ATOM    677  N   ASP B  88       5.827  15.985  15.940  1.00 92.78           N  
ATOM    678  CA  ASP B  88       5.350  16.785  17.064  1.00 92.78           C  
ATOM    679  C   ASP B  88       5.346  15.970  18.356  1.00 92.78           C  
ATOM    680  CB  ASP B  88       3.949  17.328  16.780  1.00 92.78           C  
ATOM    681  O   ASP B  88       5.995  14.925  18.439  1.00 92.78           O  
ATOM    682  CG  ASP B  88       2.917  16.232  16.579  1.00 92.78           C  
ATOM    683  OD1 ASP B  88       3.184  15.068  16.949  1.00 92.78           O  
ATOM    684  OD2 ASP B  88       1.829  16.533  16.042  1.00 92.78           O  
ATOM    685  N   ARG B  89       4.613  16.374  19.377  1.00 91.39           N  
ATOM    686  CA  ARG B  89       4.643  15.786  20.712  1.00 91.39           C  
ATOM    687  C   ARG B  89       4.164  14.339  20.685  1.00 91.39           C  
ATOM    688  CB  ARG B  89       3.785  16.604  21.680  1.00 91.39           C  
ATOM    689  O   ARG B  89       4.473  13.560  21.589  1.00 91.39           O  
ATOM    690  CG  ARG B  89       2.323  16.701  21.274  1.00 91.39           C  
ATOM    691  CD  ARG B  89       1.521  17.548  22.253  1.00 91.39           C  
ATOM    692  NE  ARG B  89       0.130  17.687  21.831  1.00 91.39           N  
ATOM    693  NH1 ARG B  89      -0.685  16.076  23.273  1.00 91.39           N  
ATOM    694  NH2 ARG B  89      -2.113  17.192  21.869  1.00 91.39           N  
ATOM    695  CZ  ARG B  89      -0.886  16.985  22.326  1.00 91.39           C  
ATOM    696  N   HIS B  90       3.413  14.037  19.611  1.00 93.25           N  
ATOM    697  CA  HIS B  90       2.878  12.682  19.526  1.00 93.25           C  
ATOM    698  C   HIS B  90       3.956  11.691  19.100  1.00 93.25           C  
ATOM    699  CB  HIS B  90       1.702  12.631  18.549  1.00 93.25           C  
ATOM    700  O   HIS B  90       3.810  10.483  19.305  1.00 93.25           O  
ATOM    701  CG  HIS B  90       0.514  13.421  18.998  1.00 93.25           C  
ATOM    702  CD2 HIS B  90      -0.486  13.112  19.856  1.00 93.25           C  
ATOM    703  ND1 HIS B  90       0.256  14.697  18.547  1.00 93.25           N  
ATOM    704  CE1 HIS B  90      -0.855  15.140  19.111  1.00 93.25           C  
ATOM    705  NE2 HIS B  90      -1.325  14.197  19.910  1.00 93.25           N  
ATOM    706  N   GLY B  91       4.993  12.210  18.593  1.00 94.31           N  
ATOM    707  CA  GLY B  91       6.078  11.352  18.143  1.00 94.31           C  
ATOM    708  C   GLY B  91       5.652  10.360  17.077  1.00 94.31           C  
ATOM    709  O   GLY B  91       4.861  10.694  16.192  1.00 94.31           O  
ATOM    710  N   VAL B  92       6.138   9.171  17.104  1.00 95.63           N  
ATOM    711  CA  VAL B  92       5.924   8.124  16.110  1.00 95.63           C  
ATOM    712  C   VAL B  92       4.462   7.684  16.130  1.00 95.63           C  
ATOM    713  CB  VAL B  92       6.849   6.911  16.354  1.00 95.63           C  
ATOM    714  O   VAL B  92       3.906   7.310  15.094  1.00 95.63           O  
ATOM    715  CG1 VAL B  92       6.473   5.751  15.434  1.00 95.63           C  
ATOM    716  CG2 VAL B  92       8.311   7.306  16.149  1.00 95.63           C  
ATOM    717  N   TYR B  93       3.849   7.825  17.263  1.00 95.23           N  
ATOM    718  CA  TYR B  93       2.468   7.377  17.410  1.00 95.23           C  
ATOM    719  C   TYR B  93       1.514   8.297  16.658  1.00 95.23           C  
ATOM    720  CB  TYR B  93       2.077   7.318  18.890  1.00 95.23           C  
ATOM    721  O   TYR B  93       0.359   7.938  16.414  1.00 95.23           O  
ATOM    722  CG  TYR B  93       2.687   6.153  19.632  1.00 95.23           C  
ATOM    723  CD1 TYR B  93       2.096   4.892  19.594  1.00 95.23           C  
ATOM    724  CD2 TYR B  93       3.853   6.312  20.374  1.00 95.23           C  
ATOM    725  CE1 TYR B  93       2.653   3.816  20.278  1.00 95.23           C  
ATOM    726  CE2 TYR B  93       4.418   5.243  21.062  1.00 95.23           C  
ATOM    727  OH  TYR B  93       4.368   2.940  21.687  1.00 95.23           O  
ATOM    728  CZ  TYR B  93       3.813   4.001  21.008  1.00 95.23           C  
ATOM    729  N   GLY B  94       2.063   9.490  16.205  1.00 95.25           N  
ATOM    730  CA  GLY B  94       1.259  10.425  15.434  1.00 95.25           C  
ATOM    731  C   GLY B  94       1.320  10.174  13.939  1.00 95.25           C  
ATOM    732  O   GLY B  94       0.596  10.806  13.168  1.00 95.25           O  
ATOM    733  N   LEU B  95       2.140   9.233  13.583  1.00 96.67           N  
ATOM    734  CA  LEU B  95       2.273   8.953  12.158  1.00 96.67           C  
ATOM    735  C   LEU B  95       1.069   8.171  11.643  1.00 96.67           C  
ATOM    736  CB  LEU B  95       3.560   8.170  11.883  1.00 96.67           C  
ATOM    737  O   LEU B  95       0.513   7.336  12.360  1.00 96.67           O  
ATOM    738  CG  LEU B  95       4.872   8.922  12.110  1.00 96.67           C  
ATOM    739  CD1 LEU B  95       6.060   7.983  11.926  1.00 96.67           C  
ATOM    740  CD2 LEU B  95       4.976  10.115  11.166  1.00 96.67           C  
ATOM    741  N   GLN B  96       0.717   8.401  10.326  1.00 96.54           N  
ATOM    742  CA  GLN B  96      -0.401   7.716   9.686  1.00 96.54           C  
ATOM    743  C   GLN B  96      -0.047   6.268   9.361  1.00 96.54           C  
ATOM    744  CB  GLN B  96      -0.824   8.451   8.413  1.00 96.54           C  
ATOM    745  O   GLN B  96       1.088   5.971   8.981  1.00 96.54           O  
ATOM    746  CG  GLN B  96      -2.104   7.914   7.788  1.00 96.54           C  
ATOM    747  CD  GLN B  96      -2.558   8.725   6.589  1.00 96.54           C  
ATOM    748  NE2 GLN B  96      -3.030   8.039   5.554  1.00 96.54           N  
ATOM    749  OE1 GLN B  96      -2.486   9.958   6.594  1.00 96.54           O  
ATOM    750  N   ARG B  97      -1.042   5.461   9.573  1.00 97.48           N  
ATOM    751  CA  ARG B  97      -0.867   4.059   9.209  1.00 97.48           C  
ATOM    752  C   ARG B  97      -1.213   3.825   7.743  1.00 97.48           C  
ATOM    753  CB  ARG B  97      -1.727   3.161  10.101  1.00 97.48           C  
ATOM    754  O   ARG B  97      -2.127   4.457   7.208  1.00 97.48           O  
ATOM    755  CG  ARG B  97      -1.352   3.212  11.573  1.00 97.48           C  
ATOM    756  CD  ARG B  97      -2.318   2.406  12.430  1.00 97.48           C  
ATOM    757  NE  ARG B  97      -2.241   0.979  12.132  1.00 97.48           N  
ATOM    758  NH1 ARG B  97      -4.223   0.441  13.189  1.00 97.48           N  
ATOM    759  NH2 ARG B  97      -2.978  -1.196  12.176  1.00 97.48           N  
ATOM    760  CZ  ARG B  97      -3.147   0.078  12.500  1.00 97.48           C  
ATOM    761  N   ASN B  98      -0.489   2.975   7.094  1.00 98.46           N  
ATOM    762  CA  ASN B  98      -0.836   2.538   5.745  1.00 98.46           C  
ATOM    763  C   ASN B  98      -1.694   1.276   5.768  1.00 98.46           C  
ATOM    764  CB  ASN B  98       0.427   2.306   4.914  1.00 98.46           C  
ATOM    765  O   ASN B  98      -1.181   0.168   5.602  1.00 98.46           O  
ATOM    766  CG  ASN B  98       0.143   2.241   3.426  1.00 98.46           C  
ATOM    767  ND2 ASN B  98       1.122   2.631   2.618  1.00 98.46           N  
ATOM    768  OD1 ASN B  98      -0.947   1.843   3.007  1.00 98.46           O  
ATOM    769  N   LEU B  99      -3.045   1.435   5.851  1.00 98.22           N  
ATOM    770  CA  LEU B  99      -3.967   0.324   6.060  1.00 98.22           C  
ATOM    771  C   LEU B  99      -3.992  -0.597   4.844  1.00 98.22           C  
ATOM    772  CB  LEU B  99      -5.377   0.845   6.349  1.00 98.22           C  
ATOM    773  O   LEU B  99      -4.112  -1.816   4.987  1.00 98.22           O  
ATOM    774  CG  LEU B  99      -5.555   1.636   7.645  1.00 98.22           C  
ATOM    775  CD1 LEU B  99      -7.006   2.079   7.802  1.00 98.22           C  
ATOM    776  CD2 LEU B  99      -5.112   0.805   8.845  1.00 98.22           C  
ATOM    777  N   LEU B 100      -3.944   0.054   3.697  1.00 98.47           N  
ATOM    778  CA  LEU B 100      -3.966  -0.761   2.488  1.00 98.47           C  
ATOM    779  C   LEU B 100      -2.766  -1.702   2.444  1.00 98.47           C  
ATOM    780  CB  LEU B 100      -3.978   0.128   1.242  1.00 98.47           C  
ATOM    781  O   LEU B 100      -2.915  -2.893   2.164  1.00 98.47           O  
ATOM    782  CG  LEU B 100      -3.978  -0.594  -0.107  1.00 98.47           C  
ATOM    783  CD1 LEU B 100      -5.096  -1.630  -0.153  1.00 98.47           C  
ATOM    784  CD2 LEU B 100      -4.121   0.406  -1.249  1.00 98.47           C  
ATOM    785  N   VAL B 101      -1.596  -1.184   2.804  1.00 98.63           N  
ATOM    786  CA  VAL B 101      -0.389  -2.004   2.799  1.00 98.63           C  
ATOM    787  C   VAL B 101      -0.501  -3.096   3.860  1.00 98.63           C  
ATOM    788  CB  VAL B 101       0.877  -1.152   3.043  1.00 98.63           C  
ATOM    789  O   VAL B 101      -0.060  -4.227   3.644  1.00 98.63           O  
ATOM    790  CG1 VAL B 101       2.077  -2.045   3.353  1.00 98.63           C  
ATOM    791  CG2 VAL B 101       1.165  -0.266   1.832  1.00 98.63           C  
ATOM    792  N   GLU B 102      -1.089  -2.775   4.950  1.00 98.40           N  
ATOM    793  CA  GLU B 102      -1.301  -3.778   5.990  1.00 98.40           C  
ATOM    794  C   GLU B 102      -2.181  -4.918   5.486  1.00 98.40           C  
ATOM    795  CB  GLU B 102      -1.926  -3.140   7.233  1.00 98.40           C  
ATOM    796  O   GLU B 102      -1.899  -6.089   5.748  1.00 98.40           O  
ATOM    797  CG  GLU B 102      -1.016  -2.145   7.937  1.00 98.40           C  
ATOM    798  CD  GLU B 102      -1.616  -1.586   9.218  1.00 98.40           C  
ATOM    799  OE1 GLU B 102      -1.057  -0.615   9.777  1.00 98.40           O  
ATOM    800  OE2 GLU B 102      -2.651  -2.126   9.668  1.00 98.40           O  
ATOM    801  N   ASN B 103      -3.220  -4.611   4.787  1.00 96.72           N  
ATOM    802  CA  ASN B 103      -4.081  -5.635   4.205  1.00 96.72           C  
ATOM    803  C   ASN B 103      -3.331  -6.487   3.186  1.00 96.72           C  
ATOM    804  CB  ASN B 103      -5.313  -4.996   3.559  1.00 96.72           C  
ATOM    805  O   ASN B 103      -3.492  -7.709   3.153  1.00 96.72           O  
ATOM    806  CG  ASN B 103      -6.254  -4.383   4.576  1.00 96.72           C  
ATOM    807  ND2 ASN B 103      -7.046  -3.410   4.140  1.00 96.72           N  
ATOM    808  OD1 ASN B 103      -6.269  -4.779   5.744  1.00 96.72           O  
ATOM    809  N   ILE B 104      -2.570  -5.846   2.399  1.00 96.72           N  
ATOM    810  CA  ILE B 104      -1.780  -6.544   1.391  1.00 96.72           C  
ATOM    811  C   ILE B 104      -0.838  -7.536   2.069  1.00 96.72           C  
ATOM    812  CB  ILE B 104      -0.978  -5.554   0.517  1.00 96.72           C  
ATOM    813  O   ILE B 104      -0.718  -8.684   1.634  1.00 96.72           O  
ATOM    814  CG1 ILE B 104      -1.915  -4.800  -0.434  1.00 96.72           C  
ATOM    815  CG2 ILE B 104       0.119  -6.287  -0.262  1.00 96.72           C  
ATOM    816  CD1 ILE B 104      -1.258  -3.628  -1.150  1.00 96.72           C  
ATOM    817  N   ILE B 105      -0.173  -7.127   3.148  1.00 96.98           N  
ATOM    818  CA  ILE B 105       0.740  -7.992   3.888  1.00 96.98           C  
ATOM    819  C   ILE B 105      -0.026  -9.184   4.456  1.00 96.98           C  
ATOM    820  CB  ILE B 105       1.454  -7.222   5.022  1.00 96.98           C  
ATOM    821  O   ILE B 105       0.469 -10.314   4.437  1.00 96.98           O  
ATOM    822  CG1 ILE B 105       2.459  -6.223   4.439  1.00 96.98           C  
ATOM    823  CG2 ILE B 105       2.143  -8.195   5.984  1.00 96.98           C  
ATOM    824  CD1 ILE B 105       2.958  -5.191   5.441  1.00 96.98           C  
ATOM    825  N   ASP B 106      -1.259  -8.996   4.993  1.00 95.74           N  
ATOM    826  CA  ASP B 106      -2.080 -10.087   5.510  1.00 95.74           C  
ATOM    827  C   ASP B 106      -2.363 -11.123   4.425  1.00 95.74           C  
ATOM    828  CB  ASP B 106      -3.394  -9.547   6.077  1.00 95.74           C  
ATOM    829  O   ASP B 106      -2.299 -12.328   4.678  1.00 95.74           O  
ATOM    830  CG  ASP B 106      -3.210  -8.788   7.380  1.00 95.74           C  
ATOM    831  OD1 ASP B 106      -2.195  -9.006   8.075  1.00 95.74           O  
ATOM    832  OD2 ASP B 106      -4.091  -7.966   7.715  1.00 95.74           O  
ATOM    833  N   ILE B 107      -2.635 -10.661   3.236  1.00 93.35           N  
ATOM    834  CA  ILE B 107      -2.929 -11.552   2.119  1.00 93.35           C  
ATOM    835  C   ILE B 107      -1.679 -12.349   1.752  1.00 93.35           C  
ATOM    836  CB  ILE B 107      -3.446 -10.769   0.892  1.00 93.35           C  
ATOM    837  O   ILE B 107      -1.751 -13.559   1.526  1.00 93.35           O  
ATOM    838  CG1 ILE B 107      -4.833 -10.182   1.177  1.00 93.35           C  
ATOM    839  CG2 ILE B 107      -3.475 -11.667  -0.348  1.00 93.35           C  
ATOM    840  CD1 ILE B 107      -5.284  -9.139   0.165  1.00 93.35           C  
ATOM    841  N   TYR B 108      -0.609 -11.655   1.776  1.00 90.17           N  
ATOM    842  CA  TYR B 108       0.649 -12.303   1.420  1.00 90.17           C  
ATOM    843  C   TYR B 108       1.036 -13.350   2.458  1.00 90.17           C  
ATOM    844  CB  TYR B 108       1.768 -11.267   1.281  1.00 90.17           C  
ATOM    845  O   TYR B 108       1.529 -14.425   2.110  1.00 90.17           O  
ATOM    846  CG  TYR B 108       2.944 -11.749   0.468  1.00 90.17           C  
ATOM    847  CD1 TYR B 108       4.075 -12.277   1.087  1.00 90.17           C  
ATOM    848  CD2 TYR B 108       2.928 -11.676  -0.921  1.00 90.17           C  
ATOM    849  CE1 TYR B 108       5.162 -12.721   0.341  1.00 90.17           C  
ATOM    850  CE2 TYR B 108       4.009 -12.116  -1.677  1.00 90.17           C  
ATOM    851  OH  TYR B 108       6.193 -13.074  -1.781  1.00 90.17           O  
ATOM    852  CZ  TYR B 108       5.120 -12.637  -1.038  1.00 90.17           C  
ATOM    853  N   LYS B 109       0.850 -13.026   3.751  1.00 88.79           N  
ATOM    854  CA  LYS B 109       1.229 -13.926   4.836  1.00 88.79           C  
ATOM    855  C   LYS B 109       0.316 -15.148   4.882  1.00 88.79           C  
ATOM    856  CB  LYS B 109       1.192 -13.194   6.179  1.00 88.79           C  
ATOM    857  O   LYS B 109       0.728 -16.221   5.328  1.00 88.79           O  
ATOM    858  CG  LYS B 109       2.373 -12.264   6.410  1.00 88.79           C  
ATOM    859  CD  LYS B 109       2.314 -11.616   7.787  1.00 88.79           C  
ATOM    860  CE  LYS B 109       3.522 -10.724   8.039  1.00 88.79           C  
ATOM    861  NZ  LYS B 109       3.449 -10.056   9.373  1.00 88.79           N  
ATOM    862  N   GLN B 110      -1.023 -14.927   4.811  1.00 76.68           N  
ATOM    863  CA  GLN B 110      -1.948 -16.055   4.828  1.00 76.68           C  
ATOM    864  C   GLN B 110      -1.464 -17.177   3.914  1.00 76.68           C  
ATOM    865  CB  GLN B 110      -3.350 -15.608   4.414  1.00 76.68           C  
ATOM    866  O   GLN B 110      -1.683 -18.356   4.199  1.00 76.68           O  
ATOM    867  CG  GLN B 110      -4.135 -14.931   5.529  1.00 76.68           C  
ATOM    868  CD  GLN B 110      -5.487 -14.420   5.069  1.00 76.68           C  
ATOM    869  NE2 GLN B 110      -6.095 -13.549   5.867  1.00 76.68           N  
ATOM    870  OE1 GLN B 110      -5.982 -14.805   4.005  1.00 76.68           O  
ATOM    871  N   GLU B 111      -0.677 -16.762   2.976  1.00 59.40           N  
ATOM    872  CA  GLU B 111      -0.134 -17.703   2.002  1.00 59.40           C  
ATOM    873  C   GLU B 111       1.058 -18.464   2.575  1.00 59.40           C  
ATOM    874  CB  GLU B 111       0.275 -16.974   0.719  1.00 59.40           C  
ATOM    875  O   GLU B 111       1.260 -19.639   2.261  1.00 59.40           O  
ATOM    876  CG  GLU B 111      -0.185 -17.666  -0.555  1.00 59.40           C  
ATOM    877  CD  GLU B 111       0.265 -16.954  -1.821  1.00 59.40           C  
ATOM    878  OE1 GLU B 111       0.119 -17.528  -2.925  1.00 59.40           O  
ATOM    879  OE2 GLU B 111       0.768 -15.814  -1.708  1.00 59.40           O  
ATOM    880  N   SER B 112       1.960 -17.666   3.326  1.00 50.58           N  
ATOM    881  CA  SER B 112       3.215 -18.211   3.834  1.00 50.58           C  
ATOM    882  C   SER B 112       2.976 -19.129   5.028  1.00 50.58           C  
ATOM    883  CB  SER B 112       4.168 -17.083   4.230  1.00 50.58           C  
ATOM    884  O   SER B 112       3.916 -19.725   5.558  1.00 50.58           O  
ATOM    885  OG  SER B 112       3.880 -15.902   3.502  1.00 50.58           O  
ATOM    886  N   THR B 113       1.749 -19.036   5.674  1.00 47.12           N  
ATOM    887  CA  THR B 113       1.616 -20.130   6.630  1.00 47.12           C  
ATOM    888  C   THR B 113       1.771 -21.479   5.934  1.00 47.12           C  
ATOM    889  CB  THR B 113       0.258 -20.076   7.354  1.00 47.12           C  
ATOM    890  O   THR B 113       0.780 -22.104   5.552  1.00 47.12           O  
ATOM    891  CG2 THR B 113       0.185 -18.879   8.297  1.00 47.12           C  
ATOM    892  OG1 THR B 113      -0.791 -19.970   6.384  1.00 47.12           O  
ATOM    893  N   ARG B 114       2.667 -21.535   4.997  1.00 41.39           N  
ATOM    894  CA  ARG B 114       3.107 -22.739   4.299  1.00 41.39           C  
ATOM    895  C   ARG B 114       3.444 -23.851   5.285  1.00 41.39           C  
ATOM    896  CB  ARG B 114       4.319 -22.436   3.415  1.00 41.39           C  
ATOM    897  O   ARG B 114       4.117 -23.614   6.290  1.00 41.39           O  
ATOM    898  CG  ARG B 114       4.315 -23.178   2.089  1.00 41.39           C  
ATOM    899  CD  ARG B 114       5.478 -22.755   1.202  1.00 41.39           C  
ATOM    900  NE  ARG B 114       5.528 -23.537  -0.030  1.00 41.39           N  
ATOM    901  NH1 ARG B 114       7.701 -22.952  -0.556  1.00 41.39           N  
ATOM    902  NH2 ARG B 114       6.521 -24.354  -1.933  1.00 41.39           N  
ATOM    903  CZ  ARG B 114       6.583 -23.612  -0.837  1.00 41.39           C  
ATOM    904  N   PRO B 115       2.622 -24.853   5.652  1.00 37.90           N  
ATOM    905  CA  PRO B 115       3.361 -25.894   6.370  1.00 37.90           C  
ATOM    906  C   PRO B 115       4.835 -25.950   5.976  1.00 37.90           C  
ATOM    907  CB  PRO B 115       2.639 -27.182   5.965  1.00 37.90           C  
ATOM    908  O   PRO B 115       5.213 -25.453   4.912  1.00 37.90           O  
ATOM    909  CG  PRO B 115       1.683 -26.764   4.894  1.00 37.90           C  
ATOM    910  CD  PRO B 115       1.751 -25.271   4.751  1.00 37.90           C  
ATOM    911  N   GLU B 116       5.741 -25.971   6.833  1.00 36.31           N  
ATOM    912  CA  GLU B 116       7.105 -26.330   6.460  1.00 36.31           C  
ATOM    913  C   GLU B 116       7.124 -27.195   5.202  1.00 36.31           C  
ATOM    914  CB  GLU B 116       7.803 -27.060   7.610  1.00 36.31           C  
ATOM    915  O   GLU B 116       6.247 -28.039   5.010  1.00 36.31           O  
ATOM    916  CG  GLU B 116       8.132 -26.166   8.797  1.00 36.31           C  
ATOM    917  CD  GLU B 116       9.140 -26.784   9.752  1.00 36.31           C  
ATOM    918  OE1 GLU B 116       9.679 -26.058  10.619  1.00 36.31           O  
ATOM    919  OE2 GLU B 116       9.394 -28.003   9.633  1.00 36.31           O  
ATOM    920  N   LYS B 117       7.480 -26.714   4.033  1.00 39.35           N  
ATOM    921  CA  LYS B 117       7.744 -27.452   2.802  1.00 39.35           C  
ATOM    922  C   LYS B 117       8.157 -28.890   3.101  1.00 39.35           C  
ATOM    923  CB  LYS B 117       8.831 -26.755   1.981  1.00 39.35           C  
ATOM    924  O   LYS B 117       9.316 -29.154   3.428  1.00 39.35           O  
ATOM    925  CG  LYS B 117       8.330 -25.567   1.174  1.00 39.35           C  
ATOM    926  CD  LYS B 117       9.430 -24.985   0.295  1.00 39.35           C  
ATOM    927  CE  LYS B 117       8.947 -23.759  -0.469  1.00 39.35           C  
ATOM    928  NZ  LYS B 117      10.017 -23.194  -1.344  1.00 39.35           N  
ATOM    929  N   LYS B 118       7.799 -29.495   4.278  1.00 37.68           N  
ATOM    930  CA  LYS B 118       8.205 -30.882   4.070  1.00 37.68           C  
ATOM    931  C   LYS B 118       7.682 -31.413   2.738  1.00 37.68           C  
ATOM    932  CB  LYS B 118       7.710 -31.765   5.216  1.00 37.68           C  
ATOM    933  O   LYS B 118       6.506 -31.236   2.412  1.00 37.68           O  
ATOM    934  CG  LYS B 118       8.515 -31.622   6.499  1.00 37.68           C  
ATOM    935  CD  LYS B 118       8.029 -32.585   7.575  1.00 37.68           C  
ATOM    936  CE  LYS B 118       8.798 -32.405   8.877  1.00 37.68           C  
ATOM    937  NZ  LYS B 118       8.323 -33.347   9.935  1.00 37.68           N  
ATOM    938  N   SER B 119       8.475 -31.269   1.742  1.00 41.31           N  
ATOM    939  CA  SER B 119       8.342 -31.777   0.380  1.00 41.31           C  
ATOM    940  C   SER B 119       7.624 -33.123   0.360  1.00 41.31           C  
ATOM    941  CB  SER B 119       9.715 -31.913  -0.279  1.00 41.31           C  
ATOM    942  O   SER B 119       8.264 -34.173   0.276  1.00 41.31           O  
ATOM    943  OG  SER B 119      10.571 -32.725   0.505  1.00 41.31           O  
ATOM    944  N   ASP B 120       6.793 -33.406   1.365  1.00 43.22           N  
ATOM    945  CA  ASP B 120       6.247 -34.724   1.054  1.00 43.22           C  
ATOM    946  C   ASP B 120       5.376 -34.676  -0.199  1.00 43.22           C  
ATOM    947  CB  ASP B 120       5.439 -35.263   2.236  1.00 43.22           C  
ATOM    948  O   ASP B 120       4.397 -33.929  -0.253  1.00 43.22           O  
ATOM    949  CG  ASP B 120       5.334 -36.778   2.241  1.00 43.22           C  
ATOM    950  OD1 ASP B 120       6.360 -37.461   2.033  1.00 43.22           O  
ATOM    951  OD2 ASP B 120       4.215 -37.294   2.453  1.00 43.22           O  
ATOM    952  N   GLN B 121       5.951 -34.655  -1.411  1.00 49.04           N  
ATOM    953  CA  GLN B 121       5.261 -34.761  -2.692  1.00 49.04           C  
ATOM    954  C   GLN B 121       4.109 -35.759  -2.615  1.00 49.04           C  
ATOM    955  CB  GLN B 121       6.237 -35.169  -3.796  1.00 49.04           C  
ATOM    956  O   GLN B 121       4.285 -36.882  -2.136  1.00 49.04           O  
ATOM    957  CG  GLN B 121       7.081 -34.019  -4.328  1.00 49.04           C  
ATOM    958  CD  GLN B 121       7.380 -34.146  -5.810  1.00 49.04           C  
ATOM    959  NE2 GLN B 121       7.582 -33.012  -6.473  1.00 49.04           N  
ATOM    960  OE1 GLN B 121       7.430 -35.253  -6.354  1.00 49.04           O  
ATOM    961  N   PRO B 122       2.806 -35.232  -2.645  1.00 60.54           N  
ATOM    962  CA  PRO B 122       1.736 -36.231  -2.599  1.00 60.54           C  
ATOM    963  C   PRO B 122       1.998 -37.420  -3.520  1.00 60.54           C  
ATOM    964  CB  PRO B 122       0.503 -35.448  -3.057  1.00 60.54           C  
ATOM    965  O   PRO B 122       2.692 -37.282  -4.531  1.00 60.54           O  
ATOM    966  CG  PRO B 122       1.046 -34.171  -3.613  1.00 60.54           C  
ATOM    967  CD  PRO B 122       2.501 -34.077  -3.256  1.00 60.54           C  
ATOM    968  N   MET B 123       1.720 -38.604  -3.000  1.00 68.27           N  
ATOM    969  CA  MET B 123       1.805 -39.813  -3.815  1.00 68.27           C  
ATOM    970  C   MET B 123       0.604 -39.926  -4.748  1.00 68.27           C  
ATOM    971  CB  MET B 123       1.896 -41.055  -2.927  1.00 68.27           C  
ATOM    972  O   MET B 123      -0.470 -39.400  -4.451  1.00 68.27           O  
ATOM    973  CG  MET B 123       3.261 -41.254  -2.289  1.00 68.27           C  
ATOM    974  SD  MET B 123       3.488 -42.950  -1.627  1.00 68.27           S  
ATOM    975  CE  MET B 123       1.764 -43.515  -1.599  1.00 68.27           C  
ATOM    976  N   CYS B 124       0.748 -40.275  -5.953  1.00 67.42           N  
ATOM    977  CA  CYS B 124      -0.312 -40.488  -6.933  1.00 67.42           C  
ATOM    978  C   CYS B 124      -1.379 -41.429  -6.387  1.00 67.42           C  
ATOM    979  CB  CYS B 124       0.264 -41.054  -8.231  1.00 67.42           C  
ATOM    980  O   CYS B 124      -1.058 -42.469  -5.808  1.00 67.42           O  
ATOM    981  SG  CYS B 124      -0.968 -41.299  -9.529  1.00 67.42           S  
ATOM    982  N   GLU B 125      -2.660 -41.084  -6.412  1.00 76.06           N  
ATOM    983  CA  GLU B 125      -3.768 -41.906  -5.934  1.00 76.06           C  
ATOM    984  C   GLU B 125      -3.830 -43.236  -6.678  1.00 76.06           C  
ATOM    985  CB  GLU B 125      -5.095 -41.158  -6.082  1.00 76.06           C  
ATOM    986  O   GLU B 125      -4.167 -44.267  -6.091  1.00 76.06           O  
ATOM    987  CG  GLU B 125      -5.332 -40.106  -5.008  1.00 76.06           C  
ATOM    988  CD  GLU B 125      -6.715 -39.478  -5.077  1.00 76.06           C  
ATOM    989  OE1 GLU B 125      -7.075 -38.701  -4.164  1.00 76.06           O  
ATOM    990  OE2 GLU B 125      -7.444 -39.767  -6.052  1.00 76.06           O  
ATOM    991  N   GLU B 126      -3.466 -43.251  -7.982  1.00 77.06           N  
ATOM    992  CA  GLU B 126      -3.523 -44.447  -8.817  1.00 77.06           C  
ATOM    993  C   GLU B 126      -2.208 -45.221  -8.764  1.00 77.06           C  
ATOM    994  CB  GLU B 126      -3.857 -44.078 -10.264  1.00 77.06           C  
ATOM    995  O   GLU B 126      -2.200 -46.449  -8.875  1.00 77.06           O  
ATOM    996  CG  GLU B 126      -5.297 -43.628 -10.467  1.00 77.06           C  
ATOM    997  CD  GLU B 126      -6.002 -44.363 -11.596  1.00 77.06           C  
ATOM    998  OE1 GLU B 126      -7.254 -44.397 -11.610  1.00 77.06           O  
ATOM    999  OE2 GLU B 126      -5.298 -44.911 -12.473  1.00 77.06           O  
ATOM   1000  N   HIS B 127      -1.113 -44.400  -8.536  1.00 75.26           N  
ATOM   1001  CA  HIS B 127       0.211 -45.005  -8.439  1.00 75.26           C  
ATOM   1002  C   HIS B 127       0.854 -44.709  -7.089  1.00 75.26           C  
ATOM   1003  CB  HIS B 127       1.112 -44.507  -9.571  1.00 75.26           C  
ATOM   1004  O   HIS B 127       1.472 -43.657  -6.908  1.00 75.26           O  
ATOM   1005  CG  HIS B 127       0.568 -44.782 -10.936  1.00 75.26           C  
ATOM   1006  CD2 HIS B 127       0.515 -45.926 -11.658  1.00 75.26           C  
ATOM   1007  ND1 HIS B 127      -0.007 -43.804 -11.719  1.00 75.26           N  
ATOM   1008  CE1 HIS B 127      -0.392 -44.337 -12.867  1.00 75.26           C  
ATOM   1009  NE2 HIS B 127      -0.087 -45.623 -12.855  1.00 75.26           N  
ATOM   1010  N   GLU B 128       0.663 -45.577  -6.074  1.00 75.31           N  
ATOM   1011  CA  GLU B 128       1.002 -45.396  -4.666  1.00 75.31           C  
ATOM   1012  C   GLU B 128       2.492 -45.117  -4.489  1.00 75.31           C  
ATOM   1013  CB  GLU B 128       0.598 -46.628  -3.853  1.00 75.31           C  
ATOM   1014  O   GLU B 128       2.895 -44.455  -3.530  1.00 75.31           O  
ATOM   1015  CG  GLU B 128      -0.640 -46.417  -2.992  1.00 75.31           C  
ATOM   1016  CD  GLU B 128      -1.103 -47.682  -2.287  1.00 75.31           C  
ATOM   1017  OE1 GLU B 128      -2.149 -47.646  -1.600  1.00 75.31           O  
ATOM   1018  OE2 GLU B 128      -0.413 -48.717  -2.421  1.00 75.31           O  
ATOM   1019  N   GLU B 129       3.335 -45.529  -5.485  1.00 77.28           N  
ATOM   1020  CA  GLU B 129       4.775 -45.345  -5.330  1.00 77.28           C  
ATOM   1021  C   GLU B 129       5.272 -44.161  -6.154  1.00 77.28           C  
ATOM   1022  CB  GLU B 129       5.526 -46.617  -5.730  1.00 77.28           C  
ATOM   1023  O   GLU B 129       6.472 -43.880  -6.186  1.00 77.28           O  
ATOM   1024  CG  GLU B 129       5.239 -47.810  -4.829  1.00 77.28           C  
ATOM   1025  CD  GLU B 129       6.081 -49.031  -5.164  1.00 77.28           C  
ATOM   1026  OE1 GLU B 129       5.989 -50.048  -4.441  1.00 77.28           O  
ATOM   1027  OE2 GLU B 129       6.840 -48.968  -6.157  1.00 77.28           O  
ATOM   1028  N   GLU B 130       4.312 -43.473  -6.777  1.00 72.56           N  
ATOM   1029  CA  GLU B 130       4.743 -42.360  -7.617  1.00 72.56           C  
ATOM   1030  C   GLU B 130       4.303 -41.022  -7.030  1.00 72.56           C  
ATOM   1031  CB  GLU B 130       4.195 -42.516  -9.038  1.00 72.56           C  
ATOM   1032  O   GLU B 130       3.174 -40.889  -6.552  1.00 72.56           O  
ATOM   1033  CG  GLU B 130       5.151 -43.217  -9.992  1.00 72.56           C  
ATOM   1034  CD  GLU B 130       6.197 -42.286 -10.586  1.00 72.56           C  
ATOM   1035  OE1 GLU B 130       7.245 -42.777 -11.063  1.00 72.56           O  
ATOM   1036  OE2 GLU B 130       5.966 -41.056 -10.572  1.00 72.56           O  
ATOM   1037  N   ARG B 131       5.184 -40.242  -6.981  1.00 67.57           N  
ATOM   1038  CA  ARG B 131       4.877 -38.883  -6.545  1.00 67.57           C  
ATOM   1039  C   ARG B 131       4.298 -38.058  -7.689  1.00 67.57           C  
ATOM   1040  CB  ARG B 131       6.129 -38.201  -5.988  1.00 67.57           C  
ATOM   1041  O   ARG B 131       4.594 -38.315  -8.858  1.00 67.57           O  
ATOM   1042  CG  ARG B 131       6.679 -38.855  -4.731  1.00 67.57           C  
ATOM   1043  CD  ARG B 131       7.869 -38.088  -4.170  1.00 67.57           C  
ATOM   1044  NE  ARG B 131       8.338 -38.664  -2.914  1.00 67.57           N  
ATOM   1045  NH1 ARG B 131      10.247 -37.368  -2.793  1.00 67.57           N  
ATOM   1046  NH2 ARG B 131       9.790 -38.899  -1.149  1.00 67.57           N  
ATOM   1047  CZ  ARG B 131       9.457 -38.309  -2.288  1.00 67.57           C  
ATOM   1048  N   ILE B 132       3.190 -37.382  -7.406  1.00 66.50           N  
ATOM   1049  CA  ILE B 132       2.708 -36.442  -8.412  1.00 66.50           C  
ATOM   1050  C   ILE B 132       3.852 -35.535  -8.860  1.00 66.50           C  
ATOM   1051  CB  ILE B 132       1.531 -35.596  -7.878  1.00 66.50           C  
ATOM   1052  O   ILE B 132       4.420 -34.796  -8.052  1.00 66.50           O  
ATOM   1053  CG1 ILE B 132       0.320 -36.489  -7.585  1.00 66.50           C  
ATOM   1054  CG2 ILE B 132       1.167 -34.488  -8.871  1.00 66.50           C  
ATOM   1055  CD1 ILE B 132      -0.897 -35.734  -7.070  1.00 66.50           C  
ATOM   1056  N   ASN B 133       4.232 -35.834 -10.091  1.00 64.88           N  
ATOM   1057  CA  ASN B 133       5.425 -35.125 -10.540  1.00 64.88           C  
ATOM   1058  C   ASN B 133       5.161 -34.337 -11.820  1.00 64.88           C  
ATOM   1059  CB  ASN B 133       6.584 -36.101 -10.746  1.00 64.88           C  
ATOM   1060  O   ASN B 133       6.038 -33.622 -12.306  1.00 64.88           O  
ATOM   1061  CG  ASN B 133       6.302 -37.121 -11.832  1.00 64.88           C  
ATOM   1062  ND2 ASN B 133       7.306 -37.923 -12.167  1.00 64.88           N  
ATOM   1063  OD1 ASN B 133       5.192 -37.187 -12.365  1.00 64.88           O  
ATOM   1064  N   ILE B 134       3.931 -34.509 -12.330  1.00 67.55           N  
ATOM   1065  CA  ILE B 134       3.650 -33.810 -13.579  1.00 67.55           C  
ATOM   1066  C   ILE B 134       2.322 -33.064 -13.466  1.00 67.55           C  
ATOM   1067  CB  ILE B 134       3.617 -34.785 -14.777  1.00 67.55           C  
ATOM   1068  O   ILE B 134       1.436 -33.473 -12.711  1.00 67.55           O  
ATOM   1069  CG1 ILE B 134       4.403 -36.060 -14.451  1.00 67.55           C  
ATOM   1070  CG2 ILE B 134       4.166 -34.110 -16.038  1.00 67.55           C  
ATOM   1071  CD1 ILE B 134       4.125 -37.218 -15.399  1.00 67.55           C  
ATOM   1072  N   TYR B 135       2.177 -31.983 -13.962  1.00 63.32           N  
ATOM   1073  CA  TYR B 135       0.956 -31.195 -14.088  1.00 63.32           C  
ATOM   1074  C   TYR B 135       0.529 -31.079 -15.546  1.00 63.32           C  
ATOM   1075  CB  TYR B 135       1.154 -29.799 -13.489  1.00 63.32           C  
ATOM   1076  O   TYR B 135       1.304 -30.627 -16.392  1.00 63.32           O  
ATOM   1077  CG  TYR B 135      -0.126 -29.009 -13.357  1.00 63.32           C  
ATOM   1078  CD1 TYR B 135      -0.484 -28.061 -14.313  1.00 63.32           C  
ATOM   1079  CD2 TYR B 135      -0.978 -29.206 -12.276  1.00 63.32           C  
ATOM   1080  CE1 TYR B 135      -1.661 -27.329 -14.195  1.00 63.32           C  
ATOM   1081  CE2 TYR B 135      -2.157 -28.480 -12.147  1.00 63.32           C  
ATOM   1082  OH  TYR B 135      -3.656 -26.824 -12.988  1.00 63.32           O  
ATOM   1083  CZ  TYR B 135      -2.490 -27.546 -13.110  1.00 63.32           C  
ATOM   1084  N   CYS B 136      -0.681 -31.569 -15.700  1.00 57.42           N  
ATOM   1085  CA  CYS B 136      -1.225 -31.428 -17.046  1.00 57.42           C  
ATOM   1086  C   CYS B 136      -1.763 -30.020 -17.272  1.00 57.42           C  
ATOM   1087  CB  CYS B 136      -2.333 -32.452 -17.286  1.00 57.42           C  
ATOM   1088  O   CYS B 136      -2.703 -29.595 -16.599  1.00 57.42           O  
ATOM   1089  SG  CYS B 136      -3.049 -32.376 -18.943  1.00 57.42           S  
ATOM   1090  N   LEU B 137      -1.120 -29.333 -18.184  1.00 54.74           N  
ATOM   1091  CA  LEU B 137      -1.495 -27.950 -18.457  1.00 54.74           C  
ATOM   1092  C   LEU B 137      -2.874 -27.877 -19.104  1.00 54.74           C  
ATOM   1093  CB  LEU B 137      -0.457 -27.283 -19.364  1.00 54.74           C  
ATOM   1094  O   LEU B 137      -3.628 -26.932 -18.863  1.00 54.74           O  
ATOM   1095  CG  LEU B 137       0.918 -27.026 -18.747  1.00 54.74           C  
ATOM   1096  CD1 LEU B 137       1.899 -26.553 -19.815  1.00 54.74           C  
ATOM   1097  CD2 LEU B 137       0.816 -26.005 -17.618  1.00 54.74           C  
ATOM   1098  N   ASN B 138      -3.240 -28.926 -19.869  1.00 52.89           N  
ATOM   1099  CA  ASN B 138      -4.534 -28.948 -20.543  1.00 52.89           C  
ATOM   1100  C   ASN B 138      -5.669 -29.249 -19.568  1.00 52.89           C  
ATOM   1101  CB  ASN B 138      -4.529 -29.969 -21.683  1.00 52.89           C  
ATOM   1102  O   ASN B 138      -6.714 -28.596 -19.604  1.00 52.89           O  
ATOM   1103  CG  ASN B 138      -4.392 -29.321 -23.046  1.00 52.89           C  
ATOM   1104  ND2 ASN B 138      -5.448 -29.396 -23.847  1.00 52.89           N  
ATOM   1105  OD1 ASN B 138      -3.345 -28.758 -23.378  1.00 52.89           O  
ATOM   1106  N   CYS B 139      -5.385 -30.088 -18.680  1.00 52.81           N  
ATOM   1107  CA  CYS B 139      -6.426 -30.523 -17.756  1.00 52.81           C  
ATOM   1108  C   CYS B 139      -6.367 -29.730 -16.456  1.00 52.81           C  
ATOM   1109  CB  CYS B 139      -6.289 -32.016 -17.459  1.00 52.81           C  
ATOM   1110  O   CYS B 139      -7.315 -29.750 -15.669  1.00 52.81           O  
ATOM   1111  SG  CYS B 139      -6.444 -33.066 -18.921  1.00 52.81           S  
ATOM   1112  N   GLU B 140      -5.294 -29.017 -16.382  1.00 57.69           N  
ATOM   1113  CA  GLU B 140      -5.055 -28.231 -15.174  1.00 57.69           C  
ATOM   1114  C   GLU B 140      -5.135 -29.103 -13.924  1.00 57.69           C  
ATOM   1115  CB  GLU B 140      -6.057 -27.078 -15.076  1.00 57.69           C  
ATOM   1116  O   GLU B 140      -5.767 -28.724 -12.936  1.00 57.69           O  
ATOM   1117  CG  GLU B 140      -5.889 -26.024 -16.161  1.00 57.69           C  
ATOM   1118  CD  GLU B 140      -6.913 -24.903 -16.072  1.00 57.69           C  
ATOM   1119  OE1 GLU B 140      -6.908 -24.006 -16.945  1.00 57.69           O  
ATOM   1120  OE2 GLU B 140      -7.726 -24.922 -15.121  1.00 57.69           O  
ATOM   1121  N   VAL B 141      -4.599 -30.353 -14.137  1.00 60.46           N  
ATOM   1122  CA  VAL B 141      -4.623 -31.285 -13.014  1.00 60.46           C  
ATOM   1123  C   VAL B 141      -3.225 -31.854 -12.784  1.00 60.46           C  
ATOM   1124  CB  VAL B 141      -5.633 -32.430 -13.249  1.00 60.46           C  
ATOM   1125  O   VAL B 141      -2.503 -32.148 -13.740  1.00 60.46           O  
ATOM   1126  CG1 VAL B 141      -5.724 -33.331 -12.019  1.00 60.46           C  
ATOM   1127  CG2 VAL B 141      -7.007 -31.865 -13.603  1.00 60.46           C  
ATOM   1128  N   PRO B 142      -2.733 -31.900 -11.574  1.00 68.58           N  
ATOM   1129  CA  PRO B 142      -1.479 -32.604 -11.294  1.00 68.58           C  
ATOM   1130  C   PRO B 142      -1.625 -34.122 -11.373  1.00 68.58           C  
ATOM   1131  CB  PRO B 142      -1.136 -32.162  -9.869  1.00 68.58           C  
ATOM   1132  O   PRO B 142      -2.637 -34.672 -10.932  1.00 68.58           O  
ATOM   1133  CG  PRO B 142      -2.407 -31.588  -9.331  1.00 68.58           C  
ATOM   1134  CD  PRO B 142      -3.330 -31.310 -10.483  1.00 68.58           C  
ATOM   1135  N   THR B 143      -0.757 -34.700 -12.173  1.00 71.99           N  
ATOM   1136  CA  THR B 143      -0.772 -36.153 -12.308  1.00 71.99           C  
ATOM   1137  C   THR B 143       0.641 -36.719 -12.216  1.00 71.99           C  
ATOM   1138  CB  THR B 143      -1.415 -36.583 -13.640  1.00 71.99           C  
ATOM   1139  O   THR B 143       1.609 -35.968 -12.082  1.00 71.99           O  
ATOM   1140  CG2 THR B 143      -0.538 -36.196 -14.825  1.00 71.99           C  
ATOM   1141  OG1 THR B 143      -1.597 -38.005 -13.638  1.00 71.99           O  
ATOM   1142  N   CYS B 144       0.762 -38.066 -11.867  1.00 64.85           N  
ATOM   1143  CA  CYS B 144       2.064 -38.723 -11.865  1.00 64.85           C  
ATOM   1144  C   CYS B 144       2.447 -39.179 -13.268  1.00 64.85           C  
ATOM   1145  CB  CYS B 144       2.059 -39.919 -10.913  1.00 64.85           C  
ATOM   1146  O   CYS B 144       1.619 -39.155 -14.180  1.00 64.85           O  
ATOM   1147  SG  CYS B 144       1.162 -41.352 -11.549  1.00 64.85           S  
ATOM   1148  N   SER B 145       3.787 -39.447 -13.533  1.00 65.78           N  
ATOM   1149  CA  SER B 145       4.329 -39.822 -14.836  1.00 65.78           C  
ATOM   1150  C   SER B 145       3.583 -41.017 -15.421  1.00 65.78           C  
ATOM   1151  CB  SER B 145       5.819 -40.146 -14.724  1.00 65.78           C  
ATOM   1152  O   SER B 145       3.403 -41.108 -16.637  1.00 65.78           O  
ATOM   1153  OG  SER B 145       6.052 -41.096 -13.698  1.00 65.78           O  
ATOM   1154  N   LEU B 146       3.078 -41.802 -14.513  1.00 66.25           N  
ATOM   1155  CA  LEU B 146       2.443 -43.032 -14.975  1.00 66.25           C  
ATOM   1156  C   LEU B 146       0.981 -42.788 -15.331  1.00 66.25           C  
ATOM   1157  CB  LEU B 146       2.546 -44.123 -13.906  1.00 66.25           C  
ATOM   1158  O   LEU B 146       0.437 -43.444 -16.223  1.00 66.25           O  
ATOM   1159  CG  LEU B 146       3.932 -44.730 -13.687  1.00 66.25           C  
ATOM   1160  CD1 LEU B 146       4.001 -45.418 -12.328  1.00 66.25           C  
ATOM   1161  CD2 LEU B 146       4.269 -45.710 -14.806  1.00 66.25           C  
ATOM   1162  N   CYS B 147       0.290 -41.918 -14.599  1.00 64.69           N  
ATOM   1163  CA  CYS B 147      -1.108 -41.615 -14.884  1.00 64.69           C  
ATOM   1164  C   CYS B 147      -1.252 -40.923 -16.233  1.00 64.69           C  
ATOM   1165  CB  CYS B 147      -1.701 -40.736 -13.783  1.00 64.69           C  
ATOM   1166  O   CYS B 147      -2.286 -41.047 -16.893  1.00 64.69           O  
ATOM   1167  SG  CYS B 147      -2.060 -41.627 -12.253  1.00 64.69           S  
ATOM   1168  N   LYS B 148      -0.293 -40.173 -16.697  1.00 60.22           N  
ATOM   1169  CA  LYS B 148      -0.405 -39.432 -17.950  1.00 60.22           C  
ATOM   1170  C   LYS B 148      -0.288 -40.364 -19.153  1.00 60.22           C  
ATOM   1171  CB  LYS B 148       0.665 -38.342 -18.026  1.00 60.22           C  
ATOM   1172  O   LYS B 148      -0.835 -40.081 -20.220  1.00 60.22           O  
ATOM   1173  CG  LYS B 148       0.333 -37.216 -18.994  1.00 60.22           C  
ATOM   1174  CD  LYS B 148       1.431 -36.160 -19.021  1.00 60.22           C  
ATOM   1175  CE  LYS B 148       1.112 -35.046 -20.008  1.00 60.22           C  
ATOM   1176  NZ  LYS B 148       2.080 -33.914 -19.898  1.00 60.22           N  
ATOM   1177  N   VAL B 149       0.365 -41.536 -19.123  1.00 52.43           N  
ATOM   1178  CA  VAL B 149       0.514 -42.462 -20.241  1.00 52.43           C  
ATOM   1179  C   VAL B 149      -0.824 -43.140 -20.531  1.00 52.43           C  
ATOM   1180  CB  VAL B 149       1.599 -43.525 -19.957  1.00 52.43           C  
ATOM   1181  O   VAL B 149      -1.144 -43.423 -21.688  1.00 52.43           O  
ATOM   1182  CG1 VAL B 149       1.735 -44.485 -21.138  1.00 52.43           C  
ATOM   1183  CG2 VAL B 149       2.937 -42.852 -19.654  1.00 52.43           C  
ATOM   1184  N   PHE B 150      -1.714 -43.219 -19.494  1.00 43.14           N  
ATOM   1185  CA  PHE B 150      -2.997 -43.865 -19.748  1.00 43.14           C  
ATOM   1186  C   PHE B 150      -4.129 -42.845 -19.729  1.00 43.14           C  
ATOM   1187  CB  PHE B 150      -3.262 -44.963 -18.714  1.00 43.14           C  
ATOM   1188  O   PHE B 150      -5.098 -42.971 -20.480  1.00 43.14           O  
ATOM   1189  CG  PHE B 150      -2.278 -46.100 -18.770  1.00 43.14           C  
ATOM   1190  CD1 PHE B 150      -2.434 -47.127 -19.692  1.00 43.14           C  
ATOM   1191  CD2 PHE B 150      -1.196 -46.141 -17.899  1.00 43.14           C  
ATOM   1192  CE1 PHE B 150      -1.524 -48.181 -19.746  1.00 43.14           C  
ATOM   1193  CE2 PHE B 150      -0.283 -47.191 -17.948  1.00 43.14           C  
ATOM   1194  CZ  PHE B 150      -0.450 -48.210 -18.871  1.00 43.14           C  
TER    1195      PHE B 150                                                      
ATOM   1196  N   MET C   1       2.655 -37.086  -3.514  1.00 24.08           N  
ATOM   1197  CA  MET C   1       2.333 -36.059  -2.527  1.00 24.08           C  
ATOM   1198  C   MET C   1       2.896 -34.705  -2.947  1.00 24.08           C  
ATOM   1199  CB  MET C   1       2.876 -36.447  -1.151  1.00 24.08           C  
ATOM   1200  O   MET C   1       2.503 -33.670  -2.406  1.00 24.08           O  
ATOM   1201  CG  MET C   1       1.871 -37.186  -0.282  1.00 24.08           C  
ATOM   1202  SD  MET C   1       2.527 -37.558   1.391  1.00 24.08           S  
ATOM   1203  CE  MET C   1       1.081 -38.367   2.130  1.00 24.08           C  
ATOM   1204  N   SER C   2       4.006 -34.815  -3.802  1.00 32.70           N  
ATOM   1205  CA  SER C   2       4.755 -33.635  -4.221  1.00 32.70           C  
ATOM   1206  C   SER C   2       4.002 -32.855  -5.293  1.00 32.70           C  
ATOM   1207  CB  SER C   2       6.136 -34.034  -4.744  1.00 32.70           C  
ATOM   1208  O   SER C   2       3.999 -31.622  -5.284  1.00 32.70           O  
ATOM   1209  OG  SER C   2       6.041 -35.147  -5.617  1.00 32.70           O  
ATOM   1210  N   ALA C   3       3.303 -33.481  -6.309  1.00 32.39           N  
ATOM   1211  CA  ALA C   3       2.537 -32.806  -7.354  1.00 32.39           C  
ATOM   1212  C   ALA C   3       1.346 -32.056  -6.763  1.00 32.39           C  
ATOM   1213  CB  ALA C   3       2.063 -33.812  -8.399  1.00 32.39           C  
ATOM   1214  O   ALA C   3       1.035 -30.941  -7.187  1.00 32.39           O  
ATOM   1215  N   SER C   4       0.599 -32.683  -5.951  1.00 35.51           N  
ATOM   1216  CA  SER C   4      -0.499 -32.001  -5.273  1.00 35.51           C  
ATOM   1217  C   SER C   4      -0.007 -30.763  -4.530  1.00 35.51           C  
ATOM   1218  CB  SER C   4      -1.197 -32.948  -4.296  1.00 35.51           C  
ATOM   1219  O   SER C   4      -0.647 -29.711  -4.575  1.00 35.51           O  
ATOM   1220  OG  SER C   4      -2.241 -32.281  -3.608  1.00 35.51           O  
ATOM   1221  N   LEU C   5       1.177 -30.816  -3.895  1.00 39.08           N  
ATOM   1222  CA  LEU C   5       1.700 -29.652  -3.189  1.00 39.08           C  
ATOM   1223  C   LEU C   5       2.062 -28.540  -4.167  1.00 39.08           C  
ATOM   1224  CB  LEU C   5       2.927 -30.036  -2.358  1.00 39.08           C  
ATOM   1225  O   LEU C   5       1.797 -27.365  -3.904  1.00 39.08           O  
ATOM   1226  CG  LEU C   5       2.657 -30.816  -1.070  1.00 39.08           C  
ATOM   1227  CD1 LEU C   5       3.970 -31.252  -0.429  1.00 39.08           C  
ATOM   1228  CD2 LEU C   5       1.835 -29.977  -0.099  1.00 39.08           C  
ATOM   1229  N   ASN C   6       2.623 -28.993  -5.362  1.00 48.88           N  
ATOM   1230  CA  ASN C   6       2.934 -27.953  -6.337  1.00 48.88           C  
ATOM   1231  C   ASN C   6       1.669 -27.279  -6.861  1.00 48.88           C  
ATOM   1232  CB  ASN C   6       3.748 -28.530  -7.497  1.00 48.88           C  
ATOM   1233  O   ASN C   6       1.628 -26.057  -7.012  1.00 48.88           O  
ATOM   1234  CG  ASN C   6       4.678 -27.509  -8.122  1.00 48.88           C  
ATOM   1235  ND2 ASN C   6       5.363 -27.905  -9.188  1.00 48.88           N  
ATOM   1236  OD1 ASN C   6       4.782 -26.374  -7.650  1.00 48.88           O  
ATOM   1237  N   TYR C   7       0.738 -28.214  -7.235  1.00 43.78           N  
ATOM   1238  CA  TYR C   7      -0.541 -27.650  -7.651  1.00 43.78           C  
ATOM   1239  C   TYR C   7      -1.146 -26.794  -6.544  1.00 43.78           C  
ATOM   1240  CB  TYR C   7      -1.518 -28.763  -8.043  1.00 43.78           C  
ATOM   1241  O   TYR C   7      -1.651 -25.700  -6.803  1.00 43.78           O  
ATOM   1242  CG  TYR C   7      -2.853 -28.255  -8.529  1.00 43.78           C  
ATOM   1243  CD1 TYR C   7      -3.971 -28.272  -7.697  1.00 43.78           C  
ATOM   1244  CD2 TYR C   7      -3.001 -27.758  -9.819  1.00 43.78           C  
ATOM   1245  CE1 TYR C   7      -5.205 -27.806  -8.141  1.00 43.78           C  
ATOM   1246  CE2 TYR C   7      -4.230 -27.291 -10.274  1.00 43.78           C  
ATOM   1247  OH  TYR C   7      -6.542 -26.856  -9.873  1.00 43.78           O  
ATOM   1248  CZ  TYR C   7      -5.324 -27.318  -9.429  1.00 43.78           C  
ATOM   1249  N   LYS C   8      -1.158 -27.504  -5.427  1.00 54.25           N  
ATOM   1250  CA  LYS C   8      -1.695 -26.751  -4.298  1.00 54.25           C  
ATOM   1251  C   LYS C   8      -0.957 -25.427  -4.119  1.00 54.25           C  
ATOM   1252  CB  LYS C   8      -1.611 -27.576  -3.013  1.00 54.25           C  
ATOM   1253  O   LYS C   8      -1.579 -24.392  -3.871  1.00 54.25           O  
ATOM   1254  CG  LYS C   8      -2.572 -28.754  -2.970  1.00 54.25           C  
ATOM   1255  CD  LYS C   8      -2.526 -29.465  -1.623  1.00 54.25           C  
ATOM   1256  CE  LYS C   8      -3.464 -30.664  -1.590  1.00 54.25           C  
ATOM   1257  NZ  LYS C   8      -3.397 -31.384  -0.283  1.00 54.25           N  
ATOM   1258  N   SER C   9       0.349 -25.576  -4.408  1.00 58.29           N  
ATOM   1259  CA  SER C   9       1.134 -24.353  -4.267  1.00 58.29           C  
ATOM   1260  C   SER C   9       0.786 -23.345  -5.357  1.00 58.29           C  
ATOM   1261  CB  SER C   9       2.630 -24.669  -4.312  1.00 58.29           C  
ATOM   1262  O   SER C   9       0.633 -22.153  -5.082  1.00 58.29           O  
ATOM   1263  OG  SER C   9       2.956 -25.396  -5.483  1.00 58.29           O  
ATOM   1264  N   PHE C  10       0.708 -23.896  -6.617  1.00 60.63           N  
ATOM   1265  CA  PHE C  10       0.349 -23.011  -7.718  1.00 60.63           C  
ATOM   1266  C   PHE C  10      -1.041 -22.422  -7.508  1.00 60.63           C  
ATOM   1267  CB  PHE C  10       0.405 -23.761  -9.053  1.00 60.63           C  
ATOM   1268  O   PHE C  10      -1.245 -21.220  -7.689  1.00 60.63           O  
ATOM   1269  CG  PHE C  10       0.134 -22.890 -10.250  1.00 60.63           C  
ATOM   1270  CD1 PHE C  10      -1.113 -22.894 -10.862  1.00 60.63           C  
ATOM   1271  CD2 PHE C  10       1.128 -22.067 -10.764  1.00 60.63           C  
ATOM   1272  CE1 PHE C  10      -1.367 -22.090 -11.970  1.00 60.63           C  
ATOM   1273  CE2 PHE C  10       0.882 -21.260 -11.872  1.00 60.63           C  
ATOM   1274  CZ  PHE C  10      -0.366 -21.274 -12.474  1.00 60.63           C  
ATOM   1275  N   SER C  11      -1.932 -23.348  -7.261  1.00 65.44           N  
ATOM   1276  CA  SER C  11      -3.292 -22.880  -7.016  1.00 65.44           C  
ATOM   1277  C   SER C  11      -3.330 -21.863  -5.881  1.00 65.44           C  
ATOM   1278  CB  SER C  11      -4.213 -24.056  -6.688  1.00 65.44           C  
ATOM   1279  O   SER C  11      -4.039 -20.858  -5.964  1.00 65.44           O  
ATOM   1280  OG  SER C  11      -3.795 -24.706  -5.499  1.00 65.44           O  
ATOM   1281  N   LYS C  12      -2.524 -22.160  -4.909  1.00 73.97           N  
ATOM   1282  CA  LYS C  12      -2.463 -21.241  -3.776  1.00 73.97           C  
ATOM   1283  C   LYS C  12      -1.883 -19.892  -4.193  1.00 73.97           C  
ATOM   1284  CB  LYS C  12      -1.631 -21.841  -2.642  1.00 73.97           C  
ATOM   1285  O   LYS C  12      -2.389 -18.842  -3.791  1.00 73.97           O  
ATOM   1286  CG  LYS C  12      -1.650 -21.022  -1.359  1.00 73.97           C  
ATOM   1287  CD  LYS C  12      -3.032 -21.018  -0.719  1.00 73.97           C  
ATOM   1288  CE  LYS C  12      -3.052 -20.201   0.566  1.00 73.97           C  
ATOM   1289  NZ  LYS C  12      -4.372 -20.292   1.259  1.00 73.97           N  
ATOM   1290  N   GLU C  13      -0.897 -19.959  -5.011  1.00 77.25           N  
ATOM   1291  CA  GLU C  13      -0.291 -18.720  -5.489  1.00 77.25           C  
ATOM   1292  C   GLU C  13      -1.270 -17.921  -6.345  1.00 77.25           C  
ATOM   1293  CB  GLU C  13       0.983 -19.017  -6.285  1.00 77.25           C  
ATOM   1294  O   GLU C  13      -1.324 -16.693  -6.253  1.00 77.25           O  
ATOM   1295  CG  GLU C  13       2.181 -19.374  -5.418  1.00 77.25           C  
ATOM   1296  CD  GLU C  13       2.305 -20.865  -5.149  1.00 77.25           C  
ATOM   1297  OE1 GLU C  13       3.197 -21.269  -4.370  1.00 77.25           O  
ATOM   1298  OE2 GLU C  13       1.503 -21.635  -5.724  1.00 77.25           O  
ATOM   1299  N   GLN C  14      -1.961 -18.653  -7.132  1.00 76.39           N  
ATOM   1300  CA  GLN C  14      -2.964 -17.977  -7.948  1.00 76.39           C  
ATOM   1301  C   GLN C  14      -4.027 -17.315  -7.076  1.00 76.39           C  
ATOM   1302  CB  GLN C  14      -3.619 -18.961  -8.919  1.00 76.39           C  
ATOM   1303  O   GLN C  14      -4.451 -16.191  -7.351  1.00 76.39           O  
ATOM   1304  CG  GLN C  14      -4.467 -18.292  -9.993  1.00 76.39           C  
ATOM   1305  CD  GLN C  14      -3.648 -17.434 -10.938  1.00 76.39           C  
ATOM   1306  NE2 GLN C  14      -4.245 -16.352 -11.426  1.00 76.39           N  
ATOM   1307  OE1 GLN C  14      -2.487 -17.740 -11.227  1.00 76.39           O  
ATOM   1308  N   GLN C  15      -4.390 -18.009  -6.062  1.00 83.82           N  
ATOM   1309  CA  GLN C  15      -5.382 -17.454  -5.148  1.00 83.82           C  
ATOM   1310  C   GLN C  15      -4.851 -16.205  -4.451  1.00 83.82           C  
ATOM   1311  CB  GLN C  15      -5.799 -18.497  -4.110  1.00 83.82           C  
ATOM   1312  O   GLN C  15      -5.573 -15.217  -4.299  1.00 83.82           O  
ATOM   1313  CG  GLN C  15      -7.287 -18.481  -3.785  1.00 83.82           C  
ATOM   1314  CD  GLN C  15      -7.699 -19.615  -2.866  1.00 83.82           C  
ATOM   1315  NE2 GLN C  15      -8.947 -19.586  -2.410  1.00 83.82           N  
ATOM   1316  OE1 GLN C  15      -6.903 -20.511  -2.568  1.00 83.82           O  
ATOM   1317  N   THR C  16      -3.655 -16.245  -4.085  1.00 86.73           N  
ATOM   1318  CA  THR C  16      -3.039 -15.098  -3.426  1.00 86.73           C  
ATOM   1319  C   THR C  16      -2.997 -13.894  -4.362  1.00 86.73           C  
ATOM   1320  CB  THR C  16      -1.613 -15.429  -2.947  1.00 86.73           C  
ATOM   1321  O   THR C  16      -3.340 -12.779  -3.963  1.00 86.73           O  
ATOM   1322  CG2 THR C  16      -0.997 -14.251  -2.199  1.00 86.73           C  
ATOM   1323  OG1 THR C  16      -1.659 -16.564  -2.073  1.00 86.73           O  
ATOM   1324  N   MET C  17      -2.637 -14.197  -5.603  1.00 87.50           N  
ATOM   1325  CA  MET C  17      -2.562 -13.120  -6.586  1.00 87.50           C  
ATOM   1326  C   MET C  17      -3.939 -12.515  -6.838  1.00 87.50           C  
ATOM   1327  CB  MET C  17      -1.967 -13.631  -7.900  1.00 87.50           C  
ATOM   1328  O   MET C  17      -4.073 -11.296  -6.962  1.00 87.50           O  
ATOM   1329  CG  MET C  17      -0.461 -13.834  -7.853  1.00 87.50           C  
ATOM   1330  SD  MET C  17       0.449 -12.272  -7.536  1.00 87.50           S  
ATOM   1331  CE  MET C  17       0.179 -11.418  -9.114  1.00 87.50           C  
ATOM   1332  N   ASP C  18      -4.931 -13.342  -6.863  1.00 87.57           N  
ATOM   1333  CA  ASP C  18      -6.294 -12.855  -7.049  1.00 87.57           C  
ATOM   1334  C   ASP C  18      -6.738 -11.997  -5.866  1.00 87.57           C  
ATOM   1335  CB  ASP C  18      -7.261 -14.026  -7.242  1.00 87.57           C  
ATOM   1336  O   ASP C  18      -7.344 -10.940  -6.052  1.00 87.57           O  
ATOM   1337  CG  ASP C  18      -7.125 -14.690  -8.601  1.00 87.57           C  
ATOM   1338  OD1 ASP C  18      -6.578 -14.063  -9.534  1.00 87.57           O  
ATOM   1339  OD2 ASP C  18      -7.571 -15.849  -8.741  1.00 87.57           O  
ATOM   1340  N   ASN C  19      -6.457 -12.432  -4.686  1.00 92.19           N  
ATOM   1341  CA  ASN C  19      -6.800 -11.676  -3.486  1.00 92.19           C  
ATOM   1342  C   ASN C  19      -6.055 -10.345  -3.430  1.00 92.19           C  
ATOM   1343  CB  ASN C  19      -6.510 -12.500  -2.230  1.00 92.19           C  
ATOM   1344  O   ASN C  19      -6.619  -9.330  -3.020  1.00 92.19           O  
ATOM   1345  CG  ASN C  19      -7.466 -13.665  -2.062  1.00 92.19           C  
ATOM   1346  ND2 ASN C  19      -7.076 -14.640  -1.250  1.00 92.19           N  
ATOM   1347  OD1 ASN C  19      -8.546 -13.688  -2.658  1.00 92.19           O  
ATOM   1348  N   LEU C  20      -4.815 -10.419  -3.881  1.00 93.29           N  
ATOM   1349  CA  LEU C  20      -4.029  -9.190  -3.917  1.00 93.29           C  
ATOM   1350  C   LEU C  20      -4.630  -8.189  -4.898  1.00 93.29           C  
ATOM   1351  CB  LEU C  20      -2.579  -9.493  -4.302  1.00 93.29           C  
ATOM   1352  O   LEU C  20      -4.748  -7.002  -4.586  1.00 93.29           O  
ATOM   1353  CG  LEU C  20      -1.636  -9.863  -3.155  1.00 93.29           C  
ATOM   1354  CD1 LEU C  20      -0.409 -10.592  -3.692  1.00 93.29           C  
ATOM   1355  CD2 LEU C  20      -1.226  -8.617  -2.377  1.00 93.29           C  
ATOM   1356  N   GLU C  21      -5.039  -8.650  -6.052  1.00 93.93           N  
ATOM   1357  CA  GLU C  21      -5.644  -7.790  -7.065  1.00 93.93           C  
ATOM   1358  C   GLU C  21      -6.882  -7.083  -6.519  1.00 93.93           C  
ATOM   1359  CB  GLU C  21      -6.008  -8.601  -8.311  1.00 93.93           C  
ATOM   1360  O   GLU C  21      -7.102  -5.902  -6.798  1.00 93.93           O  
ATOM   1361  CG  GLU C  21      -6.514  -7.754  -9.470  1.00 93.93           C  
ATOM   1362  CD  GLU C  21      -6.735  -8.551 -10.745  1.00 93.93           C  
ATOM   1363  OE1 GLU C  21      -7.115  -7.953 -11.777  1.00 93.93           O  
ATOM   1364  OE2 GLU C  21      -6.528  -9.785 -10.711  1.00 93.93           O  
ATOM   1365  N   LYS C  22      -7.605  -7.758  -5.706  1.00 95.34           N  
ATOM   1366  CA  LYS C  22      -8.826  -7.191  -5.140  1.00 95.34           C  
ATOM   1367  C   LYS C  22      -8.512  -6.007  -4.231  1.00 95.34           C  
ATOM   1368  CB  LYS C  22      -9.602  -8.256  -4.364  1.00 95.34           C  
ATOM   1369  O   LYS C  22      -9.296  -5.060  -4.142  1.00 95.34           O  
ATOM   1370  CG  LYS C  22     -10.295  -9.283  -5.247  1.00 95.34           C  
ATOM   1371  CD  LYS C  22     -11.072 -10.299  -4.419  1.00 95.34           C  
ATOM   1372  CE  LYS C  22     -11.696 -11.376  -5.296  1.00 95.34           C  
ATOM   1373  NZ  LYS C  22     -12.380 -12.426  -4.482  1.00 95.34           N  
ATOM   1374  N   GLN C  23      -7.392  -6.043  -3.557  1.00 97.15           N  
ATOM   1375  CA  GLN C  23      -6.998  -4.974  -2.645  1.00 97.15           C  
ATOM   1376  C   GLN C  23      -6.554  -3.732  -3.413  1.00 97.15           C  
ATOM   1377  CB  GLN C  23      -5.879  -5.445  -1.716  1.00 97.15           C  
ATOM   1378  O   GLN C  23      -6.531  -2.630  -2.861  1.00 97.15           O  
ATOM   1379  CG  GLN C  23      -6.301  -6.549  -0.755  1.00 97.15           C  
ATOM   1380  CD  GLN C  23      -7.463  -6.142   0.132  1.00 97.15           C  
ATOM   1381  NE2 GLN C  23      -8.612  -6.778  -0.068  1.00 97.15           N  
ATOM   1382  OE1 GLN C  23      -7.328  -5.264   0.990  1.00 97.15           O  
ATOM   1383  N   LEU C  24      -6.237  -3.954  -4.701  1.00 97.65           N  
ATOM   1384  CA  LEU C  24      -5.649  -2.874  -5.485  1.00 97.65           C  
ATOM   1385  C   LEU C  24      -6.695  -2.222  -6.383  1.00 97.65           C  
ATOM   1386  CB  LEU C  24      -4.487  -3.399  -6.333  1.00 97.65           C  
ATOM   1387  O   LEU C  24      -6.351  -1.573  -7.373  1.00 97.65           O  
ATOM   1388  CG  LEU C  24      -3.286  -3.955  -5.567  1.00 97.65           C  
ATOM   1389  CD1 LEU C  24      -2.255  -4.522  -6.537  1.00 97.65           C  
ATOM   1390  CD2 LEU C  24      -2.663  -2.874  -4.690  1.00 97.65           C  
ATOM   1391  N   ILE C  25      -7.976  -2.409  -6.033  1.00 98.09           N  
ATOM   1392  CA  ILE C  25      -9.067  -1.871  -6.838  1.00 98.09           C  
ATOM   1393  C   ILE C  25      -9.616  -0.605  -6.185  1.00 98.09           C  
ATOM   1394  CB  ILE C  25     -10.196  -2.910  -7.026  1.00 98.09           C  
ATOM   1395  O   ILE C  25      -9.891  -0.588  -4.983  1.00 98.09           O  
ATOM   1396  CG1 ILE C  25      -9.712  -4.072  -7.901  1.00 98.09           C  
ATOM   1397  CG2 ILE C  25     -11.440  -2.252  -7.630  1.00 98.09           C  
ATOM   1398  CD1 ILE C  25     -10.771  -5.134  -8.160  1.00 98.09           C  
ATOM   1399  N   CYS C  26      -9.754   0.406  -7.002  1.00 97.70           N  
ATOM   1400  CA  CYS C  26     -10.383   1.641  -6.550  1.00 97.70           C  
ATOM   1401  C   CYS C  26     -11.886   1.457  -6.379  1.00 97.70           C  
ATOM   1402  CB  CYS C  26     -10.108   2.775  -7.537  1.00 97.70           C  
ATOM   1403  O   CYS C  26     -12.564   0.973  -7.287  1.00 97.70           O  
ATOM   1404  SG  CYS C  26     -10.855   4.350  -7.064  1.00 97.70           S  
ATOM   1405  N   PRO C  27     -12.406   1.831  -5.175  1.00 96.18           N  
ATOM   1406  CA  PRO C  27     -13.832   1.618  -4.919  1.00 96.18           C  
ATOM   1407  C   PRO C  27     -14.726   2.484  -5.804  1.00 96.18           C  
ATOM   1408  CB  PRO C  27     -13.987   2.002  -3.445  1.00 96.18           C  
ATOM   1409  O   PRO C  27     -15.934   2.245  -5.889  1.00 96.18           O  
ATOM   1410  CG  PRO C  27     -12.853   2.938  -3.174  1.00 96.18           C  
ATOM   1411  CD  PRO C  27     -11.692   2.546  -4.042  1.00 96.18           C  
ATOM   1412  N   ILE C  28     -14.225   3.464  -6.503  1.00 97.80           N  
ATOM   1413  CA  ILE C  28     -15.037   4.367  -7.311  1.00 97.80           C  
ATOM   1414  C   ILE C  28     -15.076   3.874  -8.755  1.00 97.80           C  
ATOM   1415  CB  ILE C  28     -14.499   5.815  -7.253  1.00 97.80           C  
ATOM   1416  O   ILE C  28     -16.145   3.548  -9.278  1.00 97.80           O  
ATOM   1417  CG1 ILE C  28     -14.499   6.327  -5.808  1.00 97.80           C  
ATOM   1418  CG2 ILE C  28     -15.324   6.734  -8.159  1.00 97.80           C  
ATOM   1419  CD1 ILE C  28     -15.886   6.442  -5.192  1.00 97.80           C  
ATOM   1420  N   CYS C  29     -13.937   3.718  -9.407  1.00 96.32           N  
ATOM   1421  CA  CYS C  29     -13.933   3.340 -10.816  1.00 96.32           C  
ATOM   1422  C   CYS C  29     -13.945   1.825 -10.974  1.00 96.32           C  
ATOM   1423  CB  CYS C  29     -12.712   3.926 -11.524  1.00 96.32           C  
ATOM   1424  O   CYS C  29     -14.175   1.313 -12.071  1.00 96.32           O  
ATOM   1425  SG  CYS C  29     -11.136   3.331 -10.871  1.00 96.32           S  
ATOM   1426  N   LEU C  30     -13.713   1.092  -9.888  1.00 95.90           N  
ATOM   1427  CA  LEU C  30     -13.761  -0.364  -9.817  1.00 95.90           C  
ATOM   1428  C   LEU C  30     -12.720  -0.988 -10.741  1.00 95.90           C  
ATOM   1429  CB  LEU C  30     -15.157  -0.873 -10.184  1.00 95.90           C  
ATOM   1430  O   LEU C  30     -12.941  -2.069 -11.290  1.00 95.90           O  
ATOM   1431  CG  LEU C  30     -16.310  -0.385  -9.304  1.00 95.90           C  
ATOM   1432  CD1 LEU C  30     -17.632  -0.964  -9.795  1.00 95.90           C  
ATOM   1433  CD2 LEU C  30     -16.065  -0.759  -7.846  1.00 95.90           C  
ATOM   1434  N   GLU C  31     -11.629  -0.240 -10.937  1.00 96.14           N  
ATOM   1435  CA  GLU C  31     -10.449  -0.713 -11.655  1.00 96.14           C  
ATOM   1436  C   GLU C  31      -9.207  -0.663 -10.770  1.00 96.14           C  
ATOM   1437  CB  GLU C  31     -10.225   0.114 -12.924  1.00 96.14           C  
ATOM   1438  O   GLU C  31      -9.238  -0.087  -9.681  1.00 96.14           O  
ATOM   1439  CG  GLU C  31     -11.390   0.069 -13.902  1.00 96.14           C  
ATOM   1440  CD  GLU C  31     -11.126   0.840 -15.185  1.00 96.14           C  
ATOM   1441  OE1 GLU C  31     -11.989   0.822 -16.092  1.00 96.14           O  
ATOM   1442  OE2 GLU C  31     -10.048   1.467 -15.285  1.00 96.14           O  
ATOM   1443  N   MET C  32      -8.204  -1.354 -11.274  1.00 97.39           N  
ATOM   1444  CA  MET C  32      -6.939  -1.178 -10.567  1.00 97.39           C  
ATOM   1445  C   MET C  32      -6.589   0.301 -10.439  1.00 97.39           C  
ATOM   1446  CB  MET C  32      -5.812  -1.922 -11.285  1.00 97.39           C  
ATOM   1447  O   MET C  32      -6.822   1.081 -11.364  1.00 97.39           O  
ATOM   1448  CG  MET C  32      -4.607  -2.207 -10.403  1.00 97.39           C  
ATOM   1449  SD  MET C  32      -3.432  -3.384 -11.179  1.00 97.39           S  
ATOM   1450  CE  MET C  32      -4.265  -4.954 -10.815  1.00 97.39           C  
ATOM   1451  N   PHE C  33      -6.106   0.724  -9.231  1.00 98.41           N  
ATOM   1452  CA  PHE C  33      -5.775   2.125  -8.999  1.00 98.41           C  
ATOM   1453  C   PHE C  33      -4.960   2.687 -10.158  1.00 98.41           C  
ATOM   1454  CB  PHE C  33      -5.002   2.286  -7.687  1.00 98.41           C  
ATOM   1455  O   PHE C  33      -4.044   2.030 -10.656  1.00 98.41           O  
ATOM   1456  CG  PHE C  33      -5.864   2.181  -6.458  1.00 98.41           C  
ATOM   1457  CD1 PHE C  33      -6.801   3.164  -6.163  1.00 98.41           C  
ATOM   1458  CD2 PHE C  33      -5.737   1.098  -5.597  1.00 98.41           C  
ATOM   1459  CE1 PHE C  33      -7.601   3.069  -5.026  1.00 98.41           C  
ATOM   1460  CE2 PHE C  33      -6.532   0.997  -4.459  1.00 98.41           C  
ATOM   1461  CZ  PHE C  33      -7.463   1.983  -4.175  1.00 98.41           C  
ATOM   1462  N   THR C  34      -5.304   3.842 -10.660  1.00 98.19           N  
ATOM   1463  CA  THR C  34      -4.470   4.613 -11.576  1.00 98.19           C  
ATOM   1464  C   THR C  34      -3.699   5.694 -10.825  1.00 98.19           C  
ATOM   1465  CB  THR C  34      -5.314   5.259 -12.690  1.00 98.19           C  
ATOM   1466  O   THR C  34      -4.252   6.364  -9.950  1.00 98.19           O  
ATOM   1467  CG2 THR C  34      -4.426   5.866 -13.771  1.00 98.19           C  
ATOM   1468  OG1 THR C  34      -6.157   4.263 -13.283  1.00 98.19           O  
ATOM   1469  N   LYS C  35      -2.498   5.828 -11.118  1.00 97.90           N  
ATOM   1470  CA  LYS C  35      -1.649   6.828 -10.477  1.00 97.90           C  
ATOM   1471  C   LYS C  35      -2.041   8.239 -10.907  1.00 97.90           C  
ATOM   1472  CB  LYS C  35      -0.177   6.571 -10.802  1.00 97.90           C  
ATOM   1473  O   LYS C  35      -2.437   8.456 -12.054  1.00 97.90           O  
ATOM   1474  CG  LYS C  35       0.343   5.232 -10.300  1.00 97.90           C  
ATOM   1475  CD  LYS C  35       1.795   5.010 -10.704  1.00 97.90           C  
ATOM   1476  CE  LYS C  35       2.260   3.599 -10.367  1.00 97.90           C  
ATOM   1477  NZ  LYS C  35       3.665   3.358 -10.813  1.00 97.90           N  
ATOM   1478  N   PRO C  36      -1.848   9.155  -9.966  1.00 98.46           N  
ATOM   1479  CA  PRO C  36      -1.402   9.032  -8.576  1.00 98.46           C  
ATOM   1480  C   PRO C  36      -2.469   8.427  -7.666  1.00 98.46           C  
ATOM   1481  CB  PRO C  36      -1.097  10.477  -8.174  1.00 98.46           C  
ATOM   1482  O   PRO C  36      -3.661   8.683  -7.851  1.00 98.46           O  
ATOM   1483  CG  PRO C  36      -0.994  11.219  -9.467  1.00 98.46           C  
ATOM   1484  CD  PRO C  36      -1.861  10.532 -10.482  1.00 98.46           C  
ATOM   1485  N   VAL C  37      -2.062   7.547  -6.792  1.00 98.89           N  
ATOM   1486  CA  VAL C  37      -2.944   7.003  -5.765  1.00 98.89           C  
ATOM   1487  C   VAL C  37      -2.871   7.868  -4.509  1.00 98.89           C  
ATOM   1488  CB  VAL C  37      -2.585   5.539  -5.426  1.00 98.89           C  
ATOM   1489  O   VAL C  37      -1.798   8.035  -3.925  1.00 98.89           O  
ATOM   1490  CG1 VAL C  37      -3.531   4.984  -4.362  1.00 98.89           C  
ATOM   1491  CG2 VAL C  37      -2.625   4.675  -6.685  1.00 98.89           C  
ATOM   1492  N   VAL C  38      -3.972   8.360  -4.069  1.00 98.76           N  
ATOM   1493  CA  VAL C  38      -3.942   9.317  -2.968  1.00 98.76           C  
ATOM   1494  C   VAL C  38      -4.521   8.675  -1.709  1.00 98.76           C  
ATOM   1495  CB  VAL C  38      -4.721  10.606  -3.314  1.00 98.76           C  
ATOM   1496  O   VAL C  38      -5.378   7.791  -1.793  1.00 98.76           O  
ATOM   1497  CG1 VAL C  38      -4.068  11.331  -4.490  1.00 98.76           C  
ATOM   1498  CG2 VAL C  38      -6.180  10.279  -3.627  1.00 98.76           C  
ATOM   1499  N   ILE C  39      -4.042   9.141  -0.513  1.00 98.58           N  
ATOM   1500  CA  ILE C  39      -4.518   8.661   0.779  1.00 98.58           C  
ATOM   1501  C   ILE C  39      -5.418   9.714   1.422  1.00 98.58           C  
ATOM   1502  CB  ILE C  39      -3.343   8.313   1.721  1.00 98.58           C  
ATOM   1503  O   ILE C  39      -4.987  10.844   1.663  1.00 98.58           O  
ATOM   1504  CG1 ILE C  39      -2.375   7.345   1.032  1.00 98.58           C  
ATOM   1505  CG2 ILE C  39      -3.861   7.725   3.037  1.00 98.58           C  
ATOM   1506  CD1 ILE C  39      -1.091   7.094   1.811  1.00 98.58           C  
ATOM   1507  N   LEU C  40      -6.629   9.273   1.735  1.00 97.85           N  
ATOM   1508  CA  LEU C  40      -7.542  10.169   2.436  1.00 97.85           C  
ATOM   1509  C   LEU C  40      -7.196  10.246   3.919  1.00 97.85           C  
ATOM   1510  CB  LEU C  40      -8.990   9.704   2.260  1.00 97.85           C  
ATOM   1511  O   LEU C  40      -6.504   9.371   4.445  1.00 97.85           O  
ATOM   1512  CG  LEU C  40      -9.488   9.566   0.821  1.00 97.85           C  
ATOM   1513  CD1 LEU C  40     -10.957   9.156   0.806  1.00 97.85           C  
ATOM   1514  CD2 LEU C  40      -9.284  10.870   0.057  1.00 97.85           C  
ATOM   1515  N   PRO C  41      -7.614  11.304   4.594  1.00 95.79           N  
ATOM   1516  CA  PRO C  41      -7.345  11.419   6.029  1.00 95.79           C  
ATOM   1517  C   PRO C  41      -7.824  10.204   6.819  1.00 95.79           C  
ATOM   1518  CB  PRO C  41      -8.123  12.674   6.434  1.00 95.79           C  
ATOM   1519  O   PRO C  41      -7.262   9.886   7.871  1.00 95.79           O  
ATOM   1520  CG  PRO C  41      -8.148  13.521   5.202  1.00 95.79           C  
ATOM   1521  CD  PRO C  41      -8.295  12.623   4.008  1.00 95.79           C  
ATOM   1522  N   CYS C  42      -8.807   9.498   6.280  1.00 97.09           N  
ATOM   1523  CA  CYS C  42      -9.305   8.293   6.936  1.00 97.09           C  
ATOM   1524  C   CYS C  42      -8.451   7.084   6.574  1.00 97.09           C  
ATOM   1525  CB  CYS C  42     -10.761   8.035   6.550  1.00 97.09           C  
ATOM   1526  O   CYS C  42      -8.789   5.952   6.926  1.00 97.09           O  
ATOM   1527  SG  CYS C  42     -11.008   7.764   4.781  1.00 97.09           S  
ATOM   1528  N   GLN C  43      -7.443   7.265   5.789  1.00 97.07           N  
ATOM   1529  CA  GLN C  43      -6.406   6.295   5.455  1.00 97.07           C  
ATOM   1530  C   GLN C  43      -6.850   5.386   4.312  1.00 97.07           C  
ATOM   1531  CB  GLN C  43      -6.039   5.456   6.680  1.00 97.07           C  
ATOM   1532  O   GLN C  43      -6.148   4.437   3.958  1.00 97.07           O  
ATOM   1533  CG  GLN C  43      -5.425   6.263   7.816  1.00 97.07           C  
ATOM   1534  CD  GLN C  43      -5.376   5.493   9.123  1.00 97.07           C  
ATOM   1535  NE2 GLN C  43      -5.859   6.113  10.194  1.00 97.07           N  
ATOM   1536  OE1 GLN C  43      -4.909   4.351   9.169  1.00 97.07           O  
ATOM   1537  N   HIS C  44      -8.036   5.659   3.715  1.00 98.07           N  
ATOM   1538  CA  HIS C  44      -8.443   4.931   2.519  1.00 98.07           C  
ATOM   1539  C   HIS C  44      -7.846   5.557   1.263  1.00 98.07           C  
ATOM   1540  CB  HIS C  44      -9.968   4.889   2.410  1.00 98.07           C  
ATOM   1541  O   HIS C  44      -7.568   6.758   1.235  1.00 98.07           O  
ATOM   1542  CG  HIS C  44     -10.618   4.009   3.430  1.00 98.07           C  
ATOM   1543  CD2 HIS C  44     -10.489   2.683   3.672  1.00 98.07           C  
ATOM   1544  ND1 HIS C  44     -11.529   4.483   4.349  1.00 98.07           N  
ATOM   1545  CE1 HIS C  44     -11.933   3.483   5.115  1.00 98.07           C  
ATOM   1546  NE2 HIS C  44     -11.317   2.380   4.725  1.00 98.07           N  
ATOM   1547  N   ASN C  45      -7.640   4.760   0.282  1.00 98.68           N  
ATOM   1548  CA  ASN C  45      -6.966   5.193  -0.937  1.00 98.68           C  
ATOM   1549  C   ASN C  45      -7.948   5.357  -2.093  1.00 98.68           C  
ATOM   1550  CB  ASN C  45      -5.859   4.207  -1.318  1.00 98.68           C  
ATOM   1551  O   ASN C  45      -8.971   4.671  -2.147  1.00 98.68           O  
ATOM   1552  CG  ASN C  45      -4.728   4.180  -0.308  1.00 98.68           C  
ATOM   1553  ND2 ASN C  45      -5.036   3.769   0.916  1.00 98.68           N  
ATOM   1554  OD1 ASN C  45      -3.588   4.527  -0.626  1.00 98.68           O  
ATOM   1555  N   LEU C  46      -7.649   6.227  -3.026  1.00 98.75           N  
ATOM   1556  CA  LEU C  46      -8.381   6.448  -4.269  1.00 98.75           C  
ATOM   1557  C   LEU C  46      -7.435   6.868  -5.389  1.00 98.75           C  
ATOM   1558  CB  LEU C  46      -9.463   7.512  -4.072  1.00 98.75           C  
ATOM   1559  O   LEU C  46      -6.347   7.386  -5.127  1.00 98.75           O  
ATOM   1560  CG  LEU C  46     -10.557   7.188  -3.053  1.00 98.75           C  
ATOM   1561  CD1 LEU C  46     -11.491   8.381  -2.880  1.00 98.75           C  
ATOM   1562  CD2 LEU C  46     -11.336   5.949  -3.482  1.00 98.75           C  
ATOM   1563  N   CYS C  47      -7.881   6.624  -6.623  1.00 98.63           N  
ATOM   1564  CA  CYS C  47      -7.254   7.371  -7.707  1.00 98.63           C  
ATOM   1565  C   CYS C  47      -7.457   8.870  -7.526  1.00 98.63           C  
ATOM   1566  CB  CYS C  47      -7.817   6.930  -9.058  1.00 98.63           C  
ATOM   1567  O   CYS C  47      -8.509   9.306  -7.054  1.00 98.63           O  
ATOM   1568  SG  CYS C  47      -7.699   5.151  -9.350  1.00 98.63           S  
ATOM   1569  N   ARG C  48      -6.460   9.579  -7.928  1.00 98.54           N  
ATOM   1570  CA  ARG C  48      -6.630  11.023  -7.794  1.00 98.54           C  
ATOM   1571  C   ARG C  48      -7.814  11.513  -8.620  1.00 98.54           C  
ATOM   1572  CB  ARG C  48      -5.356  11.756  -8.219  1.00 98.54           C  
ATOM   1573  O   ARG C  48      -8.586  12.360  -8.166  1.00 98.54           O  
ATOM   1574  CG  ARG C  48      -5.398  13.256  -7.974  1.00 98.54           C  
ATOM   1575  CD  ARG C  48      -4.104  13.934  -8.403  1.00 98.54           C  
ATOM   1576  NE  ARG C  48      -2.994  13.586  -7.520  1.00 98.54           N  
ATOM   1577  NH1 ARG C  48      -1.346  14.319  -8.963  1.00 98.54           N  
ATOM   1578  NH2 ARG C  48      -0.781  13.423  -6.930  1.00 98.54           N  
ATOM   1579  CZ  ARG C  48      -1.710  13.777  -7.806  1.00 98.54           C  
ATOM   1580  N   LYS C  49      -7.909  10.938  -9.831  1.00 98.10           N  
ATOM   1581  CA  LYS C  49      -9.018  11.326 -10.697  1.00 98.10           C  
ATOM   1582  C   LYS C  49     -10.361  11.056 -10.025  1.00 98.10           C  
ATOM   1583  CB  LYS C  49      -8.942  10.585 -12.032  1.00 98.10           C  
ATOM   1584  O   LYS C  49     -11.263  11.895 -10.066  1.00 98.10           O  
ATOM   1585  CG  LYS C  49     -10.001  11.011 -13.039  1.00 98.10           C  
ATOM   1586  CD  LYS C  49     -10.443   9.845 -13.913  1.00 98.10           C  
ATOM   1587  CE  LYS C  49     -11.495  10.272 -14.927  1.00 98.10           C  
ATOM   1588  NZ  LYS C  49     -12.598   9.271 -15.037  1.00 98.10           N  
ATOM   1589  N   CYS C  50     -10.470   9.903  -9.412  1.00 97.94           N  
ATOM   1590  CA  CYS C  50     -11.708   9.542  -8.730  1.00 97.94           C  
ATOM   1591  C   CYS C  50     -11.962  10.457  -7.538  1.00 97.94           C  
ATOM   1592  CB  CYS C  50     -11.661   8.087  -8.266  1.00 97.94           C  
ATOM   1593  O   CYS C  50     -13.091  10.898  -7.318  1.00 97.94           O  
ATOM   1594  SG  CYS C  50     -11.702   6.890  -9.618  1.00 97.94           S  
ATOM   1595  N   ALA C  51     -10.940  10.748  -6.791  1.00 98.09           N  
ATOM   1596  CA  ALA C  51     -11.082  11.670  -5.667  1.00 98.09           C  
ATOM   1597  C   ALA C  51     -11.528  13.050  -6.144  1.00 98.09           C  
ATOM   1598  CB  ALA C  51      -9.768  11.776  -4.897  1.00 98.09           C  
ATOM   1599  O   ALA C  51     -12.390  13.678  -5.525  1.00 98.09           O  
ATOM   1600  N   SER C  52     -10.943  13.499  -7.235  1.00 96.99           N  
ATOM   1601  CA  SER C  52     -11.301  14.793  -7.806  1.00 96.99           C  
ATOM   1602  C   SER C  52     -12.766  14.827  -8.226  1.00 96.99           C  
ATOM   1603  CB  SER C  52     -10.410  15.113  -9.008  1.00 96.99           C  
ATOM   1604  O   SER C  52     -13.470  15.805  -7.964  1.00 96.99           O  
ATOM   1605  OG  SER C  52      -9.067  15.307  -8.601  1.00 96.99           O  
ATOM   1606  N   ASP C  53     -13.241  13.778  -8.870  1.00 95.75           N  
ATOM   1607  CA  ASP C  53     -14.622  13.693  -9.334  1.00 95.75           C  
ATOM   1608  C   ASP C  53     -15.600  13.765  -8.163  1.00 95.75           C  
ATOM   1609  CB  ASP C  53     -14.844  12.403 -10.127  1.00 95.75           C  
ATOM   1610  O   ASP C  53     -16.570  14.525  -8.203  1.00 95.75           O  
ATOM   1611  CG  ASP C  53     -14.131  12.402 -11.467  1.00 95.75           C  
ATOM   1612  OD1 ASP C  53     -13.706  13.480 -11.934  1.00 95.75           O  
ATOM   1613  OD2 ASP C  53     -13.997  11.312 -12.065  1.00 95.75           O  
ATOM   1614  N   ILE C  54     -15.321  13.035  -7.095  1.00 96.45           N  
ATOM   1615  CA  ILE C  54     -16.209  13.018  -5.937  1.00 96.45           C  
ATOM   1616  C   ILE C  54     -16.193  14.384  -5.255  1.00 96.45           C  
ATOM   1617  CB  ILE C  54     -15.808  11.913  -4.934  1.00 96.45           C  
ATOM   1618  O   ILE C  54     -17.230  14.865  -4.791  1.00 96.45           O  
ATOM   1619  CG1 ILE C  54     -16.122  10.528  -5.511  1.00 96.45           C  
ATOM   1620  CG2 ILE C  54     -16.515  12.121  -3.591  1.00 96.45           C  
ATOM   1621  CD1 ILE C  54     -15.575   9.374  -4.683  1.00 96.45           C  
ATOM   1622  N   PHE C  55     -15.008  14.911  -5.202  1.00 96.20           N  
ATOM   1623  CA  PHE C  55     -14.863  16.221  -4.579  1.00 96.20           C  
ATOM   1624  C   PHE C  55     -15.675  17.271  -5.329  1.00 96.20           C  
ATOM   1625  CB  PHE C  55     -13.389  16.635  -4.529  1.00 96.20           C  
ATOM   1626  O   PHE C  55     -16.413  18.046  -4.718  1.00 96.20           O  
ATOM   1627  CG  PHE C  55     -13.153  17.964  -3.864  1.00 96.20           C  
ATOM   1628  CD1 PHE C  55     -12.874  19.095  -4.621  1.00 96.20           C  
ATOM   1629  CD2 PHE C  55     -13.211  18.082  -2.482  1.00 96.20           C  
ATOM   1630  CE1 PHE C  55     -12.655  20.327  -4.008  1.00 96.20           C  
ATOM   1631  CE2 PHE C  55     -12.994  19.309  -1.862  1.00 96.20           C  
ATOM   1632  CZ  PHE C  55     -12.715  20.430  -2.627  1.00 96.20           C  
ATOM   1633  N   GLN C  56     -15.552  17.326  -6.641  1.00 94.01           N  
ATOM   1634  CA  GLN C  56     -16.269  18.286  -7.473  1.00 94.01           C  
ATOM   1635  C   GLN C  56     -17.778  18.083  -7.373  1.00 94.01           C  
ATOM   1636  CB  GLN C  56     -15.820  18.174  -8.931  1.00 94.01           C  
ATOM   1637  O   GLN C  56     -18.534  19.050  -7.259  1.00 94.01           O  
ATOM   1638  CG  GLN C  56     -14.452  18.785  -9.202  1.00 94.01           C  
ATOM   1639  CD  GLN C  56     -14.005  18.609 -10.642  1.00 94.01           C  
ATOM   1640  NE2 GLN C  56     -12.863  19.195 -10.984  1.00 94.01           N  
ATOM   1641  OE1 GLN C  56     -14.681  17.951 -11.439  1.00 94.01           O  
ATOM   1642  N   ALA C  57     -18.193  16.883  -7.361  1.00 94.18           N  
ATOM   1643  CA  ALA C  57     -19.616  16.564  -7.279  1.00 94.18           C  
ATOM   1644  C   ALA C  57     -20.198  16.993  -5.935  1.00 94.18           C  
ATOM   1645  CB  ALA C  57     -19.840  15.070  -7.500  1.00 94.18           C  
ATOM   1646  O   ALA C  57     -21.358  17.407  -5.857  1.00 94.18           O  
ATOM   1647  N   SER C  58     -19.411  16.982  -4.903  1.00 94.87           N  
ATOM   1648  CA  SER C  58     -19.873  17.262  -3.548  1.00 94.87           C  
ATOM   1649  C   SER C  58     -19.773  18.749  -3.226  1.00 94.87           C  
ATOM   1650  CB  SER C  58     -19.066  16.456  -2.529  1.00 94.87           C  
ATOM   1651  O   SER C  58     -20.235  19.194  -2.173  1.00 94.87           O  
ATOM   1652  OG  SER C  58     -19.260  15.065  -2.720  1.00 94.87           O  
ATOM   1653  N   ASN C  59     -19.197  19.522  -4.147  1.00 94.00           N  
ATOM   1654  CA  ASN C  59     -19.026  20.957  -3.945  1.00 94.00           C  
ATOM   1655  C   ASN C  59     -19.343  21.744  -5.214  1.00 94.00           C  
ATOM   1656  CB  ASN C  59     -17.605  21.266  -3.469  1.00 94.00           C  
ATOM   1657  O   ASN C  59     -18.458  22.373  -5.796  1.00 94.00           O  
ATOM   1658  CG  ASN C  59     -17.244  20.533  -2.193  1.00 94.00           C  
ATOM   1659  ND2 ASN C  59     -16.557  19.405  -2.331  1.00 94.00           N  
ATOM   1660  OD1 ASN C  59     -17.581  20.976  -1.091  1.00 94.00           O  
ATOM   1661  N   PRO C  60     -20.599  21.817  -5.663  1.00 88.80           N  
ATOM   1662  CA  PRO C  60     -21.005  22.393  -6.947  1.00 88.80           C  
ATOM   1663  C   PRO C  60     -20.896  23.915  -6.971  1.00 88.80           C  
ATOM   1664  CB  PRO C  60     -22.462  21.947  -7.089  1.00 88.80           C  
ATOM   1665  O   PRO C  60     -20.712  24.508  -8.037  1.00 88.80           O  
ATOM   1666  CG  PRO C  60     -22.879  21.558  -5.707  1.00 88.80           C  
ATOM   1667  CD  PRO C  60     -21.651  21.192  -4.924  1.00 88.80           C  
ATOM   1668  N   TYR C  61     -20.950  24.662  -5.882  1.00 80.45           N  
ATOM   1669  CA  TYR C  61     -21.025  26.118  -5.860  1.00 80.45           C  
ATOM   1670  C   TYR C  61     -19.648  26.732  -5.638  1.00 80.45           C  
ATOM   1671  CB  TYR C  61     -21.990  26.590  -4.769  1.00 80.45           C  
ATOM   1672  O   TYR C  61     -19.519  27.952  -5.511  1.00 80.45           O  
ATOM   1673  CG  TYR C  61     -23.376  26.005  -4.889  1.00 80.45           C  
ATOM   1674  CD1 TYR C  61     -24.250  26.433  -5.887  1.00 80.45           C  
ATOM   1675  CD2 TYR C  61     -23.816  25.025  -4.006  1.00 80.45           C  
ATOM   1676  CE1 TYR C  61     -25.529  25.898  -6.000  1.00 80.45           C  
ATOM   1677  CE2 TYR C  61     -25.093  24.483  -4.111  1.00 80.45           C  
ATOM   1678  OH  TYR C  61     -27.205  24.392  -5.218  1.00 80.45           O  
ATOM   1679  CZ  TYR C  61     -25.940  24.925  -5.110  1.00 80.45           C  
ATOM   1680  N   LEU C  62     -18.686  25.932  -5.563  1.00 74.94           N  
ATOM   1681  CA  LEU C  62     -17.334  26.472  -5.465  1.00 74.94           C  
ATOM   1682  C   LEU C  62     -16.894  27.081  -6.792  1.00 74.94           C  
ATOM   1683  CB  LEU C  62     -16.350  25.379  -5.040  1.00 74.94           C  
ATOM   1684  O   LEU C  62     -17.189  26.536  -7.858  1.00 74.94           O  
ATOM   1685  CG  LEU C  62     -16.448  24.904  -3.590  1.00 74.94           C  
ATOM   1686  CD1 LEU C  62     -15.532  23.707  -3.361  1.00 74.94           C  
ATOM   1687  CD2 LEU C  62     -16.103  26.039  -2.631  1.00 74.94           C  
ATOM   1688  N   PRO C  63     -16.725  28.479  -6.835  1.00 59.23           N  
ATOM   1689  CA  PRO C  63     -16.350  29.133  -8.091  1.00 59.23           C  
ATOM   1690  C   PRO C  63     -15.269  28.371  -8.853  1.00 59.23           C  
ATOM   1691  CB  PRO C  63     -15.835  30.501  -7.635  1.00 59.23           C  
ATOM   1692  O   PRO C  63     -14.324  27.861  -8.247  1.00 59.23           O  
ATOM   1693  CG  PRO C  63     -15.710  30.387  -6.150  1.00 59.23           C  
ATOM   1694  CD  PRO C  63     -16.314  29.081  -5.719  1.00 59.23           C  
ATOM   1695  N   THR C  64     -15.683  27.622  -9.722  1.00 56.02           N  
ATOM   1696  CA  THR C  64     -14.648  27.151 -10.634  1.00 56.02           C  
ATOM   1697  C   THR C  64     -14.093  28.305 -11.465  1.00 56.02           C  
ATOM   1698  CB  THR C  64     -15.186  26.054 -11.571  1.00 56.02           C  
ATOM   1699  O   THR C  64     -14.689  28.696 -12.470  1.00 56.02           O  
ATOM   1700  CG2 THR C  64     -14.055  25.401 -12.360  1.00 56.02           C  
ATOM   1701  OG1 THR C  64     -15.849  25.051 -10.791  1.00 56.02           O  
ATOM   1702  N   ARG C  65     -14.178  29.567 -11.062  1.00 46.92           N  
ATOM   1703  CA  ARG C  65     -13.796  30.713 -11.881  1.00 46.92           C  
ATOM   1704  C   ARG C  65     -12.355  30.585 -12.363  1.00 46.92           C  
ATOM   1705  CB  ARG C  65     -13.974  32.017 -11.100  1.00 46.92           C  
ATOM   1706  O   ARG C  65     -11.470  30.199 -11.596  1.00 46.92           O  
ATOM   1707  CG  ARG C  65     -14.676  33.114 -11.885  1.00 46.92           C  
ATOM   1708  CD  ARG C  65     -14.900  34.358 -11.037  1.00 46.92           C  
ATOM   1709  NE  ARG C  65     -15.505  35.437 -11.813  1.00 46.92           N  
ATOM   1710  NH1 ARG C  65     -15.706  36.888 -10.026  1.00 46.92           N  
ATOM   1711  NH2 ARG C  65     -16.414  37.525 -12.111  1.00 46.92           N  
ATOM   1712  CZ  ARG C  65     -15.873  36.614 -11.315  1.00 46.92           C  
ATOM   1713  N   GLY C  66     -12.280  30.566 -13.893  1.00 47.84           N  
ATOM   1714  CA  GLY C  66     -11.166  30.726 -14.815  1.00 47.84           C  
ATOM   1715  C   GLY C  66     -10.104  29.655 -14.659  1.00 47.84           C  
ATOM   1716  O   GLY C  66      -9.561  29.465 -13.568  1.00 47.84           O  
ATOM   1717  N   GLY C  67     -10.441  28.404 -15.173  1.00 47.39           N  
ATOM   1718  CA  GLY C  67      -9.544  27.283 -15.408  1.00 47.39           C  
ATOM   1719  C   GLY C  67      -8.718  26.915 -14.190  1.00 47.39           C  
ATOM   1720  O   GLY C  67      -8.035  25.888 -14.184  1.00 47.39           O  
ATOM   1721  N   THR C  68      -8.064  27.930 -13.574  1.00 46.56           N  
ATOM   1722  CA  THR C  68      -7.251  27.586 -12.413  1.00 46.56           C  
ATOM   1723  C   THR C  68      -8.134  27.229 -11.221  1.00 46.56           C  
ATOM   1724  CB  THR C  68      -6.308  28.742 -12.029  1.00 46.56           C  
ATOM   1725  O   THR C  68      -9.144  27.890 -10.970  1.00 46.56           O  
ATOM   1726  CG2 THR C  68      -5.256  28.975 -13.108  1.00 46.56           C  
ATOM   1727  OG1 THR C  68      -7.076  29.940 -11.858  1.00 46.56           O  
ATOM   1728  N   THR C  69      -8.516  25.991 -10.965  1.00 48.20           N  
ATOM   1729  CA  THR C  69      -9.146  25.522  -9.736  1.00 48.20           C  
ATOM   1730  C   THR C  69      -8.757  26.409  -8.556  1.00 48.20           C  
ATOM   1731  CB  THR C  69      -8.762  24.062  -9.433  1.00 48.20           C  
ATOM   1732  O   THR C  69      -7.573  26.545  -8.239  1.00 48.20           O  
ATOM   1733  CG2 THR C  69      -9.436  23.103 -10.409  1.00 48.20           C  
ATOM   1734  OG1 THR C  69      -7.341  23.916  -9.540  1.00 48.20           O  
ATOM   1735  N   MET C  70      -9.158  27.695  -8.532  1.00 48.74           N  
ATOM   1736  CA  MET C  70      -8.943  28.309  -7.225  1.00 48.74           C  
ATOM   1737  C   MET C  70      -9.184  27.303  -6.104  1.00 48.74           C  
ATOM   1738  CB  MET C  70      -9.857  29.522  -7.043  1.00 48.74           C  
ATOM   1739  O   MET C  70     -10.123  26.507  -6.171  1.00 48.74           O  
ATOM   1740  CG  MET C  70      -9.438  30.733  -7.861  1.00 48.74           C  
ATOM   1741  SD  MET C  70      -8.011  31.620  -7.124  1.00 48.74           S  
ATOM   1742  CE  MET C  70      -8.036  33.142  -8.111  1.00 48.74           C  
ATOM   1743  N   ALA C  71      -8.002  26.687  -5.612  1.00 58.29           N  
ATOM   1744  CA  ALA C  71      -7.843  25.840  -4.434  1.00 58.29           C  
ATOM   1745  C   ALA C  71      -8.863  26.199  -3.357  1.00 58.29           C  
ATOM   1746  CB  ALA C  71      -6.425  25.961  -3.879  1.00 58.29           C  
ATOM   1747  O   ALA C  71      -8.734  27.226  -2.688  1.00 58.29           O  
ATOM   1748  N   SER C  72     -10.147  26.047  -3.593  1.00 69.22           N  
ATOM   1749  CA  SER C  72     -11.075  26.247  -2.485  1.00 69.22           C  
ATOM   1750  C   SER C  72     -11.246  24.970  -1.669  1.00 69.22           C  
ATOM   1751  CB  SER C  72     -12.435  26.716  -3.004  1.00 69.22           C  
ATOM   1752  O   SER C  72     -11.049  23.867  -2.183  1.00 69.22           O  
ATOM   1753  OG  SER C  72     -12.318  27.963  -3.667  1.00 69.22           O  
ATOM   1754  N   GLY C  73     -11.168  25.044  -0.334  1.00 87.63           N  
ATOM   1755  CA  GLY C  73     -11.517  23.975   0.588  1.00 87.63           C  
ATOM   1756  C   GLY C  73     -12.902  23.406   0.346  1.00 87.63           C  
ATOM   1757  O   GLY C  73     -13.679  23.962  -0.433  1.00 87.63           O  
ATOM   1758  N   GLY C  74     -13.138  22.269   0.641  1.00 93.51           N  
ATOM   1759  CA  GLY C  74     -14.411  21.574   0.541  1.00 93.51           C  
ATOM   1760  C   GLY C  74     -14.445  20.275   1.324  1.00 93.51           C  
ATOM   1761  O   GLY C  74     -13.567  20.020   2.151  1.00 93.51           O  
ATOM   1762  N   ARG C  75     -15.560  19.718   1.152  1.00 95.62           N  
ATOM   1763  CA  ARG C  75     -15.698  18.476   1.905  1.00 95.62           C  
ATOM   1764  C   ARG C  75     -16.384  17.402   1.068  1.00 95.62           C  
ATOM   1765  CB  ARG C  75     -16.483  18.714   3.197  1.00 95.62           C  
ATOM   1766  O   ARG C  75     -17.055  17.711   0.081  1.00 95.62           O  
ATOM   1767  CG  ARG C  75     -17.895  19.232   2.973  1.00 95.62           C  
ATOM   1768  CD  ARG C  75     -18.576  19.597   4.285  1.00 95.62           C  
ATOM   1769  NE  ARG C  75     -19.629  18.645   4.628  1.00 95.62           N  
ATOM   1770  NH1 ARG C  75     -20.038  19.537   6.720  1.00 95.62           N  
ATOM   1771  NH2 ARG C  75     -21.238  17.727   5.985  1.00 95.62           N  
ATOM   1772  CZ  ARG C  75     -20.299  18.638   5.777  1.00 95.62           C  
ATOM   1773  N   PHE C  76     -16.189  16.207   1.355  1.00 96.95           N  
ATOM   1774  CA  PHE C  76     -16.885  15.042   0.820  1.00 96.95           C  
ATOM   1775  C   PHE C  76     -16.808  13.871   1.793  1.00 96.95           C  
ATOM   1776  CB  PHE C  76     -16.297  14.639  -0.535  1.00 96.95           C  
ATOM   1777  O   PHE C  76     -16.129  13.953   2.818  1.00 96.95           O  
ATOM   1778  CG  PHE C  76     -14.939  13.997  -0.441  1.00 96.95           C  
ATOM   1779  CD1 PHE C  76     -13.796  14.775  -0.295  1.00 96.95           C  
ATOM   1780  CD2 PHE C  76     -14.805  12.616  -0.498  1.00 96.95           C  
ATOM   1781  CE1 PHE C  76     -12.538  14.184  -0.208  1.00 96.95           C  
ATOM   1782  CE2 PHE C  76     -13.551  12.018  -0.411  1.00 96.95           C  
ATOM   1783  CZ  PHE C  76     -12.419  12.804  -0.267  1.00 96.95           C  
ATOM   1784  N   ARG C  77     -17.492  12.806   1.438  1.00 97.61           N  
ATOM   1785  CA  ARG C  77     -17.439  11.622   2.290  1.00 97.61           C  
ATOM   1786  C   ARG C  77     -16.659  10.498   1.617  1.00 97.61           C  
ATOM   1787  CB  ARG C  77     -18.851  11.145   2.636  1.00 97.61           C  
ATOM   1788  O   ARG C  77     -16.803  10.269   0.414  1.00 97.61           O  
ATOM   1789  CG  ARG C  77     -19.598  12.069   3.585  1.00 97.61           C  
ATOM   1790  CD  ARG C  77     -20.964  11.510   3.957  1.00 97.61           C  
ATOM   1791  NE  ARG C  77     -21.735  12.458   4.757  1.00 97.61           N  
ATOM   1792  NH1 ARG C  77     -21.124  11.553   6.793  1.00 97.61           N  
ATOM   1793  NH2 ARG C  77     -22.525  13.366   6.713  1.00 97.61           N  
ATOM   1794  CZ  ARG C  77     -21.793  12.457   6.086  1.00 97.61           C  
ATOM   1795  N   CYS C  78     -15.853   9.813   2.379  1.00 97.10           N  
ATOM   1796  CA  CYS C  78     -15.089   8.679   1.872  1.00 97.10           C  
ATOM   1797  C   CYS C  78     -16.015   7.572   1.383  1.00 97.10           C  
ATOM   1798  CB  CYS C  78     -14.156   8.134   2.954  1.00 97.10           C  
ATOM   1799  O   CYS C  78     -16.890   7.116   2.121  1.00 97.10           O  
ATOM   1800  SG  CYS C  78     -13.262   6.644   2.461  1.00 97.10           S  
ATOM   1801  N   PRO C  79     -15.846   7.064   0.154  1.00 95.56           N  
ATOM   1802  CA  PRO C  79     -16.716   6.020  -0.391  1.00 95.56           C  
ATOM   1803  C   PRO C  79     -16.556   4.683   0.329  1.00 95.56           C  
ATOM   1804  CB  PRO C  79     -16.266   5.912  -1.850  1.00 95.56           C  
ATOM   1805  O   PRO C  79     -17.450   3.834   0.269  1.00 95.56           O  
ATOM   1806  CG  PRO C  79     -14.885   6.483  -1.867  1.00 95.56           C  
ATOM   1807  CD  PRO C  79     -14.787   7.526  -0.791  1.00 95.56           C  
ATOM   1808  N   SER C  80     -15.471   4.570   1.052  1.00 95.26           N  
ATOM   1809  CA  SER C  80     -15.205   3.291   1.701  1.00 95.26           C  
ATOM   1810  C   SER C  80     -15.787   3.253   3.110  1.00 95.26           C  
ATOM   1811  CB  SER C  80     -13.701   3.020   1.755  1.00 95.26           C  
ATOM   1812  O   SER C  80     -16.373   2.249   3.518  1.00 95.26           O  
ATOM   1813  OG  SER C  80     -13.157   2.935   0.449  1.00 95.26           O  
ATOM   1814  N   CYS C  81     -15.657   4.383   3.883  1.00 96.01           N  
ATOM   1815  CA  CYS C  81     -16.056   4.330   5.285  1.00 96.01           C  
ATOM   1816  C   CYS C  81     -17.090   5.405   5.599  1.00 96.01           C  
ATOM   1817  CB  CYS C  81     -14.840   4.498   6.196  1.00 96.01           C  
ATOM   1818  O   CYS C  81     -17.586   5.486   6.724  1.00 96.01           O  
ATOM   1819  SG  CYS C  81     -14.130   6.159   6.162  1.00 96.01           S  
ATOM   1820  N   ARG C  82     -17.290   6.329   4.723  1.00 95.97           N  
ATOM   1821  CA  ARG C  82     -18.297   7.382   4.808  1.00 95.97           C  
ATOM   1822  C   ARG C  82     -17.859   8.481   5.772  1.00 95.97           C  
ATOM   1823  CB  ARG C  82     -19.644   6.805   5.248  1.00 95.97           C  
ATOM   1824  O   ARG C  82     -18.617   9.415   6.042  1.00 95.97           O  
ATOM   1825  CG  ARG C  82     -20.274   5.868   4.231  1.00 95.97           C  
ATOM   1826  CD  ARG C  82     -21.637   5.369   4.691  1.00 95.97           C  
ATOM   1827  NE  ARG C  82     -22.075   4.210   3.919  1.00 95.97           N  
ATOM   1828  NH1 ARG C  82     -23.465   3.379   5.568  1.00 95.97           N  
ATOM   1829  NH2 ARG C  82     -23.264   2.277   3.568  1.00 95.97           N  
ATOM   1830  CZ  ARG C  82     -22.934   3.291   4.353  1.00 95.97           C  
ATOM   1831  N   HIS C  83     -16.606   8.370   6.174  1.00 95.69           N  
ATOM   1832  CA  HIS C  83     -16.068   9.450   6.993  1.00 95.69           C  
ATOM   1833  C   HIS C  83     -15.974  10.749   6.199  1.00 95.69           C  
ATOM   1834  CB  HIS C  83     -14.693   9.071   7.545  1.00 95.69           C  
ATOM   1835  O   HIS C  83     -15.629  10.734   5.016  1.00 95.69           O  
ATOM   1836  CG  HIS C  83     -14.150  10.056   8.531  1.00 95.69           C  
ATOM   1837  CD2 HIS C  83     -13.247  11.054   8.386  1.00 95.69           C  
ATOM   1838  ND1 HIS C  83     -14.536  10.074   9.854  1.00 95.69           N  
ATOM   1839  CE1 HIS C  83     -13.892  11.045  10.481  1.00 95.69           C  
ATOM   1840  NE2 HIS C  83     -13.104  11.655   9.612  1.00 95.69           N  
ATOM   1841  N   GLU C  84     -16.340  11.823   6.827  1.00 97.90           N  
ATOM   1842  CA  GLU C  84     -16.234  13.124   6.172  1.00 97.90           C  
ATOM   1843  C   GLU C  84     -14.776  13.544   6.013  1.00 97.90           C  
ATOM   1844  CB  GLU C  84     -17.006  14.186   6.959  1.00 97.90           C  
ATOM   1845  O   GLU C  84     -14.015  13.543   6.983  1.00 97.90           O  
ATOM   1846  CG  GLU C  84     -17.195  15.494   6.204  1.00 97.90           C  
ATOM   1847  CD  GLU C  84     -18.075  16.490   6.942  1.00 97.90           C  
ATOM   1848  OE1 GLU C  84     -19.217  16.741   6.493  1.00 97.90           O  
ATOM   1849  OE2 GLU C  84     -17.619  17.025   7.977  1.00 97.90           O  
ATOM   1850  N   VAL C  85     -14.492  13.969   4.832  1.00 97.57           N  
ATOM   1851  CA  VAL C  85     -13.154  14.455   4.514  1.00 97.57           C  
ATOM   1852  C   VAL C  85     -13.204  15.952   4.218  1.00 97.57           C  
ATOM   1853  CB  VAL C  85     -12.545  13.695   3.314  1.00 97.57           C  
ATOM   1854  O   VAL C  85     -13.893  16.385   3.291  1.00 97.57           O  
ATOM   1855  CG1 VAL C  85     -11.176  14.268   2.951  1.00 97.57           C  
ATOM   1856  CG2 VAL C  85     -12.438  12.204   3.627  1.00 97.57           C  
ATOM   1857  N   VAL C  86     -12.423  16.629   4.967  1.00 97.23           N  
ATOM   1858  CA  VAL C  86     -12.387  18.077   4.789  1.00 97.23           C  
ATOM   1859  C   VAL C  86     -11.039  18.492   4.205  1.00 97.23           C  
ATOM   1860  CB  VAL C  86     -12.643  18.819   6.120  1.00 97.23           C  
ATOM   1861  O   VAL C  86      -9.989  18.200   4.783  1.00 97.23           O  
ATOM   1862  CG1 VAL C  86     -12.645  20.331   5.903  1.00 97.23           C  
ATOM   1863  CG2 VAL C  86     -13.963  18.363   6.739  1.00 97.23           C  
ATOM   1864  N   LEU C  87     -11.097  19.141   3.104  1.00 95.99           N  
ATOM   1865  CA  LEU C  87      -9.866  19.560   2.443  1.00 95.99           C  
ATOM   1866  C   LEU C  87      -9.714  21.077   2.489  1.00 95.99           C  
ATOM   1867  CB  LEU C  87      -9.846  19.077   0.990  1.00 95.99           C  
ATOM   1868  O   LEU C  87     -10.707  21.806   2.451  1.00 95.99           O  
ATOM   1869  CG  LEU C  87      -9.957  17.567   0.776  1.00 95.99           C  
ATOM   1870  CD1 LEU C  87      -9.884  17.236  -0.711  1.00 95.99           C  
ATOM   1871  CD2 LEU C  87      -8.862  16.836   1.546  1.00 95.99           C  
ATOM   1872  N   ASP C  88      -8.441  21.453   2.586  1.00 92.86           N  
ATOM   1873  CA  ASP C  88      -8.156  22.884   2.580  1.00 92.86           C  
ATOM   1874  C   ASP C  88      -8.131  23.433   1.156  1.00 92.86           C  
ATOM   1875  CB  ASP C  88      -6.825  23.170   3.278  1.00 92.86           C  
ATOM   1876  O   ASP C  88      -8.637  22.795   0.230  1.00 92.86           O  
ATOM   1877  CG  ASP C  88      -5.643  22.504   2.594  1.00 92.86           C  
ATOM   1878  OD1 ASP C  88      -5.777  22.069   1.430  1.00 92.86           O  
ATOM   1879  OD2 ASP C  88      -4.568  22.412   3.226  1.00 92.86           O  
ATOM   1880  N   ARG C  89      -7.531  24.579   0.920  1.00 91.42           N  
ATOM   1881  CA  ARG C  89      -7.574  25.291  -0.352  1.00 91.42           C  
ATOM   1882  C   ARG C  89      -6.905  24.481  -1.457  1.00 91.42           C  
ATOM   1883  CB  ARG C  89      -6.902  26.660  -0.225  1.00 91.42           C  
ATOM   1884  O   ARG C  89      -7.173  24.695  -2.641  1.00 91.42           O  
ATOM   1885  CG  ARG C  89      -5.443  26.593   0.195  1.00 91.42           C  
ATOM   1886  CD  ARG C  89      -4.833  27.980   0.342  1.00 91.42           C  
ATOM   1887  NE  ARG C  89      -3.448  27.915   0.799  1.00 91.42           N  
ATOM   1888  NH1 ARG C  89      -2.526  28.149  -1.307  1.00 91.42           N  
ATOM   1889  NH2 ARG C  89      -1.168  27.926   0.526  1.00 91.42           N  
ATOM   1890  CZ  ARG C  89      -2.384  27.997   0.005  1.00 91.42           C  
ATOM   1891  N   HIS C  90      -6.035  23.548  -1.011  1.00 93.24           N  
ATOM   1892  CA  HIS C  90      -5.320  22.754  -2.003  1.00 93.24           C  
ATOM   1893  C   HIS C  90      -6.224  21.687  -2.611  1.00 93.24           C  
ATOM   1894  CB  HIS C  90      -4.085  22.103  -1.379  1.00 93.24           C  
ATOM   1895  O   HIS C  90      -5.937  21.165  -3.690  1.00 93.24           O  
ATOM   1896  CG  HIS C  90      -3.044  23.085  -0.944  1.00 93.24           C  
ATOM   1897  CD2 HIS C  90      -2.086  23.735  -1.647  1.00 93.24           C  
ATOM   1898  ND1 HIS C  90      -2.909  23.495   0.364  1.00 93.24           N  
ATOM   1899  CE1 HIS C  90      -1.910  24.359   0.448  1.00 93.24           C  
ATOM   1900  NE2 HIS C  90      -1.394  24.521  -0.759  1.00 93.24           N  
ATOM   1901  N   GLY C  91      -7.280  21.443  -1.960  1.00 94.43           N  
ATOM   1902  CA  GLY C  91      -8.207  20.433  -2.446  1.00 94.43           C  
ATOM   1903  C   GLY C  91      -7.579  19.057  -2.567  1.00 94.43           C  
ATOM   1904  O   GLY C  91      -6.779  18.657  -1.719  1.00 94.43           O  
ATOM   1905  N   VAL C  92      -7.903  18.305  -3.562  1.00 95.73           N  
ATOM   1906  CA  VAL C  92      -7.483  16.926  -3.785  1.00 95.73           C  
ATOM   1907  C   VAL C  92      -5.979  16.880  -4.050  1.00 95.73           C  
ATOM   1908  CB  VAL C  92      -8.250  16.281  -4.961  1.00 95.73           C  
ATOM   1909  O   VAL C  92      -5.308  15.911  -3.687  1.00 95.73           O  
ATOM   1910  CG1 VAL C  92      -7.655  14.919  -5.312  1.00 95.73           C  
ATOM   1911  CG2 VAL C  92      -9.733  16.149  -4.621  1.00 95.73           C  
ATOM   1912  N   TYR C  93      -5.469  17.944  -4.581  1.00 95.23           N  
ATOM   1913  CA  TYR C  93      -4.055  17.985  -4.936  1.00 95.23           C  
ATOM   1914  C   TYR C  93      -3.181  18.062  -3.690  1.00 95.23           C  
ATOM   1915  CB  TYR C  93      -3.764  19.178  -5.851  1.00 95.23           C  
ATOM   1916  O   TYR C  93      -1.975  17.814  -3.753  1.00 95.23           O  
ATOM   1917  CG  TYR C  93      -4.263  18.995  -7.264  1.00 95.23           C  
ATOM   1918  CD1 TYR C  93      -3.508  18.299  -8.205  1.00 95.23           C  
ATOM   1919  CD2 TYR C  93      -5.489  19.519  -7.661  1.00 95.23           C  
ATOM   1920  CE1 TYR C  93      -3.963  18.129  -9.509  1.00 95.23           C  
ATOM   1921  CE2 TYR C  93      -5.953  19.355  -8.962  1.00 95.23           C  
ATOM   1922  OH  TYR C  93      -5.639  18.495 -11.167  1.00 95.23           O  
ATOM   1923  CZ  TYR C  93      -5.184  18.660  -9.877  1.00 95.23           C  
ATOM   1924  N   GLY C  94      -3.857  18.332  -2.499  1.00 95.29           N  
ATOM   1925  CA  GLY C  94      -3.133  18.380  -1.238  1.00 95.29           C  
ATOM   1926  C   GLY C  94      -3.054  17.034  -0.544  1.00 95.29           C  
ATOM   1927  O   GLY C  94      -2.368  16.892   0.471  1.00 95.29           O  
ATOM   1928  N   LEU C  95      -3.715  16.085  -1.132  1.00 96.69           N  
ATOM   1929  CA  LEU C  95      -3.710  14.767  -0.507  1.00 96.69           C  
ATOM   1930  C   LEU C  95      -2.379  14.061  -0.740  1.00 96.69           C  
ATOM   1931  CB  LEU C  95      -4.857  13.911  -1.049  1.00 96.69           C  
ATOM   1932  O   LEU C  95      -1.767  14.214  -1.800  1.00 96.69           O  
ATOM   1933  CG  LEU C  95      -6.271  14.355  -0.672  1.00 96.69           C  
ATOM   1934  CD1 LEU C  95      -7.306  13.494  -1.389  1.00 96.69           C  
ATOM   1935  CD2 LEU C  95      -6.467  14.288   0.839  1.00 96.69           C  
ATOM   1936  N   GLN C  96      -1.966  13.196   0.261  1.00 96.56           N  
ATOM   1937  CA  GLN C  96      -0.723  12.436   0.177  1.00 96.56           C  
ATOM   1938  C   GLN C  96      -0.856  11.271  -0.799  1.00 96.56           C  
ATOM   1939  CB  GLN C  96      -0.314  11.921   1.557  1.00 96.56           C  
ATOM   1940  O   GLN C  96      -1.912  10.639  -0.880  1.00 96.56           O  
ATOM   1941  CG  GLN C  96       1.066  11.278   1.590  1.00 96.56           C  
ATOM   1942  CD  GLN C  96       1.495  10.880   2.989  1.00 96.56           C  
ATOM   1943  NE2 GLN C  96       2.102   9.704   3.112  1.00 96.56           N  
ATOM   1944  OE1 GLN C  96       1.285  11.624   3.953  1.00 96.56           O  
ATOM   1945  N   ARG C  97       0.222  11.097  -1.499  1.00 97.46           N  
ATOM   1946  CA  ARG C  97       0.263   9.954  -2.404  1.00 97.46           C  
ATOM   1947  C   ARG C  97       0.736   8.698  -1.680  1.00 97.46           C  
ATOM   1948  CB  ARG C  97       1.176  10.246  -3.597  1.00 97.46           C  
ATOM   1949  O   ARG C  97       1.590   8.771  -0.793  1.00 97.46           O  
ATOM   1950  CG  ARG C  97       0.699  11.395  -4.471  1.00 97.46           C  
ATOM   1951  CD  ARG C  97       1.708  11.730  -5.561  1.00 97.46           C  
ATOM   1952  NE  ARG C  97       1.849  10.638  -6.519  1.00 97.46           N  
ATOM   1953  NH1 ARG C  97       3.810  11.431  -7.449  1.00 97.46           N  
ATOM   1954  NH2 ARG C  97       2.875   9.485  -8.221  1.00 97.46           N  
ATOM   1955  CZ  ARG C  97       2.844  10.521  -7.394  1.00 97.46           C  
ATOM   1956  N   ASN C  98       0.179   7.576  -2.017  1.00 98.46           N  
ATOM   1957  CA  ASN C  98       0.673   6.293  -1.528  1.00 98.46           C  
ATOM   1958  C   ASN C  98       1.690   5.682  -2.488  1.00 98.46           C  
ATOM   1959  CB  ASN C  98      -0.487   5.324  -1.296  1.00 98.46           C  
ATOM   1960  O   ASN C  98       1.343   4.827  -3.305  1.00 98.46           O  
ATOM   1961  CG  ASN C  98      -0.095   4.139  -0.435  1.00 98.46           C  
ATOM   1962  ND2 ASN C  98      -1.061   3.587   0.289  1.00 98.46           N  
ATOM   1963  OD1 ASN C  98       1.066   3.724  -0.421  1.00 98.46           O  
ATOM   1964  N   LEU C  99       3.000   6.023  -2.318  1.00 98.24           N  
ATOM   1965  CA  LEU C  99       4.048   5.656  -3.264  1.00 98.24           C  
ATOM   1966  C   LEU C  99       4.279   4.149  -3.262  1.00 98.24           C  
ATOM   1967  CB  LEU C  99       5.353   6.384  -2.928  1.00 98.24           C  
ATOM   1968  O   LEU C  99       4.550   3.557  -4.309  1.00 98.24           O  
ATOM   1969  CG  LEU C  99       5.334   7.907  -3.067  1.00 98.24           C  
ATOM   1970  CD1 LEU C  99       6.697   8.489  -2.707  1.00 98.24           C  
ATOM   1971  CD2 LEU C  99       4.932   8.311  -4.481  1.00 98.24           C  
ATOM   1972  N   LEU C 100       4.220   3.614  -2.060  1.00 98.45           N  
ATOM   1973  CA  LEU C 100       4.435   2.174  -1.978  1.00 98.45           C  
ATOM   1974  C   LEU C 100       3.379   1.420  -2.780  1.00 98.45           C  
ATOM   1975  CB  LEU C 100       4.410   1.710  -0.519  1.00 98.45           C  
ATOM   1976  O   LEU C 100       3.708   0.513  -3.548  1.00 98.45           O  
ATOM   1977  CG  LEU C 100       4.601   0.212  -0.280  1.00 98.45           C  
ATOM   1978  CD1 LEU C 100       5.852  -0.284  -0.996  1.00 98.45           C  
ATOM   1979  CD2 LEU C 100       4.680  -0.086   1.214  1.00 98.45           C  
ATOM   1980  N   VAL C 101       2.131   1.861  -2.667  1.00 98.62           N  
ATOM   1981  CA  VAL C 101       1.050   1.209  -3.399  1.00 98.62           C  
ATOM   1982  C   VAL C 101       1.240   1.421  -4.899  1.00 98.62           C  
ATOM   1983  CB  VAL C 101      -0.333   1.737  -2.956  1.00 98.62           C  
ATOM   1984  O   VAL C 101       0.973   0.520  -5.698  1.00 98.62           O  
ATOM   1985  CG1 VAL C 101      -1.419   1.294  -3.936  1.00 98.62           C  
ATOM   1986  CG2 VAL C 101      -0.658   1.259  -1.542  1.00 98.62           C  
ATOM   1987  N   GLU C 102       1.696   2.558  -5.264  1.00 98.40           N  
ATOM   1988  CA  GLU C 102       1.973   2.821  -6.673  1.00 98.40           C  
ATOM   1989  C   GLU C 102       3.033   1.865  -7.214  1.00 98.40           C  
ATOM   1990  CB  GLU C 102       2.421   4.271  -6.871  1.00 98.40           C  
ATOM   1991  O   GLU C 102       2.897   1.343  -8.323  1.00 98.40           O  
ATOM   1992  CG  GLU C 102       1.338   5.296  -6.569  1.00 98.40           C  
ATOM   1993  CD  GLU C 102       1.768   6.726  -6.858  1.00 98.40           C  
ATOM   1994  OE1 GLU C 102       1.045   7.668  -6.463  1.00 98.40           O  
ATOM   1995  OE2 GLU C 102       2.835   6.904  -7.486  1.00 98.40           O  
ATOM   1996  N   ASN C 103       4.069   1.633  -6.479  1.00 96.71           N  
ATOM   1997  CA  ASN C 103       5.099   0.681  -6.882  1.00 96.71           C  
ATOM   1998  C   ASN C 103       4.540  -0.734  -6.997  1.00 96.71           C  
ATOM   1999  CB  ASN C 103       6.272   0.711  -5.900  1.00 96.71           C  
ATOM   2000  O   ASN C 103       4.868  -1.461  -7.936  1.00 96.71           O  
ATOM   2001  CG  ASN C 103       7.051   2.010  -5.960  1.00 96.71           C  
ATOM   2002  ND2 ASN C 103       7.731   2.345  -4.870  1.00 96.71           N  
ATOM   2003  OD1 ASN C 103       7.042   2.708  -6.978  1.00 96.71           O  
ATOM   2004  N   ILE C 104       3.756  -1.087  -6.063  1.00 96.71           N  
ATOM   2005  CA  ILE C 104       3.140  -2.409  -6.063  1.00 96.71           C  
ATOM   2006  C   ILE C 104       2.296  -2.585  -7.323  1.00 96.71           C  
ATOM   2007  CB  ILE C 104       2.274  -2.629  -4.802  1.00 96.71           C  
ATOM   2008  O   ILE C 104       2.362  -3.626  -7.982  1.00 96.71           O  
ATOM   2009  CG1 ILE C 104       3.164  -2.810  -3.567  1.00 96.71           C  
ATOM   2010  CG2 ILE C 104       1.344  -3.831  -4.989  1.00 96.71           C  
ATOM   2011  CD1 ILE C 104       2.405  -2.777  -2.248  1.00 96.71           C  
ATOM   2012  N   ILE C 105       1.510  -1.576  -7.695  1.00 96.99           N  
ATOM   2013  CA  ILE C 105       0.675  -1.625  -8.890  1.00 96.99           C  
ATOM   2014  C   ILE C 105       1.555  -1.776 -10.129  1.00 96.99           C  
ATOM   2015  CB  ILE C 105      -0.211  -0.365  -9.013  1.00 96.99           C  
ATOM   2016  O   ILE C 105       1.221  -2.527 -11.048  1.00 96.99           O  
ATOM   2017  CG1 ILE C 105      -1.301  -0.372  -7.935  1.00 96.99           C  
ATOM   2018  CG2 ILE C 105      -0.825  -0.270 -10.413  1.00 96.99           C  
ATOM   2019  CD1 ILE C 105      -2.004   0.967  -7.757  1.00 96.99           C  
ATOM   2020  N   ASP C 106       2.713  -1.070 -10.223  1.00 95.68           N  
ATOM   2021  CA  ASP C 106       3.637  -1.195 -11.346  1.00 95.68           C  
ATOM   2022  C   ASP C 106       4.132  -2.632 -11.493  1.00 95.68           C  
ATOM   2023  CB  ASP C 106       4.824  -0.245 -11.172  1.00 95.68           C  
ATOM   2024  O   ASP C 106       4.217  -3.153 -12.606  1.00 95.68           O  
ATOM   2025  CG  ASP C 106       4.449   1.214 -11.368  1.00 95.68           C  
ATOM   2026  OD1 ASP C 106       3.428   1.498 -12.031  1.00 95.68           O  
ATOM   2027  OD2 ASP C 106       5.184   2.087 -10.857  1.00 95.68           O  
ATOM   2028  N   ILE C 107       4.419  -3.267 -10.390  1.00 93.34           N  
ATOM   2029  CA  ILE C 107       4.905  -4.642 -10.402  1.00 93.34           C  
ATOM   2030  C   ILE C 107       3.805  -5.574 -10.906  1.00 93.34           C  
ATOM   2031  CB  ILE C 107       5.383  -5.085  -9.001  1.00 93.34           C  
ATOM   2032  O   ILE C 107       4.059  -6.459 -11.726  1.00 93.34           O  
ATOM   2033  CG1 ILE C 107       6.654  -4.324  -8.606  1.00 93.34           C  
ATOM   2034  CG2 ILE C 107       5.616  -6.598  -8.964  1.00 93.34           C  
ATOM   2035  CD1 ILE C 107       7.018  -4.451  -7.133  1.00 93.34           C  
ATOM   2036  N   TYR C 108       2.645  -5.289 -10.452  1.00 90.06           N  
ATOM   2037  CA  TYR C 108       1.516  -6.125 -10.843  1.00 90.06           C  
ATOM   2038  C   TYR C 108       1.208  -5.966 -12.327  1.00 90.06           C  
ATOM   2039  CB  TYR C 108       0.277  -5.777 -10.013  1.00 90.06           C  
ATOM   2040  O   TYR C 108       0.890  -6.943 -13.009  1.00 90.06           O  
ATOM   2041  CG  TYR C 108      -0.760  -6.874  -9.982  1.00 90.06           C  
ATOM   2042  CD1 TYR C 108      -1.849  -6.854 -10.851  1.00 90.06           C  
ATOM   2043  CD2 TYR C 108      -0.654  -7.930  -9.084  1.00 90.06           C  
ATOM   2044  CE1 TYR C 108      -2.808  -7.861 -10.825  1.00 90.06           C  
ATOM   2045  CE2 TYR C 108      -1.607  -8.943  -9.049  1.00 90.06           C  
ATOM   2046  OH  TYR C 108      -3.625  -9.899  -9.892  1.00 90.06           O  
ATOM   2047  CZ  TYR C 108      -2.679  -8.900  -9.922  1.00 90.06           C  
ATOM   2048  N   LYS C 109       1.263  -4.721 -12.834  1.00 88.72           N  
ATOM   2049  CA  LYS C 109       0.941  -4.438 -14.230  1.00 88.72           C  
ATOM   2050  C   LYS C 109       2.009  -4.997 -15.165  1.00 88.72           C  
ATOM   2051  CB  LYS C 109       0.787  -2.932 -14.451  1.00 88.72           C  
ATOM   2052  O   LYS C 109       1.720  -5.333 -16.316  1.00 88.72           O  
ATOM   2053  CG  LYS C 109      -0.525  -2.361 -13.934  1.00 88.72           C  
ATOM   2054  CD  LYS C 109      -0.650  -0.876 -14.245  1.00 88.72           C  
ATOM   2055  CE  LYS C 109      -1.983  -0.314 -13.771  1.00 88.72           C  
ATOM   2056  NZ  LYS C 109      -2.094   1.151 -14.039  1.00 88.72           N  
ATOM   2057  N   GLN C 110       3.305  -4.731 -14.853  1.00 76.57           N  
ATOM   2058  CA  GLN C 110       4.374  -5.255 -15.697  1.00 76.57           C  
ATOM   2059  C   GLN C 110       4.115  -6.711 -16.073  1.00 76.57           C  
ATOM   2060  CB  GLN C 110       5.726  -5.127 -14.994  1.00 76.57           C  
ATOM   2061  O   GLN C 110       4.482  -7.151 -17.165  1.00 76.57           O  
ATOM   2062  CG  GLN C 110       6.324  -3.728 -15.060  1.00 76.57           C  
ATOM   2063  CD  GLN C 110       7.616  -3.604 -14.274  1.00 76.57           C  
ATOM   2064  NE2 GLN C 110       8.042  -2.371 -14.025  1.00 76.57           N  
ATOM   2065  OE1 GLN C 110       8.226  -4.609 -13.895  1.00 76.57           O  
ATOM   2066  N   GLU C 111       3.336  -7.322 -15.237  1.00 59.38           N  
ATOM   2067  CA  GLU C 111       3.002  -8.729 -15.436  1.00 59.38           C  
ATOM   2068  C   GLU C 111       1.883  -8.891 -16.461  1.00 59.38           C  
ATOM   2069  CB  GLU C 111       2.597  -9.378 -14.109  1.00 59.38           C  
ATOM   2070  O   GLU C 111       1.867  -9.861 -17.222  1.00 59.38           O  
ATOM   2071  CG  GLU C 111       3.246 -10.733 -13.865  1.00 59.38           C  
ATOM   2072  CD  GLU C 111       2.828 -11.370 -12.550  1.00 59.38           C  
ATOM   2073  OE1 GLU C 111       3.124 -12.567 -12.333  1.00 59.38           O  
ATOM   2074  OE2 GLU C 111       2.197 -10.666 -11.729  1.00 59.38           O  
ATOM   2075  N   SER C 112       0.828  -7.953 -16.343  1.00 50.44           N  
ATOM   2076  CA  SER C 112      -0.373  -8.046 -17.166  1.00 50.44           C  
ATOM   2077  C   SER C 112      -0.100  -7.598 -18.597  1.00 50.44           C  
ATOM   2078  CB  SER C 112      -1.500  -7.204 -16.566  1.00 50.44           C  
ATOM   2079  O   SER C 112      -0.974  -7.694 -19.461  1.00 50.44           O  
ATOM   2080  OG  SER C 112      -1.044  -6.490 -15.430  1.00 50.44           O  
ATOM   2081  N   THR C 113       1.051  -6.859 -18.822  1.00 47.05           N  
ATOM   2082  CA  THR C 113       1.260  -6.715 -20.259  1.00 47.05           C  
ATOM   2083  C   THR C 113       1.347  -8.082 -20.933  1.00 47.05           C  
ATOM   2084  CB  THR C 113       2.538  -5.910 -20.559  1.00 47.05           C  
ATOM   2085  O   THR C 113       2.407  -8.711 -20.938  1.00 47.05           O  
ATOM   2086  CG2 THR C 113       2.336  -4.428 -20.261  1.00 47.05           C  
ATOM   2087  OG1 THR C 113       3.610  -6.408 -19.750  1.00 47.05           O  
ATOM   2088  N   ARG C 114       0.533  -8.993 -20.489  1.00 41.25           N  
ATOM   2089  CA  ARG C 114       0.321 -10.318 -21.064  1.00 41.25           C  
ATOM   2090  C   ARG C 114       0.084 -10.230 -22.568  1.00 41.25           C  
ATOM   2091  CB  ARG C 114      -0.861 -11.015 -20.388  1.00 41.25           C  
ATOM   2092  O   ARG C 114      -0.677  -9.379 -23.033  1.00 41.25           O  
ATOM   2093  CG  ARG C 114      -0.671 -12.513 -20.207  1.00 41.25           C  
ATOM   2094  CD  ARG C 114      -1.821 -13.138 -19.431  1.00 41.25           C  
ATOM   2095  NE  ARG C 114      -1.694 -14.591 -19.355  1.00 41.25           N  
ATOM   2096  NH1 ARG C 114      -3.876 -14.954 -18.687  1.00 41.25           N  
ATOM   2097  NH2 ARG C 114      -2.448 -16.725 -18.967  1.00 41.25           N  
ATOM   2098  CZ  ARG C 114      -2.673 -15.420 -19.003  1.00 41.25           C  
ATOM   2099  N   PRO C 115       1.012 -10.418 -23.519  1.00 37.69           N  
ATOM   2100  CA  PRO C 115       0.384 -10.564 -24.835  1.00 37.69           C  
ATOM   2101  C   PRO C 115      -1.036 -11.119 -24.752  1.00 37.69           C  
ATOM   2102  CB  PRO C 115       1.311 -11.542 -25.561  1.00 37.69           C  
ATOM   2103  O   PRO C 115      -1.406 -11.732 -23.747  1.00 37.69           O  
ATOM   2104  CG  PRO C 115       2.284 -11.992 -24.520  1.00 37.69           C  
ATOM   2105  CD  PRO C 115       1.984 -11.265 -23.241  1.00 37.69           C  
ATOM   2106  N   GLU C 116      -1.988 -10.572 -25.349  1.00 36.01           N  
ATOM   2107  CA  GLU C 116      -3.254 -11.279 -25.518  1.00 36.01           C  
ATOM   2108  C   GLU C 116      -3.053 -12.791 -25.466  1.00 36.01           C  
ATOM   2109  CB  GLU C 116      -3.920 -10.882 -26.838  1.00 36.01           C  
ATOM   2110  O   GLU C 116      -2.055 -13.307 -25.974  1.00 36.01           O  
ATOM   2111  CG  GLU C 116      -4.526  -9.486 -26.825  1.00 36.01           C  
ATOM   2112  CD  GLU C 116      -5.567  -9.274 -27.913  1.00 36.01           C  
ATOM   2113  OE1 GLU C 116      -6.322  -8.278 -27.844  1.00 36.01           O  
ATOM   2114  OE2 GLU C 116      -5.630 -10.113 -28.840  1.00 36.01           O  
ATOM   2115  N   LYS C 117      -3.400 -13.502 -24.413  1.00 39.35           N  
ATOM   2116  CA  LYS C 117      -3.469 -14.954 -24.280  1.00 39.35           C  
ATOM   2117  C   LYS C 117      -3.681 -15.621 -25.637  1.00 39.35           C  
ATOM   2118  CB  LYS C 117      -4.591 -15.353 -23.320  1.00 39.35           C  
ATOM   2119  O   LYS C 117      -4.810 -15.701 -26.126  1.00 39.35           O  
ATOM   2120  CG  LYS C 117      -4.206 -15.270 -21.850  1.00 39.35           C  
ATOM   2121  CD  LYS C 117      -5.321 -15.788 -20.951  1.00 39.35           C  
ATOM   2122  CE  LYS C 117      -4.960 -15.652 -19.477  1.00 39.35           C  
ATOM   2123  NZ  LYS C 117      -6.038 -16.184 -18.592  1.00 39.35           N  
ATOM   2124  N   LYS C 118      -3.299 -15.000 -26.791  1.00 37.88           N  
ATOM   2125  CA  LYS C 118      -3.488 -16.037 -27.801  1.00 37.88           C  
ATOM   2126  C   LYS C 118      -2.822 -17.343 -27.378  1.00 37.88           C  
ATOM   2127  CB  LYS C 118      -2.934 -15.579 -29.151  1.00 37.88           C  
ATOM   2128  O   LYS C 118      -1.670 -17.345 -26.938  1.00 37.88           O  
ATOM   2129  CG  LYS C 118      -3.817 -14.572 -29.873  1.00 37.88           C  
ATOM   2130  CD  LYS C 118      -3.260 -14.224 -31.247  1.00 37.88           C  
ATOM   2131  CE  LYS C 118      -4.118 -13.182 -31.952  1.00 37.88           C  
ATOM   2132  NZ  LYS C 118      -3.578 -12.840 -33.302  1.00 37.88           N  
ATOM   2133  N   SER C 119      -3.580 -18.164 -26.754  1.00 41.27           N  
ATOM   2134  CA  SER C 119      -3.313 -19.534 -26.329  1.00 41.27           C  
ATOM   2135  C   SER C 119      -2.401 -20.252 -27.318  1.00 41.27           C  
ATOM   2136  CB  SER C 119      -4.620 -20.312 -26.170  1.00 41.27           C  
ATOM   2137  O   SER C 119      -2.870 -21.038 -28.144  1.00 41.27           O  
ATOM   2138  OG  SER C 119      -5.365 -20.293 -27.376  1.00 41.27           O  
ATOM   2139  N   ASP C 120      -1.613 -19.521 -28.097  1.00 42.85           N  
ATOM   2140  CA  ASP C 120      -0.877 -20.486 -28.907  1.00 42.85           C  
ATOM   2141  C   ASP C 120       0.061 -21.326 -28.043  1.00 42.85           C  
ATOM   2142  CB  ASP C 120      -0.083 -19.772 -30.003  1.00 42.85           C  
ATOM   2143  O   ASP C 120       0.929 -20.787 -27.353  1.00 42.85           O  
ATOM   2144  CG  ASP C 120       0.227 -20.667 -31.190  1.00 42.85           C  
ATOM   2145  OD1 ASP C 120      -0.681 -21.381 -31.669  1.00 42.85           O  
ATOM   2146  OD2 ASP C 120       1.390 -20.661 -31.648  1.00 42.85           O  
ATOM   2147  N   GLN C 121      -0.418 -22.356 -27.328  1.00 48.82           N  
ATOM   2148  CA  GLN C 121       0.368 -23.337 -26.586  1.00 48.82           C  
ATOM   2149  C   GLN C 121       1.647 -23.698 -27.336  1.00 48.82           C  
ATOM   2150  CB  GLN C 121      -0.458 -24.596 -26.319  1.00 48.82           C  
ATOM   2151  O   GLN C 121       1.608 -23.999 -28.531  1.00 48.82           O  
ATOM   2152  CG  GLN C 121      -1.403 -24.471 -25.131  1.00 48.82           C  
ATOM   2153  CD  GLN C 121      -1.553 -25.770 -24.362  1.00 48.82           C  
ATOM   2154  NE2 GLN C 121      -1.904 -25.665 -23.085  1.00 48.82           N  
ATOM   2155  OE1 GLN C 121      -1.357 -26.859 -24.911  1.00 48.82           O  
ATOM   2156  N   PRO C 122       2.847 -23.230 -26.786  1.00 60.51           N  
ATOM   2157  CA  PRO C 122       4.048 -23.629 -27.524  1.00 60.51           C  
ATOM   2158  C   PRO C 122       4.026 -25.099 -27.936  1.00 60.51           C  
ATOM   2159  CB  PRO C 122       5.180 -23.358 -26.530  1.00 60.51           C  
ATOM   2160  O   PRO C 122       3.385 -25.920 -27.274  1.00 60.51           O  
ATOM   2161  CG  PRO C 122       4.493 -23.114 -25.226  1.00 60.51           C  
ATOM   2162  CD  PRO C 122       3.016 -23.003 -25.478  1.00 60.51           C  
ATOM   2163  N   MET C 123       4.438 -25.350 -29.174  1.00 68.23           N  
ATOM   2164  CA  MET C 123       4.585 -26.722 -29.651  1.00 68.23           C  
ATOM   2165  C   MET C 123       5.849 -27.363 -29.086  1.00 68.23           C  
ATOM   2166  CB  MET C 123       4.619 -26.760 -31.180  1.00 68.23           C  
ATOM   2167  O   MET C 123       6.814 -26.666 -28.768  1.00 68.23           O  
ATOM   2168  CG  MET C 123       3.254 -26.593 -31.827  1.00 68.23           C  
ATOM   2169  SD  MET C 123       3.268 -27.005 -33.615  1.00 68.23           S  
ATOM   2170  CE  MET C 123       5.056 -27.055 -33.918  1.00 68.23           C  
ATOM   2171  N   CYS C 124       5.841 -28.551 -28.646  1.00 67.14           N  
ATOM   2172  CA  CYS C 124       6.983 -29.305 -28.141  1.00 67.14           C  
ATOM   2173  C   CYS C 124       8.137 -29.277 -29.136  1.00 67.14           C  
ATOM   2174  CB  CYS C 124       6.584 -30.752 -27.850  1.00 67.14           C  
ATOM   2175  O   CYS C 124       7.934 -29.476 -30.335  1.00 67.14           O  
ATOM   2176  SG  CYS C 124       7.923 -31.753 -27.167  1.00 67.14           S  
ATOM   2177  N   GLU C 125       9.344 -28.914 -28.741  1.00 75.92           N  
ATOM   2178  CA  GLU C 125      10.526 -28.862 -29.597  1.00 75.92           C  
ATOM   2179  C   GLU C 125      10.832 -30.230 -30.200  1.00 75.92           C  
ATOM   2180  CB  GLU C 125      11.736 -28.350 -28.812  1.00 75.92           C  
ATOM   2181  O   GLU C 125      11.273 -30.324 -31.347  1.00 75.92           O  
ATOM   2182  CG  GLU C 125      11.742 -26.843 -28.604  1.00 75.92           C  
ATOM   2183  CD  GLU C 125      12.995 -26.338 -27.906  1.00 75.92           C  
ATOM   2184  OE1 GLU C 125      13.173 -25.104 -27.796  1.00 75.92           O  
ATOM   2185  OE2 GLU C 125      13.806 -27.184 -27.468  1.00 75.92           O  
ATOM   2186  N   GLU C 126      10.561 -31.324 -29.449  1.00 76.85           N  
ATOM   2187  CA  GLU C 126      10.849 -32.685 -29.890  1.00 76.85           C  
ATOM   2188  C   GLU C 126       9.661 -33.286 -30.637  1.00 76.85           C  
ATOM   2189  CB  GLU C 126      11.224 -33.570 -28.698  1.00 76.85           C  
ATOM   2190  O   GLU C 126       9.840 -34.098 -31.547  1.00 76.85           O  
ATOM   2191  CG  GLU C 126      12.579 -33.240 -28.090  1.00 76.85           C  
ATOM   2192  CD  GLU C 126      13.630 -34.307 -28.350  1.00 76.85           C  
ATOM   2193  OE1 GLU C 126      14.840 -33.989 -28.317  1.00 76.85           O  
ATOM   2194  OE2 GLU C 126      13.239 -35.472 -28.590  1.00 76.85           O  
ATOM   2195  N   HIS C 127       8.450 -32.780 -30.211  1.00 75.24           N  
ATOM   2196  CA  HIS C 127       7.225 -33.250 -30.849  1.00 75.24           C  
ATOM   2197  C   HIS C 127       6.457 -32.095 -31.483  1.00 75.24           C  
ATOM   2198  CB  HIS C 127       6.339 -33.977 -29.836  1.00 75.24           C  
ATOM   2199  O   HIS C 127       5.685 -31.412 -30.807  1.00 75.24           O  
ATOM   2200  CG  HIS C 127       7.008 -35.143 -29.182  1.00 75.24           C  
ATOM   2201  CD2 HIS C 127       7.309 -36.376 -29.655  1.00 75.24           C  
ATOM   2202  ND1 HIS C 127       7.447 -35.113 -27.876  1.00 75.24           N  
ATOM   2203  CE1 HIS C 127       7.992 -36.279 -27.574  1.00 75.24           C  
ATOM   2204  NE2 HIS C 127       7.921 -37.063 -28.636  1.00 75.24           N  
ATOM   2205  N   GLU C 128       6.700 -31.781 -32.772  1.00 75.28           N  
ATOM   2206  CA  GLU C 128       6.244 -30.606 -33.509  1.00 75.28           C  
ATOM   2207  C   GLU C 128       4.721 -30.506 -33.500  1.00 75.28           C  
ATOM   2208  CB  GLU C 128       6.760 -30.642 -34.950  1.00 75.28           C  
ATOM   2209  O   GLU C 128       4.166 -29.408 -33.584  1.00 75.28           O  
ATOM   2210  CG  GLU C 128       7.735 -29.522 -35.283  1.00 75.28           C  
ATOM   2211  CD  GLU C 128       8.336 -29.643 -36.674  1.00 75.28           C  
ATOM   2212  OE1 GLU C 128       9.174 -28.792 -37.049  1.00 75.28           O  
ATOM   2213  OE2 GLU C 128       7.967 -30.597 -37.394  1.00 75.28           O  
ATOM   2214  N   GLU C 129       4.013 -31.645 -33.280  1.00 77.23           N  
ATOM   2215  CA  GLU C 129       2.554 -31.608 -33.334  1.00 77.23           C  
ATOM   2216  C   GLU C 129       1.949 -31.636 -31.934  1.00 77.23           C  
ATOM   2217  CB  GLU C 129       2.017 -32.777 -34.163  1.00 77.23           C  
ATOM   2218  O   GLU C 129       0.726 -31.663 -31.781  1.00 77.23           O  
ATOM   2219  CG  GLU C 129       2.399 -32.715 -35.635  1.00 77.23           C  
ATOM   2220  CD  GLU C 129       1.749 -33.805 -36.471  1.00 77.23           C  
ATOM   2221  OE1 GLU C 129       1.924 -33.806 -37.711  1.00 77.23           O  
ATOM   2222  OE2 GLU C 129       1.057 -34.665 -35.882  1.00 77.23           O  
ATOM   2223  N   GLU C 130       2.843 -31.596 -30.946  1.00 72.38           N  
ATOM   2224  CA  GLU C 130       2.314 -31.669 -29.587  1.00 72.38           C  
ATOM   2225  C   GLU C 130       2.514 -30.351 -28.845  1.00 72.38           C  
ATOM   2226  CB  GLU C 130       2.974 -32.814 -28.814  1.00 72.38           C  
ATOM   2227  O   GLU C 130       3.576 -29.733 -28.942  1.00 72.38           O  
ATOM   2228  CG  GLU C 130       2.201 -34.123 -28.873  1.00 72.38           C  
ATOM   2229  CD  GLU C 130       1.058 -34.191 -27.872  1.00 72.38           C  
ATOM   2230  OE1 GLU C 130       0.116 -34.989 -28.080  1.00 72.38           O  
ATOM   2231  OE2 GLU C 130       1.104 -33.438 -26.873  1.00 72.38           O  
ATOM   2232  N   ARG C 131       1.519 -29.977 -28.320  1.00 67.35           N  
ATOM   2233  CA  ARG C 131       1.594 -28.785 -27.481  1.00 67.35           C  
ATOM   2234  C   ARG C 131       2.123 -29.124 -26.092  1.00 67.35           C  
ATOM   2235  CB  ARG C 131       0.221 -28.118 -27.370  1.00 67.35           C  
ATOM   2236  O   ARG C 131       1.952 -30.248 -25.614  1.00 67.35           O  
ATOM   2237  CG  ARG C 131      -0.313 -27.584 -28.690  1.00 67.35           C  
ATOM   2238  CD  ARG C 131      -1.638 -26.856 -28.509  1.00 67.35           C  
ATOM   2239  NE  ARG C 131      -2.107 -26.271 -29.761  1.00 67.35           N  
ATOM   2240  NH1 ARG C 131      -4.188 -25.683 -28.948  1.00 67.35           N  
ATOM   2241  NH2 ARG C 131      -3.630 -25.223 -31.123  1.00 67.35           N  
ATOM   2242  CZ  ARG C 131      -3.307 -25.727 -29.941  1.00 67.35           C  
ATOM   2243  N   ILE C 132       3.092 -28.339 -25.639  1.00 66.50           N  
ATOM   2244  CA  ILE C 132       3.497 -28.514 -24.249  1.00 66.50           C  
ATOM   2245  C   ILE C 132       2.266 -28.494 -23.346  1.00 66.50           C  
ATOM   2246  CB  ILE C 132       4.501 -27.424 -23.811  1.00 66.50           C  
ATOM   2247  O   ILE C 132       1.542 -27.497 -23.295  1.00 66.50           O  
ATOM   2248  CG1 ILE C 132       5.808 -27.554 -24.601  1.00 66.50           C  
ATOM   2249  CG2 ILE C 132       4.761 -27.504 -22.304  1.00 66.50           C  
ATOM   2250  CD1 ILE C 132       6.867 -26.528 -24.218  1.00 66.50           C  
ATOM   2251  N   ASN C 133       2.022 -29.698 -22.849  1.00 64.99           N  
ATOM   2252  CA  ASN C 133       0.773 -29.799 -22.102  1.00 64.99           C  
ATOM   2253  C   ASN C 133       1.009 -30.311 -20.684  1.00 64.99           C  
ATOM   2254  CB  ASN C 133      -0.220 -30.703 -22.835  1.00 64.99           C  
ATOM   2255  O   ASN C 133       0.070 -30.414 -19.892  1.00 64.99           O  
ATOM   2256  CG  ASN C 133       0.277 -32.129 -22.968  1.00 64.99           C  
ATOM   2257  ND2 ASN C 133      -0.579 -33.010 -23.474  1.00 64.99           N  
ATOM   2258  OD1 ASN C 133       1.419 -32.436 -22.620  1.00 64.99           O  
ATOM   2259  N   ILE C 134       2.286 -30.656 -20.414  1.00 67.63           N  
ATOM   2260  CA  ILE C 134       2.548 -31.190 -19.082  1.00 67.63           C  
ATOM   2261  C   ILE C 134       3.745 -30.470 -18.465  1.00 67.63           C  
ATOM   2262  CB  ILE C 134       2.803 -32.713 -19.124  1.00 67.63           C  
ATOM   2263  O   ILE C 134       4.625 -29.988 -19.181  1.00 67.63           O  
ATOM   2264  CG1 ILE C 134       2.162 -33.328 -20.374  1.00 67.63           C  
ATOM   2265  CG2 ILE C 134       2.275 -33.384 -17.852  1.00 67.63           C  
ATOM   2266  CD1 ILE C 134       2.651 -34.734 -20.693  1.00 67.63           C  
ATOM   2267  N   TYR C 135       3.775 -30.199 -17.294  1.00 63.34           N  
ATOM   2268  CA  TYR C 135       4.875 -29.656 -16.504  1.00 63.34           C  
ATOM   2269  C   TYR C 135       5.381 -30.682 -15.497  1.00 63.34           C  
ATOM   2270  CB  TYR C 135       4.437 -28.382 -15.776  1.00 63.34           C  
ATOM   2271  O   TYR C 135       4.610 -31.192 -14.681  1.00 63.34           O  
ATOM   2272  CG  TYR C 135       5.576 -27.627 -15.135  1.00 63.34           C  
ATOM   2273  CD1 TYR C 135       5.862 -27.777 -13.780  1.00 63.34           C  
ATOM   2274  CD2 TYR C 135       6.367 -26.761 -15.882  1.00 63.34           C  
ATOM   2275  CE1 TYR C 135       6.909 -27.082 -13.185  1.00 63.34           C  
ATOM   2276  CE2 TYR C 135       7.417 -26.061 -15.297  1.00 63.34           C  
ATOM   2277  OH  TYR C 135       8.718 -25.537 -13.366  1.00 63.34           O  
ATOM   2278  CZ  TYR C 135       7.680 -26.228 -13.950  1.00 63.34           C  
ATOM   2279  N   CYS C 136       6.653 -30.931 -15.706  1.00 57.47           N  
ATOM   2280  CA  CYS C 136       7.262 -31.836 -14.737  1.00 57.47           C  
ATOM   2281  C   CYS C 136       7.606 -31.102 -13.447  1.00 57.47           C  
ATOM   2282  CB  CYS C 136       8.520 -32.478 -15.321  1.00 57.47           C  
ATOM   2283  O   CYS C 136       8.430 -30.186 -13.450  1.00 57.47           O  
ATOM   2284  SG  CYS C 136       9.330 -33.642 -14.202  1.00 57.47           S  
ATOM   2285  N   LEU C 137       6.939 -31.500 -12.395  1.00 55.03           N  
ATOM   2286  CA  LEU C 137       7.129 -30.840 -11.108  1.00 55.03           C  
ATOM   2287  C   LEU C 137       8.523 -31.117 -10.556  1.00 55.03           C  
ATOM   2288  CB  LEU C 137       6.069 -31.304 -10.106  1.00 55.03           C  
ATOM   2289  O   LEU C 137       9.117 -30.260  -9.898  1.00 55.03           O  
ATOM   2290  CG  LEU C 137       4.633 -30.855 -10.380  1.00 55.03           C  
ATOM   2291  CD1 LEU C 137       3.667 -31.554  -9.429  1.00 55.03           C  
ATOM   2292  CD2 LEU C 137       4.513 -29.340 -10.253  1.00 55.03           C  
ATOM   2293  N   ASN C 138       9.086 -32.296 -10.902  1.00 52.81           N  
ATOM   2294  CA  ASN C 138      10.412 -32.662 -10.416  1.00 52.81           C  
ATOM   2295  C   ASN C 138      11.510 -31.908 -11.160  1.00 52.81           C  
ATOM   2296  CB  ASN C 138      10.630 -34.172 -10.535  1.00 52.81           C  
ATOM   2297  O   ASN C 138      12.449 -31.401 -10.544  1.00 52.81           O  
ATOM   2298  CG  ASN C 138      10.459 -34.894  -9.213  1.00 52.81           C  
ATOM   2299  ND2 ASN C 138      11.567 -35.339  -8.633  1.00 52.81           N  
ATOM   2300  OD1 ASN C 138       9.340 -35.051  -8.718  1.00 52.81           O  
ATOM   2301  N   CYS C 139      11.295 -31.746 -12.383  1.00 52.42           N  
ATOM   2302  CA  CYS C 139      12.324 -31.125 -13.209  1.00 52.42           C  
ATOM   2303  C   CYS C 139      12.059 -29.633 -13.379  1.00 52.42           C  
ATOM   2304  CB  CYS C 139      12.391 -31.799 -14.579  1.00 52.42           C  
ATOM   2305  O   CYS C 139      12.943 -28.887 -13.805  1.00 52.42           O  
ATOM   2306  SG  CYS C 139      12.807 -33.555 -14.506  1.00 52.42           S  
ATOM   2307  N   GLU C 140      10.889 -29.298 -12.937  1.00 57.70           N  
ATOM   2308  CA  GLU C 140      10.454 -27.910 -13.068  1.00 57.70           C  
ATOM   2309  C   GLU C 140      10.574 -27.429 -14.511  1.00 57.70           C  
ATOM   2310  CB  GLU C 140      11.266 -27.002 -12.142  1.00 57.70           C  
ATOM   2311  O   GLU C 140      11.078 -26.333 -14.766  1.00 57.70           O  
ATOM   2312  CG  GLU C 140      11.023 -27.258 -10.661  1.00 57.70           C  
ATOM   2313  CD  GLU C 140      11.852 -26.364  -9.753  1.00 57.70           C  
ATOM   2314  OE1 GLU C 140      11.756 -26.503  -8.513  1.00 57.70           O  
ATOM   2315  OE2 GLU C 140      12.602 -25.516 -10.287  1.00 57.70           O  
ATOM   2316  N   VAL C 141      10.248 -28.422 -15.410  1.00 60.33           N  
ATOM   2317  CA  VAL C 141      10.331 -28.085 -16.827  1.00 60.33           C  
ATOM   2318  C   VAL C 141       9.017 -28.437 -17.521  1.00 60.33           C  
ATOM   2319  CB  VAL C 141      11.509 -28.812 -17.515  1.00 60.33           C  
ATOM   2320  O   VAL C 141       8.408 -29.467 -17.223  1.00 60.33           O  
ATOM   2321  CG1 VAL C 141      11.679 -28.324 -18.953  1.00 60.33           C  
ATOM   2322  CG2 VAL C 141      12.798 -28.608 -16.722  1.00 60.33           C  
ATOM   2323  N   PRO C 142       8.455 -27.570 -18.326  1.00 68.45           N  
ATOM   2324  CA  PRO C 142       7.299 -27.942 -19.145  1.00 68.45           C  
ATOM   2325  C   PRO C 142       7.666 -28.885 -20.289  1.00 68.45           C  
ATOM   2326  CB  PRO C 142       6.801 -26.599 -19.683  1.00 68.45           C  
ATOM   2327  O   PRO C 142       8.715 -28.720 -20.917  1.00 68.45           O  
ATOM   2328  CG  PRO C 142       7.935 -25.652 -19.459  1.00 68.45           C  
ATOM   2329  CD  PRO C 142       8.887 -26.273 -18.476  1.00 68.45           C  
ATOM   2330  N   THR C 143       6.943 -29.982 -20.323  1.00 71.92           N  
ATOM   2331  CA  THR C 143       7.178 -30.948 -21.390  1.00 71.92           C  
ATOM   2332  C   THR C 143       5.859 -31.410 -22.001  1.00 71.92           C  
ATOM   2333  CB  THR C 143       7.965 -32.168 -20.877  1.00 71.92           C  
ATOM   2334  O   THR C 143       4.785 -30.991 -21.563  1.00 71.92           O  
ATOM   2335  CG2 THR C 143       7.121 -33.004 -19.921  1.00 71.92           C  
ATOM   2336  OG1 THR C 143       8.354 -32.982 -21.990  1.00 71.92           O  
ATOM   2337  N   CYS C 144       5.909 -31.944 -23.293  1.00 64.81           N  
ATOM   2338  CA  CYS C 144       4.720 -32.519 -23.912  1.00 64.81           C  
ATOM   2339  C   CYS C 144       4.507 -33.957 -23.454  1.00 64.81           C  
ATOM   2340  CB  CYS C 144       4.832 -32.471 -25.436  1.00 64.81           C  
ATOM   2341  O   CYS C 144       5.386 -34.549 -22.824  1.00 64.81           O  
ATOM   2342  SG  CYS C 144       5.975 -33.689 -26.121  1.00 64.81           S  
ATOM   2343  N   SER C 145       3.230 -34.514 -23.597  1.00 65.71           N  
ATOM   2344  CA  SER C 145       2.842 -35.846 -23.144  1.00 65.71           C  
ATOM   2345  C   SER C 145       3.790 -36.912 -23.682  1.00 65.71           C  
ATOM   2346  CB  SER C 145       1.409 -36.162 -23.574  1.00 65.71           C  
ATOM   2347  O   SER C 145       4.050 -37.915 -23.014  1.00 65.71           O  
ATOM   2348  OG  SER C 145       1.233 -35.911 -24.958  1.00 65.71           O  
ATOM   2349  N   LEU C 146       4.350 -36.592 -24.822  1.00 66.23           N  
ATOM   2350  CA  LEU C 146       5.186 -37.595 -25.472  1.00 66.23           C  
ATOM   2351  C   LEU C 146       6.620 -37.524 -24.958  1.00 66.23           C  
ATOM   2352  CB  LEU C 146       5.166 -37.406 -26.991  1.00 66.23           C  
ATOM   2353  O   LEU C 146       7.317 -38.540 -24.907  1.00 66.23           O  
ATOM   2354  CG  LEU C 146       3.876 -37.808 -27.708  1.00 66.23           C  
ATOM   2355  CD1 LEU C 146       3.809 -37.155 -29.085  1.00 66.23           C  
ATOM   2356  CD2 LEU C 146       3.778 -39.325 -27.824  1.00 66.23           C  
ATOM   2357  N   CYS C 147       7.129 -36.329 -24.647  1.00 64.62           N  
ATOM   2358  CA  CYS C 147       8.486 -36.176 -24.133  1.00 64.62           C  
ATOM   2359  C   CYS C 147       8.624 -36.818 -22.758  1.00 64.62           C  
ATOM   2360  CB  CYS C 147       8.866 -34.697 -24.056  1.00 64.62           C  
ATOM   2361  O   CYS C 147       9.709 -37.268 -22.385  1.00 64.62           O  
ATOM   2362  SG  CYS C 147       9.261 -33.963 -25.658  1.00 64.62           S  
ATOM   2363  N   LYS C 148       7.608 -36.879 -21.953  1.00 60.19           N  
ATOM   2364  CA  LYS C 148       7.701 -37.417 -20.599  1.00 60.19           C  
ATOM   2365  C   LYS C 148       7.806 -38.939 -20.618  1.00 60.19           C  
ATOM   2366  CB  LYS C 148       6.493 -36.986 -19.766  1.00 60.19           C  
ATOM   2367  O   LYS C 148       8.376 -39.539 -19.704  1.00 60.19           O  
ATOM   2368  CG  LYS C 148       6.726 -37.040 -18.264  1.00 60.19           C  
ATOM   2369  CD  LYS C 148       5.492 -36.592 -17.490  1.00 60.19           C  
ATOM   2370  CE  LYS C 148       5.719 -36.661 -15.986  1.00 60.19           C  
ATOM   2371  NZ  LYS C 148       4.591 -36.042 -15.227  1.00 60.19           N  
ATOM   2372  N   VAL C 149       7.339 -39.708 -21.623  1.00 52.21           N  
ATOM   2373  CA  VAL C 149       7.409 -41.164 -21.691  1.00 52.21           C  
ATOM   2374  C   VAL C 149       8.851 -41.600 -21.942  1.00 52.21           C  
ATOM   2375  CB  VAL C 149       6.483 -41.726 -22.792  1.00 52.21           C  
ATOM   2376  O   VAL C 149       9.289 -42.636 -21.437  1.00 52.21           O  
ATOM   2377  CG1 VAL C 149       6.565 -43.251 -22.840  1.00 52.21           C  
ATOM   2378  CG2 VAL C 149       5.043 -41.273 -22.559  1.00 52.21           C  
ATOM   2379  N   PHE C 150       9.665 -40.701 -22.557  1.00 42.84           N  
ATOM   2380  CA  PHE C 150      11.046 -41.095 -22.808  1.00 42.84           C  
ATOM   2381  C   PHE C 150      12.002 -40.324 -21.906  1.00 42.84           C  
ATOM   2382  CB  PHE C 150      11.413 -40.867 -24.278  1.00 42.84           C  
ATOM   2383  O   PHE C 150      13.025 -40.859 -21.473  1.00 42.84           O  
ATOM   2384  CG  PHE C 150      10.620 -41.710 -25.240  1.00 42.84           C  
ATOM   2385  CD1 PHE C 150      10.988 -43.024 -25.502  1.00 42.84           C  
ATOM   2386  CD2 PHE C 150       9.504 -41.188 -25.881  1.00 42.84           C  
ATOM   2387  CE1 PHE C 150      10.255 -43.806 -26.392  1.00 42.84           C  
ATOM   2388  CE2 PHE C 150       8.767 -41.963 -26.772  1.00 42.84           C  
ATOM   2389  CZ  PHE C 150       9.145 -43.272 -27.026  1.00 42.84           C  
TER    2390      PHE C 150                                                      
ENDMDL                                                                          
END                                                                             
