# Supplementary material for: Structure and activation of the RING E3 ubiquitin ligase TRIM72 on the membrane
Source: Nat Struct Mol Biol. 2023 Sep 28;30(11):1695–706. doi: 10.1038/s41594-023-01111-7 (PMC10643145; doi:10.1038/s41594-023-01111-7)
Supplement: Supplementary file 5 — Predicted structures of the RING domain of 60 TRIM proteins. [file 41594_2023_1111_MOESM5_ESM.zip › R56_08ec0_unrelaxed_rank_1_model_2.pdb]

MODEL     1                                                                     
ATOM      1  N   MET B   1      -3.712 -14.195 -36.125  1.00 23.25           N  
ATOM      2  CA  MET B   1      -3.657 -15.031 -34.929  1.00 23.25           C  
ATOM      3  C   MET B   1      -3.557 -14.175 -33.671  1.00 23.25           C  
ATOM      4  CB  MET B   1      -2.472 -15.996 -35.001  1.00 23.25           C  
ATOM      5  O   MET B   1      -2.505 -13.598 -33.390  1.00 23.25           O  
ATOM      6  CG  MET B   1      -2.825 -17.357 -35.579  1.00 23.25           C  
ATOM      7  SD  MET B   1      -1.418 -18.533 -35.515  1.00 23.25           S  
ATOM      8  CE  MET B   1      -2.281 -20.036 -34.976  1.00 23.25           C  
ATOM      9  N   VAL B   2      -4.482 -13.325 -33.408  1.00 24.31           N  
ATOM     10  CA  VAL B   2      -4.600 -12.509 -32.204  1.00 24.31           C  
ATOM     11  C   VAL B   2      -4.461 -13.391 -30.966  1.00 24.31           C  
ATOM     12  CB  VAL B   2      -5.943 -11.745 -32.166  1.00 24.31           C  
ATOM     13  O   VAL B   2      -5.079 -14.455 -30.882  1.00 24.31           O  
ATOM     14  CG1 VAL B   2      -5.776 -10.332 -32.724  1.00 24.31           C  
ATOM     15  CG2 VAL B   2      -7.012 -12.507 -32.946  1.00 24.31           C  
ATOM     16  N   SER B   3      -3.218 -13.623 -30.635  1.00 25.34           N  
ATOM     17  CA  SER B   3      -2.926 -14.220 -29.337  1.00 25.34           C  
ATOM     18  C   SER B   3      -3.923 -13.759 -28.279  1.00 25.34           C  
ATOM     19  CB  SER B   3      -1.504 -13.873 -28.894  1.00 25.34           C  
ATOM     20  O   SER B   3      -4.182 -12.562 -28.143  1.00 25.34           O  
ATOM     21  OG  SER B   3      -0.575 -14.143 -29.929  1.00 25.34           O  
ATOM     22  N   HIS B   4      -5.117 -14.250 -28.181  1.00 29.63           N  
ATOM     23  CA  HIS B   4      -5.937 -14.078 -26.987  1.00 29.63           C  
ATOM     24  C   HIS B   4      -5.072 -13.979 -25.734  1.00 29.63           C  
ATOM     25  CB  HIS B   4      -6.931 -15.233 -26.848  1.00 29.63           C  
ATOM     26  O   HIS B   4      -4.348 -14.918 -25.398  1.00 29.63           O  
ATOM     27  CG  HIS B   4      -8.132 -15.100 -27.729  1.00 29.63           C  
ATOM     28  CD2 HIS B   4      -8.513 -15.797 -28.825  1.00 29.63           C  
ATOM     29  ND1 HIS B   4      -9.107 -14.149 -27.518  1.00 29.63           N  
ATOM     30  CE1 HIS B   4     -10.039 -14.268 -28.449  1.00 29.63           C  
ATOM     31  NE2 HIS B   4      -9.702 -15.261 -29.255  1.00 29.63           N  
ATOM     32  N   GLY B   5      -4.354 -12.855 -25.681  1.00 34.66           N  
ATOM     33  CA  GLY B   5      -3.544 -12.623 -24.495  1.00 34.66           C  
ATOM     34  C   GLY B   5      -4.210 -13.094 -23.216  1.00 34.66           C  
ATOM     35  O   GLY B   5      -5.368 -12.763 -22.954  1.00 34.66           O  
ATOM     36  N   SER B   6      -4.110 -14.345 -22.894  1.00 40.52           N  
ATOM     37  CA  SER B   6      -4.535 -14.871 -21.600  1.00 40.52           C  
ATOM     38  C   SER B   6      -4.339 -13.841 -20.493  1.00 40.52           C  
ATOM     39  CB  SER B   6      -3.764 -16.148 -21.262  1.00 40.52           C  
ATOM     40  O   SER B   6      -3.442 -12.999 -20.574  1.00 40.52           O  
ATOM     41  OG  SER B   6      -4.170 -17.217 -22.099  1.00 40.52           O  
ATOM     42  N   SER B   7      -5.399 -13.527 -19.810  1.00 48.70           N  
ATOM     43  CA  SER B   7      -5.331 -12.684 -18.621  1.00 48.70           C  
ATOM     44  C   SER B   7      -4.146 -13.065 -17.740  1.00 48.70           C  
ATOM     45  CB  SER B   7      -6.628 -12.785 -17.817  1.00 48.70           C  
ATOM     46  O   SER B   7      -3.869 -14.249 -17.542  1.00 48.70           O  
ATOM     47  OG  SER B   7      -7.736 -12.364 -18.594  1.00 48.70           O  
ATOM     48  N   PRO B   8      -3.317 -12.115 -17.467  1.00 62.67           N  
ATOM     49  CA  PRO B   8      -2.161 -12.411 -16.617  1.00 62.67           C  
ATOM     50  C   PRO B   8      -2.545 -13.135 -15.329  1.00 62.67           C  
ATOM     51  CB  PRO B   8      -1.583 -11.026 -16.314  1.00 62.67           C  
ATOM     52  O   PRO B   8      -3.635 -12.915 -14.794  1.00 62.67           O  
ATOM     53  CG  PRO B   8      -2.700 -10.075 -16.599  1.00 62.67           C  
ATOM     54  CD  PRO B   8      -3.664 -10.740 -17.538  1.00 62.67           C  
ATOM     55  N   SER B   9      -1.759 -14.020 -14.964  1.00 67.31           N  
ATOM     56  CA  SER B   9      -1.911 -14.637 -13.650  1.00 67.31           C  
ATOM     57  C   SER B   9      -1.840 -13.596 -12.538  1.00 67.31           C  
ATOM     58  CB  SER B   9      -0.836 -15.703 -13.431  1.00 67.31           C  
ATOM     59  O   SER B   9      -1.405 -12.465 -12.766  1.00 67.31           O  
ATOM     60  OG  SER B   9       0.425 -15.104 -13.190  1.00 67.31           O  
ATOM     61  N   LEU B  10      -2.310 -13.933 -11.435  1.00 73.08           N  
ATOM     62  CA  LEU B  10      -2.250 -13.049 -10.276  1.00 73.08           C  
ATOM     63  C   LEU B  10      -0.813 -12.632  -9.984  1.00 73.08           C  
ATOM     64  CB  LEU B  10      -2.855 -13.734  -9.048  1.00 73.08           C  
ATOM     65  O   LEU B  10      -0.543 -11.457  -9.726  1.00 73.08           O  
ATOM     66  CG  LEU B  10      -2.931 -12.894  -7.772  1.00 73.08           C  
ATOM     67  CD1 LEU B  10      -3.705 -11.605  -8.032  1.00 73.08           C  
ATOM     68  CD2 LEU B  10      -3.576 -13.692  -6.644  1.00 73.08           C  
ATOM     69  N   LEU B  11       0.041 -13.591 -10.025  1.00 75.39           N  
ATOM     70  CA  LEU B  11       1.455 -13.310  -9.801  1.00 75.39           C  
ATOM     71  C   LEU B  11       1.982 -12.317 -10.832  1.00 75.39           C  
ATOM     72  CB  LEU B  11       2.274 -14.602  -9.856  1.00 75.39           C  
ATOM     73  O   LEU B  11       2.693 -11.372 -10.482  1.00 75.39           O  
ATOM     74  CG  LEU B  11       3.770 -14.470  -9.569  1.00 75.39           C  
ATOM     75  CD1 LEU B  11       3.993 -13.901  -8.171  1.00 75.39           C  
ATOM     76  CD2 LEU B  11       4.466 -15.818  -9.721  1.00 75.39           C  
ATOM     77  N   GLU B  12       1.591 -12.468 -12.015  1.00 74.73           N  
ATOM     78  CA  GLU B  12       2.023 -11.577 -13.089  1.00 74.73           C  
ATOM     79  C   GLU B  12       1.430 -10.181 -12.920  1.00 74.73           C  
ATOM     80  CB  GLU B  12       1.633 -12.152 -14.453  1.00 74.73           C  
ATOM     81  O   GLU B  12       2.122  -9.180 -13.115  1.00 74.73           O  
ATOM     82  CG  GLU B  12       2.501 -13.321 -14.899  1.00 74.73           C  
ATOM     83  CD  GLU B  12       1.950 -14.047 -16.115  1.00 74.73           C  
ATOM     84  OE1 GLU B  12       2.732 -14.714 -16.830  1.00 74.73           O  
ATOM     85  OE2 GLU B  12       0.726 -13.949 -16.356  1.00 74.73           O  
ATOM     86  N   ALA B  13       0.209 -10.142 -12.552  1.00 77.53           N  
ATOM     87  CA  ALA B  13      -0.456  -8.859 -12.335  1.00 77.53           C  
ATOM     88  C   ALA B  13       0.199  -8.089 -11.191  1.00 77.53           C  
ATOM     89  CB  ALA B  13      -1.940  -9.071 -12.048  1.00 77.53           C  
ATOM     90  O   ALA B  13       0.404  -6.877 -11.288  1.00 77.53           O  
ATOM     91  N   LEU B  14       0.552  -8.793 -10.198  1.00 84.74           N  
ATOM     92  CA  LEU B  14       1.201  -8.158  -9.056  1.00 84.74           C  
ATOM     93  C   LEU B  14       2.604  -7.686  -9.421  1.00 84.74           C  
ATOM     94  CB  LEU B  14       1.267  -9.126  -7.871  1.00 84.74           C  
ATOM     95  O   LEU B  14       2.967  -6.539  -9.152  1.00 84.74           O  
ATOM     96  CG  LEU B  14      -0.051  -9.402  -7.147  1.00 84.74           C  
ATOM     97  CD1 LEU B  14       0.141 -10.485  -6.091  1.00 84.74           C  
ATOM     98  CD2 LEU B  14      -0.593  -8.123  -6.516  1.00 84.74           C  
ATOM     99  N   SER B  15       3.368  -8.503 -10.010  1.00 81.54           N  
ATOM    100  CA  SER B  15       4.778  -8.255 -10.294  1.00 81.54           C  
ATOM    101  C   SER B  15       4.945  -7.184 -11.367  1.00 81.54           C  
ATOM    102  CB  SER B  15       5.471  -9.544 -10.737  1.00 81.54           C  
ATOM    103  O   SER B  15       5.811  -6.313 -11.253  1.00 81.54           O  
ATOM    104  OG  SER B  15       5.447 -10.509  -9.699  1.00 81.54           O  
ATOM    105  N   SER B  16       4.118  -7.203 -12.338  1.00 76.98           N  
ATOM    106  CA  SER B  16       4.347  -6.363 -13.509  1.00 76.98           C  
ATOM    107  C   SER B  16       3.528  -5.078 -13.437  1.00 76.98           C  
ATOM    108  CB  SER B  16       4.006  -7.124 -14.790  1.00 76.98           C  
ATOM    109  O   SER B  16       3.829  -4.105 -14.132  1.00 76.98           O  
ATOM    110  OG  SER B  16       4.607  -8.407 -14.789  1.00 76.98           O  
ATOM    111  N   ASP B  17       2.615  -5.028 -12.620  1.00 82.49           N  
ATOM    112  CA  ASP B  17       1.739  -3.862 -12.570  1.00 82.49           C  
ATOM    113  C   ASP B  17       1.757  -3.221 -11.184  1.00 82.49           C  
ATOM    114  CB  ASP B  17       0.309  -4.247 -12.952  1.00 82.49           C  
ATOM    115  O   ASP B  17       2.456  -2.230 -10.962  1.00 82.49           O  
ATOM    116  CG  ASP B  17       0.145  -4.523 -14.437  1.00 82.49           C  
ATOM    117  OD1 ASP B  17       0.979  -4.051 -15.240  1.00 82.49           O  
ATOM    118  OD2 ASP B  17      -0.828  -5.214 -14.807  1.00 82.49           O  
ATOM    119  N   PHE B  18       1.388  -3.834 -10.226  1.00 87.80           N  
ATOM    120  CA  PHE B  18       1.196  -3.264  -8.898  1.00 87.80           C  
ATOM    121  C   PHE B  18       2.537  -2.954  -8.243  1.00 87.80           C  
ATOM    122  CB  PHE B  18       0.388  -4.219  -8.014  1.00 87.80           C  
ATOM    123  O   PHE B  18       2.671  -1.956  -7.532  1.00 87.80           O  
ATOM    124  CG  PHE B  18      -1.101  -4.100  -8.195  1.00 87.80           C  
ATOM    125  CD1 PHE B  18      -1.857  -3.307  -7.340  1.00 87.80           C  
ATOM    126  CD2 PHE B  18      -1.745  -4.781  -9.220  1.00 87.80           C  
ATOM    127  CE1 PHE B  18      -3.236  -3.195  -7.505  1.00 87.80           C  
ATOM    128  CE2 PHE B  18      -3.122  -4.673  -9.391  1.00 87.80           C  
ATOM    129  CZ  PHE B  18      -3.866  -3.881  -8.531  1.00 87.80           C  
ATOM    130  N   LEU B  19       3.524  -3.768  -8.607  1.00 93.60           N  
ATOM    131  CA  LEU B  19       4.790  -3.637  -7.893  1.00 93.60           C  
ATOM    132  C   LEU B  19       5.876  -3.087  -8.811  1.00 93.60           C  
ATOM    133  CB  LEU B  19       5.225  -4.988  -7.321  1.00 93.60           C  
ATOM    134  O   LEU B  19       7.067  -3.205  -8.511  1.00 93.60           O  
ATOM    135  CG  LEU B  19       4.350  -5.567  -6.208  1.00 93.60           C  
ATOM    136  CD1 LEU B  19       4.818  -6.971  -5.841  1.00 93.60           C  
ATOM    137  CD2 LEU B  19       4.369  -4.655  -4.985  1.00 93.60           C  
ATOM    138  N   ALA B  20       5.434  -2.523  -9.909  1.00 93.17           N  
ATOM    139  CA  ALA B  20       6.366  -1.875 -10.828  1.00 93.17           C  
ATOM    140  C   ALA B  20       6.527  -0.395 -10.492  1.00 93.17           C  
ATOM    141  CB  ALA B  20       5.895  -2.042 -12.270  1.00 93.17           C  
ATOM    142  O   ALA B  20       5.548   0.288 -10.182  1.00 93.17           O  
ATOM    143  N   CYS B  21       7.749   0.052 -10.484  1.00 95.94           N  
ATOM    144  CA  CYS B  21       8.004   1.485 -10.389  1.00 95.94           C  
ATOM    145  C   CYS B  21       7.537   2.206 -11.648  1.00 95.94           C  
ATOM    146  CB  CYS B  21       9.491   1.751 -10.160  1.00 95.94           C  
ATOM    147  O   CYS B  21       7.906   1.825 -12.760  1.00 95.94           O  
ATOM    148  SG  CYS B  21       9.900   3.502  -9.988  1.00 95.94           S  
ATOM    149  N   LYS B  22       6.734   3.299 -11.450  1.00 94.73           N  
ATOM    150  CA  LYS B  22       6.154   3.996 -12.594  1.00 94.73           C  
ATOM    151  C   LYS B  22       7.165   4.946 -13.230  1.00 94.73           C  
ATOM    152  CB  LYS B  22       4.903   4.769 -12.173  1.00 94.73           C  
ATOM    153  O   LYS B  22       6.871   5.588 -14.240  1.00 94.73           O  
ATOM    154  CG  LYS B  22       3.776   3.888 -11.656  1.00 94.73           C  
ATOM    155  CD  LYS B  22       3.326   2.881 -12.708  1.00 94.73           C  
ATOM    156  CE  LYS B  22       2.239   1.959 -12.172  1.00 94.73           C  
ATOM    157  NZ  LYS B  22       1.900   0.878 -13.145  1.00 94.73           N  
ATOM    158  N   ILE B  23       8.370   5.030 -12.722  1.00 96.22           N  
ATOM    159  CA  ILE B  23       9.428   5.851 -13.300  1.00 96.22           C  
ATOM    160  C   ILE B  23      10.357   4.979 -14.141  1.00 96.22           C  
ATOM    161  CB  ILE B  23      10.232   6.589 -12.205  1.00 96.22           C  
ATOM    162  O   ILE B  23      10.545   5.231 -15.334  1.00 96.22           O  
ATOM    163  CG1 ILE B  23       9.310   7.507 -11.393  1.00 96.22           C  
ATOM    164  CG2 ILE B  23      11.386   7.383 -12.825  1.00 96.22           C  
ATOM    165  CD1 ILE B  23       9.960   8.092 -10.148  1.00 96.22           C  
ATOM    166  N   CYS B  24      10.868   3.893 -13.614  1.00 96.83           N  
ATOM    167  CA  CYS B  24      11.822   3.058 -14.336  1.00 96.83           C  
ATOM    168  C   CYS B  24      11.128   1.855 -14.963  1.00 96.83           C  
ATOM    169  CB  CYS B  24      12.935   2.585 -13.401  1.00 96.83           C  
ATOM    170  O   CYS B  24      11.723   1.141 -15.771  1.00 96.83           O  
ATOM    171  SG  CYS B  24      12.387   1.395 -12.159  1.00 96.83           S  
ATOM    172  N   LEU B  25       9.991   1.552 -14.580  1.00 94.42           N  
ATOM    173  CA  LEU B  25       9.127   0.521 -15.144  1.00 94.42           C  
ATOM    174  C   LEU B  25       9.634  -0.871 -14.780  1.00 94.42           C  
ATOM    175  CB  LEU B  25       9.043   0.665 -16.665  1.00 94.42           C  
ATOM    176  O   LEU B  25       9.255  -1.859 -15.413  1.00 94.42           O  
ATOM    177  CG  LEU B  25       8.499   1.994 -17.192  1.00 94.42           C  
ATOM    178  CD1 LEU B  25       8.511   2.004 -18.717  1.00 94.42           C  
ATOM    179  CD2 LEU B  25       7.092   2.245 -16.661  1.00 94.42           C  
ATOM    180  N   GLU B  26      10.446  -0.932 -13.779  1.00 94.85           N  
ATOM    181  CA  GLU B  26      10.912  -2.196 -13.217  1.00 94.85           C  
ATOM    182  C   GLU B  26      10.296  -2.449 -11.844  1.00 94.85           C  
ATOM    183  CB  GLU B  26      12.439  -2.211 -13.119  1.00 94.85           C  
ATOM    184  O   GLU B  26       9.601  -1.588 -11.301  1.00 94.85           O  
ATOM    185  CG  GLU B  26      13.143  -1.982 -14.449  1.00 94.85           C  
ATOM    186  CD  GLU B  26      13.023  -3.160 -15.402  1.00 94.85           C  
ATOM    187  OE1 GLU B  26      13.189  -2.968 -16.628  1.00 94.85           O  
ATOM    188  OE2 GLU B  26      12.759  -4.284 -14.920  1.00 94.85           O  
ATOM    189  N   GLN B  27      10.561  -3.607 -11.339  1.00 93.15           N  
ATOM    190  CA  GLN B  27      10.084  -3.912  -9.994  1.00 93.15           C  
ATOM    191  C   GLN B  27      10.666  -2.941  -8.970  1.00 93.15           C  
ATOM    192  CB  GLN B  27      10.436  -5.351  -9.612  1.00 93.15           C  
ATOM    193  O   GLN B  27      11.844  -2.586  -9.043  1.00 93.15           O  
ATOM    194  CG  GLN B  27       9.678  -5.868  -8.397  1.00 93.15           C  
ATOM    195  CD  GLN B  27       9.939  -7.337  -8.124  1.00 93.15           C  
ATOM    196  NE2 GLN B  27       9.854  -7.729  -6.857  1.00 93.15           N  
ATOM    197  OE1 GLN B  27      10.214  -8.114  -9.044  1.00 93.15           O  
ATOM    198  N   LEU B  28       9.871  -2.515  -8.074  1.00 96.51           N  
ATOM    199  CA  LEU B  28      10.273  -1.555  -7.053  1.00 96.51           C  
ATOM    200  C   LEU B  28      11.510  -2.042  -6.306  1.00 96.51           C  
ATOM    201  CB  LEU B  28       9.129  -1.312  -6.065  1.00 96.51           C  
ATOM    202  O   LEU B  28      11.614  -3.225  -5.973  1.00 96.51           O  
ATOM    203  CG  LEU B  28       7.970  -0.449  -6.568  1.00 96.51           C  
ATOM    204  CD1 LEU B  28       6.726  -0.684  -5.718  1.00 96.51           C  
ATOM    205  CD2 LEU B  28       8.359   1.025  -6.561  1.00 96.51           C  
ATOM    206  N   ARG B  29      12.444  -1.132  -6.134  1.00 94.57           N  
ATOM    207  CA  ARG B  29      13.647  -1.358  -5.340  1.00 94.57           C  
ATOM    208  C   ARG B  29      13.794  -0.297  -4.254  1.00 94.57           C  
ATOM    209  CB  ARG B  29      14.888  -1.366  -6.235  1.00 94.57           C  
ATOM    210  O   ARG B  29      13.820   0.900  -4.548  1.00 94.57           O  
ATOM    211  CG  ARG B  29      15.011  -2.606  -7.107  1.00 94.57           C  
ATOM    212  CD  ARG B  29      16.269  -2.572  -7.963  1.00 94.57           C  
ATOM    213  NE  ARG B  29      16.171  -1.575  -9.026  1.00 94.57           N  
ATOM    214  NH1 ARG B  29      18.452  -1.360  -9.318  1.00 94.57           N  
ATOM    215  NH2 ARG B  29      17.006  -0.126 -10.599  1.00 94.57           N  
ATOM    216  CZ  ARG B  29      17.210  -1.023  -9.645  1.00 94.57           C  
ATOM    217  N   ALA B  30      13.895  -0.710  -3.000  1.00 94.88           N  
ATOM    218  CA  ALA B  30      13.966   0.226  -1.881  1.00 94.88           C  
ATOM    219  C   ALA B  30      12.875   1.288  -1.984  1.00 94.88           C  
ATOM    220  CB  ALA B  30      15.342   0.885  -1.824  1.00 94.88           C  
ATOM    221  O   ALA B  30      13.166   2.486  -2.005  1.00 94.88           O  
ATOM    222  N   PRO B  31      11.616   0.904  -1.995  1.00 95.28           N  
ATOM    223  CA  PRO B  31      10.481   1.790  -2.261  1.00 95.28           C  
ATOM    224  C   PRO B  31      10.306   2.863  -1.188  1.00 95.28           C  
ATOM    225  CB  PRO B  31       9.285   0.836  -2.280  1.00 95.28           C  
ATOM    226  O   PRO B  31      10.468   2.583   0.002  1.00 95.28           O  
ATOM    227  CG  PRO B  31       9.745  -0.369  -1.524  1.00 95.28           C  
ATOM    228  CD  PRO B  31      11.243  -0.439  -1.606  1.00 95.28           C  
ATOM    229  N   LYS B  32      10.068   4.061  -1.620  1.00 97.80           N  
ATOM    230  CA  LYS B  32       9.705   5.202  -0.785  1.00 97.80           C  
ATOM    231  C   LYS B  32       8.351   5.774  -1.195  1.00 97.80           C  
ATOM    232  CB  LYS B  32      10.778   6.288  -0.863  1.00 97.80           C  
ATOM    233  O   LYS B  32       8.030   5.833  -2.384  1.00 97.80           O  
ATOM    234  CG  LYS B  32      12.137   5.855  -0.334  1.00 97.80           C  
ATOM    235  CD  LYS B  32      12.094   5.587   1.165  1.00 97.80           C  
ATOM    236  CE  LYS B  32      13.476   5.260   1.715  1.00 97.80           C  
ATOM    237  NZ  LYS B  32      13.445   5.038   3.192  1.00 97.80           N  
ATOM    238  N   THR B  33       7.589   6.150  -0.234  1.00 97.49           N  
ATOM    239  CA  THR B  33       6.229   6.607  -0.496  1.00 97.49           C  
ATOM    240  C   THR B  33       6.111   8.112  -0.271  1.00 97.49           C  
ATOM    241  CB  THR B  33       5.211   5.871   0.394  1.00 97.49           C  
ATOM    242  O   THR B  33       6.542   8.626   0.763  1.00 97.49           O  
ATOM    243  CG2 THR B  33       3.797   6.392   0.161  1.00 97.49           C  
ATOM    244  OG1 THR B  33       5.248   4.470   0.094  1.00 97.49           O  
ATOM    245  N   LEU B  34       5.549   8.791  -1.279  1.00 97.22           N  
ATOM    246  CA  LEU B  34       5.264  10.217  -1.162  1.00 97.22           C  
ATOM    247  C   LEU B  34       4.020  10.455  -0.312  1.00 97.22           C  
ATOM    248  CB  LEU B  34       5.076  10.841  -2.547  1.00 97.22           C  
ATOM    249  O   LEU B  34       3.218   9.541  -0.108  1.00 97.22           O  
ATOM    250  CG  LEU B  34       6.280  10.776  -3.489  1.00 97.22           C  
ATOM    251  CD1 LEU B  34       5.906  11.319  -4.865  1.00 97.22           C  
ATOM    252  CD2 LEU B  34       7.458  11.547  -2.906  1.00 97.22           C  
ATOM    253  N   PRO B  35       3.878  11.676   0.224  1.00 95.29           N  
ATOM    254  CA  PRO B  35       2.708  11.992   1.047  1.00 95.29           C  
ATOM    255  C   PRO B  35       1.389  11.729   0.323  1.00 95.29           C  
ATOM    256  CB  PRO B  35       2.880  13.484   1.345  1.00 95.29           C  
ATOM    257  O   PRO B  35       0.361  11.506   0.968  1.00 95.29           O  
ATOM    258  CG  PRO B  35       4.358  13.708   1.335  1.00 95.29           C  
ATOM    259  CD  PRO B  35       4.963  12.853   0.259  1.00 95.29           C  
ATOM    260  N   CYS B  36       1.417  11.662  -1.002  1.00 94.09           N  
ATOM    261  CA  CYS B  36       0.222  11.379  -1.790  1.00 94.09           C  
ATOM    262  C   CYS B  36      -0.032   9.879  -1.876  1.00 94.09           C  
ATOM    263  CB  CYS B  36       0.356  11.964  -3.196  1.00 94.09           C  
ATOM    264  O   CYS B  36      -0.991   9.443  -2.516  1.00 94.09           O  
ATOM    265  SG  CYS B  36       1.674  11.211  -4.175  1.00 94.09           S  
ATOM    266  N   LEU B  37       0.832   9.075  -1.381  1.00 95.67           N  
ATOM    267  CA  LEU B  37       0.695   7.635  -1.191  1.00 95.67           C  
ATOM    268  C   LEU B  37       1.163   6.876  -2.428  1.00 95.67           C  
ATOM    269  CB  LEU B  37      -0.758   7.271  -0.874  1.00 95.67           C  
ATOM    270  O   LEU B  37       1.032   5.652  -2.498  1.00 95.67           O  
ATOM    271  CG  LEU B  37      -1.311   7.786   0.456  1.00 95.67           C  
ATOM    272  CD1 LEU B  37      -2.721   7.253   0.685  1.00 95.67           C  
ATOM    273  CD2 LEU B  37      -0.391   7.393   1.606  1.00 95.67           C  
ATOM    274  N   HIS B  38       1.735   7.568  -3.403  1.00 95.88           N  
ATOM    275  CA  HIS B  38       2.382   6.867  -4.507  1.00 95.88           C  
ATOM    276  C   HIS B  38       3.811   6.474  -4.147  1.00 95.88           C  
ATOM    277  CB  HIS B  38       2.377   7.733  -5.768  1.00 95.88           C  
ATOM    278  O   HIS B  38       4.536   7.254  -3.525  1.00 95.88           O  
ATOM    279  CG  HIS B  38       1.011   7.958  -6.335  1.00 95.88           C  
ATOM    280  CD2 HIS B  38       0.131   7.099  -6.902  1.00 95.88           C  
ATOM    281  ND1 HIS B  38       0.411   9.198  -6.360  1.00 95.88           N  
ATOM    282  CE1 HIS B  38      -0.783   9.092  -6.919  1.00 95.88           C  
ATOM    283  NE2 HIS B  38      -0.977   7.828  -7.256  1.00 95.88           N  
ATOM    284  N   THR B  39       4.201   5.272  -4.571  1.00 96.85           N  
ATOM    285  CA  THR B  39       5.475   4.678  -4.180  1.00 96.85           C  
ATOM    286  C   THR B  39       6.383   4.500  -5.393  1.00 96.85           C  
ATOM    287  CB  THR B  39       5.268   3.319  -3.485  1.00 96.85           C  
ATOM    288  O   THR B  39       5.927   4.091  -6.462  1.00 96.85           O  
ATOM    289  CG2 THR B  39       6.601   2.704  -3.073  1.00 96.85           C  
ATOM    290  OG1 THR B  39       4.458   3.504  -2.318  1.00 96.85           O  
ATOM    291  N   TYR B  40       7.663   4.861  -5.217  1.00 97.78           N  
ATOM    292  CA  TYR B  40       8.681   4.755  -6.257  1.00 97.78           C  
ATOM    293  C   TYR B  40       9.995   4.239  -5.683  1.00 97.78           C  
ATOM    294  CB  TYR B  40       8.902   6.111  -6.933  1.00 97.78           C  
ATOM    295  O   TYR B  40      10.179   4.213  -4.464  1.00 97.78           O  
ATOM    296  CG  TYR B  40       7.635   6.744  -7.453  1.00 97.78           C  
ATOM    297  CD1 TYR B  40       7.124   6.402  -8.703  1.00 97.78           C  
ATOM    298  CD2 TYR B  40       6.946   7.687  -6.697  1.00 97.78           C  
ATOM    299  CE1 TYR B  40       5.957   6.984  -9.187  1.00 97.78           C  
ATOM    300  CE2 TYR B  40       5.779   8.276  -7.171  1.00 97.78           C  
ATOM    301  OH  TYR B  40       4.137   8.498  -8.890  1.00 97.78           O  
ATOM    302  CZ  TYR B  40       5.293   7.918  -8.415  1.00 97.78           C  
ATOM    303  N   CYS B  41      10.872   3.769  -6.567  1.00 97.81           N  
ATOM    304  CA  CYS B  41      12.229   3.450  -6.137  1.00 97.81           C  
ATOM    305  C   CYS B  41      12.908   4.670  -5.527  1.00 97.81           C  
ATOM    306  CB  CYS B  41      13.055   2.929  -7.313  1.00 97.81           C  
ATOM    307  O   CYS B  41      12.741   5.789  -6.016  1.00 97.81           O  
ATOM    308  SG  CYS B  41      12.414   1.402  -8.034  1.00 97.81           S  
ATOM    309  N   GLN B  42      13.617   4.459  -4.523  1.00 97.46           N  
ATOM    310  CA  GLN B  42      14.376   5.543  -3.909  1.00 97.46           C  
ATOM    311  C   GLN B  42      15.264   6.242  -4.935  1.00 97.46           C  
ATOM    312  CB  GLN B  42      15.226   5.016  -2.752  1.00 97.46           C  
ATOM    313  O   GLN B  42      15.278   7.472  -5.017  1.00 97.46           O  
ATOM    314  CG  GLN B  42      16.052   6.089  -2.057  1.00 97.46           C  
ATOM    315  CD  GLN B  42      16.898   5.538  -0.924  1.00 97.46           C  
ATOM    316  NE2 GLN B  42      18.146   5.986  -0.844  1.00 97.46           N  
ATOM    317  OE1 GLN B  42      16.432   4.717  -0.128  1.00 97.46           O  
ATOM    318  N   ASP B  43      15.966   5.463  -5.739  1.00 97.64           N  
ATOM    319  CA  ASP B  43      16.883   6.014  -6.731  1.00 97.64           C  
ATOM    320  C   ASP B  43      16.127   6.794  -7.805  1.00 97.64           C  
ATOM    321  CB  ASP B  43      17.710   4.899  -7.375  1.00 97.64           C  
ATOM    322  O   ASP B  43      16.611   7.817  -8.293  1.00 97.64           O  
ATOM    323  CG  ASP B  43      18.733   4.297  -6.428  1.00 97.64           C  
ATOM    324  OD1 ASP B  43      19.066   4.933  -5.405  1.00 97.64           O  
ATOM    325  OD2 ASP B  43      19.212   3.177  -6.709  1.00 97.64           O  
ATOM    326  N   CYS B  44      14.966   6.339  -8.183  1.00 98.08           N  
ATOM    327  CA  CYS B  44      14.146   7.052  -9.157  1.00 98.08           C  
ATOM    328  C   CYS B  44      13.668   8.385  -8.595  1.00 98.08           C  
ATOM    329  CB  CYS B  44      12.945   6.203  -9.571  1.00 98.08           C  
ATOM    330  O   CYS B  44      13.688   9.401  -9.292  1.00 98.08           O  
ATOM    331  SG  CYS B  44      13.370   4.818 -10.650  1.00 98.08           S  
ATOM    332  N   LEU B  45      13.312   8.432  -7.351  1.00 97.74           N  
ATOM    333  CA  LEU B  45      12.888   9.674  -6.714  1.00 97.74           C  
ATOM    334  C   LEU B  45      14.045  10.663  -6.628  1.00 97.74           C  
ATOM    335  CB  LEU B  45      12.334   9.396  -5.314  1.00 97.74           C  
ATOM    336  O   LEU B  45      13.854  11.866  -6.820  1.00 97.74           O  
ATOM    337  CG  LEU B  45      10.899   8.869  -5.245  1.00 97.74           C  
ATOM    338  CD1 LEU B  45      10.499   8.610  -3.796  1.00 97.74           C  
ATOM    339  CD2 LEU B  45       9.936   9.850  -5.904  1.00 97.74           C  
ATOM    340  N   ALA B  46      15.161  10.141  -6.303  1.00 97.25           N  
ATOM    341  CA  ALA B  46      16.347  10.988  -6.213  1.00 97.25           C  
ATOM    342  C   ALA B  46      16.634  11.674  -7.546  1.00 97.25           C  
ATOM    343  CB  ALA B  46      17.556  10.166  -5.771  1.00 97.25           C  
ATOM    344  O   ALA B  46      17.008  12.849  -7.578  1.00 97.25           O  
ATOM    345  N   GLN B  47      16.416  10.980  -8.600  1.00 96.95           N  
ATOM    346  CA  GLN B  47      16.653  11.521  -9.935  1.00 96.95           C  
ATOM    347  C   GLN B  47      15.604  12.569 -10.297  1.00 96.95           C  
ATOM    348  CB  GLN B  47      16.657  10.401 -10.976  1.00 96.95           C  
ATOM    349  O   GLN B  47      15.889  13.507 -11.045  1.00 96.95           O  
ATOM    350  CG  GLN B  47      17.884   9.502 -10.907  1.00 96.95           C  
ATOM    351  CD  GLN B  47      17.787   8.305 -11.835  1.00 96.95           C  
ATOM    352  NE2 GLN B  47      18.524   7.246 -11.515  1.00 96.95           N  
ATOM    353  OE1 GLN B  47      17.056   8.331 -12.830  1.00 96.95           O  
ATOM    354  N   LEU B  48      14.429  12.444  -9.754  1.00 96.00           N  
ATOM    355  CA  LEU B  48      13.312  13.331 -10.062  1.00 96.00           C  
ATOM    356  C   LEU B  48      13.385  14.607  -9.230  1.00 96.00           C  
ATOM    357  CB  LEU B  48      11.979  12.620  -9.811  1.00 96.00           C  
ATOM    358  O   LEU B  48      12.831  15.638  -9.617  1.00 96.00           O  
ATOM    359  CG  LEU B  48      11.127  12.321 -11.046  1.00 96.00           C  
ATOM    360  CD1 LEU B  48      10.974  10.815 -11.231  1.00 96.00           C  
ATOM    361  CD2 LEU B  48       9.763  12.993 -10.931  1.00 96.00           C  
ATOM    362  N   ALA B  49      14.014  14.540  -8.100  1.00 95.72           N  
ATOM    363  CA  ALA B  49      14.087  15.678  -7.186  1.00 95.72           C  
ATOM    364  C   ALA B  49      14.828  16.848  -7.826  1.00 95.72           C  
ATOM    365  CB  ALA B  49      14.768  15.270  -5.882  1.00 95.72           C  
ATOM    366  O   ALA B  49      15.897  16.667  -8.414  1.00 95.72           O  
ATOM    367  N   ASP B  50      14.136  17.994  -7.796  1.00 93.01           N  
ATOM    368  CA  ASP B  50      14.672  19.233  -8.350  1.00 93.01           C  
ATOM    369  C   ASP B  50      14.346  20.424  -7.452  1.00 93.01           C  
ATOM    370  CB  ASP B  50      14.125  19.472  -9.759  1.00 93.01           C  
ATOM    371  O   ASP B  50      13.176  20.712  -7.194  1.00 93.01           O  
ATOM    372  CG  ASP B  50      14.781  20.649 -10.459  1.00 93.01           C  
ATOM    373  OD1 ASP B  50      15.895  21.051 -10.060  1.00 93.01           O  
ATOM    374  OD2 ASP B  50      14.178  21.180 -11.416  1.00 93.01           O  
ATOM    375  N   GLY B  51      15.410  21.191  -6.984  1.00 93.66           N  
ATOM    376  CA  GLY B  51      15.188  22.366  -6.157  1.00 93.66           C  
ATOM    377  C   GLY B  51      14.538  22.045  -4.824  1.00 93.66           C  
ATOM    378  O   GLY B  51      13.697  22.803  -4.338  1.00 93.66           O  
ATOM    379  N   GLY B  52      14.733  20.853  -4.300  1.00 94.61           N  
ATOM    380  CA  GLY B  52      14.208  20.478  -2.997  1.00 94.61           C  
ATOM    381  C   GLY B  52      12.757  20.039  -3.042  1.00 94.61           C  
ATOM    382  O   GLY B  52      12.071  20.038  -2.018  1.00 94.61           O  
ATOM    383  N   ARG B  53      12.346  19.754  -4.320  1.00 97.50           N  
ATOM    384  CA  ARG B  53      10.968  19.312  -4.504  1.00 97.50           C  
ATOM    385  C   ARG B  53      10.894  18.137  -5.474  1.00 97.50           C  
ATOM    386  CB  ARG B  53      10.096  20.464  -5.009  1.00 97.50           C  
ATOM    387  O   ARG B  53      11.796  17.943  -6.292  1.00 97.50           O  
ATOM    388  CG  ARG B  53      10.017  21.642  -4.052  1.00 97.50           C  
ATOM    389  CD  ARG B  53       9.043  22.704  -4.543  1.00 97.50           C  
ATOM    390  NE  ARG B  53       9.298  23.999  -3.919  1.00 97.50           N  
ATOM    391  NH1 ARG B  53       7.582  25.095  -5.012  1.00 97.50           N  
ATOM    392  NH2 ARG B  53       8.916  26.231  -3.534  1.00 97.50           N  
ATOM    393  CZ  ARG B  53       8.598  25.105  -4.157  1.00 97.50           C  
ATOM    394  N   VAL B  54       9.814  17.364  -5.245  1.00 97.43           N  
ATOM    395  CA  VAL B  54       9.514  16.288  -6.184  1.00 97.43           C  
ATOM    396  C   VAL B  54       8.059  16.387  -6.637  1.00 97.43           C  
ATOM    397  CB  VAL B  54       9.784  14.899  -5.561  1.00 97.43           C  
ATOM    398  O   VAL B  54       7.163  16.621  -5.822  1.00 97.43           O  
ATOM    399  CG1 VAL B  54       9.278  13.788  -6.479  1.00 97.43           C  
ATOM    400  CG2 VAL B  54      11.275  14.724  -5.277  1.00 97.43           C  
ATOM    401  N   ARG B  55       7.891  16.303  -7.968  1.00 97.13           N  
ATOM    402  CA  ARG B  55       6.552  16.219  -8.543  1.00 97.13           C  
ATOM    403  C   ARG B  55       6.154  14.768  -8.792  1.00 97.13           C  
ATOM    404  CB  ARG B  55       6.477  17.013  -9.849  1.00 97.13           C  
ATOM    405  O   ARG B  55       6.819  14.056  -9.547  1.00 97.13           O  
ATOM    406  CG  ARG B  55       5.064  17.188 -10.382  1.00 97.13           C  
ATOM    407  CD  ARG B  55       5.033  18.081 -11.615  1.00 97.13           C  
ATOM    408  NE  ARG B  55       3.671  18.283 -12.101  1.00 97.13           N  
ATOM    409  NH1 ARG B  55       3.977  17.105 -14.065  1.00 97.13           N  
ATOM    410  NH2 ARG B  55       1.944  18.056 -13.598  1.00 97.13           N  
ATOM    411  CZ  ARG B  55       3.201  17.814 -13.254  1.00 97.13           C  
ATOM    412  N   CYS B  56       5.088  14.407  -8.191  1.00 96.08           N  
ATOM    413  CA  CYS B  56       4.642  13.024  -8.322  1.00 96.08           C  
ATOM    414  C   CYS B  56       4.270  12.705  -9.765  1.00 96.08           C  
ATOM    415  CB  CYS B  56       3.448  12.757  -7.407  1.00 96.08           C  
ATOM    416  O   CYS B  56       3.420  13.375 -10.354  1.00 96.08           O  
ATOM    417  SG  CYS B  56       2.768  11.091  -7.565  1.00 96.08           S  
ATOM    418  N   PRO B  57       4.835  11.631 -10.286  1.00 93.97           N  
ATOM    419  CA  PRO B  57       4.595  11.263 -11.683  1.00 93.97           C  
ATOM    420  C   PRO B  57       3.140  10.885 -11.953  1.00 93.97           C  
ATOM    421  CB  PRO B  57       5.520  10.062 -11.896  1.00 93.97           C  
ATOM    422  O   PRO B  57       2.633  11.113 -13.054  1.00 93.97           O  
ATOM    423  CG  PRO B  57       6.635  10.262 -10.921  1.00 93.97           C  
ATOM    424  CD  PRO B  57       6.070  10.863  -9.666  1.00 93.97           C  
ATOM    425  N   GLU B  58       2.432  10.455 -11.028  1.00 90.24           N  
ATOM    426  CA  GLU B  58       1.103   9.900 -11.265  1.00 90.24           C  
ATOM    427  C   GLU B  58       0.014  10.925 -10.960  1.00 90.24           C  
ATOM    428  CB  GLU B  58       0.889   8.639 -10.424  1.00 90.24           C  
ATOM    429  O   GLU B  58      -0.963  11.040 -11.703  1.00 90.24           O  
ATOM    430  CG  GLU B  58       1.742   7.457 -10.860  1.00 90.24           C  
ATOM    431  CD  GLU B  58       1.470   6.193 -10.060  1.00 90.24           C  
ATOM    432  OE1 GLU B  58       2.360   5.753  -9.298  1.00 90.24           O  
ATOM    433  OE2 GLU B  58       0.357   5.637 -10.198  1.00 90.24           O  
ATOM    434  N   CYS B  59       0.189  11.715  -9.868  1.00 90.00           N  
ATOM    435  CA  CYS B  59      -0.897  12.623  -9.518  1.00 90.00           C  
ATOM    436  C   CYS B  59      -0.490  14.074  -9.747  1.00 90.00           C  
ATOM    437  CB  CYS B  59      -1.314  12.426  -8.061  1.00 90.00           C  
ATOM    438  O   CYS B  59      -1.318  14.980  -9.643  1.00 90.00           O  
ATOM    439  SG  CYS B  59      -0.126  13.082  -6.869  1.00 90.00           S  
ATOM    440  N   ARG B  60       0.841  14.337  -9.853  1.00 92.23           N  
ATOM    441  CA  ARG B  60       1.387  15.637 -10.232  1.00 92.23           C  
ATOM    442  C   ARG B  60       1.464  16.570  -9.028  1.00 92.23           C  
ATOM    443  CB  ARG B  60       0.542  16.275 -11.336  1.00 92.23           C  
ATOM    444  O   ARG B  60       1.862  17.729  -9.159  1.00 92.23           O  
ATOM    445  CG  ARG B  60       0.572  15.514 -12.652  1.00 92.23           C  
ATOM    446  CD  ARG B  60      -0.345  16.146 -13.690  1.00 92.23           C  
ATOM    447  NE  ARG B  60      -0.432  15.331 -14.899  1.00 92.23           N  
ATOM    448  NH1 ARG B  60      -2.089  16.604 -15.885  1.00 92.23           N  
ATOM    449  NH2 ARG B  60      -1.256  14.762 -16.966  1.00 92.23           N  
ATOM    450  CZ  ARG B  60      -1.259  15.568 -15.914  1.00 92.23           C  
ATOM    451  N   GLU B  61       1.134  16.110  -7.896  1.00 94.08           N  
ATOM    452  CA  GLU B  61       1.341  16.904  -6.689  1.00 94.08           C  
ATOM    453  C   GLU B  61       2.825  17.173  -6.454  1.00 94.08           C  
ATOM    454  CB  GLU B  61       0.735  16.200  -5.472  1.00 94.08           C  
ATOM    455  O   GLU B  61       3.663  16.295  -6.670  1.00 94.08           O  
ATOM    456  CG  GLU B  61       0.817  17.013  -4.188  1.00 94.08           C  
ATOM    457  CD  GLU B  61       0.135  16.340  -3.007  1.00 94.08           C  
ATOM    458  OE1 GLU B  61       0.342  16.782  -1.854  1.00 94.08           O  
ATOM    459  OE2 GLU B  61      -0.610  15.361  -3.237  1.00 94.08           O  
ATOM    460  N   THR B  62       3.120  18.412  -6.088  1.00 96.93           N  
ATOM    461  CA  THR B  62       4.488  18.773  -5.730  1.00 96.93           C  
ATOM    462  C   THR B  62       4.701  18.656  -4.224  1.00 96.93           C  
ATOM    463  CB  THR B  62       4.826  20.203  -6.190  1.00 96.93           C  
ATOM    464  O   THR B  62       3.915  19.189  -3.437  1.00 96.93           O  
ATOM    465  CG2 THR B  62       6.279  20.550  -5.881  1.00 96.93           C  
ATOM    466  OG1 THR B  62       4.612  20.307  -7.603  1.00 96.93           O  
ATOM    467  N   VAL B  63       5.753  17.969  -3.851  1.00 96.46           N  
ATOM    468  CA  VAL B  63       6.027  17.716  -2.440  1.00 96.46           C  
ATOM    469  C   VAL B  63       7.451  18.153  -2.104  1.00 96.46           C  
ATOM    470  CB  VAL B  63       5.827  16.227  -2.081  1.00 96.46           C  
ATOM    471  O   VAL B  63       8.373  17.952  -2.898  1.00 96.46           O  
ATOM    472  CG1 VAL B  63       4.372  15.812  -2.289  1.00 96.46           C  
ATOM    473  CG2 VAL B  63       6.761  15.349  -2.912  1.00 96.46           C  
ATOM    474  N   PRO B  64       7.657  18.803  -0.989  1.00 97.43           N  
ATOM    475  CA  PRO B  64       9.017  19.148  -0.567  1.00 97.43           C  
ATOM    476  C   PRO B  64       9.832  17.927  -0.147  1.00 97.43           C  
ATOM    477  CB  PRO B  64       8.790  20.088   0.619  1.00 97.43           C  
ATOM    478  O   PRO B  64       9.304  17.023   0.506  1.00 97.43           O  
ATOM    479  CG  PRO B  64       7.447  19.710   1.155  1.00 97.43           C  
ATOM    480  CD  PRO B  64       6.612  19.183   0.023  1.00 97.43           C  
ATOM    481  N   VAL B  65      11.056  17.931  -0.592  1.00 97.19           N  
ATOM    482  CA  VAL B  65      11.981  16.902  -0.127  1.00 97.19           C  
ATOM    483  C   VAL B  65      12.475  17.248   1.276  1.00 97.19           C  
ATOM    484  CB  VAL B  65      13.179  16.739  -1.088  1.00 97.19           C  
ATOM    485  O   VAL B  65      12.913  18.373   1.527  1.00 97.19           O  
ATOM    486  CG1 VAL B  65      14.169  15.709  -0.547  1.00 97.19           C  
ATOM    487  CG2 VAL B  65      12.694  16.338  -2.480  1.00 97.19           C  
ATOM    488  N   PRO B  66      12.339  16.259   2.179  1.00 94.85           N  
ATOM    489  CA  PRO B  66      12.862  16.530   3.520  1.00 94.85           C  
ATOM    490  C   PRO B  66      14.337  16.925   3.510  1.00 94.85           C  
ATOM    491  CB  PRO B  66      12.657  15.202   4.253  1.00 94.85           C  
ATOM    492  O   PRO B  66      15.081  16.522   2.612  1.00 94.85           O  
ATOM    493  CG  PRO B  66      11.599  14.493   3.472  1.00 94.85           C  
ATOM    494  CD  PRO B  66      11.728  14.886   2.028  1.00 94.85           C  
ATOM    495  N   PRO B  67      14.719  17.644   4.506  1.00 93.26           N  
ATOM    496  CA  PRO B  67      16.109  18.098   4.595  1.00 93.26           C  
ATOM    497  C   PRO B  67      17.109  16.945   4.559  1.00 93.26           C  
ATOM    498  CB  PRO B  67      16.157  18.820   5.944  1.00 93.26           C  
ATOM    499  O   PRO B  67      18.220  17.102   4.046  1.00 93.26           O  
ATOM    500  CG  PRO B  67      14.745  19.232   6.208  1.00 93.26           C  
ATOM    501  CD  PRO B  67      13.829  18.239   5.553  1.00 93.26           C  
ATOM    502  N   GLU B  68      16.679  15.775   4.978  1.00 93.66           N  
ATOM    503  CA  GLU B  68      17.550  14.606   5.059  1.00 93.66           C  
ATOM    504  C   GLU B  68      17.639  13.891   3.714  1.00 93.66           C  
ATOM    505  CB  GLU B  68      17.055  13.639   6.137  1.00 93.66           C  
ATOM    506  O   GLU B  68      18.434  12.963   3.549  1.00 93.66           O  
ATOM    507  CG  GLU B  68      17.059  14.228   7.540  1.00 93.66           C  
ATOM    508  CD  GLU B  68      15.820  15.055   7.847  1.00 93.66           C  
ATOM    509  OE1 GLU B  68      15.785  15.726   8.904  1.00 93.66           O  
ATOM    510  OE2 GLU B  68      14.878  15.032   7.024  1.00 93.66           O  
ATOM    511  N   GLY B  69      16.823  14.326   2.768  1.00 94.90           N  
ATOM    512  CA  GLY B  69      16.883  13.727   1.444  1.00 94.90           C  
ATOM    513  C   GLY B  69      15.708  12.814   1.149  1.00 94.90           C  
ATOM    514  O   GLY B  69      14.852  12.597   2.009  1.00 94.90           O  
ATOM    515  N   VAL B  70      15.661  12.251   0.031  1.00 95.43           N  
ATOM    516  CA  VAL B  70      14.556  11.434  -0.460  1.00 95.43           C  
ATOM    517  C   VAL B  70      14.464  10.145   0.355  1.00 95.43           C  
ATOM    518  CB  VAL B  70      14.717  11.104  -1.961  1.00 95.43           C  
ATOM    519  O   VAL B  70      13.390   9.550   0.467  1.00 95.43           O  
ATOM    520  CG1 VAL B  70      14.628  12.375  -2.805  1.00 95.43           C  
ATOM    521  CG2 VAL B  70      16.042  10.386  -2.210  1.00 95.43           C  
ATOM    522  N   ALA B  71      15.640   9.704   0.837  1.00 94.54           N  
ATOM    523  CA  ALA B  71      15.678   8.482   1.636  1.00 94.54           C  
ATOM    524  C   ALA B  71      14.817   8.618   2.888  1.00 94.54           C  
ATOM    525  CB  ALA B  71      17.116   8.139   2.016  1.00 94.54           C  
ATOM    526  O   ALA B  71      14.470   7.618   3.523  1.00 94.54           O  
ATOM    527  N   SER B  72      14.475   9.872   3.237  1.00 95.17           N  
ATOM    528  CA  SER B  72      13.730  10.125   4.466  1.00 95.17           C  
ATOM    529  C   SER B  72      12.229   9.966   4.245  1.00 95.17           C  
ATOM    530  CB  SER B  72      14.030  11.528   4.996  1.00 95.17           C  
ATOM    531  O   SER B  72      11.454   9.952   5.203  1.00 95.17           O  
ATOM    532  OG  SER B  72      13.513  12.517   4.122  1.00 95.17           O  
ATOM    533  N   PHE B  73      11.838   9.866   2.967  1.00 96.56           N  
ATOM    534  CA  PHE B  73      10.449   9.476   2.756  1.00 96.56           C  
ATOM    535  C   PHE B  73      10.164   8.121   3.393  1.00 96.56           C  
ATOM    536  CB  PHE B  73      10.124   9.431   1.260  1.00 96.56           C  
ATOM    537  O   PHE B  73      11.066   7.293   3.533  1.00 96.56           O  
ATOM    538  CG  PHE B  73       9.971  10.790   0.631  1.00 96.56           C  
ATOM    539  CD1 PHE B  73       9.071  11.713   1.148  1.00 96.56           C  
ATOM    540  CD2 PHE B  73      10.729  11.143  -0.479  1.00 96.56           C  
ATOM    541  CE1 PHE B  73       8.928  12.972   0.568  1.00 96.56           C  
ATOM    542  CE2 PHE B  73      10.591  12.399  -1.064  1.00 96.56           C  
ATOM    543  CZ  PHE B  73       9.690  13.311  -0.539  1.00 96.56           C  
ATOM    544  N   LYS B  74       8.954   7.911   3.757  1.00 93.91           N  
ATOM    545  CA  LYS B  74       8.592   6.708   4.501  1.00 93.91           C  
ATOM    546  C   LYS B  74       8.729   5.462   3.631  1.00 93.91           C  
ATOM    547  CB  LYS B  74       7.164   6.818   5.037  1.00 93.91           C  
ATOM    548  O   LYS B  74       8.398   5.487   2.444  1.00 93.91           O  
ATOM    549  CG  LYS B  74       7.004   7.824   6.168  1.00 93.91           C  
ATOM    550  CD  LYS B  74       5.582   7.828   6.715  1.00 93.91           C  
ATOM    551  CE  LYS B  74       5.427   8.812   7.866  1.00 93.91           C  
ATOM    552  NZ  LYS B  74       4.017   8.879   8.353  1.00 93.91           N  
ATOM    553  N   THR B  75       9.293   4.470   4.241  1.00 91.77           N  
ATOM    554  CA  THR B  75       9.305   3.150   3.620  1.00 91.77           C  
ATOM    555  C   THR B  75       7.929   2.497   3.711  1.00 91.77           C  
ATOM    556  CB  THR B  75      10.355   2.234   4.276  1.00 91.77           C  
ATOM    557  O   THR B  75       7.297   2.514   4.770  1.00 91.77           O  
ATOM    558  CG2 THR B  75      10.383   0.864   3.608  1.00 91.77           C  
ATOM    559  OG1 THR B  75      11.649   2.839   4.156  1.00 91.77           O  
ATOM    560  N   ASN B  76       7.498   2.057   2.586  1.00 86.12           N  
ATOM    561  CA  ASN B  76       6.205   1.382   2.537  1.00 86.12           C  
ATOM    562  C   ASN B  76       6.339  -0.108   2.838  1.00 86.12           C  
ATOM    563  CB  ASN B  76       5.540   1.592   1.175  1.00 86.12           C  
ATOM    564  O   ASN B  76       6.514  -0.916   1.924  1.00 86.12           O  
ATOM    565  CG  ASN B  76       4.075   1.203   1.174  1.00 86.12           C  
ATOM    566  ND2 ASN B  76       3.292   1.843   0.313  1.00 86.12           N  
ATOM    567  OD1 ASN B  76       3.650   0.335   1.941  1.00 86.12           O  
ATOM    568  N   PHE B  77       6.189  -0.521   4.055  1.00 86.63           N  
ATOM    569  CA  PHE B  77       6.413  -1.900   4.474  1.00 86.63           C  
ATOM    570  C   PHE B  77       5.329  -2.817   3.921  1.00 86.63           C  
ATOM    571  CB  PHE B  77       6.455  -1.999   6.002  1.00 86.63           C  
ATOM    572  O   PHE B  77       5.552  -4.017   3.747  1.00 86.63           O  
ATOM    573  CG  PHE B  77       7.666  -1.353   6.619  1.00 86.63           C  
ATOM    574  CD1 PHE B  77       8.928  -1.911   6.456  1.00 86.63           C  
ATOM    575  CD2 PHE B  77       7.543  -0.186   7.362  1.00 86.63           C  
ATOM    576  CE1 PHE B  77      10.051  -1.316   7.026  1.00 86.63           C  
ATOM    577  CE2 PHE B  77       8.660   0.415   7.935  1.00 86.63           C  
ATOM    578  CZ  PHE B  77       9.913  -0.152   7.766  1.00 86.63           C  
ATOM    579  N   PHE B  78       4.166  -2.222   3.662  1.00 90.08           N  
ATOM    580  CA  PHE B  78       3.114  -2.971   2.984  1.00 90.08           C  
ATOM    581  C   PHE B  78       3.586  -3.449   1.616  1.00 90.08           C  
ATOM    582  CB  PHE B  78       1.853  -2.113   2.834  1.00 90.08           C  
ATOM    583  O   PHE B  78       3.489  -4.637   1.301  1.00 90.08           O  
ATOM    584  CG  PHE B  78       0.755  -2.781   2.052  1.00 90.08           C  
ATOM    585  CD1 PHE B  78       0.542  -2.463   0.716  1.00 90.08           C  
ATOM    586  CD2 PHE B  78      -0.065  -3.727   2.652  1.00 90.08           C  
ATOM    587  CE1 PHE B  78      -0.474  -3.079  -0.011  1.00 90.08           C  
ATOM    588  CE2 PHE B  78      -1.083  -4.347   1.933  1.00 90.08           C  
ATOM    589  CZ  PHE B  78      -1.286  -4.021   0.601  1.00 90.08           C  
ATOM    590  N   VAL B  79       4.151  -2.551   0.832  1.00 93.04           N  
ATOM    591  CA  VAL B  79       4.668  -2.851  -0.499  1.00 93.04           C  
ATOM    592  C   VAL B  79       5.859  -3.800  -0.388  1.00 93.04           C  
ATOM    593  CB  VAL B  79       5.079  -1.566  -1.252  1.00 93.04           C  
ATOM    594  O   VAL B  79       5.982  -4.746  -1.170  1.00 93.04           O  
ATOM    595  CG1 VAL B  79       5.914  -1.906  -2.485  1.00 93.04           C  
ATOM    596  CG2 VAL B  79       3.842  -0.761  -1.646  1.00 93.04           C  
ATOM    597  N   ASN B  80       6.716  -3.597   0.567  1.00 90.08           N  
ATOM    598  CA  ASN B  80       7.844  -4.499   0.774  1.00 90.08           C  
ATOM    599  C   ASN B  80       7.376  -5.915   1.102  1.00 90.08           C  
ATOM    600  CB  ASN B  80       8.757  -3.972   1.882  1.00 90.08           C  
ATOM    601  O   ASN B  80       7.953  -6.891   0.620  1.00 90.08           O  
ATOM    602  CG  ASN B  80       9.625  -2.816   1.423  1.00 90.08           C  
ATOM    603  ND2 ASN B  80      10.148  -2.052   2.375  1.00 90.08           N  
ATOM    604  OD1 ASN B  80       9.823  -2.611   0.223  1.00 90.08           O  
ATOM    605  N   GLY B  81       6.393  -5.962   1.975  1.00 87.63           N  
ATOM    606  CA  GLY B  81       5.812  -7.263   2.264  1.00 87.63           C  
ATOM    607  C   GLY B  81       5.286  -7.970   1.029  1.00 87.63           C  
ATOM    608  O   GLY B  81       5.501  -9.171   0.856  1.00 87.63           O  
ATOM    609  N   LEU B  82       4.624  -7.267   0.175  1.00 89.76           N  
ATOM    610  CA  LEU B  82       4.091  -7.826  -1.063  1.00 89.76           C  
ATOM    611  C   LEU B  82       5.218  -8.265  -1.991  1.00 89.76           C  
ATOM    612  CB  LEU B  82       3.199  -6.803  -1.772  1.00 89.76           C  
ATOM    613  O   LEU B  82       5.135  -9.322  -2.619  1.00 89.76           O  
ATOM    614  CG  LEU B  82       2.197  -7.363  -2.783  1.00 89.76           C  
ATOM    615  CD1 LEU B  82       1.319  -8.423  -2.128  1.00 89.76           C  
ATOM    616  CD2 LEU B  82       1.344  -6.242  -3.368  1.00 89.76           C  
ATOM    617  N   LEU B  83       6.218  -7.448  -2.094  1.00 90.52           N  
ATOM    618  CA  LEU B  83       7.389  -7.811  -2.885  1.00 90.52           C  
ATOM    619  C   LEU B  83       7.981  -9.132  -2.405  1.00 90.52           C  
ATOM    620  CB  LEU B  83       8.448  -6.708  -2.813  1.00 90.52           C  
ATOM    621  O   LEU B  83       8.318  -9.997  -3.216  1.00 90.52           O  
ATOM    622  CG  LEU B  83       8.199  -5.470  -3.676  1.00 90.52           C  
ATOM    623  CD1 LEU B  83       9.120  -4.332  -3.250  1.00 90.52           C  
ATOM    624  CD2 LEU B  83       8.393  -5.800  -5.152  1.00 90.52           C  
ATOM    625  N   ASP B  84       8.087  -9.286  -1.119  1.00 84.19           N  
ATOM    626  CA  ASP B  84       8.627 -10.511  -0.537  1.00 84.19           C  
ATOM    627  C   ASP B  84       7.736 -11.710  -0.854  1.00 84.19           C  
ATOM    628  CB  ASP B  84       8.787 -10.361   0.977  1.00 84.19           C  
ATOM    629  O   ASP B  84       8.232 -12.794  -1.168  1.00 84.19           O  
ATOM    630  CG  ASP B  84       9.936  -9.446   1.364  1.00 84.19           C  
ATOM    631  OD1 ASP B  84      10.837  -9.212   0.530  1.00 84.19           O  
ATOM    632  OD2 ASP B  84       9.942  -8.958   2.515  1.00 84.19           O  
ATOM    633  N   LEU B  85       6.482 -11.487  -0.744  1.00 81.37           N  
ATOM    634  CA  LEU B  85       5.522 -12.547  -1.035  1.00 81.37           C  
ATOM    635  C   LEU B  85       5.630 -12.994  -2.489  1.00 81.37           C  
ATOM    636  CB  LEU B  85       4.096 -12.074  -0.740  1.00 81.37           C  
ATOM    637  O   LEU B  85       5.686 -14.193  -2.771  1.00 81.37           O  
ATOM    638  CG  LEU B  85       2.975 -13.067  -1.050  1.00 81.37           C  
ATOM    639  CD1 LEU B  85       3.074 -14.281  -0.133  1.00 81.37           C  
ATOM    640  CD2 LEU B  85       1.612 -12.396  -0.911  1.00 81.37           C  
ATOM    641  N   VAL B  86       5.680 -12.063  -3.362  1.00 84.44           N  
ATOM    642  CA  VAL B  86       5.749 -12.350  -4.791  1.00 84.44           C  
ATOM    643  C   VAL B  86       7.066 -13.050  -5.115  1.00 84.44           C  
ATOM    644  CB  VAL B  86       5.606 -11.064  -5.636  1.00 84.44           C  
ATOM    645  O   VAL B  86       7.095 -14.001  -5.900  1.00 84.44           O  
ATOM    646  CG1 VAL B  86       6.006 -11.324  -7.087  1.00 84.44           C  
ATOM    647  CG2 VAL B  86       4.176 -10.533  -5.559  1.00 84.44           C  
ATOM    648  N   LYS B  87       8.138 -12.590  -4.527  1.00 80.61           N  
ATOM    649  CA  LYS B  87       9.445 -13.207  -4.732  1.00 80.61           C  
ATOM    650  C   LYS B  87       9.447 -14.659  -4.265  1.00 80.61           C  
ATOM    651  CB  LYS B  87      10.531 -12.419  -3.998  1.00 80.61           C  
ATOM    652  O   LYS B  87       9.979 -15.536  -4.949  1.00 80.61           O  
ATOM    653  CG  LYS B  87      10.965 -11.148  -4.713  1.00 80.61           C  
ATOM    654  CD  LYS B  87      12.062 -10.421  -3.945  1.00 80.61           C  
ATOM    655  CE  LYS B  87      12.406  -9.086  -4.590  1.00 80.61           C  
ATOM    656  NZ  LYS B  87      13.433  -8.339  -3.804  1.00 80.61           N  
ATOM    657  N   ALA B  88       8.887 -14.856  -3.115  1.00 72.00           N  
ATOM    658  CA  ALA B  88       8.825 -16.200  -2.544  1.00 72.00           C  
ATOM    659  C   ALA B  88       8.013 -17.137  -3.434  1.00 72.00           C  
ATOM    660  CB  ALA B  88       8.227 -16.154  -1.140  1.00 72.00           C  
ATOM    661  O   ALA B  88       8.359 -18.311  -3.588  1.00 72.00           O  
ATOM    662  N   ARG B  89       6.987 -16.580  -3.956  1.00 69.23           N  
ATOM    663  CA  ARG B  89       6.101 -17.404  -4.773  1.00 69.23           C  
ATOM    664  C   ARG B  89       6.688 -17.628  -6.162  1.00 69.23           C  
ATOM    665  CB  ARG B  89       4.718 -16.759  -4.885  1.00 69.23           C  
ATOM    666  O   ARG B  89       6.399 -18.637  -6.809  1.00 69.23           O  
ATOM    667  CG  ARG B  89       3.961 -16.692  -3.569  1.00 69.23           C  
ATOM    668  CD  ARG B  89       3.543 -18.074  -3.087  1.00 69.23           C  
ATOM    669  NE  ARG B  89       2.724 -17.999  -1.881  1.00 69.23           N  
ATOM    670  NH1 ARG B  89       1.369 -19.785  -2.441  1.00 69.23           N  
ATOM    671  NH2 ARG B  89       1.031 -18.657  -0.474  1.00 69.23           N  
ATOM    672  CZ  ARG B  89       1.710 -18.814  -1.601  1.00 69.23           C  
ATOM    673  N   ALA B  90       7.446 -16.667  -6.531  1.00 66.43           N  
ATOM    674  CA  ALA B  90       8.098 -16.802  -7.831  1.00 66.43           C  
ATOM    675  C   ALA B  90       9.228 -17.827  -7.775  1.00 66.43           C  
ATOM    676  CB  ALA B  90       8.632 -15.451  -8.302  1.00 66.43           C  
ATOM    677  O   ALA B  90       9.500 -18.515  -8.761  1.00 66.43           O  
ATOM    678  N   CYS B  91      10.028 -17.779  -6.582  1.00 57.24           N  
ATOM    679  CA  CYS B  91      11.169 -18.671  -6.407  1.00 57.24           C  
ATOM    680  C   CYS B  91      10.714 -20.067  -5.999  1.00 57.24           C  
ATOM    681  CB  CYS B  91      12.131 -18.112  -5.359  1.00 57.24           C  
ATOM    682  O   CYS B  91      11.453 -21.039  -6.164  1.00 57.24           O  
ATOM    683  SG  CYS B  91      13.351 -16.962  -6.031  1.00 57.24           S  
ATOM    684  N   GLY B  92       9.794 -20.056  -4.866  1.00 48.77           N  
ATOM    685  CA  GLY B  92       9.347 -21.348  -4.371  1.00 48.77           C  
ATOM    686  C   GLY B  92       9.164 -22.377  -5.470  1.00 48.77           C  
ATOM    687  O   GLY B  92       8.916 -23.552  -5.192  1.00 48.77           O  
ATOM    688  N   ASP B  93       9.024 -22.096  -6.567  1.00 41.99           N  
ATOM    689  CA  ASP B  93       9.292 -23.263  -7.402  1.00 41.99           C  
ATOM    690  C   ASP B  93      10.751 -23.697  -7.287  1.00 41.99           C  
ATOM    691  CB  ASP B  93       8.944 -22.969  -8.863  1.00 41.99           C  
ATOM    692  O   ASP B  93      11.059 -24.888  -7.372  1.00 41.99           O  
ATOM    693  CG  ASP B  93       7.525 -23.370  -9.227  1.00 41.99           C  
ATOM    694  OD1 ASP B  93       6.907 -24.166  -8.487  1.00 41.99           O  
ATOM    695  OD2 ASP B  93       7.022 -22.888 -10.264  1.00 41.99           O  
ATOM    696  N   LEU B  94      11.822 -22.799  -7.180  1.00 35.58           N  
ATOM    697  CA  LEU B  94      13.242 -23.124  -7.260  1.00 35.58           C  
ATOM    698  C   LEU B  94      13.840 -23.298  -5.868  1.00 35.58           C  
ATOM    699  CB  LEU B  94      13.999 -22.031  -8.020  1.00 35.58           C  
ATOM    700  O   LEU B  94      14.926 -23.861  -5.721  1.00 35.58           O  
ATOM    701  CG  LEU B  94      13.897 -22.072  -9.546  1.00 35.58           C  
ATOM    702  CD1 LEU B  94      14.270 -20.717 -10.138  1.00 35.58           C  
ATOM    703  CD2 LEU B  94      14.787 -23.173 -10.113  1.00 35.58           C  
ATOM    704  N   ARG B  95      13.662 -22.413  -4.804  1.00 38.10           N  
ATOM    705  CA  ARG B  95      14.583 -22.265  -3.681  1.00 38.10           C  
ATOM    706  C   ARG B  95      14.407 -23.399  -2.676  1.00 38.10           C  
ATOM    707  CB  ARG B  95      14.375 -20.916  -2.990  1.00 38.10           C  
ATOM    708  O   ARG B  95      13.433 -23.422  -1.922  1.00 38.10           O  
ATOM    709  CG  ARG B  95      14.932 -19.734  -3.768  1.00 38.10           C  
ATOM    710  CD  ARG B  95      14.809 -18.435  -2.983  1.00 38.10           C  
ATOM    711  NE  ARG B  95      15.302 -17.294  -3.750  1.00 38.10           N  
ATOM    712  NH1 ARG B  95      14.296 -15.699  -2.415  1.00 38.10           N  
ATOM    713  NH2 ARG B  95      15.547 -15.061  -4.227  1.00 38.10           N  
ATOM    714  CZ  ARG B  95      15.047 -16.021  -3.462  1.00 38.10           C  
ATOM    715  N   ALA B  96      14.489 -24.517  -2.996  1.00 39.46           N  
ATOM    716  CA  ALA B  96      14.601 -25.580  -2.000  1.00 39.46           C  
ATOM    717  C   ALA B  96      15.764 -25.320  -1.048  1.00 39.46           C  
ATOM    718  CB  ALA B  96      14.770 -26.935  -2.685  1.00 39.46           C  
ATOM    719  O   ALA B  96      15.945 -26.043  -0.066  1.00 39.46           O  
ATOM    720  N   GLY B  97      16.761 -24.489  -1.342  1.00 43.86           N  
ATOM    721  CA  GLY B  97      17.883 -24.407  -0.420  1.00 43.86           C  
ATOM    722  C   GLY B  97      17.637 -23.455   0.736  1.00 43.86           C  
ATOM    723  O   GLY B  97      16.731 -22.621   0.678  1.00 43.86           O  
ATOM    724  N   LYS B  98      17.952 -23.813   1.998  1.00 47.88           N  
ATOM    725  CA  LYS B  98      17.762 -23.072   3.241  1.00 47.88           C  
ATOM    726  C   LYS B  98      18.308 -21.652   3.124  1.00 47.88           C  
ATOM    727  CB  LYS B  98      18.434 -23.797   4.408  1.00 47.88           C  
ATOM    728  O   LYS B  98      19.485 -21.457   2.812  1.00 47.88           O  
ATOM    729  CG  LYS B  98      17.592 -24.911   5.012  1.00 47.88           C  
ATOM    730  CD  LYS B  98      18.306 -25.582   6.179  1.00 47.88           C  
ATOM    731  CE  LYS B  98      17.496 -26.744   6.738  1.00 47.88           C  
ATOM    732  NZ  LYS B  98      18.213 -27.433   7.852  1.00 47.88           N  
ATOM    733  N   PRO B  99      17.621 -20.645   3.016  1.00 59.59           N  
ATOM    734  CA  PRO B  99      18.098 -19.264   2.904  1.00 59.59           C  
ATOM    735  C   PRO B  99      18.998 -18.855   4.068  1.00 59.59           C  
ATOM    736  CB  PRO B  99      16.806 -18.444   2.898  1.00 59.59           C  
ATOM    737  O   PRO B  99      18.870 -19.393   5.171  1.00 59.59           O  
ATOM    738  CG  PRO B  99      15.745 -19.399   3.341  1.00 59.59           C  
ATOM    739  CD  PRO B  99      16.312 -20.790   3.309  1.00 59.59           C  
ATOM    740  N   ALA B 100      20.115 -18.146   3.783  1.00 67.02           N  
ATOM    741  CA  ALA B 100      21.012 -17.558   4.773  1.00 67.02           C  
ATOM    742  C   ALA B 100      20.398 -16.307   5.396  1.00 67.02           C  
ATOM    743  CB  ALA B 100      22.361 -17.225   4.139  1.00 67.02           C  
ATOM    744  O   ALA B 100      19.467 -15.722   4.837  1.00 67.02           O  
ATOM    745  N   CYS B 101      20.725 -15.980   6.673  1.00 71.10           N  
ATOM    746  CA  CYS B 101      20.264 -14.798   7.391  1.00 71.10           C  
ATOM    747  C   CYS B 101      20.634 -13.524   6.640  1.00 71.10           C  
ATOM    748  CB  CYS B 101      20.856 -14.761   8.799  1.00 71.10           C  
ATOM    749  O   CYS B 101      21.788 -13.342   6.249  1.00 71.10           O  
ATOM    750  SG  CYS B 101      20.324 -13.337   9.775  1.00 71.10           S  
ATOM    751  N   ALA B 102      19.731 -12.624   6.427  1.00 71.93           N  
ATOM    752  CA  ALA B 102      19.903 -11.370   5.697  1.00 71.93           C  
ATOM    753  C   ALA B 102      20.635 -10.337   6.548  1.00 71.93           C  
ATOM    754  CB  ALA B 102      18.549 -10.825   5.251  1.00 71.93           C  
ATOM    755  O   ALA B 102      21.274  -9.425   6.016  1.00 71.93           O  
ATOM    756  N   LEU B 103      20.497 -10.378   7.836  1.00 70.86           N  
ATOM    757  CA  LEU B 103      20.982  -9.322   8.719  1.00 70.86           C  
ATOM    758  C   LEU B 103      22.411  -9.605   9.170  1.00 70.86           C  
ATOM    759  CB  LEU B 103      20.068  -9.182   9.939  1.00 70.86           C  
ATOM    760  O   LEU B 103      23.187  -8.676   9.407  1.00 70.86           O  
ATOM    761  CG  LEU B 103      18.840  -8.286   9.766  1.00 70.86           C  
ATOM    762  CD1 LEU B 103      17.770  -8.651  10.789  1.00 70.86           C  
ATOM    763  CD2 LEU B 103      19.228  -6.817   9.892  1.00 70.86           C  
ATOM    764  N   CYS B 104      22.776 -10.803   9.346  1.00 70.95           N  
ATOM    765  CA  CYS B 104      24.083 -11.155   9.889  1.00 70.95           C  
ATOM    766  C   CYS B 104      25.202 -10.511   9.079  1.00 70.95           C  
ATOM    767  CB  CYS B 104      24.265 -12.673   9.908  1.00 70.95           C  
ATOM    768  O   CYS B 104      26.151  -9.967   9.646  1.00 70.95           O  
ATOM    769  SG  CYS B 104      23.400 -13.492  11.266  1.00 70.95           S  
ATOM    770  N   PRO B 105      25.134 -10.577   7.748  1.00 65.52           N  
ATOM    771  CA  PRO B 105      26.208  -9.946   6.977  1.00 65.52           C  
ATOM    772  C   PRO B 105      26.267  -8.433   7.177  1.00 65.52           C  
ATOM    773  CB  PRO B 105      25.852 -10.291   5.529  1.00 65.52           C  
ATOM    774  O   PRO B 105      27.324  -7.823   6.993  1.00 65.52           O  
ATOM    775  CG  PRO B 105      24.826 -11.374   5.636  1.00 65.52           C  
ATOM    776  CD  PRO B 105      24.237 -11.338   7.016  1.00 65.52           C  
ATOM    777  N   LEU B 106      25.098  -7.877   7.511  1.00 62.86           N  
ATOM    778  CA  LEU B 106      25.031  -6.427   7.654  1.00 62.86           C  
ATOM    779  C   LEU B 106      25.628  -5.983   8.985  1.00 62.86           C  
ATOM    780  CB  LEU B 106      23.582  -5.944   7.545  1.00 62.86           C  
ATOM    781  O   LEU B 106      26.097  -4.850   9.113  1.00 62.86           O  
ATOM    782  CG  LEU B 106      22.921  -6.088   6.173  1.00 62.86           C  
ATOM    783  CD1 LEU B 106      21.419  -5.845   6.281  1.00 62.86           C  
ATOM    784  CD2 LEU B 106      23.553  -5.129   5.171  1.00 62.86           C  
ATOM    785  N   VAL B 107      25.341  -6.715  10.013  1.00 53.80           N  
ATOM    786  CA  VAL B 107      25.783  -6.340  11.352  1.00 53.80           C  
ATOM    787  C   VAL B 107      27.257  -6.699  11.530  1.00 53.80           C  
ATOM    788  CB  VAL B 107      24.933  -7.027  12.444  1.00 53.80           C  
ATOM    789  O   VAL B 107      27.900  -6.255  12.484  1.00 53.80           O  
ATOM    790  CG1 VAL B 107      25.252  -6.448  13.821  1.00 53.80           C  
ATOM    791  CG2 VAL B 107      23.445  -6.881  12.131  1.00 53.80           C  
ATOM    792  N   GLY B 108      28.143  -6.607  10.465  1.00 49.02           N  
ATOM    793  CA  GLY B 108      29.590  -6.750  10.443  1.00 49.02           C  
ATOM    794  C   GLY B 108      30.094  -7.849  11.359  1.00 49.02           C  
ATOM    795  O   GLY B 108      31.289  -7.916  11.656  1.00 49.02           O  
ATOM    796  N   GLY B 109      29.347  -8.460  12.172  1.00 39.77           N  
ATOM    797  CA  GLY B 109      29.920  -9.440  13.081  1.00 39.77           C  
ATOM    798  C   GLY B 109      30.318 -10.731  12.391  1.00 39.77           C  
ATOM    799  O   GLY B 109      29.967 -10.956  11.231  1.00 39.77           O  
ATOM    800  N   THR B 110      31.607 -11.169  12.484  1.00 39.25           N  
ATOM    801  CA  THR B 110      32.280 -12.374  12.011  1.00 39.25           C  
ATOM    802  C   THR B 110      31.330 -13.568  12.035  1.00 39.25           C  
ATOM    803  CB  THR B 110      33.525 -12.689  12.861  1.00 39.25           C  
ATOM    804  O   THR B 110      31.742 -14.701  11.777  1.00 39.25           O  
ATOM    805  CG2 THR B 110      34.598 -11.620  12.680  1.00 39.25           C  
ATOM    806  OG1 THR B 110      33.151 -12.745  14.243  1.00 39.25           O  
ATOM    807  N   SER B 111      30.270 -13.472  12.674  1.00 40.53           N  
ATOM    808  CA  SER B 111      29.546 -14.733  12.790  1.00 40.53           C  
ATOM    809  C   SER B 111      28.833 -15.083  11.488  1.00 40.53           C  
ATOM    810  CB  SER B 111      28.532 -14.666  13.933  1.00 40.53           C  
ATOM    811  O   SER B 111      28.333 -14.198  10.790  1.00 40.53           O  
ATOM    812  OG  SER B 111      27.461 -13.798  13.606  1.00 40.53           O  
ATOM    813  N   THR B 112      29.430 -15.846  10.581  1.00 46.02           N  
ATOM    814  CA  THR B 112      28.711 -16.478   9.480  1.00 46.02           C  
ATOM    815  C   THR B 112      27.264 -16.762   9.871  1.00 46.02           C  
ATOM    816  CB  THR B 112      29.395 -17.787   9.046  1.00 46.02           C  
ATOM    817  O   THR B 112      26.999 -17.280  10.958  1.00 46.02           O  
ATOM    818  CG2 THR B 112      30.769 -17.517   8.443  1.00 46.02           C  
ATOM    819  OG1 THR B 112      29.546 -18.642  10.186  1.00 46.02           O  
ATOM    820  N   GLY B 113      26.439 -15.746   9.746  1.00 52.45           N  
ATOM    821  CA  GLY B 113      25.015 -15.920   9.988  1.00 52.45           C  
ATOM    822  C   GLY B 113      24.558 -17.360   9.849  1.00 52.45           C  
ATOM    823  O   GLY B 113      25.131 -18.126   9.072  1.00 52.45           O  
ATOM    824  N   GLY B 114      24.211 -17.981  10.959  1.00 59.49           N  
ATOM    825  CA  GLY B 114      23.584 -19.290  10.881  1.00 59.49           C  
ATOM    826  C   GLY B 114      22.450 -19.350   9.874  1.00 59.49           C  
ATOM    827  O   GLY B 114      22.162 -18.361   9.197  1.00 59.49           O  
ATOM    828  N   PRO B 115      22.075 -20.516   9.484  1.00 70.60           N  
ATOM    829  CA  PRO B 115      20.917 -20.679   8.601  1.00 70.60           C  
ATOM    830  C   PRO B 115      19.700 -19.887   9.072  1.00 70.60           C  
ATOM    831  CB  PRO B 115      20.644 -22.184   8.652  1.00 70.60           C  
ATOM    832  O   PRO B 115      19.498 -19.717  10.277  1.00 70.60           O  
ATOM    833  CG  PRO B 115      21.453 -22.680   9.807  1.00 70.60           C  
ATOM    834  CD  PRO B 115      22.436 -21.613  10.194  1.00 70.60           C  
ATOM    835  N   ALA B 116      19.124 -19.190   8.104  1.00 77.42           N  
ATOM    836  CA  ALA B 116      17.857 -18.537   8.424  1.00 77.42           C  
ATOM    837  C   ALA B 116      16.866 -19.527   9.028  1.00 77.42           C  
ATOM    838  CB  ALA B 116      17.264 -17.889   7.175  1.00 77.42           C  
ATOM    839  O   ALA B 116      16.660 -20.616   8.488  1.00 77.42           O  
ATOM    840  N   THR B 117      16.427 -19.259  10.222  1.00 73.04           N  
ATOM    841  CA  THR B 117      15.435 -20.094  10.891  1.00 73.04           C  
ATOM    842  C   THR B 117      14.080 -19.394  10.934  1.00 73.04           C  
ATOM    843  CB  THR B 117      15.878 -20.449  12.322  1.00 73.04           C  
ATOM    844  O   THR B 117      13.098 -19.960  11.419  1.00 73.04           O  
ATOM    845  CG2 THR B 117      17.168 -21.263  12.312  1.00 73.04           C  
ATOM    846  OG1 THR B 117      16.094 -19.242  13.063  1.00 73.04           O  
ATOM    847  N   ALA B 118      14.067 -18.127  10.527  1.00 76.10           N  
ATOM    848  CA  ALA B 118      12.849 -17.322  10.537  1.00 76.10           C  
ATOM    849  C   ALA B 118      12.833 -16.336   9.372  1.00 76.10           C  
ATOM    850  CB  ALA B 118      12.714 -16.577  11.863  1.00 76.10           C  
ATOM    851  O   ALA B 118      13.868 -16.080   8.754  1.00 76.10           O  
ATOM    852  N   ARG B 119      11.650 -15.967   9.035  1.00 79.82           N  
ATOM    853  CA  ARG B 119      11.454 -14.945   8.012  1.00 79.82           C  
ATOM    854  C   ARG B 119      10.519 -13.847   8.507  1.00 79.82           C  
ATOM    855  CB  ARG B 119      10.898 -15.567   6.729  1.00 79.82           C  
ATOM    856  O   ARG B 119       9.481 -14.132   9.107  1.00 79.82           O  
ATOM    857  CG  ARG B 119      10.607 -14.558   5.631  1.00 79.82           C  
ATOM    858  CD  ARG B 119      10.403 -15.234   4.282  1.00 79.82           C  
ATOM    859  NE  ARG B 119      10.756 -14.349   3.176  1.00 79.82           N  
ATOM    860  NH1 ARG B 119      11.257 -16.054   1.700  1.00 79.82           N  
ATOM    861  NH2 ARG B 119      11.451 -13.867   1.041  1.00 79.82           N  
ATOM    862  CZ  ARG B 119      11.154 -14.758   1.975  1.00 79.82           C  
ATOM    863  N   CYS B 120      10.972 -12.542   8.362  1.00 74.44           N  
ATOM    864  CA  CYS B 120      10.073 -11.418   8.600  1.00 74.44           C  
ATOM    865  C   CYS B 120       9.218 -11.134   7.371  1.00 74.44           C  
ATOM    866  CB  CYS B 120      10.866 -10.168   8.981  1.00 74.44           C  
ATOM    867  O   CYS B 120       9.745 -10.817   6.303  1.00 74.44           O  
ATOM    868  SG  CYS B 120       9.848  -8.688   9.165  1.00 74.44           S  
ATOM    869  N   LEU B 121       7.929 -11.253   7.529  1.00 69.32           N  
ATOM    870  CA  LEU B 121       7.008 -11.081   6.410  1.00 69.32           C  
ATOM    871  C   LEU B 121       6.885  -9.610   6.029  1.00 69.32           C  
ATOM    872  CB  LEU B 121       5.629 -11.648   6.759  1.00 69.32           C  
ATOM    873  O   LEU B 121       6.550  -9.287   4.887  1.00 69.32           O  
ATOM    874  CG  LEU B 121       5.558 -13.156   7.003  1.00 69.32           C  
ATOM    875  CD1 LEU B 121       4.128 -13.572   7.334  1.00 69.32           C  
ATOM    876  CD2 LEU B 121       6.075 -13.920   5.789  1.00 69.32           C  
ATOM    877  N   ASP B 122       7.274  -8.666   7.040  1.00 65.36           N  
ATOM    878  CA  ASP B 122       7.164  -7.229   6.808  1.00 65.36           C  
ATOM    879  C   ASP B 122       8.370  -6.704   6.033  1.00 65.36           C  
ATOM    880  CB  ASP B 122       7.025  -6.481   8.136  1.00 65.36           C  
ATOM    881  O   ASP B 122       8.228  -5.839   5.166  1.00 65.36           O  
ATOM    882  CG  ASP B 122       5.768  -6.858   8.900  1.00 65.36           C  
ATOM    883  OD1 ASP B 122       4.717  -6.210   8.705  1.00 65.36           O  
ATOM    884  OD2 ASP B 122       5.830  -7.811   9.707  1.00 65.36           O  
ATOM    885  N   CYS B 123       9.652  -7.193   6.273  1.00 66.92           N  
ATOM    886  CA  CYS B 123      10.864  -6.704   5.624  1.00 66.92           C  
ATOM    887  C   CYS B 123      11.407  -7.732   4.638  1.00 66.92           C  
ATOM    888  CB  CYS B 123      11.932  -6.369   6.665  1.00 66.92           C  
ATOM    889  O   CYS B 123      12.365  -7.458   3.914  1.00 66.92           O  
ATOM    890  SG  CYS B 123      12.221  -7.690   7.863  1.00 66.92           S  
ATOM    891  N   ALA B 124      10.840  -8.872   4.587  1.00 70.32           N  
ATOM    892  CA  ALA B 124      11.248  -9.979   3.725  1.00 70.32           C  
ATOM    893  C   ALA B 124      12.686 -10.399   4.017  1.00 70.32           C  
ATOM    894  CB  ALA B 124      11.097  -9.593   2.256  1.00 70.32           C  
ATOM    895  O   ALA B 124      13.390 -10.884   3.128  1.00 70.32           O  
ATOM    896  N   ASP B 125      13.072 -10.240   5.266  1.00 75.45           N  
ATOM    897  CA  ASP B 125      14.404 -10.664   5.684  1.00 75.45           C  
ATOM    898  C   ASP B 125      14.377 -12.085   6.243  1.00 75.45           C  
ATOM    899  CB  ASP B 125      14.972  -9.699   6.727  1.00 75.45           C  
ATOM    900  O   ASP B 125      13.501 -12.428   7.040  1.00 75.45           O  
ATOM    901  CG  ASP B 125      15.398  -8.368   6.133  1.00 75.45           C  
ATOM    902  OD1 ASP B 125      15.669  -8.303   4.915  1.00 75.45           O  
ATOM    903  OD2 ASP B 125      15.467  -7.377   6.891  1.00 75.45           O  
ATOM    904  N   ASP B 126      15.256 -12.969   5.629  1.00 78.49           N  
ATOM    905  CA  ASP B 126      15.556 -14.233   6.294  1.00 78.49           C  
ATOM    906  C   ASP B 126      16.495 -14.022   7.479  1.00 78.49           C  
ATOM    907  CB  ASP B 126      16.170 -15.227   5.306  1.00 78.49           C  
ATOM    908  O   ASP B 126      17.532 -13.367   7.347  1.00 78.49           O  
ATOM    909  CG  ASP B 126      15.217 -15.619   4.190  1.00 78.49           C  
ATOM    910  OD1 ASP B 126      14.020 -15.852   4.464  1.00 78.49           O  
ATOM    911  OD2 ASP B 126      15.669 -15.699   3.027  1.00 78.49           O  
ATOM    912  N   LEU B 127      16.025 -14.461   8.592  1.00 79.65           N  
ATOM    913  CA  LEU B 127      16.727 -14.149   9.833  1.00 79.65           C  
ATOM    914  C   LEU B 127      17.171 -15.424  10.541  1.00 79.65           C  
ATOM    915  CB  LEU B 127      15.834 -13.320  10.760  1.00 79.65           C  
ATOM    916  O   LEU B 127      16.435 -16.413  10.567  1.00 79.65           O  
ATOM    917  CG  LEU B 127      15.172 -12.088  10.140  1.00 79.65           C  
ATOM    918  CD1 LEU B 127      14.086 -11.548  11.065  1.00 79.65           C  
ATOM    919  CD2 LEU B 127      16.212 -11.013   9.844  1.00 79.65           C  
ATOM    920  N   CYS B 128      18.421 -15.482  10.991  1.00 70.19           N  
ATOM    921  CA  CYS B 128      18.822 -16.508  11.948  1.00 70.19           C  
ATOM    922  C   CYS B 128      18.161 -16.279  13.302  1.00 70.19           C  
ATOM    923  CB  CYS B 128      20.341 -16.527  12.109  1.00 70.19           C  
ATOM    924  O   CYS B 128      17.483 -15.270  13.504  1.00 70.19           O  
ATOM    925  SG  CYS B 128      20.993 -15.124  13.040  1.00 70.19           S  
ATOM    926  N   GLN B 129      18.259 -17.266  14.108  1.00 74.28           N  
ATOM    927  CA  GLN B 129      17.597 -17.199  15.407  1.00 74.28           C  
ATOM    928  C   GLN B 129      17.988 -15.929  16.158  1.00 74.28           C  
ATOM    929  CB  GLN B 129      17.935 -18.431  16.247  1.00 74.28           C  
ATOM    930  O   GLN B 129      17.129 -15.240  16.712  1.00 74.28           O  
ATOM    931  CG  GLN B 129      17.087 -18.570  17.504  1.00 74.28           C  
ATOM    932  CD  GLN B 129      15.622 -18.820  17.199  1.00 74.28           C  
ATOM    933  NE2 GLN B 129      14.746 -18.390  18.101  1.00 74.28           N  
ATOM    934  OE1 GLN B 129      15.280 -19.395  16.161  1.00 74.28           O  
ATOM    935  N   ALA B 130      19.207 -15.582  16.166  1.00 71.60           N  
ATOM    936  CA  ALA B 130      19.703 -14.406  16.876  1.00 71.60           C  
ATOM    937  C   ALA B 130      19.127 -13.124  16.283  1.00 71.60           C  
ATOM    938  CB  ALA B 130      21.229 -14.366  16.840  1.00 71.60           C  
ATOM    939  O   ALA B 130      18.670 -12.243  17.016  1.00 71.60           O  
ATOM    940  N   CYS B 131      19.112 -13.055  14.963  1.00 75.48           N  
ATOM    941  CA  CYS B 131      18.607 -11.860  14.297  1.00 75.48           C  
ATOM    942  C   CYS B 131      17.091 -11.763  14.425  1.00 75.48           C  
ATOM    943  CB  CYS B 131      19.003 -11.862  12.821  1.00 75.48           C  
ATOM    944  O   CYS B 131      16.541 -10.664  14.513  1.00 75.48           O  
ATOM    945  SG  CYS B 131      20.762 -11.560  12.539  1.00 75.48           S  
ATOM    946  N   ALA B 132      16.464 -12.916  14.484  1.00 77.84           N  
ATOM    947  CA  ALA B 132      15.022 -12.933  14.715  1.00 77.84           C  
ATOM    948  C   ALA B 132      14.682 -12.395  16.102  1.00 77.84           C  
ATOM    949  CB  ALA B 132      14.472 -14.347  14.546  1.00 77.84           C  
ATOM    950  O   ALA B 132      13.742 -11.612  16.257  1.00 77.84           O  
ATOM    951  N   ASP B 133      15.437 -12.761  17.062  1.00 73.40           N  
ATOM    952  CA  ASP B 133      15.230 -12.268  18.420  1.00 73.40           C  
ATOM    953  C   ASP B 133      15.423 -10.755  18.490  1.00 73.40           C  
ATOM    954  CB  ASP B 133      16.182 -12.965  19.394  1.00 73.40           C  
ATOM    955  O   ASP B 133      14.638 -10.052  19.130  1.00 73.40           O  
ATOM    956  CG  ASP B 133      15.840 -14.428  19.613  1.00 73.40           C  
ATOM    957  OD1 ASP B 133      14.686 -14.831  19.349  1.00 73.40           O  
ATOM    958  OD2 ASP B 133      16.731 -15.185  20.056  1.00 73.40           O  
ATOM    959  N   GLY B 134      16.412 -10.265  17.864  1.00 71.23           N  
ATOM    960  CA  GLY B 134      16.663  -8.833  17.818  1.00 71.23           C  
ATOM    961  C   GLY B 134      15.588  -8.063  17.074  1.00 71.23           C  
ATOM    962  O   GLY B 134      15.170  -6.989  17.512  1.00 71.23           O  
ATOM    963  N   HIS B 135      15.223  -8.592  15.904  1.00 75.41           N  
ATOM    964  CA  HIS B 135      14.202  -7.985  15.058  1.00 75.41           C  
ATOM    965  C   HIS B 135      12.900  -7.783  15.826  1.00 75.41           C  
ATOM    966  CB  HIS B 135      13.953  -8.845  13.818  1.00 75.41           C  
ATOM    967  O   HIS B 135      12.222  -6.768  15.651  1.00 75.41           O  
ATOM    968  CG  HIS B 135      13.307  -8.102  12.693  1.00 75.41           C  
ATOM    969  CD2 HIS B 135      12.048  -8.156  12.198  1.00 75.41           C  
ATOM    970  ND1 HIS B 135      13.980  -7.170  11.932  1.00 75.41           N  
ATOM    971  CE1 HIS B 135      13.160  -6.682  11.017  1.00 75.41           C  
ATOM    972  NE2 HIS B 135      11.981  -7.264  11.156  1.00 75.41           N  
ATOM    973  N   ARG B 136      12.633  -8.710  16.818  1.00 73.09           N  
ATOM    974  CA  ARG B 136      11.395  -8.677  17.590  1.00 73.09           C  
ATOM    975  C   ARG B 136      11.482  -7.656  18.720  1.00 73.09           C  
ATOM    976  CB  ARG B 136      11.078 -10.062  18.158  1.00 73.09           C  
ATOM    977  O   ARG B 136      10.458  -7.236  19.264  1.00 73.09           O  
ATOM    978  CG  ARG B 136      10.594 -11.058  17.116  1.00 73.09           C  
ATOM    979  CD  ARG B 136      10.230 -12.397  17.742  1.00 73.09           C  
ATOM    980  NE  ARG B 136      10.392 -13.497  16.796  1.00 73.09           N  
ATOM    981  NH1 ARG B 136       8.182 -13.517  16.123  1.00 73.09           N  
ATOM    982  NH2 ARG B 136       9.674 -15.005  15.219  1.00 73.09           N  
ATOM    983  CZ  ARG B 136       9.416 -14.004  16.048  1.00 73.09           C  
ATOM    984  N   CYS B 137      12.708  -7.128  18.930  1.00 65.36           N  
ATOM    985  CA  CYS B 137      12.897  -6.336  20.140  1.00 65.36           C  
ATOM    986  C   CYS B 137      13.197  -4.881  19.799  1.00 65.36           C  
ATOM    987  CB  CYS B 137      14.030  -6.914  20.988  1.00 65.36           C  
ATOM    988  O   CYS B 137      13.586  -4.102  20.671  1.00 65.36           O  
ATOM    989  SG  CYS B 137      13.668  -8.546  21.672  1.00 65.36           S  
ATOM    990  N   THR B 138      12.983  -4.576  18.588  1.00 66.89           N  
ATOM    991  CA  THR B 138      13.244  -3.183  18.244  1.00 66.89           C  
ATOM    992  C   THR B 138      11.937  -2.414  18.071  1.00 66.89           C  
ATOM    993  CB  THR B 138      14.081  -3.073  16.956  1.00 66.89           C  
ATOM    994  O   THR B 138      10.907  -3.000  17.730  1.00 66.89           O  
ATOM    995  CG2 THR B 138      15.299  -3.990  17.012  1.00 66.89           C  
ATOM    996  OG1 THR B 138      13.270  -3.442  15.833  1.00 66.89           O  
ATOM    997  N   ARG B 139      12.005  -1.113  18.462  1.00 55.89           N  
ATOM    998  CA  ARG B 139      10.835  -0.249  18.345  1.00 55.89           C  
ATOM    999  C   ARG B 139      10.312  -0.227  16.912  1.00 55.89           C  
ATOM   1000  CB  ARG B 139      11.169   1.173  18.802  1.00 55.89           C  
ATOM   1001  O   ARG B 139       9.101  -0.179  16.689  1.00 55.89           O  
ATOM   1002  CG  ARG B 139      10.789   1.461  20.245  1.00 55.89           C  
ATOM   1003  CD  ARG B 139      11.060   2.911  20.622  1.00 55.89           C  
ATOM   1004  NE  ARG B 139      10.699   3.184  22.010  1.00 55.89           N  
ATOM   1005  NH1 ARG B 139      12.420   4.680  22.380  1.00 55.89           N  
ATOM   1006  NH2 ARG B 139      10.938   4.193  24.059  1.00 55.89           N  
ATOM   1007  CZ  ARG B 139      11.353   4.018  22.813  1.00 55.89           C  
ATOM   1008  N   GLN B 140      11.223  -0.427  15.984  1.00 60.32           N  
ATOM   1009  CA  GLN B 140      10.867  -0.281  14.577  1.00 60.32           C  
ATOM   1010  C   GLN B 140      10.304  -1.583  14.014  1.00 60.32           C  
ATOM   1011  CB  GLN B 140      12.081   0.163  13.759  1.00 60.32           C  
ATOM   1012  O   GLN B 140       9.486  -1.565  13.092  1.00 60.32           O  
ATOM   1013  CG  GLN B 140      12.368   1.656  13.845  1.00 60.32           C  
ATOM   1014  CD  GLN B 140      13.671   2.043  13.171  1.00 60.32           C  
ATOM   1015  NE2 GLN B 140      13.588   2.929  12.185  1.00 60.32           N  
ATOM   1016  OE1 GLN B 140      14.743   1.549  13.534  1.00 60.32           O  
ATOM   1017  N   THR B 141      10.691  -2.757  14.676  1.00 65.77           N  
ATOM   1018  CA  THR B 141      10.350  -4.012  14.015  1.00 65.77           C  
ATOM   1019  C   THR B 141       9.525  -4.903  14.940  1.00 65.77           C  
ATOM   1020  CB  THR B 141      11.613  -4.768  13.564  1.00 65.77           C  
ATOM   1021  O   THR B 141       9.188  -6.034  14.583  1.00 65.77           O  
ATOM   1022  CG2 THR B 141      12.382  -3.974  12.513  1.00 65.77           C  
ATOM   1023  OG1 THR B 141      12.462  -4.987  14.697  1.00 65.77           O  
ATOM   1024  N   HIS B 142       9.236  -4.434  16.144  1.00 65.30           N  
ATOM   1025  CA  HIS B 142       8.588  -5.289  17.133  1.00 65.30           C  
ATOM   1026  C   HIS B 142       7.201  -5.717  16.666  1.00 65.30           C  
ATOM   1027  CB  HIS B 142       8.491  -4.570  18.480  1.00 65.30           C  
ATOM   1028  O   HIS B 142       6.677  -6.738  17.118  1.00 65.30           O  
ATOM   1029  CG  HIS B 142       7.416  -3.531  18.529  1.00 65.30           C  
ATOM   1030  CD2 HIS B 142       6.181  -3.556  19.082  1.00 65.30           C  
ATOM   1031  ND1 HIS B 142       7.558  -2.286  17.956  1.00 65.30           N  
ATOM   1032  CE1 HIS B 142       6.453  -1.587  18.157  1.00 65.30           C  
ATOM   1033  NE2 HIS B 142       5.602  -2.335  18.837  1.00 65.30           N  
ATOM   1034  N   THR B 143       6.679  -4.941  15.690  1.00 62.20           N  
ATOM   1035  CA  THR B 143       5.345  -5.263  15.195  1.00 62.20           C  
ATOM   1036  C   THR B 143       5.428  -6.069  13.902  1.00 62.20           C  
ATOM   1037  CB  THR B 143       4.516  -3.988  14.955  1.00 62.20           C  
ATOM   1038  O   THR B 143       4.402  -6.412  13.311  1.00 62.20           O  
ATOM   1039  CG2 THR B 143       4.268  -3.239  16.261  1.00 62.20           C  
ATOM   1040  OG1 THR B 143       5.222  -3.128  14.052  1.00 62.20           O  
ATOM   1041  N   HIS B 144       6.675  -6.324  13.460  1.00 73.08           N  
ATOM   1042  CA  HIS B 144       6.838  -7.149  12.269  1.00 73.08           C  
ATOM   1043  C   HIS B 144       6.477  -8.603  12.552  1.00 73.08           C  
ATOM   1044  CB  HIS B 144       8.272  -7.056  11.744  1.00 73.08           C  
ATOM   1045  O   HIS B 144       6.686  -9.094  13.664  1.00 73.08           O  
ATOM   1046  CG  HIS B 144       8.571  -5.771  11.041  1.00 73.08           C  
ATOM   1047  CD2 HIS B 144       7.859  -4.624  10.943  1.00 73.08           C  
ATOM   1048  ND1 HIS B 144       9.731  -5.567  10.324  1.00 73.08           N  
ATOM   1049  CE1 HIS B 144       9.718  -4.346   9.816  1.00 73.08           C  
ATOM   1050  NE2 HIS B 144       8.593  -3.753  10.177  1.00 73.08           N  
ATOM   1051  N   ARG B 145       5.784  -9.224  11.513  1.00 69.13           N  
ATOM   1052  CA  ARG B 145       5.444 -10.639  11.611  1.00 69.13           C  
ATOM   1053  C   ARG B 145       6.637 -11.516  11.248  1.00 69.13           C  
ATOM   1054  CB  ARG B 145       4.255 -10.971  10.707  1.00 69.13           C  
ATOM   1055  O   ARG B 145       7.045 -11.568  10.085  1.00 69.13           O  
ATOM   1056  CG  ARG B 145       2.917 -10.493  11.249  1.00 69.13           C  
ATOM   1057  CD  ARG B 145       1.804 -10.652  10.223  1.00 69.13           C  
ATOM   1058  NE  ARG B 145       1.970  -9.732   9.101  1.00 69.13           N  
ATOM   1059  NH1 ARG B 145       0.198 -10.574   7.881  1.00 69.13           N  
ATOM   1060  NH2 ARG B 145       1.443  -8.836   7.053  1.00 69.13           N  
ATOM   1061  CZ  ARG B 145       1.203  -9.716   8.014  1.00 69.13           C  
ATOM   1062  N   VAL B 146       7.251 -12.133  12.287  1.00 74.85           N  
ATOM   1063  CA  VAL B 146       8.372 -13.049  12.109  1.00 74.85           C  
ATOM   1064  C   VAL B 146       7.888 -14.491  12.244  1.00 74.85           C  
ATOM   1065  CB  VAL B 146       9.501 -12.769  13.127  1.00 74.85           C  
ATOM   1066  O   VAL B 146       7.306 -14.864  13.265  1.00 74.85           O  
ATOM   1067  CG1 VAL B 146      10.657 -13.748  12.935  1.00 74.85           C  
ATOM   1068  CG2 VAL B 146       9.990 -11.327  12.997  1.00 74.85           C  
ATOM   1069  N   VAL B 147       8.032 -15.258  11.116  1.00 73.12           N  
ATOM   1070  CA  VAL B 147       7.546 -16.633  11.096  1.00 73.12           C  
ATOM   1071  C   VAL B 147       8.728 -17.598  11.042  1.00 73.12           C  
ATOM   1072  CB  VAL B 147       6.599 -16.883   9.900  1.00 73.12           C  
ATOM   1073  O   VAL B 147       9.751 -17.303  10.419  1.00 73.12           O  
ATOM   1074  CG1 VAL B 147       5.325 -16.051  10.038  1.00 73.12           C  
ATOM   1075  CG2 VAL B 147       7.307 -16.566   8.584  1.00 73.12           C  
ATOM   1076  N   ASP B 148       8.556 -18.669  11.807  1.00 70.67           N  
ATOM   1077  CA  ASP B 148       9.597 -19.691  11.825  1.00 70.67           C  
ATOM   1078  C   ASP B 148       9.640 -20.456  10.505  1.00 70.67           C  
ATOM   1079  CB  ASP B 148       9.377 -20.661  12.988  1.00 70.67           C  
ATOM   1080  O   ASP B 148       8.596 -20.786   9.938  1.00 70.67           O  
ATOM   1081  CG  ASP B 148      10.674 -21.128  13.625  1.00 70.67           C  
ATOM   1082  OD1 ASP B 148      11.536 -21.688  12.914  1.00 70.67           O  
ATOM   1083  OD2 ASP B 148      10.834 -20.937  14.850  1.00 70.67           O  
ATOM   1084  N   LEU B 149      10.866 -20.592   9.971  1.00 63.74           N  
ATOM   1085  CA  LEU B 149      11.047 -21.349   8.737  1.00 63.74           C  
ATOM   1086  C   LEU B 149      11.156 -22.842   9.026  1.00 63.74           C  
ATOM   1087  CB  LEU B 149      12.296 -20.869   7.992  1.00 63.74           C  
ATOM   1088  O   LEU B 149      10.922 -23.669   8.141  1.00 63.74           O  
ATOM   1089  CG  LEU B 149      12.233 -19.460   7.400  1.00 63.74           C  
ATOM   1090  CD1 LEU B 149      13.634 -18.966   7.056  1.00 63.74           C  
ATOM   1091  CD2 LEU B 149      11.334 -19.437   6.168  1.00 63.74           C  
ATOM   1092  N   VAL B 150      11.651 -23.268  10.256  1.00 49.94           N  
ATOM   1093  CA  VAL B 150      11.803 -24.659  10.673  1.00 49.94           C  
ATOM   1094  C   VAL B 150      11.020 -24.900  11.961  1.00 49.94           C  
ATOM   1095  CB  VAL B 150      13.288 -25.032  10.874  1.00 49.94           C  
ATOM   1096  O   VAL B 150      10.866 -23.992  12.782  1.00 49.94           O  
ATOM   1097  CG1 VAL B 150      13.496 -26.535  10.695  1.00 49.94           C  
ATOM   1098  CG2 VAL B 150      14.171 -24.248   9.905  1.00 49.94           C  
TER    1099      VAL B 150                                                      
ATOM   1100  N   MET C   1      -2.731 -36.287  13.264  1.00 22.40           N  
ATOM   1101  CA  MET C   1      -2.845 -35.934  11.852  1.00 22.40           C  
ATOM   1102  C   MET C   1      -2.641 -34.436  11.648  1.00 22.40           C  
ATOM   1103  CB  MET C   1      -4.209 -36.355  11.301  1.00 22.40           C  
ATOM   1104  O   MET C   1      -3.529 -33.637  11.950  1.00 22.40           O  
ATOM   1105  CG  MET C   1      -4.216 -37.743  10.680  1.00 22.40           C  
ATOM   1106  SD  MET C   1      -5.815 -38.143   9.874  1.00 22.40           S  
ATOM   1107  CE  MET C   1      -5.217 -38.936   8.355  1.00 22.40           C  
ATOM   1108  N   VAL C   2      -1.550 -33.899  12.037  1.00 24.19           N  
ATOM   1109  CA  VAL C   2      -1.134 -32.517  11.822  1.00 24.19           C  
ATOM   1110  C   VAL C   2      -1.312 -32.148  10.351  1.00 24.19           C  
ATOM   1111  CB  VAL C   2       0.332 -32.291  12.255  1.00 24.19           C  
ATOM   1112  O   VAL C   2      -0.919 -32.907   9.462  1.00 24.19           O  
ATOM   1113  CG1 VAL C   2       0.394 -31.469  13.541  1.00 24.19           C  
ATOM   1114  CG2 VAL C   2       1.046 -33.629  12.437  1.00 24.19           C  
ATOM   1115  N   SER C   3      -2.524 -31.758  10.056  1.00 25.15           N  
ATOM   1116  CA  SER C   3      -2.792 -31.125   8.768  1.00 25.15           C  
ATOM   1117  C   SER C   3      -1.610 -30.276   8.313  1.00 25.15           C  
ATOM   1118  CB  SER C   3      -4.051 -30.260   8.847  1.00 25.15           C  
ATOM   1119  O   SER C   3      -1.087 -29.466   9.082  1.00 25.15           O  
ATOM   1120  OG  SER C   3      -5.119 -30.981   9.436  1.00 25.15           O  
ATOM   1121  N   HIS C   4      -0.541 -30.776   7.791  1.00 30.00           N  
ATOM   1122  CA  HIS C   4       0.425 -29.974   7.049  1.00 30.00           C  
ATOM   1123  C   HIS C   4      -0.253 -28.797   6.356  1.00 30.00           C  
ATOM   1124  CB  HIS C   4       1.160 -30.836   6.021  1.00 30.00           C  
ATOM   1125  O   HIS C   4      -1.120 -28.990   5.501  1.00 30.00           O  
ATOM   1126  CG  HIS C   4       2.234 -31.691   6.613  1.00 30.00           C  
ATOM   1127  CD2 HIS C   4       2.304 -33.031   6.798  1.00 30.00           C  
ATOM   1128  ND1 HIS C   4       3.414 -31.172   7.101  1.00 30.00           N  
ATOM   1129  CE1 HIS C   4       4.165 -32.159   7.561  1.00 30.00           C  
ATOM   1130  NE2 HIS C   4       3.514 -33.297   7.389  1.00 30.00           N  
ATOM   1131  N   GLY C   5      -0.703 -27.868   7.205  1.00 35.03           N  
ATOM   1132  CA  GLY C   5      -1.311 -26.663   6.662  1.00 35.03           C  
ATOM   1133  C   GLY C   5      -0.635 -26.174   5.395  1.00 35.03           C  
ATOM   1134  O   GLY C   5       0.587 -26.017   5.358  1.00 35.03           O  
ATOM   1135  N   SER C   6      -0.969 -26.719   4.265  1.00 40.41           N  
ATOM   1136  CA  SER C   6      -0.539 -26.203   2.969  1.00 40.41           C  
ATOM   1137  C   SER C   6      -0.405 -24.684   2.996  1.00 40.41           C  
ATOM   1138  CB  SER C   6      -1.522 -26.617   1.874  1.00 40.41           C  
ATOM   1139  O   SER C   6      -1.107 -24.007   3.749  1.00 40.41           O  
ATOM   1140  OG  SER C   6      -1.498 -28.021   1.681  1.00 40.41           O  
ATOM   1141  N   SER C   7       0.760 -24.204   2.656  1.00 48.85           N  
ATOM   1142  CA  SER C   7       0.984 -22.774   2.476  1.00 48.85           C  
ATOM   1143  C   SER C   7      -0.165 -22.125   1.712  1.00 48.85           C  
ATOM   1144  CB  SER C   7       2.301 -22.526   1.740  1.00 48.85           C  
ATOM   1145  O   SER C   7      -0.670 -22.692   0.741  1.00 48.85           O  
ATOM   1146  OG  SER C   7       3.393 -23.061   2.468  1.00 48.85           O  
ATOM   1147  N   PRO C   8      -0.740 -21.137   2.294  1.00 62.94           N  
ATOM   1148  CA  PRO C   8      -1.847 -20.463   1.611  1.00 62.94           C  
ATOM   1149  C   PRO C   8      -1.506 -20.079   0.173  1.00 62.94           C  
ATOM   1150  CB  PRO C   8      -2.083 -19.216   2.468  1.00 62.94           C  
ATOM   1151  O   PRO C   8      -0.350 -19.777  -0.132  1.00 62.94           O  
ATOM   1152  CG  PRO C   8      -0.809 -19.027   3.226  1.00 62.94           C  
ATOM   1153  CD  PRO C   8      -0.109 -20.352   3.320  1.00 62.94           C  
ATOM   1154  N   SER C   9      -2.427 -20.222  -0.639  1.00 67.30           N  
ATOM   1155  CA  SER C   9      -2.289 -19.702  -1.995  1.00 67.30           C  
ATOM   1156  C   SER C   9      -2.032 -18.199  -1.988  1.00 67.30           C  
ATOM   1157  CB  SER C   9      -3.540 -20.011  -2.818  1.00 67.30           C  
ATOM   1158  O   SER C   9      -2.241 -17.533  -0.972  1.00 67.30           O  
ATOM   1159  OG  SER C   9      -4.613 -19.167  -2.437  1.00 67.30           O  
ATOM   1160  N   LEU C  10      -1.545 -17.711  -3.022  1.00 73.19           N  
ATOM   1161  CA  LEU C  10      -1.307 -16.279  -3.162  1.00 73.19           C  
ATOM   1162  C   LEU C  10      -2.589 -15.488  -2.923  1.00 73.19           C  
ATOM   1163  CB  LEU C  10      -0.750 -15.962  -4.553  1.00 73.19           C  
ATOM   1164  O   LEU C  10      -2.576 -14.475  -2.220  1.00 73.19           O  
ATOM   1165  CG  LEU C  10      -0.375 -14.502  -4.816  1.00 73.19           C  
ATOM   1166  CD1 LEU C  10       0.635 -14.019  -3.781  1.00 73.19           C  
ATOM   1167  CD2 LEU C  10       0.178 -14.339  -6.228  1.00 73.19           C  
ATOM   1168  N   LEU C  11      -3.626 -15.968  -3.508  1.00 75.31           N  
ATOM   1169  CA  LEU C  11      -4.920 -15.320  -3.324  1.00 75.31           C  
ATOM   1170  C   LEU C  11      -5.318 -15.307  -1.852  1.00 75.31           C  
ATOM   1171  CB  LEU C  11      -5.997 -16.029  -4.149  1.00 75.31           C  
ATOM   1172  O   LEU C  11      -5.776 -14.285  -1.337  1.00 75.31           O  
ATOM   1173  CG  LEU C  11      -7.397 -15.415  -4.108  1.00 75.31           C  
ATOM   1174  CD1 LEU C  11      -7.360 -13.977  -4.615  1.00 75.31           C  
ATOM   1175  CD2 LEU C  11      -8.373 -16.251  -4.929  1.00 75.31           C  
ATOM   1176  N   GLU C  12      -5.089 -16.350  -1.195  1.00 74.88           N  
ATOM   1177  CA  GLU C  12      -5.419 -16.456   0.223  1.00 74.88           C  
ATOM   1178  C   GLU C  12      -4.529 -15.549   1.067  1.00 74.88           C  
ATOM   1179  CB  GLU C  12      -5.293 -17.906   0.698  1.00 74.88           C  
ATOM   1180  O   GLU C  12      -5.006 -14.888   1.992  1.00 74.88           O  
ATOM   1181  CG  GLU C  12      -6.430 -18.806   0.236  1.00 74.88           C  
ATOM   1182  CD  GLU C  12      -6.164 -20.282   0.479  1.00 74.88           C  
ATOM   1183  OE1 GLU C  12      -7.134 -21.071   0.548  1.00 74.88           O  
ATOM   1184  OE2 GLU C  12      -4.975 -20.654   0.604  1.00 74.88           O  
ATOM   1185  N   ALA C  13      -3.303 -15.521   0.731  1.00 77.60           N  
ATOM   1186  CA  ALA C  13      -2.362 -14.667   1.452  1.00 77.60           C  
ATOM   1187  C   ALA C  13      -2.726 -13.194   1.296  1.00 77.60           C  
ATOM   1188  CB  ALA C  13      -0.937 -14.914   0.962  1.00 77.60           C  
ATOM   1189  O   ALA C  13      -2.676 -12.430   2.262  1.00 77.60           O  
ATOM   1190  N   LEU C  14      -3.121 -12.850   0.141  1.00 84.59           N  
ATOM   1191  CA  LEU C  14      -3.510 -11.467  -0.113  1.00 84.59           C  
ATOM   1192  C   LEU C  14      -4.808 -11.125   0.612  1.00 84.59           C  
ATOM   1193  CB  LEU C  14      -3.671 -11.223  -1.615  1.00 84.59           C  
ATOM   1194  O   LEU C  14      -4.889 -10.105   1.300  1.00 84.59           O  
ATOM   1195  CG  LEU C  14      -2.381 -11.159  -2.434  1.00 84.59           C  
ATOM   1196  CD1 LEU C  14      -2.702 -11.056  -3.921  1.00 84.59           C  
ATOM   1197  CD2 LEU C  14      -1.520  -9.983  -1.985  1.00 84.59           C  
ATOM   1198  N   SER C  15      -5.779 -11.927   0.492  1.00 81.57           N  
ATOM   1199  CA  SER C  15      -7.122 -11.669   0.999  1.00 81.57           C  
ATOM   1200  C   SER C  15      -7.156 -11.713   2.523  1.00 81.57           C  
ATOM   1201  CB  SER C  15      -8.115 -12.683   0.429  1.00 81.57           C  
ATOM   1202  O   SER C  15      -7.799 -10.876   3.159  1.00 81.57           O  
ATOM   1203  OG  SER C  15      -8.204 -12.563  -0.980  1.00 81.57           O  
ATOM   1204  N   SER C  16      -6.452 -12.607   3.096  1.00 77.02           N  
ATOM   1205  CA  SER C  16      -6.603 -12.859   4.525  1.00 77.02           C  
ATOM   1206  C   SER C  16      -5.526 -12.141   5.331  1.00 77.02           C  
ATOM   1207  CB  SER C  16      -6.551 -14.360   4.813  1.00 77.02           C  
ATOM   1208  O   SER C  16      -5.675 -11.942   6.538  1.00 77.02           O  
ATOM   1209  OG  SER C  16      -7.502 -15.057   4.027  1.00 77.02           O  
ATOM   1210  N   ASP C  17      -4.552 -11.711   4.724  1.00 82.35           N  
ATOM   1211  CA  ASP C  17      -3.445 -11.101   5.455  1.00 82.35           C  
ATOM   1212  C   ASP C  17      -3.195  -9.672   4.979  1.00 82.35           C  
ATOM   1213  CB  ASP C  17      -2.173 -11.938   5.300  1.00 82.35           C  
ATOM   1214  O   ASP C  17      -3.631  -8.713   5.620  1.00 82.35           O  
ATOM   1215  CG  ASP C  17      -2.223 -13.243   6.075  1.00 82.35           C  
ATOM   1216  OD1 ASP C  17      -3.011 -13.349   7.039  1.00 82.35           O  
ATOM   1217  OD2 ASP C  17      -1.466 -14.172   5.720  1.00 82.35           O  
ATOM   1218  N   PHE C  18      -2.874  -9.455   3.844  1.00 87.63           N  
ATOM   1219  CA  PHE C  18      -2.442  -8.158   3.336  1.00 87.63           C  
ATOM   1220  C   PHE C  18      -3.620  -7.195   3.241  1.00 87.63           C  
ATOM   1221  CB  PHE C  18      -1.776  -8.311   1.965  1.00 87.63           C  
ATOM   1222  O   PHE C  18      -3.471  -5.998   3.493  1.00 87.63           O  
ATOM   1223  CG  PHE C  18      -0.321  -8.686   2.036  1.00 87.63           C  
ATOM   1224  CD1 PHE C  18       0.667  -7.711   1.962  1.00 87.63           C  
ATOM   1225  CD2 PHE C  18       0.060 -10.014   2.177  1.00 87.63           C  
ATOM   1226  CE1 PHE C  18       2.015  -8.055   2.028  1.00 87.63           C  
ATOM   1227  CE2 PHE C  18       1.406 -10.365   2.243  1.00 87.63           C  
ATOM   1228  CZ  PHE C  18       2.381  -9.385   2.167  1.00 87.63           C  
ATOM   1229  N   LEU C  19      -4.785  -7.784   2.997  1.00 93.66           N  
ATOM   1230  CA  LEU C  19      -5.922  -6.912   2.725  1.00 93.66           C  
ATOM   1231  C   LEU C  19      -6.947  -6.987   3.852  1.00 93.66           C  
ATOM   1232  CB  LEU C  19      -6.580  -7.287   1.395  1.00 93.66           C  
ATOM   1233  O   LEU C  19      -8.101  -6.591   3.675  1.00 93.66           O  
ATOM   1234  CG  LEU C  19      -5.749  -7.042   0.134  1.00 93.66           C  
ATOM   1235  CD1 LEU C  19      -6.470  -7.594  -1.091  1.00 93.66           C  
ATOM   1236  CD2 LEU C  19      -5.459  -5.555  -0.034  1.00 93.66           C  
ATOM   1237  N   ALA C  20      -6.502  -7.515   4.971  1.00 93.12           N  
ATOM   1238  CA  ALA C  20      -7.357  -7.560   6.154  1.00 93.12           C  
ATOM   1239  C   ALA C  20      -7.166  -6.317   7.018  1.00 93.12           C  
ATOM   1240  CB  ALA C  20      -7.072  -8.820   6.969  1.00 93.12           C  
ATOM   1241  O   ALA C  20      -6.038  -5.858   7.215  1.00 93.12           O  
ATOM   1242  N   CYS C  21      -8.260  -5.758   7.446  1.00 95.89           N  
ATOM   1243  CA  CYS C  21      -8.192  -4.701   8.449  1.00 95.89           C  
ATOM   1244  C   CYS C  21      -7.701  -5.247   9.784  1.00 95.89           C  
ATOM   1245  CB  CYS C  21      -9.560  -4.043   8.628  1.00 95.89           C  
ATOM   1246  O   CYS C  21      -8.244  -6.228  10.296  1.00 95.89           O  
ATOM   1247  SG  CYS C  21      -9.567  -2.693   9.827  1.00 95.89           S  
ATOM   1248  N   LYS C  22      -6.663  -4.561  10.372  1.00 94.64           N  
ATOM   1249  CA  LYS C  22      -6.057  -5.063  11.602  1.00 94.64           C  
ATOM   1250  C   LYS C  22      -6.894  -4.687  12.821  1.00 94.64           C  
ATOM   1251  CB  LYS C  22      -4.634  -4.524  11.758  1.00 94.64           C  
ATOM   1252  O   LYS C  22      -6.563  -5.061  13.948  1.00 94.64           O  
ATOM   1253  CG  LYS C  22      -3.681  -4.965  10.656  1.00 94.64           C  
ATOM   1254  CD  LYS C  22      -3.562  -6.482  10.594  1.00 94.64           C  
ATOM   1255  CE  LYS C  22      -2.651  -6.927   9.458  1.00 94.64           C  
ATOM   1256  NZ  LYS C  22      -2.641  -8.412   9.305  1.00 94.64           N  
ATOM   1257  N   ILE C  23      -8.003  -4.006  12.652  1.00 96.18           N  
ATOM   1258  CA  ILE C  23      -8.910  -3.664  13.741  1.00 96.18           C  
ATOM   1259  C   ILE C  23     -10.080  -4.645  13.766  1.00 96.18           C  
ATOM   1260  CB  ILE C  23      -9.429  -2.214  13.611  1.00 96.18           C  
ATOM   1261  O   ILE C  23     -10.320  -5.310  14.776  1.00 96.18           O  
ATOM   1262  CG1 ILE C  23      -8.260  -1.223  13.639  1.00 96.18           C  
ATOM   1263  CG2 ILE C  23     -10.440  -1.900  14.718  1.00 96.18           C  
ATOM   1264  CD1 ILE C  23      -8.648   0.204  13.277  1.00 96.18           C  
ATOM   1265  N   CYS C  24     -10.763  -4.863  12.670  1.00 96.85           N  
ATOM   1266  CA  CYS C  24     -11.937  -5.728  12.644  1.00 96.85           C  
ATOM   1267  C   CYS C  24     -11.579  -7.117  12.130  1.00 96.85           C  
ATOM   1268  CB  CYS C  24     -13.032  -5.118  11.769  1.00 96.85           C  
ATOM   1269  O   CYS C  24     -12.388  -8.043  12.217  1.00 96.85           O  
ATOM   1270  SG  CYS C  24     -12.636  -5.106  10.007  1.00 96.85           S  
ATOM   1271  N   LEU C  25     -10.505  -7.282  11.537  1.00 94.39           N  
ATOM   1272  CA  LEU C  25      -9.939  -8.549  11.090  1.00 94.39           C  
ATOM   1273  C   LEU C  25     -10.693  -9.083   9.876  1.00 94.39           C  
ATOM   1274  CB  LEU C  25      -9.973  -9.581  12.220  1.00 94.39           C  
ATOM   1275  O   LEU C  25     -10.591 -10.268   9.549  1.00 94.39           O  
ATOM   1276  CG  LEU C  25      -9.208  -9.216  13.494  1.00 94.39           C  
ATOM   1277  CD1 LEU C  25      -9.363 -10.316  14.539  1.00 94.39           C  
ATOM   1278  CD2 LEU C  25      -7.736  -8.970  13.183  1.00 94.39           C  
ATOM   1279  N   GLU C  26     -11.402  -8.215   9.228  1.00 94.86           N  
ATOM   1280  CA  GLU C  26     -12.069  -8.532   7.969  1.00 94.86           C  
ATOM   1281  C   GLU C  26     -11.394  -7.831   6.795  1.00 94.86           C  
ATOM   1282  CB  GLU C  26     -13.549  -8.145   8.033  1.00 94.86           C  
ATOM   1283  O   GLU C  26     -10.482  -7.023   6.988  1.00 94.86           O  
ATOM   1284  CG  GLU C  26     -14.311  -8.811   9.170  1.00 94.86           C  
ATOM   1285  CD  GLU C  26     -14.532 -10.300   8.953  1.00 94.86           C  
ATOM   1286  OE1 GLU C  26     -14.749 -11.032   9.945  1.00 94.86           O  
ATOM   1287  OE2 GLU C  26     -14.486 -10.737   7.781  1.00 94.86           O  
ATOM   1288  N   GLN C  27     -11.846  -8.166   5.625  1.00 93.19           N  
ATOM   1289  CA  GLN C  27     -11.319  -7.490   4.445  1.00 93.19           C  
ATOM   1290  C   GLN C  27     -11.583  -5.988   4.508  1.00 93.19           C  
ATOM   1291  CB  GLN C  27     -11.929  -8.077   3.171  1.00 93.19           C  
ATOM   1292  O   GLN C  27     -12.662  -5.559   4.923  1.00 93.19           O  
ATOM   1293  CG  GLN C  27     -11.183  -7.696   1.900  1.00 93.19           C  
ATOM   1294  CD  GLN C  27     -11.717  -8.407   0.670  1.00 93.19           C  
ATOM   1295  NE2 GLN C  27     -11.377  -7.894  -0.507  1.00 93.19           N  
ATOM   1296  OE1 GLN C  27     -12.430  -9.410   0.778  1.00 93.19           O  
ATOM   1297  N   LEU C  28     -10.638  -5.227   4.142  1.00 96.54           N  
ATOM   1298  CA  LEU C  28     -10.729  -3.772   4.183  1.00 96.54           C  
ATOM   1299  C   LEU C  28     -11.967  -3.283   3.439  1.00 96.54           C  
ATOM   1300  CB  LEU C  28      -9.473  -3.139   3.578  1.00 96.54           C  
ATOM   1301  O   LEU C  28     -12.290  -3.790   2.362  1.00 96.54           O  
ATOM   1302  CG  LEU C  28      -8.208  -3.189   4.436  1.00 96.54           C  
ATOM   1303  CD1 LEU C  28      -6.970  -2.992   3.568  1.00 96.54           C  
ATOM   1304  CD2 LEU C  28      -8.267  -2.137   5.538  1.00 96.54           C  
ATOM   1305  N   ARG C  29     -12.668  -2.370   4.071  1.00 94.73           N  
ATOM   1306  CA  ARG C  29     -13.813  -1.682   3.483  1.00 94.73           C  
ATOM   1307  C   ARG C  29     -13.625  -0.170   3.528  1.00 94.73           C  
ATOM   1308  CB  ARG C  29     -15.104  -2.073   4.205  1.00 94.73           C  
ATOM   1309  O   ARG C  29     -13.421   0.404   4.600  1.00 94.73           O  
ATOM   1310  CG  ARG C  29     -15.567  -3.492   3.917  1.00 94.73           C  
ATOM   1311  CD  ARG C  29     -16.857  -3.825   4.653  1.00 94.73           C  
ATOM   1312  NE  ARG C  29     -16.646  -3.917   6.095  1.00 94.73           N  
ATOM   1313  NH1 ARG C  29     -18.832  -3.418   6.654  1.00 94.73           N  
ATOM   1314  NH2 ARG C  29     -17.288  -3.830   8.298  1.00 94.73           N  
ATOM   1315  CZ  ARG C  29     -17.589  -3.722   7.013  1.00 94.73           C  
ATOM   1316  N   ALA C  30     -13.693   0.496   2.388  1.00 94.98           N  
ATOM   1317  CA  ALA C  30     -13.455   1.935   2.312  1.00 94.98           C  
ATOM   1318  C   ALA C  30     -12.176   2.319   3.052  1.00 94.98           C  
ATOM   1319  CB  ALA C  30     -14.646   2.702   2.881  1.00 94.98           C  
ATOM   1320  O   ALA C  30     -12.206   3.146   3.967  1.00 94.98           O  
ATOM   1321  N   PRO C  31     -11.038   1.796   2.659  1.00 95.32           N  
ATOM   1322  CA  PRO C  31      -9.770   1.939   3.378  1.00 95.32           C  
ATOM   1323  C   PRO C  31      -9.267   3.380   3.409  1.00 95.32           C  
ATOM   1324  CB  PRO C  31      -8.813   1.044   2.586  1.00 95.32           C  
ATOM   1325  O   PRO C  31      -9.375   4.097   2.410  1.00 95.32           O  
ATOM   1326  CG  PRO C  31      -9.449   0.901   1.241  1.00 95.32           C  
ATOM   1327  CD  PRO C  31     -10.927   1.122   1.386  1.00 95.32           C  
ATOM   1328  N   LYS C  32      -8.817   3.797   4.553  1.00 97.82           N  
ATOM   1329  CA  LYS C  32      -8.139   5.070   4.778  1.00 97.82           C  
ATOM   1330  C   LYS C  32      -6.738   4.854   5.345  1.00 97.82           C  
ATOM   1331  CB  LYS C  32      -8.955   5.954   5.722  1.00 97.82           C  
ATOM   1332  O   LYS C  32      -6.527   3.959   6.166  1.00 97.82           O  
ATOM   1333  CG  LYS C  32     -10.318   6.351   5.174  1.00 97.82           C  
ATOM   1334  CD  LYS C  32     -10.189   7.254   3.954  1.00 97.82           C  
ATOM   1335  CE  LYS C  32     -11.549   7.737   3.469  1.00 97.82           C  
ATOM   1336  NZ  LYS C  32     -11.425   8.653   2.296  1.00 97.82           N  
ATOM   1337  N   THR C  33      -5.827   5.632   4.892  1.00 97.51           N  
ATOM   1338  CA  THR C  33      -4.431   5.447   5.272  1.00 97.51           C  
ATOM   1339  C   THR C  33      -3.970   6.567   6.200  1.00 97.51           C  
ATOM   1340  CB  THR C  33      -3.517   5.394   4.034  1.00 97.51           C  
ATOM   1341  O   THR C  33      -4.182   7.747   5.911  1.00 97.51           O  
ATOM   1342  CG2 THR C  33      -2.052   5.259   4.437  1.00 97.51           C  
ATOM   1343  OG1 THR C  33      -3.883   4.271   3.224  1.00 97.51           O  
ATOM   1344  N   LEU C  34      -3.373   6.164   7.327  1.00 97.26           N  
ATOM   1345  CA  LEU C  34      -2.779   7.117   8.258  1.00 97.26           C  
ATOM   1346  C   LEU C  34      -1.440   7.625   7.734  1.00 97.26           C  
ATOM   1347  CB  LEU C  34      -2.593   6.476   9.635  1.00 97.26           C  
ATOM   1348  O   LEU C  34      -0.837   7.006   6.854  1.00 97.26           O  
ATOM   1349  CG  LEU C  34      -3.864   6.001  10.340  1.00 97.26           C  
ATOM   1350  CD1 LEU C  34      -3.514   5.280  11.637  1.00 97.26           C  
ATOM   1351  CD2 LEU C  34      -4.796   7.177  10.612  1.00 97.26           C  
ATOM   1352  N   PRO C  35      -0.986   8.779   8.243  1.00 95.31           N  
ATOM   1353  CA  PRO C  35       0.296   9.334   7.802  1.00 95.31           C  
ATOM   1354  C   PRO C  35       1.454   8.355   7.980  1.00 95.31           C  
ATOM   1355  CB  PRO C  35       0.475  10.561   8.699  1.00 95.31           C  
ATOM   1356  O   PRO C  35       2.469   8.462   7.286  1.00 95.31           O  
ATOM   1357  CG  PRO C  35      -0.915  11.015   9.008  1.00 95.31           C  
ATOM   1358  CD  PRO C  35      -1.786   9.804   9.178  1.00 95.31           C  
ATOM   1359  N   CYS C  36       1.286   7.351   8.836  1.00 94.04           N  
ATOM   1360  CA  CYS C  36       2.314   6.340   9.054  1.00 94.04           C  
ATOM   1361  C   CYS C  36       2.233   5.243   7.999  1.00 94.04           C  
ATOM   1362  CB  CYS C  36       2.178   5.730  10.449  1.00 94.04           C  
ATOM   1363  O   CYS C  36       3.012   4.289   8.029  1.00 94.04           O  
ATOM   1364  SG  CYS C  36       0.646   4.806  10.693  1.00 94.04           S  
ATOM   1365  N   LEU C  37       1.265   5.260   7.160  1.00 95.63           N  
ATOM   1366  CA  LEU C  37       1.109   4.428   5.972  1.00 95.63           C  
ATOM   1367  C   LEU C  37       0.373   3.135   6.306  1.00 95.63           C  
ATOM   1368  CB  LEU C  37       2.475   4.107   5.360  1.00 95.63           C  
ATOM   1369  O   LEU C  37       0.222   2.262   5.449  1.00 95.63           O  
ATOM   1370  CG  LEU C  37       3.253   5.289   4.780  1.00 95.63           C  
ATOM   1371  CD1 LEU C  37       4.534   4.804   4.109  1.00 95.63           C  
ATOM   1372  CD2 LEU C  37       2.388   6.066   3.792  1.00 95.63           C  
ATOM   1373  N   HIS C  38      -0.122   2.999   7.528  1.00 95.84           N  
ATOM   1374  CA  HIS C  38      -1.006   1.879   7.830  1.00 95.84           C  
ATOM   1375  C   HIS C  38      -2.446   2.191   7.434  1.00 95.84           C  
ATOM   1376  CB  HIS C  38      -0.935   1.526   9.317  1.00 95.84           C  
ATOM   1377  O   HIS C  38      -2.922   3.309   7.642  1.00 95.84           O  
ATOM   1378  CG  HIS C  38       0.385   0.962   9.737  1.00 95.84           C  
ATOM   1379  CD2 HIS C  38       0.999  -0.199   9.412  1.00 95.84           C  
ATOM   1380  ND1 HIS C  38       1.232   1.619  10.603  1.00 95.84           N  
ATOM   1381  CE1 HIS C  38       2.316   0.884  10.791  1.00 95.84           C  
ATOM   1382  NE2 HIS C  38       2.199  -0.224  10.080  1.00 95.84           N  
ATOM   1383  N   THR C  39      -3.127   1.184   6.885  1.00 96.83           N  
ATOM   1384  CA  THR C  39      -4.456   1.354   6.307  1.00 96.83           C  
ATOM   1385  C   THR C  39      -5.492   0.552   7.088  1.00 96.83           C  
ATOM   1386  CB  THR C  39      -4.480   0.927   4.827  1.00 96.83           C  
ATOM   1387  O   THR C  39      -5.239  -0.591   7.473  1.00 96.83           O  
ATOM   1388  CG2 THR C  39      -5.868   1.112   4.224  1.00 96.83           C  
ATOM   1389  OG1 THR C  39      -3.541   1.721   4.091  1.00 96.83           O  
ATOM   1390  N   TYR C  40      -6.636   1.188   7.351  1.00 97.78           N  
ATOM   1391  CA  TYR C  40      -7.746   0.582   8.078  1.00 97.78           C  
ATOM   1392  C   TYR C  40      -9.080   0.946   7.437  1.00 97.78           C  
ATOM   1393  CB  TYR C  40      -7.734   1.023   9.544  1.00 97.78           C  
ATOM   1394  O   TYR C  40      -9.149   1.855   6.606  1.00 97.78           O  
ATOM   1395  CG  TYR C  40      -6.416   0.780  10.240  1.00 97.78           C  
ATOM   1396  CD1 TYR C  40      -6.114  -0.466  10.786  1.00 97.78           C  
ATOM   1397  CD2 TYR C  40      -5.472   1.795  10.354  1.00 97.78           C  
ATOM   1398  CE1 TYR C  40      -4.902  -0.694  11.430  1.00 97.78           C  
ATOM   1399  CE2 TYR C  40      -4.257   1.578  10.995  1.00 97.78           C  
ATOM   1400  OH  TYR C  40      -2.780   0.112  12.165  1.00 97.78           O  
ATOM   1401  CZ  TYR C  40      -3.981   0.333  11.529  1.00 97.78           C  
ATOM   1402  N   CYS C  41     -10.120   0.187   7.778  1.00 97.84           N  
ATOM   1403  CA  CYS C  41     -11.467   0.581   7.381  1.00 97.84           C  
ATOM   1404  C   CYS C  41     -11.810   1.965   7.918  1.00 97.84           C  
ATOM   1405  CB  CYS C  41     -12.492  -0.438   7.878  1.00 97.84           C  
ATOM   1406  O   CYS C  41     -11.454   2.303   9.048  1.00 97.84           O  
ATOM   1407  SG  CYS C  41     -12.260  -2.095   7.200  1.00 97.84           S  
ATOM   1408  N   GLN C  42     -12.455   2.705   7.151  1.00 97.47           N  
ATOM   1409  CA  GLN C  42     -12.903   4.021   7.594  1.00 97.47           C  
ATOM   1410  C   GLN C  42     -13.714   3.921   8.883  1.00 97.47           C  
ATOM   1411  CB  GLN C  42     -13.732   4.702   6.504  1.00 97.47           C  
ATOM   1412  O   GLN C  42     -13.473   4.667   9.834  1.00 97.47           O  
ATOM   1413  CG  GLN C  42     -14.241   6.084   6.891  1.00 97.47           C  
ATOM   1414  CD  GLN C  42     -15.073   6.730   5.799  1.00 97.47           C  
ATOM   1415  NE2 GLN C  42     -16.187   7.342   6.187  1.00 97.47           N  
ATOM   1416  OE1 GLN C  42     -14.717   6.680   4.618  1.00 97.47           O  
ATOM   1417  N   ASP C  43     -14.637   2.975   8.934  1.00 97.64           N  
ATOM   1418  CA  ASP C  43     -15.505   2.809  10.097  1.00 97.64           C  
ATOM   1419  C   ASP C  43     -14.703   2.377  11.323  1.00 97.64           C  
ATOM   1420  CB  ASP C  43     -16.607   1.790   9.803  1.00 97.64           C  
ATOM   1421  O   ASP C  43     -15.001   2.794  12.444  1.00 97.64           O  
ATOM   1422  CG  ASP C  43     -17.645   2.305   8.821  1.00 97.64           C  
ATOM   1423  OD1 ASP C  43     -17.741   3.536   8.625  1.00 97.64           O  
ATOM   1424  OD2 ASP C  43     -18.375   1.473   8.240  1.00 97.64           O  
ATOM   1425  N   CYS C  44     -13.710   1.557  11.136  1.00 98.09           N  
ATOM   1426  CA  CYS C  44     -12.852   1.140  12.239  1.00 98.09           C  
ATOM   1427  C   CYS C  44     -12.049   2.317  12.781  1.00 98.09           C  
ATOM   1428  CB  CYS C  44     -11.904   0.028  11.790  1.00 98.09           C  
ATOM   1429  O   CYS C  44     -11.917   2.477  13.996  1.00 98.09           O  
ATOM   1430  SG  CYS C  44     -12.714  -1.569  11.555  1.00 98.09           S  
ATOM   1431  N   LEU C  45     -11.572   3.178  11.936  1.00 97.76           N  
ATOM   1432  CA  LEU C  45     -10.834   4.361  12.364  1.00 97.76           C  
ATOM   1433  C   LEU C  45     -11.739   5.317  13.134  1.00 97.76           C  
ATOM   1434  CB  LEU C  45     -10.224   5.079  11.157  1.00 97.76           C  
ATOM   1435  O   LEU C  45     -11.313   5.922  14.121  1.00 97.76           O  
ATOM   1436  CG  LEU C  45      -8.937   4.478  10.590  1.00 97.76           C  
ATOM   1437  CD1 LEU C  45      -8.468   5.276   9.378  1.00 97.76           C  
ATOM   1438  CD2 LEU C  45      -7.851   4.433  11.660  1.00 97.76           C  
ATOM   1439  N   ALA C  46     -12.906   5.447  12.646  1.00 97.28           N  
ATOM   1440  CA  ALA C  46     -13.869   6.319  13.313  1.00 97.28           C  
ATOM   1441  C   ALA C  46     -14.125   5.859  14.745  1.00 97.28           C  
ATOM   1442  CB  ALA C  46     -15.179   6.363  12.530  1.00 97.28           C  
ATOM   1443  O   ALA C  46     -14.241   6.682  15.657  1.00 97.28           O  
ATOM   1444  N   GLN C  47     -14.162   4.597  14.936  1.00 97.01           N  
ATOM   1445  CA  GLN C  47     -14.400   4.030  16.260  1.00 97.01           C  
ATOM   1446  C   GLN C  47     -13.189   4.227  17.167  1.00 97.01           C  
ATOM   1447  CB  GLN C  47     -14.741   2.543  16.154  1.00 97.01           C  
ATOM   1448  O   GLN C  47     -13.334   4.358  18.385  1.00 97.01           O  
ATOM   1449  CG  GLN C  47     -16.122   2.269  15.573  1.00 97.01           C  
ATOM   1450  CD  GLN C  47     -16.373   0.793  15.328  1.00 97.01           C  
ATOM   1451  NE2 GLN C  47     -17.296   0.491  14.421  1.00 97.01           N  
ATOM   1452  OE1 GLN C  47     -15.741  -0.069  15.948  1.00 97.01           O  
ATOM   1453  N   LEU C  48     -12.024   4.289  16.595  1.00 96.04           N  
ATOM   1454  CA  LEU C  48     -10.776   4.404  17.341  1.00 96.04           C  
ATOM   1455  C   LEU C  48     -10.494   5.857  17.709  1.00 96.04           C  
ATOM   1456  CB  LEU C  48      -9.610   3.837  16.526  1.00 96.04           C  
ATOM   1457  O   LEU C  48      -9.771   6.130  18.669  1.00 96.04           O  
ATOM   1458  CG  LEU C  48      -8.945   2.576  17.081  1.00 96.04           C  
ATOM   1459  CD1 LEU C  48      -9.134   1.410  16.116  1.00 96.04           C  
ATOM   1460  CD2 LEU C  48      -7.464   2.824  17.345  1.00 96.04           C  
ATOM   1461  N   ALA C  49     -11.009   6.770  16.950  1.00 95.84           N  
ATOM   1462  CA  ALA C  49     -10.752   8.192  17.162  1.00 95.84           C  
ATOM   1463  C   ALA C  49     -11.281   8.650  18.518  1.00 95.84           C  
ATOM   1464  CB  ALA C  49     -11.381   9.019  16.043  1.00 95.84           C  
ATOM   1465  O   ALA C  49     -12.412   8.329  18.891  1.00 95.84           O  
ATOM   1466  N   ASP C  50     -10.357   9.275  19.267  1.00 93.14           N  
ATOM   1467  CA  ASP C  50     -10.665   9.795  20.596  1.00 93.14           C  
ATOM   1468  C   ASP C  50     -10.011  11.157  20.818  1.00 93.14           C  
ATOM   1469  CB  ASP C  50     -10.210   8.811  21.676  1.00 93.14           C  
ATOM   1470  O   ASP C  50      -8.787  11.283  20.744  1.00 93.14           O  
ATOM   1471  CG  ASP C  50     -10.663   9.209  23.069  1.00 93.14           C  
ATOM   1472  OD1 ASP C  50     -11.618  10.004  23.196  1.00 93.14           O  
ATOM   1473  OD2 ASP C  50     -10.057   8.724  24.050  1.00 93.14           O  
ATOM   1474  N   GLY C  51     -10.840  12.224  21.160  1.00 93.82           N  
ATOM   1475  CA  GLY C  51     -10.298  13.545  21.431  1.00 93.82           C  
ATOM   1476  C   GLY C  51      -9.607  14.164  20.232  1.00 93.82           C  
ATOM   1477  O   GLY C  51      -8.580  14.831  20.376  1.00 93.82           O  
ATOM   1478  N   GLY C  52      -9.999  13.812  19.013  1.00 94.66           N  
ATOM   1479  CA  GLY C  52      -9.441  14.402  17.807  1.00 94.66           C  
ATOM   1480  C   GLY C  52      -8.128  13.770  17.386  1.00 94.66           C  
ATOM   1481  O   GLY C  52      -7.359  14.367  16.630  1.00 94.66           O  
ATOM   1482  N   ARG C  53      -7.913  12.562  18.012  1.00 97.54           N  
ATOM   1483  CA  ARG C  53      -6.685  11.842  17.691  1.00 97.54           C  
ATOM   1484  C   ARG C  53      -6.959  10.356  17.488  1.00 97.54           C  
ATOM   1485  CB  ARG C  53      -5.643  12.037  18.794  1.00 97.54           C  
ATOM   1486  O   ARG C  53      -7.955   9.829  17.988  1.00 97.54           O  
ATOM   1487  CG  ARG C  53      -5.233  13.486  19.005  1.00 97.54           C  
ATOM   1488  CD  ARG C  53      -4.104  13.610  20.020  1.00 97.54           C  
ATOM   1489  NE  ARG C  53      -4.609  13.942  21.349  1.00 97.54           N  
ATOM   1490  NH1 ARG C  53      -2.537  13.910  22.370  1.00 97.54           N  
ATOM   1491  NH2 ARG C  53      -4.416  14.381  23.595  1.00 97.54           N  
ATOM   1492  CZ  ARG C  53      -3.853  14.077  22.435  1.00 97.54           C  
ATOM   1493  N   VAL C  54      -6.053   9.789  16.671  1.00 97.42           N  
ATOM   1494  CA  VAL C  54      -6.082   8.341  16.499  1.00 97.42           C  
ATOM   1495  C   VAL C  54      -4.689   7.764  16.739  1.00 97.42           C  
ATOM   1496  CB  VAL C  54      -6.587   7.946  15.092  1.00 97.42           C  
ATOM   1497  O   VAL C  54      -3.692   8.315  16.267  1.00 97.42           O  
ATOM   1498  CG1 VAL C  54      -6.427   6.445  14.863  1.00 97.42           C  
ATOM   1499  CG2 VAL C  54      -8.045   8.365  14.913  1.00 97.42           C  
ATOM   1500  N   ARG C  55      -4.666   6.709  17.566  1.00 97.17           N  
ATOM   1501  CA  ARG C  55      -3.438   5.947  17.767  1.00 97.17           C  
ATOM   1502  C   ARG C  55      -3.387   4.736  16.842  1.00 97.17           C  
ATOM   1503  CB  ARG C  55      -3.315   5.500  19.225  1.00 97.17           C  
ATOM   1504  O   ARG C  55      -4.262   3.869  16.898  1.00 97.17           O  
ATOM   1505  CG  ARG C  55      -1.956   4.916  19.578  1.00 97.17           C  
ATOM   1506  CD  ARG C  55      -1.848   4.595  21.062  1.00 97.17           C  
ATOM   1507  NE  ARG C  55      -0.521   4.096  21.410  1.00 97.17           N  
ATOM   1508  NH1 ARG C  55      -1.209   1.921  21.779  1.00 97.17           N  
ATOM   1509  NH2 ARG C  55       0.996   2.491  22.042  1.00 97.17           N  
ATOM   1510  CZ  ARG C  55      -0.247   2.837  21.743  1.00 97.17           C  
ATOM   1511  N   CYS C  56      -2.373   4.709  16.075  1.00 96.04           N  
ATOM   1512  CA  CYS C  56      -2.248   3.616  15.118  1.00 96.04           C  
ATOM   1513  C   CYS C  56      -2.097   2.279  15.833  1.00 96.04           C  
ATOM   1514  CB  CYS C  56      -1.052   3.847  14.194  1.00 96.04           C  
ATOM   1515  O   CYS C  56      -1.188   2.103  16.646  1.00 96.04           O  
ATOM   1516  SG  CYS C  56      -0.763   2.499  13.027  1.00 96.04           S  
ATOM   1517  N   PRO C  57      -2.932   1.317  15.457  1.00 93.95           N  
ATOM   1518  CA  PRO C  57      -2.914   0.011  16.119  1.00 93.95           C  
ATOM   1519  C   PRO C  57      -1.608  -0.748  15.893  1.00 93.95           C  
ATOM   1520  CB  PRO C  57      -4.092  -0.726  15.474  1.00 93.95           C  
ATOM   1521  O   PRO C  57      -1.177  -1.514  16.759  1.00 93.95           O  
ATOM   1522  CG  PRO C  57      -5.038   0.354  15.060  1.00 93.95           C  
ATOM   1523  CD  PRO C  57      -4.238   1.536  14.593  1.00 93.95           C  
ATOM   1524  N   GLU C  58      -0.920  -0.505  14.880  1.00 90.14           N  
ATOM   1525  CA  GLU C  58       0.230  -1.327  14.515  1.00 90.14           C  
ATOM   1526  C   GLU C  58       1.537  -0.670  14.949  1.00 90.14           C  
ATOM   1527  CB  GLU C  58       0.248  -1.587  13.006  1.00 90.14           C  
ATOM   1528  O   GLU C  58       2.439  -1.344  15.451  1.00 90.14           O  
ATOM   1529  CG  GLU C  58      -0.879  -2.489  12.524  1.00 90.14           C  
ATOM   1530  CD  GLU C  58      -0.813  -2.788  11.035  1.00 90.14           C  
ATOM   1531  OE1 GLU C  58      -1.707  -2.335  10.285  1.00 90.14           O  
ATOM   1532  OE2 GLU C  58       0.139  -3.483  10.616  1.00 90.14           O  
ATOM   1533  N   CYS C  59       1.652   0.675  14.795  1.00 89.72           N  
ATOM   1534  CA  CYS C  59       2.936   1.289  15.117  1.00 89.72           C  
ATOM   1535  C   CYS C  59       2.826   2.158  16.364  1.00 89.72           C  
ATOM   1536  CB  CYS C  59       3.439   2.127  13.942  1.00 89.72           C  
ATOM   1537  O   CYS C  59       3.835   2.649  16.874  1.00 89.72           O  
ATOM   1538  SG  CYS C  59       2.536   3.675  13.713  1.00 89.72           S  
ATOM   1539  N   ARG C  60       1.575   2.540  16.755  1.00 92.12           N  
ATOM   1540  CA  ARG C  60       1.283   3.231  18.007  1.00 92.12           C  
ATOM   1541  C   ARG C  60       1.524   4.731  17.874  1.00 92.12           C  
ATOM   1542  CB  ARG C  60       2.133   2.662  19.145  1.00 92.12           C  
ATOM   1543  O   ARG C  60       1.376   5.477  18.844  1.00 92.12           O  
ATOM   1544  CG  ARG C  60       1.819   1.214  19.485  1.00 92.12           C  
ATOM   1545  CD  ARG C  60       2.741   0.677  20.571  1.00 92.12           C  
ATOM   1546  NE  ARG C  60       2.528  -0.749  20.801  1.00 92.12           N  
ATOM   1547  NH1 ARG C  60       4.311  -0.992  22.250  1.00 92.12           N  
ATOM   1548  NH2 ARG C  60       2.996  -2.797  21.730  1.00 92.12           N  
ATOM   1549  CZ  ARG C  60       3.279  -1.510  21.593  1.00 92.12           C  
ATOM   1550  N   GLU C  61       1.861   5.175  16.735  1.00 93.94           N  
ATOM   1551  CA  GLU C  61       1.946   6.615  16.510  1.00 93.94           C  
ATOM   1552  C   GLU C  61       0.585   7.282  16.685  1.00 93.94           C  
ATOM   1553  CB  GLU C  61       2.500   6.909  15.114  1.00 93.94           C  
ATOM   1554  O   GLU C  61      -0.439   6.733  16.273  1.00 93.94           O  
ATOM   1555  CG  GLU C  61       2.718   8.390  14.838  1.00 93.94           C  
ATOM   1556  CD  GLU C  61       3.338   8.662  13.477  1.00 93.94           C  
ATOM   1557  OE1 GLU C  61       3.360   9.836  13.043  1.00 93.94           O  
ATOM   1558  OE2 GLU C  61       3.806   7.693  12.839  1.00 93.94           O  
ATOM   1559  N   THR C  62       0.597   8.416  17.375  1.00 96.92           N  
ATOM   1560  CA  THR C  62      -0.620   9.207  17.522  1.00 96.92           C  
ATOM   1561  C   THR C  62      -0.708  10.271  16.432  1.00 96.92           C  
ATOM   1562  CB  THR C  62      -0.685   9.880  18.906  1.00 96.92           C  
ATOM   1563  O   THR C  62       0.244  11.023  16.212  1.00 96.92           O  
ATOM   1564  CG2 THR C  62      -1.989  10.650  19.082  1.00 96.92           C  
ATOM   1565  OG1 THR C  62      -0.594   8.875  19.923  1.00 96.92           O  
ATOM   1566  N   VAL C  63      -1.842  10.318  15.772  1.00 96.45           N  
ATOM   1567  CA  VAL C  63      -2.028  11.238  14.656  1.00 96.45           C  
ATOM   1568  C   VAL C  63      -3.288  12.072  14.878  1.00 96.45           C  
ATOM   1569  CB  VAL C  63      -2.117  10.486  13.309  1.00 96.45           C  
ATOM   1570  O   VAL C  63      -4.302  11.560  15.359  1.00 96.45           O  
ATOM   1571  CG1 VAL C  63      -0.813   9.746  13.016  1.00 96.45           C  
ATOM   1572  CG2 VAL C  63      -3.296   9.515  13.318  1.00 96.45           C  
ATOM   1573  N   PRO C  64      -3.246  13.353  14.610  1.00 97.47           N  
ATOM   1574  CA  PRO C  64      -4.454  14.175  14.703  1.00 97.47           C  
ATOM   1575  C   PRO C  64      -5.470  13.858  13.608  1.00 97.47           C  
ATOM   1576  CB  PRO C  64      -3.921  15.603  14.557  1.00 97.47           C  
ATOM   1577  O   PRO C  64      -5.089  13.624  12.458  1.00 97.47           O  
ATOM   1578  CG  PRO C  64      -2.646  15.458  13.791  1.00 97.47           C  
ATOM   1579  CD  PRO C  64      -2.055  14.112  14.099  1.00 97.47           C  
ATOM   1580  N   VAL C  65      -6.697  13.807  14.027  1.00 97.23           N  
ATOM   1581  CA  VAL C  65      -7.774  13.674  13.051  1.00 97.23           C  
ATOM   1582  C   VAL C  65      -8.048  15.026  12.396  1.00 97.23           C  
ATOM   1583  CB  VAL C  65      -9.064  13.124  13.699  1.00 97.23           C  
ATOM   1584  O   VAL C  65      -8.210  16.035  13.085  1.00 97.23           O  
ATOM   1585  CG1 VAL C  65     -10.198  13.063  12.678  1.00 97.23           C  
ATOM   1586  CG2 VAL C  65      -8.810  11.745  14.305  1.00 97.23           C  
ATOM   1587  N   PRO C  66      -8.042  15.004  11.055  1.00 94.86           N  
ATOM   1588  CA  PRO C  66      -8.366  16.268  10.390  1.00 94.86           C  
ATOM   1589  C   PRO C  66      -9.717  16.833  10.822  1.00 94.86           C  
ATOM   1590  CB  PRO C  66      -8.380  15.893   8.906  1.00 94.86           C  
ATOM   1591  O   PRO C  66     -10.612  16.076  11.206  1.00 94.86           O  
ATOM   1592  CG  PRO C  66      -7.574  14.637   8.822  1.00 94.86           C  
ATOM   1593  CD  PRO C  66      -7.755  13.867  10.098  1.00 94.86           C  
ATOM   1594  N   PRO C  67      -9.837  18.112  10.705  1.00 93.28           N  
ATOM   1595  CA  PRO C  67     -11.083  18.771  11.105  1.00 93.28           C  
ATOM   1596  C   PRO C  67     -12.306  18.208  10.384  1.00 93.28           C  
ATOM   1597  CB  PRO C  67     -10.848  20.233  10.720  1.00 93.28           C  
ATOM   1598  O   PRO C  67     -13.400  18.173  10.952  1.00 93.28           O  
ATOM   1599  CG  PRO C  67      -9.361  20.392  10.713  1.00 93.28           C  
ATOM   1600  CD  PRO C  67      -8.742  19.073  10.349  1.00 93.28           C  
ATOM   1601  N   GLU C  68     -12.101  17.656   9.205  1.00 93.70           N  
ATOM   1602  CA  GLU C  68     -13.190  17.139   8.381  1.00 93.70           C  
ATOM   1603  C   GLU C  68     -13.559  15.714   8.783  1.00 93.70           C  
ATOM   1604  CB  GLU C  68     -12.812  17.186   6.898  1.00 93.70           C  
ATOM   1605  O   GLU C  68     -14.547  15.162   8.296  1.00 93.70           O  
ATOM   1606  CG  GLU C  68     -12.552  18.590   6.374  1.00 93.70           C  
ATOM   1607  CD  GLU C  68     -11.139  19.081   6.647  1.00 93.70           C  
ATOM   1608  OE1 GLU C  68     -10.852  20.274   6.399  1.00 93.70           O  
ATOM   1609  OE2 GLU C  68     -10.311  18.265   7.111  1.00 93.70           O  
ATOM   1610  N   GLY C  69     -12.757  15.137   9.665  1.00 94.93           N  
ATOM   1611  CA  GLY C  69     -13.071  13.797  10.135  1.00 94.93           C  
ATOM   1612  C   GLY C  69     -12.154  12.733   9.561  1.00 94.93           C  
ATOM   1613  O   GLY C  69     -11.288  13.032   8.737  1.00 94.93           O  
ATOM   1614  N   VAL C  70     -12.337  11.540   9.910  1.00 95.47           N  
ATOM   1615  CA  VAL C  70     -11.488  10.411   9.544  1.00 95.47           C  
ATOM   1616  C   VAL C  70     -11.598  10.147   8.044  1.00 95.47           C  
ATOM   1617  CB  VAL C  70     -11.861   9.140  10.339  1.00 95.47           C  
ATOM   1618  O   VAL C  70     -10.672   9.608   7.433  1.00 95.47           O  
ATOM   1619  CG1 VAL C  70     -11.569   9.327  11.826  1.00 95.47           C  
ATOM   1620  CG2 VAL C  70     -13.332   8.787  10.121  1.00 95.47           C  
ATOM   1621  N   ALA C  71     -12.791  10.467   7.502  1.00 94.61           N  
ATOM   1622  CA  ALA C  71     -13.015  10.260   6.074  1.00 94.61           C  
ATOM   1623  C   ALA C  71     -12.029  11.074   5.241  1.00 94.61           C  
ATOM   1624  CB  ALA C  71     -14.450  10.626   5.702  1.00 94.61           C  
ATOM   1625  O   ALA C  71     -11.846  10.810   4.050  1.00 94.61           O  
ATOM   1626  N   SER C  72     -11.390  12.066   5.885  1.00 95.21           N  
ATOM   1627  CA  SER C  72     -10.494  12.964   5.164  1.00 95.21           C  
ATOM   1628  C   SER C  72      -9.090  12.376   5.058  1.00 95.21           C  
ATOM   1629  CB  SER C  72     -10.433  14.328   5.853  1.00 95.21           C  
ATOM   1630  O   SER C  72      -8.248  12.897   4.324  1.00 95.21           O  
ATOM   1631  OG  SER C  72      -9.805  14.225   7.119  1.00 95.21           O  
ATOM   1632  N   PHE C  73      -8.851  11.295   5.815  1.00 96.61           N  
ATOM   1633  CA  PHE C  73      -7.604  10.589   5.545  1.00 96.61           C  
ATOM   1634  C   PHE C  73      -7.557  10.108   4.100  1.00 96.61           C  
ATOM   1635  CB  PHE C  73      -7.440   9.402   6.499  1.00 96.61           C  
ATOM   1636  O   PHE C  73      -8.598   9.862   3.487  1.00 96.61           O  
ATOM   1637  CG  PHE C  73      -7.055   9.797   7.899  1.00 96.61           C  
ATOM   1638  CD1 PHE C  73      -5.933  10.583   8.131  1.00 96.61           C  
ATOM   1639  CD2 PHE C  73      -7.815   9.381   8.985  1.00 96.61           C  
ATOM   1640  CE1 PHE C  73      -5.574  10.950   9.425  1.00 96.61           C  
ATOM   1641  CE2 PHE C  73      -7.462   9.744  10.281  1.00 96.61           C  
ATOM   1642  CZ  PHE C  73      -6.341  10.528  10.500  1.00 96.61           C  
ATOM   1643  N   LYS C  74      -6.390   9.976   3.585  1.00 93.92           N  
ATOM   1644  CA  LYS C  74      -6.223   9.657   2.170  1.00 93.92           C  
ATOM   1645  C   LYS C  74      -6.703   8.241   1.865  1.00 93.92           C  
ATOM   1646  CB  LYS C  74      -4.759   9.815   1.753  1.00 93.92           C  
ATOM   1647  O   LYS C  74      -6.490   7.323   2.660  1.00 93.92           O  
ATOM   1648  CG  LYS C  74      -4.284  11.259   1.700  1.00 93.92           C  
ATOM   1649  CD  LYS C  74      -2.847  11.356   1.204  1.00 93.92           C  
ATOM   1650  CE  LYS C  74      -2.377  12.803   1.130  1.00 93.92           C  
ATOM   1651  NZ  LYS C  74      -0.946  12.899   0.711  1.00 93.92           N  
ATOM   1652  N   THR C  75      -7.400   8.162   0.780  1.00 91.87           N  
ATOM   1653  CA  THR C  75      -7.752   6.853   0.241  1.00 91.87           C  
ATOM   1654  C   THR C  75      -6.545   6.199  -0.425  1.00 91.87           C  
ATOM   1655  CB  THR C  75      -8.906   6.958  -0.773  1.00 91.87           C  
ATOM   1656  O   THR C  75      -5.826   6.845  -1.191  1.00 91.87           O  
ATOM   1657  CG2 THR C  75      -9.289   5.586  -1.317  1.00 91.87           C  
ATOM   1658  OG1 THR C  75     -10.047   7.540  -0.131  1.00 91.87           O  
ATOM   1659  N   ASN C  76      -6.331   4.999  -0.026  1.00 86.04           N  
ATOM   1660  CA  ASN C  76      -5.222   4.245  -0.601  1.00 86.04           C  
ATOM   1661  C   ASN C  76      -5.640   3.519  -1.877  1.00 86.04           C  
ATOM   1662  CB  ASN C  76      -4.663   3.250   0.418  1.00 86.04           C  
ATOM   1663  O   ASN C  76      -6.081   2.370  -1.825  1.00 86.04           O  
ATOM   1664  CG  ASN C  76      -3.323   2.678   0.000  1.00 86.04           C  
ATOM   1665  ND2 ASN C  76      -2.506   2.305   0.979  1.00 86.04           N  
ATOM   1666  OD1 ASN C  76      -3.023   2.572  -1.192  1.00 86.04           O  
ATOM   1667  N   PHE C  77      -5.469   4.104  -3.018  1.00 86.79           N  
ATOM   1668  CA  PHE C  77      -5.940   3.556  -4.285  1.00 86.79           C  
ATOM   1669  C   PHE C  77      -5.133   2.323  -4.675  1.00 86.79           C  
ATOM   1670  CB  PHE C  77      -5.855   4.611  -5.392  1.00 86.79           C  
ATOM   1671  O   PHE C  77      -5.622   1.463  -5.411  1.00 86.79           O  
ATOM   1672  CG  PHE C  77      -6.837   5.740  -5.232  1.00 86.79           C  
ATOM   1673  CD1 PHE C  77      -8.198   5.527  -5.413  1.00 86.79           C  
ATOM   1674  CD2 PHE C  77      -6.399   7.015  -4.898  1.00 86.79           C  
ATOM   1675  CE1 PHE C  77      -9.110   6.571  -5.265  1.00 86.79           C  
ATOM   1676  CE2 PHE C  77      -7.304   8.063  -4.748  1.00 86.79           C  
ATOM   1677  CZ  PHE C  77      -8.658   7.838  -4.933  1.00 86.79           C  
ATOM   1678  N   PHE C  78      -3.902   2.267  -4.171  1.00 90.14           N  
ATOM   1679  CA  PHE C  78      -3.105   1.059  -4.349  1.00 90.14           C  
ATOM   1680  C   PHE C  78      -3.799  -0.144  -3.722  1.00 90.14           C  
ATOM   1681  CB  PHE C  78      -1.711   1.238  -3.739  1.00 90.14           C  
ATOM   1682  O   PHE C  78      -3.990  -1.170  -4.379  1.00 90.14           O  
ATOM   1683  CG  PHE C  78      -0.863  -0.004  -3.788  1.00 90.14           C  
ATOM   1684  CD1 PHE C  78      -0.720  -0.809  -2.664  1.00 90.14           C  
ATOM   1685  CD2 PHE C  78      -0.209  -0.367  -4.958  1.00 90.14           C  
ATOM   1686  CE1 PHE C  78       0.065  -1.959  -2.706  1.00 90.14           C  
ATOM   1687  CE2 PHE C  78       0.576  -1.515  -5.008  1.00 90.14           C  
ATOM   1688  CZ  PHE C  78       0.713  -2.309  -3.881  1.00 90.14           C  
ATOM   1689  N   VAL C  79      -4.236   0.002  -2.484  1.00 93.06           N  
ATOM   1690  CA  VAL C  79      -4.931  -1.048  -1.748  1.00 93.06           C  
ATOM   1691  C   VAL C  79      -6.281  -1.331  -2.403  1.00 93.06           C  
ATOM   1692  CB  VAL C  79      -5.128  -0.667  -0.264  1.00 93.06           C  
ATOM   1693  O   VAL C  79      -6.678  -2.490  -2.547  1.00 93.06           O  
ATOM   1694  CG1 VAL C  79      -6.128  -1.607   0.407  1.00 93.06           C  
ATOM   1695  CG2 VAL C  79      -3.791  -0.688   0.474  1.00 93.06           C  
ATOM   1696  N   ASN C  80      -6.979  -0.321  -2.829  1.00 90.19           N  
ATOM   1697  CA  ASN C  80      -8.249  -0.517  -3.520  1.00 90.19           C  
ATOM   1698  C   ASN C  80      -8.066  -1.303  -4.816  1.00 90.19           C  
ATOM   1699  CB  ASN C  80      -8.918   0.829  -3.806  1.00 90.19           C  
ATOM   1700  O   ASN C  80      -8.883  -2.164  -5.145  1.00 90.19           O  
ATOM   1701  CG  ASN C  80      -9.560   1.435  -2.574  1.00 90.19           C  
ATOM   1702  ND2 ASN C  80      -9.814   2.738  -2.617  1.00 90.19           N  
ATOM   1703  OD1 ASN C  80      -9.825   0.739  -1.591  1.00 90.19           O  
ATOM   1704  N   GLY C  81      -7.034  -0.920  -5.534  1.00 87.60           N  
ATOM   1705  CA  GLY C  81      -6.718  -1.685  -6.730  1.00 87.60           C  
ATOM   1706  C   GLY C  81      -6.479  -3.156  -6.451  1.00 87.60           C  
ATOM   1707  O   GLY C  81      -6.960  -4.020  -7.187  1.00 87.60           O  
ATOM   1708  N   LEU C  82      -5.770  -3.452  -5.420  1.00 89.78           N  
ATOM   1709  CA  LEU C  82      -5.492  -4.831  -5.033  1.00 89.78           C  
ATOM   1710  C   LEU C  82      -6.772  -5.548  -4.618  1.00 89.78           C  
ATOM   1711  CB  LEU C  82      -4.476  -4.871  -3.889  1.00 89.78           C  
ATOM   1712  O   LEU C  82      -6.977  -6.713  -4.966  1.00 89.78           O  
ATOM   1713  CG  LEU C  82      -3.708  -6.182  -3.710  1.00 89.78           C  
ATOM   1714  CD1 LEU C  82      -3.004  -6.565  -5.008  1.00 89.78           C  
ATOM   1715  CD2 LEU C  82      -2.706  -6.063  -2.567  1.00 89.78           C  
ATOM   1716  N   LEU C  83      -7.576  -4.873  -3.860  1.00 90.68           N  
ATOM   1717  CA  LEU C  83      -8.869  -5.431  -3.479  1.00 90.68           C  
ATOM   1718  C   LEU C  83      -9.679  -5.816  -4.712  1.00 90.68           C  
ATOM   1719  CB  LEU C  83      -9.655  -4.430  -2.629  1.00 90.68           C  
ATOM   1720  O   LEU C  83     -10.270  -6.897  -4.759  1.00 90.68           O  
ATOM   1721  CG  LEU C  83      -9.234  -4.306  -1.164  1.00 90.68           C  
ATOM   1722  CD1 LEU C  83      -9.843  -3.055  -0.541  1.00 90.68           C  
ATOM   1723  CD2 LEU C  83      -9.641  -5.551  -0.383  1.00 90.68           C  
ATOM   1724  N   ASP C  84      -9.695  -4.958  -5.698  1.00 84.34           N  
ATOM   1725  CA  ASP C  84     -10.425  -5.218  -6.935  1.00 84.34           C  
ATOM   1726  C   ASP C  84      -9.846  -6.423  -7.672  1.00 84.34           C  
ATOM   1727  CB  ASP C  84     -10.401  -3.985  -7.841  1.00 84.34           C  
ATOM   1728  O   ASP C  84     -10.590  -7.251  -8.201  1.00 84.34           O  
ATOM   1729  CG  ASP C  84     -11.283  -2.858  -7.332  1.00 84.34           C  
ATOM   1730  OD1 ASP C  84     -12.187  -3.115  -6.509  1.00 84.34           O  
ATOM   1731  OD2 ASP C  84     -11.073  -1.703  -7.761  1.00 84.34           O  
ATOM   1732  N   LEU C  85      -8.563  -6.473  -7.699  1.00 81.43           N  
ATOM   1733  CA  LEU C  85      -7.884  -7.583  -8.359  1.00 81.43           C  
ATOM   1734  C   LEU C  85      -8.226  -8.908  -7.686  1.00 81.43           C  
ATOM   1735  CB  LEU C  85      -6.369  -7.367  -8.349  1.00 81.43           C  
ATOM   1736  O   LEU C  85      -8.566  -9.882  -8.360  1.00 81.43           O  
ATOM   1737  CG  LEU C  85      -5.521  -8.485  -8.959  1.00 81.43           C  
ATOM   1738  CD1 LEU C  85      -5.803  -8.608 -10.453  1.00 81.43           C  
ATOM   1739  CD2 LEU C  85      -4.038  -8.229  -8.709  1.00 81.43           C  
ATOM   1740  N   VAL C  86      -8.158  -8.923  -6.410  1.00 84.48           N  
ATOM   1741  CA  VAL C  86      -8.423 -10.133  -5.640  1.00 84.48           C  
ATOM   1742  C   VAL C  86      -9.885 -10.542  -5.806  1.00 84.48           C  
ATOM   1743  CB  VAL C  86      -8.091  -9.938  -4.144  1.00 84.48           C  
ATOM   1744  O   VAL C  86     -10.191 -11.727  -5.963  1.00 84.48           O  
ATOM   1745  CG1 VAL C  86      -8.675 -11.077  -3.308  1.00 84.48           C  
ATOM   1746  CG2 VAL C  86      -6.580  -9.843  -3.941  1.00 84.48           C  
ATOM   1747  N   LYS C  87     -10.766  -9.580  -5.765  1.00 80.93           N  
ATOM   1748  CA  LYS C  87     -12.189  -9.851  -5.954  1.00 80.93           C  
ATOM   1749  C   LYS C  87     -12.455 -10.460  -7.327  1.00 80.93           C  
ATOM   1750  CB  LYS C  87     -13.007  -8.571  -5.781  1.00 80.93           C  
ATOM   1751  O   LYS C  87     -13.225 -11.414  -7.451  1.00 80.93           O  
ATOM   1752  CG  LYS C  87     -13.216  -8.161  -4.330  1.00 80.93           C  
ATOM   1753  CD  LYS C  87     -14.052  -6.892  -4.223  1.00 80.93           C  
ATOM   1754  CE  LYS C  87     -14.156  -6.411  -2.782  1.00 80.93           C  
ATOM   1755  NZ  LYS C  87     -14.916  -5.129  -2.679  1.00 80.93           N  
ATOM   1756  N   ALA C  88     -11.847  -9.871  -8.309  1.00 72.31           N  
ATOM   1757  CA  ALA C  88     -12.018 -10.345  -9.680  1.00 72.31           C  
ATOM   1758  C   ALA C  88     -11.514 -11.778  -9.831  1.00 72.31           C  
ATOM   1759  CB  ALA C  88     -11.292  -9.424 -10.657  1.00 72.31           C  
ATOM   1760  O   ALA C  88     -12.117 -12.582 -10.545  1.00 72.31           O  
ATOM   1761  N   ARG C  89     -10.446 -12.022  -9.173  1.00 69.78           N  
ATOM   1762  CA  ARG C  89      -9.840 -13.343  -9.301  1.00 69.78           C  
ATOM   1763  C   ARG C  89     -10.590 -14.373  -8.464  1.00 69.78           C  
ATOM   1764  CB  ARG C  89      -8.368 -13.302  -8.885  1.00 69.78           C  
ATOM   1765  O   ARG C  89     -10.588 -15.563  -8.785  1.00 69.78           O  
ATOM   1766  CG  ARG C  89      -7.493 -12.458  -9.798  1.00 69.78           C  
ATOM   1767  CD  ARG C  89      -7.338 -13.091 -11.174  1.00 69.78           C  
ATOM   1768  NE  ARG C  89      -6.407 -12.340 -12.011  1.00 69.78           N  
ATOM   1769  NH1 ARG C  89      -5.513 -14.202 -13.047  1.00 69.78           N  
ATOM   1770  NH2 ARG C  89      -4.758 -12.107 -13.593  1.00 69.78           N  
ATOM   1771  CZ  ARG C  89      -5.562 -12.885 -12.882  1.00 69.78           C  
ATOM   1772  N   ALA C  90     -11.148 -13.848  -7.442  1.00 66.87           N  
ATOM   1773  CA  ALA C  90     -11.935 -14.740  -6.596  1.00 66.87           C  
ATOM   1774  C   ALA C  90     -13.245 -15.128  -7.277  1.00 66.87           C  
ATOM   1775  CB  ALA C  90     -12.215 -14.085  -5.246  1.00 66.87           C  
ATOM   1776  O   ALA C  90     -13.748 -16.237  -7.082  1.00 66.87           O  
ATOM   1777  N   CYS C  91     -13.893 -14.058  -7.984  1.00 57.53           N  
ATOM   1778  CA  CYS C  91     -15.174 -14.269  -8.648  1.00 57.53           C  
ATOM   1779  C   CYS C  91     -14.987 -14.982  -9.981  1.00 57.53           C  
ATOM   1780  CB  CYS C  91     -15.891 -12.937  -8.867  1.00 57.53           C  
ATOM   1781  O   CYS C  91     -15.927 -15.579 -10.509  1.00 57.53           O  
ATOM   1782  SG  CYS C  91     -16.789 -12.346  -7.416  1.00 57.53           S  
ATOM   1783  N   GLY C  92     -13.982 -14.338 -10.838  1.00 49.04           N  
ATOM   1784  CA  GLY C  92     -13.768 -14.916 -12.155  1.00 49.04           C  
ATOM   1785  C   GLY C  92     -13.876 -16.429 -12.168  1.00 49.04           C  
ATOM   1786  O   GLY C  92     -13.835 -17.050 -13.231  1.00 49.04           O  
ATOM   1787  N   ASP C  93     -13.740 -17.066 -11.235  1.00 42.05           N  
ATOM   1788  CA  ASP C  93     -14.297 -18.392 -11.489  1.00 42.05           C  
ATOM   1789  C   ASP C  93     -15.798 -18.315 -11.755  1.00 42.05           C  
ATOM   1790  CB  ASP C  93     -14.019 -19.326 -10.309  1.00 42.05           C  
ATOM   1791  O   ASP C  93     -16.338 -19.109 -12.529  1.00 42.05           O  
ATOM   1792  CG  ASP C  93     -12.751 -20.143 -10.486  1.00 42.05           C  
ATOM   1793  OD1 ASP C  93     -12.277 -20.293 -11.633  1.00 42.05           O  
ATOM   1794  OD2 ASP C  93     -12.224 -20.645  -9.470  1.00 42.05           O  
ATOM   1795  N   LEU C  94     -16.656 -17.419 -11.095  1.00 35.70           N  
ATOM   1796  CA  LEU C  94     -18.114 -17.418 -11.155  1.00 35.70           C  
ATOM   1797  C   LEU C  94     -18.615 -16.421 -12.195  1.00 35.70           C  
ATOM   1798  CB  LEU C  94     -18.707 -17.085  -9.784  1.00 35.70           C  
ATOM   1799  O   LEU C  94     -19.764 -16.499 -12.633  1.00 35.70           O  
ATOM   1800  CG  LEU C  94     -18.734 -18.222  -8.762  1.00 35.70           C  
ATOM   1801  CD1 LEU C  94     -18.906 -17.665  -7.353  1.00 35.70           C  
ATOM   1802  CD2 LEU C  94     -19.848 -19.210  -9.091  1.00 35.70           C  
ATOM   1803  N   ARG C  95     -18.228 -15.063 -12.277  1.00 37.87           N  
ATOM   1804  CA  ARG C  95     -19.025 -13.987 -12.858  1.00 37.87           C  
ATOM   1805  C   ARG C  95     -18.924 -13.990 -14.379  1.00 37.87           C  
ATOM   1806  CB  ARG C  95     -18.581 -12.631 -12.305  1.00 37.87           C  
ATOM   1807  O   ARG C  95     -17.889 -13.621 -14.938  1.00 37.87           O  
ATOM   1808  CG  ARG C  95     -19.019 -12.376 -10.872  1.00 37.87           C  
ATOM   1809  CD  ARG C  95     -18.638 -10.978 -10.406  1.00 37.87           C  
ATOM   1810  NE  ARG C  95     -19.072 -10.731  -9.033  1.00 37.87           N  
ATOM   1811  NH1 ARG C  95     -17.587  -9.002  -8.657  1.00 37.87           N  
ATOM   1812  NH2 ARG C  95     -19.031  -9.659  -7.003  1.00 37.87           N  
ATOM   1813  CZ  ARG C  95     -18.562  -9.798  -8.234  1.00 37.87           C  
ATOM   1814  N   ALA C  96     -19.243 -14.908 -15.020  1.00 39.22           N  
ATOM   1815  CA  ALA C  96     -19.436 -14.839 -16.466  1.00 39.22           C  
ATOM   1816  C   ALA C  96     -20.413 -13.726 -16.836  1.00 39.22           C  
ATOM   1817  CB  ALA C  96     -19.934 -16.179 -17.001  1.00 39.22           C  
ATOM   1818  O   ALA C  96     -20.619 -13.440 -18.018  1.00 39.22           O  
ATOM   1819  N   GLY C  97     -21.259 -13.184 -15.969  1.00 43.72           N  
ATOM   1820  CA  GLY C  97     -22.240 -12.225 -16.451  1.00 43.72           C  
ATOM   1821  C   GLY C  97     -21.691 -10.816 -16.565  1.00 43.72           C  
ATOM   1822  O   GLY C  97     -20.648 -10.501 -15.988  1.00 43.72           O  
ATOM   1823  N   LYS C  98     -21.955 -10.066 -17.659  1.00 47.85           N  
ATOM   1824  CA  LYS C  98     -21.494  -8.718 -17.978  1.00 47.85           C  
ATOM   1825  C   LYS C  98     -21.743  -7.763 -16.814  1.00 47.85           C  
ATOM   1826  CB  LYS C  98     -22.186  -8.198 -19.239  1.00 47.85           C  
ATOM   1827  O   LYS C  98     -22.878  -7.614 -16.358  1.00 47.85           O  
ATOM   1828  CG  LYS C  98     -21.560  -8.689 -20.536  1.00 47.85           C  
ATOM   1829  CD  LYS C  98     -22.257  -8.095 -21.753  1.00 47.85           C  
ATOM   1830  CE  LYS C  98     -21.650  -8.609 -23.052  1.00 47.85           C  
ATOM   1831  NZ  LYS C  98     -22.398  -8.113 -24.246  1.00 47.85           N  
ATOM   1832  N   PRO C  99     -20.888  -7.320 -16.071  1.00 59.45           N  
ATOM   1833  CA  PRO C  99     -21.074  -6.405 -14.942  1.00 59.45           C  
ATOM   1834  C   PRO C  99     -21.751  -5.098 -15.348  1.00 59.45           C  
ATOM   1835  CB  PRO C  99     -19.645  -6.151 -14.455  1.00 59.45           C  
ATOM   1836  O   PRO C  99     -21.634  -4.669 -16.499  1.00 59.45           O  
ATOM   1837  CG  PRO C  99     -18.770  -6.678 -15.546  1.00 59.45           C  
ATOM   1838  CD  PRO C  99     -19.616  -7.485 -16.489  1.00 59.45           C  
ATOM   1839  N   ALA C 100     -22.721  -4.609 -14.528  1.00 66.80           N  
ATOM   1840  CA  ALA C 100     -23.376  -3.313 -14.687  1.00 66.80           C  
ATOM   1841  C   ALA C 100     -22.456  -2.176 -14.252  1.00 66.80           C  
ATOM   1842  CB  ALA C 100     -24.678  -3.274 -13.890  1.00 66.80           C  
ATOM   1843  O   ALA C 100     -21.479  -2.400 -13.533  1.00 66.80           O  
ATOM   1844  N   CYS C 101     -22.588  -0.959 -14.842  1.00 70.79           N  
ATOM   1845  CA  CYS C 101     -21.824   0.237 -14.504  1.00 70.79           C  
ATOM   1846  C   CYS C 101     -21.990   0.592 -13.032  1.00 70.79           C  
ATOM   1847  CB  CYS C 101     -22.261   1.415 -15.374  1.00 70.79           C  
ATOM   1848  O   CYS C 101     -23.112   0.666 -12.529  1.00 70.79           O  
ATOM   1849  SG  CYS C 101     -21.358   2.943 -15.038  1.00 70.79           S  
ATOM   1850  N   ALA C 102     -20.950   0.836 -12.314  1.00 71.63           N  
ATOM   1851  CA  ALA C 102     -20.923   1.154 -10.889  1.00 71.63           C  
ATOM   1852  C   ALA C 102     -21.342   2.600 -10.641  1.00 71.63           C  
ATOM   1853  CB  ALA C 102     -19.533   0.899 -10.313  1.00 71.63           C  
ATOM   1854  O   ALA C 102     -21.825   2.937  -9.558  1.00 71.63           O  
ATOM   1855  N   LEU C 103     -21.092   3.484 -11.552  1.00 70.71           N  
ATOM   1856  CA  LEU C 103     -21.259   4.916 -11.333  1.00 70.71           C  
ATOM   1857  C   LEU C 103     -22.666   5.364 -11.716  1.00 70.71           C  
ATOM   1858  CB  LEU C 103     -20.223   5.706 -12.137  1.00 70.71           C  
ATOM   1859  O   LEU C 103     -23.204   6.306 -11.129  1.00 70.71           O  
ATOM   1860  CG  LEU C 103     -18.841   5.858 -11.499  1.00 70.71           C  
ATOM   1861  CD1 LEU C 103     -17.809   6.242 -12.554  1.00 70.71           C  
ATOM   1862  CD2 LEU C 103     -18.880   6.893 -10.380  1.00 70.71           C  
ATOM   1863  N   CYS C 104     -23.255   4.792 -12.688  1.00 70.68           N  
ATOM   1864  CA  CYS C 104     -24.548   5.236 -13.195  1.00 70.68           C  
ATOM   1865  C   CYS C 104     -25.581   5.300 -12.076  1.00 70.68           C  
ATOM   1866  CB  CYS C 104     -25.039   4.303 -14.302  1.00 70.68           C  
ATOM   1867  O   CYS C 104     -26.337   6.268 -11.977  1.00 70.68           O  
ATOM   1868  SG  CYS C 104     -24.239   4.581 -15.897  1.00 70.68           S  
ATOM   1869  N   PRO C 105     -25.661   4.280 -11.234  1.00 65.13           N  
ATOM   1870  CA  PRO C 105     -26.648   4.355 -10.154  1.00 65.13           C  
ATOM   1871  C   PRO C 105     -26.371   5.499  -9.181  1.00 65.13           C  
ATOM   1872  CB  PRO C 105     -26.511   2.999  -9.457  1.00 65.13           C  
ATOM   1873  O   PRO C 105     -27.290   5.985  -8.517  1.00 65.13           O  
ATOM   1874  CG  PRO C 105     -25.728   2.156 -10.411  1.00 65.13           C  
ATOM   1875  CD  PRO C 105     -25.013   3.062 -11.372  1.00 65.13           C  
ATOM   1876  N   LEU C 106     -25.080   5.854  -9.111  1.00 62.63           N  
ATOM   1877  CA  LEU C 106     -24.699   6.888  -8.156  1.00 62.63           C  
ATOM   1878  C   LEU C 106     -25.058   8.274  -8.683  1.00 62.63           C  
ATOM   1879  CB  LEU C 106     -23.200   6.816  -7.857  1.00 62.63           C  
ATOM   1880  O   LEU C 106     -25.267   9.205  -7.902  1.00 62.63           O  
ATOM   1881  CG  LEU C 106     -22.720   5.584  -7.088  1.00 62.63           C  
ATOM   1882  CD1 LEU C 106     -21.197   5.504  -7.112  1.00 62.63           C  
ATOM   1883  CD2 LEU C 106     -23.237   5.614  -5.654  1.00 62.63           C  
ATOM   1884  N   VAL C 107     -24.832   8.487  -9.940  1.00 53.81           N  
ATOM   1885  CA  VAL C 107     -25.054   9.800 -10.536  1.00 53.81           C  
ATOM   1886  C   VAL C 107     -26.547  10.011 -10.781  1.00 53.81           C  
ATOM   1887  CB  VAL C 107     -24.270   9.963 -11.858  1.00 53.81           C  
ATOM   1888  O   VAL C 107     -26.987  11.132 -11.044  1.00 53.81           O  
ATOM   1889  CG1 VAL C 107     -24.412  11.385 -12.398  1.00 53.81           C  
ATOM   1890  CG2 VAL C 107     -22.798   9.611 -11.650  1.00 53.81           C  
ATOM   1891  N   GLY C 108     -27.485   9.483  -9.926  1.00 48.90           N  
ATOM   1892  CA  GLY C 108     -28.925   9.678  -9.876  1.00 48.90           C  
ATOM   1893  C   GLY C 108     -29.568   9.737 -11.249  1.00 48.90           C  
ATOM   1894  O   GLY C 108     -30.719  10.156 -11.383  1.00 48.90           O  
ATOM   1895  N   GLY C 109     -28.905   9.790 -12.319  1.00 39.58           N  
ATOM   1896  CA  GLY C 109     -29.595   9.934 -13.591  1.00 39.58           C  
ATOM   1897  C   GLY C 109     -30.307   8.669 -14.030  1.00 39.58           C  
ATOM   1898  O   GLY C 109     -30.106   7.602 -13.446  1.00 39.58           O  
ATOM   1899  N   THR C 110     -31.638   8.705 -14.299  1.00 39.16           N  
ATOM   1900  CA  THR C 110     -32.578   7.707 -14.797  1.00 39.16           C  
ATOM   1901  C   THR C 110     -31.890   6.755 -15.772  1.00 39.16           C  
ATOM   1902  CB  THR C 110     -33.784   8.370 -15.487  1.00 39.16           C  
ATOM   1903  O   THR C 110     -32.545   5.916 -16.394  1.00 39.16           O  
ATOM   1904  CG2 THR C 110     -34.617   9.170 -14.491  1.00 39.16           C  
ATOM   1905  OG1 THR C 110     -33.315   9.250 -16.516  1.00 39.16           O  
ATOM   1906  N   SER C 111     -30.789   7.074 -16.228  1.00 40.08           N  
ATOM   1907  CA  SER C 111     -30.325   6.190 -17.293  1.00 40.08           C  
ATOM   1908  C   SER C 111     -29.820   4.866 -16.731  1.00 40.08           C  
ATOM   1909  CB  SER C 111     -29.219   6.864 -18.106  1.00 40.08           C  
ATOM   1910  O   SER C 111     -29.214   4.831 -15.658  1.00 40.08           O  
ATOM   1911  OG  SER C 111     -28.037   6.995 -17.335  1.00 40.08           O  
ATOM   1912  N   THR C 112     -30.645   3.837 -16.595  1.00 45.86           N  
ATOM   1913  CA  THR C 112     -30.173   2.474 -16.376  1.00 45.86           C  
ATOM   1914  C   THR C 112     -28.794   2.273 -16.998  1.00 45.86           C  
ATOM   1915  CB  THR C 112     -31.156   1.442 -16.959  1.00 45.86           C  
ATOM   1916  O   THR C 112     -28.554   2.684 -18.135  1.00 45.86           O  
ATOM   1917  CG2 THR C 112     -32.441   1.382 -16.138  1.00 45.86           C  
ATOM   1918  OG1 THR C 112     -31.480   1.807 -18.306  1.00 45.86           O  
ATOM   1919  N   GLY C 113     -27.788   2.672 -16.264  1.00 52.26           N  
ATOM   1920  CA  GLY C 113     -26.419   2.451 -16.701  1.00 52.26           C  
ATOM   1921  C   GLY C 113     -26.286   1.310 -17.692  1.00 52.26           C  
ATOM   1922  O   GLY C 113     -27.069   0.359 -17.662  1.00 52.26           O  
ATOM   1923  N   GLY C 114     -25.983   1.628 -18.926  1.00 59.36           N  
ATOM   1924  CA  GLY C 114     -25.650   0.586 -19.884  1.00 59.36           C  
ATOM   1925  C   GLY C 114     -24.658  -0.426 -19.344  1.00 59.36           C  
ATOM   1926  O   GLY C 114     -24.237  -0.335 -18.189  1.00 59.36           O  
ATOM   1927  N   PRO C 115     -24.583  -1.557 -19.949  1.00 70.53           N  
ATOM   1928  CA  PRO C 115     -23.576  -2.550 -19.569  1.00 70.53           C  
ATOM   1929  C   PRO C 115     -22.180  -1.948 -19.423  1.00 70.53           C  
ATOM   1930  CB  PRO C 115     -23.619  -3.556 -20.721  1.00 70.53           C  
ATOM   1931  O   PRO C 115     -21.834  -1.003 -20.137  1.00 70.53           O  
ATOM   1932  CG  PRO C 115     -24.446  -2.893 -21.776  1.00 70.53           C  
ATOM   1933  CD  PRO C 115     -25.102  -1.683 -21.177  1.00 70.53           C  
ATOM   1934  N   ALA C 116     -21.565  -2.320 -18.309  1.00 77.07           N  
ATOM   1935  CA  ALA C 116     -20.165  -1.931 -18.166  1.00 77.07           C  
ATOM   1936  C   ALA C 116     -19.353  -2.344 -19.390  1.00 77.07           C  
ATOM   1937  CB  ALA C 116     -19.568  -2.547 -16.903  1.00 77.07           C  
ATOM   1938  O   ALA C 116     -19.438  -3.488 -19.843  1.00 77.07           O  
ATOM   1939  N   THR C 117     -18.758  -1.403 -20.044  1.00 72.67           N  
ATOM   1940  CA  THR C 117     -17.907  -1.667 -21.198  1.00 72.67           C  
ATOM   1941  C   THR C 117     -16.436  -1.472 -20.840  1.00 72.67           C  
ATOM   1942  CB  THR C 117     -18.274  -0.755 -22.383  1.00 72.67           C  
ATOM   1943  O   THR C 117     -15.554  -1.697 -21.672  1.00 72.67           O  
ATOM   1944  CG2 THR C 117     -19.701  -1.015 -22.855  1.00 72.67           C  
ATOM   1945  OG1 THR C 117     -18.158   0.615 -21.979  1.00 72.67           O  
ATOM   1946  N   ALA C 118     -16.197  -0.953 -19.636  1.00 75.64           N  
ATOM   1947  CA  ALA C 118     -14.840  -0.686 -19.165  1.00 75.64           C  
ATOM   1948  C   ALA C 118     -14.729  -0.904 -17.659  1.00 75.64           C  
ATOM   1949  CB  ALA C 118     -14.422   0.738 -19.526  1.00 75.64           C  
ATOM   1950  O   ALA C 118     -15.742  -0.969 -16.958  1.00 75.64           O  
ATOM   1951  N   ARG C 119     -13.520  -1.157 -17.273  1.00 79.46           N  
ATOM   1952  CA  ARG C 119     -13.210  -1.285 -15.853  1.00 79.46           C  
ATOM   1953  C   ARG C 119     -12.022  -0.409 -15.470  1.00 79.46           C  
ATOM   1954  CB  ARG C 119     -12.923  -2.744 -15.494  1.00 79.46           C  
ATOM   1955  O   ARG C 119     -11.016  -0.374 -16.181  1.00 79.46           O  
ATOM   1956  CG  ARG C 119     -12.526  -2.955 -14.042  1.00 79.46           C  
ATOM   1957  CD  ARG C 119     -12.601  -4.423 -13.644  1.00 79.46           C  
ATOM   1958  NE  ARG C 119     -12.918  -4.581 -12.227  1.00 79.46           N  
ATOM   1959  NH1 ARG C 119     -13.728  -6.735 -12.437  1.00 79.46           N  
ATOM   1960  NH2 ARG C 119     -13.694  -5.713 -10.386  1.00 79.46           N  
ATOM   1961  CZ  ARG C 119     -13.446  -5.676 -11.687  1.00 79.46           C  
ATOM   1962  N   CYS C 120     -12.203   0.422 -14.381  1.00 74.22           N  
ATOM   1963  CA  CYS C 120     -11.069   1.135 -13.804  1.00 74.22           C  
ATOM   1964  C   CYS C 120     -10.292   0.241 -12.846  1.00 74.22           C  
ATOM   1965  CB  CYS C 120     -11.541   2.392 -13.073  1.00 74.22           C  
ATOM   1966  O   CYS C 120     -10.836  -0.221 -11.841  1.00 74.22           O  
ATOM   1967  SG  CYS C 120     -10.221   3.271 -12.209  1.00 74.22           S  
ATOM   1968  N   LEU C 121      -9.039   0.004 -13.160  1.00 68.87           N  
ATOM   1969  CA  LEU C 121      -8.211  -0.895 -12.365  1.00 68.87           C  
ATOM   1970  C   LEU C 121      -7.815  -0.244 -11.044  1.00 68.87           C  
ATOM   1971  CB  LEU C 121      -6.956  -1.299 -13.144  1.00 68.87           C  
ATOM   1972  O   LEU C 121      -7.521  -0.938 -10.068  1.00 68.87           O  
ATOM   1973  CG  LEU C 121      -7.182  -2.116 -14.417  1.00 68.87           C  
ATOM   1974  CD1 LEU C 121      -5.849  -2.448 -15.077  1.00 68.87           C  
ATOM   1975  CD2 LEU C 121      -7.962  -3.389 -14.104  1.00 68.87           C  
ATOM   1976  N   ASP C 122      -7.907   1.190 -10.995  1.00 65.40           N  
ATOM   1977  CA  ASP C 122      -7.521   1.932  -9.798  1.00 65.40           C  
ATOM   1978  C   ASP C 122      -8.658   1.961  -8.779  1.00 65.40           C  
ATOM   1979  CB  ASP C 122      -7.104   3.358 -10.163  1.00 65.40           C  
ATOM   1980  O   ASP C 122      -8.421   1.853  -7.574  1.00 65.40           O  
ATOM   1981  CG  ASP C 122      -5.882   3.408 -11.063  1.00 65.40           C  
ATOM   1982  OD1 ASP C 122      -4.745   3.464 -10.546  1.00 65.40           O  
ATOM   1983  OD2 ASP C 122      -6.058   3.392 -12.301  1.00 65.40           O  
ATOM   1984  N   CYS C 123      -9.984   2.100  -9.171  1.00 66.73           N  
ATOM   1985  CA  CYS C 123     -11.121   2.199  -8.264  1.00 66.73           C  
ATOM   1986  C   CYS C 123     -11.961   0.928  -8.300  1.00 66.73           C  
ATOM   1987  CB  CYS C 123     -11.989   3.405  -8.622  1.00 66.73           C  
ATOM   1988  O   CYS C 123     -12.903   0.779  -7.520  1.00 66.73           O  
ATOM   1989  SG  CYS C 123     -12.450   3.477 -10.367  1.00 66.73           S  
ATOM   1990  N   ALA C 124     -11.657   0.034  -9.162  1.00 70.07           N  
ATOM   1991  CA  ALA C 124     -12.370  -1.226  -9.354  1.00 70.07           C  
ATOM   1992  C   ALA C 124     -13.830  -0.979  -9.725  1.00 70.07           C  
ATOM   1993  CB  ALA C 124     -12.282  -2.084  -8.094  1.00 70.07           C  
ATOM   1994  O   ALA C 124     -14.701  -1.797  -9.421  1.00 70.07           O  
ATOM   1995  N   ASP C 125     -14.059   0.125 -10.403  1.00 75.26           N  
ATOM   1996  CA  ASP C 125     -15.404   0.438 -10.875  1.00 75.26           C  
ATOM   1997  C   ASP C 125     -15.624  -0.084 -12.293  1.00 75.26           C  
ATOM   1998  CB  ASP C 125     -15.652   1.947 -10.826  1.00 75.26           C  
ATOM   1999  O   ASP C 125     -14.769   0.091 -13.164  1.00 75.26           O  
ATOM   2000  CG  ASP C 125     -15.852   2.469  -9.414  1.00 75.26           C  
ATOM   2001  OD1 ASP C 125     -16.240   1.684  -8.522  1.00 75.26           O  
ATOM   2002  OD2 ASP C 125     -15.621   3.678  -9.191  1.00 75.26           O  
ATOM   2003  N   ASP C 126     -16.737  -0.916 -12.447  1.00 78.17           N  
ATOM   2004  CA  ASP C 126     -17.231  -1.188 -13.793  1.00 78.17           C  
ATOM   2005  C   ASP C 126     -17.990   0.014 -14.353  1.00 78.17           C  
ATOM   2006  CB  ASP C 126     -18.131  -2.425 -13.795  1.00 78.17           C  
ATOM   2007  O   ASP C 126     -18.875   0.559 -13.690  1.00 78.17           O  
ATOM   2008  CG  ASP C 126     -17.391  -3.697 -13.420  1.00 78.17           C  
ATOM   2009  OD1 ASP C 126     -16.250  -3.900 -13.889  1.00 78.17           O  
ATOM   2010  OD2 ASP C 126     -17.955  -4.506 -12.651  1.00 78.17           O  
ATOM   2011  N   LEU C 127     -17.514   0.437 -15.463  1.00 79.33           N  
ATOM   2012  CA  LEU C 127     -18.013   1.695 -16.009  1.00 79.33           C  
ATOM   2013  C   LEU C 127     -18.645   1.480 -17.380  1.00 79.33           C  
ATOM   2014  CB  LEU C 127     -16.881   2.721 -16.111  1.00 79.33           C  
ATOM   2015  O   LEU C 127     -18.132   0.705 -18.190  1.00 79.33           O  
ATOM   2016  CG  LEU C 127     -16.037   2.927 -14.852  1.00 79.33           C  
ATOM   2017  CD1 LEU C 127     -14.780   3.725 -15.182  1.00 79.33           C  
ATOM   2018  CD2 LEU C 127     -16.853   3.627 -13.771  1.00 79.33           C  
ATOM   2019  N   CYS C 128     -19.832   2.037 -17.616  1.00 69.92           N  
ATOM   2020  CA  CYS C 128     -20.346   2.158 -18.976  1.00 69.92           C  
ATOM   2021  C   CYS C 128     -19.526   3.159 -19.781  1.00 69.92           C  
ATOM   2022  CB  CYS C 128     -21.814   2.583 -18.959  1.00 69.92           C  
ATOM   2023  O   CYS C 128     -18.635   3.816 -19.241  1.00 69.92           O  
ATOM   2024  SG  CYS C 128     -22.066   4.309 -18.491  1.00 69.92           S  
ATOM   2025  N   GLN C 129     -19.751   3.134 -21.046  1.00 74.15           N  
ATOM   2026  CA  GLN C 129     -18.971   3.990 -21.933  1.00 74.15           C  
ATOM   2027  C   GLN C 129     -19.015   5.445 -21.473  1.00 74.15           C  
ATOM   2028  CB  GLN C 129     -19.478   3.879 -23.371  1.00 74.15           C  
ATOM   2029  O   GLN C 129     -17.982   6.116 -21.420  1.00 74.15           O  
ATOM   2030  CG  GLN C 129     -18.559   4.523 -24.400  1.00 74.15           C  
ATOM   2031  CD  GLN C 129     -17.217   3.824 -24.507  1.00 74.15           C  
ATOM   2032  NE2 GLN C 129     -16.186   4.574 -24.882  1.00 74.15           N  
ATOM   2033  OE1 GLN C 129     -17.107   2.620 -24.254  1.00 74.15           O  
ATOM   2034  N   ALA C 130     -20.126   5.929 -21.106  1.00 71.65           N  
ATOM   2035  CA  ALA C 130     -20.296   7.316 -20.678  1.00 71.65           C  
ATOM   2036  C   ALA C 130     -19.522   7.592 -19.392  1.00 71.65           C  
ATOM   2037  CB  ALA C 130     -21.776   7.636 -20.484  1.00 71.65           C  
ATOM   2038  O   ALA C 130     -18.822   8.602 -19.286  1.00 71.65           O  
ATOM   2039  N   CYS C 131     -19.621   6.668 -18.457  1.00 75.22           N  
ATOM   2040  CA  CYS C 131     -18.944   6.850 -17.178  1.00 75.22           C  
ATOM   2041  C   CYS C 131     -17.437   6.685 -17.330  1.00 75.22           C  
ATOM   2042  CB  CYS C 131     -19.474   5.856 -16.145  1.00 75.22           C  
ATOM   2043  O   CYS C 131     -16.662   7.344 -16.634  1.00 75.22           O  
ATOM   2044  SG  CYS C 131     -21.146   6.225 -15.571  1.00 75.22           S  
ATOM   2045  N   ALA C 132     -17.064   5.845 -18.271  1.00 77.80           N  
ATOM   2046  CA  ALA C 132     -15.642   5.698 -18.570  1.00 77.80           C  
ATOM   2047  C   ALA C 132     -15.066   6.989 -19.145  1.00 77.80           C  
ATOM   2048  CB  ALA C 132     -15.419   4.541 -19.541  1.00 77.80           C  
ATOM   2049  O   ALA C 132     -13.973   7.413 -18.763  1.00 77.80           O  
ATOM   2050  N   ASP C 133     -15.792   7.610 -19.996  1.00 73.40           N  
ATOM   2051  CA  ASP C 133     -15.358   8.879 -20.572  1.00 73.40           C  
ATOM   2052  C   ASP C 133     -15.223   9.953 -19.495  1.00 73.40           C  
ATOM   2053  CB  ASP C 133     -16.337   9.340 -21.654  1.00 73.40           C  
ATOM   2054  O   ASP C 133     -14.250  10.710 -19.484  1.00 73.40           O  
ATOM   2055  CG  ASP C 133     -16.305   8.464 -22.894  1.00 73.40           C  
ATOM   2056  OD1 ASP C 133     -15.292   7.768 -23.123  1.00 73.40           O  
ATOM   2057  OD2 ASP C 133     -17.300   8.472 -23.650  1.00 73.40           O  
ATOM   2058  N   GLY C 134     -16.145  10.015 -18.616  1.00 71.28           N  
ATOM   2059  CA  GLY C 134     -16.093  10.963 -17.514  1.00 71.28           C  
ATOM   2060  C   GLY C 134     -14.956  10.693 -16.547  1.00 71.28           C  
ATOM   2061  O   GLY C 134     -14.282  11.623 -16.098  1.00 71.28           O  
ATOM   2062  N   HIS C 135     -14.825   9.423 -16.183  1.00 75.45           N  
ATOM   2063  CA  HIS C 135     -13.784   8.982 -15.262  1.00 75.45           C  
ATOM   2064  C   HIS C 135     -12.401   9.398 -15.752  1.00 75.45           C  
ATOM   2065  CB  HIS C 135     -13.841   7.465 -15.075  1.00 75.45           C  
ATOM   2066  O   HIS C 135     -11.545   9.785 -14.954  1.00 75.45           O  
ATOM   2067  CG  HIS C 135     -13.155   6.987 -13.835  1.00 75.45           C  
ATOM   2068  CD2 HIS C 135     -11.988   6.322 -13.665  1.00 75.45           C  
ATOM   2069  ND1 HIS C 135     -13.678   7.178 -12.575  1.00 75.45           N  
ATOM   2070  CE1 HIS C 135     -12.859   6.650 -11.680  1.00 75.45           C  
ATOM   2071  NE2 HIS C 135     -11.826   6.124 -12.316  1.00 75.45           N  
ATOM   2072  N   ARG C 136     -12.240   9.466 -17.114  1.00 73.05           N  
ATOM   2073  CA  ARG C 136     -10.955   9.787 -17.726  1.00 73.05           C  
ATOM   2074  C   ARG C 136     -10.714  11.293 -17.734  1.00 73.05           C  
ATOM   2075  CB  ARG C 136     -10.886   9.238 -19.153  1.00 73.05           C  
ATOM   2076  O   ARG C 136      -9.577  11.744 -17.891  1.00 73.05           O  
ATOM   2077  CG  ARG C 136     -10.712   7.730 -19.225  1.00 73.05           C  
ATOM   2078  CD  ARG C 136     -10.577   7.246 -20.662  1.00 73.05           C  
ATOM   2079  NE  ARG C 136     -11.065   5.879 -20.818  1.00 73.05           N  
ATOM   2080  NH1 ARG C 136      -8.995   4.888 -20.554  1.00 73.05           N  
ATOM   2081  NH2 ARG C 136     -10.852   3.594 -20.919  1.00 73.05           N  
ATOM   2082  CZ  ARG C 136     -10.303   4.790 -20.763  1.00 73.05           C  
ATOM   2083  N   CYS C 137     -11.768  12.041 -17.373  1.00 65.50           N  
ATOM   2084  CA  CYS C 137     -11.668  13.479 -17.596  1.00 65.50           C  
ATOM   2085  C   CYS C 137     -11.688  14.239 -16.275  1.00 65.50           C  
ATOM   2086  CB  CYS C 137     -12.809  13.964 -18.490  1.00 65.50           C  
ATOM   2087  O   CYS C 137     -11.835  15.462 -16.259  1.00 65.50           O  
ATOM   2088  SG  CYS C 137     -12.740  13.313 -20.174  1.00 65.50           S  
ATOM   2089  N   THR C 138     -11.527  13.513 -15.259  1.00 66.78           N  
ATOM   2090  CA  THR C 138     -11.520  14.224 -13.985  1.00 66.78           C  
ATOM   2091  C   THR C 138     -10.103  14.316 -13.425  1.00 66.78           C  
ATOM   2092  CB  THR C 138     -12.437  13.537 -12.957  1.00 66.78           C  
ATOM   2093  O   THR C 138      -9.257  13.469 -13.719  1.00 66.78           O  
ATOM   2094  CG2 THR C 138     -13.810  13.245 -13.553  1.00 66.78           C  
ATOM   2095  OG1 THR C 138     -11.838  12.303 -12.540  1.00 66.78           O  
ATOM   2096  N   ARG C 139      -9.848  15.459 -12.732  1.00 56.01           N  
ATOM   2097  CA  ARG C 139      -8.540  15.682 -12.123  1.00 56.01           C  
ATOM   2098  C   ARG C 139      -8.170  14.538 -11.186  1.00 56.01           C  
ATOM   2099  CB  ARG C 139      -8.520  17.010 -11.363  1.00 56.01           C  
ATOM   2100  O   ARG C 139      -7.003  14.148 -11.104  1.00 56.01           O  
ATOM   2101  CG  ARG C 139      -7.989  18.179 -12.177  1.00 56.01           C  
ATOM   2102  CD  ARG C 139      -7.899  19.451 -11.346  1.00 56.01           C  
ATOM   2103  NE  ARG C 139      -7.406  20.576 -12.134  1.00 56.01           N  
ATOM   2104  NH1 ARG C 139      -8.619  22.176 -10.990  1.00 56.01           N  
ATOM   2105  NH2 ARG C 139      -7.250  22.791 -12.723  1.00 56.01           N  
ATOM   2106  CZ  ARG C 139      -7.760  21.845 -11.947  1.00 56.01           C  
ATOM   2107  N   GLN C 140      -9.188  13.918 -10.632  1.00 60.26           N  
ATOM   2108  CA  GLN C 140      -8.952  12.906  -9.607  1.00 60.26           C  
ATOM   2109  C   GLN C 140      -8.731  11.532 -10.232  1.00 60.26           C  
ATOM   2110  CB  GLN C 140     -10.122  12.854  -8.624  1.00 60.26           C  
ATOM   2111  O   GLN C 140      -8.026  10.693  -9.667  1.00 60.26           O  
ATOM   2112  CG  GLN C 140     -10.052  13.909  -7.528  1.00 60.26           C  
ATOM   2113  CD  GLN C 140     -11.302  13.947  -6.669  1.00 60.26           C  
ATOM   2114  NE2 GLN C 140     -11.124  13.828  -5.358  1.00 60.26           N  
ATOM   2115  OE1 GLN C 140     -12.418  14.083  -7.180  1.00 60.26           O  
ATOM   2116  N   THR C 141      -9.288  11.339 -11.501  1.00 65.54           N  
ATOM   2117  CA  THR C 141      -9.284   9.970 -12.005  1.00 65.54           C  
ATOM   2118  C   THR C 141      -8.579   9.893 -13.356  1.00 65.54           C  
ATOM   2119  CB  THR C 141     -10.716   9.420 -12.137  1.00 65.54           C  
ATOM   2120  O   THR C 141      -8.517   8.825 -13.969  1.00 65.54           O  
ATOM   2121  CG2 THR C 141     -11.400   9.333 -10.777  1.00 65.54           C  
ATOM   2122  OG1 THR C 141     -11.477  10.285 -12.988  1.00 65.54           O  
ATOM   2123  N   HIS C 142      -8.090  11.013 -13.866  1.00 65.03           N  
ATOM   2124  CA  HIS C 142      -7.549  11.045 -15.220  1.00 65.03           C  
ATOM   2125  C   HIS C 142      -6.331  10.137 -15.348  1.00 65.03           C  
ATOM   2126  CB  HIS C 142      -7.182  12.477 -15.616  1.00 65.03           C  
ATOM   2127  O   HIS C 142      -5.995   9.694 -16.449  1.00 65.03           O  
ATOM   2128  CG  HIS C 142      -5.916  12.967 -14.988  1.00 65.03           C  
ATOM   2129  CD2 HIS C 142      -4.666  13.097 -15.491  1.00 65.03           C  
ATOM   2130  ND1 HIS C 142      -5.852  13.391 -13.678  1.00 65.03           N  
ATOM   2131  CE1 HIS C 142      -4.612  13.763 -13.403  1.00 65.03           C  
ATOM   2132  NE2 HIS C 142      -3.873  13.594 -14.486  1.00 65.03           N  
ATOM   2133  N   THR C 143      -5.751   9.811 -14.176  1.00 62.12           N  
ATOM   2134  CA  THR C 143      -4.567   8.960 -14.203  1.00 62.12           C  
ATOM   2135  C   THR C 143      -4.936   7.509 -13.911  1.00 62.12           C  
ATOM   2136  CB  THR C 143      -3.513   9.439 -13.187  1.00 62.12           C  
ATOM   2137  O   THR C 143      -4.064   6.640 -13.853  1.00 62.12           O  
ATOM   2138  CG2 THR C 143      -2.990  10.825 -13.549  1.00 62.12           C  
ATOM   2139  OG1 THR C 143      -4.103   9.488 -11.882  1.00 62.12           O  
ATOM   2140  N   HIS C 144      -6.240   7.279 -13.686  1.00 72.99           N  
ATOM   2141  CA  HIS C 144      -6.682   5.906 -13.467  1.00 72.99           C  
ATOM   2142  C   HIS C 144      -6.611   5.092 -14.755  1.00 72.99           C  
ATOM   2143  CB  HIS C 144      -8.107   5.884 -12.911  1.00 72.99           C  
ATOM   2144  O   HIS C 144      -6.810   5.631 -15.847  1.00 72.99           O  
ATOM   2145  CG  HIS C 144      -8.193   6.267 -11.468  1.00 72.99           C  
ATOM   2146  CD2 HIS C 144      -7.266   6.787 -10.629  1.00 72.99           C  
ATOM   2147  ND1 HIS C 144      -9.346   6.123 -10.727  1.00 72.99           N  
ATOM   2148  CE1 HIS C 144      -9.124   6.540  -9.492  1.00 72.99           C  
ATOM   2149  NE2 HIS C 144      -7.869   6.947  -9.406  1.00 72.99           N  
ATOM   2150  N   ARG C 145      -6.162   3.784 -14.579  1.00 68.94           N  
ATOM   2151  CA  ARG C 145      -6.117   2.864 -15.711  1.00 68.94           C  
ATOM   2152  C   ARG C 145      -7.496   2.277 -15.994  1.00 68.94           C  
ATOM   2153  CB  ARG C 145      -5.112   1.740 -15.453  1.00 68.94           C  
ATOM   2154  O   ARG C 145      -7.999   1.461 -15.219  1.00 68.94           O  
ATOM   2155  CG  ARG C 145      -3.660   2.161 -15.621  1.00 68.94           C  
ATOM   2156  CD  ARG C 145      -2.701   1.083 -15.139  1.00 68.94           C  
ATOM   2157  NE  ARG C 145      -2.725   0.950 -13.685  1.00 68.94           N  
ATOM   2158  NH1 ARG C 145      -1.302  -0.869 -13.621  1.00 68.94           N  
ATOM   2159  NH2 ARG C 145      -2.153  -0.004 -11.676  1.00 68.94           N  
ATOM   2160  CZ  ARG C 145      -2.060   0.026 -12.997  1.00 68.94           C  
ATOM   2161  N   VAL C 146      -8.126   2.768 -17.080  1.00 74.60           N  
ATOM   2162  CA  VAL C 146      -9.428   2.279 -17.522  1.00 74.60           C  
ATOM   2163  C   VAL C 146      -9.250   1.339 -18.712  1.00 74.60           C  
ATOM   2164  CB  VAL C 146     -10.373   3.442 -17.898  1.00 74.60           C  
ATOM   2165  O   VAL C 146      -8.669   1.720 -19.731  1.00 74.60           O  
ATOM   2166  CG1 VAL C 146     -11.725   2.908 -18.370  1.00 74.60           C  
ATOM   2167  CG2 VAL C 146     -10.554   4.387 -16.712  1.00 74.60           C  
ATOM   2168  N   VAL C 147      -9.660   0.051 -18.502  1.00 72.52           N  
ATOM   2169  CA  VAL C 147      -9.480  -0.960 -19.539  1.00 72.52           C  
ATOM   2170  C   VAL C 147     -10.840  -1.373 -20.099  1.00 72.52           C  
ATOM   2171  CB  VAL C 147      -8.728  -2.197 -19.000  1.00 72.52           C  
ATOM   2172  O   VAL C 147     -11.832  -1.415 -19.369  1.00 72.52           O  
ATOM   2173  CG1 VAL C 147      -7.299  -1.830 -18.603  1.00 72.52           C  
ATOM   2174  CG2 VAL C 147      -9.477  -2.803 -17.815  1.00 72.52           C  
ATOM   2175  N   ASP C 148     -10.819  -1.542 -21.413  1.00 70.18           N  
ATOM   2176  CA  ASP C 148     -12.047  -1.969 -22.077  1.00 70.18           C  
ATOM   2177  C   ASP C 148     -12.375  -3.423 -21.743  1.00 70.18           C  
ATOM   2178  CB  ASP C 148     -11.927  -1.792 -23.592  1.00 70.18           C  
ATOM   2179  O   ASP C 148     -11.482  -4.271 -21.695  1.00 70.18           O  
ATOM   2180  CG  ASP C 148     -12.318  -0.401 -24.059  1.00 70.18           C  
ATOM   2181  OD1 ASP C 148     -13.268   0.187 -23.499  1.00 70.18           O  
ATOM   2182  OD2 ASP C 148     -11.671   0.112 -24.999  1.00 70.18           O  
ATOM   2183  N   LEU C 149     -13.647  -3.638 -21.369  1.00 63.11           N  
ATOM   2184  CA  LEU C 149     -14.099  -4.994 -21.074  1.00 63.11           C  
ATOM   2185  C   LEU C 149     -14.496  -5.725 -22.352  1.00 63.11           C  
ATOM   2186  CB  LEU C 149     -15.280  -4.965 -20.100  1.00 63.11           C  
ATOM   2187  O   LEU C 149     -14.529  -6.957 -22.383  1.00 63.11           O  
ATOM   2188  CG  LEU C 149     -14.974  -4.496 -18.677  1.00 63.11           C  
ATOM   2189  CD1 LEU C 149     -16.266  -4.154 -17.943  1.00 63.11           C  
ATOM   2190  CD2 LEU C 149     -14.188  -5.560 -17.920  1.00 63.11           C  
ATOM   2191  N   VAL C 150     -14.952  -4.990 -23.451  1.00 49.49           N  
ATOM   2192  CA  VAL C 150     -15.353  -5.554 -24.735  1.00 49.49           C  
ATOM   2193  C   VAL C 150     -14.509  -4.946 -25.853  1.00 49.49           C  
ATOM   2194  CB  VAL C 150     -16.855  -5.319 -25.014  1.00 49.49           C  
ATOM   2195  O   VAL C 150     -14.081  -3.793 -25.760  1.00 49.49           O  
ATOM   2196  CG1 VAL C 150     -17.400  -6.380 -25.967  1.00 49.49           C  
ATOM   2197  CG2 VAL C 150     -17.645  -5.314 -23.706  1.00 49.49           C  
TER    2198      VAL C 150                                                      
ENDMDL                                                                          
END                                                                             
