# Supplementary material for: Structure and activation of the RING E3 ubiquitin ligase TRIM72 on the membrane
Source: Nat Struct Mol Biol. 2023 Sep 28;30(11):1695–706. doi: 10.1038/s41594-023-01111-7 (PMC10643145; doi:10.1038/s41594-023-01111-7)
Supplement: Supplementary file 5 — Predicted structures of the RING domain of 60 TRIM proteins. [file 41594_2023_1111_MOESM5_ESM.zip › R58_e9bbd_unrelaxed_rank_1_model_3.pdb]

MODEL     1                                                                     
ATOM      1  N   MET B   1      10.635  -1.180  20.059  1.00 21.36           N  
ATOM      2  CA  MET B   1      10.416  -0.635  18.722  1.00 21.36           C  
ATOM      3  C   MET B   1       9.440   0.536  18.765  1.00 21.36           C  
ATOM      4  CB  MET B   1       9.892  -1.719  17.778  1.00 21.36           C  
ATOM      5  O   MET B   1       8.334   0.408  19.292  1.00 21.36           O  
ATOM      6  CG  MET B   1      10.968  -2.669  17.278  1.00 21.36           C  
ATOM      7  SD  MET B   1      11.209  -2.564  15.462  1.00 21.36           S  
ATOM      8  CE  MET B   1      12.139  -4.095  15.174  1.00 21.36           C  
ATOM      9  N   ALA B   2       9.977   1.824  18.872  1.00 23.62           N  
ATOM     10  CA  ALA B   2       9.166   3.032  19.001  1.00 23.62           C  
ATOM     11  C   ALA B   2       8.015   3.030  17.999  1.00 23.62           C  
ATOM     12  CB  ALA B   2      10.031   4.276  18.812  1.00 23.62           C  
ATOM     13  O   ALA B   2       8.132   2.462  16.911  1.00 23.62           O  
ATOM     14  N   TRP B   3       6.728   3.042  18.419  1.00 26.04           N  
ATOM     15  CA  TRP B   3       5.518   3.071  17.604  1.00 26.04           C  
ATOM     16  C   TRP B   3       5.607   4.156  16.536  1.00 26.04           C  
ATOM     17  CB  TRP B   3       4.284   3.300  18.481  1.00 26.04           C  
ATOM     18  O   TRP B   3       5.818   5.330  16.851  1.00 26.04           O  
ATOM     19  CG  TRP B   3       3.381   2.108  18.586  1.00 26.04           C  
ATOM     20  CD1 TRP B   3       3.658   0.916  19.195  1.00 26.04           C  
ATOM     21  CD2 TRP B   3       2.055   1.992  18.061  1.00 26.04           C  
ATOM     22  CE2 TRP B   3       1.587   0.701  18.390  1.00 26.04           C  
ATOM     23  CE3 TRP B   3       1.217   2.856  17.344  1.00 26.04           C  
ATOM     24  NE1 TRP B   3       2.583   0.065  19.081  1.00 26.04           N  
ATOM     25  CH2 TRP B   3      -0.485   1.118  17.325  1.00 26.04           C  
ATOM     26  CZ2 TRP B   3       0.315   0.253  18.025  1.00 26.04           C  
ATOM     27  CZ3 TRP B   3      -0.049   2.408  16.982  1.00 26.04           C  
ATOM     28  N   ALA B   4       6.125   3.841  15.360  1.00 37.43           N  
ATOM     29  CA  ALA B   4       6.081   4.840  14.295  1.00 37.43           C  
ATOM     30  C   ALA B   4       4.643   5.132  13.877  1.00 37.43           C  
ATOM     31  CB  ALA B   4       6.898   4.373  13.093  1.00 37.43           C  
ATOM     32  O   ALA B   4       3.787   4.245  13.912  1.00 37.43           O  
ATOM     33  N   PRO B   5       4.350   6.373  13.846  1.00 43.93           N  
ATOM     34  CA  PRO B   5       3.016   6.705  13.339  1.00 43.93           C  
ATOM     35  C   PRO B   5       2.666   5.949  12.059  1.00 43.93           C  
ATOM     36  CB  PRO B   5       3.102   8.210  13.078  1.00 43.93           C  
ATOM     37  O   PRO B   5       3.556   5.611  11.275  1.00 43.93           O  
ATOM     38  CG  PRO B   5       4.453   8.608  13.578  1.00 43.93           C  
ATOM     39  CD  PRO B   5       5.237   7.363  13.878  1.00 43.93           C  
ATOM     40  N   PRO B   6       1.508   5.350  11.986  1.00 49.83           N  
ATOM     41  CA  PRO B   6       1.071   4.573  10.824  1.00 49.83           C  
ATOM     42  C   PRO B   6       1.558   5.162   9.503  1.00 49.83           C  
ATOM     43  CB  PRO B   6      -0.456   4.628  10.917  1.00 49.83           C  
ATOM     44  O   PRO B   6       1.937   4.420   8.593  1.00 49.83           O  
ATOM     45  CG  PRO B   6      -0.739   4.991  12.339  1.00 49.83           C  
ATOM     46  CD  PRO B   6       0.472   5.673  12.908  1.00 49.83           C  
ATOM     47  N   GLY B   7       1.709   6.420   9.451  1.00 59.95           N  
ATOM     48  CA  GLY B   7       2.185   7.057   8.233  1.00 59.95           C  
ATOM     49  C   GLY B   7       3.641   6.757   7.933  1.00 59.95           C  
ATOM     50  O   GLY B   7       4.012   6.553   6.775  1.00 59.95           O  
ATOM     51  N   GLU B   8       4.367   6.662   8.996  1.00 65.08           N  
ATOM     52  CA  GLU B   8       5.788   6.370   8.836  1.00 65.08           C  
ATOM     53  C   GLU B   8       6.007   4.937   8.360  1.00 65.08           C  
ATOM     54  CB  GLU B   8       6.538   6.609  10.149  1.00 65.08           C  
ATOM     55  O   GLU B   8       6.856   4.684   7.502  1.00 65.08           O  
ATOM     56  CG  GLU B   8       8.052   6.533  10.016  1.00 65.08           C  
ATOM     57  CD  GLU B   8       8.628   7.603   9.102  1.00 65.08           C  
ATOM     58  OE1 GLU B   8       9.781   7.449   8.639  1.00 65.08           O  
ATOM     59  OE2 GLU B   8       7.921   8.603   8.847  1.00 65.08           O  
ATOM     60  N   ARG B   9       5.345   4.036   8.884  1.00 72.41           N  
ATOM     61  CA  ARG B   9       5.444   2.641   8.468  1.00 72.41           C  
ATOM     62  C   ARG B   9       5.005   2.470   7.018  1.00 72.41           C  
ATOM     63  CB  ARG B   9       4.601   1.747   9.380  1.00 72.41           C  
ATOM     64  O   ARG B   9       5.607   1.699   6.268  1.00 72.41           O  
ATOM     65  CG  ARG B   9       5.289   1.373  10.683  1.00 72.41           C  
ATOM     66  CD  ARG B   9       4.534   0.280  11.427  1.00 72.41           C  
ATOM     67  NE  ARG B   9       4.964   0.179  12.818  1.00 72.41           N  
ATOM     68  NH1 ARG B   9       5.988  -1.877  12.568  1.00 72.41           N  
ATOM     69  NH2 ARG B   9       5.986  -0.834  14.609  1.00 72.41           N  
ATOM     70  CZ  ARG B   9       5.645  -0.844  13.328  1.00 72.41           C  
ATOM     71  N   LEU B  10       3.871   3.229   6.710  1.00 76.16           N  
ATOM     72  CA  LEU B  10       3.372   3.198   5.339  1.00 76.16           C  
ATOM     73  C   LEU B  10       4.442   3.670   4.360  1.00 76.16           C  
ATOM     74  CB  LEU B  10       2.121   4.069   5.204  1.00 76.16           C  
ATOM     75  O   LEU B  10       4.680   3.025   3.337  1.00 76.16           O  
ATOM     76  CG  LEU B  10       1.298   3.881   3.929  1.00 76.16           C  
ATOM     77  CD1 LEU B  10       0.682   2.486   3.897  1.00 76.16           C  
ATOM     78  CD2 LEU B  10       0.216   4.951   3.827  1.00 76.16           C  
ATOM     79  N   ARG B  11       5.169   4.629   4.760  1.00 76.22           N  
ATOM     80  CA  ARG B  11       6.242   5.164   3.929  1.00 76.22           C  
ATOM     81  C   ARG B  11       7.383   4.161   3.795  1.00 76.22           C  
ATOM     82  CB  ARG B  11       6.766   6.480   4.509  1.00 76.22           C  
ATOM     83  O   ARG B  11       7.891   3.935   2.695  1.00 76.22           O  
ATOM     84  CG  ARG B  11       5.824   7.657   4.316  1.00 76.22           C  
ATOM     85  CD  ARG B  11       6.431   8.956   4.828  1.00 76.22           C  
ATOM     86  NE  ARG B  11       5.409   9.865   5.337  1.00 76.22           N  
ATOM     87  NH1 ARG B  11       6.062   9.694   7.546  1.00 76.22           N  
ATOM     88  NH2 ARG B  11       4.293  11.032   6.970  1.00 76.22           N  
ATOM     89  CZ  ARG B  11       5.257  10.195   6.616  1.00 76.22           C  
ATOM     90  N   GLU B  12       7.728   3.559   4.844  1.00 83.23           N  
ATOM     91  CA  GLU B  12       8.818   2.588   4.849  1.00 83.23           C  
ATOM     92  C   GLU B  12       8.454   1.345   4.042  1.00 83.23           C  
ATOM     93  CB  GLU B  12       9.181   2.195   6.284  1.00 83.23           C  
ATOM     94  O   GLU B  12       9.289   0.805   3.314  1.00 83.23           O  
ATOM     95  CG  GLU B  12       9.937   3.275   7.044  1.00 83.23           C  
ATOM     96  CD  GLU B  12      10.151   2.938   8.511  1.00 83.23           C  
ATOM     97  OE1 GLU B  12      10.728   3.770   9.247  1.00 83.23           O  
ATOM     98  OE2 GLU B  12       9.739   1.832   8.927  1.00 83.23           O  
ATOM     99  N   ASP B  13       7.265   0.956   4.082  1.00 88.71           N  
ATOM    100  CA  ASP B  13       6.805  -0.256   3.411  1.00 88.71           C  
ATOM    101  C   ASP B  13       6.692  -0.040   1.904  1.00 88.71           C  
ATOM    102  CB  ASP B  13       5.458  -0.707   3.980  1.00 88.71           C  
ATOM    103  O   ASP B  13       6.627  -1.002   1.137  1.00 88.71           O  
ATOM    104  CG  ASP B  13       5.575  -1.323   5.363  1.00 88.71           C  
ATOM    105  OD1 ASP B  13       6.696  -1.697   5.772  1.00 88.71           O  
ATOM    106  OD2 ASP B  13       4.537  -1.437   6.050  1.00 88.71           O  
ATOM    107  N   ALA B  14       6.697   1.177   1.480  1.00 91.50           N  
ATOM    108  CA  ALA B  14       6.475   1.507   0.074  1.00 91.50           C  
ATOM    109  C   ALA B  14       7.800   1.676  -0.665  1.00 91.50           C  
ATOM    110  CB  ALA B  14       5.636   2.777  -0.048  1.00 91.50           C  
ATOM    111  O   ALA B  14       7.817   1.954  -1.866  1.00 91.50           O  
ATOM    112  N   ARG B  15       8.905   1.412   0.008  1.00 93.27           N  
ATOM    113  CA  ARG B  15      10.211   1.721  -0.566  1.00 93.27           C  
ATOM    114  C   ARG B  15      10.841   0.481  -1.192  1.00 93.27           C  
ATOM    115  CB  ARG B  15      11.144   2.302   0.499  1.00 93.27           C  
ATOM    116  O   ARG B  15      10.625  -0.637  -0.719  1.00 93.27           O  
ATOM    117  CG  ARG B  15      10.732   3.680   0.993  1.00 93.27           C  
ATOM    118  CD  ARG B  15      11.733   4.244   1.990  1.00 93.27           C  
ATOM    119  NE  ARG B  15      11.388   5.605   2.390  1.00 93.27           N  
ATOM    120  NH1 ARG B  15      13.370   6.543   1.664  1.00 93.27           N  
ATOM    121  NH2 ARG B  15      11.759   7.859   2.627  1.00 93.27           N  
ATOM    122  CZ  ARG B  15      12.173   6.666   2.226  1.00 93.27           C  
ATOM    123  N   CYS B  16      11.658   0.692  -2.186  1.00 97.89           N  
ATOM    124  CA  CYS B  16      12.528  -0.335  -2.749  1.00 97.89           C  
ATOM    125  C   CYS B  16      13.725  -0.593  -1.841  1.00 97.89           C  
ATOM    126  CB  CYS B  16      13.011   0.076  -4.140  1.00 97.89           C  
ATOM    127  O   CYS B  16      14.438   0.339  -1.467  1.00 97.89           O  
ATOM    128  SG  CYS B  16      14.115  -1.127  -4.911  1.00 97.89           S  
ATOM    129  N   PRO B  17      13.974  -1.859  -1.476  1.00 97.18           N  
ATOM    130  CA  PRO B  17      15.106  -2.158  -0.595  1.00 97.18           C  
ATOM    131  C   PRO B  17      16.455  -1.868  -1.249  1.00 97.18           C  
ATOM    132  CB  PRO B  17      14.947  -3.654  -0.311  1.00 97.18           C  
ATOM    133  O   PRO B  17      17.480  -1.818  -0.563  1.00 97.18           O  
ATOM    134  CG  PRO B  17      13.511  -3.948  -0.605  1.00 97.18           C  
ATOM    135  CD  PRO B  17      13.044  -3.012  -1.682  1.00 97.18           C  
ATOM    136  N   VAL B  18      16.485  -1.630  -2.495  1.00 97.10           N  
ATOM    137  CA  VAL B  18      17.736  -1.406  -3.212  1.00 97.10           C  
ATOM    138  C   VAL B  18      18.009   0.093  -3.321  1.00 97.10           C  
ATOM    139  CB  VAL B  18      17.708  -2.046  -4.618  1.00 97.10           C  
ATOM    140  O   VAL B  18      18.988   0.594  -2.765  1.00 97.10           O  
ATOM    141  CG1 VAL B  18      18.970  -1.688  -5.401  1.00 97.10           C  
ATOM    142  CG2 VAL B  18      17.555  -3.562  -4.510  1.00 97.10           C  
ATOM    143  N   CYS B  19      17.119   0.879  -3.807  1.00 97.48           N  
ATOM    144  CA  CYS B  19      17.365   2.302  -4.015  1.00 97.48           C  
ATOM    145  C   CYS B  19      16.813   3.126  -2.858  1.00 97.48           C  
ATOM    146  CB  CYS B  19      16.738   2.767  -5.329  1.00 97.48           C  
ATOM    147  O   CYS B  19      17.155   4.300  -2.708  1.00 97.48           O  
ATOM    148  SG  CYS B  19      14.934   2.687  -5.344  1.00 97.48           S  
ATOM    149  N   LEU B  20      15.891   2.598  -2.097  1.00 93.56           N  
ATOM    150  CA  LEU B  20      15.326   3.170  -0.880  1.00 93.56           C  
ATOM    151  C   LEU B  20      14.335   4.281  -1.211  1.00 93.56           C  
ATOM    152  CB  LEU B  20      16.437   3.714   0.022  1.00 93.56           C  
ATOM    153  O   LEU B  20      13.938   5.047  -0.331  1.00 93.56           O  
ATOM    154  CG  LEU B  20      17.451   2.693   0.538  1.00 93.56           C  
ATOM    155  CD1 LEU B  20      18.470   3.371   1.448  1.00 93.56           C  
ATOM    156  CD2 LEU B  20      16.744   1.559   1.272  1.00 93.56           C  
ATOM    157  N   ASP B  21      14.042   4.447  -2.448  1.00 91.28           N  
ATOM    158  CA  ASP B  21      12.946   5.319  -2.861  1.00 91.28           C  
ATOM    159  C   ASP B  21      11.640   4.538  -2.986  1.00 91.28           C  
ATOM    160  CB  ASP B  21      13.277   6.006  -4.187  1.00 91.28           C  
ATOM    161  O   ASP B  21      11.632   3.310  -2.876  1.00 91.28           O  
ATOM    162  CG  ASP B  21      14.378   7.044  -4.059  1.00 91.28           C  
ATOM    163  OD1 ASP B  21      14.446   7.736  -3.021  1.00 91.28           O  
ATOM    164  OD2 ASP B  21      15.184   7.172  -5.006  1.00 91.28           O  
ATOM    165  N   PHE B  22      10.565   5.325  -3.154  1.00 91.46           N  
ATOM    166  CA  PHE B  22       9.307   4.633  -3.408  1.00 91.46           C  
ATOM    167  C   PHE B  22       9.417   3.744  -4.641  1.00 91.46           C  
ATOM    168  CB  PHE B  22       8.166   5.639  -3.587  1.00 91.46           C  
ATOM    169  O   PHE B  22      10.041   4.125  -5.634  1.00 91.46           O  
ATOM    170  CG  PHE B  22       7.683   6.245  -2.297  1.00 91.46           C  
ATOM    171  CD1 PHE B  22       7.848   5.572  -1.092  1.00 91.46           C  
ATOM    172  CD2 PHE B  22       7.065   7.489  -2.289  1.00 91.46           C  
ATOM    173  CE1 PHE B  22       7.402   6.131   0.104  1.00 91.46           C  
ATOM    174  CE2 PHE B  22       6.617   8.053  -1.098  1.00 91.46           C  
ATOM    175  CZ  PHE B  22       6.786   7.372   0.097  1.00 91.46           C  
ATOM    176  N   LEU B  23       8.885   2.562  -4.523  1.00 97.28           N  
ATOM    177  CA  LEU B  23       8.941   1.591  -5.610  1.00 97.28           C  
ATOM    178  C   LEU B  23       8.440   2.205  -6.913  1.00 97.28           C  
ATOM    179  CB  LEU B  23       8.112   0.351  -5.264  1.00 97.28           C  
ATOM    180  O   LEU B  23       7.442   2.929  -6.919  1.00 97.28           O  
ATOM    181  CG  LEU B  23       8.752  -0.643  -4.294  1.00 97.28           C  
ATOM    182  CD1 LEU B  23       7.675  -1.435  -3.559  1.00 97.28           C  
ATOM    183  CD2 LEU B  23       9.700  -1.580  -5.035  1.00 97.28           C  
ATOM    184  N   GLN B  24       9.139   1.988  -7.956  1.00 96.54           N  
ATOM    185  CA  GLN B  24       8.736   2.339  -9.314  1.00 96.54           C  
ATOM    186  C   GLN B  24       8.647   1.100 -10.199  1.00 96.54           C  
ATOM    187  CB  GLN B  24       9.712   3.349  -9.920  1.00 96.54           C  
ATOM    188  O   GLN B  24       9.613   0.344 -10.317  1.00 96.54           O  
ATOM    189  CG  GLN B  24       9.741   4.688  -9.195  1.00 96.54           C  
ATOM    190  CD  GLN B  24      10.755   5.651  -9.782  1.00 96.54           C  
ATOM    191  NE2 GLN B  24      11.689   6.107  -8.955  1.00 96.54           N  
ATOM    192  OE1 GLN B  24      10.699   5.983 -10.971  1.00 96.54           O  
ATOM    193  N   GLU B  25       7.488   0.939 -10.796  1.00 97.68           N  
ATOM    194  CA  GLU B  25       7.255  -0.256 -11.602  1.00 97.68           C  
ATOM    195  C   GLU B  25       7.706  -1.514 -10.866  1.00 97.68           C  
ATOM    196  CB  GLU B  25       7.976  -0.146 -12.948  1.00 97.68           C  
ATOM    197  O   GLU B  25       8.521  -2.282 -11.381  1.00 97.68           O  
ATOM    198  CG  GLU B  25       7.482   1.000 -13.819  1.00 97.68           C  
ATOM    199  CD  GLU B  25       8.288   1.173 -15.096  1.00 97.68           C  
ATOM    200  OE1 GLU B  25       9.167   2.063 -15.143  1.00 97.68           O  
ATOM    201  OE2 GLU B  25       8.037   0.413 -16.058  1.00 97.68           O  
ATOM    202  N   PRO B  26       7.167  -1.815  -9.715  1.00 98.56           N  
ATOM    203  CA  PRO B  26       7.616  -2.919  -8.863  1.00 98.56           C  
ATOM    204  C   PRO B  26       7.450  -4.283  -9.530  1.00 98.56           C  
ATOM    205  CB  PRO B  26       6.717  -2.800  -7.630  1.00 98.56           C  
ATOM    206  O   PRO B  26       6.442  -4.530 -10.196  1.00 98.56           O  
ATOM    207  CG  PRO B  26       5.492  -2.095  -8.116  1.00 98.56           C  
ATOM    208  CD  PRO B  26       5.875  -1.215  -9.271  1.00 98.56           C  
ATOM    209  N   VAL B  27       8.425  -5.121  -9.346  1.00 98.55           N  
ATOM    210  CA  VAL B  27       8.388  -6.525  -9.742  1.00 98.55           C  
ATOM    211  C   VAL B  27       8.774  -7.407  -8.556  1.00 98.55           C  
ATOM    212  CB  VAL B  27       9.324  -6.802 -10.939  1.00 98.55           C  
ATOM    213  O   VAL B  27       9.589  -7.011  -7.719  1.00 98.55           O  
ATOM    214  CG1 VAL B  27       8.872  -6.020 -12.171  1.00 98.55           C  
ATOM    215  CG2 VAL B  27      10.767  -6.452 -10.580  1.00 98.55           C  
ATOM    216  N   SER B  28       8.161  -8.530  -8.411  1.00 98.30           N  
ATOM    217  CA  SER B  28       8.575  -9.522  -7.424  1.00 98.30           C  
ATOM    218  C   SER B  28       9.448 -10.600  -8.057  1.00 98.30           C  
ATOM    219  CB  SER B  28       7.354 -10.165  -6.764  1.00 98.30           C  
ATOM    220  O   SER B  28       9.286 -10.926  -9.235  1.00 98.30           O  
ATOM    221  OG  SER B  28       6.588 -10.882  -7.716  1.00 98.30           O  
ATOM    222  N   VAL B  29      10.384 -11.058  -7.275  1.00 97.35           N  
ATOM    223  CA  VAL B  29      11.238 -12.142  -7.750  1.00 97.35           C  
ATOM    224  C   VAL B  29      10.783 -13.465  -7.139  1.00 97.35           C  
ATOM    225  CB  VAL B  29      12.723 -11.882  -7.415  1.00 97.35           C  
ATOM    226  O   VAL B  29       9.795 -13.508  -6.401  1.00 97.35           O  
ATOM    227  CG1 VAL B  29      13.221 -10.616  -8.109  1.00 97.35           C  
ATOM    228  CG2 VAL B  29      12.918 -11.779  -5.903  1.00 97.35           C  
ATOM    229  N   ASP B  30      11.495 -14.539  -7.354  1.00 96.03           N  
ATOM    230  CA  ASP B  30      11.063 -15.901  -7.056  1.00 96.03           C  
ATOM    231  C   ASP B  30      10.819 -16.085  -5.560  1.00 96.03           C  
ATOM    232  CB  ASP B  30      12.100 -16.913  -7.547  1.00 96.03           C  
ATOM    233  O   ASP B  30       9.903 -16.807  -5.159  1.00 96.03           O  
ATOM    234  CG  ASP B  30      12.294 -16.880  -9.053  1.00 96.03           C  
ATOM    235  OD1 ASP B  30      11.577 -17.603  -9.777  1.00 96.03           O  
ATOM    236  OD2 ASP B  30      13.175 -16.126  -9.520  1.00 96.03           O  
ATOM    237  N   CYS B  31      11.566 -15.345  -4.756  1.00 96.56           N  
ATOM    238  CA  CYS B  31      11.448 -15.506  -3.311  1.00 96.56           C  
ATOM    239  C   CYS B  31      10.296 -14.674  -2.762  1.00 96.56           C  
ATOM    240  CB  CYS B  31      12.752 -15.109  -2.619  1.00 96.56           C  
ATOM    241  O   CYS B  31       9.942 -14.795  -1.588  1.00 96.56           O  
ATOM    242  SG  CYS B  31      13.173 -13.363  -2.807  1.00 96.56           S  
ATOM    243  N   GLY B  32       9.714 -13.784  -3.578  1.00 96.54           N  
ATOM    244  CA  GLY B  32       8.565 -13.005  -3.145  1.00 96.54           C  
ATOM    245  C   GLY B  32       8.909 -11.564  -2.818  1.00 96.54           C  
ATOM    246  O   GLY B  32       8.021 -10.715  -2.717  1.00 96.54           O  
ATOM    247  N   HIS B  33      10.202 -11.250  -2.801  1.00 97.70           N  
ATOM    248  CA  HIS B  33      10.597  -9.871  -2.536  1.00 97.70           C  
ATOM    249  C   HIS B  33      10.394  -8.994  -3.767  1.00 97.70           C  
ATOM    250  CB  HIS B  33      12.057  -9.811  -2.083  1.00 97.70           C  
ATOM    251  O   HIS B  33      10.545  -9.460  -4.899  1.00 97.70           O  
ATOM    252  CG  HIS B  33      12.277 -10.327  -0.697  1.00 97.70           C  
ATOM    253  CD2 HIS B  33      11.762  -9.932   0.491  1.00 97.70           C  
ATOM    254  ND1 HIS B  33      13.123 -11.379  -0.421  1.00 97.70           N  
ATOM    255  CE1 HIS B  33      13.118 -11.610   0.882  1.00 97.70           C  
ATOM    256  NE2 HIS B  33      12.300 -10.745   1.458  1.00 97.70           N  
ATOM    257  N   SER B  34      10.137  -7.712  -3.542  1.00 98.42           N  
ATOM    258  CA  SER B  34       9.838  -6.795  -4.637  1.00 98.42           C  
ATOM    259  C   SER B  34      10.880  -5.686  -4.730  1.00 98.42           C  
ATOM    260  CB  SER B  34       8.447  -6.185  -4.462  1.00 98.42           C  
ATOM    261  O   SER B  34      11.429  -5.256  -3.713  1.00 98.42           O  
ATOM    262  OG  SER B  34       7.450  -7.192  -4.478  1.00 98.42           O  
ATOM    263  N   PHE B  35      11.143  -5.206  -5.883  1.00 98.69           N  
ATOM    264  CA  PHE B  35      12.090  -4.146  -6.206  1.00 98.69           C  
ATOM    265  C   PHE B  35      11.596  -3.319  -7.387  1.00 98.69           C  
ATOM    266  CB  PHE B  35      13.471  -4.732  -6.516  1.00 98.69           C  
ATOM    267  O   PHE B  35      10.702  -3.747  -8.120  1.00 98.69           O  
ATOM    268  CG  PHE B  35      13.956  -5.719  -5.488  1.00 98.69           C  
ATOM    269  CD1 PHE B  35      14.674  -5.291  -4.378  1.00 98.69           C  
ATOM    270  CD2 PHE B  35      13.695  -7.075  -5.633  1.00 98.69           C  
ATOM    271  CE1 PHE B  35      15.124  -6.202  -3.425  1.00 98.69           C  
ATOM    272  CE2 PHE B  35      14.141  -7.992  -4.686  1.00 98.69           C  
ATOM    273  CZ  PHE B  35      14.857  -7.553  -3.583  1.00 98.69           C  
ATOM    274  N   CYS B  36      12.160  -2.160  -7.500  1.00 98.75           N  
ATOM    275  CA  CYS B  36      11.970  -1.472  -8.772  1.00 98.75           C  
ATOM    276  C   CYS B  36      12.492  -2.314  -9.931  1.00 98.75           C  
ATOM    277  CB  CYS B  36      12.674  -0.116  -8.758  1.00 98.75           C  
ATOM    278  O   CYS B  36      13.537  -2.957  -9.815  1.00 98.75           O  
ATOM    279  SG  CYS B  36      12.133   0.971  -7.421  1.00 98.75           S  
ATOM    280  N   LEU B  37      11.799  -2.338 -11.020  1.00 98.58           N  
ATOM    281  CA  LEU B  37      12.272  -3.066 -12.192  1.00 98.58           C  
ATOM    282  C   LEU B  37      13.676  -2.615 -12.582  1.00 98.58           C  
ATOM    283  CB  LEU B  37      11.314  -2.868 -13.369  1.00 98.58           C  
ATOM    284  O   LEU B  37      14.550  -3.445 -12.843  1.00 98.58           O  
ATOM    285  CG  LEU B  37      11.715  -3.529 -14.689  1.00 98.58           C  
ATOM    286  CD1 LEU B  37      11.780  -5.044 -14.525  1.00 98.58           C  
ATOM    287  CD2 LEU B  37      10.740  -3.147 -15.797  1.00 98.58           C  
ATOM    288  N   ARG B  38      13.928  -1.337 -12.583  1.00 98.36           N  
ATOM    289  CA  ARG B  38      15.231  -0.789 -12.944  1.00 98.36           C  
ATOM    290  C   ARG B  38      16.311  -1.261 -11.976  1.00 98.36           C  
ATOM    291  CB  ARG B  38      15.184   0.740 -12.971  1.00 98.36           C  
ATOM    292  O   ARG B  38      17.401  -1.654 -12.397  1.00 98.36           O  
ATOM    293  CG  ARG B  38      16.535   1.395 -13.210  1.00 98.36           C  
ATOM    294  CD  ARG B  38      16.440   2.914 -13.177  1.00 98.36           C  
ATOM    295  NE  ARG B  38      16.154   3.407 -11.833  1.00 98.36           N  
ATOM    296  NH1 ARG B  38      15.948   5.619 -12.465  1.00 98.36           N  
ATOM    297  NH2 ARG B  38      15.676   5.019 -10.269  1.00 98.36           N  
ATOM    298  CZ  ARG B  38      15.926   4.681 -11.525  1.00 98.36           C  
ATOM    299  N   CYS B  39      15.995  -1.256 -10.606  1.00 98.44           N  
ATOM    300  CA  CYS B  39      16.961  -1.630  -9.579  1.00 98.44           C  
ATOM    301  C   CYS B  39      17.367  -3.093  -9.718  1.00 98.44           C  
ATOM    302  CB  CYS B  39      16.386  -1.381  -8.185  1.00 98.44           C  
ATOM    303  O   CYS B  39      18.556  -3.413  -9.726  1.00 98.44           O  
ATOM    304  SG  CYS B  39      16.259   0.368  -7.752  1.00 98.44           S  
ATOM    305  N   ILE B  40      16.408  -3.946  -9.930  1.00 97.98           N  
ATOM    306  CA  ILE B  40      16.719  -5.371  -9.964  1.00 97.98           C  
ATOM    307  C   ILE B  40      17.366  -5.726 -11.301  1.00 97.98           C  
ATOM    308  CB  ILE B  40      15.456  -6.231  -9.735  1.00 97.98           C  
ATOM    309  O   ILE B  40      18.247  -6.587 -11.362  1.00 97.98           O  
ATOM    310  CG1 ILE B  40      15.846  -7.679  -9.419  1.00 97.98           C  
ATOM    311  CG2 ILE B  40      14.531  -6.167 -10.954  1.00 97.98           C  
ATOM    312  CD1 ILE B  40      16.677  -7.834  -8.152  1.00 97.98           C  
ATOM    313  N   SER B  41      16.933  -5.092 -12.336  1.00 96.79           N  
ATOM    314  CA  SER B  41      17.567  -5.307 -13.633  1.00 96.79           C  
ATOM    315  C   SER B  41      19.036  -4.898 -13.605  1.00 96.79           C  
ATOM    316  CB  SER B  41      16.833  -4.528 -14.725  1.00 96.79           C  
ATOM    317  O   SER B  41      19.898  -5.627 -14.100  1.00 96.79           O  
ATOM    318  OG  SER B  41      15.503  -4.995 -14.869  1.00 96.79           O  
ATOM    319  N   GLU B  42      19.330  -3.694 -13.052  1.00 96.42           N  
ATOM    320  CA  GLU B  42      20.703  -3.216 -12.924  1.00 96.42           C  
ATOM    321  C   GLU B  42      21.528  -4.140 -12.033  1.00 96.42           C  
ATOM    322  CB  GLU B  42      20.726  -1.790 -12.367  1.00 96.42           C  
ATOM    323  O   GLU B  42      22.705  -4.387 -12.307  1.00 96.42           O  
ATOM    324  CG  GLU B  42      20.252  -0.736 -13.357  1.00 96.42           C  
ATOM    325  CD  GLU B  42      20.208   0.665 -12.767  1.00 96.42           C  
ATOM    326  OE1 GLU B  42      19.849   1.619 -13.494  1.00 96.42           O  
ATOM    327  OE2 GLU B  42      20.536   0.809 -11.568  1.00 96.42           O  
ATOM    328  N   PHE B  43      20.867  -4.635 -11.012  1.00 95.83           N  
ATOM    329  CA  PHE B  43      21.520  -5.592 -10.126  1.00 95.83           C  
ATOM    330  C   PHE B  43      21.994  -6.814 -10.903  1.00 95.83           C  
ATOM    331  CB  PHE B  43      20.572  -6.020  -9.001  1.00 95.83           C  
ATOM    332  O   PHE B  43      23.126  -7.269 -10.725  1.00 95.83           O  
ATOM    333  CG  PHE B  43      21.143  -7.077  -8.095  1.00 95.83           C  
ATOM    334  CD1 PHE B  43      20.867  -8.421  -8.313  1.00 95.83           C  
ATOM    335  CD2 PHE B  43      21.956  -6.726  -7.025  1.00 95.83           C  
ATOM    336  CE1 PHE B  43      21.394  -9.402  -7.476  1.00 95.83           C  
ATOM    337  CE2 PHE B  43      22.486  -7.700  -6.184  1.00 95.83           C  
ATOM    338  CZ  PHE B  43      22.203  -9.038  -6.411  1.00 95.83           C  
ATOM    339  N   CYS B  44      21.173  -7.323 -11.731  1.00 94.44           N  
ATOM    340  CA  CYS B  44      21.493  -8.506 -12.523  1.00 94.44           C  
ATOM    341  C   CYS B  44      22.591  -8.203 -13.536  1.00 94.44           C  
ATOM    342  CB  CYS B  44      20.248  -9.021 -13.244  1.00 94.44           C  
ATOM    343  O   CYS B  44      23.459  -9.042 -13.786  1.00 94.44           O  
ATOM    344  SG  CYS B  44      18.995  -9.704 -12.137  1.00 94.44           S  
ATOM    345  N   GLU B  45      22.552  -7.053 -14.143  1.00 92.39           N  
ATOM    346  CA  GLU B  45      23.549  -6.651 -15.131  1.00 92.39           C  
ATOM    347  C   GLU B  45      24.932  -6.522 -14.499  1.00 92.39           C  
ATOM    348  CB  GLU B  45      23.148  -5.331 -15.794  1.00 92.39           C  
ATOM    349  O   GLU B  45      25.937  -6.887 -15.112  1.00 92.39           O  
ATOM    350  CG  GLU B  45      21.975  -5.456 -16.754  1.00 92.39           C  
ATOM    351  CD  GLU B  45      21.495  -4.118 -17.293  1.00 92.39           C  
ATOM    352  OE1 GLU B  45      20.495  -4.090 -18.047  1.00 92.39           O  
ATOM    353  OE2 GLU B  45      22.123  -3.089 -16.960  1.00 92.39           O  
ATOM    354  N   LYS B  46      24.983  -6.033 -13.283  1.00 90.84           N  
ATOM    355  CA  LYS B  46      26.242  -5.775 -12.590  1.00 90.84           C  
ATOM    356  C   LYS B  46      26.790  -7.049 -11.953  1.00 90.84           C  
ATOM    357  CB  LYS B  46      26.056  -4.695 -11.523  1.00 90.84           C  
ATOM    358  O   LYS B  46      27.975  -7.123 -11.621  1.00 90.84           O  
ATOM    359  CG  LYS B  46      25.824  -3.301 -12.088  1.00 90.84           C  
ATOM    360  CD  LYS B  46      25.627  -2.274 -10.980  1.00 90.84           C  
ATOM    361  CE  LYS B  46      25.354  -0.887 -11.545  1.00 90.84           C  
ATOM    362  NZ  LYS B  46      25.120   0.115 -10.462  1.00 90.84           N  
ATOM    363  N   SER B  47      25.989  -8.009 -11.647  1.00 84.17           N  
ATOM    364  CA  SER B  47      26.402  -9.227 -10.957  1.00 84.17           C  
ATOM    365  C   SER B  47      27.121 -10.183 -11.903  1.00 84.17           C  
ATOM    366  CB  SER B  47      25.194  -9.926 -10.334  1.00 84.17           C  
ATOM    367  O   SER B  47      26.587 -10.541 -12.955  1.00 84.17           O  
ATOM    368  OG  SER B  47      24.562  -9.087  -9.382  1.00 84.17           O  
ATOM    369  N   ASP B  48      28.362  -9.750 -12.339  1.00 64.15           N  
ATOM    370  CA  ASP B  48      29.323 -10.480 -13.159  1.00 64.15           C  
ATOM    371  C   ASP B  48      29.265 -11.978 -12.871  1.00 64.15           C  
ATOM    372  CB  ASP B  48      30.740  -9.953 -12.922  1.00 64.15           C  
ATOM    373  O   ASP B  48      29.814 -12.783 -13.627  1.00 64.15           O  
ATOM    374  CG  ASP B  48      31.101  -8.792 -13.831  1.00 64.15           C  
ATOM    375  OD1 ASP B  48      30.534  -8.686 -14.940  1.00 64.15           O  
ATOM    376  OD2 ASP B  48      31.962  -7.976 -13.436  1.00 64.15           O  
ATOM    377  N   GLY B  49      28.067 -12.607 -12.663  1.00 59.61           N  
ATOM    378  CA  GLY B  49      28.355 -14.022 -12.488  1.00 59.61           C  
ATOM    379  C   GLY B  49      27.133 -14.837 -12.112  1.00 59.61           C  
ATOM    380  O   GLY B  49      27.046 -15.357 -10.997  1.00 59.61           O  
ATOM    381  N   ALA B  50      25.909 -14.393 -12.489  1.00 64.58           N  
ATOM    382  CA  ALA B  50      24.839 -15.368 -12.298  1.00 64.58           C  
ATOM    383  C   ALA B  50      25.260 -16.749 -12.791  1.00 64.58           C  
ATOM    384  CB  ALA B  50      23.571 -14.914 -13.017  1.00 64.58           C  
ATOM    385  O   ALA B  50      25.783 -16.887 -13.900  1.00 64.58           O  
ATOM    386  N   GLN B  51      25.791 -17.521 -11.906  1.00 69.54           N  
ATOM    387  CA  GLN B  51      26.040 -18.892 -12.341  1.00 69.54           C  
ATOM    388  C   GLN B  51      24.775 -19.525 -12.914  1.00 69.54           C  
ATOM    389  CB  GLN B  51      26.570 -19.736 -11.181  1.00 69.54           C  
ATOM    390  O   GLN B  51      23.818 -19.785 -12.182  1.00 69.54           O  
ATOM    391  CG  GLN B  51      27.717 -20.660 -11.567  1.00 69.54           C  
ATOM    392  CD  GLN B  51      28.933 -20.492 -10.674  1.00 69.54           C  
ATOM    393  NE2 GLN B  51      30.104 -20.843 -11.194  1.00 69.54           N  
ATOM    394  OE1 GLN B  51      28.820 -20.048  -9.527  1.00 69.54           O  
ATOM    395  N   GLY B  52      24.778 -19.690 -14.312  1.00 81.81           N  
ATOM    396  CA  GLY B  52      23.672 -20.383 -14.955  1.00 81.81           C  
ATOM    397  C   GLY B  52      22.415 -19.539 -15.052  1.00 81.81           C  
ATOM    398  O   GLY B  52      21.307 -20.074 -15.128  1.00 81.81           O  
ATOM    399  N   GLY B  53      22.504 -18.135 -14.779  1.00 88.71           N  
ATOM    400  CA  GLY B  53      21.344 -17.267 -14.893  1.00 88.71           C  
ATOM    401  C   GLY B  53      20.556 -17.150 -13.602  1.00 88.71           C  
ATOM    402  O   GLY B  53      19.427 -16.655 -13.600  1.00 88.71           O  
ATOM    403  N   VAL B  54      21.164 -17.733 -12.557  1.00 94.61           N  
ATOM    404  CA  VAL B  54      20.532 -17.681 -11.242  1.00 94.61           C  
ATOM    405  C   VAL B  54      21.212 -16.615 -10.385  1.00 94.61           C  
ATOM    406  CB  VAL B  54      20.587 -19.052 -10.531  1.00 94.61           C  
ATOM    407  O   VAL B  54      22.441 -16.570 -10.298  1.00 94.61           O  
ATOM    408  CG1 VAL B  54      19.923 -18.974  -9.158  1.00 94.61           C  
ATOM    409  CG2 VAL B  54      19.920 -20.124 -11.391  1.00 94.61           C  
ATOM    410  N   TYR B  55      20.472 -15.763  -9.838  1.00 95.48           N  
ATOM    411  CA  TYR B  55      20.968 -14.662  -9.020  1.00 95.48           C  
ATOM    412  C   TYR B  55      20.514 -14.810  -7.573  1.00 95.48           C  
ATOM    413  CB  TYR B  55      20.493 -13.319  -9.582  1.00 95.48           C  
ATOM    414  O   TYR B  55      19.628 -15.614  -7.273  1.00 95.48           O  
ATOM    415  CG  TYR B  55      20.954 -13.054 -10.995  1.00 95.48           C  
ATOM    416  CD1 TYR B  55      22.103 -12.309 -11.246  1.00 95.48           C  
ATOM    417  CD2 TYR B  55      20.240 -13.549 -12.081  1.00 95.48           C  
ATOM    418  CE1 TYR B  55      22.531 -12.061 -12.546  1.00 95.48           C  
ATOM    419  CE2 TYR B  55      20.658 -13.307 -13.386  1.00 95.48           C  
ATOM    420  OH  TYR B  55      22.221 -12.322 -14.897  1.00 95.48           O  
ATOM    421  CZ  TYR B  55      21.803 -12.564 -13.608  1.00 95.48           C  
ATOM    422  N   ALA B  56      21.177 -14.115  -6.707  1.00 95.23           N  
ATOM    423  CA  ALA B  56      20.792 -14.097  -5.299  1.00 95.23           C  
ATOM    424  C   ALA B  56      20.020 -12.827  -4.957  1.00 95.23           C  
ATOM    425  CB  ALA B  56      22.026 -14.222  -4.408  1.00 95.23           C  
ATOM    426  O   ALA B  56      20.470 -11.719  -5.259  1.00 95.23           O  
ATOM    427  N   CYS B  57      18.926 -12.956  -4.368  1.00 96.67           N  
ATOM    428  CA  CYS B  57      18.075 -11.835  -3.987  1.00 96.67           C  
ATOM    429  C   CYS B  57      18.835 -10.846  -3.111  1.00 96.67           C  
ATOM    430  CB  CYS B  57      16.832 -12.332  -3.249  1.00 96.67           C  
ATOM    431  O   CYS B  57      19.454 -11.236  -2.120  1.00 96.67           O  
ATOM    432  SG  CYS B  57      15.809 -11.007  -2.571  1.00 96.67           S  
ATOM    433  N   PRO B  58      18.801  -9.560  -3.373  1.00 96.61           N  
ATOM    434  CA  PRO B  58      19.530  -8.547  -2.607  1.00 96.61           C  
ATOM    435  C   PRO B  58      19.023  -8.414  -1.173  1.00 96.61           C  
ATOM    436  CB  PRO B  58      19.279  -7.260  -3.397  1.00 96.61           C  
ATOM    437  O   PRO B  58      19.706  -7.835  -0.324  1.00 96.61           O  
ATOM    438  CG  PRO B  58      18.811  -7.720  -4.739  1.00 96.61           C  
ATOM    439  CD  PRO B  58      18.218  -9.092  -4.593  1.00 96.61           C  
ATOM    440  N   GLN B  59      17.911  -9.028  -0.926  1.00 96.59           N  
ATOM    441  CA  GLN B  59      17.338  -8.866   0.406  1.00 96.59           C  
ATOM    442  C   GLN B  59      17.522 -10.130   1.241  1.00 96.59           C  
ATOM    443  CB  GLN B  59      15.853  -8.510   0.313  1.00 96.59           C  
ATOM    444  O   GLN B  59      18.023 -10.069   2.366  1.00 96.59           O  
ATOM    445  CG  GLN B  59      15.252  -8.030   1.627  1.00 96.59           C  
ATOM    446  CD  GLN B  59      13.866  -7.437   1.457  1.00 96.59           C  
ATOM    447  NE2 GLN B  59      13.128  -7.330   2.556  1.00 96.59           N  
ATOM    448  OE1 GLN B  59      13.463  -7.076   0.346  1.00 96.59           O  
ATOM    449  N   CYS B  60      17.252 -11.317   0.677  1.00 97.67           N  
ATOM    450  CA  CYS B  60      17.257 -12.538   1.475  1.00 97.67           C  
ATOM    451  C   CYS B  60      18.320 -13.510   0.977  1.00 97.67           C  
ATOM    452  CB  CYS B  60      15.884 -13.207   1.440  1.00 97.67           C  
ATOM    453  O   CYS B  60      18.542 -14.558   1.586  1.00 97.67           O  
ATOM    454  SG  CYS B  60      15.481 -13.960  -0.152  1.00 97.67           S  
ATOM    455  N   ARG B  61      18.821 -13.259  -0.212  1.00 95.88           N  
ATOM    456  CA  ARG B  61      19.882 -14.050  -0.827  1.00 95.88           C  
ATOM    457  C   ARG B  61      19.328 -15.337  -1.428  1.00 95.88           C  
ATOM    458  CB  ARG B  61      20.971 -14.376   0.198  1.00 95.88           C  
ATOM    459  O   ARG B  61      20.086 -16.254  -1.750  1.00 95.88           O  
ATOM    460  CG  ARG B  61      21.751 -13.162   0.676  1.00 95.88           C  
ATOM    461  CD  ARG B  61      22.729 -13.521   1.786  1.00 95.88           C  
ATOM    462  NE  ARG B  61      22.197 -13.183   3.103  1.00 95.88           N  
ATOM    463  NH1 ARG B  61      23.106 -15.020   4.170  1.00 95.88           N  
ATOM    464  NH2 ARG B  61      21.859 -13.503   5.352  1.00 95.88           N  
ATOM    465  CZ  ARG B  61      22.389 -13.903   4.205  1.00 95.88           C  
ATOM    466  N   GLY B  62      18.095 -15.496  -1.485  1.00 95.32           N  
ATOM    467  CA  GLY B  62      17.502 -16.624  -2.186  1.00 95.32           C  
ATOM    468  C   GLY B  62      17.720 -16.576  -3.687  1.00 95.32           C  
ATOM    469  O   GLY B  62      17.844 -15.496  -4.267  1.00 95.32           O  
ATOM    470  N   PRO B  63      17.662 -17.725  -4.270  1.00 96.11           N  
ATOM    471  CA  PRO B  63      17.902 -17.766  -5.715  1.00 96.11           C  
ATOM    472  C   PRO B  63      16.717 -17.246  -6.525  1.00 96.11           C  
ATOM    473  CB  PRO B  63      18.141 -19.253  -5.990  1.00 96.11           C  
ATOM    474  O   PRO B  63      15.563 -17.473  -6.153  1.00 96.11           O  
ATOM    475  CG  PRO B  63      17.331 -19.968  -4.956  1.00 96.11           C  
ATOM    476  CD  PRO B  63      17.350 -19.157  -3.692  1.00 96.11           C  
ATOM    477  N   PHE B  64      17.024 -16.552  -7.593  1.00 96.02           N  
ATOM    478  CA  PHE B  64      15.966 -16.155  -8.515  1.00 96.02           C  
ATOM    479  C   PHE B  64      16.506 -16.020  -9.933  1.00 96.02           C  
ATOM    480  CB  PHE B  64      15.328 -14.836  -8.067  1.00 96.02           C  
ATOM    481  O   PHE B  64      17.719 -15.934 -10.136  1.00 96.02           O  
ATOM    482  CG  PHE B  64      16.169 -13.624  -8.364  1.00 96.02           C  
ATOM    483  CD1 PHE B  64      17.129 -13.188  -7.458  1.00 96.02           C  
ATOM    484  CD2 PHE B  64      16.000 -12.920  -9.549  1.00 96.02           C  
ATOM    485  CE1 PHE B  64      17.909 -12.067  -7.730  1.00 96.02           C  
ATOM    486  CE2 PHE B  64      16.776 -11.798  -9.827  1.00 96.02           C  
ATOM    487  CZ  PHE B  64      17.729 -11.373  -8.916  1.00 96.02           C  
ATOM    488  N   ARG B  65      15.571 -16.003 -10.850  1.00 95.36           N  
ATOM    489  CA  ARG B  65      15.885 -15.791 -12.259  1.00 95.36           C  
ATOM    490  C   ARG B  65      15.090 -14.620 -12.827  1.00 95.36           C  
ATOM    491  CB  ARG B  65      15.602 -17.058 -13.070  1.00 95.36           C  
ATOM    492  O   ARG B  65      13.908 -14.457 -12.517  1.00 95.36           O  
ATOM    493  CG  ARG B  65      16.433 -18.259 -12.647  1.00 95.36           C  
ATOM    494  CD  ARG B  65      16.073 -19.503 -13.446  1.00 95.36           C  
ATOM    495  NE  ARG B  65      16.994 -20.603 -13.174  1.00 95.36           N  
ATOM    496  NH1 ARG B  65      15.606 -21.665 -11.663  1.00 95.36           N  
ATOM    497  NH2 ARG B  65      17.659 -22.554 -12.161  1.00 95.36           N  
ATOM    498  CZ  ARG B  65      16.751 -21.605 -12.333  1.00 95.36           C  
ATOM    499  N   PRO B  66      15.702 -13.848 -13.705  1.00 95.05           N  
ATOM    500  CA  PRO B  66      14.985 -12.733 -14.328  1.00 95.05           C  
ATOM    501  C   PRO B  66      13.717 -13.179 -15.054  1.00 95.05           C  
ATOM    502  CB  PRO B  66      16.007 -12.164 -15.315  1.00 95.05           C  
ATOM    503  O   PRO B  66      12.743 -12.425 -15.123  1.00 95.05           O  
ATOM    504  CG  PRO B  66      17.337 -12.449 -14.694  1.00 95.05           C  
ATOM    505  CD  PRO B  66      17.270 -13.788 -14.017  1.00 95.05           C  
ATOM    506  N   SER B  67      13.731 -14.363 -15.582  1.00 94.08           N  
ATOM    507  CA  SER B  67      12.559 -14.895 -16.269  1.00 94.08           C  
ATOM    508  C   SER B  67      11.380 -15.047 -15.315  1.00 94.08           C  
ATOM    509  CB  SER B  67      12.882 -16.244 -16.913  1.00 94.08           C  
ATOM    510  O   SER B  67      10.234 -15.178 -15.751  1.00 94.08           O  
ATOM    511  OG  SER B  67      13.335 -17.170 -15.941  1.00 94.08           O  
ATOM    512  N   GLY B  68      11.627 -15.000 -14.041  1.00 94.91           N  
ATOM    513  CA  GLY B  68      10.589 -15.178 -13.038  1.00 94.91           C  
ATOM    514  C   GLY B  68      10.044 -13.868 -12.503  1.00 94.91           C  
ATOM    515  O   GLY B  68       9.237 -13.859 -11.572  1.00 94.91           O  
ATOM    516  N   PHE B  69      10.558 -12.750 -13.086  1.00 97.31           N  
ATOM    517  CA  PHE B  69      10.011 -11.468 -12.657  1.00 97.31           C  
ATOM    518  C   PHE B  69       8.506 -11.416 -12.890  1.00 97.31           C  
ATOM    519  CB  PHE B  69      10.697 -10.315 -13.395  1.00 97.31           C  
ATOM    520  O   PHE B  69       8.023 -11.811 -13.954  1.00 97.31           O  
ATOM    521  CG  PHE B  69      12.129 -10.099 -12.986  1.00 97.31           C  
ATOM    522  CD1 PHE B  69      12.707 -10.877 -11.991  1.00 97.31           C  
ATOM    523  CD2 PHE B  69      12.898  -9.117 -13.597  1.00 97.31           C  
ATOM    524  CE1 PHE B  69      14.032 -10.679 -11.610  1.00 97.31           C  
ATOM    525  CE2 PHE B  69      14.222  -8.913 -13.222  1.00 97.31           C  
ATOM    526  CZ  PHE B  69      14.788  -9.694 -12.227  1.00 97.31           C  
ATOM    527  N   ARG B  70       7.836 -10.953 -11.884  1.00 97.71           N  
ATOM    528  CA  ARG B  70       6.389 -10.790 -11.977  1.00 97.71           C  
ATOM    529  C   ARG B  70       5.975  -9.366 -11.619  1.00 97.71           C  
ATOM    530  CB  ARG B  70       5.676 -11.788 -11.062  1.00 97.71           C  
ATOM    531  O   ARG B  70       6.294  -8.875 -10.535  1.00 97.71           O  
ATOM    532  CG  ARG B  70       4.179 -11.888 -11.309  1.00 97.71           C  
ATOM    533  CD  ARG B  70       3.518 -12.887 -10.369  1.00 97.71           C  
ATOM    534  NE  ARG B  70       3.865 -14.263 -10.715  1.00 97.71           N  
ATOM    535  NH1 ARG B  70       3.024 -15.182  -8.770  1.00 97.71           N  
ATOM    536  NH2 ARG B  70       3.980 -16.529 -10.360  1.00 97.71           N  
ATOM    537  CZ  ARG B  70       3.622 -15.321  -9.948  1.00 97.71           C  
ATOM    538  N   PRO B  71       5.274  -8.745 -12.507  1.00 97.62           N  
ATOM    539  CA  PRO B  71       4.782  -7.411 -12.152  1.00 97.62           C  
ATOM    540  C   PRO B  71       3.874  -7.425 -10.924  1.00 97.62           C  
ATOM    541  CB  PRO B  71       4.008  -6.977 -13.399  1.00 97.62           C  
ATOM    542  O   PRO B  71       3.122  -8.382 -10.719  1.00 97.62           O  
ATOM    543  CG  PRO B  71       4.568  -7.811 -14.506  1.00 97.62           C  
ATOM    544  CD  PRO B  71       5.006  -9.129 -13.936  1.00 97.62           C  
ATOM    545  N   ASN B  72       4.005  -6.479 -10.058  1.00 97.36           N  
ATOM    546  CA  ASN B  72       3.194  -6.329  -8.854  1.00 97.36           C  
ATOM    547  C   ASN B  72       2.307  -5.089  -8.927  1.00 97.36           C  
ATOM    548  CB  ASN B  72       4.084  -6.273  -7.611  1.00 97.36           C  
ATOM    549  O   ASN B  72       2.539  -4.112  -8.213  1.00 97.36           O  
ATOM    550  CG  ASN B  72       3.336  -6.628  -6.341  1.00 97.36           C  
ATOM    551  ND2 ASN B  72       4.063  -7.109  -5.339  1.00 97.36           N  
ATOM    552  OD1 ASN B  72       2.115  -6.471  -6.261  1.00 97.36           O  
ATOM    553  N   ARG B  73       1.254  -5.202  -9.639  1.00 93.68           N  
ATOM    554  CA  ARG B  73       0.430  -4.062 -10.026  1.00 93.68           C  
ATOM    555  C   ARG B  73      -0.293  -3.474  -8.819  1.00 93.68           C  
ATOM    556  CB  ARG B  73      -0.583  -4.470 -11.097  1.00 93.68           C  
ATOM    557  O   ARG B  73      -0.440  -2.254  -8.711  1.00 93.68           O  
ATOM    558  CG  ARG B  73       0.044  -4.825 -12.436  1.00 93.68           C  
ATOM    559  CD  ARG B  73      -1.011  -5.105 -13.497  1.00 93.68           C  
ATOM    560  NE  ARG B  73      -0.413  -5.294 -14.815  1.00 93.68           N  
ATOM    561  NH1 ARG B  73      -0.352  -7.600 -14.685  1.00 93.68           N  
ATOM    562  NH2 ARG B  73       0.428  -6.532 -16.557  1.00 93.68           N  
ATOM    563  CZ  ARG B  73      -0.114  -6.475 -15.349  1.00 93.68           C  
ATOM    564  N   GLN B  74      -0.780  -4.386  -7.998  1.00 95.43           N  
ATOM    565  CA  GLN B  74      -1.489  -3.870  -6.832  1.00 95.43           C  
ATOM    566  C   GLN B  74      -0.544  -3.114  -5.903  1.00 95.43           C  
ATOM    567  CB  GLN B  74      -2.173  -5.008  -6.072  1.00 95.43           C  
ATOM    568  O   GLN B  74      -0.901  -2.062  -5.367  1.00 95.43           O  
ATOM    569  CG  GLN B  74      -3.580  -5.319  -6.565  1.00 95.43           C  
ATOM    570  CD  GLN B  74      -4.247  -6.429  -5.776  1.00 95.43           C  
ATOM    571  NE2 GLN B  74      -5.040  -6.053  -4.778  1.00 95.43           N  
ATOM    572  OE1 GLN B  74      -4.052  -7.615  -6.060  1.00 95.43           O  
ATOM    573  N   LEU B  75       0.643  -3.636  -5.691  1.00 97.28           N  
ATOM    574  CA  LEU B  75       1.665  -2.927  -4.930  1.00 97.28           C  
ATOM    575  C   LEU B  75       1.979  -1.577  -5.567  1.00 97.28           C  
ATOM    576  CB  LEU B  75       2.941  -3.767  -4.832  1.00 97.28           C  
ATOM    577  O   LEU B  75       2.079  -0.565  -4.869  1.00 97.28           O  
ATOM    578  CG  LEU B  75       4.091  -3.162  -4.026  1.00 97.28           C  
ATOM    579  CD1 LEU B  75       3.646  -2.882  -2.594  1.00 97.28           C  
ATOM    580  CD2 LEU B  75       5.302  -4.089  -4.042  1.00 97.28           C  
ATOM    581  N   ALA B  76       2.089  -1.574  -6.910  1.00 96.63           N  
ATOM    582  CA  ALA B  76       2.342  -0.335  -7.642  1.00 96.63           C  
ATOM    583  C   ALA B  76       1.256   0.699  -7.362  1.00 96.63           C  
ATOM    584  CB  ALA B  76       2.435  -0.613  -9.140  1.00 96.63           C  
ATOM    585  O   ALA B  76       1.555   1.869  -7.109  1.00 96.63           O  
ATOM    586  N   GLY B  77       0.025   0.242  -7.388  1.00 93.25           N  
ATOM    587  CA  GLY B  77      -1.095   1.129  -7.117  1.00 93.25           C  
ATOM    588  C   GLY B  77      -1.060   1.726  -5.723  1.00 93.25           C  
ATOM    589  O   GLY B  77      -1.281   2.926  -5.550  1.00 93.25           O  
ATOM    590  N   LEU B  78      -0.755   0.920  -4.726  1.00 91.02           N  
ATOM    591  CA  LEU B  78      -0.698   1.385  -3.344  1.00 91.02           C  
ATOM    592  C   LEU B  78       0.444   2.378  -3.152  1.00 91.02           C  
ATOM    593  CB  LEU B  78      -0.528   0.202  -2.387  1.00 91.02           C  
ATOM    594  O   LEU B  78       0.276   3.402  -2.486  1.00 91.02           O  
ATOM    595  CG  LEU B  78      -1.793  -0.592  -2.059  1.00 91.02           C  
ATOM    596  CD1 LEU B  78      -1.447  -1.820  -1.225  1.00 91.02           C  
ATOM    597  CD2 LEU B  78      -2.803   0.289  -1.330  1.00 91.02           C  
ATOM    598  N   VAL B  79       1.583   2.094  -3.728  1.00 92.26           N  
ATOM    599  CA  VAL B  79       2.735   2.983  -3.615  1.00 92.26           C  
ATOM    600  C   VAL B  79       2.403   4.340  -4.230  1.00 92.26           C  
ATOM    601  CB  VAL B  79       3.985   2.381  -4.295  1.00 92.26           C  
ATOM    602  O   VAL B  79       2.725   5.384  -3.657  1.00 92.26           O  
ATOM    603  CG1 VAL B  79       5.108   3.414  -4.373  1.00 92.26           C  
ATOM    604  CG2 VAL B  79       4.453   1.135  -3.544  1.00 92.26           C  
ATOM    605  N   GLU B  80       1.764   4.289  -5.379  1.00 87.00           N  
ATOM    606  CA  GLU B  80       1.361   5.535  -6.025  1.00 87.00           C  
ATOM    607  C   GLU B  80       0.398   6.327  -5.145  1.00 87.00           C  
ATOM    608  CB  GLU B  80       0.718   5.251  -7.385  1.00 87.00           C  
ATOM    609  O   GLU B  80       0.503   7.552  -5.048  1.00 87.00           O  
ATOM    610  CG  GLU B  80       0.308   6.504  -8.145  1.00 87.00           C  
ATOM    611  CD  GLU B  80       1.462   7.464  -8.387  1.00 87.00           C  
ATOM    612  OE1 GLU B  80       1.216   8.681  -8.550  1.00 87.00           O  
ATOM    613  OE2 GLU B  80       2.622   6.995  -8.414  1.00 87.00           O  
ATOM    614  N   SER B  81      -0.544   5.663  -4.563  1.00 78.21           N  
ATOM    615  CA  SER B  81      -1.491   6.317  -3.665  1.00 78.21           C  
ATOM    616  C   SER B  81      -0.779   6.940  -2.469  1.00 78.21           C  
ATOM    617  CB  SER B  81      -2.545   5.321  -3.180  1.00 78.21           C  
ATOM    618  O   SER B  81      -1.118   8.046  -2.045  1.00 78.21           O  
ATOM    619  OG  SER B  81      -3.340   4.864  -4.260  1.00 78.21           O  
ATOM    620  N   VAL B  82       0.185   6.209  -1.932  1.00 76.55           N  
ATOM    621  CA  VAL B  82       0.976   6.715  -0.815  1.00 76.55           C  
ATOM    622  C   VAL B  82       1.732   7.971  -1.245  1.00 76.55           C  
ATOM    623  CB  VAL B  82       1.966   5.650  -0.292  1.00 76.55           C  
ATOM    624  O   VAL B  82       1.787   8.954  -0.503  1.00 76.55           O  
ATOM    625  CG1 VAL B  82       2.904   6.252   0.754  1.00 76.55           C  
ATOM    626  CG2 VAL B  82       1.208   4.458   0.289  1.00 76.55           C  
ATOM    627  N   ARG B  83       2.293   7.914  -2.407  1.00 74.78           N  
ATOM    628  CA  ARG B  83       3.009   9.061  -2.955  1.00 74.78           C  
ATOM    629  C   ARG B  83       2.096  10.279  -3.058  1.00 74.78           C  
ATOM    630  CB  ARG B  83       3.591   8.725  -4.330  1.00 74.78           C  
ATOM    631  O   ARG B  83       2.489  11.388  -2.692  1.00 74.78           O  
ATOM    632  CG  ARG B  83       4.567   9.765  -4.856  1.00 74.78           C  
ATOM    633  CD  ARG B  83       5.117   9.381  -6.223  1.00 74.78           C  
ATOM    634  NE  ARG B  83       5.968   8.197  -6.148  1.00 74.78           N  
ATOM    635  NH1 ARG B  83       7.934   9.374  -5.857  1.00 74.78           N  
ATOM    636  NH2 ARG B  83       7.964   7.083  -5.922  1.00 74.78           N  
ATOM    637  CZ  ARG B  83       7.287   8.221  -5.976  1.00 74.78           C  
ATOM    638  N   ARG B  84       0.916  10.088  -3.499  1.00 68.06           N  
ATOM    639  CA  ARG B  84      -0.047  11.162  -3.722  1.00 68.06           C  
ATOM    640  C   ARG B  84      -0.524  11.753  -2.399  1.00 68.06           C  
ATOM    641  CB  ARG B  84      -1.243  10.652  -4.529  1.00 68.06           C  
ATOM    642  O   ARG B  84      -0.915  12.921  -2.340  1.00 68.06           O  
ATOM    643  CG  ARG B  84      -0.925  10.371  -5.989  1.00 68.06           C  
ATOM    644  CD  ARG B  84      -2.155   9.900  -6.753  1.00 68.06           C  
ATOM    645  NE  ARG B  84      -1.857   9.668  -8.164  1.00 68.06           N  
ATOM    646  NH1 ARG B  84      -3.954  10.272  -8.920  1.00 68.06           N  
ATOM    647  NH2 ARG B  84      -2.342   9.608 -10.408  1.00 68.06           N  
ATOM    648  CZ  ARG B  84      -2.718   9.850  -9.161  1.00 68.06           C  
ATOM    649  N   LEU B  85      -0.480  10.924  -1.434  1.00 62.13           N  
ATOM    650  CA  LEU B  85      -0.864  11.402  -0.110  1.00 62.13           C  
ATOM    651  C   LEU B  85       0.227  12.286   0.486  1.00 62.13           C  
ATOM    652  CB  LEU B  85      -1.148  10.223   0.825  1.00 62.13           C  
ATOM    653  O   LEU B  85       0.029  12.901   1.536  1.00 62.13           O  
ATOM    654  CG  LEU B  85      -2.458   9.470   0.588  1.00 62.13           C  
ATOM    655  CD1 LEU B  85      -2.520   8.224   1.464  1.00 62.13           C  
ATOM    656  CD2 LEU B  85      -3.653  10.379   0.857  1.00 62.13           C  
ATOM    657  N   GLY B  86       1.350  12.426  -0.315  1.00 55.68           N  
ATOM    658  CA  GLY B  86       2.444  13.282   0.116  1.00 55.68           C  
ATOM    659  C   GLY B  86       3.336  12.632   1.157  1.00 55.68           C  
ATOM    660  O   GLY B  86       4.011  13.323   1.922  1.00 55.68           O  
ATOM    661  N   LEU B  87       3.184  11.339   1.297  1.00 52.56           N  
ATOM    662  CA  LEU B  87       3.974  10.607   2.281  1.00 52.56           C  
ATOM    663  C   LEU B  87       5.365  10.295   1.738  1.00 52.56           C  
ATOM    664  CB  LEU B  87       3.267   9.309   2.679  1.00 52.56           C  
ATOM    665  O   LEU B  87       6.237   9.837   2.479  1.00 52.56           O  
ATOM    666  CG  LEU B  87       1.921   9.461   3.389  1.00 52.56           C  
ATOM    667  CD1 LEU B  87       1.294   8.093   3.637  1.00 52.56           C  
ATOM    668  CD2 LEU B  87       2.090  10.223   4.699  1.00 52.56           C  
ATOM    669  N   GLY B  88       5.583  10.522   0.446  1.00 48.34           N  
ATOM    670  CA  GLY B  88       6.866  10.254  -0.185  1.00 48.34           C  
ATOM    671  C   GLY B  88       7.888  11.348   0.056  1.00 48.34           C  
ATOM    672  O   GLY B  88       9.093  11.120  -0.077  1.00 48.34           O  
ATOM    673  N   ALA B  89       7.426  12.608   0.182  1.00 45.79           N  
ATOM    674  CA  ALA B  89       8.353  13.727   0.327  1.00 45.79           C  
ATOM    675  C   ALA B  89       8.920  13.790   1.743  1.00 45.79           C  
ATOM    676  CB  ALA B  89       7.661  15.041  -0.025  1.00 45.79           C  
ATOM    677  O   ALA B  89       8.181  13.648   2.720  1.00 45.79           O  
ATOM    678  N   GLY B  90      10.079  13.138   1.987  1.00 43.54           N  
ATOM    679  CA  GLY B  90      10.725  13.235   3.286  1.00 43.54           C  
ATOM    680  C   GLY B  90      10.659  14.629   3.882  1.00 43.54           C  
ATOM    681  O   GLY B  90      10.177  15.563   3.238  1.00 43.54           O  
ATOM    682  N   PRO B  91      10.670  14.874   5.254  1.00 43.40           N  
ATOM    683  CA  PRO B  91      10.614  16.177   5.921  1.00 43.40           C  
ATOM    684  C   PRO B  91      11.433  17.245   5.200  1.00 43.40           C  
ATOM    685  CB  PRO B  91      11.194  15.887   7.308  1.00 43.40           C  
ATOM    686  O   PRO B  91      11.057  18.420   5.199  1.00 43.40           O  
ATOM    687  CG  PRO B  91      11.467  14.418   7.309  1.00 43.40           C  
ATOM    688  CD  PRO B  91      11.180  13.878   5.937  1.00 43.40           C  
ATOM    689  N   GLY B  92      12.197  16.779   4.157  1.00 44.09           N  
ATOM    690  CA  GLY B  92      13.155  17.670   3.523  1.00 44.09           C  
ATOM    691  C   GLY B  92      12.838  17.947   2.065  1.00 44.09           C  
ATOM    692  O   GLY B  92      13.473  18.797   1.437  1.00 44.09           O  
ATOM    693  N   ALA B  93      11.873  17.366   1.554  1.00 52.24           N  
ATOM    694  CA  ALA B  93      11.727  17.430   0.102  1.00 52.24           C  
ATOM    695  C   ALA B  93      10.913  18.653  -0.314  1.00 52.24           C  
ATOM    696  CB  ALA B  93      11.072  16.155  -0.424  1.00 52.24           C  
ATOM    697  O   ALA B  93      11.077  19.167  -1.423  1.00 52.24           O  
ATOM    698  N   ARG B  94      10.308  19.416   0.628  1.00 56.11           N  
ATOM    699  CA  ARG B  94       9.569  20.596   0.192  1.00 56.11           C  
ATOM    700  C   ARG B  94      10.142  21.863   0.817  1.00 56.11           C  
ATOM    701  CB  ARG B  94       8.086  20.463   0.543  1.00 56.11           C  
ATOM    702  O   ARG B  94      10.420  21.899   2.018  1.00 56.11           O  
ATOM    703  CG  ARG B  94       7.312  19.542  -0.387  1.00 56.11           C  
ATOM    704  CD  ARG B  94       5.810  19.652  -0.168  1.00 56.11           C  
ATOM    705  NE  ARG B  94       5.091  18.551  -0.803  1.00 56.11           N  
ATOM    706  NH1 ARG B  94       3.995  19.881  -2.342  1.00 56.11           N  
ATOM    707  NH2 ARG B  94       3.645  17.616  -2.322  1.00 56.11           N  
ATOM    708  CZ  ARG B  94       4.245  18.685  -1.821  1.00 56.11           C  
ATOM    709  N   ARG B  95      10.608  22.757  -0.049  1.00 65.11           N  
ATOM    710  CA  ARG B  95      11.216  24.012   0.383  1.00 65.11           C  
ATOM    711  C   ARG B  95      10.216  25.161   0.302  1.00 65.11           C  
ATOM    712  CB  ARG B  95      12.450  24.331  -0.463  1.00 65.11           C  
ATOM    713  O   ARG B  95       9.316  25.149  -0.540  1.00 65.11           O  
ATOM    714  CG  ARG B  95      13.619  23.388  -0.227  1.00 65.11           C  
ATOM    715  CD  ARG B  95      14.879  23.862  -0.938  1.00 65.11           C  
ATOM    716  NE  ARG B  95      15.946  22.868  -0.864  1.00 65.11           N  
ATOM    717  NH1 ARG B  95      17.289  24.110   0.546  1.00 65.11           N  
ATOM    718  NH2 ARG B  95      17.971  22.040  -0.165  1.00 65.11           N  
ATOM    719  CZ  ARG B  95      17.066  23.008  -0.161  1.00 65.11           C  
ATOM    720  N   CYS B  96      10.303  26.088   1.282  1.00 70.96           N  
ATOM    721  CA  CYS B  96       9.493  27.301   1.275  1.00 70.96           C  
ATOM    722  C   CYS B  96       9.749  28.121   0.016  1.00 70.96           C  
ATOM    723  CB  CYS B  96       9.784  28.148   2.514  1.00 70.96           C  
ATOM    724  O   CYS B  96      10.895  28.456  -0.289  1.00 70.96           O  
ATOM    725  SG  CYS B  96       8.912  29.729   2.536  1.00 70.96           S  
ATOM    726  N   ALA B  97       8.688  28.427  -0.741  1.00 71.40           N  
ATOM    727  CA  ALA B  97       8.810  29.174  -1.990  1.00 71.40           C  
ATOM    728  C   ALA B  97       9.399  30.561  -1.743  1.00 71.40           C  
ATOM    729  CB  ALA B  97       7.451  29.291  -2.675  1.00 71.40           C  
ATOM    730  O   ALA B  97      10.149  31.080  -2.573  1.00 71.40           O  
ATOM    731  N   ARG B  98       9.154  31.131  -0.630  1.00 77.38           N  
ATOM    732  CA  ARG B  98       9.556  32.498  -0.316  1.00 77.38           C  
ATOM    733  C   ARG B  98      11.003  32.547   0.165  1.00 77.38           C  
ATOM    734  CB  ARG B  98       8.632  33.101   0.744  1.00 77.38           C  
ATOM    735  O   ARG B  98      11.763  33.434  -0.227  1.00 77.38           O  
ATOM    736  CG  ARG B  98       8.587  34.620   0.731  1.00 77.38           C  
ATOM    737  CD  ARG B  98       7.584  35.164   1.738  1.00 77.38           C  
ATOM    738  NE  ARG B  98       7.177  36.528   1.411  1.00 77.38           N  
ATOM    739  NH1 ARG B  98       5.726  36.743   3.196  1.00 77.38           N  
ATOM    740  NH2 ARG B  98       6.007  38.479   1.725  1.00 77.38           N  
ATOM    741  CZ  ARG B  98       6.304  37.247   2.111  1.00 77.38           C  
ATOM    742  N   HIS B  99      11.446  31.581   1.001  1.00 83.42           N  
ATOM    743  CA  HIS B  99      12.739  31.697   1.667  1.00 83.42           C  
ATOM    744  C   HIS B  99      13.695  30.602   1.208  1.00 83.42           C  
ATOM    745  CB  HIS B  99      12.565  31.639   3.186  1.00 83.42           C  
ATOM    746  O   HIS B  99      14.901  30.680   1.457  1.00 83.42           O  
ATOM    747  CG  HIS B  99      11.616  32.664   3.721  1.00 83.42           C  
ATOM    748  CD2 HIS B  99      11.705  34.013   3.778  1.00 83.42           C  
ATOM    749  ND1 HIS B  99      10.404  32.332   4.286  1.00 83.42           N  
ATOM    750  CE1 HIS B  99       9.786  33.437   4.669  1.00 83.42           C  
ATOM    751  NE2 HIS B  99      10.555  34.471   4.372  1.00 83.42           N  
ATOM    752  N   GLY B 100      13.137  29.571   0.576  1.00 77.08           N  
ATOM    753  CA  GLY B 100      13.964  28.484   0.076  1.00 77.08           C  
ATOM    754  C   GLY B 100      14.406  27.522   1.163  1.00 77.08           C  
ATOM    755  O   GLY B 100      15.281  26.684   0.938  1.00 77.08           O  
ATOM    756  N   GLU B 101      13.947  27.703   2.377  1.00 77.89           N  
ATOM    757  CA  GLU B 101      14.289  26.828   3.495  1.00 77.89           C  
ATOM    758  C   GLU B 101      13.345  25.631   3.568  1.00 77.89           C  
ATOM    759  CB  GLU B 101      14.257  27.604   4.814  1.00 77.89           C  
ATOM    760  O   GLU B 101      12.249  25.664   3.006  1.00 77.89           O  
ATOM    761  CG  GLU B 101      15.201  28.797   4.849  1.00 77.89           C  
ATOM    762  CD  GLU B 101      16.667  28.406   4.743  1.00 77.89           C  
ATOM    763  OE1 GLU B 101      17.446  29.142   4.096  1.00 77.89           O  
ATOM    764  OE2 GLU B 101      17.038  27.354   5.310  1.00 77.89           O  
ATOM    765  N   ASP B 102      13.729  24.556   4.221  1.00 69.93           N  
ATOM    766  CA  ASP B 102      12.896  23.372   4.407  1.00 69.93           C  
ATOM    767  C   ASP B 102      11.627  23.711   5.186  1.00 69.93           C  
ATOM    768  CB  ASP B 102      13.679  22.273   5.130  1.00 69.93           C  
ATOM    769  O   ASP B 102      11.667  24.491   6.139  1.00 69.93           O  
ATOM    770  CG  ASP B 102      14.789  21.680   4.280  1.00 69.93           C  
ATOM    771  OD1 ASP B 102      14.685  21.707   3.035  1.00 69.93           O  
ATOM    772  OD2 ASP B 102      15.775  21.177   4.861  1.00 69.93           O  
ATOM    773  N   LEU B 103      10.495  23.146   4.634  1.00 72.29           N  
ATOM    774  CA  LEU B 103       9.253  23.276   5.389  1.00 72.29           C  
ATOM    775  C   LEU B 103       9.264  22.366   6.613  1.00 72.29           C  
ATOM    776  CB  LEU B 103       8.050  22.944   4.503  1.00 72.29           C  
ATOM    777  O   LEU B 103       9.279  21.140   6.481  1.00 72.29           O  
ATOM    778  CG  LEU B 103       7.793  23.887   3.327  1.00 72.29           C  
ATOM    779  CD1 LEU B 103       6.701  23.323   2.424  1.00 72.29           C  
ATOM    780  CD2 LEU B 103       7.414  25.277   3.829  1.00 72.29           C  
ATOM    781  N   SER B 104       9.362  22.998   7.773  1.00 69.04           N  
ATOM    782  CA  SER B 104       9.512  22.177   8.970  1.00 69.04           C  
ATOM    783  C   SER B 104       8.418  22.479   9.989  1.00 69.04           C  
ATOM    784  CB  SER B 104      10.886  22.399   9.604  1.00 69.04           C  
ATOM    785  O   SER B 104       8.310  21.799  11.011  1.00 69.04           O  
ATOM    786  OG  SER B 104      11.075  23.766   9.928  1.00 69.04           O  
ATOM    787  N   ARG B 105       7.568  23.514   9.698  1.00 74.45           N  
ATOM    788  CA  ARG B 105       6.531  23.908  10.646  1.00 74.45           C  
ATOM    789  C   ARG B 105       5.159  23.925   9.982  1.00 74.45           C  
ATOM    790  CB  ARG B 105       6.842  25.282  11.243  1.00 74.45           C  
ATOM    791  O   ARG B 105       5.058  23.992   8.755  1.00 74.45           O  
ATOM    792  CG  ARG B 105       8.202  25.368  11.917  1.00 74.45           C  
ATOM    793  CD  ARG B 105       8.208  24.667  13.268  1.00 74.45           C  
ATOM    794  NE  ARG B 105       7.942  25.598  14.360  1.00 74.45           N  
ATOM    795  NH1 ARG B 105       9.187  24.443  15.925  1.00 74.45           N  
ATOM    796  NH2 ARG B 105       8.108  26.377  16.514  1.00 74.45           N  
ATOM    797  CZ  ARG B 105       8.413  25.471  15.597  1.00 74.45           C  
ATOM    798  N   PHE B 106       4.142  23.748  10.821  1.00 77.21           N  
ATOM    799  CA  PHE B 106       2.772  23.778  10.322  1.00 77.21           C  
ATOM    800  C   PHE B 106       1.937  24.792  11.094  1.00 77.21           C  
ATOM    801  CB  PHE B 106       2.133  22.389  10.419  1.00 77.21           C  
ATOM    802  O   PHE B 106       1.962  24.817  12.326  1.00 77.21           O  
ATOM    803  CG  PHE B 106       0.736  22.324   9.863  1.00 77.21           C  
ATOM    804  CD1 PHE B 106      -0.366  22.371  10.708  1.00 77.21           C  
ATOM    805  CD2 PHE B 106       0.525  22.215   8.495  1.00 77.21           C  
ATOM    806  CE1 PHE B 106      -1.661  22.310  10.196  1.00 77.21           C  
ATOM    807  CE2 PHE B 106      -0.765  22.154   7.976  1.00 77.21           C  
ATOM    808  CZ  PHE B 106      -1.857  22.201   8.828  1.00 77.21           C  
ATOM    809  N   CYS B 107       1.267  25.730  10.368  1.00 77.58           N  
ATOM    810  CA  CYS B 107       0.354  26.694  10.972  1.00 77.58           C  
ATOM    811  C   CYS B 107      -1.074  26.161  10.981  1.00 77.58           C  
ATOM    812  CB  CYS B 107       0.407  28.025  10.223  1.00 77.58           C  
ATOM    813  O   CYS B 107      -1.678  25.975   9.923  1.00 77.58           O  
ATOM    814  SG  CYS B 107      -0.712  29.279  10.887  1.00 77.58           S  
ATOM    815  N   GLU B 108      -1.659  26.061  12.133  1.00 71.83           N  
ATOM    816  CA  GLU B 108      -2.993  25.486  12.276  1.00 71.83           C  
ATOM    817  C   GLU B 108      -4.063  26.432  11.739  1.00 71.83           C  
ATOM    818  CB  GLU B 108      -3.279  25.146  13.741  1.00 71.83           C  
ATOM    819  O   GLU B 108      -5.026  25.994  11.107  1.00 71.83           O  
ATOM    820  CG  GLU B 108      -2.461  23.977  14.272  1.00 71.83           C  
ATOM    821  CD  GLU B 108      -2.792  23.619  15.712  1.00 71.83           C  
ATOM    822  OE1 GLU B 108      -2.145  22.707  16.275  1.00 71.83           O  
ATOM    823  OE2 GLU B 108      -3.707  24.255  16.282  1.00 71.83           O  
ATOM    824  N   GLU B 109      -3.821  27.694  11.901  1.00 69.94           N  
ATOM    825  CA  GLU B 109      -4.806  28.688  11.487  1.00 69.94           C  
ATOM    826  C   GLU B 109      -4.883  28.789   9.966  1.00 69.94           C  
ATOM    827  CB  GLU B 109      -4.474  30.057  12.088  1.00 69.94           C  
ATOM    828  O   GLU B 109      -5.975  28.816   9.395  1.00 69.94           O  
ATOM    829  CG  GLU B 109      -4.763  30.159  13.579  1.00 69.94           C  
ATOM    830  CD  GLU B 109      -3.605  29.695  14.448  1.00 69.94           C  
ATOM    831  OE1 GLU B 109      -3.545  30.083  15.636  1.00 69.94           O  
ATOM    832  OE2 GLU B 109      -2.751  28.938  13.935  1.00 69.94           O  
ATOM    833  N   ASP B 110      -3.721  28.777   9.403  1.00 69.50           N  
ATOM    834  CA  ASP B 110      -3.682  28.928   7.952  1.00 69.50           C  
ATOM    835  C   ASP B 110      -3.640  27.568   7.259  1.00 69.50           C  
ATOM    836  CB  ASP B 110      -2.475  29.769   7.532  1.00 69.50           C  
ATOM    837  O   ASP B 110      -3.739  27.486   6.033  1.00 69.50           O  
ATOM    838  CG  ASP B 110      -2.568  31.212   7.996  1.00 69.50           C  
ATOM    839  OD1 ASP B 110      -3.690  31.702   8.246  1.00 69.50           O  
ATOM    840  OD2 ASP B 110      -1.509  31.867   8.110  1.00 69.50           O  
ATOM    841  N   GLU B 111      -3.482  26.519   7.996  1.00 68.17           N  
ATOM    842  CA  GLU B 111      -3.354  25.170   7.454  1.00 68.17           C  
ATOM    843  C   GLU B 111      -2.297  25.115   6.355  1.00 68.17           C  
ATOM    844  CB  GLU B 111      -4.699  24.677   6.914  1.00 68.17           C  
ATOM    845  O   GLU B 111      -2.562  24.627   5.254  1.00 68.17           O  
ATOM    846  CG  GLU B 111      -5.789  24.584   7.972  1.00 68.17           C  
ATOM    847  CD  GLU B 111      -7.098  24.024   7.438  1.00 68.17           C  
ATOM    848  OE1 GLU B 111      -7.856  23.404   8.218  1.00 68.17           O  
ATOM    849  OE2 GLU B 111      -7.367  24.205   6.230  1.00 68.17           O  
ATOM    850  N   ALA B 112      -1.150  25.693   6.736  1.00 69.62           N  
ATOM    851  CA  ALA B 112      -0.065  25.785   5.762  1.00 69.62           C  
ATOM    852  C   ALA B 112       1.265  25.367   6.382  1.00 69.62           C  
ATOM    853  CB  ALA B 112       0.033  27.203   5.206  1.00 69.62           C  
ATOM    854  O   ALA B 112       1.521  25.638   7.558  1.00 69.62           O  
ATOM    855  N   ALA B 113       2.083  24.594   5.491  1.00 73.41           N  
ATOM    856  CA  ALA B 113       3.445  24.283   5.916  1.00 73.41           C  
ATOM    857  C   ALA B 113       4.344  25.512   5.820  1.00 73.41           C  
ATOM    858  CB  ALA B 113       4.017  23.142   5.077  1.00 73.41           C  
ATOM    859  O   ALA B 113       4.254  26.282   4.861  1.00 73.41           O  
ATOM    860  N   LEU B 114       5.143  25.713   6.927  1.00 77.14           N  
ATOM    861  CA  LEU B 114       5.999  26.892   6.995  1.00 77.14           C  
ATOM    862  C   LEU B 114       7.464  26.493   7.144  1.00 77.14           C  
ATOM    863  CB  LEU B 114       5.582  27.791   8.162  1.00 77.14           C  
ATOM    864  O   LEU B 114       7.770  25.437   7.702  1.00 77.14           O  
ATOM    865  CG  LEU B 114       4.095  28.132   8.257  1.00 77.14           C  
ATOM    866  CD1 LEU B 114       3.808  28.902   9.542  1.00 77.14           C  
ATOM    867  CD2 LEU B 114       3.651  28.932   7.037  1.00 77.14           C  
ATOM    868  N   CYS B 115       8.289  27.327   6.581  1.00 77.71           N  
ATOM    869  CA  CYS B 115       9.681  27.253   7.012  1.00 77.71           C  
ATOM    870  C   CYS B 115       9.890  28.019   8.313  1.00 77.71           C  
ATOM    871  CB  CYS B 115      10.608  27.806   5.929  1.00 77.71           C  
ATOM    872  O   CYS B 115       8.970  28.673   8.808  1.00 77.71           O  
ATOM    873  SG  CYS B 115      10.611  29.609   5.824  1.00 77.71           S  
ATOM    874  N   TRP B 116      11.161  27.876   8.826  1.00 83.47           N  
ATOM    875  CA  TRP B 116      11.391  28.479  10.134  1.00 83.47           C  
ATOM    876  C   TRP B 116      11.333  30.001  10.050  1.00 83.47           C  
ATOM    877  CB  TRP B 116      12.744  28.038  10.700  1.00 83.47           C  
ATOM    878  O   TRP B 116      10.978  30.669  11.024  1.00 83.47           O  
ATOM    879  CG  TRP B 116      13.923  28.570   9.944  1.00 83.47           C  
ATOM    880  CD1 TRP B 116      14.560  27.979   8.887  1.00 83.47           C  
ATOM    881  CD2 TRP B 116      14.612  29.800  10.189  1.00 83.47           C  
ATOM    882  CE2 TRP B 116      15.656  29.891   9.243  1.00 83.47           C  
ATOM    883  CE3 TRP B 116      14.446  30.836  11.119  1.00 83.47           C  
ATOM    884  NE1 TRP B 116      15.602  28.769   8.461  1.00 83.47           N  
ATOM    885  CH2 TRP B 116      16.347  31.978  10.119  1.00 83.47           C  
ATOM    886  CZ2 TRP B 116      16.531  30.979   9.199  1.00 83.47           C  
ATOM    887  CZ3 TRP B 116      15.318  31.917  11.074  1.00 83.47           C  
ATOM    888  N   VAL B 117      11.546  30.598   8.800  1.00 87.40           N  
ATOM    889  CA  VAL B 117      11.509  32.046   8.621  1.00 87.40           C  
ATOM    890  C   VAL B 117      10.061  32.529   8.610  1.00 87.40           C  
ATOM    891  CB  VAL B 117      12.224  32.475   7.320  1.00 87.40           C  
ATOM    892  O   VAL B 117       9.724  33.514   9.271  1.00 87.40           O  
ATOM    893  CG1 VAL B 117      12.186  33.994   7.159  1.00 87.40           C  
ATOM    894  CG2 VAL B 117      13.666  31.970   7.313  1.00 87.40           C  
ATOM    895  N   CYS B 118       9.255  31.819   7.918  1.00 86.55           N  
ATOM    896  CA  CYS B 118       7.833  32.143   7.889  1.00 86.55           C  
ATOM    897  C   CYS B 118       7.224  32.055   9.283  1.00 86.55           C  
ATOM    898  CB  CYS B 118       7.089  31.206   6.937  1.00 86.55           C  
ATOM    899  O   CYS B 118       6.396  32.887   9.657  1.00 86.55           O  
ATOM    900  SG  CYS B 118       7.479  31.479   5.195  1.00 86.55           S  
ATOM    901  N   ASP B 119       7.644  31.063  10.061  1.00 88.78           N  
ATOM    902  CA  ASP B 119       7.125  30.815  11.402  1.00 88.78           C  
ATOM    903  C   ASP B 119       7.432  31.984  12.335  1.00 88.78           C  
ATOM    904  CB  ASP B 119       7.707  29.520  11.972  1.00 88.78           C  
ATOM    905  O   ASP B 119       6.602  32.357  13.167  1.00 88.78           O  
ATOM    906  CG  ASP B 119       7.143  29.166  13.337  1.00 88.78           C  
ATOM    907  OD1 ASP B 119       5.921  29.321  13.551  1.00 88.78           O  
ATOM    908  OD2 ASP B 119       7.928  28.732  14.208  1.00 88.78           O  
ATOM    909  N   ALA B 120       8.606  32.537  12.107  1.00 88.64           N  
ATOM    910  CA  ALA B 120       9.054  33.624  12.974  1.00 88.64           C  
ATOM    911  C   ALA B 120       8.590  34.977  12.441  1.00 88.64           C  
ATOM    912  CB  ALA B 120      10.574  33.603  13.112  1.00 88.64           C  
ATOM    913  O   ALA B 120       8.755  36.003  13.105  1.00 88.64           O  
ATOM    914  N   GLY B 121       7.934  35.005  11.247  1.00 87.58           N  
ATOM    915  CA  GLY B 121       7.526  36.244  10.603  1.00 87.58           C  
ATOM    916  C   GLY B 121       6.248  36.823  11.180  1.00 87.58           C  
ATOM    917  O   GLY B 121       5.549  36.157  11.945  1.00 87.58           O  
ATOM    918  N   PRO B 122       6.004  38.058  10.864  1.00 89.98           N  
ATOM    919  CA  PRO B 122       4.866  38.783  11.434  1.00 89.98           C  
ATOM    920  C   PRO B 122       3.525  38.134  11.097  1.00 89.98           C  
ATOM    921  CB  PRO B 122       4.976  40.170  10.798  1.00 89.98           C  
ATOM    922  O   PRO B 122       2.592  38.182  11.902  1.00 89.98           O  
ATOM    923  CG  PRO B 122       5.972  40.007   9.695  1.00 89.98           C  
ATOM    924  CD  PRO B 122       6.761  38.754   9.947  1.00 89.98           C  
ATOM    925  N   GLU B 123       3.453  37.393  10.045  1.00 87.87           N  
ATOM    926  CA  GLU B 123       2.195  36.827   9.566  1.00 87.87           C  
ATOM    927  C   GLU B 123       1.731  35.680  10.458  1.00 87.87           C  
ATOM    928  CB  GLU B 123       2.339  36.344   8.121  1.00 87.87           C  
ATOM    929  O   GLU B 123       0.528  35.463  10.624  1.00 87.87           O  
ATOM    930  CG  GLU B 123       2.249  37.458   7.088  1.00 87.87           C  
ATOM    931  CD  GLU B 123       2.525  36.986   5.669  1.00 87.87           C  
ATOM    932  OE1 GLU B 123       2.600  37.833   4.751  1.00 87.87           O  
ATOM    933  OE2 GLU B 123       2.666  35.758   5.475  1.00 87.87           O  
ATOM    934  N   HIS B 124       2.760  34.922  11.061  1.00 88.34           N  
ATOM    935  CA  HIS B 124       2.373  33.725  11.798  1.00 88.34           C  
ATOM    936  C   HIS B 124       2.771  33.829  13.267  1.00 88.34           C  
ATOM    937  CB  HIS B 124       3.004  32.481  11.170  1.00 88.34           C  
ATOM    938  O   HIS B 124       2.610  32.872  14.027  1.00 88.34           O  
ATOM    939  CG  HIS B 124       2.540  32.213   9.774  1.00 88.34           C  
ATOM    940  CD2 HIS B 124       3.158  32.390   8.582  1.00 88.34           C  
ATOM    941  ND1 HIS B 124       1.292  31.701   9.490  1.00 88.34           N  
ATOM    942  CE1 HIS B 124       1.163  31.574   8.180  1.00 88.34           C  
ATOM    943  NE2 HIS B 124       2.281  31.984   7.606  1.00 88.34           N  
ATOM    944  N   ARG B 125       3.300  34.978  13.639  1.00 86.02           N  
ATOM    945  CA  ARG B 125       3.852  35.184  14.974  1.00 86.02           C  
ATOM    946  C   ARG B 125       2.810  34.891  16.048  1.00 86.02           C  
ATOM    947  CB  ARG B 125       4.373  36.615  15.126  1.00 86.02           C  
ATOM    948  O   ARG B 125       3.145  34.396  17.127  1.00 86.02           O  
ATOM    949  CG  ARG B 125       5.191  36.841  16.388  1.00 86.02           C  
ATOM    950  CD  ARG B 125       5.792  38.239  16.426  1.00 86.02           C  
ATOM    951  NE  ARG B 125       6.761  38.379  17.510  1.00 86.02           N  
ATOM    952  NH1 ARG B 125       8.319  39.525  16.245  1.00 86.02           N  
ATOM    953  NH2 ARG B 125       8.744  39.057  18.449  1.00 86.02           N  
ATOM    954  CZ  ARG B 125       7.939  38.987  17.399  1.00 86.02           C  
ATOM    955  N   THR B 126       1.577  35.090  15.751  1.00 89.26           N  
ATOM    956  CA  THR B 126       0.531  34.888  16.746  1.00 89.26           C  
ATOM    957  C   THR B 126      -0.245  33.605  16.463  1.00 89.26           C  
ATOM    958  CB  THR B 126      -0.442  36.082  16.784  1.00 89.26           C  
ATOM    959  O   THR B 126      -1.196  33.278  17.176  1.00 89.26           O  
ATOM    960  CG2 THR B 126       0.287  37.374  17.136  1.00 89.26           C  
ATOM    961  OG1 THR B 126      -1.059  36.229  15.499  1.00 89.26           O  
ATOM    962  N   HIS B 127       0.069  32.896  15.425  1.00 89.92           N  
ATOM    963  CA  HIS B 127      -0.624  31.663  15.069  1.00 89.92           C  
ATOM    964  C   HIS B 127      -0.056  30.472  15.834  1.00 89.92           C  
ATOM    965  CB  HIS B 127      -0.531  31.412  13.562  1.00 89.92           C  
ATOM    966  O   HIS B 127       1.093  30.505  16.278  1.00 89.92           O  
ATOM    967  CG  HIS B 127      -1.303  32.395  12.742  1.00 89.92           C  
ATOM    968  CD2 HIS B 127      -2.011  33.491  13.101  1.00 89.92           C  
ATOM    969  ND1 HIS B 127      -1.407  32.300  11.371  1.00 89.92           N  
ATOM    970  CE1 HIS B 127      -2.147  33.300  10.922  1.00 89.92           C  
ATOM    971  NE2 HIS B 127      -2.526  34.037  11.951  1.00 89.92           N  
ATOM    972  N   ARG B 128      -0.909  29.487  15.990  1.00 81.48           N  
ATOM    973  CA  ARG B 128      -0.448  28.228  16.566  1.00 81.48           C  
ATOM    974  C   ARG B 128       0.275  27.381  15.524  1.00 81.48           C  
ATOM    975  CB  ARG B 128      -1.622  27.444  17.156  1.00 81.48           C  
ATOM    976  O   ARG B 128      -0.333  26.934  14.550  1.00 81.48           O  
ATOM    977  CG  ARG B 128      -1.796  27.630  18.655  1.00 81.48           C  
ATOM    978  CD  ARG B 128      -2.939  26.784  19.199  1.00 81.48           C  
ATOM    979  NE  ARG B 128      -3.633  27.455  20.294  1.00 81.48           N  
ATOM    980  NH1 ARG B 128      -5.010  25.669  20.792  1.00 81.48           N  
ATOM    981  NH2 ARG B 128      -5.164  27.612  21.999  1.00 81.48           N  
ATOM    982  CZ  ARG B 128      -4.601  26.910  21.026  1.00 81.48           C  
ATOM    983  N   THR B 129       1.607  27.207  15.723  1.00 80.46           N  
ATOM    984  CA  THR B 129       2.415  26.411  14.806  1.00 80.46           C  
ATOM    985  C   THR B 129       3.042  25.223  15.530  1.00 80.46           C  
ATOM    986  CB  THR B 129       3.521  27.261  14.154  1.00 80.46           C  
ATOM    987  O   THR B 129       3.227  25.259  16.748  1.00 80.46           O  
ATOM    988  CG2 THR B 129       2.930  28.440  13.389  1.00 80.46           C  
ATOM    989  OG1 THR B 129       4.397  27.758  15.174  1.00 80.46           O  
ATOM    990  N   ALA B 130       3.188  24.136  14.841  1.00 72.22           N  
ATOM    991  CA  ALA B 130       3.800  22.923  15.375  1.00 72.22           C  
ATOM    992  C   ALA B 130       4.761  22.303  14.365  1.00 72.22           C  
ATOM    993  CB  ALA B 130       2.725  21.914  15.771  1.00 72.22           C  
ATOM    994  O   ALA B 130       4.707  22.617  13.174  1.00 72.22           O  
ATOM    995  N   PRO B 131       5.676  21.497  14.944  1.00 69.25           N  
ATOM    996  CA  PRO B 131       6.512  20.782  13.977  1.00 69.25           C  
ATOM    997  C   PRO B 131       5.692  20.004  12.950  1.00 69.25           C  
ATOM    998  CB  PRO B 131       7.332  19.832  14.854  1.00 69.25           C  
ATOM    999  O   PRO B 131       4.689  19.378  13.301  1.00 69.25           O  
ATOM   1000  CG  PRO B 131       7.314  20.455  16.212  1.00 69.25           C  
ATOM   1001  CD  PRO B 131       6.022  21.204  16.376  1.00 69.25           C  
ATOM   1002  N   LEU B 132       6.084  20.183  11.588  1.00 63.14           N  
ATOM   1003  CA  LEU B 132       5.336  19.613  10.473  1.00 63.14           C  
ATOM   1004  C   LEU B 132       5.092  18.123  10.688  1.00 63.14           C  
ATOM   1005  CB  LEU B 132       6.084  19.835   9.156  1.00 63.14           C  
ATOM   1006  O   LEU B 132       3.993  17.626  10.432  1.00 63.14           O  
ATOM   1007  CG  LEU B 132       5.304  19.538   7.874  1.00 63.14           C  
ATOM   1008  CD1 LEU B 132       4.088  20.453   7.770  1.00 63.14           C  
ATOM   1009  CD2 LEU B 132       6.202  19.692   6.652  1.00 63.14           C  
ATOM   1010  N   GLN B 133       6.098  17.484  11.219  1.00 53.48           N  
ATOM   1011  CA  GLN B 133       5.986  16.045  11.437  1.00 53.48           C  
ATOM   1012  C   GLN B 133       4.919  15.729  12.481  1.00 53.48           C  
ATOM   1013  CB  GLN B 133       7.332  15.460  11.867  1.00 53.48           C  
ATOM   1014  O   GLN B 133       4.162  14.767  12.331  1.00 53.48           O  
ATOM   1015  CG  GLN B 133       8.345  15.352  10.736  1.00 53.48           C  
ATOM   1016  CD  GLN B 133       9.780  15.411  11.226  1.00 53.48           C  
ATOM   1017  NE2 GLN B 133      10.719  15.541  10.295  1.00 53.48           N  
ATOM   1018  OE1 GLN B 133      10.042  15.340  12.430  1.00 53.48           O  
ATOM   1019  N   GLU B 134       4.915  16.554  13.488  1.00 53.95           N  
ATOM   1020  CA  GLU B 134       3.905  16.374  14.526  1.00 53.95           C  
ATOM   1021  C   GLU B 134       2.505  16.659  13.991  1.00 53.95           C  
ATOM   1022  CB  GLU B 134       4.203  17.275  15.728  1.00 53.95           C  
ATOM   1023  O   GLU B 134       1.556  15.938  14.304  1.00 53.95           O  
ATOM   1024  CG  GLU B 134       4.163  16.550  17.065  1.00 53.95           C  
ATOM   1025  CD  GLU B 134       4.509  17.446  18.244  1.00 53.95           C  
ATOM   1026  OE1 GLU B 134       4.335  17.015  19.406  1.00 53.95           O  
ATOM   1027  OE2 GLU B 134       4.958  18.589  18.003  1.00 53.95           O  
ATOM   1028  N   ALA B 135       2.414  17.698  13.189  1.00 55.69           N  
ATOM   1029  CA  ALA B 135       1.128  18.048  12.592  1.00 55.69           C  
ATOM   1030  C   ALA B 135       0.642  16.949  11.652  1.00 55.69           C  
ATOM   1031  CB  ALA B 135       1.231  19.375  11.846  1.00 55.69           C  
ATOM   1032  O   ALA B 135      -0.545  16.613  11.640  1.00 55.69           O  
ATOM   1033  N   ALA B 136       1.549  16.505  10.841  1.00 53.21           N  
ATOM   1034  CA  ALA B 136       1.214  15.411   9.933  1.00 53.21           C  
ATOM   1035  C   ALA B 136       0.698  14.198  10.702  1.00 53.21           C  
ATOM   1036  CB  ALA B 136       2.428  15.026   9.091  1.00 53.21           C  
ATOM   1037  O   ALA B 136      -0.263  13.551  10.281  1.00 53.21           O  
ATOM   1038  N   GLY B 137       1.457  13.934  11.700  1.00 48.52           N  
ATOM   1039  CA  GLY B 137       1.024  12.838  12.552  1.00 48.52           C  
ATOM   1040  C   GLY B 137      -0.379  13.025  13.097  1.00 48.52           C  
ATOM   1041  O   GLY B 137      -1.172  12.081  13.121  1.00 48.52           O  
ATOM   1042  N   SER B 138      -0.523  14.266  13.585  1.00 48.28           N  
ATOM   1043  CA  SER B 138      -1.836  14.581  14.138  1.00 48.28           C  
ATOM   1044  C   SER B 138      -2.930  14.420  13.088  1.00 48.28           C  
ATOM   1045  CB  SER B 138      -1.857  16.005  14.693  1.00 48.28           C  
ATOM   1046  O   SER B 138      -4.004  13.890  13.379  1.00 48.28           O  
ATOM   1047  OG  SER B 138      -1.807  16.956  13.643  1.00 48.28           O  
ATOM   1048  N   TYR B 139      -2.608  14.939  11.909  1.00 52.64           N  
ATOM   1049  CA  TYR B 139      -3.597  14.849  10.840  1.00 52.64           C  
ATOM   1050  C   TYR B 139      -3.831  13.398  10.435  1.00 52.64           C  
ATOM   1051  CB  TYR B 139      -3.150  15.665   9.624  1.00 52.64           C  
ATOM   1052  O   TYR B 139      -4.948  13.020  10.075  1.00 52.64           O  
ATOM   1053  CG  TYR B 139      -3.337  17.154   9.790  1.00 52.64           C  
ATOM   1054  CD1 TYR B 139      -4.611  17.709   9.881  1.00 52.64           C  
ATOM   1055  CD2 TYR B 139      -2.241  18.007   9.855  1.00 52.64           C  
ATOM   1056  CE1 TYR B 139      -4.789  19.080  10.032  1.00 52.64           C  
ATOM   1057  CE2 TYR B 139      -2.407  19.380  10.006  1.00 52.64           C  
ATOM   1058  OH  TYR B 139      -3.853  21.265  10.243  1.00 52.64           O  
ATOM   1059  CZ  TYR B 139      -3.683  19.906  10.094  1.00 52.64           C  
ATOM   1060  N   GLN B 140      -2.709  12.743  10.546  1.00 46.68           N  
ATOM   1061  CA  GLN B 140      -2.818  11.306  10.315  1.00 46.68           C  
ATOM   1062  C   GLN B 140      -3.752  10.655  11.331  1.00 46.68           C  
ATOM   1063  CB  GLN B 140      -1.439  10.647  10.372  1.00 46.68           C  
ATOM   1064  O   GLN B 140      -4.589   9.826  10.969  1.00 46.68           O  
ATOM   1065  CG  GLN B 140      -0.845  10.344   9.004  1.00 46.68           C  
ATOM   1066  CD  GLN B 140       0.576   9.818   9.084  1.00 46.68           C  
ATOM   1067  NE2 GLN B 140       0.997   9.086   8.058  1.00 46.68           N  
ATOM   1068  OE1 GLN B 140       1.291  10.070  10.059  1.00 46.68           O  
ATOM   1069  N   VAL B 141      -3.450  11.040  12.566  1.00 43.48           N  
ATOM   1070  CA  VAL B 141      -4.303  10.530  13.635  1.00 43.48           C  
ATOM   1071  C   VAL B 141      -5.751  10.946  13.384  1.00 43.48           C  
ATOM   1072  CB  VAL B 141      -3.837  11.030  15.020  1.00 43.48           C  
ATOM   1073  O   VAL B 141      -6.668  10.131  13.511  1.00 43.48           O  
ATOM   1074  CG1 VAL B 141      -4.853  10.657  16.099  1.00 43.48           C  
ATOM   1075  CG2 VAL B 141      -2.461  10.460  15.358  1.00 43.48           C  
ATOM   1076  N   LYS B 142      -5.786  12.165  13.025  1.00 48.21           N  
ATOM   1077  CA  LYS B 142      -7.120  12.692  12.753  1.00 48.21           C  
ATOM   1078  C   LYS B 142      -7.757  11.985  11.561  1.00 48.21           C  
ATOM   1079  CB  LYS B 142      -7.060  14.199  12.499  1.00 48.21           C  
ATOM   1080  O   LYS B 142      -8.956  11.697  11.571  1.00 48.21           O  
ATOM   1081  CG  LYS B 142      -6.849  15.031  13.755  1.00 48.21           C  
ATOM   1082  CD  LYS B 142      -6.819  16.521  13.441  1.00 48.21           C  
ATOM   1083  CE  LYS B 142      -6.528  17.350  14.684  1.00 48.21           C  
ATOM   1084  NZ  LYS B 142      -6.433  18.807  14.369  1.00 48.21           N  
ATOM   1085  N   LEU B 143      -6.875  11.830  10.579  1.00 48.38           N  
ATOM   1086  CA  LEU B 143      -7.329  11.067   9.421  1.00 48.38           C  
ATOM   1087  C   LEU B 143      -7.756   9.661   9.830  1.00 48.38           C  
ATOM   1088  CB  LEU B 143      -6.225  10.991   8.363  1.00 48.38           C  
ATOM   1089  O   LEU B 143      -8.798   9.172   9.390  1.00 48.38           O  
ATOM   1090  CG  LEU B 143      -6.680  10.727   6.927  1.00 48.38           C  
ATOM   1091  CD1 LEU B 143      -7.066  12.036   6.244  1.00 48.38           C  
ATOM   1092  CD2 LEU B 143      -5.587  10.011   6.142  1.00 48.38           C  
ATOM   1093  N   GLN B 144      -6.817   9.092  10.612  1.00 44.11           N  
ATOM   1094  CA  GLN B 144      -7.103   7.750  11.109  1.00 44.11           C  
ATOM   1095  C   GLN B 144      -8.422   7.715  11.875  1.00 44.11           C  
ATOM   1096  CB  GLN B 144      -5.964   7.254  12.002  1.00 44.11           C  
ATOM   1097  O   GLN B 144      -9.208   6.778  11.726  1.00 44.11           O  
ATOM   1098  CG  GLN B 144      -5.002   6.304  11.301  1.00 44.11           C  
ATOM   1099  CD  GLN B 144      -3.624   6.291  11.935  1.00 44.11           C  
ATOM   1100  NE2 GLN B 144      -2.693   5.573  11.316  1.00 44.11           N  
ATOM   1101  OE1 GLN B 144      -3.397   6.923  12.972  1.00 44.11           O  
ATOM   1102  N   MET B 145      -8.497   8.685  12.722  1.00 40.04           N  
ATOM   1103  CA  MET B 145      -9.722   8.783  13.510  1.00 40.04           C  
ATOM   1104  C   MET B 145     -10.938   8.958  12.607  1.00 40.04           C  
ATOM   1105  CB  MET B 145      -9.633   9.947  14.499  1.00 40.04           C  
ATOM   1106  O   MET B 145     -11.980   8.342  12.837  1.00 40.04           O  
ATOM   1107  CG  MET B 145      -8.682   9.696  15.658  1.00 40.04           C  
ATOM   1108  SD  MET B 145      -8.621  11.103  16.834  1.00 40.04           S  
ATOM   1109  CE  MET B 145     -10.242  10.926  17.629  1.00 40.04           C  
ATOM   1110  N   ALA B 146     -10.578   9.824  11.589  1.00 41.39           N  
ATOM   1111  CA  ALA B 146     -11.648  10.073  10.627  1.00 41.39           C  
ATOM   1112  C   ALA B 146     -11.951   8.822   9.806  1.00 41.39           C  
ATOM   1113  CB  ALA B 146     -11.276  11.233   9.705  1.00 41.39           C  
ATOM   1114  O   ALA B 146     -13.114   8.515   9.537  1.00 41.39           O  
ATOM   1115  N   LEU B 147     -10.761   8.132   9.472  1.00 40.32           N  
ATOM   1116  CA  LEU B 147     -10.870   6.944   8.632  1.00 40.32           C  
ATOM   1117  C   LEU B 147     -11.406   5.761   9.430  1.00 40.32           C  
ATOM   1118  CB  LEU B 147      -9.509   6.591   8.025  1.00 40.32           C  
ATOM   1119  O   LEU B 147     -12.142   4.928   8.895  1.00 40.32           O  
ATOM   1120  CG  LEU B 147      -8.996   7.521   6.924  1.00 40.32           C  
ATOM   1121  CD1 LEU B 147      -7.540   7.205   6.600  1.00 40.32           C  
ATOM   1122  CD2 LEU B 147      -9.865   7.404   5.677  1.00 40.32           C  
ATOM   1123  N   GLU B 148     -10.790   5.560  10.645  1.00 39.55           N  
ATOM   1124  CA  GLU B 148     -11.247   4.502  11.541  1.00 39.55           C  
ATOM   1125  C   GLU B 148     -12.750   4.596  11.786  1.00 39.55           C  
ATOM   1126  CB  GLU B 148     -10.493   4.562  12.872  1.00 39.55           C  
ATOM   1127  O   GLU B 148     -13.419   3.578  11.972  1.00 39.55           O  
ATOM   1128  CG  GLU B 148      -9.065   4.043  12.794  1.00 39.55           C  
ATOM   1129  CD  GLU B 148      -8.291   4.217  14.091  1.00 39.55           C  
ATOM   1130  OE1 GLU B 148      -7.132   3.750  14.174  1.00 39.55           O  
ATOM   1131  OE2 GLU B 148      -8.848   4.825  15.032  1.00 39.55           O  
ATOM   1132  N   LEU B 149     -13.184   5.775  11.638  1.00 33.34           N  
ATOM   1133  CA  LEU B 149     -14.595   6.044  11.892  1.00 33.34           C  
ATOM   1134  C   LEU B 149     -15.420   5.865  10.622  1.00 33.34           C  
ATOM   1135  CB  LEU B 149     -14.780   7.462  12.438  1.00 33.34           C  
ATOM   1136  O   LEU B 149     -16.650   5.792  10.680  1.00 33.34           O  
ATOM   1137  CG  LEU B 149     -14.251   7.719  13.850  1.00 33.34           C  
ATOM   1138  CD1 LEU B 149     -14.191   9.217  14.130  1.00 33.34           C  
ATOM   1139  CD2 LEU B 149     -15.121   7.012  14.884  1.00 33.34           C  
ATOM   1140  N   MET B 150     -14.601   5.751   9.470  1.00 35.63           N  
ATOM   1141  CA  MET B 150     -15.247   5.496   8.186  1.00 35.63           C  
ATOM   1142  C   MET B 150     -15.271   4.003   7.875  1.00 35.63           C  
ATOM   1143  CB  MET B 150     -14.533   6.252   7.064  1.00 35.63           C  
ATOM   1144  O   MET B 150     -14.318   3.286   8.184  1.00 35.63           O  
ATOM   1145  CG  MET B 150     -14.614   7.764   7.196  1.00 35.63           C  
ATOM   1146  SD  MET B 150     -13.651   8.636   5.900  1.00 35.63           S  
ATOM   1147  CE  MET B 150     -12.407   7.371   5.521  1.00 35.63           C  
TER    1148      MET B 150                                                      
ATOM   1149  N   MET C   1     -13.872  10.498 -14.536  1.00 21.47           N  
ATOM   1150  CA  MET C   1     -13.586   9.700 -13.348  1.00 21.47           C  
ATOM   1151  C   MET C   1     -13.349  10.595 -12.136  1.00 21.47           C  
ATOM   1152  CB  MET C   1     -12.369   8.803 -13.582  1.00 21.47           C  
ATOM   1153  O   MET C   1     -12.512  11.498 -12.180  1.00 21.47           O  
ATOM   1154  CG  MET C   1     -12.671   7.563 -14.407  1.00 21.47           C  
ATOM   1155  SD  MET C   1     -12.324   6.010 -13.493  1.00 21.47           S  
ATOM   1156  CE  MET C   1     -12.455   4.807 -14.845  1.00 21.47           C  
ATOM   1157  N   ALA C   2     -14.449  10.883 -11.313  1.00 23.70           N  
ATOM   1158  CA  ALA C   2     -14.384  11.777 -10.160  1.00 23.70           C  
ATOM   1159  C   ALA C   2     -13.149  11.489  -9.311  1.00 23.70           C  
ATOM   1160  CB  ALA C   2     -15.649  11.648  -9.315  1.00 23.70           C  
ATOM   1161  O   ALA C   2     -12.689  10.347  -9.241  1.00 23.70           O  
ATOM   1162  N   TRP C   3     -12.186  12.419  -9.149  1.00 26.57           N  
ATOM   1163  CA  TRP C   3     -10.961  12.317  -8.363  1.00 26.57           C  
ATOM   1164  C   TRP C   3     -11.255  11.794  -6.961  1.00 26.57           C  
ATOM   1165  CB  TRP C   3     -10.262  13.677  -8.277  1.00 26.57           C  
ATOM   1166  O   TRP C   3     -12.052  12.382  -6.227  1.00 26.57           O  
ATOM   1167  CG  TRP C   3      -8.951  13.736  -9.002  1.00 26.57           C  
ATOM   1168  CD1 TRP C   3      -8.736  13.520 -10.335  1.00 26.57           C  
ATOM   1169  CD2 TRP C   3      -7.672  14.025  -8.430  1.00 26.57           C  
ATOM   1170  CE2 TRP C   3      -6.724  13.968  -9.477  1.00 26.57           C  
ATOM   1171  CE3 TRP C   3      -7.234  14.327  -7.134  1.00 26.57           C  
ATOM   1172  NE1 TRP C   3      -7.399  13.658 -10.627  1.00 26.57           N  
ATOM   1173  CH2 TRP C   3      -4.962  14.497  -7.988  1.00 26.57           C  
ATOM   1174  CZ2 TRP C   3      -5.364  14.203  -9.265  1.00 26.57           C  
ATOM   1175  CZ3 TRP C   3      -5.879  14.561  -6.926  1.00 26.57           C  
ATOM   1176  N   ALA C   4     -11.244  10.479  -6.774  1.00 37.85           N  
ATOM   1177  CA  ALA C   4     -11.397   9.980  -5.410  1.00 37.85           C  
ATOM   1178  C   ALA C   4     -10.261  10.469  -4.516  1.00 37.85           C  
ATOM   1179  CB  ALA C   4     -11.454   8.454  -5.405  1.00 37.85           C  
ATOM   1180  O   ALA C   4      -9.130  10.641  -4.977  1.00 37.85           O  
ATOM   1181  N   PRO C   5     -10.648  11.006  -3.423  1.00 44.02           N  
ATOM   1182  CA  PRO C   5      -9.590  11.387  -2.485  1.00 44.02           C  
ATOM   1183  C   PRO C   5      -8.535  10.297  -2.311  1.00 44.02           C  
ATOM   1184  CB  PRO C   5     -10.348  11.626  -1.177  1.00 44.02           C  
ATOM   1185  O   PRO C   5      -8.841   9.109  -2.444  1.00 44.02           O  
ATOM   1186  CG  PRO C   5     -11.790  11.462  -1.535  1.00 44.02           C  
ATOM   1187  CD  PRO C   5     -11.874  10.898  -2.925  1.00 44.02           C  
ATOM   1188  N   PRO C   6      -7.273  10.630  -2.397  1.00 49.90           N  
ATOM   1189  CA  PRO C   6      -6.172   9.672  -2.275  1.00 49.90           C  
ATOM   1190  C   PRO C   6      -6.461   8.567  -1.261  1.00 49.90           C  
ATOM   1191  CB  PRO C   6      -4.998  10.540  -1.816  1.00 49.90           C  
ATOM   1192  O   PRO C   6      -6.113   7.406  -1.492  1.00 49.90           O  
ATOM   1193  CG  PRO C   6      -5.383  11.934  -2.195  1.00 49.90           C  
ATOM   1194  CD  PRO C   6      -6.878  11.997  -2.325  1.00 49.90           C  
ATOM   1195  N   GLY C   7      -7.201   8.864  -0.278  1.00 59.99           N  
ATOM   1196  CA  GLY C   7      -7.536   7.864   0.724  1.00 59.99           C  
ATOM   1197  C   GLY C   7      -8.467   6.786   0.202  1.00 59.99           C  
ATOM   1198  O   GLY C   7      -8.310   5.610   0.533  1.00 59.99           O  
ATOM   1199  N   GLU C   8      -9.332   7.229  -0.649  1.00 65.27           N  
ATOM   1200  CA  GLU C   8     -10.282   6.284  -1.226  1.00 65.27           C  
ATOM   1201  C   GLU C   8      -9.589   5.320  -2.185  1.00 65.27           C  
ATOM   1202  CB  GLU C   8     -11.408   7.027  -1.950  1.00 65.27           C  
ATOM   1203  O   GLU C   8      -9.882   4.123  -2.189  1.00 65.27           O  
ATOM   1204  CG  GLU C   8     -12.541   6.123  -2.417  1.00 65.27           C  
ATOM   1205  CD  GLU C   8     -13.327   5.506  -1.271  1.00 65.27           C  
ATOM   1206  OE1 GLU C   8     -14.056   4.514  -1.500  1.00 65.27           O  
ATOM   1207  OE2 GLU C   8     -13.214   6.020  -0.135  1.00 65.27           O  
ATOM   1208  N   ARG C   9      -8.758   5.777  -2.979  1.00 72.54           N  
ATOM   1209  CA  ARG C   9      -8.005   4.934  -3.902  1.00 72.54           C  
ATOM   1210  C   ARG C   9      -7.123   3.946  -3.146  1.00 72.54           C  
ATOM   1211  CB  ARG C   9      -7.150   5.791  -4.838  1.00 72.54           C  
ATOM   1212  O   ARG C   9      -6.991   2.789  -3.550  1.00 72.54           O  
ATOM   1213  CG  ARG C   9      -7.921   6.385  -6.006  1.00 72.54           C  
ATOM   1214  CD  ARG C   9      -6.989   6.991  -7.046  1.00 72.54           C  
ATOM   1215  NE  ARG C   9      -7.719   7.808  -8.012  1.00 72.54           N  
ATOM   1216  NH1 ARG C   9      -6.784   6.811  -9.874  1.00 72.54           N  
ATOM   1217  NH2 ARG C   9      -8.316   8.498 -10.120  1.00 72.54           N  
ATOM   1218  CZ  ARG C   9      -7.605   7.704  -9.333  1.00 72.54           C  
ATOM   1219  N   LEU C  10      -6.500   4.521  -2.040  1.00 76.27           N  
ATOM   1220  CA  LEU C  10      -5.664   3.673  -1.196  1.00 76.27           C  
ATOM   1221  C   LEU C  10      -6.469   2.508  -0.631  1.00 76.27           C  
ATOM   1222  CB  LEU C  10      -5.054   4.489  -0.054  1.00 76.27           C  
ATOM   1223  O   LEU C  10      -6.023   1.359  -0.680  1.00 76.27           O  
ATOM   1224  CG  LEU C  10      -3.902   3.832   0.708  1.00 76.27           C  
ATOM   1225  CD1 LEU C  10      -2.689   3.672  -0.202  1.00 76.27           C  
ATOM   1226  CD2 LEU C  10      -3.544   4.649   1.945  1.00 76.27           C  
ATOM   1227  N   ARG C  11      -7.663   2.779  -0.291  1.00 76.40           N  
ATOM   1228  CA  ARG C  11      -8.547   1.750   0.247  1.00 76.40           C  
ATOM   1229  C   ARG C  11      -8.921   0.734  -0.827  1.00 76.40           C  
ATOM   1230  CB  ARG C  11      -9.812   2.382   0.834  1.00 76.40           C  
ATOM   1231  O   ARG C  11      -8.881  -0.474  -0.586  1.00 76.40           O  
ATOM   1232  CG  ARG C  11      -9.589   3.085   2.163  1.00 76.40           C  
ATOM   1233  CD  ARG C  11     -10.894   3.599   2.755  1.00 76.40           C  
ATOM   1234  NE  ARG C  11     -10.795   5.005   3.137  1.00 76.40           N  
ATOM   1235  NH1 ARG C  11     -12.150   5.777   1.433  1.00 76.40           N  
ATOM   1236  NH2 ARG C  11     -11.236   7.250   2.934  1.00 76.40           N  
ATOM   1237  CZ  ARG C  11     -11.394   6.007   2.500  1.00 76.40           C  
ATOM   1238  N   GLU C  12      -9.218   1.193  -1.961  1.00 83.19           N  
ATOM   1239  CA  GLU C  12      -9.610   0.326  -3.068  1.00 83.19           C  
ATOM   1240  C   GLU C  12      -8.443  -0.544  -3.527  1.00 83.19           C  
ATOM   1241  CB  GLU C  12     -10.141   1.156  -4.240  1.00 83.19           C  
ATOM   1242  O   GLU C  12      -8.624  -1.725  -3.828  1.00 83.19           O  
ATOM   1243  CG  GLU C  12     -11.528   1.736  -4.004  1.00 83.19           C  
ATOM   1244  CD  GLU C  12     -11.971   2.694  -5.098  1.00 83.19           C  
ATOM   1245  OE1 GLU C  12     -13.077   3.271  -4.989  1.00 83.19           O  
ATOM   1246  OE2 GLU C  12     -11.207   2.869  -6.073  1.00 83.19           O  
ATOM   1247  N   ASP C  13      -7.293  -0.038  -3.504  1.00 88.65           N  
ATOM   1248  CA  ASP C  13      -6.105  -0.740  -3.980  1.00 88.65           C  
ATOM   1249  C   ASP C  13      -5.666  -1.814  -2.987  1.00 88.65           C  
ATOM   1250  CB  ASP C  13      -4.962   0.246  -4.229  1.00 88.65           C  
ATOM   1251  O   ASP C  13      -4.896  -2.711  -3.335  1.00 88.65           O  
ATOM   1252  CG  ASP C  13      -5.164   1.086  -5.478  1.00 88.65           C  
ATOM   1253  OD1 ASP C  13      -6.003   0.720  -6.330  1.00 88.65           O  
ATOM   1254  OD2 ASP C  13      -4.477   2.121  -5.612  1.00 88.65           O  
ATOM   1255  N   ALA C  14      -6.158  -1.753  -1.795  1.00 91.45           N  
ATOM   1256  CA  ALA C  14      -5.720  -2.653  -0.731  1.00 91.45           C  
ATOM   1257  C   ALA C  14      -6.652  -3.855  -0.611  1.00 91.45           C  
ATOM   1258  CB  ALA C  14      -5.646  -1.906   0.599  1.00 91.45           C  
ATOM   1259  O   ALA C  14      -6.441  -4.730   0.232  1.00 91.45           O  
ATOM   1260  N   ARG C  15      -7.616  -3.965  -1.502  1.00 93.31           N  
ATOM   1261  CA  ARG C  15      -8.652  -4.982  -1.353  1.00 93.31           C  
ATOM   1262  C   ARG C  15      -8.341  -6.209  -2.204  1.00 93.31           C  
ATOM   1263  CB  ARG C  15     -10.022  -4.415  -1.733  1.00 93.31           C  
ATOM   1264  O   ARG C  15      -7.741  -6.093  -3.274  1.00 93.31           O  
ATOM   1265  CG  ARG C  15     -10.538  -3.357  -0.771  1.00 93.31           C  
ATOM   1266  CD  ARG C  15     -11.935  -2.883  -1.150  1.00 93.31           C  
ATOM   1267  NE  ARG C  15     -12.466  -1.935  -0.175  1.00 93.31           N  
ATOM   1268  NH1 ARG C  15     -14.253  -3.259   0.447  1.00 93.31           N  
ATOM   1269  NH2 ARG C  15     -13.949  -1.205   1.418  1.00 93.31           N  
ATOM   1270  CZ  ARG C  15     -13.555  -2.135   0.561  1.00 93.31           C  
ATOM   1271  N   CYS C  16      -8.808  -7.341  -1.762  1.00 97.88           N  
ATOM   1272  CA  CYS C  16      -8.818  -8.568  -2.550  1.00 97.88           C  
ATOM   1273  C   CYS C  16      -9.929  -8.537  -3.593  1.00 97.88           C  
ATOM   1274  CB  CYS C  16      -8.992  -9.786  -1.644  1.00 97.88           C  
ATOM   1275  O   CYS C  16     -11.091  -8.294  -3.262  1.00 97.88           O  
ATOM   1276  SG  CYS C  16      -9.041 -11.356  -2.536  1.00 97.88           S  
ATOM   1277  N   PRO C  17      -9.603  -8.791  -4.869  1.00 97.25           N  
ATOM   1278  CA  PRO C  17     -10.633  -8.762  -5.910  1.00 97.25           C  
ATOM   1279  C   PRO C  17     -11.670  -9.870  -5.746  1.00 97.25           C  
ATOM   1280  CB  PRO C  17      -9.833  -8.949  -7.202  1.00 97.25           C  
ATOM   1281  O   PRO C  17     -12.732  -9.825  -6.373  1.00 97.25           O  
ATOM   1282  CG  PRO C  17      -8.437  -8.550  -6.848  1.00 97.25           C  
ATOM   1283  CD  PRO C  17      -8.205  -8.860  -5.397  1.00 97.25           C  
ATOM   1284  N   VAL C  18     -11.436 -10.796  -4.913  1.00 97.15           N  
ATOM   1285  CA  VAL C  18     -12.342 -11.927  -4.739  1.00 97.15           C  
ATOM   1286  C   VAL C  18     -13.287 -11.657  -3.571  1.00 97.15           C  
ATOM   1287  CB  VAL C  18     -11.567 -13.243  -4.506  1.00 97.15           C  
ATOM   1288  O   VAL C  18     -14.501 -11.550  -3.759  1.00 97.15           O  
ATOM   1289  CG1 VAL C  18     -12.529 -14.386  -4.185  1.00 97.15           C  
ATOM   1290  CG2 VAL C  18     -10.716 -13.585  -5.727  1.00 97.15           C  
ATOM   1291  N   CYS C  19     -12.820 -11.337  -2.423  1.00 97.52           N  
ATOM   1292  CA  CYS C  19     -13.676 -11.159  -1.255  1.00 97.52           C  
ATOM   1293  C   CYS C  19     -13.997  -9.685  -1.035  1.00 97.52           C  
ATOM   1294  CB  CYS C  19     -13.009 -11.737  -0.008  1.00 97.52           C  
ATOM   1295  O   CYS C  19     -14.911  -9.351  -0.279  1.00 97.52           O  
ATOM   1296  SG  CYS C  19     -11.501 -10.870   0.479  1.00 97.52           S  
ATOM   1297  N   LEU C  20     -13.222  -8.789  -1.574  1.00 93.65           N  
ATOM   1298  CA  LEU C  20     -13.426  -7.344  -1.584  1.00 93.65           C  
ATOM   1299  C   LEU C  20     -13.085  -6.738  -0.226  1.00 93.65           C  
ATOM   1300  CB  LEU C  20     -14.873  -7.010  -1.956  1.00 93.65           C  
ATOM   1301  O   LEU C  20     -13.412  -5.580   0.041  1.00 93.65           O  
ATOM   1302  CG  LEU C  20     -15.335  -7.452  -3.345  1.00 93.65           C  
ATOM   1303  CD1 LEU C  20     -16.778  -7.020  -3.586  1.00 93.65           C  
ATOM   1304  CD2 LEU C  20     -14.415  -6.885  -4.421  1.00 93.65           C  
ATOM   1305  N   ASP C  21     -12.556  -7.523   0.640  1.00 91.43           N  
ATOM   1306  CA  ASP C  21     -11.988  -7.008   1.883  1.00 91.43           C  
ATOM   1307  C   ASP C  21     -10.501  -6.703   1.721  1.00 91.43           C  
ATOM   1308  CB  ASP C  21     -12.199  -8.006   3.023  1.00 91.43           C  
ATOM   1309  O   ASP C  21      -9.907  -7.012   0.686  1.00 91.43           O  
ATOM   1310  CG  ASP C  21     -13.652  -8.123   3.448  1.00 91.43           C  
ATOM   1311  OD1 ASP C  21     -14.377  -7.104   3.430  1.00 91.43           O  
ATOM   1312  OD2 ASP C  21     -14.077  -9.243   3.805  1.00 91.43           O  
ATOM   1313  N   PHE C  22      -9.980  -6.037   2.766  1.00 91.45           N  
ATOM   1314  CA  PHE C  22      -8.537  -5.830   2.729  1.00 91.45           C  
ATOM   1315  C   PHE C  22      -7.801  -7.161   2.631  1.00 91.45           C  
ATOM   1316  CB  PHE C  22      -8.071  -5.063   3.971  1.00 91.45           C  
ATOM   1317  O   PHE C  22      -8.195  -8.142   3.265  1.00 91.45           O  
ATOM   1318  CG  PHE C  22      -8.383  -3.591   3.928  1.00 91.45           C  
ATOM   1319  CD1 PHE C  22      -8.523  -2.931   2.713  1.00 91.45           C  
ATOM   1320  CD2 PHE C  22      -8.537  -2.868   5.103  1.00 91.45           C  
ATOM   1321  CE1 PHE C  22      -8.812  -1.569   2.671  1.00 91.45           C  
ATOM   1322  CE2 PHE C  22      -8.826  -1.507   5.069  1.00 91.45           C  
ATOM   1323  CZ  PHE C  22      -8.962  -0.859   3.851  1.00 91.45           C  
ATOM   1324  N   LEU C  23      -6.811  -7.187   1.791  1.00 97.28           N  
ATOM   1325  CA  LEU C  23      -6.035  -8.402   1.568  1.00 97.28           C  
ATOM   1326  C   LEU C  23      -5.544  -8.984   2.890  1.00 97.28           C  
ATOM   1327  CB  LEU C  23      -4.844  -8.117   0.649  1.00 97.28           C  
ATOM   1328  O   LEU C  23      -5.103  -8.245   3.773  1.00 97.28           O  
ATOM   1329  CG  LEU C  23      -5.155  -7.988  -0.843  1.00 97.28           C  
ATOM   1330  CD1 LEU C  23      -4.105  -7.120  -1.529  1.00 97.28           C  
ATOM   1331  CD2 LEU C  23      -5.227  -9.364  -1.495  1.00 97.28           C  
ATOM   1332  N   GLN C  24      -5.681 -10.242   3.047  1.00 96.57           N  
ATOM   1333  CA  GLN C  24      -5.120 -11.002   4.160  1.00 96.57           C  
ATOM   1334  C   GLN C  24      -4.153 -12.073   3.662  1.00 96.57           C  
ATOM   1335  CB  GLN C  24      -6.234 -11.645   4.987  1.00 96.57           C  
ATOM   1336  O   GLN C  24      -4.514 -12.903   2.825  1.00 96.57           O  
ATOM   1337  CG  GLN C  24      -7.154 -10.640   5.667  1.00 96.57           C  
ATOM   1338  CD  GLN C  24      -8.286 -11.302   6.430  1.00 96.57           C  
ATOM   1339  NE2 GLN C  24      -9.520 -10.970   6.066  1.00 96.57           N  
ATOM   1340  OE1 GLN C  24      -8.053 -12.106   7.338  1.00 96.57           O  
ATOM   1341  N   GLU C  25      -2.958 -12.021   4.194  1.00 97.72           N  
ATOM   1342  CA  GLU C  25      -1.921 -12.940   3.736  1.00 97.72           C  
ATOM   1343  C   GLU C  25      -1.868 -12.998   2.212  1.00 97.72           C  
ATOM   1344  CB  GLU C  25      -2.153 -14.341   4.307  1.00 97.72           C  
ATOM   1345  O   GLU C  25      -1.983 -14.074   1.622  1.00 97.72           O  
ATOM   1346  CG  GLU C  25      -2.072 -14.407   5.826  1.00 97.72           C  
ATOM   1347  CD  GLU C  25      -2.429 -15.774   6.387  1.00 97.72           C  
ATOM   1348  OE1 GLU C  25      -3.578 -15.960   6.847  1.00 97.72           O  
ATOM   1349  OE2 GLU C  25      -1.552 -16.666   6.366  1.00 97.72           O  
ATOM   1350  N   PRO C  26      -1.627 -11.907   1.543  1.00 98.58           N  
ATOM   1351  CA  PRO C  26      -1.686 -11.818   0.082  1.00 98.58           C  
ATOM   1352  C   PRO C  26      -0.661 -12.718  -0.605  1.00 98.58           C  
ATOM   1353  CB  PRO C  26      -1.390 -10.342  -0.194  1.00 98.58           C  
ATOM   1354  O   PRO C  26       0.479 -12.824  -0.145  1.00 98.58           O  
ATOM   1355  CG  PRO C  26      -0.612  -9.880   0.995  1.00 98.58           C  
ATOM   1356  CD  PRO C  26      -1.021 -10.703   2.182  1.00 98.58           C  
ATOM   1357  N   VAL C  27      -1.081 -13.337  -1.669  1.00 98.56           N  
ATOM   1358  CA  VAL C  27      -0.222 -14.099  -2.570  1.00 98.56           C  
ATOM   1359  C   VAL C  27      -0.441 -13.635  -4.008  1.00 98.56           C  
ATOM   1360  CB  VAL C  27      -0.482 -15.617  -2.453  1.00 98.56           C  
ATOM   1361  O   VAL C  27      -1.551 -13.247  -4.379  1.00 98.56           O  
ATOM   1362  CG1 VAL C  27      -0.144 -16.117  -1.050  1.00 98.56           C  
ATOM   1363  CG2 VAL C  27      -1.934 -15.937  -2.803  1.00 98.56           C  
ATOM   1364  N   SER C  28       0.582 -13.580  -4.784  1.00 98.31           N  
ATOM   1365  CA  SER C  28       0.458 -13.330  -6.216  1.00 98.31           C  
ATOM   1366  C   SER C  28       0.493 -14.631  -7.009  1.00 98.31           C  
ATOM   1367  CB  SER C  28       1.573 -12.400  -6.696  1.00 98.31           C  
ATOM   1368  O   SER C  28       1.146 -15.595  -6.603  1.00 98.31           O  
ATOM   1369  OG  SER C  28       2.842 -13.009  -6.530  1.00 98.31           O  
ATOM   1370  N   VAL C  29      -0.270 -14.632  -8.072  1.00 97.32           N  
ATOM   1371  CA  VAL C  29      -0.267 -15.802  -8.944  1.00 97.32           C  
ATOM   1372  C   VAL C  29       0.582 -15.522 -10.181  1.00 97.32           C  
ATOM   1373  CB  VAL C  29      -1.700 -16.202  -9.361  1.00 97.32           C  
ATOM   1374  O   VAL C  29       1.180 -14.450 -10.302  1.00 97.32           O  
ATOM   1375  CG1 VAL C  29      -2.530 -16.590  -8.138  1.00 97.32           C  
ATOM   1376  CG2 VAL C  29      -2.371 -15.062 -10.125  1.00 97.32           C  
ATOM   1377  N   ASP C  30       0.613 -16.404 -11.140  1.00 95.97           N  
ATOM   1378  CA  ASP C  30       1.558 -16.397 -12.252  1.00 95.97           C  
ATOM   1379  C   ASP C  30       1.391 -15.143 -13.108  1.00 95.97           C  
ATOM   1380  CB  ASP C  30       1.381 -17.649 -13.114  1.00 95.97           C  
ATOM   1381  O   ASP C  30       2.371 -14.600 -13.620  1.00 95.97           O  
ATOM   1382  CG  ASP C  30       1.662 -18.935 -12.357  1.00 95.97           C  
ATOM   1383  OD1 ASP C  30       2.826 -19.392 -12.341  1.00 95.97           O  
ATOM   1384  OD2 ASP C  30       0.711 -19.499 -11.773  1.00 95.97           O  
ATOM   1385  N   CYS C  31       0.162 -14.641 -13.163  1.00 96.59           N  
ATOM   1386  CA  CYS C  31      -0.103 -13.485 -14.012  1.00 96.59           C  
ATOM   1387  C   CYS C  31       0.233 -12.187 -13.287  1.00 96.59           C  
ATOM   1388  CB  CYS C  31      -1.567 -13.468 -14.454  1.00 96.59           C  
ATOM   1389  O   CYS C  31       0.207 -11.111 -13.887  1.00 96.59           O  
ATOM   1390  SG  CYS C  31      -2.736 -13.262 -13.093  1.00 96.59           S  
ATOM   1391  N   GLY C  32       0.511 -12.249 -11.983  1.00 96.51           N  
ATOM   1392  CA  GLY C  32       0.914 -11.065 -11.242  1.00 96.51           C  
ATOM   1393  C   GLY C  32      -0.193 -10.501 -10.371  1.00 96.51           C  
ATOM   1394  O   GLY C  32       0.063  -9.683  -9.485  1.00 96.51           O  
ATOM   1395  N   HIS C  33      -1.397 -11.036 -10.515  1.00 97.67           N  
ATOM   1396  CA  HIS C  33      -2.494 -10.569  -9.675  1.00 97.67           C  
ATOM   1397  C   HIS C  33      -2.402 -11.158  -8.271  1.00 97.67           C  
ATOM   1398  CB  HIS C  33      -3.841 -10.924 -10.306  1.00 97.67           C  
ATOM   1399  O   HIS C  33      -1.943 -12.290  -8.097  1.00 97.67           O  
ATOM   1400  CG  HIS C  33      -4.176 -10.101 -11.509  1.00 97.67           C  
ATOM   1401  CD2 HIS C  33      -4.341  -8.765 -11.654  1.00 97.67           C  
ATOM   1402  ND1 HIS C  33      -4.384 -10.654 -12.754  1.00 97.67           N  
ATOM   1403  CE1 HIS C  33      -4.662  -9.690 -13.616  1.00 97.67           C  
ATOM   1404  NE2 HIS C  33      -4.643  -8.534 -12.974  1.00 97.67           N  
ATOM   1405  N   SER C  34      -2.910 -10.431  -7.290  1.00 98.40           N  
ATOM   1406  CA  SER C  34      -2.801 -10.851  -5.897  1.00 98.40           C  
ATOM   1407  C   SER C  34      -4.176 -11.086  -5.281  1.00 98.40           C  
ATOM   1408  CB  SER C  34      -2.039  -9.806  -5.080  1.00 98.40           C  
ATOM   1409  O   SER C  34      -5.144 -10.410  -5.635  1.00 98.40           O  
ATOM   1410  OG  SER C  34      -0.722  -9.642  -5.577  1.00 98.40           O  
ATOM   1411  N   PHE C  35      -4.282 -11.982  -4.379  1.00 98.69           N  
ATOM   1412  CA  PHE C  35      -5.485 -12.367  -3.651  1.00 98.69           C  
ATOM   1413  C   PHE C  35      -5.146 -12.786  -2.226  1.00 98.69           C  
ATOM   1414  CB  PHE C  35      -6.211 -13.506  -4.374  1.00 98.69           C  
ATOM   1415  O   PHE C  35      -3.985 -13.058  -1.913  1.00 98.69           O  
ATOM   1416  CG  PHE C  35      -6.417 -13.258  -5.844  1.00 98.69           C  
ATOM   1417  CD1 PHE C  35      -7.552 -12.597  -6.299  1.00 98.69           C  
ATOM   1418  CD2 PHE C  35      -5.476 -13.685  -6.772  1.00 98.69           C  
ATOM   1419  CE1 PHE C  35      -7.746 -12.366  -7.659  1.00 98.69           C  
ATOM   1420  CE2 PHE C  35      -5.663 -13.458  -8.132  1.00 98.69           C  
ATOM   1421  CZ  PHE C  35      -6.799 -12.799  -8.574  1.00 98.69           C  
ATOM   1422  N   CYS C  36      -6.154 -12.778  -1.412  1.00 98.76           N  
ATOM   1423  CA  CYS C  36      -5.962 -13.469  -0.142  1.00 98.76           C  
ATOM   1424  C   CYS C  36      -5.605 -14.934  -0.367  1.00 98.76           C  
ATOM   1425  CB  CYS C  36      -7.221 -13.368   0.719  1.00 98.76           C  
ATOM   1426  O   CYS C  36      -6.157 -15.582  -1.257  1.00 98.76           O  
ATOM   1427  SG  CYS C  36      -7.742 -11.670   1.049  1.00 98.76           S  
ATOM   1428  N   LEU C  37      -4.707 -15.462   0.395  1.00 98.59           N  
ATOM   1429  CA  LEU C  37      -4.366 -16.876   0.284  1.00 98.59           C  
ATOM   1430  C   LEU C  37      -5.609 -17.747   0.423  1.00 98.59           C  
ATOM   1431  CB  LEU C  37      -3.335 -17.263   1.348  1.00 98.59           C  
ATOM   1432  O   LEU C  37      -5.816 -18.671  -0.368  1.00 98.59           O  
ATOM   1433  CG  LEU C  37      -2.924 -18.736   1.389  1.00 98.59           C  
ATOM   1434  CD1 LEU C  37      -2.262 -19.138   0.075  1.00 98.59           C  
ATOM   1435  CD2 LEU C  37      -1.992 -18.999   2.566  1.00 98.59           C  
ATOM   1436  N   ARG C  38      -6.458 -17.447   1.366  1.00 98.39           N  
ATOM   1437  CA  ARG C  38      -7.678 -18.214   1.596  1.00 98.39           C  
ATOM   1438  C   ARG C  38      -8.604 -18.143   0.387  1.00 98.39           C  
ATOM   1439  CB  ARG C  38      -8.405 -17.707   2.844  1.00 98.39           C  
ATOM   1440  O   ARG C  38      -9.154 -19.160  -0.041  1.00 98.39           O  
ATOM   1441  CG  ARG C  38      -9.760 -18.358   3.074  1.00 98.39           C  
ATOM   1442  CD  ARG C  38     -10.455 -17.793   4.304  1.00 98.39           C  
ATOM   1443  NE  ARG C  38     -10.858 -16.403   4.106  1.00 98.39           N  
ATOM   1444  NH1 ARG C  38     -11.700 -16.126   6.239  1.00 98.39           N  
ATOM   1445  NH2 ARG C  38     -11.764 -14.392   4.742  1.00 98.39           N  
ATOM   1446  CZ  ARG C  38     -11.440 -15.644   5.030  1.00 98.39           C  
ATOM   1447  N   CYS C  39      -8.768 -16.894  -0.223  1.00 98.43           N  
ATOM   1448  CA  CYS C  39      -9.672 -16.687  -1.349  1.00 98.43           C  
ATOM   1449  C   CYS C  39      -9.217 -17.483  -2.566  1.00 98.43           C  
ATOM   1450  CB  CYS C  39      -9.757 -15.202  -1.702  1.00 98.43           C  
ATOM   1451  O   CYS C  39     -10.013 -18.198  -3.178  1.00 98.43           O  
ATOM   1452  SG  CYS C  39     -10.668 -14.217  -0.494  1.00 98.43           S  
ATOM   1453  N   ILE C  40      -7.943 -17.453  -2.849  1.00 97.97           N  
ATOM   1454  CA  ILE C  40      -7.464 -18.107  -4.062  1.00 97.97           C  
ATOM   1455  C   ILE C  40      -7.402 -19.617  -3.845  1.00 97.97           C  
ATOM   1456  CB  ILE C  40      -6.079 -17.568  -4.485  1.00 97.97           C  
ATOM   1457  O   ILE C  40      -7.658 -20.394  -4.767  1.00 97.97           O  
ATOM   1458  CG1 ILE C  40      -5.762 -17.984  -5.926  1.00 97.97           C  
ATOM   1459  CG2 ILE C  40      -4.993 -18.057  -3.522  1.00 97.97           C  
ATOM   1460  CD1 ILE C  40      -6.737 -17.434  -6.958  1.00 97.97           C  
ATOM   1461  N   SER C  41      -7.058 -20.011  -2.673  1.00 96.82           N  
ATOM   1462  CA  SER C  41      -7.065 -21.436  -2.362  1.00 96.82           C  
ATOM   1463  C   SER C  41      -8.467 -22.023  -2.495  1.00 96.82           C  
ATOM   1464  CB  SER C  41      -6.534 -21.680  -0.949  1.00 96.82           C  
ATOM   1465  O   SER C  41      -8.644 -23.094  -3.080  1.00 96.82           O  
ATOM   1466  OG  SER C  41      -5.180 -21.275  -0.844  1.00 96.82           O  
ATOM   1467  N   GLU C  42      -9.480 -21.332  -1.910  1.00 96.46           N  
ATOM   1468  CA  GLU C  42     -10.869 -21.768  -2.011  1.00 96.46           C  
ATOM   1469  C   GLU C  42     -11.340 -21.780  -3.462  1.00 96.46           C  
ATOM   1470  CB  GLU C  42     -11.778 -20.867  -1.171  1.00 96.46           C  
ATOM   1471  O   GLU C  42     -12.083 -22.675  -3.872  1.00 96.46           O  
ATOM   1472  CG  GLU C  42     -11.629 -21.071   0.330  1.00 96.46           C  
ATOM   1473  CD  GLU C  42     -12.480 -20.117   1.153  1.00 96.46           C  
ATOM   1474  OE1 GLU C  42     -12.448 -20.198   2.402  1.00 96.46           O  
ATOM   1475  OE2 GLU C  42     -13.186 -19.283   0.543  1.00 96.46           O  
ATOM   1476  N   PHE C  43     -10.866 -20.795  -4.187  1.00 95.88           N  
ATOM   1477  CA  PHE C  43     -11.179 -20.736  -5.609  1.00 95.88           C  
ATOM   1478  C   PHE C  43     -10.707 -21.998  -6.321  1.00 95.88           C  
ATOM   1479  CB  PHE C  43     -10.540 -19.500  -6.251  1.00 95.88           C  
ATOM   1480  O   PHE C  43     -11.444 -22.579  -7.119  1.00 95.88           O  
ATOM   1481  CG  PHE C  43     -10.744 -19.416  -7.740  1.00 95.88           C  
ATOM   1482  CD1 PHE C  43      -9.776 -19.892  -8.616  1.00 95.88           C  
ATOM   1483  CD2 PHE C  43     -11.903 -18.859  -8.263  1.00 95.88           C  
ATOM   1484  CE1 PHE C  43      -9.962 -19.815  -9.994  1.00 95.88           C  
ATOM   1485  CE2 PHE C  43     -12.096 -18.778  -9.639  1.00 95.88           C  
ATOM   1486  CZ  PHE C  43     -11.124 -19.256 -10.503  1.00 95.88           C  
ATOM   1487  N   CYS C  44      -9.533 -22.418  -6.048  1.00 94.44           N  
ATOM   1488  CA  CYS C  44      -8.953 -23.600  -6.676  1.00 94.44           C  
ATOM   1489  C   CYS C  44      -9.683 -24.864  -6.238  1.00 94.44           C  
ATOM   1490  CB  CYS C  44      -7.467 -23.713  -6.333  1.00 94.44           C  
ATOM   1491  O   CYS C  44      -9.880 -25.780  -7.038  1.00 94.44           O  
ATOM   1492  SG  CYS C  44      -6.448 -22.420  -7.075  1.00 94.44           S  
ATOM   1493  N   GLU C  45     -10.054 -24.946  -4.994  1.00 92.43           N  
ATOM   1494  CA  GLU C  45     -10.762 -26.106  -4.462  1.00 92.43           C  
ATOM   1495  C   GLU C  45     -12.136 -26.259  -5.109  1.00 92.43           C  
ATOM   1496  CB  GLU C  45     -10.906 -25.997  -2.941  1.00 92.43           C  
ATOM   1497  O   GLU C  45     -12.577 -27.377  -5.383  1.00 92.43           O  
ATOM   1498  CG  GLU C  45      -9.603 -26.209  -2.184  1.00 92.43           C  
ATOM   1499  CD  GLU C  45      -9.728 -25.950  -0.691  1.00 92.43           C  
ATOM   1500  OE1 GLU C  45      -8.707 -26.035   0.028  1.00 92.43           O  
ATOM   1501  OE2 GLU C  45     -10.858 -25.661  -0.236  1.00 92.43           O  
ATOM   1502  N   LYS C  46     -12.782 -25.160  -5.371  1.00 90.88           N  
ATOM   1503  CA  LYS C  46     -14.139 -25.159  -5.910  1.00 90.88           C  
ATOM   1504  C   LYS C  46     -14.129 -25.346  -7.424  1.00 90.88           C  
ATOM   1505  CB  LYS C  46     -14.859 -23.860  -5.546  1.00 90.88           C  
ATOM   1506  O   LYS C  46     -15.150 -25.702  -8.017  1.00 90.88           O  
ATOM   1507  CG  LYS C  46     -15.201 -23.734  -4.069  1.00 90.88           C  
ATOM   1508  CD  LYS C  46     -15.899 -22.414  -3.767  1.00 90.88           C  
ATOM   1509  CE  LYS C  46     -16.206 -22.269  -2.283  1.00 90.88           C  
ATOM   1510  NZ  LYS C  46     -16.861 -20.962  -1.977  1.00 90.88           N  
ATOM   1511  N   SER C  47     -13.075 -25.036  -8.092  1.00 83.96           N  
ATOM   1512  CA  SER C  47     -13.000 -25.094  -9.548  1.00 83.96           C  
ATOM   1513  C   SER C  47     -12.798 -26.525 -10.035  1.00 83.96           C  
ATOM   1514  CB  SER C  47     -11.865 -24.207 -10.063  1.00 83.96           C  
ATOM   1515  O   SER C  47     -11.828 -27.185  -9.655  1.00 83.96           O  
ATOM   1516  OG  SER C  47     -12.096 -22.850  -9.727  1.00 83.96           O  
ATOM   1517  N   ASP C  48     -13.834 -27.415  -9.827  1.00 64.52           N  
ATOM   1518  CA  ASP C  48     -13.961 -28.805 -10.253  1.00 64.52           C  
ATOM   1519  C   ASP C  48     -13.276 -29.032 -11.599  1.00 64.52           C  
ATOM   1520  CB  ASP C  48     -15.435 -29.208 -10.339  1.00 64.52           C  
ATOM   1521  O   ASP C  48     -12.933 -30.165 -11.944  1.00 64.52           O  
ATOM   1522  CG  ASP C  48     -15.990 -29.708  -9.017  1.00 64.52           C  
ATOM   1523  OD1 ASP C  48     -15.215 -30.233  -8.189  1.00 64.52           O  
ATOM   1524  OD2 ASP C  48     -17.215 -29.578  -8.802  1.00 64.52           O  
ATOM   1525  N   GLY C  49     -12.282 -28.206 -11.953  1.00 59.40           N  
ATOM   1526  CA  GLY C  49     -11.943 -28.504 -13.336  1.00 59.40           C  
ATOM   1527  C   GLY C  49     -10.575 -27.987 -13.739  1.00 59.40           C  
ATOM   1528  O   GLY C  49     -10.424 -27.381 -14.802  1.00 59.40           O  
ATOM   1529  N   ALA C  50      -9.666 -27.690 -12.803  1.00 65.04           N  
ATOM   1530  CA  ALA C  50      -8.345 -27.333 -13.313  1.00 65.04           C  
ATOM   1531  C   ALA C  50      -7.817 -28.403 -14.264  1.00 65.04           C  
ATOM   1532  CB  ALA C  50      -7.368 -27.122 -12.159  1.00 65.04           C  
ATOM   1533  O   ALA C  50      -7.862 -29.596 -13.954  1.00 65.04           O  
ATOM   1534  N   GLN C  51      -8.052 -28.225 -15.508  1.00 69.58           N  
ATOM   1535  CA  GLN C  51      -7.420 -29.149 -16.444  1.00 69.58           C  
ATOM   1536  C   GLN C  51      -5.906 -29.174 -16.254  1.00 69.58           C  
ATOM   1537  CB  GLN C  51      -7.763 -28.771 -17.886  1.00 69.58           C  
ATOM   1538  O   GLN C  51      -5.222 -28.194 -16.555  1.00 69.58           O  
ATOM   1539  CG  GLN C  51      -7.904 -29.966 -18.818  1.00 69.58           C  
ATOM   1540  CD  GLN C  51      -9.273 -30.045 -19.468  1.00 69.58           C  
ATOM   1541  NE2 GLN C  51      -9.712 -31.260 -19.780  1.00 69.58           N  
ATOM   1542  OE1 GLN C  51      -9.930 -29.023 -19.688  1.00 69.58           O  
ATOM   1543  N   GLY C  52      -5.391 -30.345 -15.669  1.00 81.91           N  
ATOM   1544  CA  GLY C  52      -3.953 -30.524 -15.542  1.00 81.91           C  
ATOM   1545  C   GLY C  52      -3.345 -29.689 -14.431  1.00 81.91           C  
ATOM   1546  O   GLY C  52      -2.155 -29.367 -14.470  1.00 81.91           O  
ATOM   1547  N   GLY C  53      -4.222 -29.067 -13.489  1.00 88.73           N  
ATOM   1548  CA  GLY C  53      -3.698 -28.284 -12.381  1.00 88.73           C  
ATOM   1549  C   GLY C  53      -3.512 -26.818 -12.722  1.00 88.73           C  
ATOM   1550  O   GLY C  53      -2.859 -26.081 -11.980  1.00 88.73           O  
ATOM   1551  N   VAL C  54      -4.016 -26.487 -13.919  1.00 94.59           N  
ATOM   1552  CA  VAL C  54      -3.929 -25.102 -14.372  1.00 94.59           C  
ATOM   1553  C   VAL C  54      -5.276 -24.409 -14.178  1.00 94.59           C  
ATOM   1554  CB  VAL C  54      -3.493 -25.015 -15.852  1.00 94.59           C  
ATOM   1555  O   VAL C  54      -6.318 -24.944 -14.565  1.00 94.59           O  
ATOM   1556  CG1 VAL C  54      -3.411 -23.559 -16.306  1.00 94.59           C  
ATOM   1557  CG2 VAL C  54      -2.151 -25.717 -16.054  1.00 94.59           C  
ATOM   1558  N   TYR C  55      -5.268 -23.322 -13.548  1.00 95.47           N  
ATOM   1559  CA  TYR C  55      -6.473 -22.557 -13.249  1.00 95.47           C  
ATOM   1560  C   TYR C  55      -6.469 -21.222 -13.984  1.00 95.47           C  
ATOM   1561  CB  TYR C  55      -6.600 -22.322 -11.741  1.00 95.47           C  
ATOM   1562  O   TYR C  55      -5.437 -20.798 -14.508  1.00 95.47           O  
ATOM   1563  CG  TYR C  55      -6.690 -23.595 -10.933  1.00 95.47           C  
ATOM   1564  CD1 TYR C  55      -7.926 -24.128 -10.573  1.00 95.47           C  
ATOM   1565  CD2 TYR C  55      -5.541 -24.265 -10.529  1.00 95.47           C  
ATOM   1566  CE1 TYR C  55      -8.014 -25.299  -9.828  1.00 95.47           C  
ATOM   1567  CE2 TYR C  55      -5.618 -25.437  -9.783  1.00 95.47           C  
ATOM   1568  OH  TYR C  55      -6.938 -27.105  -8.701  1.00 95.47           O  
ATOM   1569  CZ  TYR C  55      -6.857 -25.946  -9.439  1.00 95.47           C  
ATOM   1570  N   ALA C  56      -7.624 -20.636 -14.090  1.00 95.22           N  
ATOM   1571  CA  ALA C  56      -7.750 -19.312 -14.694  1.00 95.22           C  
ATOM   1572  C   ALA C  56      -7.873 -18.230 -13.625  1.00 95.22           C  
ATOM   1573  CB  ALA C  56      -8.953 -19.267 -15.633  1.00 95.22           C  
ATOM   1574  O   ALA C  56      -8.706 -18.334 -12.721  1.00 95.22           O  
ATOM   1575  N   CYS C  57      -7.103 -17.253 -13.696  1.00 96.65           N  
ATOM   1576  CA  CYS C  57      -7.100 -16.148 -12.743  1.00 96.65           C  
ATOM   1577  C   CYS C  57      -8.479 -15.509 -12.644  1.00 96.65           C  
ATOM   1578  CB  CYS C  57      -6.068 -15.096 -13.147  1.00 96.65           C  
ATOM   1579  O   CYS C  57      -9.081 -15.160 -13.661  1.00 96.65           O  
ATOM   1580  SG  CYS C  57      -6.117 -13.601 -12.134  1.00 96.65           S  
ATOM   1581  N   PRO C  58      -9.022 -15.279 -11.475  1.00 96.62           N  
ATOM   1582  CA  PRO C  58     -10.356 -14.702 -11.290  1.00 96.62           C  
ATOM   1583  C   PRO C  58     -10.448 -13.258 -11.777  1.00 96.62           C  
ATOM   1584  CB  PRO C  58     -10.568 -14.782  -9.776  1.00 96.62           C  
ATOM   1585  O   PRO C  58     -11.549 -12.734 -11.963  1.00 96.62           O  
ATOM   1586  CG  PRO C  58      -9.549 -15.767  -9.299  1.00 96.62           C  
ATOM   1587  CD  PRO C  58      -8.420 -15.802 -10.289  1.00 96.62           C  
ATOM   1588  N   GLN C  59      -9.313 -12.705 -12.060  1.00 96.56           N  
ATOM   1589  CA  GLN C  59      -9.335 -11.300 -12.454  1.00 96.56           C  
ATOM   1590  C   GLN C  59      -9.098 -11.145 -13.954  1.00 96.56           C  
ATOM   1591  CB  GLN C  59      -8.287 -10.506 -11.672  1.00 96.56           C  
ATOM   1592  O   GLN C  59      -9.873 -10.482 -14.645  1.00 96.56           O  
ATOM   1593  CG  GLN C  59      -8.444  -8.997 -11.792  1.00 96.56           C  
ATOM   1594  CD  GLN C  59      -7.582  -8.236 -10.801  1.00 96.56           C  
ATOM   1595  NE2 GLN C  59      -7.416  -6.939 -11.033  1.00 96.56           N  
ATOM   1596  OE1 GLN C  59      -7.070  -8.811  -9.835  1.00 96.56           O  
ATOM   1597  N   CYS C  60      -8.104 -11.850 -14.519  1.00 97.68           N  
ATOM   1598  CA  CYS C  60      -7.734 -11.620 -15.912  1.00 97.68           C  
ATOM   1599  C   CYS C  60      -7.947 -12.877 -16.747  1.00 97.68           C  
ATOM   1600  CB  CYS C  60      -6.276 -11.172 -16.012  1.00 97.68           C  
ATOM   1601  O   CYS C  60      -7.782 -12.851 -17.968  1.00 97.68           O  
ATOM   1602  SG  CYS C  60      -5.085 -12.484 -15.659  1.00 97.68           S  
ATOM   1603  N   ARG C  61      -8.122 -13.989 -16.079  1.00 95.91           N  
ATOM   1604  CA  ARG C  61      -8.391 -15.277 -16.710  1.00 95.91           C  
ATOM   1605  C   ARG C  61      -7.108 -15.900 -17.251  1.00 95.91           C  
ATOM   1606  CB  ARG C  61      -9.414 -15.121 -17.838  1.00 95.91           C  
ATOM   1607  O   ARG C  61      -7.156 -16.848 -18.038  1.00 95.91           O  
ATOM   1608  CG  ARG C  61     -10.804 -14.737 -17.358  1.00 95.91           C  
ATOM   1609  CD  ARG C  61     -11.754 -14.492 -18.523  1.00 95.91           C  
ATOM   1610  NE  ARG C  61     -11.846 -13.074 -18.855  1.00 95.91           N  
ATOM   1611  NH1 ARG C  61     -12.040 -13.407 -21.132  1.00 95.91           N  
ATOM   1612  NH2 ARG C  61     -12.054 -11.281 -20.275  1.00 95.91           N  
ATOM   1613  CZ  ARG C  61     -11.980 -12.591 -20.087  1.00 95.91           C  
ATOM   1614  N   GLY C  62      -6.013 -15.376 -16.982  1.00 95.28           N  
ATOM   1615  CA  GLY C  62      -4.750 -16.005 -17.333  1.00 95.28           C  
ATOM   1616  C   GLY C  62      -4.494 -17.294 -16.575  1.00 95.28           C  
ATOM   1617  O   GLY C  62      -4.966 -17.462 -15.449  1.00 95.28           O  
ATOM   1618  N   PRO C  63      -3.689 -18.108 -17.167  1.00 96.08           N  
ATOM   1619  CA  PRO C  63      -3.425 -19.394 -16.518  1.00 96.08           C  
ATOM   1620  C   PRO C  63      -2.488 -19.269 -15.319  1.00 96.08           C  
ATOM   1621  CB  PRO C  63      -2.779 -20.224 -17.631  1.00 96.08           C  
ATOM   1622  O   PRO C  63      -1.557 -18.460 -15.340  1.00 96.08           O  
ATOM   1623  CG  PRO C  63      -2.077 -19.225 -18.493  1.00 96.08           C  
ATOM   1624  CD  PRO C  63      -2.886 -17.960 -18.515  1.00 96.08           C  
ATOM   1625  N   PHE C  64      -2.765 -20.044 -14.298  1.00 96.03           N  
ATOM   1626  CA  PHE C  64      -1.835 -20.112 -13.177  1.00 96.03           C  
ATOM   1627  C   PHE C  64      -1.911 -21.472 -12.493  1.00 96.03           C  
ATOM   1628  CB  PHE C  64      -2.126 -18.999 -12.166  1.00 96.03           C  
ATOM   1629  O   PHE C  64      -2.872 -22.219 -12.690  1.00 96.03           O  
ATOM   1630  CG  PHE C  64      -3.328 -19.264 -11.300  1.00 96.03           C  
ATOM   1631  CD1 PHE C  64      -4.600 -18.890 -11.718  1.00 96.03           C  
ATOM   1632  CD2 PHE C  64      -3.187 -19.889 -10.068  1.00 96.03           C  
ATOM   1633  CE1 PHE C  64      -5.714 -19.134 -10.919  1.00 96.03           C  
ATOM   1634  CE2 PHE C  64      -4.296 -20.137  -9.264  1.00 96.03           C  
ATOM   1635  CZ  PHE C  64      -5.558 -19.758  -9.690  1.00 96.03           C  
ATOM   1636  N   ARG C  65      -0.889 -21.725 -11.708  1.00 95.38           N  
ATOM   1637  CA  ARG C  65      -0.825 -22.940 -10.902  1.00 95.38           C  
ATOM   1638  C   ARG C  65      -0.604 -22.609  -9.430  1.00 95.38           C  
ATOM   1639  CB  ARG C  65       0.289 -23.861 -11.405  1.00 95.38           C  
ATOM   1640  O   ARG C  65       0.179 -21.716  -9.100  1.00 95.38           O  
ATOM   1641  CG  ARG C  65       0.096 -24.336 -12.836  1.00 95.38           C  
ATOM   1642  CD  ARG C  65       1.255 -25.206 -13.303  1.00 95.38           C  
ATOM   1643  NE  ARG C  65       0.988 -25.804 -14.608  1.00 95.38           N  
ATOM   1644  NH1 ARG C  65       2.196 -24.239 -15.803  1.00 95.38           N  
ATOM   1645  NH2 ARG C  65       1.138 -25.954 -16.895  1.00 95.38           N  
ATOM   1646  CZ  ARG C  65       1.441 -25.331 -15.765  1.00 95.38           C  
ATOM   1647  N   PRO C  66      -1.231 -23.363  -8.548  1.00 95.08           N  
ATOM   1648  CA  PRO C  66      -1.028 -23.135  -7.116  1.00 95.08           C  
ATOM   1649  C   PRO C  66       0.440 -23.228  -6.705  1.00 95.08           C  
ATOM   1650  CB  PRO C  66      -1.849 -24.249  -6.462  1.00 95.08           C  
ATOM   1651  O   PRO C  66       0.868 -22.544  -5.771  1.00 95.08           O  
ATOM   1652  CG  PRO C  66      -2.964 -24.515  -7.421  1.00 95.08           C  
ATOM   1653  CD  PRO C  66      -2.433 -24.379  -8.819  1.00 95.08           C  
ATOM   1654  N   SER C  67       1.187 -24.050  -7.369  1.00 94.09           N  
ATOM   1655  CA  SER C  67       2.610 -24.188  -7.077  1.00 94.09           C  
ATOM   1656  C   SER C  67       3.356 -22.882  -7.333  1.00 94.09           C  
ATOM   1657  CB  SER C  67       3.224 -25.308  -7.917  1.00 94.09           C  
ATOM   1658  O   SER C  67       4.477 -22.698  -6.856  1.00 94.09           O  
ATOM   1659  OG  SER C  67       3.034 -25.062  -9.299  1.00 94.09           O  
ATOM   1660  N   GLY C  68       2.746 -21.974  -8.035  1.00 94.87           N  
ATOM   1661  CA  GLY C  68       3.377 -20.710  -8.381  1.00 94.87           C  
ATOM   1662  C   GLY C  68       2.989 -19.575  -7.451  1.00 94.87           C  
ATOM   1663  O   GLY C  68       3.349 -18.421  -7.688  1.00 94.87           O  
ATOM   1664  N   PHE C  69       2.185 -19.926  -6.412  1.00 97.29           N  
ATOM   1665  CA  PHE C  69       1.845 -18.884  -5.450  1.00 97.29           C  
ATOM   1666  C   PHE C  69       3.103 -18.291  -4.826  1.00 97.29           C  
ATOM   1667  CB  PHE C  69       0.928 -19.439  -4.356  1.00 97.29           C  
ATOM   1668  O   PHE C  69       4.010 -19.026  -4.429  1.00 97.29           O  
ATOM   1669  CG  PHE C  69      -0.460 -19.767  -4.837  1.00 97.29           C  
ATOM   1670  CD1 PHE C  69      -0.830 -19.524  -6.154  1.00 97.29           C  
ATOM   1671  CD2 PHE C  69      -1.395 -20.318  -3.971  1.00 97.29           C  
ATOM   1672  CE1 PHE C  69      -2.114 -19.827  -6.602  1.00 97.29           C  
ATOM   1673  CE2 PHE C  69      -2.680 -20.623  -4.411  1.00 97.29           C  
ATOM   1674  CZ  PHE C  69      -3.038 -20.376  -5.726  1.00 97.29           C  
ATOM   1675  N   ARG C  70       3.109 -17.000  -4.789  1.00 97.73           N  
ATOM   1676  CA  ARG C  70       4.223 -16.288  -4.172  1.00 97.73           C  
ATOM   1677  C   ARG C  70       3.730 -15.324  -3.099  1.00 97.73           C  
ATOM   1678  CB  ARG C  70       5.027 -15.528  -5.230  1.00 97.73           C  
ATOM   1679  O   ARG C  70       2.907 -14.448  -3.374  1.00 97.73           O  
ATOM   1680  CG  ARG C  70       6.360 -14.998  -4.728  1.00 97.73           C  
ATOM   1681  CD  ARG C  70       7.105 -14.230  -5.810  1.00 97.73           C  
ATOM   1682  NE  ARG C  70       7.613 -15.119  -6.850  1.00 97.73           N  
ATOM   1683  NH1 ARG C  70       8.166 -13.424  -8.319  1.00 97.73           N  
ATOM   1684  NH2 ARG C  70       8.541 -15.612  -8.893  1.00 97.73           N  
ATOM   1685  CZ  ARG C  70       8.105 -14.717  -8.018  1.00 97.73           C  
ATOM   1686  N   PRO C  71       4.234 -15.475  -1.926  1.00 97.66           N  
ATOM   1687  CA  PRO C  71       3.849 -14.503  -0.899  1.00 97.66           C  
ATOM   1688  C   PRO C  71       4.230 -13.071  -1.270  1.00 97.66           C  
ATOM   1689  CB  PRO C  71       4.622 -14.971   0.336  1.00 97.66           C  
ATOM   1690  O   PRO C  71       5.267 -12.848  -1.900  1.00 97.66           O  
ATOM   1691  CG  PRO C  71       4.918 -16.413   0.078  1.00 97.66           C  
ATOM   1692  CD  PRO C  71       5.068 -16.612  -1.403  1.00 97.66           C  
ATOM   1693  N   ASN C  72       3.380 -12.131  -1.024  1.00 97.47           N  
ATOM   1694  CA  ASN C  72       3.603 -10.713  -1.286  1.00 97.47           C  
ATOM   1695  C   ASN C  72       3.711  -9.914   0.010  1.00 97.47           C  
ATOM   1696  CB  ASN C  72       2.486 -10.148  -2.167  1.00 97.47           C  
ATOM   1697  O   ASN C  72       2.812  -9.138   0.343  1.00 97.47           O  
ATOM   1698  CG  ASN C  72       2.892  -8.872  -2.878  1.00 97.47           C  
ATOM   1699  ND2 ASN C  72       2.256  -8.597  -4.011  1.00 97.47           N  
ATOM   1700  OD1 ASN C  72       3.771  -8.141  -2.414  1.00 97.47           O  
ATOM   1701  N   ARG C  73       4.837  -9.990   0.612  1.00 93.94           N  
ATOM   1702  CA  ARG C  73       5.040  -9.502   1.973  1.00 93.94           C  
ATOM   1703  C   ARG C  73       4.967  -7.980   2.025  1.00 93.94           C  
ATOM   1704  CB  ARG C  73       6.386  -9.981   2.521  1.00 93.94           C  
ATOM   1705  O   ARG C  73       4.444  -7.411   2.986  1.00 93.94           O  
ATOM   1706  CG  ARG C  73       6.460 -11.483   2.747  1.00 93.94           C  
ATOM   1707  CD  ARG C  73       7.777 -11.892   3.390  1.00 93.94           C  
ATOM   1708  NE  ARG C  73       7.787 -13.309   3.744  1.00 93.94           N  
ATOM   1709  NH1 ARG C  73       8.842 -13.997   1.808  1.00 93.94           N  
ATOM   1710  NH2 ARG C  73       8.249 -15.532   3.403  1.00 93.94           N  
ATOM   1711  CZ  ARG C  73       8.293 -14.276   2.984  1.00 93.94           C  
ATOM   1712  N   GLN C  74       5.572  -7.388   1.014  1.00 95.58           N  
ATOM   1713  CA  GLN C  74       5.536  -5.929   1.022  1.00 95.58           C  
ATOM   1714  C   GLN C  74       4.109  -5.414   0.853  1.00 95.58           C  
ATOM   1715  CB  GLN C  74       6.433  -5.363  -0.080  1.00 95.58           C  
ATOM   1716  O   GLN C  74       3.707  -4.456   1.516  1.00 95.58           O  
ATOM   1717  CG  GLN C  74       7.875  -5.140   0.355  1.00 95.58           C  
ATOM   1718  CD  GLN C  74       8.736  -4.551  -0.746  1.00 95.58           C  
ATOM   1719  NE2 GLN C  74       8.868  -3.229  -0.753  1.00 95.58           N  
ATOM   1720  OE1 GLN C  74       9.279  -5.279  -1.584  1.00 95.58           O  
ATOM   1721  N   LEU C  75       3.343  -6.011  -0.031  1.00 97.33           N  
ATOM   1722  CA  LEU C  75       1.929  -5.682  -0.174  1.00 97.33           C  
ATOM   1723  C   LEU C  75       1.185  -5.900   1.139  1.00 97.33           C  
ATOM   1724  CB  LEU C  75       1.292  -6.526  -1.281  1.00 97.33           C  
ATOM   1725  O   LEU C  75       0.383  -5.058   1.549  1.00 97.33           O  
ATOM   1726  CG  LEU C  75      -0.187  -6.263  -1.568  1.00 97.33           C  
ATOM   1727  CD1 LEU C  75      -0.400  -4.804  -1.957  1.00 97.33           C  
ATOM   1728  CD2 LEU C  75      -0.693  -7.194  -2.665  1.00 97.33           C  
ATOM   1729  N   ALA C  76       1.499  -7.022   1.810  1.00 96.66           N  
ATOM   1730  CA  ALA C  76       0.887  -7.322   3.102  1.00 96.66           C  
ATOM   1731  C   ALA C  76       1.156  -6.207   4.108  1.00 96.66           C  
ATOM   1732  CB  ALA C  76       1.403  -8.655   3.638  1.00 96.66           C  
ATOM   1733  O   ALA C  76       0.247  -5.769   4.816  1.00 96.66           O  
ATOM   1734  N   GLY C  77       2.391  -5.764   4.128  1.00 93.28           N  
ATOM   1735  CA  GLY C  77       2.765  -4.688   5.032  1.00 93.28           C  
ATOM   1736  C   GLY C  77       2.014  -3.397   4.765  1.00 93.28           C  
ATOM   1737  O   GLY C  77       1.532  -2.749   5.697  1.00 93.28           O  
ATOM   1738  N   LEU C  78       1.878  -3.020   3.509  1.00 91.09           N  
ATOM   1739  CA  LEU C  78       1.178  -1.795   3.138  1.00 91.09           C  
ATOM   1740  C   LEU C  78      -0.304  -1.890   3.482  1.00 91.09           C  
ATOM   1741  CB  LEU C  78       1.350  -1.511   1.644  1.00 91.09           C  
ATOM   1742  O   LEU C  78      -0.888  -0.935   4.000  1.00 91.09           O  
ATOM   1743  CG  LEU C  78       2.673  -0.869   1.223  1.00 91.09           C  
ATOM   1744  CD1 LEU C  78       2.763  -0.787  -0.297  1.00 91.09           C  
ATOM   1745  CD2 LEU C  78       2.819   0.515   1.847  1.00 91.09           C  
ATOM   1746  N   VAL C  79      -0.909  -3.018   3.213  1.00 92.24           N  
ATOM   1747  CA  VAL C  79      -2.323  -3.217   3.512  1.00 92.24           C  
ATOM   1748  C   VAL C  79      -2.556  -3.089   5.016  1.00 92.24           C  
ATOM   1749  CB  VAL C  79      -2.822  -4.590   3.010  1.00 92.24           C  
ATOM   1750  O   VAL C  79      -3.516  -2.449   5.450  1.00 92.24           O  
ATOM   1751  CG1 VAL C  79      -4.227  -4.879   3.535  1.00 92.24           C  
ATOM   1752  CG2 VAL C  79      -2.799  -4.639   1.483  1.00 92.24           C  
ATOM   1753  N   GLU C  80      -1.672  -3.694   5.769  1.00 87.12           N  
ATOM   1754  CA  GLU C  80      -1.783  -3.594   7.221  1.00 87.12           C  
ATOM   1755  C   GLU C  80      -1.672  -2.144   7.684  1.00 87.12           C  
ATOM   1756  CB  GLU C  80      -0.709  -4.447   7.902  1.00 87.12           C  
ATOM   1757  O   GLU C  80      -2.406  -1.715   8.577  1.00 87.12           O  
ATOM   1758  CG  GLU C  80      -0.795  -4.445   9.422  1.00 87.12           C  
ATOM   1759  CD  GLU C  80      -2.142  -4.916   9.947  1.00 87.12           C  
ATOM   1760  OE1 GLU C  80      -2.526  -4.524  11.072  1.00 87.12           O  
ATOM   1761  OE2 GLU C  80      -2.819  -5.685   9.228  1.00 87.12           O  
ATOM   1762  N   SER C  81      -0.745  -1.425   7.138  1.00 78.17           N  
ATOM   1763  CA  SER C  81      -0.584  -0.014   7.476  1.00 78.17           C  
ATOM   1764  C   SER C  81      -1.838   0.783   7.132  1.00 78.17           C  
ATOM   1765  CB  SER C  81       0.622   0.578   6.747  1.00 78.17           C  
ATOM   1766  O   SER C  81      -2.253   1.657   7.895  1.00 78.17           O  
ATOM   1767  OG  SER C  81       1.824  -0.032   7.186  1.00 78.17           O  
ATOM   1768  N   VAL C  82      -2.410   0.477   5.971  1.00 76.62           N  
ATOM   1769  CA  VAL C  82      -3.644   1.132   5.552  1.00 76.62           C  
ATOM   1770  C   VAL C  82      -4.759   0.821   6.548  1.00 76.62           C  
ATOM   1771  CB  VAL C  82      -4.064   0.695   4.130  1.00 76.62           C  
ATOM   1772  O   VAL C  82      -5.527   1.708   6.927  1.00 76.62           O  
ATOM   1773  CG1 VAL C  82      -5.445   1.245   3.781  1.00 76.62           C  
ATOM   1774  CG2 VAL C  82      -3.028   1.153   3.105  1.00 76.62           C  
ATOM   1775  N   ARG C  83      -4.830  -0.406   6.949  1.00 74.81           N  
ATOM   1776  CA  ARG C  83      -5.822  -0.826   7.934  1.00 74.81           C  
ATOM   1777  C   ARG C  83      -5.669  -0.044   9.233  1.00 74.81           C  
ATOM   1778  CB  ARG C  83      -5.705  -2.327   8.209  1.00 74.81           C  
ATOM   1779  O   ARG C  83      -6.658   0.416   9.808  1.00 74.81           O  
ATOM   1780  CG  ARG C  83      -6.860  -2.898   9.016  1.00 74.81           C  
ATOM   1781  CD  ARG C  83      -6.693  -4.390   9.263  1.00 74.81           C  
ATOM   1782  NE  ARG C  83      -6.800  -5.157   8.025  1.00 74.81           N  
ATOM   1783  NH1 ARG C  83      -9.062  -5.575   8.236  1.00 74.81           N  
ATOM   1784  NH2 ARG C  83      -7.907  -6.380   6.427  1.00 74.81           N  
ATOM   1785  CZ  ARG C  83      -7.923  -5.702   7.566  1.00 74.81           C  
ATOM   1786  N   ARG C  84      -4.486   0.136   9.665  1.00 68.11           N  
ATOM   1787  CA  ARG C  84      -4.183   0.801  10.928  1.00 68.11           C  
ATOM   1788  C   ARG C  84      -4.496   2.292  10.850  1.00 68.11           C  
ATOM   1789  CB  ARG C  84      -2.715   0.593  11.307  1.00 68.11           C  
ATOM   1790  O   ARG C  84      -4.790   2.923  11.868  1.00 68.11           O  
ATOM   1791  CG  ARG C  84      -2.388  -0.825  11.747  1.00 68.11           C  
ATOM   1792  CD  ARG C  84      -0.929  -0.965  12.160  1.00 68.11           C  
ATOM   1793  NE  ARG C  84      -0.607  -2.336  12.545  1.00 68.11           N  
ATOM   1794  NH1 ARG C  84       0.694  -1.740  14.359  1.00 68.11           N  
ATOM   1795  NH2 ARG C  84       0.385  -3.952  13.841  1.00 68.11           N  
ATOM   1796  CZ  ARG C  84       0.156  -2.673  13.581  1.00 68.11           C  
ATOM   1797  N   LEU C  85      -4.402   2.771   9.672  1.00 62.08           N  
ATOM   1798  CA  LEU C  85      -4.735   4.177   9.475  1.00 62.08           C  
ATOM   1799  C   LEU C  85      -6.243   4.393   9.535  1.00 62.08           C  
ATOM   1800  CB  LEU C  85      -4.190   4.674   8.133  1.00 62.08           C  
ATOM   1801  O   LEU C  85      -6.713   5.533   9.530  1.00 62.08           O  
ATOM   1802  CG  LEU C  85      -2.680   4.901   8.056  1.00 62.08           C  
ATOM   1803  CD1 LEU C  85      -2.263   5.220   6.624  1.00 62.08           C  
ATOM   1804  CD2 LEU C  85      -2.259   6.020   9.003  1.00 62.08           C  
ATOM   1805  N   GLY C  86      -6.982   3.233   9.727  1.00 55.73           N  
ATOM   1806  CA  GLY C  86      -8.429   3.307   9.850  1.00 55.73           C  
ATOM   1807  C   GLY C  86      -9.135   3.463   8.516  1.00 55.73           C  
ATOM   1808  O   GLY C  86     -10.265   3.951   8.459  1.00 55.73           O  
ATOM   1809  N   LEU C  87      -8.390   3.224   7.462  1.00 52.63           N  
ATOM   1810  CA  LEU C  87      -8.956   3.357   6.124  1.00 52.63           C  
ATOM   1811  C   LEU C  87      -9.745   2.110   5.740  1.00 52.63           C  
ATOM   1812  CB  LEU C  87      -7.850   3.611   5.096  1.00 52.63           C  
ATOM   1813  O   LEU C  87     -10.436   2.097   4.719  1.00 52.63           O  
ATOM   1814  CG  LEU C  87      -7.066   4.916   5.253  1.00 52.63           C  
ATOM   1815  CD1 LEU C  87      -5.940   4.983   4.226  1.00 52.63           C  
ATOM   1816  CD2 LEU C  87      -7.995   6.117   5.115  1.00 52.63           C  
ATOM   1817  N   GLY C  88      -9.631   1.052   6.541  1.00 48.78           N  
ATOM   1818  CA  GLY C  88     -10.331  -0.195   6.273  1.00 48.78           C  
ATOM   1819  C   GLY C  88     -11.782  -0.170   6.713  1.00 48.78           C  
ATOM   1820  O   GLY C  88     -12.594  -0.968   6.239  1.00 48.78           O  
ATOM   1821  N   ALA C  89     -12.091   0.579   7.792  1.00 46.07           N  
ATOM   1822  CA  ALA C  89     -13.449   0.587   8.329  1.00 46.07           C  
ATOM   1823  C   ALA C  89     -14.372   1.448   7.473  1.00 46.07           C  
ATOM   1824  CB  ALA C  89     -13.448   1.086   9.772  1.00 46.07           C  
ATOM   1825  O   ALA C  89     -14.004   2.555   7.072  1.00 46.07           O  
ATOM   1826  N   GLY C  90     -15.049   0.838   6.475  1.00 43.77           N  
ATOM   1827  CA  GLY C  90     -16.018   1.582   5.686  1.00 43.77           C  
ATOM   1828  C   GLY C  90     -16.847   2.546   6.514  1.00 43.77           C  
ATOM   1829  O   GLY C  90     -16.729   2.579   7.741  1.00 43.77           O  
ATOM   1830  N   PRO C  91     -17.393   3.710   5.998  1.00 43.66           N  
ATOM   1831  CA  PRO C  91     -18.205   4.692   6.721  1.00 43.66           C  
ATOM   1832  C   PRO C  91     -19.163   4.044   7.718  1.00 43.66           C  
ATOM   1833  CB  PRO C  91     -18.975   5.403   5.606  1.00 43.66           C  
ATOM   1834  O   PRO C  91     -19.425   4.609   8.784  1.00 43.66           O  
ATOM   1835  CG  PRO C  91     -18.442   4.816   4.339  1.00 43.66           C  
ATOM   1836  CD  PRO C  91     -17.522   3.682   4.689  1.00 43.66           C  
ATOM   1837  N   GLY C  92     -19.287   2.682   7.584  1.00 44.13           N  
ATOM   1838  CA  GLY C  92     -20.315   1.982   8.338  1.00 44.13           C  
ATOM   1839  C   GLY C  92     -19.751   1.080   9.419  1.00 44.13           C  
ATOM   1840  O   GLY C  92     -20.499   0.540  10.237  1.00 44.13           O  
ATOM   1841  N   ALA C  93     -18.513   0.979   9.521  1.00 51.97           N  
ATOM   1842  CA  ALA C  93     -17.990  -0.083  10.376  1.00 51.97           C  
ATOM   1843  C   ALA C  93     -17.816   0.403  11.811  1.00 51.97           C  
ATOM   1844  CB  ALA C  93     -16.663  -0.602   9.828  1.00 51.97           C  
ATOM   1845  O   ALA C  93     -17.866  -0.392  12.753  1.00 51.97           O  
ATOM   1846  N   ARG C  94     -17.990   1.713  12.115  1.00 56.26           N  
ATOM   1847  CA  ARG C  94     -17.851   2.123  13.508  1.00 56.26           C  
ATOM   1848  C   ARG C  94     -19.143   2.743  14.028  1.00 56.26           C  
ATOM   1849  CB  ARG C  94     -16.695   3.114  13.664  1.00 56.26           C  
ATOM   1850  O   ARG C  94     -19.755   3.574  13.353  1.00 56.26           O  
ATOM   1851  CG  ARG C  94     -15.321   2.463  13.653  1.00 56.26           C  
ATOM   1852  CD  ARG C  94     -14.233   3.435  14.086  1.00 56.26           C  
ATOM   1853  NE  ARG C  94     -12.901   2.937  13.753  1.00 56.26           N  
ATOM   1854  NH1 ARG C  94     -12.151   2.880  15.938  1.00 56.26           N  
ATOM   1855  NH2 ARG C  94     -10.767   2.234  14.228  1.00 56.26           N  
ATOM   1856  CZ  ARG C  94     -11.943   2.685  14.641  1.00 56.26           C  
ATOM   1857  N   ARG C  95     -19.703   2.102  15.048  1.00 64.28           N  
ATOM   1858  CA  ARG C  95     -20.957   2.547  15.647  1.00 64.28           C  
ATOM   1859  C   ARG C  95     -20.701   3.369  16.906  1.00 64.28           C  
ATOM   1860  CB  ARG C  95     -21.850   1.349  15.977  1.00 64.28           C  
ATOM   1861  O   ARG C  95     -19.704   3.158  17.599  1.00 64.28           O  
ATOM   1862  CG  ARG C  95     -22.418   0.649  14.752  1.00 64.28           C  
ATOM   1863  CD  ARG C  95     -23.421  -0.431  15.134  1.00 64.28           C  
ATOM   1864  NE  ARG C  95     -23.754  -1.284  13.997  1.00 64.28           N  
ATOM   1865  NH1 ARG C  95     -25.861  -0.392  13.679  1.00 64.28           N  
ATOM   1866  NH2 ARG C  95     -25.102  -2.069  12.312  1.00 64.28           N  
ATOM   1867  CZ  ARG C  95     -24.905  -1.246  13.332  1.00 64.28           C  
ATOM   1868  N   CYS C  96     -21.537   4.406  17.101  1.00 70.66           N  
ATOM   1869  CA  CYS C  96     -21.493   5.210  18.317  1.00 70.66           C  
ATOM   1870  C   CYS C  96     -21.718   4.345  19.551  1.00 70.66           C  
ATOM   1871  CB  CYS C  96     -22.541   6.321  18.263  1.00 70.66           C  
ATOM   1872  O   CYS C  96     -22.713   3.623  19.635  1.00 70.66           O  
ATOM   1873  SG  CYS C  96     -22.640   7.302  19.776  1.00 70.66           S  
ATOM   1874  N   ALA C  97     -20.778   4.389  20.509  1.00 71.13           N  
ATOM   1875  CA  ALA C  97     -20.864   3.578  21.721  1.00 71.13           C  
ATOM   1876  C   ALA C  97     -22.113   3.926  22.526  1.00 71.13           C  
ATOM   1877  CB  ALA C  97     -19.614   3.766  22.577  1.00 71.13           C  
ATOM   1878  O   ALA C  97     -22.721   3.052  23.149  1.00 71.13           O  
ATOM   1879  N   ARG C  98     -22.557   5.121  22.471  1.00 76.70           N  
ATOM   1880  CA  ARG C  98     -23.668   5.612  23.281  1.00 76.70           C  
ATOM   1881  C   ARG C  98     -25.008   5.269  22.638  1.00 76.70           C  
ATOM   1882  CB  ARG C  98     -23.557   7.124  23.486  1.00 76.70           C  
ATOM   1883  O   ARG C  98     -25.946   4.860  23.326  1.00 76.70           O  
ATOM   1884  CG  ARG C  98     -24.263   7.630  24.733  1.00 76.70           C  
ATOM   1885  CD  ARG C  98     -24.075   9.129  24.919  1.00 76.70           C  
ATOM   1886  NE  ARG C  98     -23.393   9.435  26.174  1.00 76.70           N  
ATOM   1887  NH1 ARG C  98     -23.253  11.708  25.783  1.00 76.70           N  
ATOM   1888  NH2 ARG C  98     -22.404  10.818  27.718  1.00 76.70           N  
ATOM   1889  CZ  ARG C  98     -23.018  10.653  26.555  1.00 76.70           C  
ATOM   1890  N   HIS C  99     -25.143   5.394  21.297  1.00 82.83           N  
ATOM   1891  CA  HIS C  99     -26.449   5.301  20.655  1.00 82.83           C  
ATOM   1892  C   HIS C  99     -26.526   4.088  19.734  1.00 82.83           C  
ATOM   1893  CB  HIS C  99     -26.752   6.578  19.869  1.00 82.83           C  
ATOM   1894  O   HIS C  99     -27.614   3.695  19.308  1.00 82.83           O  
ATOM   1895  CG  HIS C  99     -26.671   7.824  20.692  1.00 82.83           C  
ATOM   1896  CD2 HIS C  99     -27.441   8.265  21.715  1.00 82.83           C  
ATOM   1897  ND1 HIS C  99     -25.703   8.784  20.494  1.00 82.83           N  
ATOM   1898  CE1 HIS C  99     -25.882   9.766  21.363  1.00 82.83           C  
ATOM   1899  NE2 HIS C  99     -26.930   9.475  22.115  1.00 82.83           N  
ATOM   1900  N   GLY C 100     -25.349   3.531  19.407  1.00 76.67           N  
ATOM   1901  CA  GLY C 100     -25.313   2.355  18.552  1.00 76.67           C  
ATOM   1902  C   GLY C 100     -25.525   2.678  17.085  1.00 76.67           C  
ATOM   1903  O   GLY C 100     -25.738   1.778  16.270  1.00 76.67           O  
ATOM   1904  N   GLU C 101     -25.631   3.941  16.734  1.00 77.33           N  
ATOM   1905  CA  GLU C 101     -25.814   4.370  15.351  1.00 77.33           C  
ATOM   1906  C   GLU C 101     -24.474   4.517  14.637  1.00 77.33           C  
ATOM   1907  CB  GLU C 101     -26.588   5.690  15.295  1.00 77.33           C  
ATOM   1908  O   GLU C 101     -23.430   4.637  15.282  1.00 77.33           O  
ATOM   1909  CG  GLU C 101     -27.960   5.626  15.949  1.00 77.33           C  
ATOM   1910  CD  GLU C 101     -28.912   4.666  15.255  1.00 77.33           C  
ATOM   1911  OE1 GLU C 101     -29.712   3.997  15.948  1.00 77.33           O  
ATOM   1912  OE2 GLU C 101     -28.857   4.580  14.008  1.00 77.33           O  
ATOM   1913  N   ASP C 102     -24.445   4.485  13.326  1.00 69.82           N  
ATOM   1914  CA  ASP C 102     -23.236   4.673  12.530  1.00 69.82           C  
ATOM   1915  C   ASP C 102     -22.627   6.051  12.773  1.00 69.82           C  
ATOM   1916  CB  ASP C 102     -23.540   4.488  11.041  1.00 69.82           C  
ATOM   1917  O   ASP C 102     -23.349   7.043  12.895  1.00 69.82           O  
ATOM   1918  CG  ASP C 102     -23.872   3.051  10.678  1.00 69.82           C  
ATOM   1919  OD1 ASP C 102     -23.409   2.123  11.375  1.00 69.82           O  
ATOM   1920  OD2 ASP C 102     -24.601   2.845   9.683  1.00 69.82           O  
ATOM   1921  N   LEU C 103     -21.256   6.013  12.949  1.00 72.26           N  
ATOM   1922  CA  LEU C 103     -20.555   7.290  13.030  1.00 72.26           C  
ATOM   1923  C   LEU C 103     -20.488   7.961  11.663  1.00 72.26           C  
ATOM   1924  CB  LEU C 103     -19.142   7.091  13.584  1.00 72.26           C  
ATOM   1925  O   LEU C 103     -19.835   7.452  10.748  1.00 72.26           O  
ATOM   1926  CG  LEU C 103     -19.043   6.590  15.026  1.00 72.26           C  
ATOM   1927  CD1 LEU C 103     -17.598   6.243  15.368  1.00 72.26           C  
ATOM   1928  CD2 LEU C 103     -19.591   7.634  15.993  1.00 72.26           C  
ATOM   1929  N   SER C 104     -21.250   9.032  11.533  1.00 68.51           N  
ATOM   1930  CA  SER C 104     -21.331   9.639  10.209  1.00 68.51           C  
ATOM   1931  C   SER C 104     -20.918  11.106  10.246  1.00 68.51           C  
ATOM   1932  CB  SER C 104     -22.748   9.514   9.647  1.00 68.51           C  
ATOM   1933  O   SER C 104     -20.808  11.753   9.202  1.00 68.51           O  
ATOM   1934  OG  SER C 104     -23.689  10.120  10.518  1.00 68.51           O  
ATOM   1935  N   ARG C 105     -20.659  11.644  11.478  1.00 74.09           N  
ATOM   1936  CA  ARG C 105     -20.316  13.057  11.609  1.00 74.09           C  
ATOM   1937  C   ARG C 105     -19.012  13.235  12.379  1.00 74.09           C  
ATOM   1938  CB  ARG C 105     -21.444  13.821  12.306  1.00 74.09           C  
ATOM   1939  O   ARG C 105     -18.582  12.331  13.099  1.00 74.09           O  
ATOM   1940  CG  ARG C 105     -22.792  13.696  11.613  1.00 74.09           C  
ATOM   1941  CD  ARG C 105     -22.857  14.542  10.349  1.00 74.09           C  
ATOM   1942  NE  ARG C 105     -23.522  15.819  10.589  1.00 74.09           N  
ATOM   1943  NH1 ARG C 105     -24.402  15.996   8.460  1.00 74.09           N  
ATOM   1944  NH2 ARG C 105     -24.802  17.636  10.011  1.00 74.09           N  
ATOM   1945  CZ  ARG C 105     -24.241  16.481   9.686  1.00 74.09           C  
ATOM   1946  N   PHE C 106     -18.366  14.362  12.105  1.00 76.82           N  
ATOM   1947  CA  PHE C 106     -17.122  14.675  12.798  1.00 76.82           C  
ATOM   1948  C   PHE C 106     -17.200  16.047  13.457  1.00 76.82           C  
ATOM   1949  CB  PHE C 106     -15.937  14.625  11.827  1.00 76.82           C  
ATOM   1950  O   PHE C 106     -17.618  17.021  12.828  1.00 76.82           O  
ATOM   1951  CG  PHE C 106     -14.606  14.879  12.481  1.00 76.82           C  
ATOM   1952  CD1 PHE C 106     -14.007  16.130  12.409  1.00 76.82           C  
ATOM   1953  CD2 PHE C 106     -13.952  13.864  13.169  1.00 76.82           C  
ATOM   1954  CE1 PHE C 106     -12.774  16.368  13.013  1.00 76.82           C  
ATOM   1955  CE2 PHE C 106     -12.721  14.094  13.775  1.00 76.82           C  
ATOM   1956  CZ  PHE C 106     -12.133  15.346  13.695  1.00 76.82           C  
ATOM   1957  N   CYS C 107     -16.900  16.125  14.787  1.00 77.04           N  
ATOM   1958  CA  CYS C 107     -16.837  17.386  15.517  1.00 77.04           C  
ATOM   1959  C   CYS C 107     -15.421  17.948  15.513  1.00 77.04           C  
ATOM   1960  CB  CYS C 107     -17.317  17.197  16.955  1.00 77.04           C  
ATOM   1961  O   CYS C 107     -14.510  17.353  16.092  1.00 77.04           O  
ATOM   1962  SG  CYS C 107     -17.250  18.704  17.949  1.00 77.04           S  
ATOM   1963  N   GLU C 108     -15.260  19.131  15.011  1.00 71.78           N  
ATOM   1964  CA  GLU C 108     -13.940  19.740  14.877  1.00 71.78           C  
ATOM   1965  C   GLU C 108     -13.391  20.171  16.234  1.00 71.78           C  
ATOM   1966  CB  GLU C 108     -13.995  20.939  13.927  1.00 71.78           C  
ATOM   1967  O   GLU C 108     -12.197  20.021  16.502  1.00 71.78           O  
ATOM   1968  CG  GLU C 108     -14.222  20.560  12.471  1.00 71.78           C  
ATOM   1969  CD  GLU C 108     -14.217  21.756  11.532  1.00 71.78           C  
ATOM   1970  OE1 GLU C 108     -14.434  21.571  10.313  1.00 71.78           O  
ATOM   1971  OE2 GLU C 108     -13.993  22.886  12.019  1.00 71.78           O  
ATOM   1972  N   GLU C 109     -14.277  20.588  17.083  1.00 69.76           N  
ATOM   1973  CA  GLU C 109     -13.859  21.087  18.390  1.00 69.76           C  
ATOM   1974  C   GLU C 109     -13.374  19.951  19.285  1.00 69.76           C  
ATOM   1975  CB  GLU C 109     -15.004  21.841  19.070  1.00 69.76           C  
ATOM   1976  O   GLU C 109     -12.332  20.066  19.934  1.00 69.76           O  
ATOM   1977  CG  GLU C 109     -15.295  23.203  18.457  1.00 69.76           C  
ATOM   1978  CD  GLU C 109     -16.263  23.140  17.287  1.00 69.76           C  
ATOM   1979  OE1 GLU C 109     -16.882  24.177  16.954  1.00 69.76           O  
ATOM   1980  OE2 GLU C 109     -16.406  22.045  16.698  1.00 69.76           O  
ATOM   1981  N   ASP C 110     -14.125  18.906  19.217  1.00 69.51           N  
ATOM   1982  CA  ASP C 110     -13.783  17.780  20.080  1.00 69.51           C  
ATOM   1983  C   ASP C 110     -12.916  16.764  19.340  1.00 69.51           C  
ATOM   1984  CB  ASP C 110     -15.049  17.105  20.610  1.00 69.51           C  
ATOM   1985  O   ASP C 110     -12.416  15.811  19.941  1.00 69.51           O  
ATOM   1986  CG  ASP C 110     -15.849  17.994  21.545  1.00 69.51           C  
ATOM   1987  OD1 ASP C 110     -15.269  18.923  22.148  1.00 69.51           O  
ATOM   1988  OD2 ASP C 110     -17.070  17.763  21.682  1.00 69.51           O  
ATOM   1989  N   GLU C 111     -12.738  16.928  18.073  1.00 68.22           N  
ATOM   1990  CA  GLU C 111     -11.993  15.990  17.239  1.00 68.22           C  
ATOM   1991  C   GLU C 111     -12.476  14.558  17.452  1.00 68.22           C  
ATOM   1992  CB  GLU C 111     -10.492  16.087  17.528  1.00 68.22           C  
ATOM   1993  O   GLU C 111     -11.673  13.659  17.712  1.00 68.22           O  
ATOM   1994  CG  GLU C 111      -9.897  17.456  17.232  1.00 68.22           C  
ATOM   1995  CD  GLU C 111      -8.391  17.512  17.435  1.00 68.22           C  
ATOM   1996  OE1 GLU C 111      -7.701  18.222  16.669  1.00 68.22           O  
ATOM   1997  OE2 GLU C 111      -7.897  16.838  18.366  1.00 68.22           O  
ATOM   1998  N   ALA C 112     -13.807  14.465  17.375  1.00 69.61           N  
ATOM   1999  CA  ALA C 112     -14.426  13.168  17.632  1.00 69.61           C  
ATOM   2000  C   ALA C 112     -15.478  12.843  16.576  1.00 69.61           C  
ATOM   2001  CB  ALA C 112     -15.050  13.142  19.026  1.00 69.61           C  
ATOM   2002  O   ALA C 112     -16.186  13.735  16.101  1.00 69.61           O  
ATOM   2003  N   ALA C 113     -15.477  11.464  16.184  1.00 73.32           N  
ATOM   2004  CA  ALA C 113     -16.548  11.002  15.306  1.00 73.32           C  
ATOM   2005  C   ALA C 113     -17.863  10.867  16.068  1.00 73.32           C  
ATOM   2006  CB  ALA C 113     -16.171   9.669  14.663  1.00 73.32           C  
ATOM   2007  O   ALA C 113     -17.882  10.401  17.210  1.00 73.32           O  
ATOM   2008  N   LEU C 114     -18.954  11.403  15.412  1.00 76.97           N  
ATOM   2009  CA  LEU C 114     -20.261  11.406  16.061  1.00 76.97           C  
ATOM   2010  C   LEU C 114     -21.285  10.646  15.226  1.00 76.97           C  
ATOM   2011  CB  LEU C 114     -20.739  12.842  16.295  1.00 76.97           C  
ATOM   2012  O   LEU C 114     -21.171  10.586  13.999  1.00 76.97           O  
ATOM   2013  CG  LEU C 114     -19.742  13.789  16.963  1.00 76.97           C  
ATOM   2014  CD1 LEU C 114     -20.298  15.209  16.994  1.00 76.97           C  
ATOM   2015  CD2 LEU C 114     -19.409  13.309  18.371  1.00 76.97           C  
ATOM   2016  N   CYS C 115     -22.196  10.053  15.934  1.00 77.31           N  
ATOM   2017  CA  CYS C 115     -23.414   9.660  15.234  1.00 77.31           C  
ATOM   2018  C   CYS C 115     -24.375  10.837  15.109  1.00 77.31           C  
ATOM   2019  CB  CYS C 115     -24.101   8.505  15.961  1.00 77.31           C  
ATOM   2020  O   CYS C 115     -24.118  11.914  15.651  1.00 77.31           O  
ATOM   2021  SG  CYS C 115     -24.991   9.008  17.451  1.00 77.31           S  
ATOM   2022  N   TRP C 116     -25.486  10.540  14.345  1.00 82.93           N  
ATOM   2023  CA  TRP C 116     -26.385  11.659  14.079  1.00 82.93           C  
ATOM   2024  C   TRP C 116     -27.078  12.117  15.358  1.00 82.93           C  
ATOM   2025  CB  TRP C 116     -27.429  11.272  13.028  1.00 82.93           C  
ATOM   2026  O   TRP C 116     -27.434  13.290  15.492  1.00 82.93           O  
ATOM   2027  CG  TRP C 116     -28.411  10.241  13.496  1.00 82.93           C  
ATOM   2028  CD1 TRP C 116     -28.298   8.883  13.382  1.00 82.93           C  
ATOM   2029  CD2 TRP C 116     -29.660  10.486  14.150  1.00 82.93           C  
ATOM   2030  CE2 TRP C 116     -30.253   9.229  14.404  1.00 82.93           C  
ATOM   2031  CE3 TRP C 116     -30.337  11.648  14.546  1.00 82.93           C  
ATOM   2032  NE1 TRP C 116     -29.402   8.269  13.927  1.00 82.93           N  
ATOM   2033  CH2 TRP C 116     -32.131  10.254  15.415  1.00 82.93           C  
ATOM   2034  CZ2 TRP C 116     -31.491   9.102  15.038  1.00 82.93           C  
ATOM   2035  CZ3 TRP C 116     -31.569  11.519  15.177  1.00 82.93           C  
ATOM   2036  N   VAL C 117     -27.155  11.216  16.426  1.00 87.12           N  
ATOM   2037  CA  VAL C 117     -27.799  11.563  17.688  1.00 87.12           C  
ATOM   2038  C   VAL C 117     -26.873  12.452  18.514  1.00 87.12           C  
ATOM   2039  CB  VAL C 117     -28.185  10.302  18.494  1.00 87.12           C  
ATOM   2040  O   VAL C 117     -27.304  13.470  19.061  1.00 87.12           O  
ATOM   2041  CG1 VAL C 117     -28.872  10.687  19.803  1.00 87.12           C  
ATOM   2042  CG2 VAL C 117     -29.087   9.393  17.661  1.00 87.12           C  
ATOM   2043  N   CYS C 118     -25.653  12.079  18.550  1.00 86.38           N  
ATOM   2044  CA  CYS C 118     -24.662  12.890  19.248  1.00 86.38           C  
ATOM   2045  C   CYS C 118     -24.563  14.281  18.633  1.00 86.38           C  
ATOM   2046  CB  CYS C 118     -23.293  12.210  19.215  1.00 86.38           C  
ATOM   2047  O   CYS C 118     -24.431  15.273  19.351  1.00 86.38           O  
ATOM   2048  SG  CYS C 118     -23.199  10.714  20.223  1.00 86.38           S  
ATOM   2049  N   ASP C 119     -24.643  14.360  17.308  1.00 88.61           N  
ATOM   2050  CA  ASP C 119     -24.521  15.610  16.565  1.00 88.61           C  
ATOM   2051  C   ASP C 119     -25.651  16.574  16.922  1.00 88.61           C  
ATOM   2052  CB  ASP C 119     -24.516  15.341  15.058  1.00 88.61           C  
ATOM   2053  O   ASP C 119     -25.431  17.781  17.037  1.00 88.61           O  
ATOM   2054  CG  ASP C 119     -24.313  16.599  14.232  1.00 88.61           C  
ATOM   2055  OD1 ASP C 119     -23.472  17.445  14.605  1.00 88.61           O  
ATOM   2056  OD2 ASP C 119     -25.004  16.748  13.201  1.00 88.61           O  
ATOM   2057  N   ALA C 120     -26.803  15.971  17.127  1.00 88.36           N  
ATOM   2058  CA  ALA C 120     -27.983  16.783  17.411  1.00 88.36           C  
ATOM   2059  C   ALA C 120     -28.126  17.038  18.909  1.00 88.36           C  
ATOM   2060  CB  ALA C 120     -29.239  16.106  16.868  1.00 88.36           C  
ATOM   2061  O   ALA C 120     -28.985  17.813  19.334  1.00 88.36           O  
ATOM   2062  N   GLY C 121     -27.240  16.436  19.748  1.00 87.33           N  
ATOM   2063  CA  GLY C 121     -27.333  16.538  21.195  1.00 87.33           C  
ATOM   2064  C   GLY C 121     -26.777  17.841  21.738  1.00 87.33           C  
ATOM   2065  O   GLY C 121     -26.118  18.590  21.014  1.00 87.33           O  
ATOM   2066  N   PRO C 122     -27.101  18.120  22.963  1.00 89.83           N  
ATOM   2067  CA  PRO C 122     -26.728  19.392  23.585  1.00 89.83           C  
ATOM   2068  C   PRO C 122     -25.216  19.599  23.644  1.00 89.83           C  
ATOM   2069  CB  PRO C 122     -27.320  19.285  24.992  1.00 89.83           C  
ATOM   2070  O   PRO C 122     -24.740  20.733  23.543  1.00 89.83           O  
ATOM   2071  CG  PRO C 122     -27.725  17.852  25.128  1.00 89.83           C  
ATOM   2072  CD  PRO C 122     -27.774  17.239  23.758  1.00 89.83           C  
ATOM   2073  N   GLU C 123     -24.461  18.565  23.620  1.00 87.83           N  
ATOM   2074  CA  GLU C 123     -23.014  18.643  23.796  1.00 87.83           C  
ATOM   2075  C   GLU C 123     -22.337  19.214  22.553  1.00 87.83           C  
ATOM   2076  CB  GLU C 123     -22.437  17.263  24.121  1.00 87.83           C  
ATOM   2077  O   GLU C 123     -21.313  19.894  22.654  1.00 87.83           O  
ATOM   2078  CG  GLU C 123     -22.615  16.849  25.575  1.00 87.83           C  
ATOM   2079  CD  GLU C 123     -22.159  15.425  25.853  1.00 87.83           C  
ATOM   2080  OE1 GLU C 123     -22.369  14.931  26.985  1.00 87.83           O  
ATOM   2081  OE2 GLU C 123     -21.587  14.799  24.933  1.00 87.83           O  
ATOM   2082  N   HIS C 124     -22.967  18.916  21.325  1.00 88.35           N  
ATOM   2083  CA  HIS C 124     -22.278  19.307  20.101  1.00 88.35           C  
ATOM   2084  C   HIS C 124     -23.105  20.304  19.297  1.00 88.35           C  
ATOM   2085  CB  HIS C 124     -21.963  18.077  19.247  1.00 88.35           C  
ATOM   2086  O   HIS C 124     -22.727  20.677  18.184  1.00 88.35           O  
ATOM   2087  CG  HIS C 124     -21.022  17.117  19.902  1.00 88.35           C  
ATOM   2088  CD2 HIS C 124     -21.239  15.909  20.472  1.00 88.35           C  
ATOM   2089  ND1 HIS C 124     -19.672  17.366  20.025  1.00 88.35           N  
ATOM   2090  CE1 HIS C 124     -19.098  16.347  20.644  1.00 88.35           C  
ATOM   2091  NE2 HIS C 124     -20.027  15.450  20.926  1.00 88.35           N  
ATOM   2092  N   ARG C 125     -24.228  20.706  19.865  1.00 85.79           N  
ATOM   2093  CA  ARG C 125     -25.189  21.555  19.167  1.00 85.79           C  
ATOM   2094  C   ARG C 125     -24.533  22.845  18.687  1.00 85.79           C  
ATOM   2095  CB  ARG C 125     -26.379  21.878  20.073  1.00 85.79           C  
ATOM   2096  O   ARG C 125     -24.890  23.375  17.633  1.00 85.79           O  
ATOM   2097  CG  ARG C 125     -27.541  22.540  19.350  1.00 85.79           C  
ATOM   2098  CD  ARG C 125     -28.748  22.712  20.261  1.00 85.79           C  
ATOM   2099  NE  ARG C 125     -29.960  23.007  19.501  1.00 85.79           N  
ATOM   2100  NH1 ARG C 125     -31.346  21.702  20.810  1.00 85.79           N  
ATOM   2101  NH2 ARG C 125     -32.201  22.854  19.022  1.00 85.79           N  
ATOM   2102  CZ  ARG C 125     -31.166  22.520  19.779  1.00 85.79           C  
ATOM   2103  N   THR C 126     -23.549  23.301  19.371  1.00 89.16           N  
ATOM   2104  CA  THR C 126     -22.911  24.561  19.006  1.00 89.16           C  
ATOM   2105  C   THR C 126     -21.551  24.312  18.361  1.00 89.16           C  
ATOM   2106  CB  THR C 126     -22.741  25.476  20.233  1.00 89.16           C  
ATOM   2107  O   THR C 126     -20.837  25.258  18.021  1.00 89.16           O  
ATOM   2108  CG2 THR C 126     -24.091  25.823  20.852  1.00 89.16           C  
ATOM   2109  OG1 THR C 126     -21.936  24.808  21.212  1.00 89.16           O  
ATOM   2110  N   HIS C 127     -21.123  23.092  18.235  1.00 89.84           N  
ATOM   2111  CA  HIS C 127     -19.832  22.759  17.644  1.00 89.84           C  
ATOM   2112  C   HIS C 127     -19.923  22.690  16.123  1.00 89.84           C  
ATOM   2113  CB  HIS C 127     -19.314  21.431  18.200  1.00 89.84           C  
ATOM   2114  O   HIS C 127     -21.004  22.474  15.571  1.00 89.84           O  
ATOM   2115  CG  HIS C 127     -18.932  21.494  19.645  1.00 89.84           C  
ATOM   2116  CD2 HIS C 127     -19.023  22.501  20.545  1.00 89.84           C  
ATOM   2117  ND1 HIS C 127     -18.377  20.425  20.315  1.00 89.84           N  
ATOM   2118  CE1 HIS C 127     -18.144  20.773  21.569  1.00 89.84           C  
ATOM   2119  NE2 HIS C 127     -18.527  22.027  21.735  1.00 89.84           N  
ATOM   2120  N   ARG C 128     -18.786  22.929  15.521  1.00 81.40           N  
ATOM   2121  CA  ARG C 128     -18.697  22.743  14.076  1.00 81.40           C  
ATOM   2122  C   ARG C 128     -18.532  21.268  13.723  1.00 81.40           C  
ATOM   2123  CB  ARG C 128     -17.534  23.553  13.499  1.00 81.40           C  
ATOM   2124  O   ARG C 128     -17.517  20.655  14.057  1.00 81.40           O  
ATOM   2125  CG  ARG C 128     -17.923  24.951  13.045  1.00 81.40           C  
ATOM   2126  CD  ARG C 128     -16.748  25.686  12.414  1.00 81.40           C  
ATOM   2127  NE  ARG C 128     -16.775  27.112  12.726  1.00 81.40           N  
ATOM   2128  NH1 ARG C 128     -15.114  27.682  11.225  1.00 81.40           N  
ATOM   2129  NH2 ARG C 128     -16.105  29.299  12.513  1.00 81.40           N  
ATOM   2130  CZ  ARG C 128     -15.998  28.028  12.154  1.00 81.40           C  
ATOM   2131  N   THR C 129     -19.581  20.687  13.080  1.00 80.26           N  
ATOM   2132  CA  THR C 129     -19.550  19.285  12.677  1.00 80.26           C  
ATOM   2133  C   THR C 129     -19.683  19.155  11.163  1.00 80.26           C  
ATOM   2134  CB  THR C 129     -20.670  18.482  13.364  1.00 80.26           C  
ATOM   2135  O   THR C 129     -20.222  20.045  10.502  1.00 80.26           O  
ATOM   2136  CG2 THR C 129     -20.548  18.555  14.883  1.00 80.26           C  
ATOM   2137  OG1 THR C 129     -21.942  19.014  12.972  1.00 80.26           O  
ATOM   2138  N   ALA C 130     -19.047  18.177  10.610  1.00 71.86           N  
ATOM   2139  CA  ALA C 130     -19.097  17.894   9.178  1.00 71.86           C  
ATOM   2140  C   ALA C 130     -19.249  16.398   8.919  1.00 71.86           C  
ATOM   2141  CB  ALA C 130     -17.844  18.426   8.486  1.00 71.86           C  
ATOM   2142  O   ALA C 130     -18.993  15.579   9.806  1.00 71.86           O  
ATOM   2143  N   PRO C 131     -19.766  16.132   7.703  1.00 69.12           N  
ATOM   2144  CA  PRO C 131     -19.781  14.703   7.381  1.00 69.12           C  
ATOM   2145  C   PRO C 131     -18.409  14.050   7.532  1.00 69.12           C  
ATOM   2146  CB  PRO C 131     -20.241  14.676   5.921  1.00 69.12           C  
ATOM   2147  O   PRO C 131     -17.396  14.636   7.143  1.00 69.12           O  
ATOM   2148  CG  PRO C 131     -20.960  15.971   5.722  1.00 69.12           C  
ATOM   2149  CD  PRO C 131     -20.344  17.001   6.624  1.00 69.12           C  
ATOM   2150  N   LEU C 132     -18.388  12.825   8.270  1.00 63.13           N  
ATOM   2151  CA  LEU C 132     -17.150  12.134   8.615  1.00 63.13           C  
ATOM   2152  C   LEU C 132     -16.273  11.943   7.383  1.00 63.13           C  
ATOM   2153  CB  LEU C 132     -17.455  10.777   9.255  1.00 63.13           C  
ATOM   2154  O   LEU C 132     -15.057  12.141   7.444  1.00 63.13           O  
ATOM   2155  CG  LEU C 132     -16.276  10.058   9.913  1.00 63.13           C  
ATOM   2156  CD1 LEU C 132     -15.721  10.893  11.062  1.00 63.13           C  
ATOM   2157  CD2 LEU C 132     -16.698   8.677  10.404  1.00 63.13           C  
ATOM   2158  N   GLN C 133     -16.933  11.641   6.298  1.00 53.32           N  
ATOM   2159  CA  GLN C 133     -16.190  11.402   5.065  1.00 53.32           C  
ATOM   2160  C   GLN C 133     -15.497  12.674   4.585  1.00 53.32           C  
ATOM   2161  CB  GLN C 133     -17.117  10.865   3.974  1.00 53.32           C  
ATOM   2162  O   GLN C 133     -14.357  12.628   4.118  1.00 53.32           O  
ATOM   2163  CG  GLN C 133     -17.519   9.409   4.170  1.00 53.32           C  
ATOM   2164  CD  GLN C 133     -19.016   9.193   4.051  1.00 53.32           C  
ATOM   2165  NE2 GLN C 133     -19.484   8.031   4.494  1.00 53.32           N  
ATOM   2166  OE1 GLN C 133     -19.746  10.063   3.566  1.00 53.32           O  
ATOM   2167  N   GLU C 134     -16.215  13.740   4.720  1.00 53.65           N  
ATOM   2168  CA  GLU C 134     -15.634  15.023   4.335  1.00 53.65           C  
ATOM   2169  C   GLU C 134     -14.481  15.406   5.258  1.00 53.65           C  
ATOM   2170  CB  GLU C 134     -16.702  16.120   4.344  1.00 53.65           C  
ATOM   2171  O   GLU C 134     -13.451  15.903   4.799  1.00 53.65           O  
ATOM   2172  CG  GLU C 134     -16.962  16.736   2.977  1.00 53.65           C  
ATOM   2173  CD  GLU C 134     -18.040  17.808   2.996  1.00 53.65           C  
ATOM   2174  OE1 GLU C 134     -18.267  18.460   1.952  1.00 53.65           O  
ATOM   2175  OE2 GLU C 134     -18.662  17.998   4.065  1.00 53.65           O  
ATOM   2176  N   ALA C 135     -14.677  15.158   6.534  1.00 55.37           N  
ATOM   2177  CA  ALA C 135     -13.630  15.457   7.507  1.00 55.37           C  
ATOM   2178  C   ALA C 135     -12.393  14.597   7.262  1.00 55.37           C  
ATOM   2179  CB  ALA C 135     -14.148  15.246   8.928  1.00 55.37           C  
ATOM   2180  O   ALA C 135     -11.263  15.085   7.349  1.00 55.37           O  
ATOM   2181  N   ALA C 136     -12.657  13.341   7.062  1.00 53.30           N  
ATOM   2182  CA  ALA C 136     -11.555  12.432   6.760  1.00 53.30           C  
ATOM   2183  C   ALA C 136     -10.769  12.908   5.542  1.00 53.30           C  
ATOM   2184  CB  ALA C 136     -12.079  11.016   6.531  1.00 53.30           C  
ATOM   2185  O   ALA C 136      -9.537  12.854   5.530  1.00 53.30           O  
ATOM   2186  N   GLY C 137     -11.558  13.227   4.584  1.00 48.33           N  
ATOM   2187  CA  GLY C 137     -10.922  13.766   3.392  1.00 48.33           C  
ATOM   2188  C   GLY C 137     -10.055  14.978   3.675  1.00 48.33           C  
ATOM   2189  O   GLY C 137      -8.947  15.092   3.146  1.00 48.33           O  
ATOM   2190  N   SER C 138     -10.714  15.852   4.446  1.00 48.01           N  
ATOM   2191  CA  SER C 138      -9.987  17.066   4.800  1.00 48.01           C  
ATOM   2192  C   SER C 138      -8.699  16.742   5.549  1.00 48.01           C  
ATOM   2193  CB  SER C 138     -10.863  17.986   5.652  1.00 48.01           C  
ATOM   2194  O   SER C 138      -7.657  17.349   5.293  1.00 48.01           O  
ATOM   2195  OG  SER C 138     -11.048  17.446   6.949  1.00 48.01           O  
ATOM   2196  N   TYR C 139      -8.864  15.808   6.482  1.00 52.32           N  
ATOM   2197  CA  TYR C 139      -7.691  15.439   7.267  1.00 52.32           C  
ATOM   2198  C   TYR C 139      -6.642  14.762   6.393  1.00 52.32           C  
ATOM   2199  CB  TYR C 139      -8.085  14.513   8.421  1.00 52.32           C  
ATOM   2200  O   TYR C 139      -5.440  14.928   6.614  1.00 52.32           O  
ATOM   2201  CG  TYR C 139      -8.735  15.230   9.579  1.00 52.32           C  
ATOM   2202  CD1 TYR C 139      -8.015  16.133  10.358  1.00 52.32           C  
ATOM   2203  CD2 TYR C 139     -10.070  15.005   9.899  1.00 52.32           C  
ATOM   2204  CE1 TYR C 139      -8.609  16.795  11.428  1.00 52.32           C  
ATOM   2205  CE2 TYR C 139     -10.674  15.661  10.966  1.00 52.32           C  
ATOM   2206  OH  TYR C 139     -10.530  17.205  12.781  1.00 52.32           O  
ATOM   2207  CZ  TYR C 139      -9.937  16.553  11.723  1.00 52.32           C  
ATOM   2208  N   GLN C 140      -7.249  14.058   5.472  1.00 46.78           N  
ATOM   2209  CA  GLN C 140      -6.363  13.460   4.478  1.00 46.78           C  
ATOM   2210  C   GLN C 140      -5.593  14.532   3.712  1.00 46.78           C  
ATOM   2211  CB  GLN C 140      -7.157  12.588   3.505  1.00 46.78           C  
ATOM   2212  O   GLN C 140      -4.387  14.401   3.494  1.00 46.78           O  
ATOM   2213  CG  GLN C 140      -7.039  11.095   3.781  1.00 46.78           C  
ATOM   2214  CD  GLN C 140      -7.944  10.261   2.894  1.00 46.78           C  
ATOM   2215  NE2 GLN C 140      -7.588   8.995   2.706  1.00 46.78           N  
ATOM   2216  OE1 GLN C 140      -8.956  10.750   2.382  1.00 46.78           O  
ATOM   2217  N   VAL C 141      -6.412  15.483   3.283  1.00 43.38           N  
ATOM   2218  CA  VAL C 141      -5.797  16.600   2.575  1.00 43.38           C  
ATOM   2219  C   VAL C 141      -4.768  17.279   3.476  1.00 43.38           C  
ATOM   2220  CB  VAL C 141      -6.853  17.625   2.106  1.00 43.38           C  
ATOM   2221  O   VAL C 141      -3.655  17.583   3.039  1.00 43.38           O  
ATOM   2222  CG1 VAL C 141      -6.179  18.872   1.536  1.00 43.38           C  
ATOM   2223  CG2 VAL C 141      -7.783  16.996   1.070  1.00 43.38           C  
ATOM   2224  N   LYS C 142      -5.242  17.422   4.650  1.00 48.30           N  
ATOM   2225  CA  LYS C 142      -4.355  18.062   5.616  1.00 48.30           C  
ATOM   2226  C   LYS C 142      -3.115  17.209   5.873  1.00 48.30           C  
ATOM   2227  CB  LYS C 142      -5.091  18.323   6.931  1.00 48.30           C  
ATOM   2228  O   LYS C 142      -2.008  17.737   6.002  1.00 48.30           O  
ATOM   2229  CG  LYS C 142      -6.068  19.488   6.872  1.00 48.30           C  
ATOM   2230  CD  LYS C 142      -6.756  19.710   8.213  1.00 48.30           C  
ATOM   2231  CE  LYS C 142      -7.794  20.821   8.133  1.00 48.30           C  
ATOM   2232  NZ  LYS C 142      -8.518  20.997   9.427  1.00 48.30           N  
ATOM   2233  N   LEU C 143      -3.452  15.938   5.995  1.00 48.32           N  
ATOM   2234  CA  LEU C 143      -2.341  15.002   6.129  1.00 48.32           C  
ATOM   2235  C   LEU C 143      -1.410  15.086   4.924  1.00 48.32           C  
ATOM   2236  CB  LEU C 143      -2.862  13.571   6.288  1.00 48.32           C  
ATOM   2237  O   LEU C 143      -0.187  15.110   5.080  1.00 48.32           O  
ATOM   2238  CG  LEU C 143      -1.903  12.567   6.930  1.00 48.32           C  
ATOM   2239  CD1 LEU C 143      -1.960  12.677   8.450  1.00 48.32           C  
ATOM   2240  CD2 LEU C 143      -2.232  11.148   6.479  1.00 48.32           C  
ATOM   2241  N   GLN C 144      -2.113  15.035   3.777  1.00 43.96           N  
ATOM   2242  CA  GLN C 144      -1.356  15.138   2.533  1.00 43.96           C  
ATOM   2243  C   GLN C 144      -0.515  16.411   2.506  1.00 43.96           C  
ATOM   2244  CB  GLN C 144      -2.296  15.104   1.327  1.00 43.96           C  
ATOM   2245  O   GLN C 144       0.640  16.388   2.074  1.00 43.96           O  
ATOM   2246  CG  GLN C 144      -2.436  13.726   0.695  1.00 43.96           C  
ATOM   2247  CD  GLN C 144      -3.656  13.612  -0.200  1.00 43.96           C  
ATOM   2248  NE2 GLN C 144      -3.910  12.409  -0.705  1.00 43.96           N  
ATOM   2249  OE1 GLN C 144      -4.364  14.596  -0.435  1.00 43.96           O  
ATOM   2250  N   MET C 145      -1.213  17.444   2.863  1.00 40.30           N  
ATOM   2251  CA  MET C 145      -0.522  18.730   2.900  1.00 40.30           C  
ATOM   2252  C   MET C 145       0.647  18.691   3.880  1.00 40.30           C  
ATOM   2253  CB  MET C 145      -1.489  19.850   3.285  1.00 40.30           C  
ATOM   2254  O   MET C 145       1.727  19.205   3.585  1.00 40.30           O  
ATOM   2255  CG  MET C 145      -2.501  20.185   2.202  1.00 40.30           C  
ATOM   2256  SD  MET C 145      -3.626  21.551   2.689  1.00 40.30           S  
ATOM   2257  CE  MET C 145      -2.494  22.962   2.554  1.00 40.30           C  
ATOM   2258  N   ALA C 146       0.228  17.978   4.989  1.00 41.25           N  
ATOM   2259  CA  ALA C 146       1.260  17.839   6.014  1.00 41.25           C  
ATOM   2260  C   ALA C 146       2.392  16.936   5.533  1.00 41.25           C  
ATOM   2261  CB  ALA C 146       0.658  17.291   7.305  1.00 41.25           C  
ATOM   2262  O   ALA C 146       3.567  17.219   5.778  1.00 41.25           O  
ATOM   2263  N   LEU C 147       1.881  15.846   4.787  1.00 40.41           N  
ATOM   2264  CA  LEU C 147       2.831  14.850   4.306  1.00 40.41           C  
ATOM   2265  C   LEU C 147       3.616  15.379   3.110  1.00 40.41           C  
ATOM   2266  CB  LEU C 147       2.105  13.557   3.924  1.00 40.41           C  
ATOM   2267  O   LEU C 147       4.798  15.067   2.951  1.00 40.41           O  
ATOM   2268  CG  LEU C 147       1.569  12.713   5.081  1.00 40.41           C  
ATOM   2269  CD1 LEU C 147       0.669  11.601   4.553  1.00 40.41           C  
ATOM   2270  CD2 LEU C 147       2.718  12.135   5.900  1.00 40.41           C  
ATOM   2271  N   GLU C 148       2.843  15.972   2.133  1.00 39.63           N  
ATOM   2272  CA  GLU C 148       3.469  16.582   0.964  1.00 39.63           C  
ATOM   2273  C   GLU C 148       4.552  17.576   1.374  1.00 39.63           C  
ATOM   2274  CB  GLU C 148       2.420  17.278   0.093  1.00 39.63           C  
ATOM   2275  O   GLU C 148       5.549  17.743   0.667  1.00 39.63           O  
ATOM   2276  CG  GLU C 148       1.567  16.320  -0.726  1.00 39.63           C  
ATOM   2277  CD  GLU C 148       0.454  17.014  -1.494  1.00 39.63           C  
ATOM   2278  OE1 GLU C 148      -0.269  16.337  -2.260  1.00 39.63           O  
ATOM   2279  OE2 GLU C 148       0.303  18.245  -1.329  1.00 39.63           O  
ATOM   2280  N   LEU C 149       4.345  18.043   2.533  1.00 33.34           N  
ATOM   2281  CA  LEU C 149       5.260  19.052   3.054  1.00 33.34           C  
ATOM   2282  C   LEU C 149       6.412  18.401   3.813  1.00 33.34           C  
ATOM   2283  CB  LEU C 149       4.517  20.028   3.971  1.00 33.34           C  
ATOM   2284  O   LEU C 149       7.417  19.054   4.104  1.00 33.34           O  
ATOM   2285  CG  LEU C 149       3.527  20.975   3.292  1.00 33.34           C  
ATOM   2286  CD1 LEU C 149       2.637  21.647   4.332  1.00 33.34           C  
ATOM   2287  CD2 LEU C 149       4.267  22.017   2.460  1.00 33.34           C  
ATOM   2288  N   MET C 150       6.184  17.027   4.057  1.00 35.73           N  
ATOM   2289  CA  MET C 150       7.236  16.248   4.705  1.00 35.73           C  
ATOM   2290  C   MET C 150       8.112  15.551   3.670  1.00 35.73           C  
ATOM   2291  CB  MET C 150       6.631  15.216   5.659  1.00 35.73           C  
ATOM   2292  O   MET C 150       7.618  15.094   2.638  1.00 35.73           O  
ATOM   2293  CG  MET C 150       5.886  15.829   6.833  1.00 35.73           C  
ATOM   2294  SD  MET C 150       5.094  14.564   7.901  1.00 35.73           S  
ATOM   2295  CE  MET C 150       4.403  13.463   6.635  1.00 35.73           C  
TER    2296      MET C 150                                                      
ENDMDL                                                                          
END                                                                             
