# Supplementary material for: Structure and activation of the RING E3 ubiquitin ligase TRIM72 on the membrane
Source: Nat Struct Mol Biol. 2023 Sep 28;30(11):1695–706. doi: 10.1038/s41594-023-01111-7 (PMC10643145; doi:10.1038/s41594-023-01111-7)
Supplement: Supplementary file 5 — Predicted structures of the RING domain of 60 TRIM proteins. [file 41594_2023_1111_MOESM5_ESM.zip › R59_ad380_unrelaxed_rank_1_model_4.pdb]

MODEL     1                                                                     
ATOM      1  N   MET B   1      20.143   6.263  -3.493  1.00 42.18           N  
ATOM      2  CA  MET B   1      19.102   5.523  -2.787  1.00 42.18           C  
ATOM      3  C   MET B   1      17.774   6.271  -2.837  1.00 42.18           C  
ATOM      4  CB  MET B   1      19.508   5.274  -1.334  1.00 42.18           C  
ATOM      5  O   MET B   1      17.704   7.445  -2.468  1.00 42.18           O  
ATOM      6  CG  MET B   1      19.865   3.827  -1.036  1.00 42.18           C  
ATOM      7  SD  MET B   1      20.288   3.557   0.729  1.00 42.18           S  
ATOM      8  CE  MET B   1      18.845   2.595   1.261  1.00 42.18           C  
ATOM      9  N   HIS B   2      16.906   5.958  -3.695  1.00 51.98           N  
ATOM     10  CA  HIS B   2      15.702   6.726  -3.987  1.00 51.98           C  
ATOM     11  C   HIS B   2      14.903   7.004  -2.718  1.00 51.98           C  
ATOM     12  CB  HIS B   2      14.829   5.989  -5.005  1.00 51.98           C  
ATOM     13  O   HIS B   2      14.777   6.132  -1.856  1.00 51.98           O  
ATOM     14  CG  HIS B   2      15.392   5.992  -6.391  1.00 51.98           C  
ATOM     15  CD2 HIS B   2      15.953   5.002  -7.125  1.00 51.98           C  
ATOM     16  ND1 HIS B   2      15.418   7.121  -7.181  1.00 51.98           N  
ATOM     17  CE1 HIS B   2      15.971   6.823  -8.345  1.00 51.98           C  
ATOM     18  NE2 HIS B   2      16.305   5.544  -8.337  1.00 51.98           N  
ATOM     19  N   ASN B   3      14.849   8.289  -2.425  1.00 64.78           N  
ATOM     20  CA  ASN B   3      14.078   8.843  -1.317  1.00 64.78           C  
ATOM     21  C   ASN B   3      12.579   8.637  -1.519  1.00 64.78           C  
ATOM     22  CB  ASN B   3      14.390  10.330  -1.136  1.00 64.78           C  
ATOM     23  O   ASN B   3      11.998   9.169  -2.467  1.00 64.78           O  
ATOM     24  CG  ASN B   3      14.220  10.792   0.297  1.00 64.78           C  
ATOM     25  ND2 ASN B   3      14.765  11.962   0.612  1.00 64.78           N  
ATOM     26  OD1 ASN B   3      13.605  10.104   1.116  1.00 64.78           O  
ATOM     27  N   PHE B   4      12.106   7.396  -1.091  1.00 76.72           N  
ATOM     28  CA  PHE B   4      10.683   7.083  -1.159  1.00 76.72           C  
ATOM     29  C   PHE B   4       9.893   7.938  -0.175  1.00 76.72           C  
ATOM     30  CB  PHE B   4      10.444   5.597  -0.872  1.00 76.72           C  
ATOM     31  O   PHE B   4       8.739   7.635   0.131  1.00 76.72           O  
ATOM     32  CG  PHE B   4      10.989   4.679  -1.933  1.00 76.72           C  
ATOM     33  CD1 PHE B   4      10.457   4.685  -3.217  1.00 76.72           C  
ATOM     34  CD2 PHE B   4      12.033   3.810  -1.646  1.00 76.72           C  
ATOM     35  CE1 PHE B   4      10.960   3.836  -4.200  1.00 76.72           C  
ATOM     36  CE2 PHE B   4      12.541   2.959  -2.623  1.00 76.72           C  
ATOM     37  CZ  PHE B   4      12.002   2.973  -3.900  1.00 76.72           C  
ATOM     38  N   GLU B   5      10.450   8.972   0.186  1.00 76.44           N  
ATOM     39  CA  GLU B   5       9.828   9.772   1.237  1.00 76.44           C  
ATOM     40  C   GLU B   5       8.469  10.306   0.794  1.00 76.44           C  
ATOM     41  CB  GLU B   5      10.742  10.930   1.643  1.00 76.44           C  
ATOM     42  O   GLU B   5       7.506  10.282   1.563  1.00 76.44           O  
ATOM     43  CG  GLU B   5      10.460  11.478   3.034  1.00 76.44           C  
ATOM     44  CD  GLU B   5      11.414  12.587   3.448  1.00 76.44           C  
ATOM     45  OE1 GLU B   5      11.256  13.142   4.559  1.00 76.44           O  
ATOM     46  OE2 GLU B   5      12.327  12.906   2.653  1.00 76.44           O  
ATOM     47  N   GLU B   6       8.402  10.704  -0.438  1.00 80.31           N  
ATOM     48  CA  GLU B   6       7.150  11.258  -0.943  1.00 80.31           C  
ATOM     49  C   GLU B   6       6.050  10.201  -0.973  1.00 80.31           C  
ATOM     50  CB  GLU B   6       7.349  11.850  -2.341  1.00 80.31           C  
ATOM     51  O   GLU B   6       4.908  10.474  -0.600  1.00 80.31           O  
ATOM     52  CG  GLU B   6       8.099  13.174  -2.347  1.00 80.31           C  
ATOM     53  CD  GLU B   6       8.322  13.731  -3.744  1.00 80.31           C  
ATOM     54  OE1 GLU B   6       9.012  14.766  -3.882  1.00 80.31           O  
ATOM     55  OE2 GLU B   6       7.801  13.127  -4.709  1.00 80.31           O  
ATOM     56  N   GLU B   7       6.445   9.000  -1.350  1.00 85.87           N  
ATOM     57  CA  GLU B   7       5.470   7.921  -1.475  1.00 85.87           C  
ATOM     58  C   GLU B   7       5.091   7.359  -0.108  1.00 85.87           C  
ATOM     59  CB  GLU B   7       6.013   6.805  -2.370  1.00 85.87           C  
ATOM     60  O   GLU B   7       4.073   6.677   0.029  1.00 85.87           O  
ATOM     61  CG  GLU B   7       6.102   7.185  -3.841  1.00 85.87           C  
ATOM     62  CD  GLU B   7       7.232   8.157  -4.144  1.00 85.87           C  
ATOM     63  OE1 GLU B   7       7.045   9.060  -4.990  1.00 85.87           O  
ATOM     64  OE2 GLU B   7       8.312   8.013  -3.529  1.00 85.87           O  
ATOM     65  N   LEU B   8       5.838   7.686   0.872  1.00 89.34           N  
ATOM     66  CA  LEU B   8       5.624   7.130   2.203  1.00 89.34           C  
ATOM     67  C   LEU B   8       4.971   8.157   3.123  1.00 89.34           C  
ATOM     68  CB  LEU B   8       6.949   6.657   2.806  1.00 89.34           C  
ATOM     69  O   LEU B   8       4.801   7.907   4.318  1.00 89.34           O  
ATOM     70  CG  LEU B   8       7.672   5.535   2.058  1.00 89.34           C  
ATOM     71  CD1 LEU B   8       8.982   5.190   2.759  1.00 89.34           C  
ATOM     72  CD2 LEU B   8       6.778   4.304   1.947  1.00 89.34           C  
ATOM     73  N   THR B   9       4.595   9.280   2.562  1.00 87.77           N  
ATOM     74  CA  THR B   9       4.073  10.381   3.364  1.00 87.77           C  
ATOM     75  C   THR B   9       2.568  10.529   3.165  1.00 87.77           C  
ATOM     76  CB  THR B   9       4.773  11.708   3.014  1.00 87.77           C  
ATOM     77  O   THR B   9       2.072  10.436   2.040  1.00 87.77           O  
ATOM     78  CG2 THR B   9       4.229  12.855   3.858  1.00 87.77           C  
ATOM     79  OG1 THR B   9       6.180  11.577   3.254  1.00 87.77           O  
ATOM     80  N   CYS B  10       1.883  10.721   4.232  1.00 90.38           N  
ATOM     81  CA  CYS B  10       0.445  10.968   4.204  1.00 90.38           C  
ATOM     82  C   CYS B  10       0.140  12.352   3.644  1.00 90.38           C  
ATOM     83  CB  CYS B  10      -0.149  10.833   5.606  1.00 90.38           C  
ATOM     84  O   CYS B  10       0.716  13.347   4.089  1.00 90.38           O  
ATOM     85  SG  CYS B  10      -1.928  11.135   5.675  1.00 90.38           S  
ATOM     86  N   PRO B  11      -0.792  12.459   2.711  1.00 87.33           N  
ATOM     87  CA  PRO B  11      -1.119  13.752   2.104  1.00 87.33           C  
ATOM     88  C   PRO B  11      -1.845  14.689   3.067  1.00 87.33           C  
ATOM     89  CB  PRO B  11      -2.020  13.371   0.927  1.00 87.33           C  
ATOM     90  O   PRO B  11      -1.941  15.891   2.809  1.00 87.33           O  
ATOM     91  CG  PRO B  11      -1.708  11.935   0.655  1.00 87.33           C  
ATOM     92  CD  PRO B  11      -1.311  11.281   1.947  1.00 87.33           C  
ATOM     93  N   ILE B  12      -2.329  14.247   4.161  1.00 86.14           N  
ATOM     94  CA  ILE B  12      -3.070  15.077   5.106  1.00 86.14           C  
ATOM     95  C   ILE B  12      -2.111  15.666   6.138  1.00 86.14           C  
ATOM     96  CB  ILE B  12      -4.186  14.272   5.809  1.00 86.14           C  
ATOM     97  O   ILE B  12      -2.008  16.888   6.272  1.00 86.14           O  
ATOM     98  CG1 ILE B  12      -5.213  13.776   4.785  1.00 86.14           C  
ATOM     99  CG2 ILE B  12      -4.859  15.118   6.894  1.00 86.14           C  
ATOM    100  CD1 ILE B  12      -6.308  12.901   5.380  1.00 86.14           C  
ATOM    101  N   CYS B  13      -1.305  14.850   6.763  1.00 82.42           N  
ATOM    102  CA  CYS B  13      -0.475  15.332   7.861  1.00 82.42           C  
ATOM    103  C   CYS B  13       0.958  15.566   7.400  1.00 82.42           C  
ATOM    104  CB  CYS B  13      -0.491  14.338   9.022  1.00 82.42           C  
ATOM    105  O   CYS B  13       1.762  16.150   8.129  1.00 82.42           O  
ATOM    106  SG  CYS B  13       0.250  12.740   8.622  1.00 82.42           S  
ATOM    107  N   TYR B  14       1.273  15.041   6.182  1.00 79.12           N  
ATOM    108  CA  TYR B  14       2.568  15.244   5.543  1.00 79.12           C  
ATOM    109  C   TYR B  14       3.677  14.551   6.326  1.00 79.12           C  
ATOM    110  CB  TYR B  14       2.876  16.739   5.414  1.00 79.12           C  
ATOM    111  O   TYR B  14       4.846  14.934   6.229  1.00 79.12           O  
ATOM    112  CG  TYR B  14       1.948  17.471   4.476  1.00 79.12           C  
ATOM    113  CD1 TYR B  14       2.111  17.384   3.095  1.00 79.12           C  
ATOM    114  CD2 TYR B  14       0.907  18.252   4.967  1.00 79.12           C  
ATOM    115  CE1 TYR B  14       1.259  18.058   2.226  1.00 79.12           C  
ATOM    116  CE2 TYR B  14       0.049  18.931   4.107  1.00 79.12           C  
ATOM    117  OH  TYR B  14      -0.613  19.497   1.885  1.00 79.12           O  
ATOM    118  CZ  TYR B  14       0.233  18.828   2.741  1.00 79.12           C  
ATOM    119  N   SER B  15       3.355  13.637   7.168  1.00 82.27           N  
ATOM    120  CA  SER B  15       4.301  12.767   7.859  1.00 82.27           C  
ATOM    121  C   SER B  15       4.267  11.352   7.292  1.00 82.27           C  
ATOM    122  CB  SER B  15       4.000  12.732   9.358  1.00 82.27           C  
ATOM    123  O   SER B  15       3.387  11.018   6.496  1.00 82.27           O  
ATOM    124  OG  SER B  15       4.008  14.040   9.904  1.00 82.27           O  
ATOM    125  N   ILE B  16       5.267  10.604   7.662  1.00 86.12           N  
ATOM    126  CA  ILE B  16       5.257   9.196   7.278  1.00 86.12           C  
ATOM    127  C   ILE B  16       3.987   8.528   7.800  1.00 86.12           C  
ATOM    128  CB  ILE B  16       6.507   8.458   7.807  1.00 86.12           C  
ATOM    129  O   ILE B  16       3.555   8.795   8.924  1.00 86.12           O  
ATOM    130  CG1 ILE B  16       7.777   9.032   7.167  1.00 86.12           C  
ATOM    131  CG2 ILE B  16       6.395   6.953   7.546  1.00 86.12           C  
ATOM    132  CD1 ILE B  16       7.921   8.715   5.685  1.00 86.12           C  
ATOM    133  N   PHE B  17       3.397   7.729   6.979  1.00 93.18           N  
ATOM    134  CA  PHE B  17       2.125   7.101   7.314  1.00 93.18           C  
ATOM    135  C   PHE B  17       2.206   6.400   8.665  1.00 93.18           C  
ATOM    136  CB  PHE B  17       1.714   6.102   6.228  1.00 93.18           C  
ATOM    137  O   PHE B  17       3.201   5.736   8.967  1.00 93.18           O  
ATOM    138  CG  PHE B  17       1.171   6.748   4.983  1.00 93.18           C  
ATOM    139  CD1 PHE B  17      -0.106   7.297   4.968  1.00 93.18           C  
ATOM    140  CD2 PHE B  17       1.937   6.807   3.826  1.00 93.18           C  
ATOM    141  CE1 PHE B  17      -0.611   7.896   3.817  1.00 93.18           C  
ATOM    142  CE2 PHE B  17       1.438   7.404   2.671  1.00 93.18           C  
ATOM    143  CZ  PHE B  17       0.164   7.947   2.669  1.00 93.18           C  
ATOM    144  N   GLU B  18       1.232   6.692   9.497  1.00 92.76           N  
ATOM    145  CA  GLU B  18       0.955   5.905  10.695  1.00 92.76           C  
ATOM    146  C   GLU B  18      -0.357   5.138  10.560  1.00 92.76           C  
ATOM    147  CB  GLU B  18       0.913   6.806  11.932  1.00 92.76           C  
ATOM    148  O   GLU B  18      -1.417   5.739  10.371  1.00 92.76           O  
ATOM    149  CG  GLU B  18       0.914   6.043  13.249  1.00 92.76           C  
ATOM    150  CD  GLU B  18       0.966   6.950  14.468  1.00 92.76           C  
ATOM    151  OE1 GLU B  18       0.960   6.435  15.609  1.00 92.76           O  
ATOM    152  OE2 GLU B  18       1.011   8.186  14.281  1.00 92.76           O  
ATOM    153  N   ASP B  19      -0.294   3.817  10.631  1.00 97.01           N  
ATOM    154  CA  ASP B  19      -1.476   2.985  10.429  1.00 97.01           C  
ATOM    155  C   ASP B  19      -2.192   3.355   9.132  1.00 97.01           C  
ATOM    156  CB  ASP B  19      -2.433   3.115  11.615  1.00 97.01           C  
ATOM    157  O   ASP B  19      -3.319   3.855   9.160  1.00 97.01           O  
ATOM    158  CG  ASP B  19      -3.491   2.026  11.645  1.00 97.01           C  
ATOM    159  OD1 ASP B  19      -3.563   1.219  10.694  1.00 97.01           O  
ATOM    160  OD2 ASP B  19      -4.262   1.977  12.628  1.00 97.01           O  
ATOM    161  N   PRO B  20      -1.559   3.086   7.974  1.00 97.89           N  
ATOM    162  CA  PRO B  20      -2.076   3.477   6.660  1.00 97.89           C  
ATOM    163  C   PRO B  20      -3.348   2.723   6.278  1.00 97.89           C  
ATOM    164  CB  PRO B  20      -0.927   3.125   5.711  1.00 97.89           C  
ATOM    165  O   PRO B  20      -3.327   1.496   6.148  1.00 97.89           O  
ATOM    166  CG  PRO B  20      -0.180   2.032   6.404  1.00 97.89           C  
ATOM    167  CD  PRO B  20      -0.321   2.223   7.887  1.00 97.89           C  
ATOM    168  N   ARG B  21      -4.456   3.401   6.006  1.00 98.65           N  
ATOM    169  CA  ARG B  21      -5.759   2.838   5.667  1.00 98.65           C  
ATOM    170  C   ARG B  21      -6.118   3.126   4.213  1.00 98.65           C  
ATOM    171  CB  ARG B  21      -6.843   3.393   6.594  1.00 98.65           C  
ATOM    172  O   ARG B  21      -5.921   4.242   3.729  1.00 98.65           O  
ATOM    173  CG  ARG B  21      -6.581   3.136   8.070  1.00 98.65           C  
ATOM    174  CD  ARG B  21      -6.638   1.652   8.403  1.00 98.65           C  
ATOM    175  NE  ARG B  21      -6.539   1.418   9.841  1.00 98.65           N  
ATOM    176  NH1 ARG B  21      -8.102  -0.283   9.880  1.00 98.65           N  
ATOM    177  NH2 ARG B  21      -7.069   0.376  11.818  1.00 98.65           N  
ATOM    178  CZ  ARG B  21      -7.237   0.504  10.510  1.00 98.65           C  
ATOM    179  N   VAL B  22      -6.699   2.164   3.536  1.00 98.13           N  
ATOM    180  CA  VAL B  22      -7.016   2.285   2.117  1.00 98.13           C  
ATOM    181  C   VAL B  22      -8.513   2.525   1.940  1.00 98.13           C  
ATOM    182  CB  VAL B  22      -6.581   1.029   1.329  1.00 98.13           C  
ATOM    183  O   VAL B  22      -9.336   1.781   2.480  1.00 98.13           O  
ATOM    184  CG1 VAL B  22      -6.820   1.220  -0.168  1.00 98.13           C  
ATOM    185  CG2 VAL B  22      -5.112   0.711   1.601  1.00 98.13           C  
ATOM    186  N   LEU B  23      -8.835   3.524   1.164  1.00 97.16           N  
ATOM    187  CA  LEU B  23     -10.220   3.804   0.801  1.00 97.16           C  
ATOM    188  C   LEU B  23     -10.622   3.030  -0.449  1.00 97.16           C  
ATOM    189  CB  LEU B  23     -10.422   5.305   0.573  1.00 97.16           C  
ATOM    190  O   LEU B  23      -9.764   2.626  -1.237  1.00 97.16           O  
ATOM    191  CG  LEU B  23     -10.177   6.213   1.779  1.00 97.16           C  
ATOM    192  CD1 LEU B  23     -10.392   7.673   1.396  1.00 97.16           C  
ATOM    193  CD2 LEU B  23     -11.086   5.819   2.939  1.00 97.16           C  
ATOM    194  N   PRO B  24     -11.897   2.816  -0.634  1.00 95.46           N  
ATOM    195  CA  PRO B  24     -12.364   2.107  -1.828  1.00 95.46           C  
ATOM    196  C   PRO B  24     -11.915   2.777  -3.125  1.00 95.46           C  
ATOM    197  CB  PRO B  24     -13.888   2.150  -1.691  1.00 95.46           C  
ATOM    198  O   PRO B  24     -11.807   2.115  -4.160  1.00 95.46           O  
ATOM    199  CG  PRO B  24     -14.138   2.160  -0.217  1.00 95.46           C  
ATOM    200  CD  PRO B  24     -13.085   3.004   0.440  1.00 95.46           C  
ATOM    201  N   CYS B  25     -11.601   4.077  -3.051  1.00 96.25           N  
ATOM    202  CA  CYS B  25     -11.115   4.787  -4.229  1.00 96.25           C  
ATOM    203  C   CYS B  25      -9.626   4.539  -4.439  1.00 96.25           C  
ATOM    204  CB  CYS B  25     -11.379   6.286  -4.097  1.00 96.25           C  
ATOM    205  O   CYS B  25      -9.030   5.076  -5.375  1.00 96.25           O  
ATOM    206  SG  CYS B  25     -10.517   7.058  -2.710  1.00 96.25           S  
ATOM    207  N   SER B  26      -8.981   3.869  -3.470  1.00 97.25           N  
ATOM    208  CA  SER B  26      -7.619   3.368  -3.629  1.00 97.25           C  
ATOM    209  C   SER B  26      -6.603   4.326  -3.016  1.00 97.25           C  
ATOM    210  CB  SER B  26      -7.298   3.148  -5.107  1.00 97.25           C  
ATOM    211  O   SER B  26      -5.410   4.020  -2.958  1.00 97.25           O  
ATOM    212  OG  SER B  26      -8.098   2.110  -5.647  1.00 97.25           O  
ATOM    213  N   HIS B  27      -7.030   5.477  -2.526  1.00 95.34           N  
ATOM    214  CA  HIS B  27      -6.112   6.393  -1.860  1.00 95.34           C  
ATOM    215  C   HIS B  27      -5.878   5.983  -0.410  1.00 95.34           C  
ATOM    216  CB  HIS B  27      -6.647   7.825  -1.921  1.00 95.34           C  
ATOM    217  O   HIS B  27      -6.782   5.460   0.245  1.00 95.34           O  
ATOM    218  CG  HIS B  27      -6.691   8.391  -3.304  1.00 95.34           C  
ATOM    219  CD2 HIS B  27      -5.701   8.829  -4.118  1.00 95.34           C  
ATOM    220  ND1 HIS B  27      -7.867   8.562  -4.001  1.00 95.34           N  
ATOM    221  CE1 HIS B  27      -7.598   9.080  -5.188  1.00 95.34           C  
ATOM    222  NE2 HIS B  27      -6.291   9.252  -5.284  1.00 95.34           N  
ATOM    223  N   THR B  28      -4.689   6.264   0.107  1.00 97.82           N  
ATOM    224  CA  THR B  28      -4.274   5.833   1.437  1.00 97.82           C  
ATOM    225  C   THR B  28      -3.977   7.036   2.327  1.00 97.82           C  
ATOM    226  CB  THR B  28      -3.032   4.924   1.367  1.00 97.82           C  
ATOM    227  O   THR B  28      -3.434   8.041   1.861  1.00 97.82           O  
ATOM    228  CG2 THR B  28      -2.600   4.476   2.759  1.00 97.82           C  
ATOM    229  OG1 THR B  28      -3.338   3.768   0.578  1.00 97.82           O  
ATOM    230  N   PHE B  29      -4.414   6.927   3.589  1.00 95.35           N  
ATOM    231  CA  PHE B  29      -4.192   7.953   4.600  1.00 95.35           C  
ATOM    232  C   PHE B  29      -3.952   7.323   5.967  1.00 95.35           C  
ATOM    233  CB  PHE B  29      -5.385   8.912   4.666  1.00 95.35           C  
ATOM    234  O   PHE B  29      -4.252   6.145   6.175  1.00 95.35           O  
ATOM    235  CG  PHE B  29      -5.728   9.545   3.345  1.00 95.35           C  
ATOM    236  CD1 PHE B  29      -5.103  10.717   2.936  1.00 95.35           C  
ATOM    237  CD2 PHE B  29      -6.677   8.967   2.511  1.00 95.35           C  
ATOM    238  CE1 PHE B  29      -5.419  11.305   1.713  1.00 95.35           C  
ATOM    239  CE2 PHE B  29      -6.998   9.549   1.287  1.00 95.35           C  
ATOM    240  CZ  PHE B  29      -6.369  10.718   0.891  1.00 95.35           C  
ATOM    241  N   CYS B  30      -3.378   8.113   6.879  1.00 96.44           N  
ATOM    242  CA  CYS B  30      -3.275   7.651   8.258  1.00 96.44           C  
ATOM    243  C   CYS B  30      -4.655   7.423   8.862  1.00 96.44           C  
ATOM    244  CB  CYS B  30      -2.499   8.660   9.104  1.00 96.44           C  
ATOM    245  O   CYS B  30      -5.591   8.175   8.585  1.00 96.44           O  
ATOM    246  SG  CYS B  30      -0.800   8.922   8.550  1.00 96.44           S  
ATOM    247  N   ARG B  31      -4.725   6.422   9.671  1.00 97.60           N  
ATOM    248  CA  ARG B  31      -5.975   6.197  10.390  1.00 97.60           C  
ATOM    249  C   ARG B  31      -6.392   7.442  11.166  1.00 97.60           C  
ATOM    250  CB  ARG B  31      -5.841   5.007  11.342  1.00 97.60           C  
ATOM    251  O   ARG B  31      -7.538   7.886  11.068  1.00 97.60           O  
ATOM    252  CG  ARG B  31      -7.111   4.690  12.115  1.00 97.60           C  
ATOM    253  CD  ARG B  31      -6.878   3.616  13.169  1.00 97.60           C  
ATOM    254  NE  ARG B  31      -6.127   4.134  14.309  1.00 97.60           N  
ATOM    255  NH1 ARG B  31      -6.758   2.446  15.754  1.00 97.60           N  
ATOM    256  NH2 ARG B  31      -5.373   4.123  16.478  1.00 97.60           N  
ATOM    257  CZ  ARG B  31      -6.088   3.567  15.511  1.00 97.60           C  
ATOM    258  N   ASN B  32      -5.484   8.022  11.937  1.00 93.54           N  
ATOM    259  CA  ASN B  32      -5.784   9.183  12.769  1.00 93.54           C  
ATOM    260  C   ASN B  32      -6.196  10.386  11.926  1.00 93.54           C  
ATOM    261  CB  ASN B  32      -4.582   9.537  13.648  1.00 93.54           C  
ATOM    262  O   ASN B  32      -7.066  11.161  12.327  1.00 93.54           O  
ATOM    263  CG  ASN B  32      -4.388   8.562  14.793  1.00 93.54           C  
ATOM    264  ND2 ASN B  32      -3.218   8.607  15.419  1.00 93.54           N  
ATOM    265  OD1 ASN B  32      -5.283   7.775  15.112  1.00 93.54           O  
ATOM    266  N   CYS B  33      -5.603  10.548  10.773  1.00 92.23           N  
ATOM    267  CA  CYS B  33      -5.989  11.633   9.878  1.00 92.23           C  
ATOM    268  C   CYS B  33      -7.427  11.462   9.402  1.00 92.23           C  
ATOM    269  CB  CYS B  33      -5.048  11.696   8.675  1.00 92.23           C  
ATOM    270  O   CYS B  33      -8.202  12.421   9.397  1.00 92.23           O  
ATOM    271  SG  CYS B  33      -3.397  12.311   9.074  1.00 92.23           S  
ATOM    272  N   LEU B  34      -7.806  10.261   9.072  1.00 95.18           N  
ATOM    273  CA  LEU B  34      -9.169   9.995   8.627  1.00 95.18           C  
ATOM    274  C   LEU B  34     -10.160  10.180   9.772  1.00 95.18           C  
ATOM    275  CB  LEU B  34      -9.282   8.577   8.063  1.00 95.18           C  
ATOM    276  O   LEU B  34     -11.259  10.701   9.569  1.00 95.18           O  
ATOM    277  CG  LEU B  34      -8.543   8.309   6.750  1.00 95.18           C  
ATOM    278  CD1 LEU B  34      -8.723   6.854   6.329  1.00 95.18           C  
ATOM    279  CD2 LEU B  34      -9.035   9.252   5.658  1.00 95.18           C  
ATOM    280  N   GLU B  35      -9.788   9.743  10.921  1.00 93.23           N  
ATOM    281  CA  GLU B  35     -10.637   9.927  12.095  1.00 93.23           C  
ATOM    282  C   GLU B  35     -10.887  11.407  12.368  1.00 93.23           C  
ATOM    283  CB  GLU B  35     -10.007   9.265  13.323  1.00 93.23           C  
ATOM    284  O   GLU B  35     -12.007  11.802  12.701  1.00 93.23           O  
ATOM    285  CG  GLU B  35     -10.144   7.749  13.342  1.00 93.23           C  
ATOM    286  CD  GLU B  35      -9.373   7.091  14.476  1.00 93.23           C  
ATOM    287  OE1 GLU B  35      -9.504   5.861  14.665  1.00 93.23           O  
ATOM    288  OE2 GLU B  35      -8.633   7.813  15.181  1.00 93.23           O  
ATOM    289  N   ASN B  36      -9.868  12.197  12.224  1.00 87.53           N  
ATOM    290  CA  ASN B  36      -9.979  13.636  12.437  1.00 87.53           C  
ATOM    291  C   ASN B  36     -10.914  14.282  11.418  1.00 87.53           C  
ATOM    292  CB  ASN B  36      -8.599  14.295  12.384  1.00 87.53           C  
ATOM    293  O   ASN B  36     -11.706  15.160  11.765  1.00 87.53           O  
ATOM    294  CG  ASN B  36      -7.747  13.963  13.592  1.00 87.53           C  
ATOM    295  ND2 ASN B  36      -6.434  14.093  13.446  1.00 87.53           N  
ATOM    296  OD1 ASN B  36      -8.264  13.592  14.649  1.00 87.53           O  
ATOM    297  N   ILE B  37     -10.869  13.828  10.196  1.00 87.07           N  
ATOM    298  CA  ILE B  37     -11.747  14.337   9.148  1.00 87.07           C  
ATOM    299  C   ILE B  37     -13.197  13.981   9.471  1.00 87.07           C  
ATOM    300  CB  ILE B  37     -11.355  13.778   7.761  1.00 87.07           C  
ATOM    301  O   ILE B  37     -14.099  14.803   9.292  1.00 87.07           O  
ATOM    302  CG1 ILE B  37     -10.030  14.391   7.294  1.00 87.07           C  
ATOM    303  CG2 ILE B  37     -12.468  14.036   6.741  1.00 87.07           C  
ATOM    304  CD1 ILE B  37      -9.510  13.817   5.983  1.00 87.07           C  
ATOM    305  N   LEU B  38     -13.345  12.759   9.892  1.00 85.65           N  
ATOM    306  CA  LEU B  38     -14.686  12.292  10.227  1.00 85.65           C  
ATOM    307  C   LEU B  38     -15.262  13.085  11.395  1.00 85.65           C  
ATOM    308  CB  LEU B  38     -14.664  10.800  10.570  1.00 85.65           C  
ATOM    309  O   LEU B  38     -16.442  13.445  11.385  1.00 85.65           O  
ATOM    310  CG  LEU B  38     -15.509   9.887   9.680  1.00 85.65           C  
ATOM    311  CD1 LEU B  38     -14.630   8.830   9.020  1.00 85.65           C  
ATOM    312  CD2 LEU B  38     -16.624   9.234  10.489  1.00 85.65           C  
ATOM    313  N   GLN B  39     -14.531  13.338  12.413  1.00 83.24           N  
ATOM    314  CA  GLN B  39     -14.966  14.067  13.600  1.00 83.24           C  
ATOM    315  C   GLN B  39     -15.277  15.523  13.268  1.00 83.24           C  
ATOM    316  CB  GLN B  39     -13.902  13.994  14.696  1.00 83.24           C  
ATOM    317  O   GLN B  39     -16.201  16.111  13.835  1.00 83.24           O  
ATOM    318  CG  GLN B  39     -13.831  12.644  15.397  1.00 83.24           C  
ATOM    319  CD  GLN B  39     -12.667  12.545  16.364  1.00 83.24           C  
ATOM    320  NE2 GLN B  39     -12.342  11.325  16.778  1.00 83.24           N  
ATOM    321  OE1 GLN B  39     -12.064  13.557  16.736  1.00 83.24           O  
ATOM    322  N   ALA B  40     -14.551  16.103  12.351  1.00 78.96           N  
ATOM    323  CA  ALA B  40     -14.719  17.501  11.963  1.00 78.96           C  
ATOM    324  C   ALA B  40     -15.977  17.689  11.121  1.00 78.96           C  
ATOM    325  CB  ALA B  40     -13.492  17.991  11.197  1.00 78.96           C  
ATOM    326  O   ALA B  40     -16.536  18.787  11.065  1.00 78.96           O  
ATOM    327  N   SER B  41     -16.515  16.691  10.359  1.00 71.71           N  
ATOM    328  CA  SER B  41     -17.690  16.765   9.495  1.00 71.71           C  
ATOM    329  C   SER B  41     -18.977  16.781  10.313  1.00 71.71           C  
ATOM    330  CB  SER B  41     -17.712  15.589   8.518  1.00 71.71           C  
ATOM    331  O   SER B  41     -20.037  17.152   9.805  1.00 71.71           O  
ATOM    332  OG  SER B  41     -17.597  14.357   9.211  1.00 71.71           O  
ATOM    333  N   GLY B  42     -19.008  16.932  11.557  1.00 62.65           N  
ATOM    334  CA  GLY B  42     -20.156  17.106  12.433  1.00 62.65           C  
ATOM    335  C   GLY B  42     -21.186  16.001  12.294  1.00 62.65           C  
ATOM    336  O   GLY B  42     -22.306  16.123  12.795  1.00 62.65           O  
ATOM    337  N   ASN B  43     -21.177  15.015  11.453  1.00 55.38           N  
ATOM    338  CA  ASN B  43     -22.172  13.997  11.134  1.00 55.38           C  
ATOM    339  C   ASN B  43     -22.303  12.971  12.256  1.00 55.38           C  
ATOM    340  CB  ASN B  43     -21.826  13.302   9.816  1.00 55.38           C  
ATOM    341  O   ASN B  43     -23.190  12.116  12.220  1.00 55.38           O  
ATOM    342  CG  ASN B  43     -22.375  14.035   8.607  1.00 55.38           C  
ATOM    343  ND2 ASN B  43     -22.001  13.580   7.418  1.00 55.38           N  
ATOM    344  OD1 ASN B  43     -23.129  15.002   8.742  1.00 55.38           O  
ATOM    345  N   PHE B  44     -21.425  13.031  13.285  1.00 54.78           N  
ATOM    346  CA  PHE B  44     -21.405  11.957  14.272  1.00 54.78           C  
ATOM    347  C   PHE B  44     -22.513  12.146  15.301  1.00 54.78           C  
ATOM    348  CB  PHE B  44     -20.044  11.895  14.972  1.00 54.78           C  
ATOM    349  O   PHE B  44     -22.935  11.187  15.949  1.00 54.78           O  
ATOM    350  CG  PHE B  44     -19.176  10.754  14.511  1.00 54.78           C  
ATOM    351  CD1 PHE B  44     -19.276   9.503  15.106  1.00 54.78           C  
ATOM    352  CD2 PHE B  44     -18.260  10.935  13.483  1.00 54.78           C  
ATOM    353  CE1 PHE B  44     -18.474   8.445  14.681  1.00 54.78           C  
ATOM    354  CE2 PHE B  44     -17.456   9.883  13.053  1.00 54.78           C  
ATOM    355  CZ  PHE B  44     -17.564   8.640  13.655  1.00 54.78           C  
ATOM    356  N   TYR B  45     -23.038  13.357  15.538  1.00 49.77           N  
ATOM    357  CA  TYR B  45     -23.791  13.560  16.771  1.00 49.77           C  
ATOM    358  C   TYR B  45     -25.242  13.128  16.601  1.00 49.77           C  
ATOM    359  CB  TYR B  45     -23.730  15.028  17.203  1.00 49.77           C  
ATOM    360  O   TYR B  45     -25.871  12.653  17.550  1.00 49.77           O  
ATOM    361  CG  TYR B  45     -22.366  15.464  17.680  1.00 49.77           C  
ATOM    362  CD1 TYR B  45     -21.948  15.206  18.984  1.00 49.77           C  
ATOM    363  CD2 TYR B  45     -21.494  16.136  16.830  1.00 49.77           C  
ATOM    364  CE1 TYR B  45     -20.693  15.608  19.429  1.00 49.77           C  
ATOM    365  CE2 TYR B  45     -20.237  16.543  17.265  1.00 49.77           C  
ATOM    366  OH  TYR B  45     -18.602  16.675  18.999  1.00 49.77           O  
ATOM    367  CZ  TYR B  45     -19.846  16.274  18.563  1.00 49.77           C  
ATOM    368  N   ILE B  46     -26.089  13.734  15.601  1.00 49.64           N  
ATOM    369  CA  ILE B  46     -27.514  13.597  15.885  1.00 49.64           C  
ATOM    370  C   ILE B  46     -27.921  12.129  15.782  1.00 49.64           C  
ATOM    371  CB  ILE B  46     -28.367  14.459  14.928  1.00 49.64           C  
ATOM    372  O   ILE B  46     -28.476  11.564  16.728  1.00 49.64           O  
ATOM    373  CG1 ILE B  46     -27.938  15.928  15.007  1.00 49.64           C  
ATOM    374  CG2 ILE B  46     -29.857  14.305  15.246  1.00 49.64           C  
ATOM    375  CD1 ILE B  46     -28.485  16.794  13.880  1.00 49.64           C  
ATOM    376  N   TRP B  47     -28.899  11.665  14.779  1.00 50.43           N  
ATOM    377  CA  TRP B  47     -29.390  10.330  14.453  1.00 50.43           C  
ATOM    378  C   TRP B  47     -28.278   9.472  13.857  1.00 50.43           C  
ATOM    379  CB  TRP B  47     -30.567  10.413  13.477  1.00 50.43           C  
ATOM    380  O   TRP B  47     -27.544   9.923  12.974  1.00 50.43           O  
ATOM    381  CG  TRP B  47     -31.834  10.925  14.094  1.00 50.43           C  
ATOM    382  CD1 TRP B  47     -32.233  12.229  14.194  1.00 50.43           C  
ATOM    383  CD2 TRP B  47     -32.866  10.141  14.701  1.00 50.43           C  
ATOM    384  CE2 TRP B  47     -33.863  11.037  15.147  1.00 50.43           C  
ATOM    385  CE3 TRP B  47     -33.045   8.767  14.909  1.00 50.43           C  
ATOM    386  NE1 TRP B  47     -33.453  12.303  14.826  1.00 50.43           N  
ATOM    387  CH2 TRP B  47     -35.173   9.252  15.983  1.00 50.43           C  
ATOM    388  CZ2 TRP B  47     -35.023  10.601  15.791  1.00 50.43           C  
ATOM    389  CZ3 TRP B  47     -34.201   8.336  15.550  1.00 50.43           C  
ATOM    390  N   ARG B  48     -27.372   8.762  14.692  1.00 55.33           N  
ATOM    391  CA  ARG B  48     -26.295   7.886  14.242  1.00 55.33           C  
ATOM    392  C   ARG B  48     -26.664   7.189  12.937  1.00 55.33           C  
ATOM    393  CB  ARG B  48     -25.962   6.848  15.315  1.00 55.33           C  
ATOM    394  O   ARG B  48     -27.390   6.193  12.943  1.00 55.33           O  
ATOM    395  CG  ARG B  48     -24.871   7.286  16.280  1.00 55.33           C  
ATOM    396  CD  ARG B  48     -24.447   6.153  17.204  1.00 55.33           C  
ATOM    397  NE  ARG B  48     -23.495   6.608  18.213  1.00 55.33           N  
ATOM    398  NH1 ARG B  48     -21.997   4.882  17.879  1.00 55.33           N  
ATOM    399  NH2 ARG B  48     -21.562   6.496  19.448  1.00 55.33           N  
ATOM    400  CZ  ARG B  48     -22.354   5.994  18.511  1.00 55.33           C  
ATOM    401  N   PRO B  49     -26.391   7.807  11.800  1.00 59.16           N  
ATOM    402  CA  PRO B  49     -26.667   6.986  10.618  1.00 59.16           C  
ATOM    403  C   PRO B  49     -25.889   5.672  10.618  1.00 59.16           C  
ATOM    404  CB  PRO B  49     -26.227   7.881   9.457  1.00 59.16           C  
ATOM    405  O   PRO B  49     -24.864   5.556  11.295  1.00 59.16           O  
ATOM    406  CG  PRO B  49     -25.556   9.048  10.107  1.00 59.16           C  
ATOM    407  CD  PRO B  49     -25.701   8.913  11.596  1.00 59.16           C  
ATOM    408  N   LEU B  50     -26.547   4.634  10.145  1.00 65.32           N  
ATOM    409  CA  LEU B  50     -25.941   3.313  10.021  1.00 65.32           C  
ATOM    410  C   LEU B  50     -24.633   3.387   9.239  1.00 65.32           C  
ATOM    411  CB  LEU B  50     -26.905   2.343   9.334  1.00 65.32           C  
ATOM    412  O   LEU B  50     -23.676   2.676   9.554  1.00 65.32           O  
ATOM    413  CG  LEU B  50     -27.418   1.181  10.186  1.00 65.32           C  
ATOM    414  CD1 LEU B  50     -28.709   1.574  10.896  1.00 65.32           C  
ATOM    415  CD2 LEU B  50     -27.632  -0.060   9.325  1.00 65.32           C  
ATOM    416  N   ARG B  51     -24.449   4.445   8.339  1.00 76.80           N  
ATOM    417  CA  ARG B  51     -23.237   4.646   7.551  1.00 76.80           C  
ATOM    418  C   ARG B  51     -22.934   6.131   7.383  1.00 76.80           C  
ATOM    419  CB  ARG B  51     -23.370   3.980   6.180  1.00 76.80           C  
ATOM    420  O   ARG B  51     -23.842   6.934   7.156  1.00 76.80           O  
ATOM    421  CG  ARG B  51     -23.527   2.469   6.242  1.00 76.80           C  
ATOM    422  CD  ARG B  51     -23.456   1.838   4.858  1.00 76.80           C  
ATOM    423  NE  ARG B  51     -23.522   0.381   4.927  1.00 76.80           N  
ATOM    424  NH1 ARG B  51     -23.800   0.080   2.653  1.00 76.80           N  
ATOM    425  NH2 ARG B  51     -23.730  -1.733   4.054  1.00 76.80           N  
ATOM    426  CZ  ARG B  51     -23.684  -0.421   3.878  1.00 76.80           C  
ATOM    427  N   ILE B  52     -21.735   6.527   7.625  1.00 80.71           N  
ATOM    428  CA  ILE B  52     -21.284   7.913   7.570  1.00 80.71           C  
ATOM    429  C   ILE B  52     -20.455   8.136   6.306  1.00 80.71           C  
ATOM    430  CB  ILE B  52     -20.463   8.291   8.823  1.00 80.71           C  
ATOM    431  O   ILE B  52     -19.501   7.400   6.045  1.00 80.71           O  
ATOM    432  CG1 ILE B  52     -21.266   8.000  10.096  1.00 80.71           C  
ATOM    433  CG2 ILE B  52     -20.038   9.761   8.767  1.00 80.71           C  
ATOM    434  CD1 ILE B  52     -20.422   7.943  11.361  1.00 80.71           C  
ATOM    435  N   PRO B  53     -20.875   9.171   5.558  1.00 88.37           N  
ATOM    436  CA  PRO B  53     -20.109   9.442   4.340  1.00 88.37           C  
ATOM    437  C   PRO B  53     -18.771  10.122   4.623  1.00 88.37           C  
ATOM    438  CB  PRO B  53     -21.031  10.365   3.540  1.00 88.37           C  
ATOM    439  O   PRO B  53     -18.689  10.991   5.495  1.00 88.37           O  
ATOM    440  CG  PRO B  53     -21.861  11.061   4.570  1.00 88.37           C  
ATOM    441  CD  PRO B  53     -22.056  10.132   5.734  1.00 88.37           C  
ATOM    442  N   LEU B  54     -17.743   9.631   3.988  1.00 91.11           N  
ATOM    443  CA  LEU B  54     -16.406  10.210   4.052  1.00 91.11           C  
ATOM    444  C   LEU B  54     -15.907  10.579   2.659  1.00 91.11           C  
ATOM    445  CB  LEU B  54     -15.430   9.234   4.715  1.00 91.11           C  
ATOM    446  O   LEU B  54     -15.875   9.733   1.762  1.00 91.11           O  
ATOM    447  CG  LEU B  54     -13.974   9.693   4.811  1.00 91.11           C  
ATOM    448  CD1 LEU B  54     -13.831  10.786   5.865  1.00 91.11           C  
ATOM    449  CD2 LEU B  54     -13.062   8.513   5.130  1.00 91.11           C  
ATOM    450  N   LYS B  55     -15.582  11.844   2.480  1.00 91.63           N  
ATOM    451  CA  LYS B  55     -15.031  12.307   1.210  1.00 91.63           C  
ATOM    452  C   LYS B  55     -13.514  12.144   1.178  1.00 91.63           C  
ATOM    453  CB  LYS B  55     -15.406  13.768   0.962  1.00 91.63           C  
ATOM    454  O   LYS B  55     -12.818  12.573   2.101  1.00 91.63           O  
ATOM    455  CG  LYS B  55     -16.881  13.985   0.653  1.00 91.63           C  
ATOM    456  CD  LYS B  55     -17.176  15.444   0.331  1.00 91.63           C  
ATOM    457  CE  LYS B  55     -18.664  15.679   0.112  1.00 91.63           C  
ATOM    458  NZ  LYS B  55     -18.964  17.116  -0.163  1.00 91.63           N  
ATOM    459  N   CYS B  56     -13.055  11.592   0.150  1.00 94.76           N  
ATOM    460  CA  CYS B  56     -11.616  11.397   0.005  1.00 94.76           C  
ATOM    461  C   CYS B  56     -10.899  12.731  -0.162  1.00 94.76           C  
ATOM    462  CB  CYS B  56     -11.315  10.493  -1.190  1.00 94.76           C  
ATOM    463  O   CYS B  56     -11.274  13.540  -1.014  1.00 94.76           O  
ATOM    464  SG  CYS B  56      -9.552  10.302  -1.532  1.00 94.76           S  
ATOM    465  N   PRO B  57      -9.882  12.972   0.562  1.00 88.87           N  
ATOM    466  CA  PRO B  57      -9.124  14.222   0.463  1.00 88.87           C  
ATOM    467  C   PRO B  57      -8.449  14.397  -0.896  1.00 88.87           C  
ATOM    468  CB  PRO B  57      -8.082  14.091   1.577  1.00 88.87           C  
ATOM    469  O   PRO B  57      -8.161  15.524  -1.306  1.00 88.87           O  
ATOM    470  CG  PRO B  57      -8.712  13.185   2.585  1.00 88.87           C  
ATOM    471  CD  PRO B  57      -9.508  12.141   1.856  1.00 88.87           C  
ATOM    472  N   ASN B  58      -8.228  13.323  -1.618  1.00 90.41           N  
ATOM    473  CA  ASN B  58      -7.476  13.381  -2.866  1.00 90.41           C  
ATOM    474  C   ASN B  58      -8.402  13.474  -4.075  1.00 90.41           C  
ATOM    475  CB  ASN B  58      -6.555  12.165  -2.995  1.00 90.41           C  
ATOM    476  O   ASN B  58      -8.186  14.298  -4.966  1.00 90.41           O  
ATOM    477  CG  ASN B  58      -5.222  12.366  -2.301  1.00 90.41           C  
ATOM    478  ND2 ASN B  58      -4.156  11.856  -2.906  1.00 90.41           N  
ATOM    479  OD1 ASN B  58      -5.151  12.973  -1.230  1.00 90.41           O  
ATOM    480  N   CYS B  59      -9.441  12.633  -4.111  1.00 91.08           N  
ATOM    481  CA  CYS B  59     -10.235  12.570  -5.333  1.00 91.08           C  
ATOM    482  C   CYS B  59     -11.667  13.023  -5.076  1.00 91.08           C  
ATOM    483  CB  CYS B  59     -10.234  11.151  -5.901  1.00 91.08           C  
ATOM    484  O   CYS B  59     -12.463  13.141  -6.010  1.00 91.08           O  
ATOM    485  SG  CYS B  59     -11.125   9.957  -4.879  1.00 91.08           S  
ATOM    486  N   ARG B  60     -12.062  13.155  -3.868  1.00 91.88           N  
ATOM    487  CA  ARG B  60     -13.349  13.694  -3.441  1.00 91.88           C  
ATOM    488  C   ARG B  60     -14.454  12.653  -3.588  1.00 91.88           C  
ATOM    489  CB  ARG B  60     -13.700  14.948  -4.245  1.00 91.88           C  
ATOM    490  O   ARG B  60     -15.629  12.953  -3.368  1.00 91.88           O  
ATOM    491  CG  ARG B  60     -12.721  16.096  -4.054  1.00 91.88           C  
ATOM    492  CD  ARG B  60     -13.131  17.325  -4.852  1.00 91.88           C  
ATOM    493  NE  ARG B  60     -12.152  18.401  -4.726  1.00 91.88           N  
ATOM    494  NH1 ARG B  60     -13.058  19.703  -6.406  1.00 91.88           N  
ATOM    495  NH2 ARG B  60     -11.202  20.421  -5.268  1.00 91.88           N  
ATOM    496  CZ  ARG B  60     -12.140  19.506  -5.467  1.00 91.88           C  
ATOM    497  N   SER B  61     -14.112  11.424  -3.952  1.00 93.43           N  
ATOM    498  CA  SER B  61     -15.110  10.360  -3.946  1.00 93.43           C  
ATOM    499  C   SER B  61     -15.664  10.128  -2.544  1.00 93.43           C  
ATOM    500  CB  SER B  61     -14.512   9.061  -4.488  1.00 93.43           C  
ATOM    501  O   SER B  61     -14.943  10.274  -1.555  1.00 93.43           O  
ATOM    502  OG  SER B  61     -13.489   8.582  -3.631  1.00 93.43           O  
ATOM    503  N   ILE B  62     -16.893   9.711  -2.552  1.00 93.63           N  
ATOM    504  CA  ILE B  62     -17.554   9.515  -1.266  1.00 93.63           C  
ATOM    505  C   ILE B  62     -17.548   8.032  -0.903  1.00 93.63           C  
ATOM    506  CB  ILE B  62     -19.001  10.056  -1.287  1.00 93.63           C  
ATOM    507  O   ILE B  62     -17.863   7.181  -1.738  1.00 93.63           O  
ATOM    508  CG1 ILE B  62     -19.005  11.563  -1.567  1.00 93.63           C  
ATOM    509  CG2 ILE B  62     -19.714   9.742   0.032  1.00 93.63           C  
ATOM    510  CD1 ILE B  62     -20.395  12.153  -1.763  1.00 93.63           C  
ATOM    511  N   THR B  63     -17.081   7.707   0.287  1.00 91.69           N  
ATOM    512  CA  THR B  63     -17.082   6.356   0.837  1.00 91.69           C  
ATOM    513  C   THR B  63     -17.946   6.283   2.092  1.00 91.69           C  
ATOM    514  CB  THR B  63     -15.653   5.886   1.167  1.00 91.69           C  
ATOM    515  O   THR B  63     -17.898   7.178   2.939  1.00 91.69           O  
ATOM    516  CG2 THR B  63     -15.658   4.475   1.746  1.00 91.69           C  
ATOM    517  OG1 THR B  63     -14.865   5.896  -0.030  1.00 91.69           O  
ATOM    518  N   GLU B  64     -18.755   5.244   2.126  1.00 90.13           N  
ATOM    519  CA  GLU B  64     -19.570   5.026   3.317  1.00 90.13           C  
ATOM    520  C   GLU B  64     -18.830   4.174   4.345  1.00 90.13           C  
ATOM    521  CB  GLU B  64     -20.900   4.364   2.945  1.00 90.13           C  
ATOM    522  O   GLU B  64     -18.480   3.025   4.070  1.00 90.13           O  
ATOM    523  CG  GLU B  64     -21.767   5.204   2.018  1.00 90.13           C  
ATOM    524  CD  GLU B  64     -23.149   4.612   1.790  1.00 90.13           C  
ATOM    525  OE1 GLU B  64     -24.054   5.344   1.330  1.00 90.13           O  
ATOM    526  OE2 GLU B  64     -23.328   3.407   2.076  1.00 90.13           O  
ATOM    527  N   ILE B  65     -18.656   4.752   5.429  1.00 89.14           N  
ATOM    528  CA  ILE B  65     -17.907   4.074   6.482  1.00 89.14           C  
ATOM    529  C   ILE B  65     -18.867   3.297   7.379  1.00 89.14           C  
ATOM    530  CB  ILE B  65     -17.080   5.074   7.320  1.00 89.14           C  
ATOM    531  O   ILE B  65     -19.921   3.811   7.764  1.00 89.14           O  
ATOM    532  CG1 ILE B  65     -16.084   5.824   6.427  1.00 89.14           C  
ATOM    533  CG2 ILE B  65     -16.357   4.353   8.462  1.00 89.14           C  
ATOM    534  CD1 ILE B  65     -14.973   4.946   5.867  1.00 89.14           C  
ATOM    535  N   ALA B  66     -18.470   2.036   7.718  1.00 86.70           N  
ATOM    536  CA  ALA B  66     -19.262   1.188   8.605  1.00 86.70           C  
ATOM    537  C   ALA B  66     -19.346   1.786  10.006  1.00 86.70           C  
ATOM    538  CB  ALA B  66     -18.669  -0.218   8.665  1.00 86.70           C  
ATOM    539  O   ALA B  66     -18.571   2.680  10.353  1.00 86.70           O  
ATOM    540  N   PRO B  67     -20.298   1.295  10.766  1.00 82.30           N  
ATOM    541  CA  PRO B  67     -20.479   1.802  12.129  1.00 82.30           C  
ATOM    542  C   PRO B  67     -19.239   1.611  12.999  1.00 82.30           C  
ATOM    543  CB  PRO B  67     -21.652   0.975  12.660  1.00 82.30           C  
ATOM    544  O   PRO B  67     -19.003   2.392  13.924  1.00 82.30           O  
ATOM    545  CG  PRO B  67     -22.422   0.578  11.442  1.00 82.30           C  
ATOM    546  CD  PRO B  67     -21.461   0.426  10.298  1.00 82.30           C  
ATOM    547  N   THR B  68     -18.466   0.640  12.585  1.00 85.44           N  
ATOM    548  CA  THR B  68     -17.259   0.364  13.356  1.00 85.44           C  
ATOM    549  C   THR B  68     -16.220   1.462  13.145  1.00 85.44           C  
ATOM    550  CB  THR B  68     -16.653  -0.999  12.976  1.00 85.44           C  
ATOM    551  O   THR B  68     -15.255   1.564  13.904  1.00 85.44           O  
ATOM    552  CG2 THR B  68     -17.574  -2.144  13.385  1.00 85.44           C  
ATOM    553  OG1 THR B  68     -16.451  -1.047  11.558  1.00 85.44           O  
ATOM    554  N   GLY B  69     -16.494   2.300  12.099  1.00 89.18           N  
ATOM    555  CA  GLY B  69     -15.624   3.448  11.898  1.00 89.18           C  
ATOM    556  C   GLY B  69     -14.457   3.157  10.973  1.00 89.18           C  
ATOM    557  O   GLY B  69     -14.555   2.302  10.091  1.00 89.18           O  
ATOM    558  N   ILE B  70     -13.378   3.851  11.164  1.00 93.65           N  
ATOM    559  CA  ILE B  70     -12.208   3.794  10.293  1.00 93.65           C  
ATOM    560  C   ILE B  70     -11.529   2.433  10.429  1.00 93.65           C  
ATOM    561  CB  ILE B  70     -11.208   4.927  10.617  1.00 93.65           C  
ATOM    562  O   ILE B  70     -10.868   1.967   9.498  1.00 93.65           O  
ATOM    563  CG1 ILE B  70     -11.861   6.296  10.394  1.00 93.65           C  
ATOM    564  CG2 ILE B  70      -9.938   4.783   9.774  1.00 93.65           C  
ATOM    565  CD1 ILE B  70     -12.300   6.546   8.958  1.00 93.65           C  
ATOM    566  N   GLU B  71     -11.793   1.768  11.518  1.00 93.23           N  
ATOM    567  CA  GLU B  71     -11.201   0.459  11.779  1.00 93.23           C  
ATOM    568  C   GLU B  71     -11.679  -0.574  10.762  1.00 93.23           C  
ATOM    569  CB  GLU B  71     -11.532  -0.008  13.199  1.00 93.23           C  
ATOM    570  O   GLU B  71     -11.059  -1.628  10.603  1.00 93.23           O  
ATOM    571  CG  GLU B  71     -10.779   0.747  14.285  1.00 93.23           C  
ATOM    572  CD  GLU B  71     -11.109   0.265  15.689  1.00 93.23           C  
ATOM    573  OE1 GLU B  71     -10.558   0.821  16.666  1.00 93.23           O  
ATOM    574  OE2 GLU B  71     -11.925  -0.676  15.812  1.00 93.23           O  
ATOM    575  N   SER B  72     -12.745  -0.284  10.125  1.00 92.13           N  
ATOM    576  CA  SER B  72     -13.317  -1.209   9.152  1.00 92.13           C  
ATOM    577  C   SER B  72     -12.565  -1.153   7.827  1.00 92.13           C  
ATOM    578  CB  SER B  72     -14.797  -0.897   8.922  1.00 92.13           C  
ATOM    579  O   SER B  72     -12.706  -2.046   6.989  1.00 92.13           O  
ATOM    580  OG  SER B  72     -14.953   0.361   8.288  1.00 92.13           O  
ATOM    581  N   LEU B  73     -11.808  -0.156   7.631  1.00 96.16           N  
ATOM    582  CA  LEU B  73     -11.050  -0.013   6.393  1.00 96.16           C  
ATOM    583  C   LEU B  73      -9.816  -0.909   6.404  1.00 96.16           C  
ATOM    584  CB  LEU B  73     -10.633   1.446   6.185  1.00 96.16           C  
ATOM    585  O   LEU B  73      -9.207  -1.121   7.456  1.00 96.16           O  
ATOM    586  CG  LEU B  73     -11.766   2.450   5.966  1.00 96.16           C  
ATOM    587  CD1 LEU B  73     -11.220   3.874   5.975  1.00 96.16           C  
ATOM    588  CD2 LEU B  73     -12.494   2.159   4.658  1.00 96.16           C  
ATOM    589  N   PRO B  74      -9.405  -1.419   5.277  1.00 96.88           N  
ATOM    590  CA  PRO B  74      -8.194  -2.238   5.202  1.00 96.88           C  
ATOM    591  C   PRO B  74      -6.929  -1.455   5.545  1.00 96.88           C  
ATOM    592  CB  PRO B  74      -8.171  -2.701   3.743  1.00 96.88           C  
ATOM    593  O   PRO B  74      -6.827  -0.269   5.223  1.00 96.88           O  
ATOM    594  CG  PRO B  74      -9.578  -2.538   3.268  1.00 96.88           C  
ATOM    595  CD  PRO B  74     -10.209  -1.405   4.026  1.00 96.88           C  
ATOM    596  N   VAL B  75      -6.076  -2.133   6.211  1.00 97.89           N  
ATOM    597  CA  VAL B  75      -4.738  -1.597   6.438  1.00 97.89           C  
ATOM    598  C   VAL B  75      -3.857  -1.872   5.221  1.00 97.89           C  
ATOM    599  CB  VAL B  75      -4.094  -2.197   7.708  1.00 97.89           C  
ATOM    600  O   VAL B  75      -3.884  -2.971   4.663  1.00 97.89           O  
ATOM    601  CG1 VAL B  75      -2.710  -1.596   7.948  1.00 97.89           C  
ATOM    602  CG2 VAL B  75      -4.996  -1.972   8.920  1.00 97.89           C  
ATOM    603  N   ASN B  76      -3.206  -0.850   4.734  1.00 97.76           N  
ATOM    604  CA  ASN B  76      -2.230  -1.084   3.675  1.00 97.76           C  
ATOM    605  C   ASN B  76      -0.993  -1.806   4.202  1.00 97.76           C  
ATOM    606  CB  ASN B  76      -1.831   0.236   3.011  1.00 97.76           C  
ATOM    607  O   ASN B  76       0.043  -1.182   4.438  1.00 97.76           O  
ATOM    608  CG  ASN B  76      -1.122   0.032   1.687  1.00 97.76           C  
ATOM    609  ND2 ASN B  76      -1.231   1.014   0.799  1.00 97.76           N  
ATOM    610  OD1 ASN B  76      -0.483  -0.999   1.463  1.00 97.76           O  
ATOM    611  N   PHE B  77      -1.030  -3.151   4.337  1.00 95.98           N  
ATOM    612  CA  PHE B  77       0.024  -3.972   4.921  1.00 95.98           C  
ATOM    613  C   PHE B  77       1.334  -3.791   4.163  1.00 95.98           C  
ATOM    614  CB  PHE B  77      -0.381  -5.449   4.922  1.00 95.98           C  
ATOM    615  O   PHE B  77       2.403  -3.711   4.771  1.00 95.98           O  
ATOM    616  CG  PHE B  77      -1.332  -5.816   6.029  1.00 95.98           C  
ATOM    617  CD1 PHE B  77      -1.473  -4.998   7.143  1.00 95.98           C  
ATOM    618  CD2 PHE B  77      -2.086  -6.980   5.955  1.00 95.98           C  
ATOM    619  CE1 PHE B  77      -2.353  -5.335   8.169  1.00 95.98           C  
ATOM    620  CE2 PHE B  77      -2.968  -7.324   6.976  1.00 95.98           C  
ATOM    621  CZ  PHE B  77      -3.099  -6.501   8.083  1.00 95.98           C  
ATOM    622  N   ALA B  78       1.196  -3.777   2.873  1.00 93.96           N  
ATOM    623  CA  ALA B  78       2.394  -3.642   2.048  1.00 93.96           C  
ATOM    624  C   ALA B  78       3.137  -2.347   2.366  1.00 93.96           C  
ATOM    625  CB  ALA B  78       2.028  -3.691   0.566  1.00 93.96           C  
ATOM    626  O   ALA B  78       4.347  -2.361   2.604  1.00 93.96           O  
ATOM    627  N   LEU B  79       2.384  -1.243   2.361  1.00 95.40           N  
ATOM    628  CA  LEU B  79       2.966   0.057   2.676  1.00 95.40           C  
ATOM    629  C   LEU B  79       3.510   0.078   4.101  1.00 95.40           C  
ATOM    630  CB  LEU B  79       1.926   1.167   2.498  1.00 95.40           C  
ATOM    631  O   LEU B  79       4.599   0.603   4.346  1.00 95.40           O  
ATOM    632  CG  LEU B  79       2.432   2.602   2.660  1.00 95.40           C  
ATOM    633  CD1 LEU B  79       3.522   2.898   1.636  1.00 95.40           C  
ATOM    634  CD2 LEU B  79       1.281   3.593   2.524  1.00 95.40           C  
ATOM    635  N   ARG B  80       2.769  -0.493   5.033  1.00 94.96           N  
ATOM    636  CA  ARG B  80       3.208  -0.564   6.423  1.00 94.96           C  
ATOM    637  C   ARG B  80       4.533  -1.309   6.541  1.00 94.96           C  
ATOM    638  CB  ARG B  80       2.145  -1.245   7.288  1.00 94.96           C  
ATOM    639  O   ARG B  80       5.425  -0.887   7.279  1.00 94.96           O  
ATOM    640  CG  ARG B  80       2.486  -1.278   8.770  1.00 94.96           C  
ATOM    641  CD  ARG B  80       1.303  -1.738   9.610  1.00 94.96           C  
ATOM    642  NE  ARG B  80       1.028  -3.160   9.422  1.00 94.96           N  
ATOM    643  NH1 ARG B  80      -0.673  -3.250  10.982  1.00 94.96           N  
ATOM    644  NH2 ARG B  80      -0.069  -5.136   9.828  1.00 94.96           N  
ATOM    645  CZ  ARG B  80       0.096  -3.846  10.078  1.00 94.96           C  
ATOM    646  N   ALA B  81       4.730  -2.421   5.880  1.00 91.04           N  
ATOM    647  CA  ALA B  81       5.956  -3.215   5.898  1.00 91.04           C  
ATOM    648  C   ALA B  81       7.134  -2.417   5.346  1.00 91.04           C  
ATOM    649  CB  ALA B  81       5.767  -4.502   5.098  1.00 91.04           C  
ATOM    650  O   ALA B  81       8.240  -2.478   5.887  1.00 91.04           O  
ATOM    651  N   ILE B  82       6.891  -1.677   4.304  1.00 90.07           N  
ATOM    652  CA  ILE B  82       7.925  -0.845   3.696  1.00 90.07           C  
ATOM    653  C   ILE B  82       8.362   0.236   4.682  1.00 90.07           C  
ATOM    654  CB  ILE B  82       7.432  -0.203   2.380  1.00 90.07           C  
ATOM    655  O   ILE B  82       9.558   0.484   4.851  1.00 90.07           O  
ATOM    656  CG1 ILE B  82       7.212  -1.279   1.311  1.00 90.07           C  
ATOM    657  CG2 ILE B  82       8.423   0.859   1.894  1.00 90.07           C  
ATOM    658  CD1 ILE B  82       6.516  -0.770   0.055  1.00 90.07           C  
ATOM    659  N   ILE B  83       7.392   0.852   5.305  1.00 89.76           N  
ATOM    660  CA  ILE B  83       7.662   1.910   6.273  1.00 89.76           C  
ATOM    661  C   ILE B  83       8.488   1.353   7.430  1.00 89.76           C  
ATOM    662  CB  ILE B  83       6.353   2.538   6.802  1.00 89.76           C  
ATOM    663  O   ILE B  83       9.439   1.992   7.886  1.00 89.76           O  
ATOM    664  CG1 ILE B  83       5.693   3.393   5.714  1.00 89.76           C  
ATOM    665  CG2 ILE B  83       6.622   3.367   8.061  1.00 89.76           C  
ATOM    666  CD1 ILE B  83       4.275   3.835   6.049  1.00 89.76           C  
ATOM    667  N   GLU B  84       8.098   0.160   7.945  1.00 87.99           N  
ATOM    668  CA  GLU B  84       8.833  -0.477   9.035  1.00 87.99           C  
ATOM    669  C   GLU B  84      10.296  -0.697   8.659  1.00 87.99           C  
ATOM    670  CB  GLU B  84       8.182  -1.808   9.417  1.00 87.99           C  
ATOM    671  O   GLU B  84      11.195  -0.418   9.455  1.00 87.99           O  
ATOM    672  CG  GLU B  84       6.881  -1.657  10.192  1.00 87.99           C  
ATOM    673  CD  GLU B  84       6.193  -2.983  10.473  1.00 87.99           C  
ATOM    674  OE1 GLU B  84       5.101  -2.982  11.087  1.00 87.99           O  
ATOM    675  OE2 GLU B  84       6.750  -4.032  10.078  1.00 87.99           O  
ATOM    676  N   LYS B  85      10.471  -1.169   7.506  1.00 84.59           N  
ATOM    677  CA  LYS B  85      11.827  -1.384   7.011  1.00 84.59           C  
ATOM    678  C   LYS B  85      12.560  -0.059   6.821  1.00 84.59           C  
ATOM    679  CB  LYS B  85      11.802  -2.162   5.695  1.00 84.59           C  
ATOM    680  O   LYS B  85      13.745   0.052   7.140  1.00 84.59           O  
ATOM    681  CG  LYS B  85      13.150  -2.742   5.292  1.00 84.59           C  
ATOM    682  CD  LYS B  85      13.020  -3.683   4.101  1.00 84.59           C  
ATOM    683  CE  LYS B  85      14.368  -4.266   3.699  1.00 84.59           C  
ATOM    684  NZ  LYS B  85      14.248  -5.181   2.524  1.00 84.59           N  
ATOM    685  N   TYR B  86      11.870   0.913   6.264  1.00 81.58           N  
ATOM    686  CA  TYR B  86      12.416   2.248   6.045  1.00 81.58           C  
ATOM    687  C   TYR B  86      12.870   2.874   7.358  1.00 81.58           C  
ATOM    688  CB  TYR B  86      11.379   3.149   5.368  1.00 81.58           C  
ATOM    689  O   TYR B  86      13.927   3.505   7.420  1.00 81.58           O  
ATOM    690  CG  TYR B  86      11.859   4.562   5.140  1.00 81.58           C  
ATOM    691  CD1 TYR B  86      11.473   5.595   5.991  1.00 81.58           C  
ATOM    692  CD2 TYR B  86      12.699   4.867   4.074  1.00 81.58           C  
ATOM    693  CE1 TYR B  86      11.911   6.899   5.785  1.00 81.58           C  
ATOM    694  CE2 TYR B  86      13.143   6.167   3.858  1.00 81.58           C  
ATOM    695  OH  TYR B  86      13.181   8.464   4.508  1.00 81.58           O  
ATOM    696  CZ  TYR B  86      12.745   7.175   4.717  1.00 81.58           C  
ATOM    697  N   GLN B  87      12.174   2.690   8.386  1.00 80.40           N  
ATOM    698  CA  GLN B  87      12.437   3.310   9.680  1.00 80.40           C  
ATOM    699  C   GLN B  87      13.533   2.563  10.435  1.00 80.40           C  
ATOM    700  CB  GLN B  87      11.161   3.360  10.521  1.00 80.40           C  
ATOM    701  O   GLN B  87      14.162   3.119  11.338  1.00 80.40           O  
ATOM    702  CG  GLN B  87      10.142   4.380  10.032  1.00 80.40           C  
ATOM    703  CD  GLN B  87       8.853   4.352  10.832  1.00 80.40           C  
ATOM    704  NE2 GLN B  87       8.055   5.407  10.708  1.00 80.40           N  
ATOM    705  OE1 GLN B  87       8.576   3.390  11.556  1.00 80.40           O  
ATOM    706  N   GLN B  88      13.715   1.261  10.157  1.00 77.98           N  
ATOM    707  CA  GLN B  88      14.745   0.456  10.805  1.00 77.98           C  
ATOM    708  C   GLN B  88      16.129   0.789  10.256  1.00 77.98           C  
ATOM    709  CB  GLN B  88      14.454  -1.035  10.627  1.00 77.98           C  
ATOM    710  O   GLN B  88      17.137   0.597  10.940  1.00 77.98           O  
ATOM    711  CG  GLN B  88      13.315  -1.548  11.497  1.00 77.98           C  
ATOM    712  CD  GLN B  88      12.971  -2.999  11.220  1.00 77.98           C  
ATOM    713  NE2 GLN B  88      11.899  -3.484  11.838  1.00 77.98           N  
ATOM    714  OE1 GLN B  88      13.664  -3.680  10.456  1.00 77.98           O  
ATOM    715  N   GLU B  89      16.186   1.288   9.101  1.00 70.19           N  
ATOM    716  CA  GLU B  89      17.467   1.557   8.455  1.00 70.19           C  
ATOM    717  C   GLU B  89      17.902   3.004   8.672  1.00 70.19           C  
ATOM    718  CB  GLU B  89      17.389   1.251   6.957  1.00 70.19           C  
ATOM    719  O   GLU B  89      17.062   3.894   8.822  1.00 70.19           O  
ATOM    720  CG  GLU B  89      17.334  -0.236   6.636  1.00 70.19           C  
ATOM    721  CD  GLU B  89      17.273  -0.525   5.144  1.00 70.19           C  
ATOM    722  OE1 GLU B  89      17.257  -1.716   4.757  1.00 70.19           O  
ATOM    723  OE2 GLU B  89      17.243   0.447   4.357  1.00 70.19           O  
ATOM    724  N   ASP B  90      19.138   3.121   9.020  1.00 61.24           N  
ATOM    725  CA  ASP B  90      19.691   4.470   9.089  1.00 61.24           C  
ATOM    726  C   ASP B  90      19.774   5.102   7.701  1.00 61.24           C  
ATOM    727  CB  ASP B  90      21.075   4.450   9.741  1.00 61.24           C  
ATOM    728  O   ASP B  90      20.178   4.446   6.738  1.00 61.24           O  
ATOM    729  CG  ASP B  90      21.046   4.846  11.207  1.00 61.24           C  
ATOM    730  OD1 ASP B  90      20.034   5.421  11.663  1.00 61.24           O  
ATOM    731  OD2 ASP B  90      22.045   4.584  11.911  1.00 61.24           O  
ATOM    732  N   HIS B  91      18.954   6.076   7.602  1.00 62.07           N  
ATOM    733  CA  HIS B  91      19.005   6.807   6.341  1.00 62.07           C  
ATOM    734  C   HIS B  91      19.798   8.102   6.485  1.00 62.07           C  
ATOM    735  CB  HIS B  91      17.592   7.109   5.839  1.00 62.07           C  
ATOM    736  O   HIS B  91      19.216   9.171   6.680  1.00 62.07           O  
ATOM    737  CG  HIS B  91      16.779   5.885   5.563  1.00 62.07           C  
ATOM    738  CD2 HIS B  91      15.723   5.352   6.222  1.00 62.07           C  
ATOM    739  ND1 HIS B  91      17.026   5.052   4.493  1.00 62.07           N  
ATOM    740  CE1 HIS B  91      16.154   4.058   4.506  1.00 62.07           C  
ATOM    741  NE2 HIS B  91      15.352   4.216   5.545  1.00 62.07           N  
ATOM    742  N   PRO B  92      21.102   7.932   6.446  1.00 60.64           N  
ATOM    743  CA  PRO B  92      21.941   9.105   6.702  1.00 60.64           C  
ATOM    744  C   PRO B  92      21.739  10.211   5.669  1.00 60.64           C  
ATOM    745  CB  PRO B  92      23.363   8.544   6.631  1.00 60.64           C  
ATOM    746  O   PRO B  92      22.005  11.382   5.953  1.00 60.64           O  
ATOM    747  CG  PRO B  92      23.213   7.204   5.987  1.00 60.64           C  
ATOM    748  CD  PRO B  92      21.766   6.805   6.046  1.00 60.64           C  
ATOM    749  N   ASP B  93      21.136   9.865   4.611  1.00 63.62           N  
ATOM    750  CA  ASP B  93      21.002  10.839   3.533  1.00 63.62           C  
ATOM    751  C   ASP B  93      19.701  11.629   3.664  1.00 63.62           C  
ATOM    752  CB  ASP B  93      21.060  10.144   2.171  1.00 63.62           C  
ATOM    753  O   ASP B  93      19.509  12.636   2.981  1.00 63.62           O  
ATOM    754  CG  ASP B  93      22.411   9.514   1.884  1.00 63.62           C  
ATOM    755  OD1 ASP B  93      23.436  10.003   2.406  1.00 63.62           O  
ATOM    756  OD2 ASP B  93      22.452   8.520   1.127  1.00 63.62           O  
ATOM    757  N   ILE B  94      18.995  11.281   4.622  1.00 67.60           N  
ATOM    758  CA  ILE B  94      17.725  11.982   4.774  1.00 67.60           C  
ATOM    759  C   ILE B  94      17.838  13.017   5.892  1.00 67.60           C  
ATOM    760  CB  ILE B  94      16.569  11.000   5.067  1.00 67.60           C  
ATOM    761  O   ILE B  94      18.327  12.711   6.982  1.00 67.60           O  
ATOM    762  CG1 ILE B  94      16.387  10.025   3.898  1.00 67.60           C  
ATOM    763  CG2 ILE B  94      15.271  11.763   5.350  1.00 67.60           C  
ATOM    764  CD1 ILE B  94      15.471   8.850   4.210  1.00 67.60           C  
ATOM    765  N   VAL B  95      17.531  14.278   5.493  1.00 74.06           N  
ATOM    766  CA  VAL B  95      17.521  15.357   6.476  1.00 74.06           C  
ATOM    767  C   VAL B  95      16.253  15.273   7.322  1.00 74.06           C  
ATOM    768  CB  VAL B  95      17.620  16.742   5.799  1.00 74.06           C  
ATOM    769  O   VAL B  95      15.146  15.191   6.786  1.00 74.06           O  
ATOM    770  CG1 VAL B  95      17.685  17.852   6.847  1.00 74.06           C  
ATOM    771  CG2 VAL B  95      18.838  16.800   4.879  1.00 74.06           C  
ATOM    772  N   THR B  96      16.473  15.131   8.553  1.00 81.49           N  
ATOM    773  CA  THR B  96      15.335  14.981   9.453  1.00 81.49           C  
ATOM    774  C   THR B  96      15.148  16.236  10.301  1.00 81.49           C  
ATOM    775  CB  THR B  96      15.507  13.758  10.372  1.00 81.49           C  
ATOM    776  O   THR B  96      16.063  17.052  10.422  1.00 81.49           O  
ATOM    777  CG2 THR B  96      15.568  12.466   9.564  1.00 81.49           C  
ATOM    778  OG1 THR B  96      16.721  13.897  11.121  1.00 81.49           O  
ATOM    779  N   CYS B  97      13.965  16.354  10.761  1.00 84.45           N  
ATOM    780  CA  CYS B  97      13.578  17.500  11.575  1.00 84.45           C  
ATOM    781  C   CYS B  97      14.311  17.494  12.911  1.00 84.45           C  
ATOM    782  CB  CYS B  97      12.068  17.504  11.812  1.00 84.45           C  
ATOM    783  O   CYS B  97      14.359  16.468  13.592  1.00 84.45           O  
ATOM    784  SG  CYS B  97      11.480  18.939  12.739  1.00 84.45           S  
ATOM    785  N   PRO B  98      14.896  18.632  13.225  1.00 85.28           N  
ATOM    786  CA  PRO B  98      15.619  18.702  14.497  1.00 85.28           C  
ATOM    787  C   PRO B  98      14.688  18.675  15.707  1.00 85.28           C  
ATOM    788  CB  PRO B  98      16.360  20.038  14.408  1.00 85.28           C  
ATOM    789  O   PRO B  98      15.107  18.299  16.805  1.00 85.28           O  
ATOM    790  CG  PRO B  98      15.606  20.826  13.386  1.00 85.28           C  
ATOM    791  CD  PRO B  98      14.949  19.868  12.435  1.00 85.28           C  
ATOM    792  N   GLU B  99      13.454  19.053  15.481  1.00 86.53           N  
ATOM    793  CA  GLU B  99      12.504  19.180  16.582  1.00 86.53           C  
ATOM    794  C   GLU B  99      11.665  17.915  16.736  1.00 86.53           C  
ATOM    795  CB  GLU B  99      11.594  20.392  16.370  1.00 86.53           C  
ATOM    796  O   GLU B  99      11.116  17.654  17.809  1.00 86.53           O  
ATOM    797  CG  GLU B  99      12.330  21.725  16.392  1.00 86.53           C  
ATOM    798  CD  GLU B  99      11.414  22.919  16.180  1.00 86.53           C  
ATOM    799  OE1 GLU B  99      11.910  24.069  16.159  1.00 86.53           O  
ATOM    800  OE2 GLU B  99      10.189  22.704  16.035  1.00 86.53           O  
ATOM    801  N   HIS B 100      11.491  17.189  15.694  1.00 83.46           N  
ATOM    802  CA  HIS B 100      10.650  15.998  15.704  1.00 83.46           C  
ATOM    803  C   HIS B 100      11.433  14.767  15.259  1.00 83.46           C  
ATOM    804  CB  HIS B 100       9.429  16.197  14.804  1.00 83.46           C  
ATOM    805  O   HIS B 100      11.879  14.691  14.112  1.00 83.46           O  
ATOM    806  CG  HIS B 100       8.595  17.381  15.178  1.00 83.46           C  
ATOM    807  CD2 HIS B 100       7.763  17.587  16.226  1.00 83.46           C  
ATOM    808  ND1 HIS B 100       8.559  18.533  14.423  1.00 83.46           N  
ATOM    809  CE1 HIS B 100       7.739  19.400  14.993  1.00 83.46           C  
ATOM    810  NE2 HIS B 100       7.244  18.851  16.089  1.00 83.46           N  
ATOM    811  N   TYR B 101      11.509  13.808  16.015  1.00 79.70           N  
ATOM    812  CA  TYR B 101      12.351  12.625  15.872  1.00 79.70           C  
ATOM    813  C   TYR B 101      12.009  11.863  14.598  1.00 79.70           C  
ATOM    814  CB  TYR B 101      12.197  11.707  17.088  1.00 79.70           C  
ATOM    815  O   TYR B 101      10.851  11.501  14.376  1.00 79.70           O  
ATOM    816  CG  TYR B 101      13.111  10.506  17.061  1.00 79.70           C  
ATOM    817  CD1 TYR B 101      12.605   9.226  16.846  1.00 79.70           C  
ATOM    818  CD2 TYR B 101      14.481  10.648  17.251  1.00 79.70           C  
ATOM    819  CE1 TYR B 101      13.443   8.116  16.822  1.00 79.70           C  
ATOM    820  CE2 TYR B 101      15.328   9.545  17.229  1.00 79.70           C  
ATOM    821  OH  TYR B 101      15.636   7.190  16.991  1.00 79.70           O  
ATOM    822  CZ  TYR B 101      14.801   8.285  17.014  1.00 79.70           C  
ATOM    823  N   ARG B 102      12.955  11.772  13.641  1.00 76.98           N  
ATOM    824  CA  ARG B 102      12.967  10.927  12.451  1.00 76.98           C  
ATOM    825  C   ARG B 102      11.922  11.388  11.441  1.00 76.98           C  
ATOM    826  CB  ARG B 102      12.723   9.464  12.828  1.00 76.98           C  
ATOM    827  O   ARG B 102      11.550  10.636  10.538  1.00 76.98           O  
ATOM    828  CG  ARG B 102      13.916   8.789  13.485  1.00 76.98           C  
ATOM    829  CD  ARG B 102      13.807   7.272  13.429  1.00 76.98           C  
ATOM    830  NE  ARG B 102      14.996   6.625  13.978  1.00 76.98           N  
ATOM    831  NH1 ARG B 102      13.974   4.585  14.336  1.00 76.98           N  
ATOM    832  NH2 ARG B 102      16.182   4.877  14.879  1.00 76.98           N  
ATOM    833  CZ  ARG B 102      15.048   5.364  14.397  1.00 76.98           C  
ATOM    834  N   GLN B 103      11.512  12.542  11.720  1.00 80.45           N  
ATOM    835  CA  GLN B 103      10.595  13.105  10.735  1.00 80.45           C  
ATOM    836  C   GLN B 103      11.355  13.812   9.617  1.00 80.45           C  
ATOM    837  CB  GLN B 103       9.620  14.077  11.403  1.00 80.45           C  
ATOM    838  O   GLN B 103      12.188  14.683   9.879  1.00 80.45           O  
ATOM    839  CG  GLN B 103       8.619  13.403  12.330  1.00 80.45           C  
ATOM    840  CD  GLN B 103       7.704  12.435  11.603  1.00 80.45           C  
ATOM    841  NE2 GLN B 103       7.482  11.268  12.198  1.00 80.45           N  
ATOM    842  OE1 GLN B 103       7.201  12.734  10.515  1.00 80.45           O  
ATOM    843  N   PRO B 104      11.005  13.463   8.381  1.00 78.23           N  
ATOM    844  CA  PRO B 104      11.720  14.071   7.257  1.00 78.23           C  
ATOM    845  C   PRO B 104      11.289  15.513   6.994  1.00 78.23           C  
ATOM    846  CB  PRO B 104      11.353  13.168   6.076  1.00 78.23           C  
ATOM    847  O   PRO B 104      10.119  15.855   7.181  1.00 78.23           O  
ATOM    848  CG  PRO B 104      10.042  12.559   6.455  1.00 78.23           C  
ATOM    849  CD  PRO B 104       9.971  12.472   7.952  1.00 78.23           C  
ATOM    850  N   LEU B 105      12.245  16.315   6.617  1.00 81.12           N  
ATOM    851  CA  LEU B 105      11.949  17.673   6.174  1.00 81.12           C  
ATOM    852  C   LEU B 105      11.497  17.683   4.717  1.00 81.12           C  
ATOM    853  CB  LEU B 105      13.176  18.572   6.345  1.00 81.12           C  
ATOM    854  O   LEU B 105      12.289  17.976   3.819  1.00 81.12           O  
ATOM    855  CG  LEU B 105      13.621  18.846   7.783  1.00 81.12           C  
ATOM    856  CD1 LEU B 105      14.934  19.621   7.793  1.00 81.12           C  
ATOM    857  CD2 LEU B 105      12.539  19.608   8.541  1.00 81.12           C  
ATOM    858  N   ASN B 106      10.222  17.434   4.556  1.00 76.53           N  
ATOM    859  CA  ASN B 106       9.749  17.178   3.200  1.00 76.53           C  
ATOM    860  C   ASN B 106       8.696  18.197   2.772  1.00 76.53           C  
ATOM    861  CB  ASN B 106       9.191  15.758   3.085  1.00 76.53           C  
ATOM    862  O   ASN B 106       8.019  18.009   1.759  1.00 76.53           O  
ATOM    863  CG  ASN B 106       8.068  15.490   4.067  1.00 76.53           C  
ATOM    864  ND2 ASN B 106       7.345  14.396   3.858  1.00 76.53           N  
ATOM    865  OD1 ASN B 106       7.850  16.261   5.006  1.00 76.53           O  
ATOM    866  N   VAL B 107       8.590  19.238   3.547  1.00 80.62           N  
ATOM    867  CA  VAL B 107       7.616  20.281   3.242  1.00 80.62           C  
ATOM    868  C   VAL B 107       8.279  21.653   3.343  1.00 80.62           C  
ATOM    869  CB  VAL B 107       6.393  20.209   4.184  1.00 80.62           C  
ATOM    870  O   VAL B 107       9.171  21.858   4.170  1.00 80.62           O  
ATOM    871  CG1 VAL B 107       5.365  21.278   3.817  1.00 80.62           C  
ATOM    872  CG2 VAL B 107       5.763  18.818   4.134  1.00 80.62           C  
ATOM    873  N   TYR B 108       7.838  22.509   2.438  1.00 80.90           N  
ATOM    874  CA  TYR B 108       8.332  23.880   2.494  1.00 80.90           C  
ATOM    875  C   TYR B 108       7.263  24.823   3.032  1.00 80.90           C  
ATOM    876  CB  TYR B 108       8.789  24.344   1.108  1.00 80.90           C  
ATOM    877  O   TYR B 108       6.181  24.941   2.452  1.00 80.90           O  
ATOM    878  CG  TYR B 108       9.498  25.677   1.117  1.00 80.90           C  
ATOM    879  CD1 TYR B 108       8.844  26.839   0.714  1.00 80.90           C  
ATOM    880  CD2 TYR B 108      10.823  25.776   1.528  1.00 80.90           C  
ATOM    881  CE1 TYR B 108       9.494  28.069   0.719  1.00 80.90           C  
ATOM    882  CE2 TYR B 108      11.483  27.001   1.536  1.00 80.90           C  
ATOM    883  OH  TYR B 108      11.459  29.354   1.138  1.00 80.90           O  
ATOM    884  CZ  TYR B 108      10.811  28.139   1.132  1.00 80.90           C  
ATOM    885  N   CYS B 109       7.601  25.401   4.153  1.00 83.79           N  
ATOM    886  CA  CYS B 109       6.717  26.403   4.738  1.00 83.79           C  
ATOM    887  C   CYS B 109       6.898  27.754   4.056  1.00 83.79           C  
ATOM    888  CB  CYS B 109       6.979  26.540   6.237  1.00 83.79           C  
ATOM    889  O   CYS B 109       7.959  28.371   4.163  1.00 83.79           O  
ATOM    890  SG  CYS B 109       5.946  27.781   7.047  1.00 83.79           S  
ATOM    891  N   LEU B 110       5.868  28.226   3.410  1.00 81.92           N  
ATOM    892  CA  LEU B 110       5.942  29.451   2.622  1.00 81.92           C  
ATOM    893  C   LEU B 110       6.049  30.674   3.526  1.00 81.92           C  
ATOM    894  CB  LEU B 110       4.716  29.579   1.714  1.00 81.92           C  
ATOM    895  O   LEU B 110       6.750  31.634   3.198  1.00 81.92           O  
ATOM    896  CG  LEU B 110       4.600  28.555   0.583  1.00 81.92           C  
ATOM    897  CD1 LEU B 110       3.255  28.695  -0.122  1.00 81.92           C  
ATOM    898  CD2 LEU B 110       5.748  28.719  -0.407  1.00 81.92           C  
ATOM    899  N   LEU B 111       5.407  30.667   4.616  1.00 82.74           N  
ATOM    900  CA  LEU B 111       5.406  31.775   5.565  1.00 82.74           C  
ATOM    901  C   LEU B 111       6.769  31.918   6.235  1.00 82.74           C  
ATOM    902  CB  LEU B 111       4.322  31.571   6.627  1.00 82.74           C  
ATOM    903  O   LEU B 111       7.320  33.019   6.302  1.00 82.74           O  
ATOM    904  CG  LEU B 111       4.175  32.681   7.668  1.00 82.74           C  
ATOM    905  CD1 LEU B 111       3.776  33.990   6.994  1.00 82.74           C  
ATOM    906  CD2 LEU B 111       3.153  32.287   8.729  1.00 82.74           C  
ATOM    907  N   ASP B 112       7.364  30.865   6.612  1.00 84.76           N  
ATOM    908  CA  ASP B 112       8.620  30.895   7.354  1.00 84.76           C  
ATOM    909  C   ASP B 112       9.812  30.674   6.425  1.00 84.76           C  
ATOM    910  CB  ASP B 112       8.615  29.840   8.462  1.00 84.76           C  
ATOM    911  O   ASP B 112      10.964  30.806   6.842  1.00 84.76           O  
ATOM    912  CG  ASP B 112       7.539  30.083   9.506  1.00 84.76           C  
ATOM    913  OD1 ASP B 112       7.329  31.248   9.906  1.00 84.76           O  
ATOM    914  OD2 ASP B 112       6.898  29.099   9.935  1.00 84.76           O  
ATOM    915  N   LYS B 113       9.499  30.345   5.207  1.00 85.30           N  
ATOM    916  CA  LYS B 113      10.496  30.178   4.153  1.00 85.30           C  
ATOM    917  C   LYS B 113      11.571  29.177   4.566  1.00 85.30           C  
ATOM    918  CB  LYS B 113      11.138  31.521   3.803  1.00 85.30           C  
ATOM    919  O   LYS B 113      12.766  29.451   4.434  1.00 85.30           O  
ATOM    920  CG  LYS B 113      10.162  32.547   3.245  1.00 85.30           C  
ATOM    921  CD  LYS B 113      10.873  33.832   2.841  1.00 85.30           C  
ATOM    922  CE  LYS B 113       9.892  34.876   2.324  1.00 85.30           C  
ATOM    923  NZ  LYS B 113      10.586  36.130   1.906  1.00 85.30           N  
ATOM    924  N   LYS B 114      11.129  28.058   5.003  1.00 85.65           N  
ATOM    925  CA  LYS B 114      12.054  27.003   5.407  1.00 85.65           C  
ATOM    926  C   LYS B 114      11.421  25.624   5.246  1.00 85.65           C  
ATOM    927  CB  LYS B 114      12.502  27.207   6.855  1.00 85.65           C  
ATOM    928  O   LYS B 114      10.195  25.501   5.199  1.00 85.65           O  
ATOM    929  CG  LYS B 114      11.374  27.110   7.872  1.00 85.65           C  
ATOM    930  CD  LYS B 114      11.874  27.370   9.287  1.00 85.65           C  
ATOM    931  CE  LYS B 114      10.754  27.233  10.310  1.00 85.65           C  
ATOM    932  NZ  LYS B 114      11.246  27.451  11.703  1.00 85.65           N  
ATOM    933  N   LEU B 115      12.342  24.611   5.224  1.00 82.28           N  
ATOM    934  CA  LEU B 115      11.878  23.228   5.198  1.00 82.28           C  
ATOM    935  C   LEU B 115      11.426  22.780   6.584  1.00 82.28           C  
ATOM    936  CB  LEU B 115      12.983  22.301   4.684  1.00 82.28           C  
ATOM    937  O   LEU B 115      12.101  23.050   7.579  1.00 82.28           O  
ATOM    938  CG  LEU B 115      13.340  22.428   3.202  1.00 82.28           C  
ATOM    939  CD1 LEU B 115      14.602  21.630   2.891  1.00 82.28           C  
ATOM    940  CD2 LEU B 115      12.178  21.962   2.331  1.00 82.28           C  
ATOM    941  N   VAL B 116      10.254  22.181   6.581  1.00 84.92           N  
ATOM    942  CA  VAL B 116       9.707  21.702   7.846  1.00 84.92           C  
ATOM    943  C   VAL B 116       9.169  20.283   7.671  1.00 84.92           C  
ATOM    944  CB  VAL B 116       8.592  22.633   8.372  1.00 84.92           C  
ATOM    945  O   VAL B 116       9.009  19.808   6.544  1.00 84.92           O  
ATOM    946  CG1 VAL B 116       9.143  24.031   8.650  1.00 84.92           C  
ATOM    947  CG2 VAL B 116       7.438  22.700   7.373  1.00 84.92           C  
ATOM    948  N   CYS B 117       8.921  19.654   8.845  1.00 81.99           N  
ATOM    949  CA  CYS B 117       8.353  18.312   8.801  1.00 81.99           C  
ATOM    950  C   CYS B 117       6.842  18.352   8.996  1.00 81.99           C  
ATOM    951  CB  CYS B 117       8.990  17.424   9.869  1.00 81.99           C  
ATOM    952  O   CYS B 117       6.278  19.407   9.293  1.00 81.99           O  
ATOM    953  SG  CYS B 117       8.419  17.778  11.546  1.00 81.99           S  
ATOM    954  N   GLY B 118       6.186  17.282   8.725  1.00 80.56           N  
ATOM    955  CA  GLY B 118       4.746  17.190   8.908  1.00 80.56           C  
ATOM    956  C   GLY B 118       4.302  17.520  10.321  1.00 80.56           C  
ATOM    957  O   GLY B 118       3.280  18.181  10.517  1.00 80.56           O  
ATOM    958  N   HIS B 119       5.076  17.132  11.212  1.00 84.52           N  
ATOM    959  CA  HIS B 119       4.731  17.396  12.605  1.00 84.52           C  
ATOM    960  C   HIS B 119       4.852  18.881  12.930  1.00 84.52           C  
ATOM    961  CB  HIS B 119       5.623  16.580  13.542  1.00 84.52           C  
ATOM    962  O   HIS B 119       4.038  19.425  13.680  1.00 84.52           O  
ATOM    963  CG  HIS B 119       5.235  15.138  13.633  1.00 84.52           C  
ATOM    964  CD2 HIS B 119       4.550  14.460  14.584  1.00 84.52           C  
ATOM    965  ND1 HIS B 119       5.563  14.216  12.663  1.00 84.52           N  
ATOM    966  CE1 HIS B 119       5.093  13.031  13.013  1.00 84.52           C  
ATOM    967  NE2 HIS B 119       4.474  13.152  14.175  1.00 84.52           N  
ATOM    968  N   CYS B 120       5.801  19.507  12.349  1.00 84.33           N  
ATOM    969  CA  CYS B 120       5.921  20.952  12.513  1.00 84.33           C  
ATOM    970  C   CYS B 120       4.672  21.663  12.007  1.00 84.33           C  
ATOM    971  CB  CYS B 120       7.152  21.475  11.774  1.00 84.33           C  
ATOM    972  O   CYS B 120       4.234  22.652  12.598  1.00 84.33           O  
ATOM    973  SG  CYS B 120       8.713  21.098  12.600  1.00 84.33           S  
ATOM    974  N   LEU B 121       4.081  21.097  10.996  1.00 81.05           N  
ATOM    975  CA  LEU B 121       2.921  21.703  10.353  1.00 81.05           C  
ATOM    976  C   LEU B 121       1.646  21.398  11.132  1.00 81.05           C  
ATOM    977  CB  LEU B 121       2.785  21.204   8.912  1.00 81.05           C  
ATOM    978  O   LEU B 121       0.705  22.195  11.128  1.00 81.05           O  
ATOM    979  CG  LEU B 121       3.739  21.821   7.888  1.00 81.05           C  
ATOM    980  CD1 LEU B 121       3.727  21.009   6.597  1.00 81.05           C  
ATOM    981  CD2 LEU B 121       3.364  23.273   7.615  1.00 81.05           C  
ATOM    982  N   THR B 122       1.622  20.214  11.777  1.00 79.27           N  
ATOM    983  CA  THR B 122       0.375  19.766  12.388  1.00 79.27           C  
ATOM    984  C   THR B 122       0.332  20.143  13.866  1.00 79.27           C  
ATOM    985  CB  THR B 122       0.193  18.245  12.238  1.00 79.27           C  
ATOM    986  O   THR B 122      -0.729  20.475  14.397  1.00 79.27           O  
ATOM    987  CG2 THR B 122      -0.043  17.861  10.781  1.00 79.27           C  
ATOM    988  OG1 THR B 122       1.371  17.580  12.710  1.00 79.27           O  
ATOM    989  N   ILE B 123       1.503  20.138  14.580  1.00 75.69           N  
ATOM    990  CA  ILE B 123       1.455  20.384  16.017  1.00 75.69           C  
ATOM    991  C   ILE B 123       2.538  21.389  16.405  1.00 75.69           C  
ATOM    992  CB  ILE B 123       1.626  19.076  16.821  1.00 75.69           C  
ATOM    993  O   ILE B 123       2.611  21.818  17.559  1.00 75.69           O  
ATOM    994  CG1 ILE B 123       2.705  18.193  16.183  1.00 75.69           C  
ATOM    995  CG2 ILE B 123       0.294  18.326  16.921  1.00 75.69           C  
ATOM    996  CD1 ILE B 123       3.114  17.001  17.036  1.00 75.69           C  
ATOM    997  N   GLY B 124       3.334  21.872  15.452  1.00 77.05           N  
ATOM    998  CA  GLY B 124       4.468  22.723  15.776  1.00 77.05           C  
ATOM    999  C   GLY B 124       4.222  24.187  15.465  1.00 77.05           C  
ATOM   1000  O   GLY B 124       3.079  24.649  15.488  1.00 77.05           O  
ATOM   1001  N   GLN B 125       5.270  24.895  15.308  1.00 78.29           N  
ATOM   1002  CA  GLN B 125       5.269  26.347  15.161  1.00 78.29           C  
ATOM   1003  C   GLN B 125       4.752  26.761  13.787  1.00 78.29           C  
ATOM   1004  CB  GLN B 125       6.673  26.910  15.385  1.00 78.29           C  
ATOM   1005  O   GLN B 125       4.379  27.918  13.581  1.00 78.29           O  
ATOM   1006  CG  GLN B 125       7.197  26.712  16.801  1.00 78.29           C  
ATOM   1007  CD  GLN B 125       6.406  27.492  17.834  1.00 78.29           C  
ATOM   1008  NE2 GLN B 125       6.307  26.947  19.042  1.00 78.29           N  
ATOM   1009  OE1 GLN B 125       5.889  28.577  17.550  1.00 78.29           O  
ATOM   1010  N   HIS B 126       4.544  25.761  12.948  1.00 82.66           N  
ATOM   1011  CA  HIS B 126       4.151  26.099  11.585  1.00 82.66           C  
ATOM   1012  C   HIS B 126       2.711  25.679  11.307  1.00 82.66           C  
ATOM   1013  CB  HIS B 126       5.093  25.439  10.577  1.00 82.66           C  
ATOM   1014  O   HIS B 126       2.301  25.582  10.148  1.00 82.66           O  
ATOM   1015  CG  HIS B 126       6.529  25.812  10.765  1.00 82.66           C  
ATOM   1016  CD2 HIS B 126       7.543  25.160  11.381  1.00 82.66           C  
ATOM   1017  ND1 HIS B 126       7.061  26.991  10.289  1.00 82.66           N  
ATOM   1018  CE1 HIS B 126       8.344  27.048  10.605  1.00 82.66           C  
ATOM   1019  NE2 HIS B 126       8.662  25.949  11.268  1.00 82.66           N  
ATOM   1020  N   HIS B 127       2.037  25.438  12.344  1.00 78.37           N  
ATOM   1021  CA  HIS B 127       0.647  25.007  12.247  1.00 78.37           C  
ATOM   1022  C   HIS B 127      -0.185  26.007  11.453  1.00 78.37           C  
ATOM   1023  CB  HIS B 127       0.048  24.813  13.640  1.00 78.37           C  
ATOM   1024  O   HIS B 127      -0.203  27.198  11.771  1.00 78.37           O  
ATOM   1025  CG  HIS B 127      -1.358  24.303  13.623  1.00 78.37           C  
ATOM   1026  CD2 HIS B 127      -2.532  24.923  13.887  1.00 78.37           C  
ATOM   1027  ND1 HIS B 127      -1.673  23.000  13.306  1.00 78.37           N  
ATOM   1028  CE1 HIS B 127      -2.984  22.840  13.375  1.00 78.37           C  
ATOM   1029  NE2 HIS B 127      -3.529  23.992  13.726  1.00 78.37           N  
ATOM   1030  N   GLY B 128      -0.735  25.547  10.353  1.00 76.64           N  
ATOM   1031  CA  GLY B 128      -1.648  26.372   9.577  1.00 76.64           C  
ATOM   1032  C   GLY B 128      -0.945  27.227   8.540  1.00 76.64           C  
ATOM   1033  O   GLY B 128      -1.595  27.925   7.759  1.00 76.64           O  
ATOM   1034  N   HIS B 129       0.380  27.144   8.512  1.00 83.76           N  
ATOM   1035  CA  HIS B 129       1.112  27.912   7.511  1.00 83.76           C  
ATOM   1036  C   HIS B 129       0.909  27.333   6.115  1.00 83.76           C  
ATOM   1037  CB  HIS B 129       2.603  27.952   7.851  1.00 83.76           C  
ATOM   1038  O   HIS B 129       0.782  26.117   5.955  1.00 83.76           O  
ATOM   1039  CG  HIS B 129       2.925  28.807   9.035  1.00 83.76           C  
ATOM   1040  CD2 HIS B 129       2.125  29.523   9.859  1.00 83.76           C  
ATOM   1041  ND1 HIS B 129       4.213  28.999   9.486  1.00 83.76           N  
ATOM   1042  CE1 HIS B 129       4.191  29.797  10.539  1.00 83.76           C  
ATOM   1043  NE2 HIS B 129       2.935  30.130  10.787  1.00 83.76           N  
ATOM   1044  N   PRO B 130       0.850  28.234   5.131  1.00 80.01           N  
ATOM   1045  CA  PRO B 130       0.775  27.753   3.750  1.00 80.01           C  
ATOM   1046  C   PRO B 130       2.013  26.962   3.332  1.00 80.01           C  
ATOM   1047  CB  PRO B 130       0.650  29.042   2.934  1.00 80.01           C  
ATOM   1048  O   PRO B 130       3.126  27.279   3.760  1.00 80.01           O  
ATOM   1049  CG  PRO B 130       1.196  30.112   3.824  1.00 80.01           C  
ATOM   1050  CD  PRO B 130       1.065  29.660   5.250  1.00 80.01           C  
ATOM   1051  N   ILE B 131       1.743  25.874   2.587  1.00 79.31           N  
ATOM   1052  CA  ILE B 131       2.856  24.994   2.246  1.00 79.31           C  
ATOM   1053  C   ILE B 131       2.951  24.847   0.729  1.00 79.31           C  
ATOM   1054  CB  ILE B 131       2.704  23.608   2.911  1.00 79.31           C  
ATOM   1055  O   ILE B 131       1.976  25.088   0.013  1.00 79.31           O  
ATOM   1056  CG1 ILE B 131       1.399  22.941   2.462  1.00 79.31           C  
ATOM   1057  CG2 ILE B 131       2.760  23.731   4.436  1.00 79.31           C  
ATOM   1058  CD1 ILE B 131       1.263  21.489   2.901  1.00 79.31           C  
ATOM   1059  N   ASP B 132       4.107  24.688   0.287  1.00 70.77           N  
ATOM   1060  CA  ASP B 132       4.383  24.269  -1.084  1.00 70.77           C  
ATOM   1061  C   ASP B 132       5.040  22.891  -1.115  1.00 70.77           C  
ATOM   1062  CB  ASP B 132       5.273  25.294  -1.790  1.00 70.77           C  
ATOM   1063  O   ASP B 132       5.697  22.489  -0.153  1.00 70.77           O  
ATOM   1064  CG  ASP B 132       5.100  25.291  -3.298  1.00 70.77           C  
ATOM   1065  OD1 ASP B 132       4.223  24.562  -3.810  1.00 70.77           O  
ATOM   1066  OD2 ASP B 132       5.849  26.022  -3.982  1.00 70.77           O  
ATOM   1067  N   ASP B 133       4.601  22.028  -2.050  1.00 59.78           N  
ATOM   1068  CA  ASP B 133       5.294  20.749  -2.168  1.00 59.78           C  
ATOM   1069  C   ASP B 133       6.729  20.944  -2.652  1.00 59.78           C  
ATOM   1070  CB  ASP B 133       4.541  19.816  -3.119  1.00 59.78           C  
ATOM   1071  O   ASP B 133       7.039  21.943  -3.306  1.00 59.78           O  
ATOM   1072  CG  ASP B 133       5.206  18.459  -3.268  1.00 59.78           C  
ATOM   1073  OD1 ASP B 133       5.135  17.638  -2.328  1.00 59.78           O  
ATOM   1074  OD2 ASP B 133       5.808  18.209  -4.335  1.00 59.78           O  
ATOM   1075  N   LEU B 134       7.700  20.097  -2.060  1.00 55.13           N  
ATOM   1076  CA  LEU B 134       9.130  20.209  -2.326  1.00 55.13           C  
ATOM   1077  C   LEU B 134       9.393  20.377  -3.819  1.00 55.13           C  
ATOM   1078  CB  LEU B 134       9.870  18.976  -1.801  1.00 55.13           C  
ATOM   1079  O   LEU B 134      10.254  21.166  -4.216  1.00 55.13           O  
ATOM   1080  CG  LEU B 134      10.632  19.151  -0.487  1.00 55.13           C  
ATOM   1081  CD1 LEU B 134      10.269  18.037   0.489  1.00 55.13           C  
ATOM   1082  CD2 LEU B 134      12.136  19.179  -0.739  1.00 55.13           C  
ATOM   1083  N   GLN B 135       8.666  19.567  -4.575  1.00 51.46           N  
ATOM   1084  CA  GLN B 135       8.930  19.664  -6.007  1.00 51.46           C  
ATOM   1085  C   GLN B 135       8.621  21.064  -6.529  1.00 51.46           C  
ATOM   1086  CB  GLN B 135       8.113  18.625  -6.776  1.00 51.46           C  
ATOM   1087  O   GLN B 135       9.368  21.606  -7.346  1.00 51.46           O  
ATOM   1088  CG  GLN B 135       8.818  17.285  -6.937  1.00 51.46           C  
ATOM   1089  CD  GLN B 135       8.053  16.322  -7.826  1.00 51.46           C  
ATOM   1090  NE2 GLN B 135       8.688  15.211  -8.182  1.00 51.46           N  
ATOM   1091  OE1 GLN B 135       6.900  16.575  -8.190  1.00 51.46           O  
ATOM   1092  N   SER B 136       7.585  21.632  -6.069  1.00 51.25           N  
ATOM   1093  CA  SER B 136       7.201  22.978  -6.481  1.00 51.25           C  
ATOM   1094  C   SER B 136       8.080  24.032  -5.817  1.00 51.25           C  
ATOM   1095  CB  SER B 136       5.732  23.243  -6.147  1.00 51.25           C  
ATOM   1096  O   SER B 136       8.394  25.059  -6.423  1.00 51.25           O  
ATOM   1097  OG  SER B 136       4.888  22.342  -6.842  1.00 51.25           O  
ATOM   1098  N   ALA B 137       8.611  23.862  -4.649  1.00 46.57           N  
ATOM   1099  CA  ALA B 137       9.434  24.799  -3.888  1.00 46.57           C  
ATOM   1100  C   ALA B 137      10.864  24.831  -4.420  1.00 46.57           C  
ATOM   1101  CB  ALA B 137       9.429  24.429  -2.407  1.00 46.57           C  
ATOM   1102  O   ALA B 137      11.508  25.883  -4.425  1.00 46.57           O  
ATOM   1103  N   TYR B 138      11.434  23.648  -4.794  1.00 43.38           N  
ATOM   1104  CA  TYR B 138      12.764  23.559  -5.385  1.00 43.38           C  
ATOM   1105  C   TYR B 138      12.874  24.448  -6.617  1.00 43.38           C  
ATOM   1106  CB  TYR B 138      13.092  22.110  -5.756  1.00 43.38           C  
ATOM   1107  O   TYR B 138      13.867  25.160  -6.790  1.00 43.38           O  
ATOM   1108  CG  TYR B 138      14.493  21.920  -6.285  1.00 43.38           C  
ATOM   1109  CD1 TYR B 138      14.731  21.802  -7.653  1.00 43.38           C  
ATOM   1110  CD2 TYR B 138      15.580  21.859  -5.420  1.00 43.38           C  
ATOM   1111  CE1 TYR B 138      16.020  21.625  -8.145  1.00 43.38           C  
ATOM   1112  CE2 TYR B 138      16.873  21.683  -5.902  1.00 43.38           C  
ATOM   1113  OH  TYR B 138      18.361  21.393  -7.746  1.00 43.38           O  
ATOM   1114  CZ  TYR B 138      17.083  21.568  -7.264  1.00 43.38           C  
ATOM   1115  N   LEU B 139      11.871  24.415  -7.410  1.00 41.46           N  
ATOM   1116  CA  LEU B 139      11.890  25.219  -8.627  1.00 41.46           C  
ATOM   1117  C   LEU B 139      11.818  26.707  -8.297  1.00 41.46           C  
ATOM   1118  CB  LEU B 139      10.727  24.831  -9.544  1.00 41.46           C  
ATOM   1119  O   LEU B 139      12.461  27.525  -8.958  1.00 41.46           O  
ATOM   1120  CG  LEU B 139      10.918  23.568 -10.384  1.00 41.46           C  
ATOM   1121  CD1 LEU B 139       9.574  23.066 -10.901  1.00 41.46           C  
ATOM   1122  CD2 LEU B 139      11.877  23.833 -11.540  1.00 41.46           C  
ATOM   1123  N   LYS B 140      11.142  27.105  -7.230  1.00 42.97           N  
ATOM   1124  CA  LYS B 140      10.987  28.515  -6.881  1.00 42.97           C  
ATOM   1125  C   LYS B 140      12.257  29.065  -6.239  1.00 42.97           C  
ATOM   1126  CB  LYS B 140       9.798  28.706  -5.937  1.00 42.97           C  
ATOM   1127  O   LYS B 140      12.631  30.215  -6.477  1.00 42.97           O  
ATOM   1128  CG  LYS B 140       8.461  28.856  -6.648  1.00 42.97           C  
ATOM   1129  CD  LYS B 140       7.338  29.167  -5.668  1.00 42.97           C  
ATOM   1130  CE  LYS B 140       5.989  29.251  -6.369  1.00 42.97           C  
ATOM   1131  NZ  LYS B 140       4.879  29.510  -5.405  1.00 42.97           N  
ATOM   1132  N   GLU B 141      12.958  28.317  -5.280  1.00 42.51           N  
ATOM   1133  CA  GLU B 141      14.167  28.795  -4.615  1.00 42.51           C  
ATOM   1134  C   GLU B 141      15.344  28.850  -5.585  1.00 42.51           C  
ATOM   1135  CB  GLU B 141      14.511  27.904  -3.419  1.00 42.51           C  
ATOM   1136  O   GLU B 141      16.284  29.622  -5.385  1.00 42.51           O  
ATOM   1137  CG  GLU B 141      13.868  28.350  -2.114  1.00 42.51           C  
ATOM   1138  CD  GLU B 141      14.865  28.513  -0.978  1.00 42.51           C  
ATOM   1139  OE1 GLU B 141      14.513  29.125   0.055  1.00 42.51           O  
ATOM   1140  OE2 GLU B 141      16.008  28.024  -1.124  1.00 42.51           O  
ATOM   1141  N   LYS B 142      15.481  27.931  -6.553  1.00 41.68           N  
ATOM   1142  CA  LYS B 142      16.535  27.988  -7.561  1.00 41.68           C  
ATOM   1143  C   LYS B 142      16.497  29.310  -8.323  1.00 41.68           C  
ATOM   1144  CB  LYS B 142      16.407  26.817  -8.537  1.00 41.68           C  
ATOM   1145  O   LYS B 142      17.517  29.759  -8.848  1.00 41.68           O  
ATOM   1146  CG  LYS B 142      17.161  25.568  -8.107  1.00 41.68           C  
ATOM   1147  CD  LYS B 142      17.112  24.488  -9.180  1.00 41.68           C  
ATOM   1148  CE  LYS B 142      18.509  24.062  -9.611  1.00 41.68           C  
ATOM   1149  NZ  LYS B 142      18.498  22.730 -10.288  1.00 41.68           N  
ATOM   1150  N   ASP B 143      15.366  29.891  -8.502  1.00 40.61           N  
ATOM   1151  CA  ASP B 143      15.309  31.172  -9.201  1.00 40.61           C  
ATOM   1152  C   ASP B 143      15.740  32.316  -8.286  1.00 40.61           C  
ATOM   1153  CB  ASP B 143      13.899  31.429  -9.736  1.00 40.61           C  
ATOM   1154  O   ASP B 143      15.867  33.459  -8.730  1.00 40.61           O  
ATOM   1155  CG  ASP B 143      13.879  31.762 -11.218  1.00 40.61           C  
ATOM   1156  OD1 ASP B 143      14.950  31.743 -11.862  1.00 40.61           O  
ATOM   1157  OD2 ASP B 143      12.782  32.049 -11.745  1.00 40.61           O  
ATOM   1158  N   THR B 144      15.754  32.156  -6.910  1.00 38.86           N  
ATOM   1159  CA  THR B 144      16.195  33.255  -6.059  1.00 38.86           C  
ATOM   1160  C   THR B 144      17.701  33.186  -5.821  1.00 38.86           C  
ATOM   1161  CB  THR B 144      15.458  33.245  -4.706  1.00 38.86           C  
ATOM   1162  O   THR B 144      18.212  32.173  -5.340  1.00 38.86           O  
ATOM   1163  CG2 THR B 144      15.707  34.536  -3.934  1.00 38.86           C  
ATOM   1164  OG1 THR B 144      14.051  33.103  -4.937  1.00 38.86           O  
ATOM   1165  N   PRO B 145      18.531  34.050  -6.427  1.00 37.45           N  
ATOM   1166  CA  PRO B 145      19.986  34.036  -6.259  1.00 37.45           C  
ATOM   1167  C   PRO B 145      20.411  34.021  -4.792  1.00 37.45           C  
ATOM   1168  CB  PRO B 145      20.432  35.331  -6.943  1.00 37.45           C  
ATOM   1169  O   PRO B 145      19.665  34.482  -3.925  1.00 37.45           O  
ATOM   1170  CG  PRO B 145      19.161  36.025  -7.312  1.00 37.45           C  
ATOM   1171  CD  PRO B 145      18.006  35.163  -6.891  1.00 37.45           C  
ATOM   1172  N   GLN B 146      21.315  33.143  -4.255  1.00 38.33           N  
ATOM   1173  CA  GLN B 146      21.947  32.918  -2.960  1.00 38.33           C  
ATOM   1174  C   GLN B 146      22.454  34.226  -2.360  1.00 38.33           C  
ATOM   1175  CB  GLN B 146      23.099  31.919  -3.090  1.00 38.33           C  
ATOM   1176  O   GLN B 146      23.471  34.765  -2.802  1.00 38.33           O  
ATOM   1177  CG  GLN B 146      22.680  30.468  -2.898  1.00 38.33           C  
ATOM   1178  CD  GLN B 146      23.704  29.485  -3.433  1.00 38.33           C  
ATOM   1179  NE2 GLN B 146      23.581  28.224  -3.033  1.00 38.33           N  
ATOM   1180  OE1 GLN B 146      24.598  29.856  -4.200  1.00 38.33           O  
ATOM   1181  N   LYS B 147      21.686  35.278  -2.279  1.00 37.15           N  
ATOM   1182  CA  LYS B 147      22.341  36.410  -1.630  1.00 37.15           C  
ATOM   1183  C   LYS B 147      22.820  36.038  -0.229  1.00 37.15           C  
ATOM   1184  CB  LYS B 147      21.396  37.610  -1.559  1.00 37.15           C  
ATOM   1185  O   LYS B 147      23.495  36.830   0.432  1.00 37.15           O  
ATOM   1186  CG  LYS B 147      21.586  38.615  -2.686  1.00 37.15           C  
ATOM   1187  CD  LYS B 147      20.684  39.830  -2.509  1.00 37.15           C  
ATOM   1188  CE  LYS B 147      20.957  40.888  -3.570  1.00 37.15           C  
ATOM   1189  NZ  LYS B 147      19.941  41.983  -3.534  1.00 37.15           N  
ATOM   1190  N   LEU B 148      22.444  34.897   0.307  1.00 32.46           N  
ATOM   1191  CA  LEU B 148      22.596  34.852   1.758  1.00 32.46           C  
ATOM   1192  C   LEU B 148      24.067  34.750   2.146  1.00 32.46           C  
ATOM   1193  CB  LEU B 148      21.818  33.670   2.343  1.00 32.46           C  
ATOM   1194  O   LEU B 148      24.399  34.713   3.333  1.00 32.46           O  
ATOM   1195  CG  LEU B 148      20.618  34.019   3.224  1.00 32.46           C  
ATOM   1196  CD1 LEU B 148      19.320  33.860   2.438  1.00 32.46           C  
ATOM   1197  CD2 LEU B 148      20.601  33.147   4.475  1.00 32.46           C  
ATOM   1198  N   LEU B 149      25.021  34.499   1.148  1.00 30.36           N  
ATOM   1199  CA  LEU B 149      26.333  34.305   1.755  1.00 30.36           C  
ATOM   1200  C   LEU B 149      26.846  35.604   2.368  1.00 30.36           C  
ATOM   1201  CB  LEU B 149      27.333  33.788   0.717  1.00 30.36           C  
ATOM   1202  O   LEU B 149      27.948  35.642   2.921  1.00 30.36           O  
ATOM   1203  CG  LEU B 149      27.316  32.282   0.452  1.00 30.36           C  
ATOM   1204  CD1 LEU B 149      27.963  31.973  -0.894  1.00 30.36           C  
ATOM   1205  CD2 LEU B 149      28.025  31.533   1.575  1.00 30.36           C  
ATOM   1206  N   GLU B 150      26.127  36.794   2.340  1.00 26.25           N  
ATOM   1207  CA  GLU B 150      26.836  37.776   3.155  1.00 26.25           C  
ATOM   1208  C   GLU B 150      26.645  37.499   4.643  1.00 26.25           C  
ATOM   1209  CB  GLU B 150      26.366  39.194   2.819  1.00 26.25           C  
ATOM   1210  O   GLU B 150      25.564  37.086   5.069  1.00 26.25           O  
ATOM   1211  CG  GLU B 150      27.136  39.842   1.678  1.00 26.25           C  
ATOM   1212  CD  GLU B 150      26.499  41.129   1.178  1.00 26.25           C  
ATOM   1213  OE1 GLU B 150      27.157  42.192   1.229  1.00 26.25           O  
ATOM   1214  OE2 GLU B 150      25.330  41.073   0.734  1.00 26.25           O  
TER    1215      GLU B 150                                                      
ATOM   1216  N   MET C   1      21.374   0.275   0.420  1.00 42.13           N  
ATOM   1217  CA  MET C   1      20.085   0.622  -0.171  1.00 42.13           C  
ATOM   1218  C   MET C   1      19.073  -0.501   0.032  1.00 42.13           C  
ATOM   1219  CB  MET C   1      20.240   0.924  -1.663  1.00 42.13           C  
ATOM   1220  O   MET C   1      19.339  -1.652  -0.316  1.00 42.13           O  
ATOM   1221  CG  MET C   1      20.109   2.398  -2.007  1.00 42.13           C  
ATOM   1222  SD  MET C   1      20.237   2.713  -3.810  1.00 42.13           S  
ATOM   1223  CE  MET C   1      18.518   3.162  -4.179  1.00 42.13           C  
ATOM   1224  N   HIS C   2      18.248  -0.437   0.985  1.00 52.04           N  
ATOM   1225  CA  HIS C   2      17.392  -1.529   1.434  1.00 52.04           C  
ATOM   1226  C   HIS C   2      16.588  -2.110   0.275  1.00 52.04           C  
ATOM   1227  CB  HIS C   2      16.450  -1.052   2.540  1.00 52.04           C  
ATOM   1228  O   HIS C   2      16.086  -1.367  -0.572  1.00 52.04           O  
ATOM   1229  CG  HIS C   2      17.132  -0.821   3.851  1.00 52.04           C  
ATOM   1230  CD2 HIS C   2      17.444   0.325   4.500  1.00 52.04           C  
ATOM   1231  ND1 HIS C   2      17.580  -1.851   4.649  1.00 52.04           N  
ATOM   1232  CE1 HIS C   2      18.139  -1.347   5.736  1.00 52.04           C  
ATOM   1233  NE2 HIS C   2      18.070  -0.029   5.670  1.00 52.04           N  
ATOM   1234  N   ASN C   3      16.928  -3.349   0.004  1.00 64.90           N  
ATOM   1235  CA  ASN C   3      16.261  -4.173  -0.999  1.00 64.90           C  
ATOM   1236  C   ASN C   3      14.813  -4.461  -0.614  1.00 64.90           C  
ATOM   1237  CB  ASN C   3      17.025  -5.481  -1.214  1.00 64.90           C  
ATOM   1238  O   ASN C   3      14.554  -5.124   0.392  1.00 64.90           O  
ATOM   1239  CG  ASN C   3      16.886  -6.014  -2.626  1.00 64.90           C  
ATOM   1240  ND2 ASN C   3      17.778  -6.919  -3.009  1.00 64.90           N  
ATOM   1241  OD1 ASN C   3      15.985  -5.614  -3.368  1.00 64.90           O  
ATOM   1242  N   PHE C   4      13.917  -3.461  -0.980  1.00 76.70           N  
ATOM   1243  CA  PHE C   4      12.490  -3.629  -0.736  1.00 76.70           C  
ATOM   1244  C   PHE C   4      11.911  -4.714  -1.636  1.00 76.70           C  
ATOM   1245  CB  PHE C   4      11.746  -2.308  -0.960  1.00 76.70           C  
ATOM   1246  O   PHE C   4      10.692  -4.808  -1.798  1.00 76.70           O  
ATOM   1247  CG  PHE C   4      12.082  -1.244   0.049  1.00 76.70           C  
ATOM   1248  CD1 PHE C   4      11.735  -1.399   1.385  1.00 76.70           C  
ATOM   1249  CD2 PHE C   4      12.744  -0.087  -0.340  1.00 76.70           C  
ATOM   1250  CE1 PHE C   4      12.045  -0.415   2.321  1.00 76.70           C  
ATOM   1251  CE2 PHE C   4      13.057   0.901   0.590  1.00 76.70           C  
ATOM   1252  CZ  PHE C   4      12.705   0.736   1.920  1.00 76.70           C  
ATOM   1253  N   GLU C   5      12.721  -5.522  -2.080  1.00 76.42           N  
ATOM   1254  CA  GLU C   5      12.273  -6.502  -3.065  1.00 76.42           C  
ATOM   1255  C   GLU C   5      11.222  -7.437  -2.475  1.00 76.42           C  
ATOM   1256  CB  GLU C   5      13.459  -7.312  -3.595  1.00 76.42           C  
ATOM   1257  O   GLU C   5      10.220  -7.741  -3.125  1.00 76.42           O  
ATOM   1258  CG  GLU C   5      13.235  -7.895  -4.983  1.00 76.42           C  
ATOM   1259  CD  GLU C   5      14.455  -8.612  -5.537  1.00 76.42           C  
ATOM   1260  OE1 GLU C   5      14.378  -9.165  -6.658  1.00 76.42           O  
ATOM   1261  OE2 GLU C   5      15.498  -8.623  -4.844  1.00 76.42           O  
ATOM   1262  N   GLU C   6      11.431  -7.812  -1.256  1.00 80.45           N  
ATOM   1263  CA  GLU C   6      10.493  -8.730  -0.616  1.00 80.45           C  
ATOM   1264  C   GLU C   6       9.123  -8.082  -0.436  1.00 80.45           C  
ATOM   1265  CB  GLU C   6      11.036  -9.198   0.736  1.00 80.45           C  
ATOM   1266  O   GLU C   6       8.094  -8.718  -0.675  1.00 80.45           O  
ATOM   1267  CG  GLU C   6      10.240 -10.337   1.358  1.00 80.45           C  
ATOM   1268  CD  GLU C   6      10.802 -10.804   2.691  1.00 80.45           C  
ATOM   1269  OE1 GLU C   6      10.199 -11.701   3.323  1.00 80.45           O  
ATOM   1270  OE2 GLU C   6      11.853 -10.267   3.108  1.00 80.45           O  
ATOM   1271  N   GLU C   7       9.151  -6.810  -0.086  1.00 85.73           N  
ATOM   1272  CA  GLU C   7       7.903  -6.100   0.174  1.00 85.73           C  
ATOM   1273  C   GLU C   7       7.204  -5.716  -1.127  1.00 85.73           C  
ATOM   1274  CB  GLU C   7       8.161  -4.851   1.021  1.00 85.73           C  
ATOM   1275  O   GLU C   7       6.012  -5.400  -1.128  1.00 85.73           O  
ATOM   1276  CG  GLU C   7       8.551  -5.154   2.461  1.00 85.73           C  
ATOM   1277  CD  GLU C   7       9.963  -5.699   2.598  1.00 85.73           C  
ATOM   1278  OE1 GLU C   7      10.193  -6.580   3.457  1.00 85.73           O  
ATOM   1279  OE2 GLU C   7      10.848  -5.240   1.841  1.00 85.73           O  
ATOM   1280  N   LEU C   8       7.896  -5.805  -2.200  1.00 89.30           N  
ATOM   1281  CA  LEU C   8       7.357  -5.375  -3.486  1.00 89.30           C  
ATOM   1282  C   LEU C   8       6.970  -6.576  -4.342  1.00 89.30           C  
ATOM   1283  CB  LEU C   8       8.376  -4.509  -4.232  1.00 89.30           C  
ATOM   1284  O   LEU C   8       6.592  -6.419  -5.505  1.00 89.30           O  
ATOM   1285  CG  LEU C   8       8.780  -3.200  -3.552  1.00 89.30           C  
ATOM   1286  CD1 LEU C   8       9.816  -2.463  -4.394  1.00 89.30           C  
ATOM   1287  CD2 LEU C   8       7.557  -2.322  -3.310  1.00 89.30           C  
ATOM   1288  N   THR C   9       7.033  -7.747  -3.758  1.00 87.60           N  
ATOM   1289  CA  THR C   9       6.805  -8.975  -4.513  1.00 87.60           C  
ATOM   1290  C   THR C   9       5.459  -9.594  -4.145  1.00 87.60           C  
ATOM   1291  CB  THR C   9       7.928  -9.999  -4.268  1.00 87.60           C  
ATOM   1292  O   THR C   9       5.093  -9.641  -2.968  1.00 87.60           O  
ATOM   1293  CG2 THR C   9       7.679 -11.286  -5.047  1.00 87.60           C  
ATOM   1294  OG1 THR C   9       9.179  -9.436  -4.685  1.00 87.60           O  
ATOM   1295  N   CYS C  10       4.759 -10.016  -5.132  1.00 90.21           N  
ATOM   1296  CA  CYS C  10       3.490 -10.711  -4.943  1.00 90.21           C  
ATOM   1297  C   CYS C  10       3.713 -12.109  -4.379  1.00 90.21           C  
ATOM   1298  CB  CYS C  10       2.726 -10.800  -6.263  1.00 90.21           C  
ATOM   1299  O   CYS C  10       4.522 -12.875  -4.907  1.00 90.21           O  
ATOM   1300  SG  CYS C  10       1.142 -11.657  -6.131  1.00 90.21           S  
ATOM   1301  N   PRO C  11       2.979 -12.500  -3.340  1.00 87.25           N  
ATOM   1302  CA  PRO C  11       3.158 -13.817  -2.725  1.00 87.25           C  
ATOM   1303  C   PRO C  11       2.662 -14.955  -3.614  1.00 87.25           C  
ATOM   1304  CB  PRO C  11       2.327 -13.724  -1.443  1.00 87.25           C  
ATOM   1305  O   PRO C  11       2.985 -16.121  -3.370  1.00 87.25           O  
ATOM   1306  CG  PRO C  11       2.194 -12.259  -1.180  1.00 87.25           C  
ATOM   1307  CD  PRO C  11       2.201 -11.535  -2.496  1.00 87.25           C  
ATOM   1308  N   ILE C  12       1.935 -14.709  -4.637  1.00 85.95           N  
ATOM   1309  CA  ILE C  12       1.395 -15.748  -5.506  1.00 85.95           C  
ATOM   1310  C   ILE C  12       2.365 -16.018  -6.653  1.00 85.95           C  
ATOM   1311  CB  ILE C  12       0.006 -15.357  -6.059  1.00 85.95           C  
ATOM   1312  O   ILE C  12       2.840 -17.143  -6.821  1.00 85.95           O  
ATOM   1313  CG1 ILE C  12      -0.998 -15.192  -4.913  1.00 85.95           C  
ATOM   1314  CG2 ILE C  12      -0.484 -16.396  -7.071  1.00 85.95           C  
ATOM   1315  CD1 ILE C  12      -2.376 -14.723  -5.360  1.00 85.95           C  
ATOM   1316  N   CYS C  13       2.788 -14.999  -7.350  1.00 82.03           N  
ATOM   1317  CA  CYS C  13       3.594 -15.209  -8.547  1.00 82.03           C  
ATOM   1318  C   CYS C  13       5.071 -14.965  -8.261  1.00 82.03           C  
ATOM   1319  CB  CYS C  13       3.126 -14.293  -9.677  1.00 82.03           C  
ATOM   1320  O   CYS C  13       5.928 -15.274  -9.090  1.00 82.03           O  
ATOM   1321  SG  CYS C  13       3.366 -12.535  -9.335  1.00 82.03           S  
ATOM   1322  N   TYR C  14       5.335 -14.345  -7.079  1.00 78.82           N  
ATOM   1323  CA  TYR C  14       6.692 -14.111  -6.599  1.00 78.82           C  
ATOM   1324  C   TYR C  14       7.422 -13.115  -7.493  1.00 78.82           C  
ATOM   1325  CB  TYR C  14       7.475 -15.426  -6.536  1.00 78.82           C  
ATOM   1326  O   TYR C  14       8.654 -13.100  -7.539  1.00 78.82           O  
ATOM   1327  CG  TYR C  14       6.946 -16.397  -5.508  1.00 78.82           C  
ATOM   1328  CD1 TYR C  14       7.238 -16.238  -4.156  1.00 78.82           C  
ATOM   1329  CD2 TYR C  14       6.156 -17.477  -5.888  1.00 78.82           C  
ATOM   1330  CE1 TYR C  14       6.756 -17.132  -3.205  1.00 78.82           C  
ATOM   1331  CE2 TYR C  14       5.667 -18.377  -4.947  1.00 78.82           C  
ATOM   1332  OH  TYR C  14       5.491 -19.084  -2.674  1.00 78.82           O  
ATOM   1333  CZ  TYR C  14       5.972 -18.196  -3.610  1.00 78.82           C  
ATOM   1334  N   SER C  15       6.733 -12.368  -8.276  1.00 81.83           N  
ATOM   1335  CA  SER C  15       7.264 -11.254  -9.056  1.00 81.83           C  
ATOM   1336  C   SER C  15       6.845  -9.914  -8.462  1.00 81.83           C  
ATOM   1337  CB  SER C  15       6.797 -11.347 -10.509  1.00 81.83           C  
ATOM   1338  O   SER C  15       6.003  -9.863  -7.563  1.00 81.83           O  
ATOM   1339  OG  SER C  15       7.163 -12.592 -11.077  1.00 81.83           O  
ATOM   1340  N   ILE C  16       7.498  -8.892  -8.935  1.00 85.93           N  
ATOM   1341  CA  ILE C  16       7.083  -7.554  -8.527  1.00 85.93           C  
ATOM   1342  C   ILE C  16       5.614  -7.338  -8.884  1.00 85.93           C  
ATOM   1343  CB  ILE C  16       7.960  -6.465  -9.186  1.00 85.93           C  
ATOM   1344  O   ILE C  16       5.161  -7.754  -9.953  1.00 85.93           O  
ATOM   1345  CG1 ILE C  16       9.411  -6.588  -8.708  1.00 85.93           C  
ATOM   1346  CG2 ILE C  16       7.402  -5.070  -8.889  1.00 85.93           C  
ATOM   1347  CD1 ILE C  16       9.617  -6.210  -7.248  1.00 85.93           C  
ATOM   1348  N   PHE C  17       4.898  -6.754  -7.982  1.00 93.00           N  
ATOM   1349  CA  PHE C  17       3.462  -6.573  -8.155  1.00 93.00           C  
ATOM   1350  C   PHE C  17       3.156  -5.911  -9.493  1.00 93.00           C  
ATOM   1351  CB  PHE C  17       2.883  -5.736  -7.010  1.00 93.00           C  
ATOM   1352  O   PHE C  17       3.843  -4.971  -9.897  1.00 93.00           O  
ATOM   1353  CG  PHE C  17       2.732  -6.494  -5.719  1.00 93.00           C  
ATOM   1354  CD1 PHE C  17       1.720  -7.433  -5.563  1.00 93.00           C  
ATOM   1355  CD2 PHE C  17       3.602  -6.267  -4.661  1.00 93.00           C  
ATOM   1356  CE1 PHE C  17       1.577  -8.137  -4.369  1.00 93.00           C  
ATOM   1357  CE2 PHE C  17       3.466  -6.966  -3.465  1.00 93.00           C  
ATOM   1358  CZ  PHE C  17       2.452  -7.900  -3.321  1.00 93.00           C  
ATOM   1359  N   GLU C  18       2.244  -6.517 -10.210  1.00 92.59           N  
ATOM   1360  CA  GLU C  18       1.593  -5.886 -11.354  1.00 92.59           C  
ATOM   1361  C   GLU C  18       0.129  -5.576 -11.053  1.00 92.59           C  
ATOM   1362  CB  GLU C  18       1.697  -6.779 -12.593  1.00 92.59           C  
ATOM   1363  O   GLU C  18      -0.654  -6.480 -10.755  1.00 92.59           O  
ATOM   1364  CG  GLU C  18       1.287  -6.089 -13.886  1.00 92.59           C  
ATOM   1365  CD  GLU C  18       1.475  -6.960 -15.117  1.00 92.59           C  
ATOM   1366  OE1 GLU C  18       1.171  -6.497 -16.240  1.00 92.59           O  
ATOM   1367  OE2 GLU C  18       1.930  -8.115 -14.958  1.00 92.59           O  
ATOM   1368  N   ASP C  19      -0.246  -4.310 -11.109  1.00 96.94           N  
ATOM   1369  CA  ASP C  19      -1.600  -3.897 -10.754  1.00 96.94           C  
ATOM   1370  C   ASP C  19      -2.004  -4.452  -9.390  1.00 96.94           C  
ATOM   1371  CB  ASP C  19      -2.597  -4.350 -11.822  1.00 96.94           C  
ATOM   1372  O   ASP C  19      -2.905  -5.288  -9.296  1.00 96.94           O  
ATOM   1373  CG  ASP C  19      -3.944  -3.658 -11.709  1.00 96.94           C  
ATOM   1374  OD1 ASP C  19      -4.161  -2.901 -10.738  1.00 96.94           O  
ATOM   1375  OD2 ASP C  19      -4.798  -3.875 -12.596  1.00 96.94           O  
ATOM   1376  N   PRO C  20      -1.364  -3.973  -8.307  1.00 97.86           N  
ATOM   1377  CA  PRO C  20      -1.572  -4.482  -6.949  1.00 97.86           C  
ATOM   1378  C   PRO C  20      -2.966  -4.168  -6.409  1.00 97.86           C  
ATOM   1379  CB  PRO C  20      -0.495  -3.762  -6.133  1.00 97.86           C  
ATOM   1380  O   PRO C  20      -3.324  -2.998  -6.257  1.00 97.86           O  
ATOM   1381  CG  PRO C  20      -0.224  -2.501  -6.888  1.00 97.86           C  
ATOM   1382  CD  PRO C  20      -0.467  -2.756  -8.347  1.00 97.86           C  
ATOM   1383  N   ARG C  21      -3.760  -5.157  -6.022  1.00 98.63           N  
ATOM   1384  CA  ARG C  21      -5.126  -5.036  -5.524  1.00 98.63           C  
ATOM   1385  C   ARG C  21      -5.204  -5.397  -4.045  1.00 98.63           C  
ATOM   1386  CB  ARG C  21      -6.074  -5.925  -6.332  1.00 98.63           C  
ATOM   1387  O   ARG C  21      -4.603  -6.380  -3.608  1.00 98.63           O  
ATOM   1388  CG  ARG C  21      -6.083  -5.623  -7.822  1.00 98.63           C  
ATOM   1389  CD  ARG C  21      -6.650  -4.241  -8.114  1.00 98.63           C  
ATOM   1390  NE  ARG C  21      -6.803  -4.013  -9.548  1.00 98.63           N  
ATOM   1391  NH1 ARG C  21      -8.782  -2.836  -9.360  1.00 98.63           N  
ATOM   1392  NH2 ARG C  21      -7.851  -3.201 -11.423  1.00 98.63           N  
ATOM   1393  CZ  ARG C  21      -7.812  -3.350 -10.107  1.00 98.63           C  
ATOM   1394  N   VAL C  22      -5.983  -4.655  -3.283  1.00 98.13           N  
ATOM   1395  CA  VAL C  22      -6.078  -4.843  -1.839  1.00 98.13           C  
ATOM   1396  C   VAL C  22      -7.388  -5.550  -1.495  1.00 98.13           C  
ATOM   1397  CB  VAL C  22      -5.983  -3.499  -1.083  1.00 98.13           C  
ATOM   1398  O   VAL C  22      -8.462  -5.121  -1.922  1.00 98.13           O  
ATOM   1399  CG1 VAL C  22      -5.978  -3.727   0.427  1.00 98.13           C  
ATOM   1400  CG2 VAL C  22      -4.735  -2.732  -1.515  1.00 98.13           C  
ATOM   1401  N   LEU C  23      -7.282  -6.585  -0.700  1.00 97.14           N  
ATOM   1402  CA  LEU C  23      -8.451  -7.289  -0.185  1.00 97.14           C  
ATOM   1403  C   LEU C  23      -8.933  -6.660   1.119  1.00 97.14           C  
ATOM   1404  CB  LEU C  23      -8.132  -8.770   0.036  1.00 97.14           C  
ATOM   1405  O   LEU C  23      -8.166  -5.984   1.808  1.00 97.14           O  
ATOM   1406  CG  LEU C  23      -7.752  -9.574  -1.207  1.00 97.14           C  
ATOM   1407  CD1 LEU C  23      -7.441 -11.019  -0.830  1.00 97.14           C  
ATOM   1408  CD2 LEU C  23      -8.870  -9.517  -2.244  1.00 97.14           C  
ATOM   1409  N   PRO C  24     -10.177  -6.869   1.456  1.00 95.44           N  
ATOM   1410  CA  PRO C  24     -10.706  -6.324   2.708  1.00 95.44           C  
ATOM   1411  C   PRO C  24      -9.920  -6.787   3.932  1.00 95.44           C  
ATOM   1412  CB  PRO C  24     -12.140  -6.857   2.747  1.00 95.44           C  
ATOM   1413  O   PRO C  24      -9.911  -6.105   4.960  1.00 95.44           O  
ATOM   1414  CG  PRO C  24     -12.543  -6.976   1.312  1.00 95.44           C  
ATOM   1415  CD  PRO C  24     -11.357  -7.449   0.522  1.00 95.44           C  
ATOM   1416  N   CYS C  25      -9.220  -7.919   3.802  1.00 96.22           N  
ATOM   1417  CA  CYS C  25      -8.398  -8.409   4.903  1.00 96.22           C  
ATOM   1418  C   CYS C  25      -7.055  -7.690   4.943  1.00 96.22           C  
ATOM   1419  CB  CYS C  25      -8.177  -9.916   4.777  1.00 96.22           C  
ATOM   1420  O   CYS C  25      -6.212  -7.988   5.791  1.00 96.22           O  
ATOM   1421  SG  CYS C  25      -7.271 -10.397   3.291  1.00 96.22           S  
ATOM   1422  N   SER C  26      -6.779  -6.877   3.917  1.00 97.22           N  
ATOM   1423  CA  SER C  26      -5.644  -5.958   3.924  1.00 97.22           C  
ATOM   1424  C   SER C  26      -4.452  -6.546   3.177  1.00 97.22           C  
ATOM   1425  CB  SER C  26      -5.240  -5.617   5.359  1.00 97.22           C  
ATOM   1426  O   SER C  26      -3.443  -5.868   2.976  1.00 97.22           O  
ATOM   1427  OG  SER C  26      -6.263  -4.883   6.009  1.00 97.22           O  
ATOM   1428  N   HIS C  27      -4.532  -7.783   2.723  1.00 95.41           N  
ATOM   1429  CA  HIS C  27      -3.450  -8.366   1.937  1.00 95.41           C  
ATOM   1430  C   HIS C  27      -3.531  -7.929   0.478  1.00 95.41           C  
ATOM   1431  CB  HIS C  27      -3.482  -9.893   2.030  1.00 95.41           C  
ATOM   1432  O   HIS C  27      -4.625  -7.733  -0.055  1.00 95.41           O  
ATOM   1433  CG  HIS C  27      -3.174 -10.417   3.397  1.00 95.41           C  
ATOM   1434  CD2 HIS C  27      -2.006 -10.500   4.075  1.00 95.41           C  
ATOM   1435  ND1 HIS C  27      -4.141 -10.940   4.228  1.00 95.41           N  
ATOM   1436  CE1 HIS C  27      -3.578 -11.323   5.362  1.00 95.41           C  
ATOM   1437  NE2 HIS C  27      -2.283 -11.067   5.294  1.00 95.41           N  
ATOM   1438  N   THR C  28      -2.385  -7.826  -0.180  1.00 97.76           N  
ATOM   1439  CA  THR C  28      -2.287  -7.310  -1.541  1.00 97.76           C  
ATOM   1440  C   THR C  28      -1.724  -8.370  -2.482  1.00 97.76           C  
ATOM   1441  CB  THR C  28      -1.405  -6.049  -1.598  1.00 97.76           C  
ATOM   1442  O   THR C  28      -0.837  -9.138  -2.102  1.00 97.76           O  
ATOM   1443  CG2 THR C  28      -1.302  -5.513  -3.022  1.00 97.76           C  
ATOM   1444  OG1 THR C  28      -1.974  -5.036  -0.759  1.00 97.76           O  
ATOM   1445  N   PHE C  29      -2.314  -8.434  -3.683  1.00 95.32           N  
ATOM   1446  CA  PHE C  29      -1.891  -9.353  -4.732  1.00 95.32           C  
ATOM   1447  C   PHE C  29      -2.026  -8.706  -6.106  1.00 95.32           C  
ATOM   1448  CB  PHE C  29      -2.709 -10.647  -4.678  1.00 95.32           C  
ATOM   1449  O   PHE C  29      -2.711  -7.692  -6.255  1.00 95.32           O  
ATOM   1450  CG  PHE C  29      -2.674 -11.332  -3.339  1.00 95.32           C  
ATOM   1451  CD1 PHE C  29      -1.662 -12.232  -3.029  1.00 95.32           C  
ATOM   1452  CD2 PHE C  29      -3.654 -11.075  -2.389  1.00 95.32           C  
ATOM   1453  CE1 PHE C  29      -1.627 -12.867  -1.790  1.00 95.32           C  
ATOM   1454  CE2 PHE C  29      -3.626 -11.706  -1.149  1.00 95.32           C  
ATOM   1455  CZ  PHE C  29      -2.613 -12.602  -0.852  1.00 95.32           C  
ATOM   1456  N   CYS C  30      -1.333  -9.291  -7.094  1.00 96.39           N  
ATOM   1457  CA  CYS C  30      -1.543  -8.848  -8.468  1.00 96.39           C  
ATOM   1458  C   CYS C  30      -2.985  -9.085  -8.903  1.00 96.39           C  
ATOM   1459  CB  CYS C  30      -0.589  -9.572  -9.417  1.00 96.39           C  
ATOM   1460  O   CYS C  30      -3.592 -10.092  -8.534  1.00 96.39           O  
ATOM   1461  SG  CYS C  30       1.156  -9.265  -9.069  1.00 96.39           S  
ATOM   1462  N   ARG C  31      -3.464  -8.173  -9.687  1.00 97.55           N  
ATOM   1463  CA  ARG C  31      -4.794  -8.375 -10.252  1.00 97.55           C  
ATOM   1464  C   ARG C  31      -4.876  -9.703 -10.998  1.00 97.55           C  
ATOM   1465  CB  ARG C  31      -5.160  -7.223 -11.191  1.00 97.55           C  
ATOM   1466  O   ARG C  31      -5.800 -10.488 -10.778  1.00 97.55           O  
ATOM   1467  CG  ARG C  31      -6.543  -7.348 -11.810  1.00 97.55           C  
ATOM   1468  CD  ARG C  31      -6.793  -6.270 -12.856  1.00 97.55           C  
ATOM   1469  NE  ARG C  31      -6.049  -6.530 -14.085  1.00 97.55           N  
ATOM   1470  NH1 ARG C  31      -7.404  -5.225 -15.425  1.00 97.55           N  
ATOM   1471  NH2 ARG C  31      -5.611  -6.329 -16.330  1.00 97.55           N  
ATOM   1472  CZ  ARG C  31      -6.356  -6.027 -15.277  1.00 97.55           C  
ATOM   1473  N   ASN C  32      -3.925  -9.977 -11.877  1.00 93.41           N  
ATOM   1474  CA  ASN C  32      -3.929 -11.188 -12.690  1.00 93.41           C  
ATOM   1475  C   ASN C  32      -3.835 -12.443 -11.828  1.00 93.41           C  
ATOM   1476  CB  ASN C  32      -2.786 -11.156 -13.707  1.00 93.41           C  
ATOM   1477  O   ASN C  32      -4.455 -13.463 -12.138  1.00 93.41           O  
ATOM   1478  CG  ASN C  32      -3.046 -10.193 -14.849  1.00 93.41           C  
ATOM   1479  ND2 ASN C  32      -2.003  -9.874 -15.605  1.00 93.41           N  
ATOM   1480  OD1 ASN C  32      -4.176  -9.739 -15.049  1.00 93.41           O  
ATOM   1481  N   CYS C  33      -3.092 -12.390 -10.759  1.00 92.23           N  
ATOM   1482  CA  CYS C  33      -3.002 -13.524  -9.846  1.00 92.23           C  
ATOM   1483  C   CYS C  33      -4.354 -13.816  -9.204  1.00 92.23           C  
ATOM   1484  CB  CYS C  33      -1.959 -13.258  -8.761  1.00 92.23           C  
ATOM   1485  O   CYS C  33      -4.774 -14.972  -9.131  1.00 92.23           O  
ATOM   1486  SG  CYS C  33      -0.256 -13.313  -9.359  1.00 92.23           S  
ATOM   1487  N   LEU C  34      -5.058 -12.790  -8.803  1.00 95.19           N  
ATOM   1488  CA  LEU C  34      -6.374 -12.968  -8.198  1.00 95.19           C  
ATOM   1489  C   LEU C  34      -7.378 -13.484  -9.223  1.00 95.19           C  
ATOM   1490  CB  LEU C  34      -6.871 -11.650  -7.598  1.00 95.19           C  
ATOM   1491  O   LEU C  34      -8.218 -14.329  -8.904  1.00 95.19           O  
ATOM   1492  CG  LEU C  34      -6.110 -11.132  -6.376  1.00 95.19           C  
ATOM   1493  CD1 LEU C  34      -6.709  -9.813  -5.900  1.00 95.19           C  
ATOM   1494  CD2 LEU C  34      -6.126 -12.168  -5.257  1.00 95.19           C  
ATOM   1495  N   GLU C  35      -7.302 -12.971 -10.403  1.00 93.16           N  
ATOM   1496  CA  GLU C  35      -8.178 -13.441 -11.473  1.00 93.16           C  
ATOM   1497  C   GLU C  35      -7.970 -14.928 -11.743  1.00 93.16           C  
ATOM   1498  CB  GLU C  35      -7.943 -12.636 -12.753  1.00 93.16           C  
ATOM   1499  O   GLU C  35      -8.934 -15.668 -11.951  1.00 93.16           O  
ATOM   1500  CG  GLU C  35      -8.558 -11.244 -12.726  1.00 93.16           C  
ATOM   1501  CD  GLU C  35      -8.176 -10.396 -13.929  1.00 93.16           C  
ATOM   1502  OE1 GLU C  35      -8.724  -9.281 -14.083  1.00 93.16           O  
ATOM   1503  OE2 GLU C  35      -7.323 -10.850 -14.723  1.00 93.16           O  
ATOM   1504  N   ASN C  36      -6.744 -15.348 -11.731  1.00 87.50           N  
ATOM   1505  CA  ASN C  36      -6.412 -16.751 -11.957  1.00 87.50           C  
ATOM   1506  C   ASN C  36      -6.963 -17.643 -10.848  1.00 87.50           C  
ATOM   1507  CB  ASN C  36      -4.897 -16.931 -12.079  1.00 87.50           C  
ATOM   1508  O   ASN C  36      -7.466 -18.736 -11.118  1.00 87.50           O  
ATOM   1509  CG  ASN C  36      -4.344 -16.363 -13.371  1.00 87.50           C  
ATOM   1510  ND2 ASN C  36      -3.051 -16.061 -13.381  1.00 87.50           N  
ATOM   1511  OD1 ASN C  36      -5.073 -16.197 -14.353  1.00 87.50           O  
ATOM   1512  N   ILE C  37      -6.927 -17.177  -9.630  1.00 87.13           N  
ATOM   1513  CA  ILE C  37      -7.466 -17.920  -8.496  1.00 87.13           C  
ATOM   1514  C   ILE C  37      -8.980 -18.054  -8.639  1.00 87.13           C  
ATOM   1515  CB  ILE C  37      -7.112 -17.241  -7.155  1.00 87.13           C  
ATOM   1516  O   ILE C  37      -9.544 -19.117  -8.371  1.00 87.13           O  
ATOM   1517  CG1 ILE C  37      -5.614 -17.385  -6.862  1.00 87.13           C  
ATOM   1518  CG2 ILE C  37      -7.951 -17.826  -6.015  1.00 87.13           C  
ATOM   1519  CD1 ILE C  37      -5.155 -16.651  -5.609  1.00 87.13           C  
ATOM   1520  N   LEU C  38      -9.560 -16.947  -9.016  1.00 85.74           N  
ATOM   1521  CA  LEU C  38     -11.009 -16.940  -9.182  1.00 85.74           C  
ATOM   1522  C   LEU C  38     -11.434 -17.900 -10.288  1.00 85.74           C  
ATOM   1523  CB  LEU C  38     -11.506 -15.527  -9.498  1.00 85.74           C  
ATOM   1524  O   LEU C  38     -12.427 -18.617 -10.146  1.00 85.74           O  
ATOM   1525  CG  LEU C  38     -12.809 -15.100  -8.820  1.00 85.74           C  
ATOM   1526  CD1 LEU C  38     -12.518 -14.141  -7.670  1.00 85.74           C  
ATOM   1527  CD2 LEU C  38     -13.753 -14.459  -9.832  1.00 85.74           C  
ATOM   1528  N   GLN C  39     -10.781 -17.928 -11.392  1.00 83.21           N  
ATOM   1529  CA  GLN C  39     -11.096 -18.782 -12.532  1.00 83.21           C  
ATOM   1530  C   GLN C  39     -10.883 -20.255 -12.191  1.00 83.21           C  
ATOM   1531  CB  GLN C  39     -10.247 -18.396 -13.744  1.00 83.21           C  
ATOM   1532  O   GLN C  39     -11.631 -21.119 -12.653  1.00 83.21           O  
ATOM   1533  CG  GLN C  39     -10.702 -17.114 -14.429  1.00 83.21           C  
ATOM   1534  CD  GLN C  39      -9.745 -16.658 -15.514  1.00 83.21           C  
ATOM   1535  NE2 GLN C  39      -9.888 -15.409 -15.945  1.00 83.21           N  
ATOM   1536  OE1 GLN C  39      -8.883 -17.421 -15.961  1.00 83.21           O  
ATOM   1537  N   ALA C  40      -9.906 -20.559 -11.385  1.00 79.21           N  
ATOM   1538  CA  ALA C  40      -9.570 -21.928 -11.005  1.00 79.21           C  
ATOM   1539  C   ALA C  40     -10.594 -22.493 -10.026  1.00 79.21           C  
ATOM   1540  CB  ALA C  40      -8.170 -21.984 -10.397  1.00 79.21           C  
ATOM   1541  O   ALA C  40     -10.764 -23.711  -9.928  1.00 79.21           O  
ATOM   1542  N   SER C  41     -11.330 -21.705  -9.187  1.00 71.90           N  
ATOM   1543  CA  SER C  41     -12.310 -22.134  -8.194  1.00 71.90           C  
ATOM   1544  C   SER C  41     -13.608 -22.582  -8.857  1.00 71.90           C  
ATOM   1545  CB  SER C  41     -12.597 -21.006  -7.202  1.00 71.90           C  
ATOM   1546  O   SER C  41     -14.425 -23.266  -8.236  1.00 71.90           O  
ATOM   1547  OG  SER C  41     -12.998 -19.828  -7.882  1.00 71.90           O  
ATOM   1548  N   GLY C  42     -13.736 -22.753 -10.095  1.00 62.83           N  
ATOM   1549  CA  GLY C  42     -14.859 -23.302 -10.838  1.00 62.83           C  
ATOM   1550  C   GLY C  42     -16.167 -22.586 -10.559  1.00 62.83           C  
ATOM   1551  O   GLY C  42     -17.238 -23.077 -10.920  1.00 62.83           O  
ATOM   1552  N   ASN C  43     -16.379 -21.631  -9.713  1.00 55.57           N  
ATOM   1553  CA  ASN C  43     -17.606 -20.983  -9.261  1.00 55.57           C  
ATOM   1554  C   ASN C  43     -18.195 -20.081 -10.343  1.00 55.57           C  
ATOM   1555  CB  ASN C  43     -17.351 -20.181  -7.983  1.00 55.57           C  
ATOM   1556  O   ASN C  43     -19.297 -19.553 -10.185  1.00 55.57           O  
ATOM   1557  CG  ASN C  43     -17.535 -21.011  -6.727  1.00 55.57           C  
ATOM   1558  ND2 ASN C  43     -17.070 -20.489  -5.598  1.00 55.57           N  
ATOM   1559  OD1 ASN C  43     -18.090 -22.111  -6.772  1.00 55.57           O  
ATOM   1560  N   PHE C  44     -17.472 -19.883 -11.476  1.00 54.83           N  
ATOM   1561  CA  PHE C  44     -17.919 -18.883 -12.438  1.00 54.83           C  
ATOM   1562  C   PHE C  44     -19.022 -19.442 -13.329  1.00 54.83           C  
ATOM   1563  CB  PHE C  44     -16.746 -18.399 -13.297  1.00 54.83           C  
ATOM   1564  O   PHE C  44     -19.784 -18.684 -13.932  1.00 54.83           O  
ATOM   1565  CG  PHE C  44     -16.204 -17.057 -12.884  1.00 54.83           C  
ATOM   1566  CD1 PHE C  44     -16.755 -15.885 -13.388  1.00 54.83           C  
ATOM   1567  CD2 PHE C  44     -15.144 -16.967 -11.992  1.00 54.83           C  
ATOM   1568  CE1 PHE C  44     -16.256 -14.641 -13.008  1.00 54.83           C  
ATOM   1569  CE2 PHE C  44     -14.640 -15.728 -11.608  1.00 54.83           C  
ATOM   1570  CZ  PHE C  44     -15.197 -14.566 -12.118  1.00 54.83           C  
ATOM   1571  N   TYR C  45     -19.156 -20.765 -13.528  1.00 49.90           N  
ATOM   1572  CA  TYR C  45     -19.942 -21.226 -14.667  1.00 49.90           C  
ATOM   1573  C   TYR C  45     -21.429 -21.240 -14.335  1.00 49.90           C  
ATOM   1574  CB  TYR C  45     -19.490 -22.624 -15.102  1.00 49.90           C  
ATOM   1575  O   TYR C  45     -22.268 -20.998 -15.205  1.00 49.90           O  
ATOM   1576  CG  TYR C  45     -18.117 -22.651 -15.728  1.00 49.90           C  
ATOM   1577  CD1 TYR C  45     -17.936 -22.324 -17.070  1.00 49.90           C  
ATOM   1578  CD2 TYR C  45     -16.999 -23.004 -14.981  1.00 49.90           C  
ATOM   1579  CE1 TYR C  45     -16.673 -22.350 -17.653  1.00 49.90           C  
ATOM   1580  CE2 TYR C  45     -15.731 -23.032 -15.553  1.00 49.90           C  
ATOM   1581  OH  TYR C  45     -14.326 -22.731 -17.458  1.00 49.90           O  
ATOM   1582  CZ  TYR C  45     -15.579 -22.704 -16.887  1.00 49.90           C  
ATOM   1583  N   ILE C  46     -21.953 -22.055 -13.265  1.00 49.85           N  
ATOM   1584  CA  ILE C  46     -23.374 -22.360 -13.390  1.00 49.85           C  
ATOM   1585  C   ILE C  46     -24.192 -21.082 -13.220  1.00 49.85           C  
ATOM   1586  CB  ILE C  46     -23.817 -23.421 -12.358  1.00 49.85           C  
ATOM   1587  O   ILE C  46     -24.987 -20.725 -14.093  1.00 49.85           O  
ATOM   1588  CG1 ILE C  46     -22.973 -24.693 -12.503  1.00 49.85           C  
ATOM   1589  CG2 ILE C  46     -25.309 -23.733 -12.510  1.00 49.85           C  
ATOM   1590  CD1 ILE C  46     -23.107 -25.661 -11.336  1.00 49.85           C  
ATOM   1591  N   TRP C  47     -25.163 -20.930 -12.114  1.00 50.31           N  
ATOM   1592  CA  TRP C  47     -26.001 -19.802 -11.721  1.00 50.31           C  
ATOM   1593  C   TRP C  47     -25.149 -18.634 -11.234  1.00 50.31           C  
ATOM   1594  CB  TRP C  47     -26.988 -20.220 -10.628  1.00 50.31           C  
ATOM   1595  O   TRP C  47     -24.214 -18.823 -10.452  1.00 50.31           O  
ATOM   1596  CG  TRP C  47     -28.097 -21.104 -11.114  1.00 50.31           C  
ATOM   1597  CD1 TRP C  47     -28.085 -22.468 -11.205  1.00 50.31           C  
ATOM   1598  CD2 TRP C  47     -29.382 -20.682 -11.582  1.00 50.31           C  
ATOM   1599  CE2 TRP C  47     -30.099 -21.845 -11.941  1.00 50.31           C  
ATOM   1600  CE3 TRP C  47     -29.997 -19.432 -11.733  1.00 50.31           C  
ATOM   1601  NE1 TRP C  47     -29.286 -22.920 -11.701  1.00 50.31           N  
ATOM   1602  CH2 TRP C  47     -31.980 -20.559 -12.578  1.00 50.31           C  
ATOM   1603  CZ2 TRP C  47     -31.402 -21.794 -12.441  1.00 50.31           C  
ATOM   1604  CZ3 TRP C  47     -31.294 -19.384 -12.231  1.00 50.31           C  
ATOM   1605  N   ARG C  48     -24.612 -17.685 -12.146  1.00 55.28           N  
ATOM   1606  CA  ARG C  48     -23.821 -16.508 -11.798  1.00 55.28           C  
ATOM   1607  C   ARG C  48     -24.233 -15.955 -10.438  1.00 55.28           C  
ATOM   1608  CB  ARG C  48     -23.967 -15.426 -12.870  1.00 55.28           C  
ATOM   1609  O   ARG C  48     -25.233 -15.242 -10.328  1.00 55.28           O  
ATOM   1610  CG  ARG C  48     -22.952 -15.535 -13.997  1.00 55.28           C  
ATOM   1611  CD  ARG C  48     -23.032 -14.346 -14.945  1.00 55.28           C  
ATOM   1612  NE  ARG C  48     -22.133 -14.504 -16.084  1.00 55.28           N  
ATOM   1613  NH1 ARG C  48     -21.221 -12.388 -15.922  1.00 55.28           N  
ATOM   1614  NH2 ARG C  48     -20.520 -13.820 -17.569  1.00 55.28           N  
ATOM   1615  CZ  ARG C  48     -21.293 -13.570 -16.522  1.00 55.28           C  
ATOM   1616  N   PRO C  49     -23.645 -16.448  -9.358  1.00 59.18           N  
ATOM   1617  CA  PRO C  49     -24.024 -15.749  -8.128  1.00 59.18           C  
ATOM   1618  C   PRO C  49     -23.717 -14.255  -8.179  1.00 59.18           C  
ATOM   1619  CB  PRO C  49     -23.182 -16.444  -7.054  1.00 59.18           C  
ATOM   1620  O   PRO C  49     -22.873 -13.821  -8.968  1.00 59.18           O  
ATOM   1621  CG  PRO C  49     -22.244 -17.324  -7.815  1.00 59.18           C  
ATOM   1622  CD  PRO C  49     -22.607 -17.263  -9.271  1.00 59.18           C  
ATOM   1623  N   LEU C  50     -24.606 -13.481  -7.604  1.00 65.22           N  
ATOM   1624  CA  LEU C  50     -24.447 -12.034  -7.513  1.00 65.22           C  
ATOM   1625  C   LEU C  50     -23.107 -11.673  -6.882  1.00 65.22           C  
ATOM   1626  CB  LEU C  50     -25.590 -11.420  -6.700  1.00 65.22           C  
ATOM   1627  O   LEU C  50     -22.473 -10.692  -7.280  1.00 65.22           O  
ATOM   1628  CG  LEU C  50     -26.535 -10.486  -7.457  1.00 65.22           C  
ATOM   1629  CD1 LEU C  50     -27.702 -11.275  -8.043  1.00 65.22           C  
ATOM   1630  CD2 LEU C  50     -27.040  -9.377  -6.541  1.00 65.22           C  
ATOM   1631  N   ARG C  51     -22.483 -12.598  -6.038  1.00 76.73           N  
ATOM   1632  CA  ARG C  51     -21.190 -12.390  -5.395  1.00 76.73           C  
ATOM   1633  C   ARG C  51     -20.412 -13.697  -5.294  1.00 76.73           C  
ATOM   1634  CB  ARG C  51     -21.374 -11.781  -4.003  1.00 76.73           C  
ATOM   1635  O   ARG C  51     -20.983 -14.744  -4.982  1.00 76.73           O  
ATOM   1636  CG  ARG C  51     -22.016 -10.403  -4.013  1.00 76.73           C  
ATOM   1637  CD  ARG C  51     -21.993  -9.760  -2.633  1.00 76.73           C  
ATOM   1638  NE  ARG C  51     -22.536  -8.405  -2.661  1.00 76.73           N  
ATOM   1639  NH1 ARG C  51     -22.760  -8.226  -0.368  1.00 76.73           N  
ATOM   1640  NH2 ARG C  51     -23.372  -6.482  -1.724  1.00 76.73           N  
ATOM   1641  CZ  ARG C  51     -22.888  -7.708  -1.584  1.00 76.73           C  
ATOM   1642  N   ILE C  52     -19.184 -13.699  -5.682  1.00 80.58           N  
ATOM   1643  CA  ILE C  52     -18.312 -14.868  -5.707  1.00 80.58           C  
ATOM   1644  C   ILE C  52     -17.316 -14.793  -4.552  1.00 80.58           C  
ATOM   1645  CB  ILE C  52     -17.563 -14.986  -7.053  1.00 80.58           C  
ATOM   1646  O   ILE C  52     -16.623 -13.786  -4.385  1.00 80.58           O  
ATOM   1647  CG1 ILE C  52     -18.558 -14.980  -8.219  1.00 80.58           C  
ATOM   1648  CG2 ILE C  52     -16.695 -16.247  -7.080  1.00 80.58           C  
ATOM   1649  CD1 ILE C  52     -17.928 -14.665  -9.569  1.00 80.58           C  
ATOM   1650  N   PRO C  53     -17.295 -15.894  -3.784  1.00 88.41           N  
ATOM   1651  CA  PRO C  53     -16.348 -15.884  -2.667  1.00 88.41           C  
ATOM   1652  C   PRO C  53     -14.905 -16.104  -3.115  1.00 88.41           C  
ATOM   1653  CB  PRO C  53     -16.828 -17.040  -1.786  1.00 88.41           C  
ATOM   1654  O   PRO C  53     -14.649 -16.913  -4.011  1.00 88.41           O  
ATOM   1655  CG  PRO C  53     -17.505 -17.983  -2.729  1.00 88.41           C  
ATOM   1656  CD  PRO C  53     -18.117 -17.184  -3.844  1.00 88.41           C  
ATOM   1657  N   LEU C  54     -14.021 -15.302  -2.588  1.00 91.17           N  
ATOM   1658  CA  LEU C  54     -12.585 -15.423  -2.815  1.00 91.17           C  
ATOM   1659  C   LEU C  54     -11.838 -15.583  -1.495  1.00 91.17           C  
ATOM   1660  CB  LEU C  54     -12.056 -14.200  -3.569  1.00 91.17           C  
ATOM   1661  O   LEU C  54     -11.983 -14.758  -0.590  1.00 91.17           O  
ATOM   1662  CG  LEU C  54     -10.551 -14.169  -3.839  1.00 91.17           C  
ATOM   1663  CD1 LEU C  54     -10.186 -15.179  -4.922  1.00 91.17           C  
ATOM   1664  CD2 LEU C  54     -10.108 -12.766  -4.239  1.00 91.17           C  
ATOM   1665  N   LYS C  55     -11.103 -16.666  -1.380  1.00 91.72           N  
ATOM   1666  CA  LYS C  55     -10.288 -16.899  -0.191  1.00 91.72           C  
ATOM   1667  C   LYS C  55      -8.911 -16.256  -0.333  1.00 91.72           C  
ATOM   1668  CB  LYS C  55     -10.141 -18.398   0.074  1.00 91.72           C  
ATOM   1669  O   LYS C  55      -8.229 -16.453  -1.341  1.00 91.72           O  
ATOM   1670  CG  LYS C  55     -11.419 -19.070   0.553  1.00 91.72           C  
ATOM   1671  CD  LYS C  55     -11.191 -20.542   0.872  1.00 91.72           C  
ATOM   1672  CE  LYS C  55     -12.487 -21.236   1.269  1.00 91.72           C  
ATOM   1673  NZ  LYS C  55     -12.273 -22.686   1.557  1.00 91.72           N  
ATOM   1674  N   CYS C  56      -8.540 -15.562   0.638  1.00 94.76           N  
ATOM   1675  CA  CYS C  56      -7.234 -14.911   0.617  1.00 94.76           C  
ATOM   1676  C   CYS C  56      -6.111 -15.941   0.673  1.00 94.76           C  
ATOM   1677  CB  CYS C  56      -7.102 -13.936   1.786  1.00 94.76           C  
ATOM   1678  O   CYS C  56      -6.104 -16.811   1.544  1.00 94.76           O  
ATOM   1679  SG  CYS C  56      -5.467 -13.182   1.925  1.00 94.76           S  
ATOM   1680  N   PRO C  57      -5.158 -15.849  -0.166  1.00 88.88           N  
ATOM   1681  CA  PRO C  57      -4.032 -16.786  -0.181  1.00 88.88           C  
ATOM   1682  C   PRO C  57      -3.185 -16.711   1.087  1.00 88.88           C  
ATOM   1683  CB  PRO C  57      -3.224 -16.347  -1.404  1.00 88.88           C  
ATOM   1684  O   PRO C  57      -2.505 -17.678   1.439  1.00 88.88           O  
ATOM   1685  CG  PRO C  57      -4.225 -15.715  -2.317  1.00 88.88           C  
ATOM   1686  CD  PRO C  57      -5.227 -14.969  -1.483  1.00 88.88           C  
ATOM   1687  N   ASN C  58      -3.238 -15.611   1.800  1.00 90.27           N  
ATOM   1688  CA  ASN C  58      -2.369 -15.401   2.953  1.00 90.27           C  
ATOM   1689  C   ASN C  58      -3.073 -15.764   4.258  1.00 90.27           C  
ATOM   1690  CB  ASN C  58      -1.878 -13.952   2.999  1.00 90.27           C  
ATOM   1691  O   ASN C  58      -2.505 -16.462   5.100  1.00 90.27           O  
ATOM   1692  CG  ASN C  58      -0.642 -13.727   2.152  1.00 90.27           C  
ATOM   1693  ND2 ASN C  58       0.273 -12.900   2.645  1.00 90.27           N  
ATOM   1694  OD1 ASN C  58      -0.510 -14.291   1.062  1.00 90.27           O  
ATOM   1695  N   CYS C  59      -4.312 -15.301   4.431  1.00 91.08           N  
ATOM   1696  CA  CYS C  59      -4.940 -15.472   5.737  1.00 91.08           C  
ATOM   1697  C   CYS C  59      -6.169 -16.367   5.638  1.00 91.08           C  
ATOM   1698  CB  CYS C  59      -5.330 -14.117   6.326  1.00 91.08           C  
ATOM   1699  O   CYS C  59      -6.771 -16.717   6.655  1.00 91.08           O  
ATOM   1700  SG  CYS C  59      -6.673 -13.297   5.440  1.00 91.08           S  
ATOM   1701  N   ARG C  60      -6.640 -16.640   4.483  1.00 92.00           N  
ATOM   1702  CA  ARG C  60      -7.726 -17.573   4.196  1.00 92.00           C  
ATOM   1703  C   ARG C  60      -9.082 -16.942   4.491  1.00 92.00           C  
ATOM   1704  CB  ARG C  60      -7.558 -18.859   5.007  1.00 92.00           C  
ATOM   1705  O   ARG C  60     -10.115 -17.609   4.404  1.00 92.00           O  
ATOM   1706  CG  ARG C  60      -6.287 -19.629   4.687  1.00 92.00           C  
ATOM   1707  CD  ARG C  60      -6.191 -20.919   5.490  1.00 92.00           C  
ATOM   1708  NE  ARG C  60      -4.943 -21.628   5.223  1.00 92.00           N  
ATOM   1709  NH1 ARG C  60      -5.189 -23.136   6.955  1.00 92.00           N  
ATOM   1710  NH2 ARG C  60      -3.345 -23.235   5.596  1.00 92.00           N  
ATOM   1711  CZ  ARG C  60      -4.495 -22.665   5.926  1.00 92.00           C  
ATOM   1712  N   SER C  61      -9.110 -15.661   4.841  1.00 93.41           N  
ATOM   1713  CA  SER C  61     -10.393 -14.977   4.974  1.00 93.41           C  
ATOM   1714  C   SER C  61     -11.151 -14.962   3.651  1.00 93.41           C  
ATOM   1715  CB  SER C  61     -10.188 -13.545   5.469  1.00 93.41           C  
ATOM   1716  O   SER C  61     -10.543 -14.887   2.581  1.00 93.41           O  
ATOM   1717  OG  SER C  61      -9.489 -12.774   4.507  1.00 93.41           O  
ATOM   1718  N   ILE C  62     -12.442 -14.979   3.809  1.00 93.74           N  
ATOM   1719  CA  ILE C  62     -13.276 -15.031   2.613  1.00 93.74           C  
ATOM   1720  C   ILE C  62     -13.790 -13.631   2.281  1.00 93.74           C  
ATOM   1721  CB  ILE C  62     -14.460 -16.007   2.792  1.00 93.74           C  
ATOM   1722  O   ILE C  62     -14.265 -12.912   3.163  1.00 93.74           O  
ATOM   1723  CG1 ILE C  62     -13.946 -17.430   3.040  1.00 93.74           C  
ATOM   1724  CG2 ILE C  62     -15.385 -15.964   1.573  1.00 93.74           C  
ATOM   1725  CD1 ILE C  62     -15.040 -18.434   3.375  1.00 93.74           C  
ATOM   1726  N   THR C  63     -13.597 -13.197   1.056  1.00 91.70           N  
ATOM   1727  CA  THR C  63     -14.096 -11.928   0.539  1.00 91.70           C  
ATOM   1728  C   THR C  63     -15.074 -12.159  -0.610  1.00 91.70           C  
ATOM   1729  CB  THR C  63     -12.942 -11.027   0.061  1.00 91.70           C  
ATOM   1730  O   THR C  63     -14.838 -13.008  -1.471  1.00 91.70           O  
ATOM   1731  CG2 THR C  63     -13.468  -9.704  -0.487  1.00 91.70           C  
ATOM   1732  OG1 THR C  63     -12.065 -10.760   1.162  1.00 91.70           O  
ATOM   1733  N   GLU C  64     -16.169 -11.426  -0.535  1.00 90.13           N  
ATOM   1734  CA  GLU C  64     -17.142 -11.502  -1.620  1.00 90.13           C  
ATOM   1735  C   GLU C  64     -16.834 -10.478  -2.710  1.00 90.13           C  
ATOM   1736  CB  GLU C  64     -18.561 -11.292  -1.087  1.00 90.13           C  
ATOM   1737  O   GLU C  64     -16.838  -9.272  -2.454  1.00 90.13           O  
ATOM   1738  CG  GLU C  64     -19.003 -12.348  -0.084  1.00 90.13           C  
ATOM   1739  CD  GLU C  64     -20.467 -12.227   0.308  1.00 90.13           C  
ATOM   1740  OE1 GLU C  64     -21.034 -13.205   0.847  1.00 90.13           O  
ATOM   1741  OE2 GLU C  64     -21.052 -11.146   0.074  1.00 90.13           O  
ATOM   1742  N   ILE C  65     -16.612 -10.992  -3.822  1.00 89.12           N  
ATOM   1743  CA  ILE C  65     -16.247 -10.130  -4.941  1.00 89.12           C  
ATOM   1744  C   ILE C  65     -17.502  -9.720  -5.708  1.00 89.12           C  
ATOM   1745  CB  ILE C  65     -15.244 -10.827  -5.887  1.00 89.12           C  
ATOM   1746  O   ILE C  65     -18.371 -10.551  -5.979  1.00 89.12           O  
ATOM   1747  CG1 ILE C  65     -13.965 -11.201  -5.129  1.00 89.12           C  
ATOM   1748  CG2 ILE C  65     -14.926  -9.934  -7.090  1.00 89.12           C  
ATOM   1749  CD1 ILE C  65     -13.139 -10.003  -4.679  1.00 89.12           C  
ATOM   1750  N   ALA C  66     -17.570  -8.402  -6.060  1.00 86.73           N  
ATOM   1751  CA  ALA C  66     -18.691  -7.870  -6.832  1.00 86.73           C  
ATOM   1752  C   ALA C  66     -18.740  -8.489  -8.225  1.00 86.73           C  
ATOM   1753  CB  ALA C  66     -18.594  -6.349  -6.932  1.00 86.73           C  
ATOM   1754  O   ALA C  66     -17.763  -9.088  -8.681  1.00 86.73           O  
ATOM   1755  N   PRO C  67     -19.882  -8.351  -8.860  1.00 82.43           N  
ATOM   1756  CA  PRO C  67     -20.047  -8.912 -10.203  1.00 82.43           C  
ATOM   1757  C   PRO C  67     -19.045  -8.345 -11.206  1.00 82.43           C  
ATOM   1758  CB  PRO C  67     -21.478  -8.517 -10.577  1.00 82.43           C  
ATOM   1759  O   PRO C  67     -18.679  -9.023 -12.169  1.00 82.43           O  
ATOM   1760  CG  PRO C  67     -22.190  -8.379  -9.271  1.00 82.43           C  
ATOM   1761  CD  PRO C  67     -21.207  -7.901  -8.240  1.00 82.43           C  
ATOM   1762  N   THR C  68     -18.588  -7.169 -10.864  1.00 85.53           N  
ATOM   1763  CA  THR C  68     -17.633  -6.531 -11.763  1.00 85.53           C  
ATOM   1764  C   THR C  68     -16.278  -7.231 -11.697  1.00 85.53           C  
ATOM   1765  CB  THR C  68     -17.459  -5.038 -11.426  1.00 85.53           C  
ATOM   1766  O   THR C  68     -15.426  -7.028 -12.564  1.00 85.53           O  
ATOM   1767  CG2 THR C  68     -18.741  -4.260 -11.703  1.00 85.53           C  
ATOM   1768  OG1 THR C  68     -17.121  -4.903 -10.040  1.00 85.53           O  
ATOM   1769  N   GLY C  69     -16.140  -8.094 -10.643  1.00 89.22           N  
ATOM   1770  CA  GLY C  69     -14.931  -8.898 -10.568  1.00 89.22           C  
ATOM   1771  C   GLY C  69     -13.820  -8.233  -9.779  1.00 89.22           C  
ATOM   1772  O   GLY C  69     -14.083  -7.435  -8.877  1.00 89.22           O  
ATOM   1773  N   ILE C  70     -12.606  -8.550 -10.108  1.00 93.62           N  
ATOM   1774  CA  ILE C  70     -11.422  -8.106  -9.380  1.00 93.62           C  
ATOM   1775  C   ILE C  70     -11.237  -6.601  -9.564  1.00 93.62           C  
ATOM   1776  CB  ILE C  70     -10.157  -8.862  -9.843  1.00 93.62           C  
ATOM   1777  O   ILE C  70     -10.652  -5.932  -8.709  1.00 93.62           O  
ATOM   1778  CG1 ILE C  70     -10.305 -10.364  -9.575  1.00 93.62           C  
ATOM   1779  CG2 ILE C  70      -8.910  -8.303  -9.150  1.00 93.62           C  
ATOM   1780  CD1 ILE C  70     -10.475 -10.718  -8.104  1.00 93.62           C  
ATOM   1781  N   GLU C  71     -11.821  -6.075 -10.605  1.00 93.11           N  
ATOM   1782  CA  GLU C  71     -11.715  -4.650 -10.906  1.00 93.11           C  
ATOM   1783  C   GLU C  71     -12.382  -3.807  -9.823  1.00 93.11           C  
ATOM   1784  CB  GLU C  71     -12.337  -4.341 -12.270  1.00 93.11           C  
ATOM   1785  O   GLU C  71     -12.123  -2.606  -9.717  1.00 93.11           O  
ATOM   1786  CG  GLU C  71     -11.509  -4.834 -13.449  1.00 93.11           C  
ATOM   1787  CD  GLU C  71     -12.138  -4.520 -14.797  1.00 93.11           C  
ATOM   1788  OE1 GLU C  71     -11.553  -4.889 -15.840  1.00 93.11           O  
ATOM   1789  OE2 GLU C  71     -13.224  -3.898 -14.809  1.00 93.11           O  
ATOM   1790  N   SER C  72     -13.217  -4.414  -9.069  1.00 92.13           N  
ATOM   1791  CA  SER C  72     -13.940  -3.705  -8.019  1.00 92.13           C  
ATOM   1792  C   SER C  72     -13.062  -3.490  -6.791  1.00 92.13           C  
ATOM   1793  CB  SER C  72     -15.203  -4.472  -7.624  1.00 92.13           C  
ATOM   1794  O   SER C  72     -13.385  -2.674  -5.925  1.00 92.13           O  
ATOM   1795  OG  SER C  72     -14.870  -5.700  -6.999  1.00 92.13           O  
ATOM   1796  N   LEU C  73     -12.008  -4.186  -6.705  1.00 96.11           N  
ATOM   1797  CA  LEU C  73     -11.105  -4.054  -5.567  1.00 96.11           C  
ATOM   1798  C   LEU C  73     -10.234  -2.809  -5.705  1.00 96.11           C  
ATOM   1799  CB  LEU C  73     -10.221  -5.297  -5.436  1.00 96.11           C  
ATOM   1800  O   LEU C  73      -9.853  -2.434  -6.816  1.00 96.11           O  
ATOM   1801  CG  LEU C  73     -10.938  -6.607  -5.108  1.00 96.11           C  
ATOM   1802  CD1 LEU C  73      -9.969  -7.781  -5.206  1.00 96.11           C  
ATOM   1803  CD2 LEU C  73     -11.567  -6.540  -3.720  1.00 96.11           C  
ATOM   1804  N   PRO C  74      -9.876  -2.171  -4.621  1.00 96.83           N  
ATOM   1805  CA  PRO C  74      -8.992  -1.005  -4.673  1.00 96.83           C  
ATOM   1806  C   PRO C  74      -7.592  -1.348  -5.177  1.00 96.83           C  
ATOM   1807  CB  PRO C  74      -8.947  -0.531  -3.218  1.00 96.83           C  
ATOM   1808  O   PRO C  74      -7.077  -2.432  -4.891  1.00 96.83           O  
ATOM   1809  CG  PRO C  74     -10.161  -1.130  -2.584  1.00 96.83           C  
ATOM   1810  CD  PRO C  74     -10.479  -2.419  -3.285  1.00 96.83           C  
ATOM   1811  N   VAL C  75      -7.086  -0.448  -5.925  1.00 97.90           N  
ATOM   1812  CA  VAL C  75      -5.683  -0.530  -6.316  1.00 97.90           C  
ATOM   1813  C   VAL C  75      -4.803   0.039  -5.205  1.00 97.90           C  
ATOM   1814  CB  VAL C  75      -5.418   0.219  -7.641  1.00 97.90           C  
ATOM   1815  O   VAL C  75      -5.118   1.082  -4.627  1.00 97.90           O  
ATOM   1816  CG1 VAL C  75      -3.952   0.088  -8.052  1.00 97.90           C  
ATOM   1817  CG2 VAL C  75      -6.334  -0.309  -8.744  1.00 97.90           C  
ATOM   1818  N   ASN C  76      -3.805  -0.710  -4.820  1.00 97.77           N  
ATOM   1819  CA  ASN C  76      -2.840  -0.152  -3.878  1.00 97.77           C  
ATOM   1820  C   ASN C  76      -1.973   0.919  -4.533  1.00 97.77           C  
ATOM   1821  CB  ASN C  76      -1.963  -1.258  -3.288  1.00 97.77           C  
ATOM   1822  O   ASN C  76      -0.831   0.653  -4.912  1.00 97.77           O  
ATOM   1823  CG  ASN C  76      -1.214  -0.811  -2.049  1.00 97.77           C  
ATOM   1824  ND2 ASN C  76      -0.901  -1.757  -1.171  1.00 97.77           N  
ATOM   1825  OD1 ASN C  76      -0.919   0.376  -1.881  1.00 97.77           O  
ATOM   1826  N   PHE C  77      -2.457   2.185  -4.633  1.00 95.94           N  
ATOM   1827  CA  PHE C  77      -1.799   3.290  -5.321  1.00 95.94           C  
ATOM   1828  C   PHE C  77      -0.422   3.555  -4.725  1.00 95.94           C  
ATOM   1829  CB  PHE C  77      -2.656   4.557  -5.247  1.00 95.94           C  
ATOM   1830  O   PHE C  77       0.538   3.810  -5.456  1.00 95.94           O  
ATOM   1831  CG  PHE C  77      -3.797   4.577  -6.228  1.00 95.94           C  
ATOM   1832  CD1 PHE C  77      -3.800   3.730  -7.329  1.00 95.94           C  
ATOM   1833  CD2 PHE C  77      -4.867   5.444  -6.048  1.00 95.94           C  
ATOM   1834  CE1 PHE C  77      -4.854   3.746  -8.239  1.00 95.94           C  
ATOM   1835  CE2 PHE C  77      -5.925   5.466  -6.953  1.00 95.94           C  
ATOM   1836  CZ  PHE C  77      -5.916   4.617  -8.048  1.00 95.94           C  
ATOM   1837  N   ALA C  78      -0.389   3.525  -3.430  1.00 94.01           N  
ATOM   1838  CA  ALA C  78       0.877   3.799  -2.754  1.00 94.01           C  
ATOM   1839  C   ALA C  78       1.953   2.805  -3.180  1.00 94.01           C  
ATOM   1840  CB  ALA C  78       0.690   3.761  -1.240  1.00 94.01           C  
ATOM   1841  O   ALA C  78       3.059   3.201  -3.556  1.00 94.01           O  
ATOM   1842  N   LEU C  79       1.597   1.520  -3.109  1.00 95.36           N  
ATOM   1843  CA  LEU C  79       2.524   0.469  -3.514  1.00 95.36           C  
ATOM   1844  C   LEU C  79       2.877   0.596  -4.992  1.00 95.36           C  
ATOM   1845  CB  LEU C  79       1.924  -0.912  -3.237  1.00 95.36           C  
ATOM   1846  O   LEU C  79       4.040   0.445  -5.373  1.00 95.36           O  
ATOM   1847  CG  LEU C  79       2.841  -2.111  -3.483  1.00 95.36           C  
ATOM   1848  CD1 LEU C  79       4.079  -2.023  -2.598  1.00 95.36           C  
ATOM   1849  CD2 LEU C  79       2.092  -3.416  -3.236  1.00 95.36           C  
ATOM   1850  N   ARG C  80       1.886   0.874  -5.819  1.00 94.88           N  
ATOM   1851  CA  ARG C  80       2.114   1.056  -7.249  1.00 94.88           C  
ATOM   1852  C   ARG C  80       3.106   2.185  -7.506  1.00 94.88           C  
ATOM   1853  CB  ARG C  80       0.796   1.342  -7.972  1.00 94.88           C  
ATOM   1854  O   ARG C  80       3.996   2.057  -8.350  1.00 94.88           O  
ATOM   1855  CG  ARG C  80       0.930   1.433  -9.484  1.00 94.88           C  
ATOM   1856  CD  ARG C  80      -0.429   1.449 -10.170  1.00 94.88           C  
ATOM   1857  NE  ARG C  80      -1.140   2.701  -9.929  1.00 94.88           N  
ATOM   1858  NH1 ARG C  80      -2.960   2.161 -11.246  1.00 94.88           N  
ATOM   1859  NH2 ARG C  80      -2.883   4.179 -10.160  1.00 94.88           N  
ATOM   1860  CZ  ARG C  80      -2.326   3.011 -10.445  1.00 94.88           C  
ATOM   1861  N   ALA C  81       3.006   3.313  -6.852  1.00 90.87           N  
ATOM   1862  CA  ALA C  81       3.901   4.458  -6.996  1.00 90.87           C  
ATOM   1863  C   ALA C  81       5.329   4.092  -6.601  1.00 90.87           C  
ATOM   1864  CB  ALA C  81       3.404   5.631  -6.155  1.00 90.87           C  
ATOM   1865  O   ALA C  81       6.286   4.494  -7.266  1.00 90.87           O  
ATOM   1866  N   ILE C  82       5.467   3.335  -5.555  1.00 90.06           N  
ATOM   1867  CA  ILE C  82       6.777   2.892  -5.089  1.00 90.06           C  
ATOM   1868  C   ILE C  82       7.420   1.989  -6.139  1.00 90.06           C  
ATOM   1869  CB  ILE C  82       6.675   2.153  -3.736  1.00 90.06           C  
ATOM   1870  O   ILE C  82       8.604   2.134  -6.450  1.00 90.06           O  
ATOM   1871  CG1 ILE C  82       6.247   3.123  -2.629  1.00 90.06           C  
ATOM   1872  CG2 ILE C  82       8.004   1.477  -3.388  1.00 90.06           C  
ATOM   1873  CD1 ILE C  82       5.913   2.445  -1.307  1.00 90.06           C  
ATOM   1874  N   ILE C  83       6.637   1.079  -6.660  1.00 89.71           N  
ATOM   1875  CA  ILE C  83       7.117   0.144  -7.673  1.00 89.71           C  
ATOM   1876  C   ILE C  83       7.580   0.915  -8.907  1.00 89.71           C  
ATOM   1877  CB  ILE C  83       6.026  -0.880  -8.058  1.00 89.71           C  
ATOM   1878  O   ILE C  83       8.626   0.607  -9.482  1.00 89.71           O  
ATOM   1879  CG1 ILE C  83       5.804  -1.879  -6.916  1.00 89.71           C  
ATOM   1880  CG2 ILE C  83       6.400  -1.605  -9.355  1.00 89.71           C  
ATOM   1881  CD1 ILE C  83       4.573  -2.756  -7.092  1.00 89.71           C  
ATOM   1882  N   GLU C  84       6.770   1.913  -9.350  1.00 87.75           N  
ATOM   1883  CA  GLU C  84       7.129   2.731 -10.505  1.00 87.75           C  
ATOM   1884  C   GLU C  84       8.476   3.418 -10.298  1.00 87.75           C  
ATOM   1885  CB  GLU C  84       6.043   3.775 -10.782  1.00 87.75           C  
ATOM   1886  O   GLU C  84       9.317   3.431 -11.200  1.00 87.75           O  
ATOM   1887  CG  GLU C  84       4.778   3.197 -11.400  1.00 87.75           C  
ATOM   1888  CD  GLU C  84       3.672   4.226 -11.574  1.00 87.75           C  
ATOM   1889  OE1 GLU C  84       2.585   3.868 -12.082  1.00 87.75           O  
ATOM   1890  OE2 GLU C  84       3.895   5.399 -11.200  1.00 87.75           O  
ATOM   1891  N   LYS C  85       8.624   3.947  -9.160  1.00 84.34           N  
ATOM   1892  CA  LYS C  85       9.887   4.597  -8.823  1.00 84.34           C  
ATOM   1893  C   LYS C  85      11.024   3.582  -8.746  1.00 84.34           C  
ATOM   1894  CB  LYS C  85       9.766   5.351  -7.498  1.00 84.34           C  
ATOM   1895  O   LYS C  85      12.137   3.853  -9.201  1.00 84.34           O  
ATOM   1896  CG  LYS C  85      10.888   6.348  -7.249  1.00 84.34           C  
ATOM   1897  CD  LYS C  85      10.597   7.226  -6.038  1.00 84.34           C  
ATOM   1898  CE  LYS C  85      11.717   8.227  -5.790  1.00 84.34           C  
ATOM   1899  NZ  LYS C  85      11.445   9.077  -4.593  1.00 84.34           N  
ATOM   1900  N   TYR C  86      10.752   2.454  -8.134  1.00 81.50           N  
ATOM   1901  CA  TYR C  86      11.720   1.372  -8.003  1.00 81.50           C  
ATOM   1902  C   TYR C  86      12.195   0.896  -9.371  1.00 81.50           C  
ATOM   1903  CB  TYR C  86      11.115   0.200  -7.224  1.00 81.50           C  
ATOM   1904  O   TYR C  86      13.385   0.638  -9.567  1.00 81.50           O  
ATOM   1905  CG  TYR C  86      12.049  -0.977  -7.076  1.00 81.50           C  
ATOM   1906  CD1 TYR C  86      11.923  -2.099  -7.893  1.00 81.50           C  
ATOM   1907  CD2 TYR C  86      13.057  -0.971  -6.118  1.00 81.50           C  
ATOM   1908  CE1 TYR C  86      12.779  -3.186  -7.758  1.00 81.50           C  
ATOM   1909  CE2 TYR C  86      13.920  -2.053  -5.975  1.00 81.50           C  
ATOM   1910  OH  TYR C  86      14.624  -4.228  -6.661  1.00 81.50           O  
ATOM   1911  CZ  TYR C  86      13.773  -3.154  -6.798  1.00 81.50           C  
ATOM   1912  N   GLN C  87      11.359   0.818 -10.306  1.00 80.15           N  
ATOM   1913  CA  GLN C  87      11.655   0.289 -11.634  1.00 80.15           C  
ATOM   1914  C   GLN C  87      12.356   1.333 -12.498  1.00 80.15           C  
ATOM   1915  CB  GLN C  87      10.374  -0.187 -12.320  1.00 80.15           C  
ATOM   1916  O   GLN C  87      13.026   0.989 -13.475  1.00 80.15           O  
ATOM   1917  CG  GLN C  87       9.802  -1.470 -11.734  1.00 80.15           C  
ATOM   1918  CD  GLN C  87       8.486  -1.872 -12.373  1.00 80.15           C  
ATOM   1919  NE2 GLN C  87       8.093  -3.127 -12.183  1.00 80.15           N  
ATOM   1920  OE1 GLN C  87       7.827  -1.061 -13.033  1.00 80.15           O  
ATOM   1921  N   GLN C  88      12.129   2.631 -12.229  1.00 77.65           N  
ATOM   1922  CA  GLN C  88      12.763   3.711 -12.978  1.00 77.65           C  
ATOM   1923  C   GLN C  88      14.234   3.855 -12.599  1.00 77.65           C  
ATOM   1924  CB  GLN C  88      12.028   5.032 -12.742  1.00 77.65           C  
ATOM   1925  O   GLN C  88      15.040   4.342 -13.394  1.00 77.65           O  
ATOM   1926  CG  GLN C  88      10.691   5.130 -13.464  1.00 77.65           C  
ATOM   1927  CD  GLN C  88       9.933   6.399 -13.125  1.00 77.65           C  
ATOM   1928  NE2 GLN C  88       8.700   6.501 -13.611  1.00 77.65           N  
ATOM   1929  OE1 GLN C  88      10.450   7.281 -12.432  1.00 77.65           O  
ATOM   1930  N   GLU C  89      14.583   3.436 -11.459  1.00 70.00           N  
ATOM   1931  CA  GLU C  89      15.948   3.608 -10.970  1.00 70.00           C  
ATOM   1932  C   GLU C  89      16.799   2.376 -11.265  1.00 70.00           C  
ATOM   1933  CB  GLU C  89      15.949   3.899  -9.467  1.00 70.00           C  
ATOM   1934  O   GLU C  89      16.282   1.259 -11.332  1.00 70.00           O  
ATOM   1935  CG  GLU C  89      15.464   5.297  -9.112  1.00 70.00           C  
ATOM   1936  CD  GLU C  89      15.488   5.579  -7.618  1.00 70.00           C  
ATOM   1937  OE1 GLU C  89      15.140   6.709  -7.207  1.00 70.00           O  
ATOM   1938  OE2 GLU C  89      15.858   4.661  -6.851  1.00 70.00           O  
ATOM   1939  N   ASP C  90      17.952   2.651 -11.771  1.00 60.92           N  
ATOM   1940  CA  ASP C  90      18.901   1.554 -11.932  1.00 60.92           C  
ATOM   1941  C   ASP C  90      19.348   1.012 -10.576  1.00 60.92           C  
ATOM   1942  CB  ASP C  90      20.116   2.009 -12.742  1.00 60.92           C  
ATOM   1943  O   ASP C  90      19.632   1.782  -9.656  1.00 60.92           O  
ATOM   1944  CG  ASP C  90      20.058   1.569 -14.195  1.00 60.92           C  
ATOM   1945  OD1 ASP C  90      19.249   0.678 -14.531  1.00 60.92           O  
ATOM   1946  OD2 ASP C  90      20.831   2.117 -15.010  1.00 60.92           O  
ATOM   1947  N   HIS C  91      18.898  -0.165 -10.396  1.00 61.81           N  
ATOM   1948  CA  HIS C  91      19.332  -0.812  -9.163  1.00 61.81           C  
ATOM   1949  C   HIS C  91      20.473  -1.789  -9.425  1.00 61.81           C  
ATOM   1950  CB  HIS C  91      18.160  -1.539  -8.499  1.00 61.81           C  
ATOM   1951  O   HIS C  91      20.244  -2.992  -9.570  1.00 61.81           O  
ATOM   1952  CG  HIS C  91      17.037  -0.633  -8.107  1.00 61.81           C  
ATOM   1953  CD2 HIS C  91      15.794  -0.483  -8.622  1.00 61.81           C  
ATOM   1954  ND1 HIS C  91      17.133   0.263  -7.063  1.00 61.81           N  
ATOM   1955  CE1 HIS C  91      15.993   0.925  -6.953  1.00 61.81           C  
ATOM   1956  NE2 HIS C  91      15.164   0.491  -7.887  1.00 61.81           N  
ATOM   1957  N   PRO C  92      21.644  -1.209  -9.558  1.00 60.26           N  
ATOM   1958  CA  PRO C  92      22.776  -2.057  -9.938  1.00 60.26           C  
ATOM   1959  C   PRO C  92      23.073  -3.143  -8.907  1.00 60.26           C  
ATOM   1960  CB  PRO C  92      23.940  -1.067 -10.038  1.00 60.26           C  
ATOM   1961  O   PRO C  92      23.663  -4.173  -9.241  1.00 60.26           O  
ATOM   1962  CG  PRO C  92      23.445   0.173  -9.366  1.00 60.26           C  
ATOM   1963  CD  PRO C  92      21.953   0.078  -9.230  1.00 60.26           C  
ATOM   1964  N   ASP C  93      22.526  -2.981  -7.777  1.00 63.31           N  
ATOM   1965  CA  ASP C  93      22.848  -3.922  -6.708  1.00 63.31           C  
ATOM   1966  C   ASP C  93      21.868  -5.092  -6.694  1.00 63.31           C  
ATOM   1967  CB  ASP C  93      22.843  -3.215  -5.351  1.00 63.31           C  
ATOM   1968  O   ASP C  93      22.100  -6.095  -6.015  1.00 63.31           O  
ATOM   1969  CG  ASP C  93      23.960  -2.196  -5.209  1.00 63.31           C  
ATOM   1970  OD1 ASP C  93      25.007  -2.340  -5.877  1.00 63.31           O  
ATOM   1971  OD2 ASP C  93      23.793  -1.241  -4.420  1.00 63.31           O  
ATOM   1972  N   ILE C  94      20.976  -5.015  -7.548  1.00 67.12           N  
ATOM   1973  CA  ILE C  94      19.992  -6.092  -7.557  1.00 67.12           C  
ATOM   1974  C   ILE C  94      20.301  -7.063  -8.695  1.00 67.12           C  
ATOM   1975  CB  ILE C  94      18.554  -5.543  -7.695  1.00 67.12           C  
ATOM   1976  O   ILE C  94      20.532  -6.643  -9.831  1.00 67.12           O  
ATOM   1977  CG1 ILE C  94      18.207  -4.647  -6.501  1.00 67.12           C  
ATOM   1978  CG2 ILE C  94      17.549  -6.691  -7.829  1.00 67.12           C  
ATOM   1979  CD1 ILE C  94      16.930  -3.839  -6.685  1.00 67.12           C  
ATOM   1980  N   VAL C  95      20.473  -8.349  -8.283  1.00 73.53           N  
ATOM   1981  CA  VAL C  95      20.695  -9.398  -9.272  1.00 73.53           C  
ATOM   1982  C   VAL C  95      19.378  -9.746  -9.962  1.00 73.53           C  
ATOM   1983  CB  VAL C  95      21.311 -10.662  -8.631  1.00 73.53           C  
ATOM   1984  O   VAL C  95      18.370  -9.997  -9.298  1.00 73.53           O  
ATOM   1985  CG1 VAL C  95      21.608 -11.717  -9.695  1.00 73.53           C  
ATOM   1986  CG2 VAL C  95      22.581 -10.304  -7.861  1.00 73.53           C  
ATOM   1987  N   THR C  96      19.396  -9.567 -11.202  1.00 81.04           N  
ATOM   1988  CA  THR C  96      18.173  -9.812 -11.958  1.00 81.04           C  
ATOM   1989  C   THR C  96      18.305 -11.077 -12.802  1.00 81.04           C  
ATOM   1990  CB  THR C  96      17.830  -8.619 -12.868  1.00 81.04           C  
ATOM   1991  O   THR C  96      19.415 -11.554 -13.046  1.00 81.04           O  
ATOM   1992  CG2 THR C  96      17.566  -7.360 -12.048  1.00 81.04           C  
ATOM   1993  OG1 THR C  96      18.925  -8.374 -13.760  1.00 81.04           O  
ATOM   1994  N   CYS C  97      17.174 -11.577 -13.109  1.00 84.06           N  
ATOM   1995  CA  CYS C  97      17.087 -12.804 -13.892  1.00 84.06           C  
ATOM   1996  C   CYS C  97      17.616 -12.587 -15.305  1.00 84.06           C  
ATOM   1997  CB  CYS C  97      15.643 -13.302 -13.950  1.00 84.06           C  
ATOM   1998  O   CYS C  97      17.250 -11.614 -15.967  1.00 84.06           O  
ATOM   1999  SG  CYS C  97      15.448 -14.870 -14.825  1.00 84.06           S  
ATOM   2000  N   PRO C  98      18.497 -13.482 -15.708  1.00 84.93           N  
ATOM   2001  CA  PRO C  98      19.049 -13.341 -17.057  1.00 84.93           C  
ATOM   2002  C   PRO C  98      18.025 -13.646 -18.148  1.00 84.93           C  
ATOM   2003  CB  PRO C  98      20.190 -14.361 -17.080  1.00 84.93           C  
ATOM   2004  O   PRO C  98      18.166 -13.178 -19.281  1.00 84.93           O  
ATOM   2005  CG  PRO C  98      19.861 -15.327 -15.988  1.00 84.93           C  
ATOM   2006  CD  PRO C  98      19.045 -14.613 -14.949  1.00 84.93           C  
ATOM   2007  N   GLU C  99      17.020 -14.407 -17.793  1.00 86.11           N  
ATOM   2008  CA  GLU C  99      16.042 -14.860 -18.778  1.00 86.11           C  
ATOM   2009  C   GLU C  99      14.824 -13.942 -18.809  1.00 86.11           C  
ATOM   2010  CB  GLU C  99      15.610 -16.299 -18.482  1.00 86.11           C  
ATOM   2011  O   GLU C  99      14.098 -13.899 -19.804  1.00 86.11           O  
ATOM   2012  CG  GLU C  99      16.731 -17.318 -18.617  1.00 86.11           C  
ATOM   2013  CD  GLU C  99      16.286 -18.742 -18.326  1.00 86.11           C  
ATOM   2014  OE1 GLU C  99      17.126 -19.667 -18.394  1.00 86.11           O  
ATOM   2015  OE2 GLU C  99      15.086 -18.935 -18.027  1.00 86.11           O  
ATOM   2016  N   HIS C 100      14.544 -13.285 -17.747  1.00 82.92           N  
ATOM   2017  CA  HIS C 100      13.366 -12.432 -17.636  1.00 82.92           C  
ATOM   2018  C   HIS C 100      13.753 -11.004 -17.264  1.00 82.92           C  
ATOM   2019  CB  HIS C 100      12.390 -12.997 -16.602  1.00 82.92           C  
ATOM   2020  O   HIS C 100      14.276 -10.762 -16.174  1.00 82.92           O  
ATOM   2021  CG  HIS C 100      11.937 -14.390 -16.903  1.00 82.92           C  
ATOM   2022  CD2 HIS C 100      11.090 -14.865 -17.846  1.00 82.92           C  
ATOM   2023  ND1 HIS C 100      12.366 -15.484 -16.182  1.00 82.92           N  
ATOM   2024  CE1 HIS C 100      11.800 -16.575 -16.672  1.00 82.92           C  
ATOM   2025  NE2 HIS C 100      11.022 -16.227 -17.682  1.00 82.92           N  
ATOM   2026  N   TYR C 101      13.430 -10.091 -18.012  1.00 79.13           N  
ATOM   2027  CA  TYR C 101      13.855  -8.697 -17.950  1.00 79.13           C  
ATOM   2028  C   TYR C 101      13.436  -8.057 -16.632  1.00 79.13           C  
ATOM   2029  CB  TYR C 101      13.272  -7.904 -19.124  1.00 79.13           C  
ATOM   2030  O   TYR C 101      12.256  -8.079 -16.272  1.00 79.13           O  
ATOM   2031  CG  TYR C 101      13.749  -6.473 -19.187  1.00 79.13           C  
ATOM   2032  CD1 TYR C 101      12.887  -5.418 -18.892  1.00 79.13           C  
ATOM   2033  CD2 TYR C 101      15.059  -6.173 -19.541  1.00 79.13           C  
ATOM   2034  CE1 TYR C 101      13.321  -4.098 -18.950  1.00 79.13           C  
ATOM   2035  CE2 TYR C 101      15.504  -4.856 -19.602  1.00 79.13           C  
ATOM   2036  OH  TYR C 101      15.064  -2.522 -19.364  1.00 79.13           O  
ATOM   2037  CZ  TYR C 101      14.629  -3.827 -19.305  1.00 79.13           C  
ATOM   2038  N   ARG C 102      14.411  -7.645 -15.789  1.00 76.53           N  
ATOM   2039  CA  ARG C 102      14.290  -6.815 -14.595  1.00 76.53           C  
ATOM   2040  C   ARG C 102      13.573  -7.566 -13.477  1.00 76.53           C  
ATOM   2041  CB  ARG C 102      13.545  -5.517 -14.915  1.00 76.53           C  
ATOM   2042  O   ARG C 102      13.083  -6.954 -12.526  1.00 76.53           O  
ATOM   2043  CG  ARG C 102      14.372  -4.511 -15.700  1.00 76.53           C  
ATOM   2044  CD  ARG C 102      13.780  -3.110 -15.620  1.00 76.53           C  
ATOM   2045  NE  ARG C 102      14.637  -2.125 -16.274  1.00 76.53           N  
ATOM   2046  NH1 ARG C 102      12.961  -0.565 -16.578  1.00 76.53           N  
ATOM   2047  NH2 ARG C 102      15.092  -0.119 -17.295  1.00 76.53           N  
ATOM   2048  CZ  ARG C 102      14.228  -0.939 -16.714  1.00 76.53           C  
ATOM   2049  N   GLN C 103      13.524  -8.797 -13.718  1.00 79.71           N  
ATOM   2050  CA  GLN C 103      12.959  -9.604 -12.642  1.00 79.71           C  
ATOM   2051  C   GLN C 103      14.032 -10.003 -11.632  1.00 79.71           C  
ATOM   2052  CB  GLN C 103      12.280 -10.853 -13.207  1.00 79.71           C  
ATOM   2053  O   GLN C 103      15.067 -10.559 -12.005  1.00 79.71           O  
ATOM   2054  CG  GLN C 103      11.012 -10.559 -13.997  1.00 79.71           C  
ATOM   2055  CD  GLN C 103       9.925  -9.927 -13.149  1.00 79.71           C  
ATOM   2056  NE2 GLN C 103       9.262  -8.913 -13.694  1.00 79.71           N  
ATOM   2057  OE1 GLN C 103       9.682 -10.347 -12.013  1.00 79.71           O  
ATOM   2058  N   PRO C 104      13.738  -9.758 -10.358  1.00 77.66           N  
ATOM   2059  CA  PRO C 104      14.736 -10.078  -9.335  1.00 77.66           C  
ATOM   2060  C   PRO C 104      14.829 -11.575  -9.050  1.00 77.66           C  
ATOM   2061  CB  PRO C 104      14.235  -9.318  -8.104  1.00 77.66           C  
ATOM   2062  O   PRO C 104      13.820 -12.282  -9.108  1.00 77.66           O  
ATOM   2063  CG  PRO C 104      12.763  -9.175  -8.316  1.00 77.66           C  
ATOM   2064  CD  PRO C 104      12.494  -9.149  -9.794  1.00 77.66           C  
ATOM   2065  N   LEU C 105      16.025 -12.025  -8.803  1.00 80.64           N  
ATOM   2066  CA  LEU C 105      16.239 -13.396  -8.354  1.00 80.64           C  
ATOM   2067  C   LEU C 105      15.986 -13.522  -6.855  1.00 80.64           C  
ATOM   2068  CB  LEU C 105      17.662 -13.853  -8.683  1.00 80.64           C  
ATOM   2069  O   LEU C 105      16.929 -13.536  -6.061  1.00 80.64           O  
ATOM   2070  CG  LEU C 105      18.002 -13.995 -10.168  1.00 80.64           C  
ATOM   2071  CD1 LEU C 105      19.485 -14.306 -10.344  1.00 80.64           C  
ATOM   2072  CD2 LEU C 105      17.143 -15.078 -10.812  1.00 80.64           C  
ATOM   2073  N   ASN C 106      14.726 -13.685  -6.543  1.00 76.11           N  
ATOM   2074  CA  ASN C 106      14.355 -13.567  -5.137  1.00 76.11           C  
ATOM   2075  C   ASN C 106      13.744 -14.862  -4.608  1.00 76.11           C  
ATOM   2076  CB  ASN C 106      13.386 -12.401  -4.933  1.00 76.11           C  
ATOM   2077  O   ASN C 106      13.168 -14.882  -3.519  1.00 76.11           O  
ATOM   2078  CG  ASN C 106      12.132 -12.529  -5.774  1.00 76.11           C  
ATOM   2079  ND2 ASN C 106      11.124 -11.722  -5.463  1.00 76.11           N  
ATOM   2080  OD1 ASN C 106      12.069 -13.347  -6.696  1.00 76.11           O  
ATOM   2081  N   VAL C 107      13.888 -15.896  -5.381  1.00 80.35           N  
ATOM   2082  CA  VAL C 107      13.345 -17.191  -4.984  1.00 80.35           C  
ATOM   2083  C   VAL C 107      14.400 -18.277  -5.182  1.00 80.35           C  
ATOM   2084  CB  VAL C 107      12.066 -17.539  -5.778  1.00 80.35           C  
ATOM   2085  O   VAL C 107      15.210 -18.202  -6.109  1.00 80.35           O  
ATOM   2086  CG1 VAL C 107      11.489 -18.875  -5.314  1.00 80.35           C  
ATOM   2087  CG2 VAL C 107      11.030 -16.426  -5.634  1.00 80.35           C  
ATOM   2088  N   TYR C 108      14.376 -19.208  -4.246  1.00 80.72           N  
ATOM   2089  CA  TYR C 108      15.278 -20.347  -4.380  1.00 80.72           C  
ATOM   2090  C   TYR C 108      14.518 -21.597  -4.807  1.00 80.72           C  
ATOM   2091  CB  TYR C 108      16.014 -20.608  -3.063  1.00 80.72           C  
ATOM   2092  O   TYR C 108      13.606 -22.046  -4.108  1.00 80.72           O  
ATOM   2093  CG  TYR C 108      17.110 -21.640  -3.174  1.00 80.72           C  
ATOM   2094  CD1 TYR C 108      16.919 -22.940  -2.710  1.00 80.72           C  
ATOM   2095  CD2 TYR C 108      18.338 -21.318  -3.743  1.00 80.72           C  
ATOM   2096  CE1 TYR C 108      17.927 -23.894  -2.809  1.00 80.72           C  
ATOM   2097  CE2 TYR C 108      19.352 -22.264  -3.847  1.00 80.72           C  
ATOM   2098  OH  TYR C 108      20.139 -24.487  -3.479  1.00 80.72           O  
ATOM   2099  CZ  TYR C 108      19.138 -23.547  -3.378  1.00 80.72           C  
ATOM   2100  N   CYS C 109      14.884 -22.054  -5.968  1.00 83.49           N  
ATOM   2101  CA  CYS C 109      14.312 -23.300  -6.464  1.00 83.49           C  
ATOM   2102  C   CYS C 109      14.997 -24.505  -5.831  1.00 83.49           C  
ATOM   2103  CB  CYS C 109      14.429 -23.376  -7.986  1.00 83.49           C  
ATOM   2104  O   CYS C 109      16.182 -24.747  -6.069  1.00 83.49           O  
ATOM   2105  SG  CYS C 109      13.764 -24.899  -8.692  1.00 83.49           S  
ATOM   2106  N   LEU C 110      14.259 -25.267  -5.071  1.00 81.93           N  
ATOM   2107  CA  LEU C 110      14.815 -26.385  -4.317  1.00 81.93           C  
ATOM   2108  C   LEU C 110      15.211 -27.525  -5.249  1.00 81.93           C  
ATOM   2109  CB  LEU C 110      13.808 -26.885  -3.278  1.00 81.93           C  
ATOM   2110  O   LEU C 110      16.220 -28.197  -5.022  1.00 81.93           O  
ATOM   2111  CG  LEU C 110      13.501 -25.935  -2.120  1.00 81.93           C  
ATOM   2112  CD1 LEU C 110      12.362 -26.487  -1.269  1.00 81.93           C  
ATOM   2113  CD2 LEU C 110      14.747 -25.706  -1.270  1.00 81.93           C  
ATOM   2114  N   LEU C 111      14.475 -27.750  -6.256  1.00 82.52           N  
ATOM   2115  CA  LEU C 111      14.726 -28.818  -7.217  1.00 82.52           C  
ATOM   2116  C   LEU C 111      15.976 -28.525  -8.041  1.00 82.52           C  
ATOM   2117  CB  LEU C 111      13.521 -29.000  -8.144  1.00 82.52           C  
ATOM   2118  O   LEU C 111      16.842 -29.390  -8.191  1.00 82.52           O  
ATOM   2119  CG  LEU C 111      13.624 -30.123  -9.177  1.00 82.52           C  
ATOM   2120  CD1 LEU C 111      13.744 -31.475  -8.481  1.00 82.52           C  
ATOM   2121  CD2 LEU C 111      12.419 -30.102 -10.112  1.00 82.52           C  
ATOM   2122  N   ASP C 112      16.145 -27.345  -8.467  1.00 84.54           N  
ATOM   2123  CA  ASP C 112      17.251 -26.982  -9.349  1.00 84.54           C  
ATOM   2124  C   ASP C 112      18.403 -26.366  -8.559  1.00 84.54           C  
ATOM   2125  CB  ASP C 112      16.777 -26.011 -10.432  1.00 84.54           C  
ATOM   2126  O   ASP C 112      19.480 -26.124  -9.109  1.00 84.54           O  
ATOM   2127  CG  ASP C 112      15.731 -26.614 -11.353  1.00 84.54           C  
ATOM   2128  OD1 ASP C 112      15.867 -27.795 -11.739  1.00 84.54           O  
ATOM   2129  OD2 ASP C 112      14.764 -25.901 -11.698  1.00 84.54           O  
ATOM   2130  N   LYS C 113      18.148 -26.140  -7.301  1.00 85.13           N  
ATOM   2131  CA  LYS C 113      19.147 -25.635  -6.364  1.00 85.13           C  
ATOM   2132  C   LYS C 113      19.786 -24.349  -6.881  1.00 85.13           C  
ATOM   2133  CB  LYS C 113      20.225 -26.690  -6.109  1.00 85.13           C  
ATOM   2134  O   LYS C 113      21.012 -24.219  -6.889  1.00 85.13           O  
ATOM   2135  CG  LYS C 113      19.704 -27.963  -5.458  1.00 85.13           C  
ATOM   2136  CD  LYS C 113      20.834 -28.938  -5.153  1.00 85.13           C  
ATOM   2137  CE  LYS C 113      20.309 -30.230  -4.543  1.00 85.13           C  
ATOM   2138  NZ  LYS C 113      21.415 -31.182  -4.225  1.00 85.13           N  
ATOM   2139  N   LYS C 114      18.958 -23.453  -7.249  1.00 85.45           N  
ATOM   2140  CA  LYS C 114      19.441 -22.165  -7.739  1.00 85.45           C  
ATOM   2141  C   LYS C 114      18.418 -21.061  -7.484  1.00 85.45           C  
ATOM   2142  CB  LYS C 114      19.765 -22.245  -9.231  1.00 85.45           C  
ATOM   2143  O   LYS C 114      17.232 -21.339  -7.295  1.00 85.45           O  
ATOM   2144  CG  LYS C 114      18.559 -22.537 -10.112  1.00 85.45           C  
ATOM   2145  CD  LYS C 114      18.952 -22.650 -11.579  1.00 85.45           C  
ATOM   2146  CE  LYS C 114      17.741 -22.906 -12.466  1.00 85.45           C  
ATOM   2147  NZ  LYS C 114      18.118 -22.992 -13.908  1.00 85.45           N  
ATOM   2148  N   LEU C 115      18.958 -19.799  -7.552  1.00 81.92           N  
ATOM   2149  CA  LEU C 115      18.078 -18.639  -7.450  1.00 81.92           C  
ATOM   2150  C   LEU C 115      17.349 -18.392  -8.766  1.00 81.92           C  
ATOM   2151  CB  LEU C 115      18.876 -17.394  -7.053  1.00 81.92           C  
ATOM   2152  O   LEU C 115      17.956 -18.454  -9.838  1.00 81.92           O  
ATOM   2153  CG  LEU C 115      19.418 -17.363  -5.623  1.00 81.92           C  
ATOM   2154  CD1 LEU C 115      20.385 -16.197  -5.448  1.00 81.92           C  
ATOM   2155  CD2 LEU C 115      18.273 -17.270  -4.620  1.00 81.92           C  
ATOM   2156  N   VAL C 116      16.058 -18.208  -8.628  1.00 84.66           N  
ATOM   2157  CA  VAL C 116      15.243 -17.959  -9.812  1.00 84.66           C  
ATOM   2158  C   VAL C 116      14.298 -16.787  -9.553  1.00 84.66           C  
ATOM   2159  CB  VAL C 116      14.437 -19.212 -10.221  1.00 84.66           C  
ATOM   2160  O   VAL C 116      14.127 -16.362  -8.408  1.00 84.66           O  
ATOM   2161  CG1 VAL C 116      15.375 -20.361 -10.587  1.00 84.66           C  
ATOM   2162  CG2 VAL C 116      13.491 -19.628  -9.096  1.00 84.66           C  
ATOM   2163  N   CYS C 117      13.729 -16.295 -10.673  1.00 81.22           N  
ATOM   2164  CA  CYS C 117      12.765 -15.209 -10.541  1.00 81.22           C  
ATOM   2165  C   CYS C 117      11.337 -15.742 -10.560  1.00 81.22           C  
ATOM   2166  CB  CYS C 117      12.952 -14.187 -11.662  1.00 81.22           C  
ATOM   2167  O   CYS C 117      11.117 -16.930 -10.804  1.00 81.22           O  
ATOM   2168  SG  CYS C 117      12.337 -14.744 -13.266  1.00 81.22           S  
ATOM   2169  N   GLY C 118      10.399 -14.940 -10.193  1.00 79.29           N  
ATOM   2170  CA  GLY C 118       8.997 -15.325 -10.208  1.00 79.29           C  
ATOM   2171  C   GLY C 118       8.527 -15.813 -11.565  1.00 79.29           C  
ATOM   2172  O   GLY C 118       7.763 -16.776 -11.654  1.00 79.29           O  
ATOM   2173  N   HIS C 119       9.021 -15.215 -12.535  1.00 83.74           N  
ATOM   2174  CA  HIS C 119       8.623 -15.607 -13.882  1.00 83.74           C  
ATOM   2175  C   HIS C 119       9.184 -16.978 -14.246  1.00 83.74           C  
ATOM   2176  CB  HIS C 119       9.084 -14.564 -14.902  1.00 83.74           C  
ATOM   2177  O   HIS C 119       8.513 -17.772 -14.909  1.00 83.74           O  
ATOM   2178  CG  HIS C 119       8.235 -13.333 -14.926  1.00 83.74           C  
ATOM   2179  CD2 HIS C 119       7.258 -12.943 -15.778  1.00 83.74           C  
ATOM   2180  ND1 HIS C 119       8.353 -12.330 -13.987  1.00 83.74           N  
ATOM   2181  CE1 HIS C 119       7.481 -11.374 -14.262  1.00 83.74           C  
ATOM   2182  NE2 HIS C 119       6.805 -11.721 -15.344  1.00 83.74           N  
ATOM   2183  N   CYS C 120      10.349 -17.242 -13.792  1.00 83.69           N  
ATOM   2184  CA  CYS C 120      10.912 -18.572 -13.994  1.00 83.69           C  
ATOM   2185  C   CYS C 120      10.028 -19.640 -13.363  1.00 83.69           C  
ATOM   2186  CB  CYS C 120      12.322 -18.651 -13.408  1.00 83.69           C  
ATOM   2187  O   CYS C 120       9.874 -20.731 -13.916  1.00 83.69           O  
ATOM   2188  SG  CYS C 120      13.572 -17.808 -14.402  1.00 83.69           S  
ATOM   2189  N   LEU C 121       9.400 -19.280 -12.283  1.00 80.51           N  
ATOM   2190  CA  LEU C 121       8.579 -20.216 -11.523  1.00 80.51           C  
ATOM   2191  C   LEU C 121       7.196 -20.358 -12.148  1.00 80.51           C  
ATOM   2192  CB  LEU C 121       8.450 -19.758 -10.068  1.00 80.51           C  
ATOM   2193  O   LEU C 121       6.573 -21.418 -12.054  1.00 80.51           O  
ATOM   2194  CG  LEU C 121       9.655 -20.022  -9.164  1.00 80.51           C  
ATOM   2195  CD1 LEU C 121       9.545 -19.204  -7.881  1.00 80.51           C  
ATOM   2196  CD2 LEU C 121       9.770 -21.509  -8.848  1.00 80.51           C  
ATOM   2197  N   THR C 122       6.711 -19.257 -12.757  1.00 78.43           N  
ATOM   2198  CA  THR C 122       5.326 -19.253 -13.217  1.00 78.43           C  
ATOM   2199  C   THR C 122       5.244 -19.658 -14.686  1.00 78.43           C  
ATOM   2200  CB  THR C 122       4.678 -17.869 -13.025  1.00 78.43           C  
ATOM   2201  O   THR C 122       4.298 -20.333 -15.097  1.00 78.43           O  
ATOM   2202  CG2 THR C 122       4.464 -17.562 -11.547  1.00 78.43           C  
ATOM   2203  OG1 THR C 122       5.531 -16.867 -13.592  1.00 78.43           O  
ATOM   2204  N   ILE C 123       6.253 -19.281 -15.531  1.00 74.92           N  
ATOM   2205  CA  ILE C 123       6.124 -19.561 -16.957  1.00 74.92           C  
ATOM   2206  C   ILE C 123       7.423 -20.169 -17.483  1.00 74.92           C  
ATOM   2207  CB  ILE C 123       5.769 -18.286 -17.754  1.00 74.92           C  
ATOM   2208  O   ILE C 123       7.496 -20.587 -18.641  1.00 74.92           O  
ATOM   2209  CG1 ILE C 123       4.944 -17.327 -16.887  1.00 74.92           C  
ATOM   2210  CG2 ILE C 123       5.019 -18.644 -19.041  1.00 74.92           C  
ATOM   2211  CD1 ILE C 123       4.904 -15.898 -17.410  1.00 74.92           C  
ATOM   2212  N   GLY C 124       8.440 -20.330 -16.632  1.00 76.53           N  
ATOM   2213  CA  GLY C 124       9.744 -20.774 -17.099  1.00 76.53           C  
ATOM   2214  C   GLY C 124      10.026 -22.231 -16.784  1.00 76.53           C  
ATOM   2215  O   GLY C 124       9.101 -23.041 -16.690  1.00 76.53           O  
ATOM   2216  N   GLN C 125      11.263 -22.553 -16.761  1.00 77.52           N  
ATOM   2217  CA  GLN C 125      11.755 -23.922 -16.643  1.00 77.52           C  
ATOM   2218  C   GLN C 125      11.559 -24.457 -15.228  1.00 77.52           C  
ATOM   2219  CB  GLN C 125      13.232 -23.998 -17.034  1.00 77.52           C  
ATOM   2220  O   GLN C 125      11.615 -25.668 -15.003  1.00 77.52           O  
ATOM   2221  CG  GLN C 125      13.497 -23.681 -18.499  1.00 77.52           C  
ATOM   2222  CD  GLN C 125      12.899 -24.711 -19.440  1.00 77.52           C  
ATOM   2223  NE2 GLN C 125      12.483 -24.264 -20.620  1.00 77.52           N  
ATOM   2224  OE1 GLN C 125      12.813 -25.897 -19.109  1.00 77.52           O  
ATOM   2225  N   HIS C 126      11.124 -23.569 -14.345  1.00 81.90           N  
ATOM   2226  CA  HIS C 126      11.020 -23.992 -12.953  1.00 81.90           C  
ATOM   2227  C   HIS C 126       9.564 -24.060 -12.505  1.00 81.90           C  
ATOM   2228  CB  HIS C 126      11.806 -23.045 -12.045  1.00 81.90           C  
ATOM   2229  O   HIS C 126       9.280 -24.081 -11.305  1.00 81.90           O  
ATOM   2230  CG  HIS C 126      13.253 -22.930 -12.405  1.00 81.90           C  
ATOM   2231  CD2 HIS C 126      13.918 -21.998 -13.127  1.00 81.90           C  
ATOM   2232  ND1 HIS C 126      14.194 -23.857 -12.011  1.00 81.90           N  
ATOM   2233  CE1 HIS C 126      15.379 -23.497 -12.476  1.00 81.90           C  
ATOM   2234  NE2 HIS C 126      15.239 -22.373 -13.156  1.00 81.90           N  
ATOM   2235  N   HIS C 127       8.741 -24.067 -13.454  1.00 77.51           N  
ATOM   2236  CA  HIS C 127       7.306 -24.110 -13.192  1.00 77.51           C  
ATOM   2237  C   HIS C 127       6.940 -25.310 -12.325  1.00 77.51           C  
ATOM   2238  CB  HIS C 127       6.523 -24.153 -14.505  1.00 77.51           C  
ATOM   2239  O   HIS C 127       7.272 -26.449 -12.661  1.00 77.51           O  
ATOM   2240  CG  HIS C 127       5.039 -24.123 -14.320  1.00 77.51           C  
ATOM   2241  CD2 HIS C 127       4.103 -25.088 -14.478  1.00 77.51           C  
ATOM   2242  ND1 HIS C 127       4.362 -22.989 -13.926  1.00 77.51           N  
ATOM   2243  CE1 HIS C 127       3.070 -23.260 -13.849  1.00 77.51           C  
ATOM   2244  NE2 HIS C 127       2.886 -24.527 -14.179  1.00 77.51           N  
ATOM   2245  N   GLY C 128       6.396 -25.035 -11.170  1.00 76.19           N  
ATOM   2246  CA  GLY C 128       5.896 -26.093 -10.308  1.00 76.19           C  
ATOM   2247  C   GLY C 128       6.952 -26.649  -9.371  1.00 76.19           C  
ATOM   2248  O   GLY C 128       6.659 -27.506  -8.535  1.00 76.19           O  
ATOM   2249  N   HIS C 129       8.177 -26.139  -9.494  1.00 83.31           N  
ATOM   2250  CA  HIS C 129       9.226 -26.605  -8.595  1.00 83.31           C  
ATOM   2251  C   HIS C 129       9.007 -26.087  -7.177  1.00 83.31           C  
ATOM   2252  CB  HIS C 129      10.601 -26.170  -9.106  1.00 83.31           C  
ATOM   2253  O   HIS C 129       8.511 -24.974  -6.988  1.00 83.31           O  
ATOM   2254  CG  HIS C 129      11.048 -26.907 -10.328  1.00 83.31           C  
ATOM   2255  CD2 HIS C 129      10.436 -27.867 -11.060  1.00 83.31           C  
ATOM   2256  ND1 HIS C 129      12.268 -26.683 -10.928  1.00 83.31           N  
ATOM   2257  CE1 HIS C 129      12.387 -27.475 -11.980  1.00 83.31           C  
ATOM   2258  NE2 HIS C 129      11.289 -28.204 -12.082  1.00 83.31           N  
ATOM   2259  N   PRO C 130       9.350 -26.934  -6.205  1.00 79.43           N  
ATOM   2260  CA  PRO C 130       9.275 -26.471  -4.817  1.00 79.43           C  
ATOM   2261  C   PRO C 130      10.228 -25.313  -4.529  1.00 79.43           C  
ATOM   2262  CB  PRO C 130       9.664 -27.712  -4.010  1.00 79.43           C  
ATOM   2263  O   PRO C 130      11.328 -25.262  -5.084  1.00 79.43           O  
ATOM   2264  CG  PRO C 130      10.421 -28.571  -4.971  1.00 79.43           C  
ATOM   2265  CD  PRO C 130       9.997 -28.214  -6.367  1.00 79.43           C  
ATOM   2266  N   ILE C 131       9.699 -24.354  -3.752  1.00 78.76           N  
ATOM   2267  CA  ILE C 131      10.497 -23.154  -3.524  1.00 78.76           C  
ATOM   2268  C   ILE C 131      10.712 -22.955  -2.025  1.00 78.76           C  
ATOM   2269  CB  ILE C 131       9.830 -21.905  -4.141  1.00 78.76           C  
ATOM   2270  O   ILE C 131       9.953 -23.481  -1.208  1.00 78.76           O  
ATOM   2271  CG1 ILE C 131       8.437 -21.691  -3.538  1.00 78.76           C  
ATOM   2272  CG2 ILE C 131       9.754 -22.031  -5.665  1.00 78.76           C  
ATOM   2273  CD1 ILE C 131       7.788 -20.371  -3.932  1.00 78.76           C  
ATOM   2274  N   ASP C 132      11.813 -22.435  -1.711  1.00 70.22           N  
ATOM   2275  CA  ASP C 132      12.089 -21.926  -0.371  1.00 70.22           C  
ATOM   2276  C   ASP C 132      12.253 -20.408  -0.383  1.00 70.22           C  
ATOM   2277  CB  ASP C 132      13.344 -22.586   0.206  1.00 70.22           C  
ATOM   2278  O   ASP C 132      12.619 -19.826  -1.406  1.00 70.22           O  
ATOM   2279  CG  ASP C 132      13.351 -22.621   1.724  1.00 70.22           C  
ATOM   2280  OD1 ASP C 132      12.347 -22.214   2.348  1.00 70.22           O  
ATOM   2281  OD2 ASP C 132      14.371 -23.055   2.301  1.00 70.22           O  
ATOM   2282  N   ASP C 133      11.661 -19.712   0.607  1.00 59.18           N  
ATOM   2283  CA  ASP C 133      11.900 -18.273   0.676  1.00 59.18           C  
ATOM   2284  C   ASP C 133      13.366 -17.974   0.983  1.00 59.18           C  
ATOM   2285  CB  ASP C 133      10.999 -17.630   1.733  1.00 59.18           C  
ATOM   2286  O   ASP C 133      14.073 -18.816   1.540  1.00 59.18           O  
ATOM   2287  CG  ASP C 133      11.386 -18.008   3.152  1.00 59.18           C  
ATOM   2288  OD1 ASP C 133      12.203 -17.295   3.772  1.00 59.18           O  
ATOM   2289  OD2 ASP C 133      10.871 -19.031   3.653  1.00 59.18           O  
ATOM   2290  N   LEU C 134      13.942 -16.870   0.280  1.00 53.77           N  
ATOM   2291  CA  LEU C 134      15.350 -16.500   0.379  1.00 53.77           C  
ATOM   2292  C   LEU C 134      15.821 -16.537   1.829  1.00 53.77           C  
ATOM   2293  CB  LEU C 134      15.581 -15.106  -0.210  1.00 53.77           C  
ATOM   2294  O   LEU C 134      16.933 -16.986   2.114  1.00 53.77           O  
ATOM   2295  CG  LEU C 134      16.164 -15.054  -1.623  1.00 53.77           C  
ATOM   2296  CD1 LEU C 134      15.390 -14.058  -2.480  1.00 53.77           C  
ATOM   2297  CD2 LEU C 134      17.644 -14.692  -1.577  1.00 53.77           C  
ATOM   2298  N   GLN C 135      14.970 -15.982   2.684  1.00 50.47           N  
ATOM   2299  CA  GLN C 135      15.413 -15.958   4.074  1.00 50.47           C  
ATOM   2300  C   GLN C 135      15.649 -17.371   4.601  1.00 50.47           C  
ATOM   2301  CB  GLN C 135      14.390 -15.234   4.952  1.00 50.47           C  
ATOM   2302  O   GLN C 135      16.620 -17.618   5.318  1.00 50.47           O  
ATOM   2303  CG  GLN C 135      14.634 -13.736   5.071  1.00 50.47           C  
ATOM   2304  CD  GLN C 135      13.704 -13.068   6.068  1.00 50.47           C  
ATOM   2305  NE2 GLN C 135      13.994 -11.816   6.402  1.00 50.47           N  
ATOM   2306  OE1 GLN C 135      12.733 -13.673   6.532  1.00 50.47           O  
ATOM   2307  N   SER C 136      14.818 -18.260   4.258  1.00 49.86           N  
ATOM   2308  CA  SER C 136      14.951 -19.648   4.687  1.00 49.86           C  
ATOM   2309  C   SER C 136      16.044 -20.367   3.902  1.00 49.86           C  
ATOM   2310  CB  SER C 136      13.624 -20.390   4.525  1.00 49.86           C  
ATOM   2311  O   SER C 136      16.745 -21.223   4.446  1.00 49.86           O  
ATOM   2312  OG  SER C 136      12.619 -19.806   5.337  1.00 49.86           O  
ATOM   2313  N   ALA C 137      16.353 -20.061   2.684  1.00 45.44           N  
ATOM   2314  CA  ALA C 137      17.341 -20.694   1.814  1.00 45.44           C  
ATOM   2315  C   ALA C 137      18.754 -20.240   2.169  1.00 45.44           C  
ATOM   2316  CB  ALA C 137      17.038 -20.384   0.351  1.00 45.44           C  
ATOM   2317  O   ALA C 137      19.706 -21.019   2.074  1.00 45.44           O  
ATOM   2318  N   TYR C 138      18.947 -18.929   2.502  1.00 41.96           N  
ATOM   2319  CA  TYR C 138      20.235 -18.397   2.932  1.00 41.96           C  
ATOM   2320  C   TYR C 138      20.779 -19.178   4.122  1.00 41.96           C  
ATOM   2321  CB  TYR C 138      20.111 -16.914   3.294  1.00 41.96           C  
ATOM   2322  O   TYR C 138      21.964 -19.517   4.161  1.00 41.96           O  
ATOM   2323  CG  TYR C 138      21.430 -16.254   3.615  1.00 41.96           C  
ATOM   2324  CD1 TYR C 138      21.819 -16.034   4.934  1.00 41.96           C  
ATOM   2325  CD2 TYR C 138      22.290 -15.849   2.599  1.00 41.96           C  
ATOM   2326  CE1 TYR C 138      23.033 -15.425   5.234  1.00 41.96           C  
ATOM   2327  CE2 TYR C 138      23.506 -15.239   2.888  1.00 41.96           C  
ATOM   2328  OH  TYR C 138      25.071 -14.428   4.497  1.00 41.96           O  
ATOM   2329  CZ  TYR C 138      23.868 -15.032   4.206  1.00 41.96           C  
ATOM   2330  N   LEU C 139      19.927 -19.470   5.019  1.00 40.47           N  
ATOM   2331  CA  LEU C 139      20.355 -20.203   6.205  1.00 40.47           C  
ATOM   2332  C   LEU C 139      20.744 -21.633   5.849  1.00 40.47           C  
ATOM   2333  CB  LEU C 139      19.245 -20.211   7.260  1.00 40.47           C  
ATOM   2334  O   LEU C 139      21.694 -22.181   6.413  1.00 40.47           O  
ATOM   2335  CG  LEU C 139      19.119 -18.952   8.121  1.00 40.47           C  
ATOM   2336  CD1 LEU C 139      17.744 -18.897   8.780  1.00 40.47           C  
ATOM   2337  CD2 LEU C 139      20.223 -18.909   9.171  1.00 40.47           C  
ATOM   2338  N   LYS C 140      20.123 -22.254   4.851  1.00 41.77           N  
ATOM   2339  CA  LYS C 140      20.406 -23.641   4.493  1.00 41.77           C  
ATOM   2340  C   LYS C 140      21.707 -23.750   3.702  1.00 41.77           C  
ATOM   2341  CB  LYS C 140      19.251 -24.235   3.686  1.00 41.77           C  
ATOM   2342  O   LYS C 140      22.466 -24.705   3.874  1.00 41.77           O  
ATOM   2343  CG  LYS C 140      18.152 -24.850   4.540  1.00 41.77           C  
ATOM   2344  CD  LYS C 140      17.092 -25.530   3.682  1.00 41.77           C  
ATOM   2345  CE  LYS C 140      15.957 -26.086   4.531  1.00 41.77           C  
ATOM   2346  NZ  LYS C 140      14.912 -26.748   3.694  1.00 41.77           N  
ATOM   2347  N   GLU C 141      22.004 -22.838   2.685  1.00 41.74           N  
ATOM   2348  CA  GLU C 141      23.217 -22.907   1.876  1.00 41.74           C  
ATOM   2349  C   GLU C 141      24.451 -22.552   2.700  1.00 41.74           C  
ATOM   2350  CB  GLU C 141      23.108 -21.978   0.664  1.00 41.74           C  
ATOM   2351  O   GLU C 141      25.560 -22.992   2.387  1.00 41.74           O  
ATOM   2352  CG  GLU C 141      22.517 -22.643  -0.570  1.00 41.74           C  
ATOM   2353  CD  GLU C 141      23.334 -22.406  -1.830  1.00 41.74           C  
ATOM   2354  OE1 GLU C 141      23.138 -23.137  -2.827  1.00 41.74           O  
ATOM   2355  OE2 GLU C 141      24.178 -21.483  -1.819  1.00 41.74           O  
ATOM   2356  N   LYS C 142      24.390 -21.628   3.671  1.00 40.66           N  
ATOM   2357  CA  LYS C 142      25.519 -21.320   4.545  1.00 40.66           C  
ATOM   2358  C   LYS C 142      26.017 -22.571   5.261  1.00 40.66           C  
ATOM   2359  CB  LYS C 142      25.129 -20.251   5.567  1.00 40.66           C  
ATOM   2360  O   LYS C 142      27.186 -22.649   5.646  1.00 40.66           O  
ATOM   2361  CG  LYS C 142      25.403 -18.826   5.108  1.00 40.66           C  
ATOM   2362  CD  LYS C 142      25.124 -17.818   6.216  1.00 40.66           C  
ATOM   2363  CE  LYS C 142      26.297 -16.868   6.416  1.00 40.66           C  
ATOM   2364  NZ  LYS C 142      25.894 -15.643   7.169  1.00 40.66           N  
ATOM   2365  N   ASP C 143      25.166 -23.502   5.534  1.00 39.94           N  
ATOM   2366  CA  ASP C 143      25.625 -24.719   6.196  1.00 39.94           C  
ATOM   2367  C   ASP C 143      26.316 -25.655   5.206  1.00 39.94           C  
ATOM   2368  CB  ASP C 143      24.455 -25.437   6.871  1.00 39.94           C  
ATOM   2369  O   ASP C 143      26.869 -26.684   5.600  1.00 39.94           O  
ATOM   2370  CG  ASP C 143      24.694 -25.702   8.347  1.00 39.94           C  
ATOM   2371  OD1 ASP C 143      25.756 -25.305   8.874  1.00 39.94           O  
ATOM   2372  OD2 ASP C 143      23.814 -26.317   8.989  1.00 39.94           O  
ATOM   2373  N   THR C 144      26.129 -25.492   3.837  1.00 38.46           N  
ATOM   2374  CA  THR C 144      26.810 -26.395   2.915  1.00 38.46           C  
ATOM   2375  C   THR C 144      28.186 -25.852   2.543  1.00 38.46           C  
ATOM   2376  CB  THR C 144      25.980 -26.617   1.637  1.00 38.46           C  
ATOM   2377  O   THR C 144      28.304 -24.728   2.050  1.00 38.46           O  
ATOM   2378  CG2 THR C 144      26.549 -27.761   0.804  1.00 38.46           C  
ATOM   2379  OG1 THR C 144      24.629 -26.930   1.999  1.00 38.46           O  
ATOM   2380  N   PRO C 145      29.294 -26.394   3.050  1.00 37.41           N  
ATOM   2381  CA  PRO C 145      30.648 -25.920   2.755  1.00 37.41           C  
ATOM   2382  C   PRO C 145      30.915 -25.790   1.258  1.00 37.41           C  
ATOM   2383  CB  PRO C 145      31.542 -26.995   3.378  1.00 37.41           C  
ATOM   2384  O   PRO C 145      30.264 -26.458   0.450  1.00 37.41           O  
ATOM   2385  CG  PRO C 145      30.592 -28.007   3.933  1.00 37.41           C  
ATOM   2386  CD  PRO C 145      29.190 -27.561   3.632  1.00 37.41           C  
ATOM   2387  N   GLN C 146      31.445 -24.670   0.665  1.00 37.76           N  
ATOM   2388  CA  GLN C 146      31.872 -24.290  -0.677  1.00 37.76           C  
ATOM   2389  C   GLN C 146      32.722 -25.386  -1.314  1.00 37.76           C  
ATOM   2390  CB  GLN C 146      32.653 -22.975  -0.641  1.00 37.76           C  
ATOM   2391  O   GLN C 146      33.887 -25.564  -0.954  1.00 37.76           O  
ATOM   2392  CG  GLN C 146      31.776 -21.736  -0.757  1.00 37.76           C  
ATOM   2393  CD  GLN C 146      32.483 -20.472  -0.306  1.00 37.76           C  
ATOM   2394  NE2 GLN C 146      31.876 -19.322  -0.580  1.00 37.76           N  
ATOM   2395  OE1 GLN C 146      33.567 -20.528   0.285  1.00 37.76           O  
ATOM   2396  N   LYS C 147      32.310 -26.634  -1.355  1.00 36.69           N  
ATOM   2397  CA  LYS C 147      33.237 -27.548  -2.015  1.00 36.69           C  
ATOM   2398  C   LYS C 147      33.526 -27.100  -3.445  1.00 36.69           C  
ATOM   2399  CB  LYS C 147      32.680 -28.972  -2.015  1.00 36.69           C  
ATOM   2400  O   LYS C 147      34.418 -27.641  -4.102  1.00 36.69           O  
ATOM   2401  CG  LYS C 147      33.174 -29.830  -0.859  1.00 36.69           C  
ATOM   2402  CD  LYS C 147      32.589 -31.235  -0.916  1.00 36.69           C  
ATOM   2403  CE  LYS C 147      33.133 -32.114   0.203  1.00 36.69           C  
ATOM   2404  NZ  LYS C 147      32.382 -33.400   0.311  1.00 36.69           N  
ATOM   2405  N   LEU C 148      32.778 -26.158  -3.994  1.00 31.76           N  
ATOM   2406  CA  LEU C 148      32.846 -26.168  -5.451  1.00 31.76           C  
ATOM   2407  C   LEU C 148      34.189 -25.633  -5.937  1.00 31.76           C  
ATOM   2408  CB  LEU C 148      31.706 -25.338  -6.047  1.00 31.76           C  
ATOM   2409  O   LEU C 148      34.434 -25.563  -7.143  1.00 31.76           O  
ATOM   2410  CG  LEU C 148      30.649 -26.107  -6.840  1.00 31.76           C  
ATOM   2411  CD1 LEU C 148      29.431 -26.389  -5.966  1.00 31.76           C  
ATOM   2412  CD2 LEU C 148      30.249 -25.332  -8.090  1.00 31.76           C  
ATOM   2413  N   LEU C 149      35.057 -25.035  -5.014  1.00 30.00           N  
ATOM   2414  CA  LEU C 149      36.198 -24.455  -5.713  1.00 30.00           C  
ATOM   2415  C   LEU C 149      37.086 -25.546  -6.303  1.00 30.00           C  
ATOM   2416  CB  LEU C 149      37.016 -23.574  -4.765  1.00 30.00           C  
ATOM   2417  O   LEU C 149      38.111 -25.251  -6.921  1.00 30.00           O  
ATOM   2418  CG  LEU C 149      36.476 -22.165  -4.515  1.00 30.00           C  
ATOM   2419  CD1 LEU C 149      37.147 -21.550  -3.291  1.00 30.00           C  
ATOM   2420  CD2 LEU C 149      36.685 -21.286  -5.743  1.00 30.00           C  
ATOM   2421  N   GLU C 150      36.805 -26.891  -6.206  1.00 26.26           N  
ATOM   2422  CA  GLU C 150      37.749 -27.624  -7.044  1.00 26.26           C  
ATOM   2423  C   GLU C 150      37.392 -27.495  -8.522  1.00 26.26           C  
ATOM   2424  CB  GLU C 150      37.792 -29.101  -6.641  1.00 26.26           C  
ATOM   2425  O   GLU C 150      36.213 -27.463  -8.881  1.00 26.26           O  
ATOM   2426  CG  GLU C 150      38.823 -29.415  -5.566  1.00 26.26           C  
ATOM   2427  CD  GLU C 150      38.662 -30.803  -4.968  1.00 26.26           C  
ATOM   2428  OE1 GLU C 150      39.643 -31.581  -4.965  1.00 26.26           O  
ATOM   2429  OE2 GLU C 150      37.544 -31.117  -4.499  1.00 26.26           O  
TER    2430      GLU C 150                                                      
ENDMDL                                                                          
END                                                                             
