# Supplementary material for: Structure and activation of the RING E3 ubiquitin ligase TRIM72 on the membrane
Source: Nat Struct Mol Biol. 2023 Sep 28;30(11):1695–706. doi: 10.1038/s41594-023-01111-7 (PMC10643145; doi:10.1038/s41594-023-01111-7)
Supplement: Supplementary file 5 — Predicted structures of the RING domain of 60 TRIM proteins. [file 41594_2023_1111_MOESM5_ESM.zip › R5_3ae11_unrelaxed_rank_1_model_1.pdb]

MODEL     1                                                                     
ATOM      1  N   MET B   1       2.235  -4.105  -8.991  1.00 37.84           N  
ATOM      2  CA  MET B   1       1.427  -2.890  -8.941  1.00 37.84           C  
ATOM      3  C   MET B   1       1.215  -2.437  -7.500  1.00 37.84           C  
ATOM      4  CB  MET B   1       0.076  -3.114  -9.623  1.00 37.84           C  
ATOM      5  O   MET B   1       1.317  -1.246  -7.199  1.00 37.84           O  
ATOM      6  CG  MET B   1       0.166  -3.242 -11.135  1.00 37.84           C  
ATOM      7  SD  MET B   1      -1.481  -3.214 -11.942  1.00 37.84           S  
ATOM      8  CE  MET B   1      -1.861  -4.988 -11.954  1.00 37.84           C  
ATOM      9  N   ALA B   2       0.838  -3.271  -6.606  1.00 45.18           N  
ATOM     10  CA  ALA B   2       0.655  -2.957  -5.191  1.00 45.18           C  
ATOM     11  C   ALA B   2       1.981  -2.582  -4.536  1.00 45.18           C  
ATOM     12  CB  ALA B   2       0.020  -4.138  -4.462  1.00 45.18           C  
ATOM     13  O   ALA B   2       2.035  -1.672  -3.706  1.00 45.18           O  
ATOM     14  N   SER B   3       3.048  -3.256  -5.232  1.00 46.76           N  
ATOM     15  CA  SER B   3       4.346  -2.984  -4.624  1.00 46.76           C  
ATOM     16  C   SER B   3       4.828  -1.576  -4.956  1.00 46.76           C  
ATOM     17  CB  SER B   3       5.381  -4.010  -5.089  1.00 46.76           C  
ATOM     18  O   SER B   3       5.395  -0.891  -4.102  1.00 46.76           O  
ATOM     19  OG  SER B   3       6.668  -3.687  -4.590  1.00 46.76           O  
ATOM     20  N   GLY B   4       4.437  -1.088  -6.159  1.00 53.08           N  
ATOM     21  CA  GLY B   4       4.839   0.253  -6.550  1.00 53.08           C  
ATOM     22  C   GLY B   4       4.197   1.338  -5.707  1.00 53.08           C  
ATOM     23  O   GLY B   4       4.854   2.312  -5.332  1.00 53.08           O  
ATOM     24  N   ILE B   5       3.066   1.106  -5.247  1.00 55.40           N  
ATOM     25  CA  ILE B   5       2.326   2.081  -4.454  1.00 55.40           C  
ATOM     26  C   ILE B   5       2.934   2.178  -3.056  1.00 55.40           C  
ATOM     27  CB  ILE B   5       0.828   1.715  -4.362  1.00 55.40           C  
ATOM     28  O   ILE B   5       3.076   3.274  -2.508  1.00 55.40           O  
ATOM     29  CG1 ILE B   5       0.172   1.800  -5.745  1.00 55.40           C  
ATOM     30  CG2 ILE B   5       0.110   2.623  -3.358  1.00 55.40           C  
ATOM     31  CD1 ILE B   5      -1.198   1.140  -5.822  1.00 55.40           C  
ATOM     32  N   LEU B   6       3.218   1.021  -2.635  1.00 62.86           N  
ATOM     33  CA  LEU B   6       3.808   1.008  -1.301  1.00 62.86           C  
ATOM     34  C   LEU B   6       5.118   1.788  -1.279  1.00 62.86           C  
ATOM     35  CB  LEU B   6       4.049  -0.430  -0.835  1.00 62.86           C  
ATOM     36  O   LEU B   6       5.385   2.536  -0.336  1.00 62.86           O  
ATOM     37  CG  LEU B   6       4.512  -0.605   0.612  1.00 62.86           C  
ATOM     38  CD1 LEU B   6       3.464  -0.055   1.574  1.00 62.86           C  
ATOM     39  CD2 LEU B   6       4.799  -2.073   0.908  1.00 62.86           C  
ATOM     40  N   VAL B   7       5.821   1.653  -2.423  1.00 64.90           N  
ATOM     41  CA  VAL B   7       7.094   2.361  -2.516  1.00 64.90           C  
ATOM     42  C   VAL B   7       6.846   3.868  -2.546  1.00 64.90           C  
ATOM     43  CB  VAL B   7       7.895   1.928  -3.763  1.00 64.90           C  
ATOM     44  O   VAL B   7       7.549   4.632  -1.881  1.00 64.90           O  
ATOM     45  CG1 VAL B   7       9.149   2.786  -3.925  1.00 64.90           C  
ATOM     46  CG2 VAL B   7       8.265   0.449  -3.672  1.00 64.90           C  
ATOM     47  N   ASN B   8       5.831   4.197  -3.200  1.00 70.39           N  
ATOM     48  CA  ASN B   8       5.504   5.614  -3.315  1.00 70.39           C  
ATOM     49  C   ASN B   8       5.017   6.186  -1.987  1.00 70.39           C  
ATOM     50  CB  ASN B   8       4.454   5.836  -4.406  1.00 70.39           C  
ATOM     51  O   ASN B   8       5.406   7.290  -1.601  1.00 70.39           O  
ATOM     52  CG  ASN B   8       4.996   5.580  -5.798  1.00 70.39           C  
ATOM     53  ND2 ASN B   8       4.103   5.301  -6.740  1.00 70.39           N  
ATOM     54  OD1 ASN B   8       6.208   5.631  -6.025  1.00 70.39           O  
ATOM     55  N   VAL B   9       4.241   5.405  -1.326  1.00 75.62           N  
ATOM     56  CA  VAL B   9       3.730   5.844  -0.032  1.00 75.62           C  
ATOM     57  C   VAL B   9       4.878   5.949   0.968  1.00 75.62           C  
ATOM     58  CB  VAL B   9       2.642   4.886   0.504  1.00 75.62           C  
ATOM     59  O   VAL B   9       4.962   6.917   1.728  1.00 75.62           O  
ATOM     60  CG1 VAL B   9       2.253   5.257   1.934  1.00 75.62           C  
ATOM     61  CG2 VAL B   9       1.417   4.907  -0.409  1.00 75.62           C  
ATOM     62  N   LYS B  10       5.711   5.028   0.858  1.00 77.93           N  
ATOM     63  CA  LYS B  10       6.871   5.036   1.744  1.00 77.93           C  
ATOM     64  C   LYS B  10       7.721   6.285   1.526  1.00 77.93           C  
ATOM     65  CB  LYS B  10       7.719   3.781   1.531  1.00 77.93           C  
ATOM     66  O   LYS B  10       8.188   6.900   2.486  1.00 77.93           O  
ATOM     67  CG  LYS B  10       8.854   3.624   2.531  1.00 77.93           C  
ATOM     68  CD  LYS B  10       9.650   2.349   2.278  1.00 77.93           C  
ATOM     69  CE  LYS B  10      10.828   2.225   3.235  1.00 77.93           C  
ATOM     70  NZ  LYS B  10      11.588   0.958   3.016  1.00 77.93           N  
ATOM     71  N   GLU B  11       7.921   6.660   0.338  1.00 82.29           N  
ATOM     72  CA  GLU B  11       8.713   7.843   0.017  1.00 82.29           C  
ATOM     73  C   GLU B  11       8.087   9.104   0.605  1.00 82.29           C  
ATOM     74  CB  GLU B  11       8.869   7.991  -1.499  1.00 82.29           C  
ATOM     75  O   GLU B  11       8.797  10.001   1.063  1.00 82.29           O  
ATOM     76  CG  GLU B  11       9.861   7.015  -2.114  1.00 82.29           C  
ATOM     77  CD  GLU B  11       9.965   7.137  -3.626  1.00 82.29           C  
ATOM     78  OE1 GLU B  11      10.772   6.403  -4.240  1.00 82.29           O  
ATOM     79  OE2 GLU B  11       9.233   7.973  -4.200  1.00 82.29           O  
ATOM     80  N   GLU B  12       6.791   9.119   0.673  1.00 85.76           N  
ATOM     81  CA  GLU B  12       6.075  10.297   1.153  1.00 85.76           C  
ATOM     82  C   GLU B  12       6.188  10.432   2.669  1.00 85.76           C  
ATOM     83  CB  GLU B  12       4.603  10.237   0.739  1.00 85.76           C  
ATOM     84  O   GLU B  12       6.071  11.534   3.210  1.00 85.76           O  
ATOM     85  CG  GLU B  12       4.372  10.479  -0.746  1.00 85.76           C  
ATOM     86  CD  GLU B  12       4.818  11.858  -1.206  1.00 85.76           C  
ATOM     87  OE1 GLU B  12       5.205  12.008  -2.387  1.00 85.76           O  
ATOM     88  OE2 GLU B  12       4.782  12.795  -0.378  1.00 85.76           O  
ATOM     89  N   VAL B  13       6.474   9.312   3.296  1.00 87.79           N  
ATOM     90  CA  VAL B  13       6.495   9.370   4.754  1.00 87.79           C  
ATOM     91  C   VAL B  13       7.906   9.088   5.263  1.00 87.79           C  
ATOM     92  CB  VAL B  13       5.495   8.369   5.376  1.00 87.79           C  
ATOM     93  O   VAL B  13       8.082   8.528   6.348  1.00 87.79           O  
ATOM     94  CG1 VAL B  13       4.056   8.794   5.088  1.00 87.79           C  
ATOM     95  CG2 VAL B  13       5.754   6.959   4.848  1.00 87.79           C  
ATOM     96  N   THR B  14       8.865   9.360   4.441  1.00 87.76           N  
ATOM     97  CA  THR B  14      10.273   9.241   4.806  1.00 87.76           C  
ATOM     98  C   THR B  14      10.848  10.600   5.194  1.00 87.76           C  
ATOM     99  CB  THR B  14      11.100   8.641   3.653  1.00 87.76           C  
ATOM    100  O   THR B  14      10.610  11.598   4.511  1.00 87.76           O  
ATOM    101  CG2 THR B  14      12.585   8.616   3.997  1.00 87.76           C  
ATOM    102  OG1 THR B  14      10.656   7.302   3.401  1.00 87.76           O  
ATOM    103  N   CYS B  15      11.560  10.630   6.318  1.00 92.39           N  
ATOM    104  CA  CYS B  15      12.209  11.859   6.760  1.00 92.39           C  
ATOM    105  C   CYS B  15      13.334  12.253   5.810  1.00 92.39           C  
ATOM    106  CB  CYS B  15      12.760  11.694   8.176  1.00 92.39           C  
ATOM    107  O   CYS B  15      14.256  11.471   5.574  1.00 92.39           O  
ATOM    108  SG  CYS B  15      13.597  13.165   8.807  1.00 92.39           S  
ATOM    109  N   PRO B  16      13.286  13.490   5.348  1.00 89.92           N  
ATOM    110  CA  PRO B  16      14.327  13.933   4.417  1.00 89.92           C  
ATOM    111  C   PRO B  16      15.689  14.096   5.088  1.00 89.92           C  
ATOM    112  CB  PRO B  16      13.801  15.280   3.915  1.00 89.92           C  
ATOM    113  O   PRO B  16      16.715  14.153   4.406  1.00 89.92           O  
ATOM    114  CG  PRO B  16      12.340  15.260   4.227  1.00 89.92           C  
ATOM    115  CD  PRO B  16      12.112  14.329   5.384  1.00 89.92           C  
ATOM    116  N   ILE B  17      15.779  14.150   6.361  1.00 90.80           N  
ATOM    117  CA  ILE B  17      17.031  14.365   7.077  1.00 90.80           C  
ATOM    118  C   ILE B  17      17.690  13.021   7.379  1.00 90.80           C  
ATOM    119  CB  ILE B  17      16.806  15.157   8.385  1.00 90.80           C  
ATOM    120  O   ILE B  17      18.809  12.757   6.934  1.00 90.80           O  
ATOM    121  CG1 ILE B  17      16.263  16.556   8.074  1.00 90.80           C  
ATOM    122  CG2 ILE B  17      18.102  15.239   9.196  1.00 90.80           C  
ATOM    123  CD1 ILE B  17      15.911  17.372   9.311  1.00 90.80           C  
ATOM    124  N   CYS B  18      17.008  12.111   8.037  1.00 90.79           N  
ATOM    125  CA  CYS B  18      17.625  10.851   8.435  1.00 90.79           C  
ATOM    126  C   CYS B  18      17.352   9.761   7.405  1.00 90.79           C  
ATOM    127  CB  CYS B  18      17.110  10.410   9.805  1.00 90.79           C  
ATOM    128  O   CYS B  18      17.959   8.690   7.452  1.00 90.79           O  
ATOM    129  SG  CYS B  18      15.356   9.979   9.819  1.00 90.79           S  
ATOM    130  N   LEU B  19      16.436   9.927   6.448  1.00 89.59           N  
ATOM    131  CA  LEU B  19      16.091   9.056   5.330  1.00 89.59           C  
ATOM    132  C   LEU B  19      15.446   7.766   5.825  1.00 89.59           C  
ATOM    133  CB  LEU B  19      17.335   8.732   4.498  1.00 89.59           C  
ATOM    134  O   LEU B  19      15.542   6.727   5.167  1.00 89.59           O  
ATOM    135  CG  LEU B  19      18.039   9.920   3.841  1.00 89.59           C  
ATOM    136  CD1 LEU B  19      19.241   9.443   3.033  1.00 89.59           C  
ATOM    137  CD2 LEU B  19      17.068  10.696   2.958  1.00 89.59           C  
ATOM    138  N   GLU B  20      14.892   7.812   7.013  1.00 86.98           N  
ATOM    139  CA  GLU B  20      14.099   6.719   7.567  1.00 86.98           C  
ATOM    140  C   GLU B  20      12.622   7.095   7.649  1.00 86.98           C  
ATOM    141  CB  GLU B  20      14.619   6.325   8.952  1.00 86.98           C  
ATOM    142  O   GLU B  20      12.264   8.264   7.492  1.00 86.98           O  
ATOM    143  CG  GLU B  20      16.086   5.922   8.966  1.00 86.98           C  
ATOM    144  CD  GLU B  20      16.334   4.534   8.397  1.00 86.98           C  
ATOM    145  OE1 GLU B  20      17.471   4.253   7.956  1.00 86.98           O  
ATOM    146  OE2 GLU B  20      15.382   3.722   8.390  1.00 86.98           O  
ATOM    147  N   LEU B  21      11.832   6.020   7.836  1.00 87.73           N  
ATOM    148  CA  LEU B  21      10.424   6.328   8.062  1.00 87.73           C  
ATOM    149  C   LEU B  21      10.260   7.289   9.235  1.00 87.73           C  
ATOM    150  CB  LEU B  21       9.630   5.045   8.324  1.00 87.73           C  
ATOM    151  O   LEU B  21      10.920   7.137  10.265  1.00 87.73           O  
ATOM    152  CG  LEU B  21       9.379   4.144   7.113  1.00 87.73           C  
ATOM    153  CD1 LEU B  21       8.685   2.857   7.546  1.00 87.73           C  
ATOM    154  CD2 LEU B  21       8.552   4.877   6.063  1.00 87.73           C  
ATOM    155  N   LEU B  22       9.412   8.272   9.033  1.00 92.11           N  
ATOM    156  CA  LEU B  22       9.214   9.337  10.011  1.00 92.11           C  
ATOM    157  C   LEU B  22       8.904   8.759  11.388  1.00 92.11           C  
ATOM    158  CB  LEU B  22       8.082  10.267   9.568  1.00 92.11           C  
ATOM    159  O   LEU B  22       8.110   7.824  11.509  1.00 92.11           O  
ATOM    160  CG  LEU B  22       8.403  11.228   8.422  1.00 92.11           C  
ATOM    161  CD1 LEU B  22       7.116  11.743   7.786  1.00 92.11           C  
ATOM    162  CD2 LEU B  22       9.260  12.386   8.919  1.00 92.11           C  
ATOM    163  N   THR B  23       9.635   9.242  12.383  1.00 92.14           N  
ATOM    164  CA  THR B  23       9.357   8.951  13.785  1.00 92.14           C  
ATOM    165  C   THR B  23       8.872  10.202  14.511  1.00 92.14           C  
ATOM    166  CB  THR B  23      10.603   8.392  14.497  1.00 92.14           C  
ATOM    167  O   THR B  23       9.565  11.221  14.534  1.00 92.14           O  
ATOM    168  CG2 THR B  23      10.265   7.917  15.906  1.00 92.14           C  
ATOM    169  OG1 THR B  23      11.121   7.288  13.744  1.00 92.14           O  
ATOM    170  N   GLN B  24       7.654  10.068  15.151  1.00 92.81           N  
ATOM    171  CA  GLN B  24       7.035  11.244  15.754  1.00 92.81           C  
ATOM    172  C   GLN B  24       7.068  12.434  14.800  1.00 92.81           C  
ATOM    173  CB  GLN B  24       7.733  11.604  17.067  1.00 92.81           C  
ATOM    174  O   GLN B  24       7.732  13.436  15.072  1.00 92.81           O  
ATOM    175  CG  GLN B  24       7.535  10.574  18.171  1.00 92.81           C  
ATOM    176  CD  GLN B  24       7.922  11.101  19.541  1.00 92.81           C  
ATOM    177  NE2 GLN B  24       7.392  10.476  20.587  1.00 92.81           N  
ATOM    178  OE1 GLN B  24       8.691  12.060  19.657  1.00 92.81           O  
ATOM    179  N   PRO B  25       6.311  12.337  13.687  1.00 93.26           N  
ATOM    180  CA  PRO B  25       6.366  13.315  12.598  1.00 93.26           C  
ATOM    181  C   PRO B  25       5.847  14.690  13.014  1.00 93.26           C  
ATOM    182  CB  PRO B  25       5.471  12.696  11.522  1.00 93.26           C  
ATOM    183  O   PRO B  25       4.819  14.788  13.689  1.00 93.26           O  
ATOM    184  CG  PRO B  25       4.559  11.776  12.267  1.00 93.26           C  
ATOM    185  CD  PRO B  25       5.249  11.337  13.527  1.00 93.26           C  
ATOM    186  N   LEU B  26       6.661  15.689  12.661  1.00 91.93           N  
ATOM    187  CA  LEU B  26       6.254  17.081  12.818  1.00 91.93           C  
ATOM    188  C   LEU B  26       6.222  17.794  11.470  1.00 91.93           C  
ATOM    189  CB  LEU B  26       7.201  17.813  13.772  1.00 91.93           C  
ATOM    190  O   LEU B  26       7.118  17.609  10.644  1.00 91.93           O  
ATOM    191  CG  LEU B  26       7.261  17.284  15.206  1.00 91.93           C  
ATOM    192  CD1 LEU B  26       8.311  18.045  16.009  1.00 91.93           C  
ATOM    193  CD2 LEU B  26       5.893  17.389  15.872  1.00 91.93           C  
ATOM    194  N   SER B  27       5.152  18.576  11.255  1.00 88.57           N  
ATOM    195  CA  SER B  27       5.013  19.285   9.988  1.00 88.57           C  
ATOM    196  C   SER B  27       5.169  20.791  10.176  1.00 88.57           C  
ATOM    197  CB  SER B  27       3.658  18.981   9.348  1.00 88.57           C  
ATOM    198  O   SER B  27       4.705  21.348  11.173  1.00 88.57           O  
ATOM    199  OG  SER B  27       3.548  17.603   9.034  1.00 88.57           O  
ATOM    200  N   LEU B  28       5.967  21.398   9.164  1.00 86.28           N  
ATOM    201  CA  LEU B  28       6.101  22.850   9.109  1.00 86.28           C  
ATOM    202  C   LEU B  28       4.997  23.466   8.256  1.00 86.28           C  
ATOM    203  CB  LEU B  28       7.472  23.241   8.551  1.00 86.28           C  
ATOM    204  O   LEU B  28       4.251  22.749   7.586  1.00 86.28           O  
ATOM    205  CG  LEU B  28       8.688  22.624   9.245  1.00 86.28           C  
ATOM    206  CD1 LEU B  28       9.971  23.038   8.533  1.00 86.28           C  
ATOM    207  CD2 LEU B  28       8.729  23.033  10.714  1.00 86.28           C  
ATOM    208  N   ASP B  29       4.921  24.791   8.255  1.00 81.52           N  
ATOM    209  CA  ASP B  29       3.885  25.495   7.504  1.00 81.52           C  
ATOM    210  C   ASP B  29       4.077  25.314   6.000  1.00 81.52           C  
ATOM    211  CB  ASP B  29       3.884  26.983   7.859  1.00 81.52           C  
ATOM    212  O   ASP B  29       3.111  25.357   5.236  1.00 81.52           O  
ATOM    213  CG  ASP B  29       3.372  27.258   9.263  1.00 81.52           C  
ATOM    214  OD1 ASP B  29       2.561  26.462   9.783  1.00 81.52           O  
ATOM    215  OD2 ASP B  29       3.782  28.281   9.852  1.00 81.52           O  
ATOM    216  N   CYS B  30       5.303  25.036   5.665  1.00 82.43           N  
ATOM    217  CA  CYS B  30       5.591  24.888   4.243  1.00 82.43           C  
ATOM    218  C   CYS B  30       5.122  23.531   3.731  1.00 82.43           C  
ATOM    219  CB  CYS B  30       7.087  25.054   3.978  1.00 82.43           C  
ATOM    220  O   CYS B  30       5.113  23.288   2.523  1.00 82.43           O  
ATOM    221  SG  CYS B  30       8.097  23.715   4.648  1.00 82.43           S  
ATOM    222  N   GLY B  31       4.794  22.654   4.618  1.00 81.19           N  
ATOM    223  CA  GLY B  31       4.235  21.376   4.205  1.00 81.19           C  
ATOM    224  C   GLY B  31       5.212  20.224   4.346  1.00 81.19           C  
ATOM    225  O   GLY B  31       4.826  19.059   4.232  1.00 81.19           O  
ATOM    226  N   HIS B  32       6.447  20.475   4.662  1.00 85.57           N  
ATOM    227  CA  HIS B  32       7.426  19.409   4.838  1.00 85.57           C  
ATOM    228  C   HIS B  32       7.404  18.869   6.264  1.00 85.57           C  
ATOM    229  CB  HIS B  32       8.830  19.907   4.487  1.00 85.57           C  
ATOM    230  O   HIS B  32       7.139  19.615   7.210  1.00 85.57           O  
ATOM    231  CG  HIS B  32       9.007  20.229   3.038  1.00 85.57           C  
ATOM    232  CD2 HIS B  32       8.965  19.438   1.940  1.00 85.57           C  
ATOM    233  ND1 HIS B  32       9.267  21.505   2.585  1.00 85.57           N  
ATOM    234  CE1 HIS B  32       9.376  21.484   1.267  1.00 85.57           C  
ATOM    235  NE2 HIS B  32       9.197  20.242   0.851  1.00 85.57           N  
ATOM    236  N   SER B  33       7.571  17.545   6.339  1.00 91.14           N  
ATOM    237  CA  SER B  33       7.554  16.891   7.643  1.00 91.14           C  
ATOM    238  C   SER B  33       8.895  16.232   7.948  1.00 91.14           C  
ATOM    239  CB  SER B  33       6.438  15.847   7.705  1.00 91.14           C  
ATOM    240  O   SER B  33       9.598  15.791   7.036  1.00 91.14           O  
ATOM    241  OG  SER B  33       5.170  16.455   7.525  1.00 91.14           O  
ATOM    242  N   PHE B  34       9.214  16.204   9.239  1.00 91.69           N  
ATOM    243  CA  PHE B  34      10.464  15.627   9.720  1.00 91.69           C  
ATOM    244  C   PHE B  34      10.251  14.898  11.041  1.00 91.69           C  
ATOM    245  CB  PHE B  34      11.530  16.714   9.886  1.00 91.69           C  
ATOM    246  O   PHE B  34       9.241  15.108  11.716  1.00 91.69           O  
ATOM    247  CG  PHE B  34      11.703  17.586   8.671  1.00 91.69           C  
ATOM    248  CD1 PHE B  34      12.623  17.252   7.685  1.00 91.69           C  
ATOM    249  CD2 PHE B  34      10.946  18.739   8.516  1.00 91.69           C  
ATOM    250  CE1 PHE B  34      12.785  18.056   6.559  1.00 91.69           C  
ATOM    251  CE2 PHE B  34      11.103  19.548   7.394  1.00 91.69           C  
ATOM    252  CZ  PHE B  34      12.024  19.206   6.418  1.00 91.69           C  
ATOM    253  N   CYS B  35      11.237  14.045  11.306  1.00 95.41           N  
ATOM    254  CA  CYS B  35      11.228  13.497  12.658  1.00 95.41           C  
ATOM    255  C   CYS B  35      11.426  14.597  13.694  1.00 95.41           C  
ATOM    256  CB  CYS B  35      12.317  12.435  12.813  1.00 95.41           C  
ATOM    257  O   CYS B  35      12.170  15.551  13.458  1.00 95.41           O  
ATOM    258  SG  CYS B  35      12.147  11.045  11.672  1.00 95.41           S  
ATOM    259  N   GLN B  36      10.774  14.378  14.783  1.00 94.18           N  
ATOM    260  CA  GLN B  36      10.970  15.332  15.869  1.00 94.18           C  
ATOM    261  C   GLN B  36      12.449  15.472  16.218  1.00 94.18           C  
ATOM    262  CB  GLN B  36      10.177  14.909  17.107  1.00 94.18           C  
ATOM    263  O   GLN B  36      12.960  16.587  16.344  1.00 94.18           O  
ATOM    264  CG  GLN B  36      10.267  15.897  18.262  1.00 94.18           C  
ATOM    265  CD  GLN B  36       9.454  15.464  19.468  1.00 94.18           C  
ATOM    266  NE2 GLN B  36       9.799  15.996  20.637  1.00 94.18           N  
ATOM    267  OE1 GLN B  36       8.524  14.661  19.351  1.00 94.18           O  
ATOM    268  N   ALA B  37      13.090  14.373  16.355  1.00 93.31           N  
ATOM    269  CA  ALA B  37      14.504  14.372  16.721  1.00 93.31           C  
ATOM    270  C   ALA B  37      15.346  15.073  15.658  1.00 93.31           C  
ATOM    271  CB  ALA B  37      14.998  12.943  16.930  1.00 93.31           C  
ATOM    272  O   ALA B  37      16.245  15.851  15.983  1.00 93.31           O  
ATOM    273  N   CYS B  38      14.992  14.887  14.383  1.00 93.67           N  
ATOM    274  CA  CYS B  38      15.743  15.503  13.294  1.00 93.67           C  
ATOM    275  C   CYS B  38      15.521  17.010  13.264  1.00 93.67           C  
ATOM    276  CB  CYS B  38      15.340  14.892  11.953  1.00 93.67           C  
ATOM    277  O   CYS B  38      16.463  17.777  13.054  1.00 93.67           O  
ATOM    278  SG  CYS B  38      15.860  13.174  11.750  1.00 93.67           S  
ATOM    279  N   LEU B  39      14.334  17.369  13.483  1.00 91.85           N  
ATOM    280  CA  LEU B  39      14.034  18.797  13.479  1.00 91.85           C  
ATOM    281  C   LEU B  39      14.729  19.501  14.639  1.00 91.85           C  
ATOM    282  CB  LEU B  39      12.522  19.027  13.559  1.00 91.85           C  
ATOM    283  O   LEU B  39      15.248  20.608  14.478  1.00 91.85           O  
ATOM    284  CG  LEU B  39      12.009  20.357  13.004  1.00 91.85           C  
ATOM    285  CD1 LEU B  39      12.035  20.340  11.479  1.00 91.85           C  
ATOM    286  CD2 LEU B  39      10.602  20.643  13.517  1.00 91.85           C  
ATOM    287  N   THR B  40      14.691  18.932  15.818  1.00 90.35           N  
ATOM    288  CA  THR B  40      15.350  19.495  16.992  1.00 90.35           C  
ATOM    289  C   THR B  40      16.850  19.639  16.753  1.00 90.35           C  
ATOM    290  CB  THR B  40      15.107  18.625  18.239  1.00 90.35           C  
ATOM    291  O   THR B  40      17.438  20.676  17.067  1.00 90.35           O  
ATOM    292  CG2 THR B  40      15.782  19.226  19.468  1.00 90.35           C  
ATOM    293  OG1 THR B  40      13.698  18.528  18.481  1.00 90.35           O  
ATOM    294  N   ALA B  41      17.428  18.641  16.171  1.00 88.14           N  
ATOM    295  CA  ALA B  41      18.861  18.671  15.888  1.00 88.14           C  
ATOM    296  C   ALA B  41      19.196  19.750  14.862  1.00 88.14           C  
ATOM    297  CB  ALA B  41      19.335  17.306  15.395  1.00 88.14           C  
ATOM    298  O   ALA B  41      20.205  20.447  14.992  1.00 88.14           O  
ATOM    299  N   ASN B  42      18.374  19.891  13.879  1.00 85.30           N  
ATOM    300  CA  ASN B  42      18.568  20.905  12.848  1.00 85.30           C  
ATOM    301  C   ASN B  42      18.447  22.315  13.417  1.00 85.30           C  
ATOM    302  CB  ASN B  42      17.569  20.705  11.705  1.00 85.30           C  
ATOM    303  O   ASN B  42      19.160  23.225  12.991  1.00 85.30           O  
ATOM    304  CG  ASN B  42      17.971  21.443  10.443  1.00 85.30           C  
ATOM    305  ND2 ASN B  42      18.415  20.699   9.437  1.00 85.30           N  
ATOM    306  OD1 ASN B  42      17.884  22.672  10.373  1.00 85.30           O  
ATOM    307  N   HIS B  43      17.511  22.452  14.307  1.00 83.11           N  
ATOM    308  CA  HIS B  43      17.305  23.742  14.955  1.00 83.11           C  
ATOM    309  C   HIS B  43      18.518  24.139  15.791  1.00 83.11           C  
ATOM    310  CB  HIS B  43      16.052  23.708  15.832  1.00 83.11           C  
ATOM    311  O   HIS B  43      18.919  25.305  15.797  1.00 83.11           O  
ATOM    312  CG  HIS B  43      15.689  25.037  16.412  1.00 83.11           C  
ATOM    313  CD2 HIS B  43      14.933  26.046  15.918  1.00 83.11           C  
ATOM    314  ND1 HIS B  43      16.123  25.452  17.652  1.00 83.11           N  
ATOM    315  CE1 HIS B  43      15.648  26.662  17.897  1.00 83.11           C  
ATOM    316  NE2 HIS B  43      14.923  27.045  16.860  1.00 83.11           N  
ATOM    317  N   LYS B  44      19.007  23.256  16.504  1.00 81.48           N  
ATOM    318  CA  LYS B  44      20.179  23.525  17.332  1.00 81.48           C  
ATOM    319  C   LYS B  44      21.365  23.967  16.479  1.00 81.48           C  
ATOM    320  CB  LYS B  44      20.554  22.289  18.151  1.00 81.48           C  
ATOM    321  O   LYS B  44      22.097  24.886  16.852  1.00 81.48           O  
ATOM    322  CG  LYS B  44      19.634  22.028  19.334  1.00 81.48           C  
ATOM    323  CD  LYS B  44      20.086  20.815  20.137  1.00 81.48           C  
ATOM    324  CE  LYS B  44      19.109  20.490  21.258  1.00 81.48           C  
ATOM    325  NZ  LYS B  44      19.527  19.276  22.022  1.00 81.48           N  
ATOM    326  N   LYS B  45      21.451  23.407  15.320  1.00 75.46           N  
ATOM    327  CA  LYS B  45      22.531  23.760  14.404  1.00 75.46           C  
ATOM    328  C   LYS B  45      22.325  25.156  13.823  1.00 75.46           C  
ATOM    329  CB  LYS B  45      22.635  22.734  13.275  1.00 75.46           C  
ATOM    330  O   LYS B  45      23.281  25.923  13.682  1.00 75.46           O  
ATOM    331  CG  LYS B  45      23.924  22.824  12.472  1.00 75.46           C  
ATOM    332  CD  LYS B  45      24.022  21.704  11.444  1.00 75.46           C  
ATOM    333  CE  LYS B  45      25.270  21.844  10.582  1.00 75.46           C  
ATOM    334  NZ  LYS B  45      25.385  20.731   9.591  1.00 75.46           N  
ATOM    335  N   SER B  46      21.101  25.539  13.476  1.00 68.70           N  
ATOM    336  CA  SER B  46      20.761  26.834  12.896  1.00 68.70           C  
ATOM    337  C   SER B  46      20.935  27.958  13.913  1.00 68.70           C  
ATOM    338  CB  SER B  46      19.324  26.827  12.373  1.00 68.70           C  
ATOM    339  O   SER B  46      21.347  29.064  13.558  1.00 68.70           O  
ATOM    340  OG  SER B  46      18.399  26.925  13.443  1.00 68.70           O  
ATOM    341  N   MET B  47      20.492  27.758  15.140  1.00 65.23           N  
ATOM    342  CA  MET B  47      20.672  28.762  16.184  1.00 65.23           C  
ATOM    343  C   MET B  47      22.143  29.135  16.333  1.00 65.23           C  
ATOM    344  CB  MET B  47      20.124  28.253  17.519  1.00 65.23           C  
ATOM    345  O   MET B  47      22.470  30.292  16.601  1.00 65.23           O  
ATOM    346  CG  MET B  47      18.610  28.325  17.628  1.00 65.23           C  
ATOM    347  SD  MET B  47      18.038  29.845  18.482  1.00 65.23           S  
ATOM    348  CE  MET B  47      16.453  30.109  17.638  1.00 65.23           C  
ATOM    349  N   LEU B  48      23.006  28.213  16.072  1.00 62.76           N  
ATOM    350  CA  LEU B  48      24.440  28.457  16.173  1.00 62.76           C  
ATOM    351  C   LEU B  48      24.934  29.295  14.998  1.00 62.76           C  
ATOM    352  CB  LEU B  48      25.206  27.132  16.228  1.00 62.76           C  
ATOM    353  O   LEU B  48      25.856  30.100  15.149  1.00 62.76           O  
ATOM    354  CG  LEU B  48      25.087  26.333  17.526  1.00 62.76           C  
ATOM    355  CD1 LEU B  48      25.336  24.852  17.262  1.00 62.76           C  
ATOM    356  CD2 LEU B  48      26.060  26.865  18.573  1.00 62.76           C  
ATOM    357  N   ASP B  49      24.173  29.287  13.907  1.00 63.31           N  
ATOM    358  CA  ASP B  49      24.681  29.951  12.710  1.00 63.31           C  
ATOM    359  C   ASP B  49      24.021  31.314  12.516  1.00 63.31           C  
ATOM    360  CB  ASP B  49      24.456  29.077  11.475  1.00 63.31           C  
ATOM    361  O   ASP B  49      24.706  32.319  12.318  1.00 63.31           O  
ATOM    362  CG  ASP B  49      25.465  27.948  11.355  1.00 63.31           C  
ATOM    363  OD1 ASP B  49      26.527  28.007  12.011  1.00 63.31           O  
ATOM    364  OD2 ASP B  49      25.197  26.992  10.595  1.00 63.31           O  
ATOM    365  N   LYS B  50      22.669  31.478  12.427  1.00 62.73           N  
ATOM    366  CA  LYS B  50      22.025  32.723  12.015  1.00 62.73           C  
ATOM    367  C   LYS B  50      20.740  32.964  12.801  1.00 62.73           C  
ATOM    368  CB  LYS B  50      21.726  32.701  10.515  1.00 62.73           C  
ATOM    369  O   LYS B  50      20.143  34.039  12.710  1.00 62.73           O  
ATOM    370  CG  LYS B  50      22.926  33.029   9.639  1.00 62.73           C  
ATOM    371  CD  LYS B  50      22.551  33.048   8.163  1.00 62.73           C  
ATOM    372  CE  LYS B  50      23.766  33.300   7.280  1.00 62.73           C  
ATOM    373  NZ  LYS B  50      23.408  33.300   5.830  1.00 62.73           N  
ATOM    374  N   GLY B  51      20.403  32.147  13.784  1.00 65.93           N  
ATOM    375  CA  GLY B  51      19.280  32.302  14.694  1.00 65.93           C  
ATOM    376  C   GLY B  51      17.934  32.118  14.018  1.00 65.93           C  
ATOM    377  O   GLY B  51      16.892  32.404  14.610  1.00 65.93           O  
ATOM    378  N   GLU B  52      17.805  31.922  12.671  1.00 76.48           N  
ATOM    379  CA  GLU B  52      16.503  31.741  12.035  1.00 76.48           C  
ATOM    380  C   GLU B  52      16.259  30.275  11.686  1.00 76.48           C  
ATOM    381  CB  GLU B  52      16.393  32.607  10.778  1.00 76.48           C  
ATOM    382  O   GLU B  52      17.168  29.581  11.229  1.00 76.48           O  
ATOM    383  CG  GLU B  52      15.787  33.980  11.028  1.00 76.48           C  
ATOM    384  CD  GLU B  52      15.740  34.851   9.782  1.00 76.48           C  
ATOM    385  OE1 GLU B  52      15.272  36.009   9.869  1.00 76.48           O  
ATOM    386  OE2 GLU B  52      16.175  34.371   8.711  1.00 76.48           O  
ATOM    387  N   SER B  53      15.141  29.806  12.162  1.00 82.68           N  
ATOM    388  CA  SER B  53      14.765  28.439  11.818  1.00 82.68           C  
ATOM    389  C   SER B  53      14.204  28.359  10.402  1.00 82.68           C  
ATOM    390  CB  SER B  53      13.737  27.899  12.813  1.00 82.68           C  
ATOM    391  O   SER B  53      13.312  29.128  10.038  1.00 82.68           O  
ATOM    392  OG  SER B  53      14.235  27.967  14.139  1.00 82.68           O  
ATOM    393  N   SER B  54      14.797  27.540   9.521  1.00 87.29           N  
ATOM    394  CA  SER B  54      14.345  27.365   8.145  1.00 87.29           C  
ATOM    395  C   SER B  54      14.149  25.891   7.810  1.00 87.29           C  
ATOM    396  CB  SER B  54      15.344  27.990   7.169  1.00 87.29           C  
ATOM    397  O   SER B  54      14.777  25.022   8.418  1.00 87.29           O  
ATOM    398  OG  SER B  54      16.615  27.374   7.288  1.00 87.29           O  
ATOM    399  N   CYS B  55      13.203  25.598   6.924  1.00 89.22           N  
ATOM    400  CA  CYS B  55      12.924  24.234   6.490  1.00 89.22           C  
ATOM    401  C   CYS B  55      14.148  23.609   5.833  1.00 89.22           C  
ATOM    402  CB  CYS B  55      11.744  24.211   5.518  1.00 89.22           C  
ATOM    403  O   CYS B  55      14.724  24.185   4.908  1.00 89.22           O  
ATOM    404  SG  CYS B  55      11.449  22.593   4.771  1.00 89.22           S  
ATOM    405  N   PRO B  56      14.526  22.410   6.294  1.00 87.24           N  
ATOM    406  CA  PRO B  56      15.712  21.745   5.749  1.00 87.24           C  
ATOM    407  C   PRO B  56      15.567  21.401   4.269  1.00 87.24           C  
ATOM    408  CB  PRO B  56      15.824  20.475   6.597  1.00 87.24           C  
ATOM    409  O   PRO B  56      16.566  21.155   3.588  1.00 87.24           O  
ATOM    410  CG  PRO B  56      15.168  20.822   7.894  1.00 87.24           C  
ATOM    411  CD  PRO B  56      14.018  21.746   7.615  1.00 87.24           C  
ATOM    412  N   VAL B  57      14.426  21.439   3.695  1.00 87.12           N  
ATOM    413  CA  VAL B  57      14.193  21.041   2.310  1.00 87.12           C  
ATOM    414  C   VAL B  57      14.023  22.282   1.437  1.00 87.12           C  
ATOM    415  CB  VAL B  57      12.953  20.127   2.184  1.00 87.12           C  
ATOM    416  O   VAL B  57      14.838  22.538   0.547  1.00 87.12           O  
ATOM    417  CG1 VAL B  57      12.654  19.823   0.717  1.00 87.12           C  
ATOM    418  CG2 VAL B  57      13.163  18.833   2.968  1.00 87.12           C  
ATOM    419  N   CYS B  58      13.114  23.248   1.715  1.00 87.63           N  
ATOM    420  CA  CYS B  58      12.817  24.382   0.846  1.00 87.63           C  
ATOM    421  C   CYS B  58      13.455  25.659   1.379  1.00 87.63           C  
ATOM    422  CB  CYS B  58      11.307  24.572   0.711  1.00 87.63           C  
ATOM    423  O   CYS B  58      13.458  26.687   0.699  1.00 87.63           O  
ATOM    424  SG  CYS B  58      10.499  25.093   2.241  1.00 87.63           S  
ATOM    425  N   ARG B  59      13.961  25.744   2.581  1.00 87.58           N  
ATOM    426  CA  ARG B  59      14.718  26.823   3.205  1.00 87.58           C  
ATOM    427  C   ARG B  59      13.814  28.005   3.539  1.00 87.58           C  
ATOM    428  CB  ARG B  59      15.859  27.278   2.293  1.00 87.58           C  
ATOM    429  O   ARG B  59      14.298  29.100   3.833  1.00 87.58           O  
ATOM    430  CG  ARG B  59      16.924  26.217   2.063  1.00 87.58           C  
ATOM    431  CD  ARG B  59      18.136  26.783   1.336  1.00 87.58           C  
ATOM    432  NE  ARG B  59      19.054  25.727   0.916  1.00 87.58           N  
ATOM    433  NH1 ARG B  59      18.561  25.910  -1.334  1.00 87.58           N  
ATOM    434  NH2 ARG B  59      20.095  24.366  -0.613  1.00 87.58           N  
ATOM    435  CZ  ARG B  59      19.234  25.337  -0.343  1.00 87.58           C  
ATOM    436  N   ILE B  60      12.501  27.815   3.496  1.00 85.95           N  
ATOM    437  CA  ILE B  60      11.570  28.853   3.926  1.00 85.95           C  
ATOM    438  C   ILE B  60      11.585  28.962   5.449  1.00 85.95           C  
ATOM    439  CB  ILE B  60      10.136  28.570   3.423  1.00 85.95           C  
ATOM    440  O   ILE B  60      11.604  27.947   6.150  1.00 85.95           O  
ATOM    441  CG1 ILE B  60      10.091  28.608   1.891  1.00 85.95           C  
ATOM    442  CG2 ILE B  60       9.145  29.570   4.025  1.00 85.95           C  
ATOM    443  CD1 ILE B  60       8.785  28.098   1.298  1.00 85.95           C  
ATOM    444  N   SER B  61      11.669  30.131   5.908  1.00 87.97           N  
ATOM    445  CA  SER B  61      11.703  30.364   7.348  1.00 87.97           C  
ATOM    446  C   SER B  61      10.395  29.943   8.008  1.00 87.97           C  
ATOM    447  CB  SER B  61      11.984  31.838   7.646  1.00 87.97           C  
ATOM    448  O   SER B  61       9.324  30.066   7.409  1.00 87.97           O  
ATOM    449  OG  SER B  61      10.907  32.652   7.215  1.00 87.97           O  
ATOM    450  N   TYR B  62      10.513  29.400   9.156  1.00 86.12           N  
ATOM    451  CA  TYR B  62       9.310  29.036   9.897  1.00 86.12           C  
ATOM    452  C   TYR B  62       9.435  29.426  11.364  1.00 86.12           C  
ATOM    453  CB  TYR B  62       9.039  27.533   9.778  1.00 86.12           C  
ATOM    454  O   TYR B  62      10.540  29.665  11.858  1.00 86.12           O  
ATOM    455  CG  TYR B  62      10.087  26.673  10.442  1.00 86.12           C  
ATOM    456  CD1 TYR B  62      11.222  26.263   9.748  1.00 86.12           C  
ATOM    457  CD2 TYR B  62       9.942  26.268  11.765  1.00 86.12           C  
ATOM    458  CE1 TYR B  62      12.189  25.468  10.356  1.00 86.12           C  
ATOM    459  CE2 TYR B  62      10.903  25.474  12.383  1.00 86.12           C  
ATOM    460  OH  TYR B  62      12.975  24.294  12.278  1.00 86.12           O  
ATOM    461  CZ  TYR B  62      12.021  25.080  11.671  1.00 86.12           C  
ATOM    462  N   GLN B  63       8.231  29.514  12.002  1.00 83.02           N  
ATOM    463  CA  GLN B  63       8.187  29.761  13.440  1.00 83.02           C  
ATOM    464  C   GLN B  63       7.971  28.464  14.214  1.00 83.02           C  
ATOM    465  CB  GLN B  63       7.085  30.765  13.780  1.00 83.02           C  
ATOM    466  O   GLN B  63       6.995  27.750  13.979  1.00 83.02           O  
ATOM    467  CG  GLN B  63       7.328  32.159  13.218  1.00 83.02           C  
ATOM    468  CD  GLN B  63       6.195  33.121  13.522  1.00 83.02           C  
ATOM    469  NE2 GLN B  63       5.583  33.666  12.477  1.00 83.02           N  
ATOM    470  OE1 GLN B  63       5.871  33.371  14.688  1.00 83.02           O  
ATOM    471  N   PRO B  64       8.786  28.219  15.205  1.00 81.58           N  
ATOM    472  CA  PRO B  64       8.697  26.979  15.981  1.00 81.58           C  
ATOM    473  C   PRO B  64       7.320  26.772  16.607  1.00 81.58           C  
ATOM    474  CB  PRO B  64       9.766  27.163  17.061  1.00 81.58           C  
ATOM    475  O   PRO B  64       6.903  25.632  16.826  1.00 81.58           O  
ATOM    476  CG  PRO B  64      10.743  28.129  16.472  1.00 81.58           C  
ATOM    477  CD  PRO B  64      10.003  29.046  15.540  1.00 81.58           C  
ATOM    478  N   GLU B  65       6.648  27.859  16.840  1.00 80.31           N  
ATOM    479  CA  GLU B  65       5.333  27.778  17.469  1.00 80.31           C  
ATOM    480  C   GLU B  65       4.291  27.225  16.500  1.00 80.31           C  
ATOM    481  CB  GLU B  65       4.897  29.153  17.982  1.00 80.31           C  
ATOM    482  O   GLU B  65       3.206  26.813  16.916  1.00 80.31           O  
ATOM    483  CG  GLU B  65       5.864  29.772  18.980  1.00 80.31           C  
ATOM    484  CD  GLU B  65       6.158  31.238  18.701  1.00 80.31           C  
ATOM    485  OE1 GLU B  65       7.251  31.720  19.077  1.00 80.31           O  
ATOM    486  OE2 GLU B  65       5.288  31.909  18.103  1.00 80.31           O  
ATOM    487  N   ASN B  66       4.681  27.201  15.234  1.00 80.87           N  
ATOM    488  CA  ASN B  66       3.720  26.767  14.225  1.00 80.87           C  
ATOM    489  C   ASN B  66       3.966  25.321  13.803  1.00 80.87           C  
ATOM    490  CB  ASN B  66       3.766  27.691  13.007  1.00 80.87           C  
ATOM    491  O   ASN B  66       3.318  24.820  12.882  1.00 80.87           O  
ATOM    492  CG  ASN B  66       3.256  29.086  13.312  1.00 80.87           C  
ATOM    493  ND2 ASN B  66       3.631  30.050  12.479  1.00 80.87           N  
ATOM    494  OD1 ASN B  66       2.533  29.296  14.290  1.00 80.87           O  
ATOM    495  N   ILE B  67       4.855  24.685  14.510  1.00 85.73           N  
ATOM    496  CA  ILE B  67       5.137  23.283  14.222  1.00 85.73           C  
ATOM    497  C   ILE B  67       4.041  22.403  14.818  1.00 85.73           C  
ATOM    498  CB  ILE B  67       6.520  22.861  14.768  1.00 85.73           C  
ATOM    499  O   ILE B  67       3.657  22.579  15.977  1.00 85.73           O  
ATOM    500  CG1 ILE B  67       7.619  23.757  14.186  1.00 85.73           C  
ATOM    501  CG2 ILE B  67       6.794  21.386  14.462  1.00 85.73           C  
ATOM    502  CD1 ILE B  67       8.977  23.582  14.853  1.00 85.73           C  
ATOM    503  N   ARG B  68       3.567  21.457  13.957  1.00 85.03           N  
ATOM    504  CA  ARG B  68       2.461  20.636  14.439  1.00 85.03           C  
ATOM    505  C   ARG B  68       2.714  19.158  14.157  1.00 85.03           C  
ATOM    506  CB  ARG B  68       1.144  21.075  13.795  1.00 85.03           C  
ATOM    507  O   ARG B  68       3.318  18.809  13.141  1.00 85.03           O  
ATOM    508  CG  ARG B  68       0.757  22.512  14.104  1.00 85.03           C  
ATOM    509  CD  ARG B  68      -0.609  22.864  13.530  1.00 85.03           C  
ATOM    510  NE  ARG B  68      -0.950  24.263  13.769  1.00 85.03           N  
ATOM    511  NH1 ARG B  68      -3.192  23.864  14.160  1.00 85.03           N  
ATOM    512  NH2 ARG B  68      -2.368  26.001  14.262  1.00 85.03           N  
ATOM    513  CZ  ARG B  68      -2.169  24.706  14.064  1.00 85.03           C  
ATOM    514  N   PRO B  69       2.193  18.339  15.115  1.00 86.09           N  
ATOM    515  CA  PRO B  69       2.222  16.904  14.823  1.00 86.09           C  
ATOM    516  C   PRO B  69       1.256  16.509  13.708  1.00 86.09           C  
ATOM    517  CB  PRO B  69       1.812  16.266  16.153  1.00 86.09           C  
ATOM    518  O   PRO B  69       0.197  17.124  13.557  1.00 86.09           O  
ATOM    519  CG  PRO B  69       1.983  17.351  17.166  1.00 86.09           C  
ATOM    520  CD  PRO B  69       1.927  18.675  16.461  1.00 86.09           C  
ATOM    521  N   ASN B  70       1.719  15.624  12.837  1.00 82.49           N  
ATOM    522  CA  ASN B  70       0.872  15.101  11.770  1.00 82.49           C  
ATOM    523  C   ASN B  70       0.385  13.689  12.081  1.00 82.49           C  
ATOM    524  CB  ASN B  70       1.618  15.123  10.434  1.00 82.49           C  
ATOM    525  O   ASN B  70       1.056  12.709  11.753  1.00 82.49           O  
ATOM    526  CG  ASN B  70       0.688  14.989   9.244  1.00 82.49           C  
ATOM    527  ND2 ASN B  70       1.059  15.606   8.128  1.00 82.49           N  
ATOM    528  OD1 ASN B  70      -0.357  14.337   9.327  1.00 82.49           O  
ATOM    529  N   ARG B  71      -0.808  13.611  12.627  1.00 80.00           N  
ATOM    530  CA  ARG B  71      -1.328  12.339  13.118  1.00 80.00           C  
ATOM    531  C   ARG B  71      -1.554  11.361  11.970  1.00 80.00           C  
ATOM    532  CB  ARG B  71      -2.632  12.553  13.889  1.00 80.00           C  
ATOM    533  O   ARG B  71      -1.301  10.162  12.111  1.00 80.00           O  
ATOM    534  CG  ARG B  71      -2.430  12.959  15.340  1.00 80.00           C  
ATOM    535  CD  ARG B  71      -3.739  12.939  16.119  1.00 80.00           C  
ATOM    536  NE  ARG B  71      -3.509  12.997  17.559  1.00 80.00           N  
ATOM    537  NH1 ARG B  71      -4.691  14.956  17.878  1.00 80.00           N  
ATOM    538  NH2 ARG B  71      -3.699  13.908  19.659  1.00 80.00           N  
ATOM    539  CZ  ARG B  71      -3.967  13.954  18.362  1.00 80.00           C  
ATOM    540  N   HIS B  72      -2.067  11.872  10.862  1.00 79.98           N  
ATOM    541  CA  HIS B  72      -2.299  10.992   9.722  1.00 79.98           C  
ATOM    542  C   HIS B  72      -1.001  10.342   9.254  1.00 79.98           C  
ATOM    543  CB  HIS B  72      -2.944  11.765   8.571  1.00 79.98           C  
ATOM    544  O   HIS B  72      -0.949   9.128   9.046  1.00 79.98           O  
ATOM    545  CG  HIS B  72      -4.358  12.171   8.838  1.00 79.98           C  
ATOM    546  CD2 HIS B  72      -4.911  13.391   9.037  1.00 79.98           C  
ATOM    547  ND1 HIS B  72      -5.389  11.261   8.929  1.00 79.98           N  
ATOM    548  CE1 HIS B  72      -6.517  11.906   9.173  1.00 79.98           C  
ATOM    549  NE2 HIS B  72      -6.255  13.199   9.243  1.00 79.98           N  
ATOM    550  N   VAL B  73      -0.046  11.134   9.150  1.00 85.07           N  
ATOM    551  CA  VAL B  73       1.254  10.638   8.710  1.00 85.07           C  
ATOM    552  C   VAL B  73       1.796   9.638   9.728  1.00 85.07           C  
ATOM    553  CB  VAL B  73       2.262  11.792   8.507  1.00 85.07           C  
ATOM    554  O   VAL B  73       2.317   8.584   9.355  1.00 85.07           O  
ATOM    555  CG1 VAL B  73       3.663  11.243   8.243  1.00 85.07           C  
ATOM    556  CG2 VAL B  73       1.813  12.696   7.361  1.00 85.07           C  
ATOM    557  N   ALA B  74       1.611   9.947  10.996  1.00 87.76           N  
ATOM    558  CA  ALA B  74       2.070   9.041  12.046  1.00 87.76           C  
ATOM    559  C   ALA B  74       1.371   7.689  11.949  1.00 87.76           C  
ATOM    560  CB  ALA B  74       1.837   9.660  13.422  1.00 87.76           C  
ATOM    561  O   ALA B  74       2.008   6.642  12.084  1.00 87.76           O  
ATOM    562  N   ASN B  75       0.152   7.727  11.687  1.00 85.18           N  
ATOM    563  CA  ASN B  75      -0.624   6.498  11.561  1.00 85.18           C  
ATOM    564  C   ASN B  75      -0.186   5.680  10.350  1.00 85.18           C  
ATOM    565  CB  ASN B  75      -2.119   6.813  11.476  1.00 85.18           C  
ATOM    566  O   ASN B  75      -0.062   4.457  10.434  1.00 85.18           O  
ATOM    567  CG  ASN B  75      -2.685   7.318  12.789  1.00 85.18           C  
ATOM    568  ND2 ASN B  75      -3.834   7.981  12.723  1.00 85.18           N  
ATOM    569  OD1 ASN B  75      -2.095   7.115  13.853  1.00 85.18           O  
ATOM    570  N   ILE B  76      -0.014   6.338   9.260  1.00 82.98           N  
ATOM    571  CA  ILE B  76       0.433   5.675   8.039  1.00 82.98           C  
ATOM    572  C   ILE B  76       1.778   4.996   8.284  1.00 82.98           C  
ATOM    573  CB  ILE B  76       0.541   6.671   6.863  1.00 82.98           C  
ATOM    574  O   ILE B  76       1.972   3.837   7.910  1.00 82.98           O  
ATOM    575  CG1 ILE B  76      -0.852   7.154   6.443  1.00 82.98           C  
ATOM    576  CG2 ILE B  76       1.278   6.033   5.682  1.00 82.98           C  
ATOM    577  CD1 ILE B  76      -0.834   8.322   5.466  1.00 82.98           C  
ATOM    578  N   VAL B  77       2.700   5.654   8.935  1.00 85.29           N  
ATOM    579  CA  VAL B  77       4.027   5.119   9.225  1.00 85.29           C  
ATOM    580  C   VAL B  77       3.901   3.864  10.084  1.00 85.29           C  
ATOM    581  CB  VAL B  77       4.917   6.164   9.934  1.00 85.29           C  
ATOM    582  O   VAL B  77       4.582   2.865   9.838  1.00 85.29           O  
ATOM    583  CG1 VAL B  77       6.214   5.523  10.425  1.00 85.29           C  
ATOM    584  CG2 VAL B  77       5.216   7.333   8.997  1.00 85.29           C  
ATOM    585  N   GLU B  78       3.090   3.969  11.115  1.00 83.09           N  
ATOM    586  CA  GLU B  78       2.891   2.823  11.997  1.00 83.09           C  
ATOM    587  C   GLU B  78       2.398   1.607  11.219  1.00 83.09           C  
ATOM    588  CB  GLU B  78       1.904   3.169  13.114  1.00 83.09           C  
ATOM    589  O   GLU B  78       2.863   0.488  11.446  1.00 83.09           O  
ATOM    590  CG  GLU B  78       1.899   2.170  14.262  1.00 83.09           C  
ATOM    591  CD  GLU B  78       0.892   2.510  15.349  1.00 83.09           C  
ATOM    592  OE1 GLU B  78       0.775   1.740  16.330  1.00 83.09           O  
ATOM    593  OE2 GLU B  78       0.215   3.554  15.219  1.00 83.09           O  
ATOM    594  N   LYS B  79       1.517   1.783  10.313  1.00 73.58           N  
ATOM    595  CA  LYS B  79       0.984   0.698   9.494  1.00 73.58           C  
ATOM    596  C   LYS B  79       2.057   0.127   8.571  1.00 73.58           C  
ATOM    597  CB  LYS B  79      -0.211   1.183   8.672  1.00 73.58           C  
ATOM    598  O   LYS B  79       2.121  -1.086   8.360  1.00 73.58           O  
ATOM    599  CG  LYS B  79      -1.464   1.441   9.494  1.00 73.58           C  
ATOM    600  CD  LYS B  79      -2.582   2.028   8.641  1.00 73.58           C  
ATOM    601  CE  LYS B  79      -3.811   2.358   9.477  1.00 73.58           C  
ATOM    602  NZ  LYS B  79      -4.974   2.744   8.624  1.00 73.58           N  
ATOM    603  N   LEU B  80       2.843   0.958   8.039  1.00 75.60           N  
ATOM    604  CA  LEU B  80       3.933   0.516   7.177  1.00 75.60           C  
ATOM    605  C   LEU B  80       4.945  -0.313   7.961  1.00 75.60           C  
ATOM    606  CB  LEU B  80       4.629   1.718   6.534  1.00 75.60           C  
ATOM    607  O   LEU B  80       5.539  -1.249   7.421  1.00 75.60           O  
ATOM    608  CG  LEU B  80       3.873   2.413   5.401  1.00 75.60           C  
ATOM    609  CD1 LEU B  80       4.612   3.674   4.965  1.00 75.60           C  
ATOM    610  CD2 LEU B  80       3.684   1.464   4.222  1.00 75.60           C  
ATOM    611  N   ARG B  81       5.157   0.112   9.237  1.00 72.95           N  
ATOM    612  CA  ARG B  81       6.122  -0.592  10.075  1.00 72.95           C  
ATOM    613  C   ARG B  81       5.644  -2.004  10.393  1.00 72.95           C  
ATOM    614  CB  ARG B  81       6.372   0.181  11.372  1.00 72.95           C  
ATOM    615  O   ARG B  81       6.456  -2.913  10.580  1.00 72.95           O  
ATOM    616  CG  ARG B  81       7.234   1.421  11.195  1.00 72.95           C  
ATOM    617  CD  ARG B  81       7.523   2.102  12.525  1.00 72.95           C  
ATOM    618  NE  ARG B  81       8.320   3.312  12.349  1.00 72.95           N  
ATOM    619  NH1 ARG B  81       7.609   4.314  14.305  1.00 72.95           N  
ATOM    620  NH2 ARG B  81       9.105   5.388  12.940  1.00 72.95           N  
ATOM    621  CZ  ARG B  81       8.343   4.335  13.198  1.00 72.95           C  
ATOM    622  N   GLU B  82       4.350  -2.116  10.587  1.00 66.57           N  
ATOM    623  CA  GLU B  82       3.771  -3.424  10.879  1.00 66.57           C  
ATOM    624  C   GLU B  82       4.002  -4.399   9.729  1.00 66.57           C  
ATOM    625  CB  GLU B  82       2.273  -3.297  11.169  1.00 66.57           C  
ATOM    626  O   GLU B  82       4.057  -5.613   9.938  1.00 66.57           O  
ATOM    627  CG  GLU B  82       1.959  -2.635  12.502  1.00 66.57           C  
ATOM    628  CD  GLU B  82       0.476  -2.366  12.704  1.00 66.57           C  
ATOM    629  OE1 GLU B  82       0.110  -1.696  13.696  1.00 66.57           O  
ATOM    630  OE2 GLU B  82      -0.326  -2.830  11.863  1.00 66.57           O  
ATOM    631  N   VAL B  83       3.933  -3.820   8.619  1.00 54.34           N  
ATOM    632  CA  VAL B  83       4.172  -4.676   7.462  1.00 54.34           C  
ATOM    633  C   VAL B  83       5.636  -5.111   7.435  1.00 54.34           C  
ATOM    634  CB  VAL B  83       3.803  -3.963   6.142  1.00 54.34           C  
ATOM    635  O   VAL B  83       6.539  -4.281   7.568  1.00 54.34           O  
ATOM    636  CG1 VAL B  83       4.099  -4.860   4.942  1.00 54.34           C  
ATOM    637  CG2 VAL B  83       2.333  -3.548   6.154  1.00 54.34           C  
ATOM    638  N   LYS B  84       6.078  -6.071   8.474  1.00 48.47           N  
ATOM    639  CA  LYS B  84       7.455  -6.538   8.342  1.00 48.47           C  
ATOM    640  C   LYS B  84       8.038  -6.156   6.984  1.00 48.47           C  
ATOM    641  CB  LYS B  84       7.529  -8.054   8.535  1.00 48.47           C  
ATOM    642  O   LYS B  84       7.505  -6.545   5.942  1.00 48.47           O  
ATOM    643  CG  LYS B  84       7.302  -8.506   9.970  1.00 48.47           C  
ATOM    644  CD  LYS B  84       7.518 -10.006  10.125  1.00 48.47           C  
ATOM    645  CE  LYS B  84       7.271 -10.463  11.556  1.00 48.47           C  
ATOM    646  NZ  LYS B  84       7.510 -11.929  11.718  1.00 48.47           N  
ATOM    647  N   LEU B  85       8.263  -4.757   6.900  1.00 41.89           N  
ATOM    648  CA  LEU B  85       8.978  -4.656   5.633  1.00 41.89           C  
ATOM    649  C   LEU B  85       9.882  -5.866   5.420  1.00 41.89           C  
ATOM    650  CB  LEU B  85       9.808  -3.370   5.587  1.00 41.89           C  
ATOM    651  O   LEU B  85      10.740  -6.159   6.255  1.00 41.89           O  
ATOM    652  CG  LEU B  85       9.026  -2.056   5.612  1.00 41.89           C  
ATOM    653  CD1 LEU B  85       9.950  -0.896   5.966  1.00 41.89           C  
ATOM    654  CD2 LEU B  85       8.344  -1.814   4.270  1.00 41.89           C  
ATOM    655  N   SER B  86       9.291  -7.108   5.354  1.00 37.56           N  
ATOM    656  CA  SER B  86      10.270  -8.172   5.155  1.00 37.56           C  
ATOM    657  C   SER B  86      11.638  -7.604   4.793  1.00 37.56           C  
ATOM    658  CB  SER B  86       9.802  -9.134   4.062  1.00 37.56           C  
ATOM    659  O   SER B  86      11.741  -6.464   4.337  1.00 37.56           O  
ATOM    660  OG  SER B  86       9.604  -8.447   2.838  1.00 37.56           O  
ATOM    661  N   PRO B  87      12.793  -7.997   5.573  1.00 33.60           N  
ATOM    662  CA  PRO B  87      14.093  -7.558   5.059  1.00 33.60           C  
ATOM    663  C   PRO B  87      14.021  -7.067   3.615  1.00 33.60           C  
ATOM    664  CB  PRO B  87      14.957  -8.817   5.165  1.00 33.60           C  
ATOM    665  O   PRO B  87      12.987  -7.215   2.959  1.00 33.60           O  
ATOM    666  CG  PRO B  87      14.028  -9.878   5.661  1.00 33.60           C  
ATOM    667  CD  PRO B  87      12.666  -9.272   5.840  1.00 33.60           C  
ATOM    668  N   GLU B  88      15.296  -6.857   2.917  1.00 33.83           N  
ATOM    669  CA  GLU B  88      15.412  -6.725   1.468  1.00 33.83           C  
ATOM    670  C   GLU B  88      14.322  -7.517   0.752  1.00 33.83           C  
ATOM    671  CB  GLU B  88      16.793  -7.186   0.995  1.00 33.83           C  
ATOM    672  O   GLU B  88      14.242  -8.739   0.890  1.00 33.83           O  
ATOM    673  CG  GLU B  88      17.810  -6.061   0.876  1.00 33.83           C  
ATOM    674  CD  GLU B  88      19.202  -6.458   1.341  1.00 33.83           C  
ATOM    675  OE1 GLU B  88      20.100  -5.586   1.384  1.00 33.83           O  
ATOM    676  OE2 GLU B  88      19.397  -7.651   1.665  1.00 33.83           O  
ATOM    677  N   GLY B  89      12.969  -7.329   0.893  1.00 37.41           N  
ATOM    678  CA  GLY B  89      12.078  -7.869  -0.122  1.00 37.41           C  
ATOM    679  C   GLY B  89      12.801  -8.292  -1.387  1.00 37.41           C  
ATOM    680  O   GLY B  89      13.583  -7.522  -1.948  1.00 37.41           O  
ATOM    681  N   GLN B  90      13.536  -9.365  -1.205  1.00 40.31           N  
ATOM    682  CA  GLN B  90      14.123  -9.802  -2.467  1.00 40.31           C  
ATOM    683  C   GLN B  90      13.347  -9.245  -3.657  1.00 40.31           C  
ATOM    684  CB  GLN B  90      14.169 -11.329  -2.539  1.00 40.31           C  
ATOM    685  O   GLN B  90      12.120  -9.351  -3.709  1.00 40.31           O  
ATOM    686  CG  GLN B  90      15.525 -11.921  -2.179  1.00 40.31           C  
ATOM    687  CD  GLN B  90      15.517 -13.438  -2.161  1.00 40.31           C  
ATOM    688  NE2 GLN B  90      16.641 -14.042  -2.532  1.00 40.31           N  
ATOM    689  OE1 GLN B  90      14.509 -14.063  -1.816  1.00 40.31           O  
ATOM    690  N   LYS B  91      13.682  -7.988  -3.956  1.00 47.56           N  
ATOM    691  CA  LYS B  91      13.229  -7.506  -5.257  1.00 47.56           C  
ATOM    692  C   LYS B  91      12.748  -8.659  -6.134  1.00 47.56           C  
ATOM    693  CB  LYS B  91      14.348  -6.741  -5.966  1.00 47.56           C  
ATOM    694  O   LYS B  91      13.544  -9.503  -6.551  1.00 47.56           O  
ATOM    695  CG  LYS B  91      14.316  -5.238  -5.728  1.00 47.56           C  
ATOM    696  CD  LYS B  91      15.429  -4.528  -6.490  1.00 47.56           C  
ATOM    697  CE  LYS B  91      15.460  -3.039  -6.176  1.00 47.56           C  
ATOM    698  NZ  LYS B  91      16.521  -2.331  -6.954  1.00 47.56           N  
ATOM    699  N   VAL B  92      11.647  -9.224  -5.652  1.00 57.66           N  
ATOM    700  CA  VAL B  92      11.138 -10.226  -6.583  1.00 57.66           C  
ATOM    701  C   VAL B  92      10.718  -9.553  -7.888  1.00 57.66           C  
ATOM    702  CB  VAL B  92       9.949 -11.008  -5.981  1.00 57.66           C  
ATOM    703  O   VAL B  92       9.936  -8.600  -7.879  1.00 57.66           O  
ATOM    704  CG1 VAL B  92       9.463 -12.083  -6.951  1.00 57.66           C  
ATOM    705  CG2 VAL B  92      10.344 -11.631  -4.643  1.00 57.66           C  
ATOM    706  N   ASP B  93      11.550  -9.828  -8.906  1.00 72.29           N  
ATOM    707  CA  ASP B  93      11.214  -9.335 -10.238  1.00 72.29           C  
ATOM    708  C   ASP B  93       9.884  -9.912 -10.718  1.00 72.29           C  
ATOM    709  CB  ASP B  93      12.325  -9.677 -11.232  1.00 72.29           C  
ATOM    710  O   ASP B  93       9.501 -11.014 -10.322  1.00 72.29           O  
ATOM    711  CG  ASP B  93      13.594  -8.874 -11.003  1.00 72.29           C  
ATOM    712  OD1 ASP B  93      13.507  -7.711 -10.553  1.00 72.29           O  
ATOM    713  OD2 ASP B  93      14.690  -9.408 -11.278  1.00 72.29           O  
ATOM    714  N   HIS B  94       9.112  -9.046 -11.185  1.00 80.71           N  
ATOM    715  CA  HIS B  94       7.840  -9.461 -11.765  1.00 80.71           C  
ATOM    716  C   HIS B  94       7.951  -9.629 -13.276  1.00 80.71           C  
ATOM    717  CB  HIS B  94       6.743  -8.448 -11.429  1.00 80.71           C  
ATOM    718  O   HIS B  94       8.747  -8.946 -13.924  1.00 80.71           O  
ATOM    719  CG  HIS B  94       6.359  -8.437  -9.983  1.00 80.71           C  
ATOM    720  CD2 HIS B  94       5.305  -8.990  -9.339  1.00 80.71           C  
ATOM    721  ND1 HIS B  94       7.105  -7.791  -9.021  1.00 80.71           N  
ATOM    722  CE1 HIS B  94       6.524  -7.950  -7.843  1.00 80.71           C  
ATOM    723  NE2 HIS B  94       5.430  -8.674  -8.009  1.00 80.71           N  
ATOM    724  N   CYS B  95       7.255 -10.743 -13.720  1.00 88.48           N  
ATOM    725  CA  CYS B  95       7.174 -10.993 -15.155  1.00 88.48           C  
ATOM    726  C   CYS B  95       6.576  -9.796 -15.884  1.00 88.48           C  
ATOM    727  CB  CYS B  95       6.338 -12.242 -15.434  1.00 88.48           C  
ATOM    728  O   CYS B  95       5.467  -9.361 -15.568  1.00 88.48           O  
ATOM    729  SG  CYS B  95       6.075 -12.564 -17.192  1.00 88.48           S  
ATOM    730  N   ALA B  96       7.296  -9.263 -16.938  1.00 80.41           N  
ATOM    731  CA  ALA B  96       6.832  -8.101 -17.693  1.00 80.41           C  
ATOM    732  C   ALA B  96       5.523  -8.405 -18.416  1.00 80.41           C  
ATOM    733  CB  ALA B  96       7.897  -7.656 -18.692  1.00 80.41           C  
ATOM    734  O   ALA B  96       4.653  -7.537 -18.529  1.00 80.41           O  
ATOM    735  N   ARG B  97       5.353  -9.607 -18.792  1.00 82.87           N  
ATOM    736  CA  ARG B  97       4.193 -10.024 -19.574  1.00 82.87           C  
ATOM    737  C   ARG B  97       2.980 -10.249 -18.677  1.00 82.87           C  
ATOM    738  CB  ARG B  97       4.505 -11.298 -20.362  1.00 82.87           C  
ATOM    739  O   ARG B  97       1.872  -9.819 -19.003  1.00 82.87           O  
ATOM    740  CG  ARG B  97       3.401 -11.715 -21.320  1.00 82.87           C  
ATOM    741  CD  ARG B  97       3.802 -12.928 -22.149  1.00 82.87           C  
ATOM    742  NE  ARG B  97       2.746 -13.320 -23.077  1.00 82.87           N  
ATOM    743  NH1 ARG B  97       2.630 -15.508 -22.345  1.00 82.87           N  
ATOM    744  NH2 ARG B  97       1.256 -14.785 -24.031  1.00 82.87           N  
ATOM    745  CZ  ARG B  97       2.213 -14.537 -23.149  1.00 82.87           C  
ATOM    746  N   HIS B  98       3.081 -10.840 -17.403  1.00 83.19           N  
ATOM    747  CA  HIS B  98       1.944 -11.271 -16.598  1.00 83.19           C  
ATOM    748  C   HIS B  98       1.857 -10.479 -15.298  1.00 83.19           C  
ATOM    749  CB  HIS B  98       2.038 -12.768 -16.295  1.00 83.19           C  
ATOM    750  O   HIS B  98       0.812 -10.464 -14.643  1.00 83.19           O  
ATOM    751  CG  HIS B  98       2.087 -13.626 -17.519  1.00 83.19           C  
ATOM    752  CD2 HIS B  98       1.215 -13.761 -18.545  1.00 83.19           C  
ATOM    753  ND1 HIS B  98       3.134 -14.481 -17.786  1.00 83.19           N  
ATOM    754  CE1 HIS B  98       2.903 -15.106 -18.929  1.00 83.19           C  
ATOM    755  NE2 HIS B  98       1.744 -14.687 -19.409  1.00 83.19           N  
ATOM    756  N   GLY B  99       2.900  -9.895 -14.955  1.00 79.83           N  
ATOM    757  CA  GLY B  99       2.914  -9.145 -13.710  1.00 79.83           C  
ATOM    758  C   GLY B  99       3.040 -10.028 -12.482  1.00 79.83           C  
ATOM    759  O   GLY B  99       2.814  -9.573 -11.359  1.00 79.83           O  
ATOM    760  N   GLU B 100       3.259 -11.301 -12.719  1.00 85.04           N  
ATOM    761  CA  GLU B 100       3.408 -12.257 -11.625  1.00 85.04           C  
ATOM    762  C   GLU B 100       4.865 -12.370 -11.186  1.00 85.04           C  
ATOM    763  CB  GLU B 100       2.874 -13.631 -12.036  1.00 85.04           C  
ATOM    764  O   GLU B 100       5.775 -12.009 -11.936  1.00 85.04           O  
ATOM    765  CG  GLU B 100       1.394 -13.635 -12.391  1.00 85.04           C  
ATOM    766  CD  GLU B 100       0.492 -13.332 -11.206  1.00 85.04           C  
ATOM    767  OE1 GLU B 100      -0.620 -12.795 -11.412  1.00 85.04           O  
ATOM    768  OE2 GLU B 100       0.900 -13.634 -10.063  1.00 85.04           O  
ATOM    769  N   LYS B 101       5.097 -12.877  -9.964  1.00 84.50           N  
ATOM    770  CA  LYS B 101       6.445 -13.022  -9.421  1.00 84.50           C  
ATOM    771  C   LYS B 101       7.264 -14.015 -10.241  1.00 84.50           C  
ATOM    772  CB  LYS B 101       6.390 -13.469  -7.960  1.00 84.50           C  
ATOM    773  O   LYS B 101       6.754 -15.061 -10.650  1.00 84.50           O  
ATOM    774  CG  LYS B 101       5.740 -12.457  -7.027  1.00 84.50           C  
ATOM    775  CD  LYS B 101       5.664 -12.981  -5.599  1.00 84.50           C  
ATOM    776  CE  LYS B 101       4.919 -12.016  -4.687  1.00 84.50           C  
ATOM    777  NZ  LYS B 101       4.822 -12.537  -3.291  1.00 84.50           N  
ATOM    778  N   LEU B 102       8.501 -13.589 -10.484  1.00 87.16           N  
ATOM    779  CA  LEU B 102       9.448 -14.479 -11.147  1.00 87.16           C  
ATOM    780  C   LEU B 102      10.108 -15.417 -10.141  1.00 87.16           C  
ATOM    781  CB  LEU B 102      10.518 -13.670 -11.885  1.00 87.16           C  
ATOM    782  O   LEU B 102      11.167 -15.102  -9.594  1.00 87.16           O  
ATOM    783  CG  LEU B 102      10.045 -12.871 -13.101  1.00 87.16           C  
ATOM    784  CD1 LEU B 102      11.118 -11.877 -13.532  1.00 87.16           C  
ATOM    785  CD2 LEU B 102       9.683 -13.807 -14.249  1.00 87.16           C  
ATOM    786  N   LEU B 103       9.428 -16.524  -9.986  1.00 87.72           N  
ATOM    787  CA  LEU B 103       9.898 -17.405  -8.922  1.00 87.72           C  
ATOM    788  C   LEU B 103      10.279 -18.773  -9.478  1.00 87.72           C  
ATOM    789  CB  LEU B 103       8.825 -17.560  -7.842  1.00 87.72           C  
ATOM    790  O   LEU B 103      10.671 -19.666  -8.723  1.00 87.72           O  
ATOM    791  CG  LEU B 103       8.469 -16.299  -7.053  1.00 87.72           C  
ATOM    792  CD1 LEU B 103       7.238 -16.544  -6.188  1.00 87.72           C  
ATOM    793  CD2 LEU B 103       9.650 -15.853  -6.197  1.00 87.72           C  
ATOM    794  N   LEU B 104      10.133 -19.005 -10.806  1.00 90.55           N  
ATOM    795  CA  LEU B 104      10.444 -20.292 -11.420  1.00 90.55           C  
ATOM    796  C   LEU B 104      11.600 -20.159 -12.405  1.00 90.55           C  
ATOM    797  CB  LEU B 104       9.213 -20.858 -12.132  1.00 90.55           C  
ATOM    798  O   LEU B 104      11.776 -19.107 -13.024  1.00 90.55           O  
ATOM    799  CG  LEU B 104       7.983 -21.116 -11.259  1.00 90.55           C  
ATOM    800  CD1 LEU B 104       6.759 -21.374 -12.131  1.00 90.55           C  
ATOM    801  CD2 LEU B 104       8.232 -22.290 -10.318  1.00 90.55           C  
ATOM    802  N   PHE B 105      12.433 -21.243 -12.416  1.00 89.95           N  
ATOM    803  CA  PHE B 105      13.527 -21.289 -13.379  1.00 89.95           C  
ATOM    804  C   PHE B 105      13.258 -22.333 -14.456  1.00 89.95           C  
ATOM    805  CB  PHE B 105      14.853 -21.592 -12.674  1.00 89.95           C  
ATOM    806  O   PHE B 105      13.011 -23.501 -14.147  1.00 89.95           O  
ATOM    807  CG  PHE B 105      16.035 -21.650 -13.603  1.00 89.95           C  
ATOM    808  CD1 PHE B 105      16.587 -22.871 -13.972  1.00 89.95           C  
ATOM    809  CD2 PHE B 105      16.595 -20.484 -14.107  1.00 89.95           C  
ATOM    810  CE1 PHE B 105      17.681 -22.928 -14.832  1.00 89.95           C  
ATOM    811  CE2 PHE B 105      17.688 -20.533 -14.967  1.00 89.95           C  
ATOM    812  CZ  PHE B 105      18.231 -21.756 -15.327  1.00 89.95           C  
ATOM    813  N   CYS B 106      13.224 -21.894 -15.677  1.00 93.63           N  
ATOM    814  CA  CYS B 106      13.110 -22.809 -16.808  1.00 93.63           C  
ATOM    815  C   CYS B 106      14.480 -23.318 -17.239  1.00 93.63           C  
ATOM    816  CB  CYS B 106      12.418 -22.122 -17.985  1.00 93.63           C  
ATOM    817  O   CYS B 106      15.295 -22.554 -17.759  1.00 93.63           O  
ATOM    818  SG  CYS B 106      12.252 -23.172 -19.445  1.00 93.63           S  
ATOM    819  N   GLN B 107      14.691 -24.578 -17.116  1.00 88.66           N  
ATOM    820  CA  GLN B 107      15.989 -25.180 -17.402  1.00 88.66           C  
ATOM    821  C   GLN B 107      16.315 -25.104 -18.891  1.00 88.66           C  
ATOM    822  CB  GLN B 107      16.021 -26.635 -16.932  1.00 88.66           C  
ATOM    823  O   GLN B 107      17.432 -24.746 -19.269  1.00 88.66           O  
ATOM    824  CG  GLN B 107      17.411 -27.257 -16.953  1.00 88.66           C  
ATOM    825  CD  GLN B 107      17.428 -28.675 -16.412  1.00 88.66           C  
ATOM    826  NE2 GLN B 107      17.930 -29.609 -17.213  1.00 88.66           N  
ATOM    827  OE1 GLN B 107      16.994 -28.929 -15.284  1.00 88.66           O  
ATOM    828  N   GLU B 108      15.380 -25.340 -19.755  1.00 92.57           N  
ATOM    829  CA  GLU B 108      15.585 -25.376 -21.199  1.00 92.57           C  
ATOM    830  C   GLU B 108      15.910 -23.989 -21.745  1.00 92.57           C  
ATOM    831  CB  GLU B 108      14.350 -25.942 -21.904  1.00 92.57           C  
ATOM    832  O   GLU B 108      16.778 -23.843 -22.608  1.00 92.57           O  
ATOM    833  CG  GLU B 108      14.150 -27.436 -21.690  1.00 92.57           C  
ATOM    834  CD  GLU B 108      13.435 -27.765 -20.389  1.00 92.57           C  
ATOM    835  OE1 GLU B 108      13.137 -28.956 -20.145  1.00 92.57           O  
ATOM    836  OE2 GLU B 108      13.169 -26.824 -19.609  1.00 92.57           O  
ATOM    837  N   ASP B 109      15.294 -23.015 -21.227  1.00 90.93           N  
ATOM    838  CA  ASP B 109      15.527 -21.660 -21.716  1.00 90.93           C  
ATOM    839  C   ASP B 109      16.589 -20.949 -20.880  1.00 90.93           C  
ATOM    840  CB  ASP B 109      14.226 -20.855 -21.708  1.00 90.93           C  
ATOM    841  O   ASP B 109      17.109 -19.906 -21.283  1.00 90.93           O  
ATOM    842  CG  ASP B 109      13.247 -21.298 -22.781  1.00 90.93           C  
ATOM    843  OD1 ASP B 109      13.649 -22.040 -23.704  1.00 90.93           O  
ATOM    844  OD2 ASP B 109      12.065 -20.901 -22.705  1.00 90.93           O  
ATOM    845  N   GLY B 110      16.891 -21.490 -19.762  1.00 87.48           N  
ATOM    846  CA  GLY B 110      17.880 -20.900 -18.875  1.00 87.48           C  
ATOM    847  C   GLY B 110      17.471 -19.539 -18.345  1.00 87.48           C  
ATOM    848  O   GLY B 110      18.303 -18.638 -18.224  1.00 87.48           O  
ATOM    849  N   LYS B 111      16.200 -19.404 -18.076  1.00 89.79           N  
ATOM    850  CA  LYS B 111      15.745 -18.103 -17.595  1.00 89.79           C  
ATOM    851  C   LYS B 111      14.711 -18.258 -16.483  1.00 89.79           C  
ATOM    852  CB  LYS B 111      15.160 -17.280 -18.744  1.00 89.79           C  
ATOM    853  O   LYS B 111      14.097 -19.317 -16.344  1.00 89.79           O  
ATOM    854  CG  LYS B 111      13.912 -17.889 -19.368  1.00 89.79           C  
ATOM    855  CD  LYS B 111      13.401 -17.048 -20.530  1.00 89.79           C  
ATOM    856  CE  LYS B 111      12.136 -17.640 -21.136  1.00 89.79           C  
ATOM    857  NZ  LYS B 111      11.643 -16.830 -22.290  1.00 89.79           N  
ATOM    858  N   VAL B 112      14.600 -17.181 -15.697  1.00 90.63           N  
ATOM    859  CA  VAL B 112      13.607 -17.137 -14.628  1.00 90.63           C  
ATOM    860  C   VAL B 112      12.263 -16.682 -15.190  1.00 90.63           C  
ATOM    861  CB  VAL B 112      14.050 -16.202 -13.481  1.00 90.63           C  
ATOM    862  O   VAL B 112      12.199 -15.721 -15.961  1.00 90.63           O  
ATOM    863  CG1 VAL B 112      13.007 -16.185 -12.365  1.00 90.63           C  
ATOM    864  CG2 VAL B 112      15.411 -16.632 -12.937  1.00 90.63           C  
ATOM    865  N   ILE B 113      11.146 -17.417 -14.827  1.00 92.14           N  
ATOM    866  CA  ILE B 113       9.828 -17.119 -15.378  1.00 92.14           C  
ATOM    867  C   ILE B 113       8.787 -17.133 -14.261  1.00 92.14           C  
ATOM    868  CB  ILE B 113       9.439 -18.123 -16.486  1.00 92.14           C  
ATOM    869  O   ILE B 113       9.078 -17.549 -13.137  1.00 92.14           O  
ATOM    870  CG1 ILE B 113       9.375 -19.546 -15.920  1.00 92.14           C  
ATOM    871  CG2 ILE B 113      10.423 -18.043 -17.657  1.00 92.14           C  
ATOM    872  CD1 ILE B 113       8.823 -20.576 -16.895  1.00 92.14           C  
ATOM    873  N   CYS B 114       7.603 -16.656 -14.608  1.00 93.34           N  
ATOM    874  CA  CYS B 114       6.491 -16.710 -13.665  1.00 93.34           C  
ATOM    875  C   CYS B 114       5.660 -17.970 -13.873  1.00 93.34           C  
ATOM    876  CB  CYS B 114       5.605 -15.473 -13.810  1.00 93.34           C  
ATOM    877  O   CYS B 114       5.837 -18.679 -14.866  1.00 93.34           O  
ATOM    878  SG  CYS B 114       4.538 -15.510 -15.267  1.00 93.34           S  
ATOM    879  N   TRP B 115       4.753 -18.179 -12.893  1.00 92.37           N  
ATOM    880  CA  TRP B 115       3.962 -19.404 -12.945  1.00 92.37           C  
ATOM    881  C   TRP B 115       3.034 -19.403 -14.155  1.00 92.37           C  
ATOM    882  CB  TRP B 115       3.145 -19.572 -11.660  1.00 92.37           C  
ATOM    883  O   TRP B 115       2.700 -20.463 -14.690  1.00 92.37           O  
ATOM    884  CG  TRP B 115       2.061 -18.550 -11.490  1.00 92.37           C  
ATOM    885  CD1 TRP B 115       2.171 -17.323 -10.897  1.00 92.37           C  
ATOM    886  CD2 TRP B 115       0.700 -18.670 -11.915  1.00 92.37           C  
ATOM    887  CE2 TRP B 115       0.041 -17.476 -11.546  1.00 92.37           C  
ATOM    888  CE3 TRP B 115      -0.026 -19.672 -12.572  1.00 92.37           C  
ATOM    889  NE1 TRP B 115       0.960 -16.672 -10.928  1.00 92.37           N  
ATOM    890  CH2 TRP B 115      -2.000 -18.254 -12.458  1.00 92.37           C  
ATOM    891  CZ2 TRP B 115      -1.313 -17.258 -11.814  1.00 92.37           C  
ATOM    892  CZ3 TRP B 115      -1.373 -19.452 -12.838  1.00 92.37           C  
ATOM    893  N   LEU B 116       2.654 -18.191 -14.639  1.00 90.99           N  
ATOM    894  CA  LEU B 116       1.810 -18.104 -15.825  1.00 90.99           C  
ATOM    895  C   LEU B 116       2.611 -18.411 -17.086  1.00 90.99           C  
ATOM    896  CB  LEU B 116       1.179 -16.713 -15.934  1.00 90.99           C  
ATOM    897  O   LEU B 116       2.113 -19.080 -17.995  1.00 90.99           O  
ATOM    898  CG  LEU B 116      -0.044 -16.453 -15.054  1.00 90.99           C  
ATOM    899  CD1 LEU B 116      -0.366 -14.962 -15.021  1.00 90.99           C  
ATOM    900  CD2 LEU B 116      -1.242 -17.253 -15.553  1.00 90.99           C  
ATOM    901  N   CYS B 117       3.792 -17.918 -17.117  1.00 92.90           N  
ATOM    902  CA  CYS B 117       4.675 -18.256 -18.228  1.00 92.90           C  
ATOM    903  C   CYS B 117       4.879 -19.763 -18.323  1.00 92.90           C  
ATOM    904  CB  CYS B 117       6.025 -17.558 -18.070  1.00 92.90           C  
ATOM    905  O   CYS B 117       4.933 -20.319 -19.421  1.00 92.90           O  
ATOM    906  SG  CYS B 117       5.974 -15.787 -18.420  1.00 92.90           S  
ATOM    907  N   GLU B 118       5.054 -20.410 -17.211  1.00 92.99           N  
ATOM    908  CA  GLU B 118       5.241 -21.857 -17.166  1.00 92.99           C  
ATOM    909  C   GLU B 118       4.088 -22.584 -17.852  1.00 92.99           C  
ATOM    910  CB  GLU B 118       5.378 -22.337 -15.718  1.00 92.99           C  
ATOM    911  O   GLU B 118       4.290 -23.628 -18.477  1.00 92.99           O  
ATOM    912  CG  GLU B 118       5.578 -23.840 -15.585  1.00 92.99           C  
ATOM    913  CD  GLU B 118       5.612 -24.315 -14.141  1.00 92.99           C  
ATOM    914  OE1 GLU B 118       6.538 -25.073 -13.773  1.00 92.99           O  
ATOM    915  OE2 GLU B 118       4.704 -23.927 -13.372  1.00 92.99           O  
ATOM    916  N   ARG B 119       2.894 -21.965 -17.761  1.00 89.36           N  
ATOM    917  CA  ARG B 119       1.701 -22.601 -18.312  1.00 89.36           C  
ATOM    918  C   ARG B 119       1.493 -22.205 -19.770  1.00 89.36           C  
ATOM    919  CB  ARG B 119       0.466 -22.233 -17.488  1.00 89.36           C  
ATOM    920  O   ARG B 119       0.584 -22.709 -20.432  1.00 89.36           O  
ATOM    921  CG  ARG B 119       0.458 -22.829 -16.089  1.00 89.36           C  
ATOM    922  CD  ARG B 119      -0.843 -22.532 -15.357  1.00 89.36           C  
ATOM    923  NE  ARG B 119      -1.971 -23.243 -15.952  1.00 89.36           N  
ATOM    924  NH1 ARG B 119      -1.751 -25.124 -14.629  1.00 89.36           N  
ATOM    925  NH2 ARG B 119      -3.415 -25.011 -16.201  1.00 89.36           N  
ATOM    926  CZ  ARG B 119      -2.377 -24.458 -15.593  1.00 89.36           C  
ATOM    927  N   SER B 120       2.303 -21.355 -20.276  1.00 88.19           N  
ATOM    928  CA  SER B 120       2.147 -20.872 -21.644  1.00 88.19           C  
ATOM    929  C   SER B 120       2.700 -21.875 -22.651  1.00 88.19           C  
ATOM    930  CB  SER B 120       2.845 -19.523 -21.819  1.00 88.19           C  
ATOM    931  O   SER B 120       3.442 -22.788 -22.283  1.00 88.19           O  
ATOM    932  OG  SER B 120       4.253 -19.684 -21.842  1.00 88.19           O  
ATOM    933  N   GLN B 121       2.370 -21.712 -23.897  1.00 89.36           N  
ATOM    934  CA  GLN B 121       2.833 -22.566 -24.985  1.00 89.36           C  
ATOM    935  C   GLN B 121       4.352 -22.512 -25.119  1.00 89.36           C  
ATOM    936  CB  GLN B 121       2.174 -22.160 -26.304  1.00 89.36           C  
ATOM    937  O   GLN B 121       4.991 -23.525 -25.410  1.00 89.36           O  
ATOM    938  CG  GLN B 121       2.347 -23.183 -27.419  1.00 89.36           C  
ATOM    939  CD  GLN B 121       1.036 -23.548 -28.089  1.00 89.36           C  
ATOM    940  NE2 GLN B 121       0.936 -24.786 -28.563  1.00 89.36           N  
ATOM    941  OE1 GLN B 121       0.119 -22.725 -28.179  1.00 89.36           O  
ATOM    942  N   GLU B 122       4.922 -21.393 -24.859  1.00 90.09           N  
ATOM    943  CA  GLU B 122       6.354 -21.158 -25.011  1.00 90.09           C  
ATOM    944  C   GLU B 122       7.165 -22.097 -24.123  1.00 90.09           C  
ATOM    945  CB  GLU B 122       6.698 -19.702 -24.689  1.00 90.09           C  
ATOM    946  O   GLU B 122       8.243 -22.552 -24.511  1.00 90.09           O  
ATOM    947  CG  GLU B 122       8.136 -19.323 -25.012  1.00 90.09           C  
ATOM    948  CD  GLU B 122       8.462 -17.873 -24.688  1.00 90.09           C  
ATOM    949  OE1 GLU B 122       9.634 -17.464 -24.848  1.00 90.09           O  
ATOM    950  OE2 GLU B 122       7.537 -17.141 -24.269  1.00 90.09           O  
ATOM    951  N   HIS B 123       6.622 -22.509 -22.925  1.00 91.77           N  
ATOM    952  CA  HIS B 123       7.375 -23.319 -21.974  1.00 91.77           C  
ATOM    953  C   HIS B 123       6.725 -24.684 -21.777  1.00 91.77           C  
ATOM    954  CB  HIS B 123       7.495 -22.596 -20.631  1.00 91.77           C  
ATOM    955  O   HIS B 123       7.040 -25.394 -20.819  1.00 91.77           O  
ATOM    956  CG  HIS B 123       8.303 -21.339 -20.697  1.00 91.77           C  
ATOM    957  CD2 HIS B 123       7.925 -20.039 -20.728  1.00 91.77           C  
ATOM    958  ND1 HIS B 123       9.680 -21.341 -20.742  1.00 91.77           N  
ATOM    959  CE1 HIS B 123      10.115 -20.093 -20.797  1.00 91.77           C  
ATOM    960  NE2 HIS B 123       9.070 -19.284 -20.790  1.00 91.77           N  
ATOM    961  N   ARG B 124       5.878 -24.976 -22.658  1.00 89.27           N  
ATOM    962  CA  ARG B 124       5.200 -26.265 -22.579  1.00 89.27           C  
ATOM    963  C   ARG B 124       6.201 -27.415 -22.614  1.00 89.27           C  
ATOM    964  CB  ARG B 124       4.192 -26.413 -23.721  1.00 89.27           C  
ATOM    965  O   ARG B 124       7.046 -27.481 -23.510  1.00 89.27           O  
ATOM    966  CG  ARG B 124       3.200 -27.548 -23.524  1.00 89.27           C  
ATOM    967  CD  ARG B 124       2.099 -27.524 -24.576  1.00 89.27           C  
ATOM    968  NE  ARG B 124       1.258 -28.716 -24.503  1.00 89.27           N  
ATOM    969  NH1 ARG B 124      -0.739 -27.569 -24.674  1.00 89.27           N  
ATOM    970  NH2 ARG B 124      -0.737 -29.852 -24.477  1.00 89.27           N  
ATOM    971  CZ  ARG B 124      -0.071 -28.710 -24.552  1.00 89.27           C  
ATOM    972  N   GLY B 125       6.182 -28.242 -21.661  1.00 89.37           N  
ATOM    973  CA  GLY B 125       7.058 -29.401 -21.605  1.00 89.37           C  
ATOM    974  C   GLY B 125       8.420 -29.091 -21.013  1.00 89.37           C  
ATOM    975  O   GLY B 125       9.245 -29.990 -20.836  1.00 89.37           O  
ATOM    976  N   HIS B 126       8.689 -27.843 -20.720  1.00 92.72           N  
ATOM    977  CA  HIS B 126       9.963 -27.477 -20.111  1.00 92.72           C  
ATOM    978  C   HIS B 126       9.994 -27.849 -18.632  1.00 92.72           C  
ATOM    979  CB  HIS B 126      10.228 -25.980 -20.282  1.00 92.72           C  
ATOM    980  O   HIS B 126       8.948 -27.910 -17.981  1.00 92.72           O  
ATOM    981  CG  HIS B 126      10.474 -25.572 -21.699  1.00 92.72           C  
ATOM    982  CD2 HIS B 126      10.378 -26.271 -22.855  1.00 92.72           C  
ATOM    983  ND1 HIS B 126      10.875 -24.301 -22.049  1.00 92.72           N  
ATOM    984  CE1 HIS B 126      11.014 -24.235 -23.362  1.00 92.72           C  
ATOM    985  NE2 HIS B 126      10.719 -25.417 -23.875  1.00 92.72           N  
ATOM    986  N   HIS B 127      11.216 -28.178 -18.204  1.00 90.39           N  
ATOM    987  CA  HIS B 127      11.415 -28.443 -16.784  1.00 90.39           C  
ATOM    988  C   HIS B 127      11.616 -27.148 -16.004  1.00 90.39           C  
ATOM    989  CB  HIS B 127      12.611 -29.374 -16.574  1.00 90.39           C  
ATOM    990  O   HIS B 127      12.510 -26.360 -16.322  1.00 90.39           O  
ATOM    991  CG  HIS B 127      12.420 -30.738 -17.157  1.00 90.39           C  
ATOM    992  CD2 HIS B 127      11.987 -31.891 -16.595  1.00 90.39           C  
ATOM    993  ND1 HIS B 127      12.689 -31.028 -18.477  1.00 90.39           N  
ATOM    994  CE1 HIS B 127      12.429 -32.305 -18.702  1.00 90.39           C  
ATOM    995  NE2 HIS B 127      12.002 -32.851 -17.577  1.00 90.39           N  
ATOM    996  N   THR B 128      10.734 -26.905 -15.006  1.00 91.00           N  
ATOM    997  CA  THR B 128      10.839 -25.689 -14.207  1.00 91.00           C  
ATOM    998  C   THR B 128      10.988 -26.026 -12.726  1.00 91.00           C  
ATOM    999  CB  THR B 128       9.612 -24.781 -14.409  1.00 91.00           C  
ATOM   1000  O   THR B 128      10.486 -27.053 -12.264  1.00 91.00           O  
ATOM   1001  CG2 THR B 128       9.494 -24.332 -15.862  1.00 91.00           C  
ATOM   1002  OG1 THR B 128       8.428 -25.499 -14.045  1.00 91.00           O  
ATOM   1003  N   PHE B 129      11.734 -25.172 -12.030  1.00 87.40           N  
ATOM   1004  CA  PHE B 129      12.018 -25.344 -10.610  1.00 87.40           C  
ATOM   1005  C   PHE B 129      11.842 -24.030  -9.859  1.00 87.40           C  
ATOM   1006  CB  PHE B 129      13.438 -25.880 -10.406  1.00 87.40           C  
ATOM   1007  O   PHE B 129      12.021 -22.953 -10.432  1.00 87.40           O  
ATOM   1008  CG  PHE B 129      13.738 -27.124 -11.199  1.00 87.40           C  
ATOM   1009  CD1 PHE B 129      13.436 -28.380 -10.687  1.00 87.40           C  
ATOM   1010  CD2 PHE B 129      14.322 -27.036 -12.456  1.00 87.40           C  
ATOM   1011  CE1 PHE B 129      13.712 -29.533 -11.419  1.00 87.40           C  
ATOM   1012  CE2 PHE B 129      14.600 -28.184 -13.193  1.00 87.40           C  
ATOM   1013  CZ  PHE B 129      14.296 -29.431 -12.672  1.00 87.40           C  
ATOM   1014  N   LEU B 130      11.485 -24.228  -8.609  1.00 88.34           N  
ATOM   1015  CA  LEU B 130      11.454 -23.035  -7.770  1.00 88.34           C  
ATOM   1016  C   LEU B 130      12.857 -22.467  -7.581  1.00 88.34           C  
ATOM   1017  CB  LEU B 130      10.831 -23.353  -6.408  1.00 88.34           C  
ATOM   1018  O   LEU B 130      13.791 -23.204  -7.257  1.00 88.34           O  
ATOM   1019  CG  LEU B 130       9.316 -23.561  -6.387  1.00 88.34           C  
ATOM   1020  CD1 LEU B 130       8.901 -24.308  -5.124  1.00 88.34           C  
ATOM   1021  CD2 LEU B 130       8.591 -22.223  -6.486  1.00 88.34           C  
ATOM   1022  N   THR B 131      12.964 -21.175  -7.916  1.00 81.86           N  
ATOM   1023  CA  THR B 131      14.272 -20.535  -7.821  1.00 81.86           C  
ATOM   1024  C   THR B 131      14.850 -20.692  -6.418  1.00 81.86           C  
ATOM   1025  CB  THR B 131      14.189 -19.040  -8.181  1.00 81.86           C  
ATOM   1026  O   THR B 131      16.060 -20.865  -6.255  1.00 81.86           O  
ATOM   1027  CG2 THR B 131      13.815 -18.847  -9.647  1.00 81.86           C  
ATOM   1028  OG1 THR B 131      13.199 -18.410  -7.359  1.00 81.86           O  
ATOM   1029  N   GLU B 132      13.957 -20.617  -5.450  1.00 75.14           N  
ATOM   1030  CA  GLU B 132      14.443 -20.778  -4.083  1.00 75.14           C  
ATOM   1031  C   GLU B 132      15.025 -22.172  -3.864  1.00 75.14           C  
ATOM   1032  CB  GLU B 132      13.319 -20.514  -3.078  1.00 75.14           C  
ATOM   1033  O   GLU B 132      16.018 -22.330  -3.151  1.00 75.14           O  
ATOM   1034  CG  GLU B 132      13.027 -19.037  -2.856  1.00 75.14           C  
ATOM   1035  CD  GLU B 132      11.847 -18.791  -1.929  1.00 75.14           C  
ATOM   1036  OE1 GLU B 132      11.482 -17.614  -1.710  1.00 75.14           O  
ATOM   1037  OE2 GLU B 132      11.283 -19.784  -1.417  1.00 75.14           O  
ATOM   1038  N   GLU B 133      14.383 -23.135  -4.409  1.00 73.71           N  
ATOM   1039  CA  GLU B 133      14.859 -24.509  -4.273  1.00 73.71           C  
ATOM   1040  C   GLU B 133      16.167 -24.717  -5.029  1.00 73.71           C  
ATOM   1041  CB  GLU B 133      13.800 -25.496  -4.771  1.00 73.71           C  
ATOM   1042  O   GLU B 133      17.068 -25.405  -4.544  1.00 73.71           O  
ATOM   1043  CG  GLU B 133      12.597 -25.625  -3.848  1.00 73.71           C  
ATOM   1044  CD  GLU B 133      11.540 -26.586  -4.371  1.00 73.71           C  
ATOM   1045  OE1 GLU B 133      10.610 -26.936  -3.610  1.00 73.71           O  
ATOM   1046  OE2 GLU B 133      11.645 -26.991  -5.550  1.00 73.71           O  
ATOM   1047  N   VAL B 134      16.308 -24.104  -6.207  1.00 69.37           N  
ATOM   1048  CA  VAL B 134      17.515 -24.229  -7.018  1.00 69.37           C  
ATOM   1049  C   VAL B 134      18.679 -23.527  -6.324  1.00 69.37           C  
ATOM   1050  CB  VAL B 134      17.309 -23.648  -8.434  1.00 69.37           C  
ATOM   1051  O   VAL B 134      19.797 -24.047  -6.293  1.00 69.37           O  
ATOM   1052  CG1 VAL B 134      18.606 -23.716  -9.239  1.00 69.37           C  
ATOM   1053  CG2 VAL B 134      16.188 -24.390  -9.158  1.00 69.37           C  
ATOM   1054  N   ALA B 135      18.407 -22.382  -5.844  1.00 66.82           N  
ATOM   1055  CA  ALA B 135      19.433 -21.631  -5.126  1.00 66.82           C  
ATOM   1056  C   ALA B 135      19.969 -22.428  -3.940  1.00 66.82           C  
ATOM   1057  CB  ALA B 135      18.877 -20.290  -4.653  1.00 66.82           C  
ATOM   1058  O   ALA B 135      21.178 -22.456  -3.698  1.00 66.82           O  
ATOM   1059  N   ARG B 136      19.099 -23.027  -3.249  1.00 62.95           N  
ATOM   1060  CA  ARG B 136      19.516 -23.830  -2.104  1.00 62.95           C  
ATOM   1061  C   ARG B 136      20.399 -24.993  -2.543  1.00 62.95           C  
ATOM   1062  CB  ARG B 136      18.297 -24.355  -1.342  1.00 62.95           C  
ATOM   1063  O   ARG B 136      21.392 -25.309  -1.885  1.00 62.95           O  
ATOM   1064  CG  ARG B 136      18.072 -23.680   0.001  1.00 62.95           C  
ATOM   1065  CD  ARG B 136      16.851 -24.241   0.717  1.00 62.95           C  
ATOM   1066  NE  ARG B 136      16.520 -23.463   1.908  1.00 62.95           N  
ATOM   1067  NH1 ARG B 136      14.339 -24.211   2.042  1.00 62.95           N  
ATOM   1068  NH2 ARG B 136      15.142 -22.722   3.589  1.00 62.95           N  
ATOM   1069  CZ  ARG B 136      15.335 -23.467   2.510  1.00 62.95           C  
ATOM   1070  N   GLU B 137      20.020 -25.576  -3.628  1.00 66.56           N  
ATOM   1071  CA  GLU B 137      20.800 -26.699  -4.140  1.00 66.56           C  
ATOM   1072  C   GLU B 137      22.209 -26.259  -4.529  1.00 66.56           C  
ATOM   1073  CB  GLU B 137      20.099 -27.339  -5.341  1.00 66.56           C  
ATOM   1074  O   GLU B 137      23.187 -26.940  -4.213  1.00 66.56           O  
ATOM   1075  CG  GLU B 137      20.616 -28.727  -5.687  1.00 66.56           C  
ATOM   1076  CD  GLU B 137      19.868 -29.377  -6.840  1.00 66.56           C  
ATOM   1077  OE1 GLU B 137      20.303 -30.448  -7.320  1.00 66.56           O  
ATOM   1078  OE2 GLU B 137      18.838 -28.809  -7.267  1.00 66.56           O  
ATOM   1079  N   TYR B 138      22.247 -25.165  -5.170  1.00 63.21           N  
ATOM   1080  CA  TYR B 138      23.548 -24.663  -5.598  1.00 63.21           C  
ATOM   1081  C   TYR B 138      24.392 -24.243  -4.400  1.00 63.21           C  
ATOM   1082  CB  TYR B 138      23.380 -23.482  -6.558  1.00 63.21           C  
ATOM   1083  O   TYR B 138      25.608 -24.444  -4.389  1.00 63.21           O  
ATOM   1084  CG  TYR B 138      23.205 -23.892  -8.000  1.00 63.21           C  
ATOM   1085  CD1 TYR B 138      24.306 -24.200  -8.795  1.00 63.21           C  
ATOM   1086  CD2 TYR B 138      21.939 -23.971  -8.570  1.00 63.21           C  
ATOM   1087  CE1 TYR B 138      24.150 -24.576 -10.125  1.00 63.21           C  
ATOM   1088  CE2 TYR B 138      21.771 -24.346  -9.899  1.00 63.21           C  
ATOM   1089  OH  TYR B 138      22.720 -25.018 -11.983  1.00 63.21           O  
ATOM   1090  CZ  TYR B 138      22.881 -24.646 -10.667  1.00 63.21           C  
ATOM   1091  N   GLN B 139      23.735 -23.684  -3.473  1.00 61.72           N  
ATOM   1092  CA  GLN B 139      24.431 -23.287  -2.254  1.00 61.72           C  
ATOM   1093  C   GLN B 139      25.010 -24.500  -1.531  1.00 61.72           C  
ATOM   1094  CB  GLN B 139      23.489 -22.522  -1.323  1.00 61.72           C  
ATOM   1095  O   GLN B 139      26.139 -24.454  -1.037  1.00 61.72           O  
ATOM   1096  CG  GLN B 139      24.107 -21.269  -0.717  1.00 61.72           C  
ATOM   1097  CD  GLN B 139      23.155 -20.531   0.204  1.00 61.72           C  
ATOM   1098  NE2 GLN B 139      23.683 -19.576   0.962  1.00 61.72           N  
ATOM   1099  OE1 GLN B 139      21.953 -20.816   0.235  1.00 61.72           O  
ATOM   1100  N   VAL B 140      24.333 -25.535  -1.492  1.00 66.10           N  
ATOM   1101  CA  VAL B 140      24.790 -26.755  -0.837  1.00 66.10           C  
ATOM   1102  C   VAL B 140      25.983 -27.333  -1.595  1.00 66.10           C  
ATOM   1103  CB  VAL B 140      23.661 -27.805  -0.740  1.00 66.10           C  
ATOM   1104  O   VAL B 140      26.974 -27.743  -0.987  1.00 66.10           O  
ATOM   1105  CG1 VAL B 140      24.209 -29.145  -0.253  1.00 66.10           C  
ATOM   1106  CG2 VAL B 140      22.551 -27.310   0.187  1.00 66.10           C  
ATOM   1107  N   LYS B 141      25.818 -27.277  -2.855  1.00 63.72           N  
ATOM   1108  CA  LYS B 141      26.900 -27.806  -3.680  1.00 63.72           C  
ATOM   1109  C   LYS B 141      28.167 -26.970  -3.526  1.00 63.72           C  
ATOM   1110  CB  LYS B 141      26.480 -27.854  -5.150  1.00 63.72           C  
ATOM   1111  O   LYS B 141      29.271 -27.514  -3.449  1.00 63.72           O  
ATOM   1112  CG  LYS B 141      25.541 -29.003  -5.487  1.00 63.72           C  
ATOM   1113  CD  LYS B 141      25.224 -29.047  -6.976  1.00 63.72           C  
ATOM   1114  CE  LYS B 141      24.261 -30.178  -7.311  1.00 63.72           C  
ATOM   1115  NZ  LYS B 141      23.938 -30.218  -8.769  1.00 63.72           N  
ATOM   1116  N   LEU B 142      27.908 -25.724  -3.554  1.00 61.64           N  
ATOM   1117  CA  LEU B 142      29.039 -24.815  -3.395  1.00 61.64           C  
ATOM   1118  C   LEU B 142      29.703 -25.007  -2.035  1.00 61.64           C  
ATOM   1119  CB  LEU B 142      28.584 -23.362  -3.553  1.00 61.64           C  
ATOM   1120  O   LEU B 142      30.932 -25.035  -1.939  1.00 61.64           O  
ATOM   1121  CG  LEU B 142      29.650 -22.364  -4.008  1.00 61.64           C  
ATOM   1122  CD1 LEU B 142      29.480 -22.046  -5.490  1.00 61.64           C  
ATOM   1123  CD2 LEU B 142      29.583 -21.090  -3.172  1.00 61.64           C  
ATOM   1124  N   GLN B 143      29.004 -25.151  -1.035  1.00 61.31           N  
ATOM   1125  CA  GLN B 143      29.540 -25.373   0.304  1.00 61.31           C  
ATOM   1126  C   GLN B 143      30.313 -26.687   0.375  1.00 61.31           C  
ATOM   1127  CB  GLN B 143      28.416 -25.369   1.340  1.00 61.31           C  
ATOM   1128  O   GLN B 143      31.360 -26.763   1.022  1.00 61.31           O  
ATOM   1129  CG  GLN B 143      28.647 -24.403   2.495  1.00 61.31           C  
ATOM   1130  CD  GLN B 143      27.411 -23.593   2.839  1.00 61.31           C  
ATOM   1131  NE2 GLN B 143      27.556 -22.660   3.774  1.00 61.31           N  
ATOM   1132  OE1 GLN B 143      26.336 -23.803   2.269  1.00 61.31           O  
ATOM   1133  N   ALA B 144      29.851 -27.663  -0.280  1.00 65.94           N  
ATOM   1134  CA  ALA B 144      30.533 -28.954  -0.312  1.00 65.94           C  
ATOM   1135  C   ALA B 144      31.881 -28.845  -1.020  1.00 65.94           C  
ATOM   1136  CB  ALA B 144      29.659 -30.001  -0.997  1.00 65.94           C  
ATOM   1137  O   ALA B 144      32.872 -29.427  -0.574  1.00 65.94           O  
ATOM   1138  N   ALA B 145      31.834 -28.092  -2.026  1.00 66.84           N  
ATOM   1139  CA  ALA B 145      33.072 -27.896  -2.776  1.00 66.84           C  
ATOM   1140  C   ALA B 145      34.100 -27.129  -1.949  1.00 66.84           C  
ATOM   1141  CB  ALA B 145      32.791 -27.161  -4.084  1.00 66.84           C  
ATOM   1142  O   ALA B 145      35.290 -27.452  -1.970  1.00 66.84           O  
ATOM   1143  N   LEU B 146      33.630 -26.205  -1.212  1.00 66.67           N  
ATOM   1144  CA  LEU B 146      34.508 -25.388  -0.381  1.00 66.67           C  
ATOM   1145  C   LEU B 146      35.070 -26.202   0.779  1.00 66.67           C  
ATOM   1146  CB  LEU B 146      33.756 -24.167   0.154  1.00 66.67           C  
ATOM   1147  O   LEU B 146      36.225 -26.019   1.169  1.00 66.67           O  
ATOM   1148  CG  LEU B 146      33.594 -22.993  -0.813  1.00 66.67           C  
ATOM   1149  CD1 LEU B 146      32.558 -22.007  -0.282  1.00 66.67           C  
ATOM   1150  CD2 LEU B 146      34.933 -22.299  -1.041  1.00 66.67           C  
ATOM   1151  N   GLU B 147      34.334 -27.085   1.259  1.00 64.85           N  
ATOM   1152  CA  GLU B 147      34.782 -27.941   2.353  1.00 64.85           C  
ATOM   1153  C   GLU B 147      35.840 -28.934   1.879  1.00 64.85           C  
ATOM   1154  CB  GLU B 147      33.598 -28.689   2.971  1.00 64.85           C  
ATOM   1155  O   GLU B 147      36.741 -29.299   2.637  1.00 64.85           O  
ATOM   1156  CG  GLU B 147      32.769 -27.845   3.928  1.00 64.85           C  
ATOM   1157  CD  GLU B 147      31.540 -28.568   4.456  1.00 64.85           C  
ATOM   1158  OE1 GLU B 147      30.808 -27.990   5.292  1.00 64.85           O  
ATOM   1159  OE2 GLU B 147      31.307 -29.721   4.030  1.00 64.85           O  
ATOM   1160  N   MET B 148      35.817 -29.260   0.659  1.00 64.67           N  
ATOM   1161  CA  MET B 148      36.796 -30.195   0.111  1.00 64.67           C  
ATOM   1162  C   MET B 148      38.141 -29.510  -0.104  1.00 64.67           C  
ATOM   1163  CB  MET B 148      36.295 -30.788  -1.207  1.00 64.67           C  
ATOM   1164  O   MET B 148      39.186 -30.164  -0.087  1.00 64.67           O  
ATOM   1165  CG  MET B 148      35.125 -31.744  -1.044  1.00 64.67           C  
ATOM   1166  SD  MET B 148      34.702 -32.611  -2.604  1.00 64.67           S  
ATOM   1167  CE  MET B 148      36.296 -33.393  -2.978  1.00 64.67           C  
ATOM   1168  N   LEU B 149      38.042 -28.176  -0.166  1.00 64.78           N  
ATOM   1169  CA  LEU B 149      39.273 -27.422  -0.379  1.00 64.78           C  
ATOM   1170  C   LEU B 149      39.957 -27.111   0.947  1.00 64.78           C  
ATOM   1171  CB  LEU B 149      38.981 -26.122  -1.134  1.00 64.78           C  
ATOM   1172  O   LEU B 149      41.139 -26.759   0.974  1.00 64.78           O  
ATOM   1173  CG  LEU B 149      38.674 -26.259  -2.626  1.00 64.78           C  
ATOM   1174  CD1 LEU B 149      38.208 -24.923  -3.196  1.00 64.78           C  
ATOM   1175  CD2 LEU B 149      39.898 -26.769  -3.380  1.00 64.78           C  
ATOM   1176  N   ARG B 150      39.341 -27.463   2.017  1.00 51.33           N  
ATOM   1177  CA  ARG B 150      39.987 -27.276   3.312  1.00 51.33           C  
ATOM   1178  C   ARG B 150      40.723 -28.540   3.744  1.00 51.33           C  
ATOM   1179  CB  ARG B 150      38.958 -26.879   4.373  1.00 51.33           C  
ATOM   1180  O   ARG B 150      41.805 -28.465   4.329  1.00 51.33           O  
ATOM   1181  CG  ARG B 150      38.758 -25.378   4.506  1.00 51.33           C  
ATOM   1182  CD  ARG B 150      37.778 -25.036   5.620  1.00 51.33           C  
ATOM   1183  NE  ARG B 150      37.587 -23.594   5.745  1.00 51.33           N  
ATOM   1184  NH1 ARG B 150      35.786 -23.750   7.184  1.00 51.33           N  
ATOM   1185  NH2 ARG B 150      36.560 -21.694   6.528  1.00 51.33           N  
ATOM   1186  CZ  ARG B 150      36.645 -23.016   6.485  1.00 51.33           C  
TER    1187      ARG B 150                                                      
ATOM   1188  N   MET C   1      -0.225  -9.631   1.414  1.00 38.03           N  
ATOM   1189  CA  MET C   1       0.427  -8.792   2.416  1.00 38.03           C  
ATOM   1190  C   MET C   1       0.506  -7.344   1.946  1.00 38.03           C  
ATOM   1191  CB  MET C   1       1.830  -9.318   2.727  1.00 38.03           C  
ATOM   1192  O   MET C   1       0.251  -6.421   2.721  1.00 38.03           O  
ATOM   1193  CG  MET C   1       1.837 -10.629   3.496  1.00 38.03           C  
ATOM   1194  SD  MET C   1       3.510 -11.084   4.095  1.00 38.03           S  
ATOM   1195  CE  MET C   1       4.112 -12.038   2.674  1.00 38.03           C  
ATOM   1196  N   ALA C   2       0.923  -7.070   0.763  1.00 45.15           N  
ATOM   1197  CA  ALA C   2       0.987  -5.727   0.193  1.00 45.15           C  
ATOM   1198  C   ALA C   2      -0.409  -5.132   0.031  1.00 45.15           C  
ATOM   1199  CB  ALA C   2       1.710  -5.753  -1.152  1.00 45.15           C  
ATOM   1200  O   ALA C   2      -0.613  -3.939   0.266  1.00 45.15           O  
ATOM   1201  N   SER C   3      -1.349  -6.202  -0.149  1.00 47.09           N  
ATOM   1202  CA  SER C   3      -2.703  -5.702  -0.368  1.00 47.09           C  
ATOM   1203  C   SER C   3      -3.325  -5.205   0.932  1.00 47.09           C  
ATOM   1204  CB  SER C   3      -3.584  -6.792  -0.981  1.00 47.09           C  
ATOM   1205  O   SER C   3      -4.018  -4.185   0.945  1.00 47.09           O  
ATOM   1206  OG  SER C   3      -4.926  -6.350  -1.090  1.00 47.09           O  
ATOM   1207  N   GLY C   4      -2.929  -5.839   2.055  1.00 53.29           N  
ATOM   1208  CA  GLY C   4      -3.461  -5.419   3.342  1.00 53.29           C  
ATOM   1209  C   GLY C   4      -3.000  -4.034   3.756  1.00 53.29           C  
ATOM   1210  O   GLY C   4      -3.787  -3.244   4.280  1.00 53.29           O  
ATOM   1211  N   ILE C   5      -1.875  -3.675   3.364  1.00 55.18           N  
ATOM   1212  CA  ILE C   5      -1.301  -2.383   3.724  1.00 55.18           C  
ATOM   1213  C   ILE C   5      -2.000  -1.273   2.943  1.00 55.18           C  
ATOM   1214  CB  ILE C   5       0.221  -2.348   3.461  1.00 55.18           C  
ATOM   1215  O   ILE C   5      -2.300  -0.211   3.495  1.00 55.18           O  
ATOM   1216  CG1 ILE C   5       0.945  -3.336   4.382  1.00 55.18           C  
ATOM   1217  CG2 ILE C   5       0.768  -0.929   3.642  1.00 55.18           C  
ATOM   1218  CD1 ILE C   5       2.386  -3.616   3.979  1.00 55.18           C  
ATOM   1219  N   LEU C   6      -2.182  -1.632   1.746  1.00 62.95           N  
ATOM   1220  CA  LEU C   6      -2.845  -0.632   0.916  1.00 62.95           C  
ATOM   1221  C   LEU C   6      -4.235  -0.313   1.456  1.00 62.95           C  
ATOM   1222  CB  LEU C   6      -2.946  -1.119  -0.532  1.00 62.95           C  
ATOM   1223  O   LEU C   6      -4.642   0.850   1.486  1.00 62.95           O  
ATOM   1224  CG  LEU C   6      -3.468  -0.106  -1.552  1.00 62.95           C  
ATOM   1225  CD1 LEU C   6      -2.545   1.106  -1.617  1.00 62.95           C  
ATOM   1226  CD2 LEU C   6      -3.606  -0.754  -2.926  1.00 62.95           C  
ATOM   1227  N   VAL C   7      -4.847  -1.388   1.979  1.00 64.76           N  
ATOM   1228  CA  VAL C   7      -6.185  -1.198   2.529  1.00 64.76           C  
ATOM   1229  C   VAL C   7      -6.112  -0.320   3.776  1.00 64.76           C  
ATOM   1230  CB  VAL C   7      -6.856  -2.548   2.868  1.00 64.76           C  
ATOM   1231  O   VAL C   7      -6.936   0.580   3.958  1.00 64.76           O  
ATOM   1232  CG1 VAL C   7      -8.188  -2.325   3.581  1.00 64.76           C  
ATOM   1233  CG2 VAL C   7      -7.058  -3.376   1.600  1.00 64.76           C  
ATOM   1234  N   ASN C   8      -5.109  -0.540   4.487  1.00 70.20           N  
ATOM   1235  CA  ASN C   8      -4.941   0.229   5.715  1.00 70.20           C  
ATOM   1236  C   ASN C   8      -4.605   1.688   5.422  1.00 70.20           C  
ATOM   1237  CB  ASN C   8      -3.860  -0.398   6.598  1.00 70.20           C  
ATOM   1238  O   ASN C   8      -5.141   2.595   6.062  1.00 70.20           O  
ATOM   1239  CG  ASN C   8      -4.284  -1.731   7.182  1.00 70.20           C  
ATOM   1240  ND2 ASN C   8      -3.309  -2.545   7.571  1.00 70.20           N  
ATOM   1241  OD1 ASN C   8      -5.477  -2.028   7.282  1.00 70.20           O  
ATOM   1242  N   VAL C   9      -3.784   1.856   4.448  1.00 75.41           N  
ATOM   1243  CA  VAL C   9      -3.407   3.214   4.070  1.00 75.41           C  
ATOM   1244  C   VAL C   9      -4.618   3.947   3.497  1.00 75.41           C  
ATOM   1245  CB  VAL C   9      -2.249   3.218   3.047  1.00 75.41           C  
ATOM   1246  O   VAL C   9      -4.858   5.112   3.823  1.00 75.41           O  
ATOM   1247  CG1 VAL C   9      -1.988   4.632   2.532  1.00 75.41           C  
ATOM   1248  CG2 VAL C   9      -0.984   2.630   3.671  1.00 75.41           C  
ATOM   1249  N   LYS C  10      -5.335   3.235   2.770  1.00 77.42           N  
ATOM   1250  CA  LYS C  10      -6.539   3.818   2.186  1.00 77.42           C  
ATOM   1251  C   LYS C  10      -7.513   4.268   3.272  1.00 77.42           C  
ATOM   1252  CB  LYS C  10      -7.222   2.819   1.251  1.00 77.42           C  
ATOM   1253  O   LYS C  10      -8.103   5.346   3.175  1.00 77.42           O  
ATOM   1254  CG  LYS C  10      -8.389   3.401   0.468  1.00 77.42           C  
ATOM   1255  CD  LYS C  10      -9.017   2.364  -0.453  1.00 77.42           C  
ATOM   1256  CE  LYS C  10     -10.228   2.925  -1.186  1.00 77.42           C  
ATOM   1257  NZ  LYS C  10     -10.825   1.923  -2.119  1.00 77.42           N  
ATOM   1258  N   GLU C  11      -7.696   3.507   4.264  1.00 82.10           N  
ATOM   1259  CA  GLU C  11      -8.602   3.842   5.359  1.00 82.10           C  
ATOM   1260  C   GLU C  11      -8.162   5.119   6.068  1.00 82.10           C  
ATOM   1261  CB  GLU C  11      -8.685   2.687   6.360  1.00 82.10           C  
ATOM   1262  O   GLU C  11      -8.997   5.928   6.477  1.00 82.10           O  
ATOM   1263  CG  GLU C  11      -9.522   1.512   5.875  1.00 82.10           C  
ATOM   1264  CD  GLU C  11      -9.545   0.347   6.852  1.00 82.10           C  
ATOM   1265  OE1 GLU C  11     -10.228  -0.664   6.575  1.00 82.10           O  
ATOM   1266  OE2 GLU C  11      -8.874   0.448   7.904  1.00 82.10           O  
ATOM   1267  N   GLU C  12      -6.879   5.329   6.120  1.00 85.55           N  
ATOM   1268  CA  GLU C  12      -6.333   6.482   6.831  1.00 85.55           C  
ATOM   1269  C   GLU C  12      -6.554   7.770   6.043  1.00 85.55           C  
ATOM   1270  CB  GLU C  12      -4.841   6.285   7.110  1.00 85.55           C  
ATOM   1271  O   GLU C  12      -6.609   8.856   6.623  1.00 85.55           O  
ATOM   1272  CG  GLU C  12      -4.549   5.254   8.191  1.00 85.55           C  
ATOM   1273  CD  GLU C  12      -5.126   5.626   9.547  1.00 85.55           C  
ATOM   1274  OE1 GLU C  12      -5.451   4.713  10.339  1.00 85.55           O  
ATOM   1275  OE2 GLU C  12      -5.256   6.841   9.819  1.00 85.55           O  
ATOM   1276  N   VAL C  13      -6.741   7.601   4.749  1.00 87.64           N  
ATOM   1277  CA  VAL C  13      -6.854   8.810   3.940  1.00 87.64           C  
ATOM   1278  C   VAL C  13      -8.251   8.893   3.328  1.00 87.64           C  
ATOM   1279  CB  VAL C  13      -5.783   8.850   2.828  1.00 87.64           C  
ATOM   1280  O   VAL C  13      -8.424   9.425   2.229  1.00 87.64           O  
ATOM   1281  CG1 VAL C  13      -4.389   9.035   3.427  1.00 87.64           C  
ATOM   1282  CG2 VAL C  13      -5.841   7.578   1.984  1.00 87.64           C  
ATOM   1283  N   THR C  14      -9.186   8.280   3.982  1.00 87.63           N  
ATOM   1284  CA  THR C  14     -10.589   8.342   3.588  1.00 87.63           C  
ATOM   1285  C   THR C  14     -11.339   9.378   4.420  1.00 87.63           C  
ATOM   1286  CB  THR C  14     -11.271   6.969   3.736  1.00 87.63           C  
ATOM   1287  O   THR C  14     -11.181   9.434   5.641  1.00 87.63           O  
ATOM   1288  CG2 THR C  14     -12.763   7.061   3.431  1.00 87.63           C  
ATOM   1289  OG1 THR C  14     -10.666   6.041   2.828  1.00 87.63           O  
ATOM   1290  N   CYS C  15     -12.113  10.224   3.735  1.00 92.33           N  
ATOM   1291  CA  CYS C  15     -12.925  11.219   4.426  1.00 92.33           C  
ATOM   1292  C   CYS C  15     -14.032  10.552   5.236  1.00 92.33           C  
ATOM   1293  CB  CYS C  15     -13.534  12.202   3.427  1.00 92.33           C  
ATOM   1294  O   CYS C  15     -14.838   9.798   4.689  1.00 92.33           O  
ATOM   1295  SG  CYS C  15     -14.570  13.469   4.191  1.00 92.33           S  
ATOM   1296  N   PRO C  16     -14.109  10.904   6.513  1.00 89.90           N  
ATOM   1297  CA  PRO C  16     -15.138  10.291   7.356  1.00 89.90           C  
ATOM   1298  C   PRO C  16     -16.546  10.771   7.012  1.00 89.90           C  
ATOM   1299  CB  PRO C  16     -14.743  10.727   8.769  1.00 89.90           C  
ATOM   1300  O   PRO C  16     -17.531  10.137   7.399  1.00 89.90           O  
ATOM   1301  CG  PRO C  16     -13.310  11.137   8.656  1.00 89.90           C  
ATOM   1302  CD  PRO C  16     -13.044  11.557   7.238  1.00 89.90           C  
ATOM   1303  N   ILE C  17     -16.710  11.812   6.288  1.00 90.73           N  
ATOM   1304  CA  ILE C  17     -18.018  12.371   5.963  1.00 90.73           C  
ATOM   1305  C   ILE C  17     -18.532  11.758   4.663  1.00 90.73           C  
ATOM   1306  CB  ILE C  17     -17.961  13.910   5.845  1.00 90.73           C  
ATOM   1307  O   ILE C  17     -19.587  11.120   4.645  1.00 90.73           O  
ATOM   1308  CG1 ILE C  17     -17.570  14.536   7.189  1.00 90.73           C  
ATOM   1309  CG2 ILE C  17     -19.301  14.464   5.352  1.00 90.73           C  
ATOM   1310  CD1 ILE C  17     -17.393  16.047   7.140  1.00 90.73           C  
ATOM   1311  N   CYS C  18     -17.790  11.848   3.586  1.00 90.63           N  
ATOM   1312  CA  CYS C  18     -18.277  11.365   2.299  1.00 90.63           C  
ATOM   1313  C   CYS C  18     -17.819   9.934   2.044  1.00 90.63           C  
ATOM   1314  CB  CYS C  18     -17.795  12.273   1.168  1.00 90.63           C  
ATOM   1315  O   CYS C  18     -18.299   9.280   1.116  1.00 90.63           O  
ATOM   1316  SG  CYS C  18     -16.007  12.234   0.915  1.00 90.63           S  
ATOM   1317  N   LEU C  19     -16.866   9.362   2.800  1.00 89.57           N  
ATOM   1318  CA  LEU C  19     -16.357   7.995   2.778  1.00 89.57           C  
ATOM   1319  C   LEU C  19     -15.599   7.718   1.484  1.00 89.57           C  
ATOM   1320  CB  LEU C  19     -17.504   6.994   2.936  1.00 89.57           C  
ATOM   1321  O   LEU C  19     -15.540   6.574   1.027  1.00 89.57           O  
ATOM   1322  CG  LEU C  19     -18.298   7.073   4.241  1.00 89.57           C  
ATOM   1323  CD1 LEU C  19     -19.387   6.005   4.265  1.00 89.57           C  
ATOM   1324  CD2 LEU C  19     -17.370   6.924   5.442  1.00 89.57           C  
ATOM   1325  N   GLU C  20     -15.119   8.766   0.850  1.00 86.74           N  
ATOM   1326  CA  GLU C  20     -14.237   8.670  -0.309  1.00 86.74           C  
ATOM   1327  C   GLU C  20     -12.822   9.125   0.034  1.00 86.74           C  
ATOM   1328  CB  GLU C  20     -14.788   9.496  -1.474  1.00 86.74           C  
ATOM   1329  O   GLU C  20     -12.595   9.722   1.089  1.00 86.74           O  
ATOM   1330  CG  GLU C  20     -16.197   9.103  -1.895  1.00 86.74           C  
ATOM   1331  CD  GLU C  20     -16.246   7.808  -2.689  1.00 86.74           C  
ATOM   1332  OE1 GLU C  20     -17.310   7.149  -2.710  1.00 86.74           O  
ATOM   1333  OE2 GLU C  20     -15.211   7.448  -3.294  1.00 86.74           O  
ATOM   1334  N   LEU C  21     -11.933   8.743  -0.895  1.00 87.63           N  
ATOM   1335  CA  LEU C  21     -10.586   9.267  -0.696  1.00 87.63           C  
ATOM   1336  C   LEU C  21     -10.603  10.789  -0.603  1.00 87.63           C  
ATOM   1337  CB  LEU C  21      -9.665   8.824  -1.836  1.00 87.63           C  
ATOM   1338  O   LEU C  21     -11.302  11.455  -1.371  1.00 87.63           O  
ATOM   1339  CG  LEU C  21      -9.238   7.355  -1.830  1.00 87.63           C  
ATOM   1340  CD1 LEU C  21      -8.431   7.033  -3.083  1.00 87.63           C  
ATOM   1341  CD2 LEU C  21      -8.434   7.036  -0.574  1.00 87.63           C  
ATOM   1342  N   LEU C  22      -9.861  11.294   0.359  1.00 92.09           N  
ATOM   1343  CA  LEU C  22      -9.845  12.723   0.653  1.00 92.09           C  
ATOM   1344  C   LEU C  22      -9.552  13.533  -0.605  1.00 92.09           C  
ATOM   1345  CB  LEU C  22      -8.804  13.037   1.730  1.00 92.09           C  
ATOM   1346  O   LEU C  22      -8.664  13.179  -1.384  1.00 92.09           O  
ATOM   1347  CG  LEU C  22      -9.164  12.628   3.160  1.00 92.09           C  
ATOM   1348  CD1 LEU C  22      -7.909  12.563   4.024  1.00 92.09           C  
ATOM   1349  CD2 LEU C  22     -10.178  13.599   3.754  1.00 92.09           C  
ATOM   1350  N   THR C  23     -10.385  14.536  -0.845  1.00 92.03           N  
ATOM   1351  CA  THR C  23     -10.158  15.530  -1.888  1.00 92.03           C  
ATOM   1352  C   THR C  23      -9.863  16.897  -1.278  1.00 92.03           C  
ATOM   1353  CB  THR C  23     -11.372  15.637  -2.831  1.00 92.03           C  
ATOM   1354  O   THR C  23     -10.669  17.428  -0.512  1.00 92.03           O  
ATOM   1355  CG2 THR C  23     -11.064  16.537  -4.023  1.00 92.03           C  
ATOM   1356  OG1 THR C  23     -11.715  14.330  -3.308  1.00 92.03           O  
ATOM   1357  N   GLN C  24      -8.685  17.473  -1.695  1.00 92.64           N  
ATOM   1358  CA  GLN C  24      -8.241  18.712  -1.065  1.00 92.64           C  
ATOM   1359  C   GLN C  24      -8.357  18.629   0.454  1.00 92.64           C  
ATOM   1360  CB  GLN C  24      -9.047  19.900  -1.590  1.00 92.64           C  
ATOM   1361  O   GLN C  24      -9.145  19.357   1.062  1.00 92.64           O  
ATOM   1362  CG  GLN C  24      -8.804  20.207  -3.062  1.00 92.64           C  
ATOM   1363  CD  GLN C  24      -9.251  21.603  -3.453  1.00 92.64           C  
ATOM   1364  NE2 GLN C  24      -8.718  22.108  -4.560  1.00 92.64           N  
ATOM   1365  OE1 GLN C  24     -10.070  22.222  -2.765  1.00 92.64           O  
ATOM   1366  N   PRO C  25      -7.529  17.762   1.084  1.00 93.17           N  
ATOM   1367  CA  PRO C  25      -7.635  17.445   2.511  1.00 93.17           C  
ATOM   1368  C   PRO C  25      -7.305  18.638   3.406  1.00 93.17           C  
ATOM   1369  CB  PRO C  25      -6.614  16.321   2.700  1.00 93.17           C  
ATOM   1370  O   PRO C  25      -6.334  19.355   3.151  1.00 93.17           O  
ATOM   1371  CG  PRO C  25      -5.645  16.492   1.574  1.00 93.17           C  
ATOM   1372  CD  PRO C  25      -6.350  17.174   0.437  1.00 93.17           C  
ATOM   1373  N   LEU C  26      -8.213  18.843   4.368  1.00 91.83           N  
ATOM   1374  CA  LEU C  26      -7.980  19.824   5.422  1.00 91.83           C  
ATOM   1375  C   LEU C  26      -7.949  19.154   6.791  1.00 91.83           C  
ATOM   1376  CB  LEU C  26      -9.061  20.908   5.395  1.00 91.83           C  
ATOM   1377  O   LEU C  26      -8.765  18.273   7.074  1.00 91.83           O  
ATOM   1378  CG  LEU C  26      -9.146  21.749   4.120  1.00 91.83           C  
ATOM   1379  CD1 LEU C  26     -10.321  22.717   4.202  1.00 91.83           C  
ATOM   1380  CD2 LEU C  26      -7.841  22.503   3.889  1.00 91.83           C  
ATOM   1381  N   SER C  27      -6.965  19.562   7.614  1.00 88.43           N  
ATOM   1382  CA  SER C  27      -6.834  18.968   8.941  1.00 88.43           C  
ATOM   1383  C   SER C  27      -7.177  19.975  10.033  1.00 88.43           C  
ATOM   1384  CB  SER C  27      -5.415  18.437   9.153  1.00 88.43           C  
ATOM   1385  O   SER C  27      -6.840  21.156   9.924  1.00 88.43           O  
ATOM   1386  OG  SER C  27      -5.119  17.409   8.223  1.00 88.43           O  
ATOM   1387  N   LEU C  28      -7.978  19.414  11.068  1.00 86.15           N  
ATOM   1388  CA  LEU C  28      -8.280  20.196  12.262  1.00 86.15           C  
ATOM   1389  C   LEU C  28      -7.210  19.994  13.329  1.00 86.15           C  
ATOM   1390  CB  LEU C  28      -9.653  19.812  12.821  1.00 86.15           C  
ATOM   1391  O   LEU C  28      -6.344  19.128  13.191  1.00 86.15           O  
ATOM   1392  CG  LEU C  28     -10.825  19.869  11.840  1.00 86.15           C  
ATOM   1393  CD1 LEU C  28     -12.105  19.389  12.514  1.00 86.15           C  
ATOM   1394  CD2 LEU C  28     -10.999  21.283  11.296  1.00 86.15           C  
ATOM   1395  N   ASP C  29      -7.305  20.770  14.405  1.00 81.44           N  
ATOM   1396  CA  ASP C  29      -6.318  20.696  15.478  1.00 81.44           C  
ATOM   1397  C   ASP C  29      -6.397  19.356  16.206  1.00 81.44           C  
ATOM   1398  CB  ASP C  29      -6.515  21.845  16.469  1.00 81.44           C  
ATOM   1399  O   ASP C  29      -5.400  18.880  16.753  1.00 81.44           O  
ATOM   1400  CG  ASP C  29      -6.131  23.197  15.892  1.00 81.44           C  
ATOM   1401  OD1 ASP C  29      -5.264  23.253  14.994  1.00 81.44           O  
ATOM   1402  OD2 ASP C  29      -6.699  24.215  16.343  1.00 81.44           O  
ATOM   1403  N   CYS C  30      -7.554  18.778  16.105  1.00 82.26           N  
ATOM   1404  CA  CYS C  30      -7.736  17.511  16.805  1.00 82.26           C  
ATOM   1405  C   CYS C  30      -7.084  16.366  16.040  1.00 82.26           C  
ATOM   1406  CB  CYS C  30      -9.223  17.220  17.006  1.00 82.26           C  
ATOM   1407  O   CYS C  30      -6.977  15.252  16.554  1.00 82.26           O  
ATOM   1408  SG  CYS C  30     -10.108  16.858  15.474  1.00 82.26           S  
ATOM   1409  N   GLY C  31      -6.700  16.607  14.834  1.00 81.12           N  
ATOM   1410  CA  GLY C  31      -5.972  15.599  14.079  1.00 81.12           C  
ATOM   1411  C   GLY C  31      -6.814  14.930  13.009  1.00 81.12           C  
ATOM   1412  O   GLY C  31      -6.289  14.206  12.161  1.00 81.12           O  
ATOM   1413  N   HIS C  32      -8.084  15.189  12.950  1.00 85.56           N  
ATOM   1414  CA  HIS C  32      -8.940  14.599  11.928  1.00 85.56           C  
ATOM   1415  C   HIS C  32      -8.940  15.439  10.655  1.00 85.56           C  
ATOM   1416  CB  HIS C  32     -10.369  14.440  12.452  1.00 85.56           C  
ATOM   1417  O   HIS C  32      -8.823  16.665  10.716  1.00 85.56           O  
ATOM   1418  CG  HIS C  32     -10.496  13.434  13.551  1.00 85.56           C  
ATOM   1419  CD2 HIS C  32     -10.292  12.096  13.560  1.00 85.56           C  
ATOM   1420  ND1 HIS C  32     -10.881  13.774  14.830  1.00 85.56           N  
ATOM   1421  CE1 HIS C  32     -10.907  12.685  15.580  1.00 85.56           C  
ATOM   1422  NE2 HIS C  32     -10.554  11.653  14.833  1.00 85.56           N  
ATOM   1423  N   SER C  33      -8.953  14.707   9.534  1.00 90.99           N  
ATOM   1424  CA  SER C  33      -8.935  15.382   8.240  1.00 90.99           C  
ATOM   1425  C   SER C  33     -10.204  15.091   7.447  1.00 90.99           C  
ATOM   1426  CB  SER C  33      -7.709  14.958   7.430  1.00 90.99           C  
ATOM   1427  O   SER C  33     -10.797  14.018   7.585  1.00 90.99           O  
ATOM   1428  OG  SER C  33      -6.514  15.315   8.102  1.00 90.99           O  
ATOM   1429  N   PHE C  34     -10.612  16.085   6.636  1.00 91.74           N  
ATOM   1430  CA  PHE C  34     -11.812  15.993   5.813  1.00 91.74           C  
ATOM   1431  C   PHE C  34     -11.594  16.661   4.461  1.00 91.74           C  
ATOM   1432  CB  PHE C  34     -13.006  16.632   6.529  1.00 91.74           C  
ATOM   1433  O   PHE C  34     -10.656  17.444   4.294  1.00 91.74           O  
ATOM   1434  CG  PHE C  34     -13.208  16.136   7.935  1.00 91.74           C  
ATOM   1435  CD1 PHE C  34     -14.024  15.040   8.190  1.00 91.74           C  
ATOM   1436  CD2 PHE C  34     -12.582  16.766   9.003  1.00 91.74           C  
ATOM   1437  CE1 PHE C  34     -14.212  14.579   9.490  1.00 91.74           C  
ATOM   1438  CE2 PHE C  34     -12.766  16.311  10.305  1.00 91.74           C  
ATOM   1439  CZ  PHE C  34     -13.582  15.218  10.547  1.00 91.74           C  
ATOM   1440  N   CYS C  35     -12.482  16.265   3.552  1.00 95.25           N  
ATOM   1441  CA  CYS C  35     -12.488  17.038   2.316  1.00 95.25           C  
ATOM   1442  C   CYS C  35     -12.871  18.489   2.581  1.00 95.25           C  
ATOM   1443  CB  CYS C  35     -13.455  16.423   1.304  1.00 95.25           C  
ATOM   1444  O   CYS C  35     -13.706  18.767   3.444  1.00 95.25           O  
ATOM   1445  SG  CYS C  35     -13.061  14.716   0.865  1.00 95.25           S  
ATOM   1446  N   GLN C  36     -12.256  19.318   1.803  1.00 94.17           N  
ATOM   1447  CA  GLN C  36     -12.623  20.725   1.919  1.00 94.17           C  
ATOM   1448  C   GLN C  36     -14.125  20.919   1.736  1.00 94.17           C  
ATOM   1449  CB  GLN C  36     -11.856  21.566   0.897  1.00 94.17           C  
ATOM   1450  O   GLN C  36     -14.768  21.612   2.528  1.00 94.17           O  
ATOM   1451  CG  GLN C  36     -12.128  23.061   1.003  1.00 94.17           C  
ATOM   1452  CD  GLN C  36     -11.343  23.874  -0.009  1.00 94.17           C  
ATOM   1453  NE2 GLN C  36     -11.753  25.120  -0.215  1.00 94.17           N  
ATOM   1454  OE1 GLN C  36     -10.375  23.385  -0.600  1.00 94.17           O  
ATOM   1455  N   ALA C  37     -14.645  20.313   0.738  1.00 93.19           N  
ATOM   1456  CA  ALA C  37     -16.068  20.444   0.436  1.00 93.19           C  
ATOM   1457  C   ALA C  37     -16.923  19.901   1.577  1.00 93.19           C  
ATOM   1458  CB  ALA C  37     -16.405  19.723  -0.867  1.00 93.19           C  
ATOM   1459  O   ALA C  37     -17.923  20.514   1.959  1.00 93.19           O  
ATOM   1460  N   CYS C  38     -16.471  18.805   2.202  1.00 93.64           N  
ATOM   1461  CA  CYS C  38     -17.225  18.201   3.295  1.00 93.64           C  
ATOM   1462  C   CYS C  38     -17.178  19.078   4.540  1.00 93.64           C  
ATOM   1463  CB  CYS C  38     -16.678  16.811   3.618  1.00 93.64           C  
ATOM   1464  O   CYS C  38     -18.189  19.247   5.224  1.00 93.64           O  
ATOM   1465  SG  CYS C  38     -16.984  15.589   2.325  1.00 93.64           S  
ATOM   1466  N   LEU C  39     -16.056  19.600   4.761  1.00 91.81           N  
ATOM   1467  CA  LEU C  39     -15.924  20.461   5.931  1.00 91.81           C  
ATOM   1468  C   LEU C  39     -16.761  21.726   5.773  1.00 91.81           C  
ATOM   1469  CB  LEU C  39     -14.456  20.832   6.161  1.00 91.81           C  
ATOM   1470  O   LEU C  39     -17.395  22.179   6.728  1.00 91.81           O  
ATOM   1471  CG  LEU C  39     -14.057  21.160   7.600  1.00 91.81           C  
ATOM   1472  CD1 LEU C  39     -13.886  19.878   8.408  1.00 91.81           C  
ATOM   1473  CD2 LEU C  39     -12.777  21.989   7.625  1.00 91.81           C  
ATOM   1474  N   THR C  40     -16.723  22.348   4.621  1.00 90.27           N  
ATOM   1475  CA  THR C  40     -17.508  23.545   4.343  1.00 90.27           C  
ATOM   1476  C   THR C  40     -18.999  23.265   4.508  1.00 90.27           C  
ATOM   1477  CB  THR C  40     -17.237  24.073   2.922  1.00 90.27           C  
ATOM   1478  O   THR C  40     -19.720  24.054   5.122  1.00 90.27           O  
ATOM   1479  CG2 THR C  40     -18.048  25.334   2.639  1.00 90.27           C  
ATOM   1480  OG1 THR C  40     -15.843  24.376   2.789  1.00 90.27           O  
ATOM   1481  N   ALA C  41     -19.422  22.150   4.023  1.00 88.12           N  
ATOM   1482  CA  ALA C  41     -20.830  21.774   4.125  1.00 88.12           C  
ATOM   1483  C   ALA C  41     -21.229  21.535   5.578  1.00 88.12           C  
ATOM   1484  CB  ALA C  41     -21.110  20.529   3.287  1.00 88.12           C  
ATOM   1485  O   ALA C  41     -22.319  21.928   6.001  1.00 88.12           O  
ATOM   1486  N   ASN C  42     -20.387  20.914   6.320  1.00 85.25           N  
ATOM   1487  CA  ASN C  42     -20.639  20.647   7.732  1.00 85.25           C  
ATOM   1488  C   ASN C  42     -20.715  21.938   8.542  1.00 85.25           C  
ATOM   1489  CB  ASN C  42     -19.561  19.724   8.305  1.00 85.25           C  
ATOM   1490  O   ASN C  42     -21.503  22.039   9.485  1.00 85.25           O  
ATOM   1491  CG  ASN C  42     -19.981  19.074   9.609  1.00 85.25           C  
ATOM   1492  ND2 ASN C  42     -19.957  17.747   9.645  1.00 85.25           N  
ATOM   1493  OD1 ASN C  42     -20.325  19.760  10.575  1.00 85.25           O  
ATOM   1494  N   HIS C  43     -19.856  22.844   8.181  1.00 83.17           N  
ATOM   1495  CA  HIS C  43     -19.840  24.139   8.852  1.00 83.17           C  
ATOM   1496  C   HIS C  43     -21.137  24.903   8.606  1.00 83.17           C  
ATOM   1497  CB  HIS C  43     -18.644  24.970   8.385  1.00 83.17           C  
ATOM   1498  O   HIS C  43     -21.670  25.539   9.518  1.00 83.17           O  
ATOM   1499  CG  HIS C  43     -18.463  26.243   9.150  1.00 83.17           C  
ATOM   1500  CD2 HIS C  43     -17.779  26.506  10.288  1.00 83.17           C  
ATOM   1501  ND1 HIS C  43     -19.029  27.435   8.755  1.00 83.17           N  
ATOM   1502  CE1 HIS C  43     -18.700  28.380   9.620  1.00 83.17           C  
ATOM   1503  NE2 HIS C  43     -17.942  27.842  10.560  1.00 83.17           N  
ATOM   1504  N   LYS C  44     -21.557  24.912   7.448  1.00 81.34           N  
ATOM   1505  CA  LYS C  44     -22.799  25.600   7.106  1.00 81.34           C  
ATOM   1506  C   LYS C  44     -23.977  25.032   7.892  1.00 81.34           C  
ATOM   1507  CB  LYS C  44     -23.073  25.501   5.605  1.00 81.34           C  
ATOM   1508  O   LYS C  44     -24.833  25.781   8.367  1.00 81.34           O  
ATOM   1509  CG  LYS C  44     -22.196  26.408   4.754  1.00 81.34           C  
ATOM   1510  CD  LYS C  44     -22.550  26.302   3.276  1.00 81.34           C  
ATOM   1511  CE  LYS C  44     -21.607  27.129   2.413  1.00 81.34           C  
ATOM   1512  NZ  LYS C  44     -21.923  26.993   0.960  1.00 81.34           N  
ATOM   1513  N   LYS C  45     -23.924  23.767   8.120  1.00 75.49           N  
ATOM   1514  CA  LYS C  45     -24.983  23.107   8.878  1.00 75.49           C  
ATOM   1515  C   LYS C  45     -24.908  23.471  10.358  1.00 75.49           C  
ATOM   1516  CB  LYS C  45     -24.901  21.590   8.706  1.00 75.49           C  
ATOM   1517  O   LYS C  45     -25.937  23.690  11.001  1.00 75.49           O  
ATOM   1518  CG  LYS C  45     -26.145  20.846   9.169  1.00 75.49           C  
ATOM   1519  CD  LYS C  45     -26.055  19.358   8.858  1.00 75.49           C  
ATOM   1520  CE  LYS C  45     -27.260  18.599   9.398  1.00 75.49           C  
ATOM   1521  NZ  LYS C  45     -27.191  17.144   9.068  1.00 75.49           N  
ATOM   1522  N   SER C  46     -23.729  23.544  10.937  1.00 68.77           N  
ATOM   1523  CA  SER C  46     -23.510  23.864  12.344  1.00 68.77           C  
ATOM   1524  C   SER C  46     -23.872  25.315  12.644  1.00 68.77           C  
ATOM   1525  CB  SER C  46     -22.055  23.602  12.734  1.00 68.77           C  
ATOM   1526  O   SER C  46     -24.389  25.622  13.720  1.00 68.77           O  
ATOM   1527  OG  SER C  46     -21.211  24.630  12.247  1.00 68.77           O  
ATOM   1528  N   MET C  47     -23.480  26.252  11.789  1.00 65.17           N  
ATOM   1529  CA  MET C  47     -23.831  27.657  11.975  1.00 65.17           C  
ATOM   1530  C   MET C  47     -25.342  27.828  12.095  1.00 65.17           C  
ATOM   1531  CB  MET C  47     -23.300  28.503  10.816  1.00 65.17           C  
ATOM   1532  O   MET C  47     -25.817  28.678  12.851  1.00 65.17           O  
ATOM   1533  CG  MET C  47     -21.815  28.815  10.916  1.00 65.17           C  
ATOM   1534  SD  MET C  47     -21.493  30.560  11.381  1.00 65.17           S  
ATOM   1535  CE  MET C  47     -20.014  30.349  12.411  1.00 65.17           C  
ATOM   1536  N   LEU C  48     -26.066  26.969  11.448  1.00 62.43           N  
ATOM   1537  CA  LEU C  48     -27.522  27.029  11.497  1.00 62.43           C  
ATOM   1538  C   LEU C  48     -28.043  26.507  12.832  1.00 62.43           C  
ATOM   1539  CB  LEU C  48     -28.131  26.222  10.348  1.00 62.43           C  
ATOM   1540  O   LEU C  48     -29.060  26.987  13.337  1.00 62.43           O  
ATOM   1541  CG  LEU C  48     -28.003  26.830   8.950  1.00 62.43           C  
ATOM   1542  CD1 LEU C  48     -27.995  25.731   7.893  1.00 62.43           C  
ATOM   1543  CD2 LEU C  48     -29.135  27.819   8.692  1.00 62.43           C  
ATOM   1544  N   ASP C  49     -27.228  25.713  13.513  1.00 63.27           N  
ATOM   1545  CA  ASP C  49     -27.744  25.071  14.719  1.00 63.27           C  
ATOM   1546  C   ASP C  49     -27.234  25.773  15.976  1.00 63.27           C  
ATOM   1547  CB  ASP C  49     -27.354  23.592  14.748  1.00 63.27           C  
ATOM   1548  O   ASP C  49     -28.019  26.118  16.862  1.00 63.27           O  
ATOM   1549  CG  ASP C  49     -28.222  22.732  13.847  1.00 63.27           C  
ATOM   1550  OD1 ASP C  49     -29.323  23.176  13.456  1.00 63.27           O  
ATOM   1551  OD2 ASP C  49     -27.803  21.599  13.526  1.00 63.27           O  
ATOM   1552  N   LYS C  50     -25.912  25.921  16.264  1.00 62.41           N  
ATOM   1553  CA  LYS C  50     -25.390  26.370  17.552  1.00 62.41           C  
ATOM   1554  C   LYS C  50     -24.199  27.307  17.367  1.00 62.41           C  
ATOM   1555  CB  LYS C  50     -24.986  25.174  18.415  1.00 62.41           C  
ATOM   1556  O   LYS C  50     -23.737  27.929  18.325  1.00 62.41           O  
ATOM   1557  CG  LYS C  50     -26.155  24.484  19.102  1.00 62.41           C  
ATOM   1558  CD  LYS C  50     -25.683  23.352  20.006  1.00 62.41           C  
ATOM   1559  CE  LYS C  50     -26.856  22.608  20.630  1.00 62.41           C  
ATOM   1560  NZ  LYS C  50     -26.399  21.490  21.508  1.00 62.41           N  
ATOM   1561  N   GLY C  51     -23.824  27.687  16.157  1.00 65.91           N  
ATOM   1562  CA  GLY C  51     -22.788  28.649  15.817  1.00 65.91           C  
ATOM   1563  C   GLY C  51     -21.389  28.160  16.141  1.00 65.91           C  
ATOM   1564  O   GLY C  51     -20.426  28.926  16.074  1.00 65.91           O  
ATOM   1565  N   GLU C  52     -21.146  26.983  16.783  1.00 76.24           N  
ATOM   1566  CA  GLU C  52     -19.794  26.523  17.084  1.00 76.24           C  
ATOM   1567  C   GLU C  52     -19.361  25.418  16.125  1.00 76.24           C  
ATOM   1568  CB  GLU C  52     -19.704  26.029  18.531  1.00 76.24           C  
ATOM   1569  O   GLU C  52     -20.152  24.535  15.789  1.00 76.24           O  
ATOM   1570  CG  GLU C  52     -18.895  26.941  19.442  1.00 76.24           C  
ATOM   1571  CD  GLU C  52     -18.937  26.519  20.903  1.00 76.24           C  
ATOM   1572  OE1 GLU C  52     -18.308  27.196  21.748  1.00 76.24           O  
ATOM   1573  OE2 GLU C  52     -19.603  25.503  21.203  1.00 76.24           O  
ATOM   1574  N   SER C  53     -18.226  25.658  15.520  1.00 82.65           N  
ATOM   1575  CA  SER C  53     -17.674  24.631  14.643  1.00 82.65           C  
ATOM   1576  C   SER C  53     -17.029  23.506  15.446  1.00 82.65           C  
ATOM   1577  CB  SER C  53     -16.649  25.238  13.685  1.00 82.65           C  
ATOM   1578  O   SER C  53     -16.211  23.760  16.333  1.00 82.65           O  
ATOM   1579  OG  SER C  53     -17.207  26.330  12.976  1.00 82.65           O  
ATOM   1580  N   SER C  54     -17.478  22.255  15.273  1.00 87.20           N  
ATOM   1581  CA  SER C  54     -16.935  21.094  15.971  1.00 87.20           C  
ATOM   1582  C   SER C  54     -16.549  19.990  14.992  1.00 87.20           C  
ATOM   1583  CB  SER C  54     -17.945  20.558  16.986  1.00 87.20           C  
ATOM   1584  O   SER C  54     -17.106  19.903  13.896  1.00 87.20           O  
ATOM   1585  OG  SER C  54     -19.139  20.152  16.340  1.00 87.20           O  
ATOM   1586  N   CYS C  55     -15.523  19.211  15.342  1.00 89.19           N  
ATOM   1587  CA  CYS C  55     -15.059  18.103  14.515  1.00 89.19           C  
ATOM   1588  C   CYS C  55     -16.161  17.067  14.323  1.00 89.19           C  
ATOM   1589  CB  CYS C  55     -13.831  17.444  15.141  1.00 89.19           C  
ATOM   1590  O   CYS C  55     -16.745  16.588  15.296  1.00 89.19           O  
ATOM   1591  SG  CYS C  55     -13.301  15.939  14.295  1.00 89.19           S  
ATOM   1592  N   PRO C  56     -16.419  16.704  13.059  1.00 87.22           N  
ATOM   1593  CA  PRO C  56     -17.484  15.740  12.771  1.00 87.22           C  
ATOM   1594  C   PRO C  56     -17.213  14.364  13.375  1.00 87.22           C  
ATOM   1595  CB  PRO C  56     -17.494  15.673  11.242  1.00 87.22           C  
ATOM   1596  O   PRO C  56     -18.134  13.556  13.516  1.00 87.22           O  
ATOM   1597  CG  PRO C  56     -16.962  16.997  10.797  1.00 87.22           C  
ATOM   1598  CD  PRO C  56     -15.914  17.443  11.776  1.00 87.22           C  
ATOM   1599  N   VAL C  57     -16.054  14.057  13.820  1.00 87.32           N  
ATOM   1600  CA  VAL C  57     -15.693  12.738  14.329  1.00 87.32           C  
ATOM   1601  C   VAL C  57     -15.621  12.775  15.854  1.00 87.32           C  
ATOM   1602  CB  VAL C  57     -14.348  12.253  13.744  1.00 87.32           C  
ATOM   1603  O   VAL C  57     -16.405  12.109  16.535  1.00 87.32           O  
ATOM   1604  CG1 VAL C  57     -13.930  10.928  14.378  1.00 87.32           C  
ATOM   1605  CG2 VAL C  57     -14.447  12.114  12.225  1.00 87.32           C  
ATOM   1606  N   CYS C  58     -14.851  13.660  16.521  1.00 87.63           N  
ATOM   1607  CA  CYS C  58     -14.639  13.652  17.964  1.00 87.63           C  
ATOM   1608  C   CYS C  58     -15.453  14.749  18.641  1.00 87.63           C  
ATOM   1609  CB  CYS C  58     -13.156  13.830  18.290  1.00 87.63           C  
ATOM   1610  O   CYS C  58     -15.538  14.797  19.869  1.00 87.63           O  
ATOM   1611  SG  CYS C  58     -12.507  15.459  17.859  1.00 87.63           S  
ATOM   1612  N   ARG C  59     -16.029  15.708  17.970  1.00 87.57           N  
ATOM   1613  CA  ARG C  59     -16.943  16.750  18.427  1.00 87.57           C  
ATOM   1614  C   ARG C  59     -16.203  17.810  19.236  1.00 87.57           C  
ATOM   1615  CB  ARG C  59     -18.073  16.146  19.264  1.00 87.57           C  
ATOM   1616  O   ARG C  59     -16.828  18.631  19.911  1.00 87.57           O  
ATOM   1617  CG  ARG C  59     -18.989  15.218  18.483  1.00 87.57           C  
ATOM   1618  CD  ARG C  59     -20.243  14.868  19.272  1.00 87.57           C  
ATOM   1619  NE  ARG C  59     -20.995  13.788  18.640  1.00 87.57           N  
ATOM   1620  NH1 ARG C  59     -20.436  12.196  20.218  1.00 87.57           N  
ATOM   1621  NH2 ARG C  59     -21.782  11.639  18.448  1.00 87.57           N  
ATOM   1622  CZ  ARG C  59     -21.069  12.543  19.103  1.00 87.57           C  
ATOM   1623  N   ILE C  60     -14.881  17.814  19.189  1.00 86.04           N  
ATOM   1624  CA  ILE C  60     -14.103  18.871  19.827  1.00 86.04           C  
ATOM   1625  C   ILE C  60     -14.218  20.158  19.013  1.00 86.04           C  
ATOM   1626  CB  ILE C  60     -12.620  18.466  19.984  1.00 86.04           C  
ATOM   1627  O   ILE C  60     -14.158  20.129  17.782  1.00 86.04           O  
ATOM   1628  CG1 ILE C  60     -12.492  17.260  20.921  1.00 86.04           C  
ATOM   1629  CG2 ILE C  60     -11.789  19.647  20.493  1.00 86.04           C  
ATOM   1630  CD1 ILE C  60     -11.103  16.639  20.944  1.00 86.04           C  
ATOM   1631  N   SER C  61     -14.458  21.202  19.676  1.00 87.91           N  
ATOM   1632  CA  SER C  61     -14.601  22.493  19.012  1.00 87.91           C  
ATOM   1633  C   SER C  61     -13.292  22.930  18.363  1.00 87.91           C  
ATOM   1634  CB  SER C  61     -15.068  23.559  20.006  1.00 87.91           C  
ATOM   1635  O   SER C  61     -12.211  22.639  18.878  1.00 87.91           O  
ATOM   1636  OG  SER C  61     -14.071  23.806  20.982  1.00 87.91           O  
ATOM   1637  N   TYR C  62     -13.410  23.528  17.240  1.00 86.12           N  
ATOM   1638  CA  TYR C  62     -12.218  24.054  16.583  1.00 86.12           C  
ATOM   1639  C   TYR C  62     -12.475  25.448  16.022  1.00 86.12           C  
ATOM   1640  CB  TYR C  62     -11.765  23.116  15.460  1.00 86.12           C  
ATOM   1641  O   TYR C  62     -13.627  25.856  15.860  1.00 86.12           O  
ATOM   1642  CG  TYR C  62     -12.740  23.028  14.311  1.00 86.12           C  
ATOM   1643  CD1 TYR C  62     -13.779  22.099  14.324  1.00 86.12           C  
ATOM   1644  CD2 TYR C  62     -12.625  23.871  13.212  1.00 86.12           C  
ATOM   1645  CE1 TYR C  62     -14.679  22.013  13.267  1.00 86.12           C  
ATOM   1646  CE2 TYR C  62     -13.519  23.794  12.149  1.00 86.12           C  
ATOM   1647  OH  TYR C  62     -15.430  22.783  11.137  1.00 86.12           O  
ATOM   1648  CZ  TYR C  62     -14.542  22.864  12.186  1.00 86.12           C  
ATOM   1649  N   GLN C  63     -11.333  26.149  15.791  1.00 83.03           N  
ATOM   1650  CA  GLN C  63     -11.404  27.456  15.145  1.00 83.03           C  
ATOM   1651  C   GLN C  63     -11.084  27.352  13.656  1.00 83.03           C  
ATOM   1652  CB  GLN C  63     -10.449  28.442  15.819  1.00 83.03           C  
ATOM   1653  O   GLN C  63     -10.019  26.861  13.278  1.00 83.03           O  
ATOM   1654  CG  GLN C  63     -10.821  28.772  17.258  1.00 83.03           C  
ATOM   1655  CD  GLN C  63      -9.827  29.706  17.922  1.00 83.03           C  
ATOM   1656  NE2 GLN C  63      -9.199  29.238  18.996  1.00 83.03           N  
ATOM   1657  OE1 GLN C  63      -9.623  30.838  17.474  1.00 83.03           O  
ATOM   1658  N   PRO C  64     -11.911  27.924  12.838  1.00 81.54           N  
ATOM   1659  CA  PRO C  64     -11.723  27.842  11.388  1.00 81.54           C  
ATOM   1660  C   PRO C  64     -10.369  28.385  10.936  1.00 81.54           C  
ATOM   1661  CB  PRO C  64     -12.866  28.699  10.836  1.00 81.54           C  
ATOM   1662  O   PRO C  64      -9.834  27.948   9.914  1.00 81.54           O  
ATOM   1663  CG  PRO C  64     -13.910  28.677  11.905  1.00 81.54           C  
ATOM   1664  CD  PRO C  64     -13.228  28.543  13.236  1.00 81.54           C  
ATOM   1665  N   GLU C  65      -9.841  29.281  11.710  1.00 80.30           N  
ATOM   1666  CA  GLU C  65      -8.563  29.891  11.356  1.00 80.30           C  
ATOM   1667  C   GLU C  65      -7.411  28.909  11.546  1.00 80.30           C  
ATOM   1668  CB  GLU C  65      -8.320  31.153  12.189  1.00 80.30           C  
ATOM   1669  O   GLU C  65      -6.312  29.126  11.031  1.00 80.30           O  
ATOM   1670  CG  GLU C  65      -9.409  32.206  12.041  1.00 80.30           C  
ATOM   1671  CD  GLU C  65      -9.775  32.880  13.354  1.00 80.30           C  
ATOM   1672  OE1 GLU C  65     -10.886  33.448  13.456  1.00 80.30           O  
ATOM   1673  OE2 GLU C  65      -8.944  32.839  14.289  1.00 80.30           O  
ATOM   1674  N   ASN C  66      -7.733  27.830  12.251  1.00 80.77           N  
ATOM   1675  CA  ASN C  66      -6.673  26.874  12.554  1.00 80.77           C  
ATOM   1676  C   ASN C  66      -6.723  25.667  11.622  1.00 80.77           C  
ATOM   1677  CB  ASN C  66      -6.760  26.422  14.014  1.00 80.77           C  
ATOM   1678  O   ASN C  66      -5.968  24.709  11.799  1.00 80.77           O  
ATOM   1679  CG  ASN C  66      -6.429  27.534  14.990  1.00 80.77           C  
ATOM   1680  ND2 ASN C  66      -6.854  27.373  16.238  1.00 80.77           N  
ATOM   1681  OD1 ASN C  66      -5.798  28.530  14.626  1.00 80.77           O  
ATOM   1682  N   ILE C  67      -7.573  25.759  10.641  1.00 85.59           N  
ATOM   1683  CA  ILE C  67      -7.672  24.681   9.663  1.00 85.59           C  
ATOM   1684  C   ILE C  67      -6.521  24.783   8.664  1.00 85.59           C  
ATOM   1685  CB  ILE C  67      -9.028  24.713   8.923  1.00 85.59           C  
ATOM   1686  O   ILE C  67      -6.234  25.865   8.147  1.00 85.59           O  
ATOM   1687  CG1 ILE C  67     -10.185  24.631   9.925  1.00 85.59           C  
ATOM   1688  CG2 ILE C  67      -9.110  23.578   7.897  1.00 85.59           C  
ATOM   1689  CD1 ILE C  67     -11.553  24.906   9.315  1.00 85.59           C  
ATOM   1690  N   ARG C  68      -5.882  23.590   8.429  1.00 84.81           N  
ATOM   1691  CA  ARG C  68      -4.722  23.634   7.544  1.00 84.81           C  
ATOM   1692  C   ARG C  68      -4.785  22.521   6.504  1.00 84.81           C  
ATOM   1693  CB  ARG C  68      -3.426  23.526   8.351  1.00 84.81           C  
ATOM   1694  O   ARG C  68      -5.281  21.428   6.786  1.00 84.81           O  
ATOM   1695  CG  ARG C  68      -3.224  24.656   9.347  1.00 84.81           C  
ATOM   1696  CD  ARG C  68      -1.873  24.561  10.042  1.00 84.81           C  
ATOM   1697  NE  ARG C  68      -1.707  25.610  11.043  1.00 84.81           N  
ATOM   1698  NH1 ARG C  68       0.597  25.685  10.883  1.00 84.81           N  
ATOM   1699  NH2 ARG C  68      -0.501  27.073  12.341  1.00 84.81           N  
ATOM   1700  CZ  ARG C  68      -0.537  26.120  11.420  1.00 84.81           C  
ATOM   1701  N   PRO C  69      -4.230  22.876   5.313  1.00 86.06           N  
ATOM   1702  CA  PRO C  69      -4.074  21.806   4.326  1.00 86.06           C  
ATOM   1703  C   PRO C  69      -3.005  20.789   4.721  1.00 86.06           C  
ATOM   1704  CB  PRO C  69      -3.670  22.555   3.054  1.00 86.06           C  
ATOM   1705  O   PRO C  69      -2.016  21.147   5.366  1.00 86.06           O  
ATOM   1706  CG  PRO C  69      -4.026  23.982   3.322  1.00 86.06           C  
ATOM   1707  CD  PRO C  69      -4.086  24.187   4.808  1.00 86.06           C  
ATOM   1708  N   ASN C  70      -3.321  19.520   4.501  1.00 82.49           N  
ATOM   1709  CA  ASN C  70      -2.359  18.454   4.759  1.00 82.49           C  
ATOM   1710  C   ASN C  70      -1.730  17.942   3.466  1.00 82.49           C  
ATOM   1711  CB  ASN C  70      -3.023  17.303   5.518  1.00 82.49           C  
ATOM   1712  O   ASN C  70      -2.255  17.021   2.837  1.00 82.49           O  
ATOM   1713  CG  ASN C  70      -2.017  16.374   6.167  1.00 82.49           C  
ATOM   1714  ND2 ASN C  70      -2.400  15.776   7.289  1.00 82.49           N  
ATOM   1715  OD1 ASN C  70      -0.904  16.196   5.665  1.00 82.49           O  
ATOM   1716  N   ARG C  71      -0.570  18.476   3.150  1.00 79.95           N  
ATOM   1717  CA  ARG C  71       0.065  18.196   1.866  1.00 79.95           C  
ATOM   1718  C   ARG C  71       0.475  16.731   1.765  1.00 79.95           C  
ATOM   1719  CB  ARG C  71       1.285  19.097   1.662  1.00 79.95           C  
ATOM   1720  O   ARG C  71       0.352  16.118   0.703  1.00 79.95           O  
ATOM   1721  CG  ARG C  71       0.947  20.481   1.131  1.00 79.95           C  
ATOM   1722  CD  ARG C  71       2.197  21.250   0.725  1.00 79.95           C  
ATOM   1723  NE  ARG C  71       1.865  22.477   0.008  1.00 79.95           N  
ATOM   1724  NH1 ARG C  71       2.652  23.896   1.652  1.00 79.95           N  
ATOM   1725  NH2 ARG C  71       1.747  24.754  -0.271  1.00 79.95           N  
ATOM   1726  CZ  ARG C  71       2.089  23.706   0.465  1.00 79.95           C  
ATOM   1727  N   HIS C  72       0.986  16.203   2.858  1.00 79.62           N  
ATOM   1728  CA  HIS C  72       1.389  14.802   2.833  1.00 79.62           C  
ATOM   1729  C   HIS C  72       0.207  13.893   2.512  1.00 79.62           C  
ATOM   1730  CB  HIS C  72       2.012  14.399   4.171  1.00 79.62           C  
ATOM   1731  O   HIS C  72       0.310  13.014   1.653  1.00 79.62           O  
ATOM   1732  CG  HIS C  72       3.353  15.013   4.418  1.00 79.62           C  
ATOM   1733  CD2 HIS C  72       3.752  15.948   5.313  1.00 79.62           C  
ATOM   1734  ND1 HIS C  72       4.472  14.674   3.689  1.00 79.62           N  
ATOM   1735  CE1 HIS C  72       5.505  15.376   4.127  1.00 79.62           C  
ATOM   1736  NE2 HIS C  72       5.094  16.156   5.112  1.00 79.62           N  
ATOM   1737  N   VAL C  73      -0.819  14.151   3.159  1.00 84.98           N  
ATOM   1738  CA  VAL C  73      -2.023  13.355   2.944  1.00 84.98           C  
ATOM   1739  C   VAL C  73      -2.508  13.529   1.507  1.00 84.98           C  
ATOM   1740  CB  VAL C  73      -3.143  13.741   3.936  1.00 84.98           C  
ATOM   1741  O   VAL C  73      -2.880  12.556   0.848  1.00 84.98           O  
ATOM   1742  CG1 VAL C  73      -4.452  13.044   3.569  1.00 84.98           C  
ATOM   1743  CG2 VAL C  73      -2.732  13.394   5.365  1.00 84.98           C  
ATOM   1744  N   ALA C  74      -2.434  14.753   1.011  1.00 87.57           N  
ATOM   1745  CA  ALA C  74      -2.849  15.019  -0.364  1.00 87.57           C  
ATOM   1746  C   ALA C  74      -1.994  14.237  -1.357  1.00 87.57           C  
ATOM   1747  CB  ALA C  74      -2.773  16.515  -0.663  1.00 87.57           C  
ATOM   1748  O   ALA C  74      -2.513  13.664  -2.317  1.00 87.57           O  
ATOM   1749  N   ASN C  75      -0.773  14.196  -1.103  1.00 85.22           N  
ATOM   1750  CA  ASN C  75       0.145  13.471  -1.975  1.00 85.22           C  
ATOM   1751  C   ASN C  75      -0.121  11.969  -1.944  1.00 85.22           C  
ATOM   1752  CB  ASN C  75       1.596  13.761  -1.586  1.00 85.22           C  
ATOM   1753  O   ASN C  75      -0.105  11.310  -2.985  1.00 85.22           O  
ATOM   1754  CG  ASN C  75       2.019  15.178  -1.922  1.00 85.22           C  
ATOM   1755  ND2 ASN C  75       3.089  15.643  -1.289  1.00 85.22           N  
ATOM   1756  OD1 ASN C  75       1.387  15.849  -2.742  1.00 85.22           O  
ATOM   1757  N   ILE C  76      -0.307  11.448  -0.775  1.00 82.97           N  
ATOM   1758  CA  ILE C  76      -0.599  10.028  -0.614  1.00 82.97           C  
ATOM   1759  C   ILE C  76      -1.869   9.672  -1.384  1.00 82.97           C  
ATOM   1760  CB  ILE C  76      -0.751   9.648   0.876  1.00 82.97           C  
ATOM   1761  O   ILE C  76      -1.905   8.673  -2.106  1.00 82.97           O  
ATOM   1762  CG1 ILE C  76       0.599   9.754   1.594  1.00 82.97           C  
ATOM   1763  CG2 ILE C  76      -1.337   8.240   1.017  1.00 82.97           C  
ATOM   1764  CD1 ILE C  76       0.504   9.647   3.110  1.00 82.97           C  
ATOM   1765  N   VAL C  77      -2.896  10.473  -1.294  1.00 85.35           N  
ATOM   1766  CA  VAL C  77      -4.166  10.240  -1.973  1.00 85.35           C  
ATOM   1767  C   VAL C  77      -3.948  10.217  -3.484  1.00 85.35           C  
ATOM   1768  CB  VAL C  77      -5.214  11.313  -1.601  1.00 85.35           C  
ATOM   1769  O   VAL C  77      -4.491   9.359  -4.183  1.00 85.35           O  
ATOM   1770  CG1 VAL C  77      -6.454  11.184  -2.483  1.00 85.35           C  
ATOM   1771  CG2 VAL C  77      -5.590  11.201  -0.125  1.00 85.35           C  
ATOM   1772  N   GLU C  78      -3.217  11.203  -3.958  1.00 83.01           N  
ATOM   1773  CA  GLU C  78      -2.940  11.271  -5.390  1.00 83.01           C  
ATOM   1774  C   GLU C  78      -2.263   9.995  -5.882  1.00 83.01           C  
ATOM   1775  CB  GLU C  78      -2.067  12.487  -5.711  1.00 83.01           C  
ATOM   1776  O   GLU C  78      -2.608   9.474  -6.945  1.00 83.01           O  
ATOM   1777  CG  GLU C  78      -2.003  12.822  -7.194  1.00 83.01           C  
ATOM   1778  CD  GLU C  78      -1.109  14.013  -7.502  1.00 83.01           C  
ATOM   1779  OE1 GLU C  78      -0.958  14.367  -8.693  1.00 83.01           O  
ATOM   1780  OE2 GLU C  78      -0.553  14.595  -6.544  1.00 83.01           O  
ATOM   1781  N   LYS C  79      -1.360   9.473  -5.157  1.00 73.77           N  
ATOM   1782  CA  LYS C  79      -0.656   8.246  -5.517  1.00 73.77           C  
ATOM   1783  C   LYS C  79      -1.599   7.046  -5.494  1.00 73.77           C  
ATOM   1784  CB  LYS C  79       0.522   8.005  -4.572  1.00 73.77           C  
ATOM   1785  O   LYS C  79      -1.510   6.164  -6.351  1.00 73.77           O  
ATOM   1786  CG  LYS C  79       1.682   8.969  -4.771  1.00 73.77           C  
ATOM   1787  CD  LYS C  79       2.783   8.738  -3.744  1.00 73.77           C  
ATOM   1788  CE  LYS C  79       3.889   9.778  -3.865  1.00 73.77           C  
ATOM   1789  NZ  LYS C  79       5.229   9.202  -3.546  1.00 73.77           N  
ATOM   1790  N   LEU C  80      -2.451   7.003  -4.551  1.00 75.70           N  
ATOM   1791  CA  LEU C  80      -3.431   5.926  -4.462  1.00 75.70           C  
ATOM   1792  C   LEU C  80      -4.386   5.959  -5.651  1.00 75.70           C  
ATOM   1793  CB  LEU C  80      -4.222   6.028  -3.155  1.00 75.70           C  
ATOM   1794  O   LEU C  80      -4.832   4.911  -6.122  1.00 75.70           O  
ATOM   1795  CG  LEU C  80      -3.486   5.604  -1.882  1.00 75.70           C  
ATOM   1796  CD1 LEU C  80      -4.334   5.911  -0.653  1.00 75.70           C  
ATOM   1797  CD2 LEU C  80      -3.131   4.122  -1.938  1.00 75.70           C  
ATOM   1798  N   ARG C  81      -4.719   7.211  -6.078  1.00 73.18           N  
ATOM   1799  CA  ARG C  81      -5.644   7.365  -7.196  1.00 73.18           C  
ATOM   1800  C   ARG C  81      -5.026   6.855  -8.493  1.00 73.18           C  
ATOM   1801  CB  ARG C  81      -6.058   8.830  -7.353  1.00 73.18           C  
ATOM   1802  O   ARG C  81      -5.737   6.382  -9.382  1.00 73.18           O  
ATOM   1803  CG  ARG C  81      -7.045   9.308  -6.300  1.00 73.18           C  
ATOM   1804  CD  ARG C  81      -7.488  10.743  -6.553  1.00 73.18           C  
ATOM   1805  NE  ARG C  81      -8.416  11.209  -5.526  1.00 73.18           N  
ATOM   1806  NH1 ARG C  81      -7.983  13.453  -5.861  1.00 73.18           N  
ATOM   1807  NH2 ARG C  81      -9.496  12.798  -4.269  1.00 73.18           N  
ATOM   1808  CZ  ARG C  81      -8.629  12.486  -5.221  1.00 73.18           C  
ATOM   1809  N   GLU C  82      -3.741   7.093  -8.605  1.00 67.55           N  
ATOM   1810  CA  GLU C  82      -3.036   6.633  -9.798  1.00 67.55           C  
ATOM   1811  C   GLU C  82      -3.090   5.113  -9.919  1.00 67.55           C  
ATOM   1812  CB  GLU C  82      -1.581   7.107  -9.778  1.00 67.55           C  
ATOM   1813  O   GLU C  82      -3.020   4.570 -11.024  1.00 67.55           O  
ATOM   1814  CG  GLU C  82      -1.418   8.603 -10.009  1.00 67.55           C  
ATOM   1815  CD  GLU C  82       0.015   9.083  -9.842  1.00 67.55           C  
ATOM   1816  OE1 GLU C  82       0.251  10.312  -9.882  1.00 67.55           O  
ATOM   1817  OE2 GLU C  82       0.908   8.224  -9.671  1.00 67.55           O  
ATOM   1818  N   VAL C  83      -3.053   4.553  -8.798  1.00 54.45           N  
ATOM   1819  CA  VAL C  83      -3.125   3.096  -8.815  1.00 54.45           C  
ATOM   1820  C   VAL C  83      -4.536   2.652  -9.191  1.00 54.45           C  
ATOM   1821  CB  VAL C  83      -2.722   2.492  -7.450  1.00 54.45           C  
ATOM   1822  O   VAL C  83      -5.519   3.151  -8.637  1.00 54.45           O  
ATOM   1823  CG1 VAL C  83      -2.838   0.969  -7.478  1.00 54.45           C  
ATOM   1824  CG2 VAL C  83      -1.303   2.917  -7.077  1.00 54.45           C  
ATOM   1825  N   LYS C  84      -4.958   2.833 -10.577  1.00 48.45           N  
ATOM   1826  CA  LYS C  84      -6.277   2.300 -10.907  1.00 48.45           C  
ATOM   1827  C   LYS C  84      -6.793   1.385  -9.800  1.00 48.45           C  
ATOM   1828  CB  LYS C  84      -6.233   1.543 -12.235  1.00 48.45           C  
ATOM   1829  O   LYS C  84      -6.192   0.348  -9.515  1.00 48.45           O  
ATOM   1830  CG  LYS C  84      -6.031   2.436 -13.451  1.00 48.45           C  
ATOM   1831  CD  LYS C  84      -6.131   1.644 -14.748  1.00 48.45           C  
ATOM   1832  CE  LYS C  84      -5.914   2.534 -15.965  1.00 48.45           C  
ATOM   1833  NZ  LYS C  84      -6.028   1.766 -17.241  1.00 48.45           N  
ATOM   1834  N   LEU C  85      -7.063   2.121  -8.638  1.00 42.73           N  
ATOM   1835  CA  LEU C  85      -7.691   1.124  -7.779  1.00 42.73           C  
ATOM   1836  C   LEU C  85      -8.569   0.180  -8.594  1.00 42.73           C  
ATOM   1837  CB  LEU C  85      -8.526   1.803  -6.690  1.00 42.73           C  
ATOM   1838  O   LEU C  85      -9.485   0.623  -9.289  1.00 42.73           O  
ATOM   1839  CG  LEU C  85      -7.756   2.647  -5.673  1.00 42.73           C  
ATOM   1840  CD1 LEU C  85      -8.714   3.539  -4.890  1.00 42.73           C  
ATOM   1841  CD2 LEU C  85      -6.959   1.752  -4.729  1.00 42.73           C  
ATOM   1842  N   SER C  86      -7.953  -0.542  -9.584  1.00 37.75           N  
ATOM   1843  CA  SER C  86      -8.871  -1.402 -10.324  1.00 37.75           C  
ATOM   1844  C   SER C  86     -10.212  -1.523  -9.609  1.00 37.75           C  
ATOM   1845  CB  SER C  86      -8.263  -2.790 -10.524  1.00 37.75           C  
ATOM   1846  O   SER C  86     -10.299  -1.305  -8.399  1.00 37.75           O  
ATOM   1847  OG  SER C  86      -8.028  -3.421  -9.277  1.00 37.75           O  
ATOM   1848  N   PRO C  87     -11.411  -1.166 -10.325  1.00 34.23           N  
ATOM   1849  CA  PRO C  87     -12.661  -1.500  -9.637  1.00 34.23           C  
ATOM   1850  C   PRO C  87     -12.455  -2.479  -8.483  1.00 34.23           C  
ATOM   1851  CB  PRO C  87     -13.514  -2.130 -10.741  1.00 34.23           C  
ATOM   1852  O   PRO C  87     -11.349  -2.992  -8.294  1.00 34.23           O  
ATOM   1853  CG  PRO C  87     -12.622  -2.164 -11.940  1.00 34.23           C  
ATOM   1854  CD  PRO C  87     -11.290  -1.585 -11.561  1.00 34.23           C  
ATOM   1855  N   GLU C  88     -13.651  -3.199  -8.000  1.00 34.28           N  
ATOM   1856  CA  GLU C  88     -13.613  -4.403  -7.175  1.00 34.28           C  
ATOM   1857  C   GLU C  88     -12.390  -5.255  -7.499  1.00 34.28           C  
ATOM   1858  CB  GLU C  88     -14.891  -5.224  -7.363  1.00 34.28           C  
ATOM   1859  O   GLU C  88     -12.256  -5.760  -8.615  1.00 34.28           O  
ATOM   1860  CG  GLU C  88     -15.947  -4.971  -6.297  1.00 34.28           C  
ATOM   1861  CD  GLU C  88     -17.366  -4.977  -6.844  1.00 34.28           C  
ATOM   1862  OE1 GLU C  88     -18.310  -4.655  -6.087  1.00 34.28           O  
ATOM   1863  OE2 GLU C  88     -17.535  -5.307  -8.039  1.00 34.28           O  
ATOM   1864  N   GLY C  89     -11.100  -4.837  -7.519  1.00 37.61           N  
ATOM   1865  CA  GLY C  89     -10.081  -5.874  -7.492  1.00 37.61           C  
ATOM   1866  C   GLY C  89     -10.626  -7.237  -7.108  1.00 37.61           C  
ATOM   1867  O   GLY C  89     -11.428  -7.352  -6.179  1.00 37.61           O  
ATOM   1868  N   GLN C  90     -11.250  -7.843  -8.104  1.00 40.63           N  
ATOM   1869  CA  GLN C  90     -11.682  -9.184  -7.725  1.00 40.63           C  
ATOM   1870  C   GLN C  90     -10.917  -9.684  -6.503  1.00 40.63           C  
ATOM   1871  CB  GLN C  90     -11.501 -10.157  -8.891  1.00 40.63           C  
ATOM   1872  O   GLN C  90      -9.686  -9.633  -6.472  1.00 40.63           O  
ATOM   1873  CG  GLN C  90     -12.775 -10.407  -9.687  1.00 40.63           C  
ATOM   1874  CD  GLN C  90     -12.549 -11.300 -10.892  1.00 40.63           C  
ATOM   1875  NE2 GLN C  90     -13.573 -12.058 -11.269  1.00 40.63           N  
ATOM   1876  OE1 GLN C  90     -11.463 -11.307 -11.481  1.00 40.63           O  
ATOM   1877  N   LYS C  91     -11.402  -9.197  -5.343  1.00 47.61           N  
ATOM   1878  CA  LYS C  91     -10.936  -9.864  -4.131  1.00 47.61           C  
ATOM   1879  C   LYS C  91     -10.257 -11.190  -4.460  1.00 47.61           C  
ATOM   1880  CB  LYS C  91     -12.098 -10.095  -3.164  1.00 47.61           C  
ATOM   1881  O   LYS C  91     -10.910 -12.132  -4.913  1.00 47.61           O  
ATOM   1882  CG  LYS C  91     -12.192  -9.062  -2.051  1.00 47.61           C  
ATOM   1883  CD  LYS C  91     -13.370  -9.342  -1.126  1.00 47.61           C  
ATOM   1884  CE  LYS C  91     -13.520  -8.259  -0.067  1.00 47.61           C  
ATOM   1885  NZ  LYS C  91     -14.672  -8.531   0.845  1.00 47.61           N  
ATOM   1886  N   VAL C  92      -9.150 -11.033  -5.143  1.00 57.72           N  
ATOM   1887  CA  VAL C  92      -8.464 -12.310  -5.312  1.00 57.72           C  
ATOM   1888  C   VAL C  92      -8.063 -12.867  -3.948  1.00 57.72           C  
ATOM   1889  CB  VAL C  92      -7.219 -12.169  -6.217  1.00 57.72           C  
ATOM   1890  O   VAL C  92      -7.414 -12.179  -3.156  1.00 57.72           O  
ATOM   1891  CG1 VAL C  92      -6.541 -13.524  -6.417  1.00 57.72           C  
ATOM   1892  CG2 VAL C  92      -7.604 -11.557  -7.562  1.00 57.72           C  
ATOM   1893  N   ASP C  93      -8.800 -13.931  -3.588  1.00 71.82           N  
ATOM   1894  CA  ASP C  93      -8.458 -14.632  -2.354  1.00 71.82           C  
ATOM   1895  C   ASP C  93      -7.042 -15.199  -2.419  1.00 71.82           C  
ATOM   1896  CB  ASP C  93      -9.462 -15.754  -2.079  1.00 71.82           C  
ATOM   1897  O   ASP C  93      -6.545 -15.522  -3.500  1.00 71.82           O  
ATOM   1898  CG  ASP C  93     -10.834 -15.238  -1.683  1.00 71.82           C  
ATOM   1899  OD1 ASP C  93     -10.922 -14.170  -1.040  1.00 71.82           O  
ATOM   1900  OD2 ASP C  93     -11.836 -15.907  -2.016  1.00 71.82           O  
ATOM   1901  N   HIS C  94      -6.356 -14.931  -1.406  1.00 80.31           N  
ATOM   1902  CA  HIS C  94      -5.010 -15.481  -1.286  1.00 80.31           C  
ATOM   1903  C   HIS C  94      -5.015 -16.775  -0.479  1.00 80.31           C  
ATOM   1904  CB  HIS C  94      -4.071 -14.462  -0.638  1.00 80.31           C  
ATOM   1905  O   HIS C  94      -5.853 -16.957   0.407  1.00 80.31           O  
ATOM   1906  CG  HIS C  94      -3.772 -13.284  -1.509  1.00 80.31           C  
ATOM   1907  CD2 HIS C  94      -2.691 -12.993  -2.272  1.00 80.31           C  
ATOM   1908  ND1 HIS C  94      -4.647 -12.230  -1.662  1.00 80.31           N  
ATOM   1909  CE1 HIS C  94      -4.116 -11.341  -2.484  1.00 80.31           C  
ATOM   1910  NE2 HIS C  94      -2.930 -11.779  -2.868  1.00 80.31           N  
ATOM   1911  N   CYS C  95      -4.159 -17.737  -1.014  1.00 88.31           N  
ATOM   1912  CA  CYS C  95      -3.966 -18.998  -0.307  1.00 88.31           C  
ATOM   1913  C   CYS C  95      -3.481 -18.756   1.118  1.00 88.31           C  
ATOM   1914  CB  CYS C  95      -2.966 -19.882  -1.052  1.00 88.31           C  
ATOM   1915  O   CYS C  95      -2.457 -18.104   1.327  1.00 88.31           O  
ATOM   1916  SG  CYS C  95      -2.575 -21.422  -0.192  1.00 88.31           S  
ATOM   1917  N   ALA C  96      -4.203 -19.328   2.150  1.00 80.16           N  
ATOM   1918  CA  ALA C  96      -3.846 -19.145   3.554  1.00 80.16           C  
ATOM   1919  C   ALA C  96      -2.470 -19.734   3.852  1.00 80.16           C  
ATOM   1920  CB  ALA C  96      -4.901 -19.779   4.458  1.00 80.16           C  
ATOM   1921  O   ALA C  96      -1.714 -19.184   4.656  1.00 80.16           O  
ATOM   1922  N   ARG C  97      -2.126 -20.751   3.161  1.00 82.53           N  
ATOM   1923  CA  ARG C  97      -0.880 -21.473   3.397  1.00 82.53           C  
ATOM   1924  C   ARG C  97       0.297 -20.761   2.738  1.00 82.53           C  
ATOM   1925  CB  ARG C  97      -0.982 -22.908   2.876  1.00 82.53           C  
ATOM   1926  O   ARG C  97       1.359 -20.613   3.347  1.00 82.53           O  
ATOM   1927  CG  ARG C  97       0.218 -23.775   3.220  1.00 82.53           C  
ATOM   1928  CD  ARG C  97       0.019 -25.217   2.773  1.00 82.53           C  
ATOM   1929  NE  ARG C  97       1.163 -26.053   3.125  1.00 82.53           N  
ATOM   1930  NH1 ARG C  97       1.642 -26.673   0.952  1.00 82.53           N  
ATOM   1931  NH2 ARG C  97       2.926 -27.456   2.681  1.00 82.53           N  
ATOM   1932  CZ  ARG C  97       1.908 -26.725   2.252  1.00 82.53           C  
ATOM   1933  N   HIS C  98       0.194 -20.155   1.471  1.00 82.94           N  
ATOM   1934  CA  HIS C  98       1.329 -19.653   0.705  1.00 82.94           C  
ATOM   1935  C   HIS C  98       1.240 -18.142   0.516  1.00 82.94           C  
ATOM   1936  CB  HIS C  98       1.408 -20.348  -0.655  1.00 82.94           C  
ATOM   1937  O   HIS C  98       2.236 -17.494   0.186  1.00 82.94           O  
ATOM   1938  CG  HIS C  98       1.542 -21.835  -0.562  1.00 82.94           C  
ATOM   1939  CD2 HIS C  98       2.480 -22.607   0.034  1.00 82.94           C  
ATOM   1940  ND1 HIS C  98       0.634 -22.701  -1.133  1.00 82.94           N  
ATOM   1941  CE1 HIS C  98       1.010 -23.946  -0.890  1.00 82.94           C  
ATOM   1942  NE2 HIS C  98       2.127 -23.916  -0.184  1.00 82.94           N  
ATOM   1943  N   GLY C  99       0.112 -17.645   0.686  1.00 79.25           N  
ATOM   1944  CA  GLY C  99      -0.069 -16.216   0.490  1.00 79.25           C  
ATOM   1945  C   GLY C  99      -0.153 -15.819  -0.972  1.00 79.25           C  
ATOM   1946  O   GLY C  99      -0.057 -14.637  -1.306  1.00 79.25           O  
ATOM   1947  N   GLU C 100      -0.184 -16.804  -1.834  1.00 84.84           N  
ATOM   1948  CA  GLU C 100      -0.273 -16.558  -3.270  1.00 84.84           C  
ATOM   1949  C   GLU C 100      -1.727 -16.462  -3.724  1.00 84.84           C  
ATOM   1950  CB  GLU C 100       0.450 -17.658  -4.050  1.00 84.84           C  
ATOM   1951  O   GLU C 100      -2.631 -16.935  -3.033  1.00 84.84           O  
ATOM   1952  CG  GLU C 100       1.936 -17.759  -3.736  1.00 84.84           C  
ATOM   1953  CD  GLU C 100       2.727 -16.538  -4.178  1.00 84.84           C  
ATOM   1954  OE1 GLU C 100       3.770 -16.233  -3.557  1.00 84.84           O  
ATOM   1955  OE2 GLU C 100       2.300 -15.881  -5.154  1.00 84.84           O  
ATOM   1956  N   LYS C 101      -1.961 -15.841  -4.897  1.00 84.20           N  
ATOM   1957  CA  LYS C 101      -3.308 -15.672  -5.435  1.00 84.20           C  
ATOM   1958  C   LYS C 101      -3.948 -17.022  -5.747  1.00 84.20           C  
ATOM   1959  CB  LYS C 101      -3.279 -14.802  -6.692  1.00 84.20           C  
ATOM   1960  O   LYS C 101      -3.288 -17.920  -6.274  1.00 84.20           O  
ATOM   1961  CG  LYS C 101      -2.815 -13.374  -6.446  1.00 84.20           C  
ATOM   1962  CD  LYS C 101      -2.756 -12.575  -7.742  1.00 84.20           C  
ATOM   1963  CE  LYS C 101      -2.189 -11.180  -7.514  1.00 84.20           C  
ATOM   1964  NZ  LYS C 101      -2.104 -10.402  -8.785  1.00 84.20           N  
ATOM   1965  N   LEU C 102      -5.223 -17.101  -5.345  1.00 87.12           N  
ATOM   1966  CA  LEU C 102      -6.010 -18.281  -5.682  1.00 87.12           C  
ATOM   1967  C   LEU C 102      -6.605 -18.158  -7.081  1.00 87.12           C  
ATOM   1968  CB  LEU C 102      -7.128 -18.490  -4.656  1.00 87.12           C  
ATOM   1969  O   LEU C 102      -7.723 -17.663  -7.244  1.00 87.12           O  
ATOM   1970  CG  LEU C 102      -6.689 -18.888  -3.246  1.00 87.12           C  
ATOM   1971  CD1 LEU C 102      -7.850 -18.742  -2.269  1.00 87.12           C  
ATOM   1972  CD2 LEU C 102      -6.151 -20.315  -3.236  1.00 87.12           C  
ATOM   1973  N   LEU C 103      -5.802 -18.643  -8.009  1.00 87.66           N  
ATOM   1974  CA  LEU C 103      -6.218 -18.413  -9.388  1.00 87.66           C  
ATOM   1975  C   LEU C 103      -6.394 -19.734 -10.130  1.00 87.66           C  
ATOM   1976  CB  LEU C 103      -5.197 -17.536 -10.117  1.00 87.66           C  
ATOM   1977  O   LEU C 103      -6.717 -19.744 -11.320  1.00 87.66           O  
ATOM   1978  CG  LEU C 103      -5.047 -16.103  -9.606  1.00 87.66           C  
ATOM   1979  CD1 LEU C 103      -3.846 -15.429 -10.262  1.00 87.66           C  
ATOM   1980  CD2 LEU C 103      -6.321 -15.306  -9.866  1.00 87.66           C  
ATOM   1981  N   LEU C 104      -6.141 -20.897  -9.477  1.00 90.58           N  
ATOM   1982  CA  LEU C 104      -6.251 -22.205 -10.115  1.00 90.58           C  
ATOM   1983  C   LEU C 104      -7.356 -23.034  -9.467  1.00 90.58           C  
ATOM   1984  CB  LEU C 104      -4.920 -22.955 -10.034  1.00 90.58           C  
ATOM   1985  O   LEU C 104      -7.621 -22.896  -8.271  1.00 90.58           O  
ATOM   1986  CG  LEU C 104      -3.721 -22.284 -10.707  1.00 90.58           C  
ATOM   1987  CD1 LEU C 104      -2.425 -22.965 -10.282  1.00 90.58           C  
ATOM   1988  CD2 LEU C 104      -3.874 -22.314 -12.224  1.00 90.58           C  
ATOM   1989  N   PHE C 105      -8.054 -23.802 -10.343  1.00 90.03           N  
ATOM   1990  CA  PHE C 105      -9.077 -24.715  -9.847  1.00 90.03           C  
ATOM   1991  C   PHE C 105      -8.617 -26.162  -9.970  1.00 90.03           C  
ATOM   1992  CB  PHE C 105     -10.392 -24.515 -10.607  1.00 90.03           C  
ATOM   1993  O   PHE C 105      -8.241 -26.610 -11.056  1.00 90.03           O  
ATOM   1994  CG  PHE C 105     -11.503 -25.420 -10.146  1.00 90.03           C  
ATOM   1995  CD1 PHE C 105     -11.876 -26.525 -10.901  1.00 90.03           C  
ATOM   1996  CD2 PHE C 105     -12.174 -25.164  -8.957  1.00 90.03           C  
ATOM   1997  CE1 PHE C 105     -12.904 -27.364 -10.477  1.00 90.03           C  
ATOM   1998  CE2 PHE C 105     -13.202 -25.998  -8.527  1.00 90.03           C  
ATOM   1999  CZ  PHE C 105     -13.566 -27.097  -9.289  1.00 90.03           C  
ATOM   2000  N   CYS C 106      -8.580 -26.852  -8.877  1.00 93.60           N  
ATOM   2001  CA  CYS C 106      -8.287 -28.281  -8.875  1.00 93.60           C  
ATOM   2002  C   CYS C 106      -9.557 -29.098  -9.082  1.00 93.60           C  
ATOM   2003  CB  CYS C 106      -7.615 -28.689  -7.564  1.00 93.60           C  
ATOM   2004  O   CYS C 106     -10.427 -29.132  -8.210  1.00 93.60           O  
ATOM   2005  SG  CYS C 106      -7.232 -30.451  -7.459  1.00 93.60           S  
ATOM   2006  N   GLN C 107      -9.604 -29.805 -10.158  1.00 88.58           N  
ATOM   2007  CA  GLN C 107     -10.799 -30.556 -10.526  1.00 88.58           C  
ATOM   2008  C   GLN C 107     -11.048 -31.705  -9.553  1.00 88.58           C  
ATOM   2009  CB  GLN C 107     -10.678 -31.093 -11.953  1.00 88.58           C  
ATOM   2010  O   GLN C 107     -12.177 -31.912  -9.105  1.00 88.58           O  
ATOM   2011  CG  GLN C 107     -11.973 -31.676 -12.503  1.00 88.58           C  
ATOM   2012  CD  GLN C 107     -11.847 -32.131 -13.945  1.00 88.58           C  
ATOM   2013  NE2 GLN C 107     -12.260 -33.364 -14.216  1.00 88.58           N  
ATOM   2014  OE1 GLN C 107     -11.382 -31.380 -14.808  1.00 88.58           O  
ATOM   2015  N   GLU C 108     -10.044 -32.413  -9.137  1.00 92.48           N  
ATOM   2016  CA  GLU C 108     -10.161 -33.583  -8.271  1.00 92.48           C  
ATOM   2017  C   GLU C 108     -10.624 -33.189  -6.871  1.00 92.48           C  
ATOM   2018  CB  GLU C 108      -8.827 -34.329  -8.193  1.00 92.48           C  
ATOM   2019  O   GLU C 108     -11.454 -33.875  -6.271  1.00 92.48           O  
ATOM   2020  CG  GLU C 108      -8.455 -35.060  -9.475  1.00 92.48           C  
ATOM   2021  CD  GLU C 108      -7.772 -34.166 -10.499  1.00 92.48           C  
ATOM   2022  OE1 GLU C 108      -7.331 -34.678 -11.553  1.00 92.48           O  
ATOM   2023  OE2 GLU C 108      -7.676 -32.945 -10.243  1.00 92.48           O  
ATOM   2024  N   ASP C 109     -10.161 -32.116  -6.396  1.00 90.83           N  
ATOM   2025  CA  ASP C 109     -10.533 -31.685  -5.052  1.00 90.83           C  
ATOM   2026  C   ASP C 109     -11.721 -30.727  -5.091  1.00 90.83           C  
ATOM   2027  CB  ASP C 109      -9.345 -31.021  -4.352  1.00 90.83           C  
ATOM   2028  O   ASP C 109     -12.345 -30.460  -4.062  1.00 90.83           O  
ATOM   2029  CG  ASP C 109      -8.259 -32.009  -3.964  1.00 90.83           C  
ATOM   2030  OD1 ASP C 109      -8.512 -33.233  -3.983  1.00 90.83           O  
ATOM   2031  OD2 ASP C 109      -7.141 -31.558  -3.633  1.00 90.83           O  
ATOM   2032  N   GLY C 110     -12.018 -30.221  -6.227  1.00 87.40           N  
ATOM   2033  CA  GLY C 110     -13.121 -29.287  -6.384  1.00 87.40           C  
ATOM   2034  C   GLY C 110     -12.914 -27.987  -5.629  1.00 87.40           C  
ATOM   2035  O   GLY C 110     -13.856 -27.443  -5.050  1.00 87.40           O  
ATOM   2036  N   LYS C 111     -11.687 -27.540  -5.607  1.00 89.53           N  
ATOM   2037  CA  LYS C 111     -11.422 -26.311  -4.864  1.00 89.53           C  
ATOM   2038  C   LYS C 111     -10.442 -25.414  -5.616  1.00 89.53           C  
ATOM   2039  CB  LYS C 111     -10.877 -26.631  -3.472  1.00 89.53           C  
ATOM   2040  O   LYS C 111      -9.713 -25.882  -6.493  1.00 89.53           O  
ATOM   2041  CG  LYS C 111      -9.528 -27.336  -3.482  1.00 89.53           C  
ATOM   2042  CD  LYS C 111      -9.055 -27.659  -2.071  1.00 89.53           C  
ATOM   2043  CE  LYS C 111      -7.693 -28.339  -2.079  1.00 89.53           C  
ATOM   2044  NZ  LYS C 111      -7.235 -28.678  -0.698  1.00 89.53           N  
ATOM   2045  N   VAL C 112     -10.511 -24.129  -5.260  1.00 90.53           N  
ATOM   2046  CA  VAL C 112      -9.593 -23.149  -5.831  1.00 90.53           C  
ATOM   2047  C   VAL C 112      -8.286 -23.144  -5.042  1.00 90.53           C  
ATOM   2048  CB  VAL C 112     -10.213 -21.733  -5.846  1.00 90.53           C  
ATOM   2049  O   VAL C 112      -8.298 -23.147  -3.808  1.00 90.53           O  
ATOM   2050  CG1 VAL C 112      -9.246 -20.728  -6.469  1.00 90.53           C  
ATOM   2051  CG2 VAL C 112     -11.541 -21.741  -6.601  1.00 90.53           C  
ATOM   2052  N   ILE C 113      -7.110 -23.176  -5.771  1.00 92.03           N  
ATOM   2053  CA  ILE C 113      -5.810 -23.263  -5.115  1.00 92.03           C  
ATOM   2054  C   ILE C 113      -4.841 -22.273  -5.757  1.00 92.03           C  
ATOM   2055  CB  ILE C 113      -5.236 -24.696  -5.185  1.00 92.03           C  
ATOM   2056  O   ILE C 113      -5.140 -21.690  -6.801  1.00 92.03           O  
ATOM   2057  CG1 ILE C 113      -5.032 -25.119  -6.645  1.00 92.03           C  
ATOM   2058  CG2 ILE C 113      -6.153 -25.681  -4.453  1.00 92.03           C  
ATOM   2059  CD1 ILE C 113      -4.298 -26.443  -6.809  1.00 92.03           C  
ATOM   2060  N   CYS C 114      -3.695 -22.105  -5.072  1.00 93.60           N  
ATOM   2061  CA  CYS C 114      -2.639 -21.268  -5.631  1.00 93.60           C  
ATOM   2062  C   CYS C 114      -1.647 -22.103  -6.431  1.00 93.60           C  
ATOM   2063  CB  CYS C 114      -1.908 -20.514  -4.521  1.00 93.60           C  
ATOM   2064  O   CYS C 114      -1.680 -23.333  -6.378  1.00 93.60           O  
ATOM   2065  SG  CYS C 114      -0.764 -21.542  -3.575  1.00 93.60           S  
ATOM   2066  N   TRP C 115      -0.787 -21.358  -7.177  1.00 92.44           N  
ATOM   2067  CA  TRP C 115       0.152 -22.053  -8.052  1.00 92.44           C  
ATOM   2068  C   TRP C 115       1.140 -22.884  -7.239  1.00 92.44           C  
ATOM   2069  CB  TRP C 115       0.909 -21.054  -8.931  1.00 92.44           C  
ATOM   2070  O   TRP C 115       1.633 -23.911  -7.712  1.00 92.44           O  
ATOM   2071  CG  TRP C 115       1.851 -20.167  -8.174  1.00 92.44           C  
ATOM   2072  CD1 TRP C 115       1.559 -18.966  -7.588  1.00 92.44           C  
ATOM   2073  CD2 TRP C 115       3.239 -20.409  -7.925  1.00 92.44           C  
ATOM   2074  CE2 TRP C 115       3.727 -19.312  -7.180  1.00 92.44           C  
ATOM   2075  CE3 TRP C 115       4.118 -21.448  -8.258  1.00 92.44           C  
ATOM   2076  NE1 TRP C 115       2.684 -18.447  -6.989  1.00 92.44           N  
ATOM   2077  CH2 TRP C 115       5.896 -20.256  -7.104  1.00 92.44           C  
ATOM   2078  CZ2 TRP C 115       5.058 -19.226  -6.764  1.00 92.44           C  
ATOM   2079  CZ3 TRP C 115       5.441 -21.360  -7.843  1.00 92.44           C  
ATOM   2080  N   LEU C 116       1.393 -22.465  -5.975  1.00 91.05           N  
ATOM   2081  CA  LEU C 116       2.286 -23.235  -5.115  1.00 91.05           C  
ATOM   2082  C   LEU C 116       1.603 -24.505  -4.620  1.00 91.05           C  
ATOM   2083  CB  LEU C 116       2.742 -22.389  -3.923  1.00 91.05           C  
ATOM   2084  O   LEU C 116       2.231 -25.563  -4.543  1.00 91.05           O  
ATOM   2085  CG  LEU C 116       3.874 -21.395  -4.190  1.00 91.05           C  
ATOM   2086  CD1 LEU C 116       3.980 -20.393  -3.046  1.00 91.05           C  
ATOM   2087  CD2 LEU C 116       5.195 -22.130  -4.389  1.00 91.05           C  
ATOM   2088  N   CYS C 117       0.368 -24.375  -4.293  1.00 92.87           N  
ATOM   2089  CA  CYS C 117      -0.402 -25.555  -3.919  1.00 92.87           C  
ATOM   2090  C   CYS C 117      -0.411 -26.581  -5.046  1.00 92.87           C  
ATOM   2091  CB  CYS C 117      -1.836 -25.168  -3.559  1.00 92.87           C  
ATOM   2092  O   CYS C 117      -0.332 -27.785  -4.795  1.00 92.87           O  
ATOM   2093  SG  CYS C 117      -1.988 -24.344  -1.959  1.00 92.87           S  
ATOM   2094  N   GLU C 118      -0.568 -26.137  -6.255  1.00 93.00           N  
ATOM   2095  CA  GLU C 118      -0.571 -27.015  -7.422  1.00 93.00           C  
ATOM   2096  C   GLU C 118       0.703 -27.852  -7.487  1.00 93.00           C  
ATOM   2097  CB  GLU C 118      -0.732 -26.199  -8.707  1.00 93.00           C  
ATOM   2098  O   GLU C 118       0.673 -29.005  -7.920  1.00 93.00           O  
ATOM   2099  CG  GLU C 118      -0.747 -27.044  -9.973  1.00 93.00           C  
ATOM   2100  CD  GLU C 118      -0.808 -26.215 -11.246  1.00 93.00           C  
ATOM   2101  OE1 GLU C 118      -1.655 -26.508 -12.121  1.00 93.00           O  
ATOM   2102  OE2 GLU C 118      -0.003 -25.266 -11.371  1.00 93.00           O  
ATOM   2103  N   ARG C 119       1.805 -27.244  -6.997  1.00 89.37           N  
ATOM   2104  CA  ARG C 119       3.099 -27.915  -7.074  1.00 89.37           C  
ATOM   2105  C   ARG C 119       3.341 -28.780  -5.842  1.00 89.37           C  
ATOM   2106  CB  ARG C 119       4.227 -26.892  -7.226  1.00 89.37           C  
ATOM   2107  O   ARG C 119       4.344 -29.493  -5.765  1.00 89.37           O  
ATOM   2108  CG  ARG C 119       4.234 -26.178  -8.569  1.00 89.37           C  
ATOM   2109  CD  ARG C 119       5.427 -25.242  -8.703  1.00 89.37           C  
ATOM   2110  NE  ARG C 119       6.684 -25.980  -8.797  1.00 89.37           N  
ATOM   2111  NH1 ARG C 119       6.620 -26.203 -11.095  1.00 89.37           N  
ATOM   2112  NH2 ARG C 119       8.369 -27.080  -9.902  1.00 89.37           N  
ATOM   2113  CZ  ARG C 119       7.221 -26.419  -9.931  1.00 89.37           C  
ATOM   2114  N   SER C 120       2.456 -28.754  -4.913  1.00 88.20           N  
ATOM   2115  CA  SER C 120       2.630 -29.505  -3.674  1.00 88.20           C  
ATOM   2116  C   SER C 120       2.263 -30.973  -3.861  1.00 88.20           C  
ATOM   2117  CB  SER C 120       1.782 -28.898  -2.555  1.00 88.20           C  
ATOM   2118  O   SER C 120       1.621 -31.337  -4.848  1.00 88.20           O  
ATOM   2119  OG  SER C 120       0.408 -29.184  -2.753  1.00 88.20           O  
ATOM   2120  N   GLN C 121       2.636 -31.823  -2.945  1.00 89.58           N  
ATOM   2121  CA  GLN C 121       2.347 -33.253  -2.962  1.00 89.58           C  
ATOM   2122  C   GLN C 121       0.844 -33.511  -2.924  1.00 89.58           C  
ATOM   2123  CB  GLN C 121       3.030 -33.953  -1.786  1.00 89.58           C  
ATOM   2124  O   GLN C 121       0.351 -34.437  -3.572  1.00 89.58           O  
ATOM   2125  CG  GLN C 121       3.000 -35.473  -1.873  1.00 89.58           C  
ATOM   2126  CD  GLN C 121       3.783 -36.009  -3.057  1.00 89.58           C  
ATOM   2127  NE2 GLN C 121       3.286 -37.083  -3.661  1.00 89.58           N  
ATOM   2128  OE1 GLN C 121       4.827 -35.461  -3.427  1.00 89.58           O  
ATOM   2129  N   GLU C 122       0.129 -32.689  -2.237  1.00 90.31           N  
ATOM   2130  CA  GLU C 122      -1.310 -32.838  -2.043  1.00 90.31           C  
ATOM   2131  C   GLU C 122      -2.052 -32.823  -3.376  1.00 90.31           C  
ATOM   2132  CB  GLU C 122      -1.847 -31.732  -1.130  1.00 90.31           C  
ATOM   2133  O   GLU C 122      -3.044 -33.534  -3.548  1.00 90.31           O  
ATOM   2134  CG  GLU C 122      -3.296 -31.932  -0.709  1.00 90.31           C  
ATOM   2135  CD  GLU C 122      -3.815 -30.827   0.198  1.00 90.31           C  
ATOM   2136  OE1 GLU C 122      -5.014 -30.849   0.557  1.00 90.31           O  
ATOM   2137  OE2 GLU C 122      -3.016 -29.931   0.551  1.00 90.31           O  
ATOM   2138  N   HIS C 123      -1.537 -32.075  -4.412  1.00 91.88           N  
ATOM   2139  CA  HIS C 123      -2.239 -31.925  -5.682  1.00 91.88           C  
ATOM   2140  C   HIS C 123      -1.438 -32.531  -6.830  1.00 91.88           C  
ATOM   2141  CB  HIS C 123      -2.527 -30.450  -5.964  1.00 91.88           C  
ATOM   2142  O   HIS C 123      -1.717 -32.256  -7.999  1.00 91.88           O  
ATOM   2143  CG  HIS C 123      -3.479 -29.828  -4.992  1.00 91.88           C  
ATOM   2144  CD2 HIS C 123      -3.264 -29.004  -3.940  1.00 91.88           C  
ATOM   2145  ND1 HIS C 123      -4.840 -30.037  -5.046  1.00 91.88           N  
ATOM   2146  CE1 HIS C 123      -5.422 -29.366  -4.066  1.00 91.88           C  
ATOM   2147  NE2 HIS C 123      -4.487 -28.730  -3.380  1.00 91.88           N  
ATOM   2148  N   ARG C 124      -0.519 -33.296  -6.466  1.00 89.41           N  
ATOM   2149  CA  ARG C 124       0.307 -33.943  -7.480  1.00 89.41           C  
ATOM   2150  C   ARG C 124      -0.543 -34.796  -8.416  1.00 89.41           C  
ATOM   2151  CB  ARG C 124       1.388 -34.804  -6.824  1.00 89.41           C  
ATOM   2152  O   ARG C 124      -1.320 -35.639  -7.963  1.00 89.41           O  
ATOM   2153  CG  ARG C 124       2.497 -35.231  -7.773  1.00 89.41           C  
ATOM   2154  CD  ARG C 124       3.638 -35.917  -7.035  1.00 89.41           C  
ATOM   2155  NE  ARG C 124       4.615 -36.483  -7.961  1.00 89.41           N  
ATOM   2156  NH1 ARG C 124       6.456 -35.587  -6.892  1.00 89.41           N  
ATOM   2157  NH2 ARG C 124       6.729 -36.875  -8.769  1.00 89.41           N  
ATOM   2158  CZ  ARG C 124       5.931 -36.314  -7.872  1.00 89.41           C  
ATOM   2159  N   GLY C 125      -0.463 -34.551  -9.653  1.00 89.46           N  
ATOM   2160  CA  GLY C 125      -1.191 -35.324 -10.647  1.00 89.46           C  
ATOM   2161  C   GLY C 125      -2.613 -34.840 -10.856  1.00 89.46           C  
ATOM   2162  O   GLY C 125      -3.330 -35.356 -11.716  1.00 89.46           O  
ATOM   2163  N   HIS C 126      -3.053 -33.892 -10.074  1.00 92.79           N  
ATOM   2164  CA  HIS C 126      -4.396 -33.350 -10.247  1.00 92.79           C  
ATOM   2165  C   HIS C 126      -4.468 -32.430 -11.461  1.00 92.79           C  
ATOM   2166  CB  HIS C 126      -4.835 -32.595  -8.990  1.00 92.79           C  
ATOM   2167  O   HIS C 126      -3.464 -31.829 -11.850  1.00 92.79           O  
ATOM   2168  CG  HIS C 126      -5.052 -33.480  -7.804  1.00 92.79           C  
ATOM   2169  CD2 HIS C 126      -4.801 -34.797  -7.620  1.00 92.79           C  
ATOM   2170  ND1 HIS C 126      -5.597 -33.021  -6.624  1.00 92.79           N  
ATOM   2171  CE1 HIS C 126      -5.669 -34.022  -5.762  1.00 92.79           C  
ATOM   2172  NE2 HIS C 126      -5.193 -35.110  -6.342  1.00 92.79           N  
ATOM   2173  N   HIS C 127      -5.665 -32.438 -12.070  1.00 90.41           N  
ATOM   2174  CA  HIS C 127      -5.911 -31.520 -13.176  1.00 90.41           C  
ATOM   2175  C   HIS C 127      -6.314 -30.140 -12.668  1.00 90.41           C  
ATOM   2176  CB  HIS C 127      -6.995 -32.075 -14.102  1.00 90.41           C  
ATOM   2177  O   HIS C 127      -7.276 -30.010 -11.907  1.00 90.41           O  
ATOM   2178  CG  HIS C 127      -6.602 -33.340 -14.796  1.00 90.41           C  
ATOM   2179  CD2 HIS C 127      -6.086 -33.554 -16.029  1.00 90.41           C  
ATOM   2180  ND1 HIS C 127      -6.729 -34.581 -14.209  1.00 90.41           N  
ATOM   2181  CE1 HIS C 127      -6.306 -35.506 -15.055  1.00 90.41           C  
ATOM   2182  NE2 HIS C 127      -5.911 -34.909 -16.166  1.00 90.41           N  
ATOM   2183  N   THR C 128      -5.529 -29.109 -13.036  1.00 91.02           N  
ATOM   2184  CA  THR C 128      -5.824 -27.750 -12.596  1.00 91.02           C  
ATOM   2185  C   THR C 128      -6.014 -26.823 -13.793  1.00 91.02           C  
ATOM   2186  CB  THR C 128      -4.706 -27.200 -11.691  1.00 91.02           C  
ATOM   2187  O   THR C 128      -5.421 -27.038 -14.852  1.00 91.02           O  
ATOM   2188  CG2 THR C 128      -4.560 -28.041 -10.427  1.00 91.02           C  
ATOM   2189  OG1 THR C 128      -3.466 -27.217 -12.409  1.00 91.02           O  
ATOM   2190  N   PHE C 129      -6.901 -25.839 -13.612  1.00 87.34           N  
ATOM   2191  CA  PHE C 129      -7.244 -24.876 -14.652  1.00 87.34           C  
ATOM   2192  C   PHE C 129      -7.277 -23.460 -14.089  1.00 87.34           C  
ATOM   2193  CB  PHE C 129      -8.596 -25.222 -15.283  1.00 87.34           C  
ATOM   2194  O   PHE C 129      -7.556 -23.264 -12.904  1.00 87.34           O  
ATOM   2195  CG  PHE C 129      -8.692 -26.642 -15.771  1.00 87.34           C  
ATOM   2196  CD1 PHE C 129      -8.264 -26.984 -17.048  1.00 87.34           C  
ATOM   2197  CD2 PHE C 129      -9.211 -27.637 -14.952  1.00 87.34           C  
ATOM   2198  CE1 PHE C 129      -8.352 -28.297 -17.503  1.00 87.34           C  
ATOM   2199  CE2 PHE C 129      -9.302 -28.952 -15.399  1.00 87.34           C  
ATOM   2200  CZ  PHE C 129      -8.873 -29.280 -16.675  1.00 87.34           C  
ATOM   2201  N   LEU C 130      -6.962 -22.566 -14.990  1.00 88.27           N  
ATOM   2202  CA  LEU C 130      -7.128 -21.174 -14.587  1.00 88.27           C  
ATOM   2203  C   LEU C 130      -8.599 -20.849 -14.350  1.00 88.27           C  
ATOM   2204  CB  LEU C 130      -6.551 -20.235 -15.649  1.00 88.27           C  
ATOM   2205  O   LEU C 130      -9.452 -21.170 -15.181  1.00 88.27           O  
ATOM   2206  CG  LEU C 130      -5.025 -20.160 -15.731  1.00 88.27           C  
ATOM   2207  CD1 LEU C 130      -4.595 -19.546 -17.059  1.00 88.27           C  
ATOM   2208  CD2 LEU C 130      -4.465 -19.360 -14.559  1.00 88.27           C  
ATOM   2209  N   THR C 131      -8.844 -20.328 -13.140  1.00 81.70           N  
ATOM   2210  CA  THR C 131     -10.224 -20.022 -12.783  1.00 81.70           C  
ATOM   2211  C   THR C 131     -10.862 -19.105 -13.823  1.00 81.70           C  
ATOM   2212  CB  THR C 131     -10.309 -19.364 -11.393  1.00 81.70           C  
ATOM   2213  O   THR C 131     -12.048 -19.236 -14.130  1.00 81.70           O  
ATOM   2214  CG2 THR C 131      -9.880 -20.335 -10.298  1.00 81.70           C  
ATOM   2215  OG1 THR C 131      -9.452 -18.216 -11.362  1.00 81.70           O  
ATOM   2216  N   GLU C 132     -10.042 -18.191 -14.317  1.00 74.89           N  
ATOM   2217  CA  GLU C 132     -10.586 -17.293 -15.332  1.00 74.89           C  
ATOM   2218  C   GLU C 132     -11.003 -18.062 -16.582  1.00 74.89           C  
ATOM   2219  CB  GLU C 132      -9.565 -16.211 -15.695  1.00 74.89           C  
ATOM   2220  O   GLU C 132     -12.007 -17.730 -17.215  1.00 74.89           O  
ATOM   2221  CG  GLU C 132      -9.439 -15.110 -14.652  1.00 74.89           C  
ATOM   2222  CD  GLU C 132      -8.350 -14.099 -14.976  1.00 74.89           C  
ATOM   2223  OE1 GLU C 132      -8.113 -13.180 -14.159  1.00 74.89           O  
ATOM   2224  OE2 GLU C 132      -7.730 -14.227 -16.055  1.00 74.89           O  
ATOM   2225  N   GLU C 133     -10.213 -19.001 -16.937  1.00 73.00           N  
ATOM   2226  CA  GLU C 133     -10.521 -19.809 -18.114  1.00 73.00           C  
ATOM   2227  C   GLU C 133     -11.744 -20.690 -17.874  1.00 73.00           C  
ATOM   2228  CB  GLU C 133      -9.319 -20.672 -18.505  1.00 73.00           C  
ATOM   2229  O   GLU C 133     -12.577 -20.861 -18.766  1.00 73.00           O  
ATOM   2230  CG  GLU C 133      -8.204 -19.898 -19.193  1.00 73.00           C  
ATOM   2231  CD  GLU C 133      -6.999 -20.760 -19.535  1.00 73.00           C  
ATOM   2232  OE1 GLU C 133      -6.060 -20.257 -20.193  1.00 73.00           O  
ATOM   2233  OE2 GLU C 133      -6.994 -21.948 -19.144  1.00 73.00           O  
ATOM   2234  N   VAL C 134     -11.889 -21.232 -16.672  1.00 68.79           N  
ATOM   2235  CA  VAL C 134     -13.017 -22.091 -16.326  1.00 68.79           C  
ATOM   2236  C   VAL C 134     -14.302 -21.267 -16.291  1.00 68.79           C  
ATOM   2237  CB  VAL C 134     -12.798 -22.796 -14.968  1.00 68.79           C  
ATOM   2238  O   VAL C 134     -15.344 -21.710 -16.780  1.00 68.79           O  
ATOM   2239  CG1 VAL C 134     -14.023 -23.625 -14.587  1.00 68.79           C  
ATOM   2240  CG2 VAL C 134     -11.549 -23.674 -15.019  1.00 68.79           C  
ATOM   2241  N   ALA C 135     -14.209 -20.146 -15.692  1.00 66.11           N  
ATOM   2242  CA  ALA C 135     -15.363 -19.254 -15.627  1.00 66.11           C  
ATOM   2243  C   ALA C 135     -15.867 -18.906 -17.024  1.00 66.11           C  
ATOM   2244  CB  ALA C 135     -15.010 -17.982 -14.860  1.00 66.11           C  
ATOM   2245  O   ALA C 135     -17.076 -18.889 -17.268  1.00 66.11           O  
ATOM   2246  N   ARG C 136     -14.970 -18.636 -17.870  1.00 62.31           N  
ATOM   2247  CA  ARG C 136     -15.355 -18.306 -19.239  1.00 62.31           C  
ATOM   2248  C   ARG C 136     -16.057 -19.482 -19.909  1.00 62.31           C  
ATOM   2249  CB  ARG C 136     -14.130 -17.891 -20.057  1.00 62.31           C  
ATOM   2250  O   ARG C 136     -17.042 -19.297 -20.626  1.00 62.31           O  
ATOM   2251  CG  ARG C 136     -13.985 -16.388 -20.231  1.00 62.31           C  
ATOM   2252  CD  ARG C 136     -12.760 -16.032 -21.062  1.00 62.31           C  
ATOM   2253  NE  ARG C 136     -12.499 -14.596 -21.049  1.00 62.31           N  
ATOM   2254  NH1 ARG C 136     -10.307 -14.779 -21.755  1.00 62.31           N  
ATOM   2255  NH2 ARG C 136     -11.211 -12.715 -21.330  1.00 62.31           N  
ATOM   2256  CZ  ARG C 136     -11.340 -14.033 -21.378  1.00 62.31           C  
ATOM   2257  N   GLU C 137     -15.547 -20.633 -19.649  1.00 65.71           N  
ATOM   2258  CA  GLU C 137     -16.150 -21.826 -20.235  1.00 65.71           C  
ATOM   2259  C   GLU C 137     -17.575 -22.030 -19.729  1.00 65.71           C  
ATOM   2260  CB  GLU C 137     -15.301 -23.063 -19.930  1.00 65.71           C  
ATOM   2261  O   GLU C 137     -18.479 -22.335 -20.510  1.00 65.71           O  
ATOM   2262  CG  GLU C 137     -15.614 -24.258 -20.819  1.00 65.71           C  
ATOM   2263  CD  GLU C 137     -14.721 -25.459 -20.546  1.00 65.71           C  
ATOM   2264  OE1 GLU C 137     -14.987 -26.550 -21.098  1.00 65.71           O  
ATOM   2265  OE2 GLU C 137     -13.749 -25.306 -19.773  1.00 65.71           O  
ATOM   2266  N   TYR C 138     -17.712 -21.841 -18.482  1.00 62.79           N  
ATOM   2267  CA  TYR C 138     -19.036 -22.022 -17.897  1.00 62.79           C  
ATOM   2268  C   TYR C 138     -19.997 -20.941 -18.378  1.00 62.79           C  
ATOM   2269  CB  TYR C 138     -18.955 -22.006 -16.368  1.00 62.79           C  
ATOM   2270  O   TYR C 138     -21.178 -21.209 -18.608  1.00 62.79           O  
ATOM   2271  CG  TYR C 138     -18.649 -23.354 -15.762  1.00 62.79           C  
ATOM   2272  CD1 TYR C 138     -19.658 -24.293 -15.559  1.00 62.79           C  
ATOM   2273  CD2 TYR C 138     -17.353 -23.691 -15.390  1.00 62.79           C  
ATOM   2274  CE1 TYR C 138     -19.382 -25.536 -14.999  1.00 62.79           C  
ATOM   2275  CE2 TYR C 138     -17.065 -24.931 -14.829  1.00 62.79           C  
ATOM   2276  OH  TYR C 138     -17.805 -27.075 -14.084  1.00 62.79           O  
ATOM   2277  CZ  TYR C 138     -18.084 -25.846 -14.638  1.00 62.79           C  
ATOM   2278  N   GLN C 139     -19.467 -19.791 -18.505  1.00 61.09           N  
ATOM   2279  CA  GLN C 139     -20.278 -18.690 -19.013  1.00 61.09           C  
ATOM   2280  C   GLN C 139     -20.750 -18.965 -20.438  1.00 61.09           C  
ATOM   2281  CB  GLN C 139     -19.493 -17.378 -18.965  1.00 61.09           C  
ATOM   2282  O   GLN C 139     -21.903 -18.696 -20.778  1.00 61.09           O  
ATOM   2283  CG  GLN C 139     -20.275 -16.215 -18.370  1.00 61.09           C  
ATOM   2284  CD  GLN C 139     -19.483 -14.921 -18.356  1.00 61.09           C  
ATOM   2285  NE2 GLN C 139     -20.168 -13.809 -18.109  1.00 61.09           N  
ATOM   2286  OE1 GLN C 139     -18.266 -14.920 -18.566  1.00 61.09           O  
ATOM   2287  N   VAL C 140     -19.954 -19.503 -21.217  1.00 65.42           N  
ATOM   2288  CA  VAL C 140     -20.298 -19.821 -22.598  1.00 65.42           C  
ATOM   2289  C   VAL C 140     -21.364 -20.914 -22.627  1.00 65.42           C  
ATOM   2290  CB  VAL C 140     -19.057 -20.264 -23.405  1.00 65.42           C  
ATOM   2291  O   VAL C 140     -22.333 -20.826 -23.385  1.00 65.42           O  
ATOM   2292  CG1 VAL C 140     -19.467 -20.792 -24.779  1.00 65.42           C  
ATOM   2293  CG2 VAL C 140     -18.071 -19.106 -23.546  1.00 65.42           C  
ATOM   2294  N   LYS C 141     -21.128 -21.827 -21.780  1.00 63.54           N  
ATOM   2295  CA  LYS C 141     -22.086 -22.928 -21.721  1.00 63.54           C  
ATOM   2296  C   LYS C 141     -23.452 -22.443 -21.246  1.00 63.54           C  
ATOM   2297  CB  LYS C 141     -21.574 -24.037 -20.801  1.00 63.54           C  
ATOM   2298  O   LYS C 141     -24.484 -22.863 -21.774  1.00 63.54           O  
ATOM   2299  CG  LYS C 141     -20.515 -24.927 -21.434  1.00 63.54           C  
ATOM   2300  CD  LYS C 141     -20.103 -26.057 -20.499  1.00 63.54           C  
ATOM   2301  CE  LYS C 141     -18.977 -26.892 -21.093  1.00 63.54           C  
ATOM   2302  NZ  LYS C 141     -18.547 -27.981 -20.165  1.00 63.54           N  
ATOM   2303  N   LEU C 142     -23.347 -21.649 -20.250  1.00 61.38           N  
ATOM   2304  CA  LEU C 142     -24.585 -21.096 -19.714  1.00 61.38           C  
ATOM   2305  C   LEU C 142     -25.303 -20.252 -20.762  1.00 61.38           C  
ATOM   2306  CB  LEU C 142     -24.301 -20.252 -18.469  1.00 61.38           C  
ATOM   2307  O   LEU C 142     -26.523 -20.347 -20.912  1.00 61.38           O  
ATOM   2308  CG  LEU C 142     -25.456 -20.094 -17.478  1.00 61.38           C  
ATOM   2309  CD1 LEU C 142     -25.278 -21.048 -16.301  1.00 61.38           C  
ATOM   2310  CD2 LEU C 142     -25.552 -18.651 -16.994  1.00 61.38           C  
ATOM   2311  N   GLN C 143     -24.649 -19.482 -21.464  1.00 61.37           N  
ATOM   2312  CA  GLN C 143     -25.235 -18.656 -22.515  1.00 61.37           C  
ATOM   2313  C   GLN C 143     -25.845 -19.517 -23.617  1.00 61.37           C  
ATOM   2314  CB  GLN C 143     -24.184 -17.714 -23.106  1.00 61.37           C  
ATOM   2315  O   GLN C 143     -26.912 -19.197 -24.143  1.00 61.37           O  
ATOM   2316  CG  GLN C 143     -24.618 -16.255 -23.144  1.00 61.37           C  
ATOM   2317  CD  GLN C 143     -23.581 -15.318 -22.554  1.00 61.37           C  
ATOM   2318  NE2 GLN C 143     -23.934 -14.043 -22.433  1.00 61.37           N  
ATOM   2319  OE1 GLN C 143     -22.471 -15.737 -22.209  1.00 61.37           O  
ATOM   2320  N   ALA C 144     -25.227 -20.581 -23.920  1.00 66.05           N  
ATOM   2321  CA  ALA C 144     -25.742 -21.498 -24.934  1.00 66.05           C  
ATOM   2322  C   ALA C 144     -27.047 -22.143 -24.477  1.00 66.05           C  
ATOM   2323  CB  ALA C 144     -24.706 -22.571 -25.257  1.00 66.05           C  
ATOM   2324  O   ALA C 144     -27.985 -22.288 -25.265  1.00 66.05           O  
ATOM   2325  N   ALA C 145     -27.034 -22.445 -23.256  1.00 66.64           N  
ATOM   2326  CA  ALA C 145     -28.239 -23.053 -22.697  1.00 66.64           C  
ATOM   2327  C   ALA C 145     -29.399 -22.061 -22.687  1.00 66.64           C  
ATOM   2328  CB  ALA C 145     -27.970 -23.566 -21.285  1.00 66.64           C  
ATOM   2329  O   ALA C 145     -30.539 -22.426 -22.987  1.00 66.64           O  
ATOM   2330  N   LEU C 146     -29.094 -20.848 -22.425  1.00 66.55           N  
ATOM   2331  CA  LEU C 146     -30.112 -19.805 -22.372  1.00 66.55           C  
ATOM   2332  C   LEU C 146     -30.641 -19.489 -23.767  1.00 66.55           C  
ATOM   2333  CB  LEU C 146     -29.546 -18.536 -21.729  1.00 66.55           C  
ATOM   2334  O   LEU C 146     -31.830 -19.209 -23.936  1.00 66.55           O  
ATOM   2335  CG  LEU C 146     -29.460 -18.530 -20.202  1.00 66.55           C  
ATOM   2336  CD1 LEU C 146     -28.561 -17.394 -19.726  1.00 66.55           C  
ATOM   2337  CD2 LEU C 146     -30.851 -18.411 -19.588  1.00 66.55           C  
ATOM   2338  N   GLU C 147     -29.825 -19.590 -24.710  1.00 64.90           N  
ATOM   2339  CA  GLU C 147     -30.230 -19.340 -26.090  1.00 64.90           C  
ATOM   2340  C   GLU C 147     -31.129 -20.458 -26.613  1.00 64.90           C  
ATOM   2341  CB  GLU C 147     -29.002 -19.188 -26.992  1.00 64.90           C  
ATOM   2342  O   GLU C 147     -32.021 -20.214 -27.427  1.00 64.90           O  
ATOM   2343  CG  GLU C 147     -28.353 -17.813 -26.919  1.00 64.90           C  
ATOM   2344  CD  GLU C 147     -27.071 -17.712 -27.731  1.00 64.90           C  
ATOM   2345  OE1 GLU C 147     -26.470 -16.615 -27.780  1.00 64.90           O  
ATOM   2346  OE2 GLU C 147     -26.666 -18.737 -28.323  1.00 64.90           O  
ATOM   2347  N   MET C 148     -30.990 -21.598 -26.068  1.00 65.01           N  
ATOM   2348  CA  MET C 148     -31.813 -22.727 -26.492  1.00 65.01           C  
ATOM   2349  C   MET C 148     -33.217 -22.629 -25.904  1.00 65.01           C  
ATOM   2350  CB  MET C 148     -31.165 -24.050 -26.080  1.00 65.01           C  
ATOM   2351  O   MET C 148     -34.171 -23.161 -26.474  1.00 65.01           O  
ATOM   2352  CG  MET C 148     -29.902 -24.382 -26.858  1.00 65.01           C  
ATOM   2353  SD  MET C 148     -29.262 -26.060 -26.477  1.00 65.01           S  
ATOM   2354  CE  MET C 148     -30.750 -27.049 -26.791  1.00 65.01           C  
ATOM   2355  N   LEU C 149     -33.281 -21.817 -24.832  1.00 64.27           N  
ATOM   2356  CA  LEU C 149     -34.579 -21.660 -24.183  1.00 64.27           C  
ATOM   2357  C   LEU C 149     -35.373 -20.526 -24.824  1.00 64.27           C  
ATOM   2358  CB  LEU C 149     -34.401 -21.391 -22.686  1.00 64.27           C  
ATOM   2359  O   LEU C 149     -36.589 -20.435 -24.642  1.00 64.27           O  
ATOM   2360  CG  LEU C 149     -34.018 -22.594 -21.823  1.00 64.27           C  
ATOM   2361  CD1 LEU C 149     -33.655 -22.140 -20.413  1.00 64.27           C  
ATOM   2362  CD2 LEU C 149     -35.155 -23.610 -21.787  1.00 64.27           C  
ATOM   2363  N   ARG C 150     -34.784 -19.844 -25.746  1.00 51.55           N  
ATOM   2364  CA  ARG C 150     -35.522 -18.810 -26.463  1.00 51.55           C  
ATOM   2365  C   ARG C 150     -36.120 -19.359 -27.754  1.00 51.55           C  
ATOM   2366  CB  ARG C 150     -34.615 -17.617 -26.772  1.00 51.55           C  
ATOM   2367  O   ARG C 150     -37.237 -18.997 -28.131  1.00 51.55           O  
ATOM   2368  CG  ARG C 150     -34.621 -16.544 -25.694  1.00 51.55           C  
ATOM   2369  CD  ARG C 150     -33.756 -15.352 -26.080  1.00 51.55           C  
ATOM   2370  NE  ARG C 150     -33.748 -14.331 -25.037  1.00 51.55           N  
ATOM   2371  NH1 ARG C 150     -32.006 -13.118 -25.948  1.00 51.55           N  
ATOM   2372  NH2 ARG C 150     -32.997 -12.423 -24.001  1.00 51.55           N  
ATOM   2373  CZ  ARG C 150     -32.917 -13.293 -24.998  1.00 51.55           C  
TER    2374      ARG C 150                                                      
ENDMDL                                                                          
END                                                                             
