# Supplementary material for: Structure and activation of the RING E3 ubiquitin ligase TRIM72 on the membrane
Source: Nat Struct Mol Biol. 2023 Sep 28;30(11):1695–706. doi: 10.1038/s41594-023-01111-7 (PMC10643145; doi:10.1038/s41594-023-01111-7)
Supplement: Supplementary file 5 — Predicted structures of the RING domain of 60 TRIM proteins. [file 41594_2023_1111_MOESM5_ESM.zip › R60_69afd_unrelaxed_rank_1_model_4.pdb]

MODEL     1                                                                     
ATOM      1  N   MET B   1      -7.064  16.823  -2.115  1.00 54.41           N  
ATOM      2  CA  MET B   1      -8.111  15.965  -2.663  1.00 54.41           C  
ATOM      3  C   MET B   1      -7.512  14.710  -3.290  1.00 54.41           C  
ATOM      4  CB  MET B   1      -8.941  16.723  -3.700  1.00 54.41           C  
ATOM      5  O   MET B   1      -8.046  13.612  -3.123  1.00 54.41           O  
ATOM      6  CG  MET B   1     -10.269  17.235  -3.167  1.00 54.41           C  
ATOM      7  SD  MET B   1     -11.698  16.637  -4.151  1.00 54.41           S  
ATOM      8  CE  MET B   1     -11.756  17.913  -5.439  1.00 54.41           C  
ATOM      9  N   GLU B   2      -6.306  14.917  -3.703  1.00 71.32           N  
ATOM     10  CA  GLU B   2      -5.602  13.791  -4.307  1.00 71.32           C  
ATOM     11  C   GLU B   2      -5.049  12.850  -3.240  1.00 71.32           C  
ATOM     12  CB  GLU B   2      -4.469  14.286  -5.210  1.00 71.32           C  
ATOM     13  O   GLU B   2      -5.075  11.629  -3.408  1.00 71.32           O  
ATOM     14  CG  GLU B   2      -4.948  14.899  -6.518  1.00 71.32           C  
ATOM     15  CD  GLU B   2      -3.813  15.266  -7.460  1.00 71.32           C  
ATOM     16  OE1 GLU B   2      -4.086  15.640  -8.623  1.00 71.32           O  
ATOM     17  OE2 GLU B   2      -2.640  15.179  -7.031  1.00 71.32           O  
ATOM     18  N   PHE B   3      -4.883  13.511  -2.064  1.00 76.38           N  
ATOM     19  CA  PHE B   3      -4.303  12.735  -0.974  1.00 76.38           C  
ATOM     20  C   PHE B   3      -5.346  11.815  -0.351  1.00 76.38           C  
ATOM     21  CB  PHE B   3      -3.716  13.663   0.094  1.00 76.38           C  
ATOM     22  O   PHE B   3      -5.100  10.620  -0.174  1.00 76.38           O  
ATOM     23  CG  PHE B   3      -3.213  12.941   1.315  1.00 76.38           C  
ATOM     24  CD1 PHE B   3      -3.934  12.970   2.503  1.00 76.38           C  
ATOM     25  CD2 PHE B   3      -2.019  12.233   1.275  1.00 76.38           C  
ATOM     26  CE1 PHE B   3      -3.471  12.302   3.634  1.00 76.38           C  
ATOM     27  CE2 PHE B   3      -1.550  11.563   2.402  1.00 76.38           C  
ATOM     28  CZ  PHE B   3      -2.277  11.600   3.581  1.00 76.38           C  
ATOM     29  N   VAL B   4      -6.513  12.360  -0.012  1.00 76.88           N  
ATOM     30  CA  VAL B   4      -7.582  11.582   0.604  1.00 76.88           C  
ATOM     31  C   VAL B   4      -8.045  10.488  -0.355  1.00 76.88           C  
ATOM     32  CB  VAL B   4      -8.776  12.477   1.007  1.00 76.88           C  
ATOM     33  O   VAL B   4      -8.273   9.348   0.056  1.00 76.88           O  
ATOM     34  CG1 VAL B   4      -9.938  11.629   1.520  1.00 76.88           C  
ATOM     35  CG2 VAL B   4      -8.346  13.495   2.062  1.00 76.88           C  
ATOM     36  N   THR B   5      -8.138  10.849  -1.641  1.00 83.44           N  
ATOM     37  CA  THR B   5      -8.530   9.873  -2.653  1.00 83.44           C  
ATOM     38  C   THR B   5      -7.517   8.734  -2.727  1.00 83.44           C  
ATOM     39  CB  THR B   5      -8.670  10.531  -4.038  1.00 83.44           C  
ATOM     40  O   THR B   5      -7.896   7.566  -2.836  1.00 83.44           O  
ATOM     41  CG2 THR B   5      -9.109   9.514  -5.087  1.00 83.44           C  
ATOM     42  OG1 THR B   5      -9.645  11.579  -3.967  1.00 83.44           O  
ATOM     43  N   ALA B   6      -6.262   9.088  -2.609  1.00 86.54           N  
ATOM     44  CA  ALA B   6      -5.214   8.071  -2.648  1.00 86.54           C  
ATOM     45  C   ALA B   6      -5.316   7.132  -1.450  1.00 86.54           C  
ATOM     46  CB  ALA B   6      -3.837   8.728  -2.690  1.00 86.54           C  
ATOM     47  O   ALA B   6      -5.108   5.923  -1.581  1.00 86.54           O  
ATOM     48  N   LEU B   7      -5.638   7.657  -0.333  1.00 86.51           N  
ATOM     49  CA  LEU B   7      -5.780   6.841   0.867  1.00 86.51           C  
ATOM     50  C   LEU B   7      -6.970   5.895   0.744  1.00 86.51           C  
ATOM     51  CB  LEU B   7      -5.945   7.729   2.103  1.00 86.51           C  
ATOM     52  O   LEU B   7      -6.892   4.735   1.154  1.00 86.51           O  
ATOM     53  CG  LEU B   7      -4.689   8.456   2.588  1.00 86.51           C  
ATOM     54  CD1 LEU B   7      -5.026   9.371   3.760  1.00 86.51           C  
ATOM     55  CD2 LEU B   7      -3.608   7.454   2.978  1.00 86.51           C  
ATOM     56  N   VAL B   8      -8.034   6.402   0.169  1.00 85.96           N  
ATOM     57  CA  VAL B   8      -9.211   5.567  -0.046  1.00 85.96           C  
ATOM     58  C   VAL B   8      -8.880   4.452  -1.036  1.00 85.96           C  
ATOM     59  CB  VAL B   8     -10.410   6.397  -0.559  1.00 85.96           C  
ATOM     60  O   VAL B   8      -9.251   3.295  -0.824  1.00 85.96           O  
ATOM     61  CG1 VAL B   8     -11.549   5.482  -1.003  1.00 85.96           C  
ATOM     62  CG2 VAL B   8     -10.888   7.367   0.520  1.00 85.96           C  
ATOM     63  N   ASN B   9      -8.221   4.803  -2.072  1.00 91.74           N  
ATOM     64  CA  ASN B   9      -7.816   3.816  -3.067  1.00 91.74           C  
ATOM     65  C   ASN B   9      -6.903   2.753  -2.463  1.00 91.74           C  
ATOM     66  CB  ASN B   9      -7.127   4.499  -4.250  1.00 91.74           C  
ATOM     67  O   ASN B   9      -6.973   1.582  -2.840  1.00 91.74           O  
ATOM     68  CG  ASN B   9      -8.091   5.290  -5.111  1.00 91.74           C  
ATOM     69  ND2 ASN B   9      -7.559   6.211  -5.905  1.00 91.74           N  
ATOM     70  OD1 ASN B   9      -9.305   5.076  -5.063  1.00 91.74           O  
ATOM     71  N   LEU B  10      -6.020   3.219  -1.573  1.00 94.10           N  
ATOM     72  CA  LEU B  10      -5.124   2.282  -0.904  1.00 94.10           C  
ATOM     73  C   LEU B  10      -5.914   1.229  -0.135  1.00 94.10           C  
ATOM     74  CB  LEU B  10      -4.183   3.027   0.047  1.00 94.10           C  
ATOM     75  O   LEU B  10      -5.613   0.036  -0.219  1.00 94.10           O  
ATOM     76  CG  LEU B  10      -3.153   2.173   0.789  1.00 94.10           C  
ATOM     77  CD1 LEU B  10      -2.210   1.501  -0.203  1.00 94.10           C  
ATOM     78  CD2 LEU B  10      -2.372   3.022   1.786  1.00 94.10           C  
ATOM     79  N   GLN B  11      -6.947   1.606   0.491  1.00 89.60           N  
ATOM     80  CA  GLN B  11      -7.797   0.693   1.247  1.00 89.60           C  
ATOM     81  C   GLN B  11      -8.521  -0.279   0.319  1.00 89.60           C  
ATOM     82  CB  GLN B  11      -8.812   1.472   2.085  1.00 89.60           C  
ATOM     83  O   GLN B  11      -8.535  -1.487   0.566  1.00 89.60           O  
ATOM     84  CG  GLN B  11      -9.700   0.590   2.952  1.00 89.60           C  
ATOM     85  CD  GLN B  11     -10.714   1.385   3.754  1.00 89.60           C  
ATOM     86  NE2 GLN B  11     -11.628   0.684   4.416  1.00 89.60           N  
ATOM     87  OE1 GLN B  11     -10.675   2.620   3.779  1.00 89.60           O  
ATOM     88  N   GLU B  12      -9.090   0.205  -0.709  1.00 93.12           N  
ATOM     89  CA  GLU B  12      -9.835  -0.620  -1.656  1.00 93.12           C  
ATOM     90  C   GLU B  12      -8.926  -1.644  -2.329  1.00 93.12           C  
ATOM     91  CB  GLU B  12     -10.515   0.255  -2.713  1.00 93.12           C  
ATOM     92  O   GLU B  12      -9.284  -2.818  -2.444  1.00 93.12           O  
ATOM     93  CG  GLU B  12     -11.694   1.057  -2.182  1.00 93.12           C  
ATOM     94  CD  GLU B  12     -12.335   1.948  -3.233  1.00 93.12           C  
ATOM     95  OE1 GLU B  12     -13.360   2.601  -2.932  1.00 93.12           O  
ATOM     96  OE2 GLU B  12     -11.810   1.993  -4.368  1.00 93.12           O  
ATOM     97  N   GLU B  13      -7.729  -1.200  -2.709  1.00 96.57           N  
ATOM     98  CA  GLU B  13      -6.810  -2.065  -3.443  1.00 96.57           C  
ATOM     99  C   GLU B  13      -6.207  -3.129  -2.531  1.00 96.57           C  
ATOM    100  CB  GLU B  13      -5.699  -1.239  -4.095  1.00 96.57           C  
ATOM    101  O   GLU B  13      -5.713  -4.154  -3.006  1.00 96.57           O  
ATOM    102  CG  GLU B  13      -4.954  -1.974  -5.200  1.00 96.57           C  
ATOM    103  CD  GLU B  13      -5.836  -2.326  -6.388  1.00 96.57           C  
ATOM    104  OE1 GLU B  13      -5.611  -3.382  -7.020  1.00 96.57           O  
ATOM    105  OE2 GLU B  13      -6.761  -1.538  -6.688  1.00 96.57           O  
ATOM    106  N   SER B  14      -6.214  -2.892  -1.203  1.00 96.96           N  
ATOM    107  CA  SER B  14      -5.638  -3.825  -0.240  1.00 96.96           C  
ATOM    108  C   SER B  14      -6.671  -4.846   0.227  1.00 96.96           C  
ATOM    109  CB  SER B  14      -5.073  -3.072   0.965  1.00 96.96           C  
ATOM    110  O   SER B  14      -6.411  -5.624   1.147  1.00 96.96           O  
ATOM    111  OG  SER B  14      -4.021  -2.209   0.570  1.00 96.96           O  
ATOM    112  N   SER B  15      -7.770  -4.918  -0.435  1.00 96.77           N  
ATOM    113  CA  SER B  15      -8.856  -5.801  -0.024  1.00 96.77           C  
ATOM    114  C   SER B  15      -8.858  -7.091  -0.837  1.00 96.77           C  
ATOM    115  CB  SER B  15     -10.205  -5.095  -0.169  1.00 96.77           C  
ATOM    116  O   SER B  15      -8.423  -7.104  -1.990  1.00 96.77           O  
ATOM    117  OG  SER B  15     -10.271  -3.958   0.675  1.00 96.77           O  
ATOM    118  N   CYS B  16      -9.392  -8.126  -0.211  1.00 98.41           N  
ATOM    119  CA  CYS B  16      -9.614  -9.409  -0.869  1.00 98.41           C  
ATOM    120  C   CYS B  16     -10.824  -9.345  -1.794  1.00 98.41           C  
ATOM    121  CB  CYS B  16      -9.810 -10.516   0.166  1.00 98.41           C  
ATOM    122  O   CYS B  16     -11.898  -8.899  -1.387  1.00 98.41           O  
ATOM    123  SG  CYS B  16     -10.173 -12.131  -0.555  1.00 98.41           S  
ATOM    124  N   PRO B  17     -10.680  -9.745  -3.034  1.00 97.68           N  
ATOM    125  CA  PRO B  17     -11.807  -9.695  -3.969  1.00 97.68           C  
ATOM    126  C   PRO B  17     -12.950 -10.623  -3.564  1.00 97.68           C  
ATOM    127  CB  PRO B  17     -11.185 -10.141  -5.295  1.00 97.68           C  
ATOM    128  O   PRO B  17     -14.071 -10.479  -4.059  1.00 97.68           O  
ATOM    129  CG  PRO B  17      -9.718  -9.906  -5.127  1.00 97.68           C  
ATOM    130  CD  PRO B  17      -9.376 -10.045  -3.671  1.00 97.68           C  
ATOM    131  N   ILE B  18     -12.765 -11.566  -2.700  1.00 97.69           N  
ATOM    132  CA  ILE B  18     -13.794 -12.519  -2.297  1.00 97.69           C  
ATOM    133  C   ILE B  18     -14.554 -11.976  -1.090  1.00 97.69           C  
ATOM    134  CB  ILE B  18     -13.187 -13.902  -1.972  1.00 97.69           C  
ATOM    135  O   ILE B  18     -15.765 -11.749  -1.161  1.00 97.69           O  
ATOM    136  CG1 ILE B  18     -12.491 -14.484  -3.207  1.00 97.69           C  
ATOM    137  CG2 ILE B  18     -14.266 -14.856  -1.451  1.00 97.69           C  
ATOM    138  CD1 ILE B  18     -11.768 -15.799  -2.948  1.00 97.69           C  
ATOM    139  N   CYS B  19     -13.901 -11.583  -0.012  1.00 98.11           N  
ATOM    140  CA  CYS B  19     -14.592 -11.178   1.207  1.00 98.11           C  
ATOM    141  C   CYS B  19     -14.704  -9.660   1.292  1.00 98.11           C  
ATOM    142  CB  CYS B  19     -13.863 -11.714   2.439  1.00 98.11           C  
ATOM    143  O   CYS B  19     -15.469  -9.135   2.102  1.00 98.11           O  
ATOM    144  SG  CYS B  19     -12.242 -10.964   2.710  1.00 98.11           S  
ATOM    145  N   LEU B  20     -13.879  -8.942   0.551  1.00 95.60           N  
ATOM    146  CA  LEU B  20     -13.908  -7.490   0.421  1.00 95.60           C  
ATOM    147  C   LEU B  20     -13.345  -6.821   1.671  1.00 95.60           C  
ATOM    148  CB  LEU B  20     -15.337  -7.002   0.167  1.00 95.60           C  
ATOM    149  O   LEU B  20     -13.506  -5.613   1.859  1.00 95.60           O  
ATOM    150  CG  LEU B  20     -16.002  -7.494  -1.120  1.00 95.60           C  
ATOM    151  CD1 LEU B  20     -17.407  -6.915  -1.244  1.00 95.60           C  
ATOM    152  CD2 LEU B  20     -15.156  -7.124  -2.334  1.00 95.60           C  
ATOM    153  N   GLU B  21     -12.762  -7.594   2.512  1.00 96.44           N  
ATOM    154  CA  GLU B  21     -12.005  -7.073   3.646  1.00 96.44           C  
ATOM    155  C   GLU B  21     -10.513  -7.006   3.331  1.00 96.44           C  
ATOM    156  CB  GLU B  21     -12.241  -7.932   4.891  1.00 96.44           C  
ATOM    157  O   GLU B  21     -10.077  -7.460   2.271  1.00 96.44           O  
ATOM    158  CG  GLU B  21     -13.704  -8.035   5.298  1.00 96.44           C  
ATOM    159  CD  GLU B  21     -14.289  -6.714   5.774  1.00 96.44           C  
ATOM    160  OE1 GLU B  21     -15.494  -6.465   5.542  1.00 96.44           O  
ATOM    161  OE2 GLU B  21     -13.536  -5.921   6.382  1.00 96.44           O  
ATOM    162  N   TYR B  22      -9.782  -6.361   4.248  1.00 96.44           N  
ATOM    163  CA  TYR B  22      -8.338  -6.338   4.047  1.00 96.44           C  
ATOM    164  C   TYR B  22      -7.783  -7.751   3.916  1.00 96.44           C  
ATOM    165  CB  TYR B  22      -7.646  -5.610   5.203  1.00 96.44           C  
ATOM    166  O   TYR B  22      -8.223  -8.665   4.618  1.00 96.44           O  
ATOM    167  CG  TYR B  22      -7.700  -4.106   5.092  1.00 96.44           C  
ATOM    168  CD1 TYR B  22      -6.902  -3.426   4.174  1.00 96.44           C  
ATOM    169  CD2 TYR B  22      -8.546  -3.361   5.906  1.00 96.44           C  
ATOM    170  CE1 TYR B  22      -6.947  -2.040   4.070  1.00 96.44           C  
ATOM    171  CE2 TYR B  22      -8.600  -1.974   5.811  1.00 96.44           C  
ATOM    172  OH  TYR B  22      -7.846   0.049   4.792  1.00 96.44           O  
ATOM    173  CZ  TYR B  22      -7.798  -1.324   4.891  1.00 96.44           C  
ATOM    174  N   LEU B  23      -6.866  -7.936   3.009  1.00 98.27           N  
ATOM    175  CA  LEU B  23      -6.232  -9.233   2.801  1.00 98.27           C  
ATOM    176  C   LEU B  23      -5.640  -9.764   4.102  1.00 98.27           C  
ATOM    177  CB  LEU B  23      -5.138  -9.130   1.734  1.00 98.27           C  
ATOM    178  O   LEU B  23      -4.945  -9.036   4.816  1.00 98.27           O  
ATOM    179  CG  LEU B  23      -5.613  -9.049   0.283  1.00 98.27           C  
ATOM    180  CD1 LEU B  23      -4.531  -8.431  -0.596  1.00 98.27           C  
ATOM    181  CD2 LEU B  23      -6.001 -10.431  -0.231  1.00 98.27           C  
ATOM    182  N   LYS B  24      -5.983 -10.930   4.442  1.00 97.32           N  
ATOM    183  CA  LYS B  24      -5.403 -11.665   5.563  1.00 97.32           C  
ATOM    184  C   LYS B  24      -4.596 -12.864   5.075  1.00 97.32           C  
ATOM    185  CB  LYS B  24      -6.498 -12.126   6.525  1.00 97.32           C  
ATOM    186  O   LYS B  24      -5.122 -13.729   4.371  1.00 97.32           O  
ATOM    187  CG  LYS B  24      -7.264 -10.988   7.183  1.00 97.32           C  
ATOM    188  CD  LYS B  24      -8.352 -11.510   8.112  1.00 97.32           C  
ATOM    189  CE  LYS B  24      -9.313 -10.404   8.527  1.00 97.32           C  
ATOM    190  NZ  LYS B  24     -10.415 -10.922   9.392  1.00 97.32           N  
ATOM    191  N   ASP B  25      -3.352 -12.919   5.489  1.00 97.69           N  
ATOM    192  CA  ASP B  25      -2.479 -13.985   5.005  1.00 97.69           C  
ATOM    193  C   ASP B  25      -2.605 -14.154   3.493  1.00 97.69           C  
ATOM    194  CB  ASP B  25      -2.802 -15.304   5.710  1.00 97.69           C  
ATOM    195  O   ASP B  25      -2.951 -15.234   3.010  1.00 97.69           O  
ATOM    196  CG  ASP B  25      -1.735 -16.364   5.503  1.00 97.69           C  
ATOM    197  OD1 ASP B  25      -0.576 -16.011   5.194  1.00 97.69           O  
ATOM    198  OD2 ASP B  25      -2.056 -17.564   5.647  1.00 97.69           O  
ATOM    199  N   PRO B  26      -2.324 -13.163   2.689  1.00 98.45           N  
ATOM    200  CA  PRO B  26      -2.537 -13.145   1.240  1.00 98.45           C  
ATOM    201  C   PRO B  26      -1.759 -14.240   0.515  1.00 98.45           C  
ATOM    202  CB  PRO B  26      -2.038 -11.757   0.828  1.00 98.45           C  
ATOM    203  O   PRO B  26      -0.604 -14.510   0.855  1.00 98.45           O  
ATOM    204  CG  PRO B  26      -1.126 -11.335   1.934  1.00 98.45           C  
ATOM    205  CD  PRO B  26      -1.522 -12.066   3.185  1.00 98.45           C  
ATOM    206  N   VAL B  27      -2.341 -14.831  -0.443  1.00 98.21           N  
ATOM    207  CA  VAL B  27      -1.718 -15.821  -1.315  1.00 98.21           C  
ATOM    208  C   VAL B  27      -1.907 -15.414  -2.775  1.00 98.21           C  
ATOM    209  CB  VAL B  27      -2.298 -17.233  -1.076  1.00 98.21           C  
ATOM    210  O   VAL B  27      -2.916 -14.802  -3.130  1.00 98.21           O  
ATOM    211  CG1 VAL B  27      -1.997 -17.707   0.345  1.00 98.21           C  
ATOM    212  CG2 VAL B  27      -3.803 -17.243  -1.338  1.00 98.21           C  
ATOM    213  N   THR B  28      -0.990 -15.702  -3.581  1.00 97.85           N  
ATOM    214  CA  THR B  28      -1.011 -15.452  -5.018  1.00 97.85           C  
ATOM    215  C   THR B  28      -1.162 -16.758  -5.793  1.00 97.85           C  
ATOM    216  CB  THR B  28       0.266 -14.724  -5.478  1.00 97.85           C  
ATOM    217  O   THR B  28      -0.441 -17.724  -5.536  1.00 97.85           O  
ATOM    218  CG2 THR B  28       0.200 -14.383  -6.963  1.00 97.85           C  
ATOM    219  OG1 THR B  28       0.415 -13.513  -4.727  1.00 97.85           O  
ATOM    220  N   ILE B  29      -2.088 -16.760  -6.719  1.00 96.64           N  
ATOM    221  CA  ILE B  29      -2.289 -17.980  -7.494  1.00 96.64           C  
ATOM    222  C   ILE B  29      -1.604 -17.847  -8.852  1.00 96.64           C  
ATOM    223  CB  ILE B  29      -3.791 -18.291  -7.680  1.00 96.64           C  
ATOM    224  O   ILE B  29      -1.044 -16.795  -9.172  1.00 96.64           O  
ATOM    225  CG1 ILE B  29      -4.474 -17.170  -8.472  1.00 96.64           C  
ATOM    226  CG2 ILE B  29      -4.472 -18.497  -6.324  1.00 96.64           C  
ATOM    227  CD1 ILE B  29      -5.939 -17.440  -8.787  1.00 96.64           C  
ATOM    228  N   ASN B  30      -1.683 -18.835  -9.733  1.00 93.64           N  
ATOM    229  CA  ASN B  30      -0.840 -18.972 -10.916  1.00 93.64           C  
ATOM    230  C   ASN B  30      -1.149 -17.894 -11.952  1.00 93.64           C  
ATOM    231  CB  ASN B  30      -1.003 -20.363 -11.533  1.00 93.64           C  
ATOM    232  O   ASN B  30      -0.300 -17.562 -12.781  1.00 93.64           O  
ATOM    233  CG  ASN B  30      -0.249 -21.432 -10.768  1.00 93.64           C  
ATOM    234  ND2 ASN B  30      -0.589 -22.691 -11.018  1.00 93.64           N  
ATOM    235  OD1 ASN B  30       0.632 -21.130  -9.958  1.00 93.64           O  
ATOM    236  N   CYS B  31      -2.329 -17.278 -11.870  1.00 95.23           N  
ATOM    237  CA  CYS B  31      -2.676 -16.214 -12.805  1.00 95.23           C  
ATOM    238  C   CYS B  31      -2.224 -14.857 -12.279  1.00 95.23           C  
ATOM    239  CB  CYS B  31      -4.182 -16.196 -13.062  1.00 95.23           C  
ATOM    240  O   CYS B  31      -2.295 -13.855 -12.993  1.00 95.23           O  
ATOM    241  SG  CYS B  31      -5.167 -15.837 -11.592  1.00 95.23           S  
ATOM    242  N   GLY B  32      -1.824 -14.771 -10.993  1.00 96.37           N  
ATOM    243  CA  GLY B  32      -1.294 -13.532 -10.445  1.00 96.37           C  
ATOM    244  C   GLY B  32      -2.267 -12.823  -9.523  1.00 96.37           C  
ATOM    245  O   GLY B  32      -1.899 -11.861  -8.845  1.00 96.37           O  
ATOM    246  N   HIS B  33      -3.501 -13.342  -9.441  1.00 97.85           N  
ATOM    247  CA  HIS B  33      -4.480 -12.727  -8.552  1.00 97.85           C  
ATOM    248  C   HIS B  33      -4.254 -13.152  -7.105  1.00 97.85           C  
ATOM    249  CB  HIS B  33      -5.901 -13.088  -8.988  1.00 97.85           C  
ATOM    250  O   HIS B  33      -3.691 -14.218  -6.847  1.00 97.85           O  
ATOM    251  CG  HIS B  33      -6.319 -12.439 -10.269  1.00 97.85           C  
ATOM    252  CD2 HIS B  33      -6.670 -11.161 -10.544  1.00 97.85           C  
ATOM    253  ND1 HIS B  33      -6.412 -13.129 -11.458  1.00 97.85           N  
ATOM    254  CE1 HIS B  33      -6.804 -12.301 -12.412  1.00 97.85           C  
ATOM    255  NE2 HIS B  33      -6.967 -11.100 -11.884  1.00 97.85           N  
ATOM    256  N   ASN B  34      -4.645 -12.352  -6.181  1.00 98.58           N  
ATOM    257  CA  ASN B  34      -4.376 -12.547  -4.760  1.00 98.58           C  
ATOM    258  C   ASN B  34      -5.667 -12.633  -3.951  1.00 98.58           C  
ATOM    259  CB  ASN B  34      -3.487 -11.424  -4.223  1.00 98.58           C  
ATOM    260  O   ASN B  34      -6.642 -11.942  -4.254  1.00 98.58           O  
ATOM    261  CG  ASN B  34      -2.197 -11.275  -5.005  1.00 98.58           C  
ATOM    262  ND2 ASN B  34      -2.176 -10.332  -5.940  1.00 98.58           N  
ATOM    263  OD1 ASN B  34      -1.228 -12.002  -4.771  1.00 98.58           O  
ATOM    264  N   PHE B  35      -5.690 -13.395  -2.934  1.00 98.69           N  
ATOM    265  CA  PHE B  35      -6.825 -13.628  -2.049  1.00 98.69           C  
ATOM    266  C   PHE B  35      -6.353 -13.928  -0.631  1.00 98.69           C  
ATOM    267  CB  PHE B  35      -7.687 -14.782  -2.571  1.00 98.69           C  
ATOM    268  O   PHE B  35      -5.180 -14.239  -0.415  1.00 98.69           O  
ATOM    269  CG  PHE B  35      -8.071 -14.646  -4.020  1.00 98.69           C  
ATOM    270  CD1 PHE B  35      -9.207 -13.937  -4.389  1.00 98.69           C  
ATOM    271  CD2 PHE B  35      -7.294 -15.228  -5.013  1.00 98.69           C  
ATOM    272  CE1 PHE B  35      -9.564 -13.810  -5.729  1.00 98.69           C  
ATOM    273  CE2 PHE B  35      -7.644 -15.106  -6.354  1.00 98.69           C  
ATOM    274  CZ  PHE B  35      -8.781 -14.397  -6.710  1.00 98.69           C  
ATOM    275  N   CYS B  36      -7.257 -13.755   0.326  1.00 98.72           N  
ATOM    276  CA  CYS B  36      -6.975 -14.393   1.607  1.00 98.72           C  
ATOM    277  C   CYS B  36      -6.820 -15.900   1.444  1.00 98.72           C  
ATOM    278  CB  CYS B  36      -8.086 -14.091   2.612  1.00 98.72           C  
ATOM    279  O   CYS B  36      -7.555 -16.525   0.677  1.00 98.72           O  
ATOM    280  SG  CYS B  36      -8.323 -12.328   2.927  1.00 98.72           S  
ATOM    281  N   ARG B  37      -5.909 -16.423   2.160  1.00 98.07           N  
ATOM    282  CA  ARG B  37      -5.736 -17.871   2.101  1.00 98.07           C  
ATOM    283  C   ARG B  37      -7.031 -18.592   2.460  1.00 98.07           C  
ATOM    284  CB  ARG B  37      -4.611 -18.317   3.037  1.00 98.07           C  
ATOM    285  O   ARG B  37      -7.435 -19.532   1.773  1.00 98.07           O  
ATOM    286  CG  ARG B  37      -4.314 -19.807   2.977  1.00 98.07           C  
ATOM    287  CD  ARG B  37      -3.123 -20.181   3.849  1.00 98.07           C  
ATOM    288  NE  ARG B  37      -2.848 -21.614   3.800  1.00 98.07           N  
ATOM    289  NH1 ARG B  37      -0.990 -21.514   5.170  1.00 98.07           N  
ATOM    290  NH2 ARG B  37      -1.683 -23.525   4.316  1.00 98.07           N  
ATOM    291  CZ  ARG B  37      -1.841 -22.214   4.428  1.00 98.07           C  
ATOM    292  N   SER B  38      -7.608 -18.120   3.477  1.00 98.16           N  
ATOM    293  CA  SER B  38      -8.843 -18.744   3.940  1.00 98.16           C  
ATOM    294  C   SER B  38      -9.955 -18.602   2.906  1.00 98.16           C  
ATOM    295  CB  SER B  38      -9.289 -18.130   5.268  1.00 98.16           C  
ATOM    296  O   SER B  38     -10.718 -19.542   2.674  1.00 98.16           O  
ATOM    297  OG  SER B  38      -9.475 -16.731   5.138  1.00 98.16           O  
ATOM    298  N   CYS B  39     -10.096 -17.430   2.293  1.00 98.35           N  
ATOM    299  CA  CYS B  39     -11.117 -17.207   1.275  1.00 98.35           C  
ATOM    300  C   CYS B  39     -10.913 -18.139   0.086  1.00 98.35           C  
ATOM    301  CB  CYS B  39     -11.096 -15.753   0.804  1.00 98.35           C  
ATOM    302  O   CYS B  39     -11.874 -18.717  -0.426  1.00 98.35           O  
ATOM    303  SG  CYS B  39     -11.737 -14.584   2.023  1.00 98.35           S  
ATOM    304  N   LEU B  40      -9.690 -18.305  -0.323  1.00 97.86           N  
ATOM    305  CA  LEU B  40      -9.404 -19.190  -1.447  1.00 97.86           C  
ATOM    306  C   LEU B  40      -9.727 -20.638  -1.094  1.00 97.86           C  
ATOM    307  CB  LEU B  40      -7.936 -19.069  -1.865  1.00 97.86           C  
ATOM    308  O   LEU B  40     -10.307 -21.364  -1.905  1.00 97.86           O  
ATOM    309  CG  LEU B  40      -7.531 -19.810  -3.140  1.00 97.86           C  
ATOM    310  CD1 LEU B  40      -8.239 -19.209  -4.350  1.00 97.86           C  
ATOM    311  CD2 LEU B  40      -6.018 -19.769  -3.325  1.00 97.86           C  
ATOM    312  N   SER B  41      -9.314 -21.001   0.068  1.00 96.40           N  
ATOM    313  CA  SER B  41      -9.564 -22.365   0.522  1.00 96.40           C  
ATOM    314  C   SER B  41     -11.055 -22.686   0.514  1.00 96.40           C  
ATOM    315  CB  SER B  41      -8.997 -22.576   1.927  1.00 96.40           C  
ATOM    316  O   SER B  41     -11.461 -23.766   0.079  1.00 96.40           O  
ATOM    317  OG  SER B  41      -7.584 -22.468   1.919  1.00 96.40           O  
ATOM    318  N   VAL B  42     -11.847 -21.798   0.990  1.00 96.85           N  
ATOM    319  CA  VAL B  42     -13.295 -21.976   1.015  1.00 96.85           C  
ATOM    320  C   VAL B  42     -13.833 -22.037  -0.412  1.00 96.85           C  
ATOM    321  CB  VAL B  42     -13.992 -20.843   1.801  1.00 96.85           C  
ATOM    322  O   VAL B  42     -14.671 -22.884  -0.730  1.00 96.85           O  
ATOM    323  CG1 VAL B  42     -15.507 -20.914   1.620  1.00 96.85           C  
ATOM    324  CG2 VAL B  42     -13.624 -20.915   3.281  1.00 96.85           C  
ATOM    325  N   SER B  43     -13.356 -21.213  -1.308  1.00 95.84           N  
ATOM    326  CA  SER B  43     -13.815 -21.154  -2.692  1.00 95.84           C  
ATOM    327  C   SER B  43     -13.492 -22.445  -3.436  1.00 95.84           C  
ATOM    328  CB  SER B  43     -13.183 -19.966  -3.417  1.00 95.84           C  
ATOM    329  O   SER B  43     -14.263 -22.885  -4.292  1.00 95.84           O  
ATOM    330  OG  SER B  43     -13.613 -19.914  -4.767  1.00 95.84           O  
ATOM    331  N   TRP B  44     -12.414 -23.142  -3.048  1.00 95.19           N  
ATOM    332  CA  TRP B  44     -11.945 -24.334  -3.746  1.00 95.19           C  
ATOM    333  C   TRP B  44     -12.321 -25.597  -2.980  1.00 95.19           C  
ATOM    334  CB  TRP B  44     -10.428 -24.277  -3.949  1.00 95.19           C  
ATOM    335  O   TRP B  44     -11.953 -26.705  -3.378  1.00 95.19           O  
ATOM    336  CG  TRP B  44      -9.995 -23.354  -5.048  1.00 95.19           C  
ATOM    337  CD1 TRP B  44     -10.799 -22.688  -5.930  1.00 95.19           C  
ATOM    338  CD2 TRP B  44      -8.650 -23.000  -5.385  1.00 95.19           C  
ATOM    339  CE2 TRP B  44      -8.714 -22.113  -6.482  1.00 95.19           C  
ATOM    340  CE3 TRP B  44      -7.396 -23.346  -4.864  1.00 95.19           C  
ATOM    341  NE1 TRP B  44     -10.035 -21.940  -6.795  1.00 95.19           N  
ATOM    342  CH2 TRP B  44      -6.355 -21.923  -6.540  1.00 95.19           C  
ATOM    343  CZ2 TRP B  44      -7.569 -21.568  -7.069  1.00 95.19           C  
ATOM    344  CZ3 TRP B  44      -6.258 -22.802  -5.449  1.00 95.19           C  
ATOM    345  N   LYS B  45     -12.801 -25.690  -1.748  1.00 92.41           N  
ATOM    346  CA  LYS B  45     -13.030 -26.775  -0.798  1.00 92.41           C  
ATOM    347  C   LYS B  45     -13.680 -27.975  -1.481  1.00 92.41           C  
ATOM    348  CB  LYS B  45     -13.902 -26.297   0.363  1.00 92.41           C  
ATOM    349  O   LYS B  45     -13.284 -29.119  -1.246  1.00 92.41           O  
ATOM    350  CG  LYS B  45     -14.096 -27.334   1.460  1.00 92.41           C  
ATOM    351  CD  LYS B  45     -14.912 -26.776   2.619  1.00 92.41           C  
ATOM    352  CE  LYS B  45     -15.133 -27.822   3.703  1.00 92.41           C  
ATOM    353  NZ  LYS B  45     -15.894 -27.267   4.862  1.00 92.41           N  
ATOM    354  N   ASP B  46     -14.488 -27.906  -2.516  1.00 90.41           N  
ATOM    355  CA  ASP B  46     -15.230 -29.041  -3.058  1.00 90.41           C  
ATOM    356  C   ASP B  46     -14.900 -29.259  -4.532  1.00 90.41           C  
ATOM    357  CB  ASP B  46     -16.735 -28.832  -2.881  1.00 90.41           C  
ATOM    358  O   ASP B  46     -15.613 -29.979  -5.234  1.00 90.41           O  
ATOM    359  CG  ASP B  46     -17.153 -28.729  -1.424  1.00 90.41           C  
ATOM    360  OD1 ASP B  46     -16.655 -29.515  -0.590  1.00 90.41           O  
ATOM    361  OD2 ASP B  46     -17.989 -27.855  -1.109  1.00 90.41           O  
ATOM    362  N   LEU B  47     -13.811 -28.720  -4.828  1.00 90.99           N  
ATOM    363  CA  LEU B  47     -13.398 -28.894  -6.216  1.00 90.99           C  
ATOM    364  C   LEU B  47     -12.289 -29.936  -6.326  1.00 90.99           C  
ATOM    365  CB  LEU B  47     -12.924 -27.563  -6.805  1.00 90.99           C  
ATOM    366  O   LEU B  47     -11.445 -30.047  -5.435  1.00 90.99           O  
ATOM    367  CG  LEU B  47     -13.932 -26.413  -6.780  1.00 90.99           C  
ATOM    368  CD1 LEU B  47     -13.309 -25.149  -7.364  1.00 90.99           C  
ATOM    369  CD2 LEU B  47     -15.197 -26.794  -7.542  1.00 90.99           C  
ATOM    370  N   ASP B  48     -12.393 -30.818  -7.307  1.00 87.79           N  
ATOM    371  CA  ASP B  48     -11.405 -31.892  -7.341  1.00 87.79           C  
ATOM    372  C   ASP B  48     -10.548 -31.809  -8.602  1.00 87.79           C  
ATOM    373  CB  ASP B  48     -12.092 -33.256  -7.260  1.00 87.79           C  
ATOM    374  O   ASP B  48      -9.393 -32.240  -8.603  1.00 87.79           O  
ATOM    375  CG  ASP B  48     -12.760 -33.506  -5.919  1.00 87.79           C  
ATOM    376  OD1 ASP B  48     -12.302 -32.950  -4.897  1.00 87.79           O  
ATOM    377  OD2 ASP B  48     -13.750 -34.267  -5.883  1.00 87.79           O  
ATOM    378  N   ASP B  49     -11.015 -31.175  -9.647  1.00 88.53           N  
ATOM    379  CA  ASP B  49     -10.250 -31.320 -10.881  1.00 88.53           C  
ATOM    380  C   ASP B  49      -9.915 -29.957 -11.482  1.00 88.53           C  
ATOM    381  CB  ASP B  49     -11.021 -32.167 -11.895  1.00 88.53           C  
ATOM    382  O   ASP B  49      -8.989 -29.838 -12.288  1.00 88.53           O  
ATOM    383  CG  ASP B  49     -11.230 -33.599 -11.435  1.00 88.53           C  
ATOM    384  OD1 ASP B  49     -10.342 -34.157 -10.755  1.00 88.53           O  
ATOM    385  OD2 ASP B  49     -12.291 -34.176 -11.759  1.00 88.53           O  
ATOM    386  N   THR B  50     -10.673 -29.069 -11.152  1.00 93.14           N  
ATOM    387  CA  THR B  50     -10.426 -27.743 -11.706  1.00 93.14           C  
ATOM    388  C   THR B  50     -10.593 -26.669 -10.635  1.00 93.14           C  
ATOM    389  CB  THR B  50     -11.369 -27.446 -12.886  1.00 93.14           C  
ATOM    390  O   THR B  50     -11.513 -26.739  -9.817  1.00 93.14           O  
ATOM    391  CG2 THR B  50     -10.978 -26.151 -13.591  1.00 93.14           C  
ATOM    392  OG1 THR B  50     -11.305 -28.526 -13.825  1.00 93.14           O  
ATOM    393  N   PHE B  51      -9.687 -25.789 -10.707  1.00 96.21           N  
ATOM    394  CA  PHE B  51      -9.666 -24.742  -9.693  1.00 96.21           C  
ATOM    395  C   PHE B  51      -9.662 -23.362 -10.339  1.00 96.21           C  
ATOM    396  CB  PHE B  51      -8.444 -24.898  -8.782  1.00 96.21           C  
ATOM    397  O   PHE B  51      -8.599 -22.798 -10.606  1.00 96.21           O  
ATOM    398  CG  PHE B  51      -8.369 -26.233  -8.091  1.00 96.21           C  
ATOM    399  CD1 PHE B  51      -8.998 -26.435  -6.869  1.00 96.21           C  
ATOM    400  CD2 PHE B  51      -7.668 -27.286  -8.665  1.00 96.21           C  
ATOM    401  CE1 PHE B  51      -8.930 -27.670  -6.228  1.00 96.21           C  
ATOM    402  CE2 PHE B  51      -7.596 -28.523  -8.030  1.00 96.21           C  
ATOM    403  CZ  PHE B  51      -8.226 -28.712  -6.811  1.00 96.21           C  
ATOM    404  N   PRO B  52     -10.822 -22.782 -10.518  1.00 96.48           N  
ATOM    405  CA  PRO B  52     -10.939 -21.494 -11.207  1.00 96.48           C  
ATOM    406  C   PRO B  52     -10.529 -20.315 -10.327  1.00 96.48           C  
ATOM    407  CB  PRO B  52     -12.426 -21.419 -11.563  1.00 96.48           C  
ATOM    408  O   PRO B  52     -10.761 -20.334  -9.115  1.00 96.48           O  
ATOM    409  CG  PRO B  52     -13.114 -22.212 -10.500  1.00 96.48           C  
ATOM    410  CD  PRO B  52     -12.215 -23.343 -10.090  1.00 96.48           C  
ATOM    411  N   CYS B  53      -9.881 -19.381 -10.948  1.00 97.37           N  
ATOM    412  CA  CYS B  53      -9.624 -18.121 -10.259  1.00 97.37           C  
ATOM    413  C   CYS B  53     -10.923 -17.366 -10.002  1.00 97.37           C  
ATOM    414  CB  CYS B  53      -8.669 -17.249 -11.074  1.00 97.37           C  
ATOM    415  O   CYS B  53     -11.727 -17.175 -10.916  1.00 97.37           O  
ATOM    416  SG  CYS B  53      -8.449 -15.587 -10.403  1.00 97.37           S  
ATOM    417  N   PRO B  54     -11.142 -16.908  -8.819  1.00 97.19           N  
ATOM    418  CA  PRO B  54     -12.372 -16.186  -8.485  1.00 97.19           C  
ATOM    419  C   PRO B  54     -12.497 -14.859  -9.230  1.00 97.19           C  
ATOM    420  CB  PRO B  54     -12.247 -15.955  -6.977  1.00 97.19           C  
ATOM    421  O   PRO B  54     -13.585 -14.280  -9.290  1.00 97.19           O  
ATOM    422  CG  PRO B  54     -11.408 -17.091  -6.486  1.00 97.19           C  
ATOM    423  CD  PRO B  54     -10.345 -17.376  -7.507  1.00 97.19           C  
ATOM    424  N   VAL B  55     -11.434 -14.430  -9.826  1.00 97.15           N  
ATOM    425  CA  VAL B  55     -11.468 -13.134 -10.495  1.00 97.15           C  
ATOM    426  C   VAL B  55     -11.496 -13.334 -12.009  1.00 97.15           C  
ATOM    427  CB  VAL B  55     -10.260 -12.257 -10.096  1.00 97.15           C  
ATOM    428  O   VAL B  55     -12.487 -13.007 -12.666  1.00 97.15           O  
ATOM    429  CG1 VAL B  55     -10.247 -10.957 -10.899  1.00 97.15           C  
ATOM    430  CG2 VAL B  55     -10.288 -11.963  -8.597  1.00 97.15           C  
ATOM    431  N   CYS B  56     -10.524 -13.979 -12.610  1.00 96.96           N  
ATOM    432  CA  CYS B  56     -10.423 -14.090 -14.061  1.00 96.96           C  
ATOM    433  C   CYS B  56     -11.080 -15.373 -14.557  1.00 96.96           C  
ATOM    434  CB  CYS B  56      -8.960 -14.052 -14.501  1.00 96.96           C  
ATOM    435  O   CYS B  56     -11.319 -15.529 -15.756  1.00 96.96           O  
ATOM    436  SG  CYS B  56      -8.035 -15.546 -14.081  1.00 96.96           S  
ATOM    437  N   ARG B  57     -11.316 -16.343 -13.722  1.00 96.16           N  
ATOM    438  CA  ARG B  57     -12.058 -17.576 -13.968  1.00 96.16           C  
ATOM    439  C   ARG B  57     -11.213 -18.576 -14.750  1.00 96.16           C  
ATOM    440  CB  ARG B  57     -13.355 -17.281 -14.725  1.00 96.16           C  
ATOM    441  O   ARG B  57     -11.723 -19.597 -15.217  1.00 96.16           O  
ATOM    442  CG  ARG B  57     -14.272 -16.298 -14.015  1.00 96.16           C  
ATOM    443  CD  ARG B  57     -14.771 -16.850 -12.687  1.00 96.16           C  
ATOM    444  NE  ARG B  57     -15.747 -15.959 -12.066  1.00 96.16           N  
ATOM    445  NH1 ARG B  57     -16.644 -17.573 -10.677  1.00 96.16           N  
ATOM    446  NH2 ARG B  57     -17.459 -15.431 -10.629  1.00 96.16           N  
ATOM    447  CZ  ARG B  57     -16.614 -16.323 -11.125  1.00 96.16           C  
ATOM    448  N   PHE B  58      -9.976 -18.250 -14.954  1.00 95.22           N  
ATOM    449  CA  PHE B  58      -9.085 -19.248 -15.533  1.00 95.22           C  
ATOM    450  C   PHE B  58      -9.013 -20.487 -14.649  1.00 95.22           C  
ATOM    451  CB  PHE B  58      -7.682 -18.666 -15.736  1.00 95.22           C  
ATOM    452  O   PHE B  58      -8.908 -20.378 -13.425  1.00 95.22           O  
ATOM    453  CG  PHE B  58      -6.756 -19.568 -16.506  1.00 95.22           C  
ATOM    454  CD1 PHE B  58      -5.821 -20.355 -15.846  1.00 95.22           C  
ATOM    455  CD2 PHE B  58      -6.821 -19.628 -17.892  1.00 95.22           C  
ATOM    456  CE1 PHE B  58      -4.963 -21.191 -16.557  1.00 95.22           C  
ATOM    457  CE2 PHE B  58      -5.967 -20.461 -18.609  1.00 95.22           C  
ATOM    458  CZ  PHE B  58      -5.038 -21.241 -17.940  1.00 95.22           C  
ATOM    459  N   CYS B  59      -9.051 -21.658 -15.296  1.00 95.57           N  
ATOM    460  CA  CYS B  59      -9.078 -22.915 -14.556  1.00 95.57           C  
ATOM    461  C   CYS B  59      -7.694 -23.552 -14.512  1.00 95.57           C  
ATOM    462  CB  CYS B  59     -10.076 -23.886 -15.186  1.00 95.57           C  
ATOM    463  O   CYS B  59      -7.030 -23.677 -15.543  1.00 95.57           O  
ATOM    464  SG  CYS B  59     -11.795 -23.345 -15.062  1.00 95.57           S  
ATOM    465  N   PHE B  60      -7.318 -23.958 -13.339  1.00 94.26           N  
ATOM    466  CA  PHE B  60      -6.032 -24.615 -13.137  1.00 94.26           C  
ATOM    467  C   PHE B  60      -6.226 -26.069 -12.724  1.00 94.26           C  
ATOM    468  CB  PHE B  60      -5.209 -23.874 -12.079  1.00 94.26           C  
ATOM    469  O   PHE B  60      -7.192 -26.400 -12.034  1.00 94.26           O  
ATOM    470  CG  PHE B  60      -4.928 -22.437 -12.425  1.00 94.26           C  
ATOM    471  CD1 PHE B  60      -3.875 -22.103 -13.267  1.00 94.26           C  
ATOM    472  CD2 PHE B  60      -5.719 -21.419 -11.907  1.00 94.26           C  
ATOM    473  CE1 PHE B  60      -3.613 -20.773 -13.589  1.00 94.26           C  
ATOM    474  CE2 PHE B  60      -5.464 -20.088 -12.225  1.00 94.26           C  
ATOM    475  CZ  PHE B  60      -4.409 -19.767 -13.065  1.00 94.26           C  
ATOM    476  N   PRO B  61      -5.333 -26.861 -13.165  1.00 92.39           N  
ATOM    477  CA  PRO B  61      -5.484 -28.297 -12.920  1.00 92.39           C  
ATOM    478  C   PRO B  61      -5.117 -28.693 -11.492  1.00 92.39           C  
ATOM    479  CB  PRO B  61      -4.521 -28.930 -13.927  1.00 92.39           C  
ATOM    480  O   PRO B  61      -5.521 -29.759 -11.020  1.00 92.39           O  
ATOM    481  CG  PRO B  61      -3.498 -27.873 -14.193  1.00 92.39           C  
ATOM    482  CD  PRO B  61      -4.160 -26.530 -14.083  1.00 92.39           C  
ATOM    483  N   TYR B  62      -4.353 -27.869 -10.851  1.00 89.07           N  
ATOM    484  CA  TYR B  62      -3.923 -28.155  -9.487  1.00 89.07           C  
ATOM    485  C   TYR B  62      -4.071 -26.926  -8.598  1.00 89.07           C  
ATOM    486  CB  TYR B  62      -2.469 -28.637  -9.472  1.00 89.07           C  
ATOM    487  O   TYR B  62      -3.993 -25.792  -9.078  1.00 89.07           O  
ATOM    488  CG  TYR B  62      -2.175 -29.711 -10.492  1.00 89.07           C  
ATOM    489  CD1 TYR B  62      -2.429 -31.052 -10.213  1.00 89.07           C  
ATOM    490  CD2 TYR B  62      -1.643 -29.387 -11.735  1.00 89.07           C  
ATOM    491  CE1 TYR B  62      -2.158 -32.045 -11.148  1.00 89.07           C  
ATOM    492  CE2 TYR B  62      -1.368 -30.371 -12.678  1.00 89.07           C  
ATOM    493  OH  TYR B  62      -1.358 -32.674 -13.307  1.00 89.07           O  
ATOM    494  CZ  TYR B  62      -1.629 -31.695 -12.377  1.00 89.07           C  
ATOM    495  N   LYS B  63      -4.299 -27.288  -7.353  1.00 87.15           N  
ATOM    496  CA  LYS B  63      -4.315 -26.219  -6.358  1.00 87.15           C  
ATOM    497  C   LYS B  63      -2.913 -25.661  -6.129  1.00 87.15           C  
ATOM    498  CB  LYS B  63      -4.900 -26.723  -5.038  1.00 87.15           C  
ATOM    499  O   LYS B  63      -2.019 -26.380  -5.678  1.00 87.15           O  
ATOM    500  CG  LYS B  63      -6.401 -26.970  -5.081  1.00 87.15           C  
ATOM    501  CD  LYS B  63      -6.935 -27.407  -3.723  1.00 87.15           C  
ATOM    502  CE  LYS B  63      -8.412 -27.769  -3.792  1.00 87.15           C  
ATOM    503  NZ  LYS B  63      -8.922 -28.270  -2.480  1.00 87.15           N  
ATOM    504  N   SER B  64      -2.676 -24.505  -6.598  1.00 88.31           N  
ATOM    505  CA  SER B  64      -1.351 -23.936  -6.373  1.00 88.31           C  
ATOM    506  C   SER B  64      -1.440 -22.459  -6.003  1.00 88.31           C  
ATOM    507  CB  SER B  64      -0.476 -24.106  -7.615  1.00 88.31           C  
ATOM    508  O   SER B  64      -2.047 -21.667  -6.727  1.00 88.31           O  
ATOM    509  OG  SER B  64       0.775 -23.464  -7.441  1.00 88.31           O  
ATOM    510  N   PHE B  65      -0.925 -22.211  -4.755  1.00 93.24           N  
ATOM    511  CA  PHE B  65      -0.819 -20.821  -4.327  1.00 93.24           C  
ATOM    512  C   PHE B  65       0.420 -20.614  -3.463  1.00 93.24           C  
ATOM    513  CB  PHE B  65      -2.073 -20.397  -3.557  1.00 93.24           C  
ATOM    514  O   PHE B  65       0.948 -21.567  -2.887  1.00 93.24           O  
ATOM    515  CG  PHE B  65      -2.387 -21.276  -2.376  1.00 93.24           C  
ATOM    516  CD1 PHE B  65      -3.365 -22.259  -2.465  1.00 93.24           C  
ATOM    517  CD2 PHE B  65      -1.704 -21.118  -1.177  1.00 93.24           C  
ATOM    518  CE1 PHE B  65      -3.657 -23.074  -1.374  1.00 93.24           C  
ATOM    519  CE2 PHE B  65      -1.991 -21.929  -0.083  1.00 93.24           C  
ATOM    520  CZ  PHE B  65      -2.969 -22.905  -0.183  1.00 93.24           C  
ATOM    521  N   ARG B  66       0.838 -19.368  -3.457  1.00 94.48           N  
ATOM    522  CA  ARG B  66       2.015 -18.989  -2.682  1.00 94.48           C  
ATOM    523  C   ARG B  66       1.712 -17.804  -1.771  1.00 94.48           C  
ATOM    524  CB  ARG B  66       3.185 -18.652  -3.609  1.00 94.48           C  
ATOM    525  O   ARG B  66       0.954 -16.906  -2.143  1.00 94.48           O  
ATOM    526  CG  ARG B  66       3.411 -19.673  -4.712  1.00 94.48           C  
ATOM    527  CD  ARG B  66       3.972 -20.979  -4.165  1.00 94.48           C  
ATOM    528  NE  ARG B  66       4.307 -21.912  -5.237  1.00 94.48           N  
ATOM    529  NH1 ARG B  66       2.474 -23.278  -4.901  1.00 94.48           N  
ATOM    530  NH2 ARG B  66       3.985 -23.765  -6.555  1.00 94.48           N  
ATOM    531  CZ  ARG B  66       3.588 -22.983  -5.562  1.00 94.48           C  
ATOM    532  N   ARG B  67       2.256 -17.947  -0.619  1.00 96.70           N  
ATOM    533  CA  ARG B  67       2.128 -16.797   0.269  1.00 96.70           C  
ATOM    534  C   ARG B  67       2.822 -15.572  -0.318  1.00 96.70           C  
ATOM    535  CB  ARG B  67       2.708 -17.115   1.649  1.00 96.70           C  
ATOM    536  O   ARG B  67       3.793 -15.701  -1.066  1.00 96.70           O  
ATOM    537  CG  ARG B  67       1.935 -18.180   2.411  1.00 96.70           C  
ATOM    538  CD  ARG B  67       2.525 -18.425   3.793  1.00 96.70           C  
ATOM    539  NE  ARG B  67       1.817 -19.487   4.501  1.00 96.70           N  
ATOM    540  NH1 ARG B  67       2.989 -19.236   6.475  1.00 96.70           N  
ATOM    541  NH2 ARG B  67       1.349 -20.829   6.305  1.00 96.70           N  
ATOM    542  CZ  ARG B  67       2.053 -19.848   5.759  1.00 96.70           C  
ATOM    543  N   ASN B  68       2.315 -14.440   0.003  1.00 97.73           N  
ATOM    544  CA  ASN B  68       2.885 -13.184  -0.473  1.00 97.73           C  
ATOM    545  C   ASN B  68       3.151 -12.217   0.677  1.00 97.73           C  
ATOM    546  CB  ASN B  68       1.965 -12.535  -1.509  1.00 97.73           C  
ATOM    547  O   ASN B  68       2.312 -11.369   0.988  1.00 97.73           O  
ATOM    548  CG  ASN B  68       2.674 -11.491  -2.348  1.00 97.73           C  
ATOM    549  ND2 ASN B  68       2.388 -11.477  -3.645  1.00 97.73           N  
ATOM    550  OD1 ASN B  68       3.474 -10.704  -1.836  1.00 97.73           O  
ATOM    551  N   PRO B  69       4.343 -12.317   1.271  1.00 96.39           N  
ATOM    552  CA  PRO B  69       4.675 -11.519   2.454  1.00 96.39           C  
ATOM    553  C   PRO B  69       4.659 -10.018   2.176  1.00 96.39           C  
ATOM    554  CB  PRO B  69       6.085 -11.993   2.815  1.00 96.39           C  
ATOM    555  O   PRO B  69       4.252  -9.232   3.036  1.00 96.39           O  
ATOM    556  CG  PRO B  69       6.179 -13.375   2.254  1.00 96.39           C  
ATOM    557  CD  PRO B  69       5.363 -13.435   0.995  1.00 96.39           C  
ATOM    558  N   GLN B  70       5.158  -9.662   1.023  1.00 97.37           N  
ATOM    559  CA  GLN B  70       5.164  -8.240   0.693  1.00 97.37           C  
ATOM    560  C   GLN B  70       3.746  -7.679   0.650  1.00 97.37           C  
ATOM    561  CB  GLN B  70       5.863  -8.003  -0.647  1.00 97.37           C  
ATOM    562  O   GLN B  70       3.488  -6.589   1.165  1.00 97.37           O  
ATOM    563  CG  GLN B  70       6.177  -6.539  -0.926  1.00 97.37           C  
ATOM    564  CD  GLN B  70       7.010  -6.346  -2.179  1.00 97.37           C  
ATOM    565  NE2 GLN B  70       7.608  -5.168  -2.318  1.00 97.37           N  
ATOM    566  OE1 GLN B  70       7.116  -7.249  -3.015  1.00 97.37           O  
ATOM    567  N   LEU B  71       2.844  -8.442   0.080  1.00 97.43           N  
ATOM    568  CA  LEU B  71       1.444  -8.032   0.053  1.00 97.43           C  
ATOM    569  C   LEU B  71       0.866  -7.983   1.463  1.00 97.43           C  
ATOM    570  CB  LEU B  71       0.622  -8.987  -0.816  1.00 97.43           C  
ATOM    571  O   LEU B  71       0.060  -7.104   1.779  1.00 97.43           O  
ATOM    572  CG  LEU B  71      -0.700  -8.441  -1.359  1.00 97.43           C  
ATOM    573  CD1 LEU B  71      -0.458  -7.167  -2.161  1.00 97.43           C  
ATOM    574  CD2 LEU B  71      -1.401  -9.492  -2.213  1.00 97.43           C  
ATOM    575  N   ARG B  72       1.235  -8.869   2.305  1.00 97.74           N  
ATOM    576  CA  ARG B  72       0.814  -8.857   3.702  1.00 97.74           C  
ATOM    577  C   ARG B  72       1.266  -7.579   4.399  1.00 97.74           C  
ATOM    578  CB  ARG B  72       1.365 -10.080   4.440  1.00 97.74           C  
ATOM    579  O   ARG B  72       0.474  -6.922   5.078  1.00 97.74           O  
ATOM    580  CG  ARG B  72       1.000 -10.125   5.915  1.00 97.74           C  
ATOM    581  CD  ARG B  72       1.614 -11.332   6.611  1.00 97.74           C  
ATOM    582  NE  ARG B  72       1.891 -11.059   8.018  1.00 97.74           N  
ATOM    583  NH1 ARG B  72       3.386 -12.802   8.275  1.00 97.74           N  
ATOM    584  NH2 ARG B  72       2.904 -11.428  10.046  1.00 97.74           N  
ATOM    585  CZ  ARG B  72       2.726 -11.764   8.777  1.00 97.74           C  
ATOM    586  N   ASN B  73       2.516  -7.246   4.222  1.00 97.34           N  
ATOM    587  CA  ASN B  73       3.065  -6.047   4.846  1.00 97.34           C  
ATOM    588  C   ASN B  73       2.373  -4.785   4.340  1.00 97.34           C  
ATOM    589  CB  ASN B  73       4.574  -5.959   4.604  1.00 97.34           C  
ATOM    590  O   ASN B  73       2.049  -3.892   5.125  1.00 97.34           O  
ATOM    591  CG  ASN B  73       5.345  -7.046   5.326  1.00 97.34           C  
ATOM    592  ND2 ASN B  73       6.564  -7.310   4.870  1.00 97.34           N  
ATOM    593  OD1 ASN B  73       4.849  -7.645   6.284  1.00 97.34           O  
ATOM    594  N   LEU B  74       2.166  -4.754   3.013  1.00 97.57           N  
ATOM    595  CA  LEU B  74       1.482  -3.607   2.426  1.00 97.57           C  
ATOM    596  C   LEU B  74       0.070  -3.471   2.987  1.00 97.57           C  
ATOM    597  CB  LEU B  74       1.428  -3.737   0.902  1.00 97.57           C  
ATOM    598  O   LEU B  74      -0.391  -2.360   3.259  1.00 97.57           O  
ATOM    599  CG  LEU B  74       2.715  -3.400   0.147  1.00 97.57           C  
ATOM    600  CD1 LEU B  74       2.617  -3.867  -1.302  1.00 97.57           C  
ATOM    601  CD2 LEU B  74       2.999  -1.904   0.214  1.00 97.57           C  
ATOM    602  N   THR B  75      -0.627  -4.566   3.145  1.00 97.41           N  
ATOM    603  CA  THR B  75      -1.981  -4.561   3.689  1.00 97.41           C  
ATOM    604  C   THR B  75      -1.984  -4.048   5.126  1.00 97.41           C  
ATOM    605  CB  THR B  75      -2.607  -5.967   3.641  1.00 97.41           C  
ATOM    606  O   THR B  75      -2.871  -3.286   5.517  1.00 97.41           O  
ATOM    607  CG2 THR B  75      -4.023  -5.958   4.207  1.00 97.41           C  
ATOM    608  OG1 THR B  75      -2.650  -6.419   2.282  1.00 97.41           O  
ATOM    609  N   GLU B  76      -0.974  -4.400   5.913  1.00 96.53           N  
ATOM    610  CA  GLU B  76      -0.859  -3.939   7.294  1.00 96.53           C  
ATOM    611  C   GLU B  76      -0.630  -2.431   7.355  1.00 96.53           C  
ATOM    612  CB  GLU B  76       0.275  -4.673   8.013  1.00 96.53           C  
ATOM    613  O   GLU B  76      -1.211  -1.744   8.198  1.00 96.53           O  
ATOM    614  CG  GLU B  76      -0.018  -6.141   8.286  1.00 96.53           C  
ATOM    615  CD  GLU B  76      -1.304  -6.362   9.066  1.00 96.53           C  
ATOM    616  OE1 GLU B  76      -2.045  -7.322   8.756  1.00 96.53           O  
ATOM    617  OE2 GLU B  76      -1.573  -5.567   9.994  1.00 96.53           O  
ATOM    618  N   ILE B  77       0.188  -1.972   6.491  1.00 95.24           N  
ATOM    619  CA  ILE B  77       0.438  -0.537   6.419  1.00 95.24           C  
ATOM    620  C   ILE B  77      -0.844   0.191   6.022  1.00 95.24           C  
ATOM    621  CB  ILE B  77       1.571  -0.210   5.420  1.00 95.24           C  
ATOM    622  O   ILE B  77      -1.171   1.238   6.586  1.00 95.24           O  
ATOM    623  CG1 ILE B  77       2.898  -0.809   5.902  1.00 95.24           C  
ATOM    624  CG2 ILE B  77       1.695   1.303   5.219  1.00 95.24           C  
ATOM    625  CD1 ILE B  77       3.998  -0.805   4.850  1.00 95.24           C  
ATOM    626  N   ALA B  78      -1.570  -0.384   5.009  1.00 94.08           N  
ATOM    627  CA  ALA B  78      -2.834   0.203   4.574  1.00 94.08           C  
ATOM    628  C   ALA B  78      -3.808   0.336   5.741  1.00 94.08           C  
ATOM    629  CB  ALA B  78      -3.455  -0.636   3.460  1.00 94.08           C  
ATOM    630  O   ALA B  78      -4.537   1.326   5.840  1.00 94.08           O  
ATOM    631  N   LYS B  79      -3.807  -0.603   6.618  1.00 92.39           N  
ATOM    632  CA  LYS B  79      -4.681  -0.574   7.787  1.00 92.39           C  
ATOM    633  C   LYS B  79      -4.341   0.602   8.698  1.00 92.39           C  
ATOM    634  CB  LYS B  79      -4.580  -1.886   8.566  1.00 92.39           C  
ATOM    635  O   LYS B  79      -5.234   1.217   9.285  1.00 92.39           O  
ATOM    636  CG  LYS B  79      -5.239  -3.070   7.873  1.00 92.39           C  
ATOM    637  CD  LYS B  79      -5.090  -4.348   8.688  1.00 92.39           C  
ATOM    638  CE  LYS B  79      -5.719  -5.540   7.979  1.00 92.39           C  
ATOM    639  NZ  LYS B  79      -5.538  -6.804   8.754  1.00 92.39           N  
ATOM    640  N   GLN B  80      -3.068   0.894   8.776  1.00 88.83           N  
ATOM    641  CA  GLN B  80      -2.609   2.004   9.605  1.00 88.83           C  
ATOM    642  C   GLN B  80      -2.998   3.346   8.991  1.00 88.83           C  
ATOM    643  CB  GLN B  80      -1.094   1.936   9.803  1.00 88.83           C  
ATOM    644  O   GLN B  80      -3.076   4.356   9.693  1.00 88.83           O  
ATOM    645  CG  GLN B  80      -0.632   0.726  10.603  1.00 88.83           C  
ATOM    646  CD  GLN B  80       0.879   0.597  10.652  1.00 88.83           C  
ATOM    647  NE2 GLN B  80       1.376  -0.190  11.600  1.00 88.83           N  
ATOM    648  OE1 GLN B  80       1.593   1.198   9.844  1.00 88.83           O  
ATOM    649  N   LEU B  81      -3.254   3.319   7.686  1.00 86.67           N  
ATOM    650  CA  LEU B  81      -3.550   4.552   6.965  1.00 86.67           C  
ATOM    651  C   LEU B  81      -5.038   4.651   6.646  1.00 86.67           C  
ATOM    652  CB  LEU B  81      -2.734   4.626   5.671  1.00 86.67           C  
ATOM    653  O   LEU B  81      -5.450   5.487   5.839  1.00 86.67           O  
ATOM    654  CG  LEU B  81      -1.221   4.778   5.833  1.00 86.67           C  
ATOM    655  CD1 LEU B  81      -0.521   4.570   4.494  1.00 86.67           C  
ATOM    656  CD2 LEU B  81      -0.879   6.147   6.412  1.00 86.67           C  
ATOM    657  N   GLN B  82      -5.808   3.834   7.279  1.00 85.18           N  
ATOM    658  CA  GLN B  82      -7.241   3.798   7.008  1.00 85.18           C  
ATOM    659  C   GLN B  82      -7.927   5.068   7.506  1.00 85.18           C  
ATOM    660  CB  GLN B  82      -7.880   2.568   7.654  1.00 85.18           C  
ATOM    661  O   GLN B  82      -7.667   5.522   8.622  1.00 85.18           O  
ATOM    662  CG  GLN B  82      -9.370   2.429   7.371  1.00 85.18           C  
ATOM    663  CD  GLN B  82      -9.975   1.191   8.006  1.00 85.18           C  
ATOM    664  NE2 GLN B  82     -11.285   1.216   8.223  1.00 85.18           N  
ATOM    665  OE1 GLN B  82      -9.270   0.220   8.299  1.00 85.18           O  
ATOM    666  N   ILE B  83      -8.640   5.620   6.563  1.00 78.27           N  
ATOM    667  CA  ILE B  83      -9.437   6.788   6.921  1.00 78.27           C  
ATOM    668  C   ILE B  83     -10.673   6.350   7.703  1.00 78.27           C  
ATOM    669  CB  ILE B  83      -9.852   7.595   5.671  1.00 78.27           C  
ATOM    670  O   ILE B  83     -11.362   5.406   7.309  1.00 78.27           O  
ATOM    671  CG1 ILE B  83      -8.611   8.103   4.927  1.00 78.27           C  
ATOM    672  CG2 ILE B  83     -10.771   8.757   6.058  1.00 78.27           C  
ATOM    673  CD1 ILE B  83      -8.915   8.735   3.575  1.00 78.27           C  
ATOM    674  N   ARG B  84     -10.780   6.999   8.849  1.00 71.46           N  
ATOM    675  CA  ARG B  84     -11.948   6.677   9.664  1.00 71.46           C  
ATOM    676  C   ARG B  84     -13.031   7.740   9.513  1.00 71.46           C  
ATOM    677  CB  ARG B  84     -11.554   6.535  11.136  1.00 71.46           C  
ATOM    678  O   ARG B  84     -12.738   8.889   9.176  1.00 71.46           O  
ATOM    679  CG  ARG B  84     -10.515   5.457  11.394  1.00 71.46           C  
ATOM    680  CD  ARG B  84     -10.168   5.350  12.873  1.00 71.46           C  
ATOM    681  NE  ARG B  84      -9.056   4.431  13.101  1.00 71.46           N  
ATOM    682  NH1 ARG B  84      -9.300   4.379  15.398  1.00 71.46           N  
ATOM    683  NH2 ARG B  84      -7.645   3.156  14.388  1.00 71.46           N  
ATOM    684  CZ  ARG B  84      -8.670   3.991  14.295  1.00 71.46           C  
ATOM    685  N   ARG B  85     -14.141   7.273   9.512  1.00 61.48           N  
ATOM    686  CA  ARG B  85     -15.244   8.227   9.529  1.00 61.48           C  
ATOM    687  C   ARG B  85     -15.749   8.455  10.950  1.00 61.48           C  
ATOM    688  CB  ARG B  85     -16.390   7.742   8.638  1.00 61.48           C  
ATOM    689  O   ARG B  85     -15.704   7.547  11.783  1.00 61.48           O  
ATOM    690  CG  ARG B  85     -16.055   7.735   7.155  1.00 61.48           C  
ATOM    691  CD  ARG B  85     -17.258   7.344   6.307  1.00 61.48           C  
ATOM    692  NE  ARG B  85     -16.947   7.380   4.881  1.00 61.48           N  
ATOM    693  NH1 ARG B  85     -18.622   5.913   4.268  1.00 61.48           N  
ATOM    694  NH2 ARG B  85     -17.235   6.806   2.676  1.00 61.48           N  
ATOM    695  CZ  ARG B  85     -17.602   6.699   3.945  1.00 61.48           C  
ATOM    696  N   SER B  86     -15.766   9.535  11.526  1.00 51.43           N  
ATOM    697  CA  SER B  86     -16.281   9.787  12.868  1.00 51.43           C  
ATOM    698  C   SER B  86     -17.339   8.760  13.257  1.00 51.43           C  
ATOM    699  CB  SER B  86     -16.869  11.196  12.961  1.00 51.43           C  
ATOM    700  O   SER B  86     -17.854   8.038  12.401  1.00 51.43           O  
ATOM    701  OG  SER B  86     -18.001  11.325  12.117  1.00 51.43           O  
ATOM    702  N   LYS B  87     -18.011   8.350  14.335  1.00 42.48           N  
ATOM    703  CA  LYS B  87     -18.744   7.276  15.001  1.00 42.48           C  
ATOM    704  C   LYS B  87     -19.364   6.322  13.984  1.00 42.48           C  
ATOM    705  CB  LYS B  87     -19.830   7.851  15.911  1.00 42.48           C  
ATOM    706  O   LYS B  87     -19.192   5.105  14.082  1.00 42.48           O  
ATOM    707  CG  LYS B  87     -19.335   8.242  17.295  1.00 42.48           C  
ATOM    708  CD  LYS B  87     -20.491   8.591  18.224  1.00 42.48           C  
ATOM    709  CE  LYS B  87     -20.003   8.899  19.634  1.00 42.48           C  
ATOM    710  NZ  LYS B  87     -21.132   9.252  20.546  1.00 42.48           N  
ATOM    711  N   ARG B  88     -20.769   5.901  13.629  1.00 38.75           N  
ATOM    712  CA  ARG B  88     -21.486   4.641  13.466  1.00 38.75           C  
ATOM    713  C   ARG B  88     -20.996   3.888  12.233  1.00 38.75           C  
ATOM    714  CB  ARG B  88     -22.993   4.888  13.364  1.00 38.75           C  
ATOM    715  O   ARG B  88     -20.222   4.425  11.438  1.00 38.75           O  
ATOM    716  CG  ARG B  88     -23.776   4.430  14.584  1.00 38.75           C  
ATOM    717  CD  ARG B  88     -25.277   4.574  14.378  1.00 38.75           C  
ATOM    718  NE  ARG B  88     -25.945   5.045  15.588  1.00 38.75           N  
ATOM    719  NH1 ARG B  88     -28.083   4.828  14.740  1.00 38.75           N  
ATOM    720  NH2 ARG B  88     -27.764   5.595  16.877  1.00 38.75           N  
ATOM    721  CZ  ARG B  88     -27.262   5.155  15.732  1.00 38.75           C  
ATOM    722  N   LYS B  89     -21.972   3.009  11.414  1.00 40.15           N  
ATOM    723  CA  LYS B  89     -22.126   1.799  10.612  1.00 40.15           C  
ATOM    724  C   LYS B  89     -21.550   1.991   9.212  1.00 40.15           C  
ATOM    725  CB  LYS B  89     -23.599   1.398  10.523  1.00 40.15           C  
ATOM    726  O   LYS B  89     -21.468   3.117   8.717  1.00 40.15           O  
ATOM    727  CG  LYS B  89     -23.974   0.219  11.409  1.00 40.15           C  
ATOM    728  CD  LYS B  89     -25.440  -0.160  11.243  1.00 40.15           C  
ATOM    729  CE  LYS B  89     -25.772  -1.449  11.982  1.00 40.15           C  
ATOM    730  NZ  LYS B  89     -27.244  -1.700  12.024  1.00 40.15           N  
ATOM    731  N   ARG B  90     -20.895   0.921   8.637  1.00 40.42           N  
ATOM    732  CA  ARG B  90     -20.377   0.691   7.293  1.00 40.42           C  
ATOM    733  C   ARG B  90     -21.330   1.240   6.237  1.00 40.42           C  
ATOM    734  CB  ARG B  90     -20.138  -0.802   7.057  1.00 40.42           C  
ATOM    735  O   ARG B  90     -21.483   0.651   5.164  1.00 40.42           O  
ATOM    736  CG  ARG B  90     -18.753  -1.277   7.469  1.00 40.42           C  
ATOM    737  CD  ARG B  90     -18.564  -2.764   7.202  1.00 40.42           C  
ATOM    738  NE  ARG B  90     -17.292  -3.034   6.538  1.00 40.42           N  
ATOM    739  NH1 ARG B  90     -17.519  -5.333   6.587  1.00 40.42           N  
ATOM    740  NH2 ARG B  90     -15.654  -4.380   5.655  1.00 40.42           N  
ATOM    741  CZ  ARG B  90     -16.824  -4.248   6.262  1.00 40.42           C  
ATOM    742  N   GLN B  91     -22.467   1.891   6.546  1.00 38.41           N  
ATOM    743  CA  GLN B  91     -23.308   1.990   5.358  1.00 38.41           C  
ATOM    744  C   GLN B  91     -22.554   2.643   4.203  1.00 38.41           C  
ATOM    745  CB  GLN B  91     -24.582   2.778   5.665  1.00 38.41           C  
ATOM    746  O   GLN B  91     -21.702   3.507   4.421  1.00 38.41           O  
ATOM    747  CG  GLN B  91     -25.853   1.941   5.605  1.00 38.41           C  
ATOM    748  CD  GLN B  91     -27.013   2.581   6.344  1.00 38.41           C  
ATOM    749  NE2 GLN B  91     -28.069   1.808   6.574  1.00 38.41           N  
ATOM    750  OE1 GLN B  91     -26.960   3.761   6.706  1.00 38.41           O  
ATOM    751  N   LYS B  92     -22.753   2.126   3.003  1.00 40.62           N  
ATOM    752  CA  LYS B  92     -22.230   2.676   1.755  1.00 40.62           C  
ATOM    753  C   LYS B  92     -22.042   4.187   1.857  1.00 40.62           C  
ATOM    754  CB  LYS B  92     -23.160   2.341   0.589  1.00 40.62           C  
ATOM    755  O   LYS B  92     -20.937   4.696   1.657  1.00 40.62           O  
ATOM    756  CG  LYS B  92     -22.624   1.262  -0.340  1.00 40.62           C  
ATOM    757  CD  LYS B  92     -23.588   0.981  -1.486  1.00 40.62           C  
ATOM    758  CE  LYS B  92     -23.116  -0.187  -2.342  1.00 40.62           C  
ATOM    759  NZ  LYS B  92     -24.089  -0.507  -3.428  1.00 40.62           N  
ATOM    760  N   GLU B  93     -23.100   4.949   1.234  1.00 41.01           N  
ATOM    761  CA  GLU B  93     -23.333   6.220   0.555  1.00 41.01           C  
ATOM    762  C   GLU B  93     -23.311   7.385   1.541  1.00 41.01           C  
ATOM    763  CB  GLU B  93     -24.667   6.192  -0.195  1.00 41.01           C  
ATOM    764  O   GLU B  93     -23.370   8.548   1.138  1.00 41.01           O  
ATOM    765  CG  GLU B  93     -24.567   5.635  -1.608  1.00 41.01           C  
ATOM    766  CD  GLU B  93     -25.913   5.526  -2.307  1.00 41.01           C  
ATOM    767  OE1 GLU B  93     -25.952   5.108  -3.486  1.00 41.01           O  
ATOM    768  OE2 GLU B  93     -26.936   5.861  -1.670  1.00 41.01           O  
ATOM    769  N   ASN B  94     -23.865   7.289   2.867  1.00 49.20           N  
ATOM    770  CA  ASN B  94     -24.331   8.585   3.350  1.00 49.20           C  
ATOM    771  C   ASN B  94     -23.175   9.446   3.849  1.00 49.20           C  
ATOM    772  CB  ASN B  94     -25.374   8.403   4.455  1.00 49.20           C  
ATOM    773  O   ASN B  94     -22.374   9.001   4.674  1.00 49.20           O  
ATOM    774  CG  ASN B  94     -26.722   7.964   3.919  1.00 49.20           C  
ATOM    775  ND2 ASN B  94     -27.532   7.356   4.778  1.00 49.20           N  
ATOM    776  OD1 ASN B  94     -27.033   8.168   2.743  1.00 49.20           O  
ATOM    777  N   ALA B  95     -22.829  10.518   3.175  1.00 64.64           N  
ATOM    778  CA  ALA B  95     -22.023  11.724   3.350  1.00 64.64           C  
ATOM    779  C   ALA B  95     -22.425  12.472   4.618  1.00 64.64           C  
ATOM    780  CB  ALA B  95     -22.157  12.636   2.133  1.00 64.64           C  
ATOM    781  O   ALA B  95     -22.224  13.685   4.721  1.00 64.64           O  
ATOM    782  N   MET B  96     -23.197  11.632   5.437  1.00 76.34           N  
ATOM    783  CA  MET B  96     -23.659  12.460   6.547  1.00 76.34           C  
ATOM    784  C   MET B  96     -23.114  11.943   7.875  1.00 76.34           C  
ATOM    785  CB  MET B  96     -25.188  12.499   6.589  1.00 76.34           C  
ATOM    786  O   MET B  96     -22.989  10.733   8.070  1.00 76.34           O  
ATOM    787  CG  MET B  96     -25.812  13.294   5.454  1.00 76.34           C  
ATOM    788  SD  MET B  96     -27.489  13.912   5.868  1.00 76.34           S  
ATOM    789  CE  MET B  96     -27.069  15.525   6.585  1.00 76.34           C  
ATOM    790  N   CYS B  97     -22.812  12.743   8.815  1.00 83.06           N  
ATOM    791  CA  CYS B  97     -22.414  12.449  10.187  1.00 83.06           C  
ATOM    792  C   CYS B  97     -23.582  11.880  10.984  1.00 83.06           C  
ATOM    793  CB  CYS B  97     -21.883  13.708  10.872  1.00 83.06           C  
ATOM    794  O   CYS B  97     -24.639  12.507  11.077  1.00 83.06           O  
ATOM    795  SG  CYS B  97     -21.430  13.459  12.603  1.00 83.06           S  
ATOM    796  N   GLU B  98     -23.463  10.722  11.537  1.00 81.67           N  
ATOM    797  CA  GLU B  98     -24.523  10.045  12.277  1.00 81.67           C  
ATOM    798  C   GLU B  98     -24.894  10.818  13.540  1.00 81.67           C  
ATOM    799  CB  GLU B  98     -24.101   8.619  12.639  1.00 81.67           C  
ATOM    800  O   GLU B  98     -26.061  10.847  13.936  1.00 81.67           O  
ATOM    801  CG  GLU B  98     -24.078   7.665  11.454  1.00 81.67           C  
ATOM    802  CD  GLU B  98     -23.682   6.247  11.832  1.00 81.67           C  
ATOM    803  OE1 GLU B  98     -23.637   5.370  10.940  1.00 81.67           O  
ATOM    804  OE2 GLU B  98     -23.416   6.010  13.032  1.00 81.67           O  
ATOM    805  N   LYS B  99     -24.033  11.437  14.104  1.00 84.27           N  
ATOM    806  CA  LYS B  99     -24.237  12.167  15.351  1.00 84.27           C  
ATOM    807  C   LYS B  99     -24.919  13.508  15.098  1.00 84.27           C  
ATOM    808  CB  LYS B  99     -22.905  12.385  16.070  1.00 84.27           C  
ATOM    809  O   LYS B  99     -25.823  13.901  15.839  1.00 84.27           O  
ATOM    810  CG  LYS B  99     -23.046  12.728  17.546  1.00 84.27           C  
ATOM    811  CD  LYS B  99     -21.688  12.905  18.211  1.00 84.27           C  
ATOM    812  CE  LYS B  99     -21.828  13.344  19.663  1.00 84.27           C  
ATOM    813  NZ  LYS B  99     -20.498  13.544  20.312  1.00 84.27           N  
ATOM    814  N   HIS B 100     -24.595  14.152  14.013  1.00 86.29           N  
ATOM    815  CA  HIS B 100     -25.051  15.522  13.808  1.00 86.29           C  
ATOM    816  C   HIS B 100     -25.949  15.625  12.579  1.00 86.29           C  
ATOM    817  CB  HIS B 100     -23.858  16.469  13.666  1.00 86.29           C  
ATOM    818  O   HIS B 100     -26.537  16.678  12.322  1.00 86.29           O  
ATOM    819  CG  HIS B 100     -22.957  16.481  14.860  1.00 86.29           C  
ATOM    820  CD2 HIS B 100     -23.172  16.893  16.132  1.00 86.29           C  
ATOM    821  ND1 HIS B 100     -21.656  16.030  14.815  1.00 86.29           N  
ATOM    822  CE1 HIS B 100     -21.108  16.165  16.012  1.00 86.29           C  
ATOM    823  NE2 HIS B 100     -22.007  16.686  16.828  1.00 86.29           N  
ATOM    824  N   ASN B 101     -26.049  14.515  11.860  1.00 84.21           N  
ATOM    825  CA  ASN B 101     -26.866  14.461  10.652  1.00 84.21           C  
ATOM    826  C   ASN B 101     -26.473  15.550   9.659  1.00 84.21           C  
ATOM    827  CB  ASN B 101     -28.351  14.574  11.004  1.00 84.21           C  
ATOM    828  O   ASN B 101     -27.336  16.238   9.111  1.00 84.21           O  
ATOM    829  CG  ASN B 101     -29.250  13.960   9.949  1.00 84.21           C  
ATOM    830  ND2 ASN B 101     -30.222  14.731   9.476  1.00 84.21           N  
ATOM    831  OD1 ASN B 101     -29.073  12.802   9.562  1.00 84.21           O  
ATOM    832  N   GLN B 102     -25.137  15.811   9.530  1.00 83.36           N  
ATOM    833  CA  GLN B 102     -24.555  16.757   8.584  1.00 83.36           C  
ATOM    834  C   GLN B 102     -23.646  16.047   7.584  1.00 83.36           C  
ATOM    835  CB  GLN B 102     -23.773  17.844   9.324  1.00 83.36           C  
ATOM    836  O   GLN B 102     -23.153  14.950   7.856  1.00 83.36           O  
ATOM    837  CG  GLN B 102     -24.640  18.730  10.209  1.00 83.36           C  
ATOM    838  CD  GLN B 102     -23.850  19.833  10.887  1.00 83.36           C  
ATOM    839  NE2 GLN B 102     -24.552  20.848  11.380  1.00 83.36           N  
ATOM    840  OE1 GLN B 102     -22.619  19.774  10.969  1.00 83.36           O  
ATOM    841  N   PHE B 103     -23.328  16.833   6.478  1.00 81.06           N  
ATOM    842  CA  PHE B 103     -22.454  16.270   5.455  1.00 81.06           C  
ATOM    843  C   PHE B 103     -21.015  16.200   5.951  1.00 81.06           C  
ATOM    844  CB  PHE B 103     -22.527  17.099   4.169  1.00 81.06           C  
ATOM    845  O   PHE B 103     -20.547  17.105   6.645  1.00 81.06           O  
ATOM    846  CG  PHE B 103     -23.838  16.976   3.441  1.00 81.06           C  
ATOM    847  CD1 PHE B 103     -24.144  15.828   2.720  1.00 81.06           C  
ATOM    848  CD2 PHE B 103     -24.765  18.009   3.477  1.00 81.06           C  
ATOM    849  CE1 PHE B 103     -25.357  15.712   2.045  1.00 81.06           C  
ATOM    850  CE2 PHE B 103     -25.980  17.900   2.805  1.00 81.06           C  
ATOM    851  CZ  PHE B 103     -26.273  16.751   2.089  1.00 81.06           C  
ATOM    852  N   LEU B 104     -20.363  15.102   5.573  1.00 82.18           N  
ATOM    853  CA  LEU B 104     -18.945  14.947   5.877  1.00 82.18           C  
ATOM    854  C   LEU B 104     -18.085  15.630   4.819  1.00 82.18           C  
ATOM    855  CB  LEU B 104     -18.576  13.464   5.972  1.00 82.18           C  
ATOM    856  O   LEU B 104     -17.944  15.122   3.704  1.00 82.18           O  
ATOM    857  CG  LEU B 104     -19.256  12.666   7.086  1.00 82.18           C  
ATOM    858  CD1 LEU B 104     -19.022  11.172   6.886  1.00 82.18           C  
ATOM    859  CD2 LEU B 104     -18.748  13.114   8.452  1.00 82.18           C  
ATOM    860  N   THR B 105     -17.491  16.760   5.193  1.00 80.31           N  
ATOM    861  CA  THR B 105     -16.808  17.560   4.183  1.00 80.31           C  
ATOM    862  C   THR B 105     -15.402  17.931   4.646  1.00 80.31           C  
ATOM    863  CB  THR B 105     -17.598  18.841   3.856  1.00 80.31           C  
ATOM    864  O   THR B 105     -14.658  18.595   3.921  1.00 80.31           O  
ATOM    865  CG2 THR B 105     -18.942  18.509   3.217  1.00 80.31           C  
ATOM    866  OG1 THR B 105     -17.824  19.576   5.065  1.00 80.31           O  
ATOM    867  N   LEU B 106     -15.093  17.469   5.856  1.00 82.84           N  
ATOM    868  CA  LEU B 106     -13.797  17.856   6.400  1.00 82.84           C  
ATOM    869  C   LEU B 106     -12.960  16.627   6.739  1.00 82.84           C  
ATOM    870  CB  LEU B 106     -13.977  18.725   7.648  1.00 82.84           C  
ATOM    871  O   LEU B 106     -13.503  15.542   6.957  1.00 82.84           O  
ATOM    872  CG  LEU B 106     -14.797  20.004   7.471  1.00 82.84           C  
ATOM    873  CD1 LEU B 106     -15.087  20.639   8.827  1.00 82.84           C  
ATOM    874  CD2 LEU B 106     -14.067  20.985   6.561  1.00 82.84           C  
ATOM    875  N   PHE B 107     -11.643  16.822   6.752  1.00 82.17           N  
ATOM    876  CA  PHE B 107     -10.728  15.724   7.042  1.00 82.17           C  
ATOM    877  C   PHE B 107      -9.727  16.124   8.120  1.00 82.17           C  
ATOM    878  CB  PHE B 107      -9.987  15.291   5.773  1.00 82.17           C  
ATOM    879  O   PHE B 107      -9.086  17.173   8.021  1.00 82.17           O  
ATOM    880  CG  PHE B 107      -8.976  14.200   6.003  1.00 82.17           C  
ATOM    881  CD1 PHE B 107      -7.615  14.478   5.976  1.00 82.17           C  
ATOM    882  CD2 PHE B 107      -9.388  12.896   6.246  1.00 82.17           C  
ATOM    883  CE1 PHE B 107      -6.677  13.470   6.189  1.00 82.17           C  
ATOM    884  CE2 PHE B 107      -8.456  11.884   6.459  1.00 82.17           C  
ATOM    885  CZ  PHE B 107      -7.102  12.172   6.429  1.00 82.17           C  
ATOM    886  N   CYS B 108      -9.727  15.283   9.196  1.00 82.12           N  
ATOM    887  CA  CYS B 108      -8.716  15.445  10.234  1.00 82.12           C  
ATOM    888  C   CYS B 108      -7.474  14.619   9.920  1.00 82.12           C  
ATOM    889  CB  CYS B 108      -9.276  15.041  11.597  1.00 82.12           C  
ATOM    890  O   CYS B 108      -7.499  13.391  10.019  1.00 82.12           O  
ATOM    891  SG  CYS B 108      -8.090  15.202  12.950  1.00 82.12           S  
ATOM    892  N   VAL B 109      -6.392  15.266   9.663  1.00 74.60           N  
ATOM    893  CA  VAL B 109      -5.165  14.610   9.222  1.00 74.60           C  
ATOM    894  C   VAL B 109      -4.571  13.798  10.371  1.00 74.60           C  
ATOM    895  CB  VAL B 109      -4.130  15.633   8.702  1.00 74.60           C  
ATOM    896  O   VAL B 109      -4.138  12.660  10.176  1.00 74.60           O  
ATOM    897  CG1 VAL B 109      -2.843  14.929   8.275  1.00 74.60           C  
ATOM    898  CG2 VAL B 109      -4.713  16.437   7.541  1.00 74.60           C  
ATOM    899  N   LYS B 110      -4.615  14.320  11.557  1.00 74.67           N  
ATOM    900  CA  LYS B 110      -4.041  13.659  12.726  1.00 74.67           C  
ATOM    901  C   LYS B 110      -4.742  12.333  13.006  1.00 74.67           C  
ATOM    902  CB  LYS B 110      -4.127  14.567  13.953  1.00 74.67           C  
ATOM    903  O   LYS B 110      -4.088  11.324  13.278  1.00 74.67           O  
ATOM    904  CG  LYS B 110      -3.508  13.972  15.209  1.00 74.67           C  
ATOM    905  CD  LYS B 110      -3.614  14.926  16.391  1.00 74.67           C  
ATOM    906  CE  LYS B 110      -3.081  14.295  17.670  1.00 74.67           C  
ATOM    907  NZ  LYS B 110      -3.117  15.252  18.817  1.00 74.67           N  
ATOM    908  N   ASP B 111      -5.987  12.301  12.860  1.00 77.19           N  
ATOM    909  CA  ASP B 111      -6.774  11.127  13.226  1.00 77.19           C  
ATOM    910  C   ASP B 111      -7.183  10.333  11.987  1.00 77.19           C  
ATOM    911  CB  ASP B 111      -8.014  11.538  14.021  1.00 77.19           C  
ATOM    912  O   ASP B 111      -7.764   9.252  12.100  1.00 77.19           O  
ATOM    913  CG  ASP B 111      -7.677  12.253  15.318  1.00 77.19           C  
ATOM    914  OD1 ASP B 111      -6.768  11.799  16.046  1.00 77.19           O  
ATOM    915  OD2 ASP B 111      -8.329  13.277  15.616  1.00 77.19           O  
ATOM    916  N   LEU B 112      -6.818  10.869  10.877  1.00 78.81           N  
ATOM    917  CA  LEU B 112      -7.231  10.250   9.622  1.00 78.81           C  
ATOM    918  C   LEU B 112      -8.729   9.966   9.623  1.00 78.81           C  
ATOM    919  CB  LEU B 112      -6.453   8.954   9.381  1.00 78.81           C  
ATOM    920  O   LEU B 112      -9.153   8.849   9.315  1.00 78.81           O  
ATOM    921  CG  LEU B 112      -4.936   9.089   9.241  1.00 78.81           C  
ATOM    922  CD1 LEU B 112      -4.292   7.714   9.100  1.00 78.81           C  
ATOM    923  CD2 LEU B 112      -4.586   9.974   8.049  1.00 78.81           C  
ATOM    924  N   GLU B 113      -9.530  11.036   9.865  1.00 82.68           N  
ATOM    925  CA  GLU B 113     -10.979  10.906   9.988  1.00 82.68           C  
ATOM    926  C   GLU B 113     -11.701  11.970   9.166  1.00 82.68           C  
ATOM    927  CB  GLU B 113     -11.404  10.997  11.456  1.00 82.68           C  
ATOM    928  O   GLU B 113     -11.260  13.120   9.106  1.00 82.68           O  
ATOM    929  CG  GLU B 113     -12.855  10.607  11.701  1.00 82.68           C  
ATOM    930  CD  GLU B 113     -13.250  10.658  13.168  1.00 82.68           C  
ATOM    931  OE1 GLU B 113     -14.449  10.479  13.481  1.00 82.68           O  
ATOM    932  OE2 GLU B 113     -12.353  10.879  14.012  1.00 82.68           O  
ATOM    933  N   ILE B 114     -12.742  11.555   8.495  1.00 82.03           N  
ATOM    934  CA  ILE B 114     -13.626  12.499   7.821  1.00 82.03           C  
ATOM    935  C   ILE B 114     -14.681  13.008   8.801  1.00 82.03           C  
ATOM    936  CB  ILE B 114     -14.303  11.859   6.589  1.00 82.03           C  
ATOM    937  O   ILE B 114     -15.295  12.221   9.526  1.00 82.03           O  
ATOM    938  CG1 ILE B 114     -13.246  11.341   5.607  1.00 82.03           C  
ATOM    939  CG2 ILE B 114     -15.241  12.859   5.907  1.00 82.03           C  
ATOM    940  CD1 ILE B 114     -13.824  10.627   4.393  1.00 82.03           C  
ATOM    941  N   LEU B 115     -14.850  14.358   8.759  1.00 84.98           N  
ATOM    942  CA  LEU B 115     -15.689  14.974   9.782  1.00 84.98           C  
ATOM    943  C   LEU B 115     -16.761  15.853   9.148  1.00 84.98           C  
ATOM    944  CB  LEU B 115     -14.836  15.804  10.746  1.00 84.98           C  
ATOM    945  O   LEU B 115     -16.597  16.327   8.022  1.00 84.98           O  
ATOM    946  CG  LEU B 115     -13.618  15.102  11.348  1.00 84.98           C  
ATOM    947  CD1 LEU B 115     -12.725  16.111  12.063  1.00 84.98           C  
ATOM    948  CD2 LEU B 115     -14.055  13.997  12.303  1.00 84.98           C  
ATOM    949  N   CYS B 116     -17.829  15.966   9.915  1.00 84.58           N  
ATOM    950  CA  CYS B 116     -18.747  17.063   9.630  1.00 84.58           C  
ATOM    951  C   CYS B 116     -18.275  18.354  10.289  1.00 84.58           C  
ATOM    952  CB  CYS B 116     -20.157  16.721  10.111  1.00 84.58           C  
ATOM    953  O   CYS B 116     -17.297  18.353  11.038  1.00 84.58           O  
ATOM    954  SG  CYS B 116     -20.371  16.861  11.899  1.00 84.58           S  
ATOM    955  N   THR B 117     -18.960  19.395   9.927  1.00 87.69           N  
ATOM    956  CA  THR B 117     -18.573  20.694  10.468  1.00 87.69           C  
ATOM    957  C   THR B 117     -18.613  20.678  11.993  1.00 87.69           C  
ATOM    958  CB  THR B 117     -19.487  21.814   9.939  1.00 87.69           C  
ATOM    959  O   THR B 117     -17.674  21.135  12.649  1.00 87.69           O  
ATOM    960  CG2 THR B 117     -19.032  23.180  10.443  1.00 87.69           C  
ATOM    961  OG1 THR B 117     -19.457  21.811   8.506  1.00 87.69           O  
ATOM    962  N   GLN B 118     -19.658  20.073  12.564  1.00 88.89           N  
ATOM    963  CA  GLN B 118     -19.818  20.075  14.014  1.00 88.89           C  
ATOM    964  C   GLN B 118     -18.762  19.201  14.685  1.00 88.89           C  
ATOM    965  CB  GLN B 118     -21.218  19.597  14.400  1.00 88.89           C  
ATOM    966  O   GLN B 118     -18.220  19.565  15.731  1.00 88.89           O  
ATOM    967  CG  GLN B 118     -22.276  20.691  14.355  1.00 88.89           C  
ATOM    968  CD  GLN B 118     -23.588  20.266  14.988  1.00 88.89           C  
ATOM    969  NE2 GLN B 118     -24.383  21.241  15.416  1.00 88.89           N  
ATOM    970  OE1 GLN B 118     -23.884  19.072  15.091  1.00 88.89           O  
ATOM    971  N   CYS B 119     -18.424  18.100  14.179  1.00 88.86           N  
ATOM    972  CA  CYS B 119     -17.391  17.226  14.725  1.00 88.86           C  
ATOM    973  C   CYS B 119     -16.026  17.902  14.681  1.00 88.86           C  
ATOM    974  CB  CYS B 119     -17.343  15.908  13.953  1.00 88.86           C  
ATOM    975  O   CYS B 119     -15.185  17.668  15.550  1.00 88.86           O  
ATOM    976  SG  CYS B 119     -18.766  14.837  14.252  1.00 88.86           S  
ATOM    977  N   SER B 120     -15.856  18.790  13.721  1.00 88.00           N  
ATOM    978  CA  SER B 120     -14.559  19.438  13.555  1.00 88.00           C  
ATOM    979  C   SER B 120     -14.283  20.421  14.688  1.00 88.00           C  
ATOM    980  CB  SER B 120     -14.490  20.164  12.211  1.00 88.00           C  
ATOM    981  O   SER B 120     -13.129  20.762  14.954  1.00 88.00           O  
ATOM    982  OG  SER B 120     -15.349  21.292  12.205  1.00 88.00           O  
ATOM    983  N   PHE B 121     -15.353  20.779  15.315  1.00 89.86           N  
ATOM    984  CA  PHE B 121     -15.215  21.738  16.405  1.00 89.86           C  
ATOM    985  C   PHE B 121     -15.186  21.026  17.752  1.00 89.86           C  
ATOM    986  CB  PHE B 121     -16.359  22.757  16.374  1.00 89.86           C  
ATOM    987  O   PHE B 121     -15.091  21.670  18.798  1.00 89.86           O  
ATOM    988  CG  PHE B 121     -16.297  23.705  15.208  1.00 89.86           C  
ATOM    989  CD1 PHE B 121     -15.349  24.721  15.169  1.00 89.86           C  
ATOM    990  CD2 PHE B 121     -17.186  23.581  14.148  1.00 89.86           C  
ATOM    991  CE1 PHE B 121     -15.289  25.600  14.090  1.00 89.86           C  
ATOM    992  CE2 PHE B 121     -17.133  24.456  13.067  1.00 89.86           C  
ATOM    993  CZ  PHE B 121     -16.184  25.465  13.040  1.00 89.86           C  
ATOM    994  N   SER B 122     -15.285  19.759  17.743  1.00 88.65           N  
ATOM    995  CA  SER B 122     -15.273  19.006  18.993  1.00 88.65           C  
ATOM    996  C   SER B 122     -13.926  19.126  19.698  1.00 88.65           C  
ATOM    997  CB  SER B 122     -15.592  17.533  18.734  1.00 88.65           C  
ATOM    998  O   SER B 122     -12.918  19.455  19.070  1.00 88.65           O  
ATOM    999  OG  SER B 122     -14.497  16.883  18.110  1.00 88.65           O  
ATOM   1000  N   THR B 123     -13.922  18.812  21.075  1.00 89.14           N  
ATOM   1001  CA  THR B 123     -12.717  18.900  21.893  1.00 89.14           C  
ATOM   1002  C   THR B 123     -11.654  17.923  21.398  1.00 89.14           C  
ATOM   1003  CB  THR B 123     -13.026  18.618  23.375  1.00 89.14           C  
ATOM   1004  O   THR B 123     -10.458  18.209  21.474  1.00 89.14           O  
ATOM   1005  CG2 THR B 123     -13.872  19.732  23.982  1.00 89.14           C  
ATOM   1006  OG1 THR B 123     -13.740  17.380  23.481  1.00 89.14           O  
ATOM   1007  N   LYS B 124     -12.120  16.927  20.772  1.00 85.24           N  
ATOM   1008  CA  LYS B 124     -11.222  15.883  20.285  1.00 85.24           C  
ATOM   1009  C   LYS B 124     -10.340  16.401  19.153  1.00 85.24           C  
ATOM   1010  CB  LYS B 124     -12.019  14.666  19.814  1.00 85.24           C  
ATOM   1011  O   LYS B 124      -9.177  16.010  19.036  1.00 85.24           O  
ATOM   1012  CG  LYS B 124     -11.157  13.522  19.301  1.00 85.24           C  
ATOM   1013  CD  LYS B 124     -12.007  12.364  18.794  1.00 85.24           C  
ATOM   1014  CE  LYS B 124     -11.151  11.275  18.164  1.00 85.24           C  
ATOM   1015  NZ  LYS B 124     -11.982  10.146  17.648  1.00 85.24           N  
ATOM   1016  N   HIS B 125     -10.927  17.358  18.365  1.00 85.39           N  
ATOM   1017  CA  HIS B 125     -10.228  17.782  17.157  1.00 85.39           C  
ATOM   1018  C   HIS B 125      -9.735  19.220  17.282  1.00 85.39           C  
ATOM   1019  CB  HIS B 125     -11.136  17.643  15.935  1.00 85.39           C  
ATOM   1020  O   HIS B 125      -9.210  19.786  16.320  1.00 85.39           O  
ATOM   1021  CG  HIS B 125     -11.488  16.226  15.607  1.00 85.39           C  
ATOM   1022  CD2 HIS B 125     -12.661  15.557  15.701  1.00 85.39           C  
ATOM   1023  ND1 HIS B 125     -10.567  15.325  15.118  1.00 85.39           N  
ATOM   1024  CE1 HIS B 125     -11.161  14.159  14.925  1.00 85.39           C  
ATOM   1025  NE2 HIS B 125     -12.432  14.273  15.271  1.00 85.39           N  
ATOM   1026  N   GLN B 126      -9.920  19.917  18.341  1.00 82.51           N  
ATOM   1027  CA  GLN B 126      -9.656  21.336  18.558  1.00 82.51           C  
ATOM   1028  C   GLN B 126      -8.226  21.695  18.164  1.00 82.51           C  
ATOM   1029  CB  GLN B 126      -9.910  21.713  20.018  1.00 82.51           C  
ATOM   1030  O   GLN B 126      -7.990  22.734  17.544  1.00 82.51           O  
ATOM   1031  CG  GLN B 126     -10.159  23.199  20.235  1.00 82.51           C  
ATOM   1032  CD  GLN B 126     -10.569  23.523  21.660  1.00 82.51           C  
ATOM   1033  NE2 GLN B 126     -11.461  24.496  21.813  1.00 82.51           N  
ATOM   1034  OE1 GLN B 126     -10.090  22.904  22.614  1.00 82.51           O  
ATOM   1035  N   LYS B 127      -7.308  20.752  18.357  1.00 78.51           N  
ATOM   1036  CA  LYS B 127      -5.922  21.092  18.051  1.00 78.51           C  
ATOM   1037  C   LYS B 127      -5.394  20.254  16.890  1.00 78.51           C  
ATOM   1038  CB  LYS B 127      -5.037  20.897  19.283  1.00 78.51           C  
ATOM   1039  O   LYS B 127      -4.183  20.185  16.667  1.00 78.51           O  
ATOM   1040  CG  LYS B 127      -5.330  21.869  20.416  1.00 78.51           C  
ATOM   1041  CD  LYS B 127      -4.407  21.636  21.605  1.00 78.51           C  
ATOM   1042  CE  LYS B 127      -4.731  22.577  22.758  1.00 78.51           C  
ATOM   1043  NZ  LYS B 127      -4.020  22.184  24.011  1.00 78.51           N  
ATOM   1044  N   HIS B 128      -6.424  19.735  16.223  1.00 80.35           N  
ATOM   1045  CA  HIS B 128      -6.008  18.951  15.066  1.00 80.35           C  
ATOM   1046  C   HIS B 128      -6.074  19.779  13.787  1.00 80.35           C  
ATOM   1047  CB  HIS B 128      -6.875  17.699  14.926  1.00 80.35           C  
ATOM   1048  O   HIS B 128      -6.752  20.808  13.743  1.00 80.35           O  
ATOM   1049  CG  HIS B 128      -6.685  16.712  16.033  1.00 80.35           C  
ATOM   1050  CD2 HIS B 128      -5.895  16.748  17.132  1.00 80.35           C  
ATOM   1051  ND1 HIS B 128      -7.359  15.510  16.082  1.00 80.35           N  
ATOM   1052  CE1 HIS B 128      -6.990  14.849  17.167  1.00 80.35           C  
ATOM   1053  NE2 HIS B 128      -6.102  15.579  17.821  1.00 80.35           N  
ATOM   1054  N   TYR B 129      -5.350  19.343  12.825  1.00 74.54           N  
ATOM   1055  CA  TYR B 129      -5.410  19.981  11.514  1.00 74.54           C  
ATOM   1056  C   TYR B 129      -6.567  19.428  10.691  1.00 74.54           C  
ATOM   1057  CB  TYR B 129      -4.091  19.785  10.760  1.00 74.54           C  
ATOM   1058  O   TYR B 129      -6.592  18.239  10.365  1.00 74.54           O  
ATOM   1059  CG  TYR B 129      -3.986  20.606   9.498  1.00 74.54           C  
ATOM   1060  CD1 TYR B 129      -4.170  20.023   8.246  1.00 74.54           C  
ATOM   1061  CD2 TYR B 129      -3.701  21.966   9.554  1.00 74.54           C  
ATOM   1062  CE1 TYR B 129      -4.071  20.775   7.081  1.00 74.54           C  
ATOM   1063  CE2 TYR B 129      -3.600  22.728   8.395  1.00 74.54           C  
ATOM   1064  OH  TYR B 129      -3.689  22.875   6.014  1.00 74.54           O  
ATOM   1065  CZ  TYR B 129      -3.787  22.125   7.165  1.00 74.54           C  
ATOM   1066  N   ILE B 130      -7.463  20.333  10.369  1.00 80.74           N  
ATOM   1067  CA  ILE B 130      -8.659  19.937   9.635  1.00 80.74           C  
ATOM   1068  C   ILE B 130      -8.669  20.609   8.264  1.00 80.74           C  
ATOM   1069  CB  ILE B 130      -9.945  20.293  10.415  1.00 80.74           C  
ATOM   1070  O   ILE B 130      -8.388  21.804   8.149  1.00 80.74           O  
ATOM   1071  CG1 ILE B 130      -9.927  19.637  11.801  1.00 80.74           C  
ATOM   1072  CG2 ILE B 130     -11.189  19.874   9.627  1.00 80.74           C  
ATOM   1073  CD1 ILE B 130     -11.210  19.837  12.596  1.00 80.74           C  
ATOM   1074  N   CYS B 131      -8.830  19.821   7.200  1.00 74.58           N  
ATOM   1075  CA  CYS B 131      -8.885  20.378   5.854  1.00 74.58           C  
ATOM   1076  C   CYS B 131     -10.159  19.946   5.136  1.00 74.58           C  
ATOM   1077  CB  CYS B 131      -7.662  19.948   5.044  1.00 74.58           C  
ATOM   1078  O   CYS B 131     -10.704  18.879   5.420  1.00 74.58           O  
ATOM   1079  SG  CYS B 131      -7.483  18.157   4.894  1.00 74.58           S  
ATOM   1080  N   PRO B 132     -10.634  20.902   4.225  1.00 78.75           N  
ATOM   1081  CA  PRO B 132     -11.813  20.514   3.447  1.00 78.75           C  
ATOM   1082  C   PRO B 132     -11.518  19.399   2.446  1.00 78.75           C  
ATOM   1083  CB  PRO B 132     -12.200  21.808   2.725  1.00 78.75           C  
ATOM   1084  O   PRO B 132     -10.411  19.324   1.908  1.00 78.75           O  
ATOM   1085  CG  PRO B 132     -11.477  22.888   3.463  1.00 78.75           C  
ATOM   1086  CD  PRO B 132     -10.291  22.281   4.157  1.00 78.75           C  
ATOM   1087  N   ILE B 133     -12.498  18.507   2.313  1.00 72.23           N  
ATOM   1088  CA  ILE B 133     -12.403  17.452   1.309  1.00 72.23           C  
ATOM   1089  C   ILE B 133     -13.029  17.927  -0.000  1.00 72.23           C  
ATOM   1090  CB  ILE B 133     -13.086  16.152   1.789  1.00 72.23           C  
ATOM   1091  O   ILE B 133     -14.132  18.478  -0.004  1.00 72.23           O  
ATOM   1092  CG1 ILE B 133     -12.403  15.627   3.058  1.00 72.23           C  
ATOM   1093  CG2 ILE B 133     -13.071  15.094   0.682  1.00 72.23           C  
ATOM   1094  CD1 ILE B 133     -13.133  14.466   3.718  1.00 72.23           C  
ATOM   1095  N   LYS B 134     -12.246  18.250  -1.108  1.00 58.63           N  
ATOM   1096  CA  LYS B 134     -12.872  18.593  -2.382  1.00 58.63           C  
ATOM   1097  C   LYS B 134     -13.567  17.382  -2.997  1.00 58.63           C  
ATOM   1098  CB  LYS B 134     -11.834  19.153  -3.356  1.00 58.63           C  
ATOM   1099  O   LYS B 134     -13.029  16.273  -2.975  1.00 58.63           O  
ATOM   1100  CG  LYS B 134     -11.471  20.609  -3.105  1.00 58.63           C  
ATOM   1101  CD  LYS B 134     -10.540  21.147  -4.184  1.00 58.63           C  
ATOM   1102  CE  LYS B 134     -10.114  22.580  -3.892  1.00 58.63           C  
ATOM   1103  NZ  LYS B 134      -9.219  23.119  -4.959  1.00 58.63           N  
ATOM   1104  N   LYS B 135     -14.844  17.372  -3.073  1.00 47.14           N  
ATOM   1105  CA  LYS B 135     -15.562  16.262  -3.692  1.00 47.14           C  
ATOM   1106  C   LYS B 135     -15.141  16.079  -5.148  1.00 47.14           C  
ATOM   1107  CB  LYS B 135     -17.072  16.484  -3.607  1.00 47.14           C  
ATOM   1108  O   LYS B 135     -15.033  17.054  -5.895  1.00 47.14           O  
ATOM   1109  CG  LYS B 135     -17.882  15.200  -3.503  1.00 47.14           C  
ATOM   1110  CD  LYS B 135     -19.361  15.488  -3.279  1.00 47.14           C  
ATOM   1111  CE  LYS B 135     -20.170  14.204  -3.160  1.00 47.14           C  
ATOM   1112  NZ  LYS B 135     -21.617  14.481  -2.912  1.00 47.14           N  
ATOM   1113  N   ALA B 136     -14.390  15.078  -5.628  1.00 35.14           N  
ATOM   1114  CA  ALA B 136     -14.211  14.827  -7.055  1.00 35.14           C  
ATOM   1115  C   ALA B 136     -15.556  14.758  -7.773  1.00 35.14           C  
ATOM   1116  CB  ALA B 136     -13.427  13.535  -7.274  1.00 35.14           C  
ATOM   1117  O   ALA B 136     -16.549  14.302  -7.200  1.00 35.14           O  
ATOM   1118  N   ALA B 137     -15.913  15.535  -8.963  1.00 33.48           N  
ATOM   1119  CA  ALA B 137     -17.088  15.356  -9.812  1.00 33.48           C  
ATOM   1120  C   ALA B 137     -17.355  13.876 -10.073  1.00 33.48           C  
ATOM   1121  CB  ALA B 137     -16.912  16.103 -11.131  1.00 33.48           C  
ATOM   1122  O   ALA B 137     -16.618  13.229 -10.822  1.00 33.48           O  
ATOM   1123  N   SER B 138     -17.335  13.026  -9.332  1.00 32.22           N  
ATOM   1124  CA  SER B 138     -17.674  11.705  -9.851  1.00 32.22           C  
ATOM   1125  C   SER B 138     -18.998  11.730 -10.607  1.00 32.22           C  
ATOM   1126  CB  SER B 138     -17.746  10.685  -8.713  1.00 32.22           C  
ATOM   1127  O   SER B 138     -19.801  12.648 -10.431  1.00 32.22           O  
ATOM   1128  OG  SER B 138     -18.565  11.164  -7.660  1.00 32.22           O  
ATOM   1129  N   TYR B 139     -19.111  10.759 -11.707  1.00 29.66           N  
ATOM   1130  CA  TYR B 139     -20.010  10.283 -12.752  1.00 29.66           C  
ATOM   1131  C   TYR B 139     -21.370   9.910 -12.174  1.00 29.66           C  
ATOM   1132  CB  TYR B 139     -19.403   9.079 -13.477  1.00 29.66           C  
ATOM   1133  O   TYR B 139     -22.170   9.243 -12.834  1.00 29.66           O  
ATOM   1134  CG  TYR B 139     -18.963   9.379 -14.890  1.00 29.66           C  
ATOM   1135  CD1 TYR B 139     -19.841   9.228 -15.961  1.00 29.66           C  
ATOM   1136  CD2 TYR B 139     -17.669   9.814 -15.157  1.00 29.66           C  
ATOM   1137  CE1 TYR B 139     -19.440   9.501 -17.264  1.00 29.66           C  
ATOM   1138  CE2 TYR B 139     -17.257  10.091 -16.456  1.00 29.66           C  
ATOM   1139  OH  TYR B 139     -17.745  10.204 -18.790  1.00 29.66           O  
ATOM   1140  CZ  TYR B 139     -18.148   9.932 -17.501  1.00 29.66           C  
ATOM   1141  N   HIS B 140     -21.801  10.253 -11.016  1.00 28.63           N  
ATOM   1142  CA  HIS B 140     -23.119   9.649 -10.853  1.00 28.63           C  
ATOM   1143  C   HIS B 140     -24.098  10.171 -11.899  1.00 28.63           C  
ATOM   1144  CB  HIS B 140     -23.661   9.916  -9.448  1.00 28.63           C  
ATOM   1145  O   HIS B 140     -24.613  11.284 -11.773  1.00 28.63           O  
ATOM   1146  CG  HIS B 140     -22.975   9.124  -8.380  1.00 28.63           C  
ATOM   1147  CD2 HIS B 140     -22.130   9.506  -7.394  1.00 28.63           C  
ATOM   1148  ND1 HIS B 140     -23.128   7.761  -8.251  1.00 28.63           N  
ATOM   1149  CE1 HIS B 140     -22.405   7.338  -7.227  1.00 28.63           C  
ATOM   1150  NE2 HIS B 140     -21.790   8.377  -6.690  1.00 28.63           N  
ATOM   1151  N   ARG B 141     -23.693  10.351 -13.227  1.00 27.44           N  
ATOM   1152  CA  ARG B 141     -24.747  10.532 -14.219  1.00 27.44           C  
ATOM   1153  C   ARG B 141     -25.777   9.410 -14.137  1.00 27.44           C  
ATOM   1154  CB  ARG B 141     -24.154  10.597 -15.628  1.00 27.44           C  
ATOM   1155  O   ARG B 141     -25.427   8.232 -14.227  1.00 27.44           O  
ATOM   1156  CG  ARG B 141     -23.761  11.998 -16.068  1.00 27.44           C  
ATOM   1157  CD  ARG B 141     -23.369  12.039 -17.538  1.00 27.44           C  
ATOM   1158  NE  ARG B 141     -22.049  11.455 -17.761  1.00 27.44           N  
ATOM   1159  NH1 ARG B 141     -21.815  12.287 -19.903  1.00 27.44           N  
ATOM   1160  NH2 ARG B 141     -20.150  11.013 -18.975  1.00 27.44           N  
ATOM   1161  CZ  ARG B 141     -21.341  11.586 -18.879  1.00 27.44           C  
ATOM   1162  N   GLU B 142     -26.789   9.433 -13.400  1.00 27.56           N  
ATOM   1163  CA  GLU B 142     -27.975   8.582 -13.418  1.00 27.56           C  
ATOM   1164  C   GLU B 142     -28.533   8.442 -14.831  1.00 27.56           C  
ATOM   1165  CB  GLU B 142     -29.050   9.137 -12.480  1.00 27.56           C  
ATOM   1166  O   GLU B 142     -28.586   9.418 -15.582  1.00 27.56           O  
ATOM   1167  CG  GLU B 142     -29.942   8.068 -11.865  1.00 27.56           C  
ATOM   1168  CD  GLU B 142     -30.943   8.624 -10.865  1.00 27.56           C  
ATOM   1169  OE1 GLU B 142     -31.730   7.837 -10.292  1.00 27.56           O  
ATOM   1170  OE2 GLU B 142     -30.941   9.857 -10.653  1.00 27.56           O  
ATOM   1171  N   ILE B 143     -28.637   7.165 -15.460  1.00 26.84           N  
ATOM   1172  CA  ILE B 143     -29.343   6.611 -16.611  1.00 26.84           C  
ATOM   1173  C   ILE B 143     -30.801   7.062 -16.588  1.00 26.84           C  
ATOM   1174  CB  ILE B 143     -29.259   5.069 -16.637  1.00 26.84           C  
ATOM   1175  O   ILE B 143     -31.600   6.562 -15.792  1.00 26.84           O  
ATOM   1176  CG1 ILE B 143     -27.801   4.615 -16.783  1.00 26.84           C  
ATOM   1177  CG2 ILE B 143     -30.125   4.500 -17.764  1.00 26.84           C  
ATOM   1178  CD1 ILE B 143     -27.612   3.107 -16.708  1.00 26.84           C  
ATOM   1179  N   LEU B 144     -31.137   8.312 -16.309  1.00 23.76           N  
ATOM   1180  CA  LEU B 144     -32.546   8.688 -16.317  1.00 23.76           C  
ATOM   1181  C   LEU B 144     -33.179   8.399 -17.675  1.00 23.76           C  
ATOM   1182  CB  LEU B 144     -32.708  10.170 -15.970  1.00 23.76           C  
ATOM   1183  O   LEU B 144     -34.398   8.249 -17.777  1.00 23.76           O  
ATOM   1184  CG  LEU B 144     -32.528  10.545 -14.499  1.00 23.76           C  
ATOM   1185  CD1 LEU B 144     -32.486  12.062 -14.340  1.00 23.76           C  
ATOM   1186  CD2 LEU B 144     -33.646   9.945 -13.653  1.00 23.76           C  
ATOM   1187  N   GLU B 145     -32.478   8.512 -18.876  1.00 26.76           N  
ATOM   1188  CA  GLU B 145     -33.243   8.870 -20.067  1.00 26.76           C  
ATOM   1189  C   GLU B 145     -34.075   7.691 -20.564  1.00 26.76           C  
ATOM   1190  CB  GLU B 145     -32.311   9.361 -21.178  1.00 26.76           C  
ATOM   1191  O   GLU B 145     -35.072   7.880 -21.265  1.00 26.76           O  
ATOM   1192  CG  GLU B 145     -31.865  10.807 -21.011  1.00 26.76           C  
ATOM   1193  CD  GLU B 145     -30.733  11.196 -21.948  1.00 26.76           C  
ATOM   1194  OE1 GLU B 145     -30.319  12.378 -21.941  1.00 26.76           O  
ATOM   1195  OE2 GLU B 145     -30.257  10.314 -22.697  1.00 26.76           O  
ATOM   1196  N   GLY B 146     -33.467   6.469 -20.665  1.00 26.71           N  
ATOM   1197  CA  GLY B 146     -34.075   5.701 -21.740  1.00 26.71           C  
ATOM   1198  C   GLY B 146     -35.526   5.348 -21.473  1.00 26.71           C  
ATOM   1199  O   GLY B 146     -36.379   5.502 -22.350  1.00 26.71           O  
ATOM   1200  N   SER B 147     -35.835   4.363 -20.472  1.00 25.54           N  
ATOM   1201  CA  SER B 147     -36.966   3.474 -20.716  1.00 25.54           C  
ATOM   1202  C   SER B 147     -38.292   4.189 -20.479  1.00 25.54           C  
ATOM   1203  CB  SER B 147     -36.878   2.237 -19.821  1.00 25.54           C  
ATOM   1204  O   SER B 147     -38.684   4.417 -19.333  1.00 25.54           O  
ATOM   1205  OG  SER B 147     -35.698   1.500 -20.096  1.00 25.54           O  
ATOM   1206  N   LEU B 148     -38.474   5.389 -20.903  1.00 25.07           N  
ATOM   1207  CA  LEU B 148     -39.803   5.986 -20.833  1.00 25.07           C  
ATOM   1208  C   LEU B 148     -40.818   5.146 -21.601  1.00 25.07           C  
ATOM   1209  CB  LEU B 148     -39.780   7.413 -21.387  1.00 25.07           C  
ATOM   1210  O   LEU B 148     -40.833   5.156 -22.834  1.00 25.07           O  
ATOM   1211  CG  LEU B 148     -38.972   8.437 -20.590  1.00 25.07           C  
ATOM   1212  CD1 LEU B 148     -38.953   9.778 -21.315  1.00 25.07           C  
ATOM   1213  CD2 LEU B 148     -39.544   8.592 -19.184  1.00 25.07           C  
ATOM   1214  N   GLU B 149     -40.943   3.748 -21.479  1.00 26.43           N  
ATOM   1215  CA  GLU B 149     -42.029   3.154 -22.253  1.00 26.43           C  
ATOM   1216  C   GLU B 149     -43.371   3.785 -21.895  1.00 26.43           C  
ATOM   1217  CB  GLU B 149     -42.083   1.640 -22.027  1.00 26.43           C  
ATOM   1218  O   GLU B 149     -43.717   3.896 -20.718  1.00 26.43           O  
ATOM   1219  CG  GLU B 149     -41.330   0.835 -23.076  1.00 26.43           C  
ATOM   1220  CD  GLU B 149     -41.474  -0.668 -22.897  1.00 26.43           C  
ATOM   1221  OE1 GLU B 149     -41.102  -1.428 -23.819  1.00 26.43           O  
ATOM   1222  OE2 GLU B 149     -41.964  -1.088 -21.825  1.00 26.43           O  
ATOM   1223  N   PRO B 150     -44.120   4.368 -23.016  1.00 25.65           N  
ATOM   1224  CA  PRO B 150     -45.572   4.545 -22.938  1.00 25.65           C  
ATOM   1225  C   PRO B 150     -46.297   3.282 -22.477  1.00 25.65           C  
ATOM   1226  CB  PRO B 150     -45.961   4.904 -24.375  1.00 25.65           C  
ATOM   1227  O   PRO B 150     -45.822   2.170 -22.720  1.00 25.65           O  
ATOM   1228  CG  PRO B 150     -44.669   4.925 -25.126  1.00 25.65           C  
ATOM   1229  CD  PRO B 150     -43.566   4.521 -24.190  1.00 25.65           C  
TER    1230      PRO B 150                                                      
ATOM   1231  N   MET C   1       2.690  11.145  14.115  1.00 54.37           N  
ATOM   1232  CA  MET C   1       3.983  10.480  13.975  1.00 54.37           C  
ATOM   1233  C   MET C   1       3.813   9.074  13.408  1.00 54.37           C  
ATOM   1234  CB  MET C   1       4.705  10.417  15.322  1.00 54.37           C  
ATOM   1235  O   MET C   1       4.594   8.645  12.558  1.00 54.37           O  
ATOM   1236  CG  MET C   1       5.771  11.485  15.497  1.00 54.37           C  
ATOM   1237  SD  MET C   1       7.425  10.776  15.855  1.00 54.37           S  
ATOM   1238  CE  MET C   1       7.338  10.656  17.663  1.00 54.37           C  
ATOM   1239  N   GLU C   2       2.647   8.580  13.681  1.00 71.33           N  
ATOM   1240  CA  GLU C   2       2.340   7.244  13.180  1.00 71.33           C  
ATOM   1241  C   GLU C   2       1.933   7.285  11.710  1.00 71.33           C  
ATOM   1242  CB  GLU C   2       1.231   6.599  14.015  1.00 71.33           C  
ATOM   1243  O   GLU C   2       2.300   6.400  10.933  1.00 71.33           O  
ATOM   1244  CG  GLU C   2       1.683   6.148  15.396  1.00 71.33           C  
ATOM   1245  CD  GLU C   2       0.606   5.402  16.167  1.00 71.33           C  
ATOM   1246  OE1 GLU C   2       0.903   4.860  17.256  1.00 71.33           O  
ATOM   1247  OE2 GLU C   2      -0.545   5.358  15.678  1.00 71.33           O  
ATOM   1248  N   PHE C   3       1.460   8.512  11.390  1.00 76.41           N  
ATOM   1249  CA  PHE C   3       0.982   8.668  10.022  1.00 76.41           C  
ATOM   1250  C   PHE C   3       2.150   8.815   9.053  1.00 76.41           C  
ATOM   1251  CB  PHE C   3       0.053   9.881   9.911  1.00 76.41           C  
ATOM   1252  O   PHE C   3       2.208   8.125   8.033  1.00 76.41           O  
ATOM   1253  CG  PHE C   3      -0.377  10.190   8.502  1.00 76.41           C  
ATOM   1254  CD1 PHE C   3       0.170  11.265   7.813  1.00 76.41           C  
ATOM   1255  CD2 PHE C   3      -1.330   9.404   7.867  1.00 76.41           C  
ATOM   1256  CE1 PHE C   3      -0.226  11.553   6.509  1.00 76.41           C  
ATOM   1257  CE2 PHE C   3      -1.731   9.686   6.564  1.00 76.41           C  
ATOM   1258  CZ  PHE C   3      -1.178  10.761   5.887  1.00 76.41           C  
ATOM   1259  N   VAL C   4       3.087   9.712   9.354  1.00 76.85           N  
ATOM   1260  CA  VAL C   4       4.244   9.949   8.497  1.00 76.85           C  
ATOM   1261  C   VAL C   4       5.086   8.679   8.401  1.00 76.85           C  
ATOM   1262  CB  VAL C   4       5.105  11.122   9.019  1.00 76.85           C  
ATOM   1263  O   VAL C   4       5.555   8.318   7.319  1.00 76.85           O  
ATOM   1264  CG1 VAL C   4       6.385  11.259   8.196  1.00 76.85           C  
ATOM   1265  CG2 VAL C   4       4.306  12.423   8.991  1.00 76.85           C  
ATOM   1266  N   THR C   5       5.227   7.993   9.541  1.00 83.36           N  
ATOM   1267  CA  THR C   5       5.975   6.741   9.557  1.00 83.36           C  
ATOM   1268  C   THR C   5       5.312   5.703   8.656  1.00 83.36           C  
ATOM   1269  CB  THR C   5       6.097   6.181  10.986  1.00 83.36           C  
ATOM   1270  O   THR C   5       5.994   4.984   7.922  1.00 83.36           O  
ATOM   1271  CG2 THR C   5       6.901   4.885  11.003  1.00 83.36           C  
ATOM   1272  OG1 THR C   5       6.751   7.147  11.818  1.00 83.36           O  
ATOM   1273  N   ALA C   6       4.003   5.683   8.690  1.00 86.44           N  
ATOM   1274  CA  ALA C   6       3.270   4.739   7.850  1.00 86.44           C  
ATOM   1275  C   ALA C   6       3.475   5.048   6.370  1.00 86.44           C  
ATOM   1276  CB  ALA C   6       1.783   4.763   8.195  1.00 86.44           C  
ATOM   1277  O   ALA C   6       3.608   4.135   5.551  1.00 86.44           O  
ATOM   1278  N   LEU C   7       3.517   6.282   6.036  1.00 86.43           N  
ATOM   1279  CA  LEU C   7       3.728   6.681   4.649  1.00 86.43           C  
ATOM   1280  C   LEU C   7       5.130   6.304   4.182  1.00 86.43           C  
ATOM   1281  CB  LEU C   7       3.512   8.188   4.486  1.00 86.43           C  
ATOM   1282  O   LEU C   7       5.310   5.849   3.050  1.00 86.43           O  
ATOM   1283  CG  LEU C   7       2.063   8.675   4.542  1.00 86.43           C  
ATOM   1284  CD1 LEU C   7       2.012  10.197   4.468  1.00 86.43           C  
ATOM   1285  CD2 LEU C   7       1.245   8.052   3.417  1.00 86.43           C  
ATOM   1286  N   VAL C   8       6.091   6.481   5.058  1.00 85.90           N  
ATOM   1287  CA  VAL C   8       7.463   6.104   4.732  1.00 85.90           C  
ATOM   1288  C   VAL C   8       7.553   4.591   4.546  1.00 85.90           C  
ATOM   1289  CB  VAL C   8       8.453   6.567   5.824  1.00 85.90           C  
ATOM   1290  O   VAL C   8       8.187   4.112   3.603  1.00 85.90           O  
ATOM   1291  CG1 VAL C   8       9.836   5.959   5.592  1.00 85.90           C  
ATOM   1292  CG2 VAL C   8       8.536   8.092   5.857  1.00 85.90           C  
ATOM   1293  N   ASN C   9       6.940   3.883   5.421  1.00 91.61           N  
ATOM   1294  CA  ASN C   9       6.928   2.428   5.323  1.00 91.61           C  
ATOM   1295  C   ASN C   9       6.259   1.958   4.034  1.00 91.61           C  
ATOM   1296  CB  ASN C   9       6.229   1.814   6.538  1.00 91.61           C  
ATOM   1297  O   ASN C   9       6.674   0.961   3.442  1.00 91.61           O  
ATOM   1298  CG  ASN C   9       7.047   1.942   7.808  1.00 91.61           C  
ATOM   1299  ND2 ASN C   9       6.390   1.795   8.953  1.00 91.61           N  
ATOM   1300  OD1 ASN C   9       8.258   2.171   7.761  1.00 91.61           O  
ATOM   1301  N   LEU C  10       5.189   2.673   3.673  1.00 94.05           N  
ATOM   1302  CA  LEU C  10       4.497   2.336   2.434  1.00 94.05           C  
ATOM   1303  C   LEU C  10       5.440   2.437   1.240  1.00 94.05           C  
ATOM   1304  CB  LEU C  10       3.291   3.256   2.226  1.00 94.05           C  
ATOM   1305  O   LEU C  10       5.471   1.544   0.391  1.00 94.05           O  
ATOM   1306  CG  LEU C  10       2.441   2.988   0.983  1.00 94.05           C  
ATOM   1307  CD1 LEU C  10       1.826   1.594   1.051  1.00 94.05           C  
ATOM   1308  CD2 LEU C  10       1.356   4.050   0.839  1.00 94.05           C  
ATOM   1309  N   GLN C  11       6.260   3.405   1.208  1.00 89.54           N  
ATOM   1310  CA  GLN C  11       7.226   3.600   0.132  1.00 89.54           C  
ATOM   1311  C   GLN C  11       8.282   2.499   0.133  1.00 89.54           C  
ATOM   1312  CB  GLN C  11       7.896   4.970   0.254  1.00 89.54           C  
ATOM   1313  O   GLN C  11       8.585   1.921  -0.913  1.00 89.54           O  
ATOM   1314  CG  GLN C  11       8.869   5.281  -0.875  1.00 89.54           C  
ATOM   1315  CD  GLN C  11       9.536   6.635  -0.718  1.00 89.54           C  
ATOM   1316  NE2 GLN C  11      10.532   6.906  -1.555  1.00 89.54           N  
ATOM   1317  OE1 GLN C  11       9.159   7.431   0.147  1.00 89.54           O  
ATOM   1318  N   GLU C  12       8.820   2.205   1.251  1.00 93.00           N  
ATOM   1319  CA  GLU C  12       9.858   1.187   1.375  1.00 93.00           C  
ATOM   1320  C   GLU C  12       9.333  -0.189   0.975  1.00 93.00           C  
ATOM   1321  CB  GLU C  12      10.404   1.147   2.805  1.00 93.00           C  
ATOM   1322  O   GLU C  12       9.996  -0.923   0.239  1.00 93.00           O  
ATOM   1323  CG  GLU C  12      11.260   2.351   3.170  1.00 93.00           C  
ATOM   1324  CD  GLU C  12      11.764   2.315   4.604  1.00 93.00           C  
ATOM   1325  OE1 GLU C  12      12.546   3.212   4.995  1.00 93.00           O  
ATOM   1326  OE2 GLU C  12      11.376   1.382   5.342  1.00 93.00           O  
ATOM   1327  N   GLU C  13       8.111  -0.502   1.409  1.00 96.50           N  
ATOM   1328  CA  GLU C  13       7.543  -1.824   1.167  1.00 96.50           C  
ATOM   1329  C   GLU C  13       7.131  -1.989  -0.293  1.00 96.50           C  
ATOM   1330  CB  GLU C  13       6.341  -2.069   2.083  1.00 96.50           C  
ATOM   1331  O   GLU C  13       6.969  -3.113  -0.774  1.00 96.50           O  
ATOM   1332  CG  GLU C  13       5.951  -3.534   2.208  1.00 96.50           C  
ATOM   1333  CD  GLU C  13       7.030  -4.390   2.852  1.00 96.50           C  
ATOM   1334  OE1 GLU C  13       7.164  -5.579   2.482  1.00 96.50           O  
ATOM   1335  OE2 GLU C  13       7.747  -3.868   3.735  1.00 96.50           O  
ATOM   1336  N   SER C  14       6.933  -0.865  -1.018  1.00 96.92           N  
ATOM   1337  CA  SER C  14       6.515  -0.903  -2.415  1.00 96.92           C  
ATOM   1338  C   SER C  14       7.718  -0.939  -3.352  1.00 96.92           C  
ATOM   1339  CB  SER C  14       5.637   0.305  -2.745  1.00 96.92           C  
ATOM   1340  O   SER C  14       7.566  -0.829  -4.570  1.00 96.92           O  
ATOM   1341  OG  SER C  14       4.448   0.289  -1.974  1.00 96.92           O  
ATOM   1342  N   SER C  15       8.872  -1.176  -2.829  1.00 96.65           N  
ATOM   1343  CA  SER C  15      10.098  -1.152  -3.620  1.00 96.65           C  
ATOM   1344  C   SER C  15      10.529  -2.560  -4.014  1.00 96.65           C  
ATOM   1345  CB  SER C  15      11.222  -0.463  -2.845  1.00 96.65           C  
ATOM   1346  O   SER C  15      10.249  -3.524  -3.299  1.00 96.65           O  
ATOM   1347  OG  SER C  15      10.891   0.887  -2.573  1.00 96.65           O  
ATOM   1348  N   CYS C  16      11.231  -2.621  -5.133  1.00 98.41           N  
ATOM   1349  CA  CYS C  16      11.857  -3.853  -5.599  1.00 98.41           C  
ATOM   1350  C   CYS C  16      13.107  -4.171  -4.786  1.00 98.41           C  
ATOM   1351  CB  CYS C  16      12.215  -3.745  -7.081  1.00 98.41           C  
ATOM   1352  O   CYS C  16      13.972  -3.312  -4.609  1.00 98.41           O  
ATOM   1353  SG  CYS C  16      13.067  -5.199  -7.731  1.00 98.41           S  
ATOM   1354  N   PRO C  17      13.219  -5.369  -4.257  1.00 97.64           N  
ATOM   1355  CA  PRO C  17      14.394  -5.724  -3.458  1.00 97.64           C  
ATOM   1356  C   PRO C  17      15.685  -5.721  -4.272  1.00 97.64           C  
ATOM   1357  CB  PRO C  17      14.067  -7.134  -2.958  1.00 97.64           C  
ATOM   1358  O   PRO C  17      16.779  -5.702  -3.703  1.00 97.64           O  
ATOM   1359  CG  PRO C  17      12.582  -7.246  -3.075  1.00 97.64           C  
ATOM   1360  CD  PRO C  17      12.124  -6.365  -4.202  1.00 97.64           C  
ATOM   1361  N   ILE C  18      15.666  -5.729  -5.564  1.00 97.65           N  
ATOM   1362  CA  ILE C  18      16.854  -5.772  -6.409  1.00 97.65           C  
ATOM   1363  C   ILE C  18      17.303  -4.351  -6.740  1.00 97.65           C  
ATOM   1364  CB  ILE C  18      16.596  -6.569  -7.707  1.00 97.65           C  
ATOM   1365  O   ILE C  18      18.415  -3.947  -6.390  1.00 97.65           O  
ATOM   1366  CG1 ILE C  18      16.221  -8.019  -7.378  1.00 97.65           C  
ATOM   1367  CG2 ILE C  18      17.820  -6.516  -8.626  1.00 97.65           C  
ATOM   1368  CD1 ILE C  18      15.841  -8.851  -8.595  1.00 97.65           C  
ATOM   1369  N   CYS C  19      16.446  -3.488  -7.257  1.00 98.10           N  
ATOM   1370  CA  CYS C  19      16.861  -2.163  -7.704  1.00 98.10           C  
ATOM   1371  C   CYS C  19      16.561  -1.111  -6.644  1.00 98.10           C  
ATOM   1372  CB  CYS C  19      16.162  -1.796  -9.013  1.00 98.10           C  
ATOM   1373  O   CYS C  19      17.064   0.012  -6.718  1.00 98.10           O  
ATOM   1374  SG  CYS C  19      14.383  -1.540  -8.841  1.00 98.10           S  
ATOM   1375  N   LEU C  20      15.665  -1.416  -5.713  1.00 95.51           N  
ATOM   1376  CA  LEU C  20      15.326  -0.583  -4.564  1.00 95.51           C  
ATOM   1377  C   LEU C  20      14.468   0.604  -4.987  1.00 95.51           C  
ATOM   1378  CB  LEU C  20      16.596  -0.087  -3.868  1.00 95.51           C  
ATOM   1379  O   LEU C  20      14.289   1.552  -4.219  1.00 95.51           O  
ATOM   1380  CG  LEU C  20      17.511  -1.162  -3.280  1.00 95.51           C  
ATOM   1381  CD1 LEU C  20      18.720  -0.520  -2.607  1.00 95.51           C  
ATOM   1382  CD2 LEU C  20      16.745  -2.035  -2.292  1.00 95.51           C  
ATOM   1383  N   GLU C  21      14.012   0.579  -6.183  1.00 96.40           N  
ATOM   1384  CA  GLU C  21      13.021   1.539  -6.659  1.00 96.40           C  
ATOM   1385  C   GLU C  21      11.610   0.964  -6.574  1.00 96.40           C  
ATOM   1386  CB  GLU C  21      13.330   1.963  -8.098  1.00 96.40           C  
ATOM   1387  O   GLU C  21      11.432  -0.209  -6.240  1.00 96.40           O  
ATOM   1388  CG  GLU C  21      14.712   2.576  -8.275  1.00 96.40           C  
ATOM   1389  CD  GLU C  21      14.870   3.914  -7.570  1.00 96.40           C  
ATOM   1390  OE1 GLU C  21      15.989   4.227  -7.105  1.00 96.40           O  
ATOM   1391  OE2 GLU C  21      13.865   4.655  -7.481  1.00 96.40           O  
ATOM   1392  N   TYR C  22      10.634   1.843  -6.814  1.00 96.41           N  
ATOM   1393  CA  TYR C  22       9.267   1.336  -6.831  1.00 96.41           C  
ATOM   1394  C   TYR C  22       9.118   0.201  -7.836  1.00 96.41           C  
ATOM   1395  CB  TYR C  22       8.280   2.460  -7.163  1.00 96.41           C  
ATOM   1396  O   TYR C  22       9.698   0.246  -8.924  1.00 96.41           O  
ATOM   1397  CG  TYR C  22       7.951   3.347  -5.987  1.00 96.41           C  
ATOM   1398  CD1 TYR C  22       7.116   2.900  -4.966  1.00 96.41           C  
ATOM   1399  CD2 TYR C  22       8.474   4.632  -5.895  1.00 96.41           C  
ATOM   1400  CE1 TYR C  22       6.808   3.714  -3.881  1.00 96.41           C  
ATOM   1401  CE2 TYR C  22       8.173   5.455  -4.814  1.00 96.41           C  
ATOM   1402  OH  TYR C  22       7.039   5.798  -2.742  1.00 96.41           O  
ATOM   1403  CZ  TYR C  22       7.341   4.988  -3.814  1.00 96.41           C  
ATOM   1404  N   LEU C  23       8.384  -0.815  -7.466  1.00 98.26           N  
ATOM   1405  CA  LEU C  23       8.139  -1.955  -8.342  1.00 98.26           C  
ATOM   1406  C   LEU C  23       7.560  -1.500  -9.678  1.00 98.26           C  
ATOM   1407  CB  LEU C  23       7.188  -2.951  -7.673  1.00 98.26           C  
ATOM   1408  O   LEU C  23       6.623  -0.699  -9.712  1.00 98.26           O  
ATOM   1409  CG  LEU C  23       7.790  -3.831  -6.577  1.00 98.26           C  
ATOM   1410  CD1 LEU C  23       6.693  -4.359  -5.659  1.00 98.26           C  
ATOM   1411  CD2 LEU C  23       8.581  -4.982  -7.189  1.00 98.26           C  
ATOM   1412  N   LYS C  24       8.160  -1.900 -10.713  1.00 97.39           N  
ATOM   1413  CA  LYS C  24       7.668  -1.700 -12.073  1.00 97.39           C  
ATOM   1414  C   LYS C  24       7.267  -3.026 -12.713  1.00 97.39           C  
ATOM   1415  CB  LYS C  24       8.726  -1.004 -12.930  1.00 97.39           C  
ATOM   1416  O   LYS C  24       8.081  -3.948 -12.805  1.00 97.39           O  
ATOM   1417  CG  LYS C  24       9.083   0.397 -12.456  1.00 97.39           C  
ATOM   1418  CD  LYS C  24      10.139   1.038 -13.348  1.00 97.39           C  
ATOM   1419  CE  LYS C  24      11.543   0.596 -12.959  1.00 97.39           C  
ATOM   1420  NZ  LYS C  24      12.585   1.257 -13.801  1.00 97.39           N  
ATOM   1421  N   ASP C  25       6.037  -3.083 -13.182  1.00 97.71           N  
ATOM   1422  CA  ASP C  25       5.538  -4.340 -13.733  1.00 97.71           C  
ATOM   1423  C   ASP C  25       5.876  -5.514 -12.817  1.00 97.71           C  
ATOM   1424  CB  ASP C  25       6.114  -4.579 -15.130  1.00 97.71           C  
ATOM   1425  O   ASP C  25       6.547  -6.460 -13.235  1.00 97.71           O  
ATOM   1426  CG  ASP C  25       5.395  -5.682 -15.887  1.00 97.71           C  
ATOM   1427  OD1 ASP C  25       4.228  -5.986 -15.559  1.00 97.71           O  
ATOM   1428  OD2 ASP C  25       6.002  -6.253 -16.819  1.00 97.71           O  
ATOM   1429  N   PRO C  26       5.437  -5.553 -11.583  1.00 98.45           N  
ATOM   1430  CA  PRO C  26       5.804  -6.540 -10.564  1.00 98.45           C  
ATOM   1431  C   PRO C  26       5.430  -7.966 -10.962  1.00 98.45           C  
ATOM   1432  CB  PRO C  26       5.010  -6.090  -9.336  1.00 98.45           C  
ATOM   1433  O   PRO C  26       4.355  -8.193 -11.523  1.00 98.45           O  
ATOM   1434  CG  PRO C  26       3.897  -5.257  -9.884  1.00 98.45           C  
ATOM   1435  CD  PRO C  26       4.323  -4.707 -11.215  1.00 98.45           C  
ATOM   1436  N   VAL C  27       6.254  -8.877 -10.675  1.00 98.22           N  
ATOM   1437  CA  VAL C  27       6.019 -10.303 -10.879  1.00 98.22           C  
ATOM   1438  C   VAL C  27       6.262 -11.059  -9.575  1.00 98.22           C  
ATOM   1439  CB  VAL C  27       6.918 -10.872 -12.000  1.00 98.22           C  
ATOM   1440  O   VAL C  27       7.109 -10.665  -8.770  1.00 98.22           O  
ATOM   1441  CG1 VAL C  27       6.583 -10.223 -13.342  1.00 98.22           C  
ATOM   1442  CG2 VAL C  27       8.392 -10.667 -11.657  1.00 98.22           C  
ATOM   1443  N   THR C  28       5.555 -12.083  -9.349  1.00 97.86           N  
ATOM   1444  CA  THR C  28       5.679 -12.967  -8.195  1.00 97.86           C  
ATOM   1445  C   THR C  28       6.253 -14.319  -8.608  1.00 97.86           C  
ATOM   1446  CB  THR C  28       4.320 -13.174  -7.501  1.00 97.86           C  
ATOM   1447  O   THR C  28       5.784 -14.930  -9.570  1.00 97.86           O  
ATOM   1448  CG2 THR C  28       4.468 -14.027  -6.246  1.00 97.86           C  
ATOM   1449  OG1 THR C  28       3.776 -11.899  -7.137  1.00 97.86           O  
ATOM   1450  N   ILE C  29       7.254 -14.748  -7.875  1.00 96.67           N  
ATOM   1451  CA  ILE C  29       7.853 -16.033  -8.220  1.00 96.67           C  
ATOM   1452  C   ILE C  29       7.323 -17.117  -7.285  1.00 96.67           C  
ATOM   1453  CB  ILE C  29       9.395 -15.974  -8.153  1.00 96.67           C  
ATOM   1454  O   ILE C  29       6.550 -16.830  -6.367  1.00 96.67           O  
ATOM   1455  CG1 ILE C  29       9.856 -15.663  -6.724  1.00 96.67           C  
ATOM   1456  CG2 ILE C  29       9.940 -14.939  -9.142  1.00 96.67           C  
ATOM   1457  CD1 ILE C  29      11.368 -15.684  -6.543  1.00 96.67           C  
ATOM   1458  N   ASN C  30       7.760 -18.366  -7.400  1.00 93.65           N  
ATOM   1459  CA  ASN C  30       7.130 -19.535  -6.796  1.00 93.65           C  
ATOM   1460  C   ASN C  30       7.266 -19.523  -5.276  1.00 93.65           C  
ATOM   1461  CB  ASN C  30       7.724 -20.823  -7.371  1.00 93.65           C  
ATOM   1462  O   ASN C  30       6.457 -20.129  -4.571  1.00 93.65           O  
ATOM   1463  CG  ASN C  30       7.194 -21.143  -8.755  1.00 93.65           C  
ATOM   1464  ND2 ASN C  30       7.883 -22.030  -9.463  1.00 93.65           N  
ATOM   1465  OD1 ASN C  30       6.174 -20.598  -9.184  1.00 93.65           O  
ATOM   1466  N   CYS C  31       8.222 -18.773  -4.747  1.00 95.26           N  
ATOM   1467  CA  CYS C  31       8.390 -18.688  -3.300  1.00 95.26           C  
ATOM   1468  C   CYS C  31       7.547 -17.560  -2.718  1.00 95.26           C  
ATOM   1469  CB  CYS C  31       9.860 -18.474  -2.943  1.00 95.26           C  
ATOM   1470  O   CYS C  31       7.450 -17.418  -1.498  1.00 95.26           O  
ATOM   1471  SG  CYS C  31      10.546 -16.928  -3.578  1.00 95.26           S  
ATOM   1472  N   GLY C  32       6.981 -16.679  -3.566  1.00 96.37           N  
ATOM   1473  CA  GLY C  32       6.085 -15.636  -3.093  1.00 96.37           C  
ATOM   1474  C   GLY C  32       6.725 -14.260  -3.083  1.00 96.37           C  
ATOM   1475  O   GLY C  32       6.043 -13.255  -2.871  1.00 96.37           O  
ATOM   1476  N   HIS C  33       8.037 -14.206  -3.383  1.00 97.87           N  
ATOM   1477  CA  HIS C  33       8.710 -12.913  -3.420  1.00 97.87           C  
ATOM   1478  C   HIS C  33       8.434 -12.185  -4.731  1.00 97.87           C  
ATOM   1479  CB  HIS C  33      10.218 -13.087  -3.225  1.00 97.87           C  
ATOM   1480  O   HIS C  33       8.143 -12.819  -5.749  1.00 97.87           O  
ATOM   1481  CG  HIS C  33      10.599 -13.498  -1.838  1.00 97.87           C  
ATOM   1482  CD2 HIS C  33      10.632 -12.796  -0.681  1.00 97.87           C  
ATOM   1483  ND1 HIS C  33      11.012 -14.775  -1.527  1.00 97.87           N  
ATOM   1484  CE1 HIS C  33      11.283 -14.842  -0.234  1.00 97.87           C  
ATOM   1485  NE2 HIS C  33      11.060 -13.654   0.302  1.00 97.87           N  
ATOM   1486  N   ASN C  34       8.491 -10.903  -4.723  1.00 98.57           N  
ATOM   1487  CA  ASN C  34       8.116 -10.060  -5.853  1.00 98.57           C  
ATOM   1488  C   ASN C  34       9.280  -9.187  -6.312  1.00 98.57           C  
ATOM   1489  CB  ASN C  34       6.909  -9.190  -5.495  1.00 98.57           C  
ATOM   1490  O   ASN C  34      10.068  -8.713  -5.491  1.00 98.57           O  
ATOM   1491  CG  ASN C  34       5.723 -10.004  -5.016  1.00 98.57           C  
ATOM   1492  ND2 ASN C  34       5.556 -10.091  -3.701  1.00 98.57           N  
ATOM   1493  OD1 ASN C  34       4.965 -10.552  -5.820  1.00 98.57           O  
ATOM   1494  N   PHE C  35       9.386  -8.916  -7.559  1.00 98.70           N  
ATOM   1495  CA  PHE C  35      10.430  -8.122  -8.195  1.00 98.70           C  
ATOM   1496  C   PHE C  35       9.890  -7.401  -9.424  1.00 98.70           C  
ATOM   1497  CB  PHE C  35      11.618  -9.007  -8.586  1.00 98.70           C  
ATOM   1498  O   PHE C  35       8.820  -7.745  -9.931  1.00 98.70           O  
ATOM   1499  CG  PHE C  35      12.118  -9.880  -7.467  1.00 98.70           C  
ATOM   1500  CD1 PHE C  35      13.066  -9.407  -6.568  1.00 98.70           C  
ATOM   1501  CD2 PHE C  35      11.640 -11.175  -7.314  1.00 98.70           C  
ATOM   1502  CE1 PHE C  35      13.531 -10.214  -5.531  1.00 98.70           C  
ATOM   1503  CE2 PHE C  35      12.099 -11.987  -6.281  1.00 98.70           C  
ATOM   1504  CZ  PHE C  35      13.046 -11.505  -5.391  1.00 98.70           C  
ATOM   1505  N   CYS C  36      10.595  -6.355  -9.841  1.00 98.72           N  
ATOM   1506  CA  CYS C  36      10.341  -5.898 -11.203  1.00 98.72           C  
ATOM   1507  C   CYS C  36      10.606  -7.012 -12.210  1.00 98.72           C  
ATOM   1508  CB  CYS C  36      11.208  -4.684 -11.532  1.00 98.72           C  
ATOM   1509  O   CYS C  36      11.563  -7.774 -12.061  1.00 98.72           O  
ATOM   1510  SG  CYS C  36      10.940  -3.278 -10.431  1.00 98.72           S  
ATOM   1511  N   ARG C  37       9.788  -7.055 -13.180  1.00 98.07           N  
ATOM   1512  CA  ARG C  37      10.008  -8.060 -14.216  1.00 98.07           C  
ATOM   1513  C   ARG C  37      11.396  -7.915 -14.832  1.00 98.07           C  
ATOM   1514  CB  ARG C  37       8.938  -7.955 -15.304  1.00 98.07           C  
ATOM   1515  O   ARG C  37      12.109  -8.905 -15.007  1.00 98.07           O  
ATOM   1516  CG  ARG C  37       9.054  -9.015 -16.387  1.00 98.07           C  
ATOM   1517  CD  ARG C  37       7.912  -8.926 -17.390  1.00 98.07           C  
ATOM   1518  NE  ARG C  37       8.038  -9.931 -18.441  1.00 98.07           N  
ATOM   1519  NH1 ARG C  37       6.049  -9.388 -19.484  1.00 98.07           N  
ATOM   1520  NH2 ARG C  37       7.364 -11.071 -20.318  1.00 98.07           N  
ATOM   1521  CZ  ARG C  37       7.150 -10.127 -19.412  1.00 98.07           C  
ATOM   1522  N   SER C  38      11.705  -6.726 -15.110  1.00 98.16           N  
ATOM   1523  CA  SER C  38      12.997  -6.459 -15.733  1.00 98.16           C  
ATOM   1524  C   SER C  38      14.147  -6.831 -14.803  1.00 98.16           C  
ATOM   1525  CB  SER C  38      13.108  -4.986 -16.130  1.00 98.16           C  
ATOM   1526  O   SER C  38      15.152  -7.395 -15.243  1.00 98.16           O  
ATOM   1527  OG  SER C  38      12.935  -4.147 -15.001  1.00 98.16           O  
ATOM   1528  N   CYS C  39      14.051  -6.495 -13.518  1.00 98.36           N  
ATOM   1529  CA  CYS C  39      15.089  -6.828 -12.549  1.00 98.36           C  
ATOM   1530  C   CYS C  39      15.279  -8.337 -12.450  1.00 98.36           C  
ATOM   1531  CB  CYS C  39      14.744  -6.257 -11.174  1.00 98.36           C  
ATOM   1532  O   CYS C  39      16.410  -8.824 -12.416  1.00 98.36           O  
ATOM   1533  SG  CYS C  39      14.911  -4.461 -11.069  1.00 98.36           S  
ATOM   1534  N   LEU C  40      14.195  -9.063 -12.434  1.00 97.86           N  
ATOM   1535  CA  LEU C  40      14.286 -10.517 -12.354  1.00 97.86           C  
ATOM   1536  C   LEU C  40      14.932 -11.092 -13.610  1.00 97.86           C  
ATOM   1537  CB  LEU C  40      12.897 -11.131 -12.154  1.00 97.86           C  
ATOM   1538  O   LEU C  40      15.774 -11.989 -13.526  1.00 97.86           O  
ATOM   1539  CG  LEU C  40      12.854 -12.635 -11.882  1.00 97.86           C  
ATOM   1540  CD1 LEU C  40      13.515 -12.951 -10.544  1.00 97.86           C  
ATOM   1541  CD2 LEU C  40      11.416 -13.142 -11.906  1.00 97.86           C  
ATOM   1542  N   SER C  41      14.499 -10.582 -14.708  1.00 96.40           N  
ATOM   1543  CA  SER C  41      15.042 -11.048 -15.980  1.00 96.40           C  
ATOM   1544  C   SER C  41      16.554 -10.865 -16.036  1.00 96.40           C  
ATOM   1545  CB  SER C  41      14.386 -10.306 -17.146  1.00 96.40           C  
ATOM   1546  O   SER C  41      17.277 -11.758 -16.484  1.00 96.40           O  
ATOM   1547  OG  SER C  41      13.005 -10.614 -17.225  1.00 96.40           O  
ATOM   1548  N   VAL C  42      17.021  -9.751 -15.620  1.00 96.85           N  
ATOM   1549  CA  VAL C  42      18.452  -9.465 -15.600  1.00 96.85           C  
ATOM   1550  C   VAL C  42      19.153 -10.403 -14.620  1.00 96.85           C  
ATOM   1551  CB  VAL C  42      18.731  -7.993 -15.223  1.00 96.85           C  
ATOM   1552  O   VAL C  42      20.214 -10.951 -14.927  1.00 96.85           O  
ATOM   1553  CG1 VAL C  42      20.222  -7.773 -14.975  1.00 96.85           C  
ATOM   1554  CG2 VAL C  42      18.224  -7.057 -16.318  1.00 96.85           C  
ATOM   1555  N   SER C  43      18.588 -10.660 -13.467  1.00 95.77           N  
ATOM   1556  CA  SER C  43      19.176 -11.513 -12.440  1.00 95.77           C  
ATOM   1557  C   SER C  43      19.292 -12.956 -12.918  1.00 95.77           C  
ATOM   1558  CB  SER C  43      18.347 -11.457 -11.156  1.00 95.77           C  
ATOM   1559  O   SER C  43      20.248 -13.655 -12.575  1.00 95.77           O  
ATOM   1560  OG  SER C  43      18.903 -12.298 -10.161  1.00 95.77           O  
ATOM   1561  N   TRP C  44      18.392 -13.396 -13.808  1.00 95.12           N  
ATOM   1562  CA  TRP C  44      18.336 -14.782 -14.262  1.00 95.12           C  
ATOM   1563  C   TRP C  44      18.935 -14.922 -15.658  1.00 95.12           C  
ATOM   1564  CB  TRP C  44      16.893 -15.291 -14.258  1.00 95.12           C  
ATOM   1565  O   TRP C  44      18.914 -16.008 -16.242  1.00 95.12           O  
ATOM   1566  CG  TRP C  44      16.367 -15.622 -12.893  1.00 95.12           C  
ATOM   1567  CD1 TRP C  44      17.069 -15.629 -11.720  1.00 95.12           C  
ATOM   1568  CD2 TRP C  44      15.027 -15.998 -12.562  1.00 95.12           C  
ATOM   1569  CE2 TRP C  44      14.987 -16.219 -11.167  1.00 95.12           C  
ATOM   1570  CE3 TRP C  44      13.854 -16.170 -13.310  1.00 95.12           C  
ATOM   1571  NE1 TRP C  44      16.244 -15.987 -10.678  1.00 95.12           N  
ATOM   1572  CH2 TRP C  44      12.686 -16.763 -11.260  1.00 95.12           C  
ATOM   1573  CZ2 TRP C  44      13.819 -16.603 -10.505  1.00 95.12           C  
ATOM   1574  CZ3 TRP C  44      12.693 -16.552 -12.649  1.00 95.12           C  
ATOM   1575  N   LYS C  45      19.275 -13.956 -16.498  1.00 92.37           N  
ATOM   1576  CA  LYS C  45      19.667 -13.890 -17.903  1.00 92.37           C  
ATOM   1577  C   LYS C  45      20.684 -14.975 -18.243  1.00 92.37           C  
ATOM   1578  CB  LYS C  45      20.240 -12.511 -18.236  1.00 92.37           C  
ATOM   1579  O   LYS C  45      20.578 -15.629 -19.282  1.00 92.37           O  
ATOM   1580  CG  LYS C  45      20.564 -12.316 -19.710  1.00 92.37           C  
ATOM   1581  CD  LYS C  45      21.061 -10.903 -19.990  1.00 92.37           C  
ATOM   1582  CE  LYS C  45      21.413 -10.715 -21.460  1.00 92.37           C  
ATOM   1583  NZ  LYS C  45      21.857  -9.318 -21.748  1.00 92.37           N  
ATOM   1584  N   ASP C  46      21.561 -15.478 -17.408  1.00 90.35           N  
ATOM   1585  CA  ASP C  46      22.631 -16.397 -17.784  1.00 90.35           C  
ATOM   1586  C   ASP C  46      22.547 -17.695 -16.985  1.00 90.35           C  
ATOM   1587  CB  ASP C  46      23.998 -15.740 -17.580  1.00 90.35           C  
ATOM   1588  O   ASP C  46      23.506 -18.469 -16.945  1.00 90.35           O  
ATOM   1589  CG  ASP C  46      24.198 -14.506 -18.442  1.00 90.35           C  
ATOM   1590  OD1 ASP C  46      23.826 -14.528 -19.635  1.00 90.35           O  
ATOM   1591  OD2 ASP C  46      24.735 -13.503 -17.924  1.00 90.35           O  
ATOM   1592  N   LEU C  47      21.396 -17.853 -16.512  1.00 90.85           N  
ATOM   1593  CA  LEU C  47      21.210 -19.084 -15.750  1.00 90.85           C  
ATOM   1594  C   LEU C  47      20.431 -20.113 -16.562  1.00 90.85           C  
ATOM   1595  CB  LEU C  47      20.480 -18.795 -14.436  1.00 90.85           C  
ATOM   1596  O   LEU C  47      19.545 -19.754 -17.341  1.00 90.85           O  
ATOM   1597  CG  LEU C  47      21.144 -17.784 -13.499  1.00 90.85           C  
ATOM   1598  CD1 LEU C  47      20.287 -17.572 -12.255  1.00 90.85           C  
ATOM   1599  CD2 LEU C  47      22.545 -18.248 -13.117  1.00 90.85           C  
ATOM   1600  N   ASP C  48      20.881 -21.356 -16.536  1.00 87.62           N  
ATOM   1601  CA  ASP C  48      20.218 -22.318 -17.411  1.00 87.62           C  
ATOM   1602  C   ASP C  48      19.524 -23.410 -16.601  1.00 87.62           C  
ATOM   1603  CB  ASP C  48      21.223 -22.941 -18.382  1.00 87.62           C  
ATOM   1604  O   ASP C  48      18.532 -23.987 -17.049  1.00 87.62           O  
ATOM   1605  CG  ASP C  48      21.765 -21.946 -19.393  1.00 87.62           C  
ATOM   1606  OD1 ASP C  48      21.060 -20.970 -19.727  1.00 87.62           O  
ATOM   1607  OD2 ASP C  48      22.907 -22.143 -19.862  1.00 87.62           O  
ATOM   1608  N   ASP C  49      19.924 -23.653 -15.384  1.00 88.43           N  
ATOM   1609  CA  ASP C  49      19.374 -24.846 -14.747  1.00 88.43           C  
ATOM   1610  C   ASP C  49      18.767 -24.512 -13.386  1.00 88.43           C  
ATOM   1611  CB  ASP C  49      20.454 -25.919 -14.593  1.00 88.43           C  
ATOM   1612  O   ASP C  49      17.938 -25.264 -12.869  1.00 88.43           O  
ATOM   1613  CG  ASP C  49      20.961 -26.445 -15.924  1.00 88.43           C  
ATOM   1614  OD1 ASP C  49      20.166 -26.548 -16.883  1.00 88.43           O  
ATOM   1615  OD2 ASP C  49      22.167 -26.762 -16.014  1.00 88.43           O  
ATOM   1616  N   THR C  50      19.218 -23.519 -12.861  1.00 93.13           N  
ATOM   1617  CA  THR C  50      18.703 -23.151 -11.546  1.00 93.13           C  
ATOM   1618  C   THR C  50      18.458 -21.647 -11.463  1.00 93.13           C  
ATOM   1619  CB  THR C  50      19.671 -23.579 -10.428  1.00 93.13           C  
ATOM   1620  O   THR C  50      19.264 -20.853 -11.955  1.00 93.13           O  
ATOM   1621  CG2 THR C  50      19.043 -23.381  -9.052  1.00 93.13           C  
ATOM   1622  OG1 THR C  50      20.003 -24.963 -10.595  1.00 93.13           O  
ATOM   1623  N   PHE C  51      17.372 -21.387 -10.890  1.00 96.20           N  
ATOM   1624  CA  PHE C  51      16.960 -19.991 -10.811  1.00 96.20           C  
ATOM   1625  C   PHE C  51      16.674 -19.592  -9.368  1.00 96.20           C  
ATOM   1626  CB  PHE C  51      15.723 -19.744 -11.679  1.00 96.20           C  
ATOM   1627  O   PHE C  51      15.542 -19.715  -8.897  1.00 96.20           O  
ATOM   1628  CG  PHE C  51      15.916 -20.102 -13.128  1.00 96.20           C  
ATOM   1629  CD1 PHE C  51      16.429 -19.173 -14.025  1.00 96.20           C  
ATOM   1630  CD2 PHE C  51      15.586 -21.368 -13.593  1.00 96.20           C  
ATOM   1631  CE1 PHE C  51      16.609 -19.502 -15.367  1.00 96.20           C  
ATOM   1632  CE2 PHE C  51      15.763 -21.704 -14.932  1.00 96.20           C  
ATOM   1633  CZ  PHE C  51      16.274 -20.769 -15.818  1.00 96.20           C  
ATOM   1634  N   PRO C  52      17.649 -19.041  -8.686  1.00 96.49           N  
ATOM   1635  CA  PRO C  52      17.508 -18.698  -7.269  1.00 96.49           C  
ATOM   1636  C   PRO C  52      16.704 -17.418  -7.049  1.00 96.49           C  
ATOM   1637  CB  PRO C  52      18.955 -18.520  -6.803  1.00 96.49           C  
ATOM   1638  O   PRO C  52      16.791 -16.485  -7.851  1.00 96.49           O  
ATOM   1639  CG  PRO C  52      19.695 -18.067  -8.020  1.00 96.49           C  
ATOM   1640  CD  PRO C  52      19.078 -18.719  -9.224  1.00 96.49           C  
ATOM   1641  N   CYS C  53      15.911 -17.452  -6.025  1.00 97.34           N  
ATOM   1642  CA  CYS C  53      15.254 -16.221  -5.600  1.00 97.34           C  
ATOM   1643  C   CYS C  53      16.270 -15.215  -5.073  1.00 97.34           C  
ATOM   1644  CB  CYS C  53      14.209 -16.515  -4.524  1.00 97.34           C  
ATOM   1645  O   CYS C  53      17.096 -15.549  -4.221  1.00 97.34           O  
ATOM   1646  SG  CYS C  53      13.477 -15.033  -3.796  1.00 97.34           S  
ATOM   1647  N   PRO C  54      16.227 -14.004  -5.512  1.00 97.18           N  
ATOM   1648  CA  PRO C  54      17.176 -12.980  -5.068  1.00 97.18           C  
ATOM   1649  C   PRO C  54      17.037 -12.651  -3.583  1.00 97.18           C  
ATOM   1650  CB  PRO C  54      16.819 -11.768  -5.932  1.00 97.18           C  
ATOM   1651  O   PRO C  54      17.935 -12.043  -2.995  1.00 97.18           O  
ATOM   1652  CG  PRO C  54      16.255 -12.349  -7.189  1.00 97.18           C  
ATOM   1653  CD  PRO C  54      15.433 -13.553  -6.831  1.00 97.18           C  
ATOM   1654  N   VAL C  55      15.976 -13.093  -2.990  1.00 97.11           N  
ATOM   1655  CA  VAL C  55      15.748 -12.752  -1.589  1.00 97.11           C  
ATOM   1656  C   VAL C  55      16.006 -13.974  -0.711  1.00 97.11           C  
ATOM   1657  CB  VAL C  55      14.314 -12.224  -1.359  1.00 97.11           C  
ATOM   1658  O   VAL C  55      16.945 -13.985   0.088  1.00 97.11           O  
ATOM   1659  CG1 VAL C  55      14.053 -11.999   0.129  1.00 97.11           C  
ATOM   1660  CG2 VAL C  55      14.088 -10.934  -2.146  1.00 97.11           C  
ATOM   1661  N   CYS C  56      15.317 -15.076  -0.887  1.00 96.95           N  
ATOM   1662  CA  CYS C  56      15.421 -16.230  -0.002  1.00 96.95           C  
ATOM   1663  C   CYS C  56      16.444 -17.230  -0.528  1.00 96.95           C  
ATOM   1664  CB  CYS C  56      14.062 -16.911   0.154  1.00 96.95           C  
ATOM   1665  O   CYS C  56      16.861 -18.137   0.195  1.00 96.95           O  
ATOM   1666  SG  CYS C  56      13.520 -17.801  -1.322  1.00 96.95           S  
ATOM   1667  N   ARG C  57      16.822 -17.171  -1.778  1.00 96.15           N  
ATOM   1668  CA  ARG C  57      17.882 -17.936  -2.427  1.00 96.15           C  
ATOM   1669  C   ARG C  57      17.424 -19.359  -2.728  1.00 96.15           C  
ATOM   1670  CB  ARG C  57      19.138 -17.963  -1.554  1.00 96.15           C  
ATOM   1671  O   ARG C  57      18.233 -20.210  -3.104  1.00 96.15           O  
ATOM   1672  CG  ARG C  57      19.668 -16.584  -1.193  1.00 96.15           C  
ATOM   1673  CD  ARG C  57      20.123 -15.815  -2.426  1.00 96.15           C  
ATOM   1674  NE  ARG C  57      20.746 -14.544  -2.068  1.00 96.15           N  
ATOM   1675  NH1 ARG C  57      22.187 -14.506  -3.873  1.00 96.15           N  
ATOM   1676  NH2 ARG C  57      22.209 -12.795  -2.348  1.00 96.15           N  
ATOM   1677  CZ  ARG C  57      21.713 -13.951  -2.764  1.00 96.15           C  
ATOM   1678  N   PHE C  58      16.174 -19.622  -2.488  1.00 95.20           N  
ATOM   1679  CA  PHE C  58      15.648 -20.909  -2.929  1.00 95.20           C  
ATOM   1680  C   PHE C  58      15.795 -21.067  -4.437  1.00 95.20           C  
ATOM   1681  CB  PHE C  58      14.177 -21.056  -2.526  1.00 95.20           C  
ATOM   1682  O   PHE C  58      15.524 -20.132  -5.194  1.00 95.20           O  
ATOM   1683  CG  PHE C  58      13.618 -22.433  -2.763  1.00 95.20           C  
ATOM   1684  CD1 PHE C  58      12.839 -22.699  -3.883  1.00 95.20           C  
ATOM   1685  CD2 PHE C  58      13.870 -23.461  -1.865  1.00 95.20           C  
ATOM   1686  CE1 PHE C  58      12.320 -23.972  -4.104  1.00 95.20           C  
ATOM   1687  CE2 PHE C  58      13.355 -24.736  -2.080  1.00 95.20           C  
ATOM   1688  CZ  PHE C  58      12.579 -24.989  -3.199  1.00 95.20           C  
ATOM   1689  N   CYS C  59      16.205 -22.270  -4.852  1.00 95.59           N  
ATOM   1690  CA  CYS C  59      16.470 -22.518  -6.265  1.00 95.59           C  
ATOM   1691  C   CYS C  59      15.305 -23.252  -6.918  1.00 95.59           C  
ATOM   1692  CB  CYS C  59      17.755 -23.328  -6.435  1.00 95.59           C  
ATOM   1693  O   CYS C  59      14.814 -24.247  -6.381  1.00 95.59           O  
ATOM   1694  SG  CYS C  59      19.245 -22.445  -5.925  1.00 95.59           S  
ATOM   1695  N   PHE C  60      14.918 -22.759  -8.055  1.00 94.26           N  
ATOM   1696  CA  PHE C  60      13.835 -23.365  -8.819  1.00 94.26           C  
ATOM   1697  C   PHE C  60      14.353 -23.930 -10.137  1.00 94.26           C  
ATOM   1698  CB  PHE C  60      12.725 -22.344  -9.086  1.00 94.26           C  
ATOM   1699  O   PHE C  60      15.282 -23.380 -10.731  1.00 94.26           O  
ATOM   1700  CG  PHE C  60      12.124 -21.761  -7.836  1.00 94.26           C  
ATOM   1701  CD1 PHE C  60      11.133 -22.444  -7.141  1.00 94.26           C  
ATOM   1702  CD2 PHE C  60      12.549 -20.530  -7.355  1.00 94.26           C  
ATOM   1703  CE1 PHE C  60      10.574 -21.907  -5.983  1.00 94.26           C  
ATOM   1704  CE2 PHE C  60      11.996 -19.987  -6.199  1.00 94.26           C  
ATOM   1705  CZ  PHE C  60      11.007 -20.677  -5.515  1.00 94.26           C  
ATOM   1706  N   PRO C  61      13.762 -24.988 -10.525  1.00 92.42           N  
ATOM   1707  CA  PRO C  61      14.254 -25.674 -11.722  1.00 92.42           C  
ATOM   1708  C   PRO C  61      13.838 -24.976 -13.015  1.00 92.42           C  
ATOM   1709  CB  PRO C  61      13.616 -27.062 -11.621  1.00 92.42           C  
ATOM   1710  O   PRO C  61      14.448 -25.196 -14.064  1.00 92.42           O  
ATOM   1711  CG  PRO C  61      12.388 -26.858 -10.795  1.00 92.42           C  
ATOM   1712  CD  PRO C  61      12.654 -25.759  -9.806  1.00 92.42           C  
ATOM   1713  N   TYR C  62      12.813 -24.191 -12.932  1.00 89.06           N  
ATOM   1714  CA  TYR C  62      12.315 -23.487 -14.109  1.00 89.06           C  
ATOM   1715  C   TYR C  62      12.031 -22.024 -13.790  1.00 89.06           C  
ATOM   1716  CB  TYR C  62      11.046 -24.161 -14.640  1.00 89.06           C  
ATOM   1717  O   TYR C  62      11.721 -21.680 -12.647  1.00 89.06           O  
ATOM   1718  CG  TYR C  62      11.162 -25.661 -14.765  1.00 89.06           C  
ATOM   1719  CD1 TYR C  62      11.728 -26.243 -15.897  1.00 89.06           C  
ATOM   1720  CD2 TYR C  62      10.704 -26.498 -13.753  1.00 89.06           C  
ATOM   1721  CE1 TYR C  62      11.835 -27.625 -16.017  1.00 89.06           C  
ATOM   1722  CE2 TYR C  62      10.806 -27.881 -13.863  1.00 89.06           C  
ATOM   1723  OH  TYR C  62      11.476 -29.803 -15.111  1.00 89.06           O  
ATOM   1724  CZ  TYR C  62      11.373 -28.434 -14.997  1.00 89.06           C  
ATOM   1725  N   LYS C  63      12.191 -21.280 -14.871  1.00 87.24           N  
ATOM   1726  CA  LYS C  63      11.809 -19.875 -14.757  1.00 87.24           C  
ATOM   1727  C   LYS C  63      10.293 -19.723 -14.667  1.00 87.24           C  
ATOM   1728  CB  LYS C  63      12.347 -19.075 -15.944  1.00 87.24           C  
ATOM   1729  O   LYS C  63       9.572 -20.079 -15.602  1.00 87.24           O  
ATOM   1730  CG  LYS C  63      13.854 -18.871 -15.922  1.00 87.24           C  
ATOM   1731  CD  LYS C  63      14.321 -18.018 -17.094  1.00 87.24           C  
ATOM   1732  CE  LYS C  63      15.839 -17.910 -17.139  1.00 87.24           C  
ATOM   1733  NZ  LYS C  63      16.305 -17.139 -18.330  1.00 87.24           N  
ATOM   1734  N   SER C  64       9.822 -19.410 -13.533  1.00 88.30           N  
ATOM   1735  CA  SER C  64       8.378 -19.233 -13.426  1.00 88.30           C  
ATOM   1736  C   SER C  64       8.032 -18.009 -12.585  1.00 88.30           C  
ATOM   1737  CB  SER C  64       7.728 -20.478 -12.822  1.00 88.30           C  
ATOM   1738  O   SER C  64       8.483 -17.886 -11.444  1.00 88.30           O  
ATOM   1739  OG  SER C  64       6.339 -20.277 -12.628  1.00 88.30           O  
ATOM   1740  N   PHE C  65       7.328 -17.076 -13.312  1.00 93.27           N  
ATOM   1741  CA  PHE C  65       6.812 -15.914 -12.598  1.00 93.27           C  
ATOM   1742  C   PHE C  65       5.470 -15.477 -13.175  1.00 93.27           C  
ATOM   1743  CB  PHE C  65       7.812 -14.756 -12.660  1.00 93.27           C  
ATOM   1744  O   PHE C  65       5.147 -15.796 -14.321  1.00 93.27           O  
ATOM   1745  CG  PHE C  65       8.204 -14.365 -14.059  1.00 93.27           C  
ATOM   1746  CD1 PHE C  65       9.404 -14.801 -14.607  1.00 93.27           C  
ATOM   1747  CD2 PHE C  65       7.371 -13.562 -14.827  1.00 93.27           C  
ATOM   1748  CE1 PHE C  65       9.770 -14.441 -15.902  1.00 93.27           C  
ATOM   1749  CE2 PHE C  65       7.729 -13.198 -16.122  1.00 93.27           C  
ATOM   1750  CZ  PHE C  65       8.929 -13.638 -16.658  1.00 93.27           C  
ATOM   1751  N   ARG C  66       4.744 -14.793 -12.319  1.00 94.53           N  
ATOM   1752  CA  ARG C  66       3.428 -14.294 -12.705  1.00 94.53           C  
ATOM   1753  C   ARG C  66       3.303 -12.801 -12.421  1.00 94.53           C  
ATOM   1754  CB  ARG C  66       2.326 -15.061 -11.971  1.00 94.53           C  
ATOM   1755  O   ARG C  66       3.839 -12.306 -11.427  1.00 94.53           O  
ATOM   1756  CG  ARG C  66       2.510 -16.570 -11.987  1.00 94.53           C  
ATOM   1757  CD  ARG C  66       2.266 -17.154 -13.371  1.00 94.53           C  
ATOM   1758  NE  ARG C  66       2.323 -18.613 -13.359  1.00 94.53           N  
ATOM   1759  NH1 ARG C  66       4.395 -18.746 -14.372  1.00 94.53           N  
ATOM   1760  NH2 ARG C  66       3.282 -20.659 -13.773  1.00 94.53           N  
ATOM   1761  CZ  ARG C  66       3.334 -19.336 -13.834  1.00 94.53           C  
ATOM   1762  N   ARG C  67       2.679 -12.194 -13.367  1.00 96.73           N  
ATOM   1763  CA  ARG C  67       2.397 -10.785 -13.113  1.00 96.73           C  
ATOM   1764  C   ARG C  67       1.482 -10.618 -11.905  1.00 96.73           C  
ATOM   1765  CB  ARG C  67       1.762 -10.134 -14.344  1.00 96.73           C  
ATOM   1766  O   ARG C  67       0.672 -11.499 -11.606  1.00 96.73           O  
ATOM   1767  CG  ARG C  67       2.689 -10.057 -15.547  1.00 96.73           C  
ATOM   1768  CD  ARG C  67       2.023  -9.365 -16.729  1.00 96.73           C  
ATOM   1769  NE  ARG C  67       2.905  -9.318 -17.892  1.00 96.73           N  
ATOM   1770  NH1 ARG C  67       1.486  -8.020 -19.172  1.00 96.73           N  
ATOM   1771  NH2 ARG C  67       3.503  -8.702 -20.022  1.00 96.73           N  
ATOM   1772  CZ  ARG C  67       2.630  -8.680 -19.026  1.00 96.73           C  
ATOM   1773  N   ASN C  68       1.639  -9.530 -11.233  1.00 97.72           N  
ATOM   1774  CA  ASN C  68       0.820  -9.230 -10.063  1.00 97.72           C  
ATOM   1775  C   ASN C  68       0.181  -7.848 -10.166  1.00 97.72           C  
ATOM   1776  CB  ASN C  68       1.652  -9.336  -8.784  1.00 97.72           C  
ATOM   1777  O   ASN C  68       0.726  -6.868  -9.655  1.00 97.72           O  
ATOM   1778  CG  ASN C  68       0.796  -9.471  -7.540  1.00 97.72           C  
ATOM   1779  ND2 ASN C  68       1.221 -10.328  -6.618  1.00 97.72           N  
ATOM   1780  OD1 ASN C  68      -0.238  -8.812  -7.409  1.00 97.72           O  
ATOM   1781  N   PRO C  69      -1.005  -7.794 -10.784  1.00 96.45           N  
ATOM   1782  CA  PRO C  69      -1.667  -6.512 -11.039  1.00 96.45           C  
ATOM   1783  C   PRO C  69      -2.013  -5.761  -9.756  1.00 96.45           C  
ATOM   1784  CB  PRO C  69      -2.936  -6.915 -11.795  1.00 96.45           C  
ATOM   1785  O   PRO C  69      -1.931  -4.531  -9.715  1.00 96.45           O  
ATOM   1786  CG  PRO C  69      -2.599  -8.222 -12.437  1.00 96.45           C  
ATOM   1787  CD  PRO C  69      -1.658  -8.968 -11.536  1.00 96.45           C  
ATOM   1788  N   GLN C  70      -2.446  -6.506  -8.780  1.00 97.43           N  
ATOM   1789  CA  GLN C  70      -2.786  -5.850  -7.522  1.00 97.43           C  
ATOM   1790  C   GLN C  70      -1.569  -5.153  -6.919  1.00 97.43           C  
ATOM   1791  CB  GLN C  70      -3.358  -6.861  -6.527  1.00 97.43           C  
ATOM   1792  O   GLN C  70      -1.669  -4.021  -6.442  1.00 97.43           O  
ATOM   1793  CG  GLN C  70      -4.017  -6.221  -5.312  1.00 97.43           C  
ATOM   1794  CD  GLN C  70      -4.717  -7.232  -4.423  1.00 97.43           C  
ATOM   1795  NE2 GLN C  70      -5.606  -6.750  -3.562  1.00 97.43           N  
ATOM   1796  OE1 GLN C  70      -4.461  -8.438  -4.511  1.00 97.43           O  
ATOM   1797  N   LEU C  71      -0.440  -5.814  -6.988  1.00 97.47           N  
ATOM   1798  CA  LEU C  71       0.797  -5.207  -6.509  1.00 97.47           C  
ATOM   1799  C   LEU C  71       1.173  -3.998  -7.358  1.00 97.47           C  
ATOM   1800  CB  LEU C  71       1.936  -6.230  -6.523  1.00 97.47           C  
ATOM   1801  O   LEU C  71       1.677  -3.000  -6.836  1.00 97.47           O  
ATOM   1802  CG  LEU C  71       3.127  -5.931  -5.611  1.00 97.47           C  
ATOM   1803  CD1 LEU C  71       2.661  -5.768  -4.168  1.00 97.47           C  
ATOM   1804  CD2 LEU C  71       4.174  -7.035  -5.718  1.00 97.47           C  
ATOM   1805  N   ARG C  72       0.954  -4.041  -8.612  1.00 97.75           N  
ATOM   1806  CA  ARG C  72       1.189  -2.906  -9.498  1.00 97.75           C  
ATOM   1807  C   ARG C  72       0.341  -1.707  -9.088  1.00 97.75           C  
ATOM   1808  CB  ARG C  72       0.892  -3.286 -10.950  1.00 97.75           C  
ATOM   1809  O   ARG C  72       0.850  -0.590  -8.973  1.00 97.75           O  
ATOM   1810  CG  ARG C  72       1.070  -2.141 -11.935  1.00 97.75           C  
ATOM   1811  CD  ARG C  72       0.728  -2.563 -13.357  1.00 97.75           C  
ATOM   1812  NE  ARG C  72      -0.691  -2.874 -13.501  1.00 97.75           N  
ATOM   1813  NH1 ARG C  72      -0.465  -3.933 -15.542  1.00 97.75           N  
ATOM   1814  NH2 ARG C  72      -2.530  -3.748 -14.564  1.00 97.75           N  
ATOM   1815  CZ  ARG C  72      -1.225  -3.518 -14.535  1.00 97.75           C  
ATOM   1816  N   ASN C  73      -0.928  -1.949  -8.866  1.00 97.32           N  
ATOM   1817  CA  ASN C  73      -1.841  -0.879  -8.477  1.00 97.32           C  
ATOM   1818  C   ASN C  73      -1.449  -0.269  -7.134  1.00 97.32           C  
ATOM   1819  CB  ASN C  73      -3.281  -1.394  -8.426  1.00 97.32           C  
ATOM   1820  O   ASN C  73      -1.465   0.953  -6.975  1.00 97.32           O  
ATOM   1821  CG  ASN C  73      -3.821  -1.755  -9.796  1.00 97.32           C  
ATOM   1822  ND2 ASN C  73      -4.867  -2.572  -9.825  1.00 97.32           N  
ATOM   1823  OD1 ASN C  73      -3.301  -1.305 -10.820  1.00 97.32           O  
ATOM   1824  N   LEU C  74      -1.101  -1.163  -6.195  1.00 97.57           N  
ATOM   1825  CA  LEU C  74      -0.678  -0.686  -4.883  1.00 97.57           C  
ATOM   1826  C   LEU C  74       0.574   0.177  -4.996  1.00 97.57           C  
ATOM   1827  CB  LEU C  74      -0.416  -1.866  -3.943  1.00 97.57           C  
ATOM   1828  O   LEU C  74       0.692   1.198  -4.315  1.00 97.57           O  
ATOM   1829  CG  LEU C  74      -1.650  -2.539  -3.339  1.00 97.57           C  
ATOM   1830  CD1 LEU C  74      -1.266  -3.865  -2.690  1.00 97.57           C  
ATOM   1831  CD2 LEU C  74      -2.321  -1.617  -2.327  1.00 97.57           C  
ATOM   1832  N   THR C  75       1.510  -0.215  -5.821  1.00 97.43           N  
ATOM   1833  CA  THR C  75       2.742   0.539  -6.026  1.00 97.43           C  
ATOM   1834  C   THR C  75       2.442   1.912  -6.621  1.00 97.43           C  
ATOM   1835  CB  THR C  75       3.716  -0.220  -6.945  1.00 97.43           C  
ATOM   1836  O   THR C  75       3.046   2.912  -6.225  1.00 97.43           O  
ATOM   1837  CG2 THR C  75       5.006   0.568  -7.150  1.00 97.43           C  
ATOM   1838  OG1 THR C  75       4.032  -1.487  -6.354  1.00 97.43           O  
ATOM   1839  N   GLU C  76       1.478   1.997  -7.527  1.00 96.55           N  
ATOM   1840  CA  GLU C  76       1.086   3.264  -8.137  1.00 96.55           C  
ATOM   1841  C   GLU C  76       0.463   4.202  -7.107  1.00 96.55           C  
ATOM   1842  CB  GLU C  76       0.109   3.026  -9.291  1.00 96.55           C  
ATOM   1843  O   GLU C  76       0.738   5.404  -7.108  1.00 96.55           O  
ATOM   1844  CG  GLU C  76       0.743   2.369 -10.508  1.00 96.55           C  
ATOM   1845  CD  GLU C  76       1.936   3.139 -11.052  1.00 96.55           C  
ATOM   1846  OE1 GLU C  76       2.930   2.502 -11.469  1.00 96.55           O  
ATOM   1847  OE2 GLU C  76       1.878   4.389 -11.059  1.00 96.55           O  
ATOM   1848  N   ILE C  77      -0.346   3.651  -6.280  1.00 95.23           N  
ATOM   1849  CA  ILE C  77      -0.952   4.442  -5.215  1.00 95.23           C  
ATOM   1850  C   ILE C  77       0.132   4.949  -4.267  1.00 95.23           C  
ATOM   1851  CB  ILE C  77      -2.006   3.624  -4.434  1.00 95.23           C  
ATOM   1852  O   ILE C  77       0.105   6.109  -3.848  1.00 95.23           O  
ATOM   1853  CG1 ILE C  77      -3.175   3.247  -5.351  1.00 95.23           C  
ATOM   1854  CG2 ILE C  77      -2.498   4.404  -3.212  1.00 95.23           C  
ATOM   1855  CD1 ILE C  77      -4.106   2.194  -4.766  1.00 95.23           C  
ATOM   1856  N   ALA C  78       1.100   4.035  -3.918  1.00 94.11           N  
ATOM   1857  CA  ALA C  78       2.209   4.421  -3.049  1.00 94.11           C  
ATOM   1858  C   ALA C  78       2.970   5.611  -3.626  1.00 94.11           C  
ATOM   1859  CB  ALA C  78       3.154   3.241  -2.838  1.00 94.11           C  
ATOM   1860  O   ALA C  78       3.398   6.500  -2.885  1.00 94.11           O  
ATOM   1861  N   LYS C  79       3.111   5.662  -4.903  1.00 92.44           N  
ATOM   1862  CA  LYS C  79       3.803   6.762  -5.568  1.00 92.44           C  
ATOM   1863  C   LYS C  79       3.062   8.081  -5.363  1.00 92.44           C  
ATOM   1864  CB  LYS C  79       3.958   6.475  -7.062  1.00 92.44           C  
ATOM   1865  O   LYS C  79       3.687   9.132  -5.205  1.00 92.44           O  
ATOM   1866  CG  LYS C  79       4.980   5.394  -7.381  1.00 92.44           C  
ATOM   1867  CD  LYS C  79       5.074   5.139  -8.880  1.00 92.44           C  
ATOM   1868  CE  LYS C  79       6.069   4.031  -9.198  1.00 92.44           C  
ATOM   1869  NZ  LYS C  79       6.133   3.747 -10.663  1.00 92.44           N  
ATOM   1870  N   GLN C  80       1.757   7.988  -5.350  1.00 88.92           N  
ATOM   1871  CA  GLN C  80       0.930   9.173  -5.152  1.00 88.92           C  
ATOM   1872  C   GLN C  80       1.021   9.674  -3.713  1.00 88.92           C  
ATOM   1873  CB  GLN C  80      -0.527   8.879  -5.514  1.00 88.92           C  
ATOM   1874  O   GLN C  80       0.748  10.844  -3.439  1.00 88.92           O  
ATOM   1875  CG  GLN C  80      -0.745   8.579  -6.991  1.00 88.92           C  
ATOM   1876  CD  GLN C  80      -2.164   8.140  -7.298  1.00 88.92           C  
ATOM   1877  NE2 GLN C  80      -2.510   8.105  -8.580  1.00 88.92           N  
ATOM   1878  OE1 GLN C  80      -2.943   7.834  -6.390  1.00 88.92           O  
ATOM   1879  N   LEU C  81       1.425   8.770  -2.817  1.00 86.76           N  
ATOM   1880  CA  LEU C  81       1.470   9.099  -1.396  1.00 86.76           C  
ATOM   1881  C   LEU C  81       2.907   9.317  -0.934  1.00 86.76           C  
ATOM   1882  CB  LEU C  81       0.818   7.990  -0.567  1.00 86.76           C  
ATOM   1883  O   LEU C  81       3.178   9.358   0.268  1.00 86.76           O  
ATOM   1884  CG  LEU C  81      -0.691   7.810  -0.743  1.00 86.76           C  
ATOM   1885  CD1 LEU C  81      -1.151   6.516  -0.081  1.00 86.76           C  
ATOM   1886  CD2 LEU C  81      -1.442   9.007  -0.170  1.00 86.76           C  
ATOM   1887  N   GLN C  82       3.779   9.471  -1.861  1.00 85.25           N  
ATOM   1888  CA  GLN C  82       5.194   9.622  -1.535  1.00 85.25           C  
ATOM   1889  C   GLN C  82       5.464  10.967  -0.867  1.00 85.25           C  
ATOM   1890  CB  GLN C  82       6.053   9.478  -2.792  1.00 85.25           C  
ATOM   1891  O   GLN C  82       4.970  12.001  -1.320  1.00 85.25           O  
ATOM   1892  CG  GLN C  82       7.550   9.565  -2.527  1.00 85.25           C  
ATOM   1893  CD  GLN C  82       8.379   9.414  -3.789  1.00 85.25           C  
ATOM   1894  NE2 GLN C  82       9.592   9.956  -3.770  1.00 85.25           N  
ATOM   1895  OE1 GLN C  82       7.934   8.814  -4.772  1.00 85.25           O  
ATOM   1896  N   ILE C  83       6.111  10.818   0.269  1.00 78.07           N  
ATOM   1897  CA  ILE C  83       6.530  12.025   0.972  1.00 78.07           C  
ATOM   1898  C   ILE C  83       7.739  12.639   0.269  1.00 78.07           C  
ATOM   1899  CB  ILE C  83       6.862  11.731   2.452  1.00 78.07           C  
ATOM   1900  O   ILE C  83       8.685  11.931  -0.082  1.00 78.07           O  
ATOM   1901  CG1 ILE C  83       5.627  11.189   3.179  1.00 78.07           C  
ATOM   1902  CG2 ILE C  83       7.399  12.986   3.145  1.00 78.07           C  
ATOM   1903  CD1 ILE C  83       5.909  10.686   4.588  1.00 78.07           C  
ATOM   1904  N   ARG C  84       7.530  13.930   0.010  1.00 71.31           N  
ATOM   1905  CA  ARG C  84       8.642  14.624  -0.631  1.00 71.31           C  
ATOM   1906  C   ARG C  84       9.423  15.458   0.380  1.00 71.31           C  
ATOM   1907  CB  ARG C  84       8.137  15.516  -1.767  1.00 71.31           C  
ATOM   1908  O   ARG C  84       8.884  15.851   1.417  1.00 71.31           O  
ATOM   1909  CG  ARG C  84       7.397  14.761  -2.860  1.00 71.31           C  
ATOM   1910  CD  ARG C  84       6.927  15.693  -3.969  1.00 71.31           C  
ATOM   1911  NE  ARG C  84       6.036  15.011  -4.903  1.00 71.31           N  
ATOM   1912  NH1 ARG C  84       5.939  16.760  -6.409  1.00 71.31           N  
ATOM   1913  NH2 ARG C  84       4.780  14.825  -6.817  1.00 71.31           N  
ATOM   1914  CZ  ARG C  84       5.587  15.533  -6.041  1.00 71.31           C  
ATOM   1915  N   ARG C  85      10.606  15.467   0.243  1.00 61.38           N  
ATOM   1916  CA  ARG C  85      11.415  16.364   1.063  1.00 61.38           C  
ATOM   1917  C   ARG C  85      11.677  17.680   0.340  1.00 61.38           C  
ATOM   1918  CB  ARG C  85      12.741  15.700   1.440  1.00 61.38           C  
ATOM   1919  O   ARG C  85      11.772  17.711  -0.889  1.00 61.38           O  
ATOM   1920  CG  ARG C  85      12.592  14.517   2.383  1.00 61.38           C  
ATOM   1921  CD  ARG C  85      13.943  13.973   2.824  1.00 61.38           C  
ATOM   1922  NE  ARG C  85      13.798  12.861   3.760  1.00 61.38           N  
ATOM   1923  NH1 ARG C  85      15.911  12.003   3.389  1.00 61.38           N  
ATOM   1924  NH2 ARG C  85      14.498  10.981   4.877  1.00 61.38           N  
ATOM   1925  CZ  ARG C  85      14.736  11.951   4.006  1.00 61.38           C  
ATOM   1926  N   SER C  86      11.297  18.803   0.830  1.00 51.18           N  
ATOM   1927  CA  SER C  86      11.572  20.076   0.172  1.00 51.18           C  
ATOM   1928  C   SER C  86      12.828  19.994  -0.688  1.00 51.18           C  
ATOM   1929  CB  SER C  86      11.723  21.192   1.206  1.00 51.18           C  
ATOM   1930  O   SER C  86      13.605  19.044  -0.573  1.00 51.18           O  
ATOM   1931  OG  SER C  86      12.858  20.968   2.026  1.00 51.18           O  
ATOM   1932  N   LYS C  87      13.595  20.707  -1.395  1.00 47.45           N  
ATOM   1933  CA  LYS C  87      14.663  20.633  -2.388  1.00 47.45           C  
ATOM   1934  C   LYS C  87      15.512  19.381  -2.189  1.00 47.45           C  
ATOM   1935  CB  LYS C  87      15.546  21.881  -2.321  1.00 47.45           C  
ATOM   1936  O   LYS C  87      15.898  19.058  -1.064  1.00 47.45           O  
ATOM   1937  CG  LYS C  87      15.004  23.065  -3.107  1.00 47.45           C  
ATOM   1938  CD  LYS C  87      16.015  24.203  -3.172  1.00 47.45           C  
ATOM   1939  CE  LYS C  87      15.503  25.359  -4.020  1.00 47.45           C  
ATOM   1940  NZ  LYS C  87      16.493  26.475  -4.091  1.00 47.45           N  
ATOM   1941  N   ARG C  88      15.729  18.221  -3.390  1.00 41.69           N  
ATOM   1942  CA  ARG C  88      15.592  16.823  -3.785  1.00 41.69           C  
ATOM   1943  C   ARG C  88      16.821  16.016  -3.378  1.00 41.69           C  
ATOM   1944  CB  ARG C  88      15.368  16.710  -5.295  1.00 41.69           C  
ATOM   1945  O   ARG C  88      17.075  14.943  -3.929  1.00 41.69           O  
ATOM   1946  CG  ARG C  88      13.950  16.318  -5.679  1.00 41.69           C  
ATOM   1947  CD  ARG C  88      13.816  16.082  -7.177  1.00 41.69           C  
ATOM   1948  NE  ARG C  88      12.570  16.634  -7.700  1.00 41.69           N  
ATOM   1949  NH1 ARG C  88      12.870  15.825  -9.843  1.00 41.69           N  
ATOM   1950  NH2 ARG C  88      10.999  17.043  -9.325  1.00 41.69           N  
ATOM   1951  CZ  ARG C  88      12.149  16.500  -8.955  1.00 41.69           C  
ATOM   1952  N   LYS C  89      18.115  16.370  -3.257  1.00 41.79           N  
ATOM   1953  CA  LYS C  89      18.988  15.236  -3.544  1.00 41.79           C  
ATOM   1954  C   LYS C  89      18.759  14.101  -2.550  1.00 41.79           C  
ATOM   1955  CB  LYS C  89      20.455  15.667  -3.519  1.00 41.79           C  
ATOM   1956  O   LYS C  89      18.360  14.340  -1.408  1.00 41.79           O  
ATOM   1957  CG  LYS C  89      21.073  15.841  -4.898  1.00 41.79           C  
ATOM   1958  CD  LYS C  89      22.548  16.211  -4.807  1.00 41.79           C  
ATOM   1959  CE  LYS C  89      23.191  16.292  -6.185  1.00 41.79           C  
ATOM   1960  NZ  LYS C  89      24.568  16.867  -6.121  1.00 41.79           N  
ATOM   1961  N   ARG C  90      18.548  12.783  -3.017  1.00 40.23           N  
ATOM   1962  CA  ARG C  90      18.378  11.492  -2.359  1.00 40.23           C  
ATOM   1963  C   ARG C  90      19.319  11.357  -1.166  1.00 40.23           C  
ATOM   1964  CB  ARG C  90      18.618  10.349  -3.348  1.00 40.23           C  
ATOM   1965  O   ARG C  90      19.736  10.249  -0.821  1.00 40.23           O  
ATOM   1966  CG  ARG C  90      17.372   9.915  -4.103  1.00 40.23           C  
ATOM   1967  CD  ARG C  90      17.665   8.775  -5.068  1.00 40.23           C  
ATOM   1968  NE  ARG C  90      16.853   7.598  -4.776  1.00 40.23           N  
ATOM   1969  NH1 ARG C  90      17.582   6.385  -6.602  1.00 40.23           N  
ATOM   1970  NH2 ARG C  90      16.055   5.477  -5.153  1.00 40.23           N  
ATOM   1971  CZ  ARG C  90      16.832   6.490  -5.511  1.00 40.23           C  
ATOM   1972  N   GLN C  91      20.161  12.296  -0.776  1.00 39.73           N  
ATOM   1973  CA  GLN C  91      21.119  11.727   0.166  1.00 39.73           C  
ATOM   1974  C   GLN C  91      20.410  11.133   1.380  1.00 39.73           C  
ATOM   1975  CB  GLN C  91      22.127  12.787   0.614  1.00 39.73           C  
ATOM   1976  O   GLN C  91      19.401  11.671   1.841  1.00 39.73           O  
ATOM   1977  CG  GLN C  91      23.540  12.546   0.101  1.00 39.73           C  
ATOM   1978  CD  GLN C  91      24.396  13.799   0.128  1.00 39.73           C  
ATOM   1979  NE2 GLN C  91      25.521  13.763  -0.577  1.00 39.73           N  
ATOM   1980  OE1 GLN C  91      24.047  14.790   0.777  1.00 39.73           O  
ATOM   1981  N   LYS C  92      20.710   9.876   1.699  1.00 41.42           N  
ATOM   1982  CA  LYS C  92      20.207   9.185   2.883  1.00 41.42           C  
ATOM   1983  C   LYS C  92      19.843  10.176   3.985  1.00 41.42           C  
ATOM   1984  CB  LYS C  92      21.241   8.183   3.400  1.00 41.42           C  
ATOM   1985  O   LYS C  92      18.736  10.134   4.524  1.00 41.42           O  
ATOM   1986  CG  LYS C  92      20.882   6.729   3.132  1.00 41.42           C  
ATOM   1987  CD  LYS C  92      21.945   5.782   3.673  1.00 41.42           C  
ATOM   1988  CE  LYS C  92      21.651   4.336   3.297  1.00 41.42           C  
ATOM   1989  NZ  LYS C  92      22.726   3.412   3.766  1.00 41.42           N  
ATOM   1990  N   GLU C  93      20.912  10.429   4.940  1.00 41.35           N  
ATOM   1991  CA  GLU C  93      21.033  10.773   6.354  1.00 41.35           C  
ATOM   1992  C   GLU C  93      20.560  12.200   6.617  1.00 41.35           C  
ATOM   1993  CB  GLU C  93      22.478  10.601   6.828  1.00 41.35           C  
ATOM   1994  O   GLU C  93      20.293  12.569   7.762  1.00 41.35           O  
ATOM   1995  CG  GLU C  93      22.816   9.185   7.270  1.00 41.35           C  
ATOM   1996  CD  GLU C  93      24.274   9.012   7.666  1.00 41.35           C  
ATOM   1997  OE1 GLU C  93      24.656   7.904   8.107  1.00 41.35           O  
ATOM   1998  OE2 GLU C  93      25.040   9.992   7.535  1.00 41.35           O  
ATOM   1999  N   ASN C  94      20.918  13.283   5.757  1.00 49.37           N  
ATOM   2000  CA  ASN C  94      20.927  14.569   6.445  1.00 49.37           C  
ATOM   2001  C   ASN C  94      19.522  15.154   6.559  1.00 49.37           C  
ATOM   2002  CB  ASN C  94      21.856  15.554   5.731  1.00 49.37           C  
ATOM   2003  O   ASN C  94      18.808  15.264   5.561  1.00 49.37           O  
ATOM   2004  CG  ASN C  94      23.322  15.256   5.976  1.00 49.37           C  
ATOM   2005  ND2 ASN C  94      24.181  15.733   5.083  1.00 49.37           N  
ATOM   2006  OD1 ASN C  94      23.680  14.601   6.959  1.00 49.37           O  
ATOM   2007  N   ALA C  95      18.909  15.164   7.747  1.00 64.93           N  
ATOM   2008  CA  ALA C  95      17.755  15.822   8.354  1.00 64.93           C  
ATOM   2009  C   ALA C  95      17.794  17.329   8.115  1.00 64.93           C  
ATOM   2010  CB  ALA C  95      17.700  15.526   9.851  1.00 64.93           C  
ATOM   2011  O   ALA C  95      17.280  18.106   8.923  1.00 64.93           O  
ATOM   2012  N   MET C  96      18.659  17.599   7.078  1.00 76.18           N  
ATOM   2013  CA  MET C  96      18.755  19.054   6.996  1.00 76.18           C  
ATOM   2014  C   MET C  96      18.211  19.560   5.665  1.00 76.18           C  
ATOM   2015  CB  MET C  96      20.204  19.509   7.176  1.00 76.18           C  
ATOM   2016  O   MET C  96      18.378  18.908   4.633  1.00 76.18           O  
ATOM   2017  CG  MET C  96      20.728  19.341   8.594  1.00 76.18           C  
ATOM   2018  SD  MET C  96      22.120  20.477   8.968  1.00 76.18           S  
ATOM   2019  CE  MET C  96      21.211  21.871   9.689  1.00 76.18           C  
ATOM   2020  N   CYS C  97      17.599  20.659   5.602  1.00 83.03           N  
ATOM   2021  CA  CYS C  97      17.136  21.378   4.420  1.00 83.03           C  
ATOM   2022  C   CYS C  97      18.313  21.913   3.613  1.00 83.03           C  
ATOM   2023  CB  CYS C  97      16.214  22.529   4.820  1.00 83.03           C  
ATOM   2024  O   CYS C  97      19.146  22.654   4.138  1.00 83.03           O  
ATOM   2025  SG  CYS C  97      15.648  23.527   3.424  1.00 83.03           S  
ATOM   2026  N   GLU C  98      18.452  21.556   2.376  1.00 81.79           N  
ATOM   2027  CA  GLU C  98      19.560  21.955   1.514  1.00 81.79           C  
ATOM   2028  C   GLU C  98      19.561  23.463   1.277  1.00 81.79           C  
ATOM   2029  CB  GLU C  98      19.495  21.213   0.176  1.00 81.79           C  
ATOM   2030  O   GLU C  98      20.623  24.079   1.175  1.00 81.79           O  
ATOM   2031  CG  GLU C  98      19.848  19.736   0.275  1.00 81.79           C  
ATOM   2032  CD  GLU C  98      19.812  19.020  -1.066  1.00 81.79           C  
ATOM   2033  OE1 GLU C  98      20.097  17.802  -1.111  1.00 81.79           O  
ATOM   2034  OE2 GLU C  98      19.497  19.683  -2.080  1.00 81.79           O  
ATOM   2035  N   LYS C  99      18.504  24.031   1.248  1.00 84.35           N  
ATOM   2036  CA  LYS C  99      18.359  25.457   0.970  1.00 84.35           C  
ATOM   2037  C   LYS C  99      18.686  26.293   2.204  1.00 84.35           C  
ATOM   2038  CB  LYS C  99      16.942  25.768   0.487  1.00 84.35           C  
ATOM   2039  O   LYS C  99      19.360  27.321   2.103  1.00 84.35           O  
ATOM   2040  CG  LYS C  99      16.674  25.357  -0.953  1.00 84.35           C  
ATOM   2041  CD  LYS C  99      15.285  25.785  -1.408  1.00 84.35           C  
ATOM   2042  CE  LYS C  99      14.990  25.313  -2.826  1.00 84.35           C  
ATOM   2043  NZ  LYS C  99      13.635  25.745  -3.282  1.00 84.35           N  
ATOM   2044  N   HIS C 100      18.328  25.816   3.361  1.00 86.31           N  
ATOM   2045  CA  HIS C 100      18.427  26.645   4.557  1.00 86.31           C  
ATOM   2046  C   HIS C 100      19.402  26.045   5.564  1.00 86.31           C  
ATOM   2047  CB  HIS C 100      17.051  26.825   5.200  1.00 86.31           C  
ATOM   2048  O   HIS C 100      19.714  26.670   6.580  1.00 86.31           O  
ATOM   2049  CG  HIS C 100      16.050  27.480   4.303  1.00 86.31           C  
ATOM   2050  CD2 HIS C 100      16.001  28.733   3.791  1.00 86.31           C  
ATOM   2051  ND1 HIS C 100      14.929  26.828   3.835  1.00 86.31           N  
ATOM   2052  CE1 HIS C 100      14.233  27.653   3.071  1.00 86.31           C  
ATOM   2053  NE2 HIS C 100      14.862  28.816   3.028  1.00 86.31           N  
ATOM   2054  N   ASN C 101      19.875  24.858   5.241  1.00 84.08           N  
ATOM   2055  CA  ASN C 101      20.813  24.154   6.109  1.00 84.08           C  
ATOM   2056  C   ASN C 101      20.265  24.008   7.525  1.00 84.08           C  
ATOM   2057  CB  ASN C 101      22.164  24.872   6.133  1.00 84.08           C  
ATOM   2058  O   ASN C 101      20.974  24.266   8.499  1.00 84.08           O  
ATOM   2059  CG  ASN C 101      23.311  23.947   6.491  1.00 84.08           C  
ATOM   2060  ND2 ASN C 101      24.097  24.334   7.488  1.00 84.08           N  
ATOM   2061  OD1 ASN C 101      23.489  22.893   5.874  1.00 84.08           O  
ATOM   2062  N   GLN C 102      18.934  23.720   7.647  1.00 83.17           N  
ATOM   2063  CA  GLN C 102      18.238  23.470   8.905  1.00 83.17           C  
ATOM   2064  C   GLN C 102      17.670  22.054   8.947  1.00 83.17           C  
ATOM   2065  CB  GLN C 102      17.118  24.491   9.112  1.00 83.17           C  
ATOM   2066  O   GLN C 102      17.454  21.435   7.903  1.00 83.17           O  
ATOM   2067  CG  GLN C 102      17.613  25.922   9.274  1.00 83.17           C  
ATOM   2068  CD  GLN C 102      16.490  26.904   9.549  1.00 83.17           C  
ATOM   2069  NE2 GLN C 102      16.839  28.071  10.080  1.00 83.17           N  
ATOM   2070  OE1 GLN C 102      15.318  26.617   9.285  1.00 83.17           O  
ATOM   2071  N   PHE C 103      17.272  21.657  10.229  1.00 80.97           N  
ATOM   2072  CA  PHE C 103      16.703  20.326  10.399  1.00 80.97           C  
ATOM   2073  C   PHE C 103      15.284  20.269   9.845  1.00 80.97           C  
ATOM   2074  CB  PHE C 103      16.705  19.924  11.877  1.00 80.97           C  
ATOM   2075  O   PHE C 103      14.518  21.225   9.986  1.00 80.97           O  
ATOM   2076  CG  PHE C 103      18.079  19.656  12.431  1.00 80.97           C  
ATOM   2077  CD1 PHE C 103      18.757  18.487  12.109  1.00 80.97           C  
ATOM   2078  CD2 PHE C 103      18.692  20.574  13.273  1.00 80.97           C  
ATOM   2079  CE1 PHE C 103      20.029  18.236  12.620  1.00 80.97           C  
ATOM   2080  CE2 PHE C 103      19.962  20.331  13.788  1.00 80.97           C  
ATOM   2081  CZ  PHE C 103      20.628  19.161  13.461  1.00 80.97           C  
ATOM   2082  N   LEU C 104      14.992  19.128   9.219  1.00 82.15           N  
ATOM   2083  CA  LEU C 104      13.638  18.882   8.736  1.00 82.15           C  
ATOM   2084  C   LEU C 104      12.760  18.315   9.846  1.00 82.15           C  
ATOM   2085  CB  LEU C 104      13.660  17.920   7.545  1.00 82.15           C  
ATOM   2086  O   LEU C 104      12.890  17.144  10.211  1.00 82.15           O  
ATOM   2087  CG  LEU C 104      14.392  18.407   6.294  1.00 82.15           C  
ATOM   2088  CD1 LEU C 104      14.578  17.258   5.308  1.00 82.15           C  
ATOM   2089  CD2 LEU C 104      13.632  19.558   5.644  1.00 82.15           C  
ATOM   2090  N   THR C 105      11.844  19.147  10.347  1.00 80.40           N  
ATOM   2091  CA  THR C 105      11.098  18.736  11.531  1.00 80.40           C  
ATOM   2092  C   THR C 105       9.600  18.943  11.324  1.00 80.40           C  
ATOM   2093  CB  THR C 105      11.559  19.512  12.778  1.00 80.40           C  
ATOM   2094  O   THR C 105       8.799  18.642  12.211  1.00 80.40           O  
ATOM   2095  CG2 THR C 105      13.007  19.183  13.126  1.00 80.40           C  
ATOM   2096  OG1 THR C 105      11.447  20.918  12.528  1.00 80.40           O  
ATOM   2097  N   LEU C 106       9.283  19.452  10.139  1.00 82.83           N  
ATOM   2098  CA  LEU C 106       7.876  19.757   9.903  1.00 82.83           C  
ATOM   2099  C   LEU C 106       7.356  19.011   8.679  1.00 82.83           C  
ATOM   2100  CB  LEU C 106       7.678  21.264   9.718  1.00 82.83           C  
ATOM   2101  O   LEU C 106       8.136  18.625   7.804  1.00 82.83           O  
ATOM   2102  CG  LEU C 106       8.151  22.155  10.867  1.00 82.83           C  
ATOM   2103  CD1 LEU C 106       8.104  23.623  10.454  1.00 82.83           C  
ATOM   2104  CD2 LEU C 106       7.304  21.918  12.113  1.00 82.83           C  
ATOM   2105  N   PHE C 107       6.035  18.802   8.663  1.00 82.06           N  
ATOM   2106  CA  PHE C 107       5.410  18.082   7.559  1.00 82.06           C  
ATOM   2107  C   PHE C 107       4.224  18.863   7.006  1.00 82.06           C  
ATOM   2108  CB  PHE C 107       4.957  16.690   8.012  1.00 82.06           C  
ATOM   2109  O   PHE C 107       3.347  19.287   7.760  1.00 82.06           O  
ATOM   2110  CG  PHE C 107       4.248  15.905   6.943  1.00 82.06           C  
ATOM   2111  CD1 PHE C 107       2.874  15.705   7.003  1.00 82.06           C  
ATOM   2112  CD2 PHE C 107       4.955  15.366   5.876  1.00 82.06           C  
ATOM   2113  CE1 PHE C 107       2.214  14.979   6.015  1.00 82.06           C  
ATOM   2114  CE2 PHE C 107       4.303  14.639   4.884  1.00 82.06           C  
ATOM   2115  CZ  PHE C 107       2.933  14.446   4.956  1.00 82.06           C  
ATOM   2116  N   CYS C 108       4.329  19.120   5.663  1.00 82.13           N  
ATOM   2117  CA  CYS C 108       3.199  19.718   4.962  1.00 82.13           C  
ATOM   2118  C   CYS C 108       2.260  18.645   4.426  1.00 82.13           C  
ATOM   2119  CB  CYS C 108       3.686  20.602   3.815  1.00 82.13           C  
ATOM   2120  O   CYS C 108       2.593  17.944   3.469  1.00 82.13           O  
ATOM   2121  SG  CYS C 108       2.352  21.385   2.882  1.00 82.13           S  
ATOM   2122  N   VAL C 109       1.075  18.589   4.938  1.00 74.62           N  
ATOM   2123  CA  VAL C 109       0.120  17.534   4.613  1.00 74.62           C  
ATOM   2124  C   VAL C 109      -0.367  17.703   3.175  1.00 74.62           C  
ATOM   2125  CB  VAL C 109      -1.080  17.535   5.586  1.00 74.62           C  
ATOM   2126  O   VAL C 109      -0.466  16.727   2.428  1.00 74.62           O  
ATOM   2127  CG1 VAL C 109      -2.082  16.446   5.209  1.00 74.62           C  
ATOM   2128  CG2 VAL C 109      -0.600  17.350   7.024  1.00 74.62           C  
ATOM   2129  N   LYS C 110      -0.598  18.911   2.763  1.00 74.74           N  
ATOM   2130  CA  LYS C 110      -1.107  19.195   1.425  1.00 74.74           C  
ATOM   2131  C   LYS C 110      -0.119  18.743   0.354  1.00 74.74           C  
ATOM   2132  CB  LYS C 110      -1.404  20.687   1.268  1.00 74.74           C  
ATOM   2133  O   LYS C 110      -0.510  18.129  -0.641  1.00 74.74           O  
ATOM   2134  CG  LYS C 110      -1.988  21.064  -0.085  1.00 74.74           C  
ATOM   2135  CD  LYS C 110      -2.269  22.558  -0.177  1.00 74.74           C  
ATOM   2136  CE  LYS C 110      -2.767  22.950  -1.561  1.00 74.74           C  
ATOM   2137  NZ  LYS C 110      -3.099  24.405  -1.639  1.00 74.74           N  
ATOM   2138  N   ASP C 111       1.097  18.938   0.573  1.00 77.27           N  
ATOM   2139  CA  ASP C 111       2.117  18.665  -0.435  1.00 77.27           C  
ATOM   2140  C   ASP C 111       2.859  17.366  -0.129  1.00 77.27           C  
ATOM   2141  CB  ASP C 111       3.107  19.828  -0.525  1.00 77.27           C  
ATOM   2142  O   ASP C 111       3.679  16.910  -0.929  1.00 77.27           O  
ATOM   2143  CG  ASP C 111       2.450  21.138  -0.923  1.00 77.27           C  
ATOM   2144  OD1 ASP C 111       1.617  21.143  -1.855  1.00 77.27           O  
ATOM   2145  OD2 ASP C 111       2.770  22.174  -0.301  1.00 77.27           O  
ATOM   2146  N   LEU C 112       2.498  16.800   0.970  1.00 78.86           N  
ATOM   2147  CA  LEU C 112       3.200  15.601   1.416  1.00 78.86           C  
ATOM   2148  C   LEU C 112       4.710  15.812   1.383  1.00 78.86           C  
ATOM   2149  CB  LEU C 112       2.822  14.402   0.542  1.00 78.86           C  
ATOM   2150  O   LEU C 112       5.444  14.992   0.826  1.00 78.86           O  
ATOM   2151  CG  LEU C 112       1.349  13.989   0.559  1.00 78.86           C  
ATOM   2152  CD1 LEU C 112       1.107  12.850  -0.426  1.00 78.86           C  
ATOM   2153  CD2 LEU C 112       0.923  13.585   1.966  1.00 78.86           C  
ATOM   2154  N   GLU C 113       5.171  16.878   2.090  1.00 82.69           N  
ATOM   2155  CA  GLU C 113       6.579  17.263   2.083  1.00 82.69           C  
ATOM   2156  C   GLU C 113       7.087  17.522   3.498  1.00 82.69           C  
ATOM   2157  CB  GLU C 113       6.792  18.504   1.212  1.00 82.69           C  
ATOM   2158  O   GLU C 113       6.372  18.089   4.326  1.00 82.69           O  
ATOM   2159  CG  GLU C 113       8.255  18.815   0.932  1.00 82.69           C  
ATOM   2160  CD  GLU C 113       8.450  20.022   0.028  1.00 82.69           C  
ATOM   2161  OE1 GLU C 113       9.609  20.450  -0.172  1.00 82.69           O  
ATOM   2162  OE2 GLU C 113       7.435  20.545  -0.483  1.00 82.69           O  
ATOM   2163  N   ILE C 114       8.275  17.035   3.768  1.00 82.13           N  
ATOM   2164  CA  ILE C 114       8.954  17.367   5.016  1.00 82.13           C  
ATOM   2165  C   ILE C 114       9.717  18.680   4.856  1.00 82.13           C  
ATOM   2166  CB  ILE C 114       9.914  16.239   5.455  1.00 82.13           C  
ATOM   2167  O   ILE C 114      10.427  18.875   3.866  1.00 82.13           O  
ATOM   2168  CG1 ILE C 114       9.151  14.918   5.608  1.00 82.13           C  
ATOM   2169  CG2 ILE C 114      10.627  16.613   6.758  1.00 82.13           C  
ATOM   2170  CD1 ILE C 114      10.034  13.732   5.972  1.00 82.13           C  
ATOM   2171  N   LEU C 115       9.533  19.545   5.890  1.00 85.08           N  
ATOM   2172  CA  LEU C 115      10.055  20.901   5.753  1.00 85.08           C  
ATOM   2173  C   LEU C 115      10.928  21.271   6.948  1.00 85.08           C  
ATOM   2174  CB  LEU C 115       8.908  21.905   5.614  1.00 85.08           C  
ATOM   2175  O   LEU C 115      10.779  20.700   8.031  1.00 85.08           O  
ATOM   2176  CG  LEU C 115       7.852  21.585   4.555  1.00 85.08           C  
ATOM   2177  CD1 LEU C 115       6.649  22.509   4.711  1.00 85.08           C  
ATOM   2178  CD2 LEU C 115       8.445  21.701   3.155  1.00 85.08           C  
ATOM   2179  N   CYS C 116      11.840  22.183   6.636  1.00 84.49           N  
ATOM   2180  CA  CYS C 116      12.466  22.905   7.737  1.00 84.49           C  
ATOM   2181  C   CYS C 116      11.600  24.077   8.184  1.00 84.49           C  
ATOM   2182  CB  CYS C 116      13.850  23.409   7.330  1.00 84.49           C  
ATOM   2183  O   CYS C 116      10.572  24.365   7.568  1.00 84.49           O  
ATOM   2184  SG  CYS C 116      13.810  24.862   6.258  1.00 84.49           S  
ATOM   2185  N   THR C 117      12.023  24.646   9.266  1.00 87.61           N  
ATOM   2186  CA  THR C 117      11.250  25.759   9.806  1.00 87.61           C  
ATOM   2187  C   THR C 117      11.117  26.876   8.775  1.00 87.61           C  
ATOM   2188  CB  THR C 117      11.893  26.315  11.089  1.00 87.61           C  
ATOM   2189  O   THR C 117      10.023  27.400   8.557  1.00 87.61           O  
ATOM   2190  CG2 THR C 117      11.034  27.416  11.703  1.00 87.61           C  
ATOM   2191  OG1 THR C 117      12.042  25.254  12.041  1.00 87.61           O  
ATOM   2192  N   GLN C 118      12.219  27.187   8.077  1.00 88.81           N  
ATOM   2193  CA  GLN C 118      12.204  28.291   7.123  1.00 88.81           C  
ATOM   2194  C   GLN C 118      11.343  27.957   5.909  1.00 88.81           C  
ATOM   2195  CB  GLN C 118      13.627  28.636   6.679  1.00 88.81           C  
ATOM   2196  O   GLN C 118      10.607  28.811   5.409  1.00 88.81           O  
ATOM   2197  CG  GLN C 118      14.361  29.565   7.636  1.00 88.81           C  
ATOM   2198  CD  GLN C 118      15.652  30.108   7.052  1.00 88.81           C  
ATOM   2199  NE2 GLN C 118      16.059  31.288   7.509  1.00 88.81           N  
ATOM   2200  OE1 GLN C 118      16.278  29.474   6.197  1.00 88.81           O  
ATOM   2201  N   CYS C 119      11.363  26.802   5.408  1.00 88.85           N  
ATOM   2202  CA  CYS C 119      10.538  26.384   4.280  1.00 88.85           C  
ATOM   2203  C   CYS C 119       9.059  26.421   4.644  1.00 88.85           C  
ATOM   2204  CB  CYS C 119      10.925  24.977   3.826  1.00 88.85           C  
ATOM   2205  O   CYS C 119       8.212  26.694   3.791  1.00 88.85           O  
ATOM   2206  SG  CYS C 119      12.536  24.892   3.012  1.00 88.85           S  
ATOM   2207  N   SER C 120       8.780  26.228   5.913  1.00 88.08           N  
ATOM   2208  CA  SER C 120       7.387  26.177   6.347  1.00 88.08           C  
ATOM   2209  C   SER C 120       6.733  27.553   6.271  1.00 88.08           C  
ATOM   2210  CB  SER C 120       7.290  25.635   7.774  1.00 88.08           C  
ATOM   2211  O   SER C 120       5.507  27.660   6.203  1.00 88.08           O  
ATOM   2212  OG  SER C 120       7.823  26.563   8.702  1.00 88.08           O  
ATOM   2213  N   PHE C 121       7.590  28.519   6.236  1.00 90.00           N  
ATOM   2214  CA  PHE C 121       7.080  29.885   6.188  1.00 90.00           C  
ATOM   2215  C   PHE C 121       7.080  30.412   4.758  1.00 90.00           C  
ATOM   2216  CB  PHE C 121       7.914  30.803   7.087  1.00 90.00           C  
ATOM   2217  O   PHE C 121       6.698  31.559   4.514  1.00 90.00           O  
ATOM   2218  CG  PHE C 121       7.746  30.529   8.557  1.00 90.00           C  
ATOM   2219  CD1 PHE C 121       6.579  30.893   9.217  1.00 90.00           C  
ATOM   2220  CD2 PHE C 121       8.757  29.907   9.279  1.00 90.00           C  
ATOM   2221  CE1 PHE C 121       6.421  30.641  10.578  1.00 90.00           C  
ATOM   2222  CE2 PHE C 121       8.606  29.651  10.639  1.00 90.00           C  
ATOM   2223  CZ  PHE C 121       7.438  30.020  11.287  1.00 90.00           C  
ATOM   2224  N   SER C 122       7.513  29.636   3.847  1.00 88.83           N  
ATOM   2225  CA  SER C 122       7.554  30.070   2.455  1.00 88.83           C  
ATOM   2226  C   SER C 122       6.150  30.308   1.908  1.00 88.83           C  
ATOM   2227  CB  SER C 122       8.278  29.037   1.591  1.00 88.83           C  
ATOM   2228  O   SER C 122       5.170  29.798   2.456  1.00 88.83           O  
ATOM   2229  OG  SER C 122       7.470  27.888   1.398  1.00 88.83           O  
ATOM   2230  N   THR C 123       6.066  31.120   0.753  1.00 89.04           N  
ATOM   2231  CA  THR C 123       4.795  31.459   0.124  1.00 89.04           C  
ATOM   2232  C   THR C 123       4.091  30.204  -0.384  1.00 89.04           C  
ATOM   2233  CB  THR C 123       4.993  32.447  -1.040  1.00 89.04           C  
ATOM   2234  O   THR C 123       2.861  30.127  -0.369  1.00 89.04           O  
ATOM   2235  CG2 THR C 123       5.444  33.813  -0.533  1.00 89.04           C  
ATOM   2236  OG1 THR C 123       5.987  31.930  -1.933  1.00 89.04           O  
ATOM   2237  N   LYS C 124       4.870  29.238  -0.631  1.00 85.23           N  
ATOM   2238  CA  LYS C 124       4.340  27.991  -1.176  1.00 85.23           C  
ATOM   2239  C   LYS C 124       3.489  27.258  -0.143  1.00 85.23           C  
ATOM   2240  CB  LYS C 124       5.478  27.088  -1.653  1.00 85.23           C  
ATOM   2241  O   LYS C 124       2.492  26.623  -0.491  1.00 85.23           O  
ATOM   2242  CG  LYS C 124       5.012  25.768  -2.249  1.00 85.23           C  
ATOM   2243  CD  LYS C 124       6.190  24.891  -2.654  1.00 85.23           C  
ATOM   2244  CE  LYS C 124       5.730  23.519  -3.129  1.00 85.23           C  
ATOM   2245  NZ  LYS C 124       6.882  22.650  -3.512  1.00 85.23           N  
ATOM   2246  N   HIS C 125       3.888  27.438   1.154  1.00 85.30           N  
ATOM   2247  CA  HIS C 125       3.247  26.636   2.190  1.00 85.30           C  
ATOM   2248  C   HIS C 125       2.381  27.502   3.099  1.00 85.30           C  
ATOM   2249  CB  HIS C 125       4.296  25.891   3.017  1.00 85.30           C  
ATOM   2250  O   HIS C 125       1.832  27.013   4.090  1.00 85.30           O  
ATOM   2251  CG  HIS C 125       5.045  24.854   2.242  1.00 85.30           C  
ATOM   2252  CD2 HIS C 125       6.330  24.817   1.819  1.00 85.30           C  
ATOM   2253  ND1 HIS C 125       4.463  23.682   1.812  1.00 85.30           N  
ATOM   2254  CE1 HIS C 125       5.361  22.966   1.156  1.00 85.30           C  
ATOM   2255  NE2 HIS C 125       6.503  23.633   1.146  1.00 85.30           N  
ATOM   2256  N   GLN C 126       2.266  28.762   2.927  1.00 82.52           N  
ATOM   2257  CA  GLN C 126       1.619  29.741   3.793  1.00 82.52           C  
ATOM   2258  C   GLN C 126       0.195  29.314   4.140  1.00 82.52           C  
ATOM   2259  CB  GLN C 126       1.606  31.120   3.130  1.00 82.52           C  
ATOM   2260  O   GLN C 126      -0.235  29.444   5.288  1.00 82.52           O  
ATOM   2261  CG  GLN C 126       1.430  32.272   4.110  1.00 82.52           C  
ATOM   2262  CD  GLN C 126       1.591  33.630   3.454  1.00 82.52           C  
ATOM   2263  NE2 GLN C 126       2.196  34.569   4.175  1.00 82.52           N  
ATOM   2264  OE1 GLN C 126       1.178  33.834   2.308  1.00 82.52           O  
ATOM   2265  N   LYS C 127      -0.465  28.631   3.194  1.00 78.59           N  
ATOM   2266  CA  LYS C 127      -1.851  28.265   3.474  1.00 78.59           C  
ATOM   2267  C   LYS C 127      -2.009  26.751   3.581  1.00 78.59           C  
ATOM   2268  CB  LYS C 127      -2.780  28.814   2.390  1.00 78.59           C  
ATOM   2269  O   LYS C 127      -3.126  26.233   3.522  1.00 78.59           O  
ATOM   2270  CG  LYS C 127      -2.886  30.331   2.374  1.00 78.59           C  
ATOM   2271  CD  LYS C 127      -3.844  30.814   1.293  1.00 78.59           C  
ATOM   2272  CE  LYS C 127      -3.899  32.335   1.232  1.00 78.59           C  
ATOM   2273  NZ  LYS C 127      -4.710  32.813   0.073  1.00 78.59           N  
ATOM   2274  N   HIS C 128      -0.817  26.202   3.790  1.00 80.44           N  
ATOM   2275  CA  HIS C 128      -0.883  24.753   3.947  1.00 80.44           C  
ATOM   2276  C   HIS C 128      -0.890  24.359   5.421  1.00 80.44           C  
ATOM   2277  CB  HIS C 128       0.291  24.083   3.231  1.00 80.44           C  
ATOM   2278  O   HIS C 128      -0.505  25.152   6.282  1.00 80.44           O  
ATOM   2279  CG  HIS C 128       0.243  24.220   1.742  1.00 80.44           C  
ATOM   2280  CD2 HIS C 128      -0.647  24.846   0.936  1.00 80.44           C  
ATOM   2281  ND1 HIS C 128       1.194  23.667   0.913  1.00 80.44           N  
ATOM   2282  CE1 HIS C 128       0.892  23.949  -0.344  1.00 80.44           C  
ATOM   2283  NE2 HIS C 128      -0.221  24.663  -0.357  1.00 80.44           N  
ATOM   2284  N   TYR C 129      -1.357  23.199   5.665  1.00 74.69           N  
ATOM   2285  CA  TYR C 129      -1.316  22.660   7.020  1.00 74.69           C  
ATOM   2286  C   TYR C 129       0.032  22.009   7.308  1.00 74.69           C  
ATOM   2287  CB  TYR C 129      -2.442  21.643   7.229  1.00 74.69           C  
ATOM   2288  O   TYR C 129       0.404  21.026   6.662  1.00 74.69           O  
ATOM   2289  CG  TYR C 129      -2.611  21.211   8.666  1.00 74.69           C  
ATOM   2290  CD1 TYR C 129      -2.144  19.973   9.100  1.00 74.69           C  
ATOM   2291  CD2 TYR C 129      -3.239  22.039   9.590  1.00 74.69           C  
ATOM   2292  CE1 TYR C 129      -2.300  19.570  10.423  1.00 74.69           C  
ATOM   2293  CE2 TYR C 129      -3.399  21.647  10.915  1.00 74.69           C  
ATOM   2294  OH  TYR C 129      -3.084  20.018  12.631  1.00 74.69           O  
ATOM   2295  CZ  TYR C 129      -2.927  20.412  11.321  1.00 74.69           C  
ATOM   2296  N   ILE C 130       0.694  22.575   8.287  1.00 80.77           N  
ATOM   2297  CA  ILE C 130       2.029  22.098   8.635  1.00 80.77           C  
ATOM   2298  C   ILE C 130       2.019  21.524  10.050  1.00 80.77           C  
ATOM   2299  CB  ILE C 130       3.079  23.225   8.521  1.00 80.77           C  
ATOM   2300  O   ILE C 130       1.452  22.123  10.966  1.00 80.77           O  
ATOM   2301  CG1 ILE C 130       3.079  23.814   7.106  1.00 80.77           C  
ATOM   2302  CG2 ILE C 130       4.470  22.708   8.899  1.00 80.77           C  
ATOM   2303  CD1 ILE C 130       4.157  24.864   6.872  1.00 80.77           C  
ATOM   2304  N   CYS C 131       2.510  20.289  10.205  1.00 74.63           N  
ATOM   2305  CA  CYS C 131       2.571  19.670  11.524  1.00 74.63           C  
ATOM   2306  C   CYS C 131       3.987  19.204  11.844  1.00 74.63           C  
ATOM   2307  CB  CYS C 131       1.605  18.488  11.607  1.00 74.63           C  
ATOM   2308  O   CYS C 131       4.757  18.880  10.938  1.00 74.63           O  
ATOM   2309  SG  CYS C 131       1.922  17.201  10.379  1.00 74.63           S  
ATOM   2310  N   PRO C 132       4.294  19.265  13.210  1.00 78.79           N  
ATOM   2311  CA  PRO C 132       5.613  18.758  13.593  1.00 78.79           C  
ATOM   2312  C   PRO C 132       5.737  17.246  13.423  1.00 78.79           C  
ATOM   2313  CB  PRO C 132       5.727  19.152  15.068  1.00 78.79           C  
ATOM   2314  O   PRO C 132       4.756  16.518  13.600  1.00 78.79           O  
ATOM   2315  CG  PRO C 132       4.670  20.189  15.269  1.00 78.79           C  
ATOM   2316  CD  PRO C 132       3.612  20.002  14.220  1.00 78.79           C  
ATOM   2317  N   ILE C 133       6.918  16.830  12.966  1.00 72.19           N  
ATOM   2318  CA  ILE C 133       7.216  15.406  12.861  1.00 72.19           C  
ATOM   2319  C   ILE C 133       7.834  14.911  14.167  1.00 72.19           C  
ATOM   2320  CB  ILE C 133       8.162  15.112  11.675  1.00 72.19           C  
ATOM   2321  O   ILE C 133       8.741  15.545  14.711  1.00 72.19           O  
ATOM   2322  CG1 ILE C 133       7.503  15.520  10.353  1.00 72.19           C  
ATOM   2323  CG2 ILE C 133       8.560  13.633  11.656  1.00 72.19           C  
ATOM   2324  CD1 ILE C 133       8.435  15.454   9.150  1.00 72.19           C  
ATOM   2325  N   LYS C 134       7.111  14.098  15.044  1.00 58.66           N  
ATOM   2326  CA  LYS C 134       7.756  13.544  16.231  1.00 58.66           C  
ATOM   2327  C   LYS C 134       8.806  12.504  15.851  1.00 58.66           C  
ATOM   2328  CB  LYS C 134       6.718  12.923  17.166  1.00 58.66           C  
ATOM   2329  O   LYS C 134       8.573  11.671  14.972  1.00 58.66           O  
ATOM   2330  CG  LYS C 134       5.972  13.936  18.022  1.00 58.66           C  
ATOM   2331  CD  LYS C 134       5.058  13.251  19.030  1.00 58.66           C  
ATOM   2332  CE  LYS C 134       4.257  14.263  19.838  1.00 58.66           C  
ATOM   2333  NZ  LYS C 134       3.376  13.596  20.843  1.00 58.66           N  
ATOM   2334  N   LYS C 135      10.034  12.761  16.018  1.00 47.30           N  
ATOM   2335  CA  LYS C 135      11.081  11.790  15.716  1.00 47.30           C  
ATOM   2336  C   LYS C 135      10.903  10.516  16.537  1.00 47.30           C  
ATOM   2337  CB  LYS C 135      12.463  12.392  15.978  1.00 47.30           C  
ATOM   2338  O   LYS C 135      10.632  10.577  17.738  1.00 47.30           O  
ATOM   2339  CG  LYS C 135      13.551  11.870  15.051  1.00 47.30           C  
ATOM   2340  CD  LYS C 135      14.871  12.598  15.273  1.00 47.30           C  
ATOM   2341  CE  LYS C 135      15.955  12.089  14.333  1.00 47.30           C  
ATOM   2342  NZ  LYS C 135      17.242  12.822  14.524  1.00 47.30           N  
ATOM   2343  N   ALA C 136      10.500   9.323  16.049  1.00 35.06           N  
ATOM   2344  CA  ALA C 136      10.558   8.087  16.825  1.00 35.06           C  
ATOM   2345  C   ALA C 136      11.949   7.874  17.414  1.00 35.06           C  
ATOM   2346  CB  ALA C 136      10.162   6.895  15.958  1.00 35.06           C  
ATOM   2347  O   ALA C 136      12.954   8.235  16.796  1.00 35.06           O  
ATOM   2348  N   ALA C 137      12.229   7.630  18.822  1.00 33.53           N  
ATOM   2349  CA  ALA C 137      13.498   7.234  19.426  1.00 33.53           C  
ATOM   2350  C   ALA C 137      14.171   6.129  18.616  1.00 33.53           C  
ATOM   2351  CB  ALA C 137      13.283   6.777  20.867  1.00 33.53           C  
ATOM   2352  O   ALA C 137      13.988   4.943  18.901  1.00 33.53           O  
ATOM   2353  N   SER C 138      14.090   5.871  17.522  1.00 31.44           N  
ATOM   2354  CA  SER C 138      14.801   4.673  17.090  1.00 31.44           C  
ATOM   2355  C   SER C 138      16.253   4.692  17.559  1.00 31.44           C  
ATOM   2356  CB  SER C 138      14.750   4.538  15.568  1.00 31.44           C  
ATOM   2357  O   SER C 138      16.752   5.727  18.007  1.00 31.44           O  
ATOM   2358  OG  SER C 138      15.130   5.752  14.943  1.00 31.44           O  
ATOM   2359  N   TYR C 139      17.087   3.556  17.083  1.00 29.40           N  
ATOM   2360  CA  TYR C 139      18.278   2.750  17.325  1.00 29.40           C  
ATOM   2361  C   TYR C 139      19.545   3.561  17.077  1.00 29.40           C  
ATOM   2362  CB  TYR C 139      18.274   1.504  16.434  1.00 29.40           C  
ATOM   2363  O   TYR C 139      20.644   3.005  17.021  1.00 29.40           O  
ATOM   2364  CG  TYR C 139      17.964   0.227  17.178  1.00 29.40           C  
ATOM   2365  CD1 TYR C 139      18.981  -0.529  17.757  1.00 29.40           C  
ATOM   2366  CD2 TYR C 139      16.655  -0.226  17.303  1.00 29.40           C  
ATOM   2367  CE1 TYR C 139      18.701  -1.707  18.441  1.00 29.40           C  
ATOM   2368  CE2 TYR C 139      16.363  -1.402  17.985  1.00 29.40           C  
ATOM   2369  OH  TYR C 139      17.108  -3.300  19.227  1.00 29.40           O  
ATOM   2370  CZ  TYR C 139      17.391  -2.134  18.550  1.00 29.40           C  
ATOM   2371  N   HIS C 140      19.627   4.838  16.903  1.00 28.76           N  
ATOM   2372  CA  HIS C 140      21.039   5.114  16.665  1.00 28.76           C  
ATOM   2373  C   HIS C 140      21.889   4.721  17.869  1.00 28.76           C  
ATOM   2374  CB  HIS C 140      21.248   6.594  16.336  1.00 28.76           C  
ATOM   2375  O   HIS C 140      22.991   5.243  18.053  1.00 28.76           O  
ATOM   2376  CG  HIS C 140      20.783   6.975  14.967  1.00 28.76           C  
ATOM   2377  CD2 HIS C 140      19.734   7.730  14.562  1.00 28.76           C  
ATOM   2378  ND1 HIS C 140      21.427   6.562  13.820  1.00 28.76           N  
ATOM   2379  CE1 HIS C 140      20.793   7.049  12.767  1.00 28.76           C  
ATOM   2380  NE2 HIS C 140      19.762   7.761  13.189  1.00 28.76           N  
ATOM   2381  N   ARG C 141      21.425   3.797  18.768  1.00 28.21           N  
ATOM   2382  CA  ARG C 141      22.424   3.317  19.718  1.00 28.21           C  
ATOM   2383  C   ARG C 141      23.616   2.701  18.993  1.00 28.21           C  
ATOM   2384  CB  ARG C 141      21.807   2.295  20.676  1.00 28.21           C  
ATOM   2385  O   ARG C 141      23.468   1.712  18.272  1.00 28.21           O  
ATOM   2386  CG  ARG C 141      21.243   2.906  21.949  1.00 28.21           C  
ATOM   2387  CD  ARG C 141      20.811   1.838  22.943  1.00 28.21           C  
ATOM   2388  NE  ARG C 141      19.509   1.274  22.597  1.00 28.21           N  
ATOM   2389  NH1 ARG C 141      19.243   0.132  24.587  1.00 28.21           N  
ATOM   2390  NH2 ARG C 141      17.622   0.019  22.970  1.00 28.21           N  
ATOM   2391  CZ  ARG C 141      18.795   0.476  23.385  1.00 28.21           C  
ATOM   2392  N   GLU C 142      24.472   3.324  18.326  1.00 27.61           N  
ATOM   2393  CA  GLU C 142      25.731   2.838  17.770  1.00 27.61           C  
ATOM   2394  C   GLU C 142      26.515   2.032  18.802  1.00 27.61           C  
ATOM   2395  CB  GLU C 142      26.580   4.005  17.259  1.00 27.61           C  
ATOM   2396  O   GLU C 142      26.368   2.246  20.007  1.00 27.61           O  
ATOM   2397  CG  GLU C 142      27.487   3.641  16.093  1.00 27.61           C  
ATOM   2398  CD  GLU C 142      28.255   4.830  15.537  1.00 27.61           C  
ATOM   2399  OE1 GLU C 142      29.025   4.655  14.566  1.00 27.61           O  
ATOM   2400  OE2 GLU C 142      28.085   5.946  16.078  1.00 27.61           O  
ATOM   2401  N   ILE C 143      27.402   0.938  18.351  1.00 26.91           N  
ATOM   2402  CA  ILE C 143      28.357  -0.060  18.820  1.00 26.91           C  
ATOM   2403  C   ILE C 143      29.482   0.625  19.592  1.00 26.91           C  
ATOM   2404  CB  ILE C 143      28.936  -0.883  17.647  1.00 26.91           C  
ATOM   2405  O   ILE C 143      30.463   1.080  19.000  1.00 26.91           O  
ATOM   2406  CG1 ILE C 143      27.824  -1.675  16.950  1.00 26.91           C  
ATOM   2407  CG2 ILE C 143      30.047  -1.815  18.138  1.00 26.91           C  
ATOM   2408  CD1 ILE C 143      28.285  -2.431  15.712  1.00 26.91           C  
ATOM   2409  N   LEU C 144      29.285   1.707  20.321  1.00 24.86           N  
ATOM   2410  CA  LEU C 144      30.491   2.226  20.957  1.00 24.86           C  
ATOM   2411  C   LEU C 144      31.117   1.179  21.872  1.00 24.86           C  
ATOM   2412  CB  LEU C 144      30.173   3.493  21.755  1.00 24.86           C  
ATOM   2413  O   LEU C 144      32.291   1.287  22.235  1.00 24.86           O  
ATOM   2414  CG  LEU C 144      29.976   4.774  20.943  1.00 24.86           C  
ATOM   2415  CD1 LEU C 144      29.421   5.884  21.829  1.00 24.86           C  
ATOM   2416  CD2 LEU C 144      31.288   5.205  20.296  1.00 24.86           C  
ATOM   2417  N   GLU C 145      30.342   0.202  22.450  1.00 28.41           N  
ATOM   2418  CA  GLU C 145      30.923  -0.407  23.643  1.00 28.41           C  
ATOM   2419  C   GLU C 145      32.067  -1.349  23.280  1.00 28.41           C  
ATOM   2420  CB  GLU C 145      29.853  -1.161  24.437  1.00 28.41           C  
ATOM   2421  O   GLU C 145      32.916  -1.656  24.120  1.00 28.41           O  
ATOM   2422  CG  GLU C 145      28.942  -0.256  25.254  1.00 28.41           C  
ATOM   2423  CD  GLU C 145      27.713  -0.970  25.792  1.00 28.41           C  
ATOM   2424  OE1 GLU C 145      26.946  -0.357  26.569  1.00 28.41           O  
ATOM   2425  OE2 GLU C 145      27.515  -2.153  25.435  1.00 28.41           O  
ATOM   2426  N   GLY C 146      31.898  -2.189  22.182  1.00 28.43           N  
ATOM   2427  CA  GLY C 146      32.685  -3.404  22.318  1.00 28.43           C  
ATOM   2428  C   GLY C 146      34.181  -3.155  22.262  1.00 28.43           C  
ATOM   2429  O   GLY C 146      34.962  -3.904  22.854  1.00 28.43           O  
ATOM   2430  N   SER C 147      34.708  -2.448  21.202  1.00 27.56           N  
ATOM   2431  CA  SER C 147      36.062  -2.856  20.840  1.00 27.56           C  
ATOM   2432  C   SER C 147      37.078  -2.376  21.871  1.00 27.56           C  
ATOM   2433  CB  SER C 147      36.433  -2.317  19.458  1.00 27.56           C  
ATOM   2434  O   SER C 147      38.273  -2.293  21.581  1.00 27.56           O  
ATOM   2435  OG  SER C 147      35.541  -2.807  18.471  1.00 27.56           O  
ATOM   2436  N   LEU C 148      36.637  -1.852  22.971  1.00 25.31           N  
ATOM   2437  CA  LEU C 148      37.748  -1.352  23.773  1.00 25.31           C  
ATOM   2438  C   LEU C 148      38.635  -2.498  24.249  1.00 25.31           C  
ATOM   2439  CB  LEU C 148      37.228  -0.561  24.976  1.00 25.31           C  
ATOM   2440  O   LEU C 148      39.381  -2.350  25.220  1.00 25.31           O  
ATOM   2441  CG  LEU C 148      36.534   0.766  24.666  1.00 25.31           C  
ATOM   2442  CD1 LEU C 148      35.989   1.391  25.946  1.00 25.31           C  
ATOM   2443  CD2 LEU C 148      37.495   1.722  23.966  1.00 25.31           C  
ATOM   2444  N   GLU C 149      38.503  -3.785  23.787  1.00 27.65           N  
ATOM   2445  CA  GLU C 149      39.427  -4.634  24.533  1.00 27.65           C  
ATOM   2446  C   GLU C 149      40.874  -4.205  24.309  1.00 27.65           C  
ATOM   2447  CB  GLU C 149      39.246  -6.102  24.139  1.00 27.65           C  
ATOM   2448  O   GLU C 149      41.229  -3.741  23.224  1.00 27.65           O  
ATOM   2449  CG  GLU C 149      38.335  -6.883  25.076  1.00 27.65           C  
ATOM   2450  CD  GLU C 149      38.196  -8.348  24.694  1.00 27.65           C  
ATOM   2451  OE1 GLU C 149      37.619  -9.129  25.485  1.00 27.65           O  
ATOM   2452  OE2 GLU C 149      38.668  -8.718  23.596  1.00 27.65           O  
ATOM   2453  N   PRO C 150      42.026  -4.704  25.268  1.00 26.29           N  
ATOM   2454  CA  PRO C 150      43.455  -4.505  25.020  1.00 26.29           C  
ATOM   2455  C   PRO C 150      43.879  -4.953  23.623  1.00 26.29           C  
ATOM   2456  CB  PRO C 150      44.124  -5.366  26.095  1.00 26.29           C  
ATOM   2457  O   PRO C 150      43.274  -5.865  23.053  1.00 26.29           O  
ATOM   2458  CG  PRO C 150      42.991  -5.934  26.887  1.00 26.29           C  
ATOM   2459  CD  PRO C 150      41.700  -5.493  26.259  1.00 26.29           C  
TER    2460      PRO C 150                                                      
ENDMDL                                                                          
END                                                                             
