# Supplementary material for: Structure and activation of the RING E3 ubiquitin ligase TRIM72 on the membrane
Source: Nat Struct Mol Biol. 2023 Sep 28;30(11):1695–706. doi: 10.1038/s41594-023-01111-7 (PMC10643145; doi:10.1038/s41594-023-01111-7)
Supplement: Supplementary file 5 — Predicted structures of the RING domain of 60 TRIM proteins. [file 41594_2023_1111_MOESM5_ESM.zip › R61_48e8b_unrelaxed_rank_1_model_3.pdb]

MODEL     1                                                                     
ATOM      1  N   MET B   1       3.949   8.044  12.190  1.00 53.35           N  
ATOM      2  CA  MET B   1       5.071   7.124  12.356  1.00 53.35           C  
ATOM      3  C   MET B   1       4.701   5.723  11.880  1.00 53.35           C  
ATOM      4  CB  MET B   1       5.519   7.078  13.818  1.00 53.35           C  
ATOM      5  O   MET B   1       5.501   5.056  11.220  1.00 53.35           O  
ATOM      6  CG  MET B   1       6.514   8.166  14.188  1.00 53.35           C  
ATOM      7  SD  MET B   1       7.284   7.885  15.830  1.00 53.35           S  
ATOM      8  CE  MET B   1       7.722   9.589  16.274  1.00 53.35           C  
ATOM      9  N   GLU B   2       3.430   5.445  12.068  1.00 62.42           N  
ATOM     10  CA  GLU B   2       2.952   4.115  11.701  1.00 62.42           C  
ATOM     11  C   GLU B   2       2.798   3.983  10.189  1.00 62.42           C  
ATOM     12  CB  GLU B   2       1.622   3.811  12.394  1.00 62.42           C  
ATOM     13  O   GLU B   2       3.161   2.957   9.610  1.00 62.42           O  
ATOM     14  CG  GLU B   2       1.762   3.470  13.871  1.00 62.42           C  
ATOM     15  CD  GLU B   2       0.465   2.989  14.501  1.00 62.42           C  
ATOM     16  OE1 GLU B   2       0.492   2.513  15.659  1.00 62.42           O  
ATOM     17  OE2 GLU B   2      -0.588   3.087  13.831  1.00 62.42           O  
ATOM     18  N   PHE B   3       2.403   5.099   9.615  1.00 69.15           N  
ATOM     19  CA  PHE B   3       2.196   5.079   8.172  1.00 69.15           C  
ATOM     20  C   PHE B   3       3.526   4.976   7.435  1.00 69.15           C  
ATOM     21  CB  PHE B   3       1.440   6.333   7.718  1.00 69.15           C  
ATOM     22  O   PHE B   3       3.651   4.218   6.471  1.00 69.15           O  
ATOM     23  CG  PHE B   3       1.064   6.321   6.261  1.00 69.15           C  
ATOM     24  CD1 PHE B   3       1.797   7.051   5.334  1.00 69.15           C  
ATOM     25  CD2 PHE B   3      -0.024   5.580   5.819  1.00 69.15           C  
ATOM     26  CE1 PHE B   3       1.451   7.042   3.985  1.00 69.15           C  
ATOM     27  CE2 PHE B   3      -0.376   5.566   4.473  1.00 69.15           C  
ATOM     28  CZ  PHE B   3       0.362   6.298   3.557  1.00 69.15           C  
ATOM     29  N   VAL B   4       4.484   5.604   7.991  1.00 68.26           N  
ATOM     30  CA  VAL B   4       5.806   5.591   7.374  1.00 68.26           C  
ATOM     31  C   VAL B   4       6.399   4.186   7.450  1.00 68.26           C  
ATOM     32  CB  VAL B   4       6.756   6.608   8.047  1.00 68.26           C  
ATOM     33  O   VAL B   4       7.027   3.718   6.498  1.00 68.26           O  
ATOM     34  CG1 VAL B   4       6.341   8.039   7.711  1.00 68.26           C  
ATOM     35  CG2 VAL B   4       6.778   6.396   9.560  1.00 68.26           C  
ATOM     36  N   THR B   5       6.180   3.537   8.566  1.00 80.29           N  
ATOM     37  CA  THR B   5       6.684   2.180   8.740  1.00 80.29           C  
ATOM     38  C   THR B   5       5.984   1.217   7.785  1.00 80.29           C  
ATOM     39  CB  THR B   5       6.496   1.696  10.189  1.00 80.29           C  
ATOM     40  O   THR B   5       6.624   0.341   7.199  1.00 80.29           O  
ATOM     41  CG2 THR B   5       7.303   2.549  11.163  1.00 80.29           C  
ATOM     42  OG1 THR B   5       5.109   1.776  10.538  1.00 80.29           O  
ATOM     43  N   ALA B   6       4.729   1.468   7.611  1.00 81.45           N  
ATOM     44  CA  ALA B   6       3.956   0.619   6.707  1.00 81.45           C  
ATOM     45  C   ALA B   6       4.418   0.793   5.263  1.00 81.45           C  
ATOM     46  CB  ALA B   6       2.467   0.931   6.827  1.00 81.45           C  
ATOM     47  O   ALA B   6       4.519  -0.182   4.515  1.00 81.45           O  
ATOM     48  N   LEU B   7       4.743   1.987   4.946  1.00 83.46           N  
ATOM     49  CA  LEU B   7       5.195   2.256   3.585  1.00 83.46           C  
ATOM     50  C   LEU B   7       6.563   1.631   3.333  1.00 83.46           C  
ATOM     51  CB  LEU B   7       5.254   3.764   3.328  1.00 83.46           C  
ATOM     52  O   LEU B   7       6.836   1.147   2.232  1.00 83.46           O  
ATOM     53  CG  LEU B   7       3.912   4.477   3.162  1.00 83.46           C  
ATOM     54  CD1 LEU B   7       4.125   5.978   3.000  1.00 83.46           C  
ATOM     55  CD2 LEU B   7       3.147   3.908   1.971  1.00 83.46           C  
ATOM     56  N   ALA B   8       7.421   1.662   4.395  1.00 87.89           N  
ATOM     57  CA  ALA B   8       8.725   1.014   4.285  1.00 87.89           C  
ATOM     58  C   ALA B   8       8.575  -0.492   4.095  1.00 87.89           C  
ATOM     59  CB  ALA B   8       9.573   1.310   5.519  1.00 87.89           C  
ATOM     60  O   ALA B   8       9.296  -1.099   3.300  1.00 87.89           O  
ATOM     61  N   ASP B   9       7.721  -1.041   4.806  1.00 91.60           N  
ATOM     62  CA  ASP B   9       7.448  -2.469   4.673  1.00 91.60           C  
ATOM     63  C   ASP B   9       6.920  -2.800   3.279  1.00 91.60           C  
ATOM     64  CB  ASP B   9       6.448  -2.926   5.737  1.00 91.60           C  
ATOM     65  O   ASP B   9       7.287  -3.822   2.697  1.00 91.60           O  
ATOM     66  CG  ASP B   9       7.030  -2.923   7.139  1.00 91.60           C  
ATOM     67  OD1 ASP B   9       8.272  -2.890   7.284  1.00 91.60           O  
ATOM     68  OD2 ASP B   9       6.241  -2.957   8.108  1.00 91.60           O  
ATOM     69  N   LEU B  10       6.049  -1.910   2.793  1.00 91.80           N  
ATOM     70  CA  LEU B  10       5.497  -2.092   1.455  1.00 91.80           C  
ATOM     71  C   LEU B  10       6.603  -2.082   0.405  1.00 91.80           C  
ATOM     72  CB  LEU B  10       4.473  -0.997   1.145  1.00 91.80           C  
ATOM     73  O   LEU B  10       6.637  -2.944  -0.476  1.00 91.80           O  
ATOM     74  CG  LEU B  10       3.596  -1.219  -0.089  1.00 91.80           C  
ATOM     75  CD1 LEU B  10       2.777  -2.496   0.065  1.00 91.80           C  
ATOM     76  CD2 LEU B  10       2.686  -0.018  -0.322  1.00 91.80           C  
ATOM     77  N   ARG B  11       7.573  -1.231   0.541  1.00 91.87           N  
ATOM     78  CA  ARG B  11       8.701  -1.146  -0.382  1.00 91.87           C  
ATOM     79  C   ARG B  11       9.549  -2.412  -0.328  1.00 91.87           C  
ATOM     80  CB  ARG B  11       9.564   0.077  -0.065  1.00 91.87           C  
ATOM     81  O   ARG B  11       9.913  -2.967  -1.367  1.00 91.87           O  
ATOM     82  CG  ARG B  11      10.805   0.196  -0.935  1.00 91.87           C  
ATOM     83  CD  ARG B  11      11.620   1.435  -0.588  1.00 91.87           C  
ATOM     84  NE  ARG B  11      12.885   1.469  -1.316  1.00 91.87           N  
ATOM     85  NH1 ARG B  11      12.052   2.645  -3.122  1.00 91.87           N  
ATOM     86  NH2 ARG B  11      14.256   2.015  -3.076  1.00 91.87           N  
ATOM     87  CZ  ARG B  11      13.062   2.043  -2.503  1.00 91.87           C  
ATOM     88  N   ALA B  12       9.848  -2.871   0.838  1.00 94.52           N  
ATOM     89  CA  ALA B  12      10.671  -4.065   1.013  1.00 94.52           C  
ATOM     90  C   ALA B  12       9.996  -5.291   0.403  1.00 94.52           C  
ATOM     91  CB  ALA B  12      10.958  -4.301   2.494  1.00 94.52           C  
ATOM     92  O   ALA B  12      10.641  -6.081  -0.290  1.00 94.52           O  
ATOM     93  N   GLU B  13       8.749  -5.375   0.528  1.00 95.47           N  
ATOM     94  CA  GLU B  13       8.019  -6.557   0.078  1.00 95.47           C  
ATOM     95  C   GLU B  13       7.745  -6.498  -1.422  1.00 95.47           C  
ATOM     96  CB  GLU B  13       6.704  -6.702   0.848  1.00 95.47           C  
ATOM     97  O   GLU B  13       7.503  -7.528  -2.054  1.00 95.47           O  
ATOM     98  CG  GLU B  13       6.883  -7.143   2.294  1.00 95.47           C  
ATOM     99  CD  GLU B  13       7.557  -8.499   2.429  1.00 95.47           C  
ATOM    100  OE1 GLU B  13       7.968  -8.863   3.554  1.00 95.47           O  
ATOM    101  OE2 GLU B  13       7.677  -9.202   1.401  1.00 95.47           O  
ATOM    102  N   ALA B  14       7.739  -5.321  -2.035  1.00 97.10           N  
ATOM    103  CA  ALA B  14       7.424  -5.145  -3.451  1.00 97.10           C  
ATOM    104  C   ALA B  14       8.694  -5.118  -4.296  1.00 97.10           C  
ATOM    105  CB  ALA B  14       6.620  -3.864  -3.662  1.00 97.10           C  
ATOM    106  O   ALA B  14       8.655  -4.754  -5.474  1.00 97.10           O  
ATOM    107  N   SER B  15       9.808  -5.488  -3.728  1.00 97.92           N  
ATOM    108  CA  SER B  15      11.095  -5.385  -4.408  1.00 97.92           C  
ATOM    109  C   SER B  15      11.504  -6.720  -5.022  1.00 97.92           C  
ATOM    110  CB  SER B  15      12.177  -4.908  -3.439  1.00 97.92           C  
ATOM    111  O   SER B  15      11.148  -7.782  -4.506  1.00 97.92           O  
ATOM    112  OG  SER B  15      11.890  -3.603  -2.967  1.00 97.92           O  
ATOM    113  N   CYS B  16      12.255  -6.614  -6.134  1.00 98.67           N  
ATOM    114  CA  CYS B  16      12.895  -7.770  -6.752  1.00 98.67           C  
ATOM    115  C   CYS B  16      14.131  -8.193  -5.967  1.00 98.67           C  
ATOM    116  CB  CYS B  16      13.280  -7.460  -8.198  1.00 98.67           C  
ATOM    117  O   CYS B  16      15.006  -7.371  -5.688  1.00 98.67           O  
ATOM    118  SG  CYS B  16      14.078  -8.838  -9.051  1.00 98.67           S  
ATOM    119  N   PRO B  17      14.228  -9.488  -5.582  1.00 98.21           N  
ATOM    120  CA  PRO B  17      15.380  -9.937  -4.797  1.00 98.21           C  
ATOM    121  C   PRO B  17      16.697  -9.819  -5.561  1.00 98.21           C  
ATOM    122  CB  PRO B  17      15.053 -11.401  -4.496  1.00 98.21           C  
ATOM    123  O   PRO B  17      17.772  -9.851  -4.956  1.00 98.21           O  
ATOM    124  CG  PRO B  17      13.567 -11.497  -4.634  1.00 98.21           C  
ATOM    125  CD  PRO B  17      13.123 -10.522  -5.687  1.00 98.21           C  
ATOM    126  N   ILE B  18      16.713  -9.694  -6.843  1.00 98.36           N  
ATOM    127  CA  ILE B  18      17.935  -9.631  -7.637  1.00 98.36           C  
ATOM    128  C   ILE B  18      18.402  -8.182  -7.750  1.00 98.36           C  
ATOM    129  CB  ILE B  18      17.728 -10.239  -9.042  1.00 98.36           C  
ATOM    130  O   ILE B  18      19.481  -7.831  -7.267  1.00 98.36           O  
ATOM    131  CG1 ILE B  18      17.393 -11.732  -8.934  1.00 98.36           C  
ATOM    132  CG2 ILE B  18      18.967 -10.017  -9.914  1.00 98.36           C  
ATOM    133  CD1 ILE B  18      17.057 -12.388 -10.266  1.00 98.36           C  
ATOM    134  N   CYS B  19      17.575  -7.273  -8.200  1.00 98.51           N  
ATOM    135  CA  CYS B  19      18.014  -5.904  -8.446  1.00 98.51           C  
ATOM    136  C   CYS B  19      17.699  -5.007  -7.256  1.00 98.51           C  
ATOM    137  CB  CYS B  19      17.352  -5.347  -9.706  1.00 98.51           C  
ATOM    138  O   CYS B  19      18.201  -3.885  -7.168  1.00 98.51           O  
ATOM    139  SG  CYS B  19      15.566  -5.129  -9.554  1.00 98.51           S  
ATOM    140  N   LEU B  20      16.825  -5.396  -6.406  1.00 97.66           N  
ATOM    141  CA  LEU B  20      16.472  -4.732  -5.156  1.00 97.66           C  
ATOM    142  C   LEU B  20      15.611  -3.501  -5.419  1.00 97.66           C  
ATOM    143  CB  LEU B  20      17.734  -4.331  -4.387  1.00 97.66           C  
ATOM    144  O   LEU B  20      15.354  -2.711  -4.508  1.00 97.66           O  
ATOM    145  CG  LEU B  20      18.660  -5.472  -3.963  1.00 97.66           C  
ATOM    146  CD1 LEU B  20      19.848  -4.926  -3.178  1.00 97.66           C  
ATOM    147  CD2 LEU B  20      17.896  -6.503  -3.138  1.00 97.66           C  
ATOM    148  N   ASP B  21      15.196  -3.295  -6.611  1.00 97.35           N  
ATOM    149  CA  ASP B  21      14.229  -2.254  -6.947  1.00 97.35           C  
ATOM    150  C   ASP B  21      12.808  -2.812  -6.977  1.00 97.35           C  
ATOM    151  CB  ASP B  21      14.572  -1.617  -8.295  1.00 97.35           C  
ATOM    152  O   ASP B  21      12.603  -4.013  -6.783  1.00 97.35           O  
ATOM    153  CG  ASP B  21      15.766  -0.681  -8.223  1.00 97.35           C  
ATOM    154  OD1 ASP B  21      15.933   0.015  -7.198  1.00 97.35           O  
ATOM    155  OD2 ASP B  21      16.544  -0.637  -9.200  1.00 97.35           O  
ATOM    156  N   TYR B  22      11.842  -1.867  -7.150  1.00 97.74           N  
ATOM    157  CA  TYR B  22      10.472  -2.339  -7.314  1.00 97.74           C  
ATOM    158  C   TYR B  22      10.364  -3.305  -8.488  1.00 97.74           C  
ATOM    159  CB  TYR B  22       9.517  -1.159  -7.519  1.00 97.74           C  
ATOM    160  O   TYR B  22      11.000  -3.103  -9.526  1.00 97.74           O  
ATOM    161  CG  TYR B  22       9.180  -0.423  -6.245  1.00 97.74           C  
ATOM    162  CD1 TYR B  22       8.164  -0.874  -5.405  1.00 97.74           C  
ATOM    163  CD2 TYR B  22       9.875   0.725  -5.880  1.00 97.74           C  
ATOM    164  CE1 TYR B  22       7.849  -0.198  -4.231  1.00 97.74           C  
ATOM    165  CE2 TYR B  22       9.568   1.409  -4.708  1.00 97.74           C  
ATOM    166  OH  TYR B  22       8.247   1.614  -2.730  1.00 97.74           O  
ATOM    167  CZ  TYR B  22       8.555   0.941  -3.891  1.00 97.74           C  
ATOM    168  N   LEU B  23       9.590  -4.357  -8.285  1.00 98.63           N  
ATOM    169  CA  LEU B  23       9.381  -5.338  -9.345  1.00 98.63           C  
ATOM    170  C   LEU B  23       8.878  -4.665 -10.617  1.00 98.63           C  
ATOM    171  CB  LEU B  23       8.386  -6.411  -8.894  1.00 98.63           C  
ATOM    172  O   LEU B  23       7.964  -3.838 -10.568  1.00 98.63           O  
ATOM    173  CG  LEU B  23       8.910  -7.444  -7.895  1.00 98.63           C  
ATOM    174  CD1 LEU B  23       7.754  -8.054  -7.109  1.00 98.63           C  
ATOM    175  CD2 LEU B  23       9.704  -8.529  -8.615  1.00 98.63           C  
ATOM    176  N   LYS B  24       9.495  -4.962 -11.685  1.00 97.94           N  
ATOM    177  CA  LYS B  24       9.066  -4.533 -13.013  1.00 97.94           C  
ATOM    178  C   LYS B  24       8.715  -5.731 -13.891  1.00 97.94           C  
ATOM    179  CB  LYS B  24      10.153  -3.693 -13.683  1.00 97.94           C  
ATOM    180  O   LYS B  24       9.550  -6.612 -14.111  1.00 97.94           O  
ATOM    181  CG  LYS B  24      10.409  -2.355 -13.004  1.00 97.94           C  
ATOM    182  CD  LYS B  24      11.481  -1.555 -13.731  1.00 97.94           C  
ATOM    183  CE  LYS B  24      11.845  -0.286 -12.971  1.00 97.94           C  
ATOM    184  NZ  LYS B  24      12.894   0.504 -13.682  1.00 97.94           N  
ATOM    185  N   ASP B  25       7.470  -5.713 -14.415  1.00 98.18           N  
ATOM    186  CA  ASP B  25       6.997  -6.866 -15.176  1.00 98.18           C  
ATOM    187  C   ASP B  25       7.269  -8.168 -14.426  1.00 98.18           C  
ATOM    188  CB  ASP B  25       7.657  -6.906 -16.555  1.00 98.18           C  
ATOM    189  O   ASP B  25       7.929  -9.067 -14.951  1.00 98.18           O  
ATOM    190  CG  ASP B  25       7.305  -5.706 -17.416  1.00 98.18           C  
ATOM    191  OD1 ASP B  25       6.148  -5.237 -17.365  1.00 98.18           O  
ATOM    192  OD2 ASP B  25       8.193  -5.226 -18.155  1.00 98.18           O  
ATOM    193  N   PRO B  26       6.750  -8.325 -13.229  1.00 98.70           N  
ATOM    194  CA  PRO B  26       7.065  -9.454 -12.351  1.00 98.70           C  
ATOM    195  C   PRO B  26       6.655 -10.798 -12.949  1.00 98.70           C  
ATOM    196  CB  PRO B  26       6.259  -9.152 -11.085  1.00 98.70           C  
ATOM    197  O   PRO B  26       5.617 -10.894 -13.609  1.00 98.70           O  
ATOM    198  CG  PRO B  26       5.157  -8.251 -11.540  1.00 98.70           C  
ATOM    199  CD  PRO B  26       5.617  -7.515 -12.765  1.00 98.70           C  
ATOM    200  N   VAL B  27       7.465 -11.782 -12.736  1.00 98.56           N  
ATOM    201  CA  VAL B  27       7.168 -13.161 -13.110  1.00 98.56           C  
ATOM    202  C   VAL B  27       7.332 -14.073 -11.897  1.00 98.56           C  
ATOM    203  CB  VAL B  27       8.074 -13.643 -14.265  1.00 98.56           C  
ATOM    204  O   VAL B  27       8.174 -13.820 -11.031  1.00 98.56           O  
ATOM    205  CG1 VAL B  27       7.810 -12.833 -15.533  1.00 98.56           C  
ATOM    206  CG2 VAL B  27       9.545 -13.547 -13.864  1.00 98.56           C  
ATOM    207  N   THR B  28       6.557 -15.044 -11.807  1.00 98.05           N  
ATOM    208  CA  THR B  28       6.614 -16.061 -10.763  1.00 98.05           C  
ATOM    209  C   THR B  28       7.211 -17.357 -11.303  1.00 98.05           C  
ATOM    210  CB  THR B  28       5.217 -16.340 -10.178  1.00 98.05           C  
ATOM    211  O   THR B  28       6.808 -17.838 -12.364  1.00 98.05           O  
ATOM    212  CG2 THR B  28       5.293 -17.333  -9.023  1.00 98.05           C  
ATOM    213  OG1 THR B  28       4.651 -15.113  -9.703  1.00 98.05           O  
ATOM    214  N   ILE B  29       8.183 -17.893 -10.529  1.00 97.01           N  
ATOM    215  CA  ILE B  29       8.796 -19.131 -10.997  1.00 97.01           C  
ATOM    216  C   ILE B  29       8.262 -20.310 -10.187  1.00 97.01           C  
ATOM    217  CB  ILE B  29      10.337 -19.070 -10.903  1.00 97.01           C  
ATOM    218  O   ILE B  29       7.424 -20.132  -9.299  1.00 97.01           O  
ATOM    219  CG1 ILE B  29      10.776 -18.893  -9.445  1.00 97.01           C  
ATOM    220  CG2 ILE B  29      10.888 -17.943 -11.781  1.00 97.01           C  
ATOM    221  CD1 ILE B  29      12.286 -18.910  -9.246  1.00 97.01           C  
ATOM    222  N   SER B  30       8.723 -21.483 -10.371  1.00 94.52           N  
ATOM    223  CA  SER B  30       8.114 -22.726  -9.907  1.00 94.52           C  
ATOM    224  C   SER B  30       8.146 -22.822  -8.385  1.00 94.52           C  
ATOM    225  CB  SER B  30       8.827 -23.933 -10.518  1.00 94.52           C  
ATOM    226  O   SER B  30       7.301 -23.487  -7.782  1.00 94.52           O  
ATOM    227  OG  SER B  30      10.222 -23.871 -10.272  1.00 94.52           O  
ATOM    228  N   CYS B  31       9.111 -22.115  -7.762  1.00 96.02           N  
ATOM    229  CA  CYS B  31       9.214 -22.179  -6.308  1.00 96.02           C  
ATOM    230  C   CYS B  31       8.328 -21.128  -5.652  1.00 96.02           C  
ATOM    231  CB  CYS B  31      10.663 -21.988  -5.864  1.00 96.02           C  
ATOM    232  O   CYS B  31       8.196 -21.098  -4.427  1.00 96.02           O  
ATOM    233  SG  CYS B  31      11.326 -20.348  -6.230  1.00 96.02           S  
ATOM    234  N   GLY B  32       7.757 -20.256  -6.416  1.00 96.80           N  
ATOM    235  CA  GLY B  32       6.836 -19.268  -5.876  1.00 96.80           C  
ATOM    236  C   GLY B  32       7.468 -17.902  -5.690  1.00 96.80           C  
ATOM    237  O   GLY B  32       6.773 -16.924  -5.405  1.00 96.80           O  
ATOM    238  N   HIS B  33       8.737 -17.809  -5.909  1.00 98.09           N  
ATOM    239  CA  HIS B  33       9.417 -16.526  -5.774  1.00 98.09           C  
ATOM    240  C   HIS B  33       9.259 -15.684  -7.036  1.00 98.09           C  
ATOM    241  CB  HIS B  33      10.900 -16.735  -5.464  1.00 98.09           C  
ATOM    242  O   HIS B  33       9.094 -16.225  -8.132  1.00 98.09           O  
ATOM    243  CG  HIS B  33      11.158 -17.240  -4.081  1.00 98.09           C  
ATOM    244  CD2 HIS B  33      10.962 -16.663  -2.872  1.00 98.09           C  
ATOM    245  ND1 HIS B  33      11.687 -18.488  -3.831  1.00 98.09           N  
ATOM    246  CE1 HIS B  33      11.805 -18.657  -2.525  1.00 98.09           C  
ATOM    247  NE2 HIS B  33      11.372 -17.564  -1.920  1.00 98.09           N  
ATOM    248  N   ASN B  34       9.301 -14.411  -6.895  1.00 98.69           N  
ATOM    249  CA  ASN B  34       9.046 -13.471  -7.982  1.00 98.69           C  
ATOM    250  C   ASN B  34      10.279 -12.626  -8.292  1.00 98.69           C  
ATOM    251  CB  ASN B  34       7.856 -12.571  -7.645  1.00 98.69           C  
ATOM    252  O   ASN B  34      11.033 -12.265  -7.387  1.00 98.69           O  
ATOM    253  CG  ASN B  34       6.597 -13.358  -7.340  1.00 98.69           C  
ATOM    254  ND2 ASN B  34       6.300 -13.529  -6.057  1.00 98.69           N  
ATOM    255  OD1 ASN B  34       5.896 -13.809  -8.250  1.00 98.69           O  
ATOM    256  N   PHE B  35      10.477 -12.257  -9.497  1.00 98.78           N  
ATOM    257  CA  PHE B  35      11.578 -11.439  -9.992  1.00 98.78           C  
ATOM    258  C   PHE B  35      11.128 -10.581 -11.169  1.00 98.78           C  
ATOM    259  CB  PHE B  35      12.760 -12.320 -10.407  1.00 98.78           C  
ATOM    260  O   PHE B  35      10.108 -10.868 -11.799  1.00 98.78           O  
ATOM    261  CG  PHE B  35      13.220 -13.265  -9.330  1.00 98.78           C  
ATOM    262  CD1 PHE B  35      14.181 -12.872  -8.406  1.00 98.78           C  
ATOM    263  CD2 PHE B  35      12.693 -14.547  -9.242  1.00 98.78           C  
ATOM    264  CE1 PHE B  35      14.609 -13.745  -7.407  1.00 98.78           C  
ATOM    265  CE2 PHE B  35      13.116 -15.424  -8.247  1.00 98.78           C  
ATOM    266  CZ  PHE B  35      14.074 -15.021  -7.332  1.00 98.78           C  
ATOM    267  N   CYS B  36      11.817  -9.502 -11.376  1.00 98.86           N  
ATOM    268  CA  CYS B  36      11.640  -8.857 -12.672  1.00 98.86           C  
ATOM    269  C   CYS B  36      11.922  -9.832 -13.809  1.00 98.86           C  
ATOM    270  CB  CYS B  36      12.554  -7.639 -12.794  1.00 98.86           C  
ATOM    271  O   CYS B  36      12.845 -10.643 -13.722  1.00 98.86           O  
ATOM    272  SG  CYS B  36      12.344  -6.434 -11.464  1.00 98.86           S  
ATOM    273  N   LEU B  37      11.157  -9.745 -14.852  1.00 98.62           N  
ATOM    274  CA  LEU B  37      11.389 -10.611 -16.003  1.00 98.62           C  
ATOM    275  C   LEU B  37      12.822 -10.477 -16.504  1.00 98.62           C  
ATOM    276  CB  LEU B  37      10.408 -10.278 -17.130  1.00 98.62           C  
ATOM    277  O   LEU B  37      13.514 -11.480 -16.696  1.00 98.62           O  
ATOM    278  CG  LEU B  37      10.580 -11.062 -18.432  1.00 98.62           C  
ATOM    279  CD1 LEU B  37      10.406 -12.555 -18.178  1.00 98.62           C  
ATOM    280  CD2 LEU B  37       9.590 -10.574 -19.485  1.00 98.62           C  
ATOM    281  N   SER B  38      13.249  -9.276 -16.633  1.00 98.59           N  
ATOM    282  CA  SER B  38      14.591  -9.020 -17.146  1.00 98.59           C  
ATOM    283  C   SER B  38      15.656  -9.573 -16.205  1.00 98.59           C  
ATOM    284  CB  SER B  38      14.809  -7.521 -17.353  1.00 98.59           C  
ATOM    285  O   SER B  38      16.677 -10.099 -16.654  1.00 98.59           O  
ATOM    286  OG  SER B  38      14.641  -6.815 -16.135  1.00 98.59           O  
ATOM    287  N   CYS B  39      15.468  -9.457 -14.900  1.00 98.65           N  
ATOM    288  CA  CYS B  39      16.432  -9.922 -13.910  1.00 98.65           C  
ATOM    289  C   CYS B  39      16.576 -11.439 -13.959  1.00 98.65           C  
ATOM    290  CB  CYS B  39      16.013  -9.485 -12.507  1.00 98.65           C  
ATOM    291  O   CYS B  39      17.692 -11.961 -13.951  1.00 98.65           O  
ATOM    292  SG  CYS B  39      16.233  -7.719 -12.198  1.00 98.65           S  
ATOM    293  N   ILE B  40      15.508 -12.139 -14.072  1.00 98.35           N  
ATOM    294  CA  ILE B  40      15.579 -13.595 -14.031  1.00 98.35           C  
ATOM    295  C   ILE B  40      16.149 -14.121 -15.347  1.00 98.35           C  
ATOM    296  CB  ILE B  40      14.193 -14.222 -13.759  1.00 98.35           C  
ATOM    297  O   ILE B  40      16.886 -15.110 -15.360  1.00 98.35           O  
ATOM    298  CG1 ILE B  40      14.340 -15.699 -13.377  1.00 98.35           C  
ATOM    299  CG2 ILE B  40      13.279 -14.060 -14.978  1.00 98.35           C  
ATOM    300  CD1 ILE B  40      15.120 -15.930 -12.090  1.00 98.35           C  
ATOM    301  N   ILE B  41      15.805 -13.479 -16.431  1.00 97.73           N  
ATOM    302  CA  ILE B  41      16.358 -13.863 -17.725  1.00 97.73           C  
ATOM    303  C   ILE B  41      17.880 -13.736 -17.693  1.00 97.73           C  
ATOM    304  CB  ILE B  41      15.772 -13.005 -18.868  1.00 97.73           C  
ATOM    305  O   ILE B  41      18.594 -14.647 -18.118  1.00 97.73           O  
ATOM    306  CG1 ILE B  41      14.318 -13.404 -19.144  1.00 97.73           C  
ATOM    307  CG2 ILE B  41      16.625 -13.136 -20.133  1.00 97.73           C  
ATOM    308  CD1 ILE B  41      13.618 -12.524 -20.170  1.00 97.73           C  
ATOM    309  N   MET B  42      18.304 -12.690 -17.175  1.00 97.78           N  
ATOM    310  CA  MET B  42      19.741 -12.446 -17.092  1.00 97.78           C  
ATOM    311  C   MET B  42      20.405 -13.429 -16.134  1.00 97.78           C  
ATOM    312  CB  MET B  42      20.018 -11.010 -16.644  1.00 97.78           C  
ATOM    313  O   MET B  42      21.494 -13.933 -16.412  1.00 97.78           O  
ATOM    314  CG  MET B  42      19.802  -9.974 -17.735  1.00 97.78           C  
ATOM    315  SD  MET B  42      20.834  -8.476 -17.496  1.00 97.78           S  
ATOM    316  CE  MET B  42      20.146  -7.860 -15.934  1.00 97.78           C  
ATOM    317  N   SER B  43      19.780 -13.706 -15.028  1.00 96.98           N  
ATOM    318  CA  SER B  43      20.338 -14.605 -14.023  1.00 96.98           C  
ATOM    319  C   SER B  43      20.489 -16.020 -14.571  1.00 96.98           C  
ATOM    320  CB  SER B  43      19.458 -14.624 -12.773  1.00 96.98           C  
ATOM    321  O   SER B  43      21.421 -16.738 -14.202  1.00 96.98           O  
ATOM    322  OG  SER B  43      18.258 -15.338 -13.013  1.00 96.98           O  
ATOM    323  N   TRP B  44      19.628 -16.402 -15.469  1.00 96.37           N  
ATOM    324  CA  TRP B  44      19.616 -17.761 -15.999  1.00 96.37           C  
ATOM    325  C   TRP B  44      20.209 -17.804 -17.404  1.00 96.37           C  
ATOM    326  CB  TRP B  44      18.190 -18.320 -16.017  1.00 96.37           C  
ATOM    327  O   TRP B  44      20.116 -18.822 -18.093  1.00 96.37           O  
ATOM    328  CG  TRP B  44      17.677 -18.723 -14.667  1.00 96.37           C  
ATOM    329  CD1 TRP B  44      18.368 -18.716 -13.487  1.00 96.37           C  
ATOM    330  CD2 TRP B  44      16.364 -19.200 -14.360  1.00 96.37           C  
ATOM    331  CE2 TRP B  44      16.328 -19.462 -12.972  1.00 96.37           C  
ATOM    332  CE3 TRP B  44      15.212 -19.431 -15.124  1.00 96.37           C  
ATOM    333  NE1 TRP B  44      17.562 -19.159 -12.464  1.00 96.37           N  
ATOM    334  CH2 TRP B  44      14.070 -20.160 -13.103  1.00 96.37           C  
ATOM    335  CZ2 TRP B  44      15.183 -19.943 -12.333  1.00 96.37           C  
ATOM    336  CZ3 TRP B  44      14.074 -19.910 -14.486  1.00 96.37           C  
ATOM    337  N   LYS B  45      20.717 -16.736 -17.983  1.00 95.07           N  
ATOM    338  CA  LYS B  45      21.137 -16.561 -19.370  1.00 95.07           C  
ATOM    339  C   LYS B  45      22.100 -17.666 -19.796  1.00 95.07           C  
ATOM    340  CB  LYS B  45      21.792 -15.193 -19.565  1.00 95.07           C  
ATOM    341  O   LYS B  45      21.986 -18.204 -20.900  1.00 95.07           O  
ATOM    342  CG  LYS B  45      22.185 -14.894 -21.004  1.00 95.07           C  
ATOM    343  CD  LYS B  45      22.812 -13.512 -21.136  1.00 95.07           C  
ATOM    344  CE  LYS B  45      23.205 -13.211 -22.577  1.00 95.07           C  
ATOM    345  NZ  LYS B  45      23.793 -11.845 -22.717  1.00 95.07           N  
ATOM    346  N   ASP B  46      22.876 -18.246 -18.958  1.00 93.42           N  
ATOM    347  CA  ASP B  46      23.904 -19.199 -19.366  1.00 93.42           C  
ATOM    348  C   ASP B  46      23.659 -20.572 -18.745  1.00 93.42           C  
ATOM    349  CB  ASP B  46      25.293 -18.687 -18.980  1.00 93.42           C  
ATOM    350  O   ASP B  46      24.543 -21.431 -18.756  1.00 93.42           O  
ATOM    351  CG  ASP B  46      25.675 -17.406 -19.702  1.00 93.42           C  
ATOM    352  OD1 ASP B  46      25.410 -17.289 -20.918  1.00 93.42           O  
ATOM    353  OD2 ASP B  46      26.249 -16.508 -19.049  1.00 93.42           O  
ATOM    354  N   LEU B  47      22.478 -20.729 -18.271  1.00 93.40           N  
ATOM    355  CA  LEU B  47      22.149 -22.011 -17.656  1.00 93.40           C  
ATOM    356  C   LEU B  47      21.377 -22.898 -18.627  1.00 93.40           C  
ATOM    357  CB  LEU B  47      21.331 -21.799 -16.380  1.00 93.40           C  
ATOM    358  O   LEU B  47      20.535 -22.410 -19.384  1.00 93.40           O  
ATOM    359  CG  LEU B  47      21.998 -20.978 -15.275  1.00 93.40           C  
ATOM    360  CD1 LEU B  47      21.083 -20.885 -14.058  1.00 93.40           C  
ATOM    361  CD2 LEU B  47      23.343 -21.588 -14.894  1.00 93.40           C  
ATOM    362  N   HIS B  48      21.646 -24.182 -18.666  1.00 89.25           N  
ATOM    363  CA  HIS B  48      21.010 -25.039 -19.659  1.00 89.25           C  
ATOM    364  C   HIS B  48      20.253 -26.185 -18.995  1.00 89.25           C  
ATOM    365  CB  HIS B  48      22.051 -25.593 -20.634  1.00 89.25           C  
ATOM    366  O   HIS B  48      19.164 -26.554 -19.439  1.00 89.25           O  
ATOM    367  CG  HIS B  48      22.766 -24.536 -21.413  1.00 89.25           C  
ATOM    368  CD2 HIS B  48      24.049 -24.106 -21.359  1.00 89.25           C  
ATOM    369  ND1 HIS B  48      22.146 -23.781 -22.386  1.00 89.25           N  
ATOM    370  CE1 HIS B  48      23.020 -22.931 -22.899  1.00 89.25           C  
ATOM    371  NE2 HIS B  48      24.182 -23.108 -22.293  1.00 89.25           N  
ATOM    372  N   ASP B  49      20.663 -26.672 -17.905  1.00 89.11           N  
ATOM    373  CA  ASP B  49      20.048 -27.892 -17.389  1.00 89.11           C  
ATOM    374  C   ASP B  49      19.501 -27.677 -15.980  1.00 89.11           C  
ATOM    375  CB  ASP B  49      21.056 -29.043 -17.392  1.00 89.11           C  
ATOM    376  O   ASP B  49      18.645 -28.436 -15.518  1.00 89.11           O  
ATOM    377  CG  ASP B  49      21.440 -29.491 -18.791  1.00 89.11           C  
ATOM    378  OD1 ASP B  49      20.556 -29.566 -19.672  1.00 89.11           O  
ATOM    379  OD2 ASP B  49      22.637 -29.775 -19.015  1.00 89.11           O  
ATOM    380  N   SER B  50      19.986 -26.763 -15.412  1.00 92.16           N  
ATOM    381  CA  SER B  50      19.542 -26.483 -14.050  1.00 92.16           C  
ATOM    382  C   SER B  50      19.236 -25.000 -13.863  1.00 92.16           C  
ATOM    383  CB  SER B  50      20.600 -26.925 -13.039  1.00 92.16           C  
ATOM    384  O   SER B  50      19.980 -24.142 -14.343  1.00 92.16           O  
ATOM    385  OG  SER B  50      20.244 -26.519 -11.729  1.00 92.16           O  
ATOM    386  N   PHE B  51      18.188 -24.791 -13.195  1.00 96.58           N  
ATOM    387  CA  PHE B  51      17.745 -23.410 -13.038  1.00 96.58           C  
ATOM    388  C   PHE B  51      17.417 -23.109 -11.581  1.00 96.58           C  
ATOM    389  CB  PHE B  51      16.523 -23.134 -13.919  1.00 96.58           C  
ATOM    390  O   PHE B  51      16.246 -23.075 -11.197  1.00 96.58           O  
ATOM    391  CG  PHE B  51      16.735 -23.464 -15.372  1.00 96.58           C  
ATOM    392  CD1 PHE B  51      17.386 -22.570 -16.215  1.00 96.58           C  
ATOM    393  CD2 PHE B  51      16.284 -24.668 -15.896  1.00 96.58           C  
ATOM    394  CE1 PHE B  51      17.583 -22.873 -17.560  1.00 96.58           C  
ATOM    395  CE2 PHE B  51      16.478 -24.978 -17.239  1.00 96.58           C  
ATOM    396  CZ  PHE B  51      17.127 -24.078 -18.069  1.00 96.58           C  
ATOM    397  N   PRO B  52      18.427 -22.887 -10.806  1.00 97.41           N  
ATOM    398  CA  PRO B  52      18.206 -22.606  -9.386  1.00 97.41           C  
ATOM    399  C   PRO B  52      17.569 -21.238  -9.148  1.00 97.41           C  
ATOM    400  CB  PRO B  52      19.615 -22.662  -8.791  1.00 97.41           C  
ATOM    401  O   PRO B  52      17.916 -20.266  -9.822  1.00 97.41           O  
ATOM    402  CG  PRO B  52      20.520 -22.275  -9.915  1.00 97.41           C  
ATOM    403  CD  PRO B  52      19.918 -22.762 -11.202  1.00 97.41           C  
ATOM    404  N   CYS B  53      16.701 -21.209  -8.267  1.00 97.81           N  
ATOM    405  CA  CYS B  53      16.122 -19.931  -7.867  1.00 97.81           C  
ATOM    406  C   CYS B  53      17.179 -19.021  -7.255  1.00 97.81           C  
ATOM    407  CB  CYS B  53      14.983 -20.147  -6.870  1.00 97.81           C  
ATOM    408  O   CYS B  53      17.916 -19.433  -6.357  1.00 97.81           O  
ATOM    409  SG  CYS B  53      14.312 -18.615  -6.188  1.00 97.81           S  
ATOM    410  N   PRO B  54      17.216 -17.820  -7.665  1.00 97.62           N  
ATOM    411  CA  PRO B  54      18.221 -16.895  -7.137  1.00 97.62           C  
ATOM    412  C   PRO B  54      18.007 -16.571  -5.660  1.00 97.62           C  
ATOM    413  CB  PRO B  54      18.040 -15.646  -8.002  1.00 97.62           C  
ATOM    414  O   PRO B  54      18.911 -16.051  -5.001  1.00 97.62           O  
ATOM    415  CG  PRO B  54      17.462 -16.150  -9.285  1.00 97.62           C  
ATOM    416  CD  PRO B  54      16.532 -17.287  -8.974  1.00 97.62           C  
ATOM    417  N   PHE B  55      16.867 -16.808  -5.169  1.00 97.05           N  
ATOM    418  CA  PHE B  55      16.565 -16.456  -3.787  1.00 97.05           C  
ATOM    419  C   PHE B  55      16.633 -17.684  -2.888  1.00 97.05           C  
ATOM    420  CB  PHE B  55      15.180 -15.808  -3.686  1.00 97.05           C  
ATOM    421  O   PHE B  55      17.480 -17.760  -1.995  1.00 97.05           O  
ATOM    422  CG  PHE B  55      14.858 -15.275  -2.317  1.00 97.05           C  
ATOM    423  CD1 PHE B  55      13.921 -15.910  -1.511  1.00 97.05           C  
ATOM    424  CD2 PHE B  55      15.493 -14.138  -1.834  1.00 97.05           C  
ATOM    425  CE1 PHE B  55      13.620 -15.418  -0.243  1.00 97.05           C  
ATOM    426  CE2 PHE B  55      15.198 -13.641  -0.568  1.00 97.05           C  
ATOM    427  CZ  PHE B  55      14.261 -14.282   0.226  1.00 97.05           C  
ATOM    428  N   CYS B  56      15.950 -18.793  -3.177  1.00 97.62           N  
ATOM    429  CA  CYS B  56      15.857 -19.933  -2.271  1.00 97.62           C  
ATOM    430  C   CYS B  56      16.734 -21.083  -2.751  1.00 97.62           C  
ATOM    431  CB  CYS B  56      14.408 -20.402  -2.147  1.00 97.62           C  
ATOM    432  O   CYS B  56      16.893 -22.083  -2.048  1.00 97.62           O  
ATOM    433  SG  CYS B  56      13.796 -21.271  -3.607  1.00 97.62           S  
ATOM    434  N   HIS B  57      17.160 -21.058  -3.973  1.00 96.47           N  
ATOM    435  CA  HIS B  57      18.112 -21.992  -4.564  1.00 96.47           C  
ATOM    436  C   HIS B  57      17.432 -23.300  -4.954  1.00 96.47           C  
ATOM    437  CB  HIS B  57      19.264 -22.268  -3.596  1.00 96.47           C  
ATOM    438  O   HIS B  57      18.101 -24.264  -5.333  1.00 96.47           O  
ATOM    439  CG  HIS B  57      20.102 -21.064  -3.303  1.00 96.47           C  
ATOM    440  CD2 HIS B  57      20.320 -19.937  -4.020  1.00 96.47           C  
ATOM    441  ND1 HIS B  57      20.841 -20.936  -2.147  1.00 96.47           N  
ATOM    442  CE1 HIS B  57      21.478 -19.777  -2.165  1.00 96.47           C  
ATOM    443  NE2 HIS B  57      21.179 -19.151  -3.291  1.00 96.47           N  
ATOM    444  N   PHE B  58      16.147 -23.305  -4.836  1.00 95.96           N  
ATOM    445  CA  PHE B  58      15.413 -24.444  -5.374  1.00 95.96           C  
ATOM    446  C   PHE B  58      15.690 -24.613  -6.863  1.00 95.96           C  
ATOM    447  CB  PHE B  58      13.909 -24.276  -5.136  1.00 95.96           C  
ATOM    448  O   PHE B  58      15.677 -23.638  -7.617  1.00 95.96           O  
ATOM    449  CG  PHE B  58      13.071 -25.359  -5.760  1.00 95.96           C  
ATOM    450  CD1 PHE B  58      12.401 -25.136  -6.957  1.00 95.96           C  
ATOM    451  CD2 PHE B  58      12.952 -26.600  -5.149  1.00 95.96           C  
ATOM    452  CE1 PHE B  58      11.625 -26.136  -7.537  1.00 95.96           C  
ATOM    453  CE2 PHE B  58      12.178 -27.605  -5.723  1.00 95.96           C  
ATOM    454  CZ  PHE B  58      11.515 -27.371  -6.916  1.00 95.96           C  
ATOM    455  N   CYS B  59      15.948 -25.815  -7.246  1.00 95.25           N  
ATOM    456  CA  CYS B  59      16.248 -26.080  -8.648  1.00 95.25           C  
ATOM    457  C   CYS B  59      14.969 -26.277  -9.452  1.00 95.25           C  
ATOM    458  CB  CYS B  59      17.140 -27.314  -8.782  1.00 95.25           C  
ATOM    459  O   CYS B  59      14.377 -27.357  -9.431  1.00 95.25           O  
ATOM    460  SG  CYS B  59      18.831 -27.057  -8.201  1.00 95.25           S  
ATOM    461  N   CYS B  60      14.597 -25.317 -10.219  1.00 93.07           N  
ATOM    462  CA  CYS B  60      13.396 -25.378 -11.044  1.00 93.07           C  
ATOM    463  C   CYS B  60      13.581 -26.343 -12.208  1.00 93.07           C  
ATOM    464  CB  CYS B  60      13.039 -23.989 -11.573  1.00 93.07           C  
ATOM    465  O   CYS B  60      14.634 -26.354 -12.849  1.00 93.07           O  
ATOM    466  SG  CYS B  60      12.664 -22.789 -10.276  1.00 93.07           S  
ATOM    467  N   PRO B  61      12.568 -27.141 -12.414  1.00 88.33           N  
ATOM    468  CA  PRO B  61      12.695 -28.194 -13.424  1.00 88.33           C  
ATOM    469  C   PRO B  61      12.864 -27.640 -14.837  1.00 88.33           C  
ATOM    470  CB  PRO B  61      11.381 -28.968 -13.293  1.00 88.33           C  
ATOM    471  O   PRO B  61      13.519 -28.265 -15.675  1.00 88.33           O  
ATOM    472  CG  PRO B  61      10.447 -28.022 -12.610  1.00 88.33           C  
ATOM    473  CD  PRO B  61      11.255 -27.087 -11.757  1.00 88.33           C  
ATOM    474  N   GLU B  62      12.214 -26.567 -15.086  1.00 89.47           N  
ATOM    475  CA  GLU B  62      12.267 -25.940 -16.404  1.00 89.47           C  
ATOM    476  C   GLU B  62      12.417 -24.426 -16.289  1.00 89.47           C  
ATOM    477  CB  GLU B  62      11.014 -26.285 -17.213  1.00 89.47           C  
ATOM    478  O   GLU B  62      12.189 -23.853 -15.221  1.00 89.47           O  
ATOM    479  CG  GLU B  62      10.771 -27.779 -17.364  1.00 89.47           C  
ATOM    480  CD  GLU B  62       9.463 -28.107 -18.066  1.00 89.47           C  
ATOM    481  OE1 GLU B  62       9.193 -29.303 -18.320  1.00 89.47           O  
ATOM    482  OE2 GLU B  62       8.702 -27.159 -18.366  1.00 89.47           O  
ATOM    483  N   ARG B  63      12.887 -23.902 -17.428  1.00 91.36           N  
ATOM    484  CA  ARG B  63      12.936 -22.446 -17.528  1.00 91.36           C  
ATOM    485  C   ARG B  63      11.555 -21.872 -17.827  1.00 91.36           C  
ATOM    486  CB  ARG B  63      13.929 -22.014 -18.610  1.00 91.36           C  
ATOM    487  O   ARG B  63      11.279 -21.460 -18.956  1.00 91.36           O  
ATOM    488  CG  ARG B  63      14.255 -20.530 -18.588  1.00 91.36           C  
ATOM    489  CD  ARG B  63      15.224 -20.149 -19.699  1.00 91.36           C  
ATOM    490  NE  ARG B  63      16.610 -20.406 -19.316  1.00 91.36           N  
ATOM    491  NH1 ARG B  63      17.433 -20.350 -21.474  1.00 91.36           N  
ATOM    492  NH2 ARG B  63      18.849 -20.731 -19.712  1.00 91.36           N  
ATOM    493  CZ  ARG B  63      17.628 -20.495 -20.168  1.00 91.36           C  
ATOM    494  N   LYS B  64      10.715 -21.863 -16.856  1.00 91.72           N  
ATOM    495  CA  LYS B  64       9.347 -21.382 -17.023  1.00 91.72           C  
ATOM    496  C   LYS B  64       9.065 -20.198 -16.103  1.00 91.72           C  
ATOM    497  CB  LYS B  64       8.346 -22.506 -16.752  1.00 91.72           C  
ATOM    498  O   LYS B  64       9.414 -20.226 -14.921  1.00 91.72           O  
ATOM    499  CG  LYS B  64       6.919 -22.176 -17.164  1.00 91.72           C  
ATOM    500  CD  LYS B  64       5.994 -23.373 -16.985  1.00 91.72           C  
ATOM    501  CE  LYS B  64       4.561 -23.038 -17.376  1.00 91.72           C  
ATOM    502  NZ  LYS B  64       3.652 -24.211 -17.209  1.00 91.72           N  
ATOM    503  N   PHE B  65       8.523 -19.210 -16.688  1.00 94.34           N  
ATOM    504  CA  PHE B  65       8.130 -17.989 -15.996  1.00 94.34           C  
ATOM    505  C   PHE B  65       6.643 -17.715 -16.182  1.00 94.34           C  
ATOM    506  CB  PHE B  65       8.951 -16.797 -16.498  1.00 94.34           C  
ATOM    507  O   PHE B  65       6.145 -17.703 -17.310  1.00 94.34           O  
ATOM    508  CG  PHE B  65      10.420 -17.087 -16.639  1.00 94.34           C  
ATOM    509  CD1 PHE B  65      11.172 -17.490 -15.542  1.00 94.34           C  
ATOM    510  CD2 PHE B  65      11.051 -16.958 -17.870  1.00 94.34           C  
ATOM    511  CE1 PHE B  65      12.532 -17.760 -15.670  1.00 94.34           C  
ATOM    512  CE2 PHE B  65      12.410 -17.226 -18.005  1.00 94.34           C  
ATOM    513  CZ  PHE B  65      13.149 -17.626 -16.904  1.00 94.34           C  
ATOM    514  N   ILE B  66       6.017 -17.491 -15.149  1.00 96.91           N  
ATOM    515  CA  ILE B  66       4.611 -17.119 -15.260  1.00 96.91           C  
ATOM    516  C   ILE B  66       4.444 -15.634 -14.944  1.00 96.91           C  
ATOM    517  CB  ILE B  66       3.726 -17.969 -14.322  1.00 96.91           C  
ATOM    518  O   ILE B  66       4.796 -15.182 -13.852  1.00 96.91           O  
ATOM    519  CG1 ILE B  66       3.853 -19.456 -14.670  1.00 96.91           C  
ATOM    520  CG2 ILE B  66       2.266 -17.512 -14.396  1.00 96.91           C  
ATOM    521  CD1 ILE B  66       3.121 -20.382 -13.709  1.00 96.91           C  
ATOM    522  N   SER B  67       3.954 -14.908 -15.907  1.00 97.67           N  
ATOM    523  CA  SER B  67       3.712 -13.488 -15.672  1.00 97.67           C  
ATOM    524  C   SER B  67       2.734 -13.277 -14.521  1.00 97.67           C  
ATOM    525  CB  SER B  67       3.175 -12.819 -16.937  1.00 97.67           C  
ATOM    526  O   SER B  67       1.830 -14.088 -14.310  1.00 97.67           O  
ATOM    527  OG  SER B  67       1.868 -13.281 -17.235  1.00 97.67           O  
ATOM    528  N   ASN B  68       2.908 -12.215 -13.799  1.00 98.05           N  
ATOM    529  CA  ASN B  68       2.027 -11.892 -12.682  1.00 98.05           C  
ATOM    530  C   ASN B  68       1.601 -10.427 -12.710  1.00 98.05           C  
ATOM    531  CB  ASN B  68       2.703 -12.223 -11.350  1.00 98.05           C  
ATOM    532  O   ASN B  68       2.092  -9.618 -11.921  1.00 98.05           O  
ATOM    533  CG  ASN B  68       1.708 -12.426 -10.224  1.00 98.05           C  
ATOM    534  ND2 ASN B  68       2.035 -13.321  -9.299  1.00 98.05           N  
ATOM    535  OD1 ASN B  68       0.655 -11.785 -10.187  1.00 98.05           O  
ATOM    536  N   PRO B  69       0.662 -10.147 -13.571  1.00 97.40           N  
ATOM    537  CA  PRO B  69       0.231  -8.759 -13.750  1.00 97.40           C  
ATOM    538  C   PRO B  69      -0.350  -8.152 -12.476  1.00 97.40           C  
ATOM    539  CB  PRO B  69      -0.836  -8.860 -14.843  1.00 97.40           C  
ATOM    540  O   PRO B  69      -0.196  -6.953 -12.232  1.00 97.40           O  
ATOM    541  CG  PRO B  69      -0.502 -10.111 -15.590  1.00 97.40           C  
ATOM    542  CD  PRO B  69       0.091 -11.098 -14.626  1.00 97.40           C  
ATOM    543  N   GLN B  70      -1.063  -8.929 -11.721  1.00 97.72           N  
ATOM    544  CA  GLN B  70      -1.629  -8.421 -10.476  1.00 97.72           C  
ATOM    545  C   GLN B  70      -0.532  -7.954  -9.523  1.00 97.72           C  
ATOM    546  CB  GLN B  70      -2.489  -9.491  -9.801  1.00 97.72           C  
ATOM    547  O   GLN B  70      -0.642  -6.886  -8.917  1.00 97.72           O  
ATOM    548  CG  GLN B  70      -3.334  -8.965  -8.650  1.00 97.72           C  
ATOM    549  CD  GLN B  70      -4.275 -10.013  -8.085  1.00 97.72           C  
ATOM    550  NE2 GLN B  70      -5.365  -9.563  -7.474  1.00 97.72           N  
ATOM    551  OE1 GLN B  70      -4.023 -11.217  -8.197  1.00 97.72           O  
ATOM    552  N   LEU B  71       0.498  -8.733  -9.390  1.00 97.92           N  
ATOM    553  CA  LEU B  71       1.654  -8.338  -8.592  1.00 97.92           C  
ATOM    554  C   LEU B  71       2.288  -7.066  -9.146  1.00 97.92           C  
ATOM    555  CB  LEU B  71       2.689  -9.464  -8.555  1.00 97.92           C  
ATOM    556  O   LEU B  71       2.702  -6.191  -8.383  1.00 97.92           O  
ATOM    557  CG  LEU B  71       3.917  -9.228  -7.673  1.00 97.92           C  
ATOM    558  CD1 LEU B  71       3.489  -8.895  -6.248  1.00 97.92           C  
ATOM    559  CD2 LEU B  71       4.832 -10.448  -7.691  1.00 97.92           C  
ATOM    560  N   GLY B  72       2.371  -6.978 -10.411  1.00 97.80           N  
ATOM    561  CA  GLY B  72       2.881  -5.773 -11.046  1.00 97.80           C  
ATOM    562  C   GLY B  72       2.071  -4.535 -10.714  1.00 97.80           C  
ATOM    563  O   GLY B  72       2.633  -3.480 -10.415  1.00 97.80           O  
ATOM    564  N   SER B  73       0.751  -4.681 -10.795  1.00 96.64           N  
ATOM    565  CA  SER B  73      -0.136  -3.565 -10.482  1.00 96.64           C  
ATOM    566  C   SER B  73       0.012  -3.133  -9.027  1.00 96.64           C  
ATOM    567  CB  SER B  73      -1.591  -3.941 -10.765  1.00 96.64           C  
ATOM    568  O   SER B  73       0.082  -1.937  -8.734  1.00 96.64           O  
ATOM    569  OG  SER B  73      -1.782  -4.208 -12.144  1.00 96.64           O  
ATOM    570  N   LEU B  74       0.048  -4.075  -8.126  1.00 95.88           N  
ATOM    571  CA  LEU B  74       0.217  -3.776  -6.708  1.00 95.88           C  
ATOM    572  C   LEU B  74       1.544  -3.070  -6.455  1.00 95.88           C  
ATOM    573  CB  LEU B  74       0.142  -5.060  -5.878  1.00 95.88           C  
ATOM    574  O   LEU B  74       1.604  -2.108  -5.685  1.00 95.88           O  
ATOM    575  CG  LEU B  74      -1.261  -5.575  -5.552  1.00 95.88           C  
ATOM    576  CD1 LEU B  74      -1.180  -6.944  -4.883  1.00 95.88           C  
ATOM    577  CD2 LEU B  74      -2.002  -4.583  -4.662  1.00 95.88           C  
ATOM    578  N   THR B  75       2.584  -3.500  -7.081  1.00 96.72           N  
ATOM    579  CA  THR B  75       3.909  -2.906  -6.942  1.00 96.72           C  
ATOM    580  C   THR B  75       3.905  -1.458  -7.425  1.00 96.72           C  
ATOM    581  CB  THR B  75       4.966  -3.708  -7.723  1.00 96.72           C  
ATOM    582  O   THR B  75       4.508  -0.586  -6.796  1.00 96.72           O  
ATOM    583  CG2 THR B  75       6.358  -3.113  -7.535  1.00 96.72           C  
ATOM    584  OG1 THR B  75       4.971  -5.062  -7.256  1.00 96.72           O  
ATOM    585  N   GLU B  76       3.210  -1.243  -8.503  1.00 95.87           N  
ATOM    586  CA  GLU B  76       3.123   0.111  -9.043  1.00 95.87           C  
ATOM    587  C   GLU B  76       2.405   1.046  -8.074  1.00 95.87           C  
ATOM    588  CB  GLU B  76       2.407   0.105 -10.396  1.00 95.87           C  
ATOM    589  O   GLU B  76       2.835   2.183  -7.868  1.00 95.87           O  
ATOM    590  CG  GLU B  76       2.367   1.465 -11.077  1.00 95.87           C  
ATOM    591  CD  GLU B  76       3.746   2.063 -11.304  1.00 95.87           C  
ATOM    592  OE1 GLU B  76       3.867   3.308 -11.358  1.00 95.87           O  
ATOM    593  OE2 GLU B  76       4.714   1.280 -11.431  1.00 95.87           O  
ATOM    594  N   ILE B  77       1.328   0.616  -7.528  1.00 93.64           N  
ATOM    595  CA  ILE B  77       0.590   1.412  -6.554  1.00 93.64           C  
ATOM    596  C   ILE B  77       1.477   1.701  -5.345  1.00 93.64           C  
ATOM    597  CB  ILE B  77      -0.707   0.700  -6.109  1.00 93.64           C  
ATOM    598  O   ILE B  77       1.509   2.828  -4.845  1.00 93.64           O  
ATOM    599  CG1 ILE B  77      -1.666   0.547  -7.295  1.00 93.64           C  
ATOM    600  CG2 ILE B  77      -1.375   1.462  -4.960  1.00 93.64           C  
ATOM    601  CD1 ILE B  77      -2.867  -0.345  -7.009  1.00 93.64           C  
ATOM    602  N   ALA B  78       2.149   0.680  -4.865  1.00 92.01           N  
ATOM    603  CA  ALA B  78       3.072   0.857  -3.746  1.00 92.01           C  
ATOM    604  C   ALA B  78       4.117   1.923  -4.061  1.00 92.01           C  
ATOM    605  CB  ALA B  78       3.752  -0.466  -3.403  1.00 92.01           C  
ATOM    606  O   ALA B  78       4.425   2.768  -3.217  1.00 92.01           O  
ATOM    607  N   LYS B  79       4.644   1.841  -5.210  1.00 93.44           N  
ATOM    608  CA  LYS B  79       5.635   2.820  -5.649  1.00 93.44           C  
ATOM    609  C   LYS B  79       5.060   4.233  -5.626  1.00 93.44           C  
ATOM    610  CB  LYS B  79       6.138   2.481  -7.053  1.00 93.44           C  
ATOM    611  O   LYS B  79       5.697   5.160  -5.121  1.00 93.44           O  
ATOM    612  CG  LYS B  79       7.223   3.418  -7.564  1.00 93.44           C  
ATOM    613  CD  LYS B  79       7.675   3.036  -8.968  1.00 93.44           C  
ATOM    614  CE  LYS B  79       8.640   4.064  -9.544  1.00 93.44           C  
ATOM    615  NZ  LYS B  79       9.098   3.686 -10.914  1.00 93.44           N  
ATOM    616  N   GLN B  80       3.900   4.389  -6.129  1.00 91.72           N  
ATOM    617  CA  GLN B  80       3.249   5.693  -6.176  1.00 91.72           C  
ATOM    618  C   GLN B  80       2.972   6.221  -4.771  1.00 91.72           C  
ATOM    619  CB  GLN B  80       1.946   5.615  -6.973  1.00 91.72           C  
ATOM    620  O   GLN B  80       3.113   7.419  -4.513  1.00 91.72           O  
ATOM    621  CG  GLN B  80       2.149   5.350  -8.459  1.00 91.72           C  
ATOM    622  CD  GLN B  80       3.076   6.357  -9.114  1.00 91.72           C  
ATOM    623  NE2 GLN B  80       3.941   5.877 -10.001  1.00 91.72           N  
ATOM    624  OE1 GLN B  80       3.014   7.556  -8.826  1.00 91.72           O  
ATOM    625  N   LEU B  81       2.551   5.384  -3.908  1.00 88.46           N  
ATOM    626  CA  LEU B  81       2.300   5.774  -2.525  1.00 88.46           C  
ATOM    627  C   LEU B  81       3.574   6.295  -1.868  1.00 88.46           C  
ATOM    628  CB  LEU B  81       1.748   4.590  -1.727  1.00 88.46           C  
ATOM    629  O   LEU B  81       3.532   7.260  -1.101  1.00 88.46           O  
ATOM    630  CG  LEU B  81       0.267   4.267  -1.930  1.00 88.46           C  
ATOM    631  CD1 LEU B  81      -0.089   2.953  -1.243  1.00 88.46           C  
ATOM    632  CD2 LEU B  81      -0.606   5.403  -1.407  1.00 88.46           C  
ATOM    633  N   GLN B  82       4.634   5.681  -2.116  1.00 88.28           N  
ATOM    634  CA  GLN B  82       5.919   6.107  -1.570  1.00 88.28           C  
ATOM    635  C   GLN B  82       6.312   7.483  -2.099  1.00 88.28           C  
ATOM    636  CB  GLN B  82       7.009   5.086  -1.902  1.00 88.28           C  
ATOM    637  O   GLN B  82       6.810   8.324  -1.347  1.00 88.28           O  
ATOM    638  CG  GLN B  82       6.986   3.851  -1.011  1.00 88.28           C  
ATOM    639  CD  GLN B  82       7.425   4.146   0.411  1.00 88.28           C  
ATOM    640  NE2 GLN B  82       6.543   3.885   1.370  1.00 88.28           N  
ATOM    641  OE1 GLN B  82       8.548   4.603   0.646  1.00 88.28           O  
ATOM    642  N   ILE B  83       6.149   7.617  -3.389  1.00 89.19           N  
ATOM    643  CA  ILE B  83       6.486   8.892  -4.013  1.00 89.19           C  
ATOM    644  C   ILE B  83       5.640  10.006  -3.400  1.00 89.19           C  
ATOM    645  CB  ILE B  83       6.280   8.843  -5.544  1.00 89.19           C  
ATOM    646  O   ILE B  83       6.162  11.062  -3.038  1.00 89.19           O  
ATOM    647  CG1 ILE B  83       7.310   7.910  -6.191  1.00 89.19           C  
ATOM    648  CG2 ILE B  83       6.361  10.250  -6.145  1.00 89.19           C  
ATOM    649  CD1 ILE B  83       7.035   7.607  -7.658  1.00 89.19           C  
ATOM    650  N   ARG B  84       4.422   9.770  -3.279  1.00 84.60           N  
ATOM    651  CA  ARG B  84       3.508  10.762  -2.722  1.00 84.60           C  
ATOM    652  C   ARG B  84       3.866  11.086  -1.276  1.00 84.60           C  
ATOM    653  CB  ARG B  84       2.062  10.269  -2.806  1.00 84.60           C  
ATOM    654  O   ARG B  84       3.794  12.243  -0.857  1.00 84.60           O  
ATOM    655  CG  ARG B  84       1.523  10.179  -4.225  1.00 84.60           C  
ATOM    656  CD  ARG B  84       0.080   9.696  -4.251  1.00 84.60           C  
ATOM    657  NE  ARG B  84      -0.433   9.603  -5.615  1.00 84.60           N  
ATOM    658  NH1 ARG B  84      -2.473   8.706  -5.007  1.00 84.60           N  
ATOM    659  NH2 ARG B  84      -2.000   9.096  -7.216  1.00 84.60           N  
ATOM    660  CZ  ARG B  84      -1.635   9.136  -5.943  1.00 84.60           C  
ATOM    661  N   SER B  85       4.164  10.117  -0.547  1.00 83.90           N  
ATOM    662  CA  SER B  85       4.537  10.310   0.851  1.00 83.90           C  
ATOM    663  C   SER B  85       5.804  11.149   0.975  1.00 83.90           C  
ATOM    664  CB  SER B  85       4.740   8.961   1.542  1.00 83.90           C  
ATOM    665  O   SER B  85       5.900  12.011   1.851  1.00 83.90           O  
ATOM    666  OG  SER B  85       5.307   9.136   2.829  1.00 83.90           O  
ATOM    667  N   LYS B  86       6.754  10.861   0.145  1.00 86.18           N  
ATOM    668  CA  LYS B  86       7.999  11.625   0.153  1.00 86.18           C  
ATOM    669  C   LYS B  86       7.752  13.082  -0.225  1.00 86.18           C  
ATOM    670  CB  LYS B  86       9.017  11.001  -0.803  1.00 86.18           C  
ATOM    671  O   LYS B  86       8.338  13.990   0.369  1.00 86.18           O  
ATOM    672  CG  LYS B  86       9.687   9.747  -0.262  1.00 86.18           C  
ATOM    673  CD  LYS B  86      10.753   9.226  -1.217  1.00 86.18           C  
ATOM    674  CE  LYS B  86      11.383   7.937  -0.705  1.00 86.18           C  
ATOM    675  NZ  LYS B  86      12.408   7.407  -1.652  1.00 86.18           N  
ATOM    676  N   LYS B  87       6.965  13.262  -1.204  1.00 85.71           N  
ATOM    677  CA  LYS B  87       6.615  14.619  -1.612  1.00 85.71           C  
ATOM    678  C   LYS B  87       5.943  15.380  -0.473  1.00 85.71           C  
ATOM    679  CB  LYS B  87       5.700  14.593  -2.837  1.00 85.71           C  
ATOM    680  O   LYS B  87       6.248  16.550  -0.235  1.00 85.71           O  
ATOM    681  CG  LYS B  87       6.423  14.302  -4.144  1.00 85.71           C  
ATOM    682  CD  LYS B  87       5.483  14.410  -5.338  1.00 85.71           C  
ATOM    683  CE  LYS B  87       6.200  14.096  -6.645  1.00 85.71           C  
ATOM    684  NZ  LYS B  87       5.276  14.171  -7.815  1.00 85.71           N  
ATOM    685  N   ARG B  88       5.049  14.786   0.148  1.00 80.96           N  
ATOM    686  CA  ARG B  88       4.357  15.399   1.277  1.00 80.96           C  
ATOM    687  C   ARG B  88       5.336  15.753   2.392  1.00 80.96           C  
ATOM    688  CB  ARG B  88       3.269  14.465   1.812  1.00 80.96           C  
ATOM    689  O   ARG B  88       5.261  16.840   2.968  1.00 80.96           O  
ATOM    690  CG  ARG B  88       2.327  15.124   2.807  1.00 80.96           C  
ATOM    691  CD  ARG B  88       1.288  14.144   3.334  1.00 80.96           C  
ATOM    692  NE  ARG B  88       1.898  13.099   4.151  1.00 80.96           N  
ATOM    693  NH1 ARG B  88      -0.105  12.143   4.793  1.00 80.96           N  
ATOM    694  NH2 ARG B  88       1.878  11.268   5.538  1.00 80.96           N  
ATOM    695  CZ  ARG B  88       1.222  12.173   4.825  1.00 80.96           C  
ATOM    696  N   LYS B  89       6.176  14.868   2.718  1.00 82.74           N  
ATOM    697  CA  LYS B  89       7.183  15.108   3.748  1.00 82.74           C  
ATOM    698  C   LYS B  89       8.061  16.304   3.390  1.00 82.74           C  
ATOM    699  CB  LYS B  89       8.049  13.864   3.951  1.00 82.74           C  
ATOM    700  O   LYS B  89       8.369  17.133   4.249  1.00 82.74           O  
ATOM    701  CG  LYS B  89       7.416  12.808   4.845  1.00 82.74           C  
ATOM    702  CD  LYS B  89       8.384  11.668   5.136  1.00 82.74           C  
ATOM    703  CE  LYS B  89       7.727  10.573   5.965  1.00 82.74           C  
ATOM    704  NZ  LYS B  89       8.660   9.435   6.220  1.00 82.74           N  
ATOM    705  N   ARG B  90       8.479  16.344   2.206  1.00 83.94           N  
ATOM    706  CA  ARG B  90       9.299  17.459   1.744  1.00 83.94           C  
ATOM    707  C   ARG B  90       8.553  18.782   1.882  1.00 83.94           C  
ATOM    708  CB  ARG B  90       9.726  17.247   0.290  1.00 83.94           C  
ATOM    709  O   ARG B  90       9.134  19.789   2.293  1.00 83.94           O  
ATOM    710  CG  ARG B  90      10.900  16.295   0.125  1.00 83.94           C  
ATOM    711  CD  ARG B  90      11.282  16.119  -1.338  1.00 83.94           C  
ATOM    712  NE  ARG B  90      12.207  15.004  -1.523  1.00 83.94           N  
ATOM    713  NH1 ARG B  90      12.219  15.128  -3.830  1.00 83.94           N  
ATOM    714  NH2 ARG B  90      13.473  13.538  -2.756  1.00 83.94           N  
ATOM    715  CZ  ARG B  90      12.631  14.559  -2.703  1.00 83.94           C  
ATOM    716  N   GLN B  91       7.332  18.759   1.562  1.00 80.53           N  
ATOM    717  CA  GLN B  91       6.509  19.957   1.692  1.00 80.53           C  
ATOM    718  C   GLN B  91       6.364  20.368   3.155  1.00 80.53           C  
ATOM    719  CB  GLN B  91       5.130  19.732   1.070  1.00 80.53           C  
ATOM    720  O   GLN B  91       6.420  21.556   3.479  1.00 80.53           O  
ATOM    721  CG  GLN B  91       5.127  19.774  -0.452  1.00 80.53           C  
ATOM    722  CD  GLN B  91       3.748  19.551  -1.043  1.00 80.53           C  
ATOM    723  NE2 GLN B  91       3.650  19.628  -2.366  1.00 80.53           N  
ATOM    724  OE1 GLN B  91       2.778  19.310  -0.316  1.00 80.53           O  
ATOM    725  N   GLU B  92       6.183  19.421   3.952  1.00 78.60           N  
ATOM    726  CA  GLU B  92       6.059  19.685   5.382  1.00 78.60           C  
ATOM    727  C   GLU B  92       7.355  20.255   5.953  1.00 78.60           C  
ATOM    728  CB  GLU B  92       5.670  18.409   6.133  1.00 78.60           C  
ATOM    729  O   GLU B  92       7.326  21.135   6.815  1.00 78.60           O  
ATOM    730  CG  GLU B  92       4.227  17.980   5.910  1.00 78.60           C  
ATOM    731  CD  GLU B  92       3.911  16.611   6.491  1.00 78.60           C  
ATOM    732  OE1 GLU B  92       2.786  16.105   6.276  1.00 78.60           O  
ATOM    733  OE2 GLU B  92       4.796  16.040   7.167  1.00 78.60           O  
ATOM    734  N   GLU B  93       8.416  19.718   5.470  1.00 82.34           N  
ATOM    735  CA  GLU B  93       9.718  20.182   5.941  1.00 82.34           C  
ATOM    736  C   GLU B  93       9.982  21.621   5.506  1.00 82.34           C  
ATOM    737  CB  GLU B  93      10.833  19.266   5.431  1.00 82.34           C  
ATOM    738  O   GLU B  93      10.665  22.371   6.206  1.00 82.34           O  
ATOM    739  CG  GLU B  93      10.895  17.921   6.140  1.00 82.34           C  
ATOM    740  CD  GLU B  93      11.890  16.957   5.513  1.00 82.34           C  
ATOM    741  OE1 GLU B  93      11.987  15.798   5.975  1.00 82.34           O  
ATOM    742  OE2 GLU B  93      12.580  17.366   4.552  1.00 82.34           O  
ATOM    743  N   LYS B  94       9.507  21.944   4.372  1.00 82.15           N  
ATOM    744  CA  LYS B  94       9.655  23.311   3.882  1.00 82.15           C  
ATOM    745  C   LYS B  94       8.816  24.284   4.705  1.00 82.15           C  
ATOM    746  CB  LYS B  94       9.262  23.398   2.407  1.00 82.15           C  
ATOM    747  O   LYS B  94       9.120  25.477   4.765  1.00 82.15           O  
ATOM    748  CG  LYS B  94      10.280  22.784   1.457  1.00 82.15           C  
ATOM    749  CD  LYS B  94       9.877  22.981   0.002  1.00 82.15           C  
ATOM    750  CE  LYS B  94      10.879  22.339  -0.949  1.00 82.15           C  
ATOM    751  NZ  LYS B  94      10.482  22.520  -2.377  1.00 82.15           N  
ATOM    752  N   HIS B  95       7.870  23.839   5.410  1.00 83.36           N  
ATOM    753  CA  HIS B  95       6.936  24.677   6.154  1.00 83.36           C  
ATOM    754  C   HIS B  95       7.229  24.634   7.650  1.00 83.36           C  
ATOM    755  CB  HIS B  95       5.495  24.238   5.888  1.00 83.36           C  
ATOM    756  O   HIS B  95       6.306  24.624   8.467  1.00 83.36           O  
ATOM    757  CG  HIS B  95       5.030  24.517   4.494  1.00 83.36           C  
ATOM    758  CD2 HIS B  95       4.685  23.679   3.488  1.00 83.36           C  
ATOM    759  ND1 HIS B  95       4.880  25.795   4.001  1.00 83.36           N  
ATOM    760  CE1 HIS B  95       4.461  25.731   2.749  1.00 83.36           C  
ATOM    761  NE2 HIS B  95       4.335  24.458   2.413  1.00 83.36           N  
ATOM    762  N   VAL B  96       8.477  24.417   7.900  1.00 88.99           N  
ATOM    763  CA  VAL B  96       8.862  24.354   9.306  1.00 88.99           C  
ATOM    764  C   VAL B  96       9.809  25.507   9.634  1.00 88.99           C  
ATOM    765  CB  VAL B  96       9.527  23.003   9.652  1.00 88.99           C  
ATOM    766  O   VAL B  96      10.673  25.857   8.828  1.00 88.99           O  
ATOM    767  CG1 VAL B  96       9.961  22.975  11.117  1.00 88.99           C  
ATOM    768  CG2 VAL B  96       8.574  21.848   9.352  1.00 88.99           C  
ATOM    769  N   CYS B  97       9.531  26.251  10.728  1.00 91.13           N  
ATOM    770  CA  CYS B  97      10.390  27.322  11.221  1.00 91.13           C  
ATOM    771  C   CYS B  97      11.762  26.784  11.610  1.00 91.13           C  
ATOM    772  CB  CYS B  97       9.746  28.017  12.419  1.00 91.13           C  
ATOM    773  O   CYS B  97      11.870  25.910  12.472  1.00 91.13           O  
ATOM    774  SG  CYS B  97      10.778  29.303  13.156  1.00 91.13           S  
ATOM    775  N   LYS B  98      12.855  27.335  11.018  1.00 87.54           N  
ATOM    776  CA  LYS B  98      14.212  26.846  11.244  1.00 87.54           C  
ATOM    777  C   LYS B  98      14.679  27.158  12.663  1.00 87.54           C  
ATOM    778  CB  LYS B  98      15.179  27.457  10.228  1.00 87.54           C  
ATOM    779  O   LYS B  98      15.465  26.405  13.242  1.00 87.54           O  
ATOM    780  CG  LYS B  98      14.952  26.988   8.798  1.00 87.54           C  
ATOM    781  CD  LYS B  98      15.997  27.561   7.850  1.00 87.54           C  
ATOM    782  CE  LYS B  98      15.744  27.129   6.412  1.00 87.54           C  
ATOM    783  NZ  LYS B  98      16.749  27.713   5.473  1.00 87.54           N  
ATOM    784  N   LYS B  99      14.234  28.215  13.210  1.00 89.47           N  
ATOM    785  CA  LYS B  99      14.643  28.664  14.538  1.00 89.47           C  
ATOM    786  C   LYS B  99      13.985  27.824  15.629  1.00 89.47           C  
ATOM    787  CB  LYS B  99      14.299  30.141  14.735  1.00 89.47           C  
ATOM    788  O   LYS B  99      14.629  27.465  16.617  1.00 89.47           O  
ATOM    789  CG  LYS B  99      15.142  31.090  13.896  1.00 89.47           C  
ATOM    790  CD  LYS B  99      14.798  32.546  14.183  1.00 89.47           C  
ATOM    791  CE  LYS B  99      15.561  33.493  13.267  1.00 89.47           C  
ATOM    792  NZ  LYS B  99      15.189  34.919  13.510  1.00 89.47           N  
ATOM    793  N   HIS B 100      12.737  27.464  15.442  1.00 90.00           N  
ATOM    794  CA  HIS B 100      11.988  26.848  16.531  1.00 90.00           C  
ATOM    795  C   HIS B 100      11.557  25.430  16.170  1.00 90.00           C  
ATOM    796  CB  HIS B 100      10.765  27.695  16.887  1.00 90.00           C  
ATOM    797  O   HIS B 100      10.961  24.730  16.992  1.00 90.00           O  
ATOM    798  CG  HIS B 100      11.099  29.104  17.261  1.00 90.00           C  
ATOM    799  CD2 HIS B 100      11.760  29.607  18.329  1.00 90.00           C  
ATOM    800  ND1 HIS B 100      10.737  30.184  16.486  1.00 90.00           N  
ATOM    801  CE1 HIS B 100      11.163  31.295  17.064  1.00 90.00           C  
ATOM    802  NE2 HIS B 100      11.787  30.973  18.184  1.00 90.00           N  
ATOM    803  N   ASN B 101      11.743  25.013  14.989  1.00 87.68           N  
ATOM    804  CA  ASN B 101      11.389  23.683  14.505  1.00 87.68           C  
ATOM    805  C   ASN B 101       9.895  23.411  14.657  1.00 87.68           C  
ATOM    806  CB  ASN B 101      12.201  22.611  15.236  1.00 87.68           C  
ATOM    807  O   ASN B 101       9.497  22.324  15.080  1.00 87.68           O  
ATOM    808  CG  ASN B 101      12.402  21.361  14.402  1.00 87.68           C  
ATOM    809  ND2 ASN B 101      12.271  20.200  15.033  1.00 87.68           N  
ATOM    810  OD1 ASN B 101      12.673  21.438  13.201  1.00 87.68           O  
ATOM    811  N   GLN B 102       9.098  24.419  14.496  1.00 83.06           N  
ATOM    812  CA  GLN B 102       7.642  24.319  14.493  1.00 83.06           C  
ATOM    813  C   GLN B 102       7.072  24.647  13.116  1.00 83.06           C  
ATOM    814  CB  GLN B 102       7.037  25.249  15.546  1.00 83.06           C  
ATOM    815  O   GLN B 102       7.652  25.439  12.370  1.00 83.06           O  
ATOM    816  CG  GLN B 102       7.394  24.871  16.977  1.00 83.06           C  
ATOM    817  CD  GLN B 102       6.720  25.760  18.005  1.00 83.06           C  
ATOM    818  NE2 GLN B 102       6.208  25.153  19.070  1.00 83.06           N  
ATOM    819  OE1 GLN B 102       6.659  26.983  17.843  1.00 83.06           O  
ATOM    820  N   VAL B 103       5.917  24.049  12.835  1.00 83.39           N  
ATOM    821  CA  VAL B 103       5.269  24.252  11.544  1.00 83.39           C  
ATOM    822  C   VAL B 103       4.827  25.707  11.410  1.00 83.39           C  
ATOM    823  CB  VAL B 103       4.058  23.309  11.362  1.00 83.39           C  
ATOM    824  O   VAL B 103       4.346  26.308  12.374  1.00 83.39           O  
ATOM    825  CG1 VAL B 103       3.355  23.583  10.034  1.00 83.39           C  
ATOM    826  CG2 VAL B 103       4.503  21.849  11.444  1.00 83.39           C  
ATOM    827  N   LEU B 104       5.090  26.250  10.239  1.00 89.64           N  
ATOM    828  CA  LEU B 104       4.681  27.623   9.961  1.00 89.64           C  
ATOM    829  C   LEU B 104       3.173  27.710   9.755  1.00 89.64           C  
ATOM    830  CB  LEU B 104       5.409  28.160   8.726  1.00 89.64           C  
ATOM    831  O   LEU B 104       2.645  27.182   8.774  1.00 89.64           O  
ATOM    832  CG  LEU B 104       6.935  28.228   8.814  1.00 89.64           C  
ATOM    833  CD1 LEU B 104       7.536  28.456   7.431  1.00 89.64           C  
ATOM    834  CD2 LEU B 104       7.366  29.327   9.779  1.00 89.64           C  
ATOM    835  N   THR B 105       2.534  28.335  10.724  1.00 82.30           N  
ATOM    836  CA  THR B 105       1.077  28.329  10.663  1.00 82.30           C  
ATOM    837  C   THR B 105       0.532  29.754  10.608  1.00 82.30           C  
ATOM    838  CB  THR B 105       0.470  27.591  11.871  1.00 82.30           C  
ATOM    839  O   THR B 105      -0.670  29.957  10.427  1.00 82.30           O  
ATOM    840  CG2 THR B 105       0.757  26.095  11.802  1.00 82.30           C  
ATOM    841  OG1 THR B 105       1.033  28.119  13.078  1.00 82.30           O  
ATOM    842  N   PHE B 106       1.448  30.791  10.704  1.00 81.32           N  
ATOM    843  CA  PHE B 106       1.001  32.178  10.729  1.00 81.32           C  
ATOM    844  C   PHE B 106       1.691  32.989   9.639  1.00 81.32           C  
ATOM    845  CB  PHE B 106       1.268  32.807  12.100  1.00 81.32           C  
ATOM    846  O   PHE B 106       2.724  32.575   9.109  1.00 81.32           O  
ATOM    847  CG  PHE B 106       0.433  32.224  13.208  1.00 81.32           C  
ATOM    848  CD1 PHE B 106      -0.859  32.682  13.437  1.00 81.32           C  
ATOM    849  CD2 PHE B 106       0.940  31.219  14.021  1.00 81.32           C  
ATOM    850  CE1 PHE B 106      -1.635  32.144  14.462  1.00 81.32           C  
ATOM    851  CE2 PHE B 106       0.171  30.678  15.047  1.00 81.32           C  
ATOM    852  CZ  PHE B 106      -1.116  31.142  15.267  1.00 81.32           C  
ATOM    853  N   PHE B 107       1.024  34.107   9.234  1.00 87.05           N  
ATOM    854  CA  PHE B 107       1.553  35.012   8.220  1.00 87.05           C  
ATOM    855  C   PHE B 107       1.616  36.440   8.749  1.00 87.05           C  
ATOM    856  CB  PHE B 107       0.696  34.959   6.951  1.00 87.05           C  
ATOM    857  O   PHE B 107       0.645  36.939   9.322  1.00 87.05           O  
ATOM    858  CG  PHE B 107       1.122  35.938   5.891  1.00 87.05           C  
ATOM    859  CD1 PHE B 107       0.404  37.109   5.677  1.00 87.05           C  
ATOM    860  CD2 PHE B 107       2.240  35.688   5.106  1.00 87.05           C  
ATOM    861  CE1 PHE B 107       0.796  38.017   4.696  1.00 87.05           C  
ATOM    862  CE2 PHE B 107       2.638  36.591   4.124  1.00 87.05           C  
ATOM    863  CZ  PHE B 107       1.914  37.754   3.920  1.00 87.05           C  
ATOM    864  N   CYS B 108       2.745  37.098   8.616  1.00 87.54           N  
ATOM    865  CA  CYS B 108       2.897  38.505   8.969  1.00 87.54           C  
ATOM    866  C   CYS B 108       2.744  39.396   7.742  1.00 87.54           C  
ATOM    867  CB  CYS B 108       4.257  38.751   9.622  1.00 87.54           C  
ATOM    868  O   CYS B 108       3.569  39.347   6.828  1.00 87.54           O  
ATOM    869  SG  CYS B 108       4.535  40.470  10.101  1.00 87.54           S  
ATOM    870  N   GLN B 109       1.767  40.247   7.781  1.00 83.10           N  
ATOM    871  CA  GLN B 109       1.443  41.097   6.640  1.00 83.10           C  
ATOM    872  C   GLN B 109       2.520  42.155   6.419  1.00 83.10           C  
ATOM    873  CB  GLN B 109       0.082  41.767   6.839  1.00 83.10           C  
ATOM    874  O   GLN B 109       2.880  42.453   5.279  1.00 83.10           O  
ATOM    875  CG  GLN B 109      -0.377  42.593   5.645  1.00 83.10           C  
ATOM    876  CD  GLN B 109      -0.880  41.737   4.498  1.00 83.10           C  
ATOM    877  NE2 GLN B 109      -1.014  42.341   3.322  1.00 83.10           N  
ATOM    878  OE1 GLN B 109      -1.146  40.542   4.667  1.00 83.10           O  
ATOM    879  N   LYS B 110       3.006  42.685   7.447  1.00 85.77           N  
ATOM    880  CA  LYS B 110       4.006  43.746   7.366  1.00 85.77           C  
ATOM    881  C   LYS B 110       5.311  43.228   6.768  1.00 85.77           C  
ATOM    882  CB  LYS B 110       4.265  44.346   8.749  1.00 85.77           C  
ATOM    883  O   LYS B 110       5.873  43.847   5.862  1.00 85.77           O  
ATOM    884  CG  LYS B 110       5.163  45.575   8.732  1.00 85.77           C  
ATOM    885  CD  LYS B 110       5.403  46.110  10.138  1.00 85.77           C  
ATOM    886  CE  LYS B 110       6.439  47.226  10.142  1.00 85.77           C  
ATOM    887  NZ  LYS B 110       6.560  47.864  11.487  1.00 85.77           N  
ATOM    888  N   ASP B 111       5.759  42.130   7.153  1.00 90.57           N  
ATOM    889  CA  ASP B 111       7.043  41.580   6.730  1.00 90.57           C  
ATOM    890  C   ASP B 111       6.868  40.613   5.561  1.00 90.57           C  
ATOM    891  CB  ASP B 111       7.735  40.873   7.897  1.00 90.57           C  
ATOM    892  O   ASP B 111       7.850  40.171   4.962  1.00 90.57           O  
ATOM    893  CG  ASP B 111       8.062  41.810   9.047  1.00 90.57           C  
ATOM    894  OD1 ASP B 111       8.335  43.005   8.802  1.00 90.57           O  
ATOM    895  OD2 ASP B 111       8.050  41.348  10.209  1.00 90.57           O  
ATOM    896  N   LEU B 112       5.705  40.322   5.225  1.00 88.45           N  
ATOM    897  CA  LEU B 112       5.387  39.369   4.167  1.00 88.45           C  
ATOM    898  C   LEU B 112       6.152  38.064   4.363  1.00 88.45           C  
ATOM    899  CB  LEU B 112       5.714  39.964   2.794  1.00 88.45           C  
ATOM    900  O   LEU B 112       6.778  37.560   3.429  1.00 88.45           O  
ATOM    901  CG  LEU B 112       4.951  41.231   2.405  1.00 88.45           C  
ATOM    902  CD1 LEU B 112       5.492  41.794   1.096  1.00 88.45           C  
ATOM    903  CD2 LEU B 112       3.458  40.943   2.293  1.00 88.45           C  
ATOM    904  N   GLU B 113       6.042  37.543   5.549  1.00 90.72           N  
ATOM    905  CA  GLU B 113       6.763  36.324   5.904  1.00 90.72           C  
ATOM    906  C   GLU B 113       5.849  35.328   6.610  1.00 90.72           C  
ATOM    907  CB  GLU B 113       7.969  36.651   6.789  1.00 90.72           C  
ATOM    908  O   GLU B 113       4.944  35.723   7.349  1.00 90.72           O  
ATOM    909  CG  GLU B 113       7.595  37.192   8.161  1.00 90.72           C  
ATOM    910  CD  GLU B 113       8.803  37.514   9.028  1.00 90.72           C  
ATOM    911  OE1 GLU B 113       8.619  37.897  10.206  1.00 90.72           O  
ATOM    912  OE2 GLU B 113       9.941  37.383   8.525  1.00 90.72           O  
ATOM    913  N   LEU B 114       6.178  34.000   6.472  1.00 92.50           N  
ATOM    914  CA  LEU B 114       5.488  32.953   7.219  1.00 92.50           C  
ATOM    915  C   LEU B 114       6.158  32.716   8.568  1.00 92.50           C  
ATOM    916  CB  LEU B 114       5.459  31.651   6.414  1.00 92.50           C  
ATOM    917  O   LEU B 114       7.387  32.717   8.664  1.00 92.50           O  
ATOM    918  CG  LEU B 114       4.661  31.677   5.110  1.00 92.50           C  
ATOM    919  CD1 LEU B 114       4.888  30.391   4.323  1.00 92.50           C  
ATOM    920  CD2 LEU B 114       3.177  31.880   5.395  1.00 92.50           C  
ATOM    921  N   LEU B 115       5.263  32.607   9.652  1.00 89.71           N  
ATOM    922  CA  LEU B 115       5.788  32.485  11.007  1.00 89.71           C  
ATOM    923  C   LEU B 115       5.285  31.209  11.673  1.00 89.71           C  
ATOM    924  CB  LEU B 115       5.393  33.703  11.847  1.00 89.71           C  
ATOM    925  O   LEU B 115       4.184  30.741  11.374  1.00 89.71           O  
ATOM    926  CG  LEU B 115       5.690  35.073  11.237  1.00 89.71           C  
ATOM    927  CD1 LEU B 115       5.098  36.179  12.103  1.00 89.71           C  
ATOM    928  CD2 LEU B 115       7.193  35.268  11.065  1.00 89.71           C  
ATOM    929  N   CYS B 116       6.130  30.652  12.514  1.00 88.83           N  
ATOM    930  CA  CYS B 116       5.638  29.627  13.427  1.00 88.83           C  
ATOM    931  C   CYS B 116       4.932  30.255  14.623  1.00 88.83           C  
ATOM    932  CB  CYS B 116       6.787  28.742  13.909  1.00 88.83           C  
ATOM    933  O   CYS B 116       4.945  31.476  14.786  1.00 88.83           O  
ATOM    934  SG  CYS B 116       7.837  29.525  15.152  1.00 88.83           S  
ATOM    935  N   PRO B 117       4.241  29.502  15.479  1.00 80.50           N  
ATOM    936  CA  PRO B 117       3.529  30.059  16.632  1.00 80.50           C  
ATOM    937  C   PRO B 117       4.447  30.834  17.574  1.00 80.50           C  
ATOM    938  CB  PRO B 117       2.955  28.821  17.324  1.00 80.50           C  
ATOM    939  O   PRO B 117       4.065  31.890  18.084  1.00 80.50           O  
ATOM    940  CG  PRO B 117       2.780  27.818  16.230  1.00 80.50           C  
ATOM    941  CD  PRO B 117       3.887  28.002  15.232  1.00 80.50           C  
ATOM    942  N   ARG B 118       5.673  30.316  17.678  1.00 83.08           N  
ATOM    943  CA  ARG B 118       6.608  30.992  18.571  1.00 83.08           C  
ATOM    944  C   ARG B 118       7.069  32.319  17.978  1.00 83.08           C  
ATOM    945  CB  ARG B 118       7.817  30.099  18.860  1.00 83.08           C  
ATOM    946  O   ARG B 118       7.098  33.338  18.672  1.00 83.08           O  
ATOM    947  CG  ARG B 118       7.596  29.112  19.995  1.00 83.08           C  
ATOM    948  CD  ARG B 118       8.676  29.228  21.061  1.00 83.08           C  
ATOM    949  NE  ARG B 118       8.590  28.144  22.036  1.00 83.08           N  
ATOM    950  NH1 ARG B 118       9.390  29.394  23.806  1.00 83.08           N  
ATOM    951  NH2 ARG B 118       8.812  27.198  24.117  1.00 83.08           N  
ATOM    952  CZ  ARG B 118       8.931  28.248  23.317  1.00 83.08           C  
ATOM    953  N   CYS B 119       7.372  32.391  16.734  1.00 88.57           N  
ATOM    954  CA  CYS B 119       7.783  33.614  16.056  1.00 88.57           C  
ATOM    955  C   CYS B 119       6.655  34.638  16.045  1.00 88.57           C  
ATOM    956  CB  CYS B 119       8.223  33.311  14.624  1.00 88.57           C  
ATOM    957  O   CYS B 119       6.903  35.843  16.114  1.00 88.57           O  
ATOM    958  SG  CYS B 119       9.811  32.457  14.515  1.00 88.57           S  
ATOM    959  N   SER B 120       5.411  34.151  16.010  1.00 83.35           N  
ATOM    960  CA  SER B 120       4.257  35.040  15.918  1.00 83.35           C  
ATOM    961  C   SER B 120       4.061  35.827  17.209  1.00 83.35           C  
ATOM    962  CB  SER B 120       2.991  34.244  15.599  1.00 83.35           C  
ATOM    963  O   SER B 120       3.469  36.908  17.199  1.00 83.35           O  
ATOM    964  OG  SER B 120       2.586  33.474  16.718  1.00 83.35           O  
ATOM    965  N   LEU B 121       4.616  35.241  18.282  1.00 77.10           N  
ATOM    966  CA  LEU B 121       4.436  35.872  19.585  1.00 77.10           C  
ATOM    967  C   LEU B 121       5.694  36.625  20.003  1.00 77.10           C  
ATOM    968  CB  LEU B 121       4.078  34.825  20.643  1.00 77.10           C  
ATOM    969  O   LEU B 121       5.757  37.173  21.106  1.00 77.10           O  
ATOM    970  CG  LEU B 121       2.792  34.032  20.405  1.00 77.10           C  
ATOM    971  CD1 LEU B 121       2.697  32.870  21.387  1.00 77.10           C  
ATOM    972  CD2 LEU B 121       1.573  34.941  20.523  1.00 77.10           C  
ATOM    973  N   SER B 122       6.732  36.656  19.140  1.00 85.55           N  
ATOM    974  CA  SER B 122       8.002  37.295  19.470  1.00 85.55           C  
ATOM    975  C   SER B 122       7.889  38.814  19.408  1.00 85.55           C  
ATOM    976  CB  SER B 122       9.104  36.818  18.522  1.00 85.55           C  
ATOM    977  O   SER B 122       6.934  39.349  18.842  1.00 85.55           O  
ATOM    978  OG  SER B 122       8.925  37.365  17.227  1.00 85.55           O  
ATOM    979  N   THR B 123       8.870  39.506  19.992  1.00 86.96           N  
ATOM    980  CA  THR B 123       8.887  40.963  20.075  1.00 86.96           C  
ATOM    981  C   THR B 123       8.976  41.583  18.684  1.00 86.96           C  
ATOM    982  CB  THR B 123      10.063  41.458  20.937  1.00 86.96           C  
ATOM    983  O   THR B 123       8.452  42.674  18.451  1.00 86.96           O  
ATOM    984  CG2 THR B 123       9.772  41.275  22.423  1.00 86.96           C  
ATOM    985  OG1 THR B 123      11.242  40.718  20.598  1.00 86.96           O  
ATOM    986  N   ASP B 124       9.567  40.843  17.734  1.00 86.97           N  
ATOM    987  CA  ASP B 124       9.764  41.336  16.374  1.00 86.97           C  
ATOM    988  C   ASP B 124       8.428  41.522  15.659  1.00 86.97           C  
ATOM    989  CB  ASP B 124      10.657  40.381  15.580  1.00 86.97           C  
ATOM    990  O   ASP B 124       8.309  42.358  14.761  1.00 86.97           O  
ATOM    991  CG  ASP B 124      12.095  40.370  16.069  1.00 86.97           C  
ATOM    992  OD1 ASP B 124      12.548  41.377  16.655  1.00 86.97           O  
ATOM    993  OD2 ASP B 124      12.782  39.346  15.864  1.00 86.97           O  
ATOM    994  N   HIS B 125       7.370  40.741  16.185  1.00 81.65           N  
ATOM    995  CA  HIS B 125       6.104  40.764  15.461  1.00 81.65           C  
ATOM    996  C   HIS B 125       4.955  41.184  16.373  1.00 81.65           C  
ATOM    997  CB  HIS B 125       5.812  39.394  14.846  1.00 81.65           C  
ATOM    998  O   HIS B 125       3.788  41.109  15.983  1.00 81.65           O  
ATOM    999  CG  HIS B 125       6.831  38.958  13.842  1.00 81.65           C  
ATOM   1000  CD2 HIS B 125       7.809  38.025  13.915  1.00 81.65           C  
ATOM   1001  ND1 HIS B 125       6.916  39.509  12.582  1.00 81.65           N  
ATOM   1002  CE1 HIS B 125       7.906  38.931  11.921  1.00 81.65           C  
ATOM   1003  NE2 HIS B 125       8.464  38.027  12.708  1.00 81.65           N  
ATOM   1004  N   GLN B 126       5.268  41.525  17.579  1.00 74.08           N  
ATOM   1005  CA  GLN B 126       4.299  41.817  18.630  1.00 74.08           C  
ATOM   1006  C   GLN B 126       3.325  42.907  18.193  1.00 74.08           C  
ATOM   1007  CB  GLN B 126       5.012  42.235  19.917  1.00 74.08           C  
ATOM   1008  O   GLN B 126       2.138  42.855  18.522  1.00 74.08           O  
ATOM   1009  CG  GLN B 126       4.078  42.421  21.105  1.00 74.08           C  
ATOM   1010  CD  GLN B 126       4.819  42.733  22.391  1.00 74.08           C  
ATOM   1011  NE2 GLN B 126       4.185  42.450  23.524  1.00 74.08           N  
ATOM   1012  OE1 GLN B 126       5.953  43.223  22.367  1.00 74.08           O  
ATOM   1013  N   HIS B 127       3.805  43.803  17.377  1.00 72.91           N  
ATOM   1014  CA  HIS B 127       2.942  44.915  16.993  1.00 72.91           C  
ATOM   1015  C   HIS B 127       2.577  44.844  15.514  1.00 72.91           C  
ATOM   1016  CB  HIS B 127       3.619  46.251  17.304  1.00 72.91           C  
ATOM   1017  O   HIS B 127       2.165  45.845  14.924  1.00 72.91           O  
ATOM   1018  CG  HIS B 127       3.932  46.442  18.754  1.00 72.91           C  
ATOM   1019  CD2 HIS B 127       3.176  46.918  19.771  1.00 72.91           C  
ATOM   1020  ND1 HIS B 127       5.159  46.129  19.298  1.00 72.91           N  
ATOM   1021  CE1 HIS B 127       5.143  46.405  20.592  1.00 72.91           C  
ATOM   1022  NE2 HIS B 127       3.951  46.885  20.904  1.00 72.91           N  
ATOM   1023  N   HIS B 128       2.836  43.679  14.866  1.00 81.15           N  
ATOM   1024  CA  HIS B 128       2.472  43.474  13.469  1.00 81.15           C  
ATOM   1025  C   HIS B 128       1.136  42.748  13.349  1.00 81.15           C  
ATOM   1026  CB  HIS B 128       3.564  42.688  12.741  1.00 81.15           C  
ATOM   1027  O   HIS B 128       0.689  42.100  14.298  1.00 81.15           O  
ATOM   1028  CG  HIS B 128       4.856  43.431  12.615  1.00 81.15           C  
ATOM   1029  CD2 HIS B 128       5.215  44.667  13.035  1.00 81.15           C  
ATOM   1030  ND1 HIS B 128       5.962  42.899  11.989  1.00 81.15           N  
ATOM   1031  CE1 HIS B 128       6.949  43.779  12.029  1.00 81.15           C  
ATOM   1032  NE2 HIS B 128       6.521  44.860  12.659  1.00 81.15           N  
ATOM   1033  N   CYS B 129       0.446  42.889  12.169  1.00 75.47           N  
ATOM   1034  CA  CYS B 129      -0.756  42.126  11.857  1.00 75.47           C  
ATOM   1035  C   CYS B 129      -0.404  40.715  11.401  1.00 75.47           C  
ATOM   1036  CB  CYS B 129      -1.573  42.831  10.775  1.00 75.47           C  
ATOM   1037  O   CYS B 129       0.077  40.521  10.283  1.00 75.47           O  
ATOM   1038  SG  CYS B 129      -2.828  43.955  11.427  1.00 75.47           S  
ATOM   1039  N   VAL B 130      -0.627  39.755  12.341  1.00 80.17           N  
ATOM   1040  CA  VAL B 130      -0.307  38.356  12.078  1.00 80.17           C  
ATOM   1041  C   VAL B 130      -1.592  37.533  12.019  1.00 80.17           C  
ATOM   1042  CB  VAL B 130       0.646  37.780  13.150  1.00 80.17           C  
ATOM   1043  O   VAL B 130      -2.480  37.696  12.859  1.00 80.17           O  
ATOM   1044  CG1 VAL B 130       0.935  36.304  12.879  1.00 80.17           C  
ATOM   1045  CG2 VAL B 130       1.945  38.582  13.195  1.00 80.17           C  
ATOM   1046  N   TRP B 131      -1.715  36.724  10.940  1.00 75.31           N  
ATOM   1047  CA  TRP B 131      -2.910  35.925  10.690  1.00 75.31           C  
ATOM   1048  C   TRP B 131      -2.549  34.459  10.472  1.00 75.31           C  
ATOM   1049  CB  TRP B 131      -3.672  36.462   9.475  1.00 75.31           C  
ATOM   1050  O   TRP B 131      -1.445  34.146  10.021  1.00 75.31           O  
ATOM   1051  CG  TRP B 131      -3.904  37.943   9.508  1.00 75.31           C  
ATOM   1052  CD1 TRP B 131      -2.979  38.916   9.768  1.00 75.31           C  
ATOM   1053  CD2 TRP B 131      -5.143  38.619   9.276  1.00 75.31           C  
ATOM   1054  CE2 TRP B 131      -4.896  40.003   9.411  1.00 75.31           C  
ATOM   1055  CE3 TRP B 131      -6.440  38.188   8.965  1.00 75.31           C  
ATOM   1056  NE1 TRP B 131      -3.570  40.157   9.712  1.00 75.31           N  
ATOM   1057  CH2 TRP B 131      -7.160  40.512   8.943  1.00 75.31           C  
ATOM   1058  CZ2 TRP B 131      -5.900  40.960   9.247  1.00 75.31           C  
ATOM   1059  CZ3 TRP B 131      -7.438  39.142   8.802  1.00 75.31           C  
ATOM   1060  N   PRO B 132      -3.542  33.655  10.872  1.00 77.25           N  
ATOM   1061  CA  PRO B 132      -3.346  32.292  10.371  1.00 77.25           C  
ATOM   1062  C   PRO B 132      -3.222  32.235   8.851  1.00 77.25           C  
ATOM   1063  CB  PRO B 132      -4.603  31.558  10.845  1.00 77.25           C  
ATOM   1064  O   PRO B 132      -3.880  33.003   8.144  1.00 77.25           O  
ATOM   1065  CG  PRO B 132      -5.103  32.364  12.000  1.00 77.25           C  
ATOM   1066  CD  PRO B 132      -4.748  33.804  11.767  1.00 77.25           C  
ATOM   1067  N   ILE B 133      -2.307  31.367   8.366  1.00 81.55           N  
ATOM   1068  CA  ILE B 133      -1.965  31.301   6.949  1.00 81.55           C  
ATOM   1069  C   ILE B 133      -3.234  31.118   6.120  1.00 81.55           C  
ATOM   1070  CB  ILE B 133      -0.967  30.158   6.661  1.00 81.55           C  
ATOM   1071  O   ILE B 133      -3.399  31.754   5.076  1.00 81.55           O  
ATOM   1072  CG1 ILE B 133       0.412  30.494   7.239  1.00 81.55           C  
ATOM   1073  CG2 ILE B 133      -0.879  29.885   5.156  1.00 81.55           C  
ATOM   1074  CD1 ILE B 133       1.413  29.350   7.159  1.00 81.55           C  
ATOM   1075  N   LYS B 134      -4.142  30.271   6.656  1.00 70.12           N  
ATOM   1076  CA  LYS B 134      -5.364  30.004   5.902  1.00 70.12           C  
ATOM   1077  C   LYS B 134      -6.210  31.266   5.762  1.00 70.12           C  
ATOM   1078  CB  LYS B 134      -6.179  28.899   6.575  1.00 70.12           C  
ATOM   1079  O   LYS B 134      -6.782  31.522   4.700  1.00 70.12           O  
ATOM   1080  CG  LYS B 134      -5.582  27.508   6.420  1.00 70.12           C  
ATOM   1081  CD  LYS B 134      -6.514  26.436   6.971  1.00 70.12           C  
ATOM   1082  CE  LYS B 134      -5.900  25.047   6.854  1.00 70.12           C  
ATOM   1083  NZ  LYS B 134      -6.802  23.994   7.409  1.00 70.12           N  
ATOM   1084  N   LYS B 135      -6.289  31.986   6.750  1.00 64.42           N  
ATOM   1085  CA  LYS B 135      -7.041  33.237   6.713  1.00 64.42           C  
ATOM   1086  C   LYS B 135      -6.358  34.263   5.814  1.00 64.42           C  
ATOM   1087  CB  LYS B 135      -7.207  33.805   8.124  1.00 64.42           C  
ATOM   1088  O   LYS B 135      -7.024  34.973   5.057  1.00 64.42           O  
ATOM   1089  CG  LYS B 135      -8.266  34.892   8.232  1.00 64.42           C  
ATOM   1090  CD  LYS B 135      -8.502  35.300   9.681  1.00 64.42           C  
ATOM   1091  CE  LYS B 135      -9.535  36.414   9.788  1.00 64.42           C  
ATOM   1092  NZ  LYS B 135      -9.801  36.788  11.209  1.00 64.42           N  
ATOM   1093  N   ALA B 136      -5.094  34.358   5.871  1.00 75.88           N  
ATOM   1094  CA  ALA B 136      -4.319  35.282   5.047  1.00 75.88           C  
ATOM   1095  C   ALA B 136      -4.472  34.957   3.564  1.00 75.88           C  
ATOM   1096  CB  ALA B 136      -2.846  35.243   5.448  1.00 75.88           C  
ATOM   1097  O   ALA B 136      -4.631  35.859   2.738  1.00 75.88           O  
ATOM   1098  N   ALA B 137      -4.402  33.702   3.297  1.00 78.56           N  
ATOM   1099  CA  ALA B 137      -4.552  33.258   1.913  1.00 78.56           C  
ATOM   1100  C   ALA B 137      -5.922  33.640   1.360  1.00 78.56           C  
ATOM   1101  CB  ALA B 137      -4.344  31.749   1.814  1.00 78.56           C  
ATOM   1102  O   ALA B 137      -6.029  34.120   0.229  1.00 78.56           O  
ATOM   1103  N   SER B 138      -6.949  33.351   2.132  1.00 71.45           N  
ATOM   1104  CA  SER B 138      -8.304  33.694   1.713  1.00 71.45           C  
ATOM   1105  C   SER B 138      -8.449  35.194   1.484  1.00 71.45           C  
ATOM   1106  CB  SER B 138      -9.322  33.228   2.755  1.00 71.45           C  
ATOM   1107  O   SER B 138      -9.065  35.622   0.505  1.00 71.45           O  
ATOM   1108  OG  SER B 138      -9.325  31.815   2.859  1.00 71.45           O  
ATOM   1109  N   TYR B 139      -7.886  35.935   2.358  1.00 69.23           N  
ATOM   1110  CA  TYR B 139      -7.934  37.390   2.260  1.00 69.23           C  
ATOM   1111  C   TYR B 139      -7.262  37.874   0.981  1.00 69.23           C  
ATOM   1112  CB  TYR B 139      -7.263  38.033   3.478  1.00 69.23           C  
ATOM   1113  O   TYR B 139      -7.829  38.683   0.243  1.00 69.23           O  
ATOM   1114  CG  TYR B 139      -7.249  39.542   3.437  1.00 69.23           C  
ATOM   1115  CD1 TYR B 139      -6.141  40.234   2.953  1.00 69.23           C  
ATOM   1116  CD2 TYR B 139      -8.342  40.277   3.882  1.00 69.23           C  
ATOM   1117  CE1 TYR B 139      -6.122  41.624   2.915  1.00 69.23           C  
ATOM   1118  CE2 TYR B 139      -8.334  41.668   3.848  1.00 69.23           C  
ATOM   1119  OH  TYR B 139      -7.209  43.708   3.329  1.00 69.23           O  
ATOM   1120  CZ  TYR B 139      -7.222  42.331   3.364  1.00 69.23           C  
ATOM   1121  N   HIS B 140      -6.110  37.424   0.632  1.00 77.67           N  
ATOM   1122  CA  HIS B 140      -5.355  37.866  -0.535  1.00 77.67           C  
ATOM   1123  C   HIS B 140      -5.997  37.370  -1.827  1.00 77.67           C  
ATOM   1124  CB  HIS B 140      -3.906  37.383  -0.451  1.00 77.67           C  
ATOM   1125  O   HIS B 140      -5.976  38.067  -2.843  1.00 77.67           O  
ATOM   1126  CG  HIS B 140      -3.092  38.106   0.575  1.00 77.67           C  
ATOM   1127  CD2 HIS B 140      -2.536  37.677   1.733  1.00 77.67           C  
ATOM   1128  ND1 HIS B 140      -2.771  39.441   0.464  1.00 77.67           N  
ATOM   1129  CE1 HIS B 140      -2.050  39.803   1.512  1.00 77.67           C  
ATOM   1130  NE2 HIS B 140      -1.894  38.751   2.297  1.00 77.67           N  
ATOM   1131  N   ARG B 141      -6.536  36.215  -1.702  1.00 77.87           N  
ATOM   1132  CA  ARG B 141      -7.264  35.702  -2.858  1.00 77.87           C  
ATOM   1133  C   ARG B 141      -8.450  36.597  -3.200  1.00 77.87           C  
ATOM   1134  CB  ARG B 141      -7.743  34.271  -2.601  1.00 77.87           C  
ATOM   1135  O   ARG B 141      -8.682  36.909  -4.370  1.00 77.87           O  
ATOM   1136  CG  ARG B 141      -7.038  33.224  -3.447  1.00 77.87           C  
ATOM   1137  CD  ARG B 141      -7.614  31.833  -3.219  1.00 77.87           C  
ATOM   1138  NE  ARG B 141      -7.430  31.393  -1.839  1.00 77.87           N  
ATOM   1139  NH1 ARG B 141      -7.698  29.146  -2.302  1.00 77.87           N  
ATOM   1140  NH2 ARG B 141      -7.293  29.838  -0.155  1.00 77.87           N  
ATOM   1141  CZ  ARG B 141      -7.474  30.127  -1.435  1.00 77.87           C  
ATOM   1142  N   LYS B 142      -9.199  37.027  -2.254  1.00 75.39           N  
ATOM   1143  CA  LYS B 142     -10.344  37.912  -2.449  1.00 75.39           C  
ATOM   1144  C   LYS B 142      -9.902  39.273  -2.980  1.00 75.39           C  
ATOM   1145  CB  LYS B 142     -11.118  38.085  -1.142  1.00 75.39           C  
ATOM   1146  O   LYS B 142     -10.557  39.847  -3.852  1.00 75.39           O  
ATOM   1147  CG  LYS B 142     -12.190  37.030  -0.913  1.00 75.39           C  
ATOM   1148  CD  LYS B 142     -12.968  37.293   0.370  1.00 75.39           C  
ATOM   1149  CE  LYS B 142     -13.936  36.158   0.681  1.00 75.39           C  
ATOM   1150  NZ  LYS B 142     -14.691  36.405   1.945  1.00 75.39           N  
ATOM   1151  N   LYS B 143      -8.852  39.764  -2.518  1.00 76.09           N  
ATOM   1152  CA  LYS B 143      -8.325  41.053  -2.957  1.00 76.09           C  
ATOM   1153  C   LYS B 143      -7.916  41.007  -4.426  1.00 76.09           C  
ATOM   1154  CB  LYS B 143      -7.134  41.469  -2.094  1.00 76.09           C  
ATOM   1155  O   LYS B 143      -8.141  41.965  -5.169  1.00 76.09           O  
ATOM   1156  CG  LYS B 143      -7.050  42.966  -1.834  1.00 76.09           C  
ATOM   1157  CD  LYS B 143      -5.934  43.301  -0.853  1.00 76.09           C  
ATOM   1158  CE  LYS B 143      -5.768  44.806  -0.686  1.00 76.09           C  
ATOM   1159  NZ  LYS B 143      -4.702  45.140   0.305  1.00 76.09           N  
ATOM   1160  N   LEU B 144      -7.300  39.909  -4.746  1.00 77.61           N  
ATOM   1161  CA  LEU B 144      -6.893  39.719  -6.134  1.00 77.61           C  
ATOM   1162  C   LEU B 144      -8.109  39.624  -7.049  1.00 77.61           C  
ATOM   1163  CB  LEU B 144      -6.035  38.459  -6.274  1.00 77.61           C  
ATOM   1164  O   LEU B 144      -8.097  40.157  -8.161  1.00 77.61           O  
ATOM   1165  CG  LEU B 144      -4.556  38.602  -5.910  1.00 77.61           C  
ATOM   1166  CD1 LEU B 144      -3.910  37.227  -5.767  1.00 77.61           C  
ATOM   1167  CD2 LEU B 144      -3.825  39.435  -6.958  1.00 77.61           C  
ATOM   1168  N   GLU B 145      -9.192  38.991  -6.610  1.00 75.42           N  
ATOM   1169  CA  GLU B 145     -10.429  38.871  -7.375  1.00 75.42           C  
ATOM   1170  C   GLU B 145     -11.107  40.228  -7.544  1.00 75.42           C  
ATOM   1171  CB  GLU B 145     -11.386  37.885  -6.700  1.00 75.42           C  
ATOM   1172  O   GLU B 145     -11.665  40.521  -8.603  1.00 75.42           O  
ATOM   1173  CG  GLU B 145     -11.021  36.424  -6.922  1.00 75.42           C  
ATOM   1174  CD  GLU B 145     -11.823  35.467  -6.054  1.00 75.42           C  
ATOM   1175  OE1 GLU B 145     -11.532  34.250  -6.064  1.00 75.42           O  
ATOM   1176  OE2 GLU B 145     -12.751  35.939  -5.359  1.00 75.42           O  
ATOM   1177  N   GLU B 146     -11.054  41.081  -6.587  1.00 73.98           N  
ATOM   1178  CA  GLU B 146     -11.637  42.419  -6.634  1.00 73.98           C  
ATOM   1179  C   GLU B 146     -10.864  43.325  -7.588  1.00 73.98           C  
ATOM   1180  CB  GLU B 146     -11.674  43.038  -5.235  1.00 73.98           C  
ATOM   1181  O   GLU B 146     -11.454  44.164  -8.271  1.00 73.98           O  
ATOM   1182  CG  GLU B 146     -12.753  42.457  -4.333  1.00 73.98           C  
ATOM   1183  CD  GLU B 146     -12.646  42.925  -2.891  1.00 73.98           C  
ATOM   1184  OE1 GLU B 146     -13.403  42.420  -2.031  1.00 73.98           O  
ATOM   1185  OE2 GLU B 146     -11.799  43.805  -2.618  1.00 73.98           O  
ATOM   1186  N   TYR B 147      -9.637  43.173  -7.589  1.00 72.06           N  
ATOM   1187  CA  TYR B 147      -8.793  43.970  -8.471  1.00 72.06           C  
ATOM   1188  C   TYR B 147      -9.034  43.607  -9.931  1.00 72.06           C  
ATOM   1189  CB  TYR B 147      -7.314  43.775  -8.122  1.00 72.06           C  
ATOM   1190  O   TYR B 147      -8.905  44.455 -10.817  1.00 72.06           O  
ATOM   1191  CG  TYR B 147      -6.753  44.856  -7.230  1.00 72.06           C  
ATOM   1192  CD1 TYR B 147      -6.305  46.062  -7.763  1.00 72.06           C  
ATOM   1193  CD2 TYR B 147      -6.669  44.673  -5.854  1.00 72.06           C  
ATOM   1194  CE1 TYR B 147      -5.786  47.061  -6.945  1.00 72.06           C  
ATOM   1195  CE2 TYR B 147      -6.151  45.664  -5.027  1.00 72.06           C  
ATOM   1196  OH  TYR B 147      -5.200  47.838  -4.767  1.00 72.06           O  
ATOM   1197  CZ  TYR B 147      -5.713  46.853  -5.581  1.00 72.06           C  
ATOM   1198  N   ASN B 148      -9.418  42.445 -10.157  1.00 70.12           N  
ATOM   1199  CA  ASN B 148      -9.639  41.959 -11.515  1.00 70.12           C  
ATOM   1200  C   ASN B 148     -11.089  42.150 -11.950  1.00 70.12           C  
ATOM   1201  CB  ASN B 148      -9.240  40.486 -11.630  1.00 70.12           C  
ATOM   1202  O   ASN B 148     -11.436  41.886 -13.103  1.00 70.12           O  
ATOM   1203  CG  ASN B 148      -7.738  40.284 -11.604  1.00 70.12           C  
ATOM   1204  ND2 ASN B 148      -7.300  39.156 -11.058  1.00 70.12           N  
ATOM   1205  OD1 ASN B 148      -6.977  41.136 -12.071  1.00 70.12           O  
ATOM   1206  N   ALA B 149     -11.889  42.602 -10.974  1.00 68.08           N  
ATOM   1207  CA  ALA B 149     -13.291  42.831 -11.314  1.00 68.08           C  
ATOM   1208  C   ALA B 149     -13.455  44.105 -12.137  1.00 68.08           C  
ATOM   1209  CB  ALA B 149     -14.141  42.905 -10.048  1.00 68.08           C  
ATOM   1210  O   ALA B 149     -12.726  45.080 -11.935  1.00 68.08           O  
ATOM   1211  N   PRO B 150     -14.333  44.084 -13.320  1.00 62.81           N  
ATOM   1212  CA  PRO B 150     -14.541  45.258 -14.170  1.00 62.81           C  
ATOM   1213  C   PRO B 150     -14.939  46.499 -13.375  1.00 62.81           C  
ATOM   1214  CB  PRO B 150     -15.673  44.821 -15.103  1.00 62.81           C  
ATOM   1215  O   PRO B 150     -15.487  46.383 -12.275  1.00 62.81           O  
ATOM   1216  CG  PRO B 150     -16.028  43.441 -14.654  1.00 62.81           C  
ATOM   1217  CD  PRO B 150     -15.160  43.083 -13.482  1.00 62.81           C  
TER    1218      PRO B 150                                                      
ATOM   1219  N   MET C   1      -6.995  13.365  -0.197  1.00 53.31           N  
ATOM   1220  CA  MET C   1      -7.877  12.797  -1.212  1.00 53.31           C  
ATOM   1221  C   MET C   1      -7.124  11.809  -2.097  1.00 53.31           C  
ATOM   1222  CB  MET C   1      -8.495  13.903  -2.069  1.00 53.31           C  
ATOM   1223  O   MET C   1      -7.647  10.745  -2.432  1.00 53.31           O  
ATOM   1224  CG  MET C   1      -9.738  14.529  -1.460  1.00 53.31           C  
ATOM   1225  SD  MET C   1     -10.658  15.573  -2.656  1.00 53.31           S  
ATOM   1226  CE  MET C   1     -11.577  16.639  -1.511  1.00 53.31           C  
ATOM   1227  N   GLU C   2      -5.848  12.135  -2.255  1.00 62.37           N  
ATOM   1228  CA  GLU C   2      -5.021  11.301  -3.121  1.00 62.37           C  
ATOM   1229  C   GLU C   2      -4.639   9.995  -2.430  1.00 62.37           C  
ATOM   1230  CB  GLU C   2      -3.762  12.056  -3.552  1.00 62.37           C  
ATOM   1231  O   GLU C   2      -4.666   8.928  -3.047  1.00 62.37           O  
ATOM   1232  CG  GLU C   2      -4.008  13.095  -4.636  1.00 62.37           C  
ATOM   1233  CD  GLU C   2      -2.728  13.702  -5.188  1.00 62.37           C  
ATOM   1234  OE1 GLU C   2      -2.792  14.440  -6.198  1.00 62.37           O  
ATOM   1235  OE2 GLU C   2      -1.653  13.438  -4.606  1.00 62.37           O  
ATOM   1236  N   PHE C   3      -4.456  10.131  -1.135  1.00 69.03           N  
ATOM   1237  CA  PHE C   3      -4.061   8.950  -0.377  1.00 69.03           C  
ATOM   1238  C   PHE C   3      -5.219   7.964  -0.269  1.00 69.03           C  
ATOM   1239  CB  PHE C   3      -3.576   9.345   1.021  1.00 69.03           C  
ATOM   1240  O   PHE C   3      -5.029   6.756  -0.425  1.00 69.03           O  
ATOM   1241  CG  PHE C   3      -3.016   8.196   1.816  1.00 69.03           C  
ATOM   1242  CD1 PHE C   3      -3.770   7.589   2.812  1.00 69.03           C  
ATOM   1243  CD2 PHE C   3      -1.734   7.723   1.566  1.00 69.03           C  
ATOM   1244  CE1 PHE C   3      -3.255   6.525   3.549  1.00 69.03           C  
ATOM   1245  CE2 PHE C   3      -1.212   6.661   2.299  1.00 69.03           C  
ATOM   1246  CZ  PHE C   3      -1.973   6.064   3.291  1.00 69.03           C  
ATOM   1247  N   VAL C   4      -6.363   8.516  -0.159  1.00 67.71           N  
ATOM   1248  CA  VAL C   4      -7.551   7.679  -0.036  1.00 67.71           C  
ATOM   1249  C   VAL C   4      -7.792   6.927  -1.343  1.00 67.71           C  
ATOM   1250  CB  VAL C   4      -8.797   8.512   0.337  1.00 67.71           C  
ATOM   1251  O   VAL C   4      -8.151   5.747  -1.331  1.00 67.71           O  
ATOM   1252  CG1 VAL C   4      -9.892   7.618   0.917  1.00 67.71           C  
ATOM   1253  CG2 VAL C   4      -8.425   9.616   1.326  1.00 67.71           C  
ATOM   1254  N   THR C   5      -7.572   7.603  -2.440  1.00 80.21           N  
ATOM   1255  CA  THR C   5      -7.752   6.979  -3.746  1.00 80.21           C  
ATOM   1256  C   THR C   5      -6.720   5.877  -3.966  1.00 80.21           C  
ATOM   1257  CB  THR C   5      -7.649   8.016  -4.880  1.00 80.21           C  
ATOM   1258  O   THR C   5      -7.046   4.809  -4.489  1.00 80.21           O  
ATOM   1259  CG2 THR C   5      -8.762   9.053  -4.778  1.00 80.21           C  
ATOM   1260  OG1 THR C   5      -6.382   8.680  -4.798  1.00 80.21           O  
ATOM   1261  N   ALA C   6      -5.547   6.144  -3.489  1.00 81.36           N  
ATOM   1262  CA  ALA C   6      -4.479   5.158  -3.630  1.00 81.36           C  
ATOM   1263  C   ALA C   6      -4.770   3.911  -2.799  1.00 81.36           C  
ATOM   1264  CB  ALA C   6      -3.138   5.764  -3.224  1.00 81.36           C  
ATOM   1265  O   ALA C   6      -4.528   2.788  -3.248  1.00 81.36           O  
ATOM   1266  N   LEU C   7      -5.328   4.137  -1.676  1.00 83.39           N  
ATOM   1267  CA  LEU C   7      -5.645   3.008  -0.807  1.00 83.39           C  
ATOM   1268  C   LEU C   7      -6.774   2.169  -1.395  1.00 83.39           C  
ATOM   1269  CB  LEU C   7      -6.032   3.500   0.591  1.00 83.39           C  
ATOM   1270  O   LEU C   7      -6.769   0.942  -1.274  1.00 83.39           O  
ATOM   1271  CG  LEU C   7      -4.892   4.019   1.467  1.00 83.39           C  
ATOM   1272  CD1 LEU C   7      -5.439   4.560   2.784  1.00 83.39           C  
ATOM   1273  CD2 LEU C   7      -3.868   2.917   1.720  1.00 83.39           C  
ATOM   1274  N   ALA C   8      -7.754   2.876  -2.030  1.00 87.89           N  
ATOM   1275  CA  ALA C   8      -8.837   2.162  -2.701  1.00 87.89           C  
ATOM   1276  C   ALA C   8      -8.304   1.317  -3.855  1.00 87.89           C  
ATOM   1277  CB  ALA C   8      -9.890   3.145  -3.207  1.00 87.89           C  
ATOM   1278  O   ALA C   8      -8.743   0.182  -4.056  1.00 87.89           O  
ATOM   1279  N   ASP C   9      -7.445   1.856  -4.572  1.00 91.58           N  
ATOM   1280  CA  ASP C   9      -6.821   1.126  -5.672  1.00 91.58           C  
ATOM   1281  C   ASP C   9      -6.046  -0.085  -5.157  1.00 91.58           C  
ATOM   1282  CB  ASP C   9      -5.893   2.045  -6.468  1.00 91.58           C  
ATOM   1283  O   ASP C   9      -6.073  -1.153  -5.772  1.00 91.58           O  
ATOM   1284  CG  ASP C   9      -6.642   3.094  -7.271  1.00 91.58           C  
ATOM   1285  OD1 ASP C   9      -7.863   2.939  -7.487  1.00 91.58           O  
ATOM   1286  OD2 ASP C   9      -6.005   4.082  -7.694  1.00 91.58           O  
ATOM   1287  N   LEU C  10      -5.361   0.136  -4.035  1.00 91.77           N  
ATOM   1288  CA  LEU C  10      -4.608  -0.951  -3.420  1.00 91.77           C  
ATOM   1289  C   LEU C  10      -5.534  -2.096  -3.022  1.00 91.77           C  
ATOM   1290  CB  LEU C  10      -3.844  -0.447  -2.193  1.00 91.77           C  
ATOM   1291  O   LEU C  10      -5.241  -3.261  -3.300  1.00 91.77           O  
ATOM   1292  CG  LEU C  10      -2.781  -1.388  -1.623  1.00 91.77           C  
ATOM   1293  CD1 LEU C  10      -1.708  -1.672  -2.669  1.00 91.77           C  
ATOM   1294  CD2 LEU C  10      -2.161  -0.794  -0.362  1.00 91.77           C  
ATOM   1295  N   ARG C  11      -6.683  -1.802  -2.509  1.00 91.84           N  
ATOM   1296  CA  ARG C  11      -7.664  -2.809  -2.115  1.00 91.84           C  
ATOM   1297  C   ARG C  11      -8.180  -3.574  -3.329  1.00 91.84           C  
ATOM   1298  CB  ARG C  11      -8.831  -2.159  -1.369  1.00 91.84           C  
ATOM   1299  O   ARG C  11      -8.257  -4.804  -3.307  1.00 91.84           O  
ATOM   1300  CG  ARG C  11      -9.941  -3.130  -0.998  1.00 91.84           C  
ATOM   1301  CD  ARG C  11     -11.068  -2.437  -0.244  1.00 91.84           C  
ATOM   1302  NE  ARG C  11     -12.191  -3.338  -0.006  1.00 91.84           N  
ATOM   1303  NH1 ARG C  11     -11.387  -4.143   2.004  1.00 91.84           N  
ATOM   1304  NH2 ARG C  11     -13.381  -4.909   1.173  1.00 91.84           N  
ATOM   1305  CZ  ARG C  11     -12.317  -4.128   1.057  1.00 91.84           C  
ATOM   1306  N   ALA C  12      -8.518  -2.885  -4.355  1.00 94.48           N  
ATOM   1307  CA  ALA C  12      -9.045  -3.507  -5.568  1.00 94.48           C  
ATOM   1308  C   ALA C  12      -8.017  -4.446  -6.193  1.00 94.48           C  
ATOM   1309  CB  ALA C  12      -9.465  -2.438  -6.573  1.00 94.48           C  
ATOM   1310  O   ALA C  12      -8.351  -5.565  -6.591  1.00 94.48           O  
ATOM   1311  N   GLU C  13      -6.814  -4.082  -6.159  1.00 95.41           N  
ATOM   1312  CA  GLU C  13      -5.766  -4.851  -6.822  1.00 95.41           C  
ATOM   1313  C   GLU C  13      -5.314  -6.026  -5.959  1.00 95.41           C  
ATOM   1314  CB  GLU C  13      -4.571  -3.955  -7.157  1.00 95.41           C  
ATOM   1315  O   GLU C  13      -4.753  -6.998  -6.469  1.00 95.41           O  
ATOM   1316  CG  GLU C  13      -4.834  -2.978  -8.294  1.00 95.41           C  
ATOM   1317  CD  GLU C  13      -5.182  -3.664  -9.606  1.00 95.41           C  
ATOM   1318  OE1 GLU C  13      -5.643  -2.977 -10.545  1.00 95.41           O  
ATOM   1319  OE2 GLU C  13      -4.993  -4.897  -9.694  1.00 95.41           O  
ATOM   1320  N   ALA C  14      -5.510  -5.982  -4.648  1.00 97.09           N  
ATOM   1321  CA  ALA C  14      -5.055  -7.017  -3.724  1.00 97.09           C  
ATOM   1322  C   ALA C  14      -6.165  -8.025  -3.439  1.00 97.09           C  
ATOM   1323  CB  ALA C  14      -4.565  -6.389  -2.421  1.00 97.09           C  
ATOM   1324  O   ALA C  14      -6.056  -8.834  -2.515  1.00 97.09           O  
ATOM   1325  N   SER C  15      -7.221  -7.997  -4.206  1.00 97.91           N  
ATOM   1326  CA  SER C  15      -8.388  -8.834  -3.944  1.00 97.91           C  
ATOM   1327  C   SER C  15      -8.375 -10.087  -4.813  1.00 97.91           C  
ATOM   1328  CB  SER C  15      -9.677  -8.048  -4.187  1.00 97.91           C  
ATOM   1329  O   SER C  15      -7.850 -10.070  -5.928  1.00 97.91           O  
ATOM   1330  OG  SER C  15      -9.780  -6.959  -3.287  1.00 97.91           O  
ATOM   1331  N   CYS C  16      -8.973 -11.156  -4.252  1.00 98.67           N  
ATOM   1332  CA  CYS C  16      -9.223 -12.384  -4.998  1.00 98.67           C  
ATOM   1333  C   CYS C  16     -10.417 -12.221  -5.932  1.00 98.67           C  
ATOM   1334  CB  CYS C  16      -9.467 -13.552  -4.043  1.00 98.67           C  
ATOM   1335  O   CYS C  16     -11.494 -11.806  -5.503  1.00 98.67           O  
ATOM   1336  SG  CYS C  16      -9.778 -15.123  -4.878  1.00 98.67           S  
ATOM   1337  N   PRO C  17     -10.255 -12.540  -7.241  1.00 98.21           N  
ATOM   1338  CA  PRO C  17     -11.362 -12.371  -8.186  1.00 98.21           C  
ATOM   1339  C   PRO C  17     -12.550 -13.277  -7.871  1.00 98.21           C  
ATOM   1340  CB  PRO C  17     -10.735 -12.740  -9.533  1.00 98.21           C  
ATOM   1341  O   PRO C  17     -13.658 -13.040  -8.358  1.00 98.21           O  
ATOM   1342  CG  PRO C  17      -9.267 -12.539  -9.339  1.00 98.21           C  
ATOM   1343  CD  PRO C  17      -8.927 -12.852  -7.910  1.00 98.21           C  
ATOM   1344  N   ILE C  18     -12.417 -14.309  -7.106  1.00 98.35           N  
ATOM   1345  CA  ILE C  18     -13.495 -15.245  -6.809  1.00 98.35           C  
ATOM   1346  C   ILE C  18     -14.277 -14.761  -5.590  1.00 98.35           C  
ATOM   1347  CB  ILE C  18     -12.955 -16.672  -6.566  1.00 98.35           C  
ATOM   1348  O   ILE C  18     -15.465 -14.445  -5.692  1.00 98.35           O  
ATOM   1349  CG1 ILE C  18     -12.289 -17.214  -7.836  1.00 98.35           C  
ATOM   1350  CG2 ILE C  18     -14.077 -17.602  -6.097  1.00 98.35           C  
ATOM   1351  CD1 ILE C  18     -11.621 -18.570  -7.655  1.00 98.35           C  
ATOM   1352  N   CYS C  19     -13.643 -14.505  -4.471  1.00 98.50           N  
ATOM   1353  CA  CYS C  19     -14.360 -14.166  -3.247  1.00 98.50           C  
ATOM   1354  C   CYS C  19     -14.435 -12.655  -3.061  1.00 98.50           C  
ATOM   1355  CB  CYS C  19     -13.684 -14.805  -2.035  1.00 98.50           C  
ATOM   1356  O   CYS C  19     -15.202 -12.165  -2.230  1.00 98.50           O  
ATOM   1357  SG  CYS C  19     -12.042 -14.140  -1.682  1.00 98.50           S  
ATOM   1358  N   LEU C  20     -13.618 -11.912  -3.705  1.00 97.62           N  
ATOM   1359  CA  LEU C  20     -13.610 -10.454  -3.741  1.00 97.62           C  
ATOM   1360  C   LEU C  20     -13.044  -9.881  -2.446  1.00 97.62           C  
ATOM   1361  CB  LEU C  20     -15.024  -9.916  -3.975  1.00 97.62           C  
ATOM   1362  O   LEU C  20     -13.107  -8.671  -2.217  1.00 97.62           O  
ATOM   1363  CG  LEU C  20     -15.696 -10.324  -5.287  1.00 97.62           C  
ATOM   1364  CD1 LEU C  20     -17.077  -9.686  -5.396  1.00 97.62           C  
ATOM   1365  CD2 LEU C  20     -14.826  -9.935  -6.477  1.00 97.62           C  
ATOM   1366  N   ASP C  21     -12.530 -10.695  -1.601  1.00 97.34           N  
ATOM   1367  CA  ASP C  21     -11.806 -10.249  -0.414  1.00 97.34           C  
ATOM   1368  C   ASP C  21     -10.302 -10.197  -0.675  1.00 97.34           C  
ATOM   1369  CB  ASP C  21     -12.103 -11.167   0.773  1.00 97.34           C  
ATOM   1370  O   ASP C  21      -9.842 -10.559  -1.760  1.00 97.34           O  
ATOM   1371  CG  ASP C  21     -13.487 -10.951   1.359  1.00 97.34           C  
ATOM   1372  OD1 ASP C  21     -13.954  -9.793   1.408  1.00 97.34           O  
ATOM   1373  OD2 ASP C  21     -14.115 -11.948   1.777  1.00 97.34           O  
ATOM   1374  N   TYR C  22      -9.577  -9.654   0.349  1.00 97.74           N  
ATOM   1375  CA  TYR C  22      -8.124  -9.687   0.225  1.00 97.74           C  
ATOM   1376  C   TYR C  22      -7.625 -11.113   0.028  1.00 97.74           C  
ATOM   1377  CB  TYR C  22      -7.464  -9.068   1.461  1.00 97.74           C  
ATOM   1378  O   TYR C  22      -8.141 -12.048   0.645  1.00 97.74           O  
ATOM   1379  CG  TYR C  22      -7.493  -7.559   1.473  1.00 97.74           C  
ATOM   1380  CD1 TYR C  22      -6.526  -6.819   0.796  1.00 97.74           C  
ATOM   1381  CD2 TYR C  22      -8.485  -6.871   2.163  1.00 97.74           C  
ATOM   1382  CE1 TYR C  22      -6.547  -5.428   0.807  1.00 97.74           C  
ATOM   1383  CE2 TYR C  22      -8.516  -5.480   2.180  1.00 97.74           C  
ATOM   1384  OH  TYR C  22      -7.570  -3.392   1.513  1.00 97.74           O  
ATOM   1385  CZ  TYR C  22      -7.545  -4.769   1.500  1.00 97.74           C  
ATOM   1386  N   LEU C  23      -6.661 -11.260  -0.866  1.00 98.62           N  
ATOM   1387  CA  LEU C  23      -6.077 -12.572  -1.120  1.00 98.62           C  
ATOM   1388  C   LEU C  23      -5.580 -13.206   0.175  1.00 98.62           C  
ATOM   1389  CB  LEU C  23      -4.926 -12.461  -2.123  1.00 98.62           C  
ATOM   1390  O   LEU C  23      -4.906 -12.551   0.973  1.00 98.62           O  
ATOM   1391  CG  LEU C  23      -5.318 -12.233  -3.583  1.00 98.62           C  
ATOM   1392  CD1 LEU C  23      -4.172 -11.574  -4.343  1.00 98.62           C  
ATOM   1393  CD2 LEU C  23      -5.717 -13.549  -4.242  1.00 98.62           C  
ATOM   1394  N   LYS C  24      -5.957 -14.398   0.391  1.00 97.91           N  
ATOM   1395  CA  LYS C  24      -5.462 -15.212   1.498  1.00 97.91           C  
ATOM   1396  C   LYS C  24      -4.713 -16.439   0.986  1.00 97.91           C  
ATOM   1397  CB  LYS C  24      -6.616 -15.643   2.405  1.00 97.91           C  
ATOM   1398  O   LYS C  24      -5.269 -17.245   0.238  1.00 97.91           O  
ATOM   1399  CG  LYS C  24      -7.272 -14.497   3.160  1.00 97.91           C  
ATOM   1400  CD  LYS C  24      -8.394 -14.992   4.063  1.00 97.91           C  
ATOM   1401  CE  LYS C  24      -9.152 -13.835   4.699  1.00 97.91           C  
ATOM   1402  NZ  LYS C  24     -10.243 -14.315   5.599  1.00 97.91           N  
ATOM   1403  N   ASP C  25      -3.449 -16.570   1.445  1.00 98.18           N  
ATOM   1404  CA  ASP C  25      -2.609 -17.647   0.930  1.00 98.18           C  
ATOM   1405  C   ASP C  25      -2.659 -17.700  -0.596  1.00 98.18           C  
ATOM   1406  CB  ASP C  25      -3.041 -18.992   1.517  1.00 98.18           C  
ATOM   1407  O   ASP C  25      -2.999 -18.733  -1.175  1.00 98.18           O  
ATOM   1408  CG  ASP C  25      -2.876 -19.061   3.025  1.00 98.18           C  
ATOM   1409  OD1 ASP C  25      -1.887 -18.512   3.557  1.00 98.18           O  
ATOM   1410  OD2 ASP C  25      -3.743 -19.671   3.688  1.00 98.18           O  
ATOM   1411  N   PRO C  26      -2.286 -16.635  -1.268  1.00 98.70           N  
ATOM   1412  CA  PRO C  26      -2.435 -16.507  -2.720  1.00 98.70           C  
ATOM   1413  C   PRO C  26      -1.634 -17.555  -3.490  1.00 98.70           C  
ATOM   1414  CB  PRO C  26      -1.907 -15.099  -3.006  1.00 98.70           C  
ATOM   1415  O   PRO C  26      -0.526 -17.912  -3.084  1.00 98.70           O  
ATOM   1416  CG  PRO C  26      -1.006 -14.788  -1.855  1.00 98.70           C  
ATOM   1417  CD  PRO C  26      -1.458 -15.584  -0.665  1.00 98.70           C  
ATOM   1418  N   VAL C  27      -2.204 -18.037  -4.547  1.00 98.57           N  
ATOM   1419  CA  VAL C  27      -1.534 -18.939  -5.478  1.00 98.57           C  
ATOM   1420  C   VAL C  27      -1.639 -18.387  -6.898  1.00 98.57           C  
ATOM   1421  CB  VAL C  27      -2.128 -20.364  -5.414  1.00 98.57           C  
ATOM   1422  O   VAL C  27      -2.625 -17.733  -7.245  1.00 98.57           O  
ATOM   1423  CG1 VAL C  27      -1.891 -20.987  -4.040  1.00 98.57           C  
ATOM   1424  CG2 VAL C  27      -3.620 -20.334  -5.741  1.00 98.57           C  
ATOM   1425  N   THR C  28      -0.676 -18.596  -7.659  1.00 98.05           N  
ATOM   1426  CA  THR C  28      -0.631 -18.212  -9.065  1.00 98.05           C  
ATOM   1427  C   THR C  28      -0.818 -19.431  -9.964  1.00 98.05           C  
ATOM   1428  CB  THR C  28       0.697 -17.514  -9.412  1.00 98.05           C  
ATOM   1429  O   THR C  28      -0.169 -20.460  -9.766  1.00 98.05           O  
ATOM   1430  CG2 THR C  28       0.706 -17.037 -10.860  1.00 98.05           C  
ATOM   1431  OG1 THR C  28       0.877 -16.385  -8.548  1.00 98.05           O  
ATOM   1432  N   ILE C  29      -1.732 -19.269 -10.956  1.00 97.07           N  
ATOM   1433  CA  ILE C  29      -1.956 -20.403 -11.846  1.00 97.07           C  
ATOM   1434  C   ILE C  29      -1.270 -20.150 -13.187  1.00 97.07           C  
ATOM   1435  CB  ILE C  29      -3.464 -20.667 -12.056  1.00 97.07           C  
ATOM   1436  O   ILE C  29      -0.635 -19.111 -13.379  1.00 97.07           O  
ATOM   1437  CG1 ILE C  29      -4.130 -19.458 -12.721  1.00 97.07           C  
ATOM   1438  CG2 ILE C  29      -4.143 -21.004 -10.725  1.00 97.07           C  
ATOM   1439  CD1 ILE C  29      -5.604 -19.662 -13.042  1.00 97.07           C  
ATOM   1440  N   SER C  30      -1.395 -20.977 -14.143  1.00 94.55           N  
ATOM   1441  CA  SER C  30      -0.574 -21.030 -15.348  1.00 94.55           C  
ATOM   1442  C   SER C  30      -0.795 -19.800 -16.222  1.00 94.55           C  
ATOM   1443  CB  SER C  30      -0.878 -22.296 -16.149  1.00 94.55           C  
ATOM   1444  O   SER C  30       0.091 -19.405 -16.983  1.00 94.55           O  
ATOM   1445  OG  SER C  30      -2.266 -22.400 -16.418  1.00 94.55           O  
ATOM   1446  N   CYS C  31      -1.982 -19.165 -16.076  1.00 96.08           N  
ATOM   1447  CA  CYS C  31      -2.267 -17.994 -16.898  1.00 96.08           C  
ATOM   1448  C   CYS C  31      -1.765 -16.721 -16.226  1.00 96.08           C  
ATOM   1449  CB  CYS C  31      -3.767 -17.881 -17.168  1.00 96.08           C  
ATOM   1450  O   CYS C  31      -1.816 -15.641 -16.817  1.00 96.08           O  
ATOM   1451  SG  CYS C  31      -4.752 -17.571 -15.686  1.00 96.08           S  
ATOM   1452  N   GLY C  32      -1.322 -16.810 -15.020  1.00 96.82           N  
ATOM   1453  CA  GLY C  32      -0.753 -15.658 -14.340  1.00 96.82           C  
ATOM   1454  C   GLY C  32      -1.717 -15.002 -13.370  1.00 96.82           C  
ATOM   1455  O   GLY C  32      -1.328 -14.120 -12.601  1.00 96.82           O  
ATOM   1456  N   HIS C  33      -2.926 -15.456 -13.350  1.00 98.12           N  
ATOM   1457  CA  HIS C  33      -3.909 -14.895 -12.430  1.00 98.12           C  
ATOM   1458  C   HIS C  33      -3.787 -15.519 -11.044  1.00 98.12           C  
ATOM   1459  CB  HIS C  33      -5.325 -15.094 -12.973  1.00 98.12           C  
ATOM   1460  O   HIS C  33      -3.355 -16.667 -10.912  1.00 98.12           O  
ATOM   1461  CG  HIS C  33      -5.644 -14.229 -14.151  1.00 98.12           C  
ATOM   1462  CD2 HIS C  33      -5.737 -12.884 -14.267  1.00 98.12           C  
ATOM   1463  ND1 HIS C  33      -5.916 -14.744 -15.400  1.00 98.12           N  
ATOM   1464  CE1 HIS C  33      -6.162 -13.749 -16.236  1.00 98.12           C  
ATOM   1465  NE2 HIS C  33      -6.059 -12.610 -15.573  1.00 98.12           N  
ATOM   1466  N   ASN C  34      -4.145 -14.808 -10.048  1.00 98.68           N  
ATOM   1467  CA  ASN C  34      -3.976 -15.213  -8.656  1.00 98.68           C  
ATOM   1468  C   ASN C  34      -5.320 -15.371  -7.951  1.00 98.68           C  
ATOM   1469  CB  ASN C  34      -3.098 -14.209  -7.907  1.00 98.68           C  
ATOM   1470  O   ASN C  34      -6.256 -14.614  -8.215  1.00 98.68           O  
ATOM   1471  CG  ASN C  34      -1.737 -14.029  -8.551  1.00 98.68           C  
ATOM   1472  ND2 ASN C  34      -1.583 -12.960  -9.323  1.00 98.68           N  
ATOM   1473  OD1 ASN C  34      -0.832 -14.845  -8.357  1.00 98.68           O  
ATOM   1474  N   PHE C  35      -5.434 -16.262  -7.050  1.00 98.78           N  
ATOM   1475  CA  PHE C  35      -6.620 -16.555  -6.253  1.00 98.78           C  
ATOM   1476  C   PHE C  35      -6.230 -17.029  -4.858  1.00 98.78           C  
ATOM   1477  CB  PHE C  35      -7.485 -17.613  -6.944  1.00 98.78           C  
ATOM   1478  O   PHE C  35      -5.093 -17.447  -4.633  1.00 98.78           O  
ATOM   1479  CG  PHE C  35      -7.854 -17.265  -8.361  1.00 98.78           C  
ATOM   1480  CD1 PHE C  35      -8.999 -16.528  -8.635  1.00 98.78           C  
ATOM   1481  CD2 PHE C  35      -7.053 -17.675  -9.420  1.00 98.78           C  
ATOM   1482  CE1 PHE C  35      -9.342 -16.204  -9.946  1.00 98.78           C  
ATOM   1483  CE2 PHE C  35      -7.390 -17.355 -10.732  1.00 98.78           C  
ATOM   1484  CZ  PHE C  35      -8.535 -16.620 -10.993  1.00 98.78           C  
ATOM   1485  N   CYS C  36      -7.122 -16.862  -3.929  1.00 98.86           N  
ATOM   1486  CA  CYS C  36      -6.927 -17.606  -2.689  1.00 98.86           C  
ATOM   1487  C   CYS C  36      -6.802 -19.099  -2.963  1.00 98.86           C  
ATOM   1488  CB  CYS C  36      -8.084 -17.350  -1.723  1.00 98.86           C  
ATOM   1489  O   CYS C  36      -7.502 -19.638  -3.822  1.00 98.86           O  
ATOM   1490  SG  CYS C  36      -8.362 -15.601  -1.368  1.00 98.86           S  
ATOM   1491  N   LEU C  37      -5.943 -19.750  -2.245  1.00 98.63           N  
ATOM   1492  CA  LEU C  37      -5.796 -21.192  -2.411  1.00 98.63           C  
ATOM   1493  C   LEU C  37      -7.135 -21.899  -2.233  1.00 98.63           C  
ATOM   1494  CB  LEU C  37      -4.776 -21.745  -1.412  1.00 98.63           C  
ATOM   1495  O   LEU C  37      -7.531 -22.710  -3.074  1.00 98.63           O  
ATOM   1496  CG  LEU C  37      -4.573 -23.261  -1.421  1.00 98.63           C  
ATOM   1497  CD1 LEU C  37      -4.079 -23.721  -2.789  1.00 98.63           C  
ATOM   1498  CD2 LEU C  37      -3.595 -23.676  -0.327  1.00 98.63           C  
ATOM   1499  N   SER C  38      -7.822 -21.534  -1.208  1.00 98.59           N  
ATOM   1500  CA  SER C  38      -9.101 -22.171  -0.910  1.00 98.59           C  
ATOM   1501  C   SER C  38     -10.123 -21.898  -2.008  1.00 98.59           C  
ATOM   1502  CB  SER C  38      -9.642 -21.683   0.434  1.00 98.59           C  
ATOM   1503  O   SER C  38     -10.912 -22.778  -2.362  1.00 98.59           O  
ATOM   1504  OG  SER C  38      -9.819 -20.277   0.425  1.00 98.59           O  
ATOM   1505  N   CYS C  39     -10.150 -20.694  -2.557  1.00 98.66           N  
ATOM   1506  CA  CYS C  39     -11.103 -20.314  -3.593  1.00 98.66           C  
ATOM   1507  C   CYS C  39     -10.870 -21.116  -4.869  1.00 98.66           C  
ATOM   1508  CB  CYS C  39     -11.001 -18.819  -3.894  1.00 98.66           C  
ATOM   1509  O   CYS C  39     -11.818 -21.631  -5.464  1.00 98.66           O  
ATOM   1510  SG  CYS C  39     -11.676 -17.767  -2.590  1.00 98.66           S  
ATOM   1511  N   ILE C  40      -9.661 -21.289  -5.259  1.00 98.35           N  
ATOM   1512  CA  ILE C  40      -9.384 -21.967  -6.521  1.00 98.35           C  
ATOM   1513  C   ILE C  40      -9.619 -23.467  -6.363  1.00 98.35           C  
ATOM   1514  CB  ILE C  40      -7.940 -21.698  -7.001  1.00 98.35           C  
ATOM   1515  O   ILE C  40     -10.083 -24.130  -7.293  1.00 98.35           O  
ATOM   1516  CG1 ILE C  40      -7.780 -22.112  -8.469  1.00 98.35           C  
ATOM   1517  CG2 ILE C  40      -6.930 -22.430  -6.113  1.00 98.35           C  
ATOM   1518  CD1 ILE C  40      -8.653 -21.322  -9.434  1.00 98.35           C  
ATOM   1519  N   ILE C  41      -9.285 -23.992  -5.216  1.00 97.75           N  
ATOM   1520  CA  ILE C  41      -9.542 -25.402  -4.947  1.00 97.75           C  
ATOM   1521  C   ILE C  41     -11.038 -25.685  -5.062  1.00 97.75           C  
ATOM   1522  CB  ILE C  41      -9.023 -25.815  -3.552  1.00 97.75           C  
ATOM   1523  O   ILE C  41     -11.445 -26.653  -5.709  1.00 97.75           O  
ATOM   1524  CG1 ILE C  41      -7.492 -25.879  -3.548  1.00 97.75           C  
ATOM   1525  CG2 ILE C  41      -9.628 -27.156  -3.126  1.00 97.75           C  
ATOM   1526  CD1 ILE C  41      -6.887 -26.146  -2.177  1.00 97.75           C  
ATOM   1527  N   MET C  42     -11.767 -24.845  -4.496  1.00 97.80           N  
ATOM   1528  CA  MET C  42     -13.217 -25.007  -4.528  1.00 97.80           C  
ATOM   1529  C   MET C  42     -13.754 -24.830  -5.944  1.00 97.80           C  
ATOM   1530  CB  MET C  42     -13.891 -24.009  -3.585  1.00 97.80           C  
ATOM   1531  O   MET C  42     -14.640 -25.571  -6.374  1.00 97.80           O  
ATOM   1532  CG  MET C  42     -13.788 -24.387  -2.116  1.00 97.80           C  
ATOM   1533  SD  MET C  42     -14.519 -26.032  -1.760  1.00 97.80           S  
ATOM   1534  CE  MET C  42     -16.245 -25.722  -2.224  1.00 97.80           C  
ATOM   1535  N   SER C  43     -13.251 -23.881  -6.667  1.00 97.00           N  
ATOM   1536  CA  SER C  43     -13.711 -23.599  -8.023  1.00 97.00           C  
ATOM   1537  C   SER C  43     -13.438 -24.775  -8.955  1.00 97.00           C  
ATOM   1538  CB  SER C  43     -13.038 -22.339  -8.567  1.00 97.00           C  
ATOM   1539  O   SER C  43     -14.212 -25.034  -9.879  1.00 97.00           O  
ATOM   1540  OG  SER C  43     -13.378 -22.134  -9.928  1.00 97.00           O  
ATOM   1541  N   TRP C  44     -12.391 -25.508  -8.703  1.00 96.39           N  
ATOM   1542  CA  TRP C  44     -11.977 -26.601  -9.576  1.00 96.39           C  
ATOM   1543  C   TRP C  44     -12.338 -27.951  -8.967  1.00 96.39           C  
ATOM   1544  CB  TRP C  44     -10.471 -26.534  -9.845  1.00 96.39           C  
ATOM   1545  O   TRP C  44     -11.907 -28.997  -9.458  1.00 96.39           O  
ATOM   1546  CG  TRP C  44     -10.071 -25.458 -10.808  1.00 96.39           C  
ATOM   1547  CD1 TRP C  44     -10.902 -24.622 -11.501  1.00 96.39           C  
ATOM   1548  CD2 TRP C  44      -8.738 -25.104 -11.189  1.00 96.39           C  
ATOM   1549  CE2 TRP C  44      -8.836 -24.044 -12.117  1.00 96.39           C  
ATOM   1550  CE3 TRP C  44      -7.469 -25.581 -10.834  1.00 96.39           C  
ATOM   1551  NE1 TRP C  44     -10.165 -23.769 -12.290  1.00 96.39           N  
ATOM   1552  CH2 TRP C  44      -6.481 -23.937 -12.331  1.00 96.39           C  
ATOM   1553  CZ2 TRP C  44      -7.710 -23.452 -12.695  1.00 96.39           C  
ATOM   1554  CZ3 TRP C  44      -6.350 -24.990 -11.410  1.00 96.39           C  
ATOM   1555  N   LYS C  45     -13.004 -28.051  -7.834  1.00 95.06           N  
ATOM   1556  CA  LYS C  45     -13.250 -29.241  -7.025  1.00 95.06           C  
ATOM   1557  C   LYS C  45     -13.848 -30.365  -7.867  1.00 95.06           C  
ATOM   1558  CB  LYS C  45     -14.179 -28.912  -5.855  1.00 95.06           C  
ATOM   1559  O   LYS C  45     -13.453 -31.525  -7.733  1.00 95.06           O  
ATOM   1560  CG  LYS C  45     -14.420 -30.079  -4.909  1.00 95.06           C  
ATOM   1561  CD  LYS C  45     -15.335 -29.685  -3.757  1.00 95.06           C  
ATOM   1562  CE  LYS C  45     -15.574 -30.852  -2.807  1.00 95.06           C  
ATOM   1563  NZ  LYS C  45     -16.447 -30.462  -1.659  1.00 95.06           N  
ATOM   1564  N   ASP C  46     -14.575 -30.122  -8.889  1.00 93.50           N  
ATOM   1565  CA  ASP C  46     -15.276 -31.172  -9.621  1.00 93.50           C  
ATOM   1566  C   ASP C  46     -14.793 -31.249 -11.068  1.00 93.50           C  
ATOM   1567  CB  ASP C  46     -16.787 -30.935  -9.584  1.00 93.50           C  
ATOM   1568  O   ASP C  46     -15.430 -31.888 -11.908  1.00 93.50           O  
ATOM   1569  CG  ASP C  46     -17.366 -31.021  -8.183  1.00 93.50           C  
ATOM   1570  OD1 ASP C  46     -16.974 -31.926  -7.415  1.00 93.50           O  
ATOM   1571  OD2 ASP C  46     -18.225 -30.178  -7.844  1.00 93.50           O  
ATOM   1572  N   LEU C  47     -13.687 -30.628 -11.289  1.00 93.43           N  
ATOM   1573  CA  LEU C  47     -13.147 -30.642 -12.645  1.00 93.43           C  
ATOM   1574  C   LEU C  47     -12.053 -31.695 -12.783  1.00 93.43           C  
ATOM   1575  CB  LEU C  47     -12.594 -29.263 -13.016  1.00 93.43           C  
ATOM   1576  O   LEU C  47     -11.256 -31.893 -11.863  1.00 93.43           O  
ATOM   1577  CG  LEU C  47     -13.592 -28.104 -12.990  1.00 93.43           C  
ATOM   1578  CD1 LEU C  47     -12.909 -26.808 -13.414  1.00 93.43           C  
ATOM   1579  CD2 LEU C  47     -14.785 -28.404 -13.890  1.00 93.43           C  
ATOM   1580  N   HIS C  48     -11.993 -32.412 -13.891  1.00 89.36           N  
ATOM   1581  CA  HIS C  48     -11.034 -33.505 -14.014  1.00 89.36           C  
ATOM   1582  C   HIS C  48     -10.123 -33.305 -15.220  1.00 89.36           C  
ATOM   1583  CB  HIS C  48     -11.762 -34.846 -14.122  1.00 89.36           C  
ATOM   1584  O   HIS C  48      -8.924 -33.584 -15.151  1.00 89.36           O  
ATOM   1585  CG  HIS C  48     -12.599 -35.172 -12.926  1.00 89.36           C  
ATOM   1586  CD2 HIS C  48     -13.943 -35.218 -12.768  1.00 89.36           C  
ATOM   1587  ND1 HIS C  48     -12.055 -35.500 -11.703  1.00 89.36           N  
ATOM   1588  CE1 HIS C  48     -13.031 -35.734 -10.843  1.00 89.36           C  
ATOM   1589  NE2 HIS C  48     -14.187 -35.570 -11.464  1.00 89.36           N  
ATOM   1590  N   ASP C  49     -10.569 -32.731 -16.262  1.00 89.25           N  
ATOM   1591  CA  ASP C  49      -9.756 -32.728 -17.474  1.00 89.25           C  
ATOM   1592  C   ASP C  49      -9.486 -31.302 -17.951  1.00 89.25           C  
ATOM   1593  CB  ASP C  49     -10.440 -33.532 -18.581  1.00 89.25           C  
ATOM   1594  O   ASP C  49      -8.562 -31.068 -18.732  1.00 89.25           O  
ATOM   1595  CG  ASP C  49     -10.492 -35.021 -18.287  1.00 89.25           C  
ATOM   1596  OD1 ASP C  49      -9.493 -35.578 -17.783  1.00 89.25           O  
ATOM   1597  OD2 ASP C  49     -11.541 -35.643 -18.564  1.00 89.25           O  
ATOM   1598  N   SER C  50     -10.242 -30.483 -17.530  1.00 92.26           N  
ATOM   1599  CA  SER C  50     -10.080 -29.092 -17.939  1.00 92.26           C  
ATOM   1600  C   SER C  50     -10.165 -28.150 -16.742  1.00 92.26           C  
ATOM   1601  CB  SER C  50     -11.140 -28.710 -18.973  1.00 92.26           C  
ATOM   1602  O   SER C  50     -11.018 -28.323 -15.869  1.00 92.26           O  
ATOM   1603  OG  SER C  50     -11.071 -27.327 -19.277  1.00 92.26           O  
ATOM   1604  N   PHE C  51      -9.307 -27.236 -16.767  1.00 96.63           N  
ATOM   1605  CA  PHE C  51      -9.229 -26.337 -15.622  1.00 96.63           C  
ATOM   1606  C   PHE C  51      -9.194 -24.883 -16.076  1.00 96.63           C  
ATOM   1607  CB  PHE C  51      -7.994 -26.652 -14.772  1.00 96.63           C  
ATOM   1608  O   PHE C  51      -8.132 -24.258 -16.091  1.00 96.63           O  
ATOM   1609  CG  PHE C  51      -7.913 -28.087 -14.328  1.00 96.63           C  
ATOM   1610  CD1 PHE C  51      -8.627 -28.528 -13.220  1.00 96.63           C  
ATOM   1611  CD2 PHE C  51      -7.121 -28.996 -15.017  1.00 96.63           C  
ATOM   1612  CE1 PHE C  51      -8.554 -29.856 -12.806  1.00 96.63           C  
ATOM   1613  CE2 PHE C  51      -7.043 -30.325 -14.609  1.00 96.63           C  
ATOM   1614  CZ  PHE C  51      -7.759 -30.753 -13.503  1.00 96.63           C  
ATOM   1615  N   PRO C  52     -10.326 -24.367 -16.429  1.00 97.46           N  
ATOM   1616  CA  PRO C  52     -10.383 -22.980 -16.896  1.00 97.46           C  
ATOM   1617  C   PRO C  52     -10.133 -21.970 -15.778  1.00 97.46           C  
ATOM   1618  CB  PRO C  52     -11.808 -22.850 -17.441  1.00 97.46           C  
ATOM   1619  O   PRO C  52     -10.609 -22.157 -14.655  1.00 97.46           O  
ATOM   1620  CG  PRO C  52     -12.610 -23.836 -16.655  1.00 97.46           C  
ATOM   1621  CD  PRO C  52     -11.730 -25.006 -16.320  1.00 97.46           C  
ATOM   1622  N   CYS C  53      -9.428 -21.008 -16.093  1.00 97.84           N  
ATOM   1623  CA  CYS C  53      -9.235 -19.919 -15.143  1.00 97.84           C  
ATOM   1624  C   CYS C  53     -10.555 -19.223 -14.835  1.00 97.84           C  
ATOM   1625  CB  CYS C  53      -8.228 -18.905 -15.686  1.00 97.84           C  
ATOM   1626  O   CYS C  53     -11.288 -18.841 -15.749  1.00 97.84           O  
ATOM   1627  SG  CYS C  53      -8.035 -17.441 -14.646  1.00 97.84           S  
ATOM   1628  N   PRO C  54     -10.830 -19.012 -13.613  1.00 97.64           N  
ATOM   1629  CA  PRO C  54     -12.092 -18.368 -13.242  1.00 97.64           C  
ATOM   1630  C   PRO C  54     -12.169 -16.913 -13.700  1.00 97.64           C  
ATOM   1631  CB  PRO C  54     -12.100 -18.460 -11.714  1.00 97.64           C  
ATOM   1632  O   PRO C  54     -13.253 -16.325 -13.722  1.00 97.64           O  
ATOM   1633  CG  PRO C  54     -11.243 -19.644 -11.399  1.00 97.64           C  
ATOM   1634  CD  PRO C  54     -10.119 -19.698 -12.393  1.00 97.64           C  
ATOM   1635  N   PHE C  55     -11.083 -16.328 -13.998  1.00 97.09           N  
ATOM   1636  CA  PHE C  55     -11.069 -14.920 -14.374  1.00 97.09           C  
ATOM   1637  C   PHE C  55     -10.965 -14.764 -15.887  1.00 97.09           C  
ATOM   1638  CB  PHE C  55      -9.908 -14.190 -13.691  1.00 97.09           C  
ATOM   1639  O   PHE C  55     -11.887 -14.257 -16.529  1.00 97.09           O  
ATOM   1640  CG  PHE C  55      -9.919 -12.700 -13.901  1.00 97.09           C  
ATOM   1641  CD1 PHE C  55      -8.973 -12.093 -14.718  1.00 97.09           C  
ATOM   1642  CD2 PHE C  55     -10.875 -11.907 -13.281  1.00 97.09           C  
ATOM   1643  CE1 PHE C  55      -8.981 -10.714 -14.915  1.00 97.09           C  
ATOM   1644  CE2 PHE C  55     -10.889 -10.528 -13.473  1.00 97.09           C  
ATOM   1645  CZ  PHE C  55      -9.940  -9.934 -14.289  1.00 97.09           C  
ATOM   1646  N   CYS C  56      -9.994 -15.374 -16.581  1.00 97.64           N  
ATOM   1647  CA  CYS C  56      -9.760 -15.133 -18.000  1.00 97.64           C  
ATOM   1648  C   CYS C  56     -10.259 -16.301 -18.842  1.00 97.64           C  
ATOM   1649  CB  CYS C  56      -8.273 -14.900 -18.266  1.00 97.64           C  
ATOM   1650  O   CYS C  56     -10.271 -16.226 -20.071  1.00 97.64           O  
ATOM   1651  SG  CYS C  56      -7.271 -16.399 -18.162  1.00 97.64           S  
ATOM   1652  N   HIS C  57     -10.507 -17.425 -18.246  1.00 96.48           N  
ATOM   1653  CA  HIS C  57     -11.114 -18.601 -18.858  1.00 96.48           C  
ATOM   1654  C   HIS C  57     -10.092 -19.389 -19.670  1.00 96.48           C  
ATOM   1655  CB  HIS C  57     -12.291 -18.195 -19.747  1.00 96.48           C  
ATOM   1656  O   HIS C  57     -10.451 -20.333 -20.379  1.00 96.48           O  
ATOM   1657  CG  HIS C  57     -13.429 -17.583 -18.993  1.00 96.48           C  
ATOM   1658  CD2 HIS C  57     -13.783 -17.673 -17.689  1.00 96.48           C  
ATOM   1659  ND1 HIS C  57     -14.364 -16.766 -19.591  1.00 96.48           N  
ATOM   1660  CE1 HIS C  57     -15.245 -16.378 -18.685  1.00 96.48           C  
ATOM   1661  NE2 HIS C  57     -14.915 -16.915 -17.522  1.00 96.48           N  
ATOM   1662  N   PHE C  58      -8.875 -18.980 -19.555  1.00 95.96           N  
ATOM   1663  CA  PHE C  58      -7.821 -19.800 -20.141  1.00 95.96           C  
ATOM   1664  C   PHE C  58      -7.838 -21.205 -19.551  1.00 95.96           C  
ATOM   1665  CB  PHE C  58      -6.450 -19.154 -19.920  1.00 95.96           C  
ATOM   1666  O   PHE C  58      -7.957 -21.372 -18.335  1.00 95.96           O  
ATOM   1667  CG  PHE C  58      -5.298 -19.995 -20.401  1.00 95.96           C  
ATOM   1668  CD1 PHE C  58      -4.540 -20.739 -19.505  1.00 95.96           C  
ATOM   1669  CD2 PHE C  58      -4.973 -20.041 -21.750  1.00 95.96           C  
ATOM   1670  CE1 PHE C  58      -3.474 -21.518 -19.947  1.00 95.96           C  
ATOM   1671  CE2 PHE C  58      -3.909 -20.817 -22.200  1.00 95.96           C  
ATOM   1672  CZ  PHE C  58      -3.160 -21.554 -21.297  1.00 95.96           C  
ATOM   1673  N   CYS C  59      -7.736 -22.171 -20.410  1.00 95.34           N  
ATOM   1674  CA  CYS C  59      -7.762 -23.555 -19.949  1.00 95.34           C  
ATOM   1675  C   CYS C  59      -6.371 -24.016 -19.528  1.00 95.34           C  
ATOM   1676  CB  CYS C  59      -8.304 -24.474 -21.044  1.00 95.34           C  
ATOM   1677  O   CYS C  59      -5.545 -24.363 -20.374  1.00 95.34           O  
ATOM   1678  SG  CYS C  59     -10.072 -24.274 -21.353  1.00 95.34           S  
ATOM   1679  N   CYS C  60      -6.138 -24.119 -18.269  1.00 93.31           N  
ATOM   1680  CA  CYS C  60      -4.852 -24.549 -17.732  1.00 93.31           C  
ATOM   1681  C   CYS C  60      -4.631 -26.038 -17.974  1.00 93.31           C  
ATOM   1682  CB  CYS C  60      -4.768 -24.248 -16.236  1.00 93.31           C  
ATOM   1683  O   CYS C  60      -5.547 -26.843 -17.794  1.00 93.31           O  
ATOM   1684  SG  CYS C  60      -4.885 -22.489 -15.840  1.00 93.31           S  
ATOM   1685  N   PRO C  61      -3.441 -26.346 -18.400  1.00 88.55           N  
ATOM   1686  CA  PRO C  61      -3.164 -27.731 -18.786  1.00 88.55           C  
ATOM   1687  C   PRO C  61      -3.260 -28.701 -17.610  1.00 88.55           C  
ATOM   1688  CB  PRO C  61      -1.732 -27.668 -19.325  1.00 88.55           C  
ATOM   1689  O   PRO C  61      -3.623 -29.866 -17.794  1.00 88.55           O  
ATOM   1690  CG  PRO C  61      -1.166 -26.406 -18.758  1.00 88.55           C  
ATOM   1691  CD  PRO C  61      -2.295 -25.448 -18.504  1.00 88.55           C  
ATOM   1692  N   GLU C  62      -2.858 -28.242 -16.482  1.00 89.68           N  
ATOM   1693  CA  GLU C  62      -2.877 -29.068 -15.279  1.00 89.68           C  
ATOM   1694  C   GLU C  62      -3.405 -28.284 -14.080  1.00 89.68           C  
ATOM   1695  CB  GLU C  62      -1.478 -29.611 -14.977  1.00 89.68           C  
ATOM   1696  O   GLU C  62      -3.475 -27.054 -14.118  1.00 89.68           O  
ATOM   1697  CG  GLU C  62      -0.861 -30.393 -16.127  1.00 89.68           C  
ATOM   1698  CD  GLU C  62       0.577 -30.810 -15.866  1.00 89.68           C  
ATOM   1699  OE1 GLU C  62       1.177 -31.493 -16.727  1.00 89.68           O  
ATOM   1700  OE2 GLU C  62       1.109 -30.450 -14.792  1.00 89.68           O  
ATOM   1701  N   ARG C  63      -3.818 -29.109 -13.112  1.00 91.49           N  
ATOM   1702  CA  ARG C  63      -4.206 -28.509 -11.839  1.00 91.49           C  
ATOM   1703  C   ARG C  63      -2.980 -28.150 -11.007  1.00 91.49           C  
ATOM   1704  CB  ARG C  63      -5.114 -29.457 -11.053  1.00 91.49           C  
ATOM   1705  O   ARG C  63      -2.657 -28.841 -10.039  1.00 91.49           O  
ATOM   1706  CG  ARG C  63      -5.794 -28.809  -9.858  1.00 91.49           C  
ATOM   1707  CD  ARG C  63      -6.671 -29.798  -9.103  1.00 91.49           C  
ATOM   1708  NE  ARG C  63      -8.014 -29.871  -9.671  1.00 91.49           N  
ATOM   1709  NH1 ARG C  63      -8.367 -32.077  -9.082  1.00 91.49           N  
ATOM   1710  NH2 ARG C  63      -9.995 -30.908 -10.195  1.00 91.49           N  
ATOM   1711  CZ  ARG C  63      -8.789 -30.952  -9.648  1.00 91.49           C  
ATOM   1712  N   LYS C  64      -2.311 -27.125 -11.382  1.00 91.79           N  
ATOM   1713  CA  LYS C  64      -1.093 -26.701 -10.698  1.00 91.79           C  
ATOM   1714  C   LYS C  64      -1.241 -25.291 -10.133  1.00 91.79           C  
ATOM   1715  CB  LYS C  64       0.105 -26.763 -11.646  1.00 91.79           C  
ATOM   1716  O   LYS C  64      -1.735 -24.392 -10.817  1.00 91.79           O  
ATOM   1717  CG  LYS C  64       1.451 -26.600 -10.955  1.00 91.79           C  
ATOM   1718  CD  LYS C  64       2.606 -26.792 -11.928  1.00 91.79           C  
ATOM   1719  CE  LYS C  64       3.953 -26.609 -11.242  1.00 91.79           C  
ATOM   1720  NZ  LYS C  64       5.090 -26.805 -12.191  1.00 91.79           N  
ATOM   1721  N   PHE C  65      -0.888 -25.184  -8.918  1.00 94.48           N  
ATOM   1722  CA  PHE C  65      -0.906 -23.921  -8.190  1.00 94.48           C  
ATOM   1723  C   PHE C  65       0.480 -23.586  -7.652  1.00 94.48           C  
ATOM   1724  CB  PHE C  65      -1.916 -23.977  -7.040  1.00 94.48           C  
ATOM   1725  O   PHE C  65       1.105 -24.406  -6.977  1.00 94.48           O  
ATOM   1726  CG  PHE C  65      -3.237 -24.588  -7.421  1.00 94.48           C  
ATOM   1727  CD1 PHE C  65      -4.001 -24.043  -8.445  1.00 94.48           C  
ATOM   1728  CD2 PHE C  65      -3.715 -25.708  -6.754  1.00 94.48           C  
ATOM   1729  CE1 PHE C  65      -5.224 -24.607  -8.800  1.00 94.48           C  
ATOM   1730  CE2 PHE C  65      -4.937 -26.278  -7.103  1.00 94.48           C  
ATOM   1731  CZ  PHE C  65      -5.690 -25.725  -8.126  1.00 94.48           C  
ATOM   1732  N   ILE C  66       0.889 -22.458  -7.927  1.00 96.94           N  
ATOM   1733  CA  ILE C  66       2.167 -22.035  -7.365  1.00 96.94           C  
ATOM   1734  C   ILE C  66       1.929 -21.019  -6.250  1.00 96.94           C  
ATOM   1735  CB  ILE C  66       3.091 -21.435  -8.449  1.00 96.94           C  
ATOM   1736  O   ILE C  66       1.330 -19.966  -6.479  1.00 96.94           O  
ATOM   1737  CG1 ILE C  66       3.379 -22.473  -9.539  1.00 96.94           C  
ATOM   1738  CG2 ILE C  66       4.391 -20.920  -7.825  1.00 96.94           C  
ATOM   1739  CD1 ILE C  66       4.196 -21.935 -10.706  1.00 96.94           C  
ATOM   1740  N   SER C  67       2.362 -21.369  -5.076  1.00 97.67           N  
ATOM   1741  CA  SER C  67       2.224 -20.435  -3.963  1.00 97.67           C  
ATOM   1742  C   SER C  67       2.951 -19.125  -4.247  1.00 97.67           C  
ATOM   1743  CB  SER C  67       2.759 -21.056  -2.672  1.00 97.67           C  
ATOM   1744  O   SER C  67       3.986 -19.116  -4.917  1.00 97.67           O  
ATOM   1745  OG  SER C  67       4.166 -21.210  -2.734  1.00 97.67           O  
ATOM   1746  N   ASN C  68       2.424 -18.047  -3.744  1.00 98.05           N  
ATOM   1747  CA  ASN C  68       3.037 -16.736  -3.927  1.00 98.05           C  
ATOM   1748  C   ASN C  68       3.100 -15.958  -2.616  1.00 98.05           C  
ATOM   1749  CB  ASN C  68       2.279 -15.932  -4.986  1.00 98.05           C  
ATOM   1750  O   ASN C  68       2.330 -15.018  -2.409  1.00 98.05           O  
ATOM   1751  CG  ASN C  68       3.129 -14.843  -5.612  1.00 98.05           C  
ATOM   1752  ND2 ASN C  68       2.891 -14.566  -6.889  1.00 98.05           N  
ATOM   1753  OD1 ASN C  68       3.992 -14.257  -4.954  1.00 98.05           O  
ATOM   1754  N   PRO C  69       4.058 -16.334  -1.806  1.00 97.38           N  
ATOM   1755  CA  PRO C  69       4.164 -15.719  -0.481  1.00 97.38           C  
ATOM   1756  C   PRO C  69       4.399 -14.212  -0.547  1.00 97.38           C  
ATOM   1757  CB  PRO C  69       5.366 -16.432   0.144  1.00 97.38           C  
ATOM   1758  O   PRO C  69       3.929 -13.471   0.321  1.00 97.38           O  
ATOM   1759  CG  PRO C  69       5.452 -17.738  -0.577  1.00 97.38           C  
ATOM   1760  CD  PRO C  69       4.982 -17.536  -1.989  1.00 97.38           C  
ATOM   1761  N   GLN C  70       5.161 -13.770  -1.497  1.00 97.74           N  
ATOM   1762  CA  GLN C  70       5.410 -12.339  -1.635  1.00 97.74           C  
ATOM   1763  C   GLN C  70       4.112 -11.576  -1.882  1.00 97.74           C  
ATOM   1764  CB  GLN C  70       6.400 -12.073  -2.770  1.00 97.74           C  
ATOM   1765  O   GLN C  70       3.877 -10.528  -1.277  1.00 97.74           O  
ATOM   1766  CG  GLN C  70       6.932 -10.646  -2.800  1.00 97.74           C  
ATOM   1767  CD  GLN C  70       8.007 -10.443  -3.850  1.00 97.74           C  
ATOM   1768  NE2 GLN C  70       8.881  -9.467  -3.624  1.00 97.74           N  
ATOM   1769  OE1 GLN C  70       8.053 -11.157  -4.857  1.00 97.74           O  
ATOM   1770  N   LEU C  71       3.291 -12.079  -2.748  1.00 97.90           N  
ATOM   1771  CA  LEU C  71       1.975 -11.495  -2.985  1.00 97.90           C  
ATOM   1772  C   LEU C  71       1.137 -11.510  -1.711  1.00 97.90           C  
ATOM   1773  CB  LEU C  71       1.245 -12.252  -4.098  1.00 97.90           C  
ATOM   1774  O   LEU C  71       0.422 -10.547  -1.422  1.00 97.90           O  
ATOM   1775  CG  LEU C  71      -0.112 -11.689  -4.523  1.00 97.90           C  
ATOM   1776  CD1 LEU C  71       0.022 -10.223  -4.920  1.00 97.90           C  
ATOM   1777  CD2 LEU C  71      -0.695 -12.507  -5.670  1.00 97.90           C  
ATOM   1778  N   GLY C  72       1.211 -12.563  -0.994  1.00 97.78           N  
ATOM   1779  CA  GLY C  72       0.519 -12.648   0.282  1.00 97.78           C  
ATOM   1780  C   GLY C  72       0.954 -11.581   1.269  1.00 97.78           C  
ATOM   1781  O   GLY C  72       0.117 -10.961   1.929  1.00 97.78           O  
ATOM   1782  N   SER C  73       2.265 -11.399   1.368  1.00 96.62           N  
ATOM   1783  CA  SER C  73       2.805 -10.389   2.272  1.00 96.62           C  
ATOM   1784  C   SER C  73       2.357  -8.988   1.867  1.00 96.62           C  
ATOM   1785  CB  SER C  73       4.333 -10.456   2.300  1.00 96.62           C  
ATOM   1786  O   SER C  73       1.962  -8.187   2.717  1.00 96.62           O  
ATOM   1787  OG  SER C  73       4.772 -11.703   2.812  1.00 96.62           O  
ATOM   1788  N   LEU C  74       2.424  -8.684   0.603  1.00 95.93           N  
ATOM   1789  CA  LEU C  74       1.995  -7.384   0.100  1.00 95.93           C  
ATOM   1790  C   LEU C  74       0.515  -7.152   0.385  1.00 95.93           C  
ATOM   1791  CB  LEU C  74       2.261  -7.275  -1.403  1.00 95.93           C  
ATOM   1792  O   LEU C  74       0.120  -6.057   0.792  1.00 95.93           O  
ATOM   1793  CG  LEU C  74       3.686  -6.901  -1.815  1.00 95.93           C  
ATOM   1794  CD1 LEU C  74       3.852  -7.026  -3.326  1.00 95.93           C  
ATOM   1795  CD2 LEU C  74       4.023  -5.488  -1.350  1.00 95.93           C  
ATOM   1796  N   THR C  75      -0.299  -8.134   0.204  1.00 96.71           N  
ATOM   1797  CA  THR C  75      -1.733  -8.050   0.453  1.00 96.71           C  
ATOM   1798  C   THR C  75      -2.010  -7.767   1.927  1.00 96.71           C  
ATOM   1799  CB  THR C  75      -2.450  -9.347   0.034  1.00 96.71           C  
ATOM   1800  O   THR C  75      -2.886  -6.964   2.256  1.00 96.71           O  
ATOM   1801  CG2 THR C  75      -3.956  -9.238   0.250  1.00 96.71           C  
ATOM   1802  OG1 THR C  75      -2.195  -9.600  -1.353  1.00 96.71           O  
ATOM   1803  N   GLU C  76      -1.241  -8.414   2.757  1.00 95.85           N  
ATOM   1804  CA  GLU C  76      -1.407  -8.202   4.192  1.00 95.85           C  
ATOM   1805  C   GLU C  76      -1.075  -6.764   4.579  1.00 95.85           C  
ATOM   1806  CB  GLU C  76      -0.531  -9.176   4.984  1.00 95.85           C  
ATOM   1807  O   GLU C  76      -1.788  -6.150   5.376  1.00 95.85           O  
ATOM   1808  CG  GLU C  76      -0.730  -9.096   6.491  1.00 95.85           C  
ATOM   1809  CD  GLU C  76      -2.168  -9.342   6.919  1.00 95.85           C  
ATOM   1810  OE1 GLU C  76      -2.583  -8.822   7.980  1.00 95.85           O  
ATOM   1811  OE2 GLU C  76      -2.886 -10.062   6.189  1.00 95.85           O  
ATOM   1812  N   ILE C  77      -0.013  -6.250   4.080  1.00 93.61           N  
ATOM   1813  CA  ILE C  77       0.371  -4.869   4.349  1.00 93.61           C  
ATOM   1814  C   ILE C  77      -0.718  -3.923   3.848  1.00 93.61           C  
ATOM   1815  CB  ILE C  77       1.727  -4.521   3.693  1.00 93.61           C  
ATOM   1816  O   ILE C  77      -1.086  -2.970   4.538  1.00 93.61           O  
ATOM   1817  CG1 ILE C  77       2.849  -5.366   4.307  1.00 93.61           C  
ATOM   1818  CG2 ILE C  77       2.027  -3.026   3.833  1.00 93.61           C  
ATOM   1819  CD1 ILE C  77       4.178  -5.258   3.571  1.00 93.61           C  
ATOM   1820  N   ALA C  78      -1.188  -4.161   2.647  1.00 91.97           N  
ATOM   1821  CA  ALA C  78      -2.271  -3.353   2.093  1.00 91.97           C  
ATOM   1822  C   ALA C  78      -3.488  -3.362   3.014  1.00 91.97           C  
ATOM   1823  CB  ALA C  78      -2.656  -3.859   0.704  1.00 91.97           C  
ATOM   1824  O   ALA C  78      -4.103  -2.319   3.250  1.00 91.97           O  
ATOM   1825  N   LYS C  79      -3.820  -4.502   3.466  1.00 93.38           N  
ATOM   1826  CA  LYS C  79      -4.946  -4.643   4.385  1.00 93.38           C  
ATOM   1827  C   LYS C  79      -4.733  -3.809   5.646  1.00 93.38           C  
ATOM   1828  CB  LYS C  79      -5.155  -6.111   4.757  1.00 93.38           C  
ATOM   1829  O   LYS C  79      -5.637  -3.093   6.082  1.00 93.38           O  
ATOM   1830  CG  LYS C  79      -6.353  -6.356   5.663  1.00 93.38           C  
ATOM   1831  CD  LYS C  79      -6.504  -7.833   6.003  1.00 93.38           C  
ATOM   1832  CE  LYS C  79      -7.603  -8.061   7.032  1.00 93.38           C  
ATOM   1833  NZ  LYS C  79      -7.764  -9.510   7.359  1.00 93.38           N  
ATOM   1834  N   GLN C  80      -3.587  -3.882   6.196  1.00 91.65           N  
ATOM   1835  CA  GLN C  80      -3.267  -3.142   7.413  1.00 91.65           C  
ATOM   1836  C   GLN C  80      -3.320  -1.636   7.172  1.00 91.65           C  
ATOM   1837  CB  GLN C  80      -1.886  -3.541   7.937  1.00 91.65           C  
ATOM   1838  O   GLN C  80      -3.778  -0.880   8.031  1.00 91.65           O  
ATOM   1839  CG  GLN C  80      -1.814  -4.972   8.452  1.00 91.65           C  
ATOM   1840  CD  GLN C  80      -2.860  -5.268   9.511  1.00 91.65           C  
ATOM   1841  NE2 GLN C  80      -3.445  -6.460   9.449  1.00 91.65           N  
ATOM   1842  OE1 GLN C  80      -3.139  -4.433  10.377  1.00 91.65           O  
ATOM   1843  N   LEU C  81      -2.835  -1.204   6.075  1.00 88.42           N  
ATOM   1844  CA  LEU C  81      -2.876   0.211   5.725  1.00 88.42           C  
ATOM   1845  C   LEU C  81      -4.315   0.711   5.650  1.00 88.42           C  
ATOM   1846  CB  LEU C  81      -2.169   0.454   4.389  1.00 88.42           C  
ATOM   1847  O   LEU C  81      -4.610   1.831   6.075  1.00 88.42           O  
ATOM   1848  CG  LEU C  81      -0.640   0.480   4.426  1.00 88.42           C  
ATOM   1849  CD1 LEU C  81      -0.076   0.524   3.009  1.00 88.42           C  
ATOM   1850  CD2 LEU C  81      -0.145   1.670   5.241  1.00 88.42           C  
ATOM   1851  N   GLN C  82      -5.156  -0.050   5.114  1.00 88.15           N  
ATOM   1852  CA  GLN C  82      -6.567   0.308   5.016  1.00 88.15           C  
ATOM   1853  C   GLN C  82      -7.202   0.425   6.399  1.00 88.15           C  
ATOM   1854  CB  GLN C  82      -7.325  -0.721   4.176  1.00 88.15           C  
ATOM   1855  O   GLN C  82      -7.986   1.342   6.652  1.00 88.15           O  
ATOM   1856  CG  GLN C  82      -7.096  -0.579   2.677  1.00 88.15           C  
ATOM   1857  CD  GLN C  82      -7.758   0.656   2.096  1.00 88.15           C  
ATOM   1858  NE2 GLN C  82      -6.955   1.541   1.516  1.00 88.15           N  
ATOM   1859  OE1 GLN C  82      -8.981   0.814   2.168  1.00 88.15           O  
ATOM   1860  N   ILE C  83      -6.898  -0.559   7.199  1.00 89.14           N  
ATOM   1861  CA  ILE C  83      -7.440  -0.558   8.553  1.00 89.14           C  
ATOM   1862  C   ILE C  83      -6.977   0.695   9.294  1.00 89.14           C  
ATOM   1863  CB  ILE C  83      -7.021  -1.826   9.331  1.00 89.14           C  
ATOM   1864  O   ILE C  83      -7.782   1.382   9.927  1.00 89.14           O  
ATOM   1865  CG1 ILE C  83      -7.696  -3.066   8.734  1.00 89.14           C  
ATOM   1866  CG2 ILE C  83      -7.357  -1.682  10.819  1.00 89.14           C  
ATOM   1867  CD1 ILE C  83      -7.157  -4.384   9.273  1.00 89.14           C  
ATOM   1868  N   ARG C  84      -5.765   0.977   9.201  1.00 84.54           N  
ATOM   1869  CA  ARG C  84      -5.200   2.141   9.877  1.00 84.54           C  
ATOM   1870  C   ARG C  84      -5.821   3.432   9.353  1.00 84.54           C  
ATOM   1871  CB  ARG C  84      -3.681   2.181   9.700  1.00 84.54           C  
ATOM   1872  O   ARG C  84      -6.084   4.357  10.124  1.00 84.54           O  
ATOM   1873  CG  ARG C  84      -2.947   1.061  10.421  1.00 84.54           C  
ATOM   1874  CD  ARG C  84      -1.440   1.163  10.234  1.00 84.54           C  
ATOM   1875  NE  ARG C  84      -0.738   0.078  10.915  1.00 84.54           N  
ATOM   1876  NH1 ARG C  84       1.362   0.695  10.175  1.00 84.54           N  
ATOM   1877  NH2 ARG C  84       1.111  -1.138  11.528  1.00 84.54           N  
ATOM   1878  CZ  ARG C  84       0.576  -0.119  10.871  1.00 84.54           C  
ATOM   1879  N   SER C  85      -5.977   3.513   8.117  1.00 83.86           N  
ATOM   1880  CA  SER C  85      -6.572   4.697   7.506  1.00 83.86           C  
ATOM   1881  C   SER C  85      -8.008   4.901   7.978  1.00 83.86           C  
ATOM   1882  CB  SER C  85      -6.540   4.587   5.981  1.00 83.86           C  
ATOM   1883  O   SER C  85      -8.426   6.030   8.241  1.00 83.86           O  
ATOM   1884  OG  SER C  85      -7.266   5.648   5.385  1.00 83.86           O  
ATOM   1885  N   LYS C  86      -8.741   3.829   8.034  1.00 86.10           N  
ATOM   1886  CA  LYS C  86     -10.121   3.904   8.505  1.00 86.10           C  
ATOM   1887  C   LYS C  86     -10.181   4.342   9.966  1.00 86.10           C  
ATOM   1888  CB  LYS C  86     -10.821   2.555   8.333  1.00 86.10           C  
ATOM   1889  O   LYS C  86     -11.042   5.137  10.346  1.00 86.10           O  
ATOM   1890  CG  LYS C  86     -11.234   2.249   6.901  1.00 86.10           C  
ATOM   1891  CD  LYS C  86     -12.010   0.941   6.810  1.00 86.10           C  
ATOM   1892  CE  LYS C  86     -12.378   0.608   5.370  1.00 86.10           C  
ATOM   1893  NZ  LYS C  86     -13.117  -0.686   5.273  1.00 86.10           N  
ATOM   1894  N   LYS C  87      -9.334   3.788  10.730  1.00 85.69           N  
ATOM   1895  CA  LYS C  87      -9.267   4.177  12.136  1.00 85.69           C  
ATOM   1896  C   LYS C  87      -8.958   5.664  12.281  1.00 85.69           C  
ATOM   1897  CB  LYS C  87      -8.213   3.348  12.872  1.00 85.69           C  
ATOM   1898  O   LYS C  87      -9.563   6.352  13.106  1.00 85.69           O  
ATOM   1899  CG  LYS C  87      -8.661   1.932  13.206  1.00 85.69           C  
ATOM   1900  CD  LYS C  87      -7.621   1.200  14.044  1.00 85.69           C  
ATOM   1901  CE  LYS C  87      -8.057  -0.225  14.358  1.00 85.69           C  
ATOM   1902  NZ  LYS C  87      -7.025  -0.958  15.150  1.00 85.69           N  
ATOM   1903  N   ARG C  88      -8.042   6.117  11.580  1.00 80.95           N  
ATOM   1904  CA  ARG C  88      -7.677   7.530  11.608  1.00 80.95           C  
ATOM   1905  C   ARG C  88      -8.855   8.408  11.197  1.00 80.95           C  
ATOM   1906  CB  ARG C  88      -6.481   7.795  10.691  1.00 80.95           C  
ATOM   1907  O   ARG C  88      -9.122   9.433  11.828  1.00 80.95           O  
ATOM   1908  CG  ARG C  88      -5.877   9.181  10.852  1.00 80.95           C  
ATOM   1909  CD  ARG C  88      -4.716   9.405   9.894  1.00 80.95           C  
ATOM   1910  NE  ARG C  88      -5.164   9.450   8.505  1.00 80.95           N  
ATOM   1911  NH1 ARG C  88      -3.086   9.964   7.635  1.00 80.95           N  
ATOM   1912  NH2 ARG C  88      -4.892   9.731   6.242  1.00 80.95           N  
ATOM   1913  CZ  ARG C  88      -4.380   9.715   7.463  1.00 80.95           C  
ATOM   1914  N   LYS C  89      -9.496   8.057  10.160  1.00 82.75           N  
ATOM   1915  CA  LYS C  89     -10.662   8.802   9.691  1.00 82.75           C  
ATOM   1916  C   LYS C  89     -11.743   8.863  10.766  1.00 82.75           C  
ATOM   1917  CB  LYS C  89     -11.225   8.171   8.417  1.00 82.75           C  
ATOM   1918  O   LYS C  89     -12.355   9.911  10.979  1.00 82.75           O  
ATOM   1919  CG  LYS C  89     -10.489   8.578   7.148  1.00 82.75           C  
ATOM   1920  CD  LYS C  89     -11.192   8.054   5.902  1.00 82.75           C  
ATOM   1921  CE  LYS C  89     -10.418   8.398   4.637  1.00 82.75           C  
ATOM   1922  NZ  LYS C  89     -11.084   7.854   3.415  1.00 82.75           N  
ATOM   1923  N   ARG C  90     -11.996   7.787  11.359  1.00 84.01           N  
ATOM   1924  CA  ARG C  90     -12.988   7.735  12.428  1.00 84.01           C  
ATOM   1925  C   ARG C  90     -12.606   8.664  13.575  1.00 84.01           C  
ATOM   1926  CB  ARG C  90     -13.148   6.303  12.944  1.00 84.01           C  
ATOM   1927  O   ARG C  90     -13.462   9.353  14.134  1.00 84.01           O  
ATOM   1928  CG  ARG C  90     -14.034   5.429  12.072  1.00 84.01           C  
ATOM   1929  CD  ARG C  90     -14.159   4.018  12.630  1.00 84.01           C  
ATOM   1930  NE  ARG C  90     -14.758   3.106  11.660  1.00 84.01           N  
ATOM   1931  NH1 ARG C  90     -14.471   1.213  12.953  1.00 84.01           N  
ATOM   1932  NH2 ARG C  90     -15.453   1.058  10.887  1.00 84.01           N  
ATOM   1933  CZ  ARG C  90     -14.893   1.794  11.836  1.00 84.01           C  
ATOM   1934  N   GLN C  91     -11.382   8.676  13.895  1.00 80.50           N  
ATOM   1935  CA  GLN C  91     -10.895   9.558  14.951  1.00 80.50           C  
ATOM   1936  C   GLN C  91     -11.055  11.024  14.560  1.00 80.50           C  
ATOM   1937  CB  GLN C  91      -9.431   9.256  15.272  1.00 80.50           C  
ATOM   1938  O   GLN C  91     -11.438  11.854  15.387  1.00 80.50           O  
ATOM   1939  CG  GLN C  91      -9.232   8.016  16.134  1.00 80.50           C  
ATOM   1940  CD  GLN C  91      -7.769   7.712  16.396  1.00 80.50           C  
ATOM   1941  NE2 GLN C  91      -7.510   6.639  17.135  1.00 80.50           N  
ATOM   1942  OE1 GLN C  91      -6.879   8.434  15.936  1.00 80.50           O  
ATOM   1943  N   GLU C  92     -10.759  11.285  13.373  1.00 78.67           N  
ATOM   1944  CA  GLU C  92     -10.898  12.649  12.872  1.00 78.67           C  
ATOM   1945  C   GLU C  92     -12.357  13.094  12.880  1.00 78.67           C  
ATOM   1946  CB  GLU C  92     -10.321  12.764  11.459  1.00 78.67           C  
ATOM   1947  O   GLU C  92     -12.657  14.252  13.180  1.00 78.67           O  
ATOM   1948  CG  GLU C  92      -8.800  12.718  11.410  1.00 78.67           C  
ATOM   1949  CD  GLU C  92      -8.248  12.628   9.996  1.00 78.67           C  
ATOM   1950  OE1 GLU C  92      -7.016  12.479   9.834  1.00 78.67           O  
ATOM   1951  OE2 GLU C  92      -9.055  12.708   9.042  1.00 78.67           O  
ATOM   1952  N   GLU C  93     -13.187  12.177  12.524  1.00 82.34           N  
ATOM   1953  CA  GLU C  93     -14.613  12.486  12.492  1.00 82.34           C  
ATOM   1954  C   GLU C  93     -15.153  12.744  13.896  1.00 82.34           C  
ATOM   1955  CB  GLU C  93     -15.395  11.350  11.828  1.00 82.34           C  
ATOM   1956  O   GLU C  93     -16.087  13.529  14.073  1.00 82.34           O  
ATOM   1957  CG  GLU C  93     -15.223  11.287  10.317  1.00 82.34           C  
ATOM   1958  CD  GLU C  93     -15.862  10.057   9.692  1.00 82.34           C  
ATOM   1959  OE1 GLU C  93     -15.731   9.864   8.462  1.00 82.34           O  
ATOM   1960  OE2 GLU C  93     -16.500   9.281  10.438  1.00 82.34           O  
ATOM   1961  N   LYS C  94     -14.619  12.059  14.831  1.00 81.99           N  
ATOM   1962  CA  LYS C  94     -15.022  12.262  16.219  1.00 81.99           C  
ATOM   1963  C   LYS C  94     -14.560  13.623  16.733  1.00 81.99           C  
ATOM   1964  CB  LYS C  94     -14.465  11.149  17.108  1.00 81.99           C  
ATOM   1965  O   LYS C  94     -15.146  14.170  17.669  1.00 81.99           O  
ATOM   1966  CG  LYS C  94     -15.169   9.811  16.939  1.00 81.99           C  
ATOM   1967  CD  LYS C  94     -14.629   8.769  17.909  1.00 81.99           C  
ATOM   1968  CE  LYS C  94     -15.310   7.420  17.720  1.00 81.99           C  
ATOM   1969  NZ  LYS C  94     -14.775   6.392  18.661  1.00 81.99           N  
ATOM   1970  N   HIS C  95     -13.638  14.231  16.119  1.00 83.49           N  
ATOM   1971  CA  HIS C  95     -13.041  15.482  16.574  1.00 83.49           C  
ATOM   1972  C   HIS C  95     -13.513  16.658  15.726  1.00 83.49           C  
ATOM   1973  CB  HIS C  95     -11.514  15.390  16.540  1.00 83.49           C  
ATOM   1974  O   HIS C  95     -12.734  17.565  15.426  1.00 83.49           O  
ATOM   1975  CG  HIS C  95     -10.948  14.434  17.541  1.00 83.49           C  
ATOM   1976  CD2 HIS C  95     -10.292  13.261  17.378  1.00 83.49           C  
ATOM   1977  ND1 HIS C  95     -11.032  14.644  18.900  1.00 83.49           N  
ATOM   1978  CE1 HIS C  95     -10.449  13.638  19.532  1.00 83.49           C  
ATOM   1979  NE2 HIS C  95      -9.993  12.785  18.631  1.00 83.49           N  
ATOM   1980  N   VAL C  96     -14.691  16.482  15.230  1.00 88.87           N  
ATOM   1981  CA  VAL C  96     -15.236  17.551  14.400  1.00 88.87           C  
ATOM   1982  C   VAL C  96     -16.469  18.150  15.072  1.00 88.87           C  
ATOM   1983  CB  VAL C  96     -15.593  17.044  12.985  1.00 88.87           C  
ATOM   1984  O   VAL C  96     -17.276  17.427  15.661  1.00 88.87           O  
ATOM   1985  CG1 VAL C  96     -16.195  18.169  12.144  1.00 88.87           C  
ATOM   1986  CG2 VAL C  96     -14.358  16.462  12.299  1.00 88.87           C  
ATOM   1987  N   CYS C  97     -16.534  19.485  15.182  1.00 91.15           N  
ATOM   1988  CA  CYS C  97     -17.686  20.205  15.714  1.00 91.15           C  
ATOM   1989  C   CYS C  97     -18.927  19.951  14.867  1.00 91.15           C  
ATOM   1990  CB  CYS C  97     -17.398  21.705  15.776  1.00 91.15           C  
ATOM   1991  O   CYS C  97     -18.936  20.237  13.669  1.00 91.15           O  
ATOM   1992  SG  CYS C  97     -18.803  22.693  16.335  1.00 91.15           S  
ATOM   1993  N   LYS C  98     -20.034  19.449  15.473  1.00 87.57           N  
ATOM   1994  CA  LYS C  98     -21.251  19.084  14.754  1.00 87.57           C  
ATOM   1995  C   LYS C  98     -21.965  20.322  14.219  1.00 87.57           C  
ATOM   1996  CB  LYS C  98     -22.191  18.287  15.660  1.00 87.57           C  
ATOM   1997  O   LYS C  98     -22.617  20.265  13.174  1.00 87.57           O  
ATOM   1998  CG  LYS C  98     -21.669  16.907  16.033  1.00 87.57           C  
ATOM   1999  CD  LYS C  98     -22.688  16.127  16.854  1.00 87.57           C  
ATOM   2000  CE  LYS C  98     -22.152  14.762  17.261  1.00 87.57           C  
ATOM   2001  NZ  LYS C  98     -23.134  14.007  18.095  1.00 87.57           N  
ATOM   2002  N   LYS C  99     -21.867  21.393  14.897  1.00 89.50           N  
ATOM   2003  CA  LYS C  99     -22.548  22.633  14.533  1.00 89.50           C  
ATOM   2004  C   LYS C  99     -21.857  23.314  13.355  1.00 89.50           C  
ATOM   2005  CB  LYS C  99     -22.606  23.585  15.729  1.00 89.50           C  
ATOM   2006  O   LYS C  99     -22.520  23.824  12.450  1.00 89.50           O  
ATOM   2007  CG  LYS C  99     -23.537  23.125  16.841  1.00 89.50           C  
ATOM   2008  CD  LYS C  99     -23.605  24.146  17.970  1.00 89.50           C  
ATOM   2009  CE  LYS C  99     -24.447  23.639  19.133  1.00 89.50           C  
ATOM   2010  NZ  LYS C  99     -24.475  24.614  20.263  1.00 89.50           N  
ATOM   2011  N   HIS C 100     -20.541  23.286  13.322  1.00 89.90           N  
ATOM   2012  CA  HIS C 100     -19.818  24.092  12.345  1.00 89.90           C  
ATOM   2013  C   HIS C 100     -19.007  23.215  11.397  1.00 89.90           C  
ATOM   2014  CB  HIS C 100     -18.899  25.091  13.050  1.00 89.90           C  
ATOM   2015  O   HIS C 100     -18.374  23.718  10.467  1.00 89.90           O  
ATOM   2016  CG  HIS C 100     -19.617  26.007  13.990  1.00 89.90           C  
ATOM   2017  CD2 HIS C 100     -20.516  26.993  13.757  1.00 89.90           C  
ATOM   2018  ND1 HIS C 100     -19.435  25.964  15.355  1.00 89.90           N  
ATOM   2019  CE1 HIS C 100     -20.195  26.886  15.923  1.00 89.90           C  
ATOM   2020  NE2 HIS C 100     -20.860  27.524  14.976  1.00 89.90           N  
ATOM   2021  N   ASN C 101     -18.931  21.969  11.630  1.00 87.70           N  
ATOM   2022  CA  ASN C 101     -18.201  21.009  10.808  1.00 87.70           C  
ATOM   2023  C   ASN C 101     -16.720  21.366  10.712  1.00 87.70           C  
ATOM   2024  CB  ASN C 101     -18.818  20.919   9.411  1.00 87.70           C  
ATOM   2025  O   ASN C 101     -16.129  21.292   9.634  1.00 87.70           O  
ATOM   2026  CG  ASN C 101     -18.590  19.570   8.758  1.00 87.70           C  
ATOM   2027  ND2 ASN C 101     -18.271  19.581   7.469  1.00 87.70           N  
ATOM   2028  OD1 ASN C 101     -18.701  18.526   9.406  1.00 87.70           O  
ATOM   2029  N   GLN C 102     -16.181  21.915  11.760  1.00 82.78           N  
ATOM   2030  CA  GLN C 102     -14.758  22.211  11.883  1.00 82.78           C  
ATOM   2031  C   GLN C 102     -14.104  21.335  12.947  1.00 82.78           C  
ATOM   2032  CB  GLN C 102     -14.543  23.689  12.215  1.00 82.78           C  
ATOM   2033  O   GLN C 102     -14.752  20.941  13.919  1.00 82.78           O  
ATOM   2034  CG  GLN C 102     -14.984  24.638  11.109  1.00 82.78           C  
ATOM   2035  CD  GLN C 102     -14.684  26.091  11.428  1.00 82.78           C  
ATOM   2036  NE2 GLN C 102     -14.147  26.813  10.451  1.00 82.78           N  
ATOM   2037  OE1 GLN C 102     -14.933  26.560  12.543  1.00 82.78           O  
ATOM   2038  N   VAL C 103     -12.816  21.087  12.749  1.00 83.39           N  
ATOM   2039  CA  VAL C 103     -12.069  20.244  13.676  1.00 83.39           C  
ATOM   2040  C   VAL C 103     -11.981  20.926  15.040  1.00 83.39           C  
ATOM   2041  CB  VAL C 103     -10.652  19.933  13.144  1.00 83.39           C  
ATOM   2042  O   VAL C 103     -11.794  22.142  15.122  1.00 83.39           O  
ATOM   2043  CG1 VAL C 103      -9.863  19.107  14.158  1.00 83.39           C  
ATOM   2044  CG2 VAL C 103     -10.734  19.203  11.804  1.00 83.39           C  
ATOM   2045  N   LEU C 104     -12.206  20.125  16.063  1.00 89.58           N  
ATOM   2046  CA  LEU C 104     -12.112  20.638  17.425  1.00 89.58           C  
ATOM   2047  C   LEU C 104     -10.657  20.867  17.820  1.00 89.58           C  
ATOM   2048  CB  LEU C 104     -12.774  19.671  18.409  1.00 89.58           C  
ATOM   2049  O   LEU C 104      -9.889  19.912  17.957  1.00 89.58           O  
ATOM   2050  CG  LEU C 104     -14.267  19.408  18.201  1.00 89.58           C  
ATOM   2051  CD1 LEU C 104     -14.712  18.203  19.022  1.00 89.58           C  
ATOM   2052  CD2 LEU C 104     -15.083  20.643  18.568  1.00 89.58           C  
ATOM   2053  N   THR C 105     -10.333  22.142  17.938  1.00 82.00           N  
ATOM   2054  CA  THR C 105      -8.924  22.439  18.173  1.00 82.00           C  
ATOM   2055  C   THR C 105      -8.743  23.199  19.483  1.00 82.00           C  
ATOM   2056  CB  THR C 105      -8.325  23.257  17.014  1.00 82.00           C  
ATOM   2057  O   THR C 105      -7.614  23.435  19.919  1.00 82.00           O  
ATOM   2058  CG2 THR C 105      -8.223  22.420  15.744  1.00 82.00           C  
ATOM   2059  OG1 THR C 105      -9.160  24.394  16.758  1.00 82.00           O  
ATOM   2060  N   PHE C 106      -9.891  23.551  20.186  1.00 81.26           N  
ATOM   2061  CA  PHE C 106      -9.804  24.336  21.411  1.00 81.26           C  
ATOM   2062  C   PHE C 106     -10.518  23.631  22.558  1.00 81.26           C  
ATOM   2063  CB  PHE C 106     -10.401  25.731  21.200  1.00 81.26           C  
ATOM   2064  O   PHE C 106     -11.332  22.734  22.332  1.00 81.26           O  
ATOM   2065  CG  PHE C 106      -9.604  26.596  20.261  1.00 81.26           C  
ATOM   2066  CD1 PHE C 106      -8.507  27.316  20.719  1.00 81.26           C  
ATOM   2067  CD2 PHE C 106      -9.953  26.690  18.920  1.00 81.26           C  
ATOM   2068  CE1 PHE C 106      -7.768  28.118  19.852  1.00 81.26           C  
ATOM   2069  CE2 PHE C 106      -9.219  27.489  18.048  1.00 81.26           C  
ATOM   2070  CZ  PHE C 106      -8.128  28.203  18.516  1.00 81.26           C  
ATOM   2071  N   PHE C 107     -10.103  23.979  23.804  1.00 87.04           N  
ATOM   2072  CA  PHE C 107     -10.696  23.421  25.014  1.00 87.04           C  
ATOM   2073  C   PHE C 107     -11.175  24.530  25.942  1.00 87.04           C  
ATOM   2074  CB  PHE C 107      -9.690  22.524  25.743  1.00 87.04           C  
ATOM   2075  O   PHE C 107     -10.441  25.484  26.210  1.00 87.04           O  
ATOM   2076  CG  PHE C 107     -10.194  21.990  27.056  1.00 87.04           C  
ATOM   2077  CD1 PHE C 107      -9.761  22.538  28.258  1.00 87.04           C  
ATOM   2078  CD2 PHE C 107     -11.102  20.940  27.090  1.00 87.04           C  
ATOM   2079  CE1 PHE C 107     -10.226  22.045  29.475  1.00 87.04           C  
ATOM   2080  CE2 PHE C 107     -11.571  20.443  28.302  1.00 87.04           C  
ATOM   2081  CZ  PHE C 107     -11.131  20.996  29.494  1.00 87.04           C  
ATOM   2082  N   CYS C 108     -12.399  24.467  26.405  1.00 87.56           N  
ATOM   2083  CA  CYS C 108     -12.934  25.397  27.393  1.00 87.56           C  
ATOM   2084  C   CYS C 108     -12.842  24.813  28.798  1.00 87.56           C  
ATOM   2085  CB  CYS C 108     -14.387  25.745  27.070  1.00 87.56           C  
ATOM   2086  O   CYS C 108     -13.502  23.819  29.106  1.00 87.56           O  
ATOM   2087  SG  CYS C 108     -15.135  26.903  28.237  1.00 87.56           S  
ATOM   2088  N   GLN C 109     -12.120  25.483  29.641  1.00 83.17           N  
ATOM   2089  CA  GLN C 109     -11.864  24.993  30.992  1.00 83.17           C  
ATOM   2090  C   GLN C 109     -13.128  25.047  31.845  1.00 83.17           C  
ATOM   2091  CB  GLN C 109     -10.748  25.802  31.655  1.00 83.17           C  
ATOM   2092  O   GLN C 109     -13.397  24.131  32.624  1.00 83.17           O  
ATOM   2093  CG  GLN C 109     -10.352  25.288  33.032  1.00 83.17           C  
ATOM   2094  CD  GLN C 109      -9.495  24.038  32.968  1.00 83.17           C  
ATOM   2095  NE2 GLN C 109      -9.382  23.338  34.092  1.00 83.17           N  
ATOM   2096  OE1 GLN C 109      -8.939  23.703  31.917  1.00 83.17           O  
ATOM   2097  N   LYS C 110     -13.862  26.058  31.702  1.00 85.67           N  
ATOM   2098  CA  LYS C 110     -15.071  26.251  32.497  1.00 85.67           C  
ATOM   2099  C   LYS C 110     -16.115  25.185  32.178  1.00 85.67           C  
ATOM   2100  CB  LYS C 110     -15.654  27.644  32.258  1.00 85.67           C  
ATOM   2101  O   LYS C 110     -16.686  24.576  33.085  1.00 85.67           O  
ATOM   2102  CG  LYS C 110     -16.819  27.993  33.174  1.00 85.67           C  
ATOM   2103  CD  LYS C 110     -17.370  29.380  32.872  1.00 85.67           C  
ATOM   2104  CE  LYS C 110     -18.641  29.662  33.663  1.00 85.67           C  
ATOM   2105  NZ  LYS C 110     -19.089  31.078  33.505  1.00 85.67           N  
ATOM   2106  N   ASP C 111     -16.318  24.878  30.982  1.00 90.66           N  
ATOM   2107  CA  ASP C 111     -17.358  23.951  30.549  1.00 90.66           C  
ATOM   2108  C   ASP C 111     -16.794  22.545  30.355  1.00 90.66           C  
ATOM   2109  CB  ASP C 111     -18.007  24.441  29.252  1.00 90.66           C  
ATOM   2110  O   ASP C 111     -17.548  21.592  30.146  1.00 90.66           O  
ATOM   2111  CG  ASP C 111     -18.706  25.780  29.408  1.00 90.66           C  
ATOM   2112  OD1 ASP C 111     -19.230  26.070  30.505  1.00 90.66           O  
ATOM   2113  OD2 ASP C 111     -18.736  26.550  28.424  1.00 90.66           O  
ATOM   2114  N   LEU C 112     -15.563  22.405  30.459  1.00 88.45           N  
ATOM   2115  CA  LEU C 112     -14.881  21.134  30.238  1.00 88.45           C  
ATOM   2116  C   LEU C 112     -15.320  20.502  28.922  1.00 88.45           C  
ATOM   2117  CB  LEU C 112     -15.154  20.171  31.397  1.00 88.45           C  
ATOM   2118  O   LEU C 112     -15.671  19.321  28.882  1.00 88.45           O  
ATOM   2119  CG  LEU C 112     -14.683  20.623  32.780  1.00 88.45           C  
ATOM   2120  CD1 LEU C 112     -15.146  19.636  33.846  1.00 88.45           C  
ATOM   2121  CD2 LEU C 112     -13.166  20.773  32.806  1.00 88.45           C  
ATOM   2122  N   GLU C 113     -15.253  21.290  27.881  1.00 90.71           N  
ATOM   2123  CA  GLU C 113     -15.697  20.843  26.564  1.00 90.71           C  
ATOM   2124  C   GLU C 113     -14.670  21.186  25.490  1.00 90.71           C  
ATOM   2125  CB  GLU C 113     -17.052  21.464  26.214  1.00 90.71           C  
ATOM   2126  O   GLU C 113     -14.002  22.219  25.569  1.00 90.71           O  
ATOM   2127  CG  GLU C 113     -18.215  20.894  27.014  1.00 90.71           C  
ATOM   2128  CD  GLU C 113     -19.559  21.489  26.626  1.00 90.71           C  
ATOM   2129  OE1 GLU C 113     -20.605  20.980  27.089  1.00 90.71           O  
ATOM   2130  OE2 GLU C 113     -19.566  22.472  25.852  1.00 90.71           O  
ATOM   2131  N   LEU C 114     -14.638  20.357  24.394  1.00 92.46           N  
ATOM   2132  CA  LEU C 114     -13.820  20.659  23.225  1.00 92.46           C  
ATOM   2133  C   LEU C 114     -14.586  21.531  22.236  1.00 92.46           C  
ATOM   2134  CB  LEU C 114     -13.367  19.367  22.539  1.00 92.46           C  
ATOM   2135  O   LEU C 114     -15.781  21.321  22.012  1.00 92.46           O  
ATOM   2136  CG  LEU C 114     -12.432  18.464  23.345  1.00 92.46           C  
ATOM   2137  CD1 LEU C 114     -12.230  17.135  22.627  1.00 92.46           C  
ATOM   2138  CD2 LEU C 114     -11.095  19.157  23.585  1.00 92.46           C  
ATOM   2139  N   LEU C 115     -13.848  22.601  21.716  1.00 89.78           N  
ATOM   2140  CA  LEU C 115     -14.505  23.565  20.841  1.00 89.78           C  
ATOM   2141  C   LEU C 115     -13.799  23.645  19.492  1.00 89.78           C  
ATOM   2142  CB  LEU C 115     -14.537  24.949  21.496  1.00 89.78           C  
ATOM   2143  O   LEU C 115     -12.587  23.433  19.407  1.00 89.78           O  
ATOM   2144  CG  LEU C 115     -15.081  25.011  22.924  1.00 89.78           C  
ATOM   2145  CD1 LEU C 115     -14.899  26.411  23.500  1.00 89.78           C  
ATOM   2146  CD2 LEU C 115     -16.549  24.601  22.955  1.00 89.78           C  
ATOM   2147  N   CYS C 116     -14.589  23.899  18.465  1.00 88.84           N  
ATOM   2148  CA  CYS C 116     -13.987  24.304  17.200  1.00 88.84           C  
ATOM   2149  C   CYS C 116     -13.624  25.784  17.218  1.00 88.84           C  
ATOM   2150  CB  CYS C 116     -14.938  24.016  16.038  1.00 88.84           C  
ATOM   2151  O   CYS C 116     -13.956  26.497  18.165  1.00 88.84           O  
ATOM   2152  SG  CYS C 116     -16.307  25.188  15.912  1.00 88.84           S  
ATOM   2153  N   PRO C 117     -12.894  26.322  16.246  1.00 80.30           N  
ATOM   2154  CA  PRO C 117     -12.502  27.733  16.227  1.00 80.30           C  
ATOM   2155  C   PRO C 117     -13.700  28.679  16.267  1.00 80.30           C  
ATOM   2156  CB  PRO C 117     -11.741  27.871  14.906  1.00 80.30           C  
ATOM   2157  O   PRO C 117     -13.660  29.705  16.951  1.00 80.30           O  
ATOM   2158  CG  PRO C 117     -11.184  26.509  14.643  1.00 80.30           C  
ATOM   2159  CD  PRO C 117     -12.158  25.488  15.155  1.00 80.30           C  
ATOM   2160  N   ARG C 118     -14.765  28.224  15.596  1.00 83.12           N  
ATOM   2161  CA  ARG C 118     -15.948  29.079  15.574  1.00 83.12           C  
ATOM   2162  C   ARG C 118     -16.637  29.097  16.934  1.00 83.12           C  
ATOM   2163  CB  ARG C 118     -16.928  28.612  14.496  1.00 83.12           C  
ATOM   2164  O   ARG C 118     -17.007  30.161  17.434  1.00 83.12           O  
ATOM   2165  CG  ARG C 118     -16.700  29.254  13.136  1.00 83.12           C  
ATOM   2166  CD  ARG C 118     -18.013  29.626  12.461  1.00 83.12           C  
ATOM   2167  NE  ARG C 118     -17.809  30.031  11.073  1.00 83.12           N  
ATOM   2168  NH1 ARG C 118     -19.256  31.829  11.168  1.00 83.12           N  
ATOM   2169  NH2 ARG C 118     -18.147  31.346   9.221  1.00 83.12           N  
ATOM   2170  CZ  ARG C 118     -18.404  31.068  10.490  1.00 83.12           C  
ATOM   2171  N   CYS C 119     -16.779  28.004  17.589  1.00 88.82           N  
ATOM   2172  CA  CYS C 119     -17.383  27.912  18.913  1.00 88.82           C  
ATOM   2173  C   CYS C 119     -16.548  28.658  19.947  1.00 88.82           C  
ATOM   2174  CB  CYS C 119     -17.541  26.451  19.330  1.00 88.82           C  
ATOM   2175  O   CYS C 119     -17.091  29.230  20.894  1.00 88.82           O  
ATOM   2176  SG  CYS C 119     -18.846  25.576  18.439  1.00 88.82           S  
ATOM   2177  N   SER C 120     -15.227  28.696  19.732  1.00 83.40           N  
ATOM   2178  CA  SER C 120     -14.323  29.313  20.698  1.00 83.40           C  
ATOM   2179  C   SER C 120     -14.498  30.828  20.729  1.00 83.40           C  
ATOM   2180  CB  SER C 120     -12.870  28.966  20.371  1.00 83.40           C  
ATOM   2181  O   SER C 120     -14.188  31.473  21.733  1.00 83.40           O  
ATOM   2182  OG  SER C 120     -12.441  29.646  19.203  1.00 83.40           O  
ATOM   2183  N   LEU C 121     -15.038  31.330  19.611  1.00 76.83           N  
ATOM   2184  CA  LEU C 121     -15.193  32.777  19.503  1.00 76.83           C  
ATOM   2185  C   LEU C 121     -16.641  33.188  19.746  1.00 76.83           C  
ATOM   2186  CB  LEU C 121     -14.736  33.264  18.126  1.00 76.83           C  
ATOM   2187  O   LEU C 121     -16.983  34.367  19.635  1.00 76.83           O  
ATOM   2188  CG  LEU C 121     -13.276  32.990  17.760  1.00 76.83           C  
ATOM   2189  CD1 LEU C 121     -13.031  33.304  16.288  1.00 76.83           C  
ATOM   2190  CD2 LEU C 121     -12.340  33.803  18.648  1.00 76.83           C  
ATOM   2191  N   SER C 122     -17.538  32.218  20.067  1.00 85.87           N  
ATOM   2192  CA  SER C 122     -18.957  32.498  20.258  1.00 85.87           C  
ATOM   2193  C   SER C 122     -19.210  33.191  21.593  1.00 85.87           C  
ATOM   2194  CB  SER C 122     -19.773  31.207  20.182  1.00 85.87           C  
ATOM   2195  O   SER C 122     -18.346  33.189  22.472  1.00 85.87           O  
ATOM   2196  OG  SER C 122     -19.529  30.390  21.315  1.00 85.87           O  
ATOM   2197  N   THR C 123     -20.392  33.788  21.737  1.00 87.19           N  
ATOM   2198  CA  THR C 123     -20.772  34.545  22.925  1.00 87.19           C  
ATOM   2199  C   THR C 123     -20.826  33.636  24.150  1.00 87.19           C  
ATOM   2200  CB  THR C 123     -22.135  35.236  22.735  1.00 87.19           C  
ATOM   2201  O   THR C 123     -20.561  34.079  25.270  1.00 87.19           O  
ATOM   2202  CG2 THR C 123     -22.002  36.486  21.872  1.00 87.19           C  
ATOM   2203  OG1 THR C 123     -23.041  34.325  22.100  1.00 87.19           O  
ATOM   2204  N   ASP C 124     -21.083  32.340  23.923  1.00 87.31           N  
ATOM   2205  CA  ASP C 124     -21.213  31.373  25.009  1.00 87.31           C  
ATOM   2206  C   ASP C 124     -19.880  31.170  25.725  1.00 87.31           C  
ATOM   2207  CB  ASP C 124     -21.734  30.036  24.478  1.00 87.31           C  
ATOM   2208  O   ASP C 124     -19.851  30.829  26.910  1.00 87.31           O  
ATOM   2209  CG  ASP C 124     -23.177  30.105  24.010  1.00 87.31           C  
ATOM   2210  OD1 ASP C 124     -23.932  30.977  24.490  1.00 87.31           O  
ATOM   2211  OD2 ASP C 124     -23.563  29.277  23.156  1.00 87.31           O  
ATOM   2212  N   HIS C 125     -18.743  31.485  24.954  1.00 81.84           N  
ATOM   2213  CA  HIS C 125     -17.436  31.184  25.528  1.00 81.84           C  
ATOM   2214  C   HIS C 125     -16.559  32.430  25.586  1.00 81.84           C  
ATOM   2215  CB  HIS C 125     -16.737  30.087  24.722  1.00 81.84           C  
ATOM   2216  O   HIS C 125     -15.368  32.343  25.892  1.00 81.84           O  
ATOM   2217  CG  HIS C 125     -17.476  28.788  24.710  1.00 81.84           C  
ATOM   2218  CD2 HIS C 125     -18.207  28.189  23.740  1.00 81.84           C  
ATOM   2219  ND1 HIS C 125     -17.516  27.944  25.800  1.00 81.84           N  
ATOM   2220  CE1 HIS C 125     -18.241  26.880  25.498  1.00 81.84           C  
ATOM   2221  NE2 HIS C 125     -18.672  27.004  24.255  1.00 81.84           N  
ATOM   2222  N   GLN C 126     -17.108  33.550  25.209  1.00 74.13           N  
ATOM   2223  CA  GLN C 126     -16.389  34.810  25.055  1.00 74.13           C  
ATOM   2224  C   GLN C 126     -15.662  35.190  26.342  1.00 74.13           C  
ATOM   2225  CB  GLN C 126     -17.347  35.929  24.643  1.00 74.13           C  
ATOM   2226  O   GLN C 126     -14.555  35.731  26.300  1.00 74.13           O  
ATOM   2227  CG  GLN C 126     -16.653  37.247  24.327  1.00 74.13           C  
ATOM   2228  CD  GLN C 126     -17.614  38.312  23.833  1.00 74.13           C  
ATOM   2229  NE2 GLN C 126     -17.081  39.324  23.157  1.00 74.13           N  
ATOM   2230  OE1 GLN C 126     -18.825  38.226  24.056  1.00 74.13           O  
ATOM   2231  N   HIS C 127     -16.241  34.810  27.453  1.00 73.18           N  
ATOM   2232  CA  HIS C 127     -15.633  35.220  28.714  1.00 73.18           C  
ATOM   2233  C   HIS C 127     -15.063  34.023  29.466  1.00 73.18           C  
ATOM   2234  CB  HIS C 127     -16.654  35.951  29.587  1.00 73.18           C  
ATOM   2235  O   HIS C 127     -14.830  34.097  30.675  1.00 73.18           O  
ATOM   2236  CG  HIS C 127     -17.187  37.203  28.967  1.00 73.18           C  
ATOM   2237  CD2 HIS C 127     -16.702  38.467  28.956  1.00 73.18           C  
ATOM   2238  ND1 HIS C 127     -18.367  37.237  28.254  1.00 73.18           N  
ATOM   2239  CE1 HIS C 127     -18.583  38.471  27.830  1.00 73.18           C  
ATOM   2240  NE2 HIS C 127     -17.587  39.237  28.242  1.00 73.18           N  
ATOM   2241  N   HIS C 128     -14.937  32.853  28.775  1.00 81.41           N  
ATOM   2242  CA  HIS C 128     -14.349  31.660  29.374  1.00 81.41           C  
ATOM   2243  C   HIS C 128     -12.872  31.534  29.015  1.00 81.41           C  
ATOM   2244  CB  HIS C 128     -15.106  30.408  28.928  1.00 81.41           C  
ATOM   2245  O   HIS C 128     -12.412  32.134  28.041  1.00 81.41           O  
ATOM   2246  CG  HIS C 128     -16.514  30.348  29.429  1.00 81.41           C  
ATOM   2247  CD2 HIS C 128     -17.219  31.205  30.204  1.00 81.41           C  
ATOM   2248  ND1 HIS C 128     -17.363  29.302  29.139  1.00 81.41           N  
ATOM   2249  CE1 HIS C 128     -18.534  29.520  29.715  1.00 81.41           C  
ATOM   2250  NE2 HIS C 128     -18.472  30.668  30.368  1.00 81.41           N  
ATOM   2251  N   CYS C 129     -12.089  30.767  29.836  1.00 75.65           N  
ATOM   2252  CA  CYS C 129     -10.706  30.428  29.523  1.00 75.65           C  
ATOM   2253  C   CYS C 129     -10.639  29.292  28.509  1.00 75.65           C  
ATOM   2254  CB  CYS C 129      -9.950  30.036  30.792  1.00 75.65           C  
ATOM   2255  O   CYS C 129     -10.898  28.136  28.848  1.00 75.65           O  
ATOM   2256  SG  CYS C 129      -8.909  31.354  31.456  1.00 75.65           S  
ATOM   2257  N   VAL C 130     -10.314  29.685  27.238  1.00 80.24           N  
ATOM   2258  CA  VAL C 130     -10.245  28.726  26.141  1.00 80.24           C  
ATOM   2259  C   VAL C 130      -8.802  28.595  25.659  1.00 80.24           C  
ATOM   2260  CB  VAL C 130     -11.164  29.137  24.969  1.00 80.24           C  
ATOM   2261  O   VAL C 130      -8.105  29.598  25.489  1.00 80.24           O  
ATOM   2262  CG1 VAL C 130     -11.047  28.141  23.817  1.00 80.24           C  
ATOM   2263  CG2 VAL C 130     -12.613  29.246  25.440  1.00 80.24           C  
ATOM   2264  N   TRP C 131      -8.336  27.323  25.545  1.00 75.42           N  
ATOM   2265  CA  TRP C 131      -6.960  27.018  25.165  1.00 75.42           C  
ATOM   2266  C   TRP C 131      -6.922  26.056  23.982  1.00 75.42           C  
ATOM   2267  CB  TRP C 131      -6.195  26.421  26.349  1.00 75.42           C  
ATOM   2268  O   TRP C 131      -7.843  25.260  23.792  1.00 75.42           O  
ATOM   2269  CG  TRP C 131      -6.339  27.200  27.623  1.00 75.42           C  
ATOM   2270  CD1 TRP C 131      -7.503  27.628  28.199  1.00 75.42           C  
ATOM   2271  CD2 TRP C 131      -5.281  27.647  28.475  1.00 75.42           C  
ATOM   2272  CE2 TRP C 131      -5.876  28.341  29.552  1.00 75.42           C  
ATOM   2273  CE3 TRP C 131      -3.885  27.528  28.433  1.00 75.42           C  
ATOM   2274  NE1 TRP C 131      -7.231  28.315  29.360  1.00 75.42           N  
ATOM   2275  CH2 TRP C 131      -3.759  28.783  30.514  1.00 75.42           C  
ATOM   2276  CZ2 TRP C 131      -5.122  28.914  30.579  1.00 75.42           C  
ATOM   2277  CZ3 TRP C 131      -3.137  28.099  29.456  1.00 75.42           C  
ATOM   2278  N   PRO C 132      -5.822  26.257  23.241  1.00 76.98           N  
ATOM   2279  CA  PRO C 132      -5.610  25.141  22.316  1.00 76.98           C  
ATOM   2280  C   PRO C 132      -5.510  23.794  23.028  1.00 76.98           C  
ATOM   2281  CB  PRO C 132      -4.287  25.497  21.632  1.00 76.98           C  
ATOM   2282  O   PRO C 132      -4.971  23.716  24.135  1.00 76.98           O  
ATOM   2283  CG  PRO C 132      -4.158  26.977  21.796  1.00 76.98           C  
ATOM   2284  CD  PRO C 132      -4.820  27.374  23.084  1.00 76.98           C  
ATOM   2285  N   ILE C 133      -6.111  22.749  22.408  1.00 81.30           N  
ATOM   2286  CA  ILE C 133      -6.233  21.436  23.031  1.00 81.30           C  
ATOM   2287  C   ILE C 133      -4.859  20.950  23.486  1.00 81.30           C  
ATOM   2288  CB  ILE C 133      -6.872  20.410  22.068  1.00 81.30           C  
ATOM   2289  O   ILE C 133      -4.718  20.404  24.583  1.00 81.30           O  
ATOM   2290  CG1 ILE C 133      -8.357  20.729  21.856  1.00 81.30           C  
ATOM   2291  CG2 ILE C 133      -6.688  18.985  22.597  1.00 81.30           C  
ATOM   2292  CD1 ILE C 133      -9.024  19.884  20.780  1.00 81.30           C  
ATOM   2293  N   LYS C 134      -3.850  21.219  22.628  1.00 69.84           N  
ATOM   2294  CA  LYS C 134      -2.512  20.747  22.969  1.00 69.84           C  
ATOM   2295  C   LYS C 134      -1.992  21.430  24.231  1.00 69.84           C  
ATOM   2296  CB  LYS C 134      -1.546  20.987  21.808  1.00 69.84           C  
ATOM   2297  O   LYS C 134      -1.363  20.790  25.076  1.00 69.84           O  
ATOM   2298  CG  LYS C 134      -1.753  20.050  20.626  1.00 69.84           C  
ATOM   2299  CD  LYS C 134      -0.667  20.230  19.573  1.00 69.84           C  
ATOM   2300  CE  LYS C 134      -0.894  19.320  18.374  1.00 69.84           C  
ATOM   2301  NZ  LYS C 134       0.159  19.504  17.331  1.00 69.84           N  
ATOM   2302  N   LYS C 135      -2.230  22.629  24.344  1.00 64.10           N  
ATOM   2303  CA  LYS C 135      -1.810  23.372  25.528  1.00 64.10           C  
ATOM   2304  C   LYS C 135      -2.597  22.932  26.760  1.00 64.10           C  
ATOM   2305  CB  LYS C 135      -1.980  24.876  25.307  1.00 64.10           C  
ATOM   2306  O   LYS C 135      -2.032  22.789  27.846  1.00 64.10           O  
ATOM   2307  CG  LYS C 135      -1.240  25.738  26.318  1.00 64.10           C  
ATOM   2308  CD  LYS C 135      -1.308  27.214  25.951  1.00 64.10           C  
ATOM   2309  CE  LYS C 135      -0.597  28.082  26.981  1.00 64.10           C  
ATOM   2310  NZ  LYS C 135      -0.623  29.526  26.602  1.00 64.10           N  
ATOM   2311  N   ALA C 136      -3.839  22.721  26.622  1.00 75.92           N  
ATOM   2312  CA  ALA C 136      -4.700  22.275  27.715  1.00 75.92           C  
ATOM   2313  C   ALA C 136      -4.271  20.903  28.226  1.00 75.92           C  
ATOM   2314  CB  ALA C 136      -6.158  22.240  27.263  1.00 75.92           C  
ATOM   2315  O   ALA C 136      -4.228  20.670  29.436  1.00 75.92           O  
ATOM   2316  N   ALA C 137      -3.997  20.061  27.289  1.00 78.64           N  
ATOM   2317  CA  ALA C 137      -3.559  18.715  27.648  1.00 78.64           C  
ATOM   2318  C   ALA C 137      -2.263  18.756  28.453  1.00 78.64           C  
ATOM   2319  CB  ALA C 137      -3.375  17.863  26.395  1.00 78.64           C  
ATOM   2320  O   ALA C 137      -2.126  18.053  29.457  1.00 78.64           O  
ATOM   2321  N   SER C 138      -1.309  19.525  27.956  1.00 71.61           N  
ATOM   2322  CA  SER C 138      -0.036  19.657  28.656  1.00 71.61           C  
ATOM   2323  C   SER C 138      -0.234  20.209  30.064  1.00 71.61           C  
ATOM   2324  CB  SER C 138       0.915  20.563  27.873  1.00 71.61           C  
ATOM   2325  O   SER C 138       0.384  19.729  31.017  1.00 71.61           O  
ATOM   2326  OG  SER C 138       1.221  19.999  26.610  1.00 71.61           O  
ATOM   2327  N   TYR C 139      -1.070  21.170  30.168  1.00 69.03           N  
ATOM   2328  CA  TYR C 139      -1.365  21.789  31.455  1.00 69.03           C  
ATOM   2329  C   TYR C 139      -1.955  20.773  32.426  1.00 69.03           C  
ATOM   2330  CB  TYR C 139      -2.331  22.964  31.278  1.00 69.03           C  
ATOM   2331  O   TYR C 139      -1.508  20.667  33.571  1.00 69.03           O  
ATOM   2332  CG  TYR C 139      -2.709  23.639  32.574  1.00 69.03           C  
ATOM   2333  CD1 TYR C 139      -3.877  23.290  33.249  1.00 69.03           C  
ATOM   2334  CD2 TYR C 139      -1.901  24.628  33.125  1.00 69.03           C  
ATOM   2335  CE1 TYR C 139      -4.230  23.911  34.443  1.00 69.03           C  
ATOM   2336  CE2 TYR C 139      -2.245  25.256  34.318  1.00 69.03           C  
ATOM   2337  OH  TYR C 139      -3.754  25.509  36.150  1.00 69.03           O  
ATOM   2338  CZ  TYR C 139      -3.409  24.891  34.968  1.00 69.03           C  
ATOM   2339  N   HIS C 140      -2.895  19.982  32.058  1.00 77.91           N  
ATOM   2340  CA  HIS C 140      -3.570  19.023  32.925  1.00 77.91           C  
ATOM   2341  C   HIS C 140      -2.659  17.847  33.260  1.00 77.91           C  
ATOM   2342  CB  HIS C 140      -4.856  18.520  32.268  1.00 77.91           C  
ATOM   2343  O   HIS C 140      -2.713  17.310  34.369  1.00 77.91           O  
ATOM   2344  CG  HIS C 140      -5.949  19.540  32.230  1.00 77.91           C  
ATOM   2345  CD2 HIS C 140      -6.529  20.184  31.190  1.00 77.91           C  
ATOM   2346  ND1 HIS C 140      -6.570  20.007  33.368  1.00 77.91           N  
ATOM   2347  CE1 HIS C 140      -7.488  20.897  33.028  1.00 77.91           C  
ATOM   2348  NE2 HIS C 140      -7.483  21.022  31.712  1.00 77.91           N  
ATOM   2349  N   ARG C 141      -1.878  17.533  32.284  1.00 78.26           N  
ATOM   2350  CA  ARG C 141      -0.899  16.484  32.548  1.00 78.26           C  
ATOM   2351  C   ARG C 141       0.067  16.902  33.652  1.00 78.26           C  
ATOM   2352  CB  ARG C 141      -0.122  16.140  31.275  1.00 78.26           C  
ATOM   2353  O   ARG C 141       0.371  16.113  34.549  1.00 78.26           O  
ATOM   2354  CG  ARG C 141      -0.384  14.736  30.754  1.00 78.26           C  
ATOM   2355  CD  ARG C 141       0.482  14.412  29.545  1.00 78.26           C  
ATOM   2356  NE  ARG C 141       0.091  15.195  28.376  1.00 78.26           N  
ATOM   2357  NH1 ARG C 141       1.078  13.780  26.840  1.00 78.26           N  
ATOM   2358  NH2 ARG C 141      -0.023  15.661  26.130  1.00 78.26           N  
ATOM   2359  CZ  ARG C 141       0.383  14.877  27.118  1.00 78.26           C  
ATOM   2360  N   LYS C 142       0.549  18.093  33.648  1.00 75.59           N  
ATOM   2361  CA  LYS C 142       1.459  18.620  34.662  1.00 75.59           C  
ATOM   2362  C   LYS C 142       0.772  18.710  36.022  1.00 75.59           C  
ATOM   2363  CB  LYS C 142       1.986  19.995  34.249  1.00 75.59           C  
ATOM   2364  O   LYS C 142       1.378  18.401  37.050  1.00 75.59           O  
ATOM   2365  CG  LYS C 142       3.231  19.943  33.375  1.00 75.59           C  
ATOM   2366  CD  LYS C 142       3.749  21.340  33.058  1.00 75.59           C  
ATOM   2367  CE  LYS C 142       4.906  21.297  32.069  1.00 75.59           C  
ATOM   2368  NZ  LYS C 142       5.400  22.666  31.734  1.00 75.59           N  
ATOM   2369  N   LYS C 143      -0.413  19.088  36.045  1.00 76.53           N  
ATOM   2370  CA  LYS C 143      -1.175  19.201  37.285  1.00 76.53           C  
ATOM   2371  C   LYS C 143      -1.359  17.836  37.944  1.00 76.53           C  
ATOM   2372  CB  LYS C 143      -2.538  19.843  37.022  1.00 76.53           C  
ATOM   2373  O   LYS C 143      -1.277  17.716  39.168  1.00 76.53           O  
ATOM   2374  CG  LYS C 143      -2.987  20.810  38.107  1.00 76.53           C  
ATOM   2375  CD  LYS C 143      -4.299  21.492  37.741  1.00 76.53           C  
ATOM   2376  CE  LYS C 143      -4.831  22.337  38.890  1.00 76.53           C  
ATOM   2377  NZ  LYS C 143      -6.097  23.039  38.522  1.00 76.53           N  
ATOM   2378  N   LEU C 144      -1.634  16.885  37.088  1.00 78.23           N  
ATOM   2379  CA  LEU C 144      -1.793  15.522  37.583  1.00 78.23           C  
ATOM   2380  C   LEU C 144      -0.479  14.991  38.148  1.00 78.23           C  
ATOM   2381  CB  LEU C 144      -2.291  14.600  36.467  1.00 78.23           C  
ATOM   2382  O   LEU C 144      -0.471  14.296  39.166  1.00 78.23           O  
ATOM   2383  CG  LEU C 144      -3.794  14.627  36.186  1.00 78.23           C  
ATOM   2384  CD1 LEU C 144      -4.097  13.943  34.857  1.00 78.23           C  
ATOM   2385  CD2 LEU C 144      -4.563  13.963  37.322  1.00 78.23           C  
ATOM   2386  N   GLU C 145       0.650  15.326  37.531  1.00 75.49           N  
ATOM   2387  CA  GLU C 145       1.970  14.917  38.001  1.00 75.49           C  
ATOM   2388  C   GLU C 145       2.311  15.578  39.333  1.00 75.49           C  
ATOM   2389  CB  GLU C 145       3.040  15.252  36.958  1.00 75.49           C  
ATOM   2390  O   GLU C 145       2.923  14.955  40.203  1.00 75.49           O  
ATOM   2391  CG  GLU C 145       3.054  14.305  35.767  1.00 75.49           C  
ATOM   2392  CD  GLU C 145       3.936  14.790  34.627  1.00 75.49           C  
ATOM   2393  OE1 GLU C 145       3.967  14.133  33.562  1.00 75.49           O  
ATOM   2394  OE2 GLU C 145       4.601  15.835  34.800  1.00 75.49           O  
ATOM   2395  N   GLU C 146       1.933  16.785  39.567  1.00 73.97           N  
ATOM   2396  CA  GLU C 146       2.174  17.518  40.806  1.00 73.97           C  
ATOM   2397  C   GLU C 146       1.341  16.953  41.953  1.00 73.97           C  
ATOM   2398  CB  GLU C 146       1.869  19.006  40.618  1.00 73.97           C  
ATOM   2399  O   GLU C 146       1.795  16.916  43.098  1.00 73.97           O  
ATOM   2400  CG  GLU C 146       2.909  19.747  39.790  1.00 73.97           C  
ATOM   2401  CD  GLU C 146       2.517  21.183  39.480  1.00 73.97           C  
ATOM   2402  OE1 GLU C 146       3.223  21.847  38.687  1.00 73.97           O  
ATOM   2403  OE2 GLU C 146       1.497  21.648  40.036  1.00 73.97           O  
ATOM   2404  N   TYR C 147       0.215  16.577  41.660  1.00 72.22           N  
ATOM   2405  CA  TYR C 147      -0.668  16.002  42.668  1.00 72.22           C  
ATOM   2406  C   TYR C 147      -0.146  14.652  43.145  1.00 72.22           C  
ATOM   2407  CB  TYR C 147      -2.087  15.846  42.114  1.00 72.22           C  
ATOM   2408  O   TYR C 147      -0.358  14.269  44.298  1.00 72.22           O  
ATOM   2409  CG  TYR C 147      -3.016  16.971  42.499  1.00 72.22           C  
ATOM   2410  CD1 TYR C 147      -3.671  16.970  43.729  1.00 72.22           C  
ATOM   2411  CD2 TYR C 147      -3.242  18.037  41.635  1.00 72.22           C  
ATOM   2412  CE1 TYR C 147      -4.529  18.004  44.088  1.00 72.22           C  
ATOM   2413  CE2 TYR C 147      -4.099  19.077  41.984  1.00 72.22           C  
ATOM   2414  OH  TYR C 147      -5.585  20.077  43.561  1.00 72.22           O  
ATOM   2415  CZ  TYR C 147      -4.736  19.051  43.211  1.00 72.22           C  
ATOM   2416  N   ASN C 148       0.529  14.004  42.324  1.00 69.89           N  
ATOM   2417  CA  ASN C 148       1.042  12.676  42.640  1.00 69.89           C  
ATOM   2418  C   ASN C 148       2.447  12.744  43.233  1.00 69.89           C  
ATOM   2419  CB  ASN C 148       1.034  11.787  41.395  1.00 69.89           C  
ATOM   2420  O   ASN C 148       3.000  11.724  43.647  1.00 69.89           O  
ATOM   2421  CG  ASN C 148      -0.363  11.355  40.995  1.00 69.89           C  
ATOM   2422  ND2 ASN C 148      -0.583  11.188  39.696  1.00 69.89           N  
ATOM   2423  OD1 ASN C 148      -1.238  11.174  41.846  1.00 69.89           O  
ATOM   2424  N   ALA C 149       2.961  13.973  43.232  1.00 68.54           N  
ATOM   2425  CA  ALA C 149       4.295  14.129  43.806  1.00 68.54           C  
ATOM   2426  C   ALA C 149       4.247  14.076  45.330  1.00 68.54           C  
ATOM   2427  CB  ALA C 149       4.924  15.442  43.342  1.00 68.54           C  
ATOM   2428  O   ALA C 149       3.287  14.548  45.943  1.00 68.54           O  
ATOM   2429  N   PRO C 150       5.264  13.282  46.056  1.00 63.47           N  
ATOM   2430  CA  PRO C 150       5.283  13.171  47.517  1.00 63.47           C  
ATOM   2431  C   PRO C 150       5.246  14.530  48.212  1.00 63.47           C  
ATOM   2432  CB  PRO C 150       6.604  12.450  47.798  1.00 63.47           C  
ATOM   2433  O   PRO C 150       5.652  15.538  47.628  1.00 63.47           O  
ATOM   2434  CG  PRO C 150       7.231  12.263  46.455  1.00 63.47           C  
ATOM   2435  CD  PRO C 150       6.332  12.875  45.419  1.00 63.47           C  
TER    2436      PRO C 150                                                      
ENDMDL                                                                          
END                                                                             
