# Supplementary material for: Structure and activation of the RING E3 ubiquitin ligase TRIM72 on the membrane
Source: Nat Struct Mol Biol. 2023 Sep 28;30(11):1695–706. doi: 10.1038/s41594-023-01111-7 (PMC10643145; doi:10.1038/s41594-023-01111-7)
Supplement: Supplementary file 5 — Predicted structures of the RING domain of 60 TRIM proteins. [file 41594_2023_1111_MOESM5_ESM.zip › R63_cce06_unrelaxed_rank_1_model_1.pdb]

MODEL     1                                                                     
ATOM      1  N   MET B   1     -28.711  30.554  -8.315  1.00 19.67           N  
ATOM      2  CA  MET B   1     -27.252  30.484  -8.298  1.00 19.67           C  
ATOM      3  C   MET B   1     -26.769  29.468  -7.269  1.00 19.67           C  
ATOM      4  CB  MET B   1     -26.651  31.858  -7.998  1.00 19.67           C  
ATOM      5  O   MET B   1     -26.994  29.637  -6.069  1.00 19.67           O  
ATOM      6  CG  MET B   1     -26.249  32.635  -9.241  1.00 19.67           C  
ATOM      7  SD  MET B   1     -25.540  34.281  -8.842  1.00 19.67           S  
ATOM      8  CE  MET B   1     -24.583  34.591 -10.352  1.00 19.67           C  
ATOM      9  N   ASP B   2     -27.019  28.198  -7.528  1.00 22.93           N  
ATOM     10  CA  ASP B   2     -26.925  26.995  -6.707  1.00 22.93           C  
ATOM     11  C   ASP B   2     -25.495  26.775  -6.216  1.00 22.93           C  
ATOM     12  CB  ASP B   2     -27.405  25.772  -7.491  1.00 22.93           C  
ATOM     13  O   ASP B   2     -24.580  26.586  -7.020  1.00 22.93           O  
ATOM     14  CG  ASP B   2     -28.907  25.565  -7.405  1.00 22.93           C  
ATOM     15  OD1 ASP B   2     -29.482  25.715  -6.306  1.00 22.93           O  
ATOM     16  OD2 ASP B   2     -29.521  25.246  -8.447  1.00 22.93           O  
ATOM     17  N   TYR B   3     -25.096  27.710  -5.376  1.00 21.48           N  
ATOM     18  CA  TYR B   3     -23.787  27.562  -4.750  1.00 21.48           C  
ATOM     19  C   TYR B   3     -23.620  26.168  -4.159  1.00 21.48           C  
ATOM     20  CB  TYR B   3     -23.590  28.619  -3.660  1.00 21.48           C  
ATOM     21  O   TYR B   3     -24.419  25.742  -3.322  1.00 21.48           O  
ATOM     22  CG  TYR B   3     -23.201  29.977  -4.193  1.00 21.48           C  
ATOM     23  CD1 TYR B   3     -21.877  30.265  -4.517  1.00 21.48           C  
ATOM     24  CD2 TYR B   3     -24.154  30.973  -4.372  1.00 21.48           C  
ATOM     25  CE1 TYR B   3     -21.512  31.515  -5.007  1.00 21.48           C  
ATOM     26  CE2 TYR B   3     -23.801  32.226  -4.861  1.00 21.48           C  
ATOM     27  OH  TYR B   3     -22.125  33.726  -5.660  1.00 21.48           O  
ATOM     28  CZ  TYR B   3     -22.480  32.487  -5.176  1.00 21.48           C  
ATOM     29  N   LYS B   4     -23.619  25.199  -5.099  1.00 26.16           N  
ATOM     30  CA  LYS B   4     -23.218  23.874  -4.635  1.00 26.16           C  
ATOM     31  C   LYS B   4     -22.027  23.961  -3.685  1.00 26.16           C  
ATOM     32  CB  LYS B   4     -22.877  22.971  -5.821  1.00 26.16           C  
ATOM     33  O   LYS B   4     -21.023  24.605  -3.997  1.00 26.16           O  
ATOM     34  CG  LYS B   4     -24.069  22.631  -6.704  1.00 26.16           C  
ATOM     35  CD  LYS B   4     -24.394  21.144  -6.656  1.00 26.16           C  
ATOM     36  CE  LYS B   4     -25.596  20.805  -7.528  1.00 26.16           C  
ATOM     37  NZ  LYS B   4     -25.897  19.342  -7.513  1.00 26.16           N  
ATOM     38  N   SER B   5     -22.372  24.283  -2.430  1.00 26.33           N  
ATOM     39  CA  SER B   5     -21.421  24.168  -1.329  1.00 26.33           C  
ATOM     40  C   SER B   5     -20.545  22.929  -1.482  1.00 26.33           C  
ATOM     41  CB  SER B   5     -22.155  24.121   0.012  1.00 26.33           C  
ATOM     42  O   SER B   5     -21.050  21.805  -1.509  1.00 26.33           O  
ATOM     43  OG  SER B   5     -22.887  25.315   0.227  1.00 26.33           O  
ATOM     44  N   SER B   6     -19.817  22.899  -2.566  1.00 30.12           N  
ATOM     45  CA  SER B   6     -18.748  21.906  -2.600  1.00 30.12           C  
ATOM     46  C   SER B   6     -18.062  21.784  -1.243  1.00 30.12           C  
ATOM     47  CB  SER B   6     -17.717  22.264  -3.671  1.00 30.12           C  
ATOM     48  O   SER B   6     -17.245  22.631  -0.877  1.00 30.12           O  
ATOM     49  OG  SER B   6     -16.629  21.356  -3.646  1.00 30.12           O  
ATOM     50  N   LEU B   7     -18.828  21.861  -0.208  1.00 30.14           N  
ATOM     51  CA  LEU B   7     -18.177  21.520   1.053  1.00 30.14           C  
ATOM     52  C   LEU B   7     -17.271  20.304   0.885  1.00 30.14           C  
ATOM     53  CB  LEU B   7     -19.221  21.247   2.139  1.00 30.14           C  
ATOM     54  O   LEU B   7     -17.743  19.215   0.552  1.00 30.14           O  
ATOM     55  CG  LEU B   7     -20.078  22.438   2.569  1.00 30.14           C  
ATOM     56  CD1 LEU B   7     -21.208  21.976   3.484  1.00 30.14           C  
ATOM     57  CD2 LEU B   7     -19.220  23.492   3.262  1.00 30.14           C  
ATOM     58  N   ILE B   8     -16.275  20.424   0.118  1.00 33.12           N  
ATOM     59  CA  ILE B   8     -15.239  19.397   0.133  1.00 33.12           C  
ATOM     60  C   ILE B   8     -15.090  18.834   1.544  1.00 33.12           C  
ATOM     61  CB  ILE B   8     -13.886  19.952  -0.368  1.00 33.12           C  
ATOM     62  O   ILE B   8     -14.896  19.587   2.502  1.00 33.12           O  
ATOM     63  CG1 ILE B   8     -14.031  20.509  -1.789  1.00 33.12           C  
ATOM     64  CG2 ILE B   8     -12.805  18.869  -0.311  1.00 33.12           C  
ATOM     65  CD1 ILE B   8     -12.802  21.256  -2.289  1.00 33.12           C  
ATOM     66  N   GLN B   9     -15.977  17.967   1.951  1.00 34.81           N  
ATOM     67  CA  GLN B   9     -15.567  17.217   3.134  1.00 34.81           C  
ATOM     68  C   GLN B   9     -14.049  17.072   3.195  1.00 34.81           C  
ATOM     69  CB  GLN B   9     -16.227  15.837   3.151  1.00 34.81           C  
ATOM     70  O   GLN B   9     -13.440  16.479   2.301  1.00 34.81           O  
ATOM     71  CG  GLN B   9     -17.456  15.755   4.046  1.00 34.81           C  
ATOM     72  CD  GLN B   9     -18.102  14.382   4.030  1.00 34.81           C  
ATOM     73  NE2 GLN B   9     -18.743  14.016   5.135  1.00 34.81           N  
ATOM     74  OE1 GLN B   9     -18.027  13.657   3.033  1.00 34.81           O  
ATOM     75  N   ASP B  10     -13.322  18.173   3.223  1.00 42.41           N  
ATOM     76  CA  ASP B  10     -11.886  18.157   3.485  1.00 42.41           C  
ATOM     77  C   ASP B  10     -11.507  16.988   4.391  1.00 42.41           C  
ATOM     78  CB  ASP B  10     -11.441  19.477   4.116  1.00 42.41           C  
ATOM     79  O   ASP B  10     -11.593  17.092   5.617  1.00 42.41           O  
ATOM     80  CG  ASP B  10      -9.950  19.730   3.972  1.00 42.41           C  
ATOM     81  OD1 ASP B  10      -9.228  18.846   3.464  1.00 42.41           O  
ATOM     82  OD2 ASP B  10      -9.493  20.822   4.374  1.00 42.41           O  
ATOM     83  N   GLY B  11     -12.103  15.847   4.112  1.00 46.89           N  
ATOM     84  CA  GLY B  11     -11.555  14.782   4.938  1.00 46.89           C  
ATOM     85  C   GLY B  11     -10.048  14.864   5.095  1.00 46.89           C  
ATOM     86  O   GLY B  11      -9.371  15.518   4.300  1.00 46.89           O  
ATOM     87  N   ASN B  12      -9.540  15.092   6.301  1.00 62.55           N  
ATOM     88  CA  ASN B  12      -8.163  14.973   6.767  1.00 62.55           C  
ATOM     89  C   ASN B  12      -7.390  13.926   5.971  1.00 62.55           C  
ATOM     90  CB  ASN B  12      -8.128  14.639   8.260  1.00 62.55           C  
ATOM     91  O   ASN B  12      -7.907  12.841   5.698  1.00 62.55           O  
ATOM     92  CG  ASN B  12      -6.717  14.558   8.807  1.00 62.55           C  
ATOM     93  ND2 ASN B  12      -6.579  14.025  10.016  1.00 62.55           N  
ATOM     94  OD1 ASN B  12      -5.758  14.971   8.150  1.00 62.55           O  
ATOM     95  N   PRO B  13      -6.551  14.365   5.069  1.00 71.83           N  
ATOM     96  CA  PRO B  13      -5.710  13.453   4.291  1.00 71.83           C  
ATOM     97  C   PRO B  13      -5.418  12.147   5.026  1.00 71.83           C  
ATOM     98  CB  PRO B  13      -4.424  14.257   4.075  1.00 71.83           C  
ATOM     99  O   PRO B  13      -5.489  11.069   4.430  1.00 71.83           O  
ATOM    100  CG  PRO B  13      -4.826  15.682   4.278  1.00 71.83           C  
ATOM    101  CD  PRO B  13      -6.050  15.713   5.148  1.00 71.83           C  
ATOM    102  N   MET B  14      -5.297  12.249   6.250  1.00 79.01           N  
ATOM    103  CA  MET B  14      -4.954  11.057   7.020  1.00 79.01           C  
ATOM    104  C   MET B  14      -6.175  10.163   7.210  1.00 79.01           C  
ATOM    105  CB  MET B  14      -4.373  11.444   8.381  1.00 79.01           C  
ATOM    106  O   MET B  14      -6.057   8.937   7.215  1.00 79.01           O  
ATOM    107  CG  MET B  14      -3.641  10.310   9.080  1.00 79.01           C  
ATOM    108  SD  MET B  14      -2.167   9.743   8.147  1.00 79.01           S  
ATOM    109  CE  MET B  14      -1.686   8.308   9.148  1.00 79.01           C  
ATOM    110  N   GLU B  15      -7.332  10.761   7.256  1.00 83.14           N  
ATOM    111  CA  GLU B  15      -8.556   9.976   7.376  1.00 83.14           C  
ATOM    112  C   GLU B  15      -8.833   9.187   6.099  1.00 83.14           C  
ATOM    113  CB  GLU B  15      -9.746  10.882   7.703  1.00 83.14           C  
ATOM    114  O   GLU B  15      -9.226   8.020   6.156  1.00 83.14           O  
ATOM    115  CG  GLU B  15      -9.860  11.238   9.178  1.00 83.14           C  
ATOM    116  CD  GLU B  15     -11.031  12.158   9.485  1.00 83.14           C  
ATOM    117  OE1 GLU B  15     -11.154  12.619  10.642  1.00 83.14           O  
ATOM    118  OE2 GLU B  15     -11.833  12.419   8.560  1.00 83.14           O  
ATOM    119  N   ASN B  16      -8.617   9.838   4.991  1.00 89.09           N  
ATOM    120  CA  ASN B  16      -8.806   9.154   3.717  1.00 89.09           C  
ATOM    121  C   ASN B  16      -7.819   8.003   3.547  1.00 89.09           C  
ATOM    122  CB  ASN B  16      -8.678  10.139   2.554  1.00 89.09           C  
ATOM    123  O   ASN B  16      -8.179   6.940   3.037  1.00 89.09           O  
ATOM    124  CG  ASN B  16      -9.857  11.087   2.458  1.00 89.09           C  
ATOM    125  ND2 ASN B  16      -9.703  12.149   1.677  1.00 89.09           N  
ATOM    126  OD1 ASN B  16     -10.899  10.866   3.082  1.00 89.09           O  
ATOM    127  N   LEU B  17      -6.594   8.260   3.997  1.00 93.85           N  
ATOM    128  CA  LEU B  17      -5.600   7.194   3.945  1.00 93.85           C  
ATOM    129  C   LEU B  17      -6.012   6.022   4.830  1.00 93.85           C  
ATOM    130  CB  LEU B  17      -4.228   7.718   4.378  1.00 93.85           C  
ATOM    131  O   LEU B  17      -5.934   4.865   4.411  1.00 93.85           O  
ATOM    132  CG  LEU B  17      -3.089   6.698   4.400  1.00 93.85           C  
ATOM    133  CD1 LEU B  17      -2.838   6.153   2.998  1.00 93.85           C  
ATOM    134  CD2 LEU B  17      -1.821   7.324   4.971  1.00 93.85           C  
ATOM    135  N   GLU B  18      -6.486   6.274   6.023  1.00 94.50           N  
ATOM    136  CA  GLU B  18      -6.893   5.242   6.971  1.00 94.50           C  
ATOM    137  C   GLU B  18      -7.961   4.332   6.372  1.00 94.50           C  
ATOM    138  CB  GLU B  18      -7.407   5.874   8.267  1.00 94.50           C  
ATOM    139  O   GLU B  18      -7.924   3.114   6.561  1.00 94.50           O  
ATOM    140  CG  GLU B  18      -7.767   4.861   9.345  1.00 94.50           C  
ATOM    141  CD  GLU B  18      -8.211   5.504  10.649  1.00 94.50           C  
ATOM    142  OE1 GLU B  18      -8.390   4.779  11.653  1.00 94.50           O  
ATOM    143  OE2 GLU B  18      -8.383   6.744  10.665  1.00 94.50           O  
ATOM    144  N   LYS B  19      -8.860   4.852   5.640  1.00 95.92           N  
ATOM    145  CA  LYS B  19      -9.953   4.087   5.049  1.00 95.92           C  
ATOM    146  C   LYS B  19      -9.424   3.013   4.102  1.00 95.92           C  
ATOM    147  CB  LYS B  19     -10.917   5.013   4.305  1.00 95.92           C  
ATOM    148  O   LYS B  19     -10.035   1.953   3.953  1.00 95.92           O  
ATOM    149  CG  LYS B  19     -11.805   5.844   5.218  1.00 95.92           C  
ATOM    150  CD  LYS B  19     -12.763   6.720   4.420  1.00 95.92           C  
ATOM    151  CE  LYS B  19     -13.600   7.608   5.331  1.00 95.92           C  
ATOM    152  NZ  LYS B  19     -14.476   8.533   4.551  1.00 95.92           N  
ATOM    153  N   GLN B  20      -8.326   3.309   3.450  1.00 97.68           N  
ATOM    154  CA  GLN B  20      -7.751   2.363   2.500  1.00 97.68           C  
ATOM    155  C   GLN B  20      -7.034   1.226   3.223  1.00 97.68           C  
ATOM    156  CB  GLN B  20      -6.786   3.073   1.550  1.00 97.68           C  
ATOM    157  O   GLN B  20      -6.778   0.173   2.634  1.00 97.68           O  
ATOM    158  CG  GLN B  20      -7.451   4.122   0.669  1.00 97.68           C  
ATOM    159  CD  GLN B  20      -8.592   3.558  -0.156  1.00 97.68           C  
ATOM    160  NE2 GLN B  20      -9.803   4.043   0.096  1.00 97.68           N  
ATOM    161  OE1 GLN B  20      -8.388   2.693  -1.013  1.00 97.68           O  
ATOM    162  N   LEU B  21      -6.726   1.426   4.474  1.00 98.13           N  
ATOM    163  CA  LEU B  21      -5.888   0.489   5.214  1.00 98.13           C  
ATOM    164  C   LEU B  21      -6.732  -0.377   6.144  1.00 98.13           C  
ATOM    165  CB  LEU B  21      -4.827   1.240   6.022  1.00 98.13           C  
ATOM    166  O   LEU B  21      -6.228  -0.901   7.139  1.00 98.13           O  
ATOM    167  CG  LEU B  21      -3.847   2.099   5.220  1.00 98.13           C  
ATOM    168  CD1 LEU B  21      -2.894   2.831   6.159  1.00 98.13           C  
ATOM    169  CD2 LEU B  21      -3.073   1.240   4.226  1.00 98.13           C  
ATOM    170  N   ILE B  22      -8.030  -0.512   5.836  1.00 98.60           N  
ATOM    171  CA  ILE B  22      -8.950  -1.264   6.683  1.00 98.60           C  
ATOM    172  C   ILE B  22      -9.225  -2.630   6.059  1.00 98.60           C  
ATOM    173  CB  ILE B  22     -10.274  -0.497   6.901  1.00 98.60           C  
ATOM    174  O   ILE B  22      -9.521  -2.726   4.866  1.00 98.60           O  
ATOM    175  CG1 ILE B  22     -10.032   0.755   7.751  1.00 98.60           C  
ATOM    176  CG2 ILE B  22     -11.323  -1.405   7.549  1.00 98.60           C  
ATOM    177  CD1 ILE B  22     -11.256   1.648   7.900  1.00 98.60           C  
ATOM    178  N   CYS B  23      -9.140  -3.621   6.874  1.00 98.62           N  
ATOM    179  CA  CYS B  23      -9.507  -4.969   6.455  1.00 98.62           C  
ATOM    180  C   CYS B  23     -11.020  -5.110   6.336  1.00 98.62           C  
ATOM    181  CB  CYS B  23      -8.965  -6.003   7.442  1.00 98.62           C  
ATOM    182  O   CYS B  23     -11.753  -4.787   7.272  1.00 98.62           O  
ATOM    183  SG  CYS B  23      -9.378  -7.708   7.009  1.00 98.62           S  
ATOM    184  N   PRO B  24     -11.485  -5.604   5.169  1.00 97.63           N  
ATOM    185  CA  PRO B  24     -12.932  -5.708   4.966  1.00 97.63           C  
ATOM    186  C   PRO B  24     -13.582  -6.748   5.876  1.00 97.63           C  
ATOM    187  CB  PRO B  24     -13.053  -6.119   3.496  1.00 97.63           C  
ATOM    188  O   PRO B  24     -14.808  -6.774   6.012  1.00 97.63           O  
ATOM    189  CG  PRO B  24     -11.755  -6.789   3.178  1.00 97.63           C  
ATOM    190  CD  PRO B  24     -10.673  -6.145   3.998  1.00 97.63           C  
ATOM    191  N   ILE B  25     -12.850  -7.562   6.547  1.00 98.38           N  
ATOM    192  CA  ILE B  25     -13.404  -8.625   7.378  1.00 98.38           C  
ATOM    193  C   ILE B  25     -13.515  -8.145   8.824  1.00 98.38           C  
ATOM    194  CB  ILE B  25     -12.545  -9.907   7.304  1.00 98.38           C  
ATOM    195  O   ILE B  25     -14.612  -8.099   9.387  1.00 98.38           O  
ATOM    196  CG1 ILE B  25     -12.446 -10.400   5.856  1.00 98.38           C  
ATOM    197  CG2 ILE B  25     -13.120 -10.995   8.215  1.00 98.38           C  
ATOM    198  CD1 ILE B  25     -13.791 -10.716   5.216  1.00 98.38           C  
ATOM    199  N   CYS B  26     -12.426  -7.703   9.435  1.00 98.26           N  
ATOM    200  CA  CYS B  26     -12.469  -7.317  10.841  1.00 98.26           C  
ATOM    201  C   CYS B  26     -12.814  -5.840  10.991  1.00 98.26           C  
ATOM    202  CB  CYS B  26     -11.130  -7.609  11.519  1.00 98.26           C  
ATOM    203  O   CYS B  26     -13.107  -5.376  12.094  1.00 98.26           O  
ATOM    204  SG  CYS B  26      -9.744  -6.685  10.819  1.00 98.26           S  
ATOM    205  N   LEU B  27     -12.763  -5.083   9.894  1.00 97.34           N  
ATOM    206  CA  LEU B  27     -13.130  -3.673   9.823  1.00 97.34           C  
ATOM    207  C   LEU B  27     -12.218  -2.829  10.706  1.00 97.34           C  
ATOM    208  CB  LEU B  27     -14.590  -3.477  10.241  1.00 97.34           C  
ATOM    209  O   LEU B  27     -12.643  -1.803  11.243  1.00 97.34           O  
ATOM    210  CG  LEU B  27     -15.639  -4.216   9.409  1.00 97.34           C  
ATOM    211  CD1 LEU B  27     -17.040  -3.908   9.926  1.00 97.34           C  
ATOM    212  CD2 LEU B  27     -15.513  -3.843   7.936  1.00 97.34           C  
ATOM    213  N   GLU B  28     -11.000  -3.340  10.885  1.00 97.33           N  
ATOM    214  CA  GLU B  28      -9.926  -2.615  11.556  1.00 97.33           C  
ATOM    215  C   GLU B  28      -8.734  -2.408  10.626  1.00 97.33           C  
ATOM    216  CB  GLU B  28      -9.483  -3.358  12.820  1.00 97.33           C  
ATOM    217  O   GLU B  28      -8.683  -2.983   9.537  1.00 97.33           O  
ATOM    218  CG  GLU B  28     -10.596  -3.553  13.840  1.00 97.33           C  
ATOM    219  CD  GLU B  28     -10.131  -4.248  15.109  1.00 97.33           C  
ATOM    220  OE1 GLU B  28     -10.948  -4.417  16.043  1.00 97.33           O  
ATOM    221  OE2 GLU B  28      -8.940  -4.625  15.172  1.00 97.33           O  
ATOM    222  N   MET B  29      -7.851  -1.557  11.094  1.00 98.05           N  
ATOM    223  CA  MET B  29      -6.607  -1.451  10.337  1.00 98.05           C  
ATOM    224  C   MET B  29      -5.954  -2.819  10.169  1.00 98.05           C  
ATOM    225  CB  MET B  29      -5.638  -0.489  11.027  1.00 98.05           C  
ATOM    226  O   MET B  29      -5.975  -3.638  11.089  1.00 98.05           O  
ATOM    227  CG  MET B  29      -4.574   0.077  10.101  1.00 98.05           C  
ATOM    228  SD  MET B  29      -3.774   1.580  10.785  1.00 98.05           S  
ATOM    229  CE  MET B  29      -2.969   0.875  12.250  1.00 98.05           C  
ATOM    230  N   PHE B  30      -5.426  -3.098   8.952  1.00 98.71           N  
ATOM    231  CA  PHE B  30      -4.787  -4.385   8.701  1.00 98.71           C  
ATOM    232  C   PHE B  30      -3.794  -4.720   9.807  1.00 98.71           C  
ATOM    233  CB  PHE B  30      -4.078  -4.379   7.343  1.00 98.71           C  
ATOM    234  O   PHE B  30      -3.034  -3.856  10.250  1.00 98.71           O  
ATOM    235  CG  PHE B  30      -5.015  -4.461   6.169  1.00 98.71           C  
ATOM    236  CD1 PHE B  30      -5.765  -5.608   5.939  1.00 98.71           C  
ATOM    237  CD2 PHE B  30      -5.146  -3.391   5.294  1.00 98.71           C  
ATOM    238  CE1 PHE B  30      -6.634  -5.687   4.853  1.00 98.71           C  
ATOM    239  CE2 PHE B  30      -6.012  -3.462   4.206  1.00 98.71           C  
ATOM    240  CZ  PHE B  30      -6.754  -4.611   3.987  1.00 98.71           C  
ATOM    241  N   THR B  31      -3.790  -5.948  10.286  1.00 98.47           N  
ATOM    242  CA  THR B  31      -2.728  -6.476  11.135  1.00 98.47           C  
ATOM    243  C   THR B  31      -1.751  -7.317  10.319  1.00 98.47           C  
ATOM    244  CB  THR B  31      -3.301  -7.323  12.286  1.00 98.47           C  
ATOM    245  O   THR B  31      -2.163  -8.087   9.448  1.00 98.47           O  
ATOM    246  CG2 THR B  31      -4.144  -6.470  13.229  1.00 98.47           C  
ATOM    247  OG1 THR B  31      -4.120  -8.365  11.742  1.00 98.47           O  
ATOM    248  N   LYS B  32      -0.554  -7.154  10.561  1.00 97.93           N  
ATOM    249  CA  LYS B  32       0.483  -7.908   9.863  1.00 97.93           C  
ATOM    250  C   LYS B  32       0.497  -9.367  10.311  1.00 97.93           C  
ATOM    251  CB  LYS B  32       1.856  -7.276  10.097  1.00 97.93           C  
ATOM    252  O   LYS B  32       0.274  -9.663  11.487  1.00 97.93           O  
ATOM    253  CG  LYS B  32       1.974  -5.847   9.587  1.00 97.93           C  
ATOM    254  CD  LYS B  32       3.341  -5.253   9.899  1.00 97.93           C  
ATOM    255  CE  LYS B  32       3.397  -3.769   9.565  1.00 97.93           C  
ATOM    256  NZ  LYS B  32       4.718  -3.170   9.920  1.00 97.93           N  
ATOM    257  N   PRO B  33       0.829 -10.236   9.347  1.00 98.38           N  
ATOM    258  CA  PRO B  33       1.132 -10.033   7.929  1.00 98.38           C  
ATOM    259  C   PRO B  33      -0.110  -9.720   7.099  1.00 98.38           C  
ATOM    260  CB  PRO B  33       1.750 -11.368   7.506  1.00 98.38           C  
ATOM    261  O   PRO B  33      -1.186 -10.264   7.361  1.00 98.38           O  
ATOM    262  CG  PRO B  33       2.084 -12.058   8.789  1.00 98.38           C  
ATOM    263  CD  PRO B  33       1.154 -11.556   9.856  1.00 98.38           C  
ATOM    264  N   VAL B  34      -0.010  -8.737   6.227  1.00 98.85           N  
ATOM    265  CA  VAL B  34      -1.068  -8.431   5.270  1.00 98.85           C  
ATOM    266  C   VAL B  34      -0.889  -9.280   4.013  1.00 98.85           C  
ATOM    267  CB  VAL B  34      -1.085  -6.931   4.902  1.00 98.85           C  
ATOM    268  O   VAL B  34       0.150  -9.210   3.352  1.00 98.85           O  
ATOM    269  CG1 VAL B  34      -2.204  -6.632   3.905  1.00 98.85           C  
ATOM    270  CG2 VAL B  34      -1.242  -6.076   6.158  1.00 98.85           C  
ATOM    271  N   VAL B  35      -1.854 -10.018   3.635  1.00 98.40           N  
ATOM    272  CA  VAL B  35      -1.692 -10.950   2.524  1.00 98.40           C  
ATOM    273  C   VAL B  35      -2.456 -10.438   1.305  1.00 98.40           C  
ATOM    274  CB  VAL B  35      -2.175 -12.369   2.898  1.00 98.40           C  
ATOM    275  O   VAL B  35      -3.478  -9.761   1.444  1.00 98.40           O  
ATOM    276  CG1 VAL B  35      -1.332 -12.944   4.035  1.00 98.40           C  
ATOM    277  CG2 VAL B  35      -3.653 -12.345   3.284  1.00 98.40           C  
ATOM    278  N   ILE B  36      -1.970 -10.812   0.095  1.00 97.78           N  
ATOM    279  CA  ILE B  36      -2.610 -10.450  -1.165  1.00 97.78           C  
ATOM    280  C   ILE B  36      -3.238 -11.689  -1.799  1.00 97.78           C  
ATOM    281  CB  ILE B  36      -1.605  -9.799  -2.142  1.00 97.78           C  
ATOM    282  O   ILE B  36      -2.551 -12.683  -2.048  1.00 97.78           O  
ATOM    283  CG1 ILE B  36      -0.914  -8.603  -1.479  1.00 97.78           C  
ATOM    284  CG2 ILE B  36      -2.306  -9.378  -3.437  1.00 97.78           C  
ATOM    285  CD1 ILE B  36       0.234  -8.022  -2.292  1.00 97.78           C  
ATOM    286  N   LEU B  37      -4.472 -11.539  -2.109  1.00 96.64           N  
ATOM    287  CA  LEU B  37      -5.166 -12.624  -2.795  1.00 96.64           C  
ATOM    288  C   LEU B  37      -4.884 -12.588  -4.293  1.00 96.64           C  
ATOM    289  CB  LEU B  37      -6.674 -12.537  -2.545  1.00 96.64           C  
ATOM    290  O   LEU B  37      -4.464 -11.558  -4.825  1.00 96.64           O  
ATOM    291  CG  LEU B  37      -7.122 -12.573  -1.083  1.00 96.64           C  
ATOM    292  CD1 LEU B  37      -8.635 -12.408  -0.988  1.00 96.64           C  
ATOM    293  CD2 LEU B  37      -6.677 -13.871  -0.418  1.00 96.64           C  
ATOM    294  N   PRO B  38      -5.056 -13.672  -4.993  1.00 93.77           N  
ATOM    295  CA  PRO B  38      -4.848 -13.691  -6.443  1.00 93.77           C  
ATOM    296  C   PRO B  38      -5.672 -12.632  -7.172  1.00 93.77           C  
ATOM    297  CB  PRO B  38      -5.292 -15.100  -6.845  1.00 93.77           C  
ATOM    298  O   PRO B  38      -5.270 -12.156  -8.236  1.00 93.77           O  
ATOM    299  CG  PRO B  38      -5.026 -15.942  -5.639  1.00 93.77           C  
ATOM    300  CD  PRO B  38      -5.330 -15.130  -4.413  1.00 93.77           C  
ATOM    301  N   CYS B  39      -6.776 -12.189  -6.555  1.00 96.28           N  
ATOM    302  CA  CYS B  39      -7.611 -11.150  -7.148  1.00 96.28           C  
ATOM    303  C   CYS B  39      -7.114  -9.763  -6.761  1.00 96.28           C  
ATOM    304  CB  CYS B  39      -9.066 -11.320  -6.714  1.00 96.28           C  
ATOM    305  O   CYS B  39      -7.767  -8.760  -7.055  1.00 96.28           O  
ATOM    306  SG  CYS B  39      -9.317 -11.170  -4.932  1.00 96.28           S  
ATOM    307  N   GLN B  40      -6.079  -9.721  -5.992  1.00 96.35           N  
ATOM    308  CA  GLN B  40      -5.329  -8.511  -5.672  1.00 96.35           C  
ATOM    309  C   GLN B  40      -5.946  -7.780  -4.483  1.00 96.35           C  
ATOM    310  CB  GLN B  40      -5.265  -7.582  -6.884  1.00 96.35           C  
ATOM    311  O   GLN B  40      -5.502  -6.689  -4.120  1.00 96.35           O  
ATOM    312  CG  GLN B  40      -4.529  -8.177  -8.077  1.00 96.35           C  
ATOM    313  CD  GLN B  40      -4.782  -7.413  -9.364  1.00 96.35           C  
ATOM    314  NE2 GLN B  40      -5.225  -8.121 -10.397  1.00 96.35           N  
ATOM    315  OE1 GLN B  40      -4.581  -6.196  -9.428  1.00 96.35           O  
ATOM    316  N   HIS B  41      -6.978  -8.351  -3.886  1.00 97.74           N  
ATOM    317  CA  HIS B  41      -7.496  -7.785  -2.646  1.00 97.74           C  
ATOM    318  C   HIS B  41      -6.656  -8.219  -1.449  1.00 97.74           C  
ATOM    319  CB  HIS B  41      -8.956  -8.193  -2.439  1.00 97.74           C  
ATOM    320  O   HIS B  41      -6.121  -9.330  -1.431  1.00 97.74           O  
ATOM    321  CG  HIS B  41      -9.902  -7.541  -3.396  1.00 97.74           C  
ATOM    322  CD2 HIS B  41     -10.186  -6.236  -3.616  1.00 97.74           C  
ATOM    323  ND1 HIS B  41     -10.692  -8.260  -4.267  1.00 97.74           N  
ATOM    324  CE1 HIS B  41     -11.422  -7.422  -4.984  1.00 97.74           C  
ATOM    325  NE2 HIS B  41     -11.134  -6.188  -4.608  1.00 97.74           N  
ATOM    326  N   ASN B  42      -6.542  -7.359  -0.464  1.00 98.60           N  
ATOM    327  CA  ASN B  42      -5.717  -7.608   0.712  1.00 98.60           C  
ATOM    328  C   ASN B  42      -6.566  -7.974   1.926  1.00 98.60           C  
ATOM    329  CB  ASN B  42      -4.843  -6.391   1.023  1.00 98.60           C  
ATOM    330  O   ASN B  42      -7.711  -7.534   2.043  1.00 98.60           O  
ATOM    331  CG  ASN B  42      -3.820  -6.115  -0.061  1.00 98.60           C  
ATOM    332  ND2 ASN B  42      -4.292  -5.701  -1.231  1.00 98.60           N  
ATOM    333  OD1 ASN B  42      -2.615  -6.272   0.152  1.00 98.60           O  
ATOM    334  N   LEU B  43      -6.008  -8.754   2.826  1.00 98.73           N  
ATOM    335  CA  LEU B  43      -6.615  -9.134   4.097  1.00 98.73           C  
ATOM    336  C   LEU B  43      -5.549  -9.341   5.168  1.00 98.73           C  
ATOM    337  CB  LEU B  43      -7.445 -10.410   3.934  1.00 98.73           C  
ATOM    338  O   LEU B  43      -4.385  -9.596   4.851  1.00 98.73           O  
ATOM    339  CG  LEU B  43      -8.594 -10.347   2.927  1.00 98.73           C  
ATOM    340  CD1 LEU B  43      -9.238 -11.721   2.770  1.00 98.73           C  
ATOM    341  CD2 LEU B  43      -9.628  -9.313   3.358  1.00 98.73           C  
ATOM    342  N   CYS B  44      -5.972  -9.193   6.423  1.00 98.75           N  
ATOM    343  CA  CYS B  44      -5.135  -9.781   7.463  1.00 98.75           C  
ATOM    344  C   CYS B  44      -4.991 -11.285   7.262  1.00 98.75           C  
ATOM    345  CB  CYS B  44      -5.719  -9.495   8.846  1.00 98.75           C  
ATOM    346  O   CYS B  44      -5.934 -11.951   6.831  1.00 98.75           O  
ATOM    347  SG  CYS B  44      -5.971  -7.738   9.181  1.00 98.75           S  
ATOM    348  N   ARG B  45      -3.843 -11.749   7.589  1.00 98.60           N  
ATOM    349  CA  ARG B  45      -3.674 -13.192   7.447  1.00 98.60           C  
ATOM    350  C   ARG B  45      -4.659 -13.949   8.331  1.00 98.60           C  
ATOM    351  CB  ARG B  45      -2.240 -13.602   7.789  1.00 98.60           C  
ATOM    352  O   ARG B  45      -5.247 -14.944   7.903  1.00 98.60           O  
ATOM    353  CG  ARG B  45      -1.943 -15.071   7.539  1.00 98.60           C  
ATOM    354  CD  ARG B  45      -0.500 -15.420   7.875  1.00 98.60           C  
ATOM    355  NE  ARG B  45       0.433 -14.855   6.904  1.00 98.60           N  
ATOM    356  NH1 ARG B  45       2.335 -15.517   8.035  1.00 98.60           N  
ATOM    357  NH2 ARG B  45       2.512 -14.366   6.060  1.00 98.60           N  
ATOM    358  CZ  ARG B  45       1.758 -14.914   7.002  1.00 98.60           C  
ATOM    359  N   LYS B  46      -4.786 -13.449   9.570  1.00 98.25           N  
ATOM    360  CA  LYS B  46      -5.705 -14.092  10.505  1.00 98.25           C  
ATOM    361  C   LYS B  46      -7.120 -14.144   9.938  1.00 98.25           C  
ATOM    362  CB  LYS B  46      -5.705 -13.360  11.848  1.00 98.25           C  
ATOM    363  O   LYS B  46      -7.787 -15.178  10.010  1.00 98.25           O  
ATOM    364  CG  LYS B  46      -6.564 -14.023  12.915  1.00 98.25           C  
ATOM    365  CD  LYS B  46      -6.639 -13.175  14.178  1.00 98.25           C  
ATOM    366  CE  LYS B  46      -7.547 -13.808  15.224  1.00 98.25           C  
ATOM    367  NZ  LYS B  46      -8.299 -12.778  16.002  1.00 98.25           N  
ATOM    368  N   CYS B  47      -7.570 -13.017   9.367  1.00 98.54           N  
ATOM    369  CA  CYS B  47      -8.902 -12.961   8.776  1.00 98.54           C  
ATOM    370  C   CYS B  47      -9.019 -13.923   7.600  1.00 98.54           C  
ATOM    371  CB  CYS B  47      -9.226 -11.539   8.318  1.00 98.54           C  
ATOM    372  O   CYS B  47     -10.005 -14.652   7.484  1.00 98.54           O  
ATOM    373  SG  CYS B  47      -9.446 -10.369   9.676  1.00 98.54           S  
ATOM    374  N   ALA B  48      -8.058 -13.957   6.748  1.00 98.25           N  
ATOM    375  CA  ALA B  48      -8.063 -14.868   5.606  1.00 98.25           C  
ATOM    376  C   ALA B  48      -8.116 -16.322   6.065  1.00 98.25           C  
ATOM    377  CB  ALA B  48      -6.833 -14.633   4.733  1.00 98.25           C  
ATOM    378  O   ALA B  48      -8.867 -17.128   5.511  1.00 98.25           O  
ATOM    379  N   ASN B  49      -7.288 -16.583   7.042  1.00 97.45           N  
ATOM    380  CA  ASN B  49      -7.233 -17.946   7.559  1.00 97.45           C  
ATOM    381  C   ASN B  49      -8.569 -18.372   8.162  1.00 97.45           C  
ATOM    382  CB  ASN B  49      -6.116 -18.083   8.596  1.00 97.45           C  
ATOM    383  O   ASN B  49      -9.010 -19.506   7.967  1.00 97.45           O  
ATOM    384  CG  ASN B  49      -5.857 -19.524   8.989  1.00 97.45           C  
ATOM    385  ND2 ASN B  49      -6.019 -19.827  10.272  1.00 97.45           N  
ATOM    386  OD1 ASN B  49      -5.513 -20.358   8.148  1.00 97.45           O  
ATOM    387  N   ASP B  50      -9.247 -17.511   8.929  1.00 97.25           N  
ATOM    388  CA  ASP B  50     -10.548 -17.806   9.520  1.00 97.25           C  
ATOM    389  C   ASP B  50     -11.579 -18.134   8.443  1.00 97.25           C  
ATOM    390  CB  ASP B  50     -11.032 -16.627  10.368  1.00 97.25           C  
ATOM    391  O   ASP B  50     -12.326 -19.107   8.567  1.00 97.25           O  
ATOM    392  CG  ASP B  50     -10.229 -16.447  11.645  1.00 97.25           C  
ATOM    393  OD1 ASP B  50      -9.470 -17.366  12.023  1.00 97.25           O  
ATOM    394  OD2 ASP B  50     -10.359 -15.378  12.280  1.00 97.25           O  
ATOM    395  N   ILE B  51     -11.585 -17.393   7.359  1.00 96.94           N  
ATOM    396  CA  ILE B  51     -12.506 -17.624   6.250  1.00 96.94           C  
ATOM    397  C   ILE B  51     -12.202 -18.971   5.599  1.00 96.94           C  
ATOM    398  CB  ILE B  51     -12.424 -16.491   5.203  1.00 96.94           C  
ATOM    399  O   ILE B  51     -13.115 -19.748   5.310  1.00 96.94           O  
ATOM    400  CG1 ILE B  51     -12.951 -15.178   5.794  1.00 96.94           C  
ATOM    401  CG2 ILE B  51     -13.195 -16.870   3.936  1.00 96.94           C  
ATOM    402  CD1 ILE B  51     -12.769 -13.972   4.883  1.00 96.94           C  
ATOM    403  N   PHE B  52     -10.979 -19.185   5.432  1.00 96.65           N  
ATOM    404  CA  PHE B  52     -10.553 -20.415   4.776  1.00 96.65           C  
ATOM    405  C   PHE B  52     -10.954 -21.634   5.598  1.00 96.65           C  
ATOM    406  CB  PHE B  52      -9.037 -20.410   4.552  1.00 96.65           C  
ATOM    407  O   PHE B  52     -11.508 -22.596   5.061  1.00 96.65           O  
ATOM    408  CG  PHE B  52      -8.524 -21.632   3.841  1.00 96.65           C  
ATOM    409  CD1 PHE B  52      -7.837 -22.620   4.535  1.00 96.65           C  
ATOM    410  CD2 PHE B  52      -8.729 -21.794   2.476  1.00 96.65           C  
ATOM    411  CE1 PHE B  52      -7.361 -23.753   3.879  1.00 96.65           C  
ATOM    412  CE2 PHE B  52      -8.257 -22.923   1.814  1.00 96.65           C  
ATOM    413  CZ  PHE B  52      -7.572 -23.901   2.517  1.00 96.65           C  
ATOM    414  N   GLN B  53     -10.677 -21.647   6.877  1.00 94.86           N  
ATOM    415  CA  GLN B  53     -10.976 -22.766   7.764  1.00 94.86           C  
ATOM    416  C   GLN B  53     -12.479 -23.009   7.855  1.00 94.86           C  
ATOM    417  CB  GLN B  53     -10.399 -22.516   9.158  1.00 94.86           C  
ATOM    418  O   GLN B  53     -12.929 -24.157   7.854  1.00 94.86           O  
ATOM    419  CG  GLN B  53      -8.883 -22.639   9.228  1.00 94.86           C  
ATOM    420  CD  GLN B  53      -8.348 -22.518  10.643  1.00 94.86           C  
ATOM    421  NE2 GLN B  53      -7.039 -22.679  10.798  1.00 94.86           N  
ATOM    422  OE1 GLN B  53      -9.106 -22.282  11.589  1.00 94.86           O  
ATOM    423  N   ALA B  54     -13.201 -21.935   7.842  1.00 95.12           N  
ATOM    424  CA  ALA B  54     -14.656 -22.049   7.911  1.00 95.12           C  
ATOM    425  C   ALA B  54     -15.216 -22.689   6.643  1.00 95.12           C  
ATOM    426  CB  ALA B  54     -15.287 -20.677   8.134  1.00 95.12           C  
ATOM    427  O   ALA B  54     -16.174 -23.464   6.702  1.00 95.12           O  
ATOM    428  N   ALA B  55     -14.614 -22.484   5.533  1.00 95.08           N  
ATOM    429  CA  ALA B  55     -15.111 -22.951   4.242  1.00 95.08           C  
ATOM    430  C   ALA B  55     -14.585 -24.348   3.924  1.00 95.08           C  
ATOM    431  CB  ALA B  55     -14.720 -21.974   3.136  1.00 95.08           C  
ATOM    432  O   ALA B  55     -15.079 -25.010   3.008  1.00 95.08           O  
ATOM    433  N   ASN B  56     -13.636 -24.811   4.734  1.00 93.83           N  
ATOM    434  CA  ASN B  56     -13.009 -26.103   4.480  1.00 93.83           C  
ATOM    435  C   ASN B  56     -12.813 -26.894   5.771  1.00 93.83           C  
ATOM    436  CB  ASN B  56     -11.670 -25.919   3.762  1.00 93.83           C  
ATOM    437  O   ASN B  56     -11.680 -27.117   6.201  1.00 93.83           O  
ATOM    438  CG  ASN B  56     -11.797 -25.103   2.491  1.00 93.83           C  
ATOM    439  ND2 ASN B  56     -11.492 -23.814   2.580  1.00 93.83           N  
ATOM    440  OD1 ASN B  56     -12.167 -25.628   1.437  1.00 93.83           O  
ATOM    441  N   PRO B  57     -13.798 -27.387   6.424  1.00 89.96           N  
ATOM    442  CA  PRO B  57     -13.752 -28.034   7.737  1.00 89.96           C  
ATOM    443  C   PRO B  57     -12.929 -29.320   7.732  1.00 89.96           C  
ATOM    444  CB  PRO B  57     -15.224 -28.329   8.036  1.00 89.96           C  
ATOM    445  O   PRO B  57     -12.358 -29.696   8.759  1.00 89.96           O  
ATOM    446  CG  PRO B  57     -15.978 -27.685   6.918  1.00 89.96           C  
ATOM    447  CD  PRO B  57     -14.991 -27.191   5.900  1.00 89.96           C  
ATOM    448  N   TYR B  58     -12.721 -29.942   6.580  1.00 84.76           N  
ATOM    449  CA  TYR B  58     -12.018 -31.220   6.549  1.00 84.76           C  
ATOM    450  C   TYR B  58     -10.585 -31.042   6.060  1.00 84.76           C  
ATOM    451  CB  TYR B  58     -12.756 -32.217   5.651  1.00 84.76           C  
ATOM    452  O   TYR B  58      -9.892 -32.024   5.782  1.00 84.76           O  
ATOM    453  CG  TYR B  58     -14.189 -32.458   6.060  1.00 84.76           C  
ATOM    454  CD1 TYR B  58     -14.493 -33.190   7.206  1.00 84.76           C  
ATOM    455  CD2 TYR B  58     -15.241 -31.955   5.302  1.00 84.76           C  
ATOM    456  CE1 TYR B  58     -15.812 -33.415   7.586  1.00 84.76           C  
ATOM    457  CE2 TYR B  58     -16.564 -32.174   5.673  1.00 84.76           C  
ATOM    458  OH  TYR B  58     -18.146 -33.124   7.186  1.00 84.76           O  
ATOM    459  CZ  TYR B  58     -16.839 -32.904   6.814  1.00 84.76           C  
ATOM    460  N   TRP B  59     -10.285 -29.678   5.886  1.00 80.91           N  
ATOM    461  CA  TRP B  59      -8.910 -29.388   5.492  1.00 80.91           C  
ATOM    462  C   TRP B  59      -7.936 -29.746   6.610  1.00 80.91           C  
ATOM    463  CB  TRP B  59      -8.757 -27.911   5.118  1.00 80.91           C  
ATOM    464  O   TRP B  59      -8.171 -29.416   7.775  1.00 80.91           O  
ATOM    465  CG  TRP B  59      -7.415 -27.563   4.548  1.00 80.91           C  
ATOM    466  CD1 TRP B  59      -6.987 -27.767   3.265  1.00 80.91           C  
ATOM    467  CD2 TRP B  59      -6.324 -26.953   5.243  1.00 80.91           C  
ATOM    468  CE2 TRP B  59      -5.264 -26.816   4.320  1.00 80.91           C  
ATOM    469  CE3 TRP B  59      -6.139 -26.508   6.559  1.00 80.91           C  
ATOM    470  NE1 TRP B  59      -5.694 -27.319   3.122  1.00 80.91           N  
ATOM    471  CH2 TRP B  59      -3.881 -25.824   5.965  1.00 80.91           C  
ATOM    472  CZ2 TRP B  59      -4.036 -26.251   4.671  1.00 80.91           C  
ATOM    473  CZ3 TRP B  59      -4.916 -25.946   6.907  1.00 80.91           C  
ATOM    474  N   THR B  60      -6.987 -30.709   6.569  1.00 65.13           N  
ATOM    475  CA  THR B  60      -5.927 -31.028   7.519  1.00 65.13           C  
ATOM    476  C   THR B  60      -4.571 -30.571   6.989  1.00 65.13           C  
ATOM    477  CB  THR B  60      -5.882 -32.537   7.820  1.00 65.13           C  
ATOM    478  O   THR B  60      -4.244 -30.803   5.824  1.00 65.13           O  
ATOM    479  CG2 THR B  60      -7.252 -33.054   8.247  1.00 65.13           C  
ATOM    480  OG1 THR B  60      -5.464 -33.241   6.644  1.00 65.13           O  
ATOM    481  N   SER B  61      -3.950 -29.473   7.499  1.00 57.77           N  
ATOM    482  CA  SER B  61      -2.609 -29.085   7.075  1.00 57.77           C  
ATOM    483  C   SER B  61      -1.609 -30.214   7.305  1.00 57.77           C  
ATOM    484  CB  SER B  61      -2.153 -27.829   7.819  1.00 57.77           C  
ATOM    485  O   SER B  61      -0.457 -30.127   6.875  1.00 57.77           O  
ATOM    486  OG  SER B  61      -2.561 -27.872   9.175  1.00 57.77           O  
ATOM    487  N   ARG B  62      -1.785 -31.062   8.402  1.00 53.82           N  
ATOM    488  CA  ARG B  62      -0.820 -32.060   8.850  1.00 53.82           C  
ATOM    489  C   ARG B  62      -0.499 -33.051   7.735  1.00 53.82           C  
ATOM    490  CB  ARG B  62      -1.347 -32.806  10.078  1.00 53.82           C  
ATOM    491  O   ARG B  62      -1.267 -33.189   6.781  1.00 53.82           O  
ATOM    492  CG  ARG B  62      -0.426 -32.732  11.285  1.00 53.82           C  
ATOM    493  CD  ARG B  62      -1.012 -33.461  12.487  1.00 53.82           C  
ATOM    494  NE  ARG B  62      -0.478 -32.944  13.744  1.00 53.82           N  
ATOM    495  NH1 ARG B  62      -1.526 -34.515  15.074  1.00 53.82           N  
ATOM    496  NH2 ARG B  62      -0.196 -32.907  16.023  1.00 53.82           N  
ATOM    497  CZ  ARG B  62      -0.735 -33.456  14.944  1.00 53.82           C  
ATOM    498  N   GLY B  63       0.862 -33.428   7.586  1.00 51.05           N  
ATOM    499  CA  GLY B  63       1.583 -34.370   6.744  1.00 51.05           C  
ATOM    500  C   GLY B  63       0.793 -35.631   6.447  1.00 51.05           C  
ATOM    501  O   GLY B  63       1.359 -36.635   6.011  1.00 51.05           O  
ATOM    502  N   SER B  64      -0.335 -35.886   7.098  1.00 49.08           N  
ATOM    503  CA  SER B  64      -0.776 -37.237   6.771  1.00 49.08           C  
ATOM    504  C   SER B  64      -1.032 -37.388   5.275  1.00 49.08           C  
ATOM    505  CB  SER B  64      -2.043 -37.592   7.551  1.00 49.08           C  
ATOM    506  O   SER B  64      -1.234 -36.396   4.571  1.00 49.08           O  
ATOM    507  OG  SER B  64      -2.121 -36.842   8.751  1.00 49.08           O  
ATOM    508  N   SER B  65      -0.511 -38.419   4.661  1.00 51.78           N  
ATOM    509  CA  SER B  65      -0.553 -38.911   3.288  1.00 51.78           C  
ATOM    510  C   SER B  65      -1.885 -38.579   2.623  1.00 51.78           C  
ATOM    511  CB  SER B  65      -0.318 -40.421   3.251  1.00 51.78           C  
ATOM    512  O   SER B  65      -2.033 -38.727   1.408  1.00 51.78           O  
ATOM    513  OG  SER B  65      -1.442 -41.118   3.762  1.00 51.78           O  
ATOM    514  N   VAL B  66      -2.997 -38.484   3.402  1.00 49.62           N  
ATOM    515  CA  VAL B  66      -4.182 -38.634   2.565  1.00 49.62           C  
ATOM    516  C   VAL B  66      -4.358 -37.395   1.690  1.00 49.62           C  
ATOM    517  CB  VAL B  66      -5.451 -38.871   3.415  1.00 49.62           C  
ATOM    518  O   VAL B  66      -4.424 -37.499   0.463  1.00 49.62           O  
ATOM    519  CG1 VAL B  66      -6.650 -39.179   2.520  1.00 49.62           C  
ATOM    520  CG2 VAL B  66      -5.220 -40.004   4.413  1.00 49.62           C  
ATOM    521  N   SER B  67      -5.588 -36.770   1.642  1.00 50.94           N  
ATOM    522  CA  SER B  67      -6.223 -35.897   0.660  1.00 50.94           C  
ATOM    523  C   SER B  67      -5.636 -34.490   0.710  1.00 50.94           C  
ATOM    524  CB  SER B  67      -7.733 -35.837   0.892  1.00 50.94           C  
ATOM    525  O   SER B  67      -5.729 -33.809   1.733  1.00 50.94           O  
ATOM    526  OG  SER B  67      -8.318 -37.119   0.735  1.00 50.94           O  
ATOM    527  N   MET B  68      -4.298 -34.274   0.367  1.00 55.87           N  
ATOM    528  CA  MET B  68      -3.646 -33.006   0.052  1.00 55.87           C  
ATOM    529  C   MET B  68      -4.604 -32.067  -0.674  1.00 55.87           C  
ATOM    530  CB  MET B  68      -2.398 -33.240  -0.801  1.00 55.87           C  
ATOM    531  O   MET B  68      -4.326 -31.632  -1.792  1.00 55.87           O  
ATOM    532  CG  MET B  68      -1.222 -33.809  -0.023  1.00 55.87           C  
ATOM    533  SD  MET B  68       0.387 -33.483  -0.842  1.00 55.87           S  
ATOM    534  CE  MET B  68       1.035 -32.173   0.233  1.00 55.87           C  
ATOM    535  N   SER B  69      -5.846 -32.209  -0.501  1.00 61.44           N  
ATOM    536  CA  SER B  69      -6.690 -31.429  -1.400  1.00 61.44           C  
ATOM    537  C   SER B  69      -6.716 -29.958  -0.997  1.00 61.44           C  
ATOM    538  CB  SER B  69      -8.114 -31.986  -1.416  1.00 61.44           C  
ATOM    539  O   SER B  69      -6.505 -29.625   0.171  1.00 61.44           O  
ATOM    540  OG  SER B  69      -8.147 -33.264  -2.028  1.00 61.44           O  
ATOM    541  N   GLY B  70      -6.044 -29.056  -1.791  1.00 75.36           N  
ATOM    542  CA  GLY B  70      -6.310 -27.627  -1.741  1.00 75.36           C  
ATOM    543  C   GLY B  70      -7.714 -27.298  -1.271  1.00 75.36           C  
ATOM    544  O   GLY B  70      -8.486 -28.196  -0.927  1.00 75.36           O  
ATOM    545  N   GLY B  71      -7.894 -26.242  -0.680  1.00 89.62           N  
ATOM    546  CA  GLY B  71      -9.197 -25.728  -0.288  1.00 89.62           C  
ATOM    547  C   GLY B  71      -9.657 -24.559  -1.138  1.00 89.62           C  
ATOM    548  O   GLY B  71      -8.876 -24.001  -1.911  1.00 89.62           O  
ATOM    549  N   ARG B  72     -10.873 -24.395  -1.099  1.00 93.53           N  
ATOM    550  CA  ARG B  72     -11.469 -23.293  -1.847  1.00 93.53           C  
ATOM    551  C   ARG B  72     -11.520 -22.023  -1.005  1.00 93.53           C  
ATOM    552  CB  ARG B  72     -12.875 -23.663  -2.323  1.00 93.53           C  
ATOM    553  O   ARG B  72     -11.762 -22.082   0.203  1.00 93.53           O  
ATOM    554  CG  ARG B  72     -12.898 -24.729  -3.408  1.00 93.53           C  
ATOM    555  CD  ARG B  72     -14.262 -24.825  -4.075  1.00 93.53           C  
ATOM    556  NE  ARG B  72     -15.239 -25.484  -3.214  1.00 93.53           N  
ATOM    557  NH1 ARG B  72     -17.068 -24.929  -4.512  1.00 93.53           N  
ATOM    558  NH2 ARG B  72     -17.348 -26.148  -2.591  1.00 93.53           N  
ATOM    559  CZ  ARG B  72     -16.549 -25.519  -3.441  1.00 93.53           C  
ATOM    560  N   PHE B  73     -11.227 -20.946  -1.612  1.00 96.59           N  
ATOM    561  CA  PHE B  73     -11.313 -19.638  -0.974  1.00 96.59           C  
ATOM    562  C   PHE B  73     -12.071 -18.654  -1.857  1.00 96.59           C  
ATOM    563  CB  PHE B  73      -9.914 -19.096  -0.666  1.00 96.59           C  
ATOM    564  O   PHE B  73     -11.733 -18.475  -3.029  1.00 96.59           O  
ATOM    565  CG  PHE B  73      -9.919 -17.809   0.114  1.00 96.59           C  
ATOM    566  CD1 PHE B  73     -10.053 -16.588  -0.535  1.00 96.59           C  
ATOM    567  CD2 PHE B  73      -9.791 -17.821   1.497  1.00 96.59           C  
ATOM    568  CE1 PHE B  73     -10.059 -15.395   0.184  1.00 96.59           C  
ATOM    569  CE2 PHE B  73      -9.796 -16.633   2.222  1.00 96.59           C  
ATOM    570  CZ  PHE B  73      -9.929 -15.421   1.564  1.00 96.59           C  
ATOM    571  N   ARG B  74     -12.979 -18.019  -1.214  1.00 97.28           N  
ATOM    572  CA  ARG B  74     -13.737 -16.995  -1.925  1.00 97.28           C  
ATOM    573  C   ARG B  74     -13.448 -15.608  -1.360  1.00 97.28           C  
ATOM    574  CB  ARG B  74     -15.237 -17.288  -1.853  1.00 97.28           C  
ATOM    575  O   ARG B  74     -13.683 -15.353  -0.177  1.00 97.28           O  
ATOM    576  CG  ARG B  74     -16.080 -16.415  -2.769  1.00 97.28           C  
ATOM    577  CD  ARG B  74     -17.540 -16.844  -2.771  1.00 97.28           C  
ATOM    578  NE  ARG B  74     -18.344 -16.020  -3.670  1.00 97.28           N  
ATOM    579  NH1 ARG B  74     -20.021 -15.614  -2.133  1.00 97.28           N  
ATOM    580  NH2 ARG B  74     -20.151 -14.724  -4.242  1.00 97.28           N  
ATOM    581  CZ  ARG B  74     -19.503 -15.455  -3.346  1.00 97.28           C  
ATOM    582  N   CYS B  75     -13.084 -14.745  -2.200  1.00 97.69           N  
ATOM    583  CA  CYS B  75     -12.746 -13.393  -1.770  1.00 97.69           C  
ATOM    584  C   CYS B  75     -13.978 -12.663  -1.248  1.00 97.69           C  
ATOM    585  CB  CYS B  75     -12.124 -12.604  -2.922  1.00 97.69           C  
ATOM    586  O   CYS B  75     -14.986 -12.559  -1.949  1.00 97.69           O  
ATOM    587  SG  CYS B  75     -11.768 -10.880  -2.515  1.00 97.69           S  
ATOM    588  N   PRO B  76     -13.925 -12.067  -0.073  1.00 96.55           N  
ATOM    589  CA  PRO B  76     -15.078 -11.374   0.506  1.00 96.55           C  
ATOM    590  C   PRO B  76     -15.386 -10.054  -0.196  1.00 96.55           C  
ATOM    591  CB  PRO B  76     -14.654 -11.135   1.957  1.00 96.55           C  
ATOM    592  O   PRO B  76     -16.499  -9.535  -0.083  1.00 96.55           O  
ATOM    593  CG  PRO B  76     -13.160 -11.175   1.930  1.00 96.55           C  
ATOM    594  CD  PRO B  76     -12.728 -12.148   0.871  1.00 96.55           C  
ATOM    595  N   THR B  77     -14.431  -9.565  -0.939  1.00 96.41           N  
ATOM    596  CA  THR B  77     -14.597  -8.262  -1.574  1.00 96.41           C  
ATOM    597  C   THR B  77     -15.180  -8.414  -2.976  1.00 96.41           C  
ATOM    598  CB  THR B  77     -13.259  -7.504  -1.652  1.00 96.41           C  
ATOM    599  O   THR B  77     -16.139  -7.726  -3.334  1.00 96.41           O  
ATOM    600  CG2 THR B  77     -13.444  -6.122  -2.270  1.00 96.41           C  
ATOM    601  OG1 THR B  77     -12.723  -7.356  -0.331  1.00 96.41           O  
ATOM    602  N   CYS B  78     -14.642  -9.375  -3.792  1.00 97.46           N  
ATOM    603  CA  CYS B  78     -15.067  -9.448  -5.186  1.00 97.46           C  
ATOM    604  C   CYS B  78     -15.739 -10.783  -5.482  1.00 97.46           C  
ATOM    605  CB  CYS B  78     -13.874  -9.248  -6.120  1.00 97.46           C  
ATOM    606  O   CYS B  78     -16.239 -10.999  -6.588  1.00 97.46           O  
ATOM    607  SG  CYS B  78     -12.715 -10.634  -6.129  1.00 97.46           S  
ATOM    608  N   ARG B  79     -15.599 -11.782  -4.615  1.00 96.72           N  
ATOM    609  CA  ARG B  79     -16.265 -13.080  -4.672  1.00 96.72           C  
ATOM    610  C   ARG B  79     -15.562 -14.013  -5.652  1.00 96.72           C  
ATOM    611  CB  ARG B  79     -17.734 -12.914  -5.066  1.00 96.72           C  
ATOM    612  O   ARG B  79     -16.045 -15.115  -5.923  1.00 96.72           O  
ATOM    613  CG  ARG B  79     -18.567 -12.165  -4.038  1.00 96.72           C  
ATOM    614  CD  ARG B  79     -20.023 -12.051  -4.467  1.00 96.72           C  
ATOM    615  NE  ARG B  79     -20.715 -10.986  -3.748  1.00 96.72           N  
ATOM    616  NH1 ARG B  79     -21.845 -10.188  -5.599  1.00 96.72           N  
ATOM    617  NH2 ARG B  79     -22.138  -9.194  -3.555  1.00 96.72           N  
ATOM    618  CZ  ARG B  79     -21.564 -10.125  -4.302  1.00 96.72           C  
ATOM    619  N   HIS B  80     -14.436 -13.583  -6.098  1.00 95.98           N  
ATOM    620  CA  HIS B  80     -13.640 -14.480  -6.929  1.00 95.98           C  
ATOM    621  C   HIS B  80     -13.173 -15.696  -6.136  1.00 95.98           C  
ATOM    622  CB  HIS B  80     -12.435 -13.740  -7.513  1.00 95.98           C  
ATOM    623  O   HIS B  80     -12.730 -15.564  -4.992  1.00 95.98           O  
ATOM    624  CG  HIS B  80     -11.682 -14.532  -8.534  1.00 95.98           C  
ATOM    625  CD2 HIS B  80     -10.524 -15.227  -8.442  1.00 95.98           C  
ATOM    626  ND1 HIS B  80     -12.113 -14.669  -9.836  1.00 95.98           N  
ATOM    627  CE1 HIS B  80     -11.250 -15.417 -10.502  1.00 95.98           C  
ATOM    628  NE2 HIS B  80     -10.276 -15.769  -9.680  1.00 95.98           N  
ATOM    629  N   GLU B  81     -13.263 -16.841  -6.714  1.00 96.18           N  
ATOM    630  CA  GLU B  81     -12.869 -18.083  -6.055  1.00 96.18           C  
ATOM    631  C   GLU B  81     -11.506 -18.561  -6.547  1.00 96.18           C  
ATOM    632  CB  GLU B  81     -13.923 -19.170  -6.285  1.00 96.18           C  
ATOM    633  O   GLU B  81     -11.218 -18.504  -7.745  1.00 96.18           O  
ATOM    634  CG  GLU B  81     -15.110 -19.085  -5.337  1.00 96.18           C  
ATOM    635  CD  GLU B  81     -16.072 -20.255  -5.474  1.00 96.18           C  
ATOM    636  OE1 GLU B  81     -16.927 -20.445  -4.580  1.00 96.18           O  
ATOM    637  OE2 GLU B  81     -15.969 -20.987  -6.483  1.00 96.18           O  
ATOM    638  N   VAL B  82     -10.796 -19.017  -5.597  1.00 94.12           N  
ATOM    639  CA  VAL B  82      -9.490 -19.563  -5.951  1.00 94.12           C  
ATOM    640  C   VAL B  82      -9.261 -20.878  -5.208  1.00 94.12           C  
ATOM    641  CB  VAL B  82      -8.353 -18.567  -5.634  1.00 94.12           C  
ATOM    642  O   VAL B  82      -9.745 -21.057  -4.088  1.00 94.12           O  
ATOM    643  CG1 VAL B  82      -8.441 -17.341  -6.541  1.00 94.12           C  
ATOM    644  CG2 VAL B  82      -8.401 -18.153  -4.164  1.00 94.12           C  
ATOM    645  N   ILE B  83      -8.556 -21.726  -5.873  1.00 93.05           N  
ATOM    646  CA  ILE B  83      -8.166 -22.981  -5.239  1.00 93.05           C  
ATOM    647  C   ILE B  83      -6.781 -22.834  -4.612  1.00 93.05           C  
ATOM    648  CB  ILE B  83      -8.177 -24.152  -6.247  1.00 93.05           C  
ATOM    649  O   ILE B  83      -5.822 -22.459  -5.291  1.00 93.05           O  
ATOM    650  CG1 ILE B  83      -9.593 -24.378  -6.787  1.00 93.05           C  
ATOM    651  CG2 ILE B  83      -7.626 -25.426  -5.600  1.00 93.05           C  
ATOM    652  CD1 ILE B  83      -9.666 -25.377  -7.934  1.00 93.05           C  
ATOM    653  N   MET B  84      -6.775 -23.106  -3.376  1.00 92.44           N  
ATOM    654  CA  MET B  84      -5.507 -23.002  -2.661  1.00 92.44           C  
ATOM    655  C   MET B  84      -4.817 -24.360  -2.575  1.00 92.44           C  
ATOM    656  CB  MET B  84      -5.726 -22.437  -1.256  1.00 92.44           C  
ATOM    657  O   MET B  84      -5.482 -25.396  -2.531  1.00 92.44           O  
ATOM    658  CG  MET B  84      -6.262 -21.015  -1.244  1.00 92.44           C  
ATOM    659  SD  MET B  84      -6.382 -20.323   0.451  1.00 92.44           S  
ATOM    660  CE  MET B  84      -4.625 -20.044   0.808  1.00 92.44           C  
ATOM    661  N   ASP B  85      -3.473 -24.233  -2.611  1.00 88.70           N  
ATOM    662  CA  ASP B  85      -2.724 -25.481  -2.501  1.00 88.70           C  
ATOM    663  C   ASP B  85      -2.619 -25.933  -1.047  1.00 88.70           C  
ATOM    664  CB  ASP B  85      -1.327 -25.323  -3.105  1.00 88.70           C  
ATOM    665  O   ASP B  85      -3.360 -25.451  -0.187  1.00 88.70           O  
ATOM    666  CG  ASP B  85      -0.474 -24.305  -2.368  1.00 88.70           C  
ATOM    667  OD1 ASP B  85      -0.821 -23.930  -1.227  1.00 88.70           O  
ATOM    668  OD2 ASP B  85       0.552 -23.871  -2.935  1.00 88.70           O  
ATOM    669  N   ARG B  86      -1.727 -26.819  -0.780  1.00 88.24           N  
ATOM    670  CA  ARG B  86      -1.618 -27.453   0.530  1.00 88.24           C  
ATOM    671  C   ARG B  86      -1.263 -26.430   1.605  1.00 88.24           C  
ATOM    672  CB  ARG B  86      -0.571 -28.569   0.502  1.00 88.24           C  
ATOM    673  O   ARG B  86      -1.524 -26.651   2.789  1.00 88.24           O  
ATOM    674  CG  ARG B  86       0.830 -28.091   0.154  1.00 88.24           C  
ATOM    675  CD  ARG B  86       1.822 -29.244   0.100  1.00 88.24           C  
ATOM    676  NE  ARG B  86       3.161 -28.787  -0.259  1.00 88.24           N  
ATOM    677  NH1 ARG B  86       3.826 -28.369   1.913  1.00 88.24           N  
ATOM    678  NH2 ARG B  86       5.269 -27.986   0.174  1.00 88.24           N  
ATOM    679  CZ  ARG B  86       4.082 -28.381   0.610  1.00 88.24           C  
ATOM    680  N   HIS B  87      -0.671 -25.321   1.118  1.00 91.55           N  
ATOM    681  CA  HIS B  87      -0.221 -24.322   2.081  1.00 91.55           C  
ATOM    682  C   HIS B  87      -1.380 -23.451   2.553  1.00 91.55           C  
ATOM    683  CB  HIS B  87       0.878 -23.448   1.473  1.00 91.55           C  
ATOM    684  O   HIS B  87      -1.278 -22.780   3.583  1.00 91.55           O  
ATOM    685  CG  HIS B  87       2.130 -24.199   1.147  1.00 91.55           C  
ATOM    686  CD2 HIS B  87       3.219 -24.480   1.900  1.00 91.55           C  
ATOM    687  ND1 HIS B  87       2.362 -24.758  -0.091  1.00 91.55           N  
ATOM    688  CE1 HIS B  87       3.543 -25.352  -0.085  1.00 91.55           C  
ATOM    689  NE2 HIS B  87       4.084 -25.198   1.111  1.00 91.55           N  
ATOM    690  N   GLY B  88      -2.418 -23.552   1.848  1.00 93.13           N  
ATOM    691  CA  GLY B  88      -3.554 -22.712   2.194  1.00 93.13           C  
ATOM    692  C   GLY B  88      -3.213 -21.234   2.234  1.00 93.13           C  
ATOM    693  O   GLY B  88      -2.583 -20.712   1.312  1.00 93.13           O  
ATOM    694  N   VAL B  89      -3.611 -20.543   3.247  1.00 94.64           N  
ATOM    695  CA  VAL B  89      -3.461 -19.100   3.405  1.00 94.64           C  
ATOM    696  C   VAL B  89      -1.986 -18.751   3.586  1.00 94.64           C  
ATOM    697  CB  VAL B  89      -4.284 -18.572   4.601  1.00 94.64           C  
ATOM    698  O   VAL B  89      -1.546 -17.665   3.198  1.00 94.64           O  
ATOM    699  CG1 VAL B  89      -3.948 -17.108   4.883  1.00 94.64           C  
ATOM    700  CG2 VAL B  89      -5.779 -18.738   4.335  1.00 94.64           C  
ATOM    701  N   TYR B  90      -1.271 -19.703   4.084  1.00 94.57           N  
ATOM    702  CA  TYR B  90       0.135 -19.447   4.374  1.00 94.57           C  
ATOM    703  C   TYR B  90       0.959 -19.417   3.093  1.00 94.57           C  
ATOM    704  CB  TYR B  90       0.690 -20.510   5.327  1.00 94.57           C  
ATOM    705  O   TYR B  90       2.116 -18.990   3.102  1.00 94.57           O  
ATOM    706  CG  TYR B  90       0.186 -20.377   6.744  1.00 94.57           C  
ATOM    707  CD1 TYR B  90       0.818 -19.530   7.652  1.00 94.57           C  
ATOM    708  CD2 TYR B  90      -0.921 -21.099   7.178  1.00 94.57           C  
ATOM    709  CE1 TYR B  90       0.358 -19.406   8.959  1.00 94.57           C  
ATOM    710  CE2 TYR B  90      -1.388 -20.983   8.483  1.00 94.57           C  
ATOM    711  OH  TYR B  90      -1.202 -20.015  10.657  1.00 94.57           O  
ATOM    712  CZ  TYR B  90      -0.744 -20.134   9.364  1.00 94.57           C  
ATOM    713  N   GLY B  91       0.303 -19.778   1.909  1.00 93.31           N  
ATOM    714  CA  GLY B  91       0.950 -19.696   0.609  1.00 93.31           C  
ATOM    715  C   GLY B  91       0.737 -18.362  -0.080  1.00 93.31           C  
ATOM    716  O   GLY B  91       1.326 -18.099  -1.130  1.00 93.31           O  
ATOM    717  N   LEU B  92      -0.055 -17.542   0.570  1.00 95.43           N  
ATOM    718  CA  LEU B  92      -0.335 -16.245  -0.037  1.00 95.43           C  
ATOM    719  C   LEU B  92       0.831 -15.285   0.173  1.00 95.43           C  
ATOM    720  CB  LEU B  92      -1.617 -15.646   0.548  1.00 95.43           C  
ATOM    721  O   LEU B  92       1.512 -15.343   1.199  1.00 95.43           O  
ATOM    722  CG  LEU B  92      -2.915 -16.399   0.251  1.00 95.43           C  
ATOM    723  CD1 LEU B  92      -4.088 -15.736   0.965  1.00 95.43           C  
ATOM    724  CD2 LEU B  92      -3.164 -16.463  -1.252  1.00 95.43           C  
ATOM    725  N   GLN B  93       1.004 -14.335  -0.828  1.00 94.80           N  
ATOM    726  CA  GLN B  93       2.061 -13.332  -0.742  1.00 94.80           C  
ATOM    727  C   GLN B  93       1.689 -12.224   0.239  1.00 94.80           C  
ATOM    728  CB  GLN B  93       2.351 -12.738  -2.121  1.00 94.80           C  
ATOM    729  O   GLN B  93       0.513 -11.881   0.380  1.00 94.80           O  
ATOM    730  CG  GLN B  93       2.944 -13.734  -3.108  1.00 94.80           C  
ATOM    731  CD  GLN B  93       3.388 -13.082  -4.405  1.00 94.80           C  
ATOM    732  NE2 GLN B  93       4.685 -13.144  -4.686  1.00 94.80           N  
ATOM    733  OE1 GLN B  93       2.571 -12.528  -5.148  1.00 94.80           O  
ATOM    734  N   ARG B  94       2.729 -11.778   0.844  1.00 96.67           N  
ATOM    735  CA  ARG B  94       2.539 -10.638   1.735  1.00 96.67           C  
ATOM    736  C   ARG B  94       2.664  -9.322   0.974  1.00 96.67           C  
ATOM    737  CB  ARG B  94       3.550 -10.678   2.882  1.00 96.67           C  
ATOM    738  O   ARG B  94       3.457  -9.213   0.037  1.00 96.67           O  
ATOM    739  CG  ARG B  94       3.418 -11.900   3.777  1.00 96.67           C  
ATOM    740  CD  ARG B  94       4.563 -11.994   4.776  1.00 96.67           C  
ATOM    741  NE  ARG B  94       4.546 -10.881   5.722  1.00 96.67           N  
ATOM    742  NH1 ARG B  94       6.635 -11.327   6.602  1.00 96.67           N  
ATOM    743  NH2 ARG B  94       5.411  -9.554   7.384  1.00 96.67           N  
ATOM    744  CZ  ARG B  94       5.531 -10.590   6.567  1.00 96.67           C  
ATOM    745  N   ASN B  95       1.899  -8.311   1.352  1.00 98.19           N  
ATOM    746  CA  ASN B  95       2.053  -6.960   0.824  1.00 98.19           C  
ATOM    747  C   ASN B  95       2.952  -6.108   1.716  1.00 98.19           C  
ATOM    748  CB  ASN B  95       0.688  -6.291   0.652  1.00 98.19           C  
ATOM    749  O   ASN B  95       2.461  -5.326   2.532  1.00 98.19           O  
ATOM    750  CG  ASN B  95       0.745  -5.069  -0.244  1.00 98.19           C  
ATOM    751  ND2 ASN B  95      -0.359  -4.780  -0.923  1.00 98.19           N  
ATOM    752  OD1 ASN B  95       1.772  -4.391  -0.326  1.00 98.19           O  
ATOM    753  N   LEU B  96       4.263  -6.174   1.486  1.00 98.02           N  
ATOM    754  CA  LEU B  96       5.249  -5.550   2.362  1.00 98.02           C  
ATOM    755  C   LEU B  96       5.124  -4.031   2.325  1.00 98.02           C  
ATOM    756  CB  LEU B  96       6.665  -5.967   1.959  1.00 98.02           C  
ATOM    757  O   LEU B  96       5.299  -3.364   3.347  1.00 98.02           O  
ATOM    758  CG  LEU B  96       7.013  -7.447   2.135  1.00 98.02           C  
ATOM    759  CD1 LEU B  96       8.441  -7.714   1.673  1.00 98.02           C  
ATOM    760  CD2 LEU B  96       6.827  -7.870   3.589  1.00 98.02           C  
ATOM    761  N   LEU B  97       4.883  -3.528   1.159  1.00 98.29           N  
ATOM    762  CA  LEU B  97       4.759  -2.080   1.028  1.00 98.29           C  
ATOM    763  C   LEU B  97       3.608  -1.554   1.879  1.00 98.29           C  
ATOM    764  CB  LEU B  97       4.545  -1.691  -0.437  1.00 98.29           C  
ATOM    765  O   LEU B  97       3.766  -0.571   2.606  1.00 98.29           O  
ATOM    766  CG  LEU B  97       4.393  -0.197  -0.726  1.00 98.29           C  
ATOM    767  CD1 LEU B  97       5.542   0.585  -0.096  1.00 98.29           C  
ATOM    768  CD2 LEU B  97       4.329   0.054  -2.229  1.00 98.29           C  
ATOM    769  N   VAL B  98       2.489  -2.284   1.811  1.00 98.50           N  
ATOM    770  CA  VAL B  98       1.331  -1.870   2.595  1.00 98.50           C  
ATOM    771  C   VAL B  98       1.651  -1.974   4.085  1.00 98.50           C  
ATOM    772  CB  VAL B  98       0.084  -2.719   2.258  1.00 98.50           C  
ATOM    773  O   VAL B  98       1.233  -1.126   4.877  1.00 98.50           O  
ATOM    774  CG1 VAL B  98      -1.007  -2.517   3.308  1.00 98.50           C  
ATOM    775  CG2 VAL B  98      -0.438  -2.369   0.866  1.00 98.50           C  
ATOM    776  N   GLU B  99       2.368  -2.953   4.434  1.00 98.45           N  
ATOM    777  CA  GLU B  99       2.781  -3.094   5.828  1.00 98.45           C  
ATOM    778  C   GLU B  99       3.616  -1.900   6.280  1.00 98.45           C  
ATOM    779  CB  GLU B  99       3.568  -4.392   6.027  1.00 98.45           C  
ATOM    780  O   GLU B  99       3.422  -1.381   7.381  1.00 98.45           O  
ATOM    781  CG  GLU B  99       2.742  -5.651   5.810  1.00 98.45           C  
ATOM    782  CD  GLU B  99       3.524  -6.932   6.057  1.00 98.45           C  
ATOM    783  OE1 GLU B  99       3.018  -8.027   5.721  1.00 98.45           O  
ATOM    784  OE2 GLU B  99       4.651  -6.839   6.591  1.00 98.45           O  
ATOM    785  N   ASN B 100       4.527  -1.484   5.495  1.00 97.24           N  
ATOM    786  CA  ASN B 100       5.338  -0.313   5.809  1.00 97.24           C  
ATOM    787  C   ASN B 100       4.483   0.946   5.928  1.00 97.24           C  
ATOM    788  CB  ASN B 100       6.428  -0.116   4.753  1.00 97.24           C  
ATOM    789  O   ASN B 100       4.697   1.764   6.824  1.00 97.24           O  
ATOM    790  CG  ASN B 100       7.479  -1.208   4.788  1.00 97.24           C  
ATOM    791  ND2 ASN B 100       8.163  -1.409   3.667  1.00 97.24           N  
ATOM    792  OD1 ASN B 100       7.675  -1.865   5.813  1.00 97.24           O  
ATOM    793  N   ILE B 101       3.590   1.094   5.058  1.00 97.15           N  
ATOM    794  CA  ILE B 101       2.694   2.246   5.071  1.00 97.15           C  
ATOM    795  C   ILE B 101       1.895   2.263   6.373  1.00 97.15           C  
ATOM    796  CB  ILE B 101       1.738   2.232   3.857  1.00 97.15           C  
ATOM    797  O   ILE B 101       1.722   3.318   6.988  1.00 97.15           O  
ATOM    798  CG1 ILE B 101       2.506   2.558   2.570  1.00 97.15           C  
ATOM    799  CG2 ILE B 101       0.582   3.214   4.068  1.00 97.15           C  
ATOM    800  CD1 ILE B 101       1.708   2.318   1.296  1.00 97.15           C  
ATOM    801  N   ILE B 102       1.397   1.109   6.807  1.00 97.48           N  
ATOM    802  CA  ILE B 102       0.670   0.996   8.067  1.00 97.48           C  
ATOM    803  C   ILE B 102       1.558   1.458   9.219  1.00 97.48           C  
ATOM    804  CB  ILE B 102       0.184  -0.450   8.311  1.00 97.48           C  
ATOM    805  O   ILE B 102       1.108   2.191  10.103  1.00 97.48           O  
ATOM    806  CG1 ILE B 102      -0.946  -0.806   7.337  1.00 97.48           C  
ATOM    807  CG2 ILE B 102      -0.268  -0.630   9.763  1.00 97.48           C  
ATOM    808  CD1 ILE B 102      -1.266  -2.293   7.277  1.00 97.48           C  
ATOM    809  N   ASP B 103       2.832   1.078   9.237  1.00 96.19           N  
ATOM    810  CA  ASP B 103       3.762   1.507  10.277  1.00 96.19           C  
ATOM    811  C   ASP B 103       3.898   3.028  10.299  1.00 96.19           C  
ATOM    812  CB  ASP B 103       5.133   0.860  10.069  1.00 96.19           C  
ATOM    813  O   ASP B 103       3.880   3.642  11.368  1.00 96.19           O  
ATOM    814  CG  ASP B 103       5.128  -0.636  10.328  1.00 96.19           C  
ATOM    815  OD1 ASP B 103       4.251  -1.124  11.073  1.00 96.19           O  
ATOM    816  OD2 ASP B 103       6.011  -1.334   9.784  1.00 96.19           O  
ATOM    817  N   ILE B 104       4.026   3.611   9.153  1.00 93.47           N  
ATOM    818  CA  ILE B 104       4.161   5.060   9.045  1.00 93.47           C  
ATOM    819  C   ILE B 104       2.899   5.737   9.573  1.00 93.47           C  
ATOM    820  CB  ILE B 104       4.433   5.494   7.587  1.00 93.47           C  
ATOM    821  O   ILE B 104       2.978   6.712  10.325  1.00 93.47           O  
ATOM    822  CG1 ILE B 104       5.833   5.048   7.149  1.00 93.47           C  
ATOM    823  CG2 ILE B 104       4.268   7.009   7.435  1.00 93.47           C  
ATOM    824  CD1 ILE B 104       6.072   5.146   5.648  1.00 93.47           C  
ATOM    825  N   TYR B 105       1.768   5.237   9.190  1.00 92.69           N  
ATOM    826  CA  TYR B 105       0.499   5.792   9.648  1.00 92.69           C  
ATOM    827  C   TYR B 105       0.392   5.727  11.167  1.00 92.69           C  
ATOM    828  CB  TYR B 105      -0.676   5.045   9.010  1.00 92.69           C  
ATOM    829  O   TYR B 105       0.020   6.710  11.812  1.00 92.69           O  
ATOM    830  CG  TYR B 105      -2.028   5.574   9.423  1.00 92.69           C  
ATOM    831  CD1 TYR B 105      -2.753   4.964  10.444  1.00 92.69           C  
ATOM    832  CD2 TYR B 105      -2.582   6.683   8.794  1.00 92.69           C  
ATOM    833  CE1 TYR B 105      -4.000   5.447  10.827  1.00 92.69           C  
ATOM    834  CE2 TYR B 105      -3.829   7.175   9.169  1.00 92.69           C  
ATOM    835  OH  TYR B 105      -5.763   7.033  10.560  1.00 92.69           O  
ATOM    836  CZ  TYR B 105      -4.529   6.551  10.185  1.00 92.69           C  
ATOM    837  N   LYS B 106       0.719   4.570  11.762  1.00 91.80           N  
ATOM    838  CA  LYS B 106       0.629   4.381  13.207  1.00 91.80           C  
ATOM    839  C   LYS B 106       1.581   5.318  13.945  1.00 91.80           C  
ATOM    840  CB  LYS B 106       0.932   2.928  13.578  1.00 91.80           C  
ATOM    841  O   LYS B 106       1.236   5.861  14.996  1.00 91.80           O  
ATOM    842  CG  LYS B 106      -0.173   1.951  13.205  1.00 91.80           C  
ATOM    843  CD  LYS B 106       0.183   0.525  13.605  1.00 91.80           C  
ATOM    844  CE  LYS B 106      -0.957  -0.440  13.311  1.00 91.80           C  
ATOM    845  NZ  LYS B 106      -0.594  -1.848  13.655  1.00 91.80           N  
ATOM    846  N   GLN B 107       2.764   5.422  13.380  1.00 85.82           N  
ATOM    847  CA  GLN B 107       3.743   6.328  13.971  1.00 85.82           C  
ATOM    848  C   GLN B 107       3.222   7.762  13.996  1.00 85.82           C  
ATOM    849  CB  GLN B 107       5.066   6.263  13.206  1.00 85.82           C  
ATOM    850  O   GLN B 107       3.408   8.479  14.981  1.00 85.82           O  
ATOM    851  CG  GLN B 107       5.884   5.013  13.497  1.00 85.82           C  
ATOM    852  CD  GLN B 107       7.108   4.893  12.608  1.00 85.82           C  
ATOM    853  NE2 GLN B 107       7.825   3.781  12.734  1.00 85.82           N  
ATOM    854  OE1 GLN B 107       7.407   5.791  11.815  1.00 85.82           O  
ATOM    855  N   GLU B 108       2.613   8.165  12.931  1.00 78.61           N  
ATOM    856  CA  GLU B 108       2.060   9.512  12.824  1.00 78.61           C  
ATOM    857  C   GLU B 108       0.926   9.724  13.823  1.00 78.61           C  
ATOM    858  CB  GLU B 108       1.563   9.778  11.400  1.00 78.61           C  
ATOM    859  O   GLU B 108       0.799  10.803  14.406  1.00 78.61           O  
ATOM    860  CG  GLU B 108       2.680   9.964  10.383  1.00 78.61           C  
ATOM    861  CD  GLU B 108       3.584  11.145  10.695  1.00 78.61           C  
ATOM    862  OE1 GLU B 108       4.824  11.005  10.592  1.00 78.61           O  
ATOM    863  OE2 GLU B 108       3.048  12.221  11.045  1.00 78.61           O  
ATOM    864  N   CYS B 109       0.061   8.727  13.921  1.00 76.52           N  
ATOM    865  CA  CYS B 109      -1.059   8.818  14.851  1.00 76.52           C  
ATOM    866  C   CYS B 109      -0.568   8.888  16.292  1.00 76.52           C  
ATOM    867  CB  CYS B 109      -1.996   7.623  14.679  1.00 76.52           C  
ATOM    868  O   CYS B 109      -1.184   9.547  17.131  1.00 76.52           O  
ATOM    869  SG  CYS B 109      -2.969   7.673  13.158  1.00 76.52           S  
ATOM    870  N   SER B 110       0.485   8.134  16.534  1.00 72.28           N  
ATOM    871  CA  SER B 110       1.038   8.121  17.884  1.00 72.28           C  
ATOM    872  C   SER B 110       1.720   9.444  18.216  1.00 72.28           C  
ATOM    873  CB  SER B 110       2.033   6.971  18.046  1.00 72.28           C  
ATOM    874  O   SER B 110       1.823   9.819  19.386  1.00 72.28           O  
ATOM    875  OG  SER B 110       1.392   5.721  17.860  1.00 72.28           O  
ATOM    876  N   SER B 111       2.265  10.139  17.117  1.00 60.24           N  
ATOM    877  CA  SER B 111       2.947  11.413  17.318  1.00 60.24           C  
ATOM    878  C   SER B 111       1.950  12.561  17.439  1.00 60.24           C  
ATOM    879  CB  SER B 111       3.917  11.689  16.168  1.00 60.24           C  
ATOM    880  O   SER B 111       2.321  13.675  17.814  1.00 60.24           O  
ATOM    881  OG  SER B 111       4.800  10.596  15.982  1.00 60.24           O  
ATOM    882  N   ARG B 112       0.649  12.278  16.894  1.00 53.62           N  
ATOM    883  CA  ARG B 112      -0.378  13.306  17.030  1.00 53.62           C  
ATOM    884  C   ARG B 112      -0.732  13.536  18.495  1.00 53.62           C  
ATOM    885  CB  ARG B 112      -1.632  12.923  16.241  1.00 53.62           C  
ATOM    886  O   ARG B 112      -0.771  12.590  19.285  1.00 53.62           O  
ATOM    887  CG  ARG B 112      -2.557  14.093  15.947  1.00 53.62           C  
ATOM    888  CD  ARG B 112      -3.586  13.745  14.881  1.00 53.62           C  
ATOM    889  NE  ARG B 112      -3.774  14.841  13.935  1.00 53.62           N  
ATOM    890  NH1 ARG B 112      -5.652  15.692  14.976  1.00 53.62           N  
ATOM    891  NH2 ARG B 112      -4.828  16.697  13.087  1.00 53.62           N  
ATOM    892  CZ  ARG B 112      -4.751  15.741  14.001  1.00 53.62           C  
ATOM    893  N   PRO B 113      -0.495  14.621  18.937  1.00 44.01           N  
ATOM    894  CA  PRO B 113      -0.905  14.815  20.330  1.00 44.01           C  
ATOM    895  C   PRO B 113      -2.235  14.139  20.654  1.00 44.01           C  
ATOM    896  CB  PRO B 113      -1.022  16.337  20.455  1.00 44.01           C  
ATOM    897  O   PRO B 113      -3.168  14.187  19.849  1.00 44.01           O  
ATOM    898  CG  PRO B 113      -0.600  16.862  19.121  1.00 44.01           C  
ATOM    899  CD  PRO B 113      -0.331  15.697  18.212  1.00 44.01           C  
ATOM    900  N   LEU B 114      -2.203  12.848  21.074  1.00 45.04           N  
ATOM    901  CA  LEU B 114      -3.404  12.129  21.484  1.00 45.04           C  
ATOM    902  C   LEU B 114      -4.491  13.100  21.936  1.00 45.04           C  
ATOM    903  CB  LEU B 114      -3.082  11.145  22.611  1.00 45.04           C  
ATOM    904  O   LEU B 114      -4.218  14.033  22.694  1.00 45.04           O  
ATOM    905  CG  LEU B 114      -2.214   9.943  22.234  1.00 45.04           C  
ATOM    906  CD1 LEU B 114      -1.664   9.273  23.488  1.00 45.04           C  
ATOM    907  CD2 LEU B 114      -3.011   8.950  21.396  1.00 45.04           C  
ATOM    908  N   GLN B 115      -5.513  13.382  21.153  1.00 41.54           N  
ATOM    909  CA  GLN B 115      -6.657  14.030  21.788  1.00 41.54           C  
ATOM    910  C   GLN B 115      -6.923  13.445  23.171  1.00 41.54           C  
ATOM    911  CB  GLN B 115      -7.904  13.896  20.912  1.00 41.54           C  
ATOM    912  O   GLN B 115      -7.778  13.941  23.907  1.00 41.54           O  
ATOM    913  CG  GLN B 115      -8.050  15.003  19.876  1.00 41.54           C  
ATOM    914  CD  GLN B 115      -9.295  14.848  19.024  1.00 41.54           C  
ATOM    915  NE2 GLN B 115      -9.212  15.277  17.769  1.00 41.54           N  
ATOM    916  OE1 GLN B 115     -10.324  14.347  19.489  1.00 41.54           O  
ATOM    917  N   LYS B 116      -6.684  12.107  23.438  1.00 43.62           N  
ATOM    918  CA  LYS B 116      -7.354  11.944  24.724  1.00 43.62           C  
ATOM    919  C   LYS B 116      -6.857  12.972  25.737  1.00 43.62           C  
ATOM    920  CB  LYS B 116      -7.141  10.530  25.266  1.00 43.62           C  
ATOM    921  O   LYS B 116      -6.019  13.816  25.413  1.00 43.62           O  
ATOM    922  CG  LYS B 116      -8.110   9.500  24.704  1.00 43.62           C  
ATOM    923  CD  LYS B 116      -7.900   8.131  25.338  1.00 43.62           C  
ATOM    924  CE  LYS B 116      -8.834   7.087  24.740  1.00 43.62           C  
ATOM    925  NZ  LYS B 116      -8.658   5.752  25.385  1.00 43.62           N  
ATOM    926  N   GLY B 117      -6.729  12.669  27.072  1.00 45.14           N  
ATOM    927  CA  GLY B 117      -6.718  13.600  28.189  1.00 45.14           C  
ATOM    928  C   GLY B 117      -5.569  14.589  28.129  1.00 45.14           C  
ATOM    929  O   GLY B 117      -5.722  15.751  28.514  1.00 45.14           O  
ATOM    930  N   SER B 118      -4.299  14.242  27.964  1.00 52.79           N  
ATOM    931  CA  SER B 118      -3.336  15.310  28.212  1.00 52.79           C  
ATOM    932  C   SER B 118      -2.888  15.964  26.909  1.00 52.79           C  
ATOM    933  CB  SER B 118      -2.120  14.772  28.966  1.00 52.79           C  
ATOM    934  O   SER B 118      -2.439  15.280  25.987  1.00 52.79           O  
ATOM    935  OG  SER B 118      -1.430  13.810  28.188  1.00 52.79           O  
ATOM    936  N   HIS B 119      -3.677  16.771  26.192  1.00 61.31           N  
ATOM    937  CA  HIS B 119      -3.271  17.617  25.074  1.00 61.31           C  
ATOM    938  C   HIS B 119      -1.861  18.160  25.279  1.00 61.31           C  
ATOM    939  CB  HIS B 119      -4.257  18.772  24.891  1.00 61.31           C  
ATOM    940  O   HIS B 119      -1.553  18.719  26.334  1.00 61.31           O  
ATOM    941  CG  HIS B 119      -5.522  18.376  24.197  1.00 61.31           C  
ATOM    942  CD2 HIS B 119      -5.901  18.497  22.903  1.00 61.31           C  
ATOM    943  ND1 HIS B 119      -6.575  17.778  24.854  1.00 61.31           N  
ATOM    944  CE1 HIS B 119      -7.550  17.546  23.991  1.00 61.31           C  
ATOM    945  NE2 HIS B 119      -7.167  17.974  22.800  1.00 61.31           N  
ATOM    946  N   PRO B 120      -0.994  17.642  24.417  1.00 72.87           N  
ATOM    947  CA  PRO B 120       0.319  18.251  24.643  1.00 72.87           C  
ATOM    948  C   PRO B 120       0.237  19.756  24.888  1.00 72.87           C  
ATOM    949  CB  PRO B 120       1.075  17.949  23.346  1.00 72.87           C  
ATOM    950  O   PRO B 120      -0.580  20.442  24.269  1.00 72.87           O  
ATOM    951  CG  PRO B 120       0.030  17.450  22.402  1.00 72.87           C  
ATOM    952  CD  PRO B 120      -1.234  17.204  23.175  1.00 72.87           C  
ATOM    953  N   MET B 121       0.816  20.125  25.972  1.00 81.19           N  
ATOM    954  CA  MET B 121       0.871  21.537  26.337  1.00 81.19           C  
ATOM    955  C   MET B 121       2.085  22.215  25.709  1.00 81.19           C  
ATOM    956  CB  MET B 121       0.911  21.699  27.858  1.00 81.19           C  
ATOM    957  O   MET B 121       3.081  21.556  25.406  1.00 81.19           O  
ATOM    958  CG  MET B 121      -0.334  21.185  28.562  1.00 81.19           C  
ATOM    959  SD  MET B 121      -0.413  21.705  30.320  1.00 81.19           S  
ATOM    960  CE  MET B 121      -0.733  23.479  30.115  1.00 81.19           C  
ATOM    961  N   CYS B 122       1.948  23.325  25.317  1.00 82.56           N  
ATOM    962  CA  CYS B 122       3.044  24.111  24.762  1.00 82.56           C  
ATOM    963  C   CYS B 122       4.179  24.251  25.769  1.00 82.56           C  
ATOM    964  CB  CYS B 122       2.551  25.495  24.339  1.00 82.56           C  
ATOM    965  O   CYS B 122       3.943  24.559  26.938  1.00 82.56           O  
ATOM    966  SG  CYS B 122       3.833  26.531  23.602  1.00 82.56           S  
ATOM    967  N   LYS B 123       5.368  23.896  25.375  1.00 85.00           N  
ATOM    968  CA  LYS B 123       6.537  23.997  26.245  1.00 85.00           C  
ATOM    969  C   LYS B 123       6.793  25.444  26.655  1.00 85.00           C  
ATOM    970  CB  LYS B 123       7.773  23.422  25.552  1.00 85.00           C  
ATOM    971  O   LYS B 123       7.265  25.706  27.764  1.00 85.00           O  
ATOM    972  CG  LYS B 123       7.735  21.911  25.371  1.00 85.00           C  
ATOM    973  CD  LYS B 123       9.023  21.391  24.746  1.00 85.00           C  
ATOM    974  CE  LYS B 123       8.963  19.887  24.511  1.00 85.00           C  
ATOM    975  NZ  LYS B 123      10.225  19.371  23.901  1.00 85.00           N  
ATOM    976  N   GLU B 124       6.518  26.409  25.843  1.00 85.97           N  
ATOM    977  CA  GLU B 124       6.762  27.826  26.098  1.00 85.97           C  
ATOM    978  C   GLU B 124       5.571  28.474  26.798  1.00 85.97           C  
ATOM    979  CB  GLU B 124       7.067  28.562  24.791  1.00 85.97           C  
ATOM    980  O   GLU B 124       5.737  29.431  27.557  1.00 85.97           O  
ATOM    981  CG  GLU B 124       8.335  28.084  24.097  1.00 85.97           C  
ATOM    982  CD  GLU B 124       9.602  28.415  24.868  1.00 85.97           C  
ATOM    983  OE1 GLU B 124      10.590  27.652  24.770  1.00 85.97           O  
ATOM    984  OE2 GLU B 124       9.608  29.447  25.576  1.00 85.97           O  
ATOM    985  N   HIS B 125       4.340  27.889  26.500  1.00 86.26           N  
ATOM    986  CA  HIS B 125       3.109  28.371  27.116  1.00 86.26           C  
ATOM    987  C   HIS B 125       2.424  27.268  27.917  1.00 86.26           C  
ATOM    988  CB  HIS B 125       2.155  28.916  26.052  1.00 86.26           C  
ATOM    989  O   HIS B 125       1.640  26.491  27.367  1.00 86.26           O  
ATOM    990  CG  HIS B 125       2.745  30.012  25.221  1.00 86.26           C  
ATOM    991  CD2 HIS B 125       2.936  31.325  25.488  1.00 86.26           C  
ATOM    992  ND1 HIS B 125       3.217  29.805  23.943  1.00 86.26           N  
ATOM    993  CE1 HIS B 125       3.675  30.947  23.459  1.00 86.26           C  
ATOM    994  NE2 HIS B 125       3.516  31.885  24.377  1.00 86.26           N  
ATOM    995  N   GLU B 126       2.643  27.167  29.207  1.00 83.05           N  
ATOM    996  CA  GLU B 126       2.290  26.063  30.094  1.00 83.05           C  
ATOM    997  C   GLU B 126       0.779  25.860  30.149  1.00 83.05           C  
ATOM    998  CB  GLU B 126       2.840  26.307  31.502  1.00 83.05           C  
ATOM    999  O   GLU B 126       0.305  24.742  30.360  1.00 83.05           O  
ATOM   1000  CG  GLU B 126       4.218  25.707  31.737  1.00 83.05           C  
ATOM   1001  CD  GLU B 126       4.779  26.013  33.117  1.00 83.05           C  
ATOM   1002  OE1 GLU B 126       5.937  25.632  33.400  1.00 83.05           O  
ATOM   1003  OE2 GLU B 126       4.052  26.638  33.922  1.00 83.05           O  
ATOM   1004  N   ASP B 127      -0.034  26.851  29.797  1.00 83.61           N  
ATOM   1005  CA  ASP B 127      -1.483  26.720  29.908  1.00 83.61           C  
ATOM   1006  C   ASP B 127      -2.134  26.624  28.530  1.00 83.61           C  
ATOM   1007  CB  ASP B 127      -2.070  27.900  30.686  1.00 83.61           C  
ATOM   1008  O   ASP B 127      -3.360  26.666  28.413  1.00 83.61           O  
ATOM   1009  CG  ASP B 127      -1.654  27.913  32.147  1.00 83.61           C  
ATOM   1010  OD1 ASP B 127      -1.677  26.846  32.797  1.00 83.61           O  
ATOM   1011  OD2 ASP B 127      -1.302  29.001  32.652  1.00 83.61           O  
ATOM   1012  N   GLU B 128      -1.228  26.436  27.470  1.00 85.57           N  
ATOM   1013  CA  GLU B 128      -1.803  26.363  26.130  1.00 85.57           C  
ATOM   1014  C   GLU B 128      -1.604  24.979  25.519  1.00 85.57           C  
ATOM   1015  CB  GLU B 128      -1.190  27.432  25.222  1.00 85.57           C  
ATOM   1016  O   GLU B 128      -0.523  24.396  25.628  1.00 85.57           O  
ATOM   1017  CG  GLU B 128      -1.788  28.818  25.414  1.00 85.57           C  
ATOM   1018  CD  GLU B 128      -3.190  28.952  24.842  1.00 85.57           C  
ATOM   1019  OE1 GLU B 128      -3.999  29.733  25.392  1.00 85.57           O  
ATOM   1020  OE2 GLU B 128      -3.483  28.268  23.835  1.00 85.57           O  
ATOM   1021  N   LYS B 129      -2.547  24.520  24.910  1.00 82.58           N  
ATOM   1022  CA  LYS B 129      -2.464  23.254  24.188  1.00 82.58           C  
ATOM   1023  C   LYS B 129      -1.950  23.464  22.766  1.00 82.58           C  
ATOM   1024  CB  LYS B 129      -3.829  22.564  24.155  1.00 82.58           C  
ATOM   1025  O   LYS B 129      -2.133  24.537  22.187  1.00 82.58           O  
ATOM   1026  CG  LYS B 129      -4.346  22.149  25.525  1.00 82.58           C  
ATOM   1027  CD  LYS B 129      -5.704  21.467  25.427  1.00 82.58           C  
ATOM   1028  CE  LYS B 129      -6.259  21.123  26.802  1.00 82.58           C  
ATOM   1029  NZ  LYS B 129      -7.598  20.468  26.712  1.00 82.58           N  
ATOM   1030  N   ILE B 130      -1.170  22.453  22.382  1.00 81.58           N  
ATOM   1031  CA  ILE B 130      -0.830  22.471  20.964  1.00 81.58           C  
ATOM   1032  C   ILE B 130      -2.089  22.250  20.128  1.00 81.58           C  
ATOM   1033  CB  ILE B 130       0.233  21.402  20.624  1.00 81.58           C  
ATOM   1034  O   ILE B 130      -2.686  21.171  20.167  1.00 81.58           O  
ATOM   1035  CG1 ILE B 130       1.553  21.715  21.338  1.00 81.58           C  
ATOM   1036  CG2 ILE B 130       0.439  21.308  19.109  1.00 81.58           C  
ATOM   1037  CD1 ILE B 130       2.739  20.908  20.829  1.00 81.58           C  
ATOM   1038  N   ASN B 131      -2.480  23.327  19.400  1.00 80.05           N  
ATOM   1039  CA  ASN B 131      -3.773  23.224  18.732  1.00 80.05           C  
ATOM   1040  C   ASN B 131      -3.676  23.609  17.259  1.00 80.05           C  
ATOM   1041  CB  ASN B 131      -4.814  24.094  19.441  1.00 80.05           C  
ATOM   1042  O   ASN B 131      -4.668  23.549  16.531  1.00 80.05           O  
ATOM   1043  CG  ASN B 131      -4.438  25.563  19.451  1.00 80.05           C  
ATOM   1044  ND2 ASN B 131      -5.343  26.403  19.940  1.00 80.05           N  
ATOM   1045  OD1 ASN B 131      -3.344  25.939  19.023  1.00 80.05           O  
ATOM   1046  N   ILE B 132      -2.492  23.972  16.894  1.00 81.68           N  
ATOM   1047  CA  ILE B 132      -2.371  24.359  15.493  1.00 81.68           C  
ATOM   1048  C   ILE B 132      -1.121  23.724  14.888  1.00 81.68           C  
ATOM   1049  CB  ILE B 132      -2.324  25.895  15.332  1.00 81.68           C  
ATOM   1050  O   ILE B 132      -0.195  23.349  15.612  1.00 81.68           O  
ATOM   1051  CG1 ILE B 132      -1.222  26.491  16.215  1.00 81.68           C  
ATOM   1052  CG2 ILE B 132      -3.685  26.514  15.661  1.00 81.68           C  
ATOM   1053  CD1 ILE B 132      -0.949  27.966  15.955  1.00 81.68           C  
ATOM   1054  N   TYR B 133      -1.133  23.503  13.660  1.00 76.19           N  
ATOM   1055  CA  TYR B 133       0.011  23.075  12.861  1.00 76.19           C  
ATOM   1056  C   TYR B 133       0.410  24.153  11.860  1.00 76.19           C  
ATOM   1057  CB  TYR B 133      -0.305  21.770  12.125  1.00 76.19           C  
ATOM   1058  O   TYR B 133      -0.401  24.568  11.029  1.00 76.19           O  
ATOM   1059  CG  TYR B 133       0.898  21.137  11.469  1.00 76.19           C  
ATOM   1060  CD1 TYR B 133       1.153  21.322  10.112  1.00 76.19           C  
ATOM   1061  CD2 TYR B 133       1.780  20.352  12.203  1.00 76.19           C  
ATOM   1062  CE1 TYR B 133       2.259  20.739   9.503  1.00 76.19           C  
ATOM   1063  CE2 TYR B 133       2.889  19.764  11.604  1.00 76.19           C  
ATOM   1064  OH  TYR B 133       4.217  19.383   9.658  1.00 76.19           O  
ATOM   1065  CZ  TYR B 133       3.120  19.963  10.256  1.00 76.19           C  
ATOM   1066  N   CYS B 134       1.593  24.626  12.034  1.00 73.16           N  
ATOM   1067  CA  CYS B 134       2.104  25.615  11.092  1.00 73.16           C  
ATOM   1068  C   CYS B 134       2.445  24.969   9.754  1.00 73.16           C  
ATOM   1069  CB  CYS B 134       3.340  26.310  11.662  1.00 73.16           C  
ATOM   1070  O   CYS B 134       3.323  24.108   9.682  1.00 73.16           O  
ATOM   1071  SG  CYS B 134       4.047  27.556  10.562  1.00 73.16           S  
ATOM   1072  N   LEU B 135       1.749  25.430   8.753  1.00 71.29           N  
ATOM   1073  CA  LEU B 135       1.937  24.826   7.438  1.00 71.29           C  
ATOM   1074  C   LEU B 135       3.281  25.231   6.841  1.00 71.29           C  
ATOM   1075  CB  LEU B 135       0.803  25.232   6.494  1.00 71.29           C  
ATOM   1076  O   LEU B 135       3.921  24.437   6.147  1.00 71.29           O  
ATOM   1077  CG  LEU B 135      -0.591  24.710   6.845  1.00 71.29           C  
ATOM   1078  CD1 LEU B 135      -1.634  25.314   5.911  1.00 71.29           C  
ATOM   1079  CD2 LEU B 135      -0.625  23.187   6.779  1.00 71.29           C  
ATOM   1080  N   THR B 136       3.746  26.427   7.283  1.00 67.76           N  
ATOM   1081  CA  THR B 136       5.006  26.940   6.755  1.00 67.76           C  
ATOM   1082  C   THR B 136       6.192  26.237   7.408  1.00 67.76           C  
ATOM   1083  CB  THR B 136       5.123  28.460   6.972  1.00 67.76           C  
ATOM   1084  O   THR B 136       7.107  25.781   6.718  1.00 67.76           O  
ATOM   1085  CG2 THR B 136       6.298  29.038   6.189  1.00 67.76           C  
ATOM   1086  OG1 THR B 136       3.915  29.094   6.536  1.00 67.76           O  
ATOM   1087  N   CYS B 137       6.081  26.053   8.658  1.00 65.94           N  
ATOM   1088  CA  CYS B 137       7.192  25.464   9.397  1.00 65.94           C  
ATOM   1089  C   CYS B 137       7.017  23.956   9.534  1.00 65.94           C  
ATOM   1090  CB  CYS B 137       7.312  26.100  10.781  1.00 65.94           C  
ATOM   1091  O   CYS B 137       7.954  23.249   9.910  1.00 65.94           O  
ATOM   1092  SG  CYS B 137       7.563  27.888  10.741  1.00 65.94           S  
ATOM   1093  N   GLU B 138       5.777  23.534   9.234  1.00 69.75           N  
ATOM   1094  CA  GLU B 138       5.429  22.119   9.315  1.00 69.75           C  
ATOM   1095  C   GLU B 138       5.666  21.572  10.720  1.00 69.75           C  
ATOM   1096  CB  GLU B 138       6.231  21.309   8.294  1.00 69.75           C  
ATOM   1097  O   GLU B 138       6.247  20.497  10.884  1.00 69.75           O  
ATOM   1098  CG  GLU B 138       5.869  21.612   6.847  1.00 69.75           C  
ATOM   1099  CD  GLU B 138       6.609  20.739   5.847  1.00 69.75           C  
ATOM   1100  OE1 GLU B 138       6.300  20.807   4.636  1.00 69.75           O  
ATOM   1101  OE2 GLU B 138       7.506  19.980   6.278  1.00 69.75           O  
ATOM   1102  N   VAL B 139       5.282  22.383  11.685  1.00 71.16           N  
ATOM   1103  CA  VAL B 139       5.420  21.986  13.082  1.00 71.16           C  
ATOM   1104  C   VAL B 139       4.124  22.284  13.834  1.00 71.16           C  
ATOM   1105  CB  VAL B 139       6.607  22.704  13.762  1.00 71.16           C  
ATOM   1106  O   VAL B 139       3.474  23.302  13.583  1.00 71.16           O  
ATOM   1107  CG1 VAL B 139       6.739  22.267  15.220  1.00 71.16           C  
ATOM   1108  CG2 VAL B 139       7.902  22.432  12.999  1.00 71.16           C  
ATOM   1109  N   PRO B 140       3.765  21.391  14.724  1.00 79.12           N  
ATOM   1110  CA  PRO B 140       2.641  21.724  15.602  1.00 79.12           C  
ATOM   1111  C   PRO B 140       3.013  22.746  16.675  1.00 79.12           C  
ATOM   1112  CB  PRO B 140       2.275  20.378  16.233  1.00 79.12           C  
ATOM   1113  O   PRO B 140       4.114  22.691  17.230  1.00 79.12           O  
ATOM   1114  CG  PRO B 140       3.510  19.546  16.101  1.00 79.12           C  
ATOM   1115  CD  PRO B 140       4.321  20.075  14.953  1.00 79.12           C  
ATOM   1116  N   THR B 141       2.198  23.719  16.871  1.00 83.32           N  
ATOM   1117  CA  THR B 141       2.442  24.753  17.870  1.00 83.32           C  
ATOM   1118  C   THR B 141       1.132  25.222  18.496  1.00 83.32           C  
ATOM   1119  CB  THR B 141       3.182  25.957  17.258  1.00 83.32           C  
ATOM   1120  O   THR B 141       0.054  24.775  18.099  1.00 83.32           O  
ATOM   1121  CG2 THR B 141       2.307  26.681  16.241  1.00 83.32           C  
ATOM   1122  OG1 THR B 141       3.540  26.872  18.302  1.00 83.32           O  
ATOM   1123  N   CYS B 142       1.245  25.958  19.661  1.00 81.87           N  
ATOM   1124  CA  CYS B 142       0.045  26.538  20.254  1.00 81.87           C  
ATOM   1125  C   CYS B 142      -0.281  27.884  19.618  1.00 81.87           C  
ATOM   1126  CB  CYS B 142       0.220  26.706  21.763  1.00 81.87           C  
ATOM   1127  O   CYS B 142       0.543  28.451  18.898  1.00 81.87           O  
ATOM   1128  SG  CYS B 142       1.298  28.080  22.223  1.00 81.87           S  
ATOM   1129  N   SER B 143      -1.500  28.412  19.792  1.00 81.66           N  
ATOM   1130  CA  SER B 143      -1.957  29.668  19.208  1.00 81.66           C  
ATOM   1131  C   SER B 143      -1.073  30.833  19.639  1.00 81.66           C  
ATOM   1132  CB  SER B 143      -3.408  29.946  19.603  1.00 81.66           C  
ATOM   1133  O   SER B 143      -0.782  31.727  18.841  1.00 81.66           O  
ATOM   1134  OG  SER B 143      -3.546  29.990  21.013  1.00 81.66           O  
ATOM   1135  N   MET B 144      -0.564  30.702  20.869  1.00 81.42           N  
ATOM   1136  CA  MET B 144       0.235  31.801  21.403  1.00 81.42           C  
ATOM   1137  C   MET B 144       1.629  31.812  20.784  1.00 81.42           C  
ATOM   1138  CB  MET B 144       0.340  31.700  22.926  1.00 81.42           C  
ATOM   1139  O   MET B 144       2.154  32.875  20.447  1.00 81.42           O  
ATOM   1140  CG  MET B 144      -0.957  32.020  23.652  1.00 81.42           C  
ATOM   1141  SD  MET B 144      -1.287  33.822  23.740  1.00 81.42           S  
ATOM   1142  CE  MET B 144      -1.576  34.008  25.522  1.00 81.42           C  
ATOM   1143  N   CYS B 145       2.184  30.665  20.635  1.00 81.93           N  
ATOM   1144  CA  CYS B 145       3.492  30.569  19.997  1.00 81.93           C  
ATOM   1145  C   CYS B 145       3.432  31.057  18.554  1.00 81.93           C  
ATOM   1146  CB  CYS B 145       4.004  29.130  20.037  1.00 81.93           C  
ATOM   1147  O   CYS B 145       4.373  31.688  18.068  1.00 81.93           O  
ATOM   1148  SG  CYS B 145       4.625  28.623  21.655  1.00 81.93           S  
ATOM   1149  N   LYS B 146       2.391  30.789  17.918  1.00 78.76           N  
ATOM   1150  CA  LYS B 146       2.242  31.187  16.521  1.00 78.76           C  
ATOM   1151  C   LYS B 146       2.110  32.702  16.393  1.00 78.76           C  
ATOM   1152  CB  LYS B 146       1.029  30.500  15.893  1.00 78.76           C  
ATOM   1153  O   LYS B 146       2.695  33.307  15.492  1.00 78.76           O  
ATOM   1154  CG  LYS B 146       0.844  30.801  14.413  1.00 78.76           C  
ATOM   1155  CD  LYS B 146       1.950  30.175  13.573  1.00 78.76           C  
ATOM   1156  CE  LYS B 146       1.722  30.405  12.085  1.00 78.76           C  
ATOM   1157  NZ  LYS B 146       2.818  29.816  11.259  1.00 78.76           N  
ATOM   1158  N   VAL B 147       1.365  33.333  17.239  1.00 75.65           N  
ATOM   1159  CA  VAL B 147       1.080  34.763  17.177  1.00 75.65           C  
ATOM   1160  C   VAL B 147       2.287  35.553  17.678  1.00 75.65           C  
ATOM   1161  CB  VAL B 147      -0.176  35.127  18.000  1.00 75.65           C  
ATOM   1162  O   VAL B 147       2.636  36.591  17.110  1.00 75.65           O  
ATOM   1163  CG1 VAL B 147      -0.404  36.638  17.996  1.00 75.65           C  
ATOM   1164  CG2 VAL B 147      -1.401  34.397  17.455  1.00 75.65           C  
ATOM   1165  N   PHE B 148       2.951  35.013  18.755  1.00 72.85           N  
ATOM   1166  CA  PHE B 148       3.979  35.829  19.390  1.00 72.85           C  
ATOM   1167  C   PHE B 148       5.371  35.350  18.994  1.00 72.85           C  
ATOM   1168  CB  PHE B 148       3.827  35.797  20.914  1.00 72.85           C  
ATOM   1169  O   PHE B 148       6.366  36.022  19.270  1.00 72.85           O  
ATOM   1170  CG  PHE B 148       2.554  36.427  21.410  1.00 72.85           C  
ATOM   1171  CD1 PHE B 148       2.425  37.809  21.473  1.00 72.85           C  
ATOM   1172  CD2 PHE B 148       1.486  35.637  21.815  1.00 72.85           C  
ATOM   1173  CE1 PHE B 148       1.248  38.396  21.932  1.00 72.85           C  
ATOM   1174  CE2 PHE B 148       0.306  36.216  22.275  1.00 72.85           C  
ATOM   1175  CZ  PHE B 148       0.190  37.596  22.333  1.00 72.85           C  
ATOM   1176  N   GLY B 149       5.583  34.602  18.069  1.00 62.83           N  
ATOM   1177  CA  GLY B 149       6.823  34.157  17.454  1.00 62.83           C  
ATOM   1178  C   GLY B 149       7.844  33.661  18.460  1.00 62.83           C  
ATOM   1179  O   GLY B 149       9.047  33.684  18.194  1.00 62.83           O  
ATOM   1180  N   ILE B 150       7.417  33.011  19.571  1.00 48.94           N  
ATOM   1181  CA  ILE B 150       8.519  32.550  20.409  1.00 48.94           C  
ATOM   1182  C   ILE B 150       9.024  31.201  19.903  1.00 48.94           C  
ATOM   1183  CB  ILE B 150       8.096  32.443  21.891  1.00 48.94           C  
ATOM   1184  O   ILE B 150       8.258  30.417  19.337  1.00 48.94           O  
ATOM   1185  CG1 ILE B 150       7.509  33.773  22.377  1.00 48.94           C  
ATOM   1186  CG2 ILE B 150       9.281  32.016  22.762  1.00 48.94           C  
ATOM   1187  CD1 ILE B 150       6.778  33.677  23.709  1.00 48.94           C  
TER    1188      ILE B 150                                                      
ATOM   1189  N   MET C   1      25.100  16.068  30.585  1.00 19.87           N  
ATOM   1190  CA  MET C   1      23.658  15.863  30.479  1.00 19.87           C  
ATOM   1191  C   MET C   1      23.201  15.954  29.027  1.00 19.87           C  
ATOM   1192  CB  MET C   1      22.905  16.888  31.329  1.00 19.87           C  
ATOM   1193  O   MET C   1      23.330  17.004  28.395  1.00 19.87           O  
ATOM   1194  CG  MET C   1      22.524  16.377  32.709  1.00 19.87           C  
ATOM   1195  SD  MET C   1      21.633  17.636  33.703  1.00 19.87           S  
ATOM   1196  CE  MET C   1      20.756  16.560  34.872  1.00 19.87           C  
ATOM   1197  N   ASP C   2      23.588  14.982  28.224  1.00 22.91           N  
ATOM   1198  CA  ASP C   2      23.585  14.831  26.772  1.00 22.91           C  
ATOM   1199  C   ASP C   2      22.166  14.912  26.214  1.00 22.91           C  
ATOM   1200  CB  ASP C   2      24.233  13.504  26.370  1.00 22.91           C  
ATOM   1201  O   ASP C   2      21.321  14.070  26.526  1.00 22.91           O  
ATOM   1202  CG  ASP C   2      25.742  13.600  26.227  1.00 22.91           C  
ATOM   1203  OD1 ASP C   2      26.239  14.603  25.671  1.00 22.91           O  
ATOM   1204  OD2 ASP C   2      26.440  12.663  26.672  1.00 22.91           O  
ATOM   1205  N   TYR C   3      21.623  16.113  26.374  1.00 21.57           N  
ATOM   1206  CA  TYR C   3      20.307  16.359  25.796  1.00 21.57           C  
ATOM   1207  C   TYR C   3      20.262  15.921  24.337  1.00 21.57           C  
ATOM   1208  CB  TYR C   3      19.938  17.841  25.907  1.00 21.57           C  
ATOM   1209  O   TYR C   3      21.056  16.388  23.517  1.00 21.57           O  
ATOM   1210  CG  TYR C   3      19.445  18.243  27.276  1.00 21.57           C  
ATOM   1211  CD1 TYR C   3      18.116  18.044  27.645  1.00 21.57           C  
ATOM   1212  CD2 TYR C   3      20.305  18.823  28.202  1.00 21.57           C  
ATOM   1213  CE1 TYR C   3      17.656  18.414  28.904  1.00 21.57           C  
ATOM   1214  CE2 TYR C   3      19.856  19.197  29.464  1.00 21.57           C  
ATOM   1215  OH  TYR C   3      18.082  19.357  31.054  1.00 21.57           O  
ATOM   1216  CZ  TYR C   3      18.532  18.989  29.806  1.00 21.57           C  
ATOM   1217  N   LYS C   4      20.437  14.596  24.180  1.00 26.29           N  
ATOM   1218  CA  LYS C   4      20.167  14.073  22.844  1.00 26.29           C  
ATOM   1219  C   LYS C   4      18.911  14.703  22.250  1.00 26.29           C  
ATOM   1220  CB  LYS C   4      20.022  12.551  22.883  1.00 26.29           C  
ATOM   1221  O   LYS C   4      17.860  14.733  22.895  1.00 26.29           O  
ATOM   1222  CG  LYS C   4      21.305  11.816  23.242  1.00 26.29           C  
ATOM   1223  CD  LYS C   4      21.793  10.948  22.089  1.00 26.29           C  
ATOM   1224  CE  LYS C   4      23.087  10.227  22.440  1.00 26.29           C  
ATOM   1225  NZ  LYS C   4      23.550   9.345  21.327  1.00 26.29           N  
ATOM   1226  N   SER C   5      19.137  15.922  21.727  1.00 26.23           N  
ATOM   1227  CA  SER C   5      18.140  16.580  20.889  1.00 26.23           C  
ATOM   1228  C   SER C   5      17.439  15.579  19.976  1.00 26.23           C  
ATOM   1229  CB  SER C   5      18.788  17.681  20.049  1.00 26.23           C  
ATOM   1230  O   SER C   5      18.083  14.924  19.154  1.00 26.23           O  
ATOM   1231  OG  SER C   5      19.343  18.686  20.880  1.00 26.23           O  
ATOM   1232  N   SER C   6      16.799  14.623  20.591  1.00 30.21           N  
ATOM   1233  CA  SER C   6      15.864  13.851  19.778  1.00 30.21           C  
ATOM   1234  C   SER C   6      15.114  14.748  18.799  1.00 30.21           C  
ATOM   1235  CB  SER C   6      14.867  13.107  20.667  1.00 30.21           C  
ATOM   1236  O   SER C   6      14.173  15.445  19.183  1.00 30.21           O  
ATOM   1237  OG  SER C   6      15.526  12.510  21.771  1.00 30.21           O  
ATOM   1238  N   LEU C   7      15.806  15.691  18.255  1.00 30.08           N  
ATOM   1239  CA  LEU C   7      15.132  16.388  17.164  1.00 30.08           C  
ATOM   1240  C   LEU C   7      14.391  15.403  16.265  1.00 30.08           C  
ATOM   1241  CB  LEU C   7      16.140  17.192  16.339  1.00 30.08           C  
ATOM   1242  O   LEU C   7      15.011  14.537  15.643  1.00 30.08           O  
ATOM   1243  CG  LEU C   7      16.812  18.368  17.048  1.00 30.08           C  
ATOM   1244  CD1 LEU C   7      17.940  18.931  16.189  1.00 30.08           C  
ATOM   1245  CD2 LEU C   7      15.790  19.451  17.375  1.00 30.08           C  
ATOM   1246  N   ILE C   8      13.447  14.744  16.784  1.00 33.31           N  
ATOM   1247  CA  ILE C   8      12.550  13.996  15.909  1.00 33.31           C  
ATOM   1248  C   ILE C   8      12.359  14.754  14.598  1.00 33.31           C  
ATOM   1249  CB  ILE C   8      11.185  13.741  16.586  1.00 33.31           C  
ATOM   1250  O   ILE C   8      12.005  15.935  14.602  1.00 33.31           O  
ATOM   1251  CG1 ILE C   8      11.374  12.972  17.898  1.00 33.31           C  
ATOM   1252  CG2 ILE C   8      10.246  12.987  15.639  1.00 33.31           C  
ATOM   1253  CD1 ILE C   8      10.102  12.833  18.723  1.00 33.31           C  
ATOM   1254  N   GLN C   9      13.309  14.675  13.705  1.00 35.02           N  
ATOM   1255  CA  GLN C   9      12.915  15.104  12.368  1.00 35.02           C  
ATOM   1256  C   GLN C   9      11.429  14.856  12.126  1.00 35.02           C  
ATOM   1257  CB  GLN C   9      13.747  14.384  11.305  1.00 35.02           C  
ATOM   1258  O   GLN C   9      10.972  13.711  12.154  1.00 35.02           O  
ATOM   1259  CG  GLN C   9      14.903  15.214  10.763  1.00 35.02           C  
ATOM   1260  CD  GLN C   9      15.710  14.478   9.710  1.00 35.02           C  
ATOM   1261  NE2 GLN C   9      16.337  15.230   8.811  1.00 35.02           N  
ATOM   1262  OE1 GLN C   9      15.772  13.245   9.706  1.00 35.02           O  
ATOM   1263  N   ASP C  10      10.562  15.428  12.938  1.00 42.74           N  
ATOM   1264  CA  ASP C  10       9.123  15.425  12.691  1.00 42.74           C  
ATOM   1265  C   ASP C  10       8.822  15.426  11.194  1.00 42.74           C  
ATOM   1266  CB  ASP C  10       8.462  16.631  13.362  1.00 42.74           C  
ATOM   1267  O   ASP C  10       8.792  16.484  10.563  1.00 42.74           O  
ATOM   1268  CG  ASP C  10       6.971  16.443  13.582  1.00 42.74           C  
ATOM   1269  OD1 ASP C  10       6.411  15.423  13.125  1.00 42.74           O  
ATOM   1270  OD2 ASP C  10       6.350  17.324  14.215  1.00 42.74           O  
ATOM   1271  N   GLY C  11       9.576  14.618  10.480  1.00 46.96           N  
ATOM   1272  CA  GLY C  11       9.122  14.590   9.099  1.00 46.96           C  
ATOM   1273  C   GLY C  11       7.611  14.546   8.969  1.00 46.96           C  
ATOM   1274  O   GLY C  11       6.910  14.211   9.926  1.00 46.96           O  
ATOM   1275  N   ASN C  12       6.989  15.557   8.372  1.00 62.54           N  
ATOM   1276  CA  ASN C  12       5.613  15.655   7.896  1.00 62.54           C  
ATOM   1277  C   ASN C  12       5.056  14.289   7.507  1.00 62.54           C  
ATOM   1278  CB  ASN C  12       5.522  16.622   6.714  1.00 62.54           C  
ATOM   1279  O   ASN C  12       5.739  13.499   6.853  1.00 62.54           O  
ATOM   1280  CG  ASN C  12       4.103  16.793   6.208  1.00 62.54           C  
ATOM   1281  ND2 ASN C  12       3.961  17.403   5.037  1.00 62.54           N  
ATOM   1282  OD1 ASN C  12       3.143  16.380   6.863  1.00 62.54           O  
ATOM   1283  N   PRO C  13       4.224  13.725   8.346  1.00 71.93           N  
ATOM   1284  CA  PRO C  13       3.579  12.444   8.051  1.00 71.93           C  
ATOM   1285  C   PRO C  13       3.427  12.191   6.552  1.00 71.93           C  
ATOM   1286  CB  PRO C  13       2.210  12.575   8.724  1.00 71.93           C  
ATOM   1287  O   PRO C  13       3.692  11.083   6.079  1.00 71.93           O  
ATOM   1288  CG  PRO C  13       2.391  13.646   9.751  1.00 71.93           C  
ATOM   1289  CD  PRO C  13       3.519  14.537   9.317  1.00 71.93           C  
ATOM   1290  N   MET C  14       3.198  13.193   5.866  1.00 78.92           N  
ATOM   1291  CA  MET C  14       2.979  13.030   4.432  1.00 78.92           C  
ATOM   1292  C   MET C  14       4.300  12.813   3.701  1.00 78.92           C  
ATOM   1293  CB  MET C  14       2.257  14.249   3.856  1.00 78.92           C  
ATOM   1294  O   MET C  14       4.359  12.058   2.729  1.00 78.92           O  
ATOM   1295  CG  MET C  14       1.652  14.011   2.482  1.00 78.92           C  
ATOM   1296  SD  MET C  14       0.340  12.728   2.504  1.00 78.92           S  
ATOM   1297  CE  MET C  14      -0.010  12.596   0.729  1.00 78.92           C  
ATOM   1298  N   GLU C  15       5.352  13.367   4.227  1.00 83.14           N  
ATOM   1299  CA  GLU C  15       6.666  13.162   3.625  1.00 83.14           C  
ATOM   1300  C   GLU C  15       7.141  11.724   3.813  1.00 83.14           C  
ATOM   1301  CB  GLU C  15       7.687  14.135   4.219  1.00 83.14           C  
ATOM   1302  O   GLU C  15       7.693  11.121   2.890  1.00 83.14           O  
ATOM   1303  CG  GLU C  15       8.980  14.233   3.422  1.00 83.14           C  
ATOM   1304  CD  GLU C  15       9.942  15.279   3.964  1.00 83.14           C  
ATOM   1305  OE1 GLU C  15      11.058  15.419   3.415  1.00 83.14           O  
ATOM   1306  OE2 GLU C  15       9.576  15.963   4.946  1.00 83.14           O  
ATOM   1307  N   ASN C  16       6.915  11.216   4.983  1.00 89.11           N  
ATOM   1308  CA  ASN C  16       7.288   9.830   5.245  1.00 89.11           C  
ATOM   1309  C   ASN C  16       6.489   8.862   4.378  1.00 89.11           C  
ATOM   1310  CB  ASN C  16       7.102   9.495   6.726  1.00 89.11           C  
ATOM   1311  O   ASN C  16       7.031   7.871   3.885  1.00 89.11           O  
ATOM   1312  CG  ASN C  16       8.140  10.159   7.610  1.00 89.11           C  
ATOM   1313  ND2 ASN C  16       7.884  10.178   8.913  1.00 89.11           N  
ATOM   1314  OD1 ASN C  16       9.161  10.653   7.125  1.00 89.11           O  
ATOM   1315  N   LEU C  17       5.216   9.193   4.217  1.00 93.82           N  
ATOM   1316  CA  LEU C  17       4.390   8.367   3.342  1.00 93.82           C  
ATOM   1317  C   LEU C  17       4.904   8.413   1.907  1.00 93.82           C  
ATOM   1318  CB  LEU C  17       2.931   8.829   3.389  1.00 93.82           C  
ATOM   1319  O   LEU C  17       5.021   7.375   1.252  1.00 93.82           O  
ATOM   1320  CG  LEU C  17       1.949   8.062   2.502  1.00 93.82           C  
ATOM   1321  CD1 LEU C  17       1.864   6.604   2.942  1.00 93.82           C  
ATOM   1322  CD2 LEU C  17       0.572   8.717   2.538  1.00 93.82           C  
ATOM   1323  N   GLU C  18       5.251   9.573   1.402  1.00 94.56           N  
ATOM   1324  CA  GLU C  18       5.737   9.751   0.037  1.00 94.56           C  
ATOM   1325  C   GLU C  18       6.963   8.883  -0.231  1.00 94.56           C  
ATOM   1326  CB  GLU C  18       6.066  11.222  -0.230  1.00 94.56           C  
ATOM   1327  O   GLU C  18       7.087   8.289  -1.304  1.00 94.56           O  
ATOM   1328  CG  GLU C  18       6.498  11.506  -1.661  1.00 94.56           C  
ATOM   1329  CD  GLU C  18       6.753  12.981  -1.929  1.00 94.56           C  
ATOM   1330  OE1 GLU C  18       6.970  13.356  -3.104  1.00 94.56           O  
ATOM   1331  OE2 GLU C  18       6.736  13.768  -0.957  1.00 94.56           O  
ATOM   1332  N   LYS C  19       7.822   8.751   0.692  1.00 96.02           N  
ATOM   1333  CA  LYS C  19       9.052   7.980   0.533  1.00 96.02           C  
ATOM   1334  C   LYS C  19       8.748   6.514   0.239  1.00 96.02           C  
ATOM   1335  CB  LYS C  19       9.923   8.094   1.784  1.00 96.02           C  
ATOM   1336  O   LYS C  19       9.513   5.843  -0.457  1.00 96.02           O  
ATOM   1337  CG  LYS C  19      10.621   9.439   1.933  1.00 96.02           C  
ATOM   1338  CD  LYS C  19      11.497   9.479   3.178  1.00 96.02           C  
ATOM   1339  CE  LYS C  19      12.136  10.848   3.368  1.00 96.02           C  
ATOM   1340  NZ  LYS C  19      12.923  10.921   4.636  1.00 96.02           N  
ATOM   1341  N   GLN C  20       7.674   6.022   0.798  1.00 97.71           N  
ATOM   1342  CA  GLN C  20       7.306   4.624   0.601  1.00 97.71           C  
ATOM   1343  C   GLN C  20       6.712   4.401  -0.787  1.00 97.71           C  
ATOM   1344  CB  GLN C  20       6.314   4.172   1.675  1.00 97.71           C  
ATOM   1345  O   GLN C  20       6.652   3.268  -1.269  1.00 97.71           O  
ATOM   1346  CG  GLN C  20       6.879   4.211   3.088  1.00 97.71           C  
ATOM   1347  CD  GLN C  20       8.145   3.388   3.237  1.00 97.71           C  
ATOM   1348  NE2 GLN C  20       9.257   4.057   3.521  1.00 97.71           N  
ATOM   1349  OE1 GLN C  20       8.124   2.161   3.097  1.00 97.71           O  
ATOM   1350  N   LEU C  21       6.293   5.459  -1.427  1.00 98.15           N  
ATOM   1351  CA  LEU C  21       5.549   5.354  -2.678  1.00 98.15           C  
ATOM   1352  C   LEU C  21       6.442   5.681  -3.870  1.00 98.15           C  
ATOM   1353  CB  LEU C  21       4.337   6.289  -2.661  1.00 98.15           C  
ATOM   1354  O   LEU C  21       5.949   6.075  -4.930  1.00 98.15           O  
ATOM   1355  CG  LEU C  21       3.302   6.037  -1.564  1.00 98.15           C  
ATOM   1356  CD1 LEU C  21       2.191   7.079  -1.634  1.00 98.15           C  
ATOM   1357  CD2 LEU C  21       2.729   4.629  -1.682  1.00 98.15           C  
ATOM   1358  N   ILE C  22       7.756   5.543  -3.697  1.00 98.62           N  
ATOM   1359  CA  ILE C  22       8.712   5.884  -4.745  1.00 98.62           C  
ATOM   1360  C   ILE C  22       9.223   4.609  -5.412  1.00 98.62           C  
ATOM   1361  CB  ILE C  22       9.894   6.707  -4.185  1.00 98.62           C  
ATOM   1362  O   ILE C  22       9.608   3.656  -4.730  1.00 98.62           O  
ATOM   1363  CG1 ILE C  22       9.417   8.096  -3.746  1.00 98.62           C  
ATOM   1364  CG2 ILE C  22      11.015   6.816  -5.223  1.00 98.62           C  
ATOM   1365  CD1 ILE C  22      10.510   8.960  -3.131  1.00 98.62           C  
ATOM   1366  N   CYS C  23       9.225   4.634  -6.705  1.00 98.64           N  
ATOM   1367  CA  CYS C  23       9.808   3.543  -7.477  1.00 98.64           C  
ATOM   1368  C   CYS C  23      11.330   3.577  -7.405  1.00 98.64           C  
ATOM   1369  CB  CYS C  23       9.355   3.616  -8.935  1.00 98.64           C  
ATOM   1370  O   CYS C  23      11.946   4.610  -7.673  1.00 98.64           O  
ATOM   1371  SG  CYS C  23      10.029   2.301  -9.973  1.00 98.64           S  
ATOM   1372  N   PRO C  24      11.940   2.430  -7.038  1.00 97.67           N  
ATOM   1373  CA  PRO C  24      13.397   2.409  -6.890  1.00 97.67           C  
ATOM   1374  C   PRO C  24      14.128   2.586  -8.219  1.00 97.67           C  
ATOM   1375  CB  PRO C  24      13.672   1.026  -6.295  1.00 97.67           C  
ATOM   1376  O   PRO C  24      15.335   2.840  -8.235  1.00 97.67           O  
ATOM   1377  CG  PRO C  24      12.508   0.190  -6.721  1.00 97.67           C  
ATOM   1378  CD  PRO C  24      11.293   1.068  -6.799  1.00 97.67           C  
ATOM   1379  N   ILE C  25      13.474   2.524  -9.320  1.00 98.39           N  
ATOM   1380  CA  ILE C  25      14.119   2.611 -10.626  1.00 98.39           C  
ATOM   1381  C   ILE C  25      14.063   4.050 -11.134  1.00 98.39           C  
ATOM   1382  CB  ILE C  25      13.460   1.656 -11.647  1.00 98.39           C  
ATOM   1383  O   ILE C  25      15.102   4.674 -11.364  1.00 98.39           O  
ATOM   1384  CG1 ILE C  25      13.531   0.209 -11.146  1.00 98.39           C  
ATOM   1385  CG2 ILE C  25      14.122   1.793 -13.021  1.00 98.39           C  
ATOM   1386  CD1 ILE C  25      14.947  -0.293 -10.901  1.00 98.39           C  
ATOM   1387  N   CYS C  26      12.880   4.642 -11.252  1.00 98.29           N  
ATOM   1388  CA  CYS C  26      12.772   5.984 -11.813  1.00 98.29           C  
ATOM   1389  C   CYS C  26      12.893   7.043 -10.724  1.00 98.29           C  
ATOM   1390  CB  CYS C  26      11.446   6.151 -12.554  1.00 98.29           C  
ATOM   1391  O   CYS C  26      13.047   8.229 -11.019  1.00 98.29           O  
ATOM   1392  SG  CYS C  26       9.993   5.971 -11.495  1.00 98.29           S  
ATOM   1393  N   LEU C  27      12.810   6.633  -9.457  1.00 97.46           N  
ATOM   1394  CA  LEU C  27      12.977   7.480  -8.281  1.00 97.46           C  
ATOM   1395  C   LEU C  27      11.897   8.556  -8.228  1.00 97.46           C  
ATOM   1396  CB  LEU C  27      14.363   8.132  -8.282  1.00 97.46           C  
ATOM   1397  O   LEU C  27      12.137   9.659  -7.731  1.00 97.46           O  
ATOM   1398  CG  LEU C  27      15.560   7.180  -8.264  1.00 97.46           C  
ATOM   1399  CD1 LEU C  27      16.865   7.969  -8.269  1.00 97.46           C  
ATOM   1400  CD2 LEU C  27      15.491   6.257  -7.052  1.00 97.46           C  
ATOM   1401  N   GLU C  28      10.752   8.209  -8.823  1.00 97.39           N  
ATOM   1402  CA  GLU C  28       9.544   9.024  -8.745  1.00 97.39           C  
ATOM   1403  C   GLU C  28       8.400   8.254  -8.091  1.00 97.39           C  
ATOM   1404  CB  GLU C  28       9.127   9.503 -10.138  1.00 97.39           C  
ATOM   1405  O   GLU C  28       8.503   7.045  -7.874  1.00 97.39           O  
ATOM   1406  CG  GLU C  28      10.186  10.338 -10.843  1.00 97.39           C  
ATOM   1407  CD  GLU C  28       9.737  10.853 -12.201  1.00 97.39           C  
ATOM   1408  OE1 GLU C  28      10.504  11.600 -12.851  1.00 97.39           O  
ATOM   1409  OE2 GLU C  28       8.609  10.508 -12.619  1.00 97.39           O  
ATOM   1410  N   MET C  29       7.379   9.016  -7.773  1.00 98.09           N  
ATOM   1411  CA  MET C  29       6.185   8.314  -7.310  1.00 98.09           C  
ATOM   1412  C   MET C  29       5.742   7.265  -8.325  1.00 98.09           C  
ATOM   1413  CB  MET C  29       5.047   9.303  -7.050  1.00 98.09           C  
ATOM   1414  O   MET C  29       5.816   7.495  -9.534  1.00 98.09           O  
ATOM   1415  CG  MET C  29       3.971   8.767  -6.119  1.00 98.09           C  
ATOM   1416  SD  MET C  29       2.923  10.099  -5.415  1.00 98.09           S  
ATOM   1417  CE  MET C  29       2.377  10.916  -6.940  1.00 98.09           C  
ATOM   1418  N   PHE C  30       5.341   6.065  -7.827  1.00 98.71           N  
ATOM   1419  CA  PHE C  30       4.909   5.000  -8.724  1.00 98.71           C  
ATOM   1420  C   PHE C  30       3.900   5.524  -9.739  1.00 98.71           C  
ATOM   1421  CB  PHE C  30       4.301   3.839  -7.931  1.00 98.71           C  
ATOM   1422  O   PHE C  30       2.995   6.284  -9.387  1.00 98.71           O  
ATOM   1423  CG  PHE C  30       5.320   3.001  -7.206  1.00 98.71           C  
ATOM   1424  CD1 PHE C  30       6.241   2.237  -7.912  1.00 98.71           C  
ATOM   1425  CD2 PHE C  30       5.355   2.976  -5.818  1.00 98.71           C  
ATOM   1426  CE1 PHE C  30       7.185   1.460  -7.244  1.00 98.71           C  
ATOM   1427  CE2 PHE C  30       6.295   2.202  -5.144  1.00 98.71           C  
ATOM   1428  CZ  PHE C  30       7.208   1.444  -5.859  1.00 98.71           C  
ATOM   1429  N   THR C  31       4.042   5.156 -11.003  1.00 98.46           N  
ATOM   1430  CA  THR C  31       3.009   5.350 -12.014  1.00 98.46           C  
ATOM   1431  C   THR C  31       2.221   4.062 -12.237  1.00 98.46           C  
ATOM   1432  CB  THR C  31       3.615   5.821 -13.349  1.00 98.46           C  
ATOM   1433  O   THR C  31       2.796   2.972 -12.256  1.00 98.46           O  
ATOM   1434  CG2 THR C  31       4.268   7.192 -13.203  1.00 98.46           C  
ATOM   1435  OG1 THR C  31       4.604   4.877 -13.777  1.00 98.46           O  
ATOM   1436  N   LYS C  32       0.998   4.185 -12.354  1.00 97.92           N  
ATOM   1437  CA  LYS C  32       0.129   3.036 -12.590  1.00 97.92           C  
ATOM   1438  C   LYS C  32       0.294   2.504 -14.010  1.00 97.92           C  
ATOM   1439  CB  LYS C  32      -1.333   3.407 -12.336  1.00 97.92           C  
ATOM   1440  O   LYS C  32       0.477   3.278 -14.952  1.00 97.92           O  
ATOM   1441  CG  LYS C  32      -1.621   3.852 -10.910  1.00 97.92           C  
ATOM   1442  CD  LYS C  32      -3.077   4.261 -10.735  1.00 97.92           C  
ATOM   1443  CE  LYS C  32      -3.324   4.884  -9.368  1.00 97.92           C  
ATOM   1444  NZ  LYS C  32      -4.738   5.337  -9.212  1.00 97.92           N  
ATOM   1445  N   PRO C  33       0.151   1.173 -14.126  1.00 98.35           N  
ATOM   1446  CA  PRO C  33      -0.080   0.142 -13.111  1.00 98.35           C  
ATOM   1447  C   PRO C  33       1.160  -0.141 -12.266  1.00 98.35           C  
ATOM   1448  CB  PRO C  33      -0.470  -1.086 -13.937  1.00 98.35           C  
ATOM   1449  O   PRO C  33       2.281  -0.112 -12.779  1.00 98.35           O  
ATOM   1450  CG  PRO C  33      -0.794  -0.547 -15.293  1.00 98.35           C  
ATOM   1451  CD  PRO C  33      -0.021   0.724 -15.498  1.00 98.35           C  
ATOM   1452  N   VAL C  34       0.981  -0.243 -10.958  1.00 98.85           N  
ATOM   1453  CA  VAL C  34       2.047  -0.660 -10.053  1.00 98.85           C  
ATOM   1454  C   VAL C  34       2.078  -2.184  -9.957  1.00 98.85           C  
ATOM   1455  CB  VAL C  34       1.874  -0.041  -8.648  1.00 98.85           C  
ATOM   1456  O   VAL C  34       1.088  -2.807  -9.567  1.00 98.85           O  
ATOM   1457  CG1 VAL C  34       3.002  -0.486  -7.719  1.00 98.85           C  
ATOM   1458  CG2 VAL C  34       1.824   1.483  -8.740  1.00 98.85           C  
ATOM   1459  N   VAL C  35       3.164  -2.795 -10.230  1.00 98.38           N  
ATOM   1460  CA  VAL C  35       3.212  -4.252 -10.289  1.00 98.38           C  
ATOM   1461  C   VAL C  35       3.977  -4.792  -9.083  1.00 98.38           C  
ATOM   1462  CB  VAL C  35       3.864  -4.746 -11.599  1.00 98.38           C  
ATOM   1463  O   VAL C  35       4.881  -4.132  -8.567  1.00 98.38           O  
ATOM   1464  CG1 VAL C  35       3.035  -4.319 -12.809  1.00 98.38           C  
ATOM   1465  CG2 VAL C  35       5.294  -4.221 -11.714  1.00 98.38           C  
ATOM   1466  N   ILE C  36       3.633  -6.032  -8.665  1.00 97.80           N  
ATOM   1467  CA  ILE C  36       4.298  -6.714  -7.559  1.00 97.80           C  
ATOM   1468  C   ILE C  36       5.133  -7.873  -8.096  1.00 97.80           C  
ATOM   1469  CB  ILE C  36       3.279  -7.225  -6.516  1.00 97.80           C  
ATOM   1470  O   ILE C  36       4.610  -8.765  -8.769  1.00 97.80           O  
ATOM   1471  CG1 ILE C  36       2.384  -6.077  -6.036  1.00 97.80           C  
ATOM   1472  CG2 ILE C  36       3.999  -7.888  -5.338  1.00 97.80           C  
ATOM   1473  CD1 ILE C  36       1.222  -6.523  -5.159  1.00 97.80           C  
ATOM   1474  N   LEU C  37       6.358  -7.855  -7.702  1.00 96.63           N  
ATOM   1475  CA  LEU C  37       7.240  -8.954  -8.079  1.00 96.63           C  
ATOM   1476  C   LEU C  37       7.056 -10.144  -7.143  1.00 96.63           C  
ATOM   1477  CB  LEU C  37       8.701  -8.499  -8.064  1.00 96.63           C  
ATOM   1478  O   LEU C  37       6.533  -9.994  -6.037  1.00 96.63           O  
ATOM   1479  CG  LEU C  37       9.050  -7.311  -8.963  1.00 96.63           C  
ATOM   1480  CD1 LEU C  37      10.516  -6.928  -8.789  1.00 96.63           C  
ATOM   1481  CD2 LEU C  37       8.746  -7.636 -10.421  1.00 96.63           C  
ATOM   1482  N   PRO C  38       7.419 -11.326  -7.547  1.00 93.72           N  
ATOM   1483  CA  PRO C  38       7.313 -12.501  -6.679  1.00 93.72           C  
ATOM   1484  C   PRO C  38       8.027 -12.313  -5.342  1.00 93.72           C  
ATOM   1485  CB  PRO C  38       7.978 -13.608  -7.502  1.00 93.72           C  
ATOM   1486  O   PRO C  38       7.634 -12.915  -4.339  1.00 93.72           O  
ATOM   1487  CG  PRO C  38       7.751 -13.214  -8.926  1.00 93.72           C  
ATOM   1488  CD  PRO C  38       7.855 -11.720  -9.030  1.00 93.72           C  
ATOM   1489  N   CYS C  39       9.013 -11.416  -5.302  1.00 96.32           N  
ATOM   1490  CA  CYS C  39       9.731 -11.134  -4.064  1.00 96.32           C  
ATOM   1491  C   CYS C  39       9.016 -10.062  -3.251  1.00 96.32           C  
ATOM   1492  CB  CYS C  39      11.163 -10.691  -4.362  1.00 96.32           C  
ATOM   1493  O   CYS C  39       9.537  -9.595  -2.236  1.00 96.32           O  
ATOM   1494  SG  CYS C  39      11.267  -9.170  -5.331  1.00 96.32           S  
ATOM   1495  N   GLN C  40       7.932  -9.579  -3.765  1.00 96.34           N  
ATOM   1496  CA  GLN C  40       6.997  -8.702  -3.067  1.00 96.34           C  
ATOM   1497  C   GLN C  40       7.421  -7.241  -3.184  1.00 96.34           C  
ATOM   1498  CB  GLN C  40       6.887  -9.100  -1.594  1.00 96.34           C  
ATOM   1499  O   GLN C  40       6.801  -6.360  -2.585  1.00 96.34           O  
ATOM   1500  CG  GLN C  40       6.325 -10.498  -1.375  1.00 96.34           C  
ATOM   1501  CD  GLN C  40       6.557 -11.010   0.034  1.00 96.34           C  
ATOM   1502  NE2 GLN C  40       7.137 -12.200   0.145  1.00 96.34           N  
ATOM   1503  OE1 GLN C  40       6.219 -10.341   1.016  1.00 96.34           O  
ATOM   1504  N   HIS C  41       8.480  -6.972  -3.928  1.00 97.76           N  
ATOM   1505  CA  HIS C  41       8.827  -5.584  -4.211  1.00 97.76           C  
ATOM   1506  C   HIS C  41       7.981  -5.026  -5.350  1.00 97.76           C  
ATOM   1507  CB  HIS C  41      10.314  -5.463  -4.552  1.00 97.76           C  
ATOM   1508  O   HIS C  41       7.611  -5.757  -6.271  1.00 97.76           O  
ATOM   1509  CG  HIS C  41      11.218  -5.683  -3.382  1.00 97.76           C  
ATOM   1510  CD2 HIS C  41      11.330  -5.019  -2.207  1.00 97.76           C  
ATOM   1511  ND1 HIS C  41      12.155  -6.693  -3.345  1.00 97.76           N  
ATOM   1512  CE1 HIS C  41      12.805  -6.641  -2.194  1.00 97.76           C  
ATOM   1513  NE2 HIS C  41      12.323  -5.634  -1.486  1.00 97.76           N  
ATOM   1514  N   ASN C  42       7.686  -3.743  -5.288  1.00 98.60           N  
ATOM   1515  CA  ASN C  42       6.827  -3.086  -6.267  1.00 98.60           C  
ATOM   1516  C   ASN C  42       7.636  -2.238  -7.244  1.00 98.60           C  
ATOM   1517  CB  ASN C  42       5.773  -2.227  -5.565  1.00 98.60           C  
ATOM   1518  O   ASN C  42       8.697  -1.720  -6.891  1.00 98.60           O  
ATOM   1519  CG  ASN C  42       4.798  -3.051  -4.748  1.00 98.60           C  
ATOM   1520  ND2 ASN C  42       5.284  -3.643  -3.663  1.00 98.60           N  
ATOM   1521  OD1 ASN C  42       3.616  -3.156  -5.089  1.00 98.60           O  
ATOM   1522  N   LEU C  43       7.134  -2.082  -8.455  1.00 98.73           N  
ATOM   1523  CA  LEU C  43       7.701  -1.230  -9.495  1.00 98.73           C  
ATOM   1524  C   LEU C  43       6.606  -0.663 -10.391  1.00 98.73           C  
ATOM   1525  CB  LEU C  43       8.711  -2.014 -10.337  1.00 98.73           C  
ATOM   1526  O   LEU C  43       5.513  -1.228 -10.475  1.00 98.73           O  
ATOM   1527  CG  LEU C  43       9.906  -2.605  -9.587  1.00 98.73           C  
ATOM   1528  CD1 LEU C  43      10.748  -3.464 -10.524  1.00 98.73           C  
ATOM   1529  CD2 LEU C  43      10.750  -1.497  -8.967  1.00 98.73           C  
ATOM   1530  N   CYS C  44       6.922   0.466 -11.020  1.00 98.75           N  
ATOM   1531  CA  CYS C  44       6.109   0.812 -12.181  1.00 98.75           C  
ATOM   1532  C   CYS C  44       6.194  -0.272 -13.249  1.00 98.75           C  
ATOM   1533  CB  CYS C  44       6.553   2.152 -12.766  1.00 98.75           C  
ATOM   1534  O   CYS C  44       7.249  -0.879 -13.441  1.00 98.75           O  
ATOM   1535  SG  CYS C  44       6.525   3.511 -11.576  1.00 98.75           S  
ATOM   1536  N   ARG C  45       5.106  -0.456 -13.889  1.00 98.59           N  
ATOM   1537  CA  ARG C  45       5.152  -1.462 -14.946  1.00 98.59           C  
ATOM   1538  C   ARG C  45       6.172  -1.085 -16.015  1.00 98.59           C  
ATOM   1539  CB  ARG C  45       3.771  -1.641 -15.579  1.00 98.59           C  
ATOM   1540  O   ARG C  45       6.921  -1.939 -16.494  1.00 98.59           O  
ATOM   1541  CG  ARG C  45       3.702  -2.765 -16.600  1.00 98.59           C  
ATOM   1542  CD  ARG C  45       2.303  -2.913 -17.182  1.00 98.59           C  
ATOM   1543  NE  ARG C  45       1.370  -3.472 -16.208  1.00 98.59           N  
ATOM   1544  NH1 ARG C  45      -0.493  -3.248 -17.555  1.00 98.59           N  
ATOM   1545  NH2 ARG C  45      -0.693  -4.139 -15.453  1.00 98.59           N  
ATOM   1546  CZ  ARG C  45       0.063  -3.618 -16.408  1.00 98.59           C  
ATOM   1547  N   LYS C  46       6.145   0.206 -16.377  1.00 98.24           N  
ATOM   1548  CA  LYS C  46       7.081   0.682 -17.392  1.00 98.24           C  
ATOM   1549  C   LYS C  46       8.524   0.403 -16.983  1.00 98.24           C  
ATOM   1550  CB  LYS C  46       6.887   2.178 -17.642  1.00 98.24           C  
ATOM   1551  O   LYS C  46       9.324  -0.072 -17.792  1.00 98.24           O  
ATOM   1552  CG  LYS C  46       7.756   2.737 -18.760  1.00 98.24           C  
ATOM   1553  CD  LYS C  46       7.628   4.251 -18.863  1.00 98.24           C  
ATOM   1554  CE  LYS C  46       8.535   4.817 -19.948  1.00 98.24           C  
ATOM   1555  NZ  LYS C  46       9.255   6.041 -19.486  1.00 98.24           N  
ATOM   1556  N   CYS C  47       8.847   0.696 -15.720  1.00 98.53           N  
ATOM   1557  CA  CYS C  47      10.194   0.453 -15.218  1.00 98.53           C  
ATOM   1558  C   CYS C  47      10.524  -1.035 -15.239  1.00 98.53           C  
ATOM   1559  CB  CYS C  47      10.343   0.997 -13.797  1.00 98.53           C  
ATOM   1560  O   CYS C  47      11.610  -1.428 -15.669  1.00 98.53           O  
ATOM   1561  SG  CYS C  47      10.302   2.800 -13.700  1.00 98.53           S  
ATOM   1562  N   ALA C  48       9.635  -1.858 -14.809  1.00 98.24           N  
ATOM   1563  CA  ALA C  48       9.846  -3.303 -14.821  1.00 98.24           C  
ATOM   1564  C   ALA C  48      10.074  -3.813 -16.241  1.00 98.24           C  
ATOM   1565  CB  ALA C  48       8.655  -4.019 -14.186  1.00 98.24           C  
ATOM   1566  O   ALA C  48      10.967  -4.631 -16.477  1.00 98.24           O  
ATOM   1567  N   ASN C  49       9.229  -3.319 -17.102  1.00 97.42           N  
ATOM   1568  CA  ASN C  49       9.334  -3.743 -18.494  1.00 97.42           C  
ATOM   1569  C   ASN C  49      10.674  -3.340 -19.103  1.00 97.42           C  
ATOM   1570  CB  ASN C  49       8.181  -3.168 -19.319  1.00 97.42           C  
ATOM   1571  O   ASN C  49      11.283  -4.115 -19.843  1.00 97.42           O  
ATOM   1572  CG  ASN C  49       8.104  -3.766 -20.710  1.00 97.42           C  
ATOM   1573  ND2 ASN C  49       8.216  -2.919 -21.727  1.00 97.42           N  
ATOM   1574  OD1 ASN C  49       7.943  -4.978 -20.870  1.00 97.42           O  
ATOM   1575  N   ASP C  50      11.174  -2.124 -18.847  1.00 97.24           N  
ATOM   1576  CA  ASP C  50      12.462  -1.656 -19.349  1.00 97.24           C  
ATOM   1577  C   ASP C  50      13.598  -2.557 -18.870  1.00 97.24           C  
ATOM   1578  CB  ASP C  50      12.716  -0.212 -18.911  1.00 97.24           C  
ATOM   1579  O   ASP C  50      14.466  -2.942 -19.657  1.00 97.24           O  
ATOM   1580  CG  ASP C  50      11.812   0.787 -19.610  1.00 97.24           C  
ATOM   1581  OD1 ASP C  50      11.169   0.426 -20.619  1.00 97.24           O  
ATOM   1582  OD2 ASP C  50      11.745   1.948 -19.150  1.00 97.24           O  
ATOM   1583  N   ILE C  51      13.568  -2.956 -17.622  1.00 96.95           N  
ATOM   1584  CA  ILE C  51      14.583  -3.837 -17.055  1.00 96.95           C  
ATOM   1585  C   ILE C  51      14.517  -5.204 -17.732  1.00 96.95           C  
ATOM   1586  CB  ILE C  51      14.410  -3.987 -15.527  1.00 96.95           C  
ATOM   1587  O   ILE C  51      15.549  -5.772 -18.098  1.00 96.95           O  
ATOM   1588  CG1 ILE C  51      14.701  -2.656 -14.823  1.00 96.95           C  
ATOM   1589  CG2 ILE C  51      15.314  -5.100 -14.988  1.00 96.95           C  
ATOM   1590  CD1 ILE C  51      14.410  -2.670 -13.328  1.00 96.95           C  
ATOM   1591  N   PHE C  52      13.352  -5.639 -17.884  1.00 96.66           N  
ATOM   1592  CA  PHE C  52      13.148  -6.956 -18.476  1.00 96.66           C  
ATOM   1593  C   PHE C  52      13.664  -6.991 -19.909  1.00 96.66           C  
ATOM   1594  CB  PHE C  52      11.665  -7.339 -18.441  1.00 96.66           C  
ATOM   1595  O   PHE C  52      14.382  -7.916 -20.294  1.00 96.66           O  
ATOM   1596  CG  PHE C  52      11.379  -8.709 -18.995  1.00 96.66           C  
ATOM   1597  CD1 PHE C  52      10.797  -8.860 -20.248  1.00 96.66           C  
ATOM   1598  CD2 PHE C  52      11.692  -9.846 -18.262  1.00 96.66           C  
ATOM   1599  CE1 PHE C  52      10.531 -10.126 -20.763  1.00 96.66           C  
ATOM   1600  CE2 PHE C  52      11.429 -11.115 -18.770  1.00 96.66           C  
ATOM   1601  CZ  PHE C  52      10.848 -11.253 -20.020  1.00 96.66           C  
ATOM   1602  N   GLN C  53      13.309  -6.033 -20.725  1.00 94.84           N  
ATOM   1603  CA  GLN C  53      13.704  -5.970 -22.128  1.00 94.84           C  
ATOM   1604  C   GLN C  53      15.217  -5.836 -22.268  1.00 94.84           C  
ATOM   1605  CB  GLN C  53      13.006  -4.804 -22.831  1.00 94.84           C  
ATOM   1606  O   GLN C  53      15.824  -6.466 -23.136  1.00 94.84           O  
ATOM   1607  CG  GLN C  53      11.525  -5.041 -23.092  1.00 94.84           C  
ATOM   1608  CD  GLN C  53      10.891  -3.939 -23.919  1.00 94.84           C  
ATOM   1609  NE2 GLN C  53       9.607  -4.092 -24.226  1.00 94.84           N  
ATOM   1610  OE1 GLN C  53      11.549  -2.958 -24.278  1.00 94.84           O  
ATOM   1611  N   ALA C  54      15.782  -5.096 -21.364  1.00 95.16           N  
ATOM   1612  CA  ALA C  54      17.230  -4.906 -21.392  1.00 95.16           C  
ATOM   1613  C   ALA C  54      17.960  -6.208 -21.074  1.00 95.16           C  
ATOM   1614  CB  ALA C  54      17.643  -3.814 -20.409  1.00 95.16           C  
ATOM   1615  O   ALA C  54      19.012  -6.494 -21.650  1.00 95.16           O  
ATOM   1616  N   ALA C  55      17.411  -7.042 -20.276  1.00 95.13           N  
ATOM   1617  CA  ALA C  55      18.057  -8.266 -19.810  1.00 95.13           C  
ATOM   1618  C   ALA C  55      17.758  -9.434 -20.745  1.00 95.13           C  
ATOM   1619  CB  ALA C  55      17.608  -8.597 -18.389  1.00 95.13           C  
ATOM   1620  O   ALA C  55      18.398 -10.485 -20.661  1.00 95.13           O  
ATOM   1621  N   ASN C  56      16.824  -9.217 -21.671  1.00 93.85           N  
ATOM   1622  CA  ASN C  56      16.404 -10.287 -22.570  1.00 93.85           C  
ATOM   1623  C   ASN C  56      16.239  -9.784 -24.001  1.00 93.85           C  
ATOM   1624  CB  ASN C  56      15.103 -10.923 -22.077  1.00 93.85           C  
ATOM   1625  O   ASN C  56      15.123  -9.738 -24.523  1.00 93.85           O  
ATOM   1626  CG  ASN C  56      15.197 -11.409 -20.644  1.00 93.85           C  
ATOM   1627  ND2 ASN C  56      14.706 -10.602 -19.711  1.00 93.85           N  
ATOM   1628  OD1 ASN C  56      15.707 -12.500 -20.378  1.00 93.85           O  
ATOM   1629  N   PRO C  57      17.244  -9.426 -24.723  1.00 89.92           N  
ATOM   1630  CA  PRO C  57      17.207  -8.797 -26.046  1.00 89.92           C  
ATOM   1631  C   PRO C  57      16.576  -9.694 -27.108  1.00 89.92           C  
ATOM   1632  CB  PRO C  57      18.684  -8.540 -26.355  1.00 89.92           C  
ATOM   1633  O   PRO C  57      16.000  -9.196 -28.079  1.00 89.92           O  
ATOM   1634  CG  PRO C  57      19.411  -8.947 -25.114  1.00 89.92           C  
ATOM   1635  CD  PRO C  57      18.428  -9.582 -24.173  1.00 89.92           C  
ATOM   1636  N   TYR C  58      16.528 -11.008 -26.892  1.00 84.64           N  
ATOM   1637  CA  TYR C  58      16.017 -11.904 -27.923  1.00 84.64           C  
ATOM   1638  C   TYR C  58      14.606 -12.373 -27.589  1.00 84.64           C  
ATOM   1639  CB  TYR C  58      16.943 -13.112 -28.092  1.00 84.64           C  
ATOM   1640  O   TYR C  58      14.079 -13.282 -28.233  1.00 84.64           O  
ATOM   1641  CG  TYR C  58      18.367 -12.744 -28.432  1.00 84.64           C  
ATOM   1642  CD1 TYR C  58      18.696 -12.242 -29.689  1.00 84.64           C  
ATOM   1643  CD2 TYR C  58      19.385 -12.898 -27.497  1.00 84.64           C  
ATOM   1644  CE1 TYR C  58      20.007 -11.903 -30.007  1.00 84.64           C  
ATOM   1645  CE2 TYR C  58      20.700 -12.562 -27.805  1.00 84.64           C  
ATOM   1646  OH  TYR C  58      22.300 -11.732 -29.370  1.00 84.64           O  
ATOM   1647  CZ  TYR C  58      21.000 -12.066 -29.060  1.00 84.64           C  
ATOM   1648  N   TRP C  59      14.115 -11.727 -26.444  1.00 81.00           N  
ATOM   1649  CA  TRP C  59      12.740 -12.047 -26.073  1.00 81.00           C  
ATOM   1650  C   TRP C  59      11.759 -11.529 -27.120  1.00 81.00           C  
ATOM   1651  CB  TRP C  59      12.401 -11.457 -24.701  1.00 81.00           C  
ATOM   1652  O   TRP C  59      11.871 -10.388 -27.573  1.00 81.00           O  
ATOM   1653  CG  TRP C  59      11.065 -11.880 -24.169  1.00 81.00           C  
ATOM   1654  CD1 TRP C  59      10.759 -13.063 -23.556  1.00 81.00           C  
ATOM   1655  CD2 TRP C  59       9.852 -11.122 -24.209  1.00 81.00           C  
ATOM   1656  CE2 TRP C  59       8.849 -11.908 -23.600  1.00 81.00           C  
ATOM   1657  CE3 TRP C  59       9.515  -9.854 -24.700  1.00 81.00           C  
ATOM   1658  NE1 TRP C  59       9.428 -13.086 -23.211  1.00 81.00           N  
ATOM   1659  CH2 TRP C  59       7.228 -10.221 -23.957  1.00 81.00           C  
ATOM   1660  CZ2 TRP C  59       7.530 -11.466 -23.468  1.00 81.00           C  
ATOM   1661  CZ3 TRP C  59       8.202  -9.415 -24.568  1.00 81.00           C  
ATOM   1662  N   THR C  60      10.965 -12.287 -27.918  1.00 65.04           N  
ATOM   1663  CA  THR C  60       9.905 -11.889 -28.837  1.00 65.04           C  
ATOM   1664  C   THR C  60       8.533 -12.215 -28.254  1.00 65.04           C  
ATOM   1665  CB  THR C  60      10.062 -12.580 -30.204  1.00 65.04           C  
ATOM   1666  O   THR C  60       8.318 -13.313 -27.736  1.00 65.04           O  
ATOM   1667  CG2 THR C  60      11.487 -12.441 -30.730  1.00 65.04           C  
ATOM   1668  OG1 THR C  60       9.748 -13.971 -30.069  1.00 65.04           O  
ATOM   1669  N   SER C  61       7.730 -11.235 -27.755  1.00 57.76           N  
ATOM   1670  CA  SER C  61       6.377 -11.523 -27.290  1.00 57.76           C  
ATOM   1671  C   SER C  61       5.542 -12.172 -28.389  1.00 57.76           C  
ATOM   1672  CB  SER C  61       5.693 -10.244 -26.807  1.00 57.76           C  
ATOM   1673  O   SER C  61       4.418 -12.614 -28.142  1.00 57.76           O  
ATOM   1674  OG  SER C  61       6.570  -9.135 -26.906  1.00 57.76           O  
ATOM   1675  N   ARG C  62       5.777 -11.815 -29.711  1.00 53.97           N  
ATOM   1676  CA  ARG C  62       4.936 -12.208 -30.838  1.00 53.97           C  
ATOM   1677  C   ARG C  62       4.839 -13.726 -30.946  1.00 53.97           C  
ATOM   1678  CB  ARG C  62       5.478 -11.622 -32.144  1.00 53.97           C  
ATOM   1679  O   ARG C  62       5.683 -14.447 -30.410  1.00 53.97           O  
ATOM   1680  CG  ARG C  62       4.523 -10.660 -32.831  1.00 53.97           C  
ATOM   1681  CD  ARG C  62       5.120 -10.090 -34.110  1.00 53.97           C  
ATOM   1682  NE  ARG C  62       4.428  -8.876 -34.534  1.00 53.97           N  
ATOM   1683  NH1 ARG C  62       5.637  -8.620 -36.485  1.00 53.97           N  
ATOM   1684  NH2 ARG C  62       3.998  -7.113 -35.941  1.00 53.97           N  
ATOM   1685  CZ  ARG C  62       4.689  -8.206 -35.653  1.00 53.97           C  
ATOM   1686  N   GLY C  63       3.558 -14.274 -31.249  1.00 51.15           N  
ATOM   1687  CA  GLY C  63       3.040 -15.607 -31.512  1.00 51.15           C  
ATOM   1688  C   GLY C  63       4.021 -16.493 -32.257  1.00 51.15           C  
ATOM   1689  O   GLY C  63       3.637 -17.528 -32.806  1.00 51.15           O  
ATOM   1690  N   SER C  64       5.137 -15.988 -32.778  1.00 49.40           N  
ATOM   1691  CA  SER C  64       5.794 -16.997 -33.603  1.00 49.40           C  
ATOM   1692  C   SER C  64       6.167 -18.226 -32.782  1.00 49.40           C  
ATOM   1693  CB  SER C  64       7.044 -16.417 -34.266  1.00 49.40           C  
ATOM   1694  O   SER C  64       6.266 -18.153 -31.555  1.00 49.40           O  
ATOM   1695  OG  SER C  64       7.157 -15.029 -33.999  1.00 49.40           O  
ATOM   1696  N   SER C  65       5.844 -19.411 -33.243  1.00 51.99           N  
ATOM   1697  CA  SER C  65       6.059 -20.779 -32.783  1.00 51.99           C  
ATOM   1698  C   SER C  65       7.383 -20.910 -32.038  1.00 51.99           C  
ATOM   1699  CB  SER C  65       6.029 -21.753 -33.962  1.00 51.99           C  
ATOM   1700  O   SER C  65       7.680 -21.964 -31.471  1.00 51.99           O  
ATOM   1701  OG  SER C  65       7.161 -21.570 -34.794  1.00 51.99           O  
ATOM   1702  N   VAL C  66       8.373 -20.036 -32.342  1.00 49.87           N  
ATOM   1703  CA  VAL C  66       9.643 -20.558 -31.848  1.00 49.87           C  
ATOM   1704  C   VAL C  66       9.657 -20.526 -30.321  1.00 49.87           C  
ATOM   1705  CB  VAL C  66      10.841 -19.760 -32.409  1.00 49.87           C  
ATOM   1706  O   VAL C  66       9.555 -21.569 -29.671  1.00 49.87           O  
ATOM   1707  CG1 VAL C  66      12.161 -20.424 -32.021  1.00 49.87           C  
ATOM   1708  CG2 VAL C  66      10.731 -19.629 -33.926  1.00 49.87           C  
ATOM   1709  N   SER C  67      10.818 -20.264 -29.659  1.00 51.40           N  
ATOM   1710  CA  SER C  67      11.318 -20.457 -28.302  1.00 51.40           C  
ATOM   1711  C   SER C  67      10.602 -19.543 -27.313  1.00 51.40           C  
ATOM   1712  CB  SER C  67      12.825 -20.203 -28.244  1.00 51.40           C  
ATOM   1713  O   SER C  67      10.665 -18.318 -27.435  1.00 51.40           O  
ATOM   1714  OG  SER C  67      13.523 -21.132 -29.056  1.00 51.40           O  
ATOM   1715  N   MET C  68       9.240 -19.726 -27.039  1.00 55.83           N  
ATOM   1716  CA  MET C  68       8.454 -19.174 -25.940  1.00 55.83           C  
ATOM   1717  C   MET C  68       9.296 -19.055 -24.674  1.00 55.83           C  
ATOM   1718  CB  MET C  68       7.223 -20.042 -25.669  1.00 55.83           C  
ATOM   1719  O   MET C  68       8.979 -19.665 -23.652  1.00 55.83           O  
ATOM   1720  CG  MET C  68       6.129 -19.897 -26.714  1.00 55.83           C  
ATOM   1721  SD  MET C  68       4.485 -20.420 -26.088  1.00 55.83           S  
ATOM   1722  CE  MET C  68       3.686 -18.802 -25.900  1.00 55.83           C  
ATOM   1723  N   SER C  69      10.535 -18.888 -24.804  1.00 61.39           N  
ATOM   1724  CA  SER C  69      11.312 -19.005 -23.574  1.00 61.39           C  
ATOM   1725  C   SER C  69      11.102 -17.794 -22.671  1.00 61.39           C  
ATOM   1726  CB  SER C  69      12.799 -19.163 -23.892  1.00 61.39           C  
ATOM   1727  O   SER C  69      10.775 -16.706 -23.149  1.00 61.39           O  
ATOM   1728  OG  SER C  69      13.059 -20.433 -24.464  1.00 61.39           O  
ATOM   1729  N   GLY C  70      10.360 -17.967 -21.518  1.00 75.55           N  
ATOM   1730  CA  GLY C  70      10.417 -17.025 -20.411  1.00 75.55           C  
ATOM   1731  C   GLY C  70      11.725 -16.259 -20.346  1.00 75.55           C  
ATOM   1732  O   GLY C  70      12.591 -16.425 -21.207  1.00 75.55           O  
ATOM   1733  N   GLY C  71      11.714 -15.141 -19.865  1.00 89.57           N  
ATOM   1734  CA  GLY C  71      12.900 -14.338 -19.613  1.00 89.57           C  
ATOM   1735  C   GLY C  71      13.246 -14.232 -18.139  1.00 89.57           C  
ATOM   1736  O   GLY C  71      12.445 -14.604 -17.280  1.00 89.57           O  
ATOM   1737  N   ARG C  72      14.419 -13.934 -17.953  1.00 93.54           N  
ATOM   1738  CA  ARG C  72      14.902 -13.771 -16.586  1.00 93.54           C  
ATOM   1739  C   ARG C  72      14.717 -12.335 -16.107  1.00 93.54           C  
ATOM   1740  CB  ARG C  72      16.376 -14.171 -16.484  1.00 93.54           C  
ATOM   1741  O   ARG C  72      14.883 -11.390 -16.882  1.00 93.54           O  
ATOM   1742  CG  ARG C  72      16.622 -15.662 -16.648  1.00 93.54           C  
ATOM   1743  CD  ARG C  72      18.043 -16.046 -16.259  1.00 93.54           C  
ATOM   1744  NE  ARG C  72      19.005 -15.666 -17.290  1.00 93.54           N  
ATOM   1745  NH1 ARG C  72      20.867 -15.978 -15.958  1.00 93.54           N  
ATOM   1746  NH2 ARG C  72      21.108 -15.281 -18.128  1.00 93.54           N  
ATOM   1747  CZ  ARG C  72      20.324 -15.643 -17.123  1.00 93.54           C  
ATOM   1748  N   PHE C  73      14.314 -12.196 -14.906  1.00 96.63           N  
ATOM   1749  CA  PHE C  73      14.171 -10.893 -14.268  1.00 96.63           C  
ATOM   1750  C   PHE C  73      14.840 -10.885 -12.898  1.00 96.63           C  
ATOM   1751  CB  PHE C  73      12.692 -10.519 -14.132  1.00 96.63           C  
ATOM   1752  O   PHE C  73      14.559 -11.743 -12.059  1.00 96.63           O  
ATOM   1753  CG  PHE C  73      12.464  -9.128 -13.605  1.00 96.63           C  
ATOM   1754  CD1 PHE C  73      12.468  -8.878 -12.238  1.00 96.63           C  
ATOM   1755  CD2 PHE C  73      12.245  -8.069 -14.477  1.00 96.63           C  
ATOM   1756  CE1 PHE C  73      12.257  -7.591 -11.747  1.00 96.63           C  
ATOM   1757  CE2 PHE C  73      12.033  -6.781 -13.994  1.00 96.63           C  
ATOM   1758  CZ  PHE C  73      12.039  -6.544 -12.629  1.00 96.63           C  
ATOM   1759  N   ARG C  74      15.609  -9.876 -12.737  1.00 97.27           N  
ATOM   1760  CA  ARG C  74      16.259  -9.710 -11.441  1.00 97.27           C  
ATOM   1761  C   ARG C  74      15.743  -8.467 -10.724  1.00 97.27           C  
ATOM   1762  CB  ARG C  74      17.778  -9.626 -11.608  1.00 97.27           C  
ATOM   1763  O   ARG C  74      15.864  -7.353 -11.238  1.00 97.27           O  
ATOM   1764  CG  ARG C  74      18.547  -9.700 -10.298  1.00 97.27           C  
ATOM   1765  CD  ARG C  74      20.050  -9.762 -10.530  1.00 97.27           C  
ATOM   1766  NE  ARG C  74      20.785  -9.857  -9.272  1.00 97.27           N  
ATOM   1767  NH1 ARG C  74      22.301  -8.194  -9.792  1.00 97.27           N  
ATOM   1768  NH2 ARG C  74      22.432  -9.281  -7.778  1.00 97.27           N  
ATOM   1769  CZ  ARG C  74      21.838  -9.110  -8.950  1.00 97.27           C  
ATOM   1770  N   CYS C  75      15.309  -8.654  -9.552  1.00 97.70           N  
ATOM   1771  CA  CYS C  75      14.758  -7.545  -8.782  1.00 97.70           C  
ATOM   1772  C   CYS C  75      15.838  -6.525  -8.444  1.00 97.70           C  
ATOM   1773  CB  CYS C  75      14.107  -8.056  -7.497  1.00 97.70           C  
ATOM   1774  O   CYS C  75      16.866  -6.873  -7.860  1.00 97.70           O  
ATOM   1775  SG  CYS C  75      13.488  -6.743  -6.422  1.00 97.70           S  
ATOM   1776  N   PRO C  76      15.633  -5.252  -8.705  1.00 96.58           N  
ATOM   1777  CA  PRO C  76      16.637  -4.220  -8.436  1.00 96.58           C  
ATOM   1778  C   PRO C  76      16.801  -3.930  -6.946  1.00 96.58           C  
ATOM   1779  CB  PRO C  76      16.090  -2.995  -9.173  1.00 96.58           C  
ATOM   1780  O   PRO C  76      17.821  -3.375  -6.530  1.00 96.58           O  
ATOM   1781  CG  PRO C  76      14.623  -3.252  -9.306  1.00 96.58           C  
ATOM   1782  CD  PRO C  76      14.410  -4.731  -9.452  1.00 96.58           C  
ATOM   1783  N   THR C  77      15.836  -4.341  -6.171  1.00 96.43           N  
ATOM   1784  CA  THR C  77      15.857  -4.030  -4.746  1.00 96.43           C  
ATOM   1785  C   THR C  77      16.547  -5.141  -3.960  1.00 96.43           C  
ATOM   1786  CB  THR C  77      14.433  -3.819  -4.199  1.00 96.43           C  
ATOM   1787  O   THR C  77      17.426  -4.873  -3.138  1.00 96.43           O  
ATOM   1788  CG2 THR C  77      14.460  -3.458  -2.718  1.00 96.43           C  
ATOM   1789  OG1 THR C  77      13.800  -2.759  -4.926  1.00 96.43           O  
ATOM   1790  N   CYS C  78      16.206  -6.432  -4.246  1.00 97.49           N  
ATOM   1791  CA  CYS C  78      16.727  -7.511  -3.415  1.00 97.49           C  
ATOM   1792  C   CYS C  78      17.599  -8.456  -4.232  1.00 97.49           C  
ATOM   1793  CB  CYS C  78      15.583  -8.290  -2.768  1.00 97.49           C  
ATOM   1794  O   CYS C  78      18.199  -9.384  -3.685  1.00 97.49           O  
ATOM   1795  SG  CYS C  78      14.634  -9.293  -3.933  1.00 97.49           S  
ATOM   1796  N   ARG C  79      17.547  -8.398  -5.559  1.00 96.79           N  
ATOM   1797  CA  ARG C  79      18.390  -9.134  -6.496  1.00 96.79           C  
ATOM   1798  C   ARG C  79      17.894 -10.566  -6.669  1.00 96.79           C  
ATOM   1799  CB  ARG C  79      19.845  -9.137  -6.022  1.00 96.79           C  
ATOM   1800  O   ARG C  79      18.545 -11.378  -7.330  1.00 96.79           O  
ATOM   1801  CG  ARG C  79      20.494  -7.762  -6.016  1.00 96.79           C  
ATOM   1802  CD  ARG C  79      21.945  -7.826  -5.562  1.00 96.79           C  
ATOM   1803  NE  ARG C  79      22.422  -6.526  -5.099  1.00 96.79           N  
ATOM   1804  NH1 ARG C  79      23.513  -7.357  -3.239  1.00 96.79           N  
ATOM   1805  NH2 ARG C  79      23.536  -5.107  -3.677  1.00 96.79           N  
ATOM   1806  CZ  ARG C  79      23.156  -6.333  -4.006  1.00 96.79           C  
ATOM   1807  N   HIS C  80      16.754 -10.810  -6.134  1.00 96.01           N  
ATOM   1808  CA  HIS C  80      16.148 -12.114  -6.379  1.00 96.01           C  
ATOM   1809  C   HIS C  80      15.808 -12.295  -7.854  1.00 96.01           C  
ATOM   1810  CB  HIS C  80      14.891 -12.290  -5.525  1.00 96.01           C  
ATOM   1811  O   HIS C  80      15.279 -11.381  -8.491  1.00 96.01           O  
ATOM   1812  CG  HIS C  80      14.332 -13.677  -5.559  1.00 96.01           C  
ATOM   1813  CD2 HIS C  80      13.289 -14.198  -6.246  1.00 96.01           C  
ATOM   1814  ND1 HIS C  80      14.859 -14.711  -4.815  1.00 96.01           N  
ATOM   1815  CE1 HIS C  80      14.162 -15.811  -5.045  1.00 96.01           C  
ATOM   1816  NE2 HIS C  80      13.204 -15.527  -5.910  1.00 96.01           N  
ATOM   1817  N   GLU C  81      16.098 -13.422  -8.390  1.00 96.22           N  
ATOM   1818  CA  GLU C  81      15.843 -13.713  -9.798  1.00 96.22           C  
ATOM   1819  C   GLU C  81      14.598 -14.580  -9.965  1.00 96.22           C  
ATOM   1820  CB  GLU C  81      17.053 -14.404 -10.431  1.00 96.22           C  
ATOM   1821  O   GLU C  81      14.385 -15.524  -9.203  1.00 96.22           O  
ATOM   1822  CG  GLU C  81      18.159 -13.446 -10.849  1.00 96.22           C  
ATOM   1823  CD  GLU C  81      19.284 -14.125 -11.615  1.00 96.22           C  
ATOM   1824  OE1 GLU C  81      20.131 -13.416 -12.205  1.00 96.22           O  
ATOM   1825  OE2 GLU C  81      19.318 -15.376 -11.625  1.00 96.22           O  
ATOM   1826  N   VAL C  82      13.895 -14.214 -10.960  1.00 94.20           N  
ATOM   1827  CA  VAL C  82      12.706 -15.005 -11.262  1.00 94.20           C  
ATOM   1828  C   VAL C  82      12.617 -15.251 -12.766  1.00 94.20           C  
ATOM   1829  CB  VAL C  82      11.421 -14.312 -10.758  1.00 94.20           C  
ATOM   1830  O   VAL C  82      13.047 -14.415 -13.565  1.00 94.20           O  
ATOM   1831  CG1 VAL C  82      11.393 -14.269  -9.231  1.00 94.20           C  
ATOM   1832  CG2 VAL C  82      11.313 -12.902 -11.337  1.00 94.20           C  
ATOM   1833  N   ILE C  83      12.081 -16.384 -13.067  1.00 93.12           N  
ATOM   1834  CA  ILE C  83      11.830 -16.700 -14.469  1.00 93.12           C  
ATOM   1835  C   ILE C  83      10.400 -16.310 -14.839  1.00 93.12           C  
ATOM   1836  CB  ILE C  83      12.071 -18.197 -14.763  1.00 93.12           C  
ATOM   1837  O   ILE C  83       9.445 -16.753 -14.197  1.00 93.12           O  
ATOM   1838  CG1 ILE C  83      13.537 -18.563 -14.506  1.00 93.12           C  
ATOM   1839  CG2 ILE C  83      11.665 -18.538 -16.200  1.00 93.12           C  
ATOM   1840  CD1 ILE C  83      13.821 -20.058 -14.559  1.00 93.12           C  
ATOM   1841  N   MET C  84      10.353 -15.503 -15.812  1.00 92.42           N  
ATOM   1842  CA  MET C  84       9.038 -15.057 -16.262  1.00 92.42           C  
ATOM   1843  C   MET C  84       8.545 -15.907 -17.429  1.00 92.42           C  
ATOM   1844  CB  MET C  84       9.079 -13.583 -16.670  1.00 92.42           C  
ATOM   1845  O   MET C  84       9.346 -16.403 -18.223  1.00 92.42           O  
ATOM   1846  CG  MET C  84       9.400 -12.639 -15.523  1.00 92.42           C  
ATOM   1847  SD  MET C  84       9.292 -10.874 -16.015  1.00 92.42           S  
ATOM   1848  CE  MET C  84       7.492 -10.687 -16.144  1.00 92.42           C  
ATOM   1849  N   ASP C  85       7.203 -16.058 -17.401  1.00 88.64           N  
ATOM   1850  CA  ASP C  85       6.634 -16.832 -18.500  1.00 88.64           C  
ATOM   1851  C   ASP C  85       6.497 -15.979 -19.759  1.00 88.64           C  
ATOM   1852  CB  ASP C  85       5.273 -17.408 -18.103  1.00 88.64           C  
ATOM   1853  O   ASP C  85       7.094 -14.905 -19.856  1.00 88.64           O  
ATOM   1854  CG  ASP C  85       4.237 -16.335 -17.814  1.00 88.64           C  
ATOM   1855  OD1 ASP C  85       4.452 -15.163 -18.190  1.00 88.64           O  
ATOM   1856  OD2 ASP C  85       3.198 -16.666 -17.202  1.00 88.64           O  
ATOM   1857  N   ARG C  86       5.726 -16.428 -20.680  1.00 88.16           N  
ATOM   1858  CA  ARG C  86       5.622 -15.800 -21.993  1.00 88.16           C  
ATOM   1859  C   ARG C  86       5.049 -14.391 -21.882  1.00 88.16           C  
ATOM   1860  CB  ARG C  86       4.754 -16.646 -22.927  1.00 88.16           C  
ATOM   1861  O   ARG C  86       5.257 -13.559 -22.768  1.00 88.16           O  
ATOM   1862  CG  ARG C  86       3.324 -16.828 -22.442  1.00 88.16           C  
ATOM   1863  CD  ARG C  86       2.516 -17.708 -23.386  1.00 88.16           C  
ATOM   1864  NE  ARG C  86       1.152 -17.904 -22.906  1.00 88.16           N  
ATOM   1865  NH1 ARG C  86       0.295 -16.029 -23.949  1.00 88.16           N  
ATOM   1866  NH2 ARG C  86      -1.073 -17.374 -22.693  1.00 88.16           N  
ATOM   1867  CZ  ARG C  86       0.128 -17.102 -23.184  1.00 88.16           C  
ATOM   1868  N   HIS C  87       4.341 -14.194 -20.756  1.00 91.41           N  
ATOM   1869  CA  HIS C  87       3.687 -12.899 -20.600  1.00 91.41           C  
ATOM   1870  C   HIS C  87       4.675 -11.835 -20.135  1.00 91.41           C  
ATOM   1871  CB  HIS C  87       2.522 -13.002 -19.614  1.00 91.41           C  
ATOM   1872  O   HIS C  87       4.407 -10.638 -20.256  1.00 91.41           O  
ATOM   1873  CG  HIS C  87       1.415 -13.891 -20.083  1.00 91.41           C  
ATOM   1874  CD2 HIS C  87       0.898 -15.024 -19.552  1.00 91.41           C  
ATOM   1875  ND1 HIS C  87       0.705 -13.648 -21.239  1.00 91.41           N  
ATOM   1876  CE1 HIS C  87      -0.204 -14.595 -21.399  1.00 91.41           C  
ATOM   1877  NE2 HIS C  87      -0.107 -15.443 -20.389  1.00 91.41           N  
ATOM   1878  N   GLY C  88       5.765 -12.299 -19.708  1.00 93.08           N  
ATOM   1879  CA  GLY C  88       6.743 -11.356 -19.188  1.00 93.08           C  
ATOM   1880  C   GLY C  88       6.194 -10.478 -18.079  1.00 93.08           C  
ATOM   1881  O   GLY C  88       5.559 -10.972 -17.145  1.00 93.08           O  
ATOM   1882  N   VAL C  89       6.424  -9.209 -18.133  1.00 94.61           N  
ATOM   1883  CA  VAL C  89       6.062  -8.232 -17.112  1.00 94.61           C  
ATOM   1884  C   VAL C  89       4.543  -8.085 -17.054  1.00 94.61           C  
ATOM   1885  CB  VAL C  89       6.720  -6.860 -17.380  1.00 94.61           C  
ATOM   1886  O   VAL C  89       3.981  -7.791 -15.996  1.00 94.61           O  
ATOM   1887  CG1 VAL C  89       6.161  -5.799 -16.434  1.00 94.61           C  
ATOM   1888  CG2 VAL C  89       8.238  -6.961 -17.237  1.00 94.61           C  
ATOM   1889  N   TYR C  90       3.941  -8.368 -18.160  1.00 94.47           N  
ATOM   1890  CA  TYR C  90       2.496  -8.182 -18.236  1.00 94.47           C  
ATOM   1891  C   TYR C  90       1.763  -9.285 -17.482  1.00 94.47           C  
ATOM   1892  CB  TYR C  90       2.034  -8.152 -19.697  1.00 94.47           C  
ATOM   1893  O   TYR C  90       0.559  -9.184 -17.237  1.00 94.47           O  
ATOM   1894  CG  TYR C  90       2.414  -6.887 -20.427  1.00 94.47           C  
ATOM   1895  CD1 TYR C  90       1.607  -5.753 -20.361  1.00 94.47           C  
ATOM   1896  CD2 TYR C  90       3.577  -6.823 -21.186  1.00 94.47           C  
ATOM   1897  CE1 TYR C  90       1.952  -4.585 -21.034  1.00 94.47           C  
ATOM   1898  CE2 TYR C  90       3.931  -5.661 -21.863  1.00 94.47           C  
ATOM   1899  OH  TYR C  90       3.460  -3.396 -22.450  1.00 94.47           O  
ATOM   1900  CZ  TYR C  90       3.114  -4.549 -21.781  1.00 94.47           C  
ATOM   1901  N   GLY C  91       2.539 -10.340 -16.986  1.00 93.24           N  
ATOM   1902  CA  GLY C  91       1.976 -11.401 -16.166  1.00 93.24           C  
ATOM   1903  C   GLY C  91       2.043 -11.105 -14.680  1.00 93.24           C  
ATOM   1904  O   GLY C  91       1.498 -11.854 -13.867  1.00 93.24           O  
ATOM   1905  N   LEU C  92       2.663  -9.990 -14.377  1.00 95.43           N  
ATOM   1906  CA  LEU C  92       2.795  -9.641 -12.966  1.00 95.43           C  
ATOM   1907  C   LEU C  92       1.492  -9.061 -12.426  1.00 95.43           C  
ATOM   1908  CB  LEU C  92       3.935  -8.639 -12.766  1.00 95.43           C  
ATOM   1909  O   LEU C  92       0.759  -8.387 -13.153  1.00 95.43           O  
ATOM   1910  CG  LEU C  92       5.344  -9.143 -13.080  1.00 95.43           C  
ATOM   1911  CD1 LEU C  92       6.359  -8.016 -12.919  1.00 95.43           C  
ATOM   1912  CD2 LEU C  92       5.702 -10.324 -12.184  1.00 95.43           C  
ATOM   1913  N   GLN C  93       1.252  -9.294 -11.073  1.00 94.82           N  
ATOM   1914  CA  GLN C  93       0.058  -8.770 -10.418  1.00 94.82           C  
ATOM   1915  C   GLN C  93       0.202  -7.281 -10.121  1.00 94.82           C  
ATOM   1916  CB  GLN C  93      -0.226  -9.538  -9.126  1.00 94.82           C  
ATOM   1917  O   GLN C  93       1.306  -6.799  -9.856  1.00 94.82           O  
ATOM   1918  CG  GLN C  93      -0.603 -10.997  -9.348  1.00 94.82           C  
ATOM   1919  CD  GLN C  93      -1.052 -11.687  -8.074  1.00 94.82           C  
ATOM   1920  NE2 GLN C  93      -2.288 -12.176  -8.068  1.00 94.82           N  
ATOM   1921  OE1 GLN C  93      -0.294 -11.782  -7.103  1.00 94.82           O  
ATOM   1922  N   ARG C  94      -0.928  -6.681 -10.212  1.00 96.64           N  
ATOM   1923  CA  ARG C  94      -0.960  -5.268  -9.848  1.00 96.64           C  
ATOM   1924  C   ARG C  94      -1.217  -5.093  -8.355  1.00 96.64           C  
ATOM   1925  CB  ARG C  94      -2.031  -4.529 -10.654  1.00 96.64           C  
ATOM   1926  O   ARG C  94      -1.952  -5.876  -7.750  1.00 96.64           O  
ATOM   1927  CG  ARG C  94      -1.793  -4.546 -12.155  1.00 96.64           C  
ATOM   1928  CD  ARG C  94      -2.975  -3.969 -12.920  1.00 96.64           C  
ATOM   1929  NE  ARG C  94      -3.161  -2.549 -12.634  1.00 96.64           N  
ATOM   1930  NH1 ARG C  94      -5.220  -2.397 -13.671  1.00 96.64           N  
ATOM   1931  NH2 ARG C  94      -4.289  -0.549 -12.685  1.00 96.64           N  
ATOM   1932  CZ  ARG C  94      -4.223  -1.835 -12.997  1.00 96.64           C  
ATOM   1933  N   ASN C  95      -0.635  -4.082  -7.740  1.00 98.19           N  
ATOM   1934  CA  ASN C  95      -0.947  -3.706  -6.365  1.00 98.19           C  
ATOM   1935  C   ASN C  95      -2.017  -2.619  -6.311  1.00 98.19           C  
ATOM   1936  CB  ASN C  95       0.316  -3.244  -5.635  1.00 98.19           C  
ATOM   1937  O   ASN C  95      -1.700  -1.436  -6.171  1.00 98.19           O  
ATOM   1938  CG  ASN C  95       0.143  -3.219  -4.129  1.00 98.19           C  
ATOM   1939  ND2 ASN C  95       1.236  -3.424  -3.404  1.00 98.19           N  
ATOM   1940  OD1 ASN C  95      -0.963  -3.017  -3.622  1.00 98.19           O  
ATOM   1941  N   LEU C  96      -3.281  -3.023  -6.314  1.00 98.02           N  
ATOM   1942  CA  LEU C  96      -4.403  -2.099  -6.436  1.00 98.02           C  
ATOM   1943  C   LEU C  96      -4.495  -1.193  -5.212  1.00 98.02           C  
ATOM   1944  CB  LEU C  96      -5.714  -2.868  -6.615  1.00 98.02           C  
ATOM   1945  O   LEU C  96      -4.838  -0.015  -5.332  1.00 98.02           O  
ATOM   1946  CG  LEU C  96      -5.854  -3.677  -7.906  1.00 98.02           C  
ATOM   1947  CD1 LEU C  96      -7.194  -4.406  -7.933  1.00 98.02           C  
ATOM   1948  CD2 LEU C  96      -5.708  -2.771  -9.124  1.00 98.02           C  
ATOM   1949  N   LEU C  97      -4.251  -1.771  -4.082  1.00 98.29           N  
ATOM   1950  CA  LEU C  97      -4.327  -0.981  -2.858  1.00 98.29           C  
ATOM   1951  C   LEU C  97      -3.324   0.167  -2.888  1.00 98.29           C  
ATOM   1952  CB  LEU C  97      -4.073  -1.865  -1.633  1.00 98.29           C  
ATOM   1953  O   LEU C  97      -3.670   1.308  -2.574  1.00 98.29           O  
ATOM   1954  CG  LEU C  97      -4.117  -1.167  -0.273  1.00 98.29           C  
ATOM   1955  CD1 LEU C  97      -5.404  -0.361  -0.132  1.00 98.29           C  
ATOM   1956  CD2 LEU C  97      -3.991  -2.185   0.855  1.00 98.29           C  
ATOM   1957  N   VAL C  98      -2.109  -0.164  -3.343  1.00 98.50           N  
ATOM   1958  CA  VAL C  98      -1.077   0.864  -3.422  1.00 98.50           C  
ATOM   1959  C   VAL C  98      -1.481   1.925  -4.443  1.00 98.50           C  
ATOM   1960  CB  VAL C  98       0.297   0.263  -3.795  1.00 98.50           C  
ATOM   1961  O   VAL C  98      -1.246   3.118  -4.235  1.00 98.50           O  
ATOM   1962  CG1 VAL C  98       1.273   1.362  -4.209  1.00 98.50           C  
ATOM   1963  CG2 VAL C  98       0.860  -0.545  -2.627  1.00 98.50           C  
ATOM   1964  N   GLU C  99      -2.076   1.507  -5.471  1.00 98.45           N  
ATOM   1965  CA  GLU C  99      -2.558   2.457  -6.470  1.00 98.45           C  
ATOM   1966  C   GLU C  99      -3.584   3.415  -5.870  1.00 98.45           C  
ATOM   1967  CB  GLU C  99      -3.163   1.719  -7.666  1.00 98.45           C  
ATOM   1968  O   GLU C  99      -3.542   4.620  -6.129  1.00 98.45           O  
ATOM   1969  CG  GLU C  99      -2.154   0.903  -8.461  1.00 98.45           C  
ATOM   1970  CD  GLU C  99      -2.760   0.214  -9.673  1.00 98.45           C  
ATOM   1971  OE1 GLU C  99      -2.078  -0.632 -10.294  1.00 98.45           O  
ATOM   1972  OE2 GLU C  99      -3.926   0.524 -10.004  1.00 98.45           O  
ATOM   1973  N   ASN C 100      -4.492   2.915  -5.129  1.00 97.27           N  
ATOM   1974  CA  ASN C 100      -5.481   3.753  -4.460  1.00 97.27           C  
ATOM   1975  C   ASN C 100      -4.823   4.729  -3.488  1.00 97.27           C  
ATOM   1976  CB  ASN C 100      -6.512   2.890  -3.729  1.00 97.27           C  
ATOM   1977  O   ASN C 100      -5.212   5.896  -3.415  1.00 97.27           O  
ATOM   1978  CG  ASN C 100      -7.398   2.109  -4.680  1.00 97.27           C  
ATOM   1979  ND2 ASN C 100      -7.962   1.009  -4.196  1.00 97.27           N  
ATOM   1980  OD1 ASN C 100      -7.574   2.492  -5.840  1.00 97.27           O  
ATOM   1981  N   ILE C 101      -3.902   4.266  -2.775  1.00 97.17           N  
ATOM   1982  CA  ILE C 101      -3.182   5.097  -1.816  1.00 97.17           C  
ATOM   1983  C   ILE C 101      -2.483   6.242  -2.547  1.00 97.17           C  
ATOM   1984  CB  ILE C 101      -2.155   4.270  -1.010  1.00 97.17           C  
ATOM   1985  O   ILE C 101      -2.502   7.385  -2.085  1.00 97.17           O  
ATOM   1986  CG1 ILE C 101      -2.873   3.350  -0.016  1.00 97.17           C  
ATOM   1987  CG2 ILE C 101      -1.167   5.191  -0.288  1.00 97.17           C  
ATOM   1988  CD1 ILE C 101      -1.966   2.317   0.638  1.00 97.17           C  
ATOM   1989  N   ILE C 102      -1.851   5.957  -3.682  1.00 97.45           N  
ATOM   1990  CA  ILE C 102      -1.201   6.980  -4.495  1.00 97.45           C  
ATOM   1991  C   ILE C 102      -2.222   8.039  -4.905  1.00 97.45           C  
ATOM   1992  CB  ILE C 102      -0.531   6.368  -5.745  1.00 97.45           C  
ATOM   1993  O   ILE C 102      -1.942   9.238  -4.843  1.00 97.45           O  
ATOM   1994  CG1 ILE C 102       0.705   5.555  -5.344  1.00 97.45           C  
ATOM   1995  CG2 ILE C 102      -0.165   7.462  -6.752  1.00 97.45           C  
ATOM   1996  CD1 ILE C 102       1.239   4.654  -6.450  1.00 97.45           C  
ATOM   1997  N   ASP C 103      -3.425   7.640  -5.299  1.00 96.21           N  
ATOM   1998  CA  ASP C 103      -4.476   8.583  -5.669  1.00 96.21           C  
ATOM   1999  C   ASP C 103      -4.829   9.499  -4.499  1.00 96.21           C  
ATOM   2000  CB  ASP C 103      -5.723   7.837  -6.148  1.00 96.21           C  
ATOM   2001  O   ASP C 103      -4.971  10.711  -4.674  1.00 96.21           O  
ATOM   2002  CG  ASP C 103      -5.521   7.140  -7.482  1.00 96.21           C  
ATOM   2003  OD1 ASP C 103      -4.635   7.555  -8.259  1.00 96.21           O  
ATOM   2004  OD2 ASP C 103      -6.257   6.168  -7.758  1.00 96.21           O  
ATOM   2005  N   ILE C 104      -4.965   8.934  -3.352  1.00 93.50           N  
ATOM   2006  CA  ILE C 104      -5.297   9.704  -2.158  1.00 93.50           C  
ATOM   2007  C   ILE C 104      -4.183  10.706  -1.864  1.00 93.50           C  
ATOM   2008  CB  ILE C 104      -5.527   8.784  -0.938  1.00 93.50           C  
ATOM   2009  O   ILE C 104      -4.451  11.873  -1.569  1.00 93.50           O  
ATOM   2010  CG1 ILE C 104      -6.815   7.972  -1.116  1.00 93.50           C  
ATOM   2011  CG2 ILE C 104      -5.570   9.603   0.355  1.00 93.50           C  
ATOM   2012  CD1 ILE C 104      -6.963   6.821  -0.131  1.00 93.50           C  
ATOM   2013  N   TYR C 105      -2.969  10.265  -1.940  1.00 92.73           N  
ATOM   2014  CA  TYR C 105      -1.826  11.139  -1.698  1.00 92.73           C  
ATOM   2015  C   TYR C 105      -1.817  12.307  -2.677  1.00 92.73           C  
ATOM   2016  CB  TYR C 105      -0.516  10.354  -1.809  1.00 92.73           C  
ATOM   2017  O   TYR C 105      -1.633  13.459  -2.277  1.00 92.73           O  
ATOM   2018  CG  TYR C 105       0.716  11.190  -1.557  1.00 92.73           C  
ATOM   2019  CD1 TYR C 105       1.445  11.727  -2.615  1.00 92.73           C  
ATOM   2020  CD2 TYR C 105       1.152  11.443  -0.261  1.00 92.73           C  
ATOM   2021  CE1 TYR C 105       2.582  12.496  -2.387  1.00 92.73           C  
ATOM   2022  CE2 TYR C 105       2.288  12.210  -0.022  1.00 92.73           C  
ATOM   2023  OH  TYR C 105       4.118  13.493  -0.859  1.00 92.73           O  
ATOM   2024  CZ  TYR C 105       2.994  12.732  -1.090  1.00 92.73           C  
ATOM   2025  N   LYS C 106      -2.014  12.030  -3.976  1.00 91.74           N  
ATOM   2026  CA  LYS C 106      -1.998  13.062  -5.008  1.00 91.74           C  
ATOM   2027  C   LYS C 106      -3.122  14.072  -4.794  1.00 91.74           C  
ATOM   2028  CB  LYS C 106      -2.116  12.434  -6.398  1.00 91.74           C  
ATOM   2029  O   LYS C 106      -2.930  15.274  -4.991  1.00 91.74           O  
ATOM   2030  CG  LYS C 106      -0.861  11.707  -6.857  1.00 91.74           C  
ATOM   2031  CD  LYS C 106      -1.037  11.110  -8.247  1.00 91.74           C  
ATOM   2032  CE  LYS C 106       0.245  10.455  -8.742  1.00 91.74           C  
ATOM   2033  NZ  LYS C 106       0.061   9.821 -10.082  1.00 91.74           N  
ATOM   2034  N   GLN C 107      -4.265  13.527  -4.445  1.00 85.97           N  
ATOM   2035  CA  GLN C 107      -5.401  14.399  -4.167  1.00 85.97           C  
ATOM   2036  C   GLN C 107      -5.093  15.357  -3.020  1.00 85.97           C  
ATOM   2037  CB  GLN C 107      -6.646  13.572  -3.840  1.00 85.97           C  
ATOM   2038  O   GLN C 107      -5.447  16.536  -3.077  1.00 85.97           O  
ATOM   2039  CG  GLN C 107      -7.294  12.927  -5.058  1.00 85.97           C  
ATOM   2040  CD  GLN C 107      -8.426  11.987  -4.691  1.00 85.97           C  
ATOM   2041  NE2 GLN C 107      -8.976  11.303  -5.689  1.00 85.97           N  
ATOM   2042  OE1 GLN C 107      -8.803  11.874  -3.520  1.00 85.97           O  
ATOM   2043  N   GLU C 108      -4.474  14.853  -2.009  1.00 78.56           N  
ATOM   2044  CA  GLU C 108      -4.113  15.659  -0.847  1.00 78.56           C  
ATOM   2045  C   GLU C 108      -3.091  16.731  -1.214  1.00 78.56           C  
ATOM   2046  CB  GLU C 108      -3.565  14.771   0.273  1.00 78.56           C  
ATOM   2047  O   GLU C 108      -3.158  17.856  -0.715  1.00 78.56           O  
ATOM   2048  CG  GLU C 108      -4.627  13.930   0.967  1.00 78.56           C  
ATOM   2049  CD  GLU C 108      -5.706  14.762   1.641  1.00 78.56           C  
ATOM   2050  OE1 GLU C 108      -6.904  14.420   1.513  1.00 78.56           O  
ATOM   2051  OE2 GLU C 108      -5.351  15.764   2.301  1.00 78.56           O  
ATOM   2052  N   CYS C 109      -2.103  16.325  -1.999  1.00 76.48           N  
ATOM   2053  CA  CYS C 109      -1.071  17.267  -2.419  1.00 76.48           C  
ATOM   2054  C   CYS C 109      -1.662  18.371  -3.289  1.00 76.48           C  
ATOM   2055  CB  CYS C 109       0.037  16.543  -3.182  1.00 76.48           C  
ATOM   2056  O   CYS C 109      -1.200  19.513  -3.249  1.00 76.48           O  
ATOM   2057  SG  CYS C 109       1.082  15.505  -2.136  1.00 76.48           S  
ATOM   2058  N   SER C 110      -2.604  17.954  -4.104  1.00 72.35           N  
ATOM   2059  CA  SER C 110      -3.237  18.928  -4.986  1.00 72.35           C  
ATOM   2060  C   SER C 110      -4.119  19.894  -4.202  1.00 72.35           C  
ATOM   2061  CB  SER C 110      -4.069  18.220  -6.057  1.00 72.35           C  
ATOM   2062  O   SER C 110      -4.353  21.023  -4.638  1.00 72.35           O  
ATOM   2063  OG  SER C 110      -3.245  17.415  -6.883  1.00 72.35           O  
ATOM   2064  N   SER C 111      -4.681  19.369  -3.017  1.00 60.12           N  
ATOM   2065  CA  SER C 111      -5.549  20.201  -2.190  1.00 60.12           C  
ATOM   2066  C   SER C 111      -4.736  21.127  -1.292  1.00 60.12           C  
ATOM   2067  CB  SER C 111      -6.472  19.331  -1.337  1.00 60.12           C  
ATOM   2068  O   SER C 111      -5.286  22.040  -0.673  1.00 60.12           O  
ATOM   2069  OG  SER C 111      -7.177  18.403  -2.144  1.00 60.12           O  
ATOM   2070  N   ARG C 112      -3.377  20.703  -1.084  1.00 53.30           N  
ATOM   2071  CA  ARG C 112      -2.519  21.576  -0.288  1.00 53.30           C  
ATOM   2072  C   ARG C 112      -2.304  22.915  -0.985  1.00 53.30           C  
ATOM   2073  CB  ARG C 112      -1.171  20.904  -0.018  1.00 53.30           C  
ATOM   2074  O   ARG C 112      -2.182  22.971  -2.211  1.00 53.30           O  
ATOM   2075  CG  ARG C 112      -0.383  21.538   1.117  1.00 53.30           C  
ATOM   2076  CD  ARG C 112       0.748  20.636   1.591  1.00 53.30           C  
ATOM   2077  NE  ARG C 112       0.937  20.723   3.036  1.00 53.30           N  
ATOM   2078  NH1 ARG C 112       2.675  22.241   2.926  1.00 53.30           N  
ATOM   2079  NH2 ARG C 112       1.934  21.485   4.959  1.00 53.30           N  
ATOM   2080  CZ  ARG C 112       1.849  21.483   3.637  1.00 53.30           C  
ATOM   2081  N   PRO C 113      -2.724  23.880  -0.432  1.00 43.56           N  
ATOM   2082  CA  PRO C 113      -2.445  25.148  -1.110  1.00 43.56           C  
ATOM   2083  C   PRO C 113      -1.067  25.174  -1.768  1.00 43.56           C  
ATOM   2084  CB  PRO C 113      -2.530  26.178   0.019  1.00 43.56           C  
ATOM   2085  O   PRO C 113      -0.091  24.693  -1.186  1.00 43.56           O  
ATOM   2086  CG  PRO C 113      -2.913  25.388   1.229  1.00 43.56           C  
ATOM   2087  CD  PRO C 113      -2.970  23.936   0.852  1.00 43.56           C  
ATOM   2088  N   LEU C 114      -0.969  24.728  -3.040  1.00 44.53           N  
ATOM   2089  CA  LEU C 114       0.281  24.784  -3.789  1.00 44.53           C  
ATOM   2090  C   LEU C 114       1.205  25.858  -3.224  1.00 44.53           C  
ATOM   2091  CB  LEU C 114       0.008  25.057  -5.270  1.00 44.53           C  
ATOM   2092  O   LEU C 114       0.763  26.969  -2.925  1.00 44.53           O  
ATOM   2093  CG  LEU C 114      -0.697  23.943  -6.046  1.00 44.53           C  
ATOM   2094  CD1 LEU C 114      -1.225  24.474  -7.374  1.00 44.53           C  
ATOM   2095  CD2 LEU C 114       0.249  22.768  -6.273  1.00 44.53           C  
ATOM   2096  N   GLN C 115       2.236  25.526  -2.465  1.00 41.07           N  
ATOM   2097  CA  GLN C 115       3.249  26.561  -2.286  1.00 41.07           C  
ATOM   2098  C   GLN C 115       3.493  27.323  -3.586  1.00 41.07           C  
ATOM   2099  CB  GLN C 115       4.558  25.949  -1.783  1.00 41.07           C  
ATOM   2100  O   GLN C 115       4.297  28.256  -3.623  1.00 41.07           O  
ATOM   2101  CG  GLN C 115       4.642  25.838  -0.267  1.00 41.07           C  
ATOM   2102  CD  GLN C 115       5.939  25.207   0.204  1.00 41.07           C  
ATOM   2103  NE2 GLN C 115       5.844  24.321   1.190  1.00 41.07           N  
ATOM   2104  OE1 GLN C 115       7.018  25.514  -0.314  1.00 41.07           O  
ATOM   2105  N   LYS C 116       3.302  26.749  -4.822  1.00 42.94           N  
ATOM   2106  CA  LYS C 116       3.844  27.782  -5.701  1.00 42.94           C  
ATOM   2107  C   LYS C 116       3.215  29.140  -5.407  1.00 42.94           C  
ATOM   2108  CB  LYS C 116       3.624  27.408  -7.167  1.00 42.94           C  
ATOM   2109  O   LYS C 116       2.307  29.244  -4.579  1.00 42.94           O  
ATOM   2110  CG  LYS C 116       4.676  26.465  -7.731  1.00 42.94           C  
ATOM   2111  CD  LYS C 116       4.452  26.199  -9.214  1.00 42.94           C  
ATOM   2112  CE  LYS C 116       5.480  25.224  -9.770  1.00 42.94           C  
ATOM   2113  NZ  LYS C 116       5.271  24.969 -11.227  1.00 42.94           N  
ATOM   2114  N   GLY C 117       3.124  30.123  -6.362  1.00 44.84           N  
ATOM   2115  CA  GLY C 117       2.947  31.556  -6.191  1.00 44.84           C  
ATOM   2116  C   GLY C 117       1.686  31.914  -5.427  1.00 44.84           C  
ATOM   2117  O   GLY C 117       1.662  32.899  -4.685  1.00 44.84           O  
ATOM   2118  N   SER C 118       0.486  31.415  -5.707  1.00 52.51           N  
ATOM   2119  CA  SER C 118      -0.610  32.122  -5.054  1.00 52.51           C  
ATOM   2120  C   SER C 118      -1.049  31.406  -3.780  1.00 52.51           C  
ATOM   2121  CB  SER C 118      -1.800  32.262  -6.005  1.00 52.51           C  
ATOM   2122  O   SER C 118      -1.350  30.211  -3.806  1.00 52.51           O  
ATOM   2123  OG  SER C 118      -2.322  30.990  -6.348  1.00 52.51           O  
ATOM   2124  N   HIS C 119      -0.313  31.393  -2.656  1.00 60.92           N  
ATOM   2125  CA  HIS C 119      -0.752  30.956  -1.335  1.00 60.92           C  
ATOM   2126  C   HIS C 119      -2.232  31.253  -1.120  1.00 60.92           C  
ATOM   2127  CB  HIS C 119       0.082  31.629  -0.244  1.00 60.92           C  
ATOM   2128  O   HIS C 119      -2.680  32.382  -1.330  1.00 60.92           O  
ATOM   2129  CG  HIS C 119       1.431  31.012  -0.053  1.00 60.92           C  
ATOM   2130  CD2 HIS C 119       1.888  30.143   0.880  1.00 60.92           C  
ATOM   2131  ND1 HIS C 119       2.496  31.278  -0.887  1.00 60.92           N  
ATOM   2132  CE1 HIS C 119       3.551  30.596  -0.475  1.00 60.92           C  
ATOM   2133  NE2 HIS C 119       3.209  29.900   0.596  1.00 60.92           N  
ATOM   2134  N   PRO C 120      -2.957  30.133  -1.072  1.00 72.58           N  
ATOM   2135  CA  PRO C 120      -4.351  30.500  -0.813  1.00 72.58           C  
ATOM   2136  C   PRO C 120      -4.487  31.602   0.235  1.00 72.58           C  
ATOM   2137  CB  PRO C 120      -4.973  29.193  -0.315  1.00 72.58           C  
ATOM   2138  O   PRO C 120      -3.730  31.630   1.209  1.00 72.58           O  
ATOM   2139  CG  PRO C 120      -3.810  28.289  -0.062  1.00 72.58           C  
ATOM   2140  CD  PRO C 120      -2.579  28.921  -0.644  1.00 72.58           C  
ATOM   2141  N   MET C 121      -5.166  32.599  -0.171  1.00 81.10           N  
ATOM   2142  CA  MET C 121      -5.432  33.723   0.722  1.00 81.10           C  
ATOM   2143  C   MET C 121      -6.681  33.470   1.559  1.00 81.10           C  
ATOM   2144  CB  MET C 121      -5.590  35.019  -0.075  1.00 81.10           C  
ATOM   2145  O   MET C 121      -7.565  32.715   1.150  1.00 81.10           O  
ATOM   2146  CG  MET C 121      -4.331  35.442  -0.814  1.00 81.10           C  
ATOM   2147  SD  MET C 121      -4.437  37.157  -1.460  1.00 81.10           S  
ATOM   2148  CE  MET C 121      -4.478  38.084   0.099  1.00 81.10           C  
ATOM   2149  N   CYS C 122      -6.671  33.845   2.683  1.00 82.51           N  
ATOM   2150  CA  CYS C 122      -7.822  33.729   3.572  1.00 82.51           C  
ATOM   2151  C   CYS C 122      -9.029  34.462   2.999  1.00 82.51           C  
ATOM   2152  CB  CYS C 122      -7.488  34.284   4.956  1.00 82.51           C  
ATOM   2153  O   CYS C 122      -8.911  35.600   2.542  1.00 82.51           O  
ATOM   2154  SG  CYS C 122      -8.847  34.156   6.139  1.00 82.51           S  
ATOM   2155  N   LYS C 123     -10.133  33.784   2.882  1.00 84.89           N  
ATOM   2156  CA  LYS C 123     -11.359  34.379   2.360  1.00 84.89           C  
ATOM   2157  C   LYS C 123     -11.829  35.532   3.243  1.00 84.89           C  
ATOM   2158  CB  LYS C 123     -12.461  33.325   2.245  1.00 84.89           C  
ATOM   2159  O   LYS C 123     -12.402  36.505   2.748  1.00 84.89           O  
ATOM   2160  CG  LYS C 123     -12.213  32.286   1.161  1.00 84.89           C  
ATOM   2161  CD  LYS C 123     -13.377  31.311   1.044  1.00 84.89           C  
ATOM   2162  CE  LYS C 123     -13.106  30.237  -0.001  1.00 84.89           C  
ATOM   2163  NZ  LYS C 123     -14.247  29.282  -0.124  1.00 84.89           N  
ATOM   2164  N   GLU C 124     -11.617  35.492   4.519  1.00 86.07           N  
ATOM   2165  CA  GLU C 124     -12.060  36.505   5.472  1.00 86.07           C  
ATOM   2166  C   GLU C 124     -11.012  37.602   5.637  1.00 86.07           C  
ATOM   2167  CB  GLU C 124     -12.373  35.869   6.828  1.00 86.07           C  
ATOM   2168  O   GLU C 124     -11.349  38.752   5.928  1.00 86.07           O  
ATOM   2169  CG  GLU C 124     -13.518  34.868   6.788  1.00 86.07           C  
ATOM   2170  CD  GLU C 124     -14.867  35.510   6.503  1.00 86.07           C  
ATOM   2171  OE1 GLU C 124     -15.741  34.845   5.902  1.00 86.07           O  
ATOM   2172  OE2 GLU C 124     -15.050  36.688   6.883  1.00 86.07           O  
ATOM   2173  N   HIS C 125      -9.701  37.175   5.431  1.00 86.33           N  
ATOM   2174  CA  HIS C 125      -8.585  38.110   5.519  1.00 86.33           C  
ATOM   2175  C   HIS C 125      -7.814  38.173   4.205  1.00 86.33           C  
ATOM   2176  CB  HIS C 125      -7.646  37.718   6.661  1.00 86.33           C  
ATOM   2177  O   HIS C 125      -6.894  37.383   3.982  1.00 86.33           O  
ATOM   2178  CG  HIS C 125      -8.321  37.638   7.993  1.00 86.33           C  
ATOM   2179  CD2 HIS C 125      -8.694  38.609   8.860  1.00 86.33           C  
ATOM   2180  ND1 HIS C 125      -8.686  36.442   8.572  1.00 86.33           N  
ATOM   2181  CE1 HIS C 125      -9.257  36.682   9.741  1.00 86.33           C  
ATOM   2182  NE2 HIS C 125      -9.274  37.988   9.939  1.00 86.33           N  
ATOM   2183  N   GLU C 126      -8.107  39.105   3.320  1.00 83.22           N  
ATOM   2184  CA  GLU C 126      -7.672  39.188   1.929  1.00 83.22           C  
ATOM   2185  C   GLU C 126      -6.155  39.315   1.833  1.00 83.22           C  
ATOM   2186  CB  GLU C 126      -8.345  40.369   1.225  1.00 83.22           C  
ATOM   2187  O   GLU C 126      -5.552  38.881   0.849  1.00 83.22           O  
ATOM   2188  CG  GLU C 126      -9.630  40.001   0.498  1.00 83.22           C  
ATOM   2189  CD  GLU C 126     -10.326  41.196  -0.133  1.00 83.22           C  
ATOM   2190  OE1 GLU C 126     -11.432  41.028  -0.695  1.00 83.22           O  
ATOM   2191  OE2 GLU C 126      -9.759  42.310  -0.067  1.00 83.22           O  
ATOM   2192  N   ASP C 127      -5.455  39.741   2.885  1.00 83.66           N  
ATOM   2193  CA  ASP C 127      -4.012  39.945   2.807  1.00 83.66           C  
ATOM   2194  C   ASP C 127      -3.263  38.883   3.609  1.00 83.66           C  
ATOM   2195  CB  ASP C 127      -3.639  41.342   3.307  1.00 83.66           C  
ATOM   2196  O   ASP C 127      -2.047  38.977   3.790  1.00 83.66           O  
ATOM   2197  CG  ASP C 127      -4.153  42.451   2.406  1.00 83.66           C  
ATOM   2198  OD1 ASP C 127      -4.055  42.325   1.167  1.00 83.66           O  
ATOM   2199  OD2 ASP C 127      -4.658  43.462   2.941  1.00 83.66           O  
ATOM   2200  N   GLU C 128      -4.064  37.811   4.049  1.00 85.75           N  
ATOM   2201  CA  GLU C 128      -3.396  36.783   4.842  1.00 85.75           C  
ATOM   2202  C   GLU C 128      -3.374  35.446   4.106  1.00 85.75           C  
ATOM   2203  CB  GLU C 128      -4.081  36.623   6.201  1.00 85.75           C  
ATOM   2204  O   GLU C 128      -4.374  35.044   3.507  1.00 85.75           O  
ATOM   2205  CG  GLU C 128      -3.668  37.670   7.225  1.00 85.75           C  
ATOM   2206  CD  GLU C 128      -2.292  37.415   7.821  1.00 85.75           C  
ATOM   2207  OE1 GLU C 128      -1.608  38.390   8.206  1.00 85.75           O  
ATOM   2208  OE2 GLU C 128      -1.896  36.231   7.903  1.00 85.75           O  
ATOM   2209  N   LYS C 129      -2.341  34.806   4.172  1.00 82.55           N  
ATOM   2210  CA  LYS C 129      -2.213  33.467   3.605  1.00 82.55           C  
ATOM   2211  C   LYS C 129      -2.662  32.403   4.602  1.00 82.55           C  
ATOM   2212  CB  LYS C 129      -0.771  33.203   3.170  1.00 82.55           C  
ATOM   2213  O   LYS C 129      -2.586  32.610   5.815  1.00 82.55           O  
ATOM   2214  CG  LYS C 129      -0.290  34.105   2.043  1.00 82.55           C  
ATOM   2215  CD  LYS C 129       1.150  33.795   1.654  1.00 82.55           C  
ATOM   2216  CE  LYS C 129       1.659  34.750   0.583  1.00 82.55           C  
ATOM   2217  NZ  LYS C 129       3.076  34.459   0.210  1.00 82.55           N  
ATOM   2218  N   ILE C 130      -3.283  31.392   3.980  1.00 81.35           N  
ATOM   2219  CA  ILE C 130      -3.532  30.237   4.835  1.00 81.35           C  
ATOM   2220  C   ILE C 130      -2.205  29.605   5.250  1.00 81.35           C  
ATOM   2221  CB  ILE C 130      -4.425  29.193   4.127  1.00 81.35           C  
ATOM   2222  O   ILE C 130      -1.480  29.063   4.412  1.00 81.35           O  
ATOM   2223  CG1 ILE C 130      -5.815  29.778   3.851  1.00 81.35           C  
ATOM   2224  CG2 ILE C 130      -4.526  27.913   4.963  1.00 81.35           C  
ATOM   2225  CD1 ILE C 130      -6.851  28.743   3.435  1.00 81.35           C  
ATOM   2226  N   ASN C 131      -1.906  29.725   6.567  1.00 79.94           N  
ATOM   2227  CA  ASN C 131      -0.570  29.302   6.975  1.00 79.94           C  
ATOM   2228  C   ASN C 131      -0.622  28.357   8.171  1.00 79.94           C  
ATOM   2229  CB  ASN C 131       0.303  30.517   7.296  1.00 79.94           C  
ATOM   2230  O   ASN C 131       0.414  27.874   8.632  1.00 79.94           O  
ATOM   2231  CG  ASN C 131      -0.258  31.357   8.426  1.00 79.94           C  
ATOM   2232  ND2 ASN C 131       0.501  32.359   8.854  1.00 79.94           N  
ATOM   2233  OD1 ASN C 131      -1.364  31.107   8.913  1.00 79.94           O  
ATOM   2234  N   ILE C 132      -1.820  28.125   8.608  1.00 81.69           N  
ATOM   2235  CA  ILE C 132      -1.900  27.234   9.761  1.00 81.69           C  
ATOM   2236  C   ILE C 132      -3.014  26.212   9.545  1.00 81.69           C  
ATOM   2237  CB  ILE C 132      -2.141  28.022  11.068  1.00 81.69           C  
ATOM   2238  O   ILE C 132      -3.926  26.438   8.747  1.00 81.69           O  
ATOM   2239  CG1 ILE C 132      -3.375  28.921  10.931  1.00 81.69           C  
ATOM   2240  CG2 ILE C 132      -0.903  28.843  11.440  1.00 81.69           C  
ATOM   2241  CD1 ILE C 132      -3.829  29.554  12.239  1.00 81.69           C  
ATOM   2242  N   TYR C 133      -2.885  25.102  10.120  1.00 75.80           N  
ATOM   2243  CA  TYR C 133      -3.908  24.064  10.191  1.00 75.80           C  
ATOM   2244  C   TYR C 133      -4.383  23.863  11.625  1.00 75.80           C  
ATOM   2245  CB  TYR C 133      -3.373  22.743   9.628  1.00 75.80           C  
ATOM   2246  O   TYR C 133      -3.583  23.560  12.514  1.00 75.80           O  
ATOM   2247  CG  TYR C 133      -4.438  21.691   9.435  1.00 75.80           C  
ATOM   2248  CD1 TYR C 133      -4.633  20.688  10.382  1.00 75.80           C  
ATOM   2249  CD2 TYR C 133      -5.250  21.696   8.306  1.00 75.80           C  
ATOM   2250  CE1 TYR C 133      -5.612  19.714  10.208  1.00 75.80           C  
ATOM   2251  CE2 TYR C 133      -6.231  20.728   8.121  1.00 75.80           C  
ATOM   2252  OH  TYR C 133      -7.375  18.782   8.898  1.00 75.80           O  
ATOM   2253  CZ  TYR C 133      -6.405  19.743   9.076  1.00 75.80           C  
ATOM   2254  N   CYS C 134      -5.629  24.130  11.812  1.00 73.12           N  
ATOM   2255  CA  CYS C 134      -6.206  23.910  13.134  1.00 73.12           C  
ATOM   2256  C   CYS C 134      -6.371  22.421  13.416  1.00 73.12           C  
ATOM   2257  CB  CYS C 134      -7.557  24.614  13.253  1.00 73.12           C  
ATOM   2258  O   CYS C 134      -7.128  21.735  12.727  1.00 73.12           O  
ATOM   2259  SG  CYS C 134      -8.350  24.399  14.861  1.00 73.12           S  
ATOM   2260  N   LEU C 135      -5.673  21.993  14.432  1.00 71.12           N  
ATOM   2261  CA  LEU C 135      -5.693  20.567  14.741  1.00 71.12           C  
ATOM   2262  C   LEU C 135      -7.036  20.160  15.338  1.00 71.12           C  
ATOM   2263  CB  LEU C 135      -4.562  20.213  15.710  1.00 71.12           C  
ATOM   2264  O   LEU C 135      -7.516  19.050  15.096  1.00 71.12           O  
ATOM   2265  CG  LEU C 135      -3.137  20.366  15.174  1.00 71.12           C  
ATOM   2266  CD1 LEU C 135      -2.123  20.125  16.288  1.00 71.12           C  
ATOM   2267  CD2 LEU C 135      -2.898  19.409  14.011  1.00 71.12           C  
ATOM   2268  N   THR C 136      -7.682  21.155  15.994  1.00 67.99           N  
ATOM   2269  CA  THR C 136      -8.962  20.880  16.637  1.00 67.99           C  
ATOM   2270  C   THR C 136     -10.084  20.823  15.605  1.00 67.99           C  
ATOM   2271  CB  THR C 136      -9.293  21.942  17.702  1.00 67.99           C  
ATOM   2272  O   THR C 136     -10.883  19.884  15.600  1.00 67.99           O  
ATOM   2273  CG2 THR C 136     -10.481  21.513  18.556  1.00 67.99           C  
ATOM   2274  OG1 THR C 136      -8.153  22.133  18.549  1.00 67.99           O  
ATOM   2275  N   CYS C 137     -10.028  21.709  14.707  1.00 66.07           N  
ATOM   2276  CA  CYS C 137     -11.096  21.800  13.717  1.00 66.07           C  
ATOM   2277  C   CYS C 137     -10.736  21.028  12.454  1.00 66.07           C  
ATOM   2278  CB  CYS C 137     -11.383  23.260  13.370  1.00 66.07           C  
ATOM   2279  O   CYS C 137     -11.596  20.779  11.607  1.00 66.07           O  
ATOM   2280  SG  CYS C 137     -11.857  24.268  14.792  1.00 66.07           S  
ATOM   2281  N   GLU C 138      -9.434  20.703  12.378  1.00 69.61           N  
ATOM   2282  CA  GLU C 138      -8.910  19.966  11.232  1.00 69.61           C  
ATOM   2283  C   GLU C 138      -9.163  20.719   9.929  1.00 69.61           C  
ATOM   2284  CB  GLU C 138      -9.533  18.569  11.161  1.00 69.61           C  
ATOM   2285  O   GLU C 138      -9.608  20.130   8.942  1.00 69.61           O  
ATOM   2286  CG  GLU C 138      -9.123  17.654  12.306  1.00 69.61           C  
ATOM   2287  CD  GLU C 138      -9.693  16.250  12.185  1.00 69.61           C  
ATOM   2288  OE1 GLU C 138      -9.362  15.386  13.029  1.00 69.61           O  
ATOM   2289  OE2 GLU C 138     -10.475  16.011  11.239  1.00 69.61           O  
ATOM   2290  N   VAL C 139      -8.951  22.020  10.009  1.00 70.93           N  
ATOM   2291  CA  VAL C 139      -9.123  22.870   8.836  1.00 70.93           C  
ATOM   2292  C   VAL C 139      -7.930  23.815   8.702  1.00 70.93           C  
ATOM   2293  CB  VAL C 139     -10.438  23.679   8.908  1.00 70.93           C  
ATOM   2294  O   VAL C 139      -7.413  24.317   9.703  1.00 70.93           O  
ATOM   2295  CG1 VAL C 139     -10.606  24.550   7.665  1.00 70.93           C  
ATOM   2296  CG2 VAL C 139     -11.632  22.741   9.073  1.00 70.93           C  
ATOM   2297  N   PRO C 140      -7.520  24.043   7.483  1.00 79.00           N  
ATOM   2298  CA  PRO C 140      -6.510  25.085   7.290  1.00 79.00           C  
ATOM   2299  C   PRO C 140      -7.083  26.494   7.424  1.00 79.00           C  
ATOM   2300  CB  PRO C 140      -6.009  24.833   5.866  1.00 79.00           C  
ATOM   2301  O   PRO C 140      -8.201  26.755   6.972  1.00 79.00           O  
ATOM   2302  CG  PRO C 140      -7.108  24.066   5.205  1.00 79.00           C  
ATOM   2303  CD  PRO C 140      -7.906  23.365   6.266  1.00 79.00           C  
ATOM   2304  N   THR C 141      -6.414  27.338   8.125  1.00 83.19           N  
ATOM   2305  CA  THR C 141      -6.858  28.714   8.318  1.00 83.19           C  
ATOM   2306  C   THR C 141      -5.664  29.661   8.394  1.00 83.19           C  
ATOM   2307  CB  THR C 141      -7.708  28.853   9.595  1.00 83.19           C  
ATOM   2308  O   THR C 141      -4.513  29.220   8.379  1.00 83.19           O  
ATOM   2309  CG2 THR C 141      -6.874  28.585  10.843  1.00 83.19           C  
ATOM   2310  OG1 THR C 141      -8.240  30.181   9.665  1.00 83.19           O  
ATOM   2311  N   CYS C 142      -5.950  31.013   8.245  1.00 81.82           N  
ATOM   2312  CA  CYS C 142      -4.877  31.986   8.424  1.00 81.82           C  
ATOM   2313  C   CYS C 142      -4.689  32.325   9.898  1.00 81.82           C  
ATOM   2314  CB  CYS C 142      -5.171  33.260   7.632  1.00 81.82           C  
ATOM   2315  O   CYS C 142      -5.529  31.981  10.731  1.00 81.82           O  
ATOM   2316  SG  CYS C 142      -6.445  34.302   8.377  1.00 81.82           S  
ATOM   2317  N   SER C 143      -3.566  32.937  10.285  1.00 81.75           N  
ATOM   2318  CA  SER C 143      -3.236  33.281  11.664  1.00 81.75           C  
ATOM   2319  C   SER C 143      -4.290  34.202  12.270  1.00 81.75           C  
ATOM   2320  CB  SER C 143      -1.862  33.946  11.737  1.00 81.75           C  
ATOM   2321  O   SER C 143      -4.640  34.065  13.444  1.00 81.75           O  
ATOM   2322  OG  SER C 143      -1.824  35.112  10.932  1.00 81.75           O  
ATOM   2323  N   MET C 144      -4.851  35.033  11.399  1.00 81.32           N  
ATOM   2324  CA  MET C 144      -5.817  36.009  11.896  1.00 81.32           C  
ATOM   2325  C   MET C 144      -7.159  35.347  12.189  1.00 81.32           C  
ATOM   2326  CB  MET C 144      -6.004  37.143  10.886  1.00 81.32           C  
ATOM   2327  O   MET C 144      -7.796  35.646  13.201  1.00 81.32           O  
ATOM   2328  CG  MET C 144      -4.805  38.072  10.779  1.00 81.32           C  
ATOM   2329  SD  MET C 144      -4.702  39.252  12.181  1.00 81.32           S  
ATOM   2330  CE  MET C 144      -4.611  40.820  11.272  1.00 81.32           C  
ATOM   2331  N   CYS C 145      -7.552  34.463  11.329  1.00 81.94           N  
ATOM   2332  CA  CYS C 145      -8.793  33.732  11.557  1.00 81.94           C  
ATOM   2333  C   CYS C 145      -8.707  32.894  12.828  1.00 81.94           C  
ATOM   2334  CB  CYS C 145      -9.113  32.833  10.363  1.00 81.94           C  
ATOM   2335  O   CYS C 145      -9.691  32.765  13.559  1.00 81.94           O  
ATOM   2336  SG  CYS C 145      -9.762  33.725   8.934  1.00 81.94           S  
ATOM   2337  N   LYS C 146      -7.605  32.382  13.074  1.00 78.84           N  
ATOM   2338  CA  LYS C 146      -7.421  31.537  14.250  1.00 78.84           C  
ATOM   2339  C   LYS C 146      -7.476  32.362  15.533  1.00 78.84           C  
ATOM   2340  CB  LYS C 146      -6.092  30.784  14.169  1.00 78.84           C  
ATOM   2341  O   LYS C 146      -8.078  31.941  16.523  1.00 78.84           O  
ATOM   2342  CG  LYS C 146      -5.854  29.822  15.323  1.00 78.84           C  
ATOM   2343  CD  LYS C 146      -6.818  28.643  15.276  1.00 78.84           C  
ATOM   2344  CE  LYS C 146      -6.527  27.637  16.380  1.00 78.84           C  
ATOM   2345  NZ  LYS C 146      -7.485  26.491  16.353  1.00 78.84           N  
ATOM   2346  N   VAL C 147      -6.877  33.502  15.569  1.00 75.74           N  
ATOM   2347  CA  VAL C 147      -6.776  34.348  16.754  1.00 75.74           C  
ATOM   2348  C   VAL C 147      -8.105  35.060  16.995  1.00 75.74           C  
ATOM   2349  CB  VAL C 147      -5.634  35.381  16.618  1.00 75.74           C  
ATOM   2350  O   VAL C 147      -8.552  35.183  18.138  1.00 75.74           O  
ATOM   2351  CG1 VAL C 147      -5.601  36.311  17.829  1.00 75.74           C  
ATOM   2352  CG2 VAL C 147      -4.292  34.672  16.447  1.00 75.74           C  
ATOM   2353  N   PHE C 148      -8.756  35.493  15.872  1.00 72.78           N  
ATOM   2354  CA  PHE C 148      -9.924  36.345  16.061  1.00 72.78           C  
ATOM   2355  C   PHE C 148     -11.210  35.558  15.840  1.00 72.78           C  
ATOM   2356  CB  PHE C 148      -9.874  37.546  15.111  1.00 72.78           C  
ATOM   2357  O   PHE C 148     -12.302  36.045  16.141  1.00 72.78           O  
ATOM   2358  CG  PHE C 148      -8.735  38.490  15.387  1.00 72.78           C  
ATOM   2359  CD1 PHE C 148      -8.796  39.384  16.448  1.00 72.78           C  
ATOM   2360  CD2 PHE C 148      -7.603  38.484  14.583  1.00 72.78           C  
ATOM   2361  CE1 PHE C 148      -7.743  40.260  16.706  1.00 72.78           C  
ATOM   2362  CE2 PHE C 148      -6.547  39.355  14.833  1.00 72.78           C  
ATOM   2363  CZ  PHE C 148      -6.620  40.243  15.894  1.00 72.78           C  
ATOM   2364  N   GLY C 149     -11.256  34.339  15.790  1.00 62.60           N  
ATOM   2365  CA  GLY C 149     -12.381  33.419  15.738  1.00 62.60           C  
ATOM   2366  C   GLY C 149     -13.398  33.780  14.671  1.00 62.60           C  
ATOM   2367  O   GLY C 149     -14.575  33.432  14.785  1.00 62.60           O  
ATOM   2368  N   ILE C 150     -12.974  34.322  13.512  1.00 49.16           N  
ATOM   2369  CA  ILE C 150     -14.065  34.563  12.573  1.00 49.16           C  
ATOM   2370  C   ILE C 150     -14.376  33.282  11.804  1.00 49.16           C  
ATOM   2371  CB  ILE C 150     -13.724  35.708  11.593  1.00 49.16           C  
ATOM   2372  O   ILE C 150     -13.490  32.454  11.579  1.00 49.16           O  
ATOM   2373  CG1 ILE C 150     -13.330  36.972  12.365  1.00 49.16           C  
ATOM   2374  CG2 ILE C 150     -14.903  35.984  10.655  1.00 49.16           C  
ATOM   2375  CD1 ILE C 150     -12.693  38.052  11.500  1.00 49.16           C  
TER    2376      ILE C 150                                                      
ENDMDL                                                                          
END                                                                             
