# Supplementary material for: Structure and activation of the RING E3 ubiquitin ligase TRIM72 on the membrane
Source: Nat Struct Mol Biol. 2023 Sep 28;30(11):1695–706. doi: 10.1038/s41594-023-01111-7 (PMC10643145; doi:10.1038/s41594-023-01111-7)
Supplement: Supplementary file 5 — Predicted structures of the RING domain of 60 TRIM proteins. [file 41594_2023_1111_MOESM5_ESM.zip › R64_7c807_unrelaxed_rank_1_model_1.pdb]

MODEL     1                                                                     
ATOM      1  N   MET B   1     -12.169  -9.347   4.147  1.00 61.45           N  
ATOM      2  CA  MET B   1     -11.045  -9.336   5.079  1.00 61.45           C  
ATOM      3  C   MET B   1     -11.535  -9.282   6.522  1.00 61.45           C  
ATOM      4  CB  MET B   1     -10.122  -8.149   4.795  1.00 61.45           C  
ATOM      5  O   MET B   1     -12.337  -8.417   6.878  1.00 61.45           O  
ATOM      6  CG  MET B   1      -9.140  -8.393   3.661  1.00 61.45           C  
ATOM      7  SD  MET B   1      -7.946  -7.015   3.456  1.00 61.45           S  
ATOM      8  CE  MET B   1      -6.834  -7.737   2.218  1.00 61.45           C  
ATOM      9  N   ASP B   2     -11.296 -10.327   7.193  1.00 67.44           N  
ATOM     10  CA  ASP B   2     -11.689 -10.267   8.597  1.00 67.44           C  
ATOM     11  C   ASP B   2     -10.832  -9.263   9.365  1.00 67.44           C  
ATOM     12  CB  ASP B   2     -11.584 -11.650   9.244  1.00 67.44           C  
ATOM     13  O   ASP B   2      -9.903  -8.677   8.805  1.00 67.44           O  
ATOM     14  CG  ASP B   2     -10.158 -12.166   9.312  1.00 67.44           C  
ATOM     15  OD1 ASP B   2      -9.211 -11.367   9.148  1.00 67.44           O  
ATOM     16  OD2 ASP B   2      -9.979 -13.385   9.528  1.00 67.44           O  
ATOM     17  N   SER B   3     -11.274  -8.949  10.577  1.00 69.82           N  
ATOM     18  CA  SER B   3     -10.660  -7.911  11.398  1.00 69.82           C  
ATOM     19  C   SER B   3      -9.171  -8.174  11.597  1.00 69.82           C  
ATOM     20  CB  SER B   3     -11.356  -7.819  12.756  1.00 69.82           C  
ATOM     21  O   SER B   3      -8.362  -7.244  11.570  1.00 69.82           O  
ATOM     22  OG  SER B   3     -11.141  -8.998  13.512  1.00 69.82           O  
ATOM     23  N   ASP B   4      -8.796  -9.417  11.664  1.00 68.61           N  
ATOM     24  CA  ASP B   4      -7.391  -9.756  11.871  1.00 68.61           C  
ATOM     25  C   ASP B   4      -6.566  -9.468  10.618  1.00 68.61           C  
ATOM     26  CB  ASP B   4      -7.246 -11.226  12.268  1.00 68.61           C  
ATOM     27  O   ASP B   4      -5.460  -8.932  10.707  1.00 68.61           O  
ATOM     28  CG  ASP B   4      -7.721 -11.507  13.683  1.00 68.61           C  
ATOM     29  OD1 ASP B   4      -7.722 -10.580  14.522  1.00 68.61           O  
ATOM     30  OD2 ASP B   4      -8.095 -12.667  13.963  1.00 68.61           O  
ATOM     31  N   ASP B   5      -7.108  -9.811   9.521  1.00 75.83           N  
ATOM     32  CA  ASP B   5      -6.429  -9.555   8.254  1.00 75.83           C  
ATOM     33  C   ASP B   5      -6.274  -8.056   8.008  1.00 75.83           C  
ATOM     34  CB  ASP B   5      -7.192 -10.202   7.096  1.00 75.83           C  
ATOM     35  O   ASP B   5      -5.235  -7.606   7.522  1.00 75.83           O  
ATOM     36  CG  ASP B   5      -7.131 -11.719   7.121  1.00 75.83           C  
ATOM     37  OD1 ASP B   5      -6.180 -12.283   7.705  1.00 75.83           O  
ATOM     38  OD2 ASP B   5      -8.041 -12.358   6.549  1.00 75.83           O  
ATOM     39  N   LEU B   6      -7.304  -7.380   8.392  1.00 78.84           N  
ATOM     40  CA  LEU B   6      -7.258  -5.931   8.227  1.00 78.84           C  
ATOM     41  C   LEU B   6      -6.158  -5.320   9.089  1.00 78.84           C  
ATOM     42  CB  LEU B   6      -8.609  -5.307   8.585  1.00 78.84           C  
ATOM     43  O   LEU B   6      -5.432  -4.431   8.638  1.00 78.84           O  
ATOM     44  CG  LEU B   6      -8.717  -3.789   8.430  1.00 78.84           C  
ATOM     45  CD1 LEU B   6      -8.479  -3.386   6.978  1.00 78.84           C  
ATOM     46  CD2 LEU B   6     -10.079  -3.298   8.910  1.00 78.84           C  
ATOM     47  N   GLN B   7      -6.065  -5.784  10.252  1.00 78.52           N  
ATOM     48  CA  GLN B   7      -5.028  -5.284  11.148  1.00 78.52           C  
ATOM     49  C   GLN B   7      -3.636  -5.557  10.584  1.00 78.52           C  
ATOM     50  CB  GLN B   7      -5.166  -5.915  12.534  1.00 78.52           C  
ATOM     51  O   GLN B   7      -2.763  -4.688  10.624  1.00 78.52           O  
ATOM     52  CG  GLN B   7      -4.224  -5.324  13.575  1.00 78.52           C  
ATOM     53  CD  GLN B   7      -4.504  -3.860  13.855  1.00 78.52           C  
ATOM     54  NE2 GLN B   7      -3.445  -3.068  13.986  1.00 78.52           N  
ATOM     55  OE1 GLN B   7      -5.663  -3.443  13.952  1.00 78.52           O  
ATOM     56  N   VAL B   8      -3.480  -6.745  10.106  1.00 82.82           N  
ATOM     57  CA  VAL B   8      -2.204  -7.106   9.497  1.00 82.82           C  
ATOM     58  C   VAL B   8      -1.919  -6.188   8.310  1.00 82.82           C  
ATOM     59  CB  VAL B   8      -2.189  -8.583   9.043  1.00 82.82           C  
ATOM     60  O   VAL B   8      -0.799  -5.696   8.153  1.00 82.82           O  
ATOM     61  CG1 VAL B   8      -0.913  -8.896   8.264  1.00 82.82           C  
ATOM     62  CG2 VAL B   8      -2.324  -9.512  10.248  1.00 82.82           C  
ATOM     63  N   PHE B   9      -2.928  -5.974   7.570  1.00 86.32           N  
ATOM     64  CA  PHE B   9      -2.825  -5.092   6.414  1.00 86.32           C  
ATOM     65  C   PHE B   9      -2.422  -3.686   6.840  1.00 86.32           C  
ATOM     66  CB  PHE B   9      -4.153  -5.049   5.650  1.00 86.32           C  
ATOM     67  O   PHE B   9      -1.467  -3.119   6.304  1.00 86.32           O  
ATOM     68  CG  PHE B   9      -4.030  -4.510   4.250  1.00 86.32           C  
ATOM     69  CD1 PHE B   9      -4.062  -3.142   4.012  1.00 86.32           C  
ATOM     70  CD2 PHE B   9      -3.884  -5.373   3.172  1.00 86.32           C  
ATOM     71  CE1 PHE B   9      -3.949  -2.640   2.718  1.00 86.32           C  
ATOM     72  CE2 PHE B   9      -3.770  -4.879   1.876  1.00 86.32           C  
ATOM     73  CZ  PHE B   9      -3.804  -3.513   1.650  1.00 86.32           C  
ATOM     74  N   GLN B  10      -3.048  -3.155   7.853  1.00 87.72           N  
ATOM     75  CA  GLN B  10      -2.796  -1.803   8.339  1.00 87.72           C  
ATOM     76  C   GLN B  10      -1.406  -1.691   8.958  1.00 87.72           C  
ATOM     77  CB  GLN B  10      -3.859  -1.391   9.358  1.00 87.72           C  
ATOM     78  O   GLN B  10      -0.744  -0.659   8.827  1.00 87.72           O  
ATOM     79  CG  GLN B  10      -5.242  -1.184   8.755  1.00 87.72           C  
ATOM     80  CD  GLN B  10      -6.282  -0.797   9.790  1.00 87.72           C  
ATOM     81  NE2 GLN B  10      -7.078   0.220   9.479  1.00 87.72           N  
ATOM     82  OE1 GLN B  10      -6.370  -1.408  10.860  1.00 87.72           O  
ATOM     83  N   ASN B  11      -0.955  -2.762   9.544  1.00 86.58           N  
ATOM     84  CA  ASN B  11       0.357  -2.767  10.182  1.00 86.58           C  
ATOM     85  C   ASN B  11       1.479  -2.629   9.156  1.00 86.58           C  
ATOM     86  CB  ASN B  11       0.548  -4.039  11.010  1.00 86.58           C  
ATOM     87  O   ASN B  11       2.574  -2.169   9.485  1.00 86.58           O  
ATOM     88  CG  ASN B  11      -0.244  -4.018  12.303  1.00 86.58           C  
ATOM     89  ND2 ASN B  11      -0.415  -5.186  12.912  1.00 86.58           N  
ATOM     90  OD1 ASN B  11      -0.698  -2.962  12.750  1.00 86.58           O  
ATOM     91  N   GLU B  12       1.211  -3.047   7.943  1.00 94.05           N  
ATOM     92  CA  GLU B  12       2.220  -2.950   6.891  1.00 94.05           C  
ATOM     93  C   GLU B  12       2.434  -1.500   6.465  1.00 94.05           C  
ATOM     94  CB  GLU B  12       1.820  -3.800   5.683  1.00 94.05           C  
ATOM     95  O   GLU B  12       3.430  -1.180   5.813  1.00 94.05           O  
ATOM     96  CG  GLU B  12       1.808  -5.296   5.961  1.00 94.05           C  
ATOM     97  CD  GLU B  12       3.169  -5.844   6.359  1.00 94.05           C  
ATOM     98  OE1 GLU B  12       3.225  -6.854   7.097  1.00 94.05           O  
ATOM     99  OE2 GLU B  12       4.188  -5.258   5.930  1.00 94.05           O  
ATOM    100  N   LEU B  13       1.522  -0.596   6.911  1.00 95.09           N  
ATOM    101  CA  LEU B  13       1.571   0.802   6.496  1.00 95.09           C  
ATOM    102  C   LEU B  13       2.285   1.654   7.540  1.00 95.09           C  
ATOM    103  CB  LEU B  13       0.158   1.341   6.260  1.00 95.09           C  
ATOM    104  O   LEU B  13       2.191   2.883   7.513  1.00 95.09           O  
ATOM    105  CG  LEU B  13      -0.609   0.740   5.081  1.00 95.09           C  
ATOM    106  CD1 LEU B  13      -2.064   1.198   5.106  1.00 95.09           C  
ATOM    107  CD2 LEU B  13       0.054   1.122   3.761  1.00 95.09           C  
ATOM    108  N   ILE B  14       2.980   1.041   8.435  1.00 88.96           N  
ATOM    109  CA  ILE B  14       3.637   1.741   9.534  1.00 88.96           C  
ATOM    110  C   ILE B  14       5.121   1.915   9.220  1.00 88.96           C  
ATOM    111  CB  ILE B  14       3.457   0.989  10.871  1.00 88.96           C  
ATOM    112  O   ILE B  14       5.791   0.965   8.809  1.00 88.96           O  
ATOM    113  CG1 ILE B  14       1.973   0.916  11.247  1.00 88.96           C  
ATOM    114  CG2 ILE B  14       4.271   1.660  11.982  1.00 88.96           C  
ATOM    115  CD1 ILE B  14       1.353   2.264  11.588  1.00 88.96           C  
ATOM    116  N   CYS B  15       5.610   3.138   9.370  1.00 91.05           N  
ATOM    117  CA  CYS B  15       7.039   3.409   9.264  1.00 91.05           C  
ATOM    118  C   CYS B  15       7.801   2.788  10.428  1.00 91.05           C  
ATOM    119  CB  CYS B  15       7.297   4.915   9.219  1.00 91.05           C  
ATOM    120  O   CYS B  15       7.438   2.986  11.589  1.00 91.05           O  
ATOM    121  SG  CYS B  15       9.045   5.351   9.083  1.00 91.05           S  
ATOM    122  N   CYS B  16       8.823   2.079  10.097  1.00 90.30           N  
ATOM    123  CA  CYS B  16       9.553   1.363  11.138  1.00 90.30           C  
ATOM    124  C   CYS B  16      10.370   2.325  11.991  1.00 90.30           C  
ATOM    125  CB  CYS B  16      10.471   0.309  10.520  1.00 90.30           C  
ATOM    126  O   CYS B  16      10.829   1.963  13.076  1.00 90.30           O  
ATOM    127  SG  CYS B  16      11.825   1.003   9.546  1.00 90.30           S  
ATOM    128  N   ILE B  17      10.581   3.548  11.604  1.00 85.72           N  
ATOM    129  CA  ILE B  17      11.376   4.522  12.345  1.00 85.72           C  
ATOM    130  C   ILE B  17      10.488   5.259  13.345  1.00 85.72           C  
ATOM    131  CB  ILE B  17      12.064   5.529  11.396  1.00 85.72           C  
ATOM    132  O   ILE B  17      10.755   5.245  14.549  1.00 85.72           O  
ATOM    133  CG1 ILE B  17      12.979   4.795  10.410  1.00 85.72           C  
ATOM    134  CG2 ILE B  17      12.847   6.576  12.194  1.00 85.72           C  
ATOM    135  CD1 ILE B  17      13.605   5.698   9.356  1.00 85.72           C  
ATOM    136  N   CYS B  18       9.362   5.816  12.936  1.00 82.65           N  
ATOM    137  CA  CYS B  18       8.514   6.610  13.817  1.00 82.65           C  
ATOM    138  C   CYS B  18       7.375   5.770  14.381  1.00 82.65           C  
ATOM    139  CB  CYS B  18       7.948   7.818  13.070  1.00 82.65           C  
ATOM    140  O   CYS B  18       6.719   6.172  15.344  1.00 82.65           O  
ATOM    141  SG  CYS B  18       6.733   7.387  11.804  1.00 82.65           S  
ATOM    142  N   VAL B  19       7.134   4.641  13.748  1.00 80.02           N  
ATOM    143  CA  VAL B  19       6.122   3.672  14.155  1.00 80.02           C  
ATOM    144  C   VAL B  19       4.730   4.279  13.992  1.00 80.02           C  
ATOM    145  CB  VAL B  19       6.334   3.209  15.614  1.00 80.02           C  
ATOM    146  O   VAL B  19       3.845   4.047  14.818  1.00 80.02           O  
ATOM    147  CG1 VAL B  19       5.690   1.843  15.846  1.00 80.02           C  
ATOM    148  CG2 VAL B  19       7.824   3.164  15.948  1.00 80.02           C  
ATOM    149  N   ASN B  20       4.550   5.159  13.116  1.00 78.22           N  
ATOM    150  CA  ASN B  20       3.274   5.714  12.679  1.00 78.22           C  
ATOM    151  C   ASN B  20       2.984   5.373  11.220  1.00 78.22           C  
ATOM    152  CB  ASN B  20       3.250   7.231  12.884  1.00 78.22           C  
ATOM    153  O   ASN B  20       3.873   4.922  10.496  1.00 78.22           O  
ATOM    154  CG  ASN B  20       3.300   7.622  14.348  1.00 78.22           C  
ATOM    155  ND2 ASN B  20       4.376   8.289  14.747  1.00 78.22           N  
ATOM    156  OD1 ASN B  20       2.379   7.327  15.114  1.00 78.22           O  
ATOM    157  N   TYR B  21       1.677   5.558  10.841  1.00 86.99           N  
ATOM    158  CA  TYR B  21       1.398   5.410   9.417  1.00 86.99           C  
ATOM    159  C   TYR B  21       2.280   6.336   8.588  1.00 86.99           C  
ATOM    160  CB  TYR B  21      -0.079   5.697   9.126  1.00 86.99           C  
ATOM    161  O   TYR B  21       2.563   7.464   8.998  1.00 86.99           O  
ATOM    162  CG  TYR B  21      -1.011   4.599   9.578  1.00 86.99           C  
ATOM    163  CD1 TYR B  21      -0.943   3.326   9.017  1.00 86.99           C  
ATOM    164  CD2 TYR B  21      -1.961   4.832  10.566  1.00 86.99           C  
ATOM    165  CE1 TYR B  21      -1.801   2.311   9.429  1.00 86.99           C  
ATOM    166  CE2 TYR B  21      -2.824   3.826  10.986  1.00 86.99           C  
ATOM    167  OH  TYR B  21      -3.588   1.570  10.825  1.00 86.99           O  
ATOM    168  CZ  TYR B  21      -2.736   2.570  10.413  1.00 86.99           C  
ATOM    169  N   PHE B  22       2.755   5.843   7.478  1.00 91.85           N  
ATOM    170  CA  PHE B  22       3.640   6.607   6.607  1.00 91.85           C  
ATOM    171  C   PHE B  22       3.085   8.005   6.363  1.00 91.85           C  
ATOM    172  CB  PHE B  22       3.842   5.881   5.273  1.00 91.85           C  
ATOM    173  O   PHE B  22       1.884   8.171   6.138  1.00 91.85           O  
ATOM    174  CG  PHE B  22       4.703   4.652   5.375  1.00 91.85           C  
ATOM    175  CD1 PHE B  22       6.043   4.752   5.730  1.00 91.85           C  
ATOM    176  CD2 PHE B  22       4.173   3.395   5.116  1.00 91.85           C  
ATOM    177  CE1 PHE B  22       6.843   3.616   5.825  1.00 91.85           C  
ATOM    178  CE2 PHE B  22       4.966   2.255   5.209  1.00 91.85           C  
ATOM    179  CZ  PHE B  22       6.301   2.368   5.563  1.00 91.85           C  
ATOM    180  N   ILE B  23       3.949   8.973   6.455  1.00 87.55           N  
ATOM    181  CA  ILE B  23       3.698  10.336   5.999  1.00 87.55           C  
ATOM    182  C   ILE B  23       4.709  10.712   4.918  1.00 87.55           C  
ATOM    183  CB  ILE B  23       3.763  11.344   7.168  1.00 87.55           C  
ATOM    184  O   ILE B  23       5.920  10.680   5.153  1.00 87.55           O  
ATOM    185  CG1 ILE B  23       2.702  11.008   8.223  1.00 87.55           C  
ATOM    186  CG2 ILE B  23       3.590  12.777   6.656  1.00 87.55           C  
ATOM    187  CD1 ILE B  23       2.741  11.909   9.449  1.00 87.55           C  
ATOM    188  N   ASP B  24       4.229  11.100   3.755  1.00 90.43           N  
ATOM    189  CA  ASP B  24       5.083  11.367   2.602  1.00 90.43           C  
ATOM    190  C   ASP B  24       6.101  10.247   2.401  1.00 90.43           C  
ATOM    191  CB  ASP B  24       5.801  12.708   2.765  1.00 90.43           C  
ATOM    192  O   ASP B  24       7.309  10.491   2.400  1.00 90.43           O  
ATOM    193  CG  ASP B  24       6.445  13.196   1.479  1.00 90.43           C  
ATOM    194  OD1 ASP B  24       5.971  12.830   0.382  1.00 90.43           O  
ATOM    195  OD2 ASP B  24       7.438  13.951   1.564  1.00 90.43           O  
ATOM    196  N   PRO B  25       5.627   9.036   2.182  1.00 96.59           N  
ATOM    197  CA  PRO B  25       6.496   7.862   2.084  1.00 96.59           C  
ATOM    198  C   PRO B  25       7.390   7.891   0.846  1.00 96.59           C  
ATOM    199  CB  PRO B  25       5.508   6.695   2.016  1.00 96.59           C  
ATOM    200  O   PRO B  25       6.954   8.325  -0.224  1.00 96.59           O  
ATOM    201  CG  PRO B  25       4.279   7.272   1.390  1.00 96.59           C  
ATOM    202  CD  PRO B  25       4.153   8.705   1.819  1.00 96.59           C  
ATOM    203  N   VAL B  26       8.584   7.452   0.994  1.00 95.88           N  
ATOM    204  CA  VAL B  26       9.528   7.267  -0.103  1.00 95.88           C  
ATOM    205  C   VAL B  26      10.061   5.836  -0.091  1.00 95.88           C  
ATOM    206  CB  VAL B  26      10.699   8.272  -0.020  1.00 95.88           C  
ATOM    207  O   VAL B  26      10.223   5.236   0.974  1.00 95.88           O  
ATOM    208  CG1 VAL B  26      10.188   9.707  -0.136  1.00 95.88           C  
ATOM    209  CG2 VAL B  26      11.474   8.081   1.282  1.00 95.88           C  
ATOM    210  N   THR B  27      10.252   5.239  -1.211  1.00 96.05           N  
ATOM    211  CA  THR B  27      10.879   3.931  -1.366  1.00 96.05           C  
ATOM    212  C   THR B  27      12.308   4.074  -1.881  1.00 96.05           C  
ATOM    213  CB  THR B  27      10.072   3.035  -2.324  1.00 96.05           C  
ATOM    214  O   THR B  27      12.533   4.636  -2.955  1.00 96.05           O  
ATOM    215  CG2 THR B  27      10.672   1.635  -2.404  1.00 96.05           C  
ATOM    216  OG1 THR B  27       8.722   2.938  -1.854  1.00 96.05           O  
ATOM    217  N   ILE B  28      13.265   3.511  -1.107  1.00 93.72           N  
ATOM    218  CA  ILE B  28      14.664   3.715  -1.468  1.00 93.72           C  
ATOM    219  C   ILE B  28      15.144   2.560  -2.344  1.00 93.72           C  
ATOM    220  CB  ILE B  28      15.558   3.845  -0.215  1.00 93.72           C  
ATOM    221  O   ILE B  28      14.367   1.665  -2.682  1.00 93.72           O  
ATOM    222  CG1 ILE B  28      15.497   2.561   0.621  1.00 93.72           C  
ATOM    223  CG2 ILE B  28      15.145   5.062   0.619  1.00 93.72           C  
ATOM    224  CD1 ILE B  28      16.391   2.582   1.853  1.00 93.72           C  
ATOM    225  N   ASP B  29      16.442   2.505  -2.711  1.00 91.36           N  
ATOM    226  CA  ASP B  29      17.001   1.644  -3.749  1.00 91.36           C  
ATOM    227  C   ASP B  29      16.777   0.170  -3.418  1.00 91.36           C  
ATOM    228  CB  ASP B  29      18.494   1.921  -3.931  1.00 91.36           C  
ATOM    229  O   ASP B  29      16.461  -0.629  -4.302  1.00 91.36           O  
ATOM    230  CG  ASP B  29      18.777   3.300  -4.499  1.00 91.36           C  
ATOM    231  OD1 ASP B  29      17.942   3.826  -5.267  1.00 91.36           O  
ATOM    232  OD2 ASP B  29      19.845   3.865  -4.179  1.00 91.36           O  
ATOM    233  N   CYS B  30      16.814  -0.144  -2.117  1.00 94.29           N  
ATOM    234  CA  CYS B  30      16.705  -1.545  -1.724  1.00 94.29           C  
ATOM    235  C   CYS B  30      15.249  -1.993  -1.697  1.00 94.29           C  
ATOM    236  CB  CYS B  30      17.342  -1.768  -0.353  1.00 94.29           C  
ATOM    237  O   CYS B  30      14.962  -3.176  -1.507  1.00 94.29           O  
ATOM    238  SG  CYS B  30      16.454  -0.968   1.001  1.00 94.29           S  
ATOM    239  N   GLY B  31      14.307  -1.068  -1.823  1.00 95.68           N  
ATOM    240  CA  GLY B  31      12.901  -1.429  -1.920  1.00 95.68           C  
ATOM    241  C   GLY B  31      12.128  -1.166  -0.642  1.00 95.68           C  
ATOM    242  O   GLY B  31      10.902  -1.290  -0.616  1.00 95.68           O  
ATOM    243  N   HIS B  32      12.779  -0.753   0.390  1.00 96.99           N  
ATOM    244  CA  HIS B  32      12.098  -0.453   1.645  1.00 96.99           C  
ATOM    245  C   HIS B  32      11.608   0.991   1.673  1.00 96.99           C  
ATOM    246  CB  HIS B  32      13.024  -0.717   2.833  1.00 96.99           C  
ATOM    247  O   HIS B  32      12.200   1.865   1.035  1.00 96.99           O  
ATOM    248  CG  HIS B  32      13.286  -2.168   3.079  1.00 96.99           C  
ATOM    249  CD2 HIS B  32      12.508  -3.133   3.623  1.00 96.99           C  
ATOM    250  ND1 HIS B  32      14.480  -2.774   2.751  1.00 96.99           N  
ATOM    251  CE1 HIS B  32      14.423  -4.053   3.084  1.00 96.99           C  
ATOM    252  NE2 HIS B  32      13.237  -4.296   3.615  1.00 96.99           N  
ATOM    253  N   SER B  33      10.584   1.258   2.414  1.00 97.14           N  
ATOM    254  CA  SER B  33       9.953   2.573   2.431  1.00 97.14           C  
ATOM    255  C   SER B  33       9.952   3.168   3.835  1.00 97.14           C  
ATOM    256  CB  SER B  33       8.519   2.487   1.905  1.00 97.14           C  
ATOM    257  O   SER B  33       9.923   2.435   4.826  1.00 97.14           O  
ATOM    258  OG  SER B  33       8.500   1.993   0.577  1.00 97.14           O  
ATOM    259  N   PHE B  34       9.985   4.468   3.868  1.00 92.69           N  
ATOM    260  CA  PHE B  34       9.995   5.250   5.099  1.00 92.69           C  
ATOM    261  C   PHE B  34       9.329   6.604   4.886  1.00 92.69           C  
ATOM    262  CB  PHE B  34      11.429   5.443   5.604  1.00 92.69           C  
ATOM    263  O   PHE B  34       9.175   7.054   3.749  1.00 92.69           O  
ATOM    264  CG  PHE B  34      12.231   4.171   5.655  1.00 92.69           C  
ATOM    265  CD1 PHE B  34      12.232   3.379   6.797  1.00 92.69           C  
ATOM    266  CD2 PHE B  34      12.984   3.766   4.561  1.00 92.69           C  
ATOM    267  CE1 PHE B  34      12.973   2.201   6.848  1.00 92.69           C  
ATOM    268  CE2 PHE B  34      13.728   2.590   4.604  1.00 92.69           C  
ATOM    269  CZ  PHE B  34      13.722   1.810   5.749  1.00 92.69           C  
ATOM    270  N   CYS B  35       8.916   7.189   6.022  1.00 89.95           N  
ATOM    271  CA  CYS B  35       8.568   8.599   5.890  1.00 89.95           C  
ATOM    272  C   CYS B  35       9.768   9.415   5.424  1.00 89.95           C  
ATOM    273  CB  CYS B  35       8.049   9.150   7.218  1.00 89.95           C  
ATOM    274  O   CYS B  35      10.893   9.182   5.870  1.00 89.95           O  
ATOM    275  SG  CYS B  35       6.597   8.280   7.849  1.00 89.95           S  
ATOM    276  N   ARG B  36       9.553  10.301   4.575  1.00 90.86           N  
ATOM    277  CA  ARG B  36      10.646  11.143   4.101  1.00 90.86           C  
ATOM    278  C   ARG B  36      11.352  11.831   5.265  1.00 90.86           C  
ATOM    279  CB  ARG B  36      10.130  12.188   3.110  1.00 90.86           C  
ATOM    280  O   ARG B  36      12.578  11.777   5.374  1.00 90.86           O  
ATOM    281  CG  ARG B  36      11.222  13.058   2.507  1.00 90.86           C  
ATOM    282  CD  ARG B  36      10.659  14.057   1.506  1.00 90.86           C  
ATOM    283  NE  ARG B  36      10.133  13.391   0.318  1.00 90.86           N  
ATOM    284  NH1 ARG B  36       7.971  14.157   0.593  1.00 90.86           N  
ATOM    285  NH2 ARG B  36       8.496  12.808  -1.185  1.00 90.86           N  
ATOM    286  CZ  ARG B  36       8.868  13.454  -0.089  1.00 90.86           C  
ATOM    287  N   PRO B  37      10.654  12.449   6.125  1.00 82.00           N  
ATOM    288  CA  PRO B  37      11.339  13.087   7.252  1.00 82.00           C  
ATOM    289  C   PRO B  37      12.135  12.094   8.097  1.00 82.00           C  
ATOM    290  CB  PRO B  37      10.192  13.696   8.062  1.00 82.00           C  
ATOM    291  O   PRO B  37      13.207  12.431   8.606  1.00 82.00           O  
ATOM    292  CG  PRO B  37       8.954  13.077   7.497  1.00 82.00           C  
ATOM    293  CD  PRO B  37       9.283  12.494   6.153  1.00 82.00           C  
ATOM    294  N   CYS B  38      11.573  10.925   8.346  1.00 83.54           N  
ATOM    295  CA  CYS B  38      12.287   9.905   9.106  1.00 83.54           C  
ATOM    296  C   CYS B  38      13.602   9.540   8.428  1.00 83.54           C  
ATOM    297  CB  CYS B  38      11.423   8.656   9.271  1.00 83.54           C  
ATOM    298  O   CYS B  38      14.638   9.437   9.087  1.00 83.54           O  
ATOM    299  SG  CYS B  38      10.023   8.881  10.390  1.00 83.54           S  
ATOM    300  N   LEU B  39      13.496   9.355   7.167  1.00 87.87           N  
ATOM    301  CA  LEU B  39      14.699   9.005   6.421  1.00 87.87           C  
ATOM    302  C   LEU B  39      15.726  10.131   6.486  1.00 87.87           C  
ATOM    303  CB  LEU B  39      14.354   8.697   4.961  1.00 87.87           C  
ATOM    304  O   LEU B  39      16.924   9.877   6.631  1.00 87.87           O  
ATOM    305  CG  LEU B  39      15.483   8.120   4.105  1.00 87.87           C  
ATOM    306  CD1 LEU B  39      15.979   6.806   4.699  1.00 87.87           C  
ATOM    307  CD2 LEU B  39      15.015   7.920   2.668  1.00 87.87           C  
ATOM    308  N   CYS B  40      15.340  11.355   6.303  1.00 81.75           N  
ATOM    309  CA  CYS B  40      16.224  12.515   6.341  1.00 81.75           C  
ATOM    310  C   CYS B  40      16.932  12.617   7.686  1.00 81.75           C  
ATOM    311  CB  CYS B  40      15.437  13.797   6.070  1.00 81.75           C  
ATOM    312  O   CYS B  40      18.112  12.966   7.747  1.00 81.75           O  
ATOM    313  SG  CYS B  40      14.880  13.962   4.360  1.00 81.75           S  
ATOM    314  N   LEU B  41      16.239  12.330   8.706  1.00 75.94           N  
ATOM    315  CA  LEU B  41      16.819  12.392  10.043  1.00 75.94           C  
ATOM    316  C   LEU B  41      17.877  11.309  10.227  1.00 75.94           C  
ATOM    317  CB  LEU B  41      15.729  12.243  11.108  1.00 75.94           C  
ATOM    318  O   LEU B  41      18.846  11.502  10.965  1.00 75.94           O  
ATOM    319  CG  LEU B  41      14.764  13.420  11.260  1.00 75.94           C  
ATOM    320  CD1 LEU B  41      13.667  13.080  12.264  1.00 75.94           C  
ATOM    321  CD2 LEU B  41      15.517  14.676  11.688  1.00 75.94           C  
ATOM    322  N   CYS B  42      17.729  10.213   9.611  1.00 74.71           N  
ATOM    323  CA  CYS B  42      18.668   9.102   9.724  1.00 74.71           C  
ATOM    324  C   CYS B  42      19.909   9.348   8.874  1.00 74.71           C  
ATOM    325  CB  CYS B  42      18.001   7.793   9.303  1.00 74.71           C  
ATOM    326  O   CYS B  42      20.956   8.743   9.108  1.00 74.71           O  
ATOM    327  SG  CYS B  42      16.710   7.236  10.436  1.00 74.71           S  
ATOM    328  N   SER B  43      19.773  10.066   7.802  1.00 71.59           N  
ATOM    329  CA  SER B  43      20.883  10.305   6.884  1.00 71.59           C  
ATOM    330  C   SER B  43      21.880  11.299   7.470  1.00 71.59           C  
ATOM    331  CB  SER B  43      20.366  10.820   5.541  1.00 71.59           C  
ATOM    332  O   SER B  43      21.488  12.266   8.125  1.00 71.59           O  
ATOM    333  OG  SER B  43      19.962  12.174   5.643  1.00 71.59           O  
ATOM    334  N   GLU B  44      23.004  10.826   7.978  1.00 61.07           N  
ATOM    335  CA  GLU B  44      24.061  11.680   8.511  1.00 61.07           C  
ATOM    336  C   GLU B  44      24.471  12.746   7.499  1.00 61.07           C  
ATOM    337  CB  GLU B  44      25.277  10.843   8.916  1.00 61.07           C  
ATOM    338  O   GLU B  44      24.372  12.531   6.289  1.00 61.07           O  
ATOM    339  CG  GLU B  44      25.210  10.310  10.339  1.00 61.07           C  
ATOM    340  CD  GLU B  44      25.447   8.811  10.430  1.00 61.07           C  
ATOM    341  OE1 GLU B  44      24.964   8.177  11.396  1.00 61.07           O  
ATOM    342  OE2 GLU B  44      26.121   8.265   9.528  1.00 61.07           O  
ATOM    343  N   GLU B  45      24.569  14.014   7.923  1.00 53.83           N  
ATOM    344  CA  GLU B  45      25.024  15.165   7.150  1.00 53.83           C  
ATOM    345  C   GLU B  45      26.280  14.831   6.349  1.00 53.83           C  
ATOM    346  CB  GLU B  45      25.289  16.360   8.069  1.00 53.83           C  
ATOM    347  O   GLU B  45      27.348  14.611   6.924  1.00 53.83           O  
ATOM    348  CG  GLU B  45      24.050  16.864   8.795  1.00 53.83           C  
ATOM    349  CD  GLU B  45      23.796  16.153  10.114  1.00 53.83           C  
ATOM    350  OE1 GLU B  45      22.644  16.175  10.604  1.00 53.83           O  
ATOM    351  OE2 GLU B  45      24.757  15.569  10.663  1.00 53.83           O  
ATOM    352  N   GLY B  46      26.069  14.454   5.019  1.00 54.41           N  
ATOM    353  CA  GLY B  46      26.896  14.685   3.846  1.00 54.41           C  
ATOM    354  C   GLY B  46      28.134  13.809   3.806  1.00 54.41           C  
ATOM    355  O   GLY B  46      28.941  13.908   2.880  1.00 54.41           O  
ATOM    356  N   ARG B  47      28.414  12.789   4.679  1.00 55.97           N  
ATOM    357  CA  ARG B  47      29.744  12.206   4.536  1.00 55.97           C  
ATOM    358  C   ARG B  47      29.658  10.732   4.155  1.00 55.97           C  
ATOM    359  CB  ARG B  47      30.544  12.367   5.830  1.00 55.97           C  
ATOM    360  O   ARG B  47      30.518  10.220   3.435  1.00 55.97           O  
ATOM    361  CG  ARG B  47      31.004  13.791   6.097  1.00 55.97           C  
ATOM    362  CD  ARG B  47      31.894  13.875   7.329  1.00 55.97           C  
ATOM    363  NE  ARG B  47      32.330  15.244   7.587  1.00 55.97           N  
ATOM    364  NH1 ARG B  47      33.164  14.801   9.696  1.00 55.97           N  
ATOM    365  NH2 ARG B  47      33.278  16.923   8.836  1.00 55.97           N  
ATOM    366  CZ  ARG B  47      32.923  15.653   8.706  1.00 55.97           C  
ATOM    367  N   ALA B  48      28.532  10.074   4.378  1.00 64.21           N  
ATOM    368  CA  ALA B  48      28.498   8.643   4.085  1.00 64.21           C  
ATOM    369  C   ALA B  48      27.189   8.253   3.405  1.00 64.21           C  
ATOM    370  CB  ALA B  48      28.691   7.833   5.365  1.00 64.21           C  
ATOM    371  O   ALA B  48      26.174   8.937   3.559  1.00 64.21           O  
ATOM    372  N   PRO B  49      27.390   7.303   2.432  1.00 73.82           N  
ATOM    373  CA  PRO B  49      26.135   6.833   1.842  1.00 73.82           C  
ATOM    374  C   PRO B  49      25.126   6.370   2.891  1.00 73.82           C  
ATOM    375  CB  PRO B  49      26.576   5.666   0.956  1.00 73.82           C  
ATOM    376  O   PRO B  49      25.516   5.855   3.942  1.00 73.82           O  
ATOM    377  CG  PRO B  49      27.984   5.383   1.370  1.00 73.82           C  
ATOM    378  CD  PRO B  49      28.468   6.519   2.224  1.00 73.82           C  
ATOM    379  N   MET B  50      23.989   6.743   2.708  1.00 80.51           N  
ATOM    380  CA  MET B  50      22.907   6.361   3.611  1.00 80.51           C  
ATOM    381  C   MET B  50      22.672   4.854   3.572  1.00 80.51           C  
ATOM    382  CB  MET B  50      21.618   7.100   3.249  1.00 80.51           C  
ATOM    383  O   MET B  50      22.716   4.242   2.504  1.00 80.51           O  
ATOM    384  CG  MET B  50      20.466   6.827   4.203  1.00 80.51           C  
ATOM    385  SD  MET B  50      18.898   7.607   3.653  1.00 80.51           S  
ATOM    386  CE  MET B  50      18.343   6.384   2.433  1.00 80.51           C  
ATOM    387  N   ARG B  51      22.555   4.241   4.730  1.00 87.73           N  
ATOM    388  CA  ARG B  51      22.196   2.831   4.840  1.00 87.73           C  
ATOM    389  C   ARG B  51      20.716   2.667   5.170  1.00 87.73           C  
ATOM    390  CB  ARG B  51      23.050   2.141   5.906  1.00 87.73           C  
ATOM    391  O   ARG B  51      20.157   3.447   5.943  1.00 87.73           O  
ATOM    392  CG  ARG B  51      24.531   2.086   5.568  1.00 87.73           C  
ATOM    393  CD  ARG B  51      25.330   1.370   6.649  1.00 87.73           C  
ATOM    394  NE  ARG B  51      26.762   1.394   6.365  1.00 87.73           N  
ATOM    395  NH1 ARG B  51      27.225  -0.578   7.476  1.00 87.73           N  
ATOM    396  NH2 ARG B  51      28.911   0.589   6.451  1.00 87.73           N  
ATOM    397  CZ  ARG B  51      27.630   0.468   6.765  1.00 87.73           C  
ATOM    398  N   CYS B  52      20.122   1.696   4.598  1.00 93.44           N  
ATOM    399  CA  CYS B  52      18.705   1.444   4.837  1.00 93.44           C  
ATOM    400  C   CYS B  52      18.455   1.080   6.296  1.00 93.44           C  
ATOM    401  CB  CYS B  52      18.199   0.324   3.928  1.00 93.44           C  
ATOM    402  O   CYS B  52      19.062   0.145   6.820  1.00 93.44           O  
ATOM    403  SG  CYS B  52      16.480  -0.138   4.231  1.00 93.44           S  
ATOM    404  N   PRO B  53      17.557   1.796   6.925  1.00 89.40           N  
ATOM    405  CA  PRO B  53      17.251   1.509   8.328  1.00 89.40           C  
ATOM    406  C   PRO B  53      16.686   0.106   8.534  1.00 89.40           C  
ATOM    407  CB  PRO B  53      16.212   2.574   8.687  1.00 89.40           C  
ATOM    408  O   PRO B  53      16.740  -0.429   9.645  1.00 89.40           O  
ATOM    409  CG  PRO B  53      16.511   3.722   7.778  1.00 89.40           C  
ATOM    410  CD  PRO B  53      16.940   3.176   6.446  1.00 89.40           C  
ATOM    411  N   SER B  54      16.180  -0.544   7.527  1.00 92.11           N  
ATOM    412  CA  SER B  54      15.559  -1.859   7.652  1.00 92.11           C  
ATOM    413  C   SER B  54      16.557  -2.972   7.349  1.00 92.11           C  
ATOM    414  CB  SER B  54      14.355  -1.974   6.716  1.00 92.11           C  
ATOM    415  O   SER B  54      16.708  -3.908   8.137  1.00 92.11           O  
ATOM    416  OG  SER B  54      13.143  -1.925   7.449  1.00 92.11           O  
ATOM    417  N   CYS B  55      17.331  -2.935   6.273  1.00 95.45           N  
ATOM    418  CA  CYS B  55      18.174  -4.049   5.852  1.00 95.45           C  
ATOM    419  C   CYS B  55      19.647  -3.657   5.876  1.00 95.45           C  
ATOM    420  CB  CYS B  55      17.784  -4.517   4.451  1.00 95.45           C  
ATOM    421  O   CYS B  55      20.521  -4.499   5.662  1.00 95.45           O  
ATOM    422  SG  CYS B  55      18.242  -3.359   3.142  1.00 95.45           S  
ATOM    423  N   ARG B  56      20.013  -2.392   5.955  1.00 91.36           N  
ATOM    424  CA  ARG B  56      21.356  -1.847   6.129  1.00 91.36           C  
ATOM    425  C   ARG B  56      22.104  -1.798   4.801  1.00 91.36           C  
ATOM    426  CB  ARG B  56      22.145  -2.678   7.144  1.00 91.36           C  
ATOM    427  O   ARG B  56      23.296  -1.486   4.765  1.00 91.36           O  
ATOM    428  CG  ARG B  56      21.558  -2.658   8.546  1.00 91.36           C  
ATOM    429  CD  ARG B  56      22.483  -3.324   9.555  1.00 91.36           C  
ATOM    430  NE  ARG B  56      22.443  -4.780   9.445  1.00 91.36           N  
ATOM    431  NH1 ARG B  56      24.375  -5.132  10.660  1.00 91.36           N  
ATOM    432  NH2 ARG B  56      23.209  -6.913   9.811  1.00 91.36           N  
ATOM    433  CZ  ARG B  56      23.342  -5.605   9.972  1.00 91.36           C  
ATOM    434  N   LYS B  57      21.436  -2.146   3.721  1.00 92.53           N  
ATOM    435  CA  LYS B  57      22.061  -1.972   2.413  1.00 92.53           C  
ATOM    436  C   LYS B  57      22.311  -0.497   2.115  1.00 92.53           C  
ATOM    437  CB  LYS B  57      21.190  -2.588   1.316  1.00 92.53           C  
ATOM    438  O   LYS B  57      21.550   0.368   2.552  1.00 92.53           O  
ATOM    439  CG  LYS B  57      21.194  -4.109   1.304  1.00 92.53           C  
ATOM    440  CD  LYS B  57      20.369  -4.661   0.148  1.00 92.53           C  
ATOM    441  CE  LYS B  57      20.318  -6.183   0.173  1.00 92.53           C  
ATOM    442  NZ  LYS B  57      19.437  -6.725  -0.904  1.00 92.53           N  
ATOM    443  N   ILE B  58      23.295  -0.209   1.390  1.00 89.52           N  
ATOM    444  CA  ILE B  58      23.647   1.160   1.029  1.00 89.52           C  
ATOM    445  C   ILE B  58      22.692   1.673  -0.046  1.00 89.52           C  
ATOM    446  CB  ILE B  58      25.109   1.257   0.538  1.00 89.52           C  
ATOM    447  O   ILE B  58      22.410   0.972  -1.020  1.00 89.52           O  
ATOM    448  CG1 ILE B  58      26.078   0.902   1.672  1.00 89.52           C  
ATOM    449  CG2 ILE B  58      25.401   2.655  -0.014  1.00 89.52           C  
ATOM    450  CD1 ILE B  58      27.523   0.734   1.221  1.00 89.52           C  
ATOM    451  N   SER B  59      22.079   2.778   0.253  1.00 85.73           N  
ATOM    452  CA  SER B  59      21.251   3.450  -0.743  1.00 85.73           C  
ATOM    453  C   SER B  59      22.023   4.563  -1.444  1.00 85.73           C  
ATOM    454  CB  SER B  59      19.991   4.024  -0.093  1.00 85.73           C  
ATOM    455  O   SER B  59      22.502   5.496  -0.797  1.00 85.73           O  
ATOM    456  OG  SER B  59      19.161   4.641  -1.063  1.00 85.73           O  
ATOM    457  N   GLU B  60      22.139   4.489  -2.723  1.00 78.44           N  
ATOM    458  CA  GLU B  60      22.996   5.378  -3.503  1.00 78.44           C  
ATOM    459  C   GLU B  60      22.313   6.718  -3.760  1.00 78.44           C  
ATOM    460  CB  GLU B  60      23.383   4.722  -4.831  1.00 78.44           C  
ATOM    461  O   GLU B  60      22.979   7.750  -3.866  1.00 78.44           O  
ATOM    462  CG  GLU B  60      24.291   3.510  -4.677  1.00 78.44           C  
ATOM    463  CD  GLU B  60      24.750   2.932  -6.006  1.00 78.44           C  
ATOM    464  OE1 GLU B  60      25.629   2.040  -6.008  1.00 78.44           O  
ATOM    465  OE2 GLU B  60      24.227   3.374  -7.053  1.00 78.44           O  
ATOM    466  N   LYS B  61      21.048   6.790  -3.852  1.00 75.70           N  
ATOM    467  CA  LYS B  61      20.340   8.011  -4.228  1.00 75.70           C  
ATOM    468  C   LYS B  61      19.980   8.839  -2.998  1.00 75.70           C  
ATOM    469  CB  LYS B  61      19.077   7.677  -5.022  1.00 75.70           C  
ATOM    470  O   LYS B  61      19.499   8.300  -1.999  1.00 75.70           O  
ATOM    471  CG  LYS B  61      18.652   8.765  -5.997  1.00 75.70           C  
ATOM    472  CD  LYS B  61      17.507   8.301  -6.889  1.00 75.70           C  
ATOM    473  CE  LYS B  61      17.044   9.408  -7.826  1.00 75.70           C  
ATOM    474  NZ  LYS B  61      16.102   8.896  -8.866  1.00 75.70           N  
ATOM    475  N   PRO B  62      20.300  10.161  -3.061  1.00 68.47           N  
ATOM    476  CA  PRO B  62      20.048  11.016  -1.898  1.00 68.47           C  
ATOM    477  C   PRO B  62      18.583  11.430  -1.776  1.00 68.47           C  
ATOM    478  CB  PRO B  62      20.940  12.234  -2.156  1.00 68.47           C  
ATOM    479  O   PRO B  62      18.134  11.810  -0.692  1.00 68.47           O  
ATOM    480  CG  PRO B  62      21.162  12.238  -3.634  1.00 68.47           C  
ATOM    481  CD  PRO B  62      21.023  10.831  -4.142  1.00 68.47           C  
ATOM    482  N   ASN B  63      17.933  11.390  -2.951  1.00 77.37           N  
ATOM    483  CA  ASN B  63      16.566  11.898  -2.952  1.00 77.37           C  
ATOM    484  C   ASN B  63      15.619  10.961  -3.696  1.00 77.37           C  
ATOM    485  CB  ASN B  63      16.515  13.300  -3.563  1.00 77.37           C  
ATOM    486  O   ASN B  63      15.976  10.411  -4.739  1.00 77.37           O  
ATOM    487  CG  ASN B  63      17.241  14.331  -2.722  1.00 77.37           C  
ATOM    488  ND2 ASN B  63      17.845  15.314  -3.379  1.00 77.37           N  
ATOM    489  OD1 ASN B  63      17.259  14.245  -1.491  1.00 77.37           O  
ATOM    490  N   PHE B  64      14.464  10.839  -3.066  1.00 86.20           N  
ATOM    491  CA  PHE B  64      13.445   9.980  -3.657  1.00 86.20           C  
ATOM    492  C   PHE B  64      12.106  10.703  -3.736  1.00 86.20           C  
ATOM    493  CB  PHE B  64      13.296   8.687  -2.849  1.00 86.20           C  
ATOM    494  O   PHE B  64      11.786  11.524  -2.873  1.00 86.20           O  
ATOM    495  CG  PHE B  64      14.544   7.848  -2.810  1.00 86.20           C  
ATOM    496  CD1 PHE B  64      14.790   6.897  -3.793  1.00 86.20           C  
ATOM    497  CD2 PHE B  64      15.473   8.011  -1.791  1.00 86.20           C  
ATOM    498  CE1 PHE B  64      15.945   6.119  -3.759  1.00 86.20           C  
ATOM    499  CE2 PHE B  64      16.630   7.238  -1.751  1.00 86.20           C  
ATOM    500  CZ  PHE B  64      16.864   6.292  -2.735  1.00 86.20           C  
ATOM    501  N   ASN B  65      11.460  10.399  -4.837  1.00 91.56           N  
ATOM    502  CA  ASN B  65      10.105  10.928  -4.946  1.00 91.56           C  
ATOM    503  C   ASN B  65       9.133  10.170  -4.046  1.00 91.56           C  
ATOM    504  CB  ASN B  65       9.627  10.885  -6.399  1.00 91.56           C  
ATOM    505  O   ASN B  65       9.391   9.024  -3.672  1.00 91.56           O  
ATOM    506  CG  ASN B  65      10.326  11.907  -7.274  1.00 91.56           C  
ATOM    507  ND2 ASN B  65      10.909  11.446  -8.374  1.00 91.56           N  
ATOM    508  OD1 ASN B  65      10.343  13.101  -6.963  1.00 91.56           O  
ATOM    509  N   THR B  66       8.107  10.922  -3.745  1.00 95.65           N  
ATOM    510  CA  THR B  66       7.063  10.328  -2.918  1.00 95.65           C  
ATOM    511  C   THR B  66       6.487   9.082  -3.585  1.00 95.65           C  
ATOM    512  CB  THR B  66       5.931  11.334  -2.639  1.00 95.65           C  
ATOM    513  O   THR B  66       6.227   9.082  -4.791  1.00 95.65           O  
ATOM    514  CG2 THR B  66       4.811  10.691  -1.827  1.00 95.65           C  
ATOM    515  OG1 THR B  66       6.459  12.447  -1.906  1.00 95.65           O  
ATOM    516  N   ASN B  67       6.413   7.960  -2.866  1.00 97.28           N  
ATOM    517  CA  ASN B  67       5.689   6.773  -3.309  1.00 97.28           C  
ATOM    518  C   ASN B  67       4.184   7.021  -3.360  1.00 97.28           C  
ATOM    519  CB  ASN B  67       6.001   5.583  -2.399  1.00 97.28           C  
ATOM    520  O   ASN B  67       3.512   7.000  -2.327  1.00 97.28           O  
ATOM    521  CG  ASN B  67       5.438   4.279  -2.929  1.00 97.28           C  
ATOM    522  ND2 ASN B  67       6.195   3.200  -2.771  1.00 97.28           N  
ATOM    523  OD1 ASN B  67       4.333   4.243  -3.476  1.00 97.28           O  
ATOM    524  N   VAL B  68       3.629   7.115  -4.506  1.00 96.99           N  
ATOM    525  CA  VAL B  68       2.287   7.635  -4.745  1.00 96.99           C  
ATOM    526  C   VAL B  68       1.252   6.697  -4.129  1.00 96.99           C  
ATOM    527  CB  VAL B  68       2.009   7.817  -6.254  1.00 96.99           C  
ATOM    528  O   VAL B  68       0.378   7.135  -3.377  1.00 96.99           O  
ATOM    529  CG1 VAL B  68       0.547   8.187  -6.494  1.00 96.99           C  
ATOM    530  CG2 VAL B  68       2.936   8.880  -6.843  1.00 96.99           C  
ATOM    531  N   VAL B  69       1.385   5.449  -4.399  1.00 97.61           N  
ATOM    532  CA  VAL B  69       0.384   4.490  -3.941  1.00 97.61           C  
ATOM    533  C   VAL B  69       0.459   4.351  -2.422  1.00 97.61           C  
ATOM    534  CB  VAL B  69       0.571   3.111  -4.612  1.00 97.61           C  
ATOM    535  O   VAL B  69      -0.571   4.288  -1.747  1.00 97.61           O  
ATOM    536  CG1 VAL B  69       1.863   2.449  -4.137  1.00 97.61           C  
ATOM    537  CG2 VAL B  69      -0.630   2.212  -4.326  1.00 97.61           C  
ATOM    538  N   LEU B  70       1.668   4.262  -1.923  1.00 97.43           N  
ATOM    539  CA  LEU B  70       1.835   4.112  -0.482  1.00 97.43           C  
ATOM    540  C   LEU B  70       1.288   5.328   0.258  1.00 97.43           C  
ATOM    541  CB  LEU B  70       3.311   3.906  -0.131  1.00 97.43           C  
ATOM    542  O   LEU B  70       0.714   5.194   1.341  1.00 97.43           O  
ATOM    543  CG  LEU B  70       3.606   3.369   1.270  1.00 97.43           C  
ATOM    544  CD1 LEU B  70       2.814   2.091   1.525  1.00 97.43           C  
ATOM    545  CD2 LEU B  70       5.101   3.121   1.443  1.00 97.43           C  
ATOM    546  N   LYS B  71       1.495   6.496  -0.271  1.00 95.81           N  
ATOM    547  CA  LYS B  71       0.937   7.709   0.319  1.00 95.81           C  
ATOM    548  C   LYS B  71      -0.584   7.630   0.403  1.00 95.81           C  
ATOM    549  CB  LYS B  71       1.354   8.940  -0.489  1.00 95.81           C  
ATOM    550  O   LYS B  71      -1.172   7.959   1.435  1.00 95.81           O  
ATOM    551  CG  LYS B  71       0.809  10.252   0.056  1.00 95.81           C  
ATOM    552  CD  LYS B  71       1.234  11.434  -0.804  1.00 95.81           C  
ATOM    553  CE  LYS B  71       0.741  12.754  -0.226  1.00 95.81           C  
ATOM    554  NZ  LYS B  71       1.105  13.911  -1.097  1.00 95.81           N  
ATOM    555  N   LYS B  72      -1.190   7.243  -0.651  1.00 94.77           N  
ATOM    556  CA  LYS B  72      -2.645   7.137  -0.689  1.00 94.77           C  
ATOM    557  C   LYS B  72      -3.148   6.111   0.323  1.00 94.77           C  
ATOM    558  CB  LYS B  72      -3.121   6.764  -2.094  1.00 94.77           C  
ATOM    559  O   LYS B  72      -4.093   6.378   1.068  1.00 94.77           O  
ATOM    560  CG  LYS B  72      -2.978   7.884  -3.113  1.00 94.77           C  
ATOM    561  CD  LYS B  72      -3.463   7.451  -4.491  1.00 94.77           C  
ATOM    562  CE  LYS B  72      -3.208   8.527  -5.538  1.00 94.77           C  
ATOM    563  NZ  LYS B  72      -3.596   8.071  -6.906  1.00 94.77           N  
ATOM    564  N   LEU B  73      -2.546   4.953   0.296  1.00 94.68           N  
ATOM    565  CA  LEU B  73      -2.950   3.896   1.217  1.00 94.68           C  
ATOM    566  C   LEU B  73      -2.810   4.353   2.665  1.00 94.68           C  
ATOM    567  CB  LEU B  73      -2.114   2.634   0.985  1.00 94.68           C  
ATOM    568  O   LEU B  73      -3.694   4.102   3.487  1.00 94.68           O  
ATOM    569  CG  LEU B  73      -2.393   1.864  -0.307  1.00 94.68           C  
ATOM    570  CD1 LEU B  73      -1.316   0.809  -0.537  1.00 94.68           C  
ATOM    571  CD2 LEU B  73      -3.775   1.223  -0.259  1.00 94.68           C  
ATOM    572  N   SER B  74      -1.715   4.981   2.973  1.00 92.87           N  
ATOM    573  CA  SER B  74      -1.473   5.473   4.325  1.00 92.87           C  
ATOM    574  C   SER B  74      -2.500   6.528   4.722  1.00 92.87           C  
ATOM    575  CB  SER B  74      -0.063   6.054   4.439  1.00 92.87           C  
ATOM    576  O   SER B  74      -2.989   6.530   5.854  1.00 92.87           O  
ATOM    577  OG  SER B  74       0.914   5.053   4.209  1.00 92.87           O  
ATOM    578  N   SER B  75      -2.772   7.414   3.869  1.00 89.56           N  
ATOM    579  CA  SER B  75      -3.788   8.432   4.119  1.00 89.56           C  
ATOM    580  C   SER B  75      -5.145   7.799   4.407  1.00 89.56           C  
ATOM    581  CB  SER B  75      -3.901   9.381   2.926  1.00 89.56           C  
ATOM    582  O   SER B  75      -5.830   8.188   5.355  1.00 89.56           O  
ATOM    583  OG  SER B  75      -4.909  10.352   3.150  1.00 89.56           O  
ATOM    584  N   LEU B  76      -5.538   6.795   3.616  1.00 86.50           N  
ATOM    585  CA  LEU B  76      -6.802   6.095   3.814  1.00 86.50           C  
ATOM    586  C   LEU B  76      -6.829   5.394   5.168  1.00 86.50           C  
ATOM    587  CB  LEU B  76      -7.033   5.077   2.694  1.00 86.50           C  
ATOM    588  O   LEU B  76      -7.851   5.407   5.859  1.00 86.50           O  
ATOM    589  CG  LEU B  76      -7.390   5.649   1.321  1.00 86.50           C  
ATOM    590  CD1 LEU B  76      -7.372   4.547   0.267  1.00 86.50           C  
ATOM    591  CD2 LEU B  76      -8.753   6.332   1.364  1.00 86.50           C  
ATOM    592  N   ALA B  77      -5.762   4.750   5.482  1.00 86.91           N  
ATOM    593  CA  ALA B  77      -5.676   4.059   6.766  1.00 86.91           C  
ATOM    594  C   ALA B  77      -5.866   5.032   7.926  1.00 86.91           C  
ATOM    595  CB  ALA B  77      -4.335   3.339   6.893  1.00 86.91           C  
ATOM    596  O   ALA B  77      -6.525   4.706   8.916  1.00 86.91           O  
ATOM    597  N   ARG B  78      -5.330   6.183   7.870  1.00 80.55           N  
ATOM    598  CA  ARG B  78      -5.444   7.182   8.928  1.00 80.55           C  
ATOM    599  C   ARG B  78      -6.879   7.685   9.054  1.00 80.55           C  
ATOM    600  CB  ARG B  78      -4.499   8.356   8.662  1.00 80.55           C  
ATOM    601  O   ARG B  78      -7.338   7.995  10.155  1.00 80.55           O  
ATOM    602  CG  ARG B  78      -3.034   8.036   8.908  1.00 80.55           C  
ATOM    603  CD  ARG B  78      -2.165   9.284   8.849  1.00 80.55           C  
ATOM    604  NE  ARG B  78      -2.067   9.808   7.490  1.00 80.55           N  
ATOM    605  NH1 ARG B  78      -0.225   8.539   6.912  1.00 80.55           N  
ATOM    606  NH2 ARG B  78      -1.150   9.983   5.391  1.00 80.55           N  
ATOM    607  CZ  ARG B  78      -1.148   9.442   6.601  1.00 80.55           C  
ATOM    608  N   GLN B  79      -7.470   7.773   7.966  1.00 75.33           N  
ATOM    609  CA  GLN B  79      -8.832   8.294   7.944  1.00 75.33           C  
ATOM    610  C   GLN B  79      -9.817   7.284   8.526  1.00 75.33           C  
ATOM    611  CB  GLN B  79      -9.243   8.666   6.518  1.00 75.33           C  
ATOM    612  O   GLN B  79     -10.907   7.655   8.968  1.00 75.33           O  
ATOM    613  CG  GLN B  79      -8.474   9.849   5.946  1.00 75.33           C  
ATOM    614  CD  GLN B  79      -8.876  10.177   4.521  1.00 75.33           C  
ATOM    615  NE2 GLN B  79      -7.888  10.376   3.656  1.00 75.33           N  
ATOM    616  OE1 GLN B  79     -10.067  10.250   4.199  1.00 75.33           O  
ATOM    617  N   THR B  80      -9.509   5.986   8.476  1.00 70.19           N  
ATOM    618  CA  THR B  80     -10.443   4.956   8.919  1.00 70.19           C  
ATOM    619  C   THR B  80     -10.211   4.613  10.388  1.00 70.19           C  
ATOM    620  CB  THR B  80     -10.315   3.682   8.065  1.00 70.19           C  
ATOM    621  O   THR B  80     -10.931   3.791  10.960  1.00 70.19           O  
ATOM    622  CG2 THR B  80     -10.697   3.952   6.613  1.00 70.19           C  
ATOM    623  OG1 THR B  80      -8.961   3.215   8.112  1.00 70.19           O  
ATOM    624  N   ARG B  81      -9.164   5.152  11.038  1.00 61.63           N  
ATOM    625  CA  ARG B  81      -8.942   4.902  12.458  1.00 61.63           C  
ATOM    626  C   ARG B  81      -9.943   5.673  13.313  1.00 61.63           C  
ATOM    627  CB  ARG B  81      -7.513   5.281  12.854  1.00 61.63           C  
ATOM    628  O   ARG B  81     -10.271   6.822  13.010  1.00 61.63           O  
ATOM    629  CG  ARG B  81      -6.516   4.141  12.726  1.00 61.63           C  
ATOM    630  CD  ARG B  81      -5.309   4.343  13.631  1.00 61.63           C  
ATOM    631  NE  ARG B  81      -4.060   4.036  12.940  1.00 61.63           N  
ATOM    632  NH1 ARG B  81      -2.700   4.534  14.741  1.00 61.63           N  
ATOM    633  NH2 ARG B  81      -1.779   3.829  12.764  1.00 61.63           N  
ATOM    634  CZ  ARG B  81      -2.849   4.133  13.483  1.00 61.63           C  
ATOM    635  N   PRO B  82     -10.549   4.856  14.141  1.00 51.79           N  
ATOM    636  CA  PRO B  82     -11.418   5.608  15.049  1.00 51.79           C  
ATOM    637  C   PRO B  82     -10.684   6.736  15.771  1.00 51.79           C  
ATOM    638  CB  PRO B  82     -11.895   4.544  16.042  1.00 51.79           C  
ATOM    639  O   PRO B  82      -9.527   6.570  16.165  1.00 51.79           O  
ATOM    640  CG  PRO B  82     -11.220   3.285  15.605  1.00 51.79           C  
ATOM    641  CD  PRO B  82     -10.381   3.587  14.397  1.00 51.79           C  
ATOM    642  N   GLN B  83     -10.793   8.027  15.282  1.00 47.48           N  
ATOM    643  CA  GLN B  83     -10.152   9.169  15.926  1.00 47.48           C  
ATOM    644  C   GLN B  83     -10.253   9.073  17.445  1.00 47.48           C  
ATOM    645  CB  GLN B  83     -10.776  10.479  15.441  1.00 47.48           C  
ATOM    646  O   GLN B  83     -11.329   8.810  17.986  1.00 47.48           O  
ATOM    647  CG  GLN B  83     -10.400  10.847  14.011  1.00 47.48           C  
ATOM    648  CD  GLN B  83     -11.026  12.152  13.557  1.00 47.48           C  
ATOM    649  NE2 GLN B  83     -10.745  12.545  12.320  1.00 47.48           N  
ATOM    650  OE1 GLN B  83     -11.756  12.802  14.312  1.00 47.48           O  
ATOM    651  N   ASN B  84      -9.296   8.327  18.070  1.00 41.41           N  
ATOM    652  CA  ASN B  84      -9.308   8.369  19.528  1.00 41.41           C  
ATOM    653  C   ASN B  84      -9.508   9.790  20.047  1.00 41.41           C  
ATOM    654  CB  ASN B  84      -8.017   7.774  20.093  1.00 41.41           C  
ATOM    655  O   ASN B  84      -8.539  10.479  20.369  1.00 41.41           O  
ATOM    656  CG  ASN B  84      -8.009   6.258  20.060  1.00 41.41           C  
ATOM    657  ND2 ASN B  84      -6.818   5.671  20.075  1.00 41.41           N  
ATOM    658  OD1 ASN B  84      -9.064   5.620  20.020  1.00 41.41           O  
ATOM    659  N   ILE B  85     -10.309  10.567  19.532  1.00 43.78           N  
ATOM    660  CA  ILE B  85     -10.533  11.895  20.092  1.00 43.78           C  
ATOM    661  C   ILE B  85     -11.017  11.772  21.535  1.00 43.78           C  
ATOM    662  CB  ILE B  85     -11.551  12.698  19.252  1.00 43.78           C  
ATOM    663  O   ILE B  85     -11.729  10.825  21.879  1.00 43.78           O  
ATOM    664  CG1 ILE B  85     -11.086  12.790  17.794  1.00 43.78           C  
ATOM    665  CG2 ILE B  85     -11.764  14.093  19.848  1.00 43.78           C  
ATOM    666  CD1 ILE B  85     -12.180  13.205  16.820  1.00 43.78           C  
ATOM    667  N   ASN B  86     -10.227  12.191  22.532  1.00 44.73           N  
ATOM    668  CA  ASN B  86     -10.769  12.239  23.885  1.00 44.73           C  
ATOM    669  C   ASN B  86     -12.288  12.381  23.876  1.00 44.73           C  
ATOM    670  CB  ASN B  86     -10.134  13.383  24.678  1.00 44.73           C  
ATOM    671  O   ASN B  86     -12.828  13.288  23.240  1.00 44.73           O  
ATOM    672  CG  ASN B  86      -9.018  12.913  25.590  1.00 44.73           C  
ATOM    673  ND2 ASN B  86      -8.282  13.858  26.163  1.00 44.73           N  
ATOM    674  OD1 ASN B  86      -8.818  11.710  25.777  1.00 44.73           O  
ATOM    675  N   SER B  87     -12.944  11.315  24.199  1.00 51.16           N  
ATOM    676  CA  SER B  87     -14.392  11.131  24.179  1.00 51.16           C  
ATOM    677  C   SER B  87     -15.111  12.342  24.764  1.00 51.16           C  
ATOM    678  CB  SER B  87     -14.783   9.872  24.954  1.00 51.16           C  
ATOM    679  O   SER B  87     -16.117  12.797  24.216  1.00 51.16           O  
ATOM    680  OG  SER B  87     -14.626  10.070  26.348  1.00 51.16           O  
ATOM    681  N   SER B  88     -14.619  12.810  26.003  1.00 53.79           N  
ATOM    682  CA  SER B  88     -15.422  13.841  26.652  1.00 53.79           C  
ATOM    683  C   SER B  88     -15.369  15.153  25.875  1.00 53.79           C  
ATOM    684  CB  SER B  88     -14.945  14.069  28.086  1.00 53.79           C  
ATOM    685  O   SER B  88     -16.369  15.867  25.784  1.00 53.79           O  
ATOM    686  OG  SER B  88     -13.599  14.515  28.104  1.00 53.79           O  
ATOM    687  N   ASP B  89     -14.231  15.435  25.268  1.00 60.11           N  
ATOM    688  CA  ASP B  89     -14.089  16.668  24.500  1.00 60.11           C  
ATOM    689  C   ASP B  89     -14.663  16.508  23.094  1.00 60.11           C  
ATOM    690  CB  ASP B  89     -12.620  17.086  24.424  1.00 60.11           C  
ATOM    691  O   ASP B  89     -14.859  17.495  22.382  1.00 60.11           O  
ATOM    692  CG  ASP B  89     -12.171  17.896  25.627  1.00 60.11           C  
ATOM    693  OD1 ASP B  89     -13.012  18.577  26.253  1.00 60.11           O  
ATOM    694  OD2 ASP B  89     -10.964  17.856  25.951  1.00 60.11           O  
ATOM    695  N   ASN B  90     -15.117  15.331  22.825  1.00 71.60           N  
ATOM    696  CA  ASN B  90     -15.600  15.087  21.470  1.00 71.60           C  
ATOM    697  C   ASN B  90     -17.122  14.987  21.427  1.00 71.60           C  
ATOM    698  CB  ASN B  90     -14.967  13.818  20.895  1.00 71.60           C  
ATOM    699  O   ASN B  90     -17.703  14.753  20.365  1.00 71.60           O  
ATOM    700  CG  ASN B  90     -13.594  14.067  20.303  1.00 71.60           C  
ATOM    701  ND2 ASN B  90     -13.057  13.069  19.611  1.00 71.60           N  
ATOM    702  OD1 ASN B  90     -13.020  15.147  20.467  1.00 71.60           O  
ATOM    703  N   ILE B  91     -17.671  15.179  22.609  1.00 80.46           N  
ATOM    704  CA  ILE B  91     -19.128  15.141  22.655  1.00 80.46           C  
ATOM    705  C   ILE B  91     -19.676  16.558  22.810  1.00 80.46           C  
ATOM    706  CB  ILE B  91     -19.634  14.242  23.806  1.00 80.46           C  
ATOM    707  O   ILE B  91     -19.236  17.308  23.684  1.00 80.46           O  
ATOM    708  CG1 ILE B  91     -19.191  12.791  23.583  1.00 80.46           C  
ATOM    709  CG2 ILE B  91     -21.157  14.336  23.935  1.00 80.46           C  
ATOM    710  CD1 ILE B  91     -19.660  11.828  24.665  1.00 80.46           C  
ATOM    711  N   CYS B  92     -20.526  16.925  21.935  1.00 84.79           N  
ATOM    712  CA  CYS B  92     -21.202  18.214  22.025  1.00 84.79           C  
ATOM    713  C   CYS B  92     -22.092  18.279  23.261  1.00 84.79           C  
ATOM    714  CB  CYS B  92     -22.036  18.471  20.771  1.00 84.79           C  
ATOM    715  O   CYS B  92     -22.990  17.452  23.427  1.00 84.79           O  
ATOM    716  SG  CYS B  92     -23.007  19.992  20.840  1.00 84.79           S  
ATOM    717  N   VAL B  93     -21.823  19.304  24.106  1.00 77.49           N  
ATOM    718  CA  VAL B  93     -22.552  19.444  25.362  1.00 77.49           C  
ATOM    719  C   VAL B  93     -24.021  19.749  25.077  1.00 77.49           C  
ATOM    720  CB  VAL B  93     -21.941  20.549  26.252  1.00 77.49           C  
ATOM    721  O   VAL B  93     -24.912  19.214  25.741  1.00 77.49           O  
ATOM    722  CG1 VAL B  93     -22.788  20.764  27.505  1.00 77.49           C  
ATOM    723  CG2 VAL B  93     -20.503  20.196  26.630  1.00 77.49           C  
ATOM    724  N   LEU B  94     -24.266  20.551  24.081  1.00 79.86           N  
ATOM    725  CA  LEU B  94     -25.611  21.003  23.743  1.00 79.86           C  
ATOM    726  C   LEU B  94     -26.435  19.863  23.154  1.00 79.86           C  
ATOM    727  CB  LEU B  94     -25.552  22.170  22.754  1.00 79.86           C  
ATOM    728  O   LEU B  94     -27.600  19.682  23.517  1.00 79.86           O  
ATOM    729  CG  LEU B  94     -26.784  23.076  22.700  1.00 79.86           C  
ATOM    730  CD1 LEU B  94     -26.625  24.245  23.667  1.00 79.86           C  
ATOM    731  CD2 LEU B  94     -27.017  23.578  21.280  1.00 79.86           C  
ATOM    732  N   HIS B  95     -25.844  19.019  22.212  1.00 86.59           N  
ATOM    733  CA  HIS B  95     -26.618  18.035  21.465  1.00 86.59           C  
ATOM    734  C   HIS B  95     -26.281  16.615  21.909  1.00 86.59           C  
ATOM    735  CB  HIS B  95     -26.372  18.188  19.963  1.00 86.59           C  
ATOM    736  O   HIS B  95     -26.941  15.658  21.497  1.00 86.59           O  
ATOM    737  CG  HIS B  95     -26.716  19.544  19.433  1.00 86.59           C  
ATOM    738  CD2 HIS B  95     -27.911  20.160  19.276  1.00 86.59           C  
ATOM    739  ND1 HIS B  95     -25.761  20.432  18.988  1.00 86.59           N  
ATOM    740  CE1 HIS B  95     -26.356  21.541  18.580  1.00 86.59           C  
ATOM    741  NE2 HIS B  95     -27.661  21.401  18.744  1.00 86.59           N  
ATOM    742  N   GLU B  96     -25.266  16.511  22.797  1.00 83.18           N  
ATOM    743  CA  GLU B  96     -24.824  15.220  23.318  1.00 83.18           C  
ATOM    744  C   GLU B  96     -24.497  14.251  22.185  1.00 83.18           C  
ATOM    745  CB  GLU B  96     -25.891  14.616  24.234  1.00 83.18           C  
ATOM    746  O   GLU B  96     -24.824  13.065  22.262  1.00 83.18           O  
ATOM    747  CG  GLU B  96     -26.203  15.465  25.458  1.00 83.18           C  
ATOM    748  CD  GLU B  96     -27.147  14.785  26.436  1.00 83.18           C  
ATOM    749  OE1 GLU B  96     -26.759  14.573  27.608  1.00 83.18           O  
ATOM    750  OE2 GLU B  96     -28.284  14.459  26.027  1.00 83.18           O  
ATOM    751  N   GLU B  97     -24.111  14.791  21.090  1.00 84.38           N  
ATOM    752  CA  GLU B  97     -23.641  14.017  19.946  1.00 84.38           C  
ATOM    753  C   GLU B  97     -22.133  14.165  19.761  1.00 84.38           C  
ATOM    754  CB  GLU B  97     -24.371  14.445  18.670  1.00 84.38           C  
ATOM    755  O   GLU B  97     -21.541  15.148  20.211  1.00 84.38           O  
ATOM    756  CG  GLU B  97     -25.862  14.137  18.683  1.00 84.38           C  
ATOM    757  CD  GLU B  97     -26.453  13.978  17.291  1.00 84.38           C  
ATOM    758  OE1 GLU B  97     -27.690  13.824  17.171  1.00 84.38           O  
ATOM    759  OE2 GLU B  97     -25.673  14.006  16.313  1.00 84.38           O  
ATOM    760  N   THR B  98     -21.557  13.170  19.123  1.00 82.04           N  
ATOM    761  CA  THR B  98     -20.122  13.196  18.862  1.00 82.04           C  
ATOM    762  C   THR B  98     -19.777  14.283  17.848  1.00 82.04           C  
ATOM    763  CB  THR B  98     -19.623  11.833  18.347  1.00 82.04           C  
ATOM    764  O   THR B  98     -20.529  14.516  16.899  1.00 82.04           O  
ATOM    765  CG2 THR B  98     -19.672  10.778  19.448  1.00 82.04           C  
ATOM    766  OG1 THR B  98     -20.451  11.408  17.257  1.00 82.04           O  
ATOM    767  N   LYS B  99     -18.690  15.040  18.153  1.00 82.19           N  
ATOM    768  CA  LYS B  99     -18.185  16.035  17.212  1.00 82.19           C  
ATOM    769  C   LYS B  99     -17.348  15.381  16.117  1.00 82.19           C  
ATOM    770  CB  LYS B  99     -17.357  17.093  17.943  1.00 82.19           C  
ATOM    771  O   LYS B  99     -16.168  15.088  16.321  1.00 82.19           O  
ATOM    772  CG  LYS B  99     -18.146  17.900  18.964  1.00 82.19           C  
ATOM    773  CD  LYS B  99     -17.252  18.877  19.716  1.00 82.19           C  
ATOM    774  CE  LYS B  99     -18.026  19.636  20.785  1.00 82.19           C  
ATOM    775  NZ  LYS B  99     -17.153  20.596  21.525  1.00 82.19           N  
ATOM    776  N   GLU B 100     -17.911  15.240  14.933  1.00 81.42           N  
ATOM    777  CA  GLU B 100     -17.234  14.508  13.867  1.00 81.42           C  
ATOM    778  C   GLU B 100     -16.857  15.434  12.714  1.00 81.42           C  
ATOM    779  CB  GLU B 100     -18.115  13.364  13.357  1.00 81.42           C  
ATOM    780  O   GLU B 100     -16.224  15.004  11.748  1.00 81.42           O  
ATOM    781  CG  GLU B 100     -19.486  13.813  12.871  1.00 81.42           C  
ATOM    782  CD  GLU B 100     -20.418  12.655  12.552  1.00 81.42           C  
ATOM    783  OE1 GLU B 100     -21.590  12.902  12.187  1.00 81.42           O  
ATOM    784  OE2 GLU B 100     -19.974  11.491  12.669  1.00 81.42           O  
ATOM    785  N   LEU B 101     -17.212  16.614  12.859  1.00 84.54           N  
ATOM    786  CA  LEU B 101     -16.959  17.547  11.766  1.00 84.54           C  
ATOM    787  C   LEU B 101     -16.002  18.650  12.204  1.00 84.54           C  
ATOM    788  CB  LEU B 101     -18.272  18.161  11.272  1.00 84.54           C  
ATOM    789  O   LEU B 101     -15.934  18.986  13.388  1.00 84.54           O  
ATOM    790  CG  LEU B 101     -19.321  17.182  10.741  1.00 84.54           C  
ATOM    791  CD1 LEU B 101     -20.653  17.894  10.534  1.00 84.54           C  
ATOM    792  CD2 LEU B 101     -18.844  16.539   9.443  1.00 84.54           C  
ATOM    793  N   PHE B 102     -15.249  19.165  11.277  1.00 83.77           N  
ATOM    794  CA  PHE B 102     -14.339  20.281  11.507  1.00 83.77           C  
ATOM    795  C   PHE B 102     -14.782  21.511  10.724  1.00 83.77           C  
ATOM    796  CB  PHE B 102     -12.908  19.898  11.118  1.00 83.77           C  
ATOM    797  O   PHE B 102     -15.013  21.434   9.515  1.00 83.77           O  
ATOM    798  CG  PHE B 102     -11.904  20.997  11.340  1.00 83.77           C  
ATOM    799  CD1 PHE B 102     -11.411  21.733  10.270  1.00 83.77           C  
ATOM    800  CD2 PHE B 102     -11.454  21.294  12.620  1.00 83.77           C  
ATOM    801  CE1 PHE B 102     -10.482  22.751  10.472  1.00 83.77           C  
ATOM    802  CE2 PHE B 102     -10.525  22.310  12.830  1.00 83.77           C  
ATOM    803  CZ  PHE B 102     -10.040  23.036  11.754  1.00 83.77           C  
ATOM    804  N   CYS B 103     -14.958  22.647  11.387  1.00 86.15           N  
ATOM    805  CA  CYS B 103     -15.285  23.922  10.758  1.00 86.15           C  
ATOM    806  C   CYS B 103     -14.021  24.697  10.407  1.00 86.15           C  
ATOM    807  CB  CYS B 103     -16.170  24.762  11.679  1.00 86.15           C  
ATOM    808  O   CYS B 103     -13.275  25.112  11.295  1.00 86.15           O  
ATOM    809  SG  CYS B 103     -16.680  26.338  10.959  1.00 86.15           S  
ATOM    810  N   GLU B 104     -13.910  24.977   9.203  1.00 81.70           N  
ATOM    811  CA  GLU B 104     -12.696  25.632   8.724  1.00 81.70           C  
ATOM    812  C   GLU B 104     -12.643  27.090   9.170  1.00 81.70           C  
ATOM    813  CB  GLU B 104     -12.604  25.544   7.199  1.00 81.70           C  
ATOM    814  O   GLU B 104     -11.575  27.602   9.512  1.00 81.70           O  
ATOM    815  CG  GLU B 104     -12.097  24.202   6.689  1.00 81.70           C  
ATOM    816  CD  GLU B 104     -12.031  24.123   5.172  1.00 81.70           C  
ATOM    817  OE1 GLU B 104     -11.726  23.034   4.634  1.00 81.70           O  
ATOM    818  OE2 GLU B 104     -12.285  25.158   4.516  1.00 81.70           O  
ATOM    819  N   ALA B 105     -13.747  27.754   9.175  1.00 83.62           N  
ATOM    820  CA  ALA B 105     -13.821  29.173   9.515  1.00 83.62           C  
ATOM    821  C   ALA B 105     -13.508  29.401  10.991  1.00 83.62           C  
ATOM    822  CB  ALA B 105     -15.201  29.730   9.174  1.00 83.62           C  
ATOM    823  O   ALA B 105     -12.728  30.292  11.336  1.00 83.62           O  
ATOM    824  N   ASP B 106     -13.961  28.581  11.823  1.00 78.87           N  
ATOM    825  CA  ASP B 106     -13.797  28.771  13.261  1.00 78.87           C  
ATOM    826  C   ASP B 106     -12.676  27.889  13.807  1.00 78.87           C  
ATOM    827  CB  ASP B 106     -15.107  28.472  13.994  1.00 78.87           C  
ATOM    828  O   ASP B 106     -12.298  28.010  14.974  1.00 78.87           O  
ATOM    829  CG  ASP B 106     -16.197  29.486  13.698  1.00 78.87           C  
ATOM    830  OD1 ASP B 106     -15.878  30.666  13.437  1.00 78.87           O  
ATOM    831  OD2 ASP B 106     -17.387  29.103  13.730  1.00 78.87           O  
ATOM    832  N   LYS B 107     -12.240  27.046  13.054  1.00 78.00           N  
ATOM    833  CA  LYS B 107     -11.189  26.106  13.434  1.00 78.00           C  
ATOM    834  C   LYS B 107     -11.572  25.331  14.691  1.00 78.00           C  
ATOM    835  CB  LYS B 107      -9.866  26.841  13.654  1.00 78.00           C  
ATOM    836  O   LYS B 107     -10.767  25.200  15.615  1.00 78.00           O  
ATOM    837  CG  LYS B 107      -9.393  27.641  12.449  1.00 78.00           C  
ATOM    838  CD  LYS B 107      -9.039  26.733  11.279  1.00 78.00           C  
ATOM    839  CE  LYS B 107      -8.467  27.523  10.110  1.00 78.00           C  
ATOM    840  NZ  LYS B 107      -8.400  26.700   8.865  1.00 78.00           N  
ATOM    841  N   ARG B 108     -12.719  24.736  14.614  1.00 78.72           N  
ATOM    842  CA  ARG B 108     -13.199  23.968  15.758  1.00 78.72           C  
ATOM    843  C   ARG B 108     -13.980  22.739  15.303  1.00 78.72           C  
ATOM    844  CB  ARG B 108     -14.072  24.839  16.663  1.00 78.72           C  
ATOM    845  O   ARG B 108     -14.472  22.692  14.174  1.00 78.72           O  
ATOM    846  CG  ARG B 108     -15.339  25.347  15.993  1.00 78.72           C  
ATOM    847  CD  ARG B 108     -16.144  26.249  16.919  1.00 78.72           C  
ATOM    848  NE  ARG B 108     -17.386  26.692  16.293  1.00 78.72           N  
ATOM    849  NH1 ARG B 108     -18.161  27.823  18.152  1.00 78.72           N  
ATOM    850  NH2 ARG B 108     -19.409  27.778  16.229  1.00 78.72           N  
ATOM    851  CZ  ARG B 108     -18.316  27.430  16.893  1.00 78.72           C  
ATOM    852  N   LEU B 109     -14.137  21.760  16.224  1.00 84.55           N  
ATOM    853  CA  LEU B 109     -14.910  20.550  15.965  1.00 84.55           C  
ATOM    854  C   LEU B 109     -16.389  20.778  16.255  1.00 84.55           C  
ATOM    855  CB  LEU B 109     -14.385  19.387  16.812  1.00 84.55           C  
ATOM    856  O   LEU B 109     -16.740  21.460  17.220  1.00 84.55           O  
ATOM    857  CG  LEU B 109     -12.932  18.976  16.573  1.00 84.55           C  
ATOM    858  CD1 LEU B 109     -12.526  17.875  17.547  1.00 84.55           C  
ATOM    859  CD2 LEU B 109     -12.734  18.522  15.131  1.00 84.55           C  
ATOM    860  N   LEU B 110     -17.258  20.227  15.339  1.00 86.95           N  
ATOM    861  CA  LEU B 110     -18.701  20.384  15.487  1.00 86.95           C  
ATOM    862  C   LEU B 110     -19.406  19.035  15.397  1.00 86.95           C  
ATOM    863  CB  LEU B 110     -19.249  21.332  14.417  1.00 86.95           C  
ATOM    864  O   LEU B 110     -18.898  18.104  14.769  1.00 86.95           O  
ATOM    865  CG  LEU B 110     -18.642  22.735  14.378  1.00 86.95           C  
ATOM    866  CD1 LEU B 110     -19.211  23.527  13.205  1.00 86.95           C  
ATOM    867  CD2 LEU B 110     -18.892  23.463  15.694  1.00 86.95           C  
ATOM    868  N   CYS B 111     -20.566  18.987  16.145  1.00 85.69           N  
ATOM    869  CA  CYS B 111     -21.473  17.872  15.898  1.00 85.69           C  
ATOM    870  C   CYS B 111     -22.413  18.180  14.739  1.00 85.69           C  
ATOM    871  CB  CYS B 111     -22.284  17.554  17.154  1.00 85.69           C  
ATOM    872  O   CYS B 111     -22.401  19.288  14.201  1.00 85.69           O  
ATOM    873  SG  CYS B 111     -23.537  18.795  17.546  1.00 85.69           S  
ATOM    874  N   GLY B 112     -23.156  17.163  14.294  1.00 86.59           N  
ATOM    875  CA  GLY B 112     -24.075  17.333  13.179  1.00 86.59           C  
ATOM    876  C   GLY B 112     -25.006  18.519  13.349  1.00 86.59           C  
ATOM    877  O   GLY B 112     -24.989  19.449  12.540  1.00 86.59           O  
ATOM    878  N   PRO B 113     -25.673  18.559  14.422  1.00 87.07           N  
ATOM    879  CA  PRO B 113     -26.619  19.657  14.638  1.00 87.07           C  
ATOM    880  C   PRO B 113     -25.935  21.021  14.704  1.00 87.07           C  
ATOM    881  CB  PRO B 113     -27.267  19.306  15.980  1.00 87.07           C  
ATOM    882  O   PRO B 113     -26.456  22.004  14.171  1.00 87.07           O  
ATOM    883  CG  PRO B 113     -27.117  17.824  16.100  1.00 87.07           C  
ATOM    884  CD  PRO B 113     -25.831  17.419  15.437  1.00 87.07           C  
ATOM    885  N   CYS B 114     -24.823  21.163  15.365  1.00 88.42           N  
ATOM    886  CA  CYS B 114     -24.095  22.425  15.421  1.00 88.42           C  
ATOM    887  C   CYS B 114     -23.666  22.869  14.028  1.00 88.42           C  
ATOM    888  CB  CYS B 114     -22.869  22.297  16.325  1.00 88.42           C  
ATOM    889  O   CYS B 114     -23.657  24.065  13.728  1.00 88.42           O  
ATOM    890  SG  CYS B 114     -23.265  22.267  18.087  1.00 88.42           S  
ATOM    891  N   SER B 115     -23.385  21.894  13.151  1.00 88.33           N  
ATOM    892  CA  SER B 115     -22.941  22.219  11.799  1.00 88.33           C  
ATOM    893  C   SER B 115     -24.081  22.795  10.967  1.00 88.33           C  
ATOM    894  CB  SER B 115     -22.372  20.978  11.109  1.00 88.33           C  
ATOM    895  O   SER B 115     -23.846  23.546  10.017  1.00 88.33           O  
ATOM    896  OG  SER B 115     -23.401  20.050  10.815  1.00 88.33           O  
ATOM    897  N   GLU B 116     -25.290  22.470  11.332  1.00 88.84           N  
ATOM    898  CA  GLU B 116     -26.460  22.923  10.586  1.00 88.84           C  
ATOM    899  C   GLU B 116     -27.067  24.172  11.217  1.00 88.84           C  
ATOM    900  CB  GLU B 116     -27.509  21.811  10.505  1.00 88.84           C  
ATOM    901  O   GLU B 116     -28.067  24.699  10.725  1.00 88.84           O  
ATOM    902  CG  GLU B 116     -27.061  20.599   9.701  1.00 88.84           C  
ATOM    903  CD  GLU B 116     -28.087  19.477   9.684  1.00 88.84           C  
ATOM    904  OE1 GLU B 116     -27.811  18.411   9.090  1.00 88.84           O  
ATOM    905  OE2 GLU B 116     -29.177  19.667  10.269  1.00 88.84           O  
ATOM    906  N   SER B 117     -26.523  24.675  12.278  1.00 87.83           N  
ATOM    907  CA  SER B 117     -27.029  25.866  12.952  1.00 87.83           C  
ATOM    908  C   SER B 117     -26.731  27.126  12.147  1.00 87.83           C  
ATOM    909  CB  SER B 117     -26.422  25.989  14.351  1.00 87.83           C  
ATOM    910  O   SER B 117     -25.816  27.139  11.321  1.00 87.83           O  
ATOM    911  OG  SER B 117     -25.052  26.341  14.275  1.00 87.83           O  
ATOM    912  N   PRO B 118     -27.440  28.196  12.311  1.00 86.44           N  
ATOM    913  CA  PRO B 118     -27.231  29.452  11.586  1.00 86.44           C  
ATOM    914  C   PRO B 118     -25.816  30.001  11.752  1.00 86.44           C  
ATOM    915  CB  PRO B 118     -28.260  30.396  12.212  1.00 86.44           C  
ATOM    916  O   PRO B 118     -25.271  30.604  10.824  1.00 86.44           O  
ATOM    917  CG  PRO B 118     -29.287  29.494  12.818  1.00 86.44           C  
ATOM    918  CD  PRO B 118     -28.638  28.178  13.135  1.00 86.44           C  
ATOM    919  N   GLU B 119     -25.226  29.694  12.922  1.00 85.66           N  
ATOM    920  CA  GLU B 119     -23.879  30.174  13.213  1.00 85.66           C  
ATOM    921  C   GLU B 119     -22.855  29.553  12.268  1.00 85.66           C  
ATOM    922  CB  GLU B 119     -23.504  29.874  14.667  1.00 85.66           C  
ATOM    923  O   GLU B 119     -21.892  30.211  11.867  1.00 85.66           O  
ATOM    924  CG  GLU B 119     -24.221  30.752  15.681  1.00 85.66           C  
ATOM    925  CD  GLU B 119     -23.842  30.439  17.120  1.00 85.66           C  
ATOM    926  OE1 GLU B 119     -24.392  31.078  18.046  1.00 85.66           O  
ATOM    927  OE2 GLU B 119     -22.986  29.548  17.323  1.00 85.66           O  
ATOM    928  N   HIS B 120     -23.070  28.264  11.900  1.00 88.47           N  
ATOM    929  CA  HIS B 120     -22.013  27.545  11.198  1.00 88.47           C  
ATOM    930  C   HIS B 120     -22.471  27.109   9.810  1.00 88.47           C  
ATOM    931  CB  HIS B 120     -21.562  26.328  12.008  1.00 88.47           C  
ATOM    932  O   HIS B 120     -21.655  26.700   8.982  1.00 88.47           O  
ATOM    933  CG  HIS B 120     -20.832  26.682  13.265  1.00 88.47           C  
ATOM    934  CD2 HIS B 120     -21.215  26.619  14.562  1.00 88.47           C  
ATOM    935  ND1 HIS B 120     -19.544  27.171  13.265  1.00 88.47           N  
ATOM    936  CE1 HIS B 120     -19.164  27.393  14.513  1.00 88.47           C  
ATOM    937  NE2 HIS B 120     -20.160  27.066  15.319  1.00 88.47           N  
ATOM    938  N   MET B 121     -23.799  27.207   9.487  1.00 86.60           N  
ATOM    939  CA  MET B 121     -24.380  26.605   8.291  1.00 86.60           C  
ATOM    940  C   MET B 121     -23.761  27.195   7.029  1.00 86.60           C  
ATOM    941  CB  MET B 121     -25.897  26.802   8.271  1.00 86.60           C  
ATOM    942  O   MET B 121     -23.635  26.508   6.014  1.00 86.60           O  
ATOM    943  CG  MET B 121     -26.474  26.978   6.876  1.00 86.60           C  
ATOM    944  SD  MET B 121     -28.304  26.855   6.852  1.00 86.60           S  
ATOM    945  CE  MET B 121     -28.734  28.263   7.912  1.00 86.60           C  
ATOM    946  N   ALA B 122     -23.234  28.453   7.150  1.00 86.09           N  
ATOM    947  CA  ALA B 122     -22.652  29.101   5.978  1.00 86.09           C  
ATOM    948  C   ALA B 122     -21.170  28.761   5.843  1.00 86.09           C  
ATOM    949  CB  ALA B 122     -22.843  30.614   6.055  1.00 86.09           C  
ATOM    950  O   ALA B 122     -20.537  29.104   4.842  1.00 86.09           O  
ATOM    951  N   HIS B 123     -20.553  28.117   6.911  1.00 88.67           N  
ATOM    952  CA  HIS B 123     -19.139  27.759   6.872  1.00 88.67           C  
ATOM    953  C   HIS B 123     -18.926  26.435   6.146  1.00 88.67           C  
ATOM    954  CB  HIS B 123     -18.568  27.680   8.289  1.00 88.67           C  
ATOM    955  O   HIS B 123     -19.866  25.654   5.983  1.00 88.67           O  
ATOM    956  CG  HIS B 123     -18.628  28.975   9.034  1.00 88.67           C  
ATOM    957  CD2 HIS B 123     -18.921  30.229   8.615  1.00 88.67           C  
ATOM    958  ND1 HIS B 123     -18.361  29.071  10.382  1.00 88.67           N  
ATOM    959  CE1 HIS B 123     -18.489  30.332  10.762  1.00 88.67           C  
ATOM    960  NE2 HIS B 123     -18.828  31.055   9.708  1.00 88.67           N  
ATOM    961  N   SER B 124     -17.718  26.214   5.680  1.00 86.05           N  
ATOM    962  CA  SER B 124     -17.318  24.929   5.114  1.00 86.05           C  
ATOM    963  C   SER B 124     -16.912  23.947   6.207  1.00 86.05           C  
ATOM    964  CB  SER B 124     -16.165  25.113   4.128  1.00 86.05           C  
ATOM    965  O   SER B 124     -16.218  24.318   7.156  1.00 86.05           O  
ATOM    966  OG  SER B 124     -15.809  23.877   3.533  1.00 86.05           O  
ATOM    967  N   HIS B 125     -17.439  22.657   6.183  1.00 84.66           N  
ATOM    968  CA  HIS B 125     -17.138  21.622   7.165  1.00 84.66           C  
ATOM    969  C   HIS B 125     -16.563  20.378   6.496  1.00 84.66           C  
ATOM    970  CB  HIS B 125     -18.392  21.257   7.961  1.00 84.66           C  
ATOM    971  O   HIS B 125     -16.922  20.057   5.360  1.00 84.66           O  
ATOM    972  CG  HIS B 125     -19.111  22.442   8.524  1.00 84.66           C  
ATOM    973  CD2 HIS B 125     -18.644  23.582   9.085  1.00 84.66           C  
ATOM    974  ND1 HIS B 125     -20.486  22.535   8.548  1.00 84.66           N  
ATOM    975  CE1 HIS B 125     -20.834  23.685   9.101  1.00 84.66           C  
ATOM    976  NE2 HIS B 125     -19.734  24.339   9.436  1.00 84.66           N  
ATOM    977  N   SER B 126     -15.647  19.799   7.137  1.00 80.40           N  
ATOM    978  CA  SER B 126     -15.101  18.523   6.687  1.00 80.40           C  
ATOM    979  C   SER B 126     -14.991  17.531   7.840  1.00 80.40           C  
ATOM    980  CB  SER B 126     -13.729  18.723   6.043  1.00 80.40           C  
ATOM    981  O   SER B 126     -14.932  17.930   9.005  1.00 80.40           O  
ATOM    982  OG  SER B 126     -12.841  19.365   6.942  1.00 80.40           O  
ATOM    983  N   PRO B 127     -15.164  16.274   7.495  1.00 79.11           N  
ATOM    984  CA  PRO B 127     -14.890  15.313   8.566  1.00 79.11           C  
ATOM    985  C   PRO B 127     -13.522  15.521   9.211  1.00 79.11           C  
ATOM    986  CB  PRO B 127     -14.958  13.961   7.852  1.00 79.11           C  
ATOM    987  O   PRO B 127     -12.578  15.946   8.540  1.00 79.11           O  
ATOM    988  CG  PRO B 127     -15.788  14.213   6.635  1.00 79.11           C  
ATOM    989  CD  PRO B 127     -15.555  15.626   6.183  1.00 79.11           C  
ATOM    990  N   ILE B 128     -13.374  15.268  10.457  1.00 77.03           N  
ATOM    991  CA  ILE B 128     -12.170  15.533  11.237  1.00 77.03           C  
ATOM    992  C   ILE B 128     -10.968  14.864  10.573  1.00 77.03           C  
ATOM    993  CB  ILE B 128     -12.321  15.041  12.693  1.00 77.03           C  
ATOM    994  O   ILE B 128      -9.903  15.472  10.445  1.00 77.03           O  
ATOM    995  CG1 ILE B 128     -13.408  15.842  13.418  1.00 77.03           C  
ATOM    996  CG2 ILE B 128     -10.984  15.135  13.436  1.00 77.03           C  
ATOM    997  CD1 ILE B 128     -13.792  15.275  14.778  1.00 77.03           C  
ATOM    998  N   GLY B 129     -11.173  13.651  10.183  1.00 69.96           N  
ATOM    999  CA  GLY B 129     -10.085  12.946   9.524  1.00 69.96           C  
ATOM   1000  C   GLY B 129      -9.566  13.666   8.294  1.00 69.96           C  
ATOM   1001  O   GLY B 129      -8.355  13.735   8.074  1.00 69.96           O  
ATOM   1002  N   TRP B 130     -10.399  14.211   7.564  1.00 71.97           N  
ATOM   1003  CA  TRP B 130     -10.029  14.940   6.355  1.00 71.97           C  
ATOM   1004  C   TRP B 130      -9.255  16.208   6.699  1.00 71.97           C  
ATOM   1005  CB  TRP B 130     -11.275  15.294   5.538  1.00 71.97           C  
ATOM   1006  O   TRP B 130      -8.228  16.502   6.082  1.00 71.97           O  
ATOM   1007  CG  TRP B 130     -10.975  15.814   4.164  1.00 71.97           C  
ATOM   1008  CD1 TRP B 130     -10.550  17.071   3.834  1.00 71.97           C  
ATOM   1009  CD2 TRP B 130     -11.082  15.091   2.935  1.00 71.97           C  
ATOM   1010  CE2 TRP B 130     -10.705  15.972   1.897  1.00 71.97           C  
ATOM   1011  CE3 TRP B 130     -11.459  13.781   2.609  1.00 71.97           C  
ATOM   1012  NE1 TRP B 130     -10.386  17.172   2.472  1.00 71.97           N  
ATOM   1013  CH2 TRP B 130     -11.068  14.298   0.264  1.00 71.97           C  
ATOM   1014  CZ2 TRP B 130     -10.695  15.584   0.555  1.00 71.97           C  
ATOM   1015  CZ3 TRP B 130     -11.448  13.397   1.273  1.00 71.97           C  
ATOM   1016  N   ALA B 131      -9.735  16.932   7.614  1.00 72.69           N  
ATOM   1017  CA  ALA B 131      -9.060  18.156   8.038  1.00 72.69           C  
ATOM   1018  C   ALA B 131      -7.641  17.863   8.516  1.00 72.69           C  
ATOM   1019  CB  ALA B 131      -9.858  18.847   9.142  1.00 72.69           C  
ATOM   1020  O   ALA B 131      -6.708  18.607   8.203  1.00 72.69           O  
ATOM   1021  N   ALA B 132      -7.556  16.825   9.270  1.00 76.42           N  
ATOM   1022  CA  ALA B 132      -6.238  16.422   9.752  1.00 76.42           C  
ATOM   1023  C   ALA B 132      -5.299  16.115   8.589  1.00 76.42           C  
ATOM   1024  CB  ALA B 132      -6.355  15.209  10.672  1.00 76.42           C  
ATOM   1025  O   ALA B 132      -4.136  16.527   8.595  1.00 76.42           O  
ATOM   1026  N   GLU B 133      -5.819  15.394   7.586  1.00 74.24           N  
ATOM   1027  CA  GLU B 133      -5.012  15.057   6.417  1.00 74.24           C  
ATOM   1028  C   GLU B 133      -4.609  16.309   5.645  1.00 74.24           C  
ATOM   1029  CB  GLU B 133      -5.772  14.094   5.500  1.00 74.24           C  
ATOM   1030  O   GLU B 133      -3.473  16.419   5.178  1.00 74.24           O  
ATOM   1031  CG  GLU B 133      -4.925  13.524   4.371  1.00 74.24           C  
ATOM   1032  CD  GLU B 133      -3.695  12.777   4.862  1.00 74.24           C  
ATOM   1033  OE1 GLU B 133      -2.712  12.657   4.097  1.00 74.24           O  
ATOM   1034  OE2 GLU B 133      -3.716  12.306   6.021  1.00 74.24           O  
ATOM   1035  N   GLU B 134      -5.485  17.221   5.511  1.00 76.47           N  
ATOM   1036  CA  GLU B 134      -5.169  18.478   4.839  1.00 76.47           C  
ATOM   1037  C   GLU B 134      -4.053  19.225   5.563  1.00 76.47           C  
ATOM   1038  CB  GLU B 134      -6.415  19.363   4.740  1.00 76.47           C  
ATOM   1039  O   GLU B 134      -3.164  19.793   4.925  1.00 76.47           O  
ATOM   1040  CG  GLU B 134      -7.395  18.925   3.661  1.00 76.47           C  
ATOM   1041  CD  GLU B 134      -6.833  19.046   2.254  1.00 76.47           C  
ATOM   1042  OE1 GLU B 134      -6.711  18.013   1.558  1.00 76.47           O  
ATOM   1043  OE2 GLU B 134      -6.512  20.184   1.845  1.00 76.47           O  
ATOM   1044  N   CYS B 135      -4.193  19.317   6.792  1.00 73.04           N  
ATOM   1045  CA  CYS B 135      -3.159  19.971   7.586  1.00 73.04           C  
ATOM   1046  C   CYS B 135      -1.811  19.285   7.399  1.00 73.04           C  
ATOM   1047  CB  CYS B 135      -3.540  19.970   9.066  1.00 73.04           C  
ATOM   1048  O   CYS B 135      -0.786  19.952   7.254  1.00 73.04           O  
ATOM   1049  SG  CYS B 135      -3.435  21.596   9.846  1.00 73.04           S  
ATOM   1050  N   ARG B 136      -1.906  17.987   7.433  1.00 76.93           N  
ATOM   1051  CA  ARG B 136      -0.681  17.220   7.229  1.00 76.93           C  
ATOM   1052  C   ARG B 136      -0.053  17.541   5.876  1.00 76.93           C  
ATOM   1053  CB  ARG B 136      -0.962  15.720   7.333  1.00 76.93           C  
ATOM   1054  O   ARG B 136       1.156  17.762   5.784  1.00 76.93           O  
ATOM   1055  CG  ARG B 136      -1.031  15.204   8.762  1.00 76.93           C  
ATOM   1056  CD  ARG B 136      -1.161  13.688   8.808  1.00 76.93           C  
ATOM   1057  NE  ARG B 136      -1.540  13.220  10.139  1.00 76.93           N  
ATOM   1058  NH1 ARG B 136       0.628  13.015  10.910  1.00 76.93           N  
ATOM   1059  NH2 ARG B 136      -1.134  12.495  12.280  1.00 76.93           N  
ATOM   1060  CZ  ARG B 136      -0.681  12.911  11.106  1.00 76.93           C  
ATOM   1061  N   GLU B 137      -0.884  17.608   4.863  1.00 75.71           N  
ATOM   1062  CA  GLU B 137      -0.400  17.916   3.520  1.00 75.71           C  
ATOM   1063  C   GLU B 137       0.238  19.302   3.468  1.00 75.71           C  
ATOM   1064  CB  GLU B 137      -1.541  17.824   2.503  1.00 75.71           C  
ATOM   1065  O   GLU B 137       1.259  19.496   2.806  1.00 75.71           O  
ATOM   1066  CG  GLU B 137      -2.024  16.403   2.249  1.00 75.71           C  
ATOM   1067  CD  GLU B 137      -0.963  15.511   1.625  1.00 75.71           C  
ATOM   1068  OE1 GLU B 137      -0.991  14.281   1.857  1.00 75.71           O  
ATOM   1069  OE2 GLU B 137      -0.097  16.046   0.898  1.00 75.71           O  
ATOM   1070  N   LYS B 138      -0.338  20.195   4.093  1.00 72.93           N  
ATOM   1071  CA  LYS B 138       0.215  21.546   4.143  1.00 72.93           C  
ATOM   1072  C   LYS B 138       1.584  21.555   4.818  1.00 72.93           C  
ATOM   1073  CB  LYS B 138      -0.738  22.489   4.879  1.00 72.93           C  
ATOM   1074  O   LYS B 138       2.509  22.219   4.347  1.00 72.93           O  
ATOM   1075  CG  LYS B 138      -0.377  23.961   4.746  1.00 72.93           C  
ATOM   1076  CD  LYS B 138      -1.425  24.855   5.398  1.00 72.93           C  
ATOM   1077  CE  LYS B 138      -1.040  26.325   5.309  1.00 72.93           C  
ATOM   1078  NZ  LYS B 138      -2.018  27.198   6.025  1.00 72.93           N  
ATOM   1079  N   LEU B 139       1.701  20.859   5.890  1.00 73.06           N  
ATOM   1080  CA  LEU B 139       2.960  20.787   6.623  1.00 73.06           C  
ATOM   1081  C   LEU B 139       4.050  20.145   5.771  1.00 73.06           C  
ATOM   1082  CB  LEU B 139       2.780  19.998   7.922  1.00 73.06           C  
ATOM   1083  O   LEU B 139       5.195  20.602   5.772  1.00 73.06           O  
ATOM   1084  CG  LEU B 139       2.016  20.704   9.044  1.00 73.06           C  
ATOM   1085  CD1 LEU B 139       1.800  19.754  10.218  1.00 73.06           C  
ATOM   1086  CD2 LEU B 139       2.760  21.956   9.493  1.00 73.06           C  
ATOM   1087  N   ILE B 140       3.694  19.162   5.091  1.00 67.08           N  
ATOM   1088  CA  ILE B 140       4.642  18.475   4.221  1.00 67.08           C  
ATOM   1089  C   ILE B 140       5.140  19.433   3.141  1.00 67.08           C  
ATOM   1090  CB  ILE B 140       4.011  17.221   3.575  1.00 67.08           C  
ATOM   1091  O   ILE B 140       6.336  19.474   2.842  1.00 67.08           O  
ATOM   1092  CG1 ILE B 140       3.795  16.128   4.628  1.00 67.08           C  
ATOM   1093  CG2 ILE B 140       4.883  16.709   2.425  1.00 67.08           C  
ATOM   1094  CD1 ILE B 140       2.869  15.008   4.177  1.00 67.08           C  
ATOM   1095  N   LYS B 141       4.254  20.152   2.571  1.00 73.88           N  
ATOM   1096  CA  LYS B 141       4.630  21.122   1.547  1.00 73.88           C  
ATOM   1097  C   LYS B 141       5.584  22.173   2.109  1.00 73.88           C  
ATOM   1098  CB  LYS B 141       3.387  21.799   0.968  1.00 73.88           C  
ATOM   1099  O   LYS B 141       6.552  22.556   1.449  1.00 73.88           O  
ATOM   1100  CG  LYS B 141       2.588  20.918   0.019  1.00 73.88           C  
ATOM   1101  CD  LYS B 141       1.411  21.672  -0.586  1.00 73.88           C  
ATOM   1102  CE  LYS B 141       0.590  20.782  -1.509  1.00 73.88           C  
ATOM   1103  NZ  LYS B 141      -0.563  21.518  -2.108  1.00 73.88           N  
ATOM   1104  N   GLU B 142       5.312  22.627   3.206  1.00 68.31           N  
ATOM   1105  CA  GLU B 142       6.175  23.617   3.844  1.00 68.31           C  
ATOM   1106  C   GLU B 142       7.562  23.044   4.119  1.00 68.31           C  
ATOM   1107  CB  GLU B 142       5.546  24.119   5.146  1.00 68.31           C  
ATOM   1108  O   GLU B 142       8.571  23.722   3.915  1.00 68.31           O  
ATOM   1109  CG  GLU B 142       4.356  25.045   4.937  1.00 68.31           C  
ATOM   1110  CD  GLU B 142       3.751  25.547   6.238  1.00 68.31           C  
ATOM   1111  OE1 GLU B 142       2.816  26.379   6.191  1.00 68.31           O  
ATOM   1112  OE2 GLU B 142       4.215  25.105   7.313  1.00 68.31           O  
ATOM   1113  N   MET B 143       7.581  21.833   4.618  1.00 66.29           N  
ATOM   1114  CA  MET B 143       8.848  21.160   4.890  1.00 66.29           C  
ATOM   1115  C   MET B 143       9.653  20.977   3.608  1.00 66.29           C  
ATOM   1116  CB  MET B 143       8.606  19.803   5.554  1.00 66.29           C  
ATOM   1117  O   MET B 143      10.869  21.174   3.599  1.00 66.29           O  
ATOM   1118  CG  MET B 143       9.872  19.138   6.069  1.00 66.29           C  
ATOM   1119  SD  MET B 143       9.519  17.691   7.141  1.00 66.29           S  
ATOM   1120  CE  MET B 143       9.167  16.436   5.878  1.00 66.29           C  
ATOM   1121  N   ASP B 144       8.998  20.576   2.548  1.00 64.66           N  
ATOM   1122  CA  ASP B 144       9.661  20.433   1.255  1.00 64.66           C  
ATOM   1123  C   ASP B 144      10.317  21.744   0.826  1.00 64.66           C  
ATOM   1124  CB  ASP B 144       8.665  19.971   0.190  1.00 64.66           C  
ATOM   1125  O   ASP B 144      11.432  21.743   0.301  1.00 64.66           O  
ATOM   1126  CG  ASP B 144       8.346  18.489   0.280  1.00 64.66           C  
ATOM   1127  OD1 ASP B 144       9.039  17.760   1.022  1.00 64.66           O  
ATOM   1128  OD2 ASP B 144       7.395  18.045  -0.400  1.00 64.66           O  
ATOM   1129  N   TYR B 145       9.606  22.791   1.001  1.00 63.02           N  
ATOM   1130  CA  TYR B 145      10.127  24.110   0.661  1.00 63.02           C  
ATOM   1131  C   TYR B 145      11.381  24.425   1.468  1.00 63.02           C  
ATOM   1132  CB  TYR B 145       9.066  25.187   0.905  1.00 63.02           C  
ATOM   1133  O   TYR B 145      12.362  24.941   0.928  1.00 63.02           O  
ATOM   1134  CG  TYR B 145       9.523  26.581   0.549  1.00 63.02           C  
ATOM   1135  CD1 TYR B 145       9.921  27.478   1.537  1.00 63.02           C  
ATOM   1136  CD2 TYR B 145       9.556  27.004  -0.776  1.00 63.02           C  
ATOM   1137  CE1 TYR B 145      10.341  28.764   1.214  1.00 63.02           C  
ATOM   1138  CE2 TYR B 145       9.974  28.288  -1.110  1.00 63.02           C  
ATOM   1139  OH  TYR B 145      10.780  30.431  -0.436  1.00 63.02           O  
ATOM   1140  CZ  TYR B 145      10.365  29.159  -0.110  1.00 63.02           C  
ATOM   1141  N   LEU B 146      11.461  24.092   2.661  1.00 58.10           N  
ATOM   1142  CA  LEU B 146      12.593  24.366   3.539  1.00 58.10           C  
ATOM   1143  C   LEU B 146      13.793  23.504   3.163  1.00 58.10           C  
ATOM   1144  CB  LEU B 146      12.210  24.120   5.000  1.00 58.10           C  
ATOM   1145  O   LEU B 146      14.938  23.954   3.250  1.00 58.10           O  
ATOM   1146  CG  LEU B 146      11.275  25.148   5.639  1.00 58.10           C  
ATOM   1147  CD1 LEU B 146      10.901  24.718   7.053  1.00 58.10           C  
ATOM   1148  CD2 LEU B 146      11.925  26.528   5.648  1.00 58.10           C  
ATOM   1149  N   TRP B 147      13.510  22.301   2.789  1.00 54.36           N  
ATOM   1150  CA  TRP B 147      14.580  21.396   2.386  1.00 54.36           C  
ATOM   1151  C   TRP B 147      15.241  21.874   1.097  1.00 54.36           C  
ATOM   1152  CB  TRP B 147      14.042  19.974   2.201  1.00 54.36           C  
ATOM   1153  O   TRP B 147      16.450  21.714   0.916  1.00 54.36           O  
ATOM   1154  CG  TRP B 147      14.046  19.154   3.457  1.00 54.36           C  
ATOM   1155  CD1 TRP B 147      14.584  19.499   4.665  1.00 54.36           C  
ATOM   1156  CD2 TRP B 147      13.487  17.848   3.625  1.00 54.36           C  
ATOM   1157  CE2 TRP B 147      13.723  17.461   4.963  1.00 54.36           C  
ATOM   1158  CE3 TRP B 147      12.808  16.966   2.773  1.00 54.36           C  
ATOM   1159  NE1 TRP B 147      14.394  18.485   5.575  1.00 54.36           N  
ATOM   1160  CH2 TRP B 147      12.642  15.385   4.615  1.00 54.36           C  
ATOM   1161  CZ2 TRP B 147      13.304  16.229   5.469  1.00 54.36           C  
ATOM   1162  CZ3 TRP B 147      12.391  15.740   3.279  1.00 54.36           C  
ATOM   1163  N   GLU B 148      14.496  22.453   0.258  1.00 56.56           N  
ATOM   1164  CA  GLU B 148      15.037  22.955  -1.001  1.00 56.56           C  
ATOM   1165  C   GLU B 148      15.907  24.188  -0.776  1.00 56.56           C  
ATOM   1166  CB  GLU B 148      13.905  23.281  -1.980  1.00 56.56           C  
ATOM   1167  O   GLU B 148      16.896  24.394  -1.483  1.00 56.56           O  
ATOM   1168  CG  GLU B 148      13.263  22.054  -2.609  1.00 56.56           C  
ATOM   1169  CD  GLU B 148      12.144  22.393  -3.581  1.00 56.56           C  
ATOM   1170  OE1 GLU B 148      11.527  21.462  -4.145  1.00 56.56           O  
ATOM   1171  OE2 GLU B 148      11.884  23.601  -3.780  1.00 56.56           O  
ATOM   1172  N   ILE B 149      15.655  24.981   0.129  1.00 54.16           N  
ATOM   1173  CA  ILE B 149      16.409  26.208   0.362  1.00 54.16           C  
ATOM   1174  C   ILE B 149      17.657  25.900   1.185  1.00 54.16           C  
ATOM   1175  CB  ILE B 149      15.546  27.274   1.074  1.00 54.16           C  
ATOM   1176  O   ILE B 149      18.675  26.585   1.062  1.00 54.16           O  
ATOM   1177  CG1 ILE B 149      14.242  27.508   0.303  1.00 54.16           C  
ATOM   1178  CG2 ILE B 149      16.328  28.581   1.236  1.00 54.16           C  
ATOM   1179  CD1 ILE B 149      13.316  28.530   0.949  1.00 54.16           C  
ATOM   1180  N   ASN B 150      17.727  24.722   1.767  1.00 39.81           N  
ATOM   1181  CA  ASN B 150      18.897  24.397   2.576  1.00 39.81           C  
ATOM   1182  C   ASN B 150      19.759  23.327   1.911  1.00 39.81           C  
ATOM   1183  CB  ASN B 150      18.474  23.944   3.975  1.00 39.81           C  
ATOM   1184  O   ASN B 150      20.961  23.243   2.169  1.00 39.81           O  
ATOM   1185  CG  ASN B 150      19.618  23.972   4.969  1.00 39.81           C  
ATOM   1186  ND2 ASN B 150      19.592  23.055   5.929  1.00 39.81           N  
ATOM   1187  OD1 ASN B 150      20.518  24.811   4.875  1.00 39.81           O  
TER    1188      ASN B 150                                                      
ATOM   1189  N   MET C   1     -12.874  -0.007   9.202  1.00 61.28           N  
ATOM   1190  CA  MET C   1     -13.037   0.297   7.783  1.00 61.28           C  
ATOM   1191  C   MET C   1     -14.291  -0.368   7.224  1.00 61.28           C  
ATOM   1192  CB  MET C   1     -11.809  -0.156   6.991  1.00 61.28           C  
ATOM   1193  O   MET C   1     -14.481  -1.575   7.382  1.00 61.28           O  
ATOM   1194  CG  MET C   1     -10.679   0.861   6.978  1.00 61.28           C  
ATOM   1195  SD  MET C   1      -9.290   0.355   5.891  1.00 61.28           S  
ATOM   1196  CE  MET C   1      -8.253   1.841   5.985  1.00 61.28           C  
ATOM   1197  N   ASP C   2     -15.200   0.445   6.880  1.00 67.29           N  
ATOM   1198  CA  ASP C   2     -16.380  -0.163   6.273  1.00 67.29           C  
ATOM   1199  C   ASP C   2     -16.049  -0.762   4.908  1.00 67.29           C  
ATOM   1200  CB  ASP C   2     -17.504   0.866   6.136  1.00 67.29           C  
ATOM   1201  O   ASP C   2     -14.917  -0.650   4.433  1.00 67.29           O  
ATOM   1202  CG  ASP C   2     -17.166   1.989   5.172  1.00 67.29           C  
ATOM   1203  OD1 ASP C   2     -16.216   1.842   4.374  1.00 67.29           O  
ATOM   1204  OD2 ASP C   2     -17.855   3.032   5.213  1.00 67.29           O  
ATOM   1205  N   SER C   3     -16.972  -1.556   4.397  1.00 69.62           N  
ATOM   1206  CA  SER C   3     -16.775  -2.317   3.167  1.00 69.62           C  
ATOM   1207  C   SER C   3     -16.377  -1.405   2.011  1.00 69.62           C  
ATOM   1208  CB  SER C   3     -18.045  -3.088   2.805  1.00 69.62           C  
ATOM   1209  O   SER C   3     -15.523  -1.764   1.197  1.00 69.62           O  
ATOM   1210  OG  SER C   3     -19.095  -2.198   2.466  1.00 69.62           O  
ATOM   1211  N   ASP C   4     -16.888  -0.211   1.999  1.00 68.27           N  
ATOM   1212  CA  ASP C   4     -16.570   0.720   0.921  1.00 68.27           C  
ATOM   1213  C   ASP C   4     -15.129   1.212   1.027  1.00 68.27           C  
ATOM   1214  CB  ASP C   4     -17.534   1.909   0.938  1.00 68.27           C  
ATOM   1215  O   ASP C   4     -14.423   1.304   0.020  1.00 68.27           O  
ATOM   1216  CG  ASP C   4     -18.931   1.546   0.464  1.00 68.27           C  
ATOM   1217  OD1 ASP C   4     -19.082   0.564  -0.295  1.00 68.27           O  
ATOM   1218  OD2 ASP C   4     -19.889   2.250   0.852  1.00 68.27           O  
ATOM   1219  N   ASP C   5     -14.746   1.504   2.200  1.00 75.39           N  
ATOM   1220  CA  ASP C   5     -13.376   1.952   2.430  1.00 75.39           C  
ATOM   1221  C   ASP C   5     -12.374   0.853   2.086  1.00 75.39           C  
ATOM   1222  CB  ASP C   5     -13.193   2.395   3.883  1.00 75.39           C  
ATOM   1223  O   ASP C   5     -11.319   1.125   1.508  1.00 75.39           O  
ATOM   1224  CG  ASP C   5     -13.943   3.675   4.212  1.00 75.39           C  
ATOM   1225  OD1 ASP C   5     -14.221   4.472   3.290  1.00 75.39           O  
ATOM   1226  OD2 ASP C   5     -14.255   3.888   5.403  1.00 75.39           O  
ATOM   1227  N   LEU C   6     -12.788  -0.318   2.432  1.00 78.30           N  
ATOM   1228  CA  LEU C   6     -11.920  -1.452   2.131  1.00 78.30           C  
ATOM   1229  C   LEU C   6     -11.750  -1.622   0.626  1.00 78.30           C  
ATOM   1230  CB  LEU C   6     -12.486  -2.737   2.741  1.00 78.30           C  
ATOM   1231  O   LEU C   6     -10.642  -1.877   0.147  1.00 78.30           O  
ATOM   1232  CG  LEU C   6     -11.658  -4.006   2.536  1.00 78.30           C  
ATOM   1233  CD1 LEU C   6     -10.280  -3.850   3.171  1.00 78.30           C  
ATOM   1234  CD2 LEU C   6     -12.384  -5.217   3.111  1.00 78.30           C  
ATOM   1235  N   GLN C   7     -12.798  -1.488  -0.059  1.00 77.88           N  
ATOM   1236  CA  GLN C   7     -12.737  -1.604  -1.512  1.00 77.88           C  
ATOM   1237  C   GLN C   7     -11.828  -0.535  -2.111  1.00 77.88           C  
ATOM   1238  CB  GLN C   7     -14.137  -1.504  -2.119  1.00 77.88           C  
ATOM   1239  O   GLN C   7     -11.027  -0.823  -3.003  1.00 77.88           O  
ATOM   1240  CG  GLN C   7     -14.180  -1.783  -3.615  1.00 77.88           C  
ATOM   1241  CD  GLN C   7     -13.757  -3.198  -3.960  1.00 77.88           C  
ATOM   1242  NE2 GLN C   7     -12.998  -3.343  -5.042  1.00 77.88           N  
ATOM   1243  OE1 GLN C   7     -14.107  -4.154  -3.260  1.00 77.88           O  
ATOM   1244  N   VAL C   8     -11.991   0.646  -1.622  1.00 82.61           N  
ATOM   1245  CA  VAL C   8     -11.146   1.742  -2.086  1.00 82.61           C  
ATOM   1246  C   VAL C   8      -9.681   1.427  -1.791  1.00 82.61           C  
ATOM   1247  CB  VAL C   8     -11.545   3.083  -1.430  1.00 82.61           C  
ATOM   1248  O   VAL C   8      -8.813   1.625  -2.644  1.00 82.61           O  
ATOM   1249  CG1 VAL C   8     -10.551   4.182  -1.799  1.00 82.61           C  
ATOM   1250  CG2 VAL C   8     -12.961   3.478  -1.843  1.00 82.61           C  
ATOM   1251  N   PHE C   9      -9.477   0.921  -0.635  1.00 85.97           N  
ATOM   1252  CA  PHE C   9      -8.134   0.536  -0.218  1.00 85.97           C  
ATOM   1253  C   PHE C   9      -7.564  -0.531  -1.145  1.00 85.97           C  
ATOM   1254  CB  PHE C   9      -8.145   0.024   1.226  1.00 85.97           C  
ATOM   1255  O   PHE C   9      -6.453  -0.384  -1.658  1.00 85.97           O  
ATOM   1256  CG  PHE C   9      -6.789   0.024   1.880  1.00 85.97           C  
ATOM   1257  CD1 PHE C   9      -5.941  -1.069   1.751  1.00 85.97           C  
ATOM   1258  CD2 PHE C   9      -6.363   1.117   2.623  1.00 85.97           C  
ATOM   1259  CE1 PHE C   9      -4.686  -1.073   2.355  1.00 85.97           C  
ATOM   1260  CE2 PHE C   9      -5.110   1.120   3.229  1.00 85.97           C  
ATOM   1261  CZ  PHE C   9      -4.274   0.025   3.095  1.00 85.97           C  
ATOM   1262  N   GLN C  10      -8.336  -1.529  -1.454  1.00 87.35           N  
ATOM   1263  CA  GLN C  10      -7.904  -2.644  -2.290  1.00 87.35           C  
ATOM   1264  C   GLN C  10      -7.676  -2.195  -3.730  1.00 87.35           C  
ATOM   1265  CB  GLN C  10      -8.932  -3.776  -2.249  1.00 87.35           C  
ATOM   1266  O   GLN C  10      -6.765  -2.684  -4.402  1.00 87.35           O  
ATOM   1267  CG  GLN C  10      -9.007  -4.490  -0.906  1.00 87.35           C  
ATOM   1268  CD  GLN C  10     -10.041  -5.600  -0.890  1.00 87.35           C  
ATOM   1269  NE2 GLN C  10      -9.656  -6.761  -0.370  1.00 87.35           N  
ATOM   1270  OE1 GLN C  10     -11.177  -5.416  -1.339  1.00 87.35           O  
ATOM   1271  N   ASN C  11      -8.442  -1.235  -4.154  1.00 86.35           N  
ATOM   1272  CA  ASN C  11      -8.322  -0.733  -5.519  1.00 86.35           C  
ATOM   1273  C   ASN C  11      -6.989  -0.024  -5.741  1.00 86.35           C  
ATOM   1274  CB  ASN C  11      -9.484   0.205  -5.851  1.00 86.35           C  
ATOM   1275  O   ASN C  11      -6.509   0.066  -6.872  1.00 86.35           O  
ATOM   1276  CG  ASN C  11     -10.788  -0.536  -6.076  1.00 86.35           C  
ATOM   1277  ND2 ASN C  11     -11.898   0.191  -6.033  1.00 86.35           N  
ATOM   1278  OD1 ASN C  11     -10.796  -1.752  -6.286  1.00 86.35           O  
ATOM   1279  N   GLU C  12      -6.421   0.496  -4.680  1.00 93.83           N  
ATOM   1280  CA  GLU C  12      -5.139   1.187  -4.790  1.00 93.83           C  
ATOM   1281  C   GLU C  12      -4.003   0.203  -5.055  1.00 93.83           C  
ATOM   1282  CB  GLU C  12      -4.852   1.993  -3.520  1.00 93.83           C  
ATOM   1283  O   GLU C  12      -2.912   0.603  -5.464  1.00 93.83           O  
ATOM   1284  CG  GLU C  12      -5.806   3.158  -3.303  1.00 93.83           C  
ATOM   1285  CD  GLU C  12      -5.747   4.197  -4.411  1.00 93.83           C  
ATOM   1286  OE1 GLU C  12      -6.766   4.883  -4.655  1.00 93.83           O  
ATOM   1287  OE2 GLU C  12      -4.674   4.326  -5.041  1.00 93.83           O  
ATOM   1288  N   LEU C  13      -4.296  -1.118  -4.896  1.00 94.93           N  
ATOM   1289  CA  LEU C  13      -3.269  -2.145  -5.031  1.00 94.93           C  
ATOM   1290  C   LEU C  13      -3.293  -2.758  -6.427  1.00 94.93           C  
ATOM   1291  CB  LEU C  13      -3.462  -3.238  -3.976  1.00 94.93           C  
ATOM   1292  O   LEU C  13      -2.704  -3.817  -6.654  1.00 94.93           O  
ATOM   1293  CG  LEU C  13      -3.237  -2.824  -2.521  1.00 94.93           C  
ATOM   1294  CD1 LEU C  13      -3.683  -3.937  -1.579  1.00 94.93           C  
ATOM   1295  CD2 LEU C  13      -1.773  -2.471  -2.285  1.00 94.93           C  
ATOM   1296  N   ILE C  14      -3.952  -2.123  -7.347  1.00 88.35           N  
ATOM   1297  CA  ILE C  14      -4.118  -2.653  -8.696  1.00 88.35           C  
ATOM   1298  C   ILE C  14      -3.128  -1.977  -9.641  1.00 88.35           C  
ATOM   1299  CB  ILE C  14      -5.564  -2.458  -9.205  1.00 88.35           C  
ATOM   1300  O   ILE C  14      -2.998  -0.750  -9.641  1.00 88.35           O  
ATOM   1301  CG1 ILE C  14      -6.550  -3.233  -8.323  1.00 88.35           C  
ATOM   1302  CG2 ILE C  14      -5.683  -2.889 -10.670  1.00 88.35           C  
ATOM   1303  CD1 ILE C  14      -6.410  -4.746  -8.420  1.00 88.35           C  
ATOM   1304  N   CYS C  15      -2.401  -2.790 -10.408  1.00 90.67           N  
ATOM   1305  CA  CYS C  15      -1.540  -2.274 -11.466  1.00 90.67           C  
ATOM   1306  C   CYS C  15      -2.367  -1.673 -12.597  1.00 90.67           C  
ATOM   1307  CB  CYS C  15      -0.641  -3.382 -12.013  1.00 90.67           C  
ATOM   1308  O   CYS C  15      -3.291  -2.311 -13.104  1.00 90.67           O  
ATOM   1309  SG  CYS C  15       0.473  -2.834 -13.326  1.00 90.67           S  
ATOM   1310  N   CYS C  16      -2.019  -0.491 -12.968  1.00 90.06           N  
ATOM   1311  CA  CYS C  16      -2.816   0.202 -13.974  1.00 90.06           C  
ATOM   1312  C   CYS C  16      -2.598  -0.404 -15.355  1.00 90.06           C  
ATOM   1313  CB  CYS C  16      -2.470   1.691 -13.999  1.00 90.06           C  
ATOM   1314  O   CYS C  16      -3.375  -0.153 -16.277  1.00 90.06           O  
ATOM   1315  SG  CYS C  16      -0.787   2.037 -14.556  1.00 90.06           S  
ATOM   1316  N   ILE C  17      -1.599  -1.218 -15.578  1.00 85.14           N  
ATOM   1317  CA  ILE C  17      -1.300  -1.816 -16.874  1.00 85.14           C  
ATOM   1318  C   ILE C  17      -2.071  -3.125 -17.028  1.00 85.14           C  
ATOM   1319  CB  ILE C  17       0.216  -2.063 -17.046  1.00 85.14           C  
ATOM   1320  O   ILE C  17      -2.846  -3.289 -17.973  1.00 85.14           O  
ATOM   1321  CG1 ILE C  17       0.989  -0.746 -16.921  1.00 85.14           C  
ATOM   1322  CG2 ILE C  17       0.503  -2.742 -18.389  1.00 85.14           C  
ATOM   1323  CD1 ILE C  17       2.502  -0.911 -16.953  1.00 85.14           C  
ATOM   1324  N   CYS C  18      -2.006  -4.038 -16.091  1.00 81.90           N  
ATOM   1325  CA  CYS C  18      -2.642  -5.344 -16.215  1.00 81.90           C  
ATOM   1326  C   CYS C  18      -3.993  -5.362 -15.511  1.00 81.90           C  
ATOM   1327  CB  CYS C  18      -1.741  -6.436 -15.637  1.00 81.90           C  
ATOM   1328  O   CYS C  18      -4.800  -6.268 -15.729  1.00 81.90           O  
ATOM   1329  SG  CYS C  18      -1.583  -6.373 -13.839  1.00 81.90           S  
ATOM   1330  N   VAL C  19      -4.193  -4.378 -14.647  1.00 79.30           N  
ATOM   1331  CA  VAL C  19      -5.437  -4.186 -13.908  1.00 79.30           C  
ATOM   1332  C   VAL C  19      -5.643  -5.344 -12.934  1.00 79.30           C  
ATOM   1333  CB  VAL C  19      -6.649  -4.067 -14.858  1.00 79.30           C  
ATOM   1334  O   VAL C  19      -6.769  -5.809 -12.741  1.00 79.30           O  
ATOM   1335  CG1 VAL C  19      -7.860  -3.499 -14.120  1.00 79.30           C  
ATOM   1336  CG2 VAL C  19      -6.298  -3.197 -16.064  1.00 79.30           C  
ATOM   1337  N   ASN C  20      -4.637  -5.940 -12.481  1.00 77.35           N  
ATOM   1338  CA  ASN C  20      -4.613  -6.927 -11.407  1.00 77.35           C  
ATOM   1339  C   ASN C  20      -3.837  -6.418 -10.195  1.00 77.35           C  
ATOM   1340  CB  ASN C  20      -4.016  -8.246 -11.903  1.00 77.35           C  
ATOM   1341  O   ASN C  20      -3.128  -5.415 -10.283  1.00 77.35           O  
ATOM   1342  CG  ASN C  20      -4.876  -8.915 -12.958  1.00 77.35           C  
ATOM   1343  ND2 ASN C  20      -4.345  -9.031 -14.169  1.00 77.35           N  
ATOM   1344  OD1 ASN C  20      -6.007  -9.325 -12.686  1.00 77.35           O  
ATOM   1345  N   TYR C  21      -4.051  -7.134  -9.037  1.00 86.49           N  
ATOM   1346  CA  TYR C  21      -3.200  -6.788  -7.903  1.00 86.49           C  
ATOM   1347  C   TYR C  21      -1.726  -6.903  -8.272  1.00 86.49           C  
ATOM   1348  CB  TYR C  21      -3.510  -7.689  -6.704  1.00 86.49           C  
ATOM   1349  O   TYR C  21      -1.336  -7.798  -9.025  1.00 86.49           O  
ATOM   1350  CG  TYR C  21      -4.818  -7.366  -6.023  1.00 86.49           C  
ATOM   1351  CD1 TYR C  21      -5.014  -6.137  -5.396  1.00 86.49           C  
ATOM   1352  CD2 TYR C  21      -5.860  -8.287  -6.005  1.00 86.49           C  
ATOM   1353  CE1 TYR C  21      -6.217  -5.835  -4.766  1.00 86.49           C  
ATOM   1354  CE2 TYR C  21      -7.067  -7.996  -5.378  1.00 86.49           C  
ATOM   1355  OH  TYR C  21      -8.428  -6.476  -4.140  1.00 86.49           O  
ATOM   1356  CZ  TYR C  21      -7.236  -6.769  -4.762  1.00 86.49           C  
ATOM   1357  N   PHE C  22      -0.940  -5.973  -7.802  1.00 91.60           N  
ATOM   1358  CA  PHE C  22       0.485  -5.939  -8.108  1.00 91.60           C  
ATOM   1359  C   PHE C  22       1.115  -7.312  -7.906  1.00 91.60           C  
ATOM   1360  CB  PHE C  22       1.199  -4.901  -7.236  1.00 91.60           C  
ATOM   1361  O   PHE C  22       0.824  -7.996  -6.923  1.00 91.60           O  
ATOM   1362  CG  PHE C  22       0.899  -3.477  -7.619  1.00 91.60           C  
ATOM   1363  CD1 PHE C  22       1.292  -2.977  -8.854  1.00 91.60           C  
ATOM   1364  CD2 PHE C  22       0.222  -2.638  -6.743  1.00 91.60           C  
ATOM   1365  CE1 PHE C  22       1.015  -1.659  -9.211  1.00 91.60           C  
ATOM   1366  CE2 PHE C  22      -0.058  -1.320  -7.092  1.00 91.60           C  
ATOM   1367  CZ  PHE C  22       0.340  -0.832  -8.327  1.00 91.60           C  
ATOM   1368  N   ILE C  23       1.922  -7.705  -8.851  1.00 87.33           N  
ATOM   1369  CA  ILE C  23       2.828  -8.842  -8.734  1.00 87.33           C  
ATOM   1370  C   ILE C  23       4.271  -8.371  -8.902  1.00 87.33           C  
ATOM   1371  CB  ILE C  23       2.497  -9.937  -9.773  1.00 87.33           C  
ATOM   1372  O   ILE C  23       4.628  -7.801  -9.936  1.00 87.33           O  
ATOM   1373  CG1 ILE C  23       1.075 -10.467  -9.556  1.00 87.33           C  
ATOM   1374  CG2 ILE C  23       3.521 -11.073  -9.705  1.00 87.33           C  
ATOM   1375  CD1 ILE C  23       0.636 -11.501 -10.584  1.00 87.33           C  
ATOM   1376  N   ASP C  24       5.110  -8.640  -7.915  1.00 90.20           N  
ATOM   1377  CA  ASP C  24       6.481  -8.139  -7.894  1.00 90.20           C  
ATOM   1378  C   ASP C  24       6.526  -6.650  -8.231  1.00 90.20           C  
ATOM   1379  CB  ASP C  24       7.355  -8.926  -8.873  1.00 90.20           C  
ATOM   1380  O   ASP C  24       7.191  -6.244  -9.186  1.00 90.20           O  
ATOM   1381  CG  ASP C  24       8.840  -8.681  -8.671  1.00 90.20           C  
ATOM   1382  OD1 ASP C  24       9.254  -8.339  -7.542  1.00 90.20           O  
ATOM   1383  OD2 ASP C  24       9.603  -8.828  -9.650  1.00 90.20           O  
ATOM   1384  N   PRO C  25       5.864  -5.834  -7.428  1.00 96.41           N  
ATOM   1385  CA  PRO C  25       5.741  -4.401  -7.704  1.00 96.41           C  
ATOM   1386  C   PRO C  25       7.074  -3.663  -7.599  1.00 96.41           C  
ATOM   1387  CB  PRO C  25       4.763  -3.918  -6.631  1.00 96.41           C  
ATOM   1388  O   PRO C  25       7.885  -3.969  -6.721  1.00 96.41           O  
ATOM   1389  CG  PRO C  25       4.958  -4.857  -5.485  1.00 96.41           C  
ATOM   1390  CD  PRO C  25       5.305  -6.212  -6.032  1.00 96.41           C  
ATOM   1391  N   VAL C  26       7.279  -2.740  -8.465  1.00 95.87           N  
ATOM   1392  CA  VAL C  26       8.425  -1.837  -8.431  1.00 95.87           C  
ATOM   1393  C   VAL C  26       7.943  -0.389  -8.466  1.00 95.87           C  
ATOM   1394  CB  VAL C  26       9.394  -2.105  -9.605  1.00 95.87           C  
ATOM   1395  O   VAL C  26       6.930  -0.080  -9.098  1.00 95.87           O  
ATOM   1396  CG1 VAL C  26       9.969  -3.518  -9.518  1.00 95.87           C  
ATOM   1397  CG2 VAL C  26       8.683  -1.895 -10.941  1.00 95.87           C  
ATOM   1398  N   THR C  27       8.564   0.481  -7.755  1.00 96.00           N  
ATOM   1399  CA  THR C  27       8.309   1.917  -7.787  1.00 96.00           C  
ATOM   1400  C   THR C  27       9.406   2.644  -8.559  1.00 96.00           C  
ATOM   1401  CB  THR C  27       8.206   2.499  -6.365  1.00 96.00           C  
ATOM   1402  O   THR C  27      10.583   2.565  -8.198  1.00 96.00           O  
ATOM   1403  CG2 THR C  27       7.835   3.977  -6.400  1.00 96.00           C  
ATOM   1404  OG1 THR C  27       7.203   1.783  -5.633  1.00 96.00           O  
ATOM   1405  N   ILE C  28       8.987   3.394  -9.608  1.00 93.66           N  
ATOM   1406  CA  ILE C  28       9.989   4.017 -10.467  1.00 93.66           C  
ATOM   1407  C   ILE C  28      10.276   5.435  -9.979  1.00 93.66           C  
ATOM   1408  CB  ILE C  28       9.533   4.039 -11.943  1.00 93.66           C  
ATOM   1409  O   ILE C  28       9.724   5.874  -8.968  1.00 93.66           O  
ATOM   1410  CG1 ILE C  28       8.244   4.856 -12.091  1.00 93.66           C  
ATOM   1411  CG2 ILE C  28       9.341   2.614 -12.470  1.00 93.66           C  
ATOM   1412  CD1 ILE C  28       7.748   4.975 -13.526  1.00 93.66           C  
ATOM   1413  N   ASP C  29      11.101   6.223 -10.700  1.00 91.36           N  
ATOM   1414  CA  ASP C  29      11.691   7.478 -10.243  1.00 91.36           C  
ATOM   1415  C   ASP C  29      10.610   8.503  -9.909  1.00 91.36           C  
ATOM   1416  CB  ASP C  29      12.641   8.041 -11.302  1.00 91.36           C  
ATOM   1417  O   ASP C  29      10.725   9.235  -8.923  1.00 91.36           O  
ATOM   1418  CG  ASP C  29      13.875   7.182 -11.509  1.00 91.36           C  
ATOM   1419  OD1 ASP C  29      14.330   6.526 -10.547  1.00 91.36           O  
ATOM   1420  OD2 ASP C  29      14.400   7.163 -12.643  1.00 91.36           O  
ATOM   1421  N   CYS C  30       9.514   8.460 -10.658  1.00 94.28           N  
ATOM   1422  CA  CYS C  30       8.477   9.466 -10.464  1.00 94.28           C  
ATOM   1423  C   CYS C  30       7.575   9.101  -9.292  1.00 94.28           C  
ATOM   1424  CB  CYS C  30       7.640   9.625 -11.733  1.00 94.28           C  
ATOM   1425  O   CYS C  30       6.715   9.890  -8.895  1.00 94.28           O  
ATOM   1426  SG  CYS C  30       6.638   8.175 -12.130  1.00 94.28           S  
ATOM   1427  N   GLY C  31       7.700   7.890  -8.757  1.00 95.70           N  
ATOM   1428  CA  GLY C  31       6.955   7.511  -7.567  1.00 95.70           C  
ATOM   1429  C   GLY C  31       5.794   6.580  -7.862  1.00 95.70           C  
ATOM   1430  O   GLY C  31       5.163   6.055  -6.942  1.00 95.70           O  
ATOM   1431  N   HIS C  32       5.530   6.308  -9.093  1.00 96.95           N  
ATOM   1432  CA  HIS C  32       4.446   5.401  -9.450  1.00 96.95           C  
ATOM   1433  C   HIS C  32       4.925   3.953  -9.474  1.00 96.95           C  
ATOM   1434  CB  HIS C  32       3.854   5.781 -10.809  1.00 96.95           C  
ATOM   1435  O   HIS C  32       6.100   3.688  -9.737  1.00 96.95           O  
ATOM   1436  CG  HIS C  32       3.067   7.052 -10.786  1.00 96.95           C  
ATOM   1437  CD2 HIS C  32       1.834   7.326 -10.299  1.00 96.95           C  
ATOM   1438  ND1 HIS C  32       3.544   8.232 -11.316  1.00 96.95           N  
ATOM   1439  CE1 HIS C  32       2.635   9.179 -11.154  1.00 96.95           C  
ATOM   1440  NE2 HIS C  32       1.588   8.656 -10.539  1.00 96.95           N  
ATOM   1441  N   SER C  33       4.050   3.036  -9.249  1.00 97.10           N  
ATOM   1442  CA  SER C  33       4.409   1.627  -9.129  1.00 97.10           C  
ATOM   1443  C   SER C  33       3.670   0.779 -10.158  1.00 97.10           C  
ATOM   1444  CB  SER C  33       4.105   1.114  -7.721  1.00 97.10           C  
ATOM   1445  O   SER C  33       2.558   1.119 -10.567  1.00 97.10           O  
ATOM   1446  OG  SER C  33       4.829   1.851  -6.750  1.00 97.10           O  
ATOM   1447  N   PHE C  34       4.311  -0.294 -10.543  1.00 92.58           N  
ATOM   1448  CA  PHE C  34       3.796  -1.245 -11.520  1.00 92.58           C  
ATOM   1449  C   PHE C  34       4.328  -2.646 -11.245  1.00 92.58           C  
ATOM   1450  CB  PHE C  34       4.167  -0.812 -12.942  1.00 92.58           C  
ATOM   1451  O   PHE C  34       5.322  -2.809 -10.533  1.00 92.58           O  
ATOM   1452  CG  PHE C  34       3.852   0.629 -13.240  1.00 92.58           C  
ATOM   1453  CD1 PHE C  34       2.613   0.992 -13.753  1.00 92.58           C  
ATOM   1454  CD2 PHE C  34       4.796   1.620 -13.005  1.00 92.58           C  
ATOM   1455  CE1 PHE C  34       2.319   2.325 -14.030  1.00 92.58           C  
ATOM   1456  CE2 PHE C  34       4.509   2.955 -13.279  1.00 92.58           C  
ATOM   1457  CZ  PHE C  34       3.270   3.305 -13.792  1.00 92.58           C  
ATOM   1458  N   CYS C  35       3.590  -3.631 -11.798  1.00 89.47           N  
ATOM   1459  CA  CYS C  35       4.233  -4.940 -11.818  1.00 89.47           C  
ATOM   1460  C   CYS C  35       5.527  -4.899 -12.622  1.00 89.47           C  
ATOM   1461  CB  CYS C  35       3.291  -5.991 -12.405  1.00 89.47           C  
ATOM   1462  O   CYS C  35       5.590  -4.258 -13.673  1.00 89.47           O  
ATOM   1463  SG  CYS C  35       1.736  -6.159 -11.502  1.00 89.47           S  
ATOM   1464  N   ARG C  36       6.496  -5.519 -12.155  1.00 90.75           N  
ATOM   1465  CA  ARG C  36       7.760  -5.554 -12.883  1.00 90.75           C  
ATOM   1466  C   ARG C  36       7.560  -6.071 -14.303  1.00 90.75           C  
ATOM   1467  CB  ARG C  36       8.781  -6.425 -12.147  1.00 90.75           C  
ATOM   1468  O   ARG C  36       8.006  -5.445 -15.267  1.00 90.75           O  
ATOM   1469  CG  ARG C  36      10.155  -6.447 -12.798  1.00 90.75           C  
ATOM   1470  CD  ARG C  36      11.139  -7.302 -12.011  1.00 90.75           C  
ATOM   1471  NE  ARG C  36      11.457  -6.704 -10.717  1.00 90.75           N  
ATOM   1472  NH1 ARG C  36      10.644  -8.469  -9.469  1.00 90.75           N  
ATOM   1473  NH2 ARG C  36      11.546  -6.639  -8.423  1.00 90.75           N  
ATOM   1474  CZ  ARG C  36      11.215  -7.272  -9.539  1.00 90.75           C  
ATOM   1475  N   PRO C  37       6.918  -7.146 -14.476  1.00 81.86           N  
ATOM   1476  CA  PRO C  37       6.710  -7.622 -15.845  1.00 81.86           C  
ATOM   1477  C   PRO C  37       5.953  -6.617 -16.711  1.00 81.86           C  
ATOM   1478  CB  PRO C  37       5.891  -8.902 -15.653  1.00 81.86           C  
ATOM   1479  O   PRO C  37       6.233  -6.493 -17.906  1.00 81.86           O  
ATOM   1480  CG  PRO C  37       5.445  -8.859 -14.227  1.00 81.86           C  
ATOM   1481  CD  PRO C  37       6.311  -7.882 -13.485  1.00 81.86           C  
ATOM   1482  N   CYS C  38       4.931  -5.997 -16.157  1.00 83.14           N  
ATOM   1483  CA  CYS C  38       4.185  -4.989 -16.901  1.00 83.14           C  
ATOM   1484  C   CYS C  38       5.100  -3.860 -17.359  1.00 83.14           C  
ATOM   1485  CB  CYS C  38       3.050  -4.424 -16.048  1.00 83.14           C  
ATOM   1486  O   CYS C  38       5.031  -3.428 -18.511  1.00 83.14           O  
ATOM   1487  SG  CYS C  38       1.698  -5.588 -15.769  1.00 83.14           S  
ATOM   1488  N   LEU C  39       5.899  -3.436 -16.456  1.00 87.54           N  
ATOM   1489  CA  LEU C  39       6.820  -2.356 -16.793  1.00 87.54           C  
ATOM   1490  C   LEU C  39       7.799  -2.795 -17.876  1.00 87.54           C  
ATOM   1491  CB  LEU C  39       7.587  -1.899 -15.549  1.00 87.54           C  
ATOM   1492  O   LEU C  39       8.107  -2.025 -18.789  1.00 87.54           O  
ATOM   1493  CG  LEU C  39       8.448  -0.645 -15.706  1.00 87.54           C  
ATOM   1494  CD1 LEU C  39       7.585   0.541 -16.124  1.00 87.54           C  
ATOM   1495  CD2 LEU C  39       9.193  -0.341 -14.411  1.00 87.54           C  
ATOM   1496  N   CYS C  40       8.370  -3.954 -17.785  1.00 81.60           N  
ATOM   1497  CA  CYS C  40       9.321  -4.486 -18.755  1.00 81.60           C  
ATOM   1498  C   CYS C  40       8.700  -4.559 -20.144  1.00 81.60           C  
ATOM   1499  CB  CYS C  40       9.803  -5.872 -18.328  1.00 81.60           C  
ATOM   1500  O   CYS C  40       9.364  -4.273 -21.142  1.00 81.60           O  
ATOM   1501  SG  CYS C  40      10.898  -5.853 -16.892  1.00 81.60           S  
ATOM   1502  N   LEU C  41       7.487  -4.922 -20.187  1.00 75.62           N  
ATOM   1503  CA  LEU C  41       6.793  -5.022 -21.466  1.00 75.62           C  
ATOM   1504  C   LEU C  41       6.594  -3.644 -22.087  1.00 75.62           C  
ATOM   1505  CB  LEU C  41       5.439  -5.714 -21.288  1.00 75.62           C  
ATOM   1506  O   LEU C  41       6.585  -3.506 -23.312  1.00 75.62           O  
ATOM   1507  CG  LEU C  41       5.478  -7.210 -20.970  1.00 75.62           C  
ATOM   1508  CD1 LEU C  41       4.071  -7.732 -20.700  1.00 75.62           C  
ATOM   1509  CD2 LEU C  41       6.130  -7.982 -22.112  1.00 75.62           C  
ATOM   1510  N   CYS C  42       6.440  -2.662 -21.319  1.00 74.52           N  
ATOM   1511  CA  CYS C  42       6.224  -1.302 -21.798  1.00 74.52           C  
ATOM   1512  C   CYS C  42       7.535  -0.666 -22.246  1.00 74.52           C  
ATOM   1513  CB  CYS C  42       5.578  -0.446 -20.709  1.00 74.52           C  
ATOM   1514  O   CYS C  42       7.532   0.302 -23.008  1.00 74.52           O  
ATOM   1515  SG  CYS C  42       3.880  -0.925 -20.319  1.00 74.52           S  
ATOM   1516  N   SER C  43       8.632  -1.057 -21.661  1.00 71.81           N  
ATOM   1517  CA  SER C  43       9.930  -0.463 -21.964  1.00 71.81           C  
ATOM   1518  C   SER C  43      10.451  -0.933 -23.318  1.00 71.81           C  
ATOM   1519  CB  SER C  43      10.944  -0.804 -20.872  1.00 71.81           C  
ATOM   1520  O   SER C  43      10.274  -2.096 -23.687  1.00 71.81           O  
ATOM   1521  OG  SER C  43      11.357  -2.156 -20.973  1.00 71.81           O  
ATOM   1522  N   GLU C  44      10.343  -0.100 -24.341  1.00 60.89           N  
ATOM   1523  CA  GLU C  44      10.862  -0.410 -25.670  1.00 60.89           C  
ATOM   1524  C   GLU C  44      12.331  -0.819 -25.607  1.00 60.89           C  
ATOM   1525  CB  GLU C  44      10.689   0.788 -26.607  1.00 60.89           C  
ATOM   1526  O   GLU C  44      13.070  -0.367 -24.729  1.00 60.89           O  
ATOM   1527  CG  GLU C  44       9.345   0.822 -27.320  1.00 60.89           C  
ATOM   1528  CD  GLU C  44       8.686   2.192 -27.293  1.00 60.89           C  
ATOM   1529  OE1 GLU C  44       7.441   2.269 -27.395  1.00 60.89           O  
ATOM   1530  OE2 GLU C  44       9.421   3.197 -27.170  1.00 60.89           O  
ATOM   1531  N   GLU C  45      12.696  -1.942 -26.219  1.00 54.07           N  
ATOM   1532  CA  GLU C  45      14.053  -2.466 -26.349  1.00 54.07           C  
ATOM   1533  C   GLU C  45      15.036  -1.363 -26.732  1.00 54.07           C  
ATOM   1534  CB  GLU C  45      14.097  -3.593 -27.385  1.00 54.07           C  
ATOM   1535  O   GLU C  45      14.976  -0.828 -27.841  1.00 54.07           O  
ATOM   1536  CG  GLU C  45      13.277  -4.815 -26.999  1.00 54.07           C  
ATOM   1537  CD  GLU C  45      11.977  -4.935 -27.779  1.00 54.07           C  
ATOM   1538  OE1 GLU C  45      11.047  -5.628 -27.306  1.00 54.07           O  
ATOM   1539  OE2 GLU C  45      11.888  -4.332 -28.872  1.00 54.07           O  
ATOM   1540  N   GLY C  46      15.760  -0.800 -25.683  1.00 54.70           N  
ATOM   1541  CA  GLY C  46      17.119  -0.283 -25.660  1.00 54.70           C  
ATOM   1542  C   GLY C  46      17.253   1.072 -26.329  1.00 54.70           C  
ATOM   1543  O   GLY C  46      18.349   1.634 -26.391  1.00 54.70           O  
ATOM   1544  N   ARG C  47      16.206   1.839 -26.788  1.00 55.84           N  
ATOM   1545  CA  ARG C  47      16.606   3.022 -27.543  1.00 55.84           C  
ATOM   1546  C   ARG C  47      16.111   4.296 -26.866  1.00 55.84           C  
ATOM   1547  CB  ARG C  47      16.075   2.951 -28.976  1.00 55.84           C  
ATOM   1548  O   ARG C  47      16.770   5.336 -26.932  1.00 55.84           O  
ATOM   1549  CG  ARG C  47      16.804   1.946 -29.854  1.00 55.84           C  
ATOM   1550  CD  ARG C  47      16.308   1.989 -31.292  1.00 55.84           C  
ATOM   1551  NE  ARG C  47      17.014   1.029 -32.135  1.00 55.84           N  
ATOM   1552  NH1 ARG C  47      15.562   1.216 -33.922  1.00 55.84           N  
ATOM   1553  NH2 ARG C  47      17.360  -0.200 -34.044  1.00 55.84           N  
ATOM   1554  CZ  ARG C  47      16.644   0.684 -33.365  1.00 55.84           C  
ATOM   1555  N   ALA C  48      15.133   4.215 -25.986  1.00 64.22           N  
ATOM   1556  CA  ALA C  48      14.622   5.456 -25.408  1.00 64.22           C  
ATOM   1557  C   ALA C  48      14.332   5.289 -23.919  1.00 64.22           C  
ATOM   1558  CB  ALA C  48      13.362   5.907 -26.144  1.00 64.22           C  
ATOM   1559  O   ALA C  48      14.093   4.174 -23.448  1.00 64.22           O  
ATOM   1560  N   PRO C  49      14.666   6.422 -23.207  1.00 73.69           N  
ATOM   1561  CA  PRO C  49      14.297   6.326 -21.793  1.00 73.69           C  
ATOM   1562  C   PRO C  49      12.833   5.942 -21.590  1.00 73.69           C  
ATOM   1563  CB  PRO C  49      14.571   7.734 -21.260  1.00 73.69           C  
ATOM   1564  O   PRO C  49      11.978   6.304 -22.402  1.00 73.69           O  
ATOM   1565  CG  PRO C  49      14.752   8.576 -22.482  1.00 73.69           C  
ATOM   1566  CD  PRO C  49      14.917   7.668 -23.667  1.00 73.69           C  
ATOM   1567  N   MET C  50      12.640   5.114 -20.731  1.00 80.43           N  
ATOM   1568  CA  MET C  50      11.291   4.660 -20.402  1.00 80.43           C  
ATOM   1569  C   MET C  50      10.461   5.799 -19.819  1.00 80.43           C  
ATOM   1570  CB  MET C  50      11.342   3.492 -19.416  1.00 80.43           C  
ATOM   1571  O   MET C  50      10.964   6.594 -19.023  1.00 80.43           O  
ATOM   1572  CG  MET C  50       9.978   2.901 -19.096  1.00 80.43           C  
ATOM   1573  SD  MET C  50      10.063   1.595 -17.809  1.00 80.43           S  
ATOM   1574  CE  MET C  50      10.152   2.622 -16.316  1.00 80.43           C  
ATOM   1575  N   ARG C  51       9.244   5.958 -20.302  1.00 87.55           N  
ATOM   1576  CA  ARG C  51       8.296   6.917 -19.745  1.00 87.55           C  
ATOM   1577  C   ARG C  51       7.302   6.228 -18.816  1.00 87.55           C  
ATOM   1578  CB  ARG C  51       7.548   7.645 -20.864  1.00 87.55           C  
ATOM   1579  O   ARG C  51       6.870   5.104 -19.083  1.00 87.55           O  
ATOM   1580  CG  ARG C  51       8.438   8.517 -21.735  1.00 87.55           C  
ATOM   1581  CD  ARG C  51       7.642   9.238 -22.812  1.00 87.55           C  
ATOM   1582  NE  ARG C  51       8.511   9.993 -23.711  1.00 87.55           N  
ATOM   1583  NH1 ARG C  51       7.260  11.933 -23.627  1.00 87.55           N  
ATOM   1584  NH2 ARG C  51       9.164  11.845 -24.901  1.00 87.55           N  
ATOM   1585  CZ  ARG C  51       8.309  11.255 -24.078  1.00 87.55           C  
ATOM   1586  N   CYS C  52       6.964   6.879 -17.769  1.00 93.38           N  
ATOM   1587  CA  CYS C  52       6.022   6.318 -16.807  1.00 93.38           C  
ATOM   1588  C   CYS C  52       4.648   6.126 -17.439  1.00 93.38           C  
ATOM   1589  CB  CYS C  52       5.907   7.222 -15.580  1.00 93.38           C  
ATOM   1590  O   CYS C  52       4.070   7.071 -17.977  1.00 93.38           O  
ATOM   1591  SG  CYS C  52       4.675   6.667 -14.381  1.00 93.38           S  
ATOM   1592  N   PRO C  53       4.132   4.930 -17.348  1.00 89.06           N  
ATOM   1593  CA  PRO C  53       2.813   4.659 -17.924  1.00 89.06           C  
ATOM   1594  C   PRO C  53       1.705   5.488 -17.278  1.00 89.06           C  
ATOM   1595  CB  PRO C  53       2.609   3.167 -17.650  1.00 89.06           C  
ATOM   1596  O   PRO C  53       0.643   5.678 -17.877  1.00 89.06           O  
ATOM   1597  CG  PRO C  53       3.989   2.596 -17.594  1.00 89.06           C  
ATOM   1598  CD  PRO C  53       4.895   3.603 -16.945  1.00 89.06           C  
ATOM   1599  N   SER C  54       1.898   6.030 -16.113  1.00 92.08           N  
ATOM   1600  CA  SER C  54       0.868   6.776 -15.398  1.00 92.08           C  
ATOM   1601  C   SER C  54       0.988   8.274 -15.660  1.00 92.08           C  
ATOM   1602  CB  SER C  54       0.955   6.505 -13.896  1.00 92.08           C  
ATOM   1603  O   SER C  54       0.009   8.926 -16.027  1.00 92.08           O  
ATOM   1604  OG  SER C  54      -0.206   6.974 -13.232  1.00 92.08           O  
ATOM   1605  N   CYS C  55       2.158   8.898 -15.572  1.00 95.46           N  
ATOM   1606  CA  CYS C  55       2.296  10.348 -15.649  1.00 95.46           C  
ATOM   1607  C   CYS C  55       3.142  10.753 -16.851  1.00 95.46           C  
ATOM   1608  CB  CYS C  55       2.921  10.896 -14.367  1.00 95.46           C  
ATOM   1609  O   CYS C  55       3.277  11.941 -17.148  1.00 95.46           O  
ATOM   1610  SG  CYS C  55       4.673  10.496 -14.182  1.00 95.46           S  
ATOM   1611  N   ARG C  56       3.880   9.860 -17.488  1.00 91.22           N  
ATOM   1612  CA  ARG C  56       4.631  10.035 -18.727  1.00 91.22           C  
ATOM   1613  C   ARG C  56       5.976  10.703 -18.462  1.00 91.22           C  
ATOM   1614  CB  ARG C  56       3.825  10.860 -19.733  1.00 91.22           C  
ATOM   1615  O   ARG C  56       6.698  11.051 -19.399  1.00 91.22           O  
ATOM   1616  CG  ARG C  56       2.525  10.202 -20.167  1.00 91.22           C  
ATOM   1617  CD  ARG C  56       1.933  10.880 -21.395  1.00 91.22           C  
ATOM   1618  NE  ARG C  56       1.337  12.171 -21.063  1.00 91.22           N  
ATOM   1619  NH1 ARG C  56       1.207  12.907 -23.249  1.00 91.22           N  
ATOM   1620  NH2 ARG C  56       0.468  14.243 -21.540  1.00 91.22           N  
ATOM   1621  CZ  ARG C  56       1.005  13.104 -21.951  1.00 91.22           C  
ATOM   1622  N   LYS C  57       6.299  10.933 -17.209  1.00 92.62           N  
ATOM   1623  CA  LYS C  57       7.635  11.432 -16.898  1.00 92.62           C  
ATOM   1624  C   LYS C  57       8.705  10.409 -17.271  1.00 92.62           C  
ATOM   1625  CB  LYS C  57       7.744  11.786 -15.414  1.00 92.62           C  
ATOM   1626  O   LYS C  57       8.469   9.202 -17.198  1.00 92.62           O  
ATOM   1627  CG  LYS C  57       6.999  13.054 -15.024  1.00 92.62           C  
ATOM   1628  CD  LYS C  57       7.202  13.391 -13.552  1.00 92.62           C  
ATOM   1629  CE  LYS C  57       6.400  14.619 -13.143  1.00 92.62           C  
ATOM   1630  NZ  LYS C  57       6.523  14.899 -11.681  1.00 92.62           N  
ATOM   1631  N   ILE C  58       9.828  10.845 -17.621  1.00 89.42           N  
ATOM   1632  CA  ILE C  58      10.935   9.978 -18.008  1.00 89.42           C  
ATOM   1633  C   ILE C  58      11.555   9.346 -16.763  1.00 89.42           C  
ATOM   1634  CB  ILE C  58      12.008  10.752 -18.806  1.00 89.42           C  
ATOM   1635  O   ILE C  58      11.799  10.031 -15.768  1.00 89.42           O  
ATOM   1636  CG1 ILE C  58      11.431  11.241 -20.140  1.00 89.42           C  
ATOM   1637  CG2 ILE C  58      13.246   9.880 -19.032  1.00 89.42           C  
ATOM   1638  CD1 ILE C  58      12.332  12.217 -20.883  1.00 89.42           C  
ATOM   1639  N   SER C  59      11.611   8.052 -16.780  1.00 85.71           N  
ATOM   1640  CA  SER C  59      12.307   7.331 -15.720  1.00 85.71           C  
ATOM   1641  C   SER C  59      13.732   6.980 -16.133  1.00 85.71           C  
ATOM   1642  CB  SER C  59      11.547   6.057 -15.348  1.00 85.71           C  
ATOM   1643  O   SER C  59      13.941   6.284 -17.129  1.00 85.71           O  
ATOM   1644  OG  SER C  59      12.191   5.380 -14.283  1.00 85.71           O  
ATOM   1645  N   GLU C  60      14.683   7.432 -15.396  1.00 78.20           N  
ATOM   1646  CA  GLU C  60      16.092   7.330 -15.765  1.00 78.20           C  
ATOM   1647  C   GLU C  60      16.648   5.946 -15.443  1.00 78.20           C  
ATOM   1648  CB  GLU C  60      16.915   8.406 -15.051  1.00 78.20           C  
ATOM   1649  O   GLU C  60      17.555   5.461 -16.122  1.00 78.20           O  
ATOM   1650  CG  GLU C  60      16.600   9.823 -15.507  1.00 78.20           C  
ATOM   1651  CD  GLU C  60      17.498  10.872 -14.871  1.00 78.20           C  
ATOM   1652  OE1 GLU C  60      17.452  12.049 -15.295  1.00 78.20           O  
ATOM   1653  OE2 GLU C  60      18.255  10.513 -13.941  1.00 78.20           O  
ATOM   1654  N   LYS C  61      16.169   5.279 -14.477  1.00 75.46           N  
ATOM   1655  CA  LYS C  61      16.738   4.011 -14.033  1.00 75.46           C  
ATOM   1656  C   LYS C  61      16.075   2.832 -14.741  1.00 75.46           C  
ATOM   1657  CB  LYS C  61      16.594   3.859 -12.518  1.00 75.46           C  
ATOM   1658  O   LYS C  61      14.849   2.783 -14.861  1.00 75.46           O  
ATOM   1659  CG  LYS C  61      17.664   2.986 -11.878  1.00 75.46           C  
ATOM   1660  CD  LYS C  61      17.586   3.029 -10.358  1.00 75.46           C  
ATOM   1661  CE  LYS C  61      18.616   2.109  -9.718  1.00 75.46           C  
ATOM   1662  NZ  LYS C  61      18.743   2.355  -8.250  1.00 75.46           N  
ATOM   1663  N   PRO C  62      16.916   1.915 -15.277  1.00 67.91           N  
ATOM   1664  CA  PRO C  62      16.365   0.787 -16.032  1.00 67.91           C  
ATOM   1665  C   PRO C  62      15.827  -0.321 -15.129  1.00 67.91           C  
ATOM   1666  CB  PRO C  62      17.560   0.293 -16.851  1.00 67.91           C  
ATOM   1667  O   PRO C  62      15.006  -1.132 -15.563  1.00 67.91           O  
ATOM   1668  CG  PRO C  62      18.761   0.782 -16.107  1.00 67.91           C  
ATOM   1669  CD  PRO C  62      18.370   2.000 -15.320  1.00 67.91           C  
ATOM   1670  N   ASN C  63      16.394  -0.309 -13.910  1.00 76.93           N  
ATOM   1671  CA  ASN C  63      16.039  -1.417 -13.029  1.00 76.93           C  
ATOM   1672  C   ASN C  63      15.690  -0.929 -11.627  1.00 76.93           C  
ATOM   1673  CB  ASN C  63      17.176  -2.439 -12.968  1.00 76.93           C  
ATOM   1674  O   ASN C  63      16.347  -0.032 -11.095  1.00 76.93           O  
ATOM   1675  CG  ASN C  63      17.339  -3.211 -14.262  1.00 76.93           C  
ATOM   1676  ND2 ASN C  63      18.571  -3.596 -14.572  1.00 76.93           N  
ATOM   1677  OD1 ASN C  63      16.365  -3.458 -14.979  1.00 76.93           O  
ATOM   1678  N   PHE C  64      14.643  -1.579 -11.134  1.00 85.84           N  
ATOM   1679  CA  PHE C  64      14.187  -1.228  -9.795  1.00 85.84           C  
ATOM   1680  C   PHE C  64      14.002  -2.476  -8.940  1.00 85.84           C  
ATOM   1681  CB  PHE C  64      12.876  -0.439  -9.862  1.00 85.84           C  
ATOM   1682  O   PHE C  64      13.634  -3.536  -9.452  1.00 85.84           O  
ATOM   1683  CG  PHE C  64      12.991   0.870 -10.596  1.00 85.84           C  
ATOM   1684  CD1 PHE C  64      13.350   2.031  -9.922  1.00 85.84           C  
ATOM   1685  CD2 PHE C  64      12.742   0.939 -11.960  1.00 85.84           C  
ATOM   1686  CE1 PHE C  64      13.458   3.244 -10.599  1.00 85.84           C  
ATOM   1687  CE2 PHE C  64      12.848   2.147 -12.643  1.00 85.84           C  
ATOM   1688  CZ  PHE C  64      13.205   3.299 -11.961  1.00 85.84           C  
ATOM   1689  N   ASN C  65      14.373  -2.263  -7.691  1.00 91.54           N  
ATOM   1690  CA  ASN C  65      14.105  -3.350  -6.755  1.00 91.54           C  
ATOM   1691  C   ASN C  65      12.621  -3.438  -6.409  1.00 91.54           C  
ATOM   1692  CB  ASN C  65      14.938  -3.180  -5.482  1.00 91.54           C  
ATOM   1693  O   ASN C  65      11.889  -2.456  -6.542  1.00 91.54           O  
ATOM   1694  CG  ASN C  65      16.412  -3.452  -5.709  1.00 91.54           C  
ATOM   1695  ND2 ASN C  65      17.256  -2.498  -5.335  1.00 91.54           N  
ATOM   1696  OD1 ASN C  65      16.789  -4.512  -6.216  1.00 91.54           O  
ATOM   1697  N   THR C  66      12.309  -4.650  -6.028  1.00 95.60           N  
ATOM   1698  CA  THR C  66      10.928  -4.891  -5.624  1.00 95.60           C  
ATOM   1699  C   THR C  66      10.538  -3.980  -4.464  1.00 95.60           C  
ATOM   1700  CB  THR C  66      10.713  -6.361  -5.221  1.00 95.60           C  
ATOM   1701  O   THR C  66      11.308  -3.807  -3.517  1.00 95.60           O  
ATOM   1702  CG2 THR C  66       9.286  -6.595  -4.734  1.00 95.60           C  
ATOM   1703  OG1 THR C  66      10.963  -7.203  -6.353  1.00 95.60           O  
ATOM   1704  N   ASN C  67       9.409  -3.272  -4.579  1.00 97.22           N  
ATOM   1705  CA  ASN C  67       8.815  -2.538  -3.467  1.00 97.22           C  
ATOM   1706  C   ASN C  67       8.296  -3.482  -2.386  1.00 97.22           C  
ATOM   1707  CB  ASN C  67       7.689  -1.629  -3.964  1.00 97.22           C  
ATOM   1708  O   ASN C  67       7.221  -4.067  -2.531  1.00 97.22           O  
ATOM   1709  CG  ASN C  67       7.176  -0.692  -2.888  1.00 97.22           C  
ATOM   1710  ND2 ASN C  67       6.877   0.543  -3.270  1.00 97.22           N  
ATOM   1711  OD1 ASN C  67       7.051  -1.076  -1.722  1.00 97.22           O  
ATOM   1712  N   VAL C  68       8.941  -3.550  -1.282  1.00 96.99           N  
ATOM   1713  CA  VAL C  68       8.770  -4.590  -0.274  1.00 96.99           C  
ATOM   1714  C   VAL C  68       7.377  -4.488   0.343  1.00 96.99           C  
ATOM   1715  CB  VAL C  68       9.849  -4.497   0.827  1.00 96.99           C  
ATOM   1716  O   VAL C  68       6.646  -5.479   0.409  1.00 96.99           O  
ATOM   1717  CG1 VAL C  68       9.549  -5.474   1.962  1.00 96.99           C  
ATOM   1718  CG2 VAL C  68      11.234  -4.763   0.240  1.00 96.99           C  
ATOM   1719  N   VAL C  69       7.013  -3.316   0.736  1.00 97.61           N  
ATOM   1720  CA  VAL C  69       5.743  -3.139   1.433  1.00 97.61           C  
ATOM   1721  C   VAL C  69       4.585  -3.373   0.465  1.00 97.61           C  
ATOM   1722  CB  VAL C  69       5.634  -1.733   2.065  1.00 97.61           C  
ATOM   1723  O   VAL C  69       3.591  -4.010   0.821  1.00 97.61           O  
ATOM   1724  CG1 VAL C  69       5.541  -0.660   0.982  1.00 97.61           C  
ATOM   1725  CG2 VAL C  69       4.427  -1.661   2.998  1.00 97.61           C  
ATOM   1726  N   LEU C  70       4.718  -2.820  -0.724  1.00 97.37           N  
ATOM   1727  CA  LEU C  70       3.653  -2.979  -1.707  1.00 97.37           C  
ATOM   1728  C   LEU C  70       3.467  -4.448  -2.075  1.00 97.37           C  
ATOM   1729  CB  LEU C  70       3.957  -2.161  -2.965  1.00 97.37           C  
ATOM   1730  O   LEU C  70       2.341  -4.901  -2.291  1.00 97.37           O  
ATOM   1731  CG  LEU C  70       2.783  -1.916  -3.915  1.00 97.37           C  
ATOM   1732  CD1 LEU C  70       1.602  -1.321  -3.155  1.00 97.37           C  
ATOM   1733  CD2 LEU C  70       3.204  -1.002  -5.060  1.00 97.37           C  
ATOM   1734  N   LYS C  71       4.542  -5.177  -2.196  1.00 95.72           N  
ATOM   1735  CA  LYS C  71       4.460  -6.611  -2.461  1.00 95.72           C  
ATOM   1736  C   LYS C  71       3.673  -7.327  -1.368  1.00 95.72           C  
ATOM   1737  CB  LYS C  71       5.860  -7.216  -2.580  1.00 95.72           C  
ATOM   1738  O   LYS C  71       2.808  -8.156  -1.660  1.00 95.72           O  
ATOM   1739  CG  LYS C  71       5.866  -8.711  -2.859  1.00 95.72           C  
ATOM   1740  CD  LYS C  71       7.286  -9.258  -2.942  1.00 95.72           C  
ATOM   1741  CE  LYS C  71       7.295 -10.740  -3.293  1.00 95.72           C  
ATOM   1742  NZ  LYS C  71       8.681 -11.296  -3.315  1.00 95.72           N  
ATOM   1743  N   LYS C  72       3.984  -7.041  -0.162  1.00 94.77           N  
ATOM   1744  CA  LYS C  72       3.300  -7.671   0.964  1.00 94.77           C  
ATOM   1745  C   LYS C  72       1.813  -7.330   0.964  1.00 94.77           C  
ATOM   1746  CB  LYS C  72       3.936  -7.240   2.287  1.00 94.77           C  
ATOM   1747  O   LYS C  72       0.969  -8.213   1.131  1.00 94.77           O  
ATOM   1748  CG  LYS C  72       5.316  -7.833   2.532  1.00 94.77           C  
ATOM   1749  CD  LYS C  72       5.898  -7.364   3.859  1.00 94.77           C  
ATOM   1750  CE  LYS C  72       7.327  -7.853   4.048  1.00 94.77           C  
ATOM   1751  NZ  LYS C  72       7.934  -7.320   5.305  1.00 94.77           N  
ATOM   1752  N   LEU C  73       1.525  -6.065   0.829  1.00 94.63           N  
ATOM   1753  CA  LEU C  73       0.134  -5.627   0.823  1.00 94.63           C  
ATOM   1754  C   LEU C  73      -0.644  -6.305  -0.300  1.00 94.63           C  
ATOM   1755  CB  LEU C  73       0.051  -4.106   0.671  1.00 94.63           C  
ATOM   1756  O   LEU C  73      -1.776  -6.749  -0.097  1.00 94.63           O  
ATOM   1757  CG  LEU C  73       0.498  -3.279   1.878  1.00 94.63           C  
ATOM   1758  CD1 LEU C  73       0.622  -1.808   1.496  1.00 94.63           C  
ATOM   1759  CD2 LEU C  73      -0.477  -3.455   3.037  1.00 94.63           C  
ATOM   1760  N   SER C  74      -0.066  -6.353  -1.470  1.00 92.64           N  
ATOM   1761  CA  SER C  74      -0.710  -6.984  -2.617  1.00 92.64           C  
ATOM   1762  C   SER C  74      -0.941  -8.471  -2.372  1.00 92.64           C  
ATOM   1763  CB  SER C  74       0.132  -6.791  -3.878  1.00 92.64           C  
ATOM   1764  O   SER C  74      -1.997  -9.006  -2.717  1.00 92.64           O  
ATOM   1765  OG  SER C  74       0.240  -5.417  -4.206  1.00 92.64           O  
ATOM   1766  N   SER C  75       0.016  -9.122  -1.864  1.00 89.26           N  
ATOM   1767  CA  SER C  75      -0.120 -10.536  -1.527  1.00 89.26           C  
ATOM   1768  C   SER C  75      -1.262 -10.761  -0.541  1.00 89.26           C  
ATOM   1769  CB  SER C  75       1.185 -11.075  -0.940  1.00 89.26           C  
ATOM   1770  O   SER C  75      -2.079 -11.666  -0.726  1.00 89.26           O  
ATOM   1771  OG  SER C  75       1.048 -12.439  -0.579  1.00 89.26           O  
ATOM   1772  N   LEU C  76      -1.362  -9.925   0.499  1.00 86.41           N  
ATOM   1773  CA  LEU C  76      -2.429 -10.027   1.488  1.00 86.41           C  
ATOM   1774  C   LEU C  76      -3.792  -9.804   0.841  1.00 86.41           C  
ATOM   1775  CB  LEU C  76      -2.214  -9.015   2.616  1.00 86.41           C  
ATOM   1776  O   LEU C  76      -4.757 -10.503   1.159  1.00 86.41           O  
ATOM   1777  CG  LEU C  76      -1.075  -9.317   3.591  1.00 86.41           C  
ATOM   1778  CD1 LEU C  76      -0.835  -8.125   4.511  1.00 86.41           C  
ATOM   1779  CD2 LEU C  76      -1.384 -10.571   4.401  1.00 86.41           C  
ATOM   1780  N   ALA C  77      -3.864  -8.816   0.022  1.00 86.58           N  
ATOM   1781  CA  ALA C  77      -5.119  -8.528  -0.668  1.00 86.58           C  
ATOM   1782  C   ALA C  77      -5.576  -9.725  -1.498  1.00 86.58           C  
ATOM   1783  CB  ALA C  77      -4.968  -7.296  -1.556  1.00 86.58           C  
ATOM   1784  O   ALA C  77      -6.768 -10.038  -1.543  1.00 86.58           O  
ATOM   1785  N   ARG C  78      -4.713 -10.390  -2.153  1.00 79.92           N  
ATOM   1786  CA  ARG C  78      -5.046 -11.543  -2.984  1.00 79.92           C  
ATOM   1787  C   ARG C  78      -5.533 -12.710  -2.132  1.00 79.92           C  
ATOM   1788  CB  ARG C  78      -3.837 -11.971  -3.818  1.00 79.92           C  
ATOM   1789  O   ARG C  78      -6.397 -13.478  -2.559  1.00 79.92           O  
ATOM   1790  CG  ARG C  78      -3.524 -11.037  -4.976  1.00 79.92           C  
ATOM   1791  CD  ARG C  78      -2.470 -11.623  -5.905  1.00 79.92           C  
ATOM   1792  NE  ARG C  78      -1.155 -11.660  -5.272  1.00 79.92           N  
ATOM   1793  NH1 ARG C  78      -0.543  -9.536  -5.945  1.00 79.92           N  
ATOM   1794  NH2 ARG C  78       0.898 -10.807  -4.696  1.00 79.92           N  
ATOM   1795  CZ  ARG C  78      -0.269 -10.668  -5.306  1.00 79.92           C  
ATOM   1796  N   GLN C  79      -4.955 -12.807  -1.043  1.00 74.99           N  
ATOM   1797  CA  GLN C  79      -5.293 -13.916  -0.157  1.00 74.99           C  
ATOM   1798  C   GLN C  79      -6.672 -13.721   0.467  1.00 74.99           C  
ATOM   1799  CB  GLN C  79      -4.237 -14.068   0.940  1.00 74.99           C  
ATOM   1800  O   GLN C  79      -7.303 -14.686   0.902  1.00 74.99           O  
ATOM   1801  CG  GLN C  79      -2.877 -14.519   0.425  1.00 74.99           C  
ATOM   1802  CD  GLN C  79      -1.836 -14.615   1.525  1.00 74.99           C  
ATOM   1803  NE2 GLN C  79      -0.630 -14.133   1.245  1.00 74.99           N  
ATOM   1804  OE1 GLN C  79      -2.113 -15.119   2.618  1.00 74.99           O  
ATOM   1805  N   THR C  80      -7.140 -12.487   0.616  1.00 69.58           N  
ATOM   1806  CA  THR C  80      -8.404 -12.216   1.292  1.00 69.58           C  
ATOM   1807  C   THR C  80      -9.557 -12.185   0.293  1.00 69.58           C  
ATOM   1808  CB  THR C  80      -8.352 -10.882   2.060  1.00 69.58           C  
ATOM   1809  O   THR C  80     -10.715 -12.014   0.678  1.00 69.58           O  
ATOM   1810  CG2 THR C  80      -7.297 -10.922   3.161  1.00 69.58           C  
ATOM   1811  OG1 THR C  80      -8.035  -9.824   1.148  1.00 69.58           O  
ATOM   1812  N   ARG C  81      -9.287 -12.265  -1.024  1.00 61.32           N  
ATOM   1813  CA  ARG C  81     -10.361 -12.306  -2.011  1.00 61.32           C  
ATOM   1814  C   ARG C  81     -11.056 -13.664  -2.008  1.00 61.32           C  
ATOM   1815  CB  ARG C  81      -9.820 -11.998  -3.409  1.00 61.32           C  
ATOM   1816  O   ARG C  81     -10.404 -14.701  -1.875  1.00 61.32           O  
ATOM   1817  CG  ARG C  81      -9.827 -10.519  -3.760  1.00 61.32           C  
ATOM   1818  CD  ARG C  81      -9.864 -10.297  -5.265  1.00 61.32           C  
ATOM   1819  NE  ARG C  81      -8.865  -9.321  -5.691  1.00 61.32           N  
ATOM   1820  NH1 ARG C  81      -9.417  -9.424  -7.932  1.00 61.32           N  
ATOM   1821  NH2 ARG C  81      -7.737  -8.035  -7.223  1.00 61.32           N  
ATOM   1822  CZ  ARG C  81      -8.675  -8.929  -6.948  1.00 61.32           C  
ATOM   1823  N   PRO C  82     -12.353 -13.509  -1.850  1.00 51.44           N  
ATOM   1824  CA  PRO C  82     -13.037 -14.798  -1.978  1.00 51.44           C  
ATOM   1825  C   PRO C  82     -12.677 -15.532  -3.268  1.00 51.44           C  
ATOM   1826  CB  PRO C  82     -14.519 -14.413  -1.965  1.00 51.44           C  
ATOM   1827  O   PRO C  82     -12.537 -14.905  -4.321  1.00 51.44           O  
ATOM   1828  CG  PRO C  82     -14.525 -12.922  -1.861  1.00 51.44           C  
ATOM   1829  CD  PRO C  82     -13.103 -12.442  -1.805  1.00 51.44           C  
ATOM   1830  N   GLN C  83     -11.706 -16.509  -3.227  1.00 47.01           N  
ATOM   1831  CA  GLN C  83     -11.325 -17.282  -4.405  1.00 47.01           C  
ATOM   1832  C   GLN C  83     -12.546 -17.632  -5.251  1.00 47.01           C  
ATOM   1833  CB  GLN C  83     -10.586 -18.557  -3.996  1.00 47.01           C  
ATOM   1834  O   GLN C  83     -13.558 -18.100  -4.725  1.00 47.01           O  
ATOM   1835  CG  GLN C  83      -9.170 -18.312  -3.492  1.00 47.01           C  
ATOM   1836  CD  GLN C  83      -8.455 -19.593  -3.105  1.00 47.01           C  
ATOM   1837  NE2 GLN C  83      -7.200 -19.469  -2.687  1.00 47.01           N  
ATOM   1838  OE1 GLN C  83      -9.027 -20.686  -3.180  1.00 47.01           O  
ATOM   1839  N   ASN C  84     -12.957 -16.682  -6.145  1.00 40.97           N  
ATOM   1840  CA  ASN C  84     -14.023 -17.091  -7.053  1.00 40.97           C  
ATOM   1841  C   ASN C  84     -13.788 -18.497  -7.598  1.00 40.97           C  
ATOM   1842  CB  ASN C  84     -14.161 -16.092  -8.204  1.00 40.97           C  
ATOM   1843  O   ASN C  84     -13.240 -18.661  -8.689  1.00 40.97           O  
ATOM   1844  CG  ASN C  84     -14.912 -14.838  -7.802  1.00 40.97           C  
ATOM   1845  ND2 ASN C  84     -14.703 -13.758  -8.546  1.00 40.97           N  
ATOM   1846  OD1 ASN C  84     -15.673 -14.840  -6.831  1.00 40.97           O  
ATOM   1847  N   ILE C  85     -13.373 -19.419  -6.884  1.00 43.49           N  
ATOM   1848  CA  ILE C  85     -13.230 -20.772  -7.410  1.00 43.49           C  
ATOM   1849  C   ILE C  85     -14.576 -21.267  -7.934  1.00 43.49           C  
ATOM   1850  CB  ILE C  85     -12.683 -21.741  -6.338  1.00 43.49           C  
ATOM   1851  O   ILE C  85     -15.625 -20.940  -7.375  1.00 43.49           O  
ATOM   1852  CG1 ILE C  85     -11.341 -21.235  -5.796  1.00 43.49           C  
ATOM   1853  CG2 ILE C  85     -12.545 -23.156  -6.908  1.00 43.49           C  
ATOM   1854  CD1 ILE C  85     -10.899 -21.912  -4.506  1.00 43.49           C  
ATOM   1855  N   ASN C  86     -14.737 -21.475  -9.248  1.00 44.70           N  
ATOM   1856  CA  ASN C  86     -15.960 -22.121  -9.713  1.00 44.70           C  
ATOM   1857  C   ASN C  86     -16.585 -22.987  -8.624  1.00 44.70           C  
ATOM   1858  CB  ASN C  86     -15.683 -22.958 -10.964  1.00 44.70           C  
ATOM   1859  O   ASN C  86     -15.918 -23.853  -8.054  1.00 44.70           O  
ATOM   1860  CG  ASN C  86     -15.959 -22.200 -12.247  1.00 44.70           C  
ATOM   1861  ND2 ASN C  86     -15.476 -22.730 -13.365  1.00 44.70           N  
ATOM   1862  OD1 ASN C  86     -16.601 -21.147 -12.234  1.00 44.70           O  
ATOM   1863  N   SER C  87     -17.641 -22.495  -8.064  1.00 50.95           N  
ATOM   1864  CA  SER C  87     -18.383 -23.056  -6.939  1.00 50.95           C  
ATOM   1865  C   SER C  87     -18.548 -24.565  -7.083  1.00 50.95           C  
ATOM   1866  CB  SER C  87     -19.756 -22.394  -6.820  1.00 50.95           C  
ATOM   1867  O   SER C  87     -18.386 -25.308  -6.112  1.00 50.95           O  
ATOM   1868  OG  SER C  87     -20.622 -22.841  -7.850  1.00 50.95           O  
ATOM   1869  N   SER C  88     -18.993 -25.021  -8.348  1.00 53.72           N  
ATOM   1870  CA  SER C  88     -19.329 -26.438  -8.431  1.00 53.72           C  
ATOM   1871  C   SER C  88     -18.084 -27.310  -8.312  1.00 53.72           C  
ATOM   1872  CB  SER C  88     -20.051 -26.742  -9.745  1.00 53.72           C  
ATOM   1873  O   SER C  88     -18.125 -28.382  -7.704  1.00 53.72           O  
ATOM   1874  OG  SER C  88     -19.222 -26.444 -10.855  1.00 53.72           O  
ATOM   1875  N   ASP C  89     -16.976 -26.817  -8.828  1.00 59.78           N  
ATOM   1876  CA  ASP C  89     -15.734 -27.582  -8.762  1.00 59.78           C  
ATOM   1877  C   ASP C  89     -15.039 -27.385  -7.417  1.00 59.78           C  
ATOM   1878  CB  ASP C  89     -14.796 -27.182  -9.903  1.00 59.78           C  
ATOM   1879  O   ASP C  89     -14.115 -28.127  -7.076  1.00 59.78           O  
ATOM   1880  CG  ASP C  89     -15.112 -27.893 -11.207  1.00 59.78           C  
ATOM   1881  OD1 ASP C  89     -15.653 -29.019 -11.172  1.00 59.78           O  
ATOM   1882  OD2 ASP C  89     -14.814 -27.323 -12.279  1.00 59.78           O  
ATOM   1883  N   ASN C  90     -15.629 -26.567  -6.621  1.00 71.38           N  
ATOM   1884  CA  ASN C  90     -14.969 -26.268  -5.354  1.00 71.38           C  
ATOM   1885  C   ASN C  90     -15.685 -26.929  -4.179  1.00 71.38           C  
ATOM   1886  CB  ASN C  90     -14.880 -24.756  -5.139  1.00 71.38           C  
ATOM   1887  O   ASN C  90     -15.283 -26.759  -3.027  1.00 71.38           O  
ATOM   1888  CG  ASN C  90     -13.693 -24.134  -5.848  1.00 71.38           C  
ATOM   1889  ND2 ASN C  90     -13.449 -22.855  -5.585  1.00 71.38           N  
ATOM   1890  OD1 ASN C  90     -13.002 -24.797  -6.625  1.00 71.38           O  
ATOM   1891  N   ILE C  91     -16.714 -27.648  -4.564  1.00 80.08           N  
ATOM   1892  CA  ILE C  91     -17.435 -28.352  -3.510  1.00 80.08           C  
ATOM   1893  C   ILE C  91     -17.101 -29.842  -3.563  1.00 80.08           C  
ATOM   1894  CB  ILE C  91     -18.961 -28.141  -3.631  1.00 80.08           C  
ATOM   1895  O   ILE C  91     -17.175 -30.464  -4.625  1.00 80.08           O  
ATOM   1896  CG1 ILE C  91     -19.310 -26.659  -3.449  1.00 80.08           C  
ATOM   1897  CG2 ILE C  91     -19.709 -29.008  -2.614  1.00 80.08           C  
ATOM   1898  CD1 ILE C  91     -20.798 -26.356  -3.559  1.00 80.08           C  
ATOM   1899  N   CYS C  92     -16.658 -30.353  -2.484  1.00 84.09           N  
ATOM   1900  CA  CYS C  92     -16.398 -31.784  -2.370  1.00 84.09           C  
ATOM   1901  C   CYS C  92     -17.688 -32.585  -2.502  1.00 84.09           C  
ATOM   1902  CB  CYS C  92     -15.724 -32.102  -1.036  1.00 84.09           C  
ATOM   1903  O   CYS C  92     -18.628 -32.388  -1.730  1.00 84.09           O  
ATOM   1904  SG  CYS C  92     -15.470 -33.867  -0.751  1.00 84.09           S  
ATOM   1905  N   VAL C  93     -17.680 -33.509  -3.497  1.00 76.49           N  
ATOM   1906  CA  VAL C  93     -18.875 -34.297  -3.780  1.00 76.49           C  
ATOM   1907  C   VAL C  93     -19.183 -35.212  -2.597  1.00 76.49           C  
ATOM   1908  CB  VAL C  93     -18.712 -35.131  -5.070  1.00 76.49           C  
ATOM   1909  O   VAL C  93     -20.345 -35.377  -2.218  1.00 76.49           O  
ATOM   1910  CG1 VAL C  93     -19.917 -36.048  -5.277  1.00 76.49           C  
ATOM   1911  CG2 VAL C  93     -18.522 -34.214  -6.277  1.00 76.49           C  
ATOM   1912  N   LEU C  94     -18.159 -35.752  -1.997  1.00 79.19           N  
ATOM   1913  CA  LEU C  94     -18.300 -36.715  -0.911  1.00 79.19           C  
ATOM   1914  C   LEU C  94     -18.804 -36.033   0.357  1.00 79.19           C  
ATOM   1915  CB  LEU C  94     -16.964 -37.410  -0.633  1.00 79.19           C  
ATOM   1916  O   LEU C  94     -19.693 -36.554   1.035  1.00 79.19           O  
ATOM   1917  CG  LEU C  94     -17.039 -38.774   0.053  1.00 79.19           C  
ATOM   1918  CD1 LEU C  94     -16.974 -39.892  -0.981  1.00 79.19           C  
ATOM   1919  CD2 LEU C  94     -15.919 -38.920   1.077  1.00 79.19           C  
ATOM   1920  N   HIS C  95     -18.258 -34.801   0.726  1.00 85.79           N  
ATOM   1921  CA  HIS C  95     -18.546 -34.185   2.016  1.00 85.79           C  
ATOM   1922  C   HIS C  95     -19.421 -32.947   1.853  1.00 85.79           C  
ATOM   1923  CB  HIS C  95     -17.247 -33.819   2.737  1.00 85.79           C  
ATOM   1924  O   HIS C  95     -19.889 -32.377   2.841  1.00 85.79           O  
ATOM   1925  CG  HIS C  95     -16.346 -34.988   2.980  1.00 85.79           C  
ATOM   1926  CD2 HIS C  95     -16.485 -36.065   3.789  1.00 85.79           C  
ATOM   1927  ND1 HIS C  95     -15.130 -35.133   2.348  1.00 85.79           N  
ATOM   1928  CE1 HIS C  95     -14.559 -36.253   2.759  1.00 85.79           C  
ATOM   1929  NE2 HIS C  95     -15.360 -36.837   3.633  1.00 85.79           N  
ATOM   1930  N   GLU C  96     -19.666 -32.574   0.567  1.00 82.54           N  
ATOM   1931  CA  GLU C  96     -20.486 -31.410   0.245  1.00 82.54           C  
ATOM   1932  C   GLU C  96     -19.976 -30.161   0.958  1.00 82.54           C  
ATOM   1933  CB  GLU C  96     -21.950 -31.666   0.612  1.00 82.54           C  
ATOM   1934  O   GLU C  96     -20.768 -29.353   1.446  1.00 82.54           O  
ATOM   1935  CG  GLU C  96     -22.579 -32.828  -0.142  1.00 82.54           C  
ATOM   1936  CD  GLU C  96     -24.071 -32.973   0.115  1.00 82.54           C  
ATOM   1937  OE1 GLU C  96     -24.860 -32.938  -0.856  1.00 82.54           O  
ATOM   1938  OE2 GLU C  96     -24.453 -33.121   1.298  1.00 82.54           O  
ATOM   1939  N   GLU C  97     -18.722 -30.155   1.227  1.00 83.93           N  
ATOM   1940  CA  GLU C  97     -18.043 -28.995   1.796  1.00 83.93           C  
ATOM   1941  C   GLU C  97     -17.146 -28.320   0.762  1.00 83.93           C  
ATOM   1942  CB  GLU C  97     -17.221 -29.399   3.022  1.00 83.93           C  
ATOM   1943  O   GLU C  97     -16.716 -28.954  -0.204  1.00 83.93           O  
ATOM   1944  CG  GLU C  97     -18.062 -29.887   4.192  1.00 83.93           C  
ATOM   1945  CD  GLU C  97     -17.372 -29.722   5.537  1.00 83.93           C  
ATOM   1946  OE1 GLU C  97     -17.925 -30.179   6.563  1.00 83.93           O  
ATOM   1947  OE2 GLU C  97     -16.271 -29.130   5.565  1.00 83.93           O  
ATOM   1948  N   THR C  98     -16.913 -27.048   0.992  1.00 81.94           N  
ATOM   1949  CA  THR C  98     -16.051 -26.289   0.091  1.00 81.94           C  
ATOM   1950  C   THR C  98     -14.605 -26.765   0.197  1.00 81.94           C  
ATOM   1951  CB  THR C  98     -16.121 -24.780   0.392  1.00 81.94           C  
ATOM   1952  O   THR C  98     -14.132 -27.092   1.287  1.00 81.94           O  
ATOM   1953  CG2 THR C  98     -17.485 -24.207   0.019  1.00 81.94           C  
ATOM   1954  OG1 THR C  98     -15.891 -24.566   1.790  1.00 81.94           O  
ATOM   1955  N   LYS C  99     -13.964 -26.929  -0.989  1.00 82.12           N  
ATOM   1956  CA  LYS C  99     -12.545 -27.270  -1.023  1.00 82.12           C  
ATOM   1957  C   LYS C  99     -11.677 -26.037  -0.790  1.00 82.12           C  
ATOM   1958  CB  LYS C  99     -12.181 -27.922  -2.358  1.00 82.12           C  
ATOM   1959  O   LYS C  99     -11.442 -25.253  -1.712  1.00 82.12           O  
ATOM   1960  CG  LYS C  99     -12.895 -29.240  -2.619  1.00 82.12           C  
ATOM   1961  CD  LYS C  99     -12.556 -29.797  -3.995  1.00 82.12           C  
ATOM   1962  CE  LYS C  99     -13.321 -31.081  -4.284  1.00 82.12           C  
ATOM   1963  NZ  LYS C  99     -12.993 -31.630  -5.634  1.00 82.12           N  
ATOM   1964  N   GLU C 100     -11.120 -25.909   0.399  1.00 81.33           N  
ATOM   1965  CA  GLU C 100     -10.383 -24.700   0.753  1.00 81.33           C  
ATOM   1966  C   GLU C 100      -8.900 -24.995   0.954  1.00 81.33           C  
ATOM   1967  CB  GLU C 100     -10.968 -24.065   2.017  1.00 81.33           C  
ATOM   1968  O   GLU C 100      -8.105 -24.082   1.184  1.00 81.33           O  
ATOM   1969  CG  GLU C 100     -11.024 -25.008   3.210  1.00 81.33           C  
ATOM   1970  CD  GLU C 100     -11.777 -24.430   4.398  1.00 81.33           C  
ATOM   1971  OE1 GLU C 100     -11.961 -25.147   5.407  1.00 81.33           O  
ATOM   1972  OE2 GLU C 100     -12.188 -23.251   4.317  1.00 81.33           O  
ATOM   1973  N   LEU C 101      -8.590 -26.187   0.827  1.00 84.60           N  
ATOM   1974  CA  LEU C 101      -7.204 -26.566   1.081  1.00 84.60           C  
ATOM   1975  C   LEU C 101      -6.550 -27.112  -0.184  1.00 84.60           C  
ATOM   1976  CB  LEU C 101      -7.130 -27.609   2.199  1.00 84.60           C  
ATOM   1977  O   LEU C 101      -7.233 -27.648  -1.060  1.00 84.60           O  
ATOM   1978  CG  LEU C 101      -7.695 -27.189   3.557  1.00 84.60           C  
ATOM   1979  CD1 LEU C 101      -7.793 -28.395   4.486  1.00 84.60           C  
ATOM   1980  CD2 LEU C 101      -6.833 -26.096   4.180  1.00 84.60           C  
ATOM   1981  N   PHE C 102      -5.263 -26.945  -0.289  1.00 83.76           N  
ATOM   1982  CA  PHE C 102      -4.468 -27.476  -1.390  1.00 83.76           C  
ATOM   1983  C   PHE C 102      -3.485 -28.528  -0.889  1.00 83.76           C  
ATOM   1984  CB  PHE C 102      -3.713 -26.350  -2.103  1.00 83.76           C  
ATOM   1985  O   PHE C 102      -2.735 -28.283   0.059  1.00 83.76           O  
ATOM   1986  CG  PHE C 102      -2.875 -26.819  -3.261  1.00 83.76           C  
ATOM   1987  CD1 PHE C 102      -1.495 -26.924  -3.140  1.00 83.76           C  
ATOM   1988  CD2 PHE C 102      -3.468 -27.156  -4.471  1.00 83.76           C  
ATOM   1989  CE1 PHE C 102      -0.716 -27.358  -4.211  1.00 83.76           C  
ATOM   1990  CE2 PHE C 102      -2.696 -27.590  -5.545  1.00 83.76           C  
ATOM   1991  CZ  PHE C 102      -1.320 -27.690  -5.413  1.00 83.76           C  
ATOM   1992  N   CYS C 103      -3.498 -29.716  -1.463  1.00 86.03           N  
ATOM   1993  CA  CYS C 103      -2.554 -30.784  -1.154  1.00 86.03           C  
ATOM   1994  C   CYS C 103      -1.333 -30.713  -2.063  1.00 86.03           C  
ATOM   1995  CB  CYS C 103      -3.226 -32.150  -1.293  1.00 86.03           C  
ATOM   1996  O   CYS C 103      -1.445 -30.901  -3.276  1.00 86.03           O  
ATOM   1997  SG  CYS C 103      -2.149 -33.537  -0.871  1.00 86.03           S  
ATOM   1998  N   GLU C 104      -0.257 -30.599  -1.460  1.00 81.46           N  
ATOM   1999  CA  GLU C 104       0.976 -30.421  -2.221  1.00 81.46           C  
ATOM   2000  C   GLU C 104       1.390 -31.717  -2.912  1.00 81.46           C  
ATOM   2001  CB  GLU C 104       2.103 -29.927  -1.310  1.00 81.46           C  
ATOM   2002  O   GLU C 104       1.879 -31.695  -4.043  1.00 81.46           O  
ATOM   2003  CG  GLU C 104       2.054 -28.433  -1.026  1.00 81.46           C  
ATOM   2004  CD  GLU C 104       3.190 -27.954  -0.135  1.00 81.46           C  
ATOM   2005  OE1 GLU C 104       3.198 -26.763   0.250  1.00 81.46           O  
ATOM   2006  OE2 GLU C 104       4.078 -28.777   0.180  1.00 81.46           O  
ATOM   2007  N   ALA C 105       1.205 -32.815  -2.278  1.00 83.29           N  
ATOM   2008  CA  ALA C 105       1.620 -34.115  -2.798  1.00 83.29           C  
ATOM   2009  C   ALA C 105       0.785 -34.512  -4.013  1.00 83.29           C  
ATOM   2010  CB  ALA C 105       1.513 -35.182  -1.711  1.00 83.29           C  
ATOM   2011  O   ALA C 105       1.328 -34.948  -5.030  1.00 83.29           O  
ATOM   2012  N   ASP C 106      -0.451 -34.262  -3.979  1.00 78.35           N  
ATOM   2013  CA  ASP C 106      -1.345 -34.694  -5.049  1.00 78.35           C  
ATOM   2014  C   ASP C 106      -1.674 -33.537  -5.991  1.00 78.35           C  
ATOM   2015  CB  ASP C 106      -2.632 -35.283  -4.469  1.00 78.35           C  
ATOM   2016  O   ASP C 106      -2.307 -33.737  -7.030  1.00 78.35           O  
ATOM   2017  CG  ASP C 106      -2.408 -36.597  -3.742  1.00 78.35           C  
ATOM   2018  OD1 ASP C 106      -1.479 -37.347  -4.110  1.00 78.35           O  
ATOM   2019  OD2 ASP C 106      -3.171 -36.887  -2.794  1.00 78.35           O  
ATOM   2020  N   LYS C 107      -1.325 -32.430  -5.629  1.00 77.38           N  
ATOM   2021  CA  LYS C 107      -1.589 -31.220  -6.402  1.00 77.38           C  
ATOM   2022  C   LYS C 107      -3.077 -31.077  -6.708  1.00 77.38           C  
ATOM   2023  CB  LYS C 107      -0.785 -31.228  -7.704  1.00 77.38           C  
ATOM   2024  O   LYS C 107      -3.458 -30.797  -7.846  1.00 77.38           O  
ATOM   2025  CG  LYS C 107       0.718 -31.349  -7.502  1.00 77.38           C  
ATOM   2026  CD  LYS C 107       1.293 -30.112  -6.824  1.00 77.38           C  
ATOM   2027  CE  LYS C 107       2.810 -30.184  -6.720  1.00 77.38           C  
ATOM   2028  NZ  LYS C 107       3.355 -29.123  -5.822  1.00 77.38           N  
ATOM   2029  N   ARG C 108      -3.839 -31.143  -5.665  1.00 78.04           N  
ATOM   2030  CA  ARG C 108      -5.283 -31.021  -5.833  1.00 78.04           C  
ATOM   2031  C   ARG C 108      -5.911 -30.283  -4.655  1.00 78.04           C  
ATOM   2032  CB  ARG C 108      -5.925 -32.401  -5.989  1.00 78.04           C  
ATOM   2033  O   ARG C 108      -5.325 -30.219  -3.573  1.00 78.04           O  
ATOM   2034  CG  ARG C 108      -5.761 -33.298  -4.773  1.00 78.04           C  
ATOM   2035  CD  ARG C 108      -6.369 -34.675  -5.001  1.00 78.04           C  
ATOM   2036  NE  ARG C 108      -6.259 -35.517  -3.813  1.00 78.04           N  
ATOM   2037  NH1 ARG C 108      -7.454 -37.283  -4.701  1.00 78.04           N  
ATOM   2038  NH2 ARG C 108      -6.617 -37.415  -2.571  1.00 78.04           N  
ATOM   2039  CZ  ARG C 108      -6.777 -36.736  -3.698  1.00 78.04           C  
ATOM   2040  N   LEU C 109      -7.149 -29.771  -4.861  1.00 84.38           N  
ATOM   2041  CA  LEU C 109      -7.906 -29.086  -3.819  1.00 84.38           C  
ATOM   2042  C   LEU C 109      -8.680 -30.084  -2.964  1.00 84.38           C  
ATOM   2043  CB  LEU C 109      -8.871 -28.070  -4.437  1.00 84.38           C  
ATOM   2044  O   LEU C 109      -9.212 -31.069  -3.480  1.00 84.38           O  
ATOM   2045  CG  LEU C 109      -8.237 -26.947  -5.260  1.00 84.38           C  
ATOM   2046  CD1 LEU C 109      -9.319 -26.071  -5.882  1.00 84.38           C  
ATOM   2047  CD2 LEU C 109      -7.299 -26.113  -4.394  1.00 84.38           C  
ATOM   2048  N   LEU C 110      -8.670 -29.829  -1.613  1.00 86.56           N  
ATOM   2049  CA  LEU C 110      -9.358 -30.714  -0.680  1.00 86.56           C  
ATOM   2050  C   LEU C 110     -10.282 -29.923   0.239  1.00 86.56           C  
ATOM   2051  CB  LEU C 110      -8.346 -31.506   0.153  1.00 86.56           C  
ATOM   2052  O   LEU C 110     -10.047 -28.740   0.495  1.00 86.56           O  
ATOM   2053  CG  LEU C 110      -7.348 -32.362  -0.627  1.00 86.56           C  
ATOM   2054  CD1 LEU C 110      -6.348 -33.011   0.324  1.00 86.56           C  
ATOM   2055  CD2 LEU C 110      -8.077 -33.421  -1.447  1.00 86.56           C  
ATOM   2056  N   CYS C 111     -11.382 -30.655   0.643  1.00 85.48           N  
ATOM   2057  CA  CYS C 111     -12.166 -30.121   1.751  1.00 85.48           C  
ATOM   2058  C   CYS C 111     -11.584 -30.556   3.090  1.00 85.48           C  
ATOM   2059  CB  CYS C 111     -13.621 -30.574   1.645  1.00 85.48           C  
ATOM   2060  O   CYS C 111     -10.633 -31.338   3.134  1.00 85.48           O  
ATOM   2061  SG  CYS C 111     -13.866 -32.327   2.006  1.00 85.48           S  
ATOM   2062  N   GLY C 112     -12.093 -29.964   4.172  1.00 86.44           N  
ATOM   2063  CA  GLY C 112     -11.604 -30.287   5.503  1.00 86.44           C  
ATOM   2064  C   GLY C 112     -11.568 -31.778   5.780  1.00 86.44           C  
ATOM   2065  O   GLY C 112     -10.503 -32.340   6.043  1.00 86.44           O  
ATOM   2066  N   PRO C 113     -12.648 -32.419   5.597  1.00 86.84           N  
ATOM   2067  CA  PRO C 113     -12.698 -33.855   5.878  1.00 86.84           C  
ATOM   2068  C   PRO C 113     -11.760 -34.664   4.985  1.00 86.84           C  
ATOM   2069  CB  PRO C 113     -14.160 -34.218   5.606  1.00 86.84           C  
ATOM   2070  O   PRO C 113     -11.118 -35.608   5.452  1.00 86.84           O  
ATOM   2071  CG  PRO C 113     -14.912 -32.941   5.794  1.00 86.84           C  
ATOM   2072  CD  PRO C 113     -14.032 -31.801   5.366  1.00 86.84           C  
ATOM   2073  N   CYS C 114     -11.675 -34.393   3.713  1.00 87.88           N  
ATOM   2074  CA  CYS C 114     -10.759 -35.093   2.819  1.00 87.88           C  
ATOM   2075  C   CYS C 114      -9.313 -34.902   3.260  1.00 87.88           C  
ATOM   2076  CB  CYS C 114     -10.933 -34.602   1.382  1.00 87.88           C  
ATOM   2077  O   CYS C 114      -8.496 -35.816   3.137  1.00 87.88           O  
ATOM   2078  SG  CYS C 114     -12.429 -35.217   0.578  1.00 87.88           S  
ATOM   2079  N   SER C 115      -9.021 -33.731   3.849  1.00 88.35           N  
ATOM   2080  CA  SER C 115      -7.658 -33.444   4.285  1.00 88.35           C  
ATOM   2081  C   SER C 115      -7.278 -34.283   5.500  1.00 88.35           C  
ATOM   2082  CB  SER C 115      -7.502 -31.958   4.612  1.00 88.35           C  
ATOM   2083  O   SER C 115      -6.097 -34.550   5.732  1.00 88.35           O  
ATOM   2084  OG  SER C 115      -8.210 -31.626   5.793  1.00 88.35           O  
ATOM   2085  N   GLU C 116      -8.264 -34.706   6.252  1.00 88.58           N  
ATOM   2086  CA  GLU C 116      -8.023 -35.478   7.467  1.00 88.58           C  
ATOM   2087  C   GLU C 116      -8.146 -36.976   7.203  1.00 88.58           C  
ATOM   2088  CB  GLU C 116      -8.994 -35.058   8.574  1.00 88.58           C  
ATOM   2089  O   GLU C 116      -7.979 -37.789   8.115  1.00 88.58           O  
ATOM   2090  CG  GLU C 116      -8.794 -33.629   9.057  1.00 88.58           C  
ATOM   2091  CD  GLU C 116      -9.782 -33.217  10.136  1.00 88.58           C  
ATOM   2092  OE1 GLU C 116      -9.716 -32.060  10.610  1.00 88.58           O  
ATOM   2093  OE2 GLU C 116     -10.629 -34.058  10.512  1.00 88.58           O  
ATOM   2094  N   SER C 117      -8.433 -37.383   6.006  1.00 87.36           N  
ATOM   2095  CA  SER C 117      -8.573 -38.793   5.655  1.00 87.36           C  
ATOM   2096  C   SER C 117      -7.216 -39.488   5.612  1.00 87.36           C  
ATOM   2097  CB  SER C 117      -9.275 -38.942   4.305  1.00 87.36           C  
ATOM   2098  O   SER C 117      -6.184 -38.837   5.443  1.00 87.36           O  
ATOM   2099  OG  SER C 117      -8.425 -38.531   3.248  1.00 87.36           O  
ATOM   2100  N   PRO C 118      -7.124 -40.766   5.762  1.00 86.09           N  
ATOM   2101  CA  PRO C 118      -5.870 -41.522   5.739  1.00 86.09           C  
ATOM   2102  C   PRO C 118      -5.080 -41.315   4.448  1.00 86.09           C  
ATOM   2103  CB  PRO C 118      -6.332 -42.976   5.868  1.00 86.09           C  
ATOM   2104  O   PRO C 118      -3.847 -41.316   4.468  1.00 86.09           O  
ATOM   2105  CG  PRO C 118      -7.722 -42.887   6.412  1.00 86.09           C  
ATOM   2106  CD  PRO C 118      -8.296 -41.551   6.039  1.00 86.09           C  
ATOM   2107  N   GLU C 119      -5.840 -41.057   3.365  1.00 85.18           N  
ATOM   2108  CA  GLU C 119      -5.208 -40.858   2.064  1.00 85.18           C  
ATOM   2109  C   GLU C 119      -4.348 -39.598   2.054  1.00 85.18           C  
ATOM   2110  CB  GLU C 119      -6.265 -40.782   0.959  1.00 85.18           C  
ATOM   2111  O   GLU C 119      -3.289 -39.568   1.425  1.00 85.18           O  
ATOM   2112  CG  GLU C 119      -6.881 -42.128   0.603  1.00 85.18           C  
ATOM   2113  CD  GLU C 119      -7.930 -42.037  -0.493  1.00 85.18           C  
ATOM   2114  OE1 GLU C 119      -8.529 -43.077  -0.848  1.00 85.18           O  
ATOM   2115  OE2 GLU C 119      -8.154 -40.916  -1.002  1.00 85.18           O  
ATOM   2116  N   HIS C 120      -4.816 -38.542   2.775  1.00 88.40           N  
ATOM   2117  CA  HIS C 120      -4.168 -37.245   2.616  1.00 88.40           C  
ATOM   2118  C   HIS C 120      -3.564 -36.765   3.931  1.00 88.40           C  
ATOM   2119  CB  HIS C 120      -5.164 -36.211   2.087  1.00 88.40           C  
ATOM   2120  O   HIS C 120      -2.779 -35.814   3.948  1.00 88.40           O  
ATOM   2121  CG  HIS C 120      -5.589 -36.455   0.674  1.00 88.40           C  
ATOM   2122  CD2 HIS C 120      -6.749 -36.931   0.164  1.00 88.40           C  
ATOM   2123  ND1 HIS C 120      -4.768 -36.204  -0.404  1.00 88.40           N  
ATOM   2124  CE1 HIS C 120      -5.408 -36.516  -1.519  1.00 88.40           C  
ATOM   2125  NE2 HIS C 120      -6.612 -36.959  -1.202  1.00 88.40           N  
ATOM   2126  N   MET C 121      -3.877 -37.425   5.096  1.00 86.57           N  
ATOM   2127  CA  MET C 121      -3.554 -36.915   6.425  1.00 86.57           C  
ATOM   2128  C   MET C 121      -2.046 -36.783   6.605  1.00 86.57           C  
ATOM   2129  CB  MET C 121      -4.132 -37.829   7.507  1.00 86.57           C  
ATOM   2130  O   MET C 121      -1.577 -35.894   7.318  1.00 86.57           O  
ATOM   2131  CG  MET C 121      -3.304 -37.870   8.781  1.00 86.57           C  
ATOM   2132  SD  MET C 121      -4.192 -38.674  10.172  1.00 86.57           S  
ATOM   2133  CE  MET C 121      -4.370 -40.354   9.510  1.00 86.57           C  
ATOM   2134  N   ALA C 122      -1.270 -37.604   5.822  1.00 86.22           N  
ATOM   2135  CA  ALA C 122       0.184 -37.560   5.960  1.00 86.22           C  
ATOM   2136  C   ALA C 122       0.791 -36.511   5.032  1.00 86.22           C  
ATOM   2137  CB  ALA C 122       0.788 -38.932   5.673  1.00 86.22           C  
ATOM   2138  O   ALA C 122       1.989 -36.227   5.107  1.00 86.22           O  
ATOM   2139  N   HIS C 123      -0.043 -35.938   4.068  1.00 88.77           N  
ATOM   2140  CA  HIS C 123       0.454 -34.933   3.136  1.00 88.77           C  
ATOM   2141  C   HIS C 123       0.437 -33.543   3.764  1.00 88.77           C  
ATOM   2142  CB  HIS C 123      -0.374 -34.938   1.850  1.00 88.77           C  
ATOM   2143  O   HIS C 123      -0.258 -33.314   4.757  1.00 88.77           O  
ATOM   2144  CG  HIS C 123      -0.311 -36.231   1.101  1.00 88.77           C  
ATOM   2145  CD2 HIS C 123       0.497 -37.307   1.251  1.00 88.77           C  
ATOM   2146  ND1 HIS C 123      -1.152 -36.523   0.049  1.00 88.77           N  
ATOM   2147  CE1 HIS C 123      -0.864 -37.727  -0.415  1.00 88.77           C  
ATOM   2148  NE2 HIS C 123       0.133 -38.224   0.297  1.00 88.77           N  
ATOM   2149  N   SER C 124       1.224 -32.640   3.216  1.00 86.04           N  
ATOM   2150  CA  SER C 124       1.194 -31.232   3.599  1.00 86.04           C  
ATOM   2151  C   SER C 124       0.084 -30.484   2.869  1.00 86.04           C  
ATOM   2152  CB  SER C 124       2.542 -30.569   3.310  1.00 86.04           C  
ATOM   2153  O   SER C 124      -0.125 -30.686   1.671  1.00 86.04           O  
ATOM   2154  OG  SER C 124       2.538 -29.216   3.731  1.00 86.04           O  
ATOM   2155  N   HIS C 125      -0.774 -29.678   3.604  1.00 84.51           N  
ATOM   2156  CA  HIS C 125      -1.874 -28.909   3.034  1.00 84.51           C  
ATOM   2157  C   HIS C 125      -1.726 -27.423   3.344  1.00 84.51           C  
ATOM   2158  CB  HIS C 125      -3.216 -29.423   3.560  1.00 84.51           C  
ATOM   2159  O   HIS C 125      -1.193 -27.053   4.392  1.00 84.51           O  
ATOM   2160  CG  HIS C 125      -3.377 -30.905   3.445  1.00 84.51           C  
ATOM   2161  CD2 HIS C 125      -3.054 -31.760   2.445  1.00 84.51           C  
ATOM   2162  ND1 HIS C 125      -3.936 -31.673   4.443  1.00 84.51           N  
ATOM   2163  CE1 HIS C 125      -3.949 -32.939   4.062  1.00 84.51           C  
ATOM   2164  NE2 HIS C 125      -3.420 -33.019   2.854  1.00 84.51           N  
ATOM   2165  N   SER C 126      -2.061 -26.645   2.419  1.00 80.27           N  
ATOM   2166  CA  SER C 126      -2.109 -25.201   2.623  1.00 80.27           C  
ATOM   2167  C   SER C 126      -3.404 -24.609   2.077  1.00 80.27           C  
ATOM   2168  CB  SER C 126      -0.910 -24.526   1.957  1.00 80.27           C  
ATOM   2169  O   SER C 126      -4.044 -25.199   1.205  1.00 80.27           O  
ATOM   2170  OG  SER C 126      -0.865 -24.830   0.573  1.00 80.27           O  
ATOM   2171  N   PRO C 127      -3.846 -23.573   2.742  1.00 79.09           N  
ATOM   2172  CA  PRO C 127      -4.994 -22.906   2.122  1.00 79.09           C  
ATOM   2173  C   PRO C 127      -4.750 -22.552   0.657  1.00 79.09           C  
ATOM   2174  CB  PRO C 127      -5.165 -21.642   2.968  1.00 79.09           C  
ATOM   2175  O   PRO C 127      -3.616 -22.260   0.269  1.00 79.09           O  
ATOM   2176  CG  PRO C 127      -4.512 -21.964   4.273  1.00 79.09           C  
ATOM   2177  CD  PRO C 127      -3.369 -22.903   4.016  1.00 79.09           C  
ATOM   2178  N   ILE C 128      -5.736 -22.581  -0.164  1.00 76.67           N  
ATOM   2179  CA  ILE C 128      -5.638 -22.392  -1.607  1.00 76.67           C  
ATOM   2180  C   ILE C 128      -4.939 -21.069  -1.908  1.00 76.67           C  
ATOM   2181  CB  ILE C 128      -7.030 -22.428  -2.278  1.00 76.67           C  
ATOM   2182  O   ILE C 128      -4.061 -21.006  -2.772  1.00 76.67           O  
ATOM   2183  CG1 ILE C 128      -7.658 -23.818  -2.131  1.00 76.67           C  
ATOM   2184  CG2 ILE C 128      -6.929 -22.025  -3.752  1.00 76.67           C  
ATOM   2185  CD1 ILE C 128      -9.120 -23.884  -2.549  1.00 76.67           C  
ATOM   2186  N   GLY C 129      -5.348 -20.069  -1.197  1.00 69.66           N  
ATOM   2187  CA  GLY C 129      -4.719 -18.775  -1.407  1.00 69.66           C  
ATOM   2188  C   GLY C 129      -3.216 -18.802  -1.210  1.00 69.66           C  
ATOM   2189  O   GLY C 129      -2.471 -18.199  -1.985  1.00 69.66           O  
ATOM   2190  N   TRP C 130      -2.769 -19.486  -0.279  1.00 71.70           N  
ATOM   2191  CA  TRP C 130      -1.345 -19.600   0.016  1.00 71.70           C  
ATOM   2192  C   TRP C 130      -0.617 -20.348  -1.096  1.00 71.70           C  
ATOM   2193  CB  TRP C 130      -1.128 -20.312   1.354  1.00 71.70           C  
ATOM   2194  O   TRP C 130       0.450 -19.922  -1.544  1.00 71.70           O  
ATOM   2195  CG  TRP C 130       0.280 -20.235   1.864  1.00 71.70           C  
ATOM   2196  CD1 TRP C 130       1.352 -20.967   1.435  1.00 71.70           C  
ATOM   2197  CD2 TRP C 130       0.766 -19.380   2.903  1.00 71.70           C  
ATOM   2198  CE2 TRP C 130       2.146 -19.647   3.052  1.00 71.70           C  
ATOM   2199  CE3 TRP C 130       0.170 -18.413   3.723  1.00 71.70           C  
ATOM   2200  NE1 TRP C 130       2.478 -20.618   2.146  1.00 71.70           N  
ATOM   2201  CH2 TRP C 130       2.329 -18.039   4.779  1.00 71.70           C  
ATOM   2202  CZ2 TRP C 130       2.938 -18.980   3.989  1.00 71.70           C  
ATOM   2203  CZ3 TRP C 130       0.960 -17.751   4.655  1.00 71.70           C  
ATOM   2204  N   ALA C 131      -1.155 -21.425  -1.501  1.00 72.33           N  
ATOM   2205  CA  ALA C 131      -0.554 -22.209  -2.577  1.00 72.33           C  
ATOM   2206  C   ALA C 131      -0.410 -21.376  -3.847  1.00 72.33           C  
ATOM   2207  CB  ALA C 131      -1.386 -23.458  -2.854  1.00 72.33           C  
ATOM   2208  O   ALA C 131       0.614 -21.447  -4.531  1.00 72.33           O  
ATOM   2209  N   ALA C 132      -1.451 -20.668  -4.111  1.00 75.66           N  
ATOM   2210  CA  ALA C 132      -1.412 -19.797  -5.282  1.00 75.66           C  
ATOM   2211  C   ALA C 132      -0.281 -18.778  -5.170  1.00 75.66           C  
ATOM   2212  CB  ALA C 132      -2.750 -19.085  -5.461  1.00 75.66           C  
ATOM   2213  O   ALA C 132       0.445 -18.538  -6.138  1.00 75.66           O  
ATOM   2214  N   GLU C 133      -0.123 -18.194  -3.974  1.00 73.44           N  
ATOM   2215  CA  GLU C 133       0.936 -17.214  -3.752  1.00 73.44           C  
ATOM   2216  C   GLU C 133       2.316 -17.852  -3.889  1.00 73.44           C  
ATOM   2217  CB  GLU C 133       0.791 -16.568  -2.371  1.00 73.44           C  
ATOM   2218  O   GLU C 133       3.227 -17.255  -4.467  1.00 73.44           O  
ATOM   2219  CG  GLU C 133       1.724 -15.388  -2.143  1.00 73.44           C  
ATOM   2220  CD  GLU C 133       1.555 -14.281  -3.172  1.00 73.44           C  
ATOM   2221  OE1 GLU C 133       2.521 -13.521  -3.410  1.00 73.44           O  
ATOM   2222  OE2 GLU C 133       0.447 -14.172  -3.743  1.00 73.44           O  
ATOM   2223  N   GLU C 134       2.472 -19.012  -3.388  1.00 75.84           N  
ATOM   2224  CA  GLU C 134       3.740 -19.723  -3.524  1.00 75.84           C  
ATOM   2225  C   GLU C 134       4.082 -19.967  -4.991  1.00 75.84           C  
ATOM   2226  CB  GLU C 134       3.695 -21.053  -2.766  1.00 75.84           C  
ATOM   2227  O   GLU C 134       5.237 -19.826  -5.396  1.00 75.84           O  
ATOM   2228  CG  GLU C 134       3.834 -20.907  -1.258  1.00 75.84           C  
ATOM   2229  CD  GLU C 134       5.184 -20.355  -0.831  1.00 75.84           C  
ATOM   2230  OE1 GLU C 134       5.232 -19.243  -0.258  1.00 75.84           O  
ATOM   2231  OE2 GLU C 134       6.204 -21.039  -1.072  1.00 75.84           O  
ATOM   2232  N   CYS C 135       3.150 -20.427  -5.674  1.00 72.51           N  
ATOM   2233  CA  CYS C 135       3.356 -20.653  -7.100  1.00 72.51           C  
ATOM   2234  C   CYS C 135       3.761 -19.364  -7.804  1.00 72.51           C  
ATOM   2235  CB  CYS C 135       2.089 -21.219  -7.742  1.00 72.51           C  
ATOM   2236  O   CYS C 135       4.667 -19.366  -8.640  1.00 72.51           O  
ATOM   2237  SG  CYS C 135       1.912 -23.007  -7.551  1.00 72.51           S  
ATOM   2238  N   ARG C 136       3.044 -18.347  -7.429  1.00 75.31           N  
ATOM   2239  CA  ARG C 136       3.362 -17.048  -8.011  1.00 75.31           C  
ATOM   2240  C   ARG C 136       4.805 -16.653  -7.713  1.00 75.31           C  
ATOM   2241  CB  ARG C 136       2.406 -15.974  -7.488  1.00 75.31           C  
ATOM   2242  O   ARG C 136       5.528 -16.202  -8.604  1.00 75.31           O  
ATOM   2243  CG  ARG C 136       1.084 -15.909  -8.236  1.00 75.31           C  
ATOM   2244  CD  ARG C 136       0.245 -14.718  -7.795  1.00 75.31           C  
ATOM   2245  NE  ARG C 136      -1.171 -14.917  -8.092  1.00 75.31           N  
ATOM   2246  NH1 ARG C 136      -1.067 -14.007 -10.212  1.00 75.31           N  
ATOM   2247  NH2 ARG C 136      -3.057 -14.801  -9.398  1.00 75.31           N  
ATOM   2248  CZ  ARG C 136      -1.762 -14.575  -9.233  1.00 75.31           C  
ATOM   2249  N   GLU C 137       5.219 -16.863  -6.484  1.00 74.88           N  
ATOM   2250  CA  GLU C 137       6.583 -16.532  -6.083  1.00 74.88           C  
ATOM   2251  C   GLU C 137       7.603 -17.346  -6.873  1.00 74.88           C  
ATOM   2252  CB  GLU C 137       6.774 -16.765  -4.582  1.00 74.88           C  
ATOM   2253  O   GLU C 137       8.651 -16.827  -7.264  1.00 74.88           O  
ATOM   2254  CG  GLU C 137       6.045 -15.756  -3.705  1.00 74.88           C  
ATOM   2255  CD  GLU C 137       6.536 -14.330  -3.897  1.00 74.88           C  
ATOM   2256  OE1 GLU C 137       5.729 -13.385  -3.746  1.00 74.88           O  
ATOM   2257  OE2 GLU C 137       7.737 -14.156  -4.201  1.00 74.88           O  
ATOM   2258  N   LYS C 138       7.326 -18.537  -7.059  1.00 72.26           N  
ATOM   2259  CA  LYS C 138       8.214 -19.392  -7.842  1.00 72.26           C  
ATOM   2260  C   LYS C 138       8.339 -18.886  -9.277  1.00 72.26           C  
ATOM   2261  CB  LYS C 138       7.712 -20.836  -7.837  1.00 72.26           C  
ATOM   2262  O   LYS C 138       9.438 -18.851  -9.834  1.00 72.26           O  
ATOM   2263  CG  LYS C 138       8.708 -21.840  -8.399  1.00 72.26           C  
ATOM   2264  CD  LYS C 138       8.203 -23.270  -8.252  1.00 72.26           C  
ATOM   2265  CE  LYS C 138       9.181 -24.272  -8.851  1.00 72.26           C  
ATOM   2266  NZ  LYS C 138       8.651 -25.667  -8.789  1.00 72.26           N  
ATOM   2267  N   LEU C 139       7.252 -18.526  -9.856  1.00 72.18           N  
ATOM   2268  CA  LEU C 139       7.244 -18.024 -11.225  1.00 72.18           C  
ATOM   2269  C   LEU C 139       8.044 -16.730 -11.334  1.00 72.18           C  
ATOM   2270  CB  LEU C 139       5.808 -17.792 -11.703  1.00 72.18           C  
ATOM   2271  O   LEU C 139       8.788 -16.535 -12.298  1.00 72.18           O  
ATOM   2272  CG  LEU C 139       4.986 -19.044 -12.011  1.00 72.18           C  
ATOM   2273  CD1 LEU C 139       3.545 -18.665 -12.337  1.00 72.18           C  
ATOM   2274  CD2 LEU C 139       5.612 -19.826 -13.161  1.00 72.18           C  
ATOM   2275  N   ILE C 140       7.897 -15.912 -10.402  1.00 66.33           N  
ATOM   2276  CA  ILE C 140       8.624 -14.647 -10.383  1.00 66.33           C  
ATOM   2277  C   ILE C 140      10.125 -14.916 -10.320  1.00 66.33           C  
ATOM   2278  CB  ILE C 140       8.187 -13.762  -9.194  1.00 66.33           C  
ATOM   2279  O   ILE C 140      10.907 -14.276 -11.027  1.00 66.33           O  
ATOM   2280  CG1 ILE C 140       6.760 -13.245  -9.409  1.00 66.33           C  
ATOM   2281  CG2 ILE C 140       9.167 -12.602  -8.997  1.00 66.33           C  
ATOM   2282  CD1 ILE C 140       6.120 -12.656  -8.159  1.00 66.33           C  
ATOM   2283  N   LYS C 141      10.503 -15.818  -9.495  1.00 73.46           N  
ATOM   2284  CA  LYS C 141      11.915 -16.173  -9.379  1.00 73.46           C  
ATOM   2285  C   LYS C 141      12.457 -16.709 -10.701  1.00 73.46           C  
ATOM   2286  CB  LYS C 141      12.119 -17.207  -8.271  1.00 73.46           C  
ATOM   2287  O   LYS C 141      13.578 -16.382 -11.096  1.00 73.46           O  
ATOM   2288  CG  LYS C 141      12.049 -16.630  -6.865  1.00 73.46           C  
ATOM   2289  CD  LYS C 141      12.351 -17.687  -5.811  1.00 73.46           C  
ATOM   2290  CE  LYS C 141      12.210 -17.129  -4.401  1.00 73.46           C  
ATOM   2291  NZ  LYS C 141      12.523 -18.157  -3.364  1.00 73.46           N  
ATOM   2292  N   GLU C 142      11.751 -17.497 -11.297  1.00 67.78           N  
ATOM   2293  CA  GLU C 142      12.165 -18.047 -12.584  1.00 67.78           C  
ATOM   2294  C   GLU C 142      12.306 -16.948 -13.634  1.00 67.78           C  
ATOM   2295  CB  GLU C 142      11.170 -19.107 -13.062  1.00 67.78           C  
ATOM   2296  O   GLU C 142      13.251 -16.955 -14.425  1.00 67.78           O  
ATOM   2297  CG  GLU C 142      11.245 -20.415 -12.289  1.00 67.78           C  
ATOM   2298  CD  GLU C 142      10.268 -21.466 -12.790  1.00 67.78           C  
ATOM   2299  OE1 GLU C 142      10.305 -22.615 -12.294  1.00 67.78           O  
ATOM   2300  OE2 GLU C 142       9.459 -21.138 -13.686  1.00 67.78           O  
ATOM   2301  N   MET C 143      11.346 -16.058 -13.642  1.00 65.70           N  
ATOM   2302  CA  MET C 143      11.383 -14.935 -14.576  1.00 65.70           C  
ATOM   2303  C   MET C 143      12.604 -14.057 -14.322  1.00 65.70           C  
ATOM   2304  CB  MET C 143      10.106 -14.100 -14.465  1.00 65.70           C  
ATOM   2305  O   MET C 143      13.258 -13.609 -15.265  1.00 65.70           O  
ATOM   2306  CG  MET C 143       9.987 -13.020 -15.528  1.00 65.70           C  
ATOM   2307  SD  MET C 143       8.338 -12.214 -15.528  1.00 65.70           S  
ATOM   2308  CE  MET C 143       8.519 -11.114 -14.097  1.00 65.70           C  
ATOM   2309  N   ASP C 144      12.898 -13.792 -13.079  1.00 64.07           N  
ATOM   2310  CA  ASP C 144      14.082 -13.017 -12.723  1.00 64.07           C  
ATOM   2311  C   ASP C 144      15.350 -13.667 -13.273  1.00 64.07           C  
ATOM   2312  CB  ASP C 144      14.186 -12.862 -11.204  1.00 64.07           C  
ATOM   2313  O   ASP C 144      16.244 -12.976 -13.766  1.00 64.07           O  
ATOM   2314  CG  ASP C 144      13.247 -11.805 -10.650  1.00 64.07           C  
ATOM   2315  OD1 ASP C 144      12.655 -11.041 -11.441  1.00 64.07           O  
ATOM   2316  OD2 ASP C 144      13.102 -11.734  -9.410  1.00 64.07           O  
ATOM   2317  N   TYR C 145      15.411 -14.936 -13.117  1.00 62.79           N  
ATOM   2318  CA  TYR C 145      16.555 -15.684 -13.625  1.00 62.79           C  
ATOM   2319  C   TYR C 145      16.686 -15.521 -15.135  1.00 62.79           C  
ATOM   2320  CB  TYR C 145      16.430 -17.168 -13.269  1.00 62.79           C  
ATOM   2321  O   TYR C 145      17.787 -15.318 -15.651  1.00 62.79           O  
ATOM   2322  CG  TYR C 145      17.584 -18.009 -13.757  1.00 62.79           C  
ATOM   2323  CD1 TYR C 145      17.466 -18.790 -14.905  1.00 62.79           C  
ATOM   2324  CD2 TYR C 145      18.794 -18.026 -13.072  1.00 62.79           C  
ATOM   2325  CE1 TYR C 145      18.527 -19.568 -15.358  1.00 62.79           C  
ATOM   2326  CE2 TYR C 145      19.861 -18.800 -13.516  1.00 62.79           C  
ATOM   2327  OH  TYR C 145      20.771 -20.335 -15.101  1.00 62.79           O  
ATOM   2328  CZ  TYR C 145      19.718 -19.566 -14.658  1.00 62.79           C  
ATOM   2329  N   LEU C 146      15.673 -15.499 -15.855  1.00 57.60           N  
ATOM   2330  CA  LEU C 146      15.676 -15.377 -17.308  1.00 57.60           C  
ATOM   2331  C   LEU C 146      16.075 -13.968 -17.735  1.00 57.60           C  
ATOM   2332  CB  LEU C 146      14.298 -15.725 -17.878  1.00 57.60           C  
ATOM   2333  O   LEU C 146      16.757 -13.791 -18.747  1.00 57.60           O  
ATOM   2334  CG  LEU C 146      13.905 -17.202 -17.846  1.00 57.60           C  
ATOM   2335  CD1 LEU C 146      12.475 -17.381 -18.347  1.00 57.60           C  
ATOM   2336  CD2 LEU C 146      14.876 -18.033 -18.677  1.00 57.60           C  
ATOM   2337  N   TRP C 147      15.625 -13.027 -16.975  1.00 53.82           N  
ATOM   2338  CA  TRP C 147      15.965 -11.640 -17.273  1.00 53.82           C  
ATOM   2339  C   TRP C 147      17.457 -11.390 -17.075  1.00 53.82           C  
ATOM   2340  CB  TRP C 147      15.154 -10.685 -16.393  1.00 53.82           C  
ATOM   2341  O   TRP C 147      18.063 -10.604 -17.807  1.00 53.82           O  
ATOM   2342  CG  TRP C 147      13.779 -10.395 -16.915  1.00 53.82           C  
ATOM   2343  CD1 TRP C 147      13.223 -10.860 -18.074  1.00 53.82           C  
ATOM   2344  CD2 TRP C 147      12.788  -9.567 -16.298  1.00 53.82           C  
ATOM   2345  CE2 TRP C 147      11.653  -9.577 -17.139  1.00 53.82           C  
ATOM   2346  CE3 TRP C 147      12.749  -8.819 -15.114  1.00 53.82           C  
ATOM   2347  NE1 TRP C 147      11.944 -10.372 -18.214  1.00 53.82           N  
ATOM   2348  CH2 TRP C 147      10.479  -8.142 -15.667  1.00 53.82           C  
ATOM   2349  CZ2 TRP C 147      10.490  -8.866 -16.832  1.00 53.82           C  
ATOM   2350  CZ3 TRP C 147      11.591  -8.112 -14.810  1.00 53.82           C  
ATOM   2351  N   GLU C 148      18.028 -12.047 -16.154  1.00 56.37           N  
ATOM   2352  CA  GLU C 148      19.454 -11.885 -15.889  1.00 56.37           C  
ATOM   2353  C   GLU C 148      20.296 -12.533 -16.984  1.00 56.37           C  
ATOM   2354  CB  GLU C 148      19.818 -12.478 -14.525  1.00 56.37           C  
ATOM   2355  O   GLU C 148      21.369 -12.033 -17.328  1.00 56.37           O  
ATOM   2356  CG  GLU C 148      19.366 -11.631 -13.345  1.00 56.37           C  
ATOM   2357  CD  GLU C 148      19.703 -12.250 -11.998  1.00 56.37           C  
ATOM   2358  OE1 GLU C 148      19.324 -11.673 -10.953  1.00 56.37           O  
ATOM   2359  OE2 GLU C 148      20.352 -13.319 -11.987  1.00 56.37           O  
ATOM   2360  N   ILE C 149      19.902 -13.547 -17.558  1.00 54.63           N  
ATOM   2361  CA  ILE C 149      20.681 -14.249 -18.572  1.00 54.63           C  
ATOM   2362  C   ILE C 149      20.481 -13.582 -19.931  1.00 54.63           C  
ATOM   2363  CB  ILE C 149      20.296 -15.743 -18.646  1.00 54.63           C  
ATOM   2364  O   ILE C 149      21.369 -13.619 -20.785  1.00 54.63           O  
ATOM   2365  CG1 ILE C 149      20.370 -16.384 -17.255  1.00 54.63           C  
ATOM   2366  CG2 ILE C 149      21.196 -16.484 -19.639  1.00 54.63           C  
ATOM   2367  CD1 ILE C 149      20.028 -17.867 -17.238  1.00 54.63           C  
ATOM   2368  N   ASN C 150      19.488 -12.704 -20.048  1.00 39.70           N  
ATOM   2369  CA  ASN C 150      19.253 -12.054 -21.332  1.00 39.70           C  
ATOM   2370  C   ASN C 150      19.600 -10.568 -21.280  1.00 39.70           C  
ATOM   2371  CB  ASN C 150      17.800 -12.245 -21.773  1.00 39.70           C  
ATOM   2372  O   ASN C 150      19.928  -9.967 -22.304  1.00 39.70           O  
ATOM   2373  CG  ASN C 150      17.587 -11.920 -23.238  1.00 39.70           C  
ATOM   2374  ND2 ASN C 150      16.408 -11.405 -23.566  1.00 39.70           N  
ATOM   2375  OD1 ASN C 150      18.474 -12.132 -24.069  1.00 39.70           O  
TER    2376      ASN C 150                                                      
ENDMDL                                                                          
END                                                                             
