# Supplementary material for: Structure and activation of the RING E3 ubiquitin ligase TRIM72 on the membrane
Source: Nat Struct Mol Biol. 2023 Sep 28;30(11):1695–706. doi: 10.1038/s41594-023-01111-7 (PMC10643145; doi:10.1038/s41594-023-01111-7)
Supplement: Supplementary file 5 — Predicted structures of the RING domain of 60 TRIM proteins. [file 41594_2023_1111_MOESM5_ESM.zip › R65_51f94_unrelaxed_rank_1_model_4.pdb]

MODEL     1                                                                     
ATOM      1  N   MET B   1       0.350 -16.629  -0.740  1.00 37.38           N  
ATOM      2  CA  MET B   1      -0.170 -16.158   0.540  1.00 37.38           C  
ATOM      3  C   MET B   1       0.233 -14.709   0.792  1.00 37.38           C  
ATOM      4  CB  MET B   1       0.327 -17.045   1.683  1.00 37.38           C  
ATOM      5  O   MET B   1      -0.569 -13.912   1.281  1.00 37.38           O  
ATOM      6  CG  MET B   1      -0.708 -18.040   2.182  1.00 37.38           C  
ATOM      7  SD  MET B   1      -0.103 -19.031   3.602  1.00 37.38           S  
ATOM      8  CE  MET B   1      -1.578 -19.011   4.658  1.00 37.38           C  
ATOM      9  N   ALA B   2       1.431 -14.345   0.337  1.00 43.21           N  
ATOM     10  CA  ALA B   2       1.916 -12.981   0.531  1.00 43.21           C  
ATOM     11  C   ALA B   2       1.165 -12.000  -0.364  1.00 43.21           C  
ATOM     12  CB  ALA B   2       3.416 -12.906   0.257  1.00 43.21           C  
ATOM     13  O   ALA B   2       0.804 -10.904   0.072  1.00 43.21           O  
ATOM     14  N   ALA B   3       0.869 -12.429  -1.619  1.00 50.87           N  
ATOM     15  CA  ALA B   3       0.134 -11.545  -2.520  1.00 50.87           C  
ATOM     16  C   ALA B   3      -1.294 -11.324  -2.029  1.00 50.87           C  
ATOM     17  CB  ALA B   3       0.123 -12.119  -3.935  1.00 50.87           C  
ATOM     18  O   ALA B   3      -1.811 -10.206  -2.087  1.00 50.87           O  
ATOM     19  N   GLN B   4      -1.843 -12.411  -1.554  1.00 54.61           N  
ATOM     20  CA  GLN B   4      -3.194 -12.298  -1.013  1.00 54.61           C  
ATOM     21  C   GLN B   4      -3.219 -11.401   0.221  1.00 54.61           C  
ATOM     22  CB  GLN B   4      -3.752 -13.679  -0.670  1.00 54.61           C  
ATOM     23  O   GLN B   4      -4.147 -10.609   0.400  1.00 54.61           O  
ATOM     24  CG  GLN B   4      -4.089 -14.527  -1.890  1.00 54.61           C  
ATOM     25  CD  GLN B   4      -4.735 -15.850  -1.525  1.00 54.61           C  
ATOM     26  NE2 GLN B   4      -5.155 -16.604  -2.535  1.00 54.61           N  
ATOM     27  OE1 GLN B   4      -4.855 -16.193  -0.344  1.00 54.61           O  
ATOM     28  N   LEU B   5      -2.148 -11.524   0.920  1.00 61.85           N  
ATOM     29  CA  LEU B   5      -2.084 -10.719   2.135  1.00 61.85           C  
ATOM     30  C   LEU B   5      -1.929  -9.239   1.800  1.00 61.85           C  
ATOM     31  CB  LEU B   5      -0.924 -11.178   3.022  1.00 61.85           C  
ATOM     32  O   LEU B   5      -2.531  -8.384   2.452  1.00 61.85           O  
ATOM     33  CG  LEU B   5      -1.156 -12.451   3.838  1.00 61.85           C  
ATOM     34  CD1 LEU B   5       0.176 -13.054   4.270  1.00 61.85           C  
ATOM     35  CD2 LEU B   5      -2.034 -12.156   5.050  1.00 61.85           C  
ATOM     36  N   LEU B   6      -1.212  -9.010   0.688  1.00 73.18           N  
ATOM     37  CA  LEU B   6      -1.033  -7.621   0.278  1.00 73.18           C  
ATOM     38  C   LEU B   6      -2.347  -7.028  -0.219  1.00 73.18           C  
ATOM     39  CB  LEU B   6       0.033  -7.518  -0.816  1.00 73.18           C  
ATOM     40  O   LEU B   6      -2.705  -5.906   0.147  1.00 73.18           O  
ATOM     41  CG  LEU B   6       0.467  -6.105  -1.208  1.00 73.18           C  
ATOM     42  CD1 LEU B   6       1.120  -5.403  -0.022  1.00 73.18           C  
ATOM     43  CD2 LEU B   6       1.418  -6.148  -2.399  1.00 73.18           C  
ATOM     44  N   GLU B   7      -3.067  -7.794  -0.986  1.00 74.79           N  
ATOM     45  CA  GLU B   7      -4.338  -7.315  -1.521  1.00 74.79           C  
ATOM     46  C   GLU B   7      -5.338  -7.036  -0.402  1.00 74.79           C  
ATOM     47  CB  GLU B   7      -4.923  -8.330  -2.507  1.00 74.79           C  
ATOM     48  O   GLU B   7      -6.151  -6.115  -0.505  1.00 74.79           O  
ATOM     49  CG  GLU B   7      -4.240  -8.330  -3.867  1.00 74.79           C  
ATOM     50  CD  GLU B   7      -4.827  -9.345  -4.834  1.00 74.79           C  
ATOM     51  OE1 GLU B   7      -4.301  -9.485  -5.961  1.00 74.79           O  
ATOM     52  OE2 GLU B   7      -5.823 -10.006  -4.461  1.00 74.79           O  
ATOM     53  N   GLU B   8      -5.236  -7.795   0.621  1.00 81.38           N  
ATOM     54  CA  GLU B   8      -6.121  -7.578   1.762  1.00 81.38           C  
ATOM     55  C   GLU B   8      -5.871  -6.216   2.403  1.00 81.38           C  
ATOM     56  CB  GLU B   8      -5.941  -8.689   2.800  1.00 81.38           C  
ATOM     57  O   GLU B   8      -6.800  -5.582   2.908  1.00 81.38           O  
ATOM     58  CG  GLU B   8      -6.495 -10.037   2.361  1.00 81.38           C  
ATOM     59  CD  GLU B   8      -6.189 -11.159   3.340  1.00 81.38           C  
ATOM     60  OE1 GLU B   8      -6.471 -12.336   3.020  1.00 81.38           O  
ATOM     61  OE2 GLU B   8      -5.664 -10.859   4.435  1.00 81.38           O  
ATOM     62  N   LYS B   9      -4.599  -5.841   2.309  1.00 88.23           N  
ATOM     63  CA  LYS B   9      -4.249  -4.561   2.918  1.00 88.23           C  
ATOM     64  C   LYS B   9      -4.612  -3.398   2.000  1.00 88.23           C  
ATOM     65  CB  LYS B   9      -2.758  -4.516   3.257  1.00 88.23           C  
ATOM     66  O   LYS B   9      -4.669  -2.247   2.439  1.00 88.23           O  
ATOM     67  CG  LYS B   9      -2.304  -5.623   4.196  1.00 88.23           C  
ATOM     68  CD  LYS B   9      -3.076  -5.595   5.509  1.00 88.23           C  
ATOM     69  CE  LYS B   9      -2.638  -6.717   6.441  1.00 88.23           C  
ATOM     70  NZ  LYS B   9      -3.487  -6.781   7.668  1.00 88.23           N  
ATOM     71  N   LEU B  10      -4.930  -3.747   0.744  1.00 90.36           N  
ATOM     72  CA  LEU B  10      -5.200  -2.726  -0.262  1.00 90.36           C  
ATOM     73  C   LEU B  10      -6.674  -2.725  -0.653  1.00 90.36           C  
ATOM     74  CB  LEU B  10      -4.331  -2.950  -1.502  1.00 90.36           C  
ATOM     75  O   LEU B  10      -7.020  -2.381  -1.786  1.00 90.36           O  
ATOM     76  CG  LEU B  10      -2.828  -2.727  -1.326  1.00 90.36           C  
ATOM     77  CD1 LEU B  10      -2.069  -3.257  -2.538  1.00 90.36           C  
ATOM     78  CD2 LEU B  10      -2.529  -1.248  -1.106  1.00 90.36           C  
ATOM     79  N   THR B  11      -7.530  -3.099   0.250  1.00 90.76           N  
ATOM     80  CA  THR B  11      -8.957  -3.232  -0.025  1.00 90.76           C  
ATOM     81  C   THR B  11      -9.744  -2.111   0.649  1.00 90.76           C  
ATOM     82  CB  THR B  11      -9.492  -4.595   0.449  1.00 90.76           C  
ATOM     83  O   THR B  11      -9.526  -1.813   1.825  1.00 90.76           O  
ATOM     84  CG2 THR B  11     -10.995  -4.709   0.211  1.00 90.76           C  
ATOM     85  OG1 THR B  11      -8.826  -5.640  -0.270  1.00 90.76           O  
ATOM     86  N   CYS B  12     -10.624  -1.519  -0.103  1.00 94.84           N  
ATOM     87  CA  CYS B  12     -11.531  -0.507   0.425  1.00 94.84           C  
ATOM     88  C   CYS B  12     -12.640  -1.146   1.252  1.00 94.84           C  
ATOM     89  CB  CYS B  12     -12.140   0.313  -0.712  1.00 94.84           C  
ATOM     90  O   CYS B  12     -13.310  -2.072   0.791  1.00 94.84           O  
ATOM     91  SG  CYS B  12     -13.284   1.595  -0.155  1.00 94.84           S  
ATOM     92  N   ALA B  13     -12.911  -0.617   2.415  1.00 95.09           N  
ATOM     93  CA  ALA B  13     -13.887  -1.197   3.334  1.00 95.09           C  
ATOM     94  C   ALA B  13     -15.313  -0.910   2.874  1.00 95.09           C  
ATOM     95  CB  ALA B  13     -13.669  -0.662   4.747  1.00 95.09           C  
ATOM     96  O   ALA B  13     -16.264  -1.533   3.353  1.00 95.09           O  
ATOM     97  N   ILE B  14     -15.513   0.017   1.950  1.00 95.40           N  
ATOM     98  CA  ILE B  14     -16.846   0.386   1.486  1.00 95.40           C  
ATOM     99  C   ILE B  14     -17.219  -0.456   0.268  1.00 95.40           C  
ATOM    100  CB  ILE B  14     -16.928   1.890   1.144  1.00 95.40           C  
ATOM    101  O   ILE B  14     -18.239  -1.149   0.273  1.00 95.40           O  
ATOM    102  CG1 ILE B  14     -16.642   2.737   2.389  1.00 95.40           C  
ATOM    103  CG2 ILE B  14     -18.298   2.234   0.551  1.00 95.40           C  
ATOM    104  CD1 ILE B  14     -16.536   4.231   2.111  1.00 95.40           C  
ATOM    105  N   CYS B  15     -16.329  -0.537  -0.752  1.00 93.54           N  
ATOM    106  CA  CYS B  15     -16.678  -1.249  -1.976  1.00 93.54           C  
ATOM    107  C   CYS B  15     -16.119  -2.667  -1.960  1.00 93.54           C  
ATOM    108  CB  CYS B  15     -16.156  -0.499  -3.201  1.00 93.54           C  
ATOM    109  O   CYS B  15     -16.506  -3.501  -2.781  1.00 93.54           O  
ATOM    110  SG  CYS B  15     -14.357  -0.527  -3.359  1.00 93.54           S  
ATOM    111  N   LEU B  16     -15.173  -2.924  -1.065  1.00 89.19           N  
ATOM    112  CA  LEU B  16     -14.576  -4.234  -0.824  1.00 89.19           C  
ATOM    113  C   LEU B  16     -13.703  -4.659  -2.000  1.00 89.19           C  
ATOM    114  CB  LEU B  16     -15.665  -5.281  -0.577  1.00 89.19           C  
ATOM    115  O   LEU B  16     -13.419  -5.846  -2.170  1.00 89.19           O  
ATOM    116  CG  LEU B  16     -16.560  -5.055   0.643  1.00 89.19           C  
ATOM    117  CD1 LEU B  16     -17.624  -6.144   0.729  1.00 89.19           C  
ATOM    118  CD2 LEU B  16     -15.725  -5.014   1.918  1.00 89.19           C  
ATOM    119  N   GLY B  17     -13.340  -3.711  -2.783  1.00 84.10           N  
ATOM    120  CA  GLY B  17     -12.379  -3.922  -3.853  1.00 84.10           C  
ATOM    121  C   GLY B  17     -11.054  -3.225  -3.611  1.00 84.10           C  
ATOM    122  O   GLY B  17     -10.895  -2.507  -2.622  1.00 84.10           O  
ATOM    123  N   LEU B  18     -10.090  -3.541  -4.528  1.00 85.86           N  
ATOM    124  CA  LEU B  18      -8.838  -2.794  -4.462  1.00 85.86           C  
ATOM    125  C   LEU B  18      -9.092  -1.295  -4.578  1.00 85.86           C  
ATOM    126  CB  LEU B  18      -7.883  -3.249  -5.569  1.00 85.86           C  
ATOM    127  O   LEU B  18      -9.954  -0.865  -5.349  1.00 85.86           O  
ATOM    128  CG  LEU B  18      -7.200  -4.602  -5.362  1.00 85.86           C  
ATOM    129  CD1 LEU B  18      -6.408  -4.992  -6.605  1.00 85.86           C  
ATOM    130  CD2 LEU B  18      -6.295  -4.562  -4.135  1.00 85.86           C  
ATOM    131  N   TYR B  19      -8.409  -0.555  -3.843  1.00 93.22           N  
ATOM    132  CA  TYR B  19      -8.587   0.892  -3.887  1.00 93.22           C  
ATOM    133  C   TYR B  19      -8.544   1.404  -5.321  1.00 93.22           C  
ATOM    134  CB  TYR B  19      -7.511   1.591  -3.050  1.00 93.22           C  
ATOM    135  O   TYR B  19      -7.738   0.938  -6.130  1.00 93.22           O  
ATOM    136  CG  TYR B  19      -7.659   1.372  -1.564  1.00 93.22           C  
ATOM    137  CD1 TYR B  19      -8.818   1.759  -0.895  1.00 93.22           C  
ATOM    138  CD2 TYR B  19      -6.641   0.778  -0.826  1.00 93.22           C  
ATOM    139  CE1 TYR B  19      -8.958   1.560   0.474  1.00 93.22           C  
ATOM    140  CE2 TYR B  19      -6.770   0.575   0.544  1.00 93.22           C  
ATOM    141  OH  TYR B  19      -8.064   0.769   2.540  1.00 93.22           O  
ATOM    142  CZ  TYR B  19      -7.931   0.968   1.184  1.00 93.22           C  
ATOM    143  N   GLN B  20      -9.506   2.261  -5.573  1.00 93.18           N  
ATOM    144  CA  GLN B  20      -9.448   3.118  -6.752  1.00 93.18           C  
ATOM    145  C   GLN B  20      -9.199   4.572  -6.363  1.00 93.18           C  
ATOM    146  CB  GLN B  20     -10.741   3.006  -7.562  1.00 93.18           C  
ATOM    147  O   GLN B  20     -10.021   5.188  -5.680  1.00 93.18           O  
ATOM    148  CG  GLN B  20     -10.922   1.658  -8.247  1.00 93.18           C  
ATOM    149  CD  GLN B  20     -12.149   1.613  -9.139  1.00 93.18           C  
ATOM    150  NE2 GLN B  20     -12.430   0.443  -9.703  1.00 93.18           N  
ATOM    151  OE1 GLN B  20     -12.839   2.622  -9.318  1.00 93.18           O  
ATOM    152  N   ASP B  21      -8.079   5.090  -6.725  1.00 95.90           N  
ATOM    153  CA  ASP B  21      -7.689   6.446  -6.352  1.00 95.90           C  
ATOM    154  C   ASP B  21      -7.806   6.656  -4.844  1.00 95.90           C  
ATOM    155  CB  ASP B  21      -8.544   7.475  -7.094  1.00 95.90           C  
ATOM    156  O   ASP B  21      -8.632   7.448  -4.385  1.00 95.90           O  
ATOM    157  CG  ASP B  21      -7.946   8.871  -7.072  1.00 95.90           C  
ATOM    158  OD1 ASP B  21      -6.709   9.002  -6.948  1.00 95.90           O  
ATOM    159  OD2 ASP B  21      -8.719   9.848  -7.176  1.00 95.90           O  
ATOM    160  N   PRO B  22      -7.048   6.038  -4.023  1.00 98.26           N  
ATOM    161  CA  PRO B  22      -7.163   6.039  -2.563  1.00 98.26           C  
ATOM    162  C   PRO B  22      -6.924   7.418  -1.953  1.00 98.26           C  
ATOM    163  CB  PRO B  22      -6.079   5.052  -2.123  1.00 98.26           C  
ATOM    164  O   PRO B  22      -6.067   8.168  -2.429  1.00 98.26           O  
ATOM    165  CG  PRO B  22      -5.054   5.101  -3.210  1.00 98.26           C  
ATOM    166  CD  PRO B  22      -5.754   5.352  -4.515  1.00 98.26           C  
ATOM    167  N   VAL B  23      -7.727   7.780  -0.940  1.00 98.69           N  
ATOM    168  CA  VAL B  23      -7.564   8.975  -0.118  1.00 98.69           C  
ATOM    169  C   VAL B  23      -7.410   8.577   1.348  1.00 98.69           C  
ATOM    170  CB  VAL B  23      -8.754   9.946  -0.286  1.00 98.69           C  
ATOM    171  O   VAL B  23      -7.955   7.559   1.782  1.00 98.69           O  
ATOM    172  CG1 VAL B  23      -8.889  10.389  -1.741  1.00 98.69           C  
ATOM    173  CG2 VAL B  23     -10.047   9.293   0.199  1.00 98.69           C  
ATOM    174  N   THR B  24      -6.692   9.358   2.108  1.00 98.21           N  
ATOM    175  CA  THR B  24      -6.486   9.106   3.530  1.00 98.21           C  
ATOM    176  C   THR B  24      -7.186  10.167   4.375  1.00 98.21           C  
ATOM    177  CB  THR B  24      -4.987   9.074   3.880  1.00 98.21           C  
ATOM    178  O   THR B  24      -6.980  11.365   4.171  1.00 98.21           O  
ATOM    179  CG2 THR B  24      -4.770   8.664   5.333  1.00 98.21           C  
ATOM    180  OG1 THR B  24      -4.322   8.134   3.026  1.00 98.21           O  
ATOM    181  N   LEU B  25      -7.993   9.707   5.273  1.00 97.88           N  
ATOM    182  CA  LEU B  25      -8.637  10.617   6.215  1.00 97.88           C  
ATOM    183  C   LEU B  25      -7.683  10.997   7.342  1.00 97.88           C  
ATOM    184  CB  LEU B  25      -9.903   9.982   6.794  1.00 97.88           C  
ATOM    185  O   LEU B  25      -6.706  10.289   7.599  1.00 97.88           O  
ATOM    186  CG  LEU B  25     -10.954   9.519   5.783  1.00 97.88           C  
ATOM    187  CD1 LEU B  25     -12.221   9.069   6.503  1.00 97.88           C  
ATOM    188  CD2 LEU B  25     -11.264  10.632   4.788  1.00 97.88           C  
ATOM    189  N   PRO B  26      -7.987  12.060   8.018  1.00 96.36           N  
ATOM    190  CA  PRO B  26      -7.108  12.500   9.104  1.00 96.36           C  
ATOM    191  C   PRO B  26      -6.918  11.432  10.178  1.00 96.36           C  
ATOM    192  CB  PRO B  26      -7.833  13.723   9.671  1.00 96.36           C  
ATOM    193  O   PRO B  26      -5.886  11.406  10.853  1.00 96.36           O  
ATOM    194  CG  PRO B  26      -8.603  14.279   8.518  1.00 96.36           C  
ATOM    195  CD  PRO B  26      -9.100  13.136   7.680  1.00 96.36           C  
ATOM    196  N   CYS B  27      -7.853  10.573  10.268  1.00 97.05           N  
ATOM    197  CA  CYS B  27      -7.767   9.521  11.274  1.00 97.05           C  
ATOM    198  C   CYS B  27      -6.804   8.424  10.835  1.00 97.05           C  
ATOM    199  CB  CYS B  27      -9.147   8.922  11.542  1.00 97.05           C  
ATOM    200  O   CYS B  27      -6.441   7.556  11.630  1.00 97.05           O  
ATOM    201  SG  CYS B  27      -9.893   8.136  10.097  1.00 97.05           S  
ATOM    202  N   GLY B  28      -6.445   8.432   9.560  1.00 97.89           N  
ATOM    203  CA  GLY B  28      -5.437   7.495   9.091  1.00 97.89           C  
ATOM    204  C   GLY B  28      -6.008   6.385   8.229  1.00 97.89           C  
ATOM    205  O   GLY B  28      -5.263   5.659   7.569  1.00 97.89           O  
ATOM    206  N   HIS B  29      -7.327   6.231   8.140  1.00 98.35           N  
ATOM    207  CA  HIS B  29      -7.950   5.203   7.314  1.00 98.35           C  
ATOM    208  C   HIS B  29      -8.060   5.655   5.862  1.00 98.35           C  
ATOM    209  CB  HIS B  29      -9.334   4.844   7.859  1.00 98.35           C  
ATOM    210  O   HIS B  29      -8.130   6.854   5.584  1.00 98.35           O  
ATOM    211  CG  HIS B  29      -9.296   4.164   9.191  1.00 98.35           C  
ATOM    212  CD2 HIS B  29      -8.951   2.901   9.535  1.00 98.35           C  
ATOM    213  ND1 HIS B  29      -9.648   4.801  10.361  1.00 98.35           N  
ATOM    214  CE1 HIS B  29      -9.519   3.956  11.371  1.00 98.35           C  
ATOM    215  NE2 HIS B  29      -9.098   2.797  10.896  1.00 98.35           N  
ATOM    216  N   ASN B  30      -8.066   4.704   4.963  1.00 98.55           N  
ATOM    217  CA  ASN B  30      -8.085   4.979   3.530  1.00 98.55           C  
ATOM    218  C   ASN B  30      -9.329   4.398   2.865  1.00 98.55           C  
ATOM    219  CB  ASN B  30      -6.821   4.434   2.861  1.00 98.55           C  
ATOM    220  O   ASN B  30      -9.839   3.360   3.291  1.00 98.55           O  
ATOM    221  CG  ASN B  30      -5.552   5.031   3.437  1.00 98.55           C  
ATOM    222  ND2 ASN B  30      -5.002   4.383   4.457  1.00 98.55           N  
ATOM    223  OD1 ASN B  30      -5.071   6.067   2.970  1.00 98.55           O  
ATOM    224  N   PHE B  31      -9.758   5.026   1.868  1.00 98.60           N  
ATOM    225  CA  PHE B  31     -10.897   4.625   1.050  1.00 98.60           C  
ATOM    226  C   PHE B  31     -10.724   5.098  -0.388  1.00 98.60           C  
ATOM    227  CB  PHE B  31     -12.200   5.180   1.632  1.00 98.60           C  
ATOM    228  O   PHE B  31      -9.882   5.953  -0.669  1.00 98.60           O  
ATOM    229  CG  PHE B  31     -12.423   4.818   3.076  1.00 98.60           C  
ATOM    230  CD1 PHE B  31     -13.077   3.640   3.419  1.00 98.60           C  
ATOM    231  CD2 PHE B  31     -11.979   5.655   4.091  1.00 98.60           C  
ATOM    232  CE1 PHE B  31     -13.284   3.302   4.754  1.00 98.60           C  
ATOM    233  CE2 PHE B  31     -12.183   5.324   5.427  1.00 98.60           C  
ATOM    234  CZ  PHE B  31     -12.837   4.148   5.757  1.00 98.60           C  
ATOM    235  N   CYS B  32     -11.507   4.469  -1.265  1.00 98.21           N  
ATOM    236  CA  CYS B  32     -11.615   5.119  -2.566  1.00 98.21           C  
ATOM    237  C   CYS B  32     -12.210   6.515  -2.430  1.00 98.21           C  
ATOM    238  CB  CYS B  32     -12.472   4.280  -3.514  1.00 98.21           C  
ATOM    239  O   CYS B  32     -13.133   6.727  -1.642  1.00 98.21           O  
ATOM    240  SG  CYS B  32     -11.868   2.593  -3.740  1.00 98.21           S  
ATOM    241  N   GLY B  33     -11.630   7.418  -3.186  1.00 98.16           N  
ATOM    242  CA  GLY B  33     -12.188   8.760  -3.158  1.00 98.16           C  
ATOM    243  C   GLY B  33     -13.685   8.789  -3.407  1.00 98.16           C  
ATOM    244  O   GLY B  33     -14.433   9.412  -2.650  1.00 98.16           O  
ATOM    245  N   ALA B  34     -14.123   8.073  -4.395  1.00 98.02           N  
ATOM    246  CA  ALA B  34     -15.537   8.053  -4.759  1.00 98.02           C  
ATOM    247  C   ALA B  34     -16.372   7.374  -3.677  1.00 98.02           C  
ATOM    248  CB  ALA B  34     -15.732   7.346  -6.098  1.00 98.02           C  
ATOM    249  O   ALA B  34     -17.481   7.819  -3.370  1.00 98.02           O  
ATOM    250  N   CYS B  35     -15.877   6.329  -3.106  1.00 98.08           N  
ATOM    251  CA  CYS B  35     -16.601   5.599  -2.071  1.00 98.08           C  
ATOM    252  C   CYS B  35     -16.847   6.481  -0.852  1.00 98.08           C  
ATOM    253  CB  CYS B  35     -15.828   4.347  -1.658  1.00 98.08           C  
ATOM    254  O   CYS B  35     -17.962   6.531  -0.331  1.00 98.08           O  
ATOM    255  SG  CYS B  35     -15.839   3.041  -2.905  1.00 98.08           S  
ATOM    256  N   ILE B  36     -15.868   7.185  -0.437  1.00 98.22           N  
ATOM    257  CA  ILE B  36     -16.003   7.982   0.778  1.00 98.22           C  
ATOM    258  C   ILE B  36     -16.931   9.166   0.518  1.00 98.22           C  
ATOM    259  CB  ILE B  36     -14.630   8.477   1.284  1.00 98.22           C  
ATOM    260  O   ILE B  36     -17.728   9.540   1.381  1.00 98.22           O  
ATOM    261  CG1 ILE B  36     -14.753   9.024   2.711  1.00 98.22           C  
ATOM    262  CG2 ILE B  36     -14.056   9.537   0.339  1.00 98.22           C  
ATOM    263  CD1 ILE B  36     -15.158   7.980   3.741  1.00 98.22           C  
ATOM    264  N   ARG B  37     -16.820   9.767  -0.599  1.00 97.16           N  
ATOM    265  CA  ARG B  37     -17.722  10.861  -0.944  1.00 97.16           C  
ATOM    266  C   ARG B  37     -19.171  10.387  -0.978  1.00 97.16           C  
ATOM    267  CB  ARG B  37     -17.338  11.470  -2.294  1.00 97.16           C  
ATOM    268  O   ARG B  37     -20.065  11.068  -0.471  1.00 97.16           O  
ATOM    269  CG  ARG B  37     -16.108  12.363  -2.240  1.00 97.16           C  
ATOM    270  CD  ARG B  37     -15.838  13.032  -3.580  1.00 97.16           C  
ATOM    271  NE  ARG B  37     -14.757  12.371  -4.305  1.00 97.16           N  
ATOM    272  NH1 ARG B  37     -13.661  14.325  -4.868  1.00 97.16           N  
ATOM    273  NH2 ARG B  37     -12.817  12.300  -5.532  1.00 97.16           N  
ATOM    274  CZ  ARG B  37     -13.747  13.000  -4.900  1.00 97.16           C  
ATOM    275  N   ASP B  38     -19.380   9.252  -1.582  1.00 97.09           N  
ATOM    276  CA  ASP B  38     -20.719   8.671  -1.622  1.00 97.09           C  
ATOM    277  C   ASP B  38     -21.222   8.352  -0.216  1.00 97.09           C  
ATOM    278  CB  ASP B  38     -20.730   7.406  -2.484  1.00 97.09           C  
ATOM    279  O   ASP B  38     -22.379   8.623   0.112  1.00 97.09           O  
ATOM    280  CG  ASP B  38     -20.617   7.700  -3.969  1.00 97.09           C  
ATOM    281  OD1 ASP B  38     -20.780   8.872  -4.374  1.00 97.09           O  
ATOM    282  OD2 ASP B  38     -20.365   6.751  -4.743  1.00 97.09           O  
ATOM    283  N   TRP B  39     -20.379   7.791   0.585  1.00 96.40           N  
ATOM    284  CA  TRP B  39     -20.724   7.486   1.969  1.00 96.40           C  
ATOM    285  C   TRP B  39     -21.134   8.749   2.719  1.00 96.40           C  
ATOM    286  CB  TRP B  39     -19.547   6.813   2.682  1.00 96.40           C  
ATOM    287  O   TRP B  39     -22.142   8.757   3.430  1.00 96.40           O  
ATOM    288  CG  TRP B  39     -19.832   6.435   4.104  1.00 96.40           C  
ATOM    289  CD1 TRP B  39     -19.615   7.197   5.219  1.00 96.40           C  
ATOM    290  CD2 TRP B  39     -20.383   5.198   4.565  1.00 96.40           C  
ATOM    291  CE2 TRP B  39     -20.473   5.279   5.973  1.00 96.40           C  
ATOM    292  CE3 TRP B  39     -20.810   4.027   3.924  1.00 96.40           C  
ATOM    293  NE1 TRP B  39     -19.999   6.508   6.345  1.00 96.40           N  
ATOM    294  CH2 TRP B  39     -21.385   3.099   6.098  1.00 96.40           C  
ATOM    295  CZ2 TRP B  39     -20.974   4.232   6.750  1.00 96.40           C  
ATOM    296  CZ3 TRP B  39     -21.308   2.987   4.700  1.00 96.40           C  
ATOM    297  N   TRP B  40     -20.427   9.778   2.538  1.00 95.93           N  
ATOM    298  CA  TRP B  40     -20.688  11.031   3.239  1.00 95.93           C  
ATOM    299  C   TRP B  40     -22.008  11.645   2.785  1.00 95.93           C  
ATOM    300  CB  TRP B  40     -19.544  12.023   3.012  1.00 95.93           C  
ATOM    301  O   TRP B  40     -22.699  12.298   3.570  1.00 95.93           O  
ATOM    302  CG  TRP B  40     -18.310  11.723   3.809  1.00 95.93           C  
ATOM    303  CD1 TRP B  40     -18.205  10.876   4.877  1.00 95.93           C  
ATOM    304  CD2 TRP B  40     -17.005  12.273   3.602  1.00 95.93           C  
ATOM    305  CE2 TRP B  40     -16.156  11.714   4.583  1.00 95.93           C  
ATOM    306  CE3 TRP B  40     -16.471  13.184   2.681  1.00 95.93           C  
ATOM    307  NE1 TRP B  40     -16.912  10.866   5.347  1.00 95.93           N  
ATOM    308  CH2 TRP B  40     -14.303  12.932   3.756  1.00 95.93           C  
ATOM    309  CZ2 TRP B  40     -14.800  12.037   4.668  1.00 95.93           C  
ATOM    310  CZ3 TRP B  40     -15.121  13.505   2.768  1.00 95.93           C  
ATOM    311  N   ASP B  41     -22.311  11.516   1.520  1.00 95.04           N  
ATOM    312  CA  ASP B  41     -23.577  12.031   1.005  1.00 95.04           C  
ATOM    313  C   ASP B  41     -24.763  11.339   1.673  1.00 95.04           C  
ATOM    314  CB  ASP B  41     -23.651  11.853  -0.513  1.00 95.04           C  
ATOM    315  O   ASP B  41     -25.799  11.963   1.910  1.00 95.04           O  
ATOM    316  CG  ASP B  41     -22.808  12.864  -1.270  1.00 95.04           C  
ATOM    317  OD1 ASP B  41     -22.367  13.865  -0.666  1.00 95.04           O  
ATOM    318  OD2 ASP B  41     -22.585  12.659  -2.483  1.00 95.04           O  
ATOM    319  N   ARG B  42     -24.532  10.158   2.224  1.00 93.81           N  
ATOM    320  CA  ARG B  42     -25.632   9.347   2.736  1.00 93.81           C  
ATOM    321  C   ARG B  42     -25.606   9.289   4.259  1.00 93.81           C  
ATOM    322  CB  ARG B  42     -25.571   7.932   2.157  1.00 93.81           C  
ATOM    323  O   ARG B  42     -26.658   9.266   4.903  1.00 93.81           O  
ATOM    324  CG  ARG B  42     -25.821   7.868   0.658  1.00 93.81           C  
ATOM    325  CD  ARG B  42     -25.578   6.471   0.105  1.00 93.81           C  
ATOM    326  NE  ARG B  42     -26.587   5.524   0.572  1.00 93.81           N  
ATOM    327  NH1 ARG B  42     -25.334   3.640   0.103  1.00 93.81           N  
ATOM    328  NH2 ARG B  42     -27.430   3.433   1.009  1.00 93.81           N  
ATOM    329  CZ  ARG B  42     -26.448   4.201   0.560  1.00 93.81           C  
ATOM    330  N   CYS B  43     -24.445   9.340   4.855  1.00 93.66           N  
ATOM    331  CA  CYS B  43     -24.355   8.932   6.252  1.00 93.66           C  
ATOM    332  C   CYS B  43     -23.682  10.010   7.093  1.00 93.66           C  
ATOM    333  CB  CYS B  43     -23.584   7.618   6.378  1.00 93.66           C  
ATOM    334  O   CYS B  43     -23.510   9.843   8.302  1.00 93.66           O  
ATOM    335  SG  CYS B  43     -24.387   6.222   5.561  1.00 93.66           S  
ATOM    336  N   GLY B  44     -23.256  11.094   6.465  1.00 93.13           N  
ATOM    337  CA  GLY B  44     -22.535  12.120   7.202  1.00 93.13           C  
ATOM    338  C   GLY B  44     -21.031  12.039   7.022  1.00 93.13           C  
ATOM    339  O   GLY B  44     -20.492  10.969   6.732  1.00 93.13           O  
ATOM    340  N   LYS B  45     -20.369  13.119   7.259  1.00 96.25           N  
ATOM    341  CA  LYS B  45     -18.942  13.273   6.992  1.00 96.25           C  
ATOM    342  C   LYS B  45     -18.105  12.747   8.155  1.00 96.25           C  
ATOM    343  CB  LYS B  45     -18.601  14.739   6.722  1.00 96.25           C  
ATOM    344  O   LYS B  45     -17.550  13.528   8.930  1.00 96.25           O  
ATOM    345  CG  LYS B  45     -18.931  15.202   5.311  1.00 96.25           C  
ATOM    346  CD  LYS B  45     -18.393  16.601   5.041  1.00 96.25           C  
ATOM    347  CE  LYS B  45     -18.621  17.020   3.595  1.00 96.25           C  
ATOM    348  NZ  LYS B  45     -18.051  18.371   3.313  1.00 96.25           N  
ATOM    349  N   ALA B  46     -18.027  11.405   8.290  1.00 97.61           N  
ATOM    350  CA  ALA B  46     -17.229  10.711   9.297  1.00 97.61           C  
ATOM    351  C   ALA B  46     -16.577   9.460   8.713  1.00 97.61           C  
ATOM    352  CB  ALA B  46     -18.092  10.345  10.501  1.00 97.61           C  
ATOM    353  O   ALA B  46     -17.005   8.959   7.671  1.00 97.61           O  
ATOM    354  N   CYS B  47     -15.583   9.039   9.353  1.00 98.05           N  
ATOM    355  CA  CYS B  47     -14.907   7.824   8.910  1.00 98.05           C  
ATOM    356  C   CYS B  47     -15.797   6.603   9.105  1.00 98.05           C  
ATOM    357  CB  CYS B  47     -13.593   7.636   9.666  1.00 98.05           C  
ATOM    358  O   CYS B  47     -16.292   6.360  10.208  1.00 98.05           O  
ATOM    359  SG  CYS B  47     -12.720   6.113   9.241  1.00 98.05           S  
ATOM    360  N   PRO B  48     -15.952   5.830   8.096  1.00 97.58           N  
ATOM    361  CA  PRO B  48     -16.811   4.646   8.181  1.00 97.58           C  
ATOM    362  C   PRO B  48     -16.260   3.583   9.129  1.00 97.58           C  
ATOM    363  CB  PRO B  48     -16.842   4.129   6.740  1.00 97.58           C  
ATOM    364  O   PRO B  48     -17.010   2.732   9.611  1.00 97.58           O  
ATOM    365  CG  PRO B  48     -16.566   5.332   5.897  1.00 97.58           C  
ATOM    366  CD  PRO B  48     -15.579   6.204   6.619  1.00 97.58           C  
ATOM    367  N   GLU B  49     -15.004   3.661   9.452  1.00 96.95           N  
ATOM    368  CA  GLU B  49     -14.381   2.614  10.256  1.00 96.95           C  
ATOM    369  C   GLU B  49     -14.297   3.021  11.724  1.00 96.95           C  
ATOM    370  CB  GLU B  49     -12.985   2.284   9.721  1.00 96.95           C  
ATOM    371  O   GLU B  49     -14.679   2.254  12.610  1.00 96.95           O  
ATOM    372  CG  GLU B  49     -12.996   1.537   8.395  1.00 96.95           C  
ATOM    373  CD  GLU B  49     -11.688   0.821   8.100  1.00 96.95           C  
ATOM    374  OE1 GLU B  49     -11.410   0.528   6.915  1.00 96.95           O  
ATOM    375  OE2 GLU B  49     -10.935   0.548   9.062  1.00 96.95           O  
ATOM    376  N   CYS B  50     -13.927   4.216  12.036  1.00 97.76           N  
ATOM    377  CA  CYS B  50     -13.722   4.602  13.428  1.00 97.76           C  
ATOM    378  C   CYS B  50     -14.728   5.666  13.852  1.00 97.76           C  
ATOM    379  CB  CYS B  50     -12.300   5.119  13.637  1.00 97.76           C  
ATOM    380  O   CYS B  50     -14.792   6.031  15.027  1.00 97.76           O  
ATOM    381  SG  CYS B  50     -11.970   6.694  12.817  1.00 97.76           S  
ATOM    382  N   ARG B  51     -15.458   6.319  12.893  1.00 96.83           N  
ATOM    383  CA  ARG B  51     -16.568   7.238  13.117  1.00 96.83           C  
ATOM    384  C   ARG B  51     -16.062   8.627  13.491  1.00 96.83           C  
ATOM    385  CB  ARG B  51     -17.495   6.706  14.212  1.00 96.83           C  
ATOM    386  O   ARG B  51     -16.849   9.504  13.854  1.00 96.83           O  
ATOM    387  CG  ARG B  51     -18.180   5.396  13.856  1.00 96.83           C  
ATOM    388  CD  ARG B  51     -19.028   4.872  15.007  1.00 96.83           C  
ATOM    389  NE  ARG B  51     -19.528   3.527  14.739  1.00 96.83           N  
ATOM    390  NH1 ARG B  51     -19.747   2.941  16.963  1.00 96.83           N  
ATOM    391  NH2 ARG B  51     -20.303   1.444  15.318  1.00 96.83           N  
ATOM    392  CZ  ARG B  51     -19.858   2.641  15.674  1.00 96.83           C  
ATOM    393  N   GLU B  52     -14.729   8.802  13.446  1.00 96.89           N  
ATOM    394  CA  GLU B  52     -14.215  10.152  13.661  1.00 96.89           C  
ATOM    395  C   GLU B  52     -14.695  11.106  12.571  1.00 96.89           C  
ATOM    396  CB  GLU B  52     -12.686  10.143  13.717  1.00 96.89           C  
ATOM    397  O   GLU B  52     -14.666  10.767  11.386  1.00 96.89           O  
ATOM    398  CG  GLU B  52     -12.081  11.450  14.208  1.00 96.89           C  
ATOM    399  CD  GLU B  52     -10.595  11.346  14.515  1.00 96.89           C  
ATOM    400  OE1 GLU B  52      -9.880  12.368  14.410  1.00 96.89           O  
ATOM    401  OE2 GLU B  52     -10.143  10.233  14.864  1.00 96.89           O  
ATOM    402  N   PRO B  53     -15.149  12.285  13.059  1.00 96.45           N  
ATOM    403  CA  PRO B  53     -15.633  13.254  12.073  1.00 96.45           C  
ATOM    404  C   PRO B  53     -14.512  13.822  11.205  1.00 96.45           C  
ATOM    405  CB  PRO B  53     -16.265  14.349  12.935  1.00 96.45           C  
ATOM    406  O   PRO B  53     -13.383  13.984  11.676  1.00 96.45           O  
ATOM    407  CG  PRO B  53     -15.639  14.184  14.282  1.00 96.45           C  
ATOM    408  CD  PRO B  53     -15.191  12.758  14.428  1.00 96.45           C  
ATOM    409  N   PHE B  54     -14.814  14.006   9.961  1.00 95.48           N  
ATOM    410  CA  PHE B  54     -13.913  14.709   9.056  1.00 95.48           C  
ATOM    411  C   PHE B  54     -14.069  16.218   9.201  1.00 95.48           C  
ATOM    412  CB  PHE B  54     -14.172  14.292   7.605  1.00 95.48           C  
ATOM    413  O   PHE B  54     -15.187  16.738   9.166  1.00 95.48           O  
ATOM    414  CG  PHE B  54     -13.136  14.793   6.635  1.00 95.48           C  
ATOM    415  CD1 PHE B  54     -13.363  15.942   5.887  1.00 95.48           C  
ATOM    416  CD2 PHE B  54     -11.935  14.115   6.472  1.00 95.48           C  
ATOM    417  CE1 PHE B  54     -12.406  16.408   4.989  1.00 95.48           C  
ATOM    418  CE2 PHE B  54     -10.974  14.575   5.576  1.00 95.48           C  
ATOM    419  CZ  PHE B  54     -11.212  15.721   4.835  1.00 95.48           C  
ATOM    420  N   PRO B  55     -12.961  16.903   9.454  1.00 92.64           N  
ATOM    421  CA  PRO B  55     -13.041  18.341   9.720  1.00 92.64           C  
ATOM    422  C   PRO B  55     -13.659  19.123   8.563  1.00 92.64           C  
ATOM    423  CB  PRO B  55     -11.579  18.743   9.931  1.00 92.64           C  
ATOM    424  O   PRO B  55     -13.335  18.870   7.400  1.00 92.64           O  
ATOM    425  CG  PRO B  55     -10.865  17.458  10.202  1.00 92.64           C  
ATOM    426  CD  PRO B  55     -11.629  16.341   9.550  1.00 92.64           C  
ATOM    427  N   ASP B  56     -14.411  20.193   8.925  1.00 88.92           N  
ATOM    428  CA  ASP B  56     -14.994  21.078   7.922  1.00 88.92           C  
ATOM    429  C   ASP B  56     -13.911  21.869   7.191  1.00 88.92           C  
ATOM    430  CB  ASP B  56     -15.998  22.034   8.569  1.00 88.92           C  
ATOM    431  O   ASP B  56     -12.934  22.304   7.803  1.00 88.92           O  
ATOM    432  CG  ASP B  56     -17.246  21.332   9.075  1.00 88.92           C  
ATOM    433  OD1 ASP B  56     -17.653  20.310   8.481  1.00 88.92           O  
ATOM    434  OD2 ASP B  56     -17.828  21.806  10.074  1.00 88.92           O  
ATOM    435  N   GLY B  57     -13.965  21.955   5.977  1.00 86.42           N  
ATOM    436  CA  GLY B  57     -13.034  22.762   5.205  1.00 86.42           C  
ATOM    437  C   GLY B  57     -11.827  21.981   4.721  1.00 86.42           C  
ATOM    438  O   GLY B  57     -11.055  22.471   3.894  1.00 86.42           O  
ATOM    439  N   ALA B  58     -11.678  20.816   5.302  1.00 89.55           N  
ATOM    440  CA  ALA B  58     -10.551  20.001   4.854  1.00 89.55           C  
ATOM    441  C   ALA B  58     -10.819  19.408   3.474  1.00 89.55           C  
ATOM    442  CB  ALA B  58     -10.265  18.890   5.861  1.00 89.55           C  
ATOM    443  O   ALA B  58     -11.971  19.167   3.107  1.00 89.55           O  
ATOM    444  N   GLU B  59      -9.707  19.231   2.752  1.00 92.02           N  
ATOM    445  CA  GLU B  59      -9.830  18.682   1.405  1.00 92.02           C  
ATOM    446  C   GLU B  59      -9.347  17.236   1.352  1.00 92.02           C  
ATOM    447  CB  GLU B  59      -9.048  19.535   0.403  1.00 92.02           C  
ATOM    448  O   GLU B  59      -8.370  16.877   2.014  1.00 92.02           O  
ATOM    449  CG  GLU B  59      -9.644  20.916   0.173  1.00 92.02           C  
ATOM    450  CD  GLU B  59      -8.921  21.710  -0.903  1.00 92.02           C  
ATOM    451  OE1 GLU B  59      -9.359  22.839  -1.222  1.00 92.02           O  
ATOM    452  OE2 GLU B  59      -7.909  21.200  -1.432  1.00 92.02           O  
ATOM    453  N   LEU B  60     -10.099  16.531   0.579  1.00 94.65           N  
ATOM    454  CA  LEU B  60      -9.682  15.157   0.326  1.00 94.65           C  
ATOM    455  C   LEU B  60      -8.665  15.098  -0.809  1.00 94.65           C  
ATOM    456  CB  LEU B  60     -10.892  14.282  -0.012  1.00 94.65           C  
ATOM    457  O   LEU B  60      -8.942  15.554  -1.921  1.00 94.65           O  
ATOM    458  CG  LEU B  60     -11.539  13.539   1.158  1.00 94.65           C  
ATOM    459  CD1 LEU B  60     -13.051  13.735   1.139  1.00 94.65           C  
ATOM    460  CD2 LEU B  60     -11.187  12.056   1.109  1.00 94.65           C  
ATOM    461  N   ARG B  61      -7.540  14.497  -0.423  1.00 95.74           N  
ATOM    462  CA  ARG B  61      -6.487  14.404  -1.429  1.00 95.74           C  
ATOM    463  C   ARG B  61      -6.059  12.956  -1.641  1.00 95.74           C  
ATOM    464  CB  ARG B  61      -5.280  15.253  -1.025  1.00 95.74           C  
ATOM    465  O   ARG B  61      -6.095  12.149  -0.709  1.00 95.74           O  
ATOM    466  CG  ARG B  61      -5.593  16.733  -0.865  1.00 95.74           C  
ATOM    467  CD  ARG B  61      -5.596  17.456  -2.205  1.00 95.74           C  
ATOM    468  NE  ARG B  61      -5.495  18.903  -2.036  1.00 95.74           N  
ATOM    469  NH1 ARG B  61      -4.547  19.286  -4.108  1.00 95.74           N  
ATOM    470  NH2 ARG B  61      -4.955  21.038  -2.687  1.00 95.74           N  
ATOM    471  CZ  ARG B  61      -5.000  19.739  -2.944  1.00 95.74           C  
ATOM    472  N   ARG B  62      -5.674  12.769  -2.826  1.00 97.33           N  
ATOM    473  CA  ARG B  62      -5.177  11.444  -3.182  1.00 97.33           C  
ATOM    474  C   ARG B  62      -3.943  11.082  -2.362  1.00 97.33           C  
ATOM    475  CB  ARG B  62      -4.852  11.374  -4.676  1.00 97.33           C  
ATOM    476  O   ARG B  62      -3.085  11.932  -2.116  1.00 97.33           O  
ATOM    477  CG  ARG B  62      -4.268  10.042  -5.118  1.00 97.33           C  
ATOM    478  CD  ARG B  62      -3.922  10.042  -6.601  1.00 97.33           C  
ATOM    479  NE  ARG B  62      -3.470   8.728  -7.049  1.00 97.33           N  
ATOM    480  NH1 ARG B  62      -4.211   8.985  -9.222  1.00 97.33           N  
ATOM    481  NH2 ARG B  62      -3.169   7.046  -8.583  1.00 97.33           N  
ATOM    482  CZ  ARG B  62      -3.618   8.256  -8.284  1.00 97.33           C  
ATOM    483  N   ASN B  63      -3.904   9.833  -1.879  1.00 98.42           N  
ATOM    484  CA  ASN B  63      -2.689   9.326  -1.249  1.00 98.42           C  
ATOM    485  C   ASN B  63      -1.647   8.919  -2.287  1.00 98.42           C  
ATOM    486  CB  ASN B  63      -3.013   8.145  -0.331  1.00 98.42           C  
ATOM    487  O   ASN B  63      -1.785   7.883  -2.939  1.00 98.42           O  
ATOM    488  CG  ASN B  63      -1.814   7.683   0.472  1.00 98.42           C  
ATOM    489  ND2 ASN B  63      -1.973   7.612   1.788  1.00 98.42           N  
ATOM    490  OD1 ASN B  63      -0.752   7.393  -0.086  1.00 98.42           O  
ATOM    491  N   VAL B  64      -0.555   9.595  -2.363  1.00 97.81           N  
ATOM    492  CA  VAL B  64       0.420   9.488  -3.443  1.00 97.81           C  
ATOM    493  C   VAL B  64       1.094   8.118  -3.397  1.00 97.81           C  
ATOM    494  CB  VAL B  64       1.483  10.607  -3.361  1.00 97.81           C  
ATOM    495  O   VAL B  64       1.145   7.410  -4.406  1.00 97.81           O  
ATOM    496  CG1 VAL B  64       2.530  10.438  -4.460  1.00 97.81           C  
ATOM    497  CG2 VAL B  64       0.819  11.979  -3.457  1.00 97.81           C  
ATOM    498  N   ALA B  65       1.485   7.694  -2.242  1.00 96.87           N  
ATOM    499  CA  ALA B  65       2.200   6.427  -2.107  1.00 96.87           C  
ATOM    500  C   ALA B  65       1.282   5.245  -2.405  1.00 96.87           C  
ATOM    501  CB  ALA B  65       2.793   6.297  -0.706  1.00 96.87           C  
ATOM    502  O   ALA B  65       1.643   4.348  -3.169  1.00 96.87           O  
ATOM    503  N   LEU B  66       0.084   5.243  -1.826  1.00 96.49           N  
ATOM    504  CA  LEU B  66      -0.862   4.157  -2.057  1.00 96.49           C  
ATOM    505  C   LEU B  66      -1.229   4.061  -3.534  1.00 96.49           C  
ATOM    506  CB  LEU B  66      -2.126   4.358  -1.218  1.00 96.49           C  
ATOM    507  O   LEU B  66      -1.336   2.962  -4.082  1.00 96.49           O  
ATOM    508  CG  LEU B  66      -2.092   3.797   0.205  1.00 96.49           C  
ATOM    509  CD1 LEU B  66      -3.361   4.183   0.958  1.00 96.49           C  
ATOM    510  CD2 LEU B  66      -1.919   2.283   0.179  1.00 96.49           C  
ATOM    511  N   SER B  67      -1.419   5.186  -4.133  1.00 96.05           N  
ATOM    512  CA  SER B  67      -1.703   5.209  -5.564  1.00 96.05           C  
ATOM    513  C   SER B  67      -0.566   4.581  -6.364  1.00 96.05           C  
ATOM    514  CB  SER B  67      -1.941   6.643  -6.040  1.00 96.05           C  
ATOM    515  O   SER B  67      -0.807   3.831  -7.312  1.00 96.05           O  
ATOM    516  OG  SER B  67      -3.090   7.194  -5.422  1.00 96.05           O  
ATOM    517  N   GLY B  68       0.657   4.904  -5.975  1.00 91.00           N  
ATOM    518  CA  GLY B  68       1.813   4.299  -6.617  1.00 91.00           C  
ATOM    519  C   GLY B  68       1.860   2.791  -6.463  1.00 91.00           C  
ATOM    520  O   GLY B  68       2.131   2.071  -7.427  1.00 91.00           O  
ATOM    521  N   VAL B  69       1.580   2.390  -5.272  1.00 87.98           N  
ATOM    522  CA  VAL B  69       1.559   0.958  -4.992  1.00 87.98           C  
ATOM    523  C   VAL B  69       0.520   0.273  -5.876  1.00 87.98           C  
ATOM    524  CB  VAL B  69       1.261   0.676  -3.502  1.00 87.98           C  
ATOM    525  O   VAL B  69       0.793  -0.772  -6.470  1.00 87.98           O  
ATOM    526  CG1 VAL B  69       0.994  -0.811  -3.277  1.00 87.98           C  
ATOM    527  CG2 VAL B  69       2.420   1.152  -2.627  1.00 87.98           C  
ATOM    528  N   LEU B  70      -0.625   0.823  -6.004  1.00 88.02           N  
ATOM    529  CA  LEU B  70      -1.720   0.255  -6.782  1.00 88.02           C  
ATOM    530  C   LEU B  70      -1.365   0.207  -8.265  1.00 88.02           C  
ATOM    531  CB  LEU B  70      -3.001   1.069  -6.579  1.00 88.02           C  
ATOM    532  O   LEU B  70      -1.768  -0.718  -8.974  1.00 88.02           O  
ATOM    533  CG  LEU B  70      -3.756   0.828  -5.271  1.00 88.02           C  
ATOM    534  CD1 LEU B  70      -4.725   1.974  -4.999  1.00 88.02           C  
ATOM    535  CD2 LEU B  70      -4.496  -0.505  -5.318  1.00 88.02           C  
ATOM    536  N   GLU B  71      -0.682   1.236  -8.726  1.00 82.92           N  
ATOM    537  CA  GLU B  71      -0.226   1.231 -10.112  1.00 82.92           C  
ATOM    538  C   GLU B  71       0.666   0.026 -10.396  1.00 82.92           C  
ATOM    539  CB  GLU B  71       0.521   2.527 -10.437  1.00 82.92           C  
ATOM    540  O   GLU B  71       0.556  -0.599 -11.453  1.00 82.92           O  
ATOM    541  CG  GLU B  71      -0.379   3.751 -10.523  1.00 82.92           C  
ATOM    542  CD  GLU B  71       0.388   5.045 -10.744  1.00 82.92           C  
ATOM    543  OE1 GLU B  71      -0.248   6.120 -10.838  1.00 82.92           O  
ATOM    544  OE2 GLU B  71       1.635   4.984 -10.825  1.00 82.92           O  
ATOM    545  N   VAL B  72       1.502  -0.254  -9.449  1.00 73.69           N  
ATOM    546  CA  VAL B  72       2.423  -1.376  -9.596  1.00 73.69           C  
ATOM    547  C   VAL B  72       1.649  -2.692  -9.537  1.00 73.69           C  
ATOM    548  CB  VAL B  72       3.522  -1.355  -8.510  1.00 73.69           C  
ATOM    549  O   VAL B  72       1.882  -3.593 -10.346  1.00 73.69           O  
ATOM    550  CG1 VAL B  72       4.386  -2.612  -8.592  1.00 73.69           C  
ATOM    551  CG2 VAL B  72       4.383  -0.101  -8.647  1.00 73.69           C  
ATOM    552  N   VAL B  73       0.790  -2.740  -8.619  1.00 72.69           N  
ATOM    553  CA  VAL B  73       0.014  -3.956  -8.403  1.00 72.69           C  
ATOM    554  C   VAL B  73      -0.868  -4.229  -9.620  1.00 72.69           C  
ATOM    555  CB  VAL B  73      -0.852  -3.858  -7.128  1.00 72.69           C  
ATOM    556  O   VAL B  73      -1.048  -5.383 -10.017  1.00 72.69           O  
ATOM    557  CG1 VAL B  73      -1.847  -5.015  -7.060  1.00 72.69           C  
ATOM    558  CG2 VAL B  73       0.033  -3.835  -5.883  1.00 72.69           C  
ATOM    559  N   ARG B  74      -1.330  -3.125 -10.271  1.00 69.65           N  
ATOM    560  CA  ARG B  74      -2.241  -3.263 -11.403  1.00 69.65           C  
ATOM    561  C   ARG B  74      -1.472  -3.495 -12.699  1.00 69.65           C  
ATOM    562  CB  ARG B  74      -3.128  -2.023 -11.534  1.00 69.65           C  
ATOM    563  O   ARG B  74      -2.011  -4.058 -13.654  1.00 69.65           O  
ATOM    564  CG  ARG B  74      -4.186  -1.905 -10.449  1.00 69.65           C  
ATOM    565  CD  ARG B  74      -4.984  -0.615 -10.578  1.00 69.65           C  
ATOM    566  NE  ARG B  74      -6.012  -0.511  -9.546  1.00 69.65           N  
ATOM    567  NH1 ARG B  74      -6.194   1.788  -9.667  1.00 69.65           N  
ATOM    568  NH2 ARG B  74      -7.490   0.607  -8.190  1.00 69.65           N  
ATOM    569  CZ  ARG B  74      -6.563   0.628  -9.137  1.00 69.65           C  
ATOM    570  N   ALA B  75      -0.286  -2.739 -12.893  1.00 56.40           N  
ATOM    571  CA  ALA B  75       0.497  -2.817 -14.124  1.00 56.40           C  
ATOM    572  C   ALA B  75       1.005  -4.236 -14.363  1.00 56.40           C  
ATOM    573  CB  ALA B  75       1.667  -1.838 -14.073  1.00 56.40           C  
ATOM    574  O   ALA B  75       1.429  -4.572 -15.471  1.00 56.40           O  
ATOM    575  N   GLY B  76       0.397  -5.154 -14.082  1.00 46.24           N  
ATOM    576  CA  GLY B  76       0.800  -6.513 -14.408  1.00 46.24           C  
ATOM    577  C   GLY B  76       1.843  -6.579 -15.508  1.00 46.24           C  
ATOM    578  O   GLY B  76       2.222  -5.551 -16.073  1.00 46.24           O  
ATOM    579  N   PRO B  77       2.797  -7.522 -15.822  1.00 35.78           N  
ATOM    580  CA  PRO B  77       3.762  -7.514 -16.923  1.00 35.78           C  
ATOM    581  C   PRO B  77       3.131  -7.127 -18.258  1.00 35.78           C  
ATOM    582  CB  PRO B  77       4.269  -8.958 -16.958  1.00 35.78           C  
ATOM    583  O   PRO B  77       1.920  -7.281 -18.441  1.00 35.78           O  
ATOM    584  CG  PRO B  77       3.511  -9.656 -15.875  1.00 35.78           C  
ATOM    585  CD  PRO B  77       2.536  -8.684 -15.274  1.00 35.78           C  
ATOM    586  N   ALA B  78       3.739  -6.190 -19.065  1.00 31.23           N  
ATOM    587  CA  ALA B  78       3.324  -5.860 -20.427  1.00 31.23           C  
ATOM    588  C   ALA B  78       2.810  -7.097 -21.158  1.00 31.23           C  
ATOM    589  CB  ALA B  78       4.483  -5.233 -21.199  1.00 31.23           C  
ATOM    590  O   ALA B  78       3.398  -8.176 -21.055  1.00 31.23           O  
ATOM    591  N   ARG B  79       1.583  -7.157 -21.561  1.00 32.60           N  
ATOM    592  CA  ARG B  79       0.827  -8.200 -22.248  1.00 32.60           C  
ATOM    593  C   ARG B  79       1.527  -8.627 -23.533  1.00 32.60           C  
ATOM    594  CB  ARG B  79      -0.592  -7.719 -22.558  1.00 32.60           C  
ATOM    595  O   ARG B  79       1.742  -7.810 -24.431  1.00 32.60           O  
ATOM    596  CG  ARG B  79      -1.546  -7.815 -21.379  1.00 32.60           C  
ATOM    597  CD  ARG B  79      -2.946  -7.340 -21.746  1.00 32.60           C  
ATOM    598  NE  ARG B  79      -3.899  -7.589 -20.668  1.00 32.60           N  
ATOM    599  NH1 ARG B  79      -5.746  -6.878 -21.859  1.00 32.60           N  
ATOM    600  NH2 ARG B  79      -5.984  -7.626 -19.705  1.00 32.60           N  
ATOM    601  CZ  ARG B  79      -5.208  -7.364 -20.747  1.00 32.60           C  
ATOM    602  N   ASP B  80       2.614  -9.200 -23.717  1.00 29.50           N  
ATOM    603  CA  ASP B  80       2.727  -9.667 -25.096  1.00 29.50           C  
ATOM    604  C   ASP B  80       1.493 -10.466 -25.508  1.00 29.50           C  
ATOM    605  CB  ASP B  80       3.988 -10.516 -25.273  1.00 29.50           C  
ATOM    606  O   ASP B  80       0.944 -11.227 -24.709  1.00 29.50           O  
ATOM    607  CG  ASP B  80       5.158  -9.729 -25.836  1.00 29.50           C  
ATOM    608  OD1 ASP B  80       4.943  -8.840 -26.688  1.00 29.50           O  
ATOM    609  OD2 ASP B  80       6.307 -10.003 -25.425  1.00 29.50           O  
ATOM    610  N   PRO B  81       0.657  -9.946 -26.488  1.00 30.15           N  
ATOM    611  CA  PRO B  81      -0.514 -10.700 -26.939  1.00 30.15           C  
ATOM    612  C   PRO B  81      -0.275 -12.208 -26.956  1.00 30.15           C  
ATOM    613  CB  PRO B  81      -0.751 -10.169 -28.355  1.00 30.15           C  
ATOM    614  O   PRO B  81       0.591 -12.691 -27.691  1.00 30.15           O  
ATOM    615  CG  PRO B  81       0.517  -9.465 -28.717  1.00 30.15           C  
ATOM    616  CD  PRO B  81       1.347  -9.312 -27.475  1.00 30.15           C  
ATOM    617  N   GLY B  82       0.040 -12.786 -25.858  1.00 32.75           N  
ATOM    618  CA  GLY B  82       0.258 -14.220 -25.963  1.00 32.75           C  
ATOM    619  C   GLY B  82      -0.878 -14.947 -26.657  1.00 32.75           C  
ATOM    620  O   GLY B  82      -1.938 -14.366 -26.899  1.00 32.75           O  
ATOM    621  N   PRO B  83      -0.543 -15.984 -27.522  1.00 32.21           N  
ATOM    622  CA  PRO B  83      -1.566 -16.666 -28.319  1.00 32.21           C  
ATOM    623  C   PRO B  83      -2.810 -17.016 -27.507  1.00 32.21           C  
ATOM    624  CB  PRO B  83      -0.852 -17.932 -28.799  1.00 32.21           C  
ATOM    625  O   PRO B  83      -2.756 -17.060 -26.275  1.00 32.21           O  
ATOM    626  CG  PRO B  83       0.359 -18.041 -27.930  1.00 32.21           C  
ATOM    627  CD  PRO B  83       0.525 -16.750 -27.180  1.00 32.21           C  
ATOM    628  N   ASP B  84      -4.053 -16.886 -27.952  1.00 29.77           N  
ATOM    629  CA  ASP B  84      -5.364 -17.286 -27.449  1.00 29.77           C  
ATOM    630  C   ASP B  84      -5.257 -18.524 -26.561  1.00 29.77           C  
ATOM    631  CB  ASP B  84      -6.326 -17.553 -28.609  1.00 29.77           C  
ATOM    632  O   ASP B  84      -4.421 -19.397 -26.802  1.00 29.77           O  
ATOM    633  CG  ASP B  84      -7.309 -16.418 -28.837  1.00 29.77           C  
ATOM    634  OD1 ASP B  84      -8.043 -16.048 -27.895  1.00 29.77           O  
ATOM    635  OD2 ASP B  84      -7.352 -15.890 -29.969  1.00 29.77           O  
ATOM    636  N   PRO B  85      -5.771 -18.562 -25.237  1.00 34.84           N  
ATOM    637  CA  PRO B  85      -5.791 -19.766 -24.403  1.00 34.84           C  
ATOM    638  C   PRO B  85      -6.119 -21.028 -25.197  1.00 34.84           C  
ATOM    639  CB  PRO B  85      -6.886 -19.466 -23.376  1.00 34.84           C  
ATOM    640  O   PRO B  85      -7.235 -21.171 -25.703  1.00 34.84           O  
ATOM    641  CG  PRO B  85      -7.551 -18.226 -23.878  1.00 34.84           C  
ATOM    642  CD  PRO B  85      -6.810 -17.745 -25.093  1.00 34.84           C  
ATOM    643  N   GLY B  86      -5.342 -21.363 -26.283  1.00 31.51           N  
ATOM    644  CA  GLY B  86      -5.804 -22.601 -26.891  1.00 31.51           C  
ATOM    645  C   GLY B  86      -6.112 -23.685 -25.875  1.00 31.51           C  
ATOM    646  O   GLY B  86      -6.036 -23.451 -24.667  1.00 31.51           O  
ATOM    647  N   PRO B  87      -6.416 -24.985 -26.209  1.00 31.58           N  
ATOM    648  CA  PRO B  87      -6.726 -26.092 -25.302  1.00 31.58           C  
ATOM    649  C   PRO B  87      -5.804 -26.135 -24.086  1.00 31.58           C  
ATOM    650  CB  PRO B  87      -6.531 -27.331 -26.179  1.00 31.58           C  
ATOM    651  O   PRO B  87      -4.746 -25.500 -24.086  1.00 31.58           O  
ATOM    652  CG  PRO B  87      -5.848 -26.826 -27.409  1.00 31.58           C  
ATOM    653  CD  PRO B  87      -5.782 -25.327 -27.336  1.00 31.58           C  
ATOM    654  N   GLY B  88      -6.245 -26.461 -22.818  1.00 35.43           N  
ATOM    655  CA  GLY B  88      -5.462 -26.650 -21.607  1.00 35.43           C  
ATOM    656  C   GLY B  88      -4.015 -27.013 -21.884  1.00 35.43           C  
ATOM    657  O   GLY B  88      -3.719 -27.704 -22.861  1.00 35.43           O  
ATOM    658  N   PRO B  89      -2.970 -26.111 -21.575  1.00 40.89           N  
ATOM    659  CA  PRO B  89      -1.582 -26.430 -21.919  1.00 40.89           C  
ATOM    660  C   PRO B  89      -1.201 -27.865 -21.565  1.00 40.89           C  
ATOM    661  CB  PRO B  89      -0.775 -25.430 -21.088  1.00 40.89           C  
ATOM    662  O   PRO B  89      -1.741 -28.434 -20.612  1.00 40.89           O  
ATOM    663  CG  PRO B  89      -1.751 -24.877 -20.101  1.00 40.89           C  
ATOM    664  CD  PRO B  89      -3.131 -25.317 -20.497  1.00 40.89           C  
ATOM    665  N   ASP B  90      -0.859 -28.693 -22.513  1.00 41.78           N  
ATOM    666  CA  ASP B  90      -0.144 -29.926 -22.198  1.00 41.78           C  
ATOM    667  C   ASP B  90       0.908 -29.689 -21.117  1.00 41.78           C  
ATOM    668  CB  ASP B  90       0.513 -30.502 -23.454  1.00 41.78           C  
ATOM    669  O   ASP B  90       1.607 -28.674 -21.135  1.00 41.78           O  
ATOM    670  CG  ASP B  90      -0.341 -31.553 -24.142  1.00 41.78           C  
ATOM    671  OD1 ASP B  90      -1.110 -32.258 -23.454  1.00 41.78           O  
ATOM    672  OD2 ASP B  90      -0.241 -31.678 -25.381  1.00 41.78           O  
ATOM    673  N   PRO B  91       0.662 -30.135 -19.810  1.00 46.94           N  
ATOM    674  CA  PRO B  91       1.714 -30.025 -18.796  1.00 46.94           C  
ATOM    675  C   PRO B  91       3.115 -29.984 -19.402  1.00 46.94           C  
ATOM    676  CB  PRO B  91       1.522 -31.286 -17.950  1.00 46.94           C  
ATOM    677  O   PRO B  91       4.043 -29.451 -18.788  1.00 46.94           O  
ATOM    678  CG  PRO B  91       0.310 -31.948 -18.520  1.00 46.94           C  
ATOM    679  CD  PRO B  91      -0.089 -31.217 -19.770  1.00 46.94           C  
ATOM    680  N   ALA B  92       3.264 -30.304 -20.706  1.00 55.05           N  
ATOM    681  CA  ALA B  92       4.571 -30.327 -21.358  1.00 55.05           C  
ATOM    682  C   ALA B  92       4.829 -29.027 -22.114  1.00 55.05           C  
ATOM    683  CB  ALA B  92       4.671 -31.519 -22.307  1.00 55.05           C  
ATOM    684  O   ALA B  92       5.892 -28.852 -22.715  1.00 55.05           O  
ATOM    685  N   ALA B  93       3.970 -28.063 -21.980  1.00 61.12           N  
ATOM    686  CA  ALA B  93       4.171 -26.811 -22.704  1.00 61.12           C  
ATOM    687  C   ALA B  93       5.198 -25.928 -22.000  1.00 61.12           C  
ATOM    688  CB  ALA B  93       2.848 -26.065 -22.856  1.00 61.12           C  
ATOM    689  O   ALA B  93       5.293 -25.935 -20.770  1.00 61.12           O  
ATOM    690  N   ARG B  94       6.113 -25.440 -22.740  1.00 70.45           N  
ATOM    691  CA  ARG B  94       7.186 -24.589 -22.238  1.00 70.45           C  
ATOM    692  C   ARG B  94       6.907 -23.120 -22.538  1.00 70.45           C  
ATOM    693  CB  ARG B  94       8.529 -25.002 -22.846  1.00 70.45           C  
ATOM    694  O   ARG B  94       6.208 -22.800 -23.502  1.00 70.45           O  
ATOM    695  CG  ARG B  94       9.009 -26.374 -22.403  1.00 70.45           C  
ATOM    696  CD  ARG B  94      10.372 -26.712 -22.991  1.00 70.45           C  
ATOM    697  NE  ARG B  94      10.818 -28.043 -22.590  1.00 70.45           N  
ATOM    698  NH1 ARG B  94      11.921 -27.328 -20.691  1.00 70.45           N  
ATOM    699  NH2 ARG B  94      11.894 -29.554 -21.237  1.00 70.45           N  
ATOM    700  CZ  ARG B  94      11.543 -28.305 -21.507  1.00 70.45           C  
ATOM    701  N   CYS B  95       7.175 -22.224 -21.634  1.00 68.92           N  
ATOM    702  CA  CYS B  95       7.082 -20.782 -21.831  1.00 68.92           C  
ATOM    703  C   CYS B  95       7.793 -20.359 -23.111  1.00 68.92           C  
ATOM    704  CB  CYS B  95       7.677 -20.038 -20.636  1.00 68.92           C  
ATOM    705  O   CYS B  95       8.976 -20.650 -23.293  1.00 68.92           O  
ATOM    706  SG  CYS B  95       7.696 -18.242 -20.832  1.00 68.92           S  
ATOM    707  N   PRO B  96       7.047 -19.771 -23.976  1.00 68.29           N  
ATOM    708  CA  PRO B  96       7.678 -19.349 -25.228  1.00 68.29           C  
ATOM    709  C   PRO B  96       8.825 -18.365 -25.009  1.00 68.29           C  
ATOM    710  CB  PRO B  96       6.530 -18.688 -25.996  1.00 68.29           C  
ATOM    711  O   PRO B  96       9.754 -18.304 -25.818  1.00 68.29           O  
ATOM    712  CG  PRO B  96       5.450 -18.501 -24.980  1.00 68.29           C  
ATOM    713  CD  PRO B  96       5.747 -19.379 -23.799  1.00 68.29           C  
ATOM    714  N   ARG B  97       8.810 -17.727 -23.912  1.00 67.48           N  
ATOM    715  CA  ARG B  97       9.802 -16.693 -23.635  1.00 67.48           C  
ATOM    716  C   ARG B  97      11.021 -17.278 -22.930  1.00 67.48           C  
ATOM    717  CB  ARG B  97       9.191 -15.576 -22.785  1.00 67.48           C  
ATOM    718  O   ARG B  97      12.154 -16.881 -23.207  1.00 67.48           O  
ATOM    719  CG  ARG B  97       8.278 -14.641 -23.562  1.00 67.48           C  
ATOM    720  CD  ARG B  97       7.782 -13.491 -22.696  1.00 67.48           C  
ATOM    721  NE  ARG B  97       6.504 -12.970 -23.174  1.00 67.48           N  
ATOM    722  NH1 ARG B  97       6.367 -11.286 -21.598  1.00 67.48           N  
ATOM    723  NH2 ARG B  97       4.703 -11.544 -23.154  1.00 67.48           N  
ATOM    724  CZ  ARG B  97       5.861 -11.934 -22.641  1.00 67.48           C  
ATOM    725  N   HIS B  98      10.781 -18.249 -22.028  1.00 65.39           N  
ATOM    726  CA  HIS B  98      11.870 -18.691 -21.164  1.00 65.39           C  
ATOM    727  C   HIS B  98      12.185 -20.167 -21.385  1.00 65.39           C  
ATOM    728  CB  HIS B  98      11.522 -18.443 -19.695  1.00 65.39           C  
ATOM    729  O   HIS B  98      13.185 -20.676 -20.873  1.00 65.39           O  
ATOM    730  CG  HIS B  98      11.226 -17.010 -19.382  1.00 65.39           C  
ATOM    731  CD2 HIS B  98      12.031 -15.922 -19.351  1.00 65.39           C  
ATOM    732  ND1 HIS B  98       9.965 -16.567 -19.048  1.00 65.39           N  
ATOM    733  CE1 HIS B  98      10.007 -15.264 -18.825  1.00 65.39           C  
ATOM    734  NE2 HIS B  98      11.250 -14.849 -19.002  1.00 65.39           N  
ATOM    735  N   GLY B  99      11.373 -20.809 -22.088  1.00 69.47           N  
ATOM    736  CA  GLY B  99      11.588 -22.219 -22.367  1.00 69.47           C  
ATOM    737  C   GLY B  99      11.372 -23.107 -21.156  1.00 69.47           C  
ATOM    738  O   GLY B  99      11.798 -24.264 -21.144  1.00 69.47           O  
ATOM    739  N   ARG B 100      10.816 -22.621 -20.125  1.00 70.03           N  
ATOM    740  CA  ARG B 100      10.542 -23.363 -18.898  1.00 70.03           C  
ATOM    741  C   ARG B 100       9.106 -23.875 -18.877  1.00 70.03           C  
ATOM    742  CB  ARG B 100      10.805 -22.489 -17.671  1.00 70.03           C  
ATOM    743  O   ARG B 100       8.245 -23.354 -19.589  1.00 70.03           O  
ATOM    744  CG  ARG B 100      12.251 -22.039 -17.533  1.00 70.03           C  
ATOM    745  CD  ARG B 100      12.809 -22.347 -16.151  1.00 70.03           C  
ATOM    746  NE  ARG B 100      14.255 -22.547 -16.185  1.00 70.03           N  
ATOM    747  NH1 ARG B 100      14.563 -22.210 -13.920  1.00 70.03           N  
ATOM    748  NH2 ARG B 100      16.357 -22.676 -15.269  1.00 70.03           N  
ATOM    749  CZ  ARG B 100      15.055 -22.477 -15.125  1.00 70.03           C  
ATOM    750  N   PRO B 101       8.873 -24.930 -18.098  1.00 68.84           N  
ATOM    751  CA  PRO B 101       7.518 -25.479 -18.010  1.00 68.84           C  
ATOM    752  C   PRO B 101       6.509 -24.474 -17.457  1.00 68.84           C  
ATOM    753  CB  PRO B 101       7.680 -26.668 -17.060  1.00 68.84           C  
ATOM    754  O   PRO B 101       6.840 -23.690 -16.564  1.00 68.84           O  
ATOM    755  CG  PRO B 101       9.157 -26.871 -16.951  1.00 68.84           C  
ATOM    756  CD  PRO B 101       9.846 -25.614 -17.400  1.00 68.84           C  
ATOM    757  N   LEU B 102       5.417 -24.423 -18.139  1.00 66.05           N  
ATOM    758  CA  LEU B 102       4.325 -23.560 -17.699  1.00 66.05           C  
ATOM    759  C   LEU B 102       3.547 -24.206 -16.558  1.00 66.05           C  
ATOM    760  CB  LEU B 102       3.383 -23.252 -18.866  1.00 66.05           C  
ATOM    761  O   LEU B 102       2.545 -24.886 -16.792  1.00 66.05           O  
ATOM    762  CG  LEU B 102       3.955 -22.386 -19.989  1.00 66.05           C  
ATOM    763  CD1 LEU B 102       3.022 -22.399 -21.196  1.00 66.05           C  
ATOM    764  CD2 LEU B 102       4.185 -20.960 -19.501  1.00 66.05           C  
ATOM    765  N   GLU B 103       4.035 -24.014 -15.326  1.00 65.39           N  
ATOM    766  CA  GLU B 103       3.444 -24.698 -14.180  1.00 65.39           C  
ATOM    767  C   GLU B 103       2.626 -23.736 -13.324  1.00 65.39           C  
ATOM    768  CB  GLU B 103       4.532 -25.362 -13.331  1.00 65.39           C  
ATOM    769  O   GLU B 103       2.004 -24.146 -12.342  1.00 65.39           O  
ATOM    770  CG  GLU B 103       5.299 -26.455 -14.060  1.00 65.39           C  
ATOM    771  CD  GLU B 103       6.396 -27.083 -13.216  1.00 65.39           C  
ATOM    772  OE1 GLU B 103       7.071 -28.021 -13.698  1.00 65.39           O  
ATOM    773  OE2 GLU B 103       6.582 -26.635 -12.063  1.00 65.39           O  
ATOM    774  N   LEU B 104       2.617 -22.453 -13.707  1.00 68.27           N  
ATOM    775  CA  LEU B 104       1.928 -21.457 -12.894  1.00 68.27           C  
ATOM    776  C   LEU B 104       0.936 -20.660 -13.736  1.00 68.27           C  
ATOM    777  CB  LEU B 104       2.936 -20.509 -12.240  1.00 68.27           C  
ATOM    778  O   LEU B 104       1.045 -20.626 -14.964  1.00 68.27           O  
ATOM    779  CG  LEU B 104       3.999 -21.158 -11.352  1.00 68.27           C  
ATOM    780  CD1 LEU B 104       5.166 -20.200 -11.137  1.00 68.27           C  
ATOM    781  CD2 LEU B 104       3.396 -21.582 -10.017  1.00 68.27           C  
ATOM    782  N   PHE B 105      -0.187 -20.162 -13.038  1.00 61.47           N  
ATOM    783  CA  PHE B 105      -1.181 -19.311 -13.682  1.00 61.47           C  
ATOM    784  C   PHE B 105      -1.223 -17.936 -13.026  1.00 61.47           C  
ATOM    785  CB  PHE B 105      -2.566 -19.963 -13.624  1.00 61.47           C  
ATOM    786  O   PHE B 105      -1.286 -17.829 -11.799  1.00 61.47           O  
ATOM    787  CG  PHE B 105      -3.623 -19.209 -14.385  1.00 61.47           C  
ATOM    788  CD1 PHE B 105      -4.482 -18.336 -13.730  1.00 61.47           C  
ATOM    789  CD2 PHE B 105      -3.758 -19.375 -15.758  1.00 61.47           C  
ATOM    790  CE1 PHE B 105      -5.462 -17.637 -14.432  1.00 61.47           C  
ATOM    791  CE2 PHE B 105      -4.735 -18.681 -16.466  1.00 61.47           C  
ATOM    792  CZ  PHE B 105      -5.586 -17.813 -15.801  1.00 61.47           C  
ATOM    793  N   CYS B 106      -1.041 -16.954 -13.796  1.00 64.96           N  
ATOM    794  CA  CYS B 106      -1.197 -15.581 -13.326  1.00 64.96           C  
ATOM    795  C   CYS B 106      -2.640 -15.115 -13.476  1.00 64.96           C  
ATOM    796  CB  CYS B 106      -0.266 -14.643 -14.093  1.00 64.96           C  
ATOM    797  O   CYS B 106      -3.119 -14.912 -14.593  1.00 64.96           O  
ATOM    798  SG  CYS B 106      -0.401 -12.913 -13.592  1.00 64.96           S  
ATOM    799  N   ARG B 107      -3.307 -14.976 -12.379  1.00 60.97           N  
ATOM    800  CA  ARG B 107      -4.710 -14.574 -12.405  1.00 60.97           C  
ATOM    801  C   ARG B 107      -4.859 -13.140 -12.903  1.00 60.97           C  
ATOM    802  CB  ARG B 107      -5.336 -14.715 -11.016  1.00 60.97           C  
ATOM    803  O   ARG B 107      -5.846 -12.806 -13.562  1.00 60.97           O  
ATOM    804  CG  ARG B 107      -5.520 -16.155 -10.567  1.00 60.97           C  
ATOM    805  CD  ARG B 107      -6.216 -16.240  -9.215  1.00 60.97           C  
ATOM    806  NE  ARG B 107      -6.314 -17.619  -8.744  1.00 60.97           N  
ATOM    807  NH1 ARG B 107      -6.986 -17.059  -6.606  1.00 60.97           N  
ATOM    808  NH2 ARG B 107      -6.732 -19.260  -7.194  1.00 60.97           N  
ATOM    809  CZ  ARG B 107      -6.677 -17.976  -7.516  1.00 60.97           C  
ATOM    810  N   THR B 108      -3.860 -12.424 -12.595  1.00 57.17           N  
ATOM    811  CA  THR B 108      -3.882 -11.019 -12.986  1.00 57.17           C  
ATOM    812  C   THR B 108      -3.829 -10.879 -14.504  1.00 57.17           C  
ATOM    813  CB  THR B 108      -2.710 -10.244 -12.355  1.00 57.17           C  
ATOM    814  O   THR B 108      -4.597 -10.112 -15.090  1.00 57.17           O  
ATOM    815  CG2 THR B 108      -2.815  -8.752 -12.650  1.00 57.17           C  
ATOM    816  OG1 THR B 108      -2.723 -10.442 -10.936  1.00 57.17           O  
ATOM    817  N   GLU B 109      -3.070 -11.668 -15.105  1.00 59.82           N  
ATOM    818  CA  GLU B 109      -2.907 -11.603 -16.554  1.00 59.82           C  
ATOM    819  C   GLU B 109      -3.781 -12.640 -17.254  1.00 59.82           C  
ATOM    820  CB  GLU B 109      -1.440 -11.806 -16.940  1.00 59.82           C  
ATOM    821  O   GLU B 109      -3.972 -12.578 -18.471  1.00 59.82           O  
ATOM    822  CG  GLU B 109      -0.503 -10.749 -16.372  1.00 59.82           C  
ATOM    823  CD  GLU B 109      -0.563  -9.428 -17.123  1.00 59.82           C  
ATOM    824  OE1 GLU B 109      -0.211  -8.380 -16.536  1.00 59.82           O  
ATOM    825  OE2 GLU B 109      -0.966  -9.442 -18.307  1.00 59.82           O  
ATOM    826  N   GLY B 110      -4.299 -13.566 -16.458  1.00 59.39           N  
ATOM    827  CA  GLY B 110      -5.115 -14.630 -17.021  1.00 59.39           C  
ATOM    828  C   GLY B 110      -4.345 -15.540 -17.959  1.00 59.39           C  
ATOM    829  O   GLY B 110      -4.872 -15.970 -18.987  1.00 59.39           O  
ATOM    830  N   ARG B 111      -3.093 -15.764 -17.593  1.00 64.64           N  
ATOM    831  CA  ARG B 111      -2.290 -16.618 -18.462  1.00 64.64           C  
ATOM    832  C   ARG B 111      -1.380 -17.529 -17.645  1.00 64.64           C  
ATOM    833  CB  ARG B 111      -1.454 -15.771 -19.425  1.00 64.64           C  
ATOM    834  O   ARG B 111      -1.099 -17.250 -16.478  1.00 64.64           O  
ATOM    835  CG  ARG B 111      -0.384 -14.936 -18.742  1.00 64.64           C  
ATOM    836  CD  ARG B 111       0.406 -14.103 -19.742  1.00 64.64           C  
ATOM    837  NE  ARG B 111       1.519 -13.407 -19.103  1.00 64.64           N  
ATOM    838  NH1 ARG B 111       1.949 -12.016 -20.897  1.00 64.64           N  
ATOM    839  NH2 ARG B 111       3.220 -11.867 -18.996  1.00 64.64           N  
ATOM    840  CZ  ARG B 111       2.227 -12.432 -19.667  1.00 64.64           C  
ATOM    841  N   CYS B 112      -0.996 -18.663 -18.333  1.00 67.66           N  
ATOM    842  CA  CYS B 112      -0.032 -19.564 -17.712  1.00 67.66           C  
ATOM    843  C   CYS B 112       1.372 -18.971 -17.751  1.00 67.66           C  
ATOM    844  CB  CYS B 112      -0.040 -20.923 -18.412  1.00 67.66           C  
ATOM    845  O   CYS B 112       1.743 -18.307 -18.720  1.00 67.66           O  
ATOM    846  SG  CYS B 112      -1.602 -21.816 -18.249  1.00 67.66           S  
ATOM    847  N   VAL B 113       2.083 -19.087 -16.624  1.00 71.64           N  
ATOM    848  CA  VAL B 113       3.426 -18.523 -16.542  1.00 71.64           C  
ATOM    849  C   VAL B 113       4.391 -19.565 -15.982  1.00 71.64           C  
ATOM    850  CB  VAL B 113       3.453 -17.247 -15.670  1.00 71.64           C  
ATOM    851  O   VAL B 113       3.969 -20.526 -15.334  1.00 71.64           O  
ATOM    852  CG1 VAL B 113       2.678 -16.116 -16.344  1.00 71.64           C  
ATOM    853  CG2 VAL B 113       2.883 -17.538 -14.283  1.00 71.64           C  
ATOM    854  N   CYS B 114       5.700 -19.319 -16.387  1.00 66.86           N  
ATOM    855  CA  CYS B 114       6.745 -20.190 -15.860  1.00 66.86           C  
ATOM    856  C   CYS B 114       7.396 -19.575 -14.626  1.00 66.86           C  
ATOM    857  CB  CYS B 114       7.807 -20.459 -16.926  1.00 66.86           C  
ATOM    858  O   CYS B 114       7.041 -18.468 -14.218  1.00 66.86           O  
ATOM    859  SG  CYS B 114       8.898 -19.054 -17.239  1.00 66.86           S  
ATOM    860  N   SER B 115       8.261 -20.394 -14.009  1.00 67.45           N  
ATOM    861  CA  SER B 115       8.934 -19.945 -12.794  1.00 67.45           C  
ATOM    862  C   SER B 115       9.708 -18.654 -13.036  1.00 67.45           C  
ATOM    863  CB  SER B 115       9.881 -21.028 -12.275  1.00 67.45           C  
ATOM    864  O   SER B 115       9.760 -17.783 -12.166  1.00 67.45           O  
ATOM    865  OG  SER B 115      10.839 -21.373 -13.262  1.00 67.45           O  
ATOM    866  N   VAL B 116      10.137 -18.486 -14.313  1.00 64.93           N  
ATOM    867  CA  VAL B 116      10.920 -17.297 -14.635  1.00 64.93           C  
ATOM    868  C   VAL B 116       9.988 -16.103 -14.833  1.00 64.93           C  
ATOM    869  CB  VAL B 116      11.786 -17.512 -15.896  1.00 64.93           C  
ATOM    870  O   VAL B 116      10.294 -14.991 -14.396  1.00 64.93           O  
ATOM    871  CG1 VAL B 116      12.575 -16.248 -16.231  1.00 64.93           C  
ATOM    872  CG2 VAL B 116      12.729 -18.698 -15.699  1.00 64.93           C  
ATOM    873  N   CYS B 117       8.868 -16.274 -15.389  1.00 66.34           N  
ATOM    874  CA  CYS B 117       7.879 -15.217 -15.569  1.00 66.34           C  
ATOM    875  C   CYS B 117       7.451 -14.636 -14.227  1.00 66.34           C  
ATOM    876  CB  CYS B 117       6.657 -15.749 -16.318  1.00 66.34           C  
ATOM    877  O   CYS B 117       7.229 -13.429 -14.111  1.00 66.34           O  
ATOM    878  SG  CYS B 117       6.961 -16.077 -18.068  1.00 66.34           S  
ATOM    879  N   THR B 118       7.416 -15.535 -13.219  1.00 65.40           N  
ATOM    880  CA  THR B 118       6.918 -15.140 -11.906  1.00 65.40           C  
ATOM    881  C   THR B 118       7.900 -14.198 -11.217  1.00 65.40           C  
ATOM    882  CB  THR B 118       6.666 -16.368 -11.012  1.00 65.40           C  
ATOM    883  O   THR B 118       7.493 -13.321 -10.452  1.00 65.40           O  
ATOM    884  CG2 THR B 118       5.650 -17.312 -11.647  1.00 65.40           C  
ATOM    885  OG1 THR B 118       7.900 -17.071 -10.818  1.00 65.40           O  
ATOM    886  N   VAL B 119       9.146 -14.434 -11.505  1.00 61.41           N  
ATOM    887  CA  VAL B 119      10.169 -13.623 -10.853  1.00 61.41           C  
ATOM    888  C   VAL B 119      10.350 -12.311 -11.613  1.00 61.41           C  
ATOM    889  CB  VAL B 119      11.515 -14.375 -10.759  1.00 61.41           C  
ATOM    890  O   VAL B 119      10.650 -11.276 -11.013  1.00 61.41           O  
ATOM    891  CG1 VAL B 119      11.924 -14.572  -9.300  1.00 61.41           C  
ATOM    892  CG2 VAL B 119      11.426 -15.720 -11.478  1.00 61.41           C  
ATOM    893  N   ARG B 120      10.007 -12.352 -12.906  1.00 59.50           N  
ATOM    894  CA  ARG B 120      10.343 -11.193 -13.726  1.00 59.50           C  
ATOM    895  C   ARG B 120       9.122 -10.306 -13.947  1.00 59.50           C  
ATOM    896  CB  ARG B 120      10.918 -11.636 -15.073  1.00 59.50           C  
ATOM    897  O   ARG B 120       9.226  -9.078 -13.913  1.00 59.50           O  
ATOM    898  CG  ARG B 120      12.262 -12.340 -14.967  1.00 59.50           C  
ATOM    899  CD  ARG B 120      13.061 -12.227 -16.258  1.00 59.50           C  
ATOM    900  NE  ARG B 120      14.353 -12.900 -16.153  1.00 59.50           N  
ATOM    901  NH1 ARG B 120      15.037 -12.369 -18.295  1.00 59.50           N  
ATOM    902  NH2 ARG B 120      16.404 -13.591 -16.920  1.00 59.50           N  
ATOM    903  CZ  ARG B 120      15.261 -12.952 -17.123  1.00 59.50           C  
ATOM    904  N   GLU B 121       7.985 -11.030 -14.186  1.00 60.10           N  
ATOM    905  CA  GLU B 121       6.877 -10.226 -14.693  1.00 60.10           C  
ATOM    906  C   GLU B 121       5.672 -10.294 -13.758  1.00 60.10           C  
ATOM    907  CB  GLU B 121       6.478 -10.685 -16.098  1.00 60.10           C  
ATOM    908  O   GLU B 121       4.856  -9.371 -13.722  1.00 60.10           O  
ATOM    909  CG  GLU B 121       7.572 -10.497 -17.140  1.00 60.10           C  
ATOM    910  CD  GLU B 121       7.258 -11.170 -18.467  1.00 60.10           C  
ATOM    911  OE1 GLU B 121       8.203 -11.480 -19.228  1.00 60.10           O  
ATOM    912  OE2 GLU B 121       6.059 -11.389 -18.748  1.00 60.10           O  
ATOM    913  N   CYS B 122       5.604 -11.368 -12.966  1.00 61.49           N  
ATOM    914  CA  CYS B 122       4.372 -11.596 -12.219  1.00 61.49           C  
ATOM    915  C   CYS B 122       4.632 -11.572 -10.718  1.00 61.49           C  
ATOM    916  CB  CYS B 122       3.744 -12.931 -12.616  1.00 61.49           C  
ATOM    917  O   CYS B 122       3.989 -12.301  -9.961  1.00 61.49           O  
ATOM    918  SG  CYS B 122       3.199 -12.997 -14.337  1.00 61.49           S  
ATOM    919  N   ARG B 123       5.607 -10.843 -10.295  1.00 60.51           N  
ATOM    920  CA  ARG B 123       6.022 -10.850  -8.896  1.00 60.51           C  
ATOM    921  C   ARG B 123       4.871 -10.444  -7.981  1.00 60.51           C  
ATOM    922  CB  ARG B 123       7.215  -9.915  -8.684  1.00 60.51           C  
ATOM    923  O   ARG B 123       4.678 -11.037  -6.918  1.00 60.51           O  
ATOM    924  CG  ARG B 123       8.553 -10.632  -8.608  1.00 60.51           C  
ATOM    925  CD  ARG B 123       9.714  -9.651  -8.512  1.00 60.51           C  
ATOM    926  NE  ARG B 123      10.021  -9.314  -7.125  1.00 60.51           N  
ATOM    927  NH1 ARG B 123      12.061  -8.339  -7.598  1.00 60.51           N  
ATOM    928  NH2 ARG B 123      11.307  -8.439  -5.435  1.00 60.51           N  
ATOM    929  CZ  ARG B 123      11.129  -8.698  -6.723  1.00 60.51           C  
ATOM    930  N   LEU B 124       4.067  -9.546  -8.475  1.00 57.74           N  
ATOM    931  CA  LEU B 124       3.023  -9.037  -7.593  1.00 57.74           C  
ATOM    932  C   LEU B 124       1.642  -9.464  -8.082  1.00 57.74           C  
ATOM    933  CB  LEU B 124       3.095  -7.511  -7.501  1.00 57.74           C  
ATOM    934  O   LEU B 124       0.625  -8.975  -7.586  1.00 57.74           O  
ATOM    935  CG  LEU B 124       4.368  -6.928  -6.885  1.00 57.74           C  
ATOM    936  CD1 LEU B 124       4.392  -5.413  -7.051  1.00 57.74           C  
ATOM    937  CD2 LEU B 124       4.473  -7.312  -5.413  1.00 57.74           C  
ATOM    938  N   HIS B 125       1.703 -10.277  -9.085  1.00 62.53           N  
ATOM    939  CA  HIS B 125       0.435 -10.781  -9.599  1.00 62.53           C  
ATOM    940  C   HIS B 125      -0.076 -11.946  -8.758  1.00 62.53           C  
ATOM    941  CB  HIS B 125       0.582 -11.212 -11.059  1.00 62.53           C  
ATOM    942  O   HIS B 125       0.704 -12.613  -8.075  1.00 62.53           O  
ATOM    943  CG  HIS B 125       0.833 -10.075 -11.998  1.00 62.53           C  
ATOM    944  CD2 HIS B 125       0.858  -8.738 -11.788  1.00 62.53           C  
ATOM    945  ND1 HIS B 125       1.097 -10.261 -13.338  1.00 62.53           N  
ATOM    946  CE1 HIS B 125       1.274  -9.083 -13.913  1.00 62.53           C  
ATOM    947  NE2 HIS B 125       1.134  -8.143 -12.994  1.00 62.53           N  
ATOM    948  N   GLU B 126      -1.391 -11.960  -8.762  1.00 57.42           N  
ATOM    949  CA  GLU B 126      -1.994 -13.139  -8.147  1.00 57.42           C  
ATOM    950  C   GLU B 126      -1.735 -14.390  -8.981  1.00 57.42           C  
ATOM    951  CB  GLU B 126      -3.499 -12.935  -7.956  1.00 57.42           C  
ATOM    952  O   GLU B 126      -2.096 -14.443 -10.159  1.00 57.42           O  
ATOM    953  CG  GLU B 126      -4.123 -13.877  -6.937  1.00 57.42           C  
ATOM    954  CD  GLU B 126      -5.617 -13.663  -6.757  1.00 57.42           C  
ATOM    955  OE1 GLU B 126      -6.232 -14.354  -5.914  1.00 57.42           O  
ATOM    956  OE2 GLU B 126      -6.177 -12.798  -7.466  1.00 57.42           O  
ATOM    957  N   ARG B 127      -0.909 -15.301  -8.387  1.00 60.88           N  
ATOM    958  CA  ARG B 127      -0.545 -16.506  -9.125  1.00 60.88           C  
ATOM    959  C   ARG B 127      -1.070 -17.756  -8.427  1.00 60.88           C  
ATOM    960  CB  ARG B 127       0.973 -16.598  -9.290  1.00 60.88           C  
ATOM    961  O   ARG B 127      -1.298 -17.747  -7.215  1.00 60.88           O  
ATOM    962  CG  ARG B 127       1.582 -15.429 -10.049  1.00 60.88           C  
ATOM    963  CD  ARG B 127       3.103 -15.484 -10.044  1.00 60.88           C  
ATOM    964  NE  ARG B 127       3.690 -14.193 -10.393  1.00 60.88           N  
ATOM    965  NH1 ARG B 127       5.193 -14.169  -8.638  1.00 60.88           N  
ATOM    966  NH2 ARG B 127       5.129 -12.424 -10.123  1.00 60.88           N  
ATOM    967  CZ  ARG B 127       4.669 -13.599  -9.717  1.00 60.88           C  
ATOM    968  N   ALA B 128      -1.419 -18.654  -9.209  1.00 56.33           N  
ATOM    969  CA  ALA B 128      -1.865 -19.950  -8.702  1.00 56.33           C  
ATOM    970  C   ALA B 128      -1.163 -21.094  -9.428  1.00 56.33           C  
ATOM    971  CB  ALA B 128      -3.379 -20.084  -8.844  1.00 56.33           C  
ATOM    972  O   ALA B 128      -0.617 -20.904 -10.518  1.00 56.33           O  
ATOM    973  N   LEU B 129      -1.020 -22.227  -8.709  1.00 63.20           N  
ATOM    974  CA  LEU B 129      -0.562 -23.429  -9.397  1.00 63.20           C  
ATOM    975  C   LEU B 129      -1.535 -23.828 -10.501  1.00 63.20           C  
ATOM    976  CB  LEU B 129      -0.395 -24.584  -8.406  1.00 63.20           C  
ATOM    977  O   LEU B 129      -2.752 -23.747 -10.320  1.00 63.20           O  
ATOM    978  CG  LEU B 129       0.721 -24.433  -7.371  1.00 63.20           C  
ATOM    979  CD1 LEU B 129       0.606 -25.519  -6.306  1.00 63.20           C  
ATOM    980  CD2 LEU B 129       2.087 -24.481  -8.046  1.00 63.20           C  
ATOM    981  N   LEU B 130      -0.969 -24.152 -11.651  1.00 59.78           N  
ATOM    982  CA  LEU B 130      -1.798 -24.451 -12.813  1.00 59.78           C  
ATOM    983  C   LEU B 130      -2.831 -25.523 -12.482  1.00 59.78           C  
ATOM    984  CB  LEU B 130      -0.930 -24.908 -13.989  1.00 59.78           C  
ATOM    985  O   LEU B 130      -3.995 -25.412 -12.875  1.00 59.78           O  
ATOM    986  CG  LEU B 130      -1.505 -24.676 -15.387  1.00 59.78           C  
ATOM    987  CD1 LEU B 130      -1.334 -23.216 -15.795  1.00 59.78           C  
ATOM    988  CD2 LEU B 130      -0.839 -25.601 -16.399  1.00 59.78           C  
ATOM    989  N   ASP B 131      -2.341 -26.554 -11.758  1.00 54.69           N  
ATOM    990  CA  ASP B 131      -3.260 -27.644 -11.443  1.00 54.69           C  
ATOM    991  C   ASP B 131      -4.404 -27.158 -10.556  1.00 54.69           C  
ATOM    992  CB  ASP B 131      -2.516 -28.792 -10.759  1.00 54.69           C  
ATOM    993  O   ASP B 131      -5.556 -27.550 -10.749  1.00 54.69           O  
ATOM    994  CG  ASP B 131      -1.592 -29.545 -11.702  1.00 54.69           C  
ATOM    995  OD1 ASP B 131      -1.833 -29.535 -12.928  1.00 54.69           O  
ATOM    996  OD2 ASP B 131      -0.617 -30.155 -11.213  1.00 54.69           O  
ATOM    997  N   ALA B 132      -4.110 -26.318  -9.632  1.00 53.51           N  
ATOM    998  CA  ALA B 132      -5.126 -25.775  -8.735  1.00 53.51           C  
ATOM    999  C   ALA B 132      -6.102 -24.877  -9.490  1.00 53.51           C  
ATOM   1000  CB  ALA B 132      -4.470 -25.001  -7.594  1.00 53.51           C  
ATOM   1001  O   ALA B 132      -7.310 -24.918  -9.246  1.00 53.51           O  
ATOM   1002  N   GLU B 133      -5.581 -24.075 -10.370  1.00 53.18           N  
ATOM   1003  CA  GLU B 133      -6.414 -23.174 -11.162  1.00 53.18           C  
ATOM   1004  C   GLU B 133      -7.336 -23.953 -12.096  1.00 53.18           C  
ATOM   1005  CB  GLU B 133      -5.544 -22.207 -11.969  1.00 53.18           C  
ATOM   1006  O   GLU B 133      -8.491 -23.573 -12.295  1.00 53.18           O  
ATOM   1007  CG  GLU B 133      -5.244 -20.901 -11.247  1.00 53.18           C  
ATOM   1008  CD  GLU B 133      -6.494 -20.110 -10.896  1.00 53.18           C  
ATOM   1009  OE1 GLU B 133      -6.561 -19.545  -9.780  1.00 53.18           O  
ATOM   1010  OE2 GLU B 133      -7.414 -20.055 -11.742  1.00 53.18           O  
ATOM   1011  N   ARG B 134      -6.783 -25.017 -12.647  1.00 53.11           N  
ATOM   1012  CA  ARG B 134      -7.588 -25.871 -13.515  1.00 53.11           C  
ATOM   1013  C   ARG B 134      -8.755 -26.485 -12.750  1.00 53.11           C  
ATOM   1014  CB  ARG B 134      -6.726 -26.975 -14.131  1.00 53.11           C  
ATOM   1015  O   ARG B 134      -9.890 -26.484 -13.232  1.00 53.11           O  
ATOM   1016  CG  ARG B 134      -7.252 -27.498 -15.459  1.00 53.11           C  
ATOM   1017  CD  ARG B 134      -6.336 -28.563 -16.048  1.00 53.11           C  
ATOM   1018  NE  ARG B 134      -7.034 -29.832 -16.231  1.00 53.11           N  
ATOM   1019  NH1 ARG B 134      -5.185 -30.971 -17.022  1.00 53.11           N  
ATOM   1020  NH2 ARG B 134      -7.199 -32.047 -16.817  1.00 53.11           N  
ATOM   1021  CZ  ARG B 134      -6.471 -30.947 -16.690  1.00 53.11           C  
ATOM   1022  N   LEU B 135      -8.451 -26.981 -11.545  1.00 54.42           N  
ATOM   1023  CA  LEU B 135      -9.488 -27.599 -10.725  1.00 54.42           C  
ATOM   1024  C   LEU B 135     -10.560 -26.582 -10.348  1.00 54.42           C  
ATOM   1025  CB  LEU B 135      -8.879 -28.209  -9.460  1.00 54.42           C  
ATOM   1026  O   LEU B 135     -11.751 -26.900 -10.351  1.00 54.42           O  
ATOM   1027  CG  LEU B 135      -9.412 -29.581  -9.044  1.00 54.42           C  
ATOM   1028  CD1 LEU B 135      -8.981 -30.644 -10.049  1.00 54.42           C  
ATOM   1029  CD2 LEU B 135      -8.933 -29.938  -7.641  1.00 54.42           C  
ATOM   1030  N   LYS B 136     -10.174 -25.391 -10.046  1.00 53.58           N  
ATOM   1031  CA  LYS B 136     -11.098 -24.319  -9.687  1.00 53.58           C  
ATOM   1032  C   LYS B 136     -12.007 -23.961 -10.859  1.00 53.58           C  
ATOM   1033  CB  LYS B 136     -10.331 -23.081  -9.221  1.00 53.58           C  
ATOM   1034  O   LYS B 136     -13.214 -23.786 -10.685  1.00 53.58           O  
ATOM   1035  CG  LYS B 136     -11.194 -22.049  -8.511  1.00 53.58           C  
ATOM   1036  CD  LYS B 136     -10.362 -20.874  -8.011  1.00 53.58           C  
ATOM   1037  CE  LYS B 136     -11.234 -19.805  -7.366  1.00 53.58           C  
ATOM   1038  NZ  LYS B 136     -10.418 -18.682  -6.815  1.00 53.58           N  
ATOM   1039  N   ARG B 137     -11.495 -23.868 -12.029  1.00 50.82           N  
ATOM   1040  CA  ARG B 137     -12.262 -23.494 -13.212  1.00 50.82           C  
ATOM   1041  C   ARG B 137     -13.247 -24.594 -13.596  1.00 50.82           C  
ATOM   1042  CB  ARG B 137     -11.329 -23.194 -14.387  1.00 50.82           C  
ATOM   1043  O   ARG B 137     -14.380 -24.309 -13.992  1.00 50.82           O  
ATOM   1044  CG  ARG B 137     -10.729 -21.797 -14.356  1.00 50.82           C  
ATOM   1045  CD  ARG B 137     -10.070 -21.437 -15.680  1.00 50.82           C  
ATOM   1046  NE  ARG B 137      -9.519 -20.084 -15.657  1.00 50.82           N  
ATOM   1047  NH1 ARG B 137      -9.053 -20.014 -17.919  1.00 50.82           N  
ATOM   1048  NH2 ARG B 137      -8.571 -18.211 -16.588  1.00 50.82           N  
ATOM   1049  CZ  ARG B 137      -9.049 -19.440 -16.721  1.00 50.82           C  
ATOM   1050  N   GLU B 138     -12.830 -25.861 -13.435  1.00 51.47           N  
ATOM   1051  CA  GLU B 138     -13.714 -26.990 -13.709  1.00 51.47           C  
ATOM   1052  C   GLU B 138     -14.886 -27.023 -12.732  1.00 51.47           C  
ATOM   1053  CB  GLU B 138     -12.938 -28.308 -13.644  1.00 51.47           C  
ATOM   1054  O   GLU B 138     -16.020 -27.305 -13.124  1.00 51.47           O  
ATOM   1055  CG  GLU B 138     -12.122 -28.603 -14.894  1.00 51.47           C  
ATOM   1056  CD  GLU B 138     -11.374 -29.925 -14.824  1.00 51.47           C  
ATOM   1057  OE1 GLU B 138     -10.841 -30.377 -15.863  1.00 51.47           O  
ATOM   1058  OE2 GLU B 138     -11.322 -30.515 -13.722  1.00 51.47           O  
ATOM   1059  N   ALA B 139     -14.617 -26.692 -11.498  1.00 55.88           N  
ATOM   1060  CA  ALA B 139     -15.665 -26.665 -10.482  1.00 55.88           C  
ATOM   1061  C   ALA B 139     -16.679 -25.561 -10.768  1.00 55.88           C  
ATOM   1062  CB  ALA B 139     -15.056 -26.477  -9.094  1.00 55.88           C  
ATOM   1063  O   ALA B 139     -17.884 -25.757 -10.597  1.00 55.88           O  
ATOM   1064  N   GLN B 140     -16.185 -24.464 -11.198  1.00 49.46           N  
ATOM   1065  CA  GLN B 140     -17.050 -23.335 -11.524  1.00 49.46           C  
ATOM   1066  C   GLN B 140     -17.950 -23.657 -12.713  1.00 49.46           C  
ATOM   1067  CB  GLN B 140     -16.217 -22.087 -11.819  1.00 49.46           C  
ATOM   1068  O   GLN B 140     -19.125 -23.281 -12.729  1.00 49.46           O  
ATOM   1069  CG  GLN B 140     -15.660 -21.410 -10.574  1.00 49.46           C  
ATOM   1070  CD  GLN B 140     -14.792 -20.208 -10.897  1.00 49.46           C  
ATOM   1071  NE2 GLN B 140     -14.725 -19.259  -9.969  1.00 49.46           N  
ATOM   1072  OE1 GLN B 140     -14.187 -20.134 -11.971  1.00 49.46           O  
ATOM   1073  N   LEU B 141     -17.363 -24.326 -13.691  1.00 49.97           N  
ATOM   1074  CA  LEU B 141     -18.122 -24.711 -14.876  1.00 49.97           C  
ATOM   1075  C   LEU B 141     -19.196 -25.735 -14.526  1.00 49.97           C  
ATOM   1076  CB  LEU B 141     -17.188 -25.279 -15.949  1.00 49.97           C  
ATOM   1077  O   LEU B 141     -20.330 -25.639 -15.001  1.00 49.97           O  
ATOM   1078  CG  LEU B 141     -16.680 -24.289 -16.998  1.00 49.97           C  
ATOM   1079  CD1 LEU B 141     -15.210 -24.555 -17.309  1.00 49.97           C  
ATOM   1080  CD2 LEU B 141     -17.523 -24.373 -18.266  1.00 49.97           C  
ATOM   1081  N   ARG B 142     -18.902 -26.733 -13.696  1.00 55.05           N  
ATOM   1082  CA  ARG B 142     -19.857 -27.750 -13.268  1.00 55.05           C  
ATOM   1083  C   ARG B 142     -21.000 -27.129 -12.472  1.00 55.05           C  
ATOM   1084  CB  ARG B 142     -19.159 -28.825 -12.430  1.00 55.05           C  
ATOM   1085  O   ARG B 142     -22.158 -27.520 -12.630  1.00 55.05           O  
ATOM   1086  CG  ARG B 142     -18.682 -30.021 -13.237  1.00 55.05           C  
ATOM   1087  CD  ARG B 142     -18.087 -31.102 -12.345  1.00 55.05           C  
ATOM   1088  NE  ARG B 142     -17.288 -32.054 -13.112  1.00 55.05           N  
ATOM   1089  NH1 ARG B 142     -16.533 -33.222 -11.267  1.00 55.05           N  
ATOM   1090  NH2 ARG B 142     -15.877 -33.847 -13.372  1.00 55.05           N  
ATOM   1091  CZ  ARG B 142     -16.568 -33.039 -12.582  1.00 55.05           C  
ATOM   1092  N   ALA B 143     -20.664 -26.142 -11.661  1.00 56.07           N  
ATOM   1093  CA  ALA B 143     -21.669 -25.466 -10.846  1.00 56.07           C  
ATOM   1094  C   ALA B 143     -22.633 -24.665 -11.716  1.00 56.07           C  
ATOM   1095  CB  ALA B 143     -20.998 -24.553  -9.822  1.00 56.07           C  
ATOM   1096  O   ALA B 143     -23.830 -24.598 -11.428  1.00 56.07           O  
ATOM   1097  N   SER B 144     -22.100 -24.077 -12.683  1.00 49.66           N  
ATOM   1098  CA  SER B 144     -22.916 -23.269 -13.584  1.00 49.66           C  
ATOM   1099  C   SER B 144     -23.844 -24.141 -14.422  1.00 49.66           C  
ATOM   1100  CB  SER B 144     -22.028 -22.427 -14.501  1.00 49.66           C  
ATOM   1101  O   SER B 144     -24.959 -23.731 -14.751  1.00 49.66           O  
ATOM   1102  OG  SER B 144     -20.709 -22.944 -14.539  1.00 49.66           O  
ATOM   1103  N   LEU B 145     -23.371 -25.391 -14.759  1.00 50.63           N  
ATOM   1104  CA  LEU B 145     -24.168 -26.314 -15.560  1.00 50.63           C  
ATOM   1105  C   LEU B 145     -25.313 -26.898 -14.739  1.00 50.63           C  
ATOM   1106  CB  LEU B 145     -23.291 -27.442 -16.109  1.00 50.63           C  
ATOM   1107  O   LEU B 145     -26.398 -27.148 -15.269  1.00 50.63           O  
ATOM   1108  CG  LEU B 145     -22.375 -27.081 -17.280  1.00 50.63           C  
ATOM   1109  CD1 LEU B 145     -21.421 -28.232 -17.581  1.00 50.63           C  
ATOM   1110  CD2 LEU B 145     -23.198 -26.725 -18.513  1.00 50.63           C  
ATOM   1111  N   GLU B 146     -25.133 -27.113 -13.456  1.00 53.00           N  
ATOM   1112  CA  GLU B 146     -26.168 -27.671 -12.590  1.00 53.00           C  
ATOM   1113  C   GLU B 146     -27.286 -26.662 -12.346  1.00 53.00           C  
ATOM   1114  CB  GLU B 146     -25.567 -28.124 -11.257  1.00 53.00           C  
ATOM   1115  O   GLU B 146     -28.454 -27.038 -12.225  1.00 53.00           O  
ATOM   1116  CG  GLU B 146     -25.793 -29.597 -10.950  1.00 53.00           C  
ATOM   1117  CD  GLU B 146     -24.572 -30.280 -10.354  1.00 53.00           C  
ATOM   1118  OE1 GLU B 146     -24.707 -31.401  -9.813  1.00 53.00           O  
ATOM   1119  OE2 GLU B 146     -23.472 -29.688 -10.427  1.00 53.00           O  
ATOM   1120  N   VAL B 147     -26.966 -25.366 -12.397  1.00 50.45           N  
ATOM   1121  CA  VAL B 147     -27.970 -24.334 -12.160  1.00 50.45           C  
ATOM   1122  C   VAL B 147     -28.872 -24.199 -13.385  1.00 50.45           C  
ATOM   1123  CB  VAL B 147     -27.318 -22.973 -11.826  1.00 50.45           C  
ATOM   1124  O   VAL B 147     -30.082 -24.003 -13.253  1.00 50.45           O  
ATOM   1125  CG1 VAL B 147     -28.369 -21.866 -11.787  1.00 50.45           C  
ATOM   1126  CG2 VAL B 147     -26.570 -23.052 -10.496  1.00 50.45           C  
ATOM   1127  N   THR B 148     -28.370 -24.513 -14.509  1.00 47.53           N  
ATOM   1128  CA  THR B 148     -29.174 -24.352 -15.716  1.00 47.53           C  
ATOM   1129  C   THR B 148     -30.139 -25.522 -15.883  1.00 47.53           C  
ATOM   1130  CB  THR B 148     -28.286 -24.233 -16.968  1.00 47.53           C  
ATOM   1131  O   THR B 148     -31.207 -25.372 -16.480  1.00 47.53           O  
ATOM   1132  CG2 THR B 148     -28.155 -22.781 -17.414  1.00 47.53           C  
ATOM   1133  OG1 THR B 148     -26.982 -24.750 -16.672  1.00 47.53           O  
ATOM   1134  N   GLN B 149     -29.863 -26.698 -15.240  1.00 45.41           N  
ATOM   1135  CA  GLN B 149     -30.734 -27.858 -15.398  1.00 45.41           C  
ATOM   1136  C   GLN B 149     -31.866 -27.839 -14.375  1.00 45.41           C  
ATOM   1137  CB  GLN B 149     -29.932 -29.154 -15.269  1.00 45.41           C  
ATOM   1138  O   GLN B 149     -32.896 -28.488 -14.570  1.00 45.41           O  
ATOM   1139  CG  GLN B 149     -29.313 -29.627 -16.578  1.00 45.41           C  
ATOM   1140  CD  GLN B 149     -28.574 -30.945 -16.435  1.00 45.41           C  
ATOM   1141  NE2 GLN B 149     -27.492 -31.103 -17.190  1.00 45.41           N  
ATOM   1142  OE1 GLN B 149     -28.973 -31.813 -15.653  1.00 45.41           O  
ATOM   1143  N   GLN B 150     -31.824 -26.885 -13.428  1.00 32.83           N  
ATOM   1144  CA  GLN B 150     -32.989 -26.766 -12.557  1.00 32.83           C  
ATOM   1145  C   GLN B 150     -33.934 -25.673 -13.048  1.00 32.83           C  
ATOM   1146  CB  GLN B 150     -32.556 -26.479 -11.118  1.00 32.83           C  
ATOM   1147  O   GLN B 150     -35.155 -25.820 -12.970  1.00 32.83           O  
ATOM   1148  CG  GLN B 150     -32.349 -27.731 -10.277  1.00 32.83           C  
ATOM   1149  CD  GLN B 150     -31.824 -27.425  -8.887  1.00 32.83           C  
ATOM   1150  NE2 GLN B 150     -32.720 -27.405  -7.906  1.00 32.83           N  
ATOM   1151  OE1 GLN B 150     -30.624 -27.207  -8.695  1.00 32.83           O  
TER    1152      GLN B 150                                                      
ATOM   1153  N   MET C   1      11.697  -6.938 -11.004  1.00 37.56           N  
ATOM   1154  CA  MET C   1      11.435  -5.561 -11.414  1.00 37.56           C  
ATOM   1155  C   MET C   1      10.183  -5.019 -10.734  1.00 37.56           C  
ATOM   1156  CB  MET C   1      11.285  -5.472 -12.934  1.00 37.56           C  
ATOM   1157  O   MET C   1      10.154  -3.863 -10.307  1.00 37.56           O  
ATOM   1158  CG  MET C   1      12.527  -4.956 -13.643  1.00 37.56           C  
ATOM   1159  SD  MET C   1      12.294  -4.817 -15.458  1.00 37.56           S  
ATOM   1160  CE  MET C   1      12.738  -3.076 -15.705  1.00 37.56           C  
ATOM   1161  N   ALA C   2       9.191  -5.890 -10.537  1.00 44.03           N  
ATOM   1162  CA  ALA C   2       7.946  -5.475  -9.895  1.00 44.03           C  
ATOM   1163  C   ALA C   2       8.161  -5.196  -8.410  1.00 44.03           C  
ATOM   1164  CB  ALA C   2       6.870  -6.541 -10.082  1.00 44.03           C  
ATOM   1165  O   ALA C   2       7.637  -4.216  -7.874  1.00 44.03           O  
ATOM   1166  N   ALA C   3       8.999  -6.035  -7.759  1.00 50.99           N  
ATOM   1167  CA  ALA C   3       9.269  -5.818  -6.340  1.00 50.99           C  
ATOM   1168  C   ALA C   3      10.056  -4.529  -6.123  1.00 50.99           C  
ATOM   1169  CB  ALA C   3      10.027  -7.006  -5.754  1.00 50.99           C  
ATOM   1170  O   ALA C   3       9.782  -3.777  -5.184  1.00 50.99           O  
ATOM   1171  N   GLN C   4      10.989  -4.338  -7.028  1.00 55.04           N  
ATOM   1172  CA  GLN C   4      11.773  -3.111  -6.933  1.00 55.04           C  
ATOM   1173  C   GLN C   4      10.899  -1.881  -7.165  1.00 55.04           C  
ATOM   1174  CB  GLN C   4      12.927  -3.131  -7.937  1.00 55.04           C  
ATOM   1175  O   GLN C   4      11.059  -0.863  -6.489  1.00 55.04           O  
ATOM   1176  CG  GLN C   4      14.060  -4.073  -7.552  1.00 55.04           C  
ATOM   1177  CD  GLN C   4      15.229  -4.010  -8.518  1.00 55.04           C  
ATOM   1178  NE2 GLN C   4      16.273  -4.782  -8.236  1.00 55.04           N  
ATOM   1179  OE1 GLN C   4      15.193  -3.274  -9.509  1.00 55.04           O  
ATOM   1180  N   LEU C   5       9.977  -2.083  -8.041  1.00 62.50           N  
ATOM   1181  CA  LEU C   5       9.095  -0.961  -8.341  1.00 62.50           C  
ATOM   1182  C   LEU C   5       8.180  -0.657  -7.159  1.00 62.50           C  
ATOM   1183  CB  LEU C   5       8.258  -1.256  -9.588  1.00 62.50           C  
ATOM   1184  O   LEU C   5       7.920   0.509  -6.854  1.00 62.50           O  
ATOM   1185  CG  LEU C   5       8.975  -1.128 -10.933  1.00 62.50           C  
ATOM   1186  CD1 LEU C   5       8.180  -1.832 -12.027  1.00 62.50           C  
ATOM   1187  CD2 LEU C   5       9.194   0.340 -11.284  1.00 62.50           C  
ATOM   1188  N   LEU C   6       7.834  -1.744  -6.455  1.00 73.55           N  
ATOM   1189  CA  LEU C   6       6.979  -1.547  -5.290  1.00 73.55           C  
ATOM   1190  C   LEU C   6       7.737  -0.834  -4.175  1.00 73.55           C  
ATOM   1191  CB  LEU C   6       6.444  -2.889  -4.783  1.00 73.55           C  
ATOM   1192  O   LEU C   6       7.216   0.104  -3.566  1.00 73.55           O  
ATOM   1193  CG  LEU C   6       5.390  -2.824  -3.677  1.00 73.55           C  
ATOM   1194  CD1 LEU C   6       4.136  -2.117  -4.181  1.00 73.55           C  
ATOM   1195  CD2 LEU C   6       5.055  -4.225  -3.175  1.00 73.55           C  
ATOM   1196  N   GLU C   7       8.963  -1.245  -3.970  1.00 75.27           N  
ATOM   1197  CA  GLU C   7       9.770  -0.634  -2.918  1.00 75.27           C  
ATOM   1198  C   GLU C   7      10.018   0.845  -3.202  1.00 75.27           C  
ATOM   1199  CB  GLU C   7      11.103  -1.371  -2.767  1.00 75.27           C  
ATOM   1200  O   GLU C   7      10.095   1.655  -2.276  1.00 75.27           O  
ATOM   1201  CG  GLU C   7      10.991  -2.704  -2.041  1.00 75.27           C  
ATOM   1202  CD  GLU C   7      12.323  -3.423  -1.896  1.00 75.27           C  
ATOM   1203  OE1 GLU C   7      12.345  -4.560  -1.373  1.00 75.27           O  
ATOM   1204  OE2 GLU C   7      13.352  -2.843  -2.308  1.00 75.27           O  
ATOM   1205  N   GLU C   8      10.103   1.170  -4.435  1.00 81.77           N  
ATOM   1206  CA  GLU C   8      10.297   2.568  -4.809  1.00 81.77           C  
ATOM   1207  C   GLU C   8       9.103   3.422  -4.391  1.00 81.77           C  
ATOM   1208  CB  GLU C   8      10.532   2.694  -6.316  1.00 81.77           C  
ATOM   1209  O   GLU C   8       9.265   4.588  -4.026  1.00 81.77           O  
ATOM   1210  CG  GLU C   8      11.897   2.195  -6.769  1.00 81.77           C  
ATOM   1211  CD  GLU C   8      12.084   2.246  -8.277  1.00 81.77           C  
ATOM   1212  OE1 GLU C   8      13.114   1.742  -8.778  1.00 81.77           O  
ATOM   1213  OE2 GLU C   8      11.194   2.797  -8.963  1.00 81.77           O  
ATOM   1214  N   LYS C   9       7.957   2.752  -4.433  1.00 88.52           N  
ATOM   1215  CA  LYS C   9       6.748   3.490  -4.081  1.00 88.52           C  
ATOM   1216  C   LYS C   9       6.574   3.573  -2.567  1.00 88.52           C  
ATOM   1217  CB  LYS C   9       5.518   2.838  -4.714  1.00 88.52           C  
ATOM   1218  O   LYS C   9       5.781   4.375  -2.071  1.00 88.52           O  
ATOM   1219  CG  LYS C   9       5.578   2.747  -6.232  1.00 88.52           C  
ATOM   1220  CD  LYS C   9       5.746   4.121  -6.869  1.00 88.52           C  
ATOM   1221  CE  LYS C   9       5.830   4.028  -8.386  1.00 88.52           C  
ATOM   1222  NZ  LYS C   9       6.096   5.360  -9.008  1.00 88.52           N  
ATOM   1223  N   LEU C  10       7.402   2.784  -1.863  1.00 90.62           N  
ATOM   1224  CA  LEU C  10       7.274   2.693  -0.412  1.00 90.62           C  
ATOM   1225  C   LEU C  10       8.477   3.324   0.281  1.00 90.62           C  
ATOM   1226  CB  LEU C  10       7.128   1.232   0.022  1.00 90.62           C  
ATOM   1227  O   LEU C  10       8.846   2.919   1.385  1.00 90.62           O  
ATOM   1228  CG  LEU C  10       5.831   0.530  -0.381  1.00 90.62           C  
ATOM   1229  CD1 LEU C  10       5.946  -0.972  -0.149  1.00 90.62           C  
ATOM   1230  CD2 LEU C  10       4.649   1.107   0.390  1.00 90.62           C  
ATOM   1231  N   THR C  11       9.082   4.289  -0.337  1.00 91.36           N  
ATOM   1232  CA  THR C  11      10.298   4.912   0.173  1.00 91.36           C  
ATOM   1233  C   THR C  11      10.005   6.312   0.707  1.00 91.36           C  
ATOM   1234  CB  THR C  11      11.383   4.993  -0.917  1.00 91.36           C  
ATOM   1235  O   THR C  11       9.316   7.099   0.055  1.00 91.36           O  
ATOM   1236  CG2 THR C  11      12.637   5.686  -0.394  1.00 91.36           C  
ATOM   1237  OG1 THR C  11      11.725   3.667  -1.341  1.00 91.36           O  
ATOM   1238  N   CYS C  12      10.525   6.582   1.868  1.00 95.30           N  
ATOM   1239  CA  CYS C  12      10.429   7.911   2.463  1.00 95.30           C  
ATOM   1240  C   CYS C  12      11.395   8.880   1.792  1.00 95.30           C  
ATOM   1241  CB  CYS C  12      10.713   7.849   3.963  1.00 95.30           C  
ATOM   1242  O   CYS C  12      12.586   8.589   1.669  1.00 95.30           O  
ATOM   1243  SG  CYS C  12      10.620   9.453   4.789  1.00 95.30           S  
ATOM   1244  N   ALA C  13      10.941  10.059   1.444  1.00 95.29           N  
ATOM   1245  CA  ALA C  13      11.747  11.034   0.713  1.00 95.29           C  
ATOM   1246  C   ALA C  13      12.763  11.706   1.632  1.00 95.29           C  
ATOM   1247  CB  ALA C  13      10.849  12.083   0.060  1.00 95.29           C  
ATOM   1248  O   ALA C  13      13.706  12.347   1.162  1.00 95.29           O  
ATOM   1249  N   ILE C  14      12.617  11.585   2.945  1.00 95.49           N  
ATOM   1250  CA  ILE C  14      13.518  12.230   3.894  1.00 95.49           C  
ATOM   1251  C   ILE C  14      14.658  11.280   4.251  1.00 95.49           C  
ATOM   1252  CB  ILE C  14      12.770  12.674   5.171  1.00 95.49           C  
ATOM   1253  O   ILE C  14      15.832  11.612   4.069  1.00 95.49           O  
ATOM   1254  CG1 ILE C  14      11.685  13.700   4.825  1.00 95.49           C  
ATOM   1255  CG2 ILE C  14      13.751  13.241   6.202  1.00 95.49           C  
ATOM   1256  CD1 ILE C  14      10.787  14.071   5.998  1.00 95.49           C  
ATOM   1257  N   CYS C  15      14.348  10.021   4.637  1.00 94.21           N  
ATOM   1258  CA  CYS C  15      15.395   9.107   5.080  1.00 94.21           C  
ATOM   1259  C   CYS C  15      15.833   8.189   3.945  1.00 94.21           C  
ATOM   1260  CB  CYS C  15      14.911   8.272   6.265  1.00 94.21           C  
ATOM   1261  O   CYS C  15      16.865   7.523   4.043  1.00 94.21           O  
ATOM   1262  SG  CYS C  15      13.641   7.063   5.834  1.00 94.21           S  
ATOM   1263  N   LEU C  16      15.032   8.101   2.892  1.00 90.11           N  
ATOM   1264  CA  LEU C  16      15.316   7.362   1.667  1.00 90.11           C  
ATOM   1265  C   LEU C  16      15.268   5.858   1.916  1.00 90.11           C  
ATOM   1266  CB  LEU C  16      16.686   7.755   1.108  1.00 90.11           C  
ATOM   1267  O   LEU C  16      15.827   5.078   1.141  1.00 90.11           O  
ATOM   1268  CG  LEU C  16      16.855   9.218   0.696  1.00 90.11           C  
ATOM   1269  CD1 LEU C  16      18.280   9.472   0.215  1.00 90.11           C  
ATOM   1270  CD2 LEU C  16      15.846   9.590  -0.385  1.00 90.11           C  
ATOM   1271  N   GLY C  17      14.644   5.508   2.993  1.00 85.07           N  
ATOM   1272  CA  GLY C  17      14.372   4.111   3.292  1.00 85.07           C  
ATOM   1273  C   GLY C  17      12.899   3.759   3.211  1.00 85.07           C  
ATOM   1274  O   GLY C  17      12.059   4.631   2.979  1.00 85.07           O  
ATOM   1275  N   LEU C  18      12.642   2.423   3.342  1.00 86.99           N  
ATOM   1276  CA  LEU C  18      11.244   2.018   3.437  1.00 86.99           C  
ATOM   1277  C   LEU C  18      10.554   2.715   4.604  1.00 86.99           C  
ATOM   1278  CB  LEU C  18      11.136   0.499   3.598  1.00 86.99           C  
ATOM   1279  O   LEU C  18      11.153   2.897   5.666  1.00 86.99           O  
ATOM   1280  CG  LEU C  18      11.371  -0.335   2.338  1.00 86.99           C  
ATOM   1281  CD1 LEU C  18      11.440  -1.818   2.690  1.00 86.99           C  
ATOM   1282  CD2 LEU C  18      10.273  -0.075   1.312  1.00 86.99           C  
ATOM   1283  N   TYR C  19       9.389   3.116   4.412  1.00 93.68           N  
ATOM   1284  CA  TYR C  19       8.654   3.794   5.474  1.00 93.68           C  
ATOM   1285  C   TYR C  19       8.727   3.007   6.777  1.00 93.68           C  
ATOM   1286  CB  TYR C  19       7.191   3.998   5.069  1.00 93.68           C  
ATOM   1287  O   TYR C  19       8.649   1.776   6.771  1.00 93.68           O  
ATOM   1288  CG  TYR C  19       7.002   5.002   3.959  1.00 93.68           C  
ATOM   1289  CD1 TYR C  19       7.426   6.321   4.107  1.00 93.68           C  
ATOM   1290  CD2 TYR C  19       6.399   4.636   2.760  1.00 93.68           C  
ATOM   1291  CE1 TYR C  19       7.253   7.251   3.087  1.00 93.68           C  
ATOM   1292  CE2 TYR C  19       6.221   5.558   1.734  1.00 93.68           C  
ATOM   1293  OH  TYR C  19       6.477   7.777   0.893  1.00 93.68           O  
ATOM   1294  CZ  TYR C  19       6.651   6.860   1.906  1.00 93.68           C  
ATOM   1295  N   GLN C  20       8.993   3.767   7.814  1.00 93.58           N  
ATOM   1296  CA  GLN C  20       8.770   3.287   9.174  1.00 93.58           C  
ATOM   1297  C   GLN C  20       7.592   4.005   9.825  1.00 93.58           C  
ATOM   1298  CB  GLN C  20      10.031   3.470  10.021  1.00 93.58           C  
ATOM   1299  O   GLN C  20       7.631   5.222  10.021  1.00 93.58           O  
ATOM   1300  CG  GLN C  20      11.186   2.568   9.608  1.00 93.58           C  
ATOM   1301  CD  GLN C  20      12.369   2.660  10.553  1.00 93.58           C  
ATOM   1302  NE2 GLN C  20      13.458   1.981  10.208  1.00 93.58           N  
ATOM   1303  OE1 GLN C  20      12.306   3.337  11.585  1.00 93.58           O  
ATOM   1304  N   ASP C  21       6.551   3.290  10.092  1.00 96.09           N  
ATOM   1305  CA  ASP C  21       5.332   3.871  10.646  1.00 96.09           C  
ATOM   1306  C   ASP C  21       4.856   5.053   9.805  1.00 96.09           C  
ATOM   1307  CB  ASP C  21       5.558   4.312  12.094  1.00 96.09           C  
ATOM   1308  O   ASP C  21       4.848   6.193  10.275  1.00 96.09           O  
ATOM   1309  CG  ASP C  21       4.262   4.550  12.850  1.00 96.09           C  
ATOM   1310  OD1 ASP C  21       3.229   3.941  12.497  1.00 96.09           O  
ATOM   1311  OD2 ASP C  21       4.274   5.356  13.805  1.00 96.09           O  
ATOM   1312  N   PRO C  22       4.431   4.887   8.609  1.00 98.30           N  
ATOM   1313  CA  PRO C  22       4.092   5.949   7.659  1.00 98.30           C  
ATOM   1314  C   PRO C  22       2.901   6.790   8.114  1.00 98.30           C  
ATOM   1315  CB  PRO C  22       3.760   5.182   6.376  1.00 98.30           C  
ATOM   1316  O   PRO C  22       1.950   6.258   8.693  1.00 98.30           O  
ATOM   1317  CG  PRO C  22       3.287   3.843   6.843  1.00 98.30           C  
ATOM   1318  CD  PRO C  22       4.032   3.485   8.097  1.00 98.30           C  
ATOM   1319  N   VAL C  23       2.983   8.118   7.907  1.00 98.70           N  
ATOM   1320  CA  VAL C  23       1.900   9.073   8.118  1.00 98.70           C  
ATOM   1321  C   VAL C  23       1.600   9.810   6.815  1.00 98.70           C  
ATOM   1322  CB  VAL C  23       2.243  10.083   9.235  1.00 98.70           C  
ATOM   1323  O   VAL C  23       2.492  10.009   5.987  1.00 98.70           O  
ATOM   1324  CG1 VAL C  23       2.496   9.361  10.557  1.00 98.70           C  
ATOM   1325  CG2 VAL C  23       3.456  10.923   8.840  1.00 98.70           C  
ATOM   1326  N   THR C  24       0.372  10.220   6.620  1.00 98.19           N  
ATOM   1327  CA  THR C  24      -0.042  10.955   5.430  1.00 98.19           C  
ATOM   1328  C   THR C  24      -0.409  12.394   5.784  1.00 98.19           C  
ATOM   1329  CB  THR C  24      -1.238  10.273   4.740  1.00 98.19           C  
ATOM   1330  O   THR C  24      -1.224  12.631   6.678  1.00 98.19           O  
ATOM   1331  CG2 THR C  24      -1.576  10.958   3.421  1.00 98.19           C  
ATOM   1332  OG1 THR C  24      -0.915   8.901   4.484  1.00 98.19           O  
ATOM   1333  N   LEU C  25       0.208  13.303   5.099  1.00 97.88           N  
ATOM   1334  CA  LEU C  25      -0.139  14.710   5.267  1.00 97.88           C  
ATOM   1335  C   LEU C  25      -1.403  15.055   4.488  1.00 97.88           C  
ATOM   1336  CB  LEU C  25       1.016  15.606   4.812  1.00 97.88           C  
ATOM   1337  O   LEU C  25      -1.772  14.345   3.549  1.00 97.88           O  
ATOM   1338  CG  LEU C  25       2.367  15.365   5.486  1.00 97.88           C  
ATOM   1339  CD1 LEU C  25       3.370  16.433   5.060  1.00 97.88           C  
ATOM   1340  CD2 LEU C  25       2.212  15.345   7.003  1.00 97.88           C  
ATOM   1341  N   PRO C  26      -2.027  16.137   4.832  1.00 96.39           N  
ATOM   1342  CA  PRO C  26      -3.260  16.523   4.143  1.00 96.39           C  
ATOM   1343  C   PRO C  26      -3.066  16.694   2.638  1.00 96.39           C  
ATOM   1344  CB  PRO C  26      -3.631  17.854   4.801  1.00 96.39           C  
ATOM   1345  O   PRO C  26      -4.010  16.513   1.865  1.00 96.39           O  
ATOM   1346  CG  PRO C  26      -3.065  17.769   6.181  1.00 96.39           C  
ATOM   1347  CD  PRO C  26      -1.760  17.028   6.117  1.00 96.39           C  
ATOM   1348  N   CYS C  27      -1.872  16.975   2.269  1.00 97.05           N  
ATOM   1349  CA  CYS C  27      -1.589  17.168   0.851  1.00 97.05           C  
ATOM   1350  C   CYS C  27      -1.513  15.830   0.124  1.00 97.05           C  
ATOM   1351  CB  CYS C  27      -0.281  17.935   0.664  1.00 97.05           C  
ATOM   1352  O   CYS C  27      -1.485  15.789  -1.108  1.00 97.05           O  
ATOM   1353  SG  CYS C  27       1.164  17.086   1.336  1.00 97.05           S  
ATOM   1354  N   GLY C  28      -1.422  14.754   0.888  1.00 97.85           N  
ATOM   1355  CA  GLY C  28      -1.464  13.435   0.277  1.00 97.85           C  
ATOM   1356  C   GLY C  28      -0.118  12.737   0.271  1.00 97.85           C  
ATOM   1357  O   GLY C  28      -0.037  11.535   0.008  1.00 97.85           O  
ATOM   1358  N   HIS C  29       0.980  13.416   0.612  1.00 98.35           N  
ATOM   1359  CA  HIS C  29       2.305  12.807   0.652  1.00 98.35           C  
ATOM   1360  C   HIS C  29       2.533  12.072   1.969  1.00 98.35           C  
ATOM   1361  CB  HIS C  29       3.389  13.867   0.447  1.00 98.35           C  
ATOM   1362  O   HIS C  29       1.942  12.424   2.992  1.00 98.35           O  
ATOM   1363  CG  HIS C  29       3.387  14.470  -0.921  1.00 98.35           C  
ATOM   1364  CD2 HIS C  29       3.795  13.972  -2.112  1.00 98.35           C  
ATOM   1365  ND1 HIS C  29       2.926  15.744  -1.173  1.00 98.35           N  
ATOM   1366  CE1 HIS C  29       3.050  16.004  -2.464  1.00 98.35           C  
ATOM   1367  NE2 HIS C  29       3.574  14.945  -3.056  1.00 98.35           N  
ATOM   1368  N   ASN C  30       3.380  11.065   1.930  1.00 98.55           N  
ATOM   1369  CA  ASN C  30       3.644  10.219   3.090  1.00 98.55           C  
ATOM   1370  C   ASN C  30       5.111  10.281   3.505  1.00 98.55           C  
ATOM   1371  CB  ASN C  30       3.233   8.773   2.805  1.00 98.55           C  
ATOM   1372  O   ASN C  30       5.993  10.452   2.662  1.00 98.55           O  
ATOM   1373  CG  ASN C  30       1.761   8.640   2.470  1.00 98.55           C  
ATOM   1374  ND2 ASN C  30       1.436   8.716   1.184  1.00 98.55           N  
ATOM   1375  OD1 ASN C  30       0.922   8.471   3.358  1.00 98.55           O  
ATOM   1376  N   PHE C  31       5.341  10.125   4.727  1.00 98.61           N  
ATOM   1377  CA  PHE C  31       6.665  10.094   5.337  1.00 98.61           C  
ATOM   1378  C   PHE C  31       6.669   9.207   6.577  1.00 98.61           C  
ATOM   1379  CB  PHE C  31       7.123  11.509   5.703  1.00 98.61           C  
ATOM   1380  O   PHE C  31       5.609   8.856   7.099  1.00 98.61           O  
ATOM   1381  CG  PHE C  31       7.090  12.475   4.549  1.00 98.61           C  
ATOM   1382  CD1 PHE C  31       8.189  12.615   3.710  1.00 98.61           C  
ATOM   1383  CD2 PHE C  31       5.959  13.242   4.304  1.00 98.61           C  
ATOM   1384  CE1 PHE C  31       8.161  13.508   2.641  1.00 98.61           C  
ATOM   1385  CE2 PHE C  31       5.924  14.137   3.238  1.00 98.61           C  
ATOM   1386  CZ  PHE C  31       7.026  14.269   2.409  1.00 98.61           C  
ATOM   1387  N   CYS C  32       7.884   8.820   6.968  1.00 98.31           N  
ATOM   1388  CA  CYS C  32       7.951   8.272   8.318  1.00 98.31           C  
ATOM   1389  C   CYS C  32       7.506   9.303   9.348  1.00 98.31           C  
ATOM   1390  CB  CYS C  32       9.370   7.800   8.636  1.00 98.31           C  
ATOM   1391  O   CYS C  32       7.833  10.485   9.231  1.00 98.31           O  
ATOM   1392  SG  CYS C  32      10.012   6.584   7.465  1.00 98.31           S  
ATOM   1393  N   GLY C  33       6.749   8.811  10.304  1.00 98.19           N  
ATOM   1394  CA  GLY C  33       6.341   9.726  11.358  1.00 98.19           C  
ATOM   1395  C   GLY C  33       7.503  10.476  11.980  1.00 98.19           C  
ATOM   1396  O   GLY C  33       7.460  11.701  12.110  1.00 98.19           O  
ATOM   1397  N   ALA C  34       8.550   9.778  12.286  1.00 98.04           N  
ATOM   1398  CA  ALA C  34       9.715  10.380  12.929  1.00 98.04           C  
ATOM   1399  C   ALA C  34      10.432  11.337  11.982  1.00 98.04           C  
ATOM   1400  CB  ALA C  34      10.675   9.295  13.412  1.00 98.04           C  
ATOM   1401  O   ALA C  34      10.898  12.400  12.399  1.00 98.04           O  
ATOM   1402  N   CYS C  35      10.535  10.990  10.751  1.00 98.16           N  
ATOM   1403  CA  CYS C  35      11.213  11.828   9.769  1.00 98.16           C  
ATOM   1404  C   CYS C  35      10.507  13.169   9.616  1.00 98.16           C  
ATOM   1405  CB  CYS C  35      11.282  11.120   8.416  1.00 98.16           C  
ATOM   1406  O   CYS C  35      11.151  14.220   9.622  1.00 98.16           O  
ATOM   1407  SG  CYS C  35      12.449   9.742   8.374  1.00 98.16           S  
ATOM   1408  N   ILE C  36       9.233  13.155   9.533  1.00 98.23           N  
ATOM   1409  CA  ILE C  36       8.498  14.393   9.295  1.00 98.23           C  
ATOM   1410  C   ILE C  36       8.545  15.269  10.545  1.00 98.23           C  
ATOM   1411  CB  ILE C  36       7.034  14.112   8.891  1.00 98.23           C  
ATOM   1412  O   ILE C  36       8.663  16.492  10.449  1.00 98.23           O  
ATOM   1413  CG1 ILE C  36       6.379  15.384   8.339  1.00 98.23           C  
ATOM   1414  CG2 ILE C  36       6.242  13.559  10.079  1.00 98.23           C  
ATOM   1415  CD1 ILE C  36       7.016  15.903   7.058  1.00 98.23           C  
ATOM   1416  N   ARG C  37       8.425  14.687  11.667  1.00 97.18           N  
ATOM   1417  CA  ARG C  37       8.529  15.451  12.905  1.00 97.18           C  
ATOM   1418  C   ARG C  37       9.900  16.107  13.030  1.00 97.18           C  
ATOM   1419  CB  ARG C  37       8.266  14.553  14.116  1.00 97.18           C  
ATOM   1420  O   ARG C  37      10.003  17.275  13.413  1.00 97.18           O  
ATOM   1421  CG  ARG C  37       6.798  14.219  14.327  1.00 97.18           C  
ATOM   1422  CD  ARG C  37       6.577  13.434  15.613  1.00 97.18           C  
ATOM   1423  NE  ARG C  37       6.512  11.997  15.362  1.00 97.18           N  
ATOM   1424  NH1 ARG C  37       4.361  11.745  16.165  1.00 97.18           N  
ATOM   1425  NH2 ARG C  37       5.509   9.931  15.361  1.00 97.18           N  
ATOM   1426  CZ  ARG C  37       5.461  11.228  15.630  1.00 97.18           C  
ATOM   1427  N   ASP C  38      10.922  15.356  12.724  1.00 97.04           N  
ATOM   1428  CA  ASP C  38      12.277  15.898  12.748  1.00 97.04           C  
ATOM   1429  C   ASP C  38      12.436  17.025  11.730  1.00 97.04           C  
ATOM   1430  CB  ASP C  38      13.301  14.794  12.476  1.00 97.04           C  
ATOM   1431  O   ASP C  38      13.036  18.059  12.029  1.00 97.04           O  
ATOM   1432  CG  ASP C  38      13.467  13.838  13.644  1.00 97.04           C  
ATOM   1433  OD1 ASP C  38      12.994  14.149  14.758  1.00 97.04           O  
ATOM   1434  OD2 ASP C  38      14.080  12.766  13.449  1.00 97.04           O  
ATOM   1435  N   TRP C  39      11.923  16.824  10.571  1.00 96.44           N  
ATOM   1436  CA  TRP C  39      11.964  17.846   9.531  1.00 96.44           C  
ATOM   1437  C   TRP C  39      11.286  19.129  10.002  1.00 96.44           C  
ATOM   1438  CB  TRP C  39      11.292  17.339   8.252  1.00 96.44           C  
ATOM   1439  O   TRP C  39      11.826  20.224   9.826  1.00 96.44           O  
ATOM   1440  CG  TRP C  39      11.414  18.275   7.088  1.00 96.44           C  
ATOM   1441  CD1 TRP C  39      12.478  18.400   6.238  1.00 96.44           C  
ATOM   1442  CD2 TRP C  39      10.436  19.223   6.648  1.00 96.44           C  
ATOM   1443  CE2 TRP C  39      10.975  19.889   5.525  1.00 96.44           C  
ATOM   1444  CE3 TRP C  39       9.156  19.574   7.095  1.00 96.44           C  
ATOM   1445  NE1 TRP C  39      12.220  19.368   5.295  1.00 96.44           N  
ATOM   1446  CH2 TRP C  39       9.025  21.211   5.300  1.00 96.44           C  
ATOM   1447  CZ2 TRP C  39      10.275  20.887   4.842  1.00 96.44           C  
ATOM   1448  CZ3 TRP C  39       8.461  20.568   6.414  1.00 96.44           C  
ATOM   1449  N   TRP C  40      10.194  19.002  10.619  1.00 95.95           N  
ATOM   1450  CA  TRP C  40       9.425  20.156  11.073  1.00 95.95           C  
ATOM   1451  C   TRP C  40      10.166  20.903  12.178  1.00 95.95           C  
ATOM   1452  CB  TRP C  40       8.044  19.722  11.571  1.00 95.95           C  
ATOM   1453  O   TRP C  40      10.057  22.126  12.290  1.00 95.95           O  
ATOM   1454  CG  TRP C  40       7.081  19.382  10.473  1.00 95.95           C  
ATOM   1455  CD1 TRP C  40       7.205  19.682   9.145  1.00 95.95           C  
ATOM   1456  CD2 TRP C  40       5.842  18.680  10.611  1.00 95.95           C  
ATOM   1457  CE2 TRP C  40       5.267  18.590   9.324  1.00 95.95           C  
ATOM   1458  CE3 TRP C  40       5.162  18.117  11.699  1.00 95.95           C  
ATOM   1459  NE1 TRP C  40       6.118  19.208   8.449  1.00 95.95           N  
ATOM   1460  CH2 TRP C  40       3.397  17.416  10.178  1.00 95.95           C  
ATOM   1461  CZ2 TRP C  40       4.042  17.958   9.096  1.00 95.95           C  
ATOM   1462  CZ3 TRP C  40       3.943  17.489  11.470  1.00 95.95           C  
ATOM   1463  N   ASP C  41      10.847  20.177  13.024  1.00 94.95           N  
ATOM   1464  CA  ASP C  41      11.624  20.807  14.087  1.00 94.95           C  
ATOM   1465  C   ASP C  41      12.729  21.689  13.511  1.00 94.95           C  
ATOM   1466  CB  ASP C  41      12.226  19.747  15.012  1.00 94.95           C  
ATOM   1467  O   ASP C  41      13.051  22.738  14.074  1.00 94.95           O  
ATOM   1468  CG  ASP C  41      11.209  19.145  15.965  1.00 94.95           C  
ATOM   1469  OD1 ASP C  41      10.100  19.705  16.107  1.00 94.95           O  
ATOM   1470  OD2 ASP C  41      11.520  18.104  16.583  1.00 94.95           O  
ATOM   1471  N   ARG C  42      13.114  21.428  12.270  1.00 93.84           N  
ATOM   1472  CA  ARG C  42      14.271  22.103  11.693  1.00 93.84           C  
ATOM   1473  C   ARG C  42      13.846  23.099  10.619  1.00 93.84           C  
ATOM   1474  CB  ARG C  42      15.250  21.084  11.104  1.00 93.84           C  
ATOM   1475  O   ARG C  42      14.457  24.159  10.471  1.00 93.84           O  
ATOM   1476  CG  ARG C  42      15.886  20.171  12.140  1.00 93.84           C  
ATOM   1477  CD  ARG C  42      16.843  19.174  11.501  1.00 93.84           C  
ATOM   1478  NE  ARG C  42      17.485  18.327  12.502  1.00 93.84           N  
ATOM   1479  NH1 ARG C  42      19.608  19.171  12.156  1.00 93.84           N  
ATOM   1480  NH2 ARG C  42      19.262  17.530  13.719  1.00 93.84           N  
ATOM   1481  CZ  ARG C  42      18.784  18.344  12.790  1.00 93.84           C  
ATOM   1482  N   CYS C  43      12.772  22.820   9.912  1.00 93.61           N  
ATOM   1483  CA  CYS C  43      12.547  23.545   8.667  1.00 93.61           C  
ATOM   1484  C   CYS C  43      11.152  24.159   8.638  1.00 93.61           C  
ATOM   1485  CB  CYS C  43      12.732  22.619   7.466  1.00 93.61           C  
ATOM   1486  O   CYS C  43      10.779  24.817   7.665  1.00 93.61           O  
ATOM   1487  SG  CYS C  43      14.411  21.977   7.293  1.00 93.61           S  
ATOM   1488  N   GLY C  44      10.359  23.908   9.675  1.00 93.12           N  
ATOM   1489  CA  GLY C  44       8.991  24.402   9.666  1.00 93.12           C  
ATOM   1490  C   GLY C  44       7.975  23.338   9.293  1.00 93.12           C  
ATOM   1491  O   GLY C  44       8.306  22.370   8.605  1.00 93.12           O  
ATOM   1492  N   LYS C  45       6.755  23.554   9.679  1.00 96.26           N  
ATOM   1493  CA  LYS C  45       5.681  22.574   9.548  1.00 96.26           C  
ATOM   1494  C   LYS C  45       5.041  22.642   8.164  1.00 96.26           C  
ATOM   1495  CB  LYS C  45       4.619  22.793  10.627  1.00 96.26           C  
ATOM   1496  O   LYS C  45       3.934  23.161   8.011  1.00 96.26           O  
ATOM   1497  CG  LYS C  45       4.989  22.216  11.985  1.00 96.26           C  
ATOM   1498  CD  LYS C  45       3.820  22.285  12.959  1.00 96.26           C  
ATOM   1499  CE  LYS C  45       4.148  21.598  14.278  1.00 96.26           C  
ATOM   1500  NZ  LYS C  45       2.982  21.602  15.210  1.00 96.26           N  
ATOM   1501  N   ALA C  46       5.753  22.126   7.133  1.00 97.63           N  
ATOM   1502  CA  ALA C  46       5.288  22.039   5.751  1.00 97.63           C  
ATOM   1503  C   ALA C  46       5.732  20.730   5.104  1.00 97.63           C  
ATOM   1504  CB  ALA C  46       5.800  23.228   4.942  1.00 97.63           C  
ATOM   1505  O   ALA C  46       6.653  20.070   5.591  1.00 97.63           O  
ATOM   1506  N   CYS C  47       5.063  20.388   4.101  1.00 98.05           N  
ATOM   1507  CA  CYS C  47       5.425  19.174   3.377  1.00 98.05           C  
ATOM   1508  C   CYS C  47       6.766  19.338   2.672  1.00 98.05           C  
ATOM   1509  CB  CYS C  47       4.343  18.815   2.358  1.00 98.05           C  
ATOM   1510  O   CYS C  47       6.958  20.284   1.906  1.00 98.05           O  
ATOM   1511  SG  CYS C  47       4.739  17.366   1.357  1.00 98.05           S  
ATOM   1512  N   PRO C  48       7.646  18.434   2.868  1.00 97.58           N  
ATOM   1513  CA  PRO C  48       8.974  18.520   2.256  1.00 97.58           C  
ATOM   1514  C   PRO C  48       8.933  18.389   0.736  1.00 97.58           C  
ATOM   1515  CB  PRO C  48       9.729  17.347   2.886  1.00 97.58           C  
ATOM   1516  O   PRO C  48       9.866  18.816   0.050  1.00 97.58           O  
ATOM   1517  CG  PRO C  48       9.041  17.105   4.190  1.00 97.58           C  
ATOM   1518  CD  PRO C  48       7.572  17.359   4.009  1.00 97.58           C  
ATOM   1519  N   GLU C  49       7.862  17.876   0.203  1.00 97.00           N  
ATOM   1520  CA  GLU C  49       7.800  17.610  -1.231  1.00 97.00           C  
ATOM   1521  C   GLU C  49       7.066  18.727  -1.968  1.00 97.00           C  
ATOM   1522  CB  GLU C  49       7.118  16.266  -1.499  1.00 97.00           C  
ATOM   1523  O   GLU C  49       7.559  19.241  -2.974  1.00 97.00           O  
ATOM   1524  CG  GLU C  49       7.959  15.060  -1.108  1.00 97.00           C  
ATOM   1525  CD  GLU C  49       7.506  13.771  -1.774  1.00 97.00           C  
ATOM   1526  OE1 GLU C  49       7.827  12.676  -1.259  1.00 97.00           O  
ATOM   1527  OE2 GLU C  49       6.825  13.856  -2.821  1.00 97.00           O  
ATOM   1528  N   CYS C  50       5.980  19.209  -1.464  1.00 97.77           N  
ATOM   1529  CA  CYS C  50       5.192  20.191  -2.200  1.00 97.77           C  
ATOM   1530  C   CYS C  50       5.170  21.529  -1.471  1.00 97.77           C  
ATOM   1531  CB  CYS C  50       3.763  19.687  -2.403  1.00 97.77           C  
ATOM   1532  O   CYS C  50       4.660  22.519  -1.999  1.00 97.77           O  
ATOM   1533  SG  CYS C  50       2.803  19.585  -0.876  1.00 97.77           S  
ATOM   1534  N   ARG C  51       5.592  21.585  -0.175  1.00 96.84           N  
ATOM   1535  CA  ARG C  51       5.794  22.791   0.621  1.00 96.84           C  
ATOM   1536  C   ARG C  51       4.469  23.317   1.164  1.00 96.84           C  
ATOM   1537  CB  ARG C  51       6.487  23.874  -0.208  1.00 96.84           C  
ATOM   1538  O   ARG C  51       4.417  24.405   1.742  1.00 96.84           O  
ATOM   1539  CG  ARG C  51       7.894  23.504  -0.652  1.00 96.84           C  
ATOM   1540  CD  ARG C  51       8.516  24.591  -1.517  1.00 96.84           C  
ATOM   1541  NE  ARG C  51       9.778  24.153  -2.108  1.00 96.84           N  
ATOM   1542  NH1 ARG C  51       9.644  25.552  -3.941  1.00 96.84           N  
ATOM   1543  NH2 ARG C  51      11.441  24.150  -3.691  1.00 96.84           N  
ATOM   1544  CZ  ARG C  51      10.285  24.619  -3.245  1.00 96.84           C  
ATOM   1545  N   GLU C  52       3.386  22.558   0.930  1.00 96.91           N  
ATOM   1546  CA  GLU C  52       2.126  22.956   1.551  1.00 96.91           C  
ATOM   1547  C   GLU C  52       2.220  22.905   3.073  1.00 96.91           C  
ATOM   1548  CB  GLU C  52       0.981  22.065   1.064  1.00 96.91           C  
ATOM   1549  O   GLU C  52       2.746  21.942   3.636  1.00 96.91           O  
ATOM   1550  CG  GLU C  52      -0.401  22.577   1.442  1.00 96.91           C  
ATOM   1551  CD  GLU C  52      -1.528  21.840   0.736  1.00 96.91           C  
ATOM   1552  OE1 GLU C  52      -2.644  21.757   1.298  1.00 96.91           O  
ATOM   1553  OE2 GLU C  52      -1.293  21.342  -0.387  1.00 96.91           O  
ATOM   1554  N   PRO C  53       1.700  23.997   3.676  1.00 96.46           N  
ATOM   1555  CA  PRO C  53       1.757  24.023   5.139  1.00 96.46           C  
ATOM   1556  C   PRO C  53       0.833  22.993   5.784  1.00 96.46           C  
ATOM   1557  CB  PRO C  53       1.313  25.447   5.484  1.00 96.46           C  
ATOM   1558  O   PRO C  53      -0.238  22.698   5.249  1.00 96.46           O  
ATOM   1559  CG  PRO C  53       0.578  25.922   4.272  1.00 96.46           C  
ATOM   1560  CD  PRO C  53       1.059  25.138   3.085  1.00 96.46           C  
ATOM   1561  N   PHE C  54       1.311  22.405   6.849  1.00 95.46           N  
ATOM   1562  CA  PHE C  54       0.477  21.539   7.675  1.00 95.46           C  
ATOM   1563  C   PHE C  54      -0.367  22.362   8.642  1.00 95.46           C  
ATOM   1564  CB  PHE C  54       1.341  20.540   8.451  1.00 95.46           C  
ATOM   1565  O   PHE C  54       0.154  23.231   9.343  1.00 95.46           O  
ATOM   1566  CG  PHE C  54       0.551  19.463   9.142  1.00 95.46           C  
ATOM   1567  CD1 PHE C  54       0.239  19.567  10.492  1.00 95.46           C  
ATOM   1568  CD2 PHE C  54       0.118  18.344   8.441  1.00 95.46           C  
ATOM   1569  CE1 PHE C  54      -0.493  18.571  11.135  1.00 95.46           C  
ATOM   1570  CE2 PHE C  54      -0.613  17.345   9.076  1.00 95.46           C  
ATOM   1571  CZ  PHE C  54      -0.917  17.460  10.423  1.00 95.46           C  
ATOM   1572  N   PRO C  55      -1.675  22.149   8.602  1.00 92.61           N  
ATOM   1573  CA  PRO C  55      -2.566  22.978   9.416  1.00 92.61           C  
ATOM   1574  C   PRO C  55      -2.251  22.894  10.908  1.00 92.61           C  
ATOM   1575  CB  PRO C  55      -3.953  22.402   9.118  1.00 92.61           C  
ATOM   1576  O   PRO C  55      -2.001  21.805  11.430  1.00 92.61           O  
ATOM   1577  CG  PRO C  55      -3.777  21.615   7.860  1.00 92.61           C  
ATOM   1578  CD  PRO C  55      -2.347  21.165   7.775  1.00 92.61           C  
ATOM   1579  N   ASP C  56      -2.448  24.039  11.608  1.00 88.92           N  
ATOM   1580  CA  ASP C  56      -2.267  24.082  13.056  1.00 88.92           C  
ATOM   1581  C   ASP C  56      -3.340  23.262  13.768  1.00 88.92           C  
ATOM   1582  CB  ASP C  56      -2.291  25.528  13.557  1.00 88.92           C  
ATOM   1583  O   ASP C  56      -4.505  23.271  13.365  1.00 88.92           O  
ATOM   1584  CG  ASP C  56      -1.085  26.332  13.104  1.00 88.92           C  
ATOM   1585  OD1 ASP C  56       0.007  25.749  12.931  1.00 88.92           O  
ATOM   1586  OD2 ASP C  56      -1.227  27.561  12.923  1.00 88.92           O  
ATOM   1587  N   GLY C  57      -2.999  22.502  14.661  1.00 86.27           N  
ATOM   1588  CA  GLY C  57      -3.958  21.751  15.456  1.00 86.27           C  
ATOM   1589  C   GLY C  57      -4.238  20.367  14.901  1.00 86.27           C  
ATOM   1590  O   GLY C  57      -4.869  19.542  15.565  1.00 86.27           O  
ATOM   1591  N   ALA C  58      -3.809  20.186  13.670  1.00 89.66           N  
ATOM   1592  CA  ALA C  58      -4.019  18.860  13.093  1.00 89.66           C  
ATOM   1593  C   ALA C  58      -3.063  17.839  13.703  1.00 89.66           C  
ATOM   1594  CB  ALA C  58      -3.846  18.907  11.576  1.00 89.66           C  
ATOM   1595  O   ALA C  58      -1.960  18.189  14.128  1.00 89.66           O  
ATOM   1596  N   GLU C  59      -3.572  16.606  13.750  1.00 92.10           N  
ATOM   1597  CA  GLU C  59      -2.758  15.538  14.323  1.00 92.10           C  
ATOM   1598  C   GLU C  59      -2.223  14.609  13.236  1.00 92.10           C  
ATOM   1599  CB  GLU C  59      -3.566  14.737  15.348  1.00 92.10           C  
ATOM   1600  O   GLU C  59      -2.921  14.317  12.263  1.00 92.10           O  
ATOM   1601  CG  GLU C  59      -3.888  15.512  16.617  1.00 92.10           C  
ATOM   1602  CD  GLU C  59      -4.598  14.673  17.668  1.00 92.10           C  
ATOM   1603  OE1 GLU C  59      -4.864  15.188  18.778  1.00 92.10           O  
ATOM   1604  OE2 GLU C  59      -4.890  13.491  17.379  1.00 92.10           O  
ATOM   1605  N   LEU C  60      -1.014  14.238  13.503  1.00 94.65           N  
ATOM   1606  CA  LEU C  60      -0.414  13.245  12.618  1.00 94.65           C  
ATOM   1607  C   LEU C  60      -0.796  11.833  13.049  1.00 94.65           C  
ATOM   1608  CB  LEU C  60       1.110  13.392  12.603  1.00 94.65           C  
ATOM   1609  O   LEU C  60      -0.537  11.435  14.187  1.00 94.65           O  
ATOM   1610  CG  LEU C  60       1.705  14.153  11.417  1.00 94.65           C  
ATOM   1611  CD1 LEU C  60       2.539  15.332  11.909  1.00 94.65           C  
ATOM   1612  CD2 LEU C  60       2.546  13.221  10.551  1.00 94.65           C  
ATOM   1613  N   ARG C  61      -1.377  11.163  12.051  1.00 95.72           N  
ATOM   1614  CA  ARG C  61      -1.805   9.803  12.364  1.00 95.72           C  
ATOM   1615  C   ARG C  61      -1.182   8.798  11.400  1.00 95.72           C  
ATOM   1616  CB  ARG C  61      -3.331   9.695  12.319  1.00 95.72           C  
ATOM   1617  O   ARG C  61      -0.935   9.117  10.236  1.00 95.72           O  
ATOM   1618  CG  ARG C  61      -4.042  10.608  13.305  1.00 95.72           C  
ATOM   1619  CD  ARG C  61      -4.079  10.008  14.704  1.00 95.72           C  
ATOM   1620  NE  ARG C  61      -5.032  10.704  15.564  1.00 95.72           N  
ATOM   1621  NH1 ARG C  61      -5.600   8.834  16.796  1.00 95.72           N  
ATOM   1622  NH2 ARG C  61      -6.573  10.858  17.260  1.00 95.72           N  
ATOM   1623  CZ  ARG C  61      -5.733  10.130  16.538  1.00 95.72           C  
ATOM   1624  N   ARG C  62      -1.023   7.680  11.956  1.00 97.36           N  
ATOM   1625  CA  ARG C  62      -0.484   6.585  11.155  1.00 97.36           C  
ATOM   1626  C   ARG C  62      -1.417   6.241  10.000  1.00 97.36           C  
ATOM   1627  CB  ARG C  62      -0.247   5.349  12.025  1.00 97.36           C  
ATOM   1628  O   ARG C  62      -2.639   6.241  10.161  1.00 97.36           O  
ATOM   1629  CG  ARG C  62       0.251   4.138  11.252  1.00 97.36           C  
ATOM   1630  CD  ARG C  62       0.426   2.925  12.155  1.00 97.36           C  
ATOM   1631  NE  ARG C  62       1.071   1.819  11.453  1.00 97.36           N  
ATOM   1632  NH1 ARG C  62       1.820   0.768  13.369  1.00 97.36           N  
ATOM   1633  NH2 ARG C  62       2.269  -0.135  11.310  1.00 97.36           N  
ATOM   1634  CZ  ARG C  62       1.719   0.820  12.046  1.00 97.36           C  
ATOM   1635  N   ASN C  63      -0.829   6.014   8.810  1.00 98.43           N  
ATOM   1636  CA  ASN C  63      -1.603   5.493   7.689  1.00 98.43           C  
ATOM   1637  C   ASN C  63      -1.828   3.989   7.813  1.00 98.43           C  
ATOM   1638  CB  ASN C  63      -0.913   5.819   6.363  1.00 98.43           C  
ATOM   1639  O   ASN C  63      -0.906   3.199   7.599  1.00 98.43           O  
ATOM   1640  CG  ASN C  63      -1.753   5.442   5.159  1.00 98.43           C  
ATOM   1641  ND2 ASN C  63      -1.981   6.402   4.270  1.00 98.43           N  
ATOM   1642  OD1 ASN C  63      -2.195   4.297   5.028  1.00 98.43           O  
ATOM   1643  N   VAL C  64      -3.025   3.562   7.999  1.00 97.86           N  
ATOM   1644  CA  VAL C  64      -3.370   2.194   8.372  1.00 97.86           C  
ATOM   1645  C   VAL C  64      -3.047   1.246   7.220  1.00 97.86           C  
ATOM   1646  CB  VAL C  64      -4.861   2.071   8.761  1.00 97.86           C  
ATOM   1647  O   VAL C  64      -2.364   0.237   7.411  1.00 97.86           O  
ATOM   1648  CG1 VAL C  64      -5.216   0.621   9.084  1.00 97.86           C  
ATOM   1649  CG2 VAL C  64      -5.179   2.979   9.948  1.00 97.86           C  
ATOM   1650  N   ALA C  65      -3.411   1.610   6.036  1.00 96.93           N  
ATOM   1651  CA  ALA C  65      -3.207   0.739   4.881  1.00 96.93           C  
ATOM   1652  C   ALA C  65      -1.723   0.605   4.550  1.00 96.93           C  
ATOM   1653  CB  ALA C  65      -3.973   1.271   3.672  1.00 96.93           C  
ATOM   1654  O   ALA C  65      -1.222  -0.505   4.356  1.00 96.93           O  
ATOM   1655  N   LEU C  66      -1.008   1.730   4.510  1.00 96.60           N  
ATOM   1656  CA  LEU C  66       0.418   1.695   4.208  1.00 96.60           C  
ATOM   1657  C   LEU C  66       1.175   0.880   5.251  1.00 96.60           C  
ATOM   1658  CB  LEU C  66       0.987   3.115   4.142  1.00 96.60           C  
ATOM   1659  O   LEU C  66       2.084   0.119   4.911  1.00 96.60           O  
ATOM   1660  CG  LEU C  66       0.871   3.830   2.795  1.00 96.60           C  
ATOM   1661  CD1 LEU C  66       1.388   5.261   2.908  1.00 96.60           C  
ATOM   1662  CD2 LEU C  66       1.630   3.066   1.716  1.00 96.60           C  
ATOM   1663  N   SER C  67       0.807   1.058   6.473  1.00 96.21           N  
ATOM   1664  CA  SER C  67       1.416   0.270   7.540  1.00 96.21           C  
ATOM   1665  C   SER C  67       1.189  -1.222   7.324  1.00 96.21           C  
ATOM   1666  CB  SER C  67       0.857   0.687   8.901  1.00 96.21           C  
ATOM   1667  O   SER C  67       2.099  -2.030   7.526  1.00 96.21           O  
ATOM   1668  OG  SER C  67       1.195   2.032   9.193  1.00 96.21           O  
ATOM   1669  N   GLY C  68      -0.019  -1.575   6.923  1.00 91.22           N  
ATOM   1670  CA  GLY C  68      -0.321  -2.963   6.612  1.00 91.22           C  
ATOM   1671  C   GLY C  68       0.515  -3.514   5.472  1.00 91.22           C  
ATOM   1672  O   GLY C  68       1.030  -4.631   5.556  1.00 91.22           O  
ATOM   1673  N   VAL C  69       0.612  -2.707   4.474  1.00 87.92           N  
ATOM   1674  CA  VAL C  69       1.414  -3.100   3.320  1.00 87.92           C  
ATOM   1675  C   VAL C  69       2.856  -3.354   3.756  1.00 87.92           C  
ATOM   1676  CB  VAL C  69       1.374  -2.028   2.209  1.00 87.92           C  
ATOM   1677  O   VAL C  69       3.461  -4.356   3.368  1.00 87.92           O  
ATOM   1678  CG1 VAL C  69       2.412  -2.330   1.129  1.00 87.92           C  
ATOM   1679  CG2 VAL C  69      -0.025  -1.943   1.601  1.00 87.92           C  
ATOM   1680  N   LEU C  70       3.409  -2.513   4.553  1.00 88.19           N  
ATOM   1681  CA  LEU C  70       4.789  -2.614   5.013  1.00 88.19           C  
ATOM   1682  C   LEU C  70       4.985  -3.855   5.877  1.00 88.19           C  
ATOM   1683  CB  LEU C  70       5.185  -1.362   5.801  1.00 88.19           C  
ATOM   1684  O   LEU C  70       6.050  -4.476   5.846  1.00 88.19           O  
ATOM   1685  CG  LEU C  70       5.516  -0.118   4.975  1.00 88.19           C  
ATOM   1686  CD1 LEU C  70       5.456   1.130   5.849  1.00 88.19           C  
ATOM   1687  CD2 LEU C  70       6.888  -0.256   4.325  1.00 88.19           C  
ATOM   1688  N   GLU C  71       3.991  -4.155   6.683  1.00 83.25           N  
ATOM   1689  CA  GLU C  71       4.058  -5.375   7.482  1.00 83.25           C  
ATOM   1690  C   GLU C  71       4.210  -6.608   6.596  1.00 83.25           C  
ATOM   1691  CB  GLU C  71       2.812  -5.510   8.362  1.00 83.25           C  
ATOM   1692  O   GLU C  71       4.977  -7.518   6.917  1.00 83.25           O  
ATOM   1693  CG  GLU C  71       2.759  -4.513   9.510  1.00 83.25           C  
ATOM   1694  CD  GLU C  71       1.469  -4.589  10.312  1.00 83.25           C  
ATOM   1695  OE1 GLU C  71       1.313  -3.816  11.284  1.00 83.25           O  
ATOM   1696  OE2 GLU C  71       0.609  -5.429   9.965  1.00 83.25           O  
ATOM   1697  N   VAL C  72       3.485  -6.592   5.517  1.00 73.95           N  
ATOM   1698  CA  VAL C  72       3.527  -7.715   4.586  1.00 73.95           C  
ATOM   1699  C   VAL C  72       4.880  -7.751   3.879  1.00 73.95           C  
ATOM   1700  CB  VAL C  72       2.385  -7.635   3.548  1.00 73.95           C  
ATOM   1701  O   VAL C  72       5.489  -8.814   3.744  1.00 73.95           O  
ATOM   1702  CG1 VAL C  72       2.531  -8.735   2.498  1.00 73.95           C  
ATOM   1703  CG2 VAL C  72       1.027  -7.731   4.241  1.00 73.95           C  
ATOM   1704  N   VAL C  73       5.288  -6.626   3.478  1.00 72.56           N  
ATOM   1705  CA  VAL C  73       6.537  -6.511   2.732  1.00 72.56           C  
ATOM   1706  C   VAL C  73       7.710  -6.915   3.622  1.00 72.56           C  
ATOM   1707  CB  VAL C  73       6.746  -5.079   2.192  1.00 72.56           C  
ATOM   1708  O   VAL C  73       8.657  -7.555   3.159  1.00 72.56           O  
ATOM   1709  CG1 VAL C  73       8.164  -4.907   1.651  1.00 72.56           C  
ATOM   1710  CG2 VAL C  73       5.715  -4.762   1.110  1.00 72.56           C  
ATOM   1711  N   ARG C  74       7.575  -6.603   4.938  1.00 70.01           N  
ATOM   1712  CA  ARG C  74       8.665  -6.875   5.869  1.00 70.01           C  
ATOM   1713  C   ARG C  74       8.620  -8.318   6.359  1.00 70.01           C  
ATOM   1714  CB  ARG C  74       8.608  -5.916   7.060  1.00 70.01           C  
ATOM   1715  O   ARG C  74       9.641  -8.872   6.772  1.00 70.01           O  
ATOM   1716  CG  ARG C  74       9.002  -4.487   6.720  1.00 70.01           C  
ATOM   1717  CD  ARG C  74       8.854  -3.561   7.919  1.00 70.01           C  
ATOM   1718  NE  ARG C  74       9.260  -2.195   7.598  1.00 70.01           N  
ATOM   1719  NH1 ARG C  74       8.077  -1.218   9.325  1.00 70.01           N  
ATOM   1720  NH2 ARG C  74       9.310   0.082   7.894  1.00 70.01           N  
ATOM   1721  CZ  ARG C  74       8.881  -1.113   8.273  1.00 70.01           C  
ATOM   1722  N   ALA C  75       7.342  -8.860   6.652  1.00 57.20           N  
ATOM   1723  CA  ALA C  75       7.179 -10.208   7.190  1.00 57.20           C  
ATOM   1724  C   ALA C  75       7.748 -11.252   6.234  1.00 57.20           C  
ATOM   1725  CB  ALA C  75       5.706 -10.494   7.471  1.00 57.20           C  
ATOM   1726  O   ALA C  75       8.003 -12.392   6.631  1.00 57.20           O  
ATOM   1727  N   GLY C  76       8.638 -11.036   5.588  1.00 46.39           N  
ATOM   1728  CA  GLY C  76       9.270 -12.042   4.749  1.00 46.39           C  
ATOM   1729  C   GLY C  76       8.824 -13.455   5.072  1.00 46.39           C  
ATOM   1730  O   GLY C  76       8.057 -13.670   6.013  1.00 46.39           O  
ATOM   1731  N   PRO C  77       8.754 -14.595   4.322  1.00 36.23           N  
ATOM   1732  CA  PRO C  77       8.329 -15.934   4.737  1.00 36.23           C  
ATOM   1733  C   PRO C  77       8.963 -16.373   6.055  1.00 36.23           C  
ATOM   1734  CB  PRO C  77       8.795 -16.825   3.583  1.00 36.23           C  
ATOM   1735  O   PRO C  77      10.031 -15.879   6.425  1.00 36.23           O  
ATOM   1736  CG  PRO C  77       9.575 -15.916   2.689  1.00 36.23           C  
ATOM   1737  CD  PRO C  77       9.534 -14.530   3.266  1.00 36.23           C  
ATOM   1738  N   ALA C  78       8.173 -16.898   7.064  1.00 31.27           N  
ATOM   1739  CA  ALA C  78       8.703 -17.519   8.276  1.00 31.27           C  
ATOM   1740  C   ALA C  78       9.993 -18.279   7.983  1.00 31.27           C  
ATOM   1741  CB  ALA C  78       7.665 -18.455   8.891  1.00 31.27           C  
ATOM   1742  O   ALA C  78      10.092 -18.981   6.973  1.00 31.27           O  
ATOM   1743  N   ARG C  79      11.121 -17.884   8.501  1.00 32.05           N  
ATOM   1744  CA  ARG C  79      12.465 -18.439   8.374  1.00 32.05           C  
ATOM   1745  C   ARG C  79      12.477 -19.927   8.706  1.00 32.05           C  
ATOM   1746  CB  ARG C  79      13.443 -17.691   9.283  1.00 32.05           C  
ATOM   1747  O   ARG C  79      12.130 -20.323   9.821  1.00 32.05           O  
ATOM   1748  CG  ARG C  79      13.987 -16.407   8.678  1.00 32.05           C  
ATOM   1749  CD  ARG C  79      14.962 -15.710   9.616  1.00 32.05           C  
ATOM   1750  NE  ARG C  79      15.548 -14.523   9.001  1.00 32.05           N  
ATOM   1751  NH1 ARG C  79      16.925 -14.022  10.787  1.00 32.05           N  
ATOM   1752  NH2 ARG C  79      16.932 -12.691   8.921  1.00 32.05           N  
ATOM   1753  CZ  ARG C  79      16.467 -13.748   9.571  1.00 32.05           C  
ATOM   1754  N   ASP C  80      11.915 -20.879   8.124  1.00 29.53           N  
ATOM   1755  CA  ASP C  80      12.410 -22.158   8.624  1.00 29.53           C  
ATOM   1756  C   ASP C  80      13.936 -22.193   8.627  1.00 29.53           C  
ATOM   1757  CB  ASP C  80      11.859 -23.312   7.785  1.00 29.53           C  
ATOM   1758  O   ASP C  80      14.577 -21.646   7.727  1.00 29.53           O  
ATOM   1759  CG  ASP C  80      10.912 -24.210   8.561  1.00 29.53           C  
ATOM   1760  OD1 ASP C  80      11.249 -24.618   9.694  1.00 29.53           O  
ATOM   1761  OD2 ASP C  80       9.820 -24.516   8.034  1.00 29.53           O  
ATOM   1762  N   PRO C  81      14.602 -22.273   9.832  1.00 29.90           N  
ATOM   1763  CA  PRO C  81      16.065 -22.347   9.856  1.00 29.90           C  
ATOM   1764  C   PRO C  81      16.634 -23.150   8.688  1.00 29.90           C  
ATOM   1765  CB  PRO C  81      16.362 -23.038  11.189  1.00 29.90           C  
ATOM   1766  O   PRO C  81      16.353 -24.344   8.560  1.00 29.90           O  
ATOM   1767  CG  PRO C  81      15.048 -23.596  11.631  1.00 29.90           C  
ATOM   1768  CD  PRO C  81      13.971 -23.039  10.745  1.00 29.90           C  
ATOM   1769  N   GLY C  82      16.382 -22.734   7.504  1.00 32.61           N  
ATOM   1770  CA  GLY C  82      16.944 -23.550   6.439  1.00 32.61           C  
ATOM   1771  C   GLY C  82      18.420 -23.846   6.630  1.00 32.61           C  
ATOM   1772  O   GLY C  82      19.070 -23.255   7.494  1.00 32.61           O  
ATOM   1773  N   PRO C  83      18.857 -25.145   6.323  1.00 31.93           N  
ATOM   1774  CA  PRO C  83      20.248 -25.525   6.577  1.00 31.93           C  
ATOM   1775  C   PRO C  83      21.244 -24.463   6.118  1.00 31.93           C  
ATOM   1776  CB  PRO C  83      20.414 -26.815   5.770  1.00 31.93           C  
ATOM   1777  O   PRO C  83      20.901 -23.601   5.303  1.00 31.93           O  
ATOM   1778  CG  PRO C  83      19.246 -26.836   4.839  1.00 31.93           C  
ATOM   1779  CD  PRO C  83      18.265 -25.788   5.281  1.00 31.93           C  
ATOM   1780  N   ASP C  84      22.326 -24.095   6.786  1.00 29.52           N  
ATOM   1781  CA  ASP C  84      23.475 -23.249   6.477  1.00 29.52           C  
ATOM   1782  C   ASP C  84      23.752 -23.226   4.975  1.00 29.52           C  
ATOM   1783  CB  ASP C  84      24.715 -23.729   7.234  1.00 29.52           C  
ATOM   1784  O   ASP C  84      23.565 -24.233   4.289  1.00 29.52           O  
ATOM   1785  CG  ASP C  84      24.960 -22.959   8.520  1.00 29.52           C  
ATOM   1786  OD1 ASP C  84      25.013 -21.711   8.483  1.00 29.52           O  
ATOM   1787  OD2 ASP C  84      25.104 -23.607   9.579  1.00 29.52           O  
ATOM   1788  N   PRO C  85      23.807 -22.013   4.218  1.00 34.82           N  
ATOM   1789  CA  PRO C  85      24.193 -21.963   2.806  1.00 34.82           C  
ATOM   1790  C   PRO C  85      25.315 -22.943   2.467  1.00 34.82           C  
ATOM   1791  CB  PRO C  85      24.656 -20.517   2.618  1.00 34.82           C  
ATOM   1792  O   PRO C  85      26.447 -22.774   2.926  1.00 34.82           O  
ATOM   1793  CG  PRO C  85      24.679 -19.940   3.997  1.00 34.82           C  
ATOM   1794  CD  PRO C  85      24.197 -20.987   4.959  1.00 34.82           C  
ATOM   1795  N   GLY C  86      25.150 -24.277   2.770  1.00 31.66           N  
ATOM   1796  CA  GLY C  86      26.322 -25.038   2.367  1.00 31.66           C  
ATOM   1797  C   GLY C  86      26.820 -24.677   0.980  1.00 31.66           C  
ATOM   1798  O   GLY C  86      26.290 -23.765   0.342  1.00 31.66           O  
ATOM   1799  N   PRO C  87      27.826 -25.356   0.323  1.00 31.77           N  
ATOM   1800  CA  PRO C  87      28.366 -25.090  -1.012  1.00 31.77           C  
ATOM   1801  C   PRO C  87      27.279 -24.773  -2.036  1.00 31.77           C  
ATOM   1802  CB  PRO C  87      29.087 -26.393  -1.367  1.00 31.77           C  
ATOM   1803  O   PRO C  87      26.102 -25.061  -1.801  1.00 31.77           O  
ATOM   1804  CG  PRO C  87      28.613 -27.381  -0.351  1.00 31.77           C  
ATOM   1805  CD  PRO C  87      27.809 -26.650   0.686  1.00 31.77           C  
ATOM   1806  N   GLY C  88      27.391 -23.747  -2.969  1.00 35.53           N  
ATOM   1807  CA  GLY C  88      26.498 -23.421  -4.070  1.00 35.53           C  
ATOM   1808  C   GLY C  88      25.639 -24.592  -4.508  1.00 35.53           C  
ATOM   1809  O   GLY C  88      26.080 -25.743  -4.464  1.00 35.53           O  
ATOM   1810  N   PRO C  89      24.241 -24.596  -4.282  1.00 41.24           N  
ATOM   1811  CA  PRO C  89      23.439 -25.767  -4.646  1.00 41.24           C  
ATOM   1812  C   PRO C  89      23.805 -26.329  -6.018  1.00 41.24           C  
ATOM   1813  CB  PRO C  89      22.006 -25.229  -4.641  1.00 41.24           C  
ATOM   1814  O   PRO C  89      24.253 -25.585  -6.894  1.00 41.24           O  
ATOM   1815  CG  PRO C  89      22.157 -23.742  -4.607  1.00 41.24           C  
ATOM   1816  CD  PRO C  89      23.597 -23.415  -4.332  1.00 41.24           C  
ATOM   1817  N   ASP C  90      24.225 -27.557  -6.119  1.00 41.89           N  
ATOM   1818  CA  ASP C  90      24.235 -28.249  -7.405  1.00 41.89           C  
ATOM   1819  C   ASP C  90      22.971 -27.942  -8.203  1.00 41.89           C  
ATOM   1820  CB  ASP C  90      24.376 -29.759  -7.200  1.00 41.89           C  
ATOM   1821  O   ASP C  90      21.872 -27.906  -7.646  1.00 41.89           O  
ATOM   1822  CG  ASP C  90      25.818 -30.231  -7.240  1.00 41.89           C  
ATOM   1823  OD1 ASP C  90      26.638 -29.627  -7.965  1.00 41.89           O  
ATOM   1824  OD2 ASP C  90      26.138 -31.218  -6.542  1.00 41.89           O  
ATOM   1825  N   PRO C  91      23.027 -27.053  -9.289  1.00 46.85           N  
ATOM   1826  CA  PRO C  91      21.849 -26.847 -10.135  1.00 46.85           C  
ATOM   1827  C   PRO C  91      20.881 -28.027 -10.097  1.00 46.85           C  
ATOM   1828  CB  PRO C  91      22.447 -26.676 -11.534  1.00 46.85           C  
ATOM   1829  O   PRO C  91      19.678 -27.850 -10.307  1.00 46.85           O  
ATOM   1830  CG  PRO C  91      23.926 -26.692 -11.323  1.00 46.85           C  
ATOM   1831  CD  PRO C  91      24.199 -27.061  -9.893  1.00 46.85           C  
ATOM   1832  N   ALA C  92      21.294 -29.190  -9.536  1.00 55.08           N  
ATOM   1833  CA  ALA C  92      20.450 -30.381  -9.492  1.00 55.08           C  
ATOM   1834  C   ALA C  92      19.742 -30.502  -8.145  1.00 55.08           C  
ATOM   1835  CB  ALA C  92      21.280 -31.632  -9.768  1.00 55.08           C  
ATOM   1836  O   ALA C  92      18.952 -31.425  -7.933  1.00 55.08           O  
ATOM   1837  N   ALA C  93      19.848 -29.525  -7.305  1.00 61.24           N  
ATOM   1838  CA  ALA C  93      19.209 -29.617  -5.995  1.00 61.24           C  
ATOM   1839  C   ALA C  93      17.725 -29.270  -6.083  1.00 61.24           C  
ATOM   1840  CB  ALA C  93      19.908 -28.698  -4.995  1.00 61.24           C  
ATOM   1841  O   ALA C  93      17.326 -28.425  -6.887  1.00 61.24           O  
ATOM   1842  N   ARG C  94      16.916 -30.087  -5.520  1.00 70.76           N  
ATOM   1843  CA  ARG C  94      15.466 -29.925  -5.512  1.00 70.76           C  
ATOM   1844  C   ARG C  94      14.987 -29.344  -4.185  1.00 70.76           C  
ATOM   1845  CB  ARG C  94      14.774 -31.264  -5.778  1.00 70.76           C  
ATOM   1846  O   ARG C  94      15.637 -29.523  -3.153  1.00 70.76           O  
ATOM   1847  CG  ARG C  94      14.998 -31.805  -7.181  1.00 70.76           C  
ATOM   1848  CD  ARG C  94      14.237 -33.102  -7.414  1.00 70.76           C  
ATOM   1849  NE  ARG C  94      14.485 -33.641  -8.748  1.00 70.76           N  
ATOM   1850  NH1 ARG C  94      12.730 -32.522  -9.750  1.00 70.76           N  
ATOM   1851  NH2 ARG C  94      14.076 -33.899 -10.993  1.00 70.76           N  
ATOM   1852  CZ  ARG C  94      13.763 -33.353  -9.827  1.00 70.76           C  
ATOM   1853  N   CYS C  95      14.048 -28.448  -4.175  1.00 68.64           N  
ATOM   1854  CA  CYS C  95      13.407 -27.902  -2.984  1.00 68.64           C  
ATOM   1855  C   CYS C  95      12.952 -29.016  -2.050  1.00 68.64           C  
ATOM   1856  CB  CYS C  95      12.214 -27.028  -3.371  1.00 68.64           C  
ATOM   1857  O   CYS C  95      12.202 -29.905  -2.456  1.00 68.64           O  
ATOM   1858  SG  CYS C  95      11.292 -26.388  -1.955  1.00 68.64           S  
ATOM   1859  N   PRO C  96      13.471 -28.982  -0.870  1.00 68.50           N  
ATOM   1860  CA  PRO C  96      13.074 -30.033   0.069  1.00 68.50           C  
ATOM   1861  C   PRO C  96      11.571 -30.050   0.336  1.00 68.50           C  
ATOM   1862  CB  PRO C  96      13.851 -29.682   1.341  1.00 68.50           C  
ATOM   1863  O   PRO C  96      11.008 -31.101   0.651  1.00 68.50           O  
ATOM   1864  CG  PRO C  96      14.343 -28.289   1.115  1.00 68.50           C  
ATOM   1865  CD  PRO C  96      14.260 -27.986  -0.353  1.00 68.50           C  
ATOM   1866  N   ARG C  97      10.956 -28.965   0.092  1.00 67.51           N  
ATOM   1867  CA  ARG C  97       9.535 -28.835   0.401  1.00 67.51           C  
ATOM   1868  C   ARG C  97       8.676 -29.231  -0.796  1.00 67.51           C  
ATOM   1869  CB  ARG C  97       9.207 -27.403   0.831  1.00 67.51           C  
ATOM   1870  O   ARG C  97       7.627 -29.857  -0.633  1.00 67.51           O  
ATOM   1871  CG  ARG C  97       9.647 -27.070   2.247  1.00 67.51           C  
ATOM   1872  CD  ARG C  97       9.199 -25.675   2.663  1.00 67.51           C  
ATOM   1873  NE  ARG C  97      10.078 -25.108   3.682  1.00 67.51           N  
ATOM   1874  NH1 ARG C  97       8.857 -23.166   3.949  1.00 67.51           N  
ATOM   1875  NH2 ARG C  97      10.758 -23.509   5.184  1.00 67.51           N  
ATOM   1876  CZ  ARG C  97       9.896 -23.929   4.269  1.00 67.51           C  
ATOM   1877  N   HIS C  98       9.142 -28.884  -2.011  1.00 64.72           N  
ATOM   1878  CA  HIS C  98       8.270 -29.032  -3.171  1.00 64.72           C  
ATOM   1879  C   HIS C  98       8.858 -30.013  -4.181  1.00 64.72           C  
ATOM   1880  CB  HIS C  98       8.030 -27.675  -3.837  1.00 64.72           C  
ATOM   1881  O   HIS C  98       8.186 -30.399  -5.140  1.00 64.72           O  
ATOM   1882  CG  HIS C  98       7.437 -26.654  -2.919  1.00 64.72           C  
ATOM   1883  CD2 HIS C  98       6.206 -26.567  -2.363  1.00 64.72           C  
ATOM   1884  ND1 HIS C  98       8.139 -25.554  -2.478  1.00 64.72           N  
ATOM   1885  CE1 HIS C  98       7.363 -24.832  -1.686  1.00 64.72           C  
ATOM   1886  NE2 HIS C  98       6.184 -25.425  -1.600  1.00 64.72           N  
ATOM   1887  N   GLY C  99      10.041 -30.374  -3.994  1.00 69.37           N  
ATOM   1888  CA  GLY C  99      10.691 -31.314  -4.893  1.00 69.37           C  
ATOM   1889  C   GLY C  99      11.013 -30.717  -6.250  1.00 69.37           C  
ATOM   1890  O   GLY C  99      11.283 -31.446  -7.206  1.00 69.37           O  
ATOM   1891  N   ARG C 100      10.911 -29.461  -6.408  1.00 69.56           N  
ATOM   1892  CA  ARG C 100      11.198 -28.757  -7.653  1.00 69.56           C  
ATOM   1893  C   ARG C 100      12.620 -28.205  -7.655  1.00 69.56           C  
ATOM   1894  CB  ARG C 100      10.195 -27.623  -7.874  1.00 69.56           C  
ATOM   1895  O   ARG C 100      13.226 -28.034  -6.595  1.00 69.56           O  
ATOM   1896  CG  ARG C 100       8.761 -28.095  -8.055  1.00 69.56           C  
ATOM   1897  CD  ARG C 100       8.119 -27.487  -9.294  1.00 69.56           C  
ATOM   1898  NE  ARG C 100       6.824 -28.095  -9.583  1.00 69.56           N  
ATOM   1899  NH1 ARG C 100       6.230 -26.557 -11.201  1.00 69.56           N  
ATOM   1900  NH2 ARG C 100       4.806 -28.271 -10.665  1.00 69.56           N  
ATOM   1901  CZ  ARG C 100       5.956 -27.640 -10.483  1.00 69.56           C  
ATOM   1902  N   PRO C 101      13.163 -27.998  -8.857  1.00 68.62           N  
ATOM   1903  CA  PRO C 101      14.520 -27.454  -8.949  1.00 68.62           C  
ATOM   1904  C   PRO C 101      14.648 -26.076  -8.304  1.00 68.62           C  
ATOM   1905  CB  PRO C 101      14.767 -27.376 -10.457  1.00 68.62           C  
ATOM   1906  O   PRO C 101      13.727 -25.259  -8.396  1.00 68.62           O  
ATOM   1907  CG  PRO C 101      13.683 -28.206 -11.065  1.00 68.62           C  
ATOM   1908  CD  PRO C 101      12.580 -28.362 -10.058  1.00 68.62           C  
ATOM   1909  N   LEU C 102      15.681 -25.964  -7.539  1.00 65.85           N  
ATOM   1910  CA  LEU C 102      15.980 -24.685  -6.904  1.00 65.85           C  
ATOM   1911  C   LEU C 102      16.645 -23.731  -7.891  1.00 65.85           C  
ATOM   1912  CB  LEU C 102      16.884 -24.890  -5.686  1.00 65.85           C  
ATOM   1913  O   LEU C 102      17.873 -23.682  -7.982  1.00 65.85           O  
ATOM   1914  CG  LEU C 102      16.264 -25.626  -4.497  1.00 65.85           C  
ATOM   1915  CD1 LEU C 102      17.343 -26.007  -3.489  1.00 65.85           C  
ATOM   1916  CD2 LEU C 102      15.189 -24.768  -3.839  1.00 65.85           C  
ATOM   1917  N   GLU C 103      15.820 -23.015  -8.664  1.00 64.92           N  
ATOM   1918  CA  GLU C 103      16.354 -22.172  -9.730  1.00 64.92           C  
ATOM   1919  C   GLU C 103      16.271 -20.694  -9.359  1.00 64.92           C  
ATOM   1920  CB  GLU C 103      15.609 -22.429 -11.042  1.00 64.92           C  
ATOM   1921  O   GLU C 103      16.728 -19.833 -10.113  1.00 64.92           O  
ATOM   1922  CG  GLU C 103      15.770 -23.845 -11.574  1.00 64.92           C  
ATOM   1923  CD  GLU C 103      15.002 -24.093 -12.863  1.00 64.92           C  
ATOM   1924  OE1 GLU C 103      15.089 -25.213 -13.415  1.00 64.92           O  
ATOM   1925  OE2 GLU C 103      14.309 -23.159 -13.324  1.00 64.92           O  
ATOM   1926  N   LEU C 104      15.700 -20.406  -8.191  1.00 67.27           N  
ATOM   1927  CA  LEU C 104      15.504 -19.013  -7.805  1.00 67.27           C  
ATOM   1928  C   LEU C 104      16.099 -18.741  -6.428  1.00 67.27           C  
ATOM   1929  CB  LEU C 104      14.015 -18.660  -7.810  1.00 67.27           C  
ATOM   1930  O   LEU C 104      16.317 -19.670  -5.647  1.00 67.27           O  
ATOM   1931  CG  LEU C 104      13.272 -18.870  -9.130  1.00 67.27           C  
ATOM   1932  CD1 LEU C 104      11.767 -18.922  -8.889  1.00 67.27           C  
ATOM   1933  CD2 LEU C 104      13.622 -17.766 -10.122  1.00 67.27           C  
ATOM   1934  N   PHE C 105      16.555 -17.431  -6.227  1.00 61.04           N  
ATOM   1935  CA  PHE C 105      17.073 -16.994  -4.936  1.00 61.04           C  
ATOM   1936  C   PHE C 105      16.202 -15.891  -4.347  1.00 61.04           C  
ATOM   1937  CB  PHE C 105      18.519 -16.505  -5.073  1.00 61.04           C  
ATOM   1938  O   PHE C 105      15.869 -14.923  -5.035  1.00 61.04           O  
ATOM   1939  CG  PHE C 105      19.172 -16.166  -3.760  1.00 61.04           C  
ATOM   1940  CD1 PHE C 105      19.224 -14.851  -3.314  1.00 61.04           C  
ATOM   1941  CD2 PHE C 105      19.733 -17.162  -2.972  1.00 61.04           C  
ATOM   1942  CE1 PHE C 105      19.828 -14.533  -2.099  1.00 61.04           C  
ATOM   1943  CE2 PHE C 105      20.338 -16.852  -1.758  1.00 61.04           C  
ATOM   1944  CZ  PHE C 105      20.386 -15.538  -1.323  1.00 61.04           C  
ATOM   1945  N   CYS C 106      15.747 -16.109  -3.184  1.00 64.38           N  
ATOM   1946  CA  CYS C 106      15.020 -15.080  -2.449  1.00 64.38           C  
ATOM   1947  C   CYS C 106      15.975 -14.216  -1.634  1.00 64.38           C  
ATOM   1948  CB  CYS C 106      13.978 -15.713  -1.529  1.00 64.38           C  
ATOM   1949  O   CYS C 106      16.549 -14.680  -0.647  1.00 64.38           O  
ATOM   1950  SG  CYS C 106      13.032 -14.513  -0.565  1.00 64.38           S  
ATOM   1951  N   ARG C 107      16.154 -13.012  -2.054  1.00 60.26           N  
ATOM   1952  CA  ARG C 107      17.077 -12.109  -1.374  1.00 60.26           C  
ATOM   1953  C   ARG C 107      16.568 -11.754   0.019  1.00 60.26           C  
ATOM   1954  CB  ARG C 107      17.288 -10.836  -2.196  1.00 60.26           C  
ATOM   1955  O   ARG C 107      17.360 -11.554   0.943  1.00 60.26           O  
ATOM   1956  CG  ARG C 107      18.079 -11.053  -3.476  1.00 60.26           C  
ATOM   1957  CD  ARG C 107      18.325  -9.746  -4.216  1.00 60.26           C  
ATOM   1958  NE  ARG C 107      19.006  -9.966  -5.488  1.00 60.26           N  
ATOM   1959  NH1 ARG C 107      18.679  -7.818  -6.272  1.00 60.26           N  
ATOM   1960  NH2 ARG C 107      19.795  -9.354  -7.556  1.00 60.26           N  
ATOM   1961  CZ  ARG C 107      19.158  -9.045  -6.436  1.00 60.26           C  
ATOM   1962  N   THR C 108      15.307 -11.756   0.084  1.00 56.74           N  
ATOM   1963  CA  THR C 108      14.681 -11.403   1.353  1.00 56.74           C  
ATOM   1964  C   THR C 108      14.966 -12.467   2.410  1.00 56.74           C  
ATOM   1965  CB  THR C 108      13.159 -11.226   1.196  1.00 56.74           C  
ATOM   1966  O   THR C 108      15.335 -12.142   3.541  1.00 56.74           O  
ATOM   1967  CG2 THR C 108      12.530 -10.710   2.486  1.00 56.74           C  
ATOM   1968  OG1 THR C 108      12.899 -10.290   0.143  1.00 56.74           O  
ATOM   1969  N   GLU C 109      14.925 -13.648   2.018  1.00 59.33           N  
ATOM   1970  CA  GLU C 109      15.142 -14.753   2.946  1.00 59.33           C  
ATOM   1971  C   GLU C 109      16.582 -15.256   2.878  1.00 59.33           C  
ATOM   1972  CB  GLU C 109      14.171 -15.900   2.655  1.00 59.33           C  
ATOM   1973  O   GLU C 109      17.024 -16.007   3.750  1.00 59.33           O  
ATOM   1974  CG  GLU C 109      12.706 -15.520   2.816  1.00 59.33           C  
ATOM   1975  CD  GLU C 109      12.257 -15.461   4.267  1.00 59.33           C  
ATOM   1976  OE1 GLU C 109      11.230 -14.807   4.559  1.00 59.33           O  
ATOM   1977  OE2 GLU C 109      12.939 -16.073   5.120  1.00 59.33           O  
ATOM   1978  N   GLY C 110      17.289 -14.818   1.837  1.00 58.97           N  
ATOM   1979  CA  GLY C 110      18.660 -15.263   1.643  1.00 58.97           C  
ATOM   1980  C   GLY C 110      18.772 -16.753   1.377  1.00 58.97           C  
ATOM   1981  O   GLY C 110      19.695 -17.408   1.865  1.00 58.97           O  
ATOM   1982  N   ARG C 111      17.783 -17.243   0.650  1.00 64.40           N  
ATOM   1983  CA  ARG C 111      17.819 -18.675   0.370  1.00 64.40           C  
ATOM   1984  C   ARG C 111      17.353 -18.966  -1.053  1.00 64.40           C  
ATOM   1985  CB  ARG C 111      16.952 -19.441   1.372  1.00 64.40           C  
ATOM   1986  O   ARG C 111      16.669 -18.146  -1.668  1.00 64.40           O  
ATOM   1987  CG  ARG C 111      15.466 -19.145   1.254  1.00 64.40           C  
ATOM   1988  CD  ARG C 111      14.653 -19.921   2.280  1.00 64.40           C  
ATOM   1989  NE  ARG C 111      13.218 -19.743   2.077  1.00 64.40           N  
ATOM   1990  NH1 ARG C 111      12.610 -20.618   4.127  1.00 64.40           N  
ATOM   1991  NH2 ARG C 111      11.003 -19.872   2.672  1.00 64.40           N  
ATOM   1992  CZ  ARG C 111      12.280 -20.078   2.959  1.00 64.40           C  
ATOM   1993  N   CYS C 112      17.824 -20.162  -1.543  1.00 67.20           N  
ATOM   1994  CA  CYS C 112      17.361 -20.621  -2.847  1.00 67.20           C  
ATOM   1995  C   CYS C 112      15.928 -21.133  -2.768  1.00 67.20           C  
ATOM   1996  CB  CYS C 112      18.277 -21.721  -3.384  1.00 67.20           C  
ATOM   1997  O   CYS C 112      15.535 -21.737  -1.769  1.00 67.20           O  
ATOM   1998  SG  CYS C 112      19.958 -21.162  -3.735  1.00 67.20           S  
ATOM   1999  N   VAL C 113      15.113 -20.743  -3.759  1.00 71.36           N  
ATOM   2000  CA  VAL C 113      13.712 -21.150  -3.759  1.00 71.36           C  
ATOM   2001  C   VAL C 113      13.339 -21.718  -5.127  1.00 71.36           C  
ATOM   2002  CB  VAL C 113      12.779 -19.973  -3.397  1.00 71.36           C  
ATOM   2003  O   VAL C 113      14.009 -21.440  -6.124  1.00 71.36           O  
ATOM   2004  CG1 VAL C 113      12.975 -19.556  -1.941  1.00 71.36           C  
ATOM   2005  CG2 VAL C 113      13.025 -18.791  -4.333  1.00 71.36           C  
ATOM   2006  N   CYS C 114      12.274 -22.590  -5.052  1.00 65.98           N  
ATOM   2007  CA  CYS C 114      11.755 -23.149  -6.295  1.00 65.98           C  
ATOM   2008  C   CYS C 114      10.578 -22.331  -6.812  1.00 65.98           C  
ATOM   2009  CB  CYS C 114      11.327 -24.602  -6.092  1.00 65.98           C  
ATOM   2010  O   CYS C 114      10.168 -21.357  -6.178  1.00 65.98           O  
ATOM   2011  SG  CYS C 114       9.782 -24.785  -5.175  1.00 65.98           S  
ATOM   2012  N   SER C 115      10.151 -22.714  -8.029  1.00 67.12           N  
ATOM   2013  CA  SER C 115       9.048 -21.994  -8.657  1.00 67.12           C  
ATOM   2014  C   SER C 115       7.805 -22.009  -7.775  1.00 67.12           C  
ATOM   2015  CB  SER C 115       8.722 -22.600 -10.023  1.00 67.12           C  
ATOM   2016  O   SER C 115       7.068 -21.022  -7.714  1.00 67.12           O  
ATOM   2017  OG  SER C 115       8.411 -23.977  -9.901  1.00 67.12           O  
ATOM   2018  N   VAL C 116       7.711 -23.087  -6.951  1.00 64.74           N  
ATOM   2019  CA  VAL C 116       6.536 -23.211  -6.095  1.00 64.74           C  
ATOM   2020  C   VAL C 116       6.704 -22.335  -4.856  1.00 64.74           C  
ATOM   2021  CB  VAL C 116       6.286 -24.678  -5.681  1.00 64.74           C  
ATOM   2022  O   VAL C 116       5.754 -21.686  -4.412  1.00 64.74           O  
ATOM   2023  CG1 VAL C 116       5.086 -24.778  -4.741  1.00 64.74           C  
ATOM   2024  CG2 VAL C 116       6.076 -25.552  -6.916  1.00 64.74           C  
ATOM   2025  N   CYS C 117       7.850 -22.221  -4.333  1.00 66.02           N  
ATOM   2026  CA  CYS C 117       8.134 -21.361  -3.190  1.00 66.02           C  
ATOM   2027  C   CYS C 117       7.814 -19.906  -3.510  1.00 66.02           C  
ATOM   2028  CB  CYS C 117       9.598 -21.491  -2.771  1.00 66.02           C  
ATOM   2029  O   CYS C 117       7.320 -19.171  -2.653  1.00 66.02           O  
ATOM   2030  SG  CYS C 117       9.987 -23.056  -1.958  1.00 66.02           S  
ATOM   2031  N   THR C 118       8.052 -19.550  -4.798  1.00 64.96           N  
ATOM   2032  CA  THR C 118       7.896 -18.160  -5.214  1.00 64.96           C  
ATOM   2033  C   THR C 118       6.423 -17.765  -5.239  1.00 64.96           C  
ATOM   2034  CB  THR C 118       8.520 -17.918  -6.601  1.00 64.96           C  
ATOM   2035  O   THR C 118       6.080 -16.608  -4.985  1.00 64.96           O  
ATOM   2036  CG2 THR C 118      10.008 -18.252  -6.601  1.00 64.96           C  
ATOM   2037  OG1 THR C 118       7.856 -18.744  -7.566  1.00 64.96           O  
ATOM   2038  N   VAL C 119       5.628 -18.741  -5.564  1.00 61.19           N  
ATOM   2039  CA  VAL C 119       4.202 -18.453  -5.671  1.00 61.19           C  
ATOM   2040  C   VAL C 119       3.557 -18.516  -4.288  1.00 61.19           C  
ATOM   2041  CB  VAL C 119       3.495 -19.434  -6.633  1.00 61.19           C  
ATOM   2042  O   VAL C 119       2.610 -17.778  -4.004  1.00 61.19           O  
ATOM   2043  CG1 VAL C 119       2.975 -18.699  -7.867  1.00 61.19           C  
ATOM   2044  CG2 VAL C 119       4.445 -20.559  -7.039  1.00 61.19           C  
ATOM   2045  N   ARG C 120       4.200 -19.285  -3.387  1.00 59.19           N  
ATOM   2046  CA  ARG C 120       3.529 -19.542  -2.117  1.00 59.19           C  
ATOM   2047  C   ARG C 120       4.102 -18.666  -1.007  1.00 59.19           C  
ATOM   2048  CB  ARG C 120       3.650 -21.018  -1.734  1.00 59.19           C  
ATOM   2049  O   ARG C 120       3.359 -18.155  -0.167  1.00 59.19           O  
ATOM   2050  CG  ARG C 120       2.901 -21.959  -2.664  1.00 59.19           C  
ATOM   2051  CD  ARG C 120       2.564 -23.278  -1.981  1.00 59.19           C  
ATOM   2052  NE  ARG C 120       1.830 -24.173  -2.871  1.00 59.19           N  
ATOM   2053  NH1 ARG C 120       1.579 -25.855  -1.307  1.00 59.19           N  
ATOM   2054  NH2 ARG C 120       0.723 -26.109  -3.419  1.00 59.19           N  
ATOM   2055  CZ  ARG C 120       1.379 -25.377  -2.530  1.00 59.19           C  
ATOM   2056  N   GLU C 121       5.464 -18.558  -1.069  1.00 59.64           N  
ATOM   2057  CA  GLU C 121       6.068 -17.986   0.131  1.00 59.64           C  
ATOM   2058  C   GLU C 121       6.827 -16.702  -0.191  1.00 59.64           C  
ATOM   2059  CB  GLU C 121       7.003 -18.998   0.797  1.00 59.64           C  
ATOM   2060  O   GLU C 121       6.985 -15.835   0.671  1.00 59.64           O  
ATOM   2061  CG  GLU C 121       6.298 -20.248   1.303  1.00 59.64           C  
ATOM   2062  CD  GLU C 121       7.257 -21.342   1.743  1.00 59.64           C  
ATOM   2063  OE1 GLU C 121       6.870 -22.533   1.725  1.00 59.64           O  
ATOM   2064  OE2 GLU C 121       8.405 -21.006   2.110  1.00 59.64           O  
ATOM   2065  N   CYS C 122       7.257 -16.560  -1.465  1.00 61.15           N  
ATOM   2066  CA  CYS C 122       8.175 -15.468  -1.774  1.00 61.15           C  
ATOM   2067  C   CYS C 122       7.555 -14.502  -2.776  1.00 61.15           C  
ATOM   2068  CB  CYS C 122       9.491 -16.015  -2.325  1.00 61.15           C  
ATOM   2069  O   CYS C 122       8.259 -13.931  -3.611  1.00 61.15           O  
ATOM   2070  SG  CYS C 122      10.419 -17.011  -1.139  1.00 61.15           S  
ATOM   2071  N   ARG C 123       6.272 -14.382  -2.796  1.00 59.70           N  
ATOM   2072  CA  ARG C 123       5.577 -13.585  -3.802  1.00 59.70           C  
ATOM   2073  C   ARG C 123       6.045 -12.134  -3.771  1.00 59.70           C  
ATOM   2074  CB  ARG C 123       4.063 -13.652  -3.590  1.00 59.70           C  
ATOM   2075  O   ARG C 123       6.237 -11.516  -4.821  1.00 59.70           O  
ATOM   2076  CG  ARG C 123       3.375 -14.739  -4.400  1.00 59.70           C  
ATOM   2077  CD  ARG C 123       1.892 -14.836  -4.068  1.00 59.70           C  
ATOM   2078  NE  ARG C 123       1.078 -14.073  -5.009  1.00 59.70           N  
ATOM   2079  NH1 ARG C 123      -0.927 -15.025  -4.366  1.00 59.70           N  
ATOM   2080  NH2 ARG C 123      -0.885 -13.436  -6.018  1.00 59.70           N  
ATOM   2081  CZ  ARG C 123      -0.243 -14.180  -5.129  1.00 59.70           C  
ATOM   2082  N   LEU C 124       6.343 -11.669  -2.586  1.00 56.19           N  
ATOM   2083  CA  LEU C 124       6.689 -10.255  -2.494  1.00 56.19           C  
ATOM   2084  C   LEU C 124       8.158 -10.077  -2.127  1.00 56.19           C  
ATOM   2085  CB  LEU C 124       5.804  -9.553  -1.460  1.00 56.19           C  
ATOM   2086  O   LEU C 124       8.594  -8.968  -1.809  1.00 56.19           O  
ATOM   2087  CG  LEU C 124       4.306  -9.515  -1.764  1.00 56.19           C  
ATOM   2088  CD1 LEU C 124       3.534  -8.984  -0.561  1.00 56.19           C  
ATOM   2089  CD2 LEU C 124       4.032  -8.664  -2.999  1.00 56.19           C  
ATOM   2090  N   HIS C 125       8.790 -11.204  -2.086  1.00 61.66           N  
ATOM   2091  CA  HIS C 125      10.217 -11.134  -1.793  1.00 61.66           C  
ATOM   2092  C   HIS C 125      11.016 -10.761  -3.037  1.00 61.66           C  
ATOM   2093  CB  HIS C 125      10.714 -12.466  -1.230  1.00 61.66           C  
ATOM   2094  O   HIS C 125      10.556 -10.970  -4.162  1.00 61.66           O  
ATOM   2095  CG  HIS C 125      10.169 -12.785   0.126  1.00 61.66           C  
ATOM   2096  CD2 HIS C 125       9.397 -12.058   0.967  1.00 61.66           C  
ATOM   2097  ND1 HIS C 125      10.408 -13.985   0.761  1.00 61.66           N  
ATOM   2098  CE1 HIS C 125       9.804 -13.981   1.938  1.00 61.66           C  
ATOM   2099  NE2 HIS C 125       9.184 -12.823   2.087  1.00 61.66           N  
ATOM   2100  N   GLU C 126      12.088 -10.060  -2.692  1.00 55.98           N  
ATOM   2101  CA  GLU C 126      13.029  -9.814  -3.781  1.00 55.98           C  
ATOM   2102  C   GLU C 126      13.703 -11.107  -4.230  1.00 55.98           C  
ATOM   2103  CB  GLU C 126      14.085  -8.790  -3.358  1.00 55.98           C  
ATOM   2104  O   GLU C 126      14.342 -11.792  -3.428  1.00 55.98           O  
ATOM   2105  CG  GLU C 126      14.760  -8.085  -4.526  1.00 55.98           C  
ATOM   2106  CD  GLU C 126      15.791  -7.056  -4.091  1.00 55.98           C  
ATOM   2107  OE1 GLU C 126      16.384  -6.384  -4.965  1.00 55.98           O  
ATOM   2108  OE2 GLU C 126      16.008  -6.921  -2.866  1.00 55.98           O  
ATOM   2109  N   ARG C 127      13.329 -11.517  -5.474  1.00 60.04           N  
ATOM   2110  CA  ARG C 127      13.864 -12.777  -5.978  1.00 60.04           C  
ATOM   2111  C   ARG C 127      14.761 -12.545  -7.190  1.00 60.04           C  
ATOM   2112  CB  ARG C 127      12.729 -13.736  -6.343  1.00 60.04           C  
ATOM   2113  O   ARG C 127      14.620 -11.540  -7.890  1.00 60.04           O  
ATOM   2114  CG  ARG C 127      11.824 -14.092  -5.175  1.00 60.04           C  
ATOM   2115  CD  ARG C 127      10.634 -14.932  -5.618  1.00 60.04           C  
ATOM   2116  NE  ARG C 127       9.520 -14.827  -4.680  1.00 60.04           N  
ATOM   2117  NH1 ARG C 127       7.875 -15.030  -6.289  1.00 60.04           N  
ATOM   2118  NH2 ARG C 127       7.303 -14.770  -4.085  1.00 60.04           N  
ATOM   2119  CZ  ARG C 127       8.236 -14.876  -5.020  1.00 60.04           C  
ATOM   2120  N   ALA C 128      15.729 -13.327  -7.231  1.00 55.27           N  
ATOM   2121  CA  ALA C 128      16.638 -13.296  -8.374  1.00 55.27           C  
ATOM   2122  C   ALA C 128      16.873 -14.699  -8.926  1.00 55.27           C  
ATOM   2123  CB  ALA C 128      17.966 -12.653  -7.981  1.00 55.27           C  
ATOM   2124  O   ALA C 128      16.627 -15.693  -8.238  1.00 55.27           O  
ATOM   2125  N   LEU C 129      17.158 -14.735 -10.232  1.00 62.17           N  
ATOM   2126  CA  LEU C 129      17.614 -16.006 -10.784  1.00 62.17           C  
ATOM   2127  C   LEU C 129      18.904 -16.459 -10.109  1.00 62.17           C  
ATOM   2128  CB  LEU C 129      17.828 -15.889 -12.295  1.00 62.17           C  
ATOM   2129  O   LEU C 129      19.788 -15.643  -9.838  1.00 62.17           O  
ATOM   2130  CG  LEU C 129      16.573 -15.670 -13.142  1.00 62.17           C  
ATOM   2131  CD1 LEU C 129      16.957 -15.311 -14.574  1.00 62.17           C  
ATOM   2132  CD2 LEU C 129      15.687 -16.910 -13.116  1.00 62.17           C  
ATOM   2133  N   LEU C 130      18.940 -17.723  -9.749  1.00 59.08           N  
ATOM   2134  CA  LEU C 130      20.080 -18.249  -9.005  1.00 59.08           C  
ATOM   2135  C   LEU C 130      21.389 -17.925  -9.717  1.00 59.08           C  
ATOM   2136  CB  LEU C 130      19.947 -19.763  -8.820  1.00 59.08           C  
ATOM   2137  O   LEU C 130      22.370 -17.540  -9.076  1.00 59.08           O  
ATOM   2138  CG  LEU C 130      20.668 -20.364  -7.613  1.00 59.08           C  
ATOM   2139  CD1 LEU C 130      19.892 -20.073  -6.333  1.00 59.08           C  
ATOM   2140  CD2 LEU C 130      20.861 -21.866  -7.798  1.00 59.08           C  
ATOM   2141  N   ASP C 131      21.349 -18.098 -11.052  1.00 54.09           N  
ATOM   2142  CA  ASP C 131      22.582 -17.853 -11.795  1.00 54.09           C  
ATOM   2143  C   ASP C 131      22.998 -16.387 -11.700  1.00 54.09           C  
ATOM   2144  CB  ASP C 131      22.415 -18.259 -13.261  1.00 54.09           C  
ATOM   2145  O   ASP C 131      24.183 -16.081 -11.554  1.00 54.09           O  
ATOM   2146  CG  ASP C 131      22.348 -19.764 -13.455  1.00 54.09           C  
ATOM   2147  OD1 ASP C 131      22.867 -20.513 -12.600  1.00 54.09           O  
ATOM   2148  OD2 ASP C 131      21.774 -20.204 -14.475  1.00 54.09           O  
ATOM   2149  N   ALA C 132      22.062 -15.516 -11.753  1.00 52.23           N  
ATOM   2150  CA  ALA C 132      22.340 -14.084 -11.661  1.00 52.23           C  
ATOM   2151  C   ALA C 132      22.840 -13.711 -10.268  1.00 52.23           C  
ATOM   2152  CB  ALA C 132      21.091 -13.277 -12.009  1.00 52.23           C  
ATOM   2153  O   ALA C 132      23.761 -12.903 -10.128  1.00 52.23           O  
ATOM   2154  N   GLU C 133      22.236 -14.279  -9.261  1.00 52.49           N  
ATOM   2155  CA  GLU C 133      22.630 -14.006  -7.882  1.00 52.49           C  
ATOM   2156  C   GLU C 133      24.037 -14.526  -7.597  1.00 52.49           C  
ATOM   2157  CB  GLU C 133      21.631 -14.629  -6.904  1.00 52.49           C  
ATOM   2158  O   GLU C 133      24.809 -13.883  -6.884  1.00 52.49           O  
ATOM   2159  CG  GLU C 133      20.508 -13.689  -6.491  1.00 52.49           C  
ATOM   2160  CD  GLU C 133      21.005 -12.417  -5.822  1.00 52.49           C  
ATOM   2161  OE1 GLU C 133      20.455 -11.328  -6.103  1.00 52.49           O  
ATOM   2162  OE2 GLU C 133      21.953 -12.511  -5.010  1.00 52.49           O  
ATOM   2163  N   ARG C 134      24.316 -15.675  -8.166  1.00 52.74           N  
ATOM   2164  CA  ARG C 134      25.652 -16.242  -8.011  1.00 52.74           C  
ATOM   2165  C   ARG C 134      26.709 -15.330  -8.625  1.00 52.74           C  
ATOM   2166  CB  ARG C 134      25.725 -17.631  -8.649  1.00 52.74           C  
ATOM   2167  O   ARG C 134      27.745 -15.070  -8.011  1.00 52.74           O  
ATOM   2168  CG  ARG C 134      26.733 -18.559  -7.992  1.00 52.74           C  
ATOM   2169  CD  ARG C 134      26.719 -19.945  -8.622  1.00 52.74           C  
ATOM   2170  NE  ARG C 134      28.015 -20.286  -9.203  1.00 52.74           N  
ATOM   2171  NH1 ARG C 134      27.302 -22.272 -10.144  1.00 52.74           N  
ATOM   2172  NH2 ARG C 134      29.478 -21.595 -10.395  1.00 52.74           N  
ATOM   2173  CZ  ARG C 134      28.262 -21.383  -9.913  1.00 52.74           C  
ATOM   2174  N   LEU C 135      26.414 -14.828  -9.830  1.00 53.87           N  
ATOM   2175  CA  LEU C 135      27.353 -13.947 -10.516  1.00 53.87           C  
ATOM   2176  C   LEU C 135      27.559 -12.656  -9.732  1.00 53.87           C  
ATOM   2177  CB  LEU C 135      26.855 -13.627 -11.927  1.00 53.87           C  
ATOM   2178  O   LEU C 135      28.681 -12.154  -9.637  1.00 53.87           O  
ATOM   2179  CG  LEU C 135      27.891 -13.715 -13.048  1.00 53.87           C  
ATOM   2180  CD1 LEU C 135      28.290 -15.167 -13.289  1.00 53.87           C  
ATOM   2181  CD2 LEU C 135      27.351 -13.084 -14.327  1.00 53.87           C  
ATOM   2182  N   LYS C 136      26.536 -12.115  -9.160  1.00 53.12           N  
ATOM   2183  CA  LYS C 136      26.598 -10.890  -8.368  1.00 53.12           C  
ATOM   2184  C   LYS C 136      27.443 -11.088  -7.113  1.00 53.12           C  
ATOM   2185  CB  LYS C 136      25.191 -10.428  -7.985  1.00 53.12           C  
ATOM   2186  O   LYS C 136      28.265 -10.236  -6.771  1.00 53.12           O  
ATOM   2187  CG  LYS C 136      25.133  -9.007  -7.442  1.00 53.12           C  
ATOM   2188  CD  LYS C 136      23.700  -8.577  -7.154  1.00 53.12           C  
ATOM   2189  CE  LYS C 136      23.646  -7.184  -6.541  1.00 53.12           C  
ATOM   2190  NZ  LYS C 136      22.241  -6.733  -6.315  1.00 53.12           N  
ATOM   2191  N   ARG C 137      27.301 -12.160  -6.439  1.00 50.41           N  
ATOM   2192  CA  ARG C 137      28.029 -12.434  -5.204  1.00 50.41           C  
ATOM   2193  C   ARG C 137      29.511 -12.664  -5.482  1.00 50.41           C  
ATOM   2194  CB  ARG C 137      27.435 -13.650  -4.489  1.00 50.41           C  
ATOM   2195  O   ARG C 137      30.367 -12.215  -4.717  1.00 50.41           O  
ATOM   2196  CG  ARG C 137      26.200 -13.335  -3.660  1.00 50.41           C  
ATOM   2197  CD  ARG C 137      25.831 -14.488  -2.737  1.00 50.41           C  
ATOM   2198  NE  ARG C 137      24.629 -14.194  -1.962  1.00 50.41           N  
ATOM   2199  NH1 ARG C 137      24.788 -16.065  -0.617  1.00 50.41           N  
ATOM   2200  NH2 ARG C 137      23.058 -14.589  -0.334  1.00 50.41           N  
ATOM   2201  CZ  ARG C 137      24.161 -14.950  -0.973  1.00 50.41           C  
ATOM   2202  N   GLU C 138      29.804 -13.313  -6.612  1.00 50.77           N  
ATOM   2203  CA  GLU C 138      31.192 -13.525  -7.010  1.00 50.77           C  
ATOM   2204  C   GLU C 138      31.880 -12.204  -7.342  1.00 50.77           C  
ATOM   2205  CB  GLU C 138      31.268 -14.473  -8.210  1.00 50.77           C  
ATOM   2206  O   GLU C 138      33.042 -11.997  -6.987  1.00 50.77           O  
ATOM   2207  CG  GLU C 138      31.140 -15.944  -7.841  1.00 50.77           C  
ATOM   2208  CD  GLU C 138      31.247 -16.875  -9.038  1.00 50.77           C  
ATOM   2209  OE1 GLU C 138      31.382 -18.104  -8.841  1.00 50.77           O  
ATOM   2210  OE2 GLU C 138      31.196 -16.371 -10.182  1.00 50.77           O  
ATOM   2211  N   ALA C 139      31.155 -11.292  -7.950  1.00 55.46           N  
ATOM   2212  CA  ALA C 139      31.700  -9.983  -8.300  1.00 55.46           C  
ATOM   2213  C   ALA C 139      31.984  -9.155  -7.050  1.00 55.46           C  
ATOM   2214  CB  ALA C 139      30.740  -9.236  -9.223  1.00 55.46           C  
ATOM   2215  O   ALA C 139      33.002  -8.463  -6.974  1.00 55.46           O  
ATOM   2216  N   GLN C 140      31.111  -9.232  -6.109  1.00 49.30           N  
ATOM   2217  CA  GLN C 140      31.271  -8.498  -4.858  1.00 49.30           C  
ATOM   2218  C   GLN C 140      32.481  -9.002  -4.076  1.00 49.30           C  
ATOM   2219  CB  GLN C 140      30.008  -8.614  -4.002  1.00 49.30           C  
ATOM   2220  O   GLN C 140      33.213  -8.210  -3.478  1.00 49.30           O  
ATOM   2221  CG  GLN C 140      28.862  -7.730  -4.474  1.00 49.30           C  
ATOM   2222  CD  GLN C 140      27.608  -7.897  -3.637  1.00 49.30           C  
ATOM   2223  NE2 GLN C 140      26.775  -6.863  -3.604  1.00 49.30           N  
ATOM   2224  OE1 GLN C 140      27.389  -8.948  -3.026  1.00 49.30           O  
ATOM   2225  N   LEU C 141      32.640 -10.309  -4.089  1.00 49.19           N  
ATOM   2226  CA  LEU C 141      33.773 -10.913  -3.396  1.00 49.19           C  
ATOM   2227  C   LEU C 141      35.088 -10.520  -4.061  1.00 49.19           C  
ATOM   2228  CB  LEU C 141      33.636 -12.437  -3.372  1.00 49.19           C  
ATOM   2229  O   LEU C 141      36.063 -10.201  -3.377  1.00 49.19           O  
ATOM   2230  CG  LEU C 141      33.010 -13.041  -2.113  1.00 49.19           C  
ATOM   2231  CD1 LEU C 141      32.050 -14.166  -2.486  1.00 49.19           C  
ATOM   2232  CD2 LEU C 141      34.094 -13.547  -1.167  1.00 49.19           C  
ATOM   2233  N   ARG C 142      35.167 -10.489  -5.385  1.00 54.84           N  
ATOM   2234  CA  ARG C 142      36.363 -10.104  -6.128  1.00 54.84           C  
ATOM   2235  C   ARG C 142      36.713  -8.640  -5.881  1.00 54.84           C  
ATOM   2236  CB  ARG C 142      36.169 -10.351  -7.626  1.00 54.84           C  
ATOM   2237  O   ARG C 142      37.888  -8.292  -5.749  1.00 54.84           O  
ATOM   2238  CG  ARG C 142      36.675 -11.705  -8.097  1.00 54.84           C  
ATOM   2239  CD  ARG C 142      36.549 -11.860  -9.606  1.00 54.84           C  
ATOM   2240  NE  ARG C 142      36.687 -13.254 -10.018  1.00 54.84           N  
ATOM   2241  NH1 ARG C 142      36.237 -12.855 -12.249  1.00 54.84           N  
ATOM   2242  NH2 ARG C 142      36.685 -14.984 -11.528  1.00 54.84           N  
ATOM   2243  CZ  ARG C 142      36.536 -13.694 -11.264  1.00 54.84           C  
ATOM   2244  N   ALA C 143      35.699  -7.796  -5.777  1.00 55.77           N  
ATOM   2245  CA  ALA C 143      35.903  -6.367  -5.548  1.00 55.77           C  
ATOM   2246  C   ALA C 143      36.464  -6.110  -4.152  1.00 55.77           C  
ATOM   2247  CB  ALA C 143      34.594  -5.605  -5.741  1.00 55.77           C  
ATOM   2248  O   ALA C 143      37.292  -5.216  -3.964  1.00 55.77           O  
ATOM   2249  N   SER C 144      35.988  -6.804  -3.234  1.00 49.97           N  
ATOM   2250  CA  SER C 144      36.433  -6.644  -1.854  1.00 49.97           C  
ATOM   2251  C   SER C 144      37.876  -7.106  -1.681  1.00 49.97           C  
ATOM   2252  CB  SER C 144      35.523  -7.421  -0.902  1.00 49.97           C  
ATOM   2253  O   SER C 144      38.619  -6.549  -0.871  1.00 49.97           O  
ATOM   2254  OG  SER C 144      34.542  -8.147  -1.625  1.00 49.97           O  
ATOM   2255  N   LEU C 145      38.282  -8.112  -2.489  1.00 49.53           N  
ATOM   2256  CA  LEU C 145      39.641  -8.640  -2.415  1.00 49.53           C  
ATOM   2257  C   LEU C 145      40.635  -7.669  -3.043  1.00 49.53           C  
ATOM   2258  CB  LEU C 145      39.726  -9.999  -3.113  1.00 49.53           C  
ATOM   2259  O   LEU C 145      41.767  -7.540  -2.569  1.00 49.53           O  
ATOM   2260  CG  LEU C 145      39.135 -11.189  -2.355  1.00 49.53           C  
ATOM   2261  CD1 LEU C 145      39.118 -12.428  -3.244  1.00 49.53           C  
ATOM   2262  CD2 LEU C 145      39.923 -11.453  -1.076  1.00 49.53           C  
ATOM   2263  N   GLU C 146      40.262  -6.902  -4.051  1.00 52.19           N  
ATOM   2264  CA  GLU C 146      41.144  -5.951  -4.722  1.00 52.19           C  
ATOM   2265  C   GLU C 146      41.392  -4.721  -3.854  1.00 52.19           C  
ATOM   2266  CB  GLU C 146      40.556  -5.533  -6.072  1.00 52.19           C  
ATOM   2267  O   GLU C 146      42.479  -4.140  -3.887  1.00 52.19           O  
ATOM   2268  CG  GLU C 146      41.444  -5.868  -7.261  1.00 52.19           C  
ATOM   2269  CD  GLU C 146      40.695  -6.544  -8.398  1.00 52.19           C  
ATOM   2270  OE1 GLU C 146      41.242  -6.626  -9.521  1.00 52.19           O  
ATOM   2271  OE2 GLU C 146      39.551  -6.994  -8.164  1.00 52.19           O  
ATOM   2272  N   VAL C 147      40.457  -4.315  -2.981  1.00 47.64           N  
ATOM   2273  CA  VAL C 147      40.595  -3.135  -2.134  1.00 47.64           C  
ATOM   2274  C   VAL C 147      41.569  -3.428  -0.995  1.00 47.64           C  
ATOM   2275  CB  VAL C 147      39.231  -2.682  -1.565  1.00 47.64           C  
ATOM   2276  O   VAL C 147      42.346  -2.557  -0.596  1.00 47.64           O  
ATOM   2277  CG1 VAL C 147      39.419  -1.573  -0.532  1.00 47.64           C  
ATOM   2278  CG2 VAL C 147      38.312  -2.216  -2.693  1.00 47.64           C  
ATOM   2279  N   THR C 148      41.689  -4.616  -0.626  1.00 47.72           N  
ATOM   2280  CA  THR C 148      42.572  -4.937   0.489  1.00 47.72           C  
ATOM   2281  C   THR C 148      44.027  -4.981   0.032  1.00 47.72           C  
ATOM   2282  CB  THR C 148      42.193  -6.285   1.132  1.00 47.72           C  
ATOM   2283  O   THR C 148      44.938  -4.707   0.816  1.00 47.72           O  
ATOM   2284  CG2 THR C 148      41.732  -6.096   2.573  1.00 47.72           C  
ATOM   2285  OG1 THR C 148      41.133  -6.885   0.378  1.00 47.72           O  
ATOM   2286  N   GLN C 149      44.273  -5.134  -1.264  1.00 43.58           N  
ATOM   2287  CA  GLN C 149      45.646  -5.223  -1.748  1.00 43.58           C  
ATOM   2288  C   GLN C 149      46.212  -3.839  -2.056  1.00 43.58           C  
ATOM   2289  CB  GLN C 149      45.721  -6.109  -2.993  1.00 43.58           C  
ATOM   2290  O   GLN C 149      47.430  -3.652  -2.081  1.00 43.58           O  
ATOM   2291  CG  GLN C 149      45.951  -7.583  -2.685  1.00 43.58           C  
ATOM   2292  CD  GLN C 149      46.140  -8.421  -3.936  1.00 43.58           C  
ATOM   2293  NE2 GLN C 149      45.609  -9.639  -3.919  1.00 43.58           N  
ATOM   2294  OE1 GLN C 149      46.757  -7.977  -4.909  1.00 43.58           O  
ATOM   2295  N   GLN C 150      45.379  -2.751  -1.940  1.00 31.94           N  
ATOM   2296  CA  GLN C 150      45.955  -1.416  -2.055  1.00 31.94           C  
ATOM   2297  C   GLN C 150      46.212  -0.807  -0.679  1.00 31.94           C  
ATOM   2298  CB  GLN C 150      45.038  -0.503  -2.870  1.00 31.94           C  
ATOM   2299  O   GLN C 150      47.213  -0.116  -0.478  1.00 31.94           O  
ATOM   2300  CG  GLN C 150      45.320  -0.524  -4.366  1.00 31.94           C  
ATOM   2301  CD  GLN C 150      44.340   0.319  -5.160  1.00 31.94           C  
ATOM   2302  NE2 GLN C 150      44.745   1.539  -5.497  1.00 31.94           N  
ATOM   2303  OE1 GLN C 150      43.228  -0.122  -5.469  1.00 31.94           O  
TER    2304      GLN C 150                                                      
ENDMDL                                                                          
END                                                                             
