# Supplementary material for: Structure and activation of the RING E3 ubiquitin ligase TRIM72 on the membrane
Source: Nat Struct Mol Biol. 2023 Sep 28;30(11):1695–706. doi: 10.1038/s41594-023-01111-7 (PMC10643145; doi:10.1038/s41594-023-01111-7)
Supplement: Supplementary file 5 — Predicted structures of the RING domain of 60 TRIM proteins. [file 41594_2023_1111_MOESM5_ESM.zip › R67_200_f4902_unrelaxed_rank_1_model_2.pdb]

MODEL     1                                                                     
ATOM      1  N   MET B   1      11.960  15.627   1.579  1.00 81.46           N  
ATOM      2  CA  MET B   1      11.503  14.400   2.225  1.00 81.46           C  
ATOM      3  C   MET B   1      10.209  14.640   2.995  1.00 81.46           C  
ATOM      4  CB  MET B   1      12.578  13.854   3.166  1.00 81.46           C  
ATOM      5  O   MET B   1       9.351  13.758   3.066  1.00 81.46           O  
ATOM      6  CG  MET B   1      12.214  12.525   3.807  1.00 81.46           C  
ATOM      7  SD  MET B   1      13.428  12.003   5.081  1.00 81.46           S  
ATOM      8  CE  MET B   1      14.586  11.060   4.051  1.00 81.46           C  
ATOM      9  N   GLU B   2       9.814  15.834   3.249  1.00 90.47           N  
ATOM     10  CA  GLU B   2       8.673  16.140   4.106  1.00 90.47           C  
ATOM     11  C   GLU B   2       7.368  16.127   3.314  1.00 90.47           C  
ATOM     12  CB  GLU B   2       8.861  17.498   4.787  1.00 90.47           C  
ATOM     13  O   GLU B   2       6.340  15.663   3.809  1.00 90.47           O  
ATOM     14  CG  GLU B   2       7.781  17.830   5.807  1.00 90.47           C  
ATOM     15  CD  GLU B   2       8.033  19.135   6.545  1.00 90.47           C  
ATOM     16  OE1 GLU B   2       7.232  19.491   7.439  1.00 90.47           O  
ATOM     17  OE2 GLU B   2       9.039  19.807   6.226  1.00 90.47           O  
ATOM     18  N   GLU B   3       7.426  16.414   2.050  1.00 96.17           N  
ATOM     19  CA  GLU B   3       6.210  16.509   1.248  1.00 96.17           C  
ATOM     20  C   GLU B   3       5.602  15.131   1.002  1.00 96.17           C  
ATOM     21  CB  GLU B   3       6.498  17.202  -0.086  1.00 96.17           C  
ATOM     22  O   GLU B   3       4.378  14.985   0.963  1.00 96.17           O  
ATOM     23  CG  GLU B   3       6.838  18.679   0.049  1.00 96.17           C  
ATOM     24  CD  GLU B   3       5.735  19.491   0.709  1.00 96.17           C  
ATOM     25  OE1 GLU B   3       6.044  20.352   1.565  1.00 96.17           O  
ATOM     26  OE2 GLU B   3       4.553  19.264   0.369  1.00 96.17           O  
ATOM     27  N   GLU B   4       6.373  14.146   0.905  1.00 97.91           N  
ATOM     28  CA  GLU B   4       5.903  12.791   0.628  1.00 97.91           C  
ATOM     29  C   GLU B   4       5.257  12.168   1.862  1.00 97.91           C  
ATOM     30  CB  GLU B   4       7.056  11.912   0.137  1.00 97.91           C  
ATOM     31  O   GLU B   4       4.513  11.191   1.753  1.00 97.91           O  
ATOM     32  CG  GLU B   4       7.596  12.311  -1.229  1.00 97.91           C  
ATOM     33  CD  GLU B   4       8.621  13.432  -1.165  1.00 97.91           C  
ATOM     34  OE1 GLU B   4       9.059  13.917  -2.233  1.00 97.91           O  
ATOM     35  OE2 GLU B   4       8.991  13.828  -0.037  1.00 97.91           O  
ATOM     36  N   LEU B   5       5.521  12.823   2.973  1.00 98.45           N  
ATOM     37  CA  LEU B   5       5.070  12.234   4.229  1.00 98.45           C  
ATOM     38  C   LEU B   5       3.818  12.938   4.741  1.00 98.45           C  
ATOM     39  CB  LEU B   5       6.179  12.308   5.283  1.00 98.45           C  
ATOM     40  O   LEU B   5       3.379  12.692   5.867  1.00 98.45           O  
ATOM     41  CG  LEU B   5       7.491  11.604   4.937  1.00 98.45           C  
ATOM     42  CD1 LEU B   5       8.479  11.726   6.092  1.00 98.45           C  
ATOM     43  CD2 LEU B   5       7.239  10.139   4.595  1.00 98.45           C  
ATOM     44  N   LYS B   6       3.219  13.773   3.889  1.00 98.86           N  
ATOM     45  CA  LYS B   6       2.046  14.538   4.303  1.00 98.86           C  
ATOM     46  C   LYS B   6       0.771  13.960   3.696  1.00 98.86           C  
ATOM     47  CB  LYS B   6       2.195  16.007   3.908  1.00 98.86           C  
ATOM     48  O   LYS B   6       0.740  13.617   2.512  1.00 98.86           O  
ATOM     49  CG  LYS B   6       3.207  16.774   4.747  1.00 98.86           C  
ATOM     50  CD  LYS B   6       3.293  18.235   4.322  1.00 98.86           C  
ATOM     51  CE  LYS B   6       4.305  19.003   5.160  1.00 98.86           C  
ATOM     52  NZ  LYS B   6       4.436  20.421   4.709  1.00 98.86           N  
ATOM     53  N   CYS B   7      -0.253  13.872   4.477  1.00 98.88           N  
ATOM     54  CA  CYS B   7      -1.582  13.475   4.025  1.00 98.88           C  
ATOM     55  C   CYS B   7      -2.180  14.527   3.099  1.00 98.88           C  
ATOM     56  CB  CYS B   7      -2.509  13.248   5.219  1.00 98.88           C  
ATOM     57  O   CYS B   7      -2.148  15.720   3.405  1.00 98.88           O  
ATOM     58  SG  CYS B   7      -4.194  12.793   4.757  1.00 98.88           S  
ATOM     59  N   PRO B   8      -2.758  14.120   1.906  1.00 98.80           N  
ATOM     60  CA  PRO B   8      -3.315  15.080   0.951  1.00 98.80           C  
ATOM     61  C   PRO B   8      -4.593  15.744   1.460  1.00 98.80           C  
ATOM     62  CB  PRO B   8      -3.600  14.224  -0.285  1.00 98.80           C  
ATOM     63  O   PRO B   8      -5.041  16.745   0.894  1.00 98.80           O  
ATOM     64  CG  PRO B   8      -3.797  12.841   0.246  1.00 98.80           C  
ATOM     65  CD  PRO B   8      -2.899  12.653   1.435  1.00 98.80           C  
ATOM     66  N   VAL B   9      -5.161  15.232   2.513  1.00 98.85           N  
ATOM     67  CA  VAL B   9      -6.413  15.776   3.028  1.00 98.85           C  
ATOM     68  C   VAL B   9      -6.122  16.770   4.150  1.00 98.85           C  
ATOM     69  CB  VAL B   9      -7.350  14.658   3.538  1.00 98.85           C  
ATOM     70  O   VAL B   9      -6.485  17.945   4.056  1.00 98.85           O  
ATOM     71  CG1 VAL B   9      -8.654  15.248   4.072  1.00 98.85           C  
ATOM     72  CG2 VAL B   9      -7.633  13.651   2.424  1.00 98.85           C  
ATOM     73  N   CYS B  10      -5.336  16.426   5.182  1.00 98.70           N  
ATOM     74  CA  CYS B  10      -5.121  17.296   6.333  1.00 98.70           C  
ATOM     75  C   CYS B  10      -3.826  18.085   6.186  1.00 98.70           C  
ATOM     76  CB  CYS B  10      -5.088  16.479   7.624  1.00 98.70           C  
ATOM     77  O   CYS B  10      -3.620  19.083   6.878  1.00 98.70           O  
ATOM     78  SG  CYS B  10      -3.639  15.410   7.772  1.00 98.70           S  
ATOM     79  N   GLY B  11      -2.962  17.720   5.379  1.00 98.45           N  
ATOM     80  CA  GLY B  11      -1.730  18.449   5.125  1.00 98.45           C  
ATOM     81  C   GLY B  11      -0.671  18.218   6.187  1.00 98.45           C  
ATOM     82  O   GLY B  11       0.414  18.800   6.126  1.00 98.45           O  
ATOM     83  N   SER B  12      -0.915  17.350   7.189  1.00 98.45           N  
ATOM     84  CA  SER B  12       0.038  16.996   8.236  1.00 98.45           C  
ATOM     85  C   SER B  12       0.710  15.659   7.943  1.00 98.45           C  
ATOM     86  CB  SER B  12      -0.657  16.940   9.597  1.00 98.45           C  
ATOM     87  O   SER B  12       0.351  14.976   6.982  1.00 98.45           O  
ATOM     88  OG  SER B  12      -1.321  18.161   9.874  1.00 98.45           O  
ATOM     89  N   LEU B  13       1.709  15.324   8.700  1.00 98.70           N  
ATOM     90  CA  LEU B  13       2.319  14.005   8.574  1.00 98.70           C  
ATOM     91  C   LEU B  13       1.285  12.905   8.790  1.00 98.70           C  
ATOM     92  CB  LEU B  13       3.466  13.847   9.574  1.00 98.70           C  
ATOM     93  O   LEU B  13       0.411  13.029   9.652  1.00 98.70           O  
ATOM     94  CG  LEU B  13       4.690  14.737   9.349  1.00 98.70           C  
ATOM     95  CD1 LEU B  13       5.698  14.548  10.478  1.00 98.70           C  
ATOM     96  CD2 LEU B  13       5.329  14.435   7.998  1.00 98.70           C  
ATOM     97  N   PHE B  14       1.414  11.869   8.016  1.00 98.80           N  
ATOM     98  CA  PHE B  14       0.454  10.772   8.054  1.00 98.80           C  
ATOM     99  C   PHE B  14       0.277  10.257   9.477  1.00 98.80           C  
ATOM    100  CB  PHE B  14       0.902   9.631   7.135  1.00 98.80           C  
ATOM    101  O   PHE B  14       1.252  10.125  10.221  1.00 98.80           O  
ATOM    102  CG  PHE B  14       0.494   9.815   5.698  1.00 98.80           C  
ATOM    103  CD1 PHE B  14      -0.829   9.645   5.309  1.00 98.80           C  
ATOM    104  CD2 PHE B  14       1.435  10.157   4.735  1.00 98.80           C  
ATOM    105  CE1 PHE B  14      -1.210   9.814   3.979  1.00 98.80           C  
ATOM    106  CE2 PHE B  14       1.062  10.328   3.405  1.00 98.80           C  
ATOM    107  CZ  PHE B  14      -0.260  10.155   3.029  1.00 98.80           C  
ATOM    108  N   ARG B  15      -0.986  10.013   9.848  1.00 98.64           N  
ATOM    109  CA  ARG B  15      -1.393   9.315  11.063  1.00 98.64           C  
ATOM    110  C   ARG B  15      -2.294   8.128  10.737  1.00 98.64           C  
ATOM    111  CB  ARG B  15      -2.111  10.271  12.018  1.00 98.64           C  
ATOM    112  O   ARG B  15      -3.379   8.301  10.179  1.00 98.64           O  
ATOM    113  CG  ARG B  15      -1.226  11.384  12.557  1.00 98.64           C  
ATOM    114  CD  ARG B  15      -1.939  12.207  13.620  1.00 98.64           C  
ATOM    115  NE  ARG B  15      -2.860  13.172  13.027  1.00 98.64           N  
ATOM    116  NH1 ARG B  15      -3.741  13.880  15.042  1.00 98.64           N  
ATOM    117  NH2 ARG B  15      -4.490  14.789  13.075  1.00 98.64           N  
ATOM    118  CZ  ARG B  15      -3.695  13.945  13.716  1.00 98.64           C  
ATOM    119  N   GLU B  16      -1.877   6.993  11.103  1.00 98.60           N  
ATOM    120  CA  GLU B  16      -2.616   5.767  10.818  1.00 98.60           C  
ATOM    121  C   GLU B  16      -2.993   5.680   9.341  1.00 98.60           C  
ATOM    122  CB  GLU B  16      -3.873   5.683  11.687  1.00 98.60           C  
ATOM    123  O   GLU B  16      -4.169   5.538   9.003  1.00 98.60           O  
ATOM    124  CG  GLU B  16      -3.585   5.606  13.179  1.00 98.60           C  
ATOM    125  CD  GLU B  16      -4.835   5.713  14.038  1.00 98.60           C  
ATOM    126  OE1 GLU B  16      -5.091   6.800  14.605  1.00 98.60           O  
ATOM    127  OE2 GLU B  16      -5.564   4.702  14.146  1.00 98.60           O  
ATOM    128  N   PRO B  17      -2.107   5.776   8.436  1.00 98.90           N  
ATOM    129  CA  PRO B  17      -2.394   5.770   7.000  1.00 98.90           C  
ATOM    130  C   PRO B  17      -3.045   4.469   6.534  1.00 98.90           C  
ATOM    131  CB  PRO B  17      -1.014   5.948   6.363  1.00 98.90           C  
ATOM    132  O   PRO B  17      -2.649   3.385   6.970  1.00 98.90           O  
ATOM    133  CG  PRO B  17      -0.052   5.430   7.383  1.00 98.90           C  
ATOM    134  CD  PRO B  17      -0.652   5.626   8.746  1.00 98.90           C  
ATOM    135  N   ILE B  18      -4.046   4.563   5.670  1.00 98.91           N  
ATOM    136  CA  ILE B  18      -4.665   3.421   5.007  1.00 98.91           C  
ATOM    137  C   ILE B  18      -4.371   3.472   3.509  1.00 98.91           C  
ATOM    138  CB  ILE B  18      -6.190   3.383   5.252  1.00 98.91           C  
ATOM    139  O   ILE B  18      -4.117   4.545   2.957  1.00 98.91           O  
ATOM    140  CG1 ILE B  18      -6.855   4.638   4.676  1.00 98.91           C  
ATOM    141  CG2 ILE B  18      -6.493   3.240   6.747  1.00 98.91           C  
ATOM    142  CD1 ILE B  18      -8.377   4.586   4.669  1.00 98.91           C  
ATOM    143  N   ILE B  19      -4.386   2.361   2.839  1.00 98.87           N  
ATOM    144  CA  ILE B  19      -4.126   2.242   1.409  1.00 98.87           C  
ATOM    145  C   ILE B  19      -5.444   2.077   0.656  1.00 98.87           C  
ATOM    146  CB  ILE B  19      -3.181   1.058   1.102  1.00 98.87           C  
ATOM    147  O   ILE B  19      -6.150   1.083   0.840  1.00 98.87           O  
ATOM    148  CG1 ILE B  19      -1.898   1.170   1.933  1.00 98.87           C  
ATOM    149  CG2 ILE B  19      -2.861   0.996  -0.394  1.00 98.87           C  
ATOM    150  CD1 ILE B  19      -1.053  -0.097   1.940  1.00 98.87           C  
ATOM    151  N   LEU B  20      -5.722   3.021  -0.222  1.00 98.77           N  
ATOM    152  CA  LEU B  20      -6.914   2.911  -1.056  1.00 98.77           C  
ATOM    153  C   LEU B  20      -6.681   1.947  -2.214  1.00 98.77           C  
ATOM    154  CB  LEU B  20      -7.320   4.286  -1.594  1.00 98.77           C  
ATOM    155  O   LEU B  20      -5.535   1.623  -2.537  1.00 98.77           O  
ATOM    156  CG  LEU B  20      -7.667   5.348  -0.550  1.00 98.77           C  
ATOM    157  CD1 LEU B  20      -7.898   6.697  -1.222  1.00 98.77           C  
ATOM    158  CD2 LEU B  20      -8.893   4.928   0.254  1.00 98.77           C  
ATOM    159  N   PRO B  21      -7.707   1.384  -2.849  1.00 97.80           N  
ATOM    160  CA  PRO B  21      -7.556   0.421  -3.941  1.00 97.80           C  
ATOM    161  C   PRO B  21      -6.679   0.948  -5.075  1.00 97.80           C  
ATOM    162  CB  PRO B  21      -8.993   0.200  -4.419  1.00 97.80           C  
ATOM    163  O   PRO B  21      -6.093   0.162  -5.824  1.00 97.80           O  
ATOM    164  CG  PRO B  21      -9.843   0.505  -3.228  1.00 97.80           C  
ATOM    165  CD  PRO B  21      -9.184   1.601  -2.440  1.00 97.80           C  
ATOM    166  N   CYS B  22      -6.487   2.266  -5.157  1.00 97.83           N  
ATOM    167  CA  CYS B  22      -5.666   2.892  -6.187  1.00 97.83           C  
ATOM    168  C   CYS B  22      -4.216   3.006  -5.734  1.00 97.83           C  
ATOM    169  CB  CYS B  22      -6.211   4.276  -6.539  1.00 97.83           C  
ATOM    170  O   CYS B  22      -3.373   3.534  -6.462  1.00 97.83           O  
ATOM    171  SG  CYS B  22      -6.120   5.461  -5.179  1.00 97.83           S  
ATOM    172  N   SER B  23      -3.927   2.606  -4.491  1.00 98.21           N  
ATOM    173  CA  SER B  23      -2.590   2.539  -3.909  1.00 98.21           C  
ATOM    174  C   SER B  23      -2.181   3.880  -3.309  1.00 98.21           C  
ATOM    175  CB  SER B  23      -1.567   2.110  -4.962  1.00 98.21           C  
ATOM    176  O   SER B  23      -1.081   4.015  -2.768  1.00 98.21           O  
ATOM    177  OG  SER B  23      -1.513   3.048  -6.023  1.00 98.21           O  
ATOM    178  N   HIS B  24      -3.061   4.877  -3.382  1.00 98.72           N  
ATOM    179  CA  HIS B  24      -2.812   6.130  -2.679  1.00 98.72           C  
ATOM    180  C   HIS B  24      -3.185   6.018  -1.205  1.00 98.72           C  
ATOM    181  CB  HIS B  24      -3.589   7.274  -3.332  1.00 98.72           C  
ATOM    182  O   HIS B  24      -4.010   5.181  -0.830  1.00 98.72           O  
ATOM    183  CG  HIS B  24      -3.039   7.692  -4.659  1.00 98.72           C  
ATOM    184  CD2 HIS B  24      -1.790   8.063  -5.027  1.00 98.72           C  
ATOM    185  ND1 HIS B  24      -3.815   7.764  -5.796  1.00 98.72           N  
ATOM    186  CE1 HIS B  24      -3.063   8.161  -6.809  1.00 98.72           C  
ATOM    187  NE2 HIS B  24      -1.831   8.350  -6.369  1.00 98.72           N  
ATOM    188  N   ASN B  25      -2.592   6.846  -0.382  1.00 98.91           N  
ATOM    189  CA  ASN B  25      -2.758   6.783   1.066  1.00 98.91           C  
ATOM    190  C   ASN B  25      -3.480   8.017   1.602  1.00 98.91           C  
ATOM    191  CB  ASN B  25      -1.402   6.621   1.756  1.00 98.91           C  
ATOM    192  O   ASN B  25      -3.316   9.116   1.070  1.00 98.91           O  
ATOM    193  CG  ASN B  25      -0.728   5.307   1.415  1.00 98.91           C  
ATOM    194  ND2 ASN B  25       0.068   5.307   0.352  1.00 98.91           N  
ATOM    195  OD1 ASN B  25      -0.921   4.299   2.101  1.00 98.91           O  
ATOM    196  N   VAL B  26      -4.185   7.831   2.633  1.00 98.93           N  
ATOM    197  CA  VAL B  26      -4.840   8.885   3.401  1.00 98.93           C  
ATOM    198  C   VAL B  26      -4.886   8.497   4.877  1.00 98.93           C  
ATOM    199  CB  VAL B  26      -6.267   9.165   2.878  1.00 98.93           C  
ATOM    200  O   VAL B  26      -4.935   7.311   5.212  1.00 98.93           O  
ATOM    201  CG1 VAL B  26      -6.221   9.742   1.464  1.00 98.93           C  
ATOM    202  CG2 VAL B  26      -7.106   7.889   2.911  1.00 98.93           C  
ATOM    203  N   CYS B  27      -4.819   9.450   5.790  1.00 98.90           N  
ATOM    204  CA  CYS B  27      -5.042   9.156   7.201  1.00 98.90           C  
ATOM    205  C   CYS B  27      -6.405   8.507   7.414  1.00 98.90           C  
ATOM    206  CB  CYS B  27      -4.938  10.430   8.038  1.00 98.90           C  
ATOM    207  O   CYS B  27      -7.381   8.873   6.756  1.00 98.90           O  
ATOM    208  SG  CYS B  27      -3.293  11.176   8.027  1.00 98.90           S  
ATOM    209  N   LEU B  28      -6.459   7.606   8.283  1.00 98.86           N  
ATOM    210  CA  LEU B  28      -7.739   6.986   8.608  1.00 98.86           C  
ATOM    211  C   LEU B  28      -8.743   8.030   9.084  1.00 98.86           C  
ATOM    212  CB  LEU B  28      -7.556   5.910   9.681  1.00 98.86           C  
ATOM    213  O   LEU B  28      -9.884   8.058   8.618  1.00 98.86           O  
ATOM    214  CG  LEU B  28      -8.815   5.146  10.096  1.00 98.86           C  
ATOM    215  CD1 LEU B  28      -9.445   4.465   8.886  1.00 98.86           C  
ATOM    216  CD2 LEU B  28      -8.487   4.125  11.181  1.00 98.86           C  
ATOM    217  N   PRO B  29      -8.364   8.945   9.977  1.00 98.74           N  
ATOM    218  CA  PRO B  29      -9.311   9.991  10.368  1.00 98.74           C  
ATOM    219  C   PRO B  29      -9.757  10.855   9.190  1.00 98.74           C  
ATOM    220  CB  PRO B  29      -8.522  10.820  11.385  1.00 98.74           C  
ATOM    221  O   PRO B  29     -10.909  11.293   9.143  1.00 98.74           O  
ATOM    222  CG  PRO B  29      -7.468   9.892  11.898  1.00 98.74           C  
ATOM    223  CD  PRO B  29      -7.091   8.943  10.797  1.00 98.74           C  
ATOM    224  N   CYS B  30      -8.820  11.172   8.289  1.00 98.89           N  
ATOM    225  CA  CYS B  30      -9.172  11.947   7.105  1.00 98.89           C  
ATOM    226  C   CYS B  30     -10.110  11.159   6.197  1.00 98.89           C  
ATOM    227  CB  CYS B  30      -7.916  12.346   6.332  1.00 98.89           C  
ATOM    228  O   CYS B  30     -11.026  11.728   5.601  1.00 98.89           O  
ATOM    229  SG  CYS B  30      -6.920  13.604   7.162  1.00 98.89           S  
ATOM    230  N   ALA B  31      -9.892   9.850   6.071  1.00 98.92           N  
ATOM    231  CA  ALA B  31     -10.786   9.006   5.282  1.00 98.92           C  
ATOM    232  C   ALA B  31     -12.210   9.057   5.826  1.00 98.92           C  
ATOM    233  CB  ALA B  31     -10.278   7.567   5.261  1.00 98.92           C  
ATOM    234  O   ALA B  31     -13.176   9.028   5.059  1.00 98.92           O  
ATOM    235  N   ARG B  32     -12.347   9.110   7.074  1.00 98.50           N  
ATOM    236  CA  ARG B  32     -13.659   9.193   7.708  1.00 98.50           C  
ATOM    237  C   ARG B  32     -14.384  10.471   7.302  1.00 98.50           C  
ATOM    238  CB  ARG B  32     -13.526   9.127   9.231  1.00 98.50           C  
ATOM    239  O   ARG B  32     -15.609  10.479   7.163  1.00 98.50           O  
ATOM    240  CG  ARG B  32     -13.179   7.744   9.760  1.00 98.50           C  
ATOM    241  CD  ARG B  32     -13.073   7.732  11.278  1.00 98.50           C  
ATOM    242  NE  ARG B  32     -12.458   6.500  11.765  1.00 98.50           N  
ATOM    243  NH1 ARG B  32     -11.098   7.547  13.312  1.00 98.50           N  
ATOM    244  NH2 ARG B  32     -11.041   5.267  13.087  1.00 98.50           N  
ATOM    245  CZ  ARG B  32     -11.534   6.441  12.720  1.00 98.50           C  
ATOM    246  N   THR B  33     -13.616  11.534   7.117  1.00 98.35           N  
ATOM    247  CA  THR B  33     -14.196  12.836   6.807  1.00 98.35           C  
ATOM    248  C   THR B  33     -14.642  12.897   5.349  1.00 98.35           C  
ATOM    249  CB  THR B  33     -13.198  13.974   7.089  1.00 98.35           C  
ATOM    250  O   THR B  33     -15.587  13.615   5.012  1.00 98.35           O  
ATOM    251  CG2 THR B  33     -12.717  13.938   8.536  1.00 98.35           C  
ATOM    252  OG1 THR B  33     -12.068  13.837   6.218  1.00 98.35           O  
ATOM    253  N   ILE B  34     -14.076  12.115   4.476  1.00 98.51           N  
ATOM    254  CA  ILE B  34     -14.365  12.266   3.054  1.00 98.51           C  
ATOM    255  C   ILE B  34     -15.245  11.111   2.581  1.00 98.51           C  
ATOM    256  CB  ILE B  34     -13.068  12.329   2.218  1.00 98.51           C  
ATOM    257  O   ILE B  34     -15.712  11.106   1.440  1.00 98.51           O  
ATOM    258  CG1 ILE B  34     -12.265  11.033   2.378  1.00 98.51           C  
ATOM    259  CG2 ILE B  34     -12.228  13.546   2.615  1.00 98.51           C  
ATOM    260  CD1 ILE B  34     -11.042  10.947   1.476  1.00 98.51           C  
ATOM    261  N   ALA B  35     -15.425  10.111   3.405  1.00 98.51           N  
ATOM    262  CA  ALA B  35     -16.361   9.044   3.059  1.00 98.51           C  
ATOM    263  C   ALA B  35     -17.797   9.559   3.038  1.00 98.51           C  
ATOM    264  CB  ALA B  35     -16.230   7.882   4.042  1.00 98.51           C  
ATOM    265  O   ALA B  35     -18.173  10.400   3.858  1.00 98.51           O  
ATOM    266  N   VAL B  36     -18.593   9.076   2.010  1.00 97.18           N  
ATOM    267  CA  VAL B  36     -19.955   9.558   1.809  1.00 97.18           C  
ATOM    268  C   VAL B  36     -20.942   8.407   1.981  1.00 97.18           C  
ATOM    269  CB  VAL B  36     -20.128  10.205   0.416  1.00 97.18           C  
ATOM    270  O   VAL B  36     -20.726   7.312   1.456  1.00 97.18           O  
ATOM    271  CG1 VAL B  36     -21.575  10.643   0.200  1.00 97.18           C  
ATOM    272  CG2 VAL B  36     -19.178  11.390   0.257  1.00 97.18           C  
ATOM    273  N   GLN B  37     -21.970   8.621   2.817  1.00 93.19           N  
ATOM    274  CA  GLN B  37     -23.092   7.700   2.957  1.00 93.19           C  
ATOM    275  C   GLN B  37     -24.254   8.108   2.056  1.00 93.19           C  
ATOM    276  CB  GLN B  37     -23.555   7.634   4.413  1.00 93.19           C  
ATOM    277  O   GLN B  37     -24.639   9.279   2.022  1.00 93.19           O  
ATOM    278  CG  GLN B  37     -22.514   7.059   5.364  1.00 93.19           C  
ATOM    279  CD  GLN B  37     -22.999   7.001   6.800  1.00 93.19           C  
ATOM    280  NE2 GLN B  37     -23.053   8.156   7.455  1.00 93.19           N  
ATOM    281  OE1 GLN B  37     -23.323   5.927   7.317  1.00 93.19           O  
ATOM    282  N   THR B  38     -24.665   7.177   1.288  1.00 90.29           N  
ATOM    283  CA  THR B  38     -25.799   7.453   0.413  1.00 90.29           C  
ATOM    284  C   THR B  38     -27.022   6.648   0.843  1.00 90.29           C  
ATOM    285  CB  THR B  38     -25.462   7.133  -1.055  1.00 90.29           C  
ATOM    286  O   THR B  38     -26.963   5.421   0.936  1.00 90.29           O  
ATOM    287  CG2 THR B  38     -26.546   7.652  -1.994  1.00 90.29           C  
ATOM    288  OG1 THR B  38     -24.214   7.748  -1.398  1.00 90.29           O  
ATOM    289  N   PRO B  39     -28.112   7.312   1.327  1.00 83.07           N  
ATOM    290  CA  PRO B  39     -29.342   6.596   1.672  1.00 83.07           C  
ATOM    291  C   PRO B  39     -29.968   5.887   0.473  1.00 83.07           C  
ATOM    292  CB  PRO B  39     -30.261   7.704   2.192  1.00 83.07           C  
ATOM    293  O   PRO B  39     -29.846   6.358  -0.660  1.00 83.07           O  
ATOM    294  CG  PRO B  39     -29.563   8.977   1.839  1.00 83.07           C  
ATOM    295  CD  PRO B  39     -28.183   8.644   1.347  1.00 83.07           C  
ATOM    296  N   ASP B  40     -30.141   4.698   0.532  1.00 70.03           N  
ATOM    297  CA  ASP B  40     -30.781   3.983  -0.568  1.00 70.03           C  
ATOM    298  C   ASP B  40     -32.156   4.569  -0.879  1.00 70.03           C  
ATOM    299  CB  ASP B  40     -30.906   2.494  -0.239  1.00 70.03           C  
ATOM    300  O   ASP B  40     -32.945   3.963  -1.606  1.00 70.03           O  
ATOM    301  CG  ASP B  40     -29.569   1.773  -0.235  1.00 70.03           C  
ATOM    302  OD1 ASP B  40     -28.667   2.156  -1.011  1.00 70.03           O  
ATOM    303  OD2 ASP B  40     -29.418   0.810   0.548  1.00 70.03           O  
ATOM    304  N   GLY B  41     -32.456   5.704  -0.378  1.00 58.18           N  
ATOM    305  CA  GLY B  41     -33.840   6.131  -0.513  1.00 58.18           C  
ATOM    306  C   GLY B  41     -34.358   6.032  -1.935  1.00 58.18           C  
ATOM    307  O   GLY B  41     -35.506   6.390  -2.209  1.00 58.18           O  
ATOM    308  N   GLU B  42     -33.580   6.311  -2.853  1.00 53.81           N  
ATOM    309  CA  GLU B  42     -34.417   6.502  -4.034  1.00 53.81           C  
ATOM    310  C   GLU B  42     -35.240   5.253  -4.334  1.00 53.81           C  
ATOM    311  CB  GLU B  42     -33.560   6.872  -5.247  1.00 53.81           C  
ATOM    312  O   GLU B  42     -34.684   4.192  -4.627  1.00 53.81           O  
ATOM    313  CG  GLU B  42     -33.147   8.336  -5.285  1.00 53.81           C  
ATOM    314  CD  GLU B  42     -32.461   8.733  -6.582  1.00 53.81           C  
ATOM    315  OE1 GLU B  42     -32.848   9.760  -7.184  1.00 53.81           O  
ATOM    316  OE2 GLU B  42     -31.529   8.010  -7.001  1.00 53.81           O  
ATOM    317  N   GLN B  43     -36.170   4.819  -3.445  1.00 49.48           N  
ATOM    318  CA  GLN B  43     -37.195   3.861  -3.846  1.00 49.48           C  
ATOM    319  C   GLN B  43     -37.600   4.065  -5.303  1.00 49.48           C  
ATOM    320  CB  GLN B  43     -38.421   3.975  -2.939  1.00 49.48           C  
ATOM    321  O   GLN B  43     -37.671   5.200  -5.780  1.00 49.48           O  
ATOM    322  CG  GLN B  43     -38.172   3.521  -1.507  1.00 49.48           C  
ATOM    323  CD  GLN B  43     -39.433   3.514  -0.665  1.00 49.48           C  
ATOM    324  NE2 GLN B  43     -39.270   3.377   0.647  1.00 49.48           N  
ATOM    325  OE1 GLN B  43     -40.546   3.633  -1.188  1.00 49.48           O  
ATOM    326  N   HIS B  44     -37.350   3.122  -6.191  1.00 51.23           N  
ATOM    327  CA  HIS B  44     -37.984   2.970  -7.496  1.00 51.23           C  
ATOM    328  C   HIS B  44     -39.467   3.319  -7.433  1.00 51.23           C  
ATOM    329  CB  HIS B  44     -37.802   1.543  -8.017  1.00 51.23           C  
ATOM    330  O   HIS B  44     -40.184   2.843  -6.550  1.00 51.23           O  
ATOM    331  CG  HIS B  44     -36.789   1.429  -9.112  1.00 51.23           C  
ATOM    332  CD2 HIS B  44     -35.698   2.178  -9.395  1.00 51.23           C  
ATOM    333  ND1 HIS B  44     -36.844   0.446 -10.076  1.00 51.23           N  
ATOM    334  CE1 HIS B  44     -35.826   0.596 -10.907  1.00 51.23           C  
ATOM    335  NE2 HIS B  44     -35.115   1.639 -10.516  1.00 51.23           N  
ATOM    336  N   LEU B  45     -39.928   4.467  -7.690  1.00 50.27           N  
ATOM    337  CA  LEU B  45     -41.345   4.749  -7.886  1.00 50.27           C  
ATOM    338  C   LEU B  45     -42.066   3.537  -8.465  1.00 50.27           C  
ATOM    339  CB  LEU B  45     -41.529   5.956  -8.811  1.00 50.27           C  
ATOM    340  O   LEU B  45     -41.570   2.901  -9.398  1.00 50.27           O  
ATOM    341  CG  LEU B  45     -42.618   6.954  -8.415  1.00 50.27           C  
ATOM    342  CD1 LEU B  45     -42.037   8.046  -7.523  1.00 50.27           C  
ATOM    343  CD2 LEU B  45     -43.266   7.559  -9.656  1.00 50.27           C  
ATOM    344  N   PRO B  46     -43.033   2.852  -7.771  1.00 51.74           N  
ATOM    345  CA  PRO B  46     -43.853   1.800  -8.377  1.00 51.74           C  
ATOM    346  C   PRO B  46     -44.200   2.090  -9.836  1.00 51.74           C  
ATOM    347  CB  PRO B  46     -45.113   1.789  -7.507  1.00 51.74           C  
ATOM    348  O   PRO B  46     -44.250   3.253 -10.243  1.00 51.74           O  
ATOM    349  CG  PRO B  46     -45.011   3.025  -6.673  1.00 51.74           C  
ATOM    350  CD  PRO B  46     -43.660   3.641  -6.896  1.00 51.74           C  
ATOM    351  N   GLN B  47     -43.906   1.235 -10.823  1.00 46.46           N  
ATOM    352  CA  GLN B  47     -44.349   1.318 -12.211  1.00 46.46           C  
ATOM    353  C   GLN B  47     -45.852   1.571 -12.295  1.00 46.46           C  
ATOM    354  CB  GLN B  47     -43.988   0.039 -12.967  1.00 46.46           C  
ATOM    355  O   GLN B  47     -46.617   1.077 -11.464  1.00 46.46           O  
ATOM    356  CG  GLN B  47     -42.579   0.041 -13.543  1.00 46.46           C  
ATOM    357  CD  GLN B  47     -42.532  -0.435 -14.982  1.00 46.46           C  
ATOM    358  NE2 GLN B  47     -41.411  -0.188 -15.652  1.00 46.46           N  
ATOM    359  OE1 GLN B  47     -43.494  -1.021 -15.488  1.00 46.46           O  
ATOM    360  N   PRO B  48     -46.438   2.511 -12.932  1.00 50.52           N  
ATOM    361  CA  PRO B  48     -47.871   2.722 -13.155  1.00 50.52           C  
ATOM    362  C   PRO B  48     -48.598   1.443 -13.564  1.00 50.52           C  
ATOM    363  CB  PRO B  48     -47.904   3.753 -14.286  1.00 50.52           C  
ATOM    364  O   PRO B  48     -48.044   0.621 -14.299  1.00 50.52           O  
ATOM    365  CG  PRO B  48     -46.472   4.118 -14.513  1.00 50.52           C  
ATOM    366  CD  PRO B  48     -45.609   3.171 -13.729  1.00 50.52           C  
ATOM    367  N   LEU B  49     -49.466   0.754 -12.776  1.00 46.52           N  
ATOM    368  CA  LEU B  49     -50.420  -0.301 -13.102  1.00 46.52           C  
ATOM    369  C   LEU B  49     -51.112  -0.017 -14.430  1.00 46.52           C  
ATOM    370  CB  LEU B  49     -51.463  -0.443 -11.990  1.00 46.52           C  
ATOM    371  O   LEU B  49     -51.681   1.061 -14.621  1.00 46.52           O  
ATOM    372  CG  LEU B  49     -50.961  -1.000 -10.657  1.00 46.52           C  
ATOM    373  CD1 LEU B  49     -52.076  -0.973  -9.617  1.00 46.52           C  
ATOM    374  CD2 LEU B  49     -50.425  -2.416 -10.837  1.00 46.52           C  
ATOM    375  N   LEU B  50     -50.739  -0.494 -15.659  1.00 40.25           N  
ATOM    376  CA  LEU B  50     -51.511  -0.472 -16.896  1.00 40.25           C  
ATOM    377  C   LEU B  50     -52.822  -1.233 -16.733  1.00 40.25           C  
ATOM    378  CB  LEU B  50     -50.698  -1.072 -18.046  1.00 40.25           C  
ATOM    379  O   LEU B  50     -52.821  -2.400 -16.334  1.00 40.25           O  
ATOM    380  CG  LEU B  50     -50.697  -0.286 -19.359  1.00 40.25           C  
ATOM    381  CD1 LEU B  50     -49.345   0.385 -19.574  1.00 40.25           C  
ATOM    382  CD2 LEU B  50     -51.038  -1.201 -20.530  1.00 40.25           C  
ATOM    383  N   LEU B  51     -53.967  -0.580 -16.215  1.00 41.32           N  
ATOM    384  CA  LEU B  51     -55.360  -1.013 -16.235  1.00 41.32           C  
ATOM    385  C   LEU B  51     -55.683  -1.748 -17.531  1.00 41.32           C  
ATOM    386  CB  LEU B  51     -56.297   0.187 -16.067  1.00 41.32           C  
ATOM    387  O   LEU B  51     -55.516  -1.195 -18.621  1.00 41.32           O  
ATOM    388  CG  LEU B  51     -56.819   0.447 -14.654  1.00 41.32           C  
ATOM    389  CD1 LEU B  51     -56.268   1.764 -14.119  1.00 41.32           C  
ATOM    390  CD2 LEU B  51     -58.344   0.455 -14.640  1.00 41.32           C  
ATOM    391  N   SER B  52     -55.417  -3.074 -17.487  1.00 40.23           N  
ATOM    392  CA  SER B  52     -55.939  -3.876 -18.588  1.00 40.23           C  
ATOM    393  C   SER B  52     -57.458  -3.773 -18.676  1.00 40.23           C  
ATOM    394  CB  SER B  52     -55.528  -5.341 -18.427  1.00 40.23           C  
ATOM    395  O   SER B  52     -58.164  -4.093 -17.718  1.00 40.23           O  
ATOM    396  OG  SER B  52     -54.117  -5.473 -18.451  1.00 40.23           O  
ATOM    397  N   ARG B  53     -58.023  -2.643 -19.171  1.00 37.27           N  
ATOM    398  CA  ARG B  53     -59.440  -2.479 -19.476  1.00 37.27           C  
ATOM    399  C   ARG B  53     -59.989  -3.705 -20.199  1.00 37.27           C  
ATOM    400  CB  ARG B  53     -59.666  -1.226 -20.324  1.00 37.27           C  
ATOM    401  O   ARG B  53     -59.568  -4.014 -21.316  1.00 37.27           O  
ATOM    402  CG  ARG B  53     -59.929   0.030 -19.509  1.00 37.27           C  
ATOM    403  CD  ARG B  53     -60.251   1.223 -20.398  1.00 37.27           C  
ATOM    404  NE  ARG B  53     -60.574   2.410 -19.612  1.00 37.27           N  
ATOM    405  NH1 ARG B  53     -59.303   3.856 -20.890  1.00 37.27           N  
ATOM    406  NH2 ARG B  53     -60.474   4.643 -19.083  1.00 37.27           N  
ATOM    407  CZ  ARG B  53     -60.116   3.634 -19.863  1.00 37.27           C  
ATOM    408  N   GLY B  54     -60.153  -4.827 -19.396  1.00 37.02           N  
ATOM    409  CA  GLY B  54     -60.854  -5.958 -19.982  1.00 37.02           C  
ATOM    410  C   GLY B  54     -62.220  -5.593 -20.533  1.00 37.02           C  
ATOM    411  O   GLY B  54     -63.151  -5.326 -19.770  1.00 37.02           O  
ATOM    412  N   SER B  55     -62.315  -4.670 -21.440  1.00 33.44           N  
ATOM    413  CA  SER B  55     -63.610  -4.233 -21.953  1.00 33.44           C  
ATOM    414  C   SER B  55     -64.478  -5.423 -22.348  1.00 33.44           C  
ATOM    415  CB  SER B  55     -63.426  -3.305 -23.155  1.00 33.44           C  
ATOM    416  O   SER B  55     -64.051  -6.279 -23.125  1.00 33.44           O  
ATOM    417  OG  SER B  55     -62.604  -2.201 -22.816  1.00 33.44           O  
ATOM    418  N   GLY B  56     -65.286  -6.167 -21.333  1.00 34.48           N  
ATOM    419  CA  GLY B  56     -66.328  -7.151 -21.577  1.00 34.48           C  
ATOM    420  C   GLY B  56     -67.211  -6.806 -22.761  1.00 34.48           C  
ATOM    421  O   GLY B  56     -67.675  -7.696 -23.476  1.00 34.48           O  
ATOM    422  N   LEU B  57     -68.257  -5.840 -22.495  1.00 28.85           N  
ATOM    423  CA  LEU B  57     -69.523  -5.905 -23.217  1.00 28.85           C  
ATOM    424  C   LEU B  57     -69.288  -6.126 -24.708  1.00 28.85           C  
ATOM    425  CB  LEU B  57     -70.330  -4.622 -23.001  1.00 28.85           C  
ATOM    426  O   LEU B  57     -68.238  -5.755 -25.237  1.00 28.85           O  
ATOM    427  CG  LEU B  57     -70.926  -4.423 -21.606  1.00 28.85           C  
ATOM    428  CD1 LEU B  57     -71.576  -3.048 -21.499  1.00 28.85           C  
ATOM    429  CD2 LEU B  57     -71.935  -5.523 -21.295  1.00 28.85           C  
ATOM    430  N   GLN B  58     -69.920  -7.398 -25.454  1.00 29.77           N  
ATOM    431  CA  GLN B  58     -69.932  -7.244 -26.905  1.00 29.77           C  
ATOM    432  C   GLN B  58     -70.471  -5.875 -27.309  1.00 29.77           C  
ATOM    433  CB  GLN B  58     -70.765  -8.350 -27.555  1.00 29.77           C  
ATOM    434  O   GLN B  58     -70.601  -5.580 -28.499  1.00 29.77           O  
ATOM    435  CG  GLN B  58     -69.991  -9.638 -27.802  1.00 29.77           C  
ATOM    436  CD  GLN B  58     -70.759 -10.629 -28.656  1.00 29.77           C  
ATOM    437  NE2 GLN B  58     -70.237 -11.846 -28.768  1.00 29.77           N  
ATOM    438  OE1 GLN B  58     -71.814 -10.305 -29.211  1.00 29.77           O  
ATOM    439  N   ALA B  59     -71.403  -5.248 -26.235  1.00 25.31           N  
ATOM    440  CA  ALA B  59     -72.425  -4.621 -27.070  1.00 25.31           C  
ATOM    441  C   ALA B  59     -71.799  -3.946 -28.287  1.00 25.31           C  
ATOM    442  CB  ALA B  59     -73.228  -3.608 -26.258  1.00 25.31           C  
ATOM    443  O   ALA B  59     -72.293  -4.091 -29.408  1.00 25.31           O  
ATOM    444  N   GLY B  60     -71.670  -2.537 -28.092  1.00 23.73           N  
ATOM    445  CA  GLY B  60     -72.775  -1.605 -28.248  1.00 23.73           C  
ATOM    446  C   GLY B  60     -73.084  -1.283 -29.698  1.00 23.73           C  
ATOM    447  O   GLY B  60     -72.376  -1.730 -30.603  1.00 23.73           O  
ATOM    448  N   ALA B  61     -73.598   0.208 -30.255  1.00 24.83           N  
ATOM    449  CA  ALA B  61     -73.639   1.535 -30.863  1.00 24.83           C  
ATOM    450  C   ALA B  61     -72.306   1.877 -31.522  1.00 24.83           C  
ATOM    451  CB  ALA B  61     -73.997   2.588 -29.817  1.00 24.83           C  
ATOM    452  O   ALA B  61     -71.323   1.149 -31.365  1.00 24.83           O  
ATOM    453  N   ALA B  62     -71.773   3.198 -31.470  1.00 25.04           N  
ATOM    454  CA  ALA B  62     -70.739   3.948 -32.178  1.00 25.04           C  
ATOM    455  C   ALA B  62     -69.354   3.375 -31.895  1.00 25.04           C  
ATOM    456  CB  ALA B  62     -70.791   5.424 -31.788  1.00 25.04           C  
ATOM    457  O   ALA B  62     -69.209   2.457 -31.084  1.00 25.04           O  
ATOM    458  N   ALA B  63     -68.028   4.302 -31.736  1.00 26.92           N  
ATOM    459  CA  ALA B  63     -66.817   4.393 -32.547  1.00 26.92           C  
ATOM    460  C   ALA B  63     -65.718   3.489 -31.996  1.00 26.92           C  
ATOM    461  CB  ALA B  63     -66.328   5.838 -32.615  1.00 26.92           C  
ATOM    462  O   ALA B  63     -64.563   3.576 -32.419  1.00 26.92           O  
ATOM    463  N   ALA B  64     -65.752   2.486 -31.201  1.00 26.87           N  
ATOM    464  CA  ALA B  64     -65.364   2.480 -29.792  1.00 26.87           C  
ATOM    465  C   ALA B  64     -63.852   2.341 -29.640  1.00 26.87           C  
ATOM    466  CB  ALA B  64     -66.077   1.352 -29.050  1.00 26.87           C  
ATOM    467  O   ALA B  64     -63.155   1.995 -30.596  1.00 26.87           O  
ATOM    468  N   ALA B  65     -63.217   1.969 -28.314  1.00 26.43           N  
ATOM    469  CA  ALA B  65     -62.081   2.246 -27.438  1.00 26.43           C  
ATOM    470  C   ALA B  65     -60.903   1.331 -27.761  1.00 26.43           C  
ATOM    471  CB  ALA B  65     -62.487   2.091 -25.975  1.00 26.43           C  
ATOM    472  O   ALA B  65     -60.950   0.129 -27.487  1.00 26.43           O  
ATOM    473  N   SER B  66     -60.155   1.496 -28.852  1.00 26.97           N  
ATOM    474  CA  SER B  66     -59.152   0.479 -29.150  1.00 26.97           C  
ATOM    475  C   SER B  66     -58.204   0.276 -27.973  1.00 26.97           C  
ATOM    476  CB  SER B  66     -58.354   0.862 -30.397  1.00 26.97           C  
ATOM    477  O   SER B  66     -57.746   1.245 -27.363  1.00 26.97           O  
ATOM    478  OG  SER B  66     -59.157   0.754 -31.560  1.00 26.97           O  
ATOM    479  N   LEU B  67     -58.132  -0.967 -27.281  1.00 25.70           N  
ATOM    480  CA  LEU B  67     -57.593  -1.203 -25.946  1.00 25.70           C  
ATOM    481  C   LEU B  67     -56.117  -0.824 -25.882  1.00 25.70           C  
ATOM    482  CB  LEU B  67     -57.773  -2.670 -25.547  1.00 25.70           C  
ATOM    483  O   LEU B  67     -55.503  -0.882 -24.814  1.00 25.70           O  
ATOM    484  CG  LEU B  67     -59.120  -3.043 -24.926  1.00 25.70           C  
ATOM    485  CD1 LEU B  67     -59.538  -4.441 -25.369  1.00 25.70           C  
ATOM    486  CD2 LEU B  67     -59.051  -2.956 -23.405  1.00 25.70           C  
ATOM    487  N   GLU B  68     -55.203  -1.095 -26.992  1.00 27.36           N  
ATOM    488  CA  GLU B  68     -54.134  -1.976 -26.530  1.00 27.36           C  
ATOM    489  C   GLU B  68     -53.215  -1.259 -25.545  1.00 27.36           C  
ATOM    490  CB  GLU B  68     -53.323  -2.506 -27.715  1.00 27.36           C  
ATOM    491  O   GLU B  68     -53.356  -0.055 -25.320  1.00 27.36           O  
ATOM    492  CG  GLU B  68     -54.141  -2.692 -28.985  1.00 27.36           C  
ATOM    493  CD  GLU B  68     -54.159  -4.128 -29.483  1.00 27.36           C  
ATOM    494  OE1 GLU B  68     -55.192  -4.815 -29.317  1.00 27.36           O  
ATOM    495  OE2 GLU B  68     -53.130  -4.570 -30.043  1.00 27.36           O  
ATOM    496  N   HIS B  69     -51.817  -1.262 -25.865  1.00 24.14           N  
ATOM    497  CA  HIS B  69     -50.636  -1.768 -25.174  1.00 24.14           C  
ATOM    498  C   HIS B  69     -49.997  -0.686 -24.310  1.00 24.14           C  
ATOM    499  CB  HIS B  69     -49.617  -2.306 -26.181  1.00 24.14           C  
ATOM    500  O   HIS B  69     -49.701  -0.918 -23.136  1.00 24.14           O  
ATOM    501  CG  HIS B  69     -48.659  -3.294 -25.594  1.00 24.14           C  
ATOM    502  CD2 HIS B  69     -47.308  -3.279 -25.508  1.00 24.14           C  
ATOM    503  ND1 HIS B  69     -49.070  -4.472 -25.008  1.00 24.14           N  
ATOM    504  CE1 HIS B  69     -48.010  -5.139 -24.585  1.00 24.14           C  
ATOM    505  NE2 HIS B  69     -46.928  -4.437 -24.876  1.00 24.14           N  
ATOM    506  N   ASP B  70     -48.816  -0.044 -24.789  1.00 24.02           N  
ATOM    507  CA  ASP B  70     -47.410  -0.061 -24.395  1.00 24.02           C  
ATOM    508  C   ASP B  70     -47.067   1.151 -23.531  1.00 24.02           C  
ATOM    509  CB  ASP B  70     -46.507  -0.099 -25.630  1.00 24.02           C  
ATOM    510  O   ASP B  70     -47.808   2.137 -23.514  1.00 24.02           O  
ATOM    511  CG  ASP B  70     -45.341  -1.060 -25.481  1.00 24.02           C  
ATOM    512  OD1 ASP B  70     -45.265  -1.774 -24.458  1.00 24.02           O  
ATOM    513  OD2 ASP B  70     -44.488  -1.101 -26.395  1.00 24.02           O  
ATOM    514  N   ALA B  71     -45.750   1.289 -23.083  1.00 23.63           N  
ATOM    515  CA  ALA B  71     -44.872   1.835 -22.051  1.00 23.63           C  
ATOM    516  C   ALA B  71     -44.736   3.348 -22.190  1.00 23.63           C  
ATOM    517  CB  ALA B  71     -43.498   1.172 -22.116  1.00 23.63           C  
ATOM    518  O   ALA B  71     -44.969   4.089 -21.232  1.00 23.63           O  
ATOM    519  N   ALA B  72     -43.503   3.725 -22.644  1.00 23.47           N  
ATOM    520  CA  ALA B  72     -42.513   4.563 -21.971  1.00 23.47           C  
ATOM    521  C   ALA B  72     -42.718   6.036 -22.313  1.00 23.47           C  
ATOM    522  CB  ALA B  72     -41.100   4.123 -22.348  1.00 23.47           C  
ATOM    523  O   ALA B  72     -42.791   6.883 -21.420  1.00 23.47           O  
ATOM    524  N   ALA B  73     -41.860   6.439 -23.336  1.00 23.33           N  
ATOM    525  CA  ALA B  73     -40.788   7.424 -23.209  1.00 23.33           C  
ATOM    526  C   ALA B  73     -41.306   8.835 -23.467  1.00 23.33           C  
ATOM    527  CB  ALA B  73     -39.647   7.095 -24.169  1.00 23.33           C  
ATOM    528  O   ALA B  73     -41.077   9.744 -22.665  1.00 23.33           O  
ATOM    529  N   GLY B  74     -40.783   9.349 -24.659  1.00 23.84           N  
ATOM    530  CA  GLY B  74     -39.862  10.448 -24.902  1.00 23.84           C  
ATOM    531  C   GLY B  74     -40.554  11.717 -25.361  1.00 23.84           C  
ATOM    532  O   GLY B  74     -41.207  11.730 -26.407  1.00 23.84           O  
ATOM    533  N   PRO B  75     -41.042  12.459 -24.436  1.00 27.69           N  
ATOM    534  CA  PRO B  75     -41.960  13.553 -24.758  1.00 27.69           C  
ATOM    535  C   PRO B  75     -41.303  14.647 -25.597  1.00 27.69           C  
ATOM    536  CB  PRO B  75     -42.366  14.089 -23.383  1.00 27.69           C  
ATOM    537  O   PRO B  75     -40.603  15.507 -25.057  1.00 27.69           O  
ATOM    538  CG  PRO B  75     -41.168  13.867 -22.518  1.00 27.69           C  
ATOM    539  CD  PRO B  75     -40.150  13.091 -23.302  1.00 27.69           C  
ATOM    540  N   ALA B  76     -40.660  14.274 -26.832  1.00 22.63           N  
ATOM    541  CA  ALA B  76     -39.748  15.294 -27.341  1.00 22.63           C  
ATOM    542  C   ALA B  76     -40.459  16.636 -27.498  1.00 22.63           C  
ATOM    543  CB  ALA B  76     -39.147  14.854 -28.673  1.00 22.63           C  
ATOM    544  O   ALA B  76     -41.677  16.723 -27.330  1.00 22.63           O  
ATOM    545  N   CYS B  77     -40.267  17.237 -28.770  1.00 23.36           N  
ATOM    546  CA  CYS B  77     -39.627  18.492 -29.148  1.00 23.36           C  
ATOM    547  C   CYS B  77     -40.653  19.495 -29.663  1.00 23.36           C  
ATOM    548  CB  CYS B  77     -38.558  18.250 -30.213  1.00 23.36           C  
ATOM    549  O   CYS B  77     -40.937  19.538 -30.861  1.00 23.36           O  
ATOM    550  SG  CYS B  77     -38.028  16.527 -30.334  1.00 23.36           S  
ATOM    551  N   GLY B  78     -41.819  19.630 -29.047  1.00 23.17           N  
ATOM    552  CA  GLY B  78     -42.754  20.171 -30.020  1.00 23.17           C  
ATOM    553  C   GLY B  78     -42.248  21.429 -30.700  1.00 23.17           C  
ATOM    554  O   GLY B  78     -41.186  21.947 -30.347  1.00 23.17           O  
ATOM    555  N   GLY B  79     -43.236  22.342 -31.072  1.00 21.32           N  
ATOM    556  CA  GLY B  79     -43.697  22.925 -32.322  1.00 21.32           C  
ATOM    557  C   GLY B  79     -43.071  24.274 -32.618  1.00 21.32           C  
ATOM    558  O   GLY B  79     -42.206  24.740 -31.873  1.00 21.32           O  
ATOM    559  N   ALA B  80     -43.968  25.251 -32.867  1.00 20.39           N  
ATOM    560  CA  ALA B  80     -44.311  26.072 -34.025  1.00 20.39           C  
ATOM    561  C   ALA B  80     -43.653  27.446 -33.938  1.00 20.39           C  
ATOM    562  CB  ALA B  80     -45.826  26.217 -34.143  1.00 20.39           C  
ATOM    563  O   ALA B  80     -43.079  27.802 -32.907  1.00 20.39           O  
ATOM    564  N   GLY B  81     -44.451  28.412 -34.514  1.00 19.80           N  
ATOM    565  CA  GLY B  81     -44.237  29.462 -35.497  1.00 19.80           C  
ATOM    566  C   GLY B  81     -43.867  30.795 -34.876  1.00 19.80           C  
ATOM    567  O   GLY B  81     -43.232  30.839 -33.820  1.00 19.80           O  
ATOM    568  N   GLY B  82     -45.036  31.611 -34.646  1.00 19.38           N  
ATOM    569  CA  GLY B  82     -45.225  32.830 -35.416  1.00 19.38           C  
ATOM    570  C   GLY B  82     -44.586  34.047 -34.775  1.00 19.38           C  
ATOM    571  O   GLY B  82     -43.694  33.915 -33.934  1.00 19.38           O  
ATOM    572  N   SER B  83     -45.579  34.856 -34.095  1.00 19.50           N  
ATOM    573  CA  SER B  83     -45.987  36.151 -34.630  1.00 19.50           C  
ATOM    574  C   SER B  83     -45.078  37.267 -34.128  1.00 19.50           C  
ATOM    575  CB  SER B  83     -47.438  36.454 -34.252  1.00 19.50           C  
ATOM    576  O   SER B  83     -44.163  37.023 -33.339  1.00 19.50           O  
ATOM    577  OG  SER B  83     -48.300  35.420 -34.697  1.00 19.50           O  
ATOM    578  N   ALA B  84     -45.904  38.210 -33.457  1.00 19.45           N  
ATOM    579  CA  ALA B  84     -46.136  39.568 -33.943  1.00 19.45           C  
ATOM    580  C   ALA B  84     -45.060  40.524 -33.434  1.00 19.45           C  
ATOM    581  CB  ALA B  84     -47.519  40.056 -33.520  1.00 19.45           C  
ATOM    582  O   ALA B  84     -44.164  40.120 -32.689  1.00 19.45           O  
ATOM    583  N   ALA B  85     -45.705  41.547 -32.657  1.00 20.02           N  
ATOM    584  CA  ALA B  85     -45.800  42.957 -33.027  1.00 20.02           C  
ATOM    585  C   ALA B  85     -44.632  43.755 -32.454  1.00 20.02           C  
ATOM    586  CB  ALA B  85     -47.126  43.544 -32.549  1.00 20.02           C  
ATOM    587  O   ALA B  85     -43.782  43.204 -31.751  1.00 20.02           O  
ATOM    588  N   GLY B  86     -45.189  44.797 -31.597  1.00 20.21           N  
ATOM    589  CA  GLY B  86     -45.139  46.227 -31.853  1.00 20.21           C  
ATOM    590  C   GLY B  86     -43.903  46.893 -31.277  1.00 20.21           C  
ATOM    591  O   GLY B  86     -43.001  46.215 -30.780  1.00 20.21           O  
ATOM    592  N   GLY B  87     -44.370  47.935 -30.431  1.00 20.54           N  
ATOM    593  CA  GLY B  87     -44.151  49.359 -30.625  1.00 20.54           C  
ATOM    594  C   GLY B  87     -42.870  49.859 -29.984  1.00 20.54           C  
ATOM    595  O   GLY B  87     -42.052  49.063 -29.517  1.00 20.54           O  
ATOM    596  N   LEU B  88     -43.241  50.730 -28.954  1.00 18.85           N  
ATOM    597  CA  LEU B  88     -43.002  52.169 -28.994  1.00 18.85           C  
ATOM    598  C   LEU B  88     -41.618  52.506 -28.449  1.00 18.85           C  
ATOM    599  CB  LEU B  88     -44.074  52.912 -28.191  1.00 18.85           C  
ATOM    600  O   LEU B  88     -40.944  51.645 -27.879  1.00 18.85           O  
ATOM    601  CG  LEU B  88     -45.518  52.458 -28.406  1.00 18.85           C  
ATOM    602  CD1 LEU B  88     -46.463  53.254 -27.511  1.00 18.85           C  
ATOM    603  CD2 LEU B  88     -45.913  52.604 -29.872  1.00 18.85           C  
ATOM    604  N   GLY B  89     -41.830  53.455 -27.452  1.00 19.96           N  
ATOM    605  CA  GLY B  89     -41.445  54.858 -27.462  1.00 19.96           C  
ATOM    606  C   GLY B  89     -40.077  55.105 -26.854  1.00 19.96           C  
ATOM    607  O   GLY B  89     -39.358  54.160 -26.525  1.00 19.96           O  
ATOM    608  N   GLY B  90     -40.290  56.023 -25.831  1.00 19.30           N  
ATOM    609  CA  GLY B  90     -39.789  57.383 -25.705  1.00 19.30           C  
ATOM    610  C   GLY B  90     -38.433  57.459 -25.031  1.00 19.30           C  
ATOM    611  O   GLY B  90     -37.863  56.434 -24.652  1.00 19.30           O  
ATOM    612  N   GLY B  91     -38.436  58.648 -24.356  1.00 19.84           N  
ATOM    613  CA  GLY B  91     -37.503  59.763 -24.395  1.00 19.84           C  
ATOM    614  C   GLY B  91     -36.367  59.625 -23.399  1.00 19.84           C  
ATOM    615  O   GLY B  91     -35.944  58.511 -23.082  1.00 19.84           O  
ATOM    616  N   ALA B  92     -36.676  60.425 -22.274  1.00 19.20           N  
ATOM    617  CA  ALA B  92     -36.023  61.713 -22.055  1.00 19.20           C  
ATOM    618  C   ALA B  92     -34.776  61.555 -21.190  1.00 19.20           C  
ATOM    619  CB  ALA B  92     -36.993  62.699 -21.411  1.00 19.20           C  
ATOM    620  O   ALA B  92     -33.676  61.343 -21.706  1.00 19.20           O  
ATOM    621  N   GLY B  93     -35.038  62.126 -19.946  1.00 19.28           N  
ATOM    622  CA  GLY B  93     -34.539  63.420 -19.508  1.00 19.28           C  
ATOM    623  C   GLY B  93     -33.246  63.325 -18.720  1.00 19.28           C  
ATOM    624  O   GLY B  93     -32.666  62.244 -18.596  1.00 19.28           O  
ATOM    625  N   GLY B  94     -33.474  63.825 -17.494  1.00 19.28           N  
ATOM    626  CA  GLY B  94     -32.968  65.047 -16.889  1.00 19.28           C  
ATOM    627  C   GLY B  94     -31.676  64.841 -16.121  1.00 19.28           C  
ATOM    628  O   GLY B  94     -31.180  63.717 -16.018  1.00 19.28           O  
ATOM    629  N   GLY B  95     -31.580  65.875 -15.283  1.00 20.61           N  
ATOM    630  CA  GLY B  95     -30.543  66.841 -14.957  1.00 20.61           C  
ATOM    631  C   GLY B  95     -29.614  66.371 -13.854  1.00 20.61           C  
ATOM    632  O   GLY B  95     -29.294  65.184 -13.769  1.00 20.61           O  
ATOM    633  N   GLY B  96     -30.134  66.731 -12.609  1.00 19.55           N  
ATOM    634  CA  GLY B  96     -29.571  67.870 -11.901  1.00 19.55           C  
ATOM    635  C   GLY B  96     -28.404  67.498 -11.005  1.00 19.55           C  
ATOM    636  O   GLY B  96     -27.819  66.424 -11.153  1.00 19.55           O  
ATOM    637  N   ASP B  97     -28.784  67.521  -9.707  1.00 19.52           N  
ATOM    638  CA  ASP B  97     -28.432  68.586  -8.774  1.00 19.52           C  
ATOM    639  C   ASP B  97     -27.138  68.260  -8.031  1.00 19.52           C  
ATOM    640  CB  ASP B  97     -29.566  68.821  -7.774  1.00 19.52           C  
ATOM    641  O   ASP B  97     -26.608  67.153  -8.153  1.00 19.52           O  
ATOM    642  CG  ASP B  97     -30.859  69.263  -8.438  1.00 19.52           C  
ATOM    643  OD1 ASP B  97     -30.812  70.091  -9.373  1.00 19.52           O  
ATOM    644  OD2 ASP B  97     -31.934  68.780  -8.021  1.00 19.52           O  
ATOM    645  N   HIS B  98     -27.388  68.403  -6.716  1.00 20.18           N  
ATOM    646  CA  HIS B  98     -26.888  69.403  -5.780  1.00 20.18           C  
ATOM    647  C   HIS B  98     -25.599  68.937  -5.112  1.00 20.18           C  
ATOM    648  CB  HIS B  98     -27.944  69.721  -4.720  1.00 20.18           C  
ATOM    649  O   HIS B  98     -25.241  67.760  -5.198  1.00 20.18           O  
ATOM    650  CG  HIS B  98     -28.649  71.020  -4.946  1.00 20.18           C  
ATOM    651  CD2 HIS B  98     -29.965  71.334  -4.917  1.00 20.18           C  
ATOM    652  ND1 HIS B  98     -27.980  72.187  -5.248  1.00 20.18           N  
ATOM    653  CE1 HIS B  98     -28.858  73.165  -5.394  1.00 20.18           C  
ATOM    654  NE2 HIS B  98     -30.070  72.674  -5.198  1.00 20.18           N  
ATOM    655  N   ALA B  99     -25.704  69.198  -3.753  1.00 19.26           N  
ATOM    656  CA  ALA B  99     -24.963  70.092  -2.869  1.00 19.26           C  
ATOM    657  C   ALA B  99     -23.791  69.368  -2.213  1.00 19.26           C  
ATOM    658  CB  ALA B  99     -25.888  70.674  -1.803  1.00 19.26           C  
ATOM    659  O   ALA B  99     -23.677  68.144  -2.310  1.00 19.26           O  
ATOM    660  N   ASP B 100     -23.601  69.951  -1.003  1.00 22.65           N  
ATOM    661  CA  ASP B 100     -22.401  70.552  -0.429  1.00 22.65           C  
ATOM    662  C   ASP B 100     -21.587  69.519   0.347  1.00 22.65           C  
ATOM    663  CB  ASP B 100     -22.771  71.723   0.484  1.00 22.65           C  
ATOM    664  O   ASP B 100     -21.944  68.340   0.384  1.00 22.65           O  
ATOM    665  CG  ASP B 100     -23.354  72.904  -0.273  1.00 22.65           C  
ATOM    666  OD1 ASP B 100     -22.878  73.209  -1.388  1.00 22.65           O  
ATOM    667  OD2 ASP B 100     -24.296  73.537   0.251  1.00 22.65           O  
ATOM    668  N   LYS B 101     -21.680  69.896   1.687  1.00 21.00           N  
ATOM    669  CA  LYS B 101     -20.584  70.421   2.497  1.00 21.00           C  
ATOM    670  C   LYS B 101     -19.874  69.302   3.252  1.00 21.00           C  
ATOM    671  CB  LYS B 101     -21.099  71.473   3.480  1.00 21.00           C  
ATOM    672  O   LYS B 101     -20.329  68.156   3.248  1.00 21.00           O  
ATOM    673  CG  LYS B 101     -21.127  72.886   2.917  1.00 21.00           C  
ATOM    674  CD  LYS B 101     -21.600  73.893   3.958  1.00 21.00           C  
ATOM    675  CE  LYS B 101     -21.672  75.301   3.382  1.00 21.00           C  
ATOM    676  NZ  LYS B 101     -22.192  76.282   4.381  1.00 21.00           N  
ATOM    677  N   LEU B 102     -19.810  69.660   4.567  1.00 22.21           N  
ATOM    678  CA  LEU B 102     -18.622  69.947   5.365  1.00 22.21           C  
ATOM    679  C   LEU B 102     -18.184  68.714   6.148  1.00 22.21           C  
ATOM    680  CB  LEU B 102     -18.890  71.108   6.326  1.00 22.21           C  
ATOM    681  O   LEU B 102     -18.890  67.703   6.170  1.00 22.21           O  
ATOM    682  CG  LEU B 102     -19.022  72.495   5.694  1.00 22.21           C  
ATOM    683  CD1 LEU B 102     -19.447  73.517   6.742  1.00 22.21           C  
ATOM    684  CD2 LEU B 102     -17.711  72.910   5.035  1.00 22.21           C  
ATOM    685  N   SER B 103     -18.122  68.984   7.527  1.00 25.41           N  
ATOM    686  CA  SER B 103     -16.928  69.059   8.363  1.00 25.41           C  
ATOM    687  C   SER B 103     -16.695  67.752   9.113  1.00 25.41           C  
ATOM    688  CB  SER B 103     -17.042  70.214   9.358  1.00 25.41           C  
ATOM    689  O   SER B 103     -15.606  67.179   9.050  1.00 25.41           O  
ATOM    690  OG  SER B 103     -16.695  71.444   8.744  1.00 25.41           O  
ATOM    691  N   LEU B 104     -17.216  67.779  10.332  1.00 22.88           N  
ATOM    692  CA  LEU B 104     -16.409  67.959  11.534  1.00 22.88           C  
ATOM    693  C   LEU B 104     -16.059  66.613  12.160  1.00 22.88           C  
ATOM    694  CB  LEU B 104     -17.149  68.831  12.551  1.00 22.88           C  
ATOM    695  O   LEU B 104     -14.881  66.274  12.296  1.00 22.88           O  
ATOM    696  CG  LEU B 104     -16.754  70.308  12.592  1.00 22.88           C  
ATOM    697  CD1 LEU B 104     -17.935  71.160  13.046  1.00 22.88           C  
ATOM    698  CD2 LEU B 104     -15.554  70.517  13.509  1.00 22.88           C  
ATOM    699  N   TYR B 105     -16.533  66.494  13.416  1.00 23.58           N  
ATOM    700  CA  TYR B 105     -15.850  66.360  14.698  1.00 23.58           C  
ATOM    701  C   TYR B 105     -15.642  64.893  15.055  1.00 23.58           C  
ATOM    702  CB  TYR B 105     -16.643  67.060  15.806  1.00 23.58           C  
ATOM    703  O   TYR B 105     -16.270  64.010  14.467  1.00 23.58           O  
ATOM    704  CG  TYR B 105     -16.076  68.400  16.205  1.00 23.58           C  
ATOM    705  CD1 TYR B 105     -15.122  68.503  17.215  1.00 23.58           C  
ATOM    706  CD2 TYR B 105     -16.494  69.567  15.574  1.00 23.58           C  
ATOM    707  CE1 TYR B 105     -14.598  69.736  17.587  1.00 23.58           C  
ATOM    708  CE2 TYR B 105     -15.977  70.806  15.938  1.00 23.58           C  
ATOM    709  OH  TYR B 105     -14.515  72.104  17.308  1.00 23.58           O  
ATOM    710  CZ  TYR B 105     -15.030  70.880  16.944  1.00 23.58           C  
ATOM    711  N   SER B 106     -15.376  64.795  16.387  1.00 25.06           N  
ATOM    712  CA  SER B 106     -14.311  64.155  17.152  1.00 25.06           C  
ATOM    713  C   SER B 106     -14.675  62.718  17.512  1.00 25.06           C  
ATOM    714  CB  SER B 106     -14.014  64.948  18.426  1.00 25.06           C  
ATOM    715  O   SER B 106     -13.871  61.802  17.321  1.00 25.06           O  
ATOM    716  OG  SER B 106     -15.214  65.280  19.102  1.00 25.06           O  
ATOM    717  N   GLU B 107     -15.416  62.650  18.540  1.00 26.64           N  
ATOM    718  CA  GLU B 107     -14.997  62.052  19.804  1.00 26.64           C  
ATOM    719  C   GLU B 107     -15.240  60.546  19.810  1.00 26.64           C  
ATOM    720  CB  GLU B 107     -15.728  62.708  20.978  1.00 26.64           C  
ATOM    721  O   GLU B 107     -16.263  60.075  19.308  1.00 26.64           O  
ATOM    722  CG  GLU B 107     -15.141  62.362  22.339  1.00 26.64           C  
ATOM    723  CD  GLU B 107     -15.852  63.052  23.492  1.00 26.64           C  
ATOM    724  OE1 GLU B 107     -16.019  62.427  24.563  1.00 26.64           O  
ATOM    725  OE2 GLU B 107     -16.246  64.228  23.322  1.00 26.64           O  
ATOM    726  N   THR B 108     -14.309  59.855  20.492  1.00 22.97           N  
ATOM    727  CA  THR B 108     -13.768  58.501  20.450  1.00 22.97           C  
ATOM    728  C   THR B 108     -14.764  57.502  21.030  1.00 22.97           C  
ATOM    729  CB  THR B 108     -12.437  58.408  21.220  1.00 22.97           C  
ATOM    730  O   THR B 108     -14.620  56.292  20.841  1.00 22.97           O  
ATOM    731  CG2 THR B 108     -11.246  58.467  20.268  1.00 22.97           C  
ATOM    732  OG1 THR B 108     -12.349  59.499  22.145  1.00 22.97           O  
ATOM    733  N   ASP B 109     -15.532  58.007  21.993  1.00 26.16           N  
ATOM    734  CA  ASP B 109     -15.293  57.159  23.156  1.00 26.16           C  
ATOM    735  C   ASP B 109     -15.757  55.727  22.897  1.00 26.16           C  
ATOM    736  CB  ASP B 109     -16.001  57.726  24.389  1.00 26.16           C  
ATOM    737  O   ASP B 109     -16.422  55.456  21.894  1.00 26.16           O  
ATOM    738  CG  ASP B 109     -15.417  57.215  25.695  1.00 26.16           C  
ATOM    739  OD1 ASP B 109     -14.332  56.595  25.677  1.00 26.16           O  
ATOM    740  OD2 ASP B 109     -16.050  57.433  26.751  1.00 26.16           O  
ATOM    741  N   SER B 110     -16.398  55.230  23.980  1.00 26.01           N  
ATOM    742  CA  SER B 110     -16.257  54.016  24.777  1.00 26.01           C  
ATOM    743  C   SER B 110     -17.107  52.882  24.213  1.00 26.01           C  
ATOM    744  CB  SER B 110     -16.646  54.281  26.232  1.00 26.01           C  
ATOM    745  O   SER B 110     -18.183  53.122  23.661  1.00 26.01           O  
ATOM    746  OG  SER B 110     -17.891  54.954  26.305  1.00 26.01           O  
ATOM    747  N   GLY B 111     -16.463  51.774  23.994  1.00 20.19           N  
ATOM    748  CA  GLY B 111     -16.686  50.583  23.190  1.00 20.19           C  
ATOM    749  C   GLY B 111     -17.953  49.838  23.567  1.00 20.19           C  
ATOM    750  O   GLY B 111     -18.889  49.751  22.769  1.00 20.19           O  
ATOM    751  N   TYR B 112     -17.774  48.926  24.333  1.00 21.53           N  
ATOM    752  CA  TYR B 112     -18.093  47.601  23.811  1.00 21.53           C  
ATOM    753  C   TYR B 112     -19.548  47.242  24.089  1.00 21.53           C  
ATOM    754  CB  TYR B 112     -17.168  46.545  24.423  1.00 21.53           C  
ATOM    755  O   TYR B 112     -20.229  47.929  24.853  1.00 21.53           O  
ATOM    756  CG  TYR B 112     -15.950  46.246  23.584  1.00 21.53           C  
ATOM    757  CD1 TYR B 112     -15.977  45.250  22.611  1.00 21.53           C  
ATOM    758  CD2 TYR B 112     -14.769  46.958  23.764  1.00 21.53           C  
ATOM    759  CE1 TYR B 112     -14.856  44.969  21.837  1.00 21.53           C  
ATOM    760  CE2 TYR B 112     -13.641  46.686  22.995  1.00 21.53           C  
ATOM    761  OH  TYR B 112     -12.582  45.418  21.272  1.00 21.53           O  
ATOM    762  CZ  TYR B 112     -13.695  45.692  22.036  1.00 21.53           C  
ATOM    763  N   GLY B 113     -19.713  46.054  24.714  1.00 20.26           N  
ATOM    764  CA  GLY B 113     -20.301  44.877  24.095  1.00 20.26           C  
ATOM    765  C   GLY B 113     -21.782  44.726  24.386  1.00 20.26           C  
ATOM    766  O   GLY B 113     -22.364  45.538  25.109  1.00 20.26           O  
ATOM    767  N   SER B 114     -22.210  43.527  24.576  1.00 22.40           N  
ATOM    768  CA  SER B 114     -23.073  42.649  23.792  1.00 22.40           C  
ATOM    769  C   SER B 114     -24.471  42.566  24.395  1.00 22.40           C  
ATOM    770  CB  SER B 114     -22.466  41.249  23.694  1.00 22.40           C  
ATOM    771  O   SER B 114     -24.779  43.266  25.361  1.00 22.40           O  
ATOM    772  OG  SER B 114     -21.065  41.291  23.906  1.00 22.40           O  
ATOM    773  N   TYR B 115     -24.723  41.410  24.955  1.00 20.53           N  
ATOM    774  CA  TYR B 115     -25.602  40.455  24.289  1.00 20.53           C  
ATOM    775  C   TYR B 115     -27.023  40.553  24.829  1.00 20.53           C  
ATOM    776  CB  TYR B 115     -25.075  39.027  24.463  1.00 20.53           C  
ATOM    777  O   TYR B 115     -27.269  41.236  25.827  1.00 20.53           O  
ATOM    778  CG  TYR B 115     -23.754  38.780  23.776  1.00 20.53           C  
ATOM    779  CD1 TYR B 115     -23.703  38.413  22.433  1.00 20.53           C  
ATOM    780  CD2 TYR B 115     -22.555  38.912  24.468  1.00 20.53           C  
ATOM    781  CE1 TYR B 115     -22.488  38.182  21.796  1.00 20.53           C  
ATOM    782  CE2 TYR B 115     -21.334  38.683  23.841  1.00 20.53           C  
ATOM    783  OH  TYR B 115     -20.105  38.093  21.882  1.00 20.53           O  
ATOM    784  CZ  TYR B 115     -21.311  38.320  22.508  1.00 20.53           C  
ATOM    785  N   THR B 116     -27.602  39.389  25.175  1.00 23.39           N  
ATOM    786  CA  THR B 116     -28.655  38.651  24.486  1.00 23.39           C  
ATOM    787  C   THR B 116     -29.971  38.744  25.254  1.00 23.39           C  
ATOM    788  CB  THR B 116     -28.270  37.172  24.299  1.00 23.39           C  
ATOM    789  O   THR B 116     -30.010  38.494  26.461  1.00 23.39           O  
ATOM    790  CG2 THR B 116     -26.835  37.037  23.800  1.00 23.39           C  
ATOM    791  OG1 THR B 116     -28.394  36.490  25.553  1.00 23.39           O  
ATOM    792  N   PRO B 117     -30.894  39.499  24.758  1.00 28.66           N  
ATOM    793  CA  PRO B 117     -32.108  39.936  25.450  1.00 28.66           C  
ATOM    794  C   PRO B 117     -33.065  38.784  25.748  1.00 28.66           C  
ATOM    795  CB  PRO B 117     -32.737  40.928  24.468  1.00 28.66           C  
ATOM    796  O   PRO B 117     -34.141  39.000  26.310  1.00 28.66           O  
ATOM    797  CG  PRO B 117     -32.338  40.431  23.116  1.00 28.66           C  
ATOM    798  CD  PRO B 117     -31.261  39.399  23.286  1.00 28.66           C  
ATOM    799  N   SER B 118     -32.729  37.474  25.794  1.00 25.68           N  
ATOM    800  CA  SER B 118     -33.610  36.731  24.898  1.00 25.68           C  
ATOM    801  C   SER B 118     -35.055  36.776  25.381  1.00 25.68           C  
ATOM    802  CB  SER B 118     -33.149  35.278  24.776  1.00 25.68           C  
ATOM    803  O   SER B 118     -35.963  36.318  24.684  1.00 25.68           O  
ATOM    804  OG  SER B 118     -33.487  34.749  23.505  1.00 25.68           O  
ATOM    805  N   LEU B 119     -35.338  36.939  26.582  1.00 26.04           N  
ATOM    806  CA  LEU B 119     -36.231  35.889  27.059  1.00 26.04           C  
ATOM    807  C   LEU B 119     -37.645  36.094  26.527  1.00 26.04           C  
ATOM    808  CB  LEU B 119     -36.249  35.854  28.590  1.00 26.04           C  
ATOM    809  O   LEU B 119     -38.598  35.503  27.040  1.00 26.04           O  
ATOM    810  CG  LEU B 119     -35.401  34.768  29.254  1.00 26.04           C  
ATOM    811  CD1 LEU B 119     -34.543  35.370  30.362  1.00 26.04           C  
ATOM    812  CD2 LEU B 119     -36.289  33.656  29.802  1.00 26.04           C  
ATOM    813  N   LYS B 120     -37.763  36.787  25.248  1.00 24.86           N  
ATOM    814  CA  LYS B 120     -39.022  37.526  25.282  1.00 24.86           C  
ATOM    815  C   LYS B 120     -40.213  36.577  25.379  1.00 24.86           C  
ATOM    816  CB  LYS B 120     -39.157  38.413  24.044  1.00 24.86           C  
ATOM    817  O   LYS B 120     -41.173  36.849  26.104  1.00 24.86           O  
ATOM    818  CG  LYS B 120     -38.778  39.867  24.279  1.00 24.86           C  
ATOM    819  CD  LYS B 120     -39.022  40.717  23.039  1.00 24.86           C  
ATOM    820  CE  LYS B 120     -38.678  42.180  23.285  1.00 24.86           C  
ATOM    821  NZ  LYS B 120     -38.857  43.006  22.054  1.00 24.86           N  
ATOM    822  N   SER B 121     -40.348  35.493  24.436  1.00 27.14           N  
ATOM    823  CA  SER B 121     -41.462  35.723  23.522  1.00 27.14           C  
ATOM    824  C   SER B 121     -42.795  35.378  24.178  1.00 27.14           C  
ATOM    825  CB  SER B 121     -41.286  34.901  22.245  1.00 27.14           C  
ATOM    826  O   SER B 121     -42.839  34.610  25.142  1.00 27.14           O  
ATOM    827  OG  SER B 121     -41.314  33.513  22.532  1.00 27.14           O  
ATOM    828  N   PRO B 122     -43.879  36.084  23.613  1.00 23.18           N  
ATOM    829  CA  PRO B 122     -45.257  36.399  23.999  1.00 23.18           C  
ATOM    830  C   PRO B 122     -46.221  35.243  23.744  1.00 23.18           C  
ATOM    831  CB  PRO B 122     -45.602  37.604  23.120  1.00 23.18           C  
ATOM    832  O   PRO B 122     -47.427  35.380  23.964  1.00 23.18           O  
ATOM    833  CG  PRO B 122     -44.404  37.795  22.247  1.00 23.18           C  
ATOM    834  CD  PRO B 122     -43.421  36.699  22.539  1.00 23.18           C  
ATOM    835  N   ASN B 123     -45.738  34.083  23.309  1.00 24.74           N  
ATOM    836  CA  ASN B 123     -46.476  33.599  22.147  1.00 24.74           C  
ATOM    837  C   ASN B 123     -47.978  33.566  22.411  1.00 24.74           C  
ATOM    838  CB  ASN B 123     -45.979  32.212  21.735  1.00 24.74           C  
ATOM    839  O   ASN B 123     -48.410  33.287  23.531  1.00 24.74           O  
ATOM    840  CG  ASN B 123     -45.281  32.218  20.389  1.00 24.74           C  
ATOM    841  ND2 ASN B 123     -44.705  31.082  20.014  1.00 24.74           N  
ATOM    842  OD1 ASN B 123     -45.259  33.236  19.692  1.00 24.74           O  
ATOM    843  N   GLY B 124     -48.815  33.535  21.251  1.00 24.13           N  
ATOM    844  CA  GLY B 124     -50.107  33.998  20.771  1.00 24.13           C  
ATOM    845  C   GLY B 124     -51.265  33.148  21.260  1.00 24.13           C  
ATOM    846  O   GLY B 124     -51.059  32.151  21.955  1.00 24.13           O  
ATOM    847  N   VAL B 125     -52.377  33.224  20.448  1.00 25.63           N  
ATOM    848  CA  VAL B 125     -53.789  33.575  20.564  1.00 25.63           C  
ATOM    849  C   VAL B 125     -54.625  32.307  20.725  1.00 25.63           C  
ATOM    850  CB  VAL B 125     -54.276  34.382  19.340  1.00 25.63           C  
ATOM    851  O   VAL B 125     -55.413  32.192  21.667  1.00 25.63           O  
ATOM    852  CG1 VAL B 125     -55.760  34.717  19.469  1.00 25.63           C  
ATOM    853  CG2 VAL B 125     -53.449  35.656  19.179  1.00 25.63           C  
ATOM    854  N   ARG B 126     -55.339  31.804  19.539  1.00 24.95           N  
ATOM    855  CA  ARG B 126     -56.748  32.003  19.219  1.00 24.95           C  
ATOM    856  C   ARG B 126     -57.564  30.754  19.540  1.00 24.95           C  
ATOM    857  CB  ARG B 126     -56.919  32.376  17.745  1.00 24.95           C  
ATOM    858  O   ARG B 126     -57.007  29.727  19.934  1.00 24.95           O  
ATOM    859  CG  ARG B 126     -56.528  33.809  17.423  1.00 24.95           C  
ATOM    860  CD  ARG B 126     -57.328  34.363  16.252  1.00 24.95           C  
ATOM    861  NE  ARG B 126     -56.694  35.545  15.677  1.00 24.95           N  
ATOM    862  NH1 ARG B 126     -58.305  37.025  16.420  1.00 24.95           N  
ATOM    863  NH2 ARG B 126     -56.514  37.786  15.208  1.00 24.95           N  
ATOM    864  CZ  ARG B 126     -57.172  36.783  15.770  1.00 24.95           C  
ATOM    865  N   VAL B 127     -58.355  30.227  18.435  1.00 24.51           N  
ATOM    866  CA  VAL B 127     -59.800  30.268  18.239  1.00 24.51           C  
ATOM    867  C   VAL B 127     -60.405  28.903  18.561  1.00 24.51           C  
ATOM    868  CB  VAL B 127     -60.165  30.686  16.797  1.00 24.51           C  
ATOM    869  O   VAL B 127     -59.684  27.910  18.680  1.00 24.51           O  
ATOM    870  CG1 VAL B 127     -61.681  30.705  16.608  1.00 24.51           C  
ATOM    871  CG2 VAL B 127     -59.566  32.052  16.470  1.00 24.51           C  
ATOM    872  N   LEU B 128     -61.283  28.375  17.543  1.00 25.92           N  
ATOM    873  CA  LEU B 128     -62.723  28.144  17.514  1.00 25.92           C  
ATOM    874  C   LEU B 128     -63.037  26.656  17.633  1.00 25.92           C  
ATOM    875  CB  LEU B 128     -63.329  28.704  16.225  1.00 25.92           C  
ATOM    876  O   LEU B 128     -63.862  26.256  18.458  1.00 25.92           O  
ATOM    877  CG  LEU B 128     -64.461  29.719  16.393  1.00 25.92           C  
ATOM    878  CD1 LEU B 128     -63.914  31.039  16.926  1.00 25.92           C  
ATOM    879  CD2 LEU B 128     -65.191  29.930  15.071  1.00 25.92           C  
ATOM    880  N   PRO B 129     -63.602  26.012  16.462  1.00 24.99           N  
ATOM    881  CA  PRO B 129     -64.975  25.508  16.387  1.00 24.99           C  
ATOM    882  C   PRO B 129     -65.053  23.989  16.525  1.00 24.99           C  
ATOM    883  CB  PRO B 129     -65.440  25.955  14.999  1.00 24.99           C  
ATOM    884  O   PRO B 129     -65.880  23.476  17.284  1.00 24.99           O  
ATOM    885  CG  PRO B 129     -64.196  25.984  14.171  1.00 24.99           C  
ATOM    886  CD  PRO B 129     -63.064  25.437  14.991  1.00 24.99           C  
ATOM    887  N   MET B 130     -64.694  23.140  15.483  1.00 23.94           N  
ATOM    888  CA  MET B 130     -65.687  22.597  14.560  1.00 23.94           C  
ATOM    889  C   MET B 130     -66.130  21.204  14.996  1.00 23.94           C  
ATOM    890  CB  MET B 130     -65.127  22.546  13.137  1.00 23.94           C  
ATOM    891  O   MET B 130     -65.444  20.546  15.779  1.00 23.94           O  
ATOM    892  CG  MET B 130     -65.210  23.872  12.398  1.00 23.94           C  
ATOM    893  SD  MET B 130     -66.070  23.724  10.784  1.00 23.94           S  
ATOM    894  CE  MET B 130     -67.609  24.609  11.159  1.00 23.94           C  
ATOM    895  N   VAL B 131     -66.973  20.569  14.077  1.00 25.53           N  
ATOM    896  CA  VAL B 131     -68.233  19.834  14.142  1.00 25.53           C  
ATOM    897  C   VAL B 131     -67.955  18.333  14.177  1.00 25.53           C  
ATOM    898  CB  VAL B 131     -69.153  20.179  12.950  1.00 25.53           C  
ATOM    899  O   VAL B 131     -68.488  17.616  15.027  1.00 25.53           O  
ATOM    900  CG1 VAL B 131     -70.376  19.264  12.930  1.00 25.53           C  
ATOM    901  CG2 VAL B 131     -69.579  21.645  13.011  1.00 25.53           C  
ATOM    902  N   PRO B 132     -67.688  17.655  12.934  1.00 27.71           N  
ATOM    903  CA  PRO B 132     -68.780  16.826  12.421  1.00 27.71           C  
ATOM    904  C   PRO B 132     -68.665  15.366  12.854  1.00 27.71           C  
ATOM    905  CB  PRO B 132     -68.642  16.958  10.903  1.00 27.71           C  
ATOM    906  O   PRO B 132     -69.609  14.810  13.422  1.00 27.71           O  
ATOM    907  CG  PRO B 132     -67.233  17.407  10.685  1.00 27.71           C  
ATOM    908  CD  PRO B 132     -66.557  17.521  12.022  1.00 27.71           C  
ATOM    909  N   ALA B 133     -68.350  14.409  11.839  1.00 29.72           N  
ATOM    910  CA  ALA B 133     -69.217  13.420  11.202  1.00 29.72           C  
ATOM    911  C   ALA B 133     -68.981  12.029  11.784  1.00 29.72           C  
ATOM    912  CB  ALA B 133     -68.991  13.408   9.692  1.00 29.72           C  
ATOM    913  O   ALA B 133     -67.936  11.770  12.386  1.00 29.72           O  
ATOM    914  N   PRO B 134     -69.874  11.059  11.394  1.00 34.13           N  
ATOM    915  CA  PRO B 134     -70.432   9.875  12.051  1.00 34.13           C  
ATOM    916  C   PRO B 134     -69.532   8.648  11.919  1.00 34.13           C  
ATOM    917  CB  PRO B 134     -71.760   9.659  11.320  1.00 34.13           C  
ATOM    918  O   PRO B 134     -69.393   7.875  12.870  1.00 34.13           O  
ATOM    919  CG  PRO B 134     -71.552  10.257   9.966  1.00 34.13           C  
ATOM    920  CD  PRO B 134     -70.342  11.145  10.017  1.00 34.13           C  
ATOM    921  N   PRO B 135     -69.170   8.302  10.635  1.00 29.50           N  
ATOM    922  CA  PRO B 135     -69.721   7.034  10.150  1.00 29.50           C  
ATOM    923  C   PRO B 135     -68.933   5.822  10.641  1.00 29.50           C  
ATOM    924  CB  PRO B 135     -69.625   7.168   8.628  1.00 29.50           C  
ATOM    925  O   PRO B 135     -67.912   5.977  11.317  1.00 29.50           O  
ATOM    926  CG  PRO B 135     -68.473   8.092   8.397  1.00 29.50           C  
ATOM    927  CD  PRO B 135     -68.109   8.735   9.704  1.00 29.50           C  
ATOM    928  N   GLY B 136     -68.362   5.039   9.645  1.00 32.55           N  
ATOM    929  CA  GLY B 136     -68.652   3.713   9.124  1.00 32.55           C  
ATOM    930  C   GLY B 136     -67.774   2.631   9.723  1.00 32.55           C  
ATOM    931  O   GLY B 136     -67.051   2.876  10.692  1.00 32.55           O  
ATOM    932  N   SER B 137     -66.904   1.915   8.839  1.00 31.87           N  
ATOM    933  CA  SER B 137     -66.731   0.540   8.381  1.00 31.87           C  
ATOM    934  C   SER B 137     -65.688  -0.194   9.217  1.00 31.87           C  
ATOM    935  CB  SER B 137     -66.326   0.512   6.907  1.00 31.87           C  
ATOM    936  O   SER B 137     -64.773   0.427   9.763  1.00 31.87           O  
ATOM    937  OG  SER B 137     -67.295   1.168   6.107  1.00 31.87           O  
ATOM    938  N   SER B 138     -65.908  -1.547   9.479  1.00 33.52           N  
ATOM    939  CA  SER B 138     -65.449  -2.527  10.458  1.00 33.52           C  
ATOM    940  C   SER B 138     -63.994  -2.913  10.214  1.00 33.52           C  
ATOM    941  CB  SER B 138     -66.331  -3.777  10.419  1.00 33.52           C  
ATOM    942  O   SER B 138     -63.376  -3.580  11.047  1.00 33.52           O  
ATOM    943  OG  SER B 138     -66.467  -4.255   9.092  1.00 33.52           O  
ATOM    944  N   ALA B 139     -63.660  -2.993   8.856  1.00 35.00           N  
ATOM    945  CA  ALA B 139     -62.863  -4.143   8.434  1.00 35.00           C  
ATOM    946  C   ALA B 139     -61.491  -4.135   9.103  1.00 35.00           C  
ATOM    947  CB  ALA B 139     -62.711  -4.156   6.915  1.00 35.00           C  
ATOM    948  O   ALA B 139     -60.811  -3.106   9.127  1.00 35.00           O  
ATOM    949  N   ALA B 140     -61.280  -5.096  10.035  1.00 31.24           N  
ATOM    950  CA  ALA B 140     -60.276  -5.364  11.062  1.00 31.24           C  
ATOM    951  C   ALA B 140     -58.871  -5.368  10.467  1.00 31.24           C  
ATOM    952  CB  ALA B 140     -60.563  -6.696  11.751  1.00 31.24           C  
ATOM    953  O   ALA B 140     -58.705  -5.265   9.250  1.00 31.24           O  
ATOM    954  N   ALA B 141     -58.005  -6.471  10.909  1.00 31.93           N  
ATOM    955  CA  ALA B 141     -56.680  -6.628  11.503  1.00 31.93           C  
ATOM    956  C   ALA B 141     -55.633  -6.931  10.434  1.00 31.93           C  
ATOM    957  CB  ALA B 141     -56.696  -7.732  12.556  1.00 31.93           C  
ATOM    958  O   ALA B 141     -54.575  -7.488  10.734  1.00 31.93           O  
ATOM    959  N   ALA B 142     -55.906  -6.725   9.178  1.00 35.44           N  
ATOM    960  CA  ALA B 142     -54.798  -7.190   8.347  1.00 35.44           C  
ATOM    961  C   ALA B 142     -53.485  -6.536   8.767  1.00 35.44           C  
ATOM    962  CB  ALA B 142     -55.083  -6.908   6.874  1.00 35.44           C  
ATOM    963  O   ALA B 142     -53.317  -5.322   8.629  1.00 35.44           O  
ATOM    964  N   ARG B 143     -53.003  -6.823   9.989  1.00 33.06           N  
ATOM    965  CA  ARG B 143     -51.699  -6.322  10.412  1.00 33.06           C  
ATOM    966  C   ARG B 143     -50.637  -6.596   9.353  1.00 33.06           C  
ATOM    967  CB  ARG B 143     -51.287  -6.953  11.743  1.00 33.06           C  
ATOM    968  O   ARG B 143     -50.472  -7.736   8.912  1.00 33.06           O  
ATOM    969  CG  ARG B 143     -51.735  -6.166  12.964  1.00 33.06           C  
ATOM    970  CD  ARG B 143     -51.311  -6.843  14.260  1.00 33.06           C  
ATOM    971  NE  ARG B 143     -51.785  -6.111  15.431  1.00 33.06           N  
ATOM    972  NH1 ARG B 143     -51.155  -7.730  16.954  1.00 33.06           N  
ATOM    973  NH2 ARG B 143     -52.164  -5.802  17.675  1.00 33.06           N  
ATOM    974  CZ  ARG B 143     -51.700  -6.549  16.684  1.00 33.06           C  
ATOM    975  N   GLY B 144     -50.437  -5.721   8.404  1.00 38.23           N  
ATOM    976  CA  GLY B 144     -49.442  -5.505   7.365  1.00 38.23           C  
ATOM    977  C   GLY B 144     -48.026  -5.795   7.825  1.00 38.23           C  
ATOM    978  O   GLY B 144     -47.678  -5.539   8.979  1.00 38.23           O  
ATOM    979  N   ALA B 145     -47.482  -7.065   7.611  1.00 41.09           N  
ATOM    980  CA  ALA B 145     -46.058  -7.391   7.607  1.00 41.09           C  
ATOM    981  C   ALA B 145     -45.230  -6.227   7.068  1.00 41.09           C  
ATOM    982  CB  ALA B 145     -45.803  -8.649   6.780  1.00 41.09           C  
ATOM    983  O   ALA B 145     -45.419  -5.799   5.927  1.00 41.09           O  
ATOM    984  N   ALA B 146     -45.159  -5.123   7.818  1.00 41.59           N  
ATOM    985  CA  ALA B 146     -44.249  -4.016   7.534  1.00 41.59           C  
ATOM    986  C   ALA B 146     -42.852  -4.528   7.197  1.00 41.59           C  
ATOM    987  CB  ALA B 146     -44.190  -3.058   8.721  1.00 41.59           C  
ATOM    988  O   ALA B 146     -42.280  -5.328   7.941  1.00 41.59           O  
ATOM    989  N   CYS B 147     -42.707  -5.082   5.988  1.00 44.69           N  
ATOM    990  CA  CYS B 147     -41.361  -5.179   5.434  1.00 44.69           C  
ATOM    991  C   CYS B 147     -40.511  -3.986   5.854  1.00 44.69           C  
ATOM    992  CB  CYS B 147     -41.413  -5.268   3.909  1.00 44.69           C  
ATOM    993  O   CYS B 147     -40.915  -2.836   5.674  1.00 44.69           O  
ATOM    994  SG  CYS B 147     -42.024  -6.852   3.293  1.00 44.69           S  
ATOM    995  N   SER B 148     -39.975  -4.001   7.073  1.00 47.04           N  
ATOM    996  CA  SER B 148     -38.865  -3.127   7.438  1.00 47.04           C  
ATOM    997  C   SER B 148     -37.892  -2.954   6.276  1.00 47.04           C  
ATOM    998  CB  SER B 148     -38.124  -3.681   8.656  1.00 47.04           C  
ATOM    999  O   SER B 148     -37.356  -3.936   5.758  1.00 47.04           O  
ATOM   1000  OG  SER B 148     -39.000  -3.808   9.763  1.00 47.04           O  
ATOM   1001  N   SER B 149     -38.236  -2.282   5.199  1.00 51.24           N  
ATOM   1002  CA  SER B 149     -37.248  -1.760   4.261  1.00 51.24           C  
ATOM   1003  C   SER B 149     -35.988  -1.298   4.986  1.00 51.24           C  
ATOM   1004  CB  SER B 149     -37.834  -0.602   3.453  1.00 51.24           C  
ATOM   1005  O   SER B 149     -36.044  -0.401   5.829  1.00 51.24           O  
ATOM   1006  OG  SER B 149     -39.248  -0.587   3.549  1.00 51.24           O  
ATOM   1007  N   LEU B 150     -35.201  -2.215   5.573  1.00 51.47           N  
ATOM   1008  CA  LEU B 150     -33.845  -1.844   5.962  1.00 51.47           C  
ATOM   1009  C   LEU B 150     -33.248  -0.849   4.973  1.00 51.47           C  
ATOM   1010  CB  LEU B 150     -32.955  -3.086   6.054  1.00 51.47           C  
ATOM   1011  O   LEU B 150     -33.195  -1.119   3.771  1.00 51.47           O  
ATOM   1012  CG  LEU B 150     -33.195  -4.005   7.253  1.00 51.47           C  
ATOM   1013  CD1 LEU B 150     -32.505  -5.348   7.039  1.00 51.47           C  
ATOM   1014  CD2 LEU B 150     -32.707  -3.346   8.539  1.00 51.47           C  
ATOM   1015  N   SER B 151     -33.597   0.422   4.985  1.00 59.80           N  
ATOM   1016  CA  SER B 151     -32.856   1.477   4.301  1.00 59.80           C  
ATOM   1017  C   SER B 151     -31.373   1.135   4.201  1.00 59.80           C  
ATOM   1018  CB  SER B 151     -33.032   2.812   5.024  1.00 59.80           C  
ATOM   1019  O   SER B 151     -30.680   1.050   5.217  1.00 59.80           O  
ATOM   1020  OG  SER B 151     -34.406   3.130   5.166  1.00 59.80           O  
ATOM   1021  N   SER B 152     -31.041   0.181   3.236  1.00 72.41           N  
ATOM   1022  CA  SER B 152     -29.646  -0.169   2.988  1.00 72.41           C  
ATOM   1023  C   SER B 152     -28.841   1.049   2.547  1.00 72.41           C  
ATOM   1024  CB  SER B 152     -29.548  -1.266   1.927  1.00 72.41           C  
ATOM   1025  O   SER B 152     -29.286   1.818   1.692  1.00 72.41           O  
ATOM   1026  OG  SER B 152     -30.343  -0.947   0.798  1.00 72.41           O  
ATOM   1027  N   SER B 153     -28.251   1.835   3.423  1.00 84.26           N  
ATOM   1028  CA  SER B 153     -27.323   2.919   3.119  1.00 84.26           C  
ATOM   1029  C   SER B 153     -26.002   2.380   2.579  1.00 84.26           C  
ATOM   1030  CB  SER B 153     -27.066   3.770   4.363  1.00 84.26           C  
ATOM   1031  O   SER B 153     -25.573   1.286   2.952  1.00 84.26           O  
ATOM   1032  OG  SER B 153     -26.430   3.005   5.373  1.00 84.26           O  
ATOM   1033  N   SER B 154     -25.640   2.862   1.359  1.00 92.98           N  
ATOM   1034  CA  SER B 154     -24.337   2.548   0.780  1.00 92.98           C  
ATOM   1035  C   SER B 154     -23.311   3.627   1.109  1.00 92.98           C  
ATOM   1036  CB  SER B 154     -24.450   2.386  -0.737  1.00 92.98           C  
ATOM   1037  O   SER B 154     -23.667   4.791   1.305  1.00 92.98           O  
ATOM   1038  OG  SER B 154     -24.758   3.624  -1.354  1.00 92.98           O  
ATOM   1039  N   SER B 155     -22.126   3.206   1.431  1.00 96.45           N  
ATOM   1040  CA  SER B 155     -21.029   4.121   1.731  1.00 96.45           C  
ATOM   1041  C   SER B 155     -19.932   4.033   0.675  1.00 96.45           C  
ATOM   1042  CB  SER B 155     -20.444   3.822   3.111  1.00 96.45           C  
ATOM   1043  O   SER B 155     -19.715   2.974   0.084  1.00 96.45           O  
ATOM   1044  OG  SER B 155     -21.421   4.000   4.122  1.00 96.45           O  
ATOM   1045  N   SER B 156     -19.294   5.195   0.333  1.00 98.56           N  
ATOM   1046  CA  SER B 156     -18.216   5.254  -0.649  1.00 98.56           C  
ATOM   1047  C   SER B 156     -17.170   6.293  -0.259  1.00 98.56           C  
ATOM   1048  CB  SER B 156     -18.773   5.576  -2.036  1.00 98.56           C  
ATOM   1049  O   SER B 156     -17.422   7.146   0.594  1.00 98.56           O  
ATOM   1050  OG  SER B 156     -19.325   6.881  -2.067  1.00 98.56           O  
ATOM   1051  N   ILE B 157     -15.995   6.074  -0.865  1.00 98.73           N  
ATOM   1052  CA  ILE B 157     -14.923   7.043  -0.665  1.00 98.73           C  
ATOM   1053  C   ILE B 157     -14.239   7.338  -1.998  1.00 98.73           C  
ATOM   1054  CB  ILE B 157     -13.890   6.538   0.367  1.00 98.73           C  
ATOM   1055  O   ILE B 157     -14.041   6.434  -2.815  1.00 98.73           O  
ATOM   1056  CG1 ILE B 157     -12.890   7.649   0.709  1.00 98.73           C  
ATOM   1057  CG2 ILE B 157     -13.167   5.293  -0.157  1.00 98.73           C  
ATOM   1058  CD1 ILE B 157     -12.027   7.350   1.927  1.00 98.73           C  
ATOM   1059  N   THR B 158     -13.888   8.629  -2.240  1.00 98.76           N  
ATOM   1060  CA  THR B 158     -13.200   9.084  -3.443  1.00 98.76           C  
ATOM   1061  C   THR B 158     -11.783   9.545  -3.114  1.00 98.76           C  
ATOM   1062  CB  THR B 158     -13.970  10.229  -4.127  1.00 98.76           C  
ATOM   1063  O   THR B 158     -11.585  10.364  -2.213  1.00 98.76           O  
ATOM   1064  CG2 THR B 158     -13.290  10.649  -5.426  1.00 98.76           C  
ATOM   1065  OG1 THR B 158     -15.303   9.793  -4.418  1.00 98.76           O  
ATOM   1066  N   CYS B 159     -10.790   8.979  -3.738  1.00 98.83           N  
ATOM   1067  CA  CYS B 159      -9.391   9.335  -3.531  1.00 98.83           C  
ATOM   1068  C   CYS B 159      -9.142  10.797  -3.884  1.00 98.83           C  
ATOM   1069  CB  CYS B 159      -8.480   8.437  -4.368  1.00 98.83           C  
ATOM   1070  O   CYS B 159      -9.462  11.236  -4.990  1.00 98.83           O  
ATOM   1071  SG  CYS B 159      -6.731   8.874  -4.263  1.00 98.83           S  
ATOM   1072  N   PRO B 160      -8.529  11.551  -3.030  1.00 98.73           N  
ATOM   1073  CA  PRO B 160      -8.282  12.975  -3.274  1.00 98.73           C  
ATOM   1074  C   PRO B 160      -7.185  13.215  -4.308  1.00 98.73           C  
ATOM   1075  CB  PRO B 160      -7.862  13.500  -1.899  1.00 98.73           C  
ATOM   1076  O   PRO B 160      -7.047  14.329  -4.820  1.00 98.73           O  
ATOM   1077  CG  PRO B 160      -7.257  12.321  -1.208  1.00 98.73           C  
ATOM   1078  CD  PRO B 160      -7.999  11.087  -1.633  1.00 98.73           C  
ATOM   1079  N   GLN B 161      -6.525  12.155  -4.608  1.00 98.31           N  
ATOM   1080  CA  GLN B 161      -5.390  12.345  -5.504  1.00 98.31           C  
ATOM   1081  C   GLN B 161      -5.742  11.939  -6.932  1.00 98.31           C  
ATOM   1082  CB  GLN B 161      -4.179  11.548  -5.015  1.00 98.31           C  
ATOM   1083  O   GLN B 161      -5.449  12.669  -7.882  1.00 98.31           O  
ATOM   1084  CG  GLN B 161      -2.841  12.158  -5.410  1.00 98.31           C  
ATOM   1085  CD  GLN B 161      -1.811  12.084  -4.299  1.00 98.31           C  
ATOM   1086  NE2 GLN B 161      -0.864  11.161  -4.429  1.00 98.31           N  
ATOM   1087  OE1 GLN B 161      -1.866  12.849  -3.331  1.00 98.31           O  
ATOM   1088  N   CYS B 162      -6.396  10.803  -7.091  1.00 98.54           N  
ATOM   1089  CA  CYS B 162      -6.656  10.346  -8.452  1.00 98.54           C  
ATOM   1090  C   CYS B 162      -8.144  10.413  -8.774  1.00 98.54           C  
ATOM   1091  CB  CYS B 162      -6.146   8.919  -8.644  1.00 98.54           C  
ATOM   1092  O   CYS B 162      -8.550  10.159  -9.910  1.00 98.54           O  
ATOM   1093  SG  CYS B 162      -7.107   7.676  -7.753  1.00 98.54           S  
ATOM   1094  N   HIS B 163      -9.061  10.580  -7.823  1.00 98.46           N  
ATOM   1095  CA  HIS B 163     -10.487  10.839  -7.979  1.00 98.46           C  
ATOM   1096  C   HIS B 163     -11.248   9.558  -8.303  1.00 98.46           C  
ATOM   1097  CB  HIS B 163     -10.726  11.882  -9.072  1.00 98.46           C  
ATOM   1098  O   HIS B 163     -12.417   9.607  -8.692  1.00 98.46           O  
ATOM   1099  CG  HIS B 163     -10.071  13.199  -8.798  1.00 98.46           C  
ATOM   1100  CD2 HIS B 163      -9.031  13.817  -9.406  1.00 98.46           C  
ATOM   1101  ND1 HIS B 163     -10.481  14.038  -7.786  1.00 98.46           N  
ATOM   1102  CE1 HIS B 163      -9.720  15.120  -7.783  1.00 98.46           C  
ATOM   1103  NE2 HIS B 163      -8.832  15.010  -8.756  1.00 98.46           N  
ATOM   1104  N   ARG B 164     -10.586   8.416  -8.111  1.00 98.64           N  
ATOM   1105  CA  ARG B 164     -11.288   7.144  -8.243  1.00 98.64           C  
ATOM   1106  C   ARG B 164     -12.133   6.854  -7.007  1.00 98.64           C  
ATOM   1107  CB  ARG B 164     -10.296   6.003  -8.479  1.00 98.64           C  
ATOM   1108  O   ARG B 164     -11.711   7.130  -5.882  1.00 98.64           O  
ATOM   1109  CG  ARG B 164      -9.717   5.972  -9.885  1.00 98.64           C  
ATOM   1110  CD  ARG B 164      -8.782   4.787 -10.083  1.00 98.64           C  
ATOM   1111  NE  ARG B 164      -7.955   4.946 -11.276  1.00 98.64           N  
ATOM   1112  NH1 ARG B 164      -6.871   2.919 -11.048  1.00 98.64           N  
ATOM   1113  NH2 ARG B 164      -6.368   4.302 -12.806  1.00 98.64           N  
ATOM   1114  CZ  ARG B 164      -7.067   4.056 -11.707  1.00 98.64           C  
ATOM   1115  N   SER B 165     -13.332   6.323  -7.189  1.00 98.53           N  
ATOM   1116  CA  SER B 165     -14.251   6.018  -6.098  1.00 98.53           C  
ATOM   1117  C   SER B 165     -14.225   4.533  -5.752  1.00 98.53           C  
ATOM   1118  CB  SER B 165     -15.675   6.441  -6.461  1.00 98.53           C  
ATOM   1119  O   SER B 165     -14.042   3.688  -6.631  1.00 98.53           O  
ATOM   1120  OG  SER B 165     -15.736   7.833  -6.718  1.00 98.53           O  
ATOM   1121  N   ALA B 166     -14.357   4.223  -4.490  1.00 98.51           N  
ATOM   1122  CA  ALA B 166     -14.464   2.855  -3.989  1.00 98.51           C  
ATOM   1123  C   ALA B 166     -15.655   2.708  -3.046  1.00 98.51           C  
ATOM   1124  CB  ALA B 166     -13.175   2.446  -3.280  1.00 98.51           C  
ATOM   1125  O   ALA B 166     -15.844   3.524  -2.141  1.00 98.51           O  
ATOM   1126  N   SER B 167     -16.509   1.703  -3.284  1.00 97.96           N  
ATOM   1127  CA  SER B 167     -17.600   1.376  -2.371  1.00 97.96           C  
ATOM   1128  C   SER B 167     -17.082   0.673  -1.121  1.00 97.96           C  
ATOM   1129  CB  SER B 167     -18.637   0.495  -3.069  1.00 97.96           C  
ATOM   1130  O   SER B 167     -16.117  -0.092  -1.187  1.00 97.96           O  
ATOM   1131  OG  SER B 167     -19.197   1.165  -4.185  1.00 97.96           O  
ATOM   1132  N   LEU B 168     -17.743   0.980   0.006  1.00 97.81           N  
ATOM   1133  CA  LEU B 168     -17.358   0.354   1.266  1.00 97.81           C  
ATOM   1134  C   LEU B 168     -18.268  -0.827   1.587  1.00 97.81           C  
ATOM   1135  CB  LEU B 168     -17.405   1.374   2.407  1.00 97.81           C  
ATOM   1136  O   LEU B 168     -19.493  -0.712   1.509  1.00 97.81           O  
ATOM   1137  CG  LEU B 168     -16.569   2.641   2.219  1.00 97.81           C  
ATOM   1138  CD1 LEU B 168     -16.810   3.610   3.372  1.00 97.81           C  
ATOM   1139  CD2 LEU B 168     -15.088   2.293   2.107  1.00 97.81           C  
ATOM   1140  N   ASP B 169     -17.597  -1.952   1.845  1.00 95.82           N  
ATOM   1141  CA  ASP B 169     -18.378  -3.105   2.280  1.00 95.82           C  
ATOM   1142  C   ASP B 169     -18.783  -2.973   3.747  1.00 95.82           C  
ATOM   1143  CB  ASP B 169     -17.589  -4.399   2.068  1.00 95.82           C  
ATOM   1144  O   ASP B 169     -18.749  -1.876   4.309  1.00 95.82           O  
ATOM   1145  CG  ASP B 169     -16.301  -4.447   2.871  1.00 95.82           C  
ATOM   1146  OD1 ASP B 169     -16.183  -3.717   3.878  1.00 95.82           O  
ATOM   1147  OD2 ASP B 169     -15.395  -5.220   2.491  1.00 95.82           O  
ATOM   1148  N   HIS B 170     -19.292  -4.019   4.436  1.00 94.65           N  
ATOM   1149  CA  HIS B 170     -19.821  -3.996   5.795  1.00 94.65           C  
ATOM   1150  C   HIS B 170     -18.744  -3.596   6.798  1.00 94.65           C  
ATOM   1151  CB  HIS B 170     -20.405  -5.360   6.166  1.00 94.65           C  
ATOM   1152  O   HIS B 170     -19.055  -3.157   7.907  1.00 94.65           O  
ATOM   1153  CG  HIS B 170     -19.393  -6.462   6.180  1.00 94.65           C  
ATOM   1154  CD2 HIS B 170     -18.732  -7.048   7.206  1.00 94.65           C  
ATOM   1155  ND1 HIS B 170     -18.956  -7.085   5.032  1.00 94.65           N  
ATOM   1156  CE1 HIS B 170     -18.067  -8.011   5.352  1.00 94.65           C  
ATOM   1157  NE2 HIS B 170     -17.913  -8.009   6.665  1.00 94.65           N  
ATOM   1158  N   ARG B 171     -17.456  -3.750   6.306  1.00 96.98           N  
ATOM   1159  CA  ARG B 171     -16.356  -3.402   7.200  1.00 96.98           C  
ATOM   1160  C   ARG B 171     -16.058  -1.908   7.146  1.00 96.98           C  
ATOM   1161  CB  ARG B 171     -15.100  -4.201   6.843  1.00 96.98           C  
ATOM   1162  O   ARG B 171     -15.289  -1.393   7.961  1.00 96.98           O  
ATOM   1163  CG  ARG B 171     -15.219  -5.691   7.119  1.00 96.98           C  
ATOM   1164  CD  ARG B 171     -13.927  -6.429   6.796  1.00 96.98           C  
ATOM   1165  NE  ARG B 171     -13.669  -6.459   5.359  1.00 96.98           N  
ATOM   1166  NH1 ARG B 171     -11.930  -7.975   5.494  1.00 96.98           N  
ATOM   1167  NH2 ARG B 171     -12.577  -7.145   3.458  1.00 96.98           N  
ATOM   1168  CZ  ARG B 171     -12.726  -7.193   4.774  1.00 96.98           C  
ATOM   1169  N   GLY B 172     -16.630  -1.205   6.248  1.00 97.60           N  
ATOM   1170  CA  GLY B 172     -16.364   0.217   6.105  1.00 97.60           C  
ATOM   1171  C   GLY B 172     -14.909   0.525   5.811  1.00 97.60           C  
ATOM   1172  O   GLY B 172     -14.275  -0.157   5.003  1.00 97.60           O  
ATOM   1173  N   LEU B 173     -14.336   1.526   6.404  1.00 98.27           N  
ATOM   1174  CA  LEU B 173     -12.961   1.958   6.178  1.00 98.27           C  
ATOM   1175  C   LEU B 173     -11.972   0.954   6.761  1.00 98.27           C  
ATOM   1176  CB  LEU B 173     -12.725   3.340   6.794  1.00 98.27           C  
ATOM   1177  O   LEU B 173     -10.819   0.891   6.331  1.00 98.27           O  
ATOM   1178  CG  LEU B 173     -13.407   4.518   6.096  1.00 98.27           C  
ATOM   1179  CD1 LEU B 173     -13.329   5.767   6.967  1.00 98.27           C  
ATOM   1180  CD2 LEU B 173     -12.775   4.771   4.732  1.00 98.27           C  
ATOM   1181  N   ARG B 174     -12.420   0.135   7.709  1.00 97.28           N  
ATOM   1182  CA  ARG B 174     -11.559  -0.860   8.338  1.00 97.28           C  
ATOM   1183  C   ARG B 174     -11.202  -1.974   7.359  1.00 97.28           C  
ATOM   1184  CB  ARG B 174     -12.234  -1.450   9.578  1.00 97.28           C  
ATOM   1185  O   ARG B 174     -10.292  -2.765   7.615  1.00 97.28           O  
ATOM   1186  CG  ARG B 174     -12.301  -0.492  10.757  1.00 97.28           C  
ATOM   1187  CD  ARG B 174     -12.829  -1.176  12.010  1.00 97.28           C  
ATOM   1188  NE  ARG B 174     -13.173  -0.208  13.048  1.00 97.28           N  
ATOM   1189  NH1 ARG B 174     -11.076  -0.191  14.017  1.00 97.28           N  
ATOM   1190  NH2 ARG B 174     -12.750   1.118  14.875  1.00 97.28           N  
ATOM   1191  CZ  ARG B 174     -12.332   0.238  13.978  1.00 97.28           C  
ATOM   1192  N   GLY B 175     -11.931  -1.998   6.236  1.00 97.83           N  
ATOM   1193  CA  GLY B 175     -11.644  -2.975   5.197  1.00 97.83           C  
ATOM   1194  C   GLY B 175     -10.410  -2.634   4.382  1.00 97.83           C  
ATOM   1195  O   GLY B 175      -9.859  -3.494   3.693  1.00 97.83           O  
ATOM   1196  N   PHE B 176      -9.984  -1.397   4.513  1.00 98.41           N  
ATOM   1197  CA  PHE B 176      -8.757  -1.000   3.833  1.00 98.41           C  
ATOM   1198  C   PHE B 176      -7.533  -1.400   4.647  1.00 98.41           C  
ATOM   1199  CB  PHE B 176      -8.747   0.510   3.576  1.00 98.41           C  
ATOM   1200  O   PHE B 176      -7.572  -1.395   5.879  1.00 98.41           O  
ATOM   1201  CG  PHE B 176      -9.784   0.965   2.585  1.00 98.41           C  
ATOM   1202  CD1 PHE B 176      -9.987   0.267   1.401  1.00 98.41           C  
ATOM   1203  CD2 PHE B 176     -10.557   2.090   2.838  1.00 98.41           C  
ATOM   1204  CE1 PHE B 176     -10.946   0.685   0.482  1.00 98.41           C  
ATOM   1205  CE2 PHE B 176     -11.517   2.515   1.924  1.00 98.41           C  
ATOM   1206  CZ  PHE B 176     -11.710   1.811   0.746  1.00 98.41           C  
ATOM   1207  N   GLN B 177      -6.466  -1.689   3.961  1.00 97.86           N  
ATOM   1208  CA  GLN B 177      -5.226  -2.076   4.625  1.00 97.86           C  
ATOM   1209  C   GLN B 177      -4.553  -0.873   5.279  1.00 97.86           C  
ATOM   1210  CB  GLN B 177      -4.269  -2.737   3.631  1.00 97.86           C  
ATOM   1211  O   GLN B 177      -4.554   0.226   4.720  1.00 97.86           O  
ATOM   1212  CG  GLN B 177      -4.772  -4.066   3.083  1.00 97.86           C  
ATOM   1213  CD  GLN B 177      -3.840  -4.664   2.046  1.00 97.86           C  
ATOM   1214  NE2 GLN B 177      -4.307  -5.698   1.355  1.00 97.86           N  
ATOM   1215  OE1 GLN B 177      -2.710  -4.200   1.867  1.00 97.86           O  
ATOM   1216  N   ARG B 178      -3.981  -1.144   6.403  1.00 98.53           N  
ATOM   1217  CA  ARG B 178      -3.137  -0.149   7.057  1.00 98.53           C  
ATOM   1218  C   ARG B 178      -1.739  -0.131   6.448  1.00 98.53           C  
ATOM   1219  CB  ARG B 178      -3.050  -0.421   8.560  1.00 98.53           C  
ATOM   1220  O   ARG B 178      -1.198  -1.180   6.092  1.00 98.53           O  
ATOM   1221  CG  ARG B 178      -4.379  -0.290   9.288  1.00 98.53           C  
ATOM   1222  CD  ARG B 178      -4.192  -0.242  10.798  1.00 98.53           C  
ATOM   1223  NE  ARG B 178      -5.473  -0.174  11.497  1.00 98.53           N  
ATOM   1224  NH1 ARG B 178      -4.548  -0.082  13.612  1.00 98.53           N  
ATOM   1225  NH2 ARG B 178      -6.825  -0.042  13.349  1.00 98.53           N  
ATOM   1226  CZ  ARG B 178      -5.612  -0.099  12.818  1.00 98.53           C  
ATOM   1227  N   ASN B 179      -1.199   1.091   6.282  1.00 98.77           N  
ATOM   1228  CA  ASN B 179       0.173   1.229   5.805  1.00 98.77           C  
ATOM   1229  C   ASN B 179       1.151   1.425   6.960  1.00 98.77           C  
ATOM   1230  CB  ASN B 179       0.282   2.390   4.814  1.00 98.77           C  
ATOM   1231  O   ASN B 179       1.595   2.544   7.220  1.00 98.77           O  
ATOM   1232  CG  ASN B 179       1.568   2.354   4.012  1.00 98.77           C  
ATOM   1233  ND2 ASN B 179       1.565   3.006   2.856  1.00 98.77           N  
ATOM   1234  OD1 ASN B 179       2.557   1.743   4.428  1.00 98.77           O  
ATOM   1235  N   ARG B 180       1.513   0.315   7.576  1.00 98.55           N  
ATOM   1236  CA  ARG B 180       2.333   0.348   8.782  1.00 98.55           C  
ATOM   1237  C   ARG B 180       3.766   0.762   8.460  1.00 98.55           C  
ATOM   1238  CB  ARG B 180       2.325  -1.016   9.476  1.00 98.55           C  
ATOM   1239  O   ARG B 180       4.455   1.341   9.302  1.00 98.55           O  
ATOM   1240  CG  ARG B 180       0.973  -1.405  10.052  1.00 98.55           C  
ATOM   1241  CD  ARG B 180       1.088  -2.578  11.016  1.00 98.55           C  
ATOM   1242  NE  ARG B 180      -0.219  -2.993  11.518  1.00 98.55           N  
ATOM   1243  NH1 ARG B 180       0.593  -4.751  12.779  1.00 98.55           N  
ATOM   1244  NH2 ARG B 180      -1.655  -4.307  12.737  1.00 98.55           N  
ATOM   1245  CZ  ARG B 180      -0.424  -4.016  12.343  1.00 98.55           C  
ATOM   1246  N   LEU B 181       4.236   0.439   7.305  1.00 98.68           N  
ATOM   1247  CA  LEU B 181       5.560   0.888   6.889  1.00 98.68           C  
ATOM   1248  C   LEU B 181       5.627   2.411   6.844  1.00 98.68           C  
ATOM   1249  CB  LEU B 181       5.917   0.309   5.518  1.00 98.68           C  
ATOM   1250  O   LEU B 181       6.571   3.011   7.364  1.00 98.68           O  
ATOM   1251  CG  LEU B 181       7.240   0.776   4.908  1.00 98.68           C  
ATOM   1252  CD1 LEU B 181       8.409   0.348   5.789  1.00 98.68           C  
ATOM   1253  CD2 LEU B 181       7.400   0.228   3.494  1.00 98.68           C  
ATOM   1254  N   LEU B 182       4.616   3.018   6.207  1.00 98.67           N  
ATOM   1255  CA  LEU B 182       4.566   4.475   6.149  1.00 98.67           C  
ATOM   1256  C   LEU B 182       4.490   5.073   7.550  1.00 98.67           C  
ATOM   1257  CB  LEU B 182       3.367   4.937   5.317  1.00 98.67           C  
ATOM   1258  O   LEU B 182       5.123   6.093   7.829  1.00 98.67           O  
ATOM   1259  CG  LEU B 182       3.218   6.447   5.123  1.00 98.67           C  
ATOM   1260  CD1 LEU B 182       4.480   7.026   4.491  1.00 98.67           C  
ATOM   1261  CD2 LEU B 182       1.995   6.758   4.268  1.00 98.67           C  
ATOM   1262  N   GLU B 183       3.713   4.429   8.352  1.00 98.45           N  
ATOM   1263  CA  GLU B 183       3.636   4.863   9.744  1.00 98.45           C  
ATOM   1264  C   GLU B 183       5.011   4.845  10.405  1.00 98.45           C  
ATOM   1265  CB  GLU B 183       2.663   3.980  10.530  1.00 98.45           C  
ATOM   1266  O   GLU B 183       5.382   5.789  11.106  1.00 98.45           O  
ATOM   1267  CG  GLU B 183       2.321   4.519  11.911  1.00 98.45           C  
ATOM   1268  CD  GLU B 183       1.201   3.751  12.594  1.00 98.45           C  
ATOM   1269  OE1 GLU B 183       0.656   4.245  13.607  1.00 98.45           O  
ATOM   1270  OE2 GLU B 183       0.867   2.645  12.113  1.00 98.45           O  
ATOM   1271  N   ALA B 184       5.776   3.789  10.242  1.00 98.41           N  
ATOM   1272  CA  ALA B 184       7.114   3.651  10.811  1.00 98.41           C  
ATOM   1273  C   ALA B 184       8.069   4.688  10.225  1.00 98.41           C  
ATOM   1274  CB  ALA B 184       7.652   2.243  10.572  1.00 98.41           C  
ATOM   1275  O   ALA B 184       8.901   5.250  10.941  1.00 98.41           O  
ATOM   1276  N   ILE B 185       7.946   4.942   8.946  1.00 98.23           N  
ATOM   1277  CA  ILE B 185       8.776   5.941   8.281  1.00 98.23           C  
ATOM   1278  C   ILE B 185       8.501   7.320   8.878  1.00 98.23           C  
ATOM   1279  CB  ILE B 185       8.527   5.957   6.756  1.00 98.23           C  
ATOM   1280  O   ILE B 185       9.433   8.066   9.186  1.00 98.23           O  
ATOM   1281  CG1 ILE B 185       9.070   4.676   6.113  1.00 98.23           C  
ATOM   1282  CG2 ILE B 185       9.157   7.200   6.120  1.00 98.23           C  
ATOM   1283  CD1 ILE B 185       8.650   4.486   4.662  1.00 98.23           C  
ATOM   1284  N   VAL B 186       7.261   7.696   9.036  1.00 98.16           N  
ATOM   1285  CA  VAL B 186       6.866   8.977   9.614  1.00 98.16           C  
ATOM   1286  C   VAL B 186       7.395   9.084  11.043  1.00 98.16           C  
ATOM   1287  CB  VAL B 186       5.332   9.157   9.598  1.00 98.16           C  
ATOM   1288  O   VAL B 186       7.917  10.128  11.441  1.00 98.16           O  
ATOM   1289  CG1 VAL B 186       4.920  10.357  10.450  1.00 98.16           C  
ATOM   1290  CG2 VAL B 186       4.829   9.318   8.165  1.00 98.16           C  
ATOM   1291  N   GLN B 187       7.292   7.988  11.798  1.00 97.22           N  
ATOM   1292  CA  GLN B 187       7.777   7.965  13.174  1.00 97.22           C  
ATOM   1293  C   GLN B 187       9.279   8.224  13.233  1.00 97.22           C  
ATOM   1294  CB  GLN B 187       7.449   6.627  13.838  1.00 97.22           C  
ATOM   1295  O   GLN B 187       9.743   9.042  14.031  1.00 97.22           O  
ATOM   1296  CG  GLN B 187       7.747   6.590  15.330  1.00 97.22           C  
ATOM   1297  CD  GLN B 187       7.339   5.281  15.979  1.00 97.22           C  
ATOM   1298  NE2 GLN B 187       6.352   5.341  16.866  1.00 97.22           N  
ATOM   1299  OE1 GLN B 187       7.905   4.223  15.684  1.00 97.22           O  
ATOM   1300  N   ARG B 188       9.984   7.612  12.383  1.00 96.00           N  
ATOM   1301  CA  ARG B 188      11.432   7.792  12.352  1.00 96.00           C  
ATOM   1302  C   ARG B 188      11.799   9.198  11.890  1.00 96.00           C  
ATOM   1303  CB  ARG B 188      12.083   6.753  11.436  1.00 96.00           C  
ATOM   1304  O   ARG B 188      12.756   9.791  12.391  1.00 96.00           O  
ATOM   1305  CG  ARG B 188      12.135   5.355  12.029  1.00 96.00           C  
ATOM   1306  CD  ARG B 188      13.423   5.118  12.806  1.00 96.00           C  
ATOM   1307  NE  ARG B 188      14.356   4.280  12.059  1.00 96.00           N  
ATOM   1308  NH1 ARG B 188      15.660   6.035  11.313  1.00 96.00           N  
ATOM   1309  NH2 ARG B 188      16.182   3.882  10.724  1.00 96.00           N  
ATOM   1310  CZ  ARG B 188      15.397   4.734  11.367  1.00 96.00           C  
ATOM   1311  N   TYR B 189      11.084   9.675  10.930  1.00 95.16           N  
ATOM   1312  CA  TYR B 189      11.296  11.043  10.471  1.00 95.16           C  
ATOM   1313  C   TYR B 189      11.104  12.037  11.610  1.00 95.16           C  
ATOM   1314  CB  TYR B 189      10.342  11.378   9.320  1.00 95.16           C  
ATOM   1315  O   TYR B 189      11.909  12.954  11.785  1.00 95.16           O  
ATOM   1316  CG  TYR B 189      10.441  12.807   8.845  1.00 95.16           C  
ATOM   1317  CD1 TYR B 189       9.479  13.749   9.202  1.00 95.16           C  
ATOM   1318  CD2 TYR B 189      11.497  13.219   8.038  1.00 95.16           C  
ATOM   1319  CE1 TYR B 189       9.565  15.067   8.765  1.00 95.16           C  
ATOM   1320  CE2 TYR B 189      11.593  14.534   7.596  1.00 95.16           C  
ATOM   1321  OH  TYR B 189      10.715  16.753   7.529  1.00 95.16           O  
ATOM   1322  CZ  TYR B 189      10.624  15.449   7.964  1.00 95.16           C  
ATOM   1323  N   GLN B 190      10.102  11.860  12.372  1.00 95.23           N  
ATOM   1324  CA  GLN B 190       9.790  12.737  13.495  1.00 95.23           C  
ATOM   1325  C   GLN B 190      10.851  12.632  14.587  1.00 95.23           C  
ATOM   1326  CB  GLN B 190       8.411  12.406  14.068  1.00 95.23           C  
ATOM   1327  O   GLN B 190      11.192  13.629  15.227  1.00 95.23           O  
ATOM   1328  CG  GLN B 190       7.255  12.834  13.175  1.00 95.23           C  
ATOM   1329  CD  GLN B 190       5.906  12.386  13.706  1.00 95.23           C  
ATOM   1330  NE2 GLN B 190       4.927  12.270  12.816  1.00 95.23           N  
ATOM   1331  OE1 GLN B 190       5.746  12.146  14.907  1.00 95.23           O  
ATOM   1332  N   GLN B 191      11.354  11.417  14.813  1.00 93.26           N  
ATOM   1333  CA  GLN B 191      12.408  11.199  15.799  1.00 93.26           C  
ATOM   1334  C   GLN B 191      13.693  11.917  15.397  1.00 93.26           C  
ATOM   1335  CB  GLN B 191      12.676   9.704  15.977  1.00 93.26           C  
ATOM   1336  O   GLN B 191      14.446  12.380  16.257  1.00 93.26           O  
ATOM   1337  CG  GLN B 191      11.579   8.968  16.735  1.00 93.26           C  
ATOM   1338  CD  GLN B 191      11.684   7.460  16.602  1.00 93.26           C  
ATOM   1339  NE2 GLN B 191      10.585   6.764  16.872  1.00 93.26           N  
ATOM   1340  OE1 GLN B 191      12.743   6.926  16.260  1.00 93.26           O  
ATOM   1341  N   GLY B 192      13.990  12.013  14.151  1.00 87.93           N  
ATOM   1342  CA  GLY B 192      15.171  12.686  13.636  1.00 87.93           C  
ATOM   1343  C   GLY B 192      15.083  14.198  13.724  1.00 87.93           C  
ATOM   1344  O   GLY B 192      16.105  14.880  13.828  1.00 87.93           O  
ATOM   1345  N   ARG B 193      13.859  14.799  13.660  1.00 84.07           N  
ATOM   1346  CA  ARG B 193      13.634  16.236  13.775  1.00 84.07           C  
ATOM   1347  C   ARG B 193      13.712  16.688  15.229  1.00 84.07           C  
ATOM   1348  CB  ARG B 193      12.276  16.617  13.180  1.00 84.07           C  
ATOM   1349  O   ARG B 193      14.029  17.846  15.509  1.00 84.07           O  
ATOM   1350  CG  ARG B 193      12.229  16.552  11.662  1.00 84.07           C  
ATOM   1351  CD  ARG B 193      10.920  17.103  11.114  1.00 84.07           C  
ATOM   1352  NE  ARG B 193      10.723  18.500  11.490  1.00 84.07           N  
ATOM   1353  NH1 ARG B 193       9.037  18.890   9.959  1.00 84.07           N  
ATOM   1354  NH2 ARG B 193       9.738  20.570  11.352  1.00 84.07           N  
ATOM   1355  CZ  ARG B 193       9.833  19.317  10.933  1.00 84.07           C  
ATOM   1356  N   GLY B 194      13.238  15.816  16.171  1.00 75.23           N  
ATOM   1357  CA  GLY B 194      13.257  16.145  17.588  1.00 75.23           C  
ATOM   1358  C   GLY B 194      14.639  16.046  18.205  1.00 75.23           C  
ATOM   1359  O   GLY B 194      14.881  16.581  19.289  1.00 75.23           O  
ATOM   1360  N   ALA B 195      15.547  15.185  17.748  1.00 57.95           N  
ATOM   1361  CA  ALA B 195      16.909  15.079  18.267  1.00 57.95           C  
ATOM   1362  C   ALA B 195      17.738  16.301  17.885  1.00 57.95           C  
ATOM   1363  CB  ALA B 195      17.576  13.805  17.752  1.00 57.95           C  
ATOM   1364  O   ALA B 195      18.850  16.485  18.385  1.00 57.95           O  
ATOM   1365  N   VAL B 196      17.261  17.361  17.143  1.00 52.53           N  
ATOM   1366  CA  VAL B 196      18.069  18.559  16.947  1.00 52.53           C  
ATOM   1367  C   VAL B 196      17.939  19.476  18.162  1.00 52.53           C  
ATOM   1368  CB  VAL B 196      17.662  19.316  15.663  1.00 52.53           C  
ATOM   1369  O   VAL B 196      16.835  19.902  18.509  1.00 52.53           O  
ATOM   1370  CG1 VAL B 196      18.122  18.556  14.420  1.00 52.53           C  
ATOM   1371  CG2 VAL B 196      16.150  19.535  15.630  1.00 52.53           C  
ATOM   1372  N   PRO B 197      18.756  19.232  19.309  1.00 46.39           N  
ATOM   1373  CA  PRO B 197      18.790  20.142  20.456  1.00 46.39           C  
ATOM   1374  C   PRO B 197      19.068  21.588  20.053  1.00 46.39           C  
ATOM   1375  CB  PRO B 197      19.928  19.586  21.315  1.00 46.39           C  
ATOM   1376  O   PRO B 197      19.810  21.835  19.099  1.00 46.39           O  
ATOM   1377  CG  PRO B 197      20.398  18.369  20.584  1.00 46.39           C  
ATOM   1378  CD  PRO B 197      19.669  18.288  19.274  1.00 46.39           C  
ATOM   1379  N   GLY B 198      18.058  22.527  20.121  1.00 40.87           N  
ATOM   1380  CA  GLY B 198      18.257  23.968  20.138  1.00 40.87           C  
ATOM   1381  C   GLY B 198      19.462  24.395  20.954  1.00 40.87           C  
ATOM   1382  O   GLY B 198      19.745  23.814  22.004  1.00 40.87           O  
ATOM   1383  N   THR B 199      20.660  24.543  20.333  1.00 39.27           N  
ATOM   1384  CA  THR B 199      21.781  25.166  21.027  1.00 39.27           C  
ATOM   1385  C   THR B 199      21.318  26.387  21.816  1.00 39.27           C  
ATOM   1386  CB  THR B 199      22.890  25.578  20.041  1.00 39.27           C  
ATOM   1387  O   THR B 199      20.572  27.221  21.298  1.00 39.27           O  
ATOM   1388  CG2 THR B 199      23.079  24.524  18.955  1.00 39.27           C  
ATOM   1389  OG1 THR B 199      22.536  26.823  19.427  1.00 39.27           O  
ATOM   1390  N   SER B 200      20.540  26.288  22.949  1.00 28.79           N  
ATOM   1391  CA  SER B 200      20.893  27.373  23.859  1.00 28.79           C  
ATOM   1392  C   SER B 200      22.323  27.226  24.366  1.00 28.79           C  
ATOM   1393  CB  SER B 200      19.925  27.415  25.042  1.00 28.79           C  
ATOM   1394  O   SER B 200      22.802  26.110  24.576  1.00 28.79           O  
ATOM   1395  OG  SER B 200      18.799  26.588  24.802  1.00 28.79           O  
TER    1396      SER B 200                                                      
ATOM   1397  N   MET C   1      16.216   5.686   9.836  1.00 81.44           N  
ATOM   1398  CA  MET C   1      15.385   5.910   8.657  1.00 81.44           C  
ATOM   1399  C   MET C   1      15.787   4.975   7.522  1.00 81.44           C  
ATOM   1400  CB  MET C   1      15.486   7.366   8.196  1.00 81.44           C  
ATOM   1401  O   MET C   1      14.939   4.540   6.740  1.00 81.44           O  
ATOM   1402  CG  MET C   1      14.607   7.693   7.001  1.00 81.44           C  
ATOM   1403  SD  MET C   1      14.904   9.383   6.350  1.00 81.44           S  
ATOM   1404  CE  MET C   1      13.714  10.323   7.347  1.00 81.44           C  
ATOM   1405  N   GLU C   2      16.894   4.325   7.563  1.00 90.44           N  
ATOM   1406  CA  GLU C   2      17.412   3.535   6.449  1.00 90.44           C  
ATOM   1407  C   GLU C   2      16.855   2.115   6.474  1.00 90.44           C  
ATOM   1408  CB  GLU C   2      18.942   3.501   6.480  1.00 90.44           C  
ATOM   1409  O   GLU C   2      16.545   1.545   5.425  1.00 90.44           O  
ATOM   1410  CG  GLU C   2      19.567   2.822   5.270  1.00 90.44           C  
ATOM   1411  CD  GLU C   2      21.086   2.883   5.265  1.00 90.44           C  
ATOM   1412  OE1 GLU C   2      21.711   2.384   4.302  1.00 90.44           O  
ATOM   1413  OE2 GLU C   2      21.656   3.433   6.234  1.00 90.44           O  
ATOM   1414  N   GLU C   3      16.516   1.622   7.622  1.00 96.23           N  
ATOM   1415  CA  GLU C   3      16.062   0.239   7.735  1.00 96.23           C  
ATOM   1416  C   GLU C   3      14.662   0.069   7.152  1.00 96.23           C  
ATOM   1417  CB  GLU C   3      16.082  -0.216   9.196  1.00 96.23           C  
ATOM   1418  O   GLU C   3      14.353  -0.966   6.558  1.00 96.23           O  
ATOM   1419  CG  GLU C   3      17.481  -0.341   9.782  1.00 96.23           C  
ATOM   1420  CD  GLU C   3      18.358  -1.334   9.035  1.00 96.23           C  
ATOM   1421  OE1 GLU C   3      19.558  -1.045   8.823  1.00 96.23           O  
ATOM   1422  OE2 GLU C   3      17.841  -2.409   8.658  1.00 96.23           O  
ATOM   1423  N   GLU C   4      13.850   1.038   7.248  1.00 97.88           N  
ATOM   1424  CA  GLU C   4      12.475   0.969   6.764  1.00 97.88           C  
ATOM   1425  C   GLU C   4      12.420   1.054   5.242  1.00 97.88           C  
ATOM   1426  CB  GLU C   4      11.631   2.086   7.384  1.00 97.88           C  
ATOM   1427  O   GLU C   4      11.415   0.685   4.630  1.00 97.88           O  
ATOM   1428  CG  GLU C   4      11.415   1.933   8.883  1.00 97.88           C  
ATOM   1429  CD  GLU C   4      12.563   2.485   9.714  1.00 97.88           C  
ATOM   1430  OE1 GLU C   4      12.550   2.315  10.954  1.00 97.88           O  
ATOM   1431  OE2 GLU C   4      13.481   3.092   9.119  1.00 97.88           O  
ATOM   1432  N   LEU C   5      13.547   1.474   4.696  1.00 98.46           N  
ATOM   1433  CA  LEU C   5      13.560   1.725   3.259  1.00 98.46           C  
ATOM   1434  C   LEU C   5      14.245   0.585   2.514  1.00 98.46           C  
ATOM   1435  CB  LEU C   5      14.267   3.048   2.953  1.00 98.46           C  
ATOM   1436  O   LEU C   5      14.491   0.684   1.310  1.00 98.46           O  
ATOM   1437  CG  LEU C   5      13.664   4.302   3.587  1.00 98.46           C  
ATOM   1438  CD1 LEU C   5      14.445   5.540   3.160  1.00 98.46           C  
ATOM   1439  CD2 LEU C   5      12.192   4.436   3.212  1.00 98.46           C  
ATOM   1440  N   LYS C   6      14.503  -0.517   3.220  1.00 98.86           N  
ATOM   1441  CA  LYS C   6      15.207  -1.642   2.612  1.00 98.86           C  
ATOM   1442  C   LYS C   6      14.247  -2.786   2.298  1.00 98.86           C  
ATOM   1443  CB  LYS C   6      16.326  -2.135   3.531  1.00 98.86           C  
ATOM   1444  O   LYS C   6      13.388  -3.125   3.115  1.00 98.86           O  
ATOM   1445  CG  LYS C   6      17.525  -1.200   3.602  1.00 98.86           C  
ATOM   1446  CD  LYS C   6      18.611  -1.753   4.516  1.00 98.86           C  
ATOM   1447  CE  LYS C   6      19.812  -0.820   4.586  1.00 98.86           C  
ATOM   1448  NZ  LYS C   6      20.855  -1.329   5.527  1.00 98.86           N  
ATOM   1449  N   CYS C   7      14.403  -3.370   1.161  1.00 98.88           N  
ATOM   1450  CA  CYS C   7      13.668  -4.565   0.762  1.00 98.88           C  
ATOM   1451  C   CYS C   7      14.076  -5.765   1.608  1.00 98.88           C  
ATOM   1452  CB  CYS C   7      13.902  -4.870  -0.717  1.00 98.88           C  
ATOM   1453  O   CYS C   7      15.266  -6.017   1.802  1.00 98.88           O  
ATOM   1454  SG  CYS C   7      13.062  -6.361  -1.296  1.00 98.88           S  
ATOM   1455  N   PRO C   8      13.079  -6.567   2.163  1.00 98.79           N  
ATOM   1456  CA  PRO C   8      13.401  -7.712   3.018  1.00 98.79           C  
ATOM   1457  C   PRO C   8      14.049  -8.860   2.247  1.00 98.79           C  
ATOM   1458  CB  PRO C   8      12.039  -8.130   3.576  1.00 98.79           C  
ATOM   1459  O   PRO C   8      14.603  -9.781   2.854  1.00 98.79           O  
ATOM   1460  CG  PRO C   8      11.049  -7.659   2.560  1.00 98.79           C  
ATOM   1461  CD  PRO C   8      11.557  -6.382   1.955  1.00 98.79           C  
ATOM   1462  N   VAL C   9      14.029  -8.807   0.942  1.00 98.85           N  
ATOM   1463  CA  VAL C   9      14.580  -9.891   0.135  1.00 98.85           C  
ATOM   1464  C   VAL C   9      16.013  -9.554  -0.274  1.00 98.85           C  
ATOM   1465  CB  VAL C   9      13.718 -10.161  -1.118  1.00 98.85           C  
ATOM   1466  O   VAL C   9      16.947 -10.290   0.053  1.00 98.85           O  
ATOM   1467  CG1 VAL C   9      14.315 -11.295  -1.950  1.00 98.85           C  
ATOM   1468  CG2 VAL C   9      12.281 -10.489  -0.716  1.00 98.85           C  
ATOM   1469  N   CYS C  10      16.296  -8.383  -0.858  1.00 98.71           N  
ATOM   1470  CA  CYS C  10      17.623  -8.063  -1.372  1.00 98.71           C  
ATOM   1471  C   CYS C  10      18.416  -7.243  -0.361  1.00 98.71           C  
ATOM   1472  CB  CYS C  10      17.517  -7.298  -2.691  1.00 98.71           C  
ATOM   1473  O   CYS C  10      19.640  -7.141  -0.463  1.00 98.71           O  
ATOM   1474  SG  CYS C  10      16.849  -5.630  -2.514  1.00 98.71           S  
ATOM   1475  N   GLY C  11      17.828  -6.661   0.558  1.00 98.44           N  
ATOM   1476  CA  GLY C  11      18.512  -5.915   1.603  1.00 98.44           C  
ATOM   1477  C   GLY C  11      18.945  -4.530   1.160  1.00 98.44           C  
ATOM   1478  O   GLY C  11      19.574  -3.796   1.926  1.00 98.44           O  
ATOM   1479  N   SER C  12      18.624  -4.105  -0.076  1.00 98.46           N  
ATOM   1480  CA  SER C  12      18.932  -2.779  -0.603  1.00 98.46           C  
ATOM   1481  C   SER C  12      17.716  -1.862  -0.535  1.00 98.46           C  
ATOM   1482  CB  SER C  12      19.427  -2.878  -2.046  1.00 98.46           C  
ATOM   1483  O   SER C  12      16.621  -2.298  -0.173  1.00 98.46           O  
ATOM   1484  OG  SER C  12      20.533  -3.759  -2.139  1.00 98.46           O  
ATOM   1485  N   LEU C  13      17.917  -0.606  -0.801  1.00 98.70           N  
ATOM   1486  CA  LEU C  13      16.787   0.313  -0.889  1.00 98.70           C  
ATOM   1487  C   LEU C  13      15.789  -0.153  -1.943  1.00 98.70           C  
ATOM   1488  CB  LEU C  13      17.271   1.728  -1.217  1.00 98.70           C  
ATOM   1489  O   LEU C  13      16.183  -0.645  -3.003  1.00 98.70           O  
ATOM   1490  CG  LEU C  13      18.115   2.421  -0.146  1.00 98.70           C  
ATOM   1491  CD1 LEU C  13      18.606   3.774  -0.652  1.00 98.70           C  
ATOM   1492  CD2 LEU C  13      17.316   2.584   1.143  1.00 98.70           C  
ATOM   1493  N   PHE C  14      14.526   0.024  -1.629  1.00 98.80           N  
ATOM   1494  CA  PHE C  14      13.457  -0.443  -2.505  1.00 98.80           C  
ATOM   1495  C   PHE C  14      13.646   0.087  -3.921  1.00 98.80           C  
ATOM   1496  CB  PHE C  14      12.090  -0.014  -1.962  1.00 98.80           C  
ATOM   1497  O   PHE C  14      14.010   1.249  -4.111  1.00 98.80           O  
ATOM   1498  CG  PHE C  14      11.526  -0.950  -0.927  1.00 98.80           C  
ATOM   1499  CD1 PHE C  14      11.022  -2.192  -1.295  1.00 98.80           C  
ATOM   1500  CD2 PHE C  14      11.501  -0.588   0.413  1.00 98.80           C  
ATOM   1501  CE1 PHE C  14      10.500  -3.061  -0.339  1.00 98.80           C  
ATOM   1502  CE2 PHE C  14      10.981  -1.451   1.374  1.00 98.80           C  
ATOM   1503  CZ  PHE C  14      10.480  -2.686   0.995  1.00 98.80           C  
ATOM   1504  N   ARG C  15      13.435  -0.794  -4.904  1.00 98.64           N  
ATOM   1505  CA  ARG C  15      13.336  -0.481  -6.326  1.00 98.64           C  
ATOM   1506  C   ARG C  15      12.026  -0.999  -6.911  1.00 98.64           C  
ATOM   1507  CB  ARG C  15      14.522  -1.073  -7.091  1.00 98.64           C  
ATOM   1508  O   ARG C  15      11.775  -2.206  -6.911  1.00 98.64           O  
ATOM   1509  CG  ARG C  15      15.863  -0.465  -6.713  1.00 98.64           C  
ATOM   1510  CD  ARG C  15      16.984  -0.969  -7.612  1.00 98.64           C  
ATOM   1511  NE  ARG C  15      17.424  -2.306  -7.227  1.00 98.64           N  
ATOM   1512  NH1 ARG C  15      18.903  -2.551  -8.984  1.00 98.64           N  
ATOM   1513  NH2 ARG C  15      18.653  -4.234  -7.448  1.00 98.64           N  
ATOM   1514  CZ  ARG C  15      18.326  -3.027  -7.887  1.00 98.64           C  
ATOM   1515  N   GLU C  16      11.255  -0.129  -7.409  1.00 98.60           N  
ATOM   1516  CA  GLU C  16       9.951  -0.478  -7.965  1.00 98.60           C  
ATOM   1517  C   GLU C  16       9.137  -1.315  -6.982  1.00 98.60           C  
ATOM   1518  CB  GLU C  16      10.115  -1.232  -9.288  1.00 98.60           C  
ATOM   1519  O   GLU C  16       8.701  -2.420  -7.312  1.00 98.60           O  
ATOM   1520  CG  GLU C  16      10.776  -0.412 -10.386  1.00 98.60           C  
ATOM   1521  CD  GLU C  16      11.105  -1.225 -11.627  1.00 98.60           C  
ATOM   1522  OE1 GLU C  16      12.285  -1.599 -11.813  1.00 98.60           O  
ATOM   1523  OE2 GLU C  16      10.175  -1.490 -12.421  1.00 98.60           O  
ATOM   1524  N   PRO C  17       8.908  -0.899  -5.804  1.00 98.90           N  
ATOM   1525  CA  PRO C  17       8.195  -1.668  -4.782  1.00 98.90           C  
ATOM   1526  C   PRO C  17       6.753  -1.980  -5.177  1.00 98.90           C  
ATOM   1527  CB  PRO C  17       8.239  -0.753  -3.556  1.00 98.90           C  
ATOM   1528  O   PRO C  17       6.062  -1.122  -5.733  1.00 98.90           O  
ATOM   1529  CG  PRO C  17       8.392   0.625  -4.114  1.00 98.90           C  
ATOM   1530  CD  PRO C  17       9.120   0.531  -5.424  1.00 98.90           C  
ATOM   1531  N   ILE C  18       6.297  -3.197  -4.912  1.00 98.92           N  
ATOM   1532  CA  ILE C  18       4.906  -3.603  -5.077  1.00 98.92           C  
ATOM   1533  C   ILE C  18       4.291  -3.905  -3.712  1.00 98.92           C  
ATOM   1534  CB  ILE C  18       4.783  -4.834  -6.004  1.00 98.92           C  
ATOM   1535  O   ILE C  18       5.004  -4.236  -2.762  1.00 98.92           O  
ATOM   1536  CG1 ILE C  18       5.520  -6.034  -5.399  1.00 98.92           C  
ATOM   1537  CG2 ILE C  18       5.315  -4.511  -7.403  1.00 98.92           C  
ATOM   1538  CD1 ILE C  18       5.266  -7.347  -6.125  1.00 98.92           C  
ATOM   1539  N   ILE C  19       3.002  -3.794  -3.576  1.00 98.86           N  
ATOM   1540  CA  ILE C  19       2.266  -4.044  -2.342  1.00 98.86           C  
ATOM   1541  C   ILE C  19       1.596  -5.415  -2.410  1.00 98.86           C  
ATOM   1542  CB  ILE C  19       1.212  -2.945  -2.080  1.00 98.86           C  
ATOM   1543  O   ILE C  19       0.719  -5.643  -3.246  1.00 98.86           O  
ATOM   1544  CG1 ILE C  19       1.867  -1.559  -2.113  1.00 98.86           C  
ATOM   1545  CG2 ILE C  19       0.503  -3.184  -0.744  1.00 98.86           C  
ATOM   1546  CD1 ILE C  19       0.874  -0.407  -2.181  1.00 98.86           C  
ATOM   1547  N   LEU C  20       1.977  -6.283  -1.487  1.00 98.77           N  
ATOM   1548  CA  LEU C  20       1.332  -7.590  -1.411  1.00 98.77           C  
ATOM   1549  C   LEU C  20      -0.020  -7.489  -0.713  1.00 98.77           C  
ATOM   1550  CB  LEU C  20       2.228  -8.587  -0.671  1.00 98.77           C  
ATOM   1551  O   LEU C  20      -0.300  -6.498  -0.034  1.00 98.77           O  
ATOM   1552  CG  LEU C  20       3.599  -8.858  -1.293  1.00 98.77           C  
ATOM   1553  CD1 LEU C  20       4.433  -9.742  -0.373  1.00 98.77           C  
ATOM   1554  CD2 LEU C  20       3.445  -9.502  -2.667  1.00 98.77           C  
ATOM   1555  N   PRO C  21      -0.944  -8.431  -0.884  1.00 97.78           N  
ATOM   1556  CA  PRO C  21      -2.277  -8.379  -0.279  1.00 97.78           C  
ATOM   1557  C   PRO C  21      -2.230  -8.193   1.236  1.00 97.78           C  
ATOM   1558  CB  PRO C  21      -2.884  -9.736  -0.644  1.00 97.78           C  
ATOM   1559  O   PRO C  21      -3.189  -7.694   1.830  1.00 97.78           O  
ATOM   1560  CG  PRO C  21      -2.172 -10.149  -1.892  1.00 97.78           C  
ATOM   1561  CD  PRO C  21      -0.759  -9.645  -1.824  1.00 97.78           C  
ATOM   1562  N   CYS C  22      -1.100  -8.487   1.869  1.00 97.81           N  
ATOM   1563  CA  CYS C  22      -0.925  -8.344   3.310  1.00 97.81           C  
ATOM   1564  C   CYS C  22      -0.422  -6.950   3.664  1.00 97.81           C  
ATOM   1565  CB  CYS C  22       0.050  -9.397   3.839  1.00 97.81           C  
ATOM   1566  O   CYS C  22      -0.189  -6.648   4.836  1.00 97.81           O  
ATOM   1567  SG  CYS C  22       1.733  -9.211   3.210  1.00 97.81           S  
ATOM   1568  N   SER C  23      -0.141  -6.115   2.651  1.00 98.16           N  
ATOM   1569  CA  SER C  23       0.252  -4.716   2.783  1.00 98.16           C  
ATOM   1570  C   SER C  23       1.760  -4.581   2.971  1.00 98.16           C  
ATOM   1571  CB  SER C  23      -0.477  -4.061   3.956  1.00 98.16           C  
ATOM   1572  O   SER C  23       2.278  -3.469   3.094  1.00 98.16           O  
ATOM   1573  OG  SER C  23      -0.141  -4.700   5.176  1.00 98.16           O  
ATOM   1574  N   HIS C  24       2.483  -5.705   2.975  1.00 98.72           N  
ATOM   1575  CA  HIS C  24       3.940  -5.644   2.974  1.00 98.72           C  
ATOM   1576  C   HIS C  24       4.481  -5.403   1.569  1.00 98.72           C  
ATOM   1577  CB  HIS C  24       4.530  -6.933   3.549  1.00 98.72           C  
ATOM   1578  O   HIS C  24       3.810  -5.707   0.580  1.00 98.72           O  
ATOM   1579  CG  HIS C  24       4.351  -7.067   5.028  1.00 98.72           C  
ATOM   1580  CD2 HIS C  24       4.670  -6.229   6.042  1.00 98.72           C  
ATOM   1581  ND1 HIS C  24       3.781  -8.179   5.610  1.00 98.72           N  
ATOM   1582  CE1 HIS C  24       3.757  -8.017   6.923  1.00 98.72           C  
ATOM   1583  NE2 HIS C  24       4.290  -6.842   7.211  1.00 98.72           N  
ATOM   1584  N   ASN C  25       5.671  -4.869   1.474  1.00 98.91           N  
ATOM   1585  CA  ASN C  25       6.268  -4.469   0.204  1.00 98.91           C  
ATOM   1586  C   ASN C  25       7.499  -5.309  -0.126  1.00 98.91           C  
ATOM   1587  CB  ASN C  25       6.630  -2.983   0.225  1.00 98.91           C  
ATOM   1588  O   ASN C  25       8.235  -5.720   0.773  1.00 98.91           O  
ATOM   1589  CG  ASN C  25       5.413  -2.087   0.348  1.00 98.91           C  
ATOM   1590  ND2 ASN C  25       5.023  -1.782   1.580  1.00 98.91           N  
ATOM   1591  OD1 ASN C  25       4.827  -1.674  -0.656  1.00 98.91           O  
ATOM   1592  N   VAL C  26       7.731  -5.490  -1.357  1.00 98.93           N  
ATOM   1593  CA  VAL C  26       8.923  -6.127  -1.908  1.00 98.93           C  
ATOM   1594  C   VAL C  26       9.264  -5.506  -3.260  1.00 98.93           C  
ATOM   1595  CB  VAL C  26       8.734  -7.654  -2.055  1.00 98.93           C  
ATOM   1596  O   VAL C  26       8.376  -5.037  -3.976  1.00 98.93           O  
ATOM   1597  CG1 VAL C  26       7.421  -7.969  -2.769  1.00 98.93           C  
ATOM   1598  CG2 VAL C  26       9.914  -8.267  -2.806  1.00 98.93           C  
ATOM   1599  N   CYS C  27      10.528  -5.432  -3.622  1.00 98.91           N  
ATOM   1600  CA  CYS C  27      10.897  -5.020  -4.972  1.00 98.91           C  
ATOM   1601  C   CYS C  27      10.247  -5.922  -6.014  1.00 98.91           C  
ATOM   1602  CB  CYS C  27      12.415  -5.041  -5.142  1.00 98.91           C  
ATOM   1603  O   CYS C  27      10.131  -7.132  -5.809  1.00 98.91           O  
ATOM   1604  SG  CYS C  27      13.282  -3.851  -4.095  1.00 98.91           S  
ATOM   1605  N   LEU C  28       9.859  -5.365  -7.063  1.00 98.85           N  
ATOM   1606  CA  LEU C  28       9.297  -6.163  -8.148  1.00 98.85           C  
ATOM   1607  C   LEU C  28      10.298  -7.207  -8.630  1.00 98.85           C  
ATOM   1608  CB  LEU C  28       8.879  -5.263  -9.314  1.00 98.85           C  
ATOM   1609  O   LEU C  28       9.953  -8.382  -8.777  1.00 98.85           O  
ATOM   1610  CG  LEU C  28       8.233  -5.961 -10.511  1.00 98.85           C  
ATOM   1611  CD1 LEU C  28       6.990  -6.726 -10.071  1.00 98.85           C  
ATOM   1612  CD2 LEU C  28       7.887  -4.948 -11.598  1.00 98.85           C  
ATOM   1613  N   PRO C  29      11.571  -6.846  -8.847  1.00 98.74           N  
ATOM   1614  CA  PRO C  29      12.540  -7.875  -9.231  1.00 98.74           C  
ATOM   1615  C   PRO C  29      12.686  -8.971  -8.178  1.00 98.74           C  
ATOM   1616  CB  PRO C  29      13.845  -7.089  -9.386  1.00 98.74           C  
ATOM   1617  O   PRO C  29      12.894 -10.138  -8.521  1.00 98.74           O  
ATOM   1618  CG  PRO C  29      13.415  -5.680  -9.636  1.00 98.74           C  
ATOM   1619  CD  PRO C  29      12.121  -5.441  -8.912  1.00 98.74           C  
ATOM   1620  N   CYS C  30      12.663  -8.580  -6.899  1.00 98.88           N  
ATOM   1621  CA  CYS C  30      12.742  -9.570  -5.831  1.00 98.88           C  
ATOM   1622  C   CYS C  30      11.505 -10.459  -5.819  1.00 98.88           C  
ATOM   1623  CB  CYS C  30      12.901  -8.883  -4.475  1.00 98.88           C  
ATOM   1624  O   CYS C  30      11.601 -11.661  -5.563  1.00 98.88           O  
ATOM   1625  SG  CYS C  30      14.521  -8.122  -4.230  1.00 98.88           S  
ATOM   1626  N   ALA C  31      10.327  -9.892  -6.079  1.00 98.92           N  
ATOM   1627  CA  ALA C  31       9.101 -10.681  -6.164  1.00 98.92           C  
ATOM   1628  C   ALA C  31       9.208 -11.745  -7.253  1.00 98.92           C  
ATOM   1629  CB  ALA C  31       7.901  -9.774  -6.426  1.00 98.92           C  
ATOM   1630  O   ALA C  31       8.694 -12.856  -7.097  1.00 98.92           O  
ATOM   1631  N   ARG C  32       9.824 -11.428  -8.312  1.00 98.49           N  
ATOM   1632  CA  ARG C  32      10.015 -12.370  -9.409  1.00 98.49           C  
ATOM   1633  C   ARG C  32      10.846 -13.569  -8.963  1.00 98.49           C  
ATOM   1634  CB  ARG C  32      10.686 -11.682 -10.600  1.00 98.49           C  
ATOM   1635  O   ARG C  32      10.625 -14.690  -9.425  1.00 98.49           O  
ATOM   1636  CG  ARG C  32       9.773 -10.728 -11.354  1.00 98.49           C  
ATOM   1637  CD  ARG C  32      10.485 -10.078 -12.532  1.00 98.49           C  
ATOM   1638  NE  ARG C  32       9.710  -8.973 -13.088  1.00 98.49           N  
ATOM   1639  NH1 ARG C  32      11.515  -7.549 -13.315  1.00 98.49           N  
ATOM   1640  NH2 ARG C  32       9.420  -6.861 -13.942  1.00 98.49           N  
ATOM   1641  CZ  ARG C  32      10.217  -7.797 -13.447  1.00 98.49           C  
ATOM   1642  N   THR C  33      11.789 -13.307  -8.069  1.00 98.36           N  
ATOM   1643  CA  THR C  33      12.705 -14.352  -7.626  1.00 98.36           C  
ATOM   1644  C   THR C  33      12.018 -15.288  -6.635  1.00 98.36           C  
ATOM   1645  CB  THR C  33      13.966 -13.752  -6.979  1.00 98.36           C  
ATOM   1646  O   THR C  33      12.367 -16.467  -6.543  1.00 98.36           O  
ATOM   1647  CG2 THR C  33      14.672 -12.794  -7.933  1.00 98.36           C  
ATOM   1648  OG1 THR C  33      13.595 -13.039  -5.792  1.00 98.36           O  
ATOM   1649  N   ILE C  34      11.001 -14.849  -5.940  1.00 98.51           N  
ATOM   1650  CA  ILE C  34      10.433 -15.665  -4.873  1.00 98.51           C  
ATOM   1651  C   ILE C  34       9.084 -16.226  -5.315  1.00 98.51           C  
ATOM   1652  CB  ILE C  34      10.276 -14.857  -3.566  1.00 98.51           C  
ATOM   1653  O   ILE C  34       8.484 -17.044  -4.614  1.00 98.51           O  
ATOM   1654  CG1 ILE C  34       9.328 -13.672  -3.782  1.00 98.51           C  
ATOM   1655  CG2 ILE C  34      11.640 -14.382  -3.057  1.00 98.51           C  
ATOM   1656  CD1 ILE C  34       8.998 -12.902  -2.510  1.00 98.51           C  
ATOM   1657  N   ALA C  35       8.569 -15.760  -6.419  1.00 98.50           N  
ATOM   1658  CA  ALA C  35       7.350 -16.354  -6.962  1.00 98.50           C  
ATOM   1659  C   ALA C  35       7.600 -17.784  -7.434  1.00 98.50           C  
ATOM   1660  CB  ALA C  35       6.809 -15.505  -8.109  1.00 98.50           C  
ATOM   1661  O   ALA C  35       8.667 -18.089  -7.972  1.00 98.50           O  
ATOM   1662  N   VAL C  36       6.591 -18.687  -7.156  1.00 97.24           N  
ATOM   1663  CA  VAL C  36       6.738 -20.106  -7.461  1.00 97.24           C  
ATOM   1664  C   VAL C  36       5.677 -20.530  -8.474  1.00 97.24           C  
ATOM   1665  CB  VAL C  36       6.636 -20.975  -6.188  1.00 97.24           C  
ATOM   1666  O   VAL C  36       4.503 -20.176  -8.338  1.00 97.24           O  
ATOM   1667  CG1 VAL C  36       6.725 -22.459  -6.538  1.00 97.24           C  
ATOM   1668  CG2 VAL C  36       7.729 -20.591  -5.192  1.00 97.24           C  
ATOM   1669  N   GLN C  37       6.119 -21.179  -9.550  1.00 93.20           N  
ATOM   1670  CA  GLN C  37       5.227 -21.805 -10.520  1.00 93.20           C  
ATOM   1671  C   GLN C  37       5.012 -23.281 -10.197  1.00 93.20           C  
ATOM   1672  CB  GLN C  37       5.782 -21.653 -11.937  1.00 93.20           C  
ATOM   1673  O   GLN C  37       5.970 -24.011  -9.935  1.00 93.20           O  
ATOM   1674  CG  GLN C  37       5.843 -20.211 -12.423  1.00 93.20           C  
ATOM   1675  CD  GLN C  37       6.391 -20.089 -13.832  1.00 93.20           C  
ATOM   1676  NE2 GLN C  37       7.706 -20.216 -13.970  1.00 93.20           N  
ATOM   1677  OE1 GLN C  37       5.638 -19.884 -14.789  1.00 93.20           O  
ATOM   1678  N   THR C  38       3.789 -23.619 -10.095  1.00 90.52           N  
ATOM   1679  CA  THR C  38       3.474 -25.017  -9.825  1.00 90.52           C  
ATOM   1680  C   THR C  38       2.805 -25.665 -11.034  1.00 90.52           C  
ATOM   1681  CB  THR C  38       2.560 -25.156  -8.593  1.00 90.52           C  
ATOM   1682  O   THR C  38       1.780 -25.180 -11.516  1.00 90.52           O  
ATOM   1683  CG2 THR C  38       2.431 -26.614  -8.166  1.00 90.52           C  
ATOM   1684  OG1 THR C  38       3.111 -24.399  -7.509  1.00 90.52           O  
ATOM   1685  N   PRO C  39       3.475 -26.642 -11.686  1.00 83.10           N  
ATOM   1686  CA  PRO C  39       2.843 -27.355 -12.799  1.00 83.10           C  
ATOM   1687  C   PRO C  39       1.584 -28.108 -12.377  1.00 83.10           C  
ATOM   1688  CB  PRO C  39       3.932 -28.326 -13.259  1.00 83.10           C  
ATOM   1689  O   PRO C  39       1.488 -28.567 -11.235  1.00 83.10           O  
ATOM   1690  CG  PRO C  39       4.978 -28.261 -12.193  1.00 83.10           C  
ATOM   1691  CD  PRO C  39       4.641 -27.131 -11.263  1.00 83.10           C  
ATOM   1692  N   ASP C  40       0.560 -27.820 -12.914  1.00 69.45           N  
ATOM   1693  CA  ASP C  40      -0.657 -28.553 -12.579  1.00 69.45           C  
ATOM   1694  C   ASP C  40      -0.467 -30.055 -12.780  1.00 69.45           C  
ATOM   1695  CB  ASP C  40      -1.833 -28.055 -13.422  1.00 69.45           C  
ATOM   1696  O   ASP C  40      -0.331 -30.523 -13.913  1.00 69.45           O  
ATOM   1697  CG  ASP C  40      -2.294 -26.661 -13.033  1.00 69.45           C  
ATOM   1698  OD1 ASP C  40      -2.195 -26.297 -11.841  1.00 69.45           O  
ATOM   1699  OD2 ASP C  40      -2.761 -25.921 -13.925  1.00 69.45           O  
ATOM   1700  N   GLY C  41       0.725 -30.491 -12.830  1.00 57.90           N  
ATOM   1701  CA  GLY C  41       0.863 -31.887 -13.212  1.00 57.90           C  
ATOM   1702  C   GLY C  41      -0.047 -32.813 -12.428  1.00 57.90           C  
ATOM   1703  O   GLY C  41      -0.059 -34.024 -12.660  1.00 57.90           O  
ATOM   1704  N   GLU C  42      -0.060 -32.588 -11.167  1.00 53.84           N  
ATOM   1705  CA  GLU C  42      -0.579 -33.809 -10.559  1.00 53.84           C  
ATOM   1706  C   GLU C  42      -1.951 -34.167 -11.124  1.00 53.84           C  
ATOM   1707  CB  GLU C  42      -0.660 -33.660  -9.038  1.00 53.84           C  
ATOM   1708  O   GLU C  42      -2.914 -33.417 -10.952  1.00 53.84           O  
ATOM   1709  CG  GLU C  42       0.688 -33.759  -8.338  1.00 53.84           C  
ATOM   1710  CD  GLU C  42       0.578 -33.765  -6.822  1.00 53.84           C  
ATOM   1711  OE1 GLU C  42       1.188 -34.645  -6.173  1.00 53.84           O  
ATOM   1712  OE2 GLU C  42      -0.125 -32.884  -6.278  1.00 53.84           O  
ATOM   1713  N   GLN C  43      -2.056 -34.434 -12.409  1.00 49.60           N  
ATOM   1714  CA  GLN C  43      -3.260 -35.119 -12.867  1.00 49.60           C  
ATOM   1715  C   GLN C  43      -3.764 -36.106 -11.818  1.00 49.60           C  
ATOM   1716  CB  GLN C  43      -2.995 -35.846 -14.186  1.00 49.60           C  
ATOM   1717  O   GLN C  43      -2.969 -36.744 -11.125  1.00 49.60           O  
ATOM   1718  CG  GLN C  43      -2.814 -34.914 -15.377  1.00 49.60           C  
ATOM   1719  CD  GLN C  43      -2.746 -35.655 -16.698  1.00 49.60           C  
ATOM   1720  NE2 GLN C  43      -2.357 -34.950 -17.755  1.00 49.60           N  
ATOM   1721  OE1 GLN C  43      -3.039 -36.853 -16.769  1.00 49.60           O  
ATOM   1722  N   HIS C  44      -4.918 -35.862 -11.220  1.00 50.32           N  
ATOM   1723  CA  HIS C  44      -5.719 -36.838 -10.491  1.00 50.32           C  
ATOM   1724  C   HIS C  44      -5.597 -38.226 -11.113  1.00 50.32           C  
ATOM   1725  CB  HIS C  44      -7.186 -36.407 -10.454  1.00 50.32           C  
ATOM   1726  O   HIS C  44      -5.756 -38.384 -12.325  1.00 50.32           O  
ATOM   1727  CG  HIS C  44      -7.674 -36.056  -9.085  1.00 50.32           C  
ATOM   1728  CD2 HIS C  44      -7.043 -35.474  -8.038  1.00 50.32           C  
ATOM   1729  ND1 HIS C  44      -8.963 -36.309  -8.667  1.00 50.32           N  
ATOM   1730  CE1 HIS C  44      -9.103 -35.895  -7.418  1.00 50.32           C  
ATOM   1731  NE2 HIS C  44      -7.953 -35.384  -7.014  1.00 50.32           N  
ATOM   1732  N   LEU C  45      -4.677 -39.033 -10.684  1.00 49.94           N  
ATOM   1733  CA  LEU C  45      -4.729 -40.435 -11.083  1.00 49.94           C  
ATOM   1734  C   LEU C  45      -6.168 -40.877 -11.327  1.00 49.94           C  
ATOM   1735  CB  LEU C  45      -4.085 -41.321 -10.014  1.00 49.94           C  
ATOM   1736  O   LEU C  45      -7.064 -40.550 -10.545  1.00 49.94           O  
ATOM   1737  CG  LEU C  45      -3.061 -42.344 -10.508  1.00 49.94           C  
ATOM   1738  CD1 LEU C  45      -1.648 -41.789 -10.367  1.00 49.94           C  
ATOM   1739  CD2 LEU C  45      -3.205 -43.657  -9.745  1.00 49.94           C  
ATOM   1740  N   PRO C  46      -6.539 -41.247 -12.553  1.00 51.51           N  
ATOM   1741  CA  PRO C  46      -7.861 -41.853 -12.730  1.00 51.51           C  
ATOM   1742  C   PRO C  46      -8.253 -42.764 -11.569  1.00 51.51           C  
ATOM   1743  CB  PRO C  46      -7.712 -42.653 -14.026  1.00 51.51           C  
ATOM   1744  O   PRO C  46      -7.383 -43.324 -10.898  1.00 51.51           O  
ATOM   1745  CG  PRO C  46      -6.242 -42.664 -14.301  1.00 51.51           C  
ATOM   1746  CD  PRO C  46      -5.568 -41.745 -13.323  1.00 51.51           C  
ATOM   1747  N   GLN C  47      -9.267 -42.415 -10.782  1.00 47.09           N  
ATOM   1748  CA  GLN C  47      -9.830 -43.308  -9.773  1.00 47.09           C  
ATOM   1749  C   GLN C  47      -9.835 -44.754 -10.260  1.00 47.09           C  
ATOM   1750  CB  GLN C  47     -11.249 -42.873  -9.404  1.00 47.09           C  
ATOM   1751  O   GLN C  47     -10.064 -45.016 -11.443  1.00 47.09           O  
ATOM   1752  CG  GLN C  47     -11.301 -41.764  -8.362  1.00 47.09           C  
ATOM   1753  CD  GLN C  47     -12.076 -42.160  -7.120  1.00 47.09           C  
ATOM   1754  NE2 GLN C  47     -11.839 -41.452  -6.021  1.00 47.09           N  
ATOM   1755  OE1 GLN C  47     -12.884 -43.095  -7.148  1.00 47.09           O  
ATOM   1756  N   PRO C  48      -9.119 -45.612  -9.615  1.00 48.97           N  
ATOM   1757  CA  PRO C  48      -9.230 -47.024  -9.989  1.00 48.97           C  
ATOM   1758  C   PRO C  48     -10.659 -47.429 -10.345  1.00 48.97           C  
ATOM   1759  CB  PRO C  48      -8.749 -47.760  -8.736  1.00 48.97           C  
ATOM   1760  O   PRO C  48     -11.613 -46.938  -9.736  1.00 48.97           O  
ATOM   1761  CG  PRO C  48      -8.228 -46.684  -7.838  1.00 48.97           C  
ATOM   1762  CD  PRO C  48      -8.624 -45.353  -8.409  1.00 48.97           C  
ATOM   1763  N   LEU C  49     -11.005 -47.672 -11.558  1.00 44.31           N  
ATOM   1764  CA  LEU C  49     -12.231 -48.362 -11.943  1.00 44.31           C  
ATOM   1765  C   LEU C  49     -12.521 -49.523 -10.997  1.00 44.31           C  
ATOM   1766  CB  LEU C  49     -12.129 -48.874 -13.382  1.00 44.31           C  
ATOM   1767  O   LEU C  49     -11.673 -50.397 -10.802  1.00 44.31           O  
ATOM   1768  CG  LEU C  49     -12.109 -47.810 -14.480  1.00 44.31           C  
ATOM   1769  CD1 LEU C  49     -11.856 -48.456 -15.839  1.00 44.31           C  
ATOM   1770  CD2 LEU C  49     -13.417 -47.027 -14.490  1.00 44.31           C  
ATOM   1771  N   LEU C  50     -13.022 -49.276  -9.760  1.00 40.78           N  
ATOM   1772  CA  LEU C  50     -13.548 -50.388  -8.977  1.00 40.78           C  
ATOM   1773  C   LEU C  50     -14.371 -51.328  -9.852  1.00 40.78           C  
ATOM   1774  CB  LEU C  50     -14.405 -49.871  -7.818  1.00 40.78           C  
ATOM   1775  O   LEU C  50     -15.310 -50.895 -10.524  1.00 40.78           O  
ATOM   1776  CG  LEU C  50     -14.288 -50.632  -6.496  1.00 40.78           C  
ATOM   1777  CD1 LEU C  50     -13.367 -49.888  -5.535  1.00 40.78           C  
ATOM   1778  CD2 LEU C  50     -15.665 -50.836  -5.874  1.00 40.78           C  
ATOM   1779  N   LEU C  51     -13.695 -52.317 -10.462  1.00 38.77           N  
ATOM   1780  CA  LEU C  51     -14.332 -53.466 -11.097  1.00 38.77           C  
ATOM   1781  C   LEU C  51     -15.481 -53.991 -10.242  1.00 38.77           C  
ATOM   1782  CB  LEU C  51     -13.311 -54.580 -11.340  1.00 38.77           C  
ATOM   1783  O   LEU C  51     -15.317 -54.204  -9.038  1.00 38.77           O  
ATOM   1784  CG  LEU C  51     -12.674 -54.624 -12.730  1.00 38.77           C  
ATOM   1785  CD1 LEU C  51     -11.170 -54.393 -12.631  1.00 38.77           C  
ATOM   1786  CD2 LEU C  51     -12.971 -55.955 -13.412  1.00 38.77           C  
ATOM   1787  N   SER C  52     -16.725 -53.546 -10.498  1.00 37.56           N  
ATOM   1788  CA  SER C  52     -17.918 -54.213  -9.986  1.00 37.56           C  
ATOM   1789  C   SER C  52     -17.803 -55.728 -10.114  1.00 37.56           C  
ATOM   1790  CB  SER C  52     -19.164 -53.723 -10.724  1.00 37.56           C  
ATOM   1791  O   SER C  52     -17.713 -56.257 -11.224  1.00 37.56           O  
ATOM   1792  OG  SER C  52     -19.339 -52.328 -10.546  1.00 37.56           O  
ATOM   1793  N   ARG C  53     -16.790 -56.258  -9.390  1.00 35.84           N  
ATOM   1794  CA  ARG C  53     -16.777 -57.717  -9.376  1.00 35.84           C  
ATOM   1795  C   ARG C  53     -18.158 -58.274  -9.048  1.00 35.84           C  
ATOM   1796  CB  ARG C  53     -15.750 -58.236  -8.368  1.00 35.84           C  
ATOM   1797  O   ARG C  53     -18.754 -57.912  -8.031  1.00 35.84           O  
ATOM   1798  CG  ARG C  53     -14.341 -58.354  -8.929  1.00 35.84           C  
ATOM   1799  CD  ARG C  53     -13.390 -59.000  -7.932  1.00 35.84           C  
ATOM   1800  NE  ARG C  53     -12.059 -59.191  -8.502  1.00 35.84           N  
ATOM   1801  NH1 ARG C  53     -10.932 -58.257  -6.715  1.00 35.84           N  
ATOM   1802  NH2 ARG C  53      -9.767 -59.054  -8.521  1.00 35.84           N  
ATOM   1803  CZ  ARG C  53     -10.922 -58.834  -7.911  1.00 35.84           C  
ATOM   1804  N   GLY C  54     -19.051 -58.275 -10.065  1.00 33.27           N  
ATOM   1805  CA  GLY C  54     -20.197 -59.166  -9.976  1.00 33.27           C  
ATOM   1806  C   GLY C  54     -19.842 -60.542  -9.443  1.00 33.27           C  
ATOM   1807  O   GLY C  54     -18.824 -61.119  -9.830  1.00 33.27           O  
ATOM   1808  N   SER C  55     -19.764 -60.633  -8.131  1.00 35.17           N  
ATOM   1809  CA  SER C  55     -19.562 -61.850  -7.352  1.00 35.17           C  
ATOM   1810  C   SER C  55     -20.454 -62.981  -7.852  1.00 35.17           C  
ATOM   1811  CB  SER C  55     -19.837 -61.590  -5.871  1.00 35.17           C  
ATOM   1812  O   SER C  55     -21.647 -63.020  -7.546  1.00 35.17           O  
ATOM   1813  OG  SER C  55     -19.063 -60.500  -5.399  1.00 35.17           O  
ATOM   1814  N   GLY C  56     -20.468 -63.190  -9.200  1.00 32.78           N  
ATOM   1815  CA  GLY C  56     -21.319 -64.325  -9.523  1.00 32.78           C  
ATOM   1816  C   GLY C  56     -20.891 -65.607  -8.834  1.00 32.78           C  
ATOM   1817  O   GLY C  56     -21.299 -66.699  -9.234  1.00 32.78           O  
ATOM   1818  N   LEU C  57     -20.112 -65.510  -7.740  1.00 32.47           N  
ATOM   1819  CA  LEU C  57     -19.544 -66.810  -7.401  1.00 32.47           C  
ATOM   1820  C   LEU C  57     -20.644 -67.828  -7.118  1.00 32.47           C  
ATOM   1821  CB  LEU C  57     -18.619 -66.691  -6.186  1.00 32.47           C  
ATOM   1822  O   LEU C  57     -21.479 -67.616  -6.235  1.00 32.47           O  
ATOM   1823  CG  LEU C  57     -17.293 -65.964  -6.413  1.00 32.47           C  
ATOM   1824  CD1 LEU C  57     -16.543 -65.806  -5.095  1.00 32.47           C  
ATOM   1825  CD2 LEU C  57     -16.440 -66.711  -7.433  1.00 32.47           C  
ATOM   1826  N   GLN C  58     -21.260 -68.360  -8.195  1.00 26.41           N  
ATOM   1827  CA  GLN C  58     -22.230 -69.429  -7.978  1.00 26.41           C  
ATOM   1828  C   GLN C  58     -21.628 -70.556  -7.143  1.00 26.41           C  
ATOM   1829  CB  GLN C  58     -22.734 -69.976  -9.314  1.00 26.41           C  
ATOM   1830  O   GLN C  58     -20.456 -70.900  -7.308  1.00 26.41           O  
ATOM   1831  CG  GLN C  58     -23.873 -69.167  -9.919  1.00 26.41           C  
ATOM   1832  CD  GLN C  58     -24.526 -69.864 -11.098  1.00 26.41           C  
ATOM   1833  NE2 GLN C  58     -25.437 -69.167 -11.769  1.00 26.41           N  
ATOM   1834  OE1 GLN C  58     -24.214 -71.019 -11.404  1.00 26.41           O  
ATOM   1835  N   ALA C  59     -22.237 -70.874  -5.951  1.00 27.22           N  
ATOM   1836  CA  ALA C  59     -21.996 -71.837  -4.879  1.00 27.22           C  
ATOM   1837  C   ALA C  59     -21.889 -73.256  -5.430  1.00 27.22           C  
ATOM   1838  CB  ALA C  59     -23.106 -71.757  -3.834  1.00 27.22           C  
ATOM   1839  O   ALA C  59     -21.456 -74.171  -4.725  1.00 27.22           O  
ATOM   1840  N   GLY C  60     -22.449 -73.561  -6.594  1.00 23.78           N  
ATOM   1841  CA  GLY C  60     -23.094 -74.862  -6.518  1.00 23.78           C  
ATOM   1842  C   GLY C  60     -22.141 -75.979  -6.136  1.00 23.78           C  
ATOM   1843  O   GLY C  60     -20.923 -75.789  -6.131  1.00 23.78           O  
ATOM   1844  N   ALA C  61     -22.718 -77.220  -5.776  1.00 24.05           N  
ATOM   1845  CA  ALA C  61     -22.776 -78.465  -5.014  1.00 24.05           C  
ATOM   1846  C   ALA C  61     -21.922 -79.547  -5.667  1.00 24.05           C  
ATOM   1847  CB  ALA C  61     -24.221 -78.940  -4.880  1.00 24.05           C  
ATOM   1848  O   ALA C  61     -21.403 -80.434  -4.984  1.00 24.05           O  
ATOM   1849  N   ALA C  62     -21.955 -79.613  -7.017  1.00 22.25           N  
ATOM   1850  CA  ALA C  62     -22.434 -80.940  -7.394  1.00 22.25           C  
ATOM   1851  C   ALA C  62     -21.420 -82.017  -7.017  1.00 22.25           C  
ATOM   1852  CB  ALA C  62     -22.730 -80.993  -8.891  1.00 22.25           C  
ATOM   1853  O   ALA C  62     -20.265 -81.711  -6.710  1.00 22.25           O  
ATOM   1854  N   ALA C  63     -21.421 -83.133  -7.852  1.00 21.67           N  
ATOM   1855  CA  ALA C  63     -21.686 -84.569  -7.812  1.00 21.67           C  
ATOM   1856  C   ALA C  63     -20.390 -85.361  -7.661  1.00 21.67           C  
ATOM   1857  CB  ALA C  63     -22.430 -85.008  -9.071  1.00 21.67           C  
ATOM   1858  O   ALA C  63     -19.330 -84.922  -8.112  1.00 21.67           O  
ATOM   1859  N   ALA C  64     -20.441 -86.375  -6.793  1.00 25.51           N  
ATOM   1860  CA  ALA C  64     -19.615 -87.384  -6.136  1.00 25.51           C  
ATOM   1861  C   ALA C  64     -18.964 -88.312  -7.159  1.00 25.51           C  
ATOM   1862  CB  ALA C  64     -20.449 -88.192  -5.144  1.00 25.51           C  
ATOM   1863  O   ALA C  64     -18.105 -89.125  -6.810  1.00 25.51           O  
ATOM   1864  N   ALA C  65     -19.692 -88.582  -8.358  1.00 22.04           N  
ATOM   1865  CA  ALA C  65     -19.947 -90.009  -8.537  1.00 22.04           C  
ATOM   1866  C   ALA C  65     -18.641 -90.787  -8.667  1.00 22.04           C  
ATOM   1867  CB  ALA C  65     -20.827 -90.243  -9.763  1.00 22.04           C  
ATOM   1868  O   ALA C  65     -17.565 -90.194  -8.773  1.00 22.04           O  
ATOM   1869  N   SER C  66     -18.602 -91.699  -9.776  1.00 23.66           N  
ATOM   1870  CA  SER C  66     -18.767 -93.148  -9.825  1.00 23.66           C  
ATOM   1871  C   SER C  66     -17.418 -93.856  -9.899  1.00 23.66           C  
ATOM   1872  CB  SER C  66     -19.628 -93.549 -11.023  1.00 23.66           C  
ATOM   1873  O   SER C  66     -16.391 -93.221 -10.146  1.00 23.66           O  
ATOM   1874  OG  SER C  66     -20.983 -93.189 -10.812  1.00 23.66           O  
ATOM   1875  N   LEU C  67     -17.436 -95.006 -10.691  1.00 21.76           N  
ATOM   1876  CA  LEU C  67     -17.231 -96.445 -10.560  1.00 21.76           C  
ATOM   1877  C   LEU C  67     -15.830 -96.838 -11.013  1.00 21.76           C  
ATOM   1878  CB  LEU C  67     -18.278 -97.211 -11.374  1.00 21.76           C  
ATOM   1879  O   LEU C  67     -15.146 -97.609 -10.335  1.00 21.76           O  
ATOM   1880  CG  LEU C  67     -19.603 -97.505 -10.669  1.00 21.76           C  
ATOM   1881  CD1 LEU C  67     -20.766 -97.358 -11.645  1.00 21.76           C  
ATOM   1882  CD2 LEU C  67     -19.585 -98.901 -10.056  1.00 21.76           C  
ATOM   1883  N   GLU C  68     -15.620 -96.903 -12.411  1.00 24.63           N  
ATOM   1884  CA  GLU C  68     -15.624 -98.195 -13.089  1.00 24.63           C  
ATOM   1885  C   GLU C  68     -14.225 -98.804 -13.124  1.00 24.63           C  
ATOM   1886  CB  GLU C  68     -16.173 -98.055 -14.511  1.00 24.63           C  
ATOM   1887  O   GLU C  68     -13.236 -98.116 -12.865  1.00 24.63           O  
ATOM   1888  CG  GLU C  68     -17.151 -96.902 -14.682  1.00 24.63           C  
ATOM   1889  CD  GLU C  68     -18.374 -97.271 -15.506  1.00 24.63           C  
ATOM   1890  OE1 GLU C  68     -19.441 -97.554 -14.915  1.00 24.63           O  
ATOM   1891  OE2 GLU C  68     -18.265 -97.277 -16.752  1.00 24.63           O  
ATOM   1892  N   HIS C  69     -13.944 -99.575 -14.294  1.00 23.47           N  
ATOM   1893  CA  HIS C  69     -13.746-100.988 -14.598  1.00 23.47           C  
ATOM   1894  C   HIS C  69     -12.264-101.320 -14.735  1.00 23.47           C  
ATOM   1895  CB  HIS C  69     -14.490-101.370 -15.879  1.00 23.47           C  
ATOM   1896  O   HIS C  69     -11.786-102.298 -14.154  1.00 23.47           O  
ATOM   1897  CG  HIS C  69     -14.836-102.822 -15.962  1.00 23.47           C  
ATOM   1898  CD2 HIS C  69     -14.476-103.773 -16.856  1.00 23.47           C  
ATOM   1899  ND1 HIS C  69     -15.654-103.446 -15.044  1.00 23.47           N  
ATOM   1900  CE1 HIS C  69     -15.782-104.721 -15.372  1.00 23.47           C  
ATOM   1901  NE2 HIS C  69     -15.077-104.945 -16.468  1.00 23.47           N  
ATOM   1902  N   ASP C  70     -11.818-101.524 -16.044  1.00 24.30           N  
ATOM   1903  CA  ASP C  70     -11.556-102.831 -16.637  1.00 24.30           C  
ATOM   1904  C   ASP C  70     -10.086-103.217 -16.489  1.00 24.30           C  
ATOM   1905  CB  ASP C  70     -11.955-102.840 -18.115  1.00 24.30           C  
ATOM   1906  O   ASP C  70      -9.251-102.380 -16.140  1.00 24.30           O  
ATOM   1907  CG  ASP C  70     -12.769-104.062 -18.501  1.00 24.30           C  
ATOM   1908  OD1 ASP C  70     -12.930-104.978 -17.665  1.00 24.30           O  
ATOM   1909  OD2 ASP C  70     -13.252-104.112 -19.653  1.00 24.30           O  
ATOM   1910  N   ALA C  71      -9.467-103.813 -17.663  1.00 23.31           N  
ATOM   1911  CA  ALA C  71      -9.010-105.129 -18.102  1.00 23.31           C  
ATOM   1912  C   ALA C  71      -7.487-105.223 -18.057  1.00 23.31           C  
ATOM   1913  CB  ALA C  71      -9.517-105.426 -19.511  1.00 23.31           C  
ATOM   1914  O   ALA C  71      -6.799-104.205 -17.950  1.00 23.31           O  
ATOM   1915  N   ALA C  72      -6.960-106.188 -18.943  1.00 23.08           N  
ATOM   1916  CA  ALA C  72      -6.149-107.398 -18.839  1.00 23.08           C  
ATOM   1917  C   ALA C  72      -4.670-107.086 -19.043  1.00 23.08           C  
ATOM   1918  CB  ALA C  72      -6.615-108.439 -19.853  1.00 23.08           C  
ATOM   1919  O   ALA C  72      -3.828-107.483 -18.233  1.00 23.08           O  
ATOM   1920  N   ALA C  73      -4.202-107.352 -20.362  1.00 22.41           N  
ATOM   1921  CA  ALA C  73      -3.445-108.549 -20.717  1.00 22.41           C  
ATOM   1922  C   ALA C  73      -1.943-108.289 -20.647  1.00 22.41           C  
ATOM   1923  CB  ALA C  73      -3.834-109.032 -22.112  1.00 22.41           C  
ATOM   1924  O   ALA C  73      -1.510-107.138 -20.546  1.00 22.41           O  
ATOM   1925  N   GLY C  74      -1.192-108.832 -21.777  1.00 23.13           N  
ATOM   1926  CA  GLY C  74      -0.164-109.846 -21.958  1.00 23.13           C  
ATOM   1927  C   GLY C  74       1.210-109.261 -22.223  1.00 23.13           C  
ATOM   1928  O   GLY C  74       2.210-109.743 -21.686  1.00 23.13           O  
ATOM   1929  N   PRO C  75       1.390-108.410 -23.199  1.00 19.95           N  
ATOM   1930  CA  PRO C  75       2.169-109.091 -24.236  1.00 19.95           C  
ATOM   1931  C   PRO C  75       3.663-109.132 -23.921  1.00 19.95           C  
ATOM   1932  CB  PRO C  75       1.898-108.252 -25.488  1.00 19.95           C  
ATOM   1933  O   PRO C  75       4.125-108.438 -23.012  1.00 19.95           O  
ATOM   1934  CG  PRO C  75       1.755-106.852 -24.986  1.00 19.95           C  
ATOM   1935  CD  PRO C  75       1.829-106.873 -23.486  1.00 19.95           C  
ATOM   1936  N   ALA C  76       4.474-108.934 -25.085  1.00 19.82           N  
ATOM   1937  CA  ALA C  76       5.374-109.900 -25.709  1.00 19.82           C  
ATOM   1938  C   ALA C  76       6.818-109.661 -25.278  1.00 19.82           C  
ATOM   1939  CB  ALA C  76       5.258-109.831 -27.229  1.00 19.82           C  
ATOM   1940  O   ALA C  76       7.514-110.595 -24.872  1.00 19.82           O  
ATOM   1941  N   CYS C  77       7.550-108.749 -26.016  1.00 19.67           N  
ATOM   1942  CA  CYS C  77       8.491-109.343 -26.959  1.00 19.67           C  
ATOM   1943  C   CYS C  77       9.878-109.469 -26.339  1.00 19.67           C  
ATOM   1944  CB  CYS C  77       8.567-108.510 -28.237  1.00 19.67           C  
ATOM   1945  O   CYS C  77      10.176-108.816 -25.338  1.00 19.67           O  
ATOM   1946  SG  CYS C  77       7.541-107.024 -28.200  1.00 19.67           S  
ATOM   1947  N   GLY C  78      10.751-110.004 -27.297  1.00 20.77           N  
ATOM   1948  CA  GLY C  78      11.828-110.978 -27.223  1.00 20.77           C  
ATOM   1949  C   GLY C  78      13.137-110.386 -26.736  1.00 20.77           C  
ATOM   1950  O   GLY C  78      13.144-109.354 -26.062  1.00 20.77           O  
ATOM   1951  N   GLY C  79      13.980-110.134 -27.811  1.00 18.86           N  
ATOM   1952  CA  GLY C  79      15.126-110.998 -28.048  1.00 18.86           C  
ATOM   1953  C   GLY C  79      16.416-110.452 -27.464  1.00 18.86           C  
ATOM   1954  O   GLY C  79      16.408-109.429 -26.776  1.00 18.86           O  
ATOM   1955  N   ALA C  80      17.279-110.045 -28.472  1.00 18.59           N  
ATOM   1956  CA  ALA C  80      18.468-110.844 -28.759  1.00 18.59           C  
ATOM   1957  C   ALA C  80      19.698-110.268 -28.064  1.00 18.59           C  
ATOM   1958  CB  ALA C  80      18.701-110.927 -30.266  1.00 18.59           C  
ATOM   1959  O   ALA C  80      19.652-109.159 -27.525  1.00 18.59           O  
ATOM   1960  N   GLY C  81      20.879-110.640 -28.758  1.00 20.29           N  
ATOM   1961  CA  GLY C  81      22.196-111.200 -28.502  1.00 20.29           C  
ATOM   1962  C   GLY C  81      23.271-110.143 -28.329  1.00 20.29           C  
ATOM   1963  O   GLY C  81      22.967-108.953 -28.227  1.00 20.29           O  
ATOM   1964  N   GLY C  82      24.240-110.312 -29.248  1.00 20.81           N  
ATOM   1965  CA  GLY C  82      25.641-110.676 -29.116  1.00 20.81           C  
ATOM   1966  C   GLY C  82      26.572-109.478 -29.118  1.00 20.81           C  
ATOM   1967  O   GLY C  82      26.117-108.332 -29.120  1.00 20.81           O  
ATOM   1968  N   SER C  83      27.649-109.668 -29.980  1.00 21.74           N  
ATOM   1969  CA  SER C  83      29.100-109.806 -29.910  1.00 21.74           C  
ATOM   1970  C   SER C  83      29.800-108.654 -30.622  1.00 21.74           C  
ATOM   1971  CB  SER C  83      29.542-111.137 -30.520  1.00 21.74           C  
ATOM   1972  O   SER C  83      31.027-108.541 -30.574  1.00 21.74           O  
ATOM   1973  OG  SER C  83      28.901-112.224 -29.874  1.00 21.74           O  
ATOM   1974  N   ALA C  84      29.209-107.778 -31.253  1.00 18.72           N  
ATOM   1975  CA  ALA C  84      29.652-107.926 -32.637  1.00 18.72           C  
ATOM   1976  C   ALA C  84      31.134-107.586 -32.777  1.00 18.72           C  
ATOM   1977  CB  ALA C  84      28.818-107.042 -33.560  1.00 18.72           C  
ATOM   1978  O   ALA C  84      31.658-106.752 -32.036  1.00 18.72           O  
ATOM   1979  N   ALA C  85      31.881-108.175 -33.821  1.00 20.40           N  
ATOM   1980  CA  ALA C  85      33.200-108.654 -34.225  1.00 20.40           C  
ATOM   1981  C   ALA C  85      34.068-107.507 -34.735  1.00 20.40           C  
ATOM   1982  CB  ALA C  85      33.070-109.735 -35.295  1.00 20.40           C  
ATOM   1983  O   ALA C  85      33.679-106.340 -34.645  1.00 20.40           O  
ATOM   1984  N   GLY C  86      34.303-107.435 -36.145  1.00 21.02           N  
ATOM   1985  CA  GLY C  86      35.473-107.809 -36.922  1.00 21.02           C  
ATOM   1986  C   GLY C  86      36.181-106.620 -37.545  1.00 21.02           C  
ATOM   1987  O   GLY C  86      37.356-106.709 -37.907  1.00 21.02           O  
ATOM   1988  N   GLY C  87      35.619-105.582 -37.964  1.00 20.71           N  
ATOM   1989  CA  GLY C  87      35.601-105.562 -39.418  1.00 20.71           C  
ATOM   1990  C   GLY C  87      36.971-105.336 -40.029  1.00 20.71           C  
ATOM   1991  O   GLY C  87      37.829-104.694 -39.421  1.00 20.71           O  
ATOM   1992  N   LEU C  88      37.303-105.902 -41.128  1.00 17.90           N  
ATOM   1993  CA  LEU C  88      38.331-106.460 -42.001  1.00 17.90           C  
ATOM   1994  C   LEU C  88      38.881-105.394 -42.942  1.00 17.90           C  
ATOM   1995  CB  LEU C  88      37.769-107.631 -42.811  1.00 17.90           C  
ATOM   1996  O   LEU C  88      38.333-104.293 -43.029  1.00 17.90           O  
ATOM   1997  CG  LEU C  88      36.607-108.398 -42.176  1.00 17.90           C  
ATOM   1998  CD1 LEU C  88      36.323-109.675 -42.962  1.00 17.90           C  
ATOM   1999  CD2 LEU C  88      36.912-108.719 -40.717  1.00 17.90           C  
ATOM   2000  N   GLY C  89      38.389-105.090 -44.012  1.00 20.13           N  
ATOM   2001  CA  GLY C  89      39.356-105.340 -45.069  1.00 20.13           C  
ATOM   2002  C   GLY C  89      40.290-104.169 -45.312  1.00 20.13           C  
ATOM   2003  O   GLY C  89      40.071-103.075 -44.789  1.00 20.13           O  
ATOM   2004  N   GLY C  90      41.489-104.340 -45.775  1.00 25.75           N  
ATOM   2005  CA  GLY C  90      42.440-103.586 -46.576  1.00 25.75           C  
ATOM   2006  C   GLY C  90      41.915-103.241 -47.957  1.00 25.75           C  
ATOM   2007  O   GLY C  90      42.634-102.661 -48.773  1.00 25.75           O  
ATOM   2008  N   GLY C  91      40.782-103.824 -48.518  1.00 19.20           N  
ATOM   2009  CA  GLY C  91      41.015-104.571 -49.743  1.00 19.20           C  
ATOM   2010  C   GLY C  91      41.325-103.683 -50.934  1.00 19.20           C  
ATOM   2011  O   GLY C  91      41.514-102.475 -50.781  1.00 19.20           O  
ATOM   2012  N   ALA C  92      40.417-103.686 -52.068  1.00 19.50           N  
ATOM   2013  CA  ALA C  92      40.487-104.360 -53.362  1.00 19.50           C  
ATOM   2014  C   ALA C  92      40.927-103.395 -54.459  1.00 19.50           C  
ATOM   2015  CB  ALA C  92      39.136-104.979 -53.712  1.00 19.50           C  
ATOM   2016  O   ALA C  92      40.923-102.178 -54.263  1.00 19.50           O  
ATOM   2017  N   GLY C  93      40.616-103.813 -55.963  1.00 21.39           N  
ATOM   2018  CA  GLY C  93      41.164-104.176 -57.261  1.00 21.39           C  
ATOM   2019  C   GLY C  93      40.986-103.093 -58.308  1.00 21.39           C  
ATOM   2020  O   GLY C  93      41.687-102.080 -58.286  1.00 21.39           O  
ATOM   2021  N   GLY C  94      39.900-103.203 -59.340  1.00 19.61           N  
ATOM   2022  CA  GLY C  94      39.923-103.673 -60.716  1.00 19.61           C  
ATOM   2023  C   GLY C  94      39.884-102.546 -61.731  1.00 19.61           C  
ATOM   2024  O   GLY C  94      39.875-101.370 -61.361  1.00 19.61           O  
ATOM   2025  N   GLY C  95      38.823-102.522 -62.884  1.00 20.34           N  
ATOM   2026  CA  GLY C  95      38.860-103.055 -64.236  1.00 20.34           C  
ATOM   2027  C   GLY C  95      38.867-101.977 -65.303  1.00 20.34           C  
ATOM   2028  O   GLY C  95      38.775-100.788 -64.991  1.00 20.34           O  
ATOM   2029  N   GLY C  96      38.465-102.384 -66.853  1.00 21.57           N  
ATOM   2030  CA  GLY C  96      38.934-102.403 -68.230  1.00 21.57           C  
ATOM   2031  C   GLY C  96      38.266-101.357 -69.102  1.00 21.57           C  
ATOM   2032  O   GLY C  96      38.583-101.236 -70.287  1.00 21.57           O  
ATOM   2033  N   ASP C  97      37.053-100.802 -69.097  1.00 21.43           N  
ATOM   2034  CA  ASP C  97      36.121-101.215 -70.141  1.00 21.43           C  
ATOM   2035  C   ASP C  97      36.367-100.441 -71.435  1.00 21.43           C  
ATOM   2036  CB  ASP C  97      34.676-101.020 -69.679  1.00 21.43           C  
ATOM   2037  O   ASP C  97      36.694 -99.253 -71.401  1.00 21.43           O  
ATOM   2038  CG  ASP C  97      34.356-101.774 -68.400  1.00 21.43           C  
ATOM   2039  OD1 ASP C  97      34.841-102.912 -68.225  1.00 21.43           O  
ATOM   2040  OD2 ASP C  97      33.609-101.225 -67.560  1.00 21.43           O  
ATOM   2041  N   HIS C  98      35.945-101.006 -72.764  1.00 22.88           N  
ATOM   2042  CA  HIS C  98      36.176-101.217 -74.188  1.00 22.88           C  
ATOM   2043  C   HIS C  98      35.576-100.086 -75.017  1.00 22.88           C  
ATOM   2044  CB  HIS C  98      35.593-102.560 -74.632  1.00 22.88           C  
ATOM   2045  O   HIS C  98      36.257 -99.501 -75.861  1.00 22.88           O  
ATOM   2046  CG  HIS C  98      36.629-103.608 -74.889  1.00 22.88           C  
ATOM   2047  CD2 HIS C  98      36.752-104.871 -74.417  1.00 22.88           C  
ATOM   2048  ND1 HIS C  98      37.706-103.401 -75.724  1.00 22.88           N  
ATOM   2049  CE1 HIS C  98      38.448-104.495 -75.754  1.00 22.88           C  
ATOM   2050  NE2 HIS C  98      37.891-105.402 -74.970  1.00 22.88           N  
ATOM   2051  N   ALA C  99      34.307-100.318 -75.863  1.00 21.47           N  
ATOM   2052  CA  ALA C  99      34.174-100.591 -77.291  1.00 21.47           C  
ATOM   2053  C   ALA C  99      33.792 -99.328 -78.058  1.00 21.47           C  
ATOM   2054  CB  ALA C  99      33.138-101.688 -77.529  1.00 21.47           C  
ATOM   2055  O   ALA C  99      33.397 -98.326 -77.459  1.00 21.47           O  
ATOM   2056  N   ASP C 100      33.092 -99.430 -79.535  1.00 24.38           N  
ATOM   2057  CA  ASP C 100      33.351 -99.211 -80.955  1.00 24.38           C  
ATOM   2058  C   ASP C 100      32.502 -98.064 -81.498  1.00 24.38           C  
ATOM   2059  CB  ASP C 100      33.082-100.488 -81.753  1.00 24.38           C  
ATOM   2060  O   ASP C 100      33.018 -97.161 -82.160  1.00 24.38           O  
ATOM   2061  CG  ASP C 100      34.072-101.598 -81.448  1.00 24.38           C  
ATOM   2062  OD1 ASP C 100      35.278-101.311 -81.282  1.00 24.38           O  
ATOM   2063  OD2 ASP C 100      33.645-102.770 -81.376  1.00 24.38           O  
ATOM   2064  N   LYS C 101      31.100 -98.330 -81.922  1.00 23.09           N  
ATOM   2065  CA  LYS C 101      30.586 -98.536 -83.272  1.00 23.09           C  
ATOM   2066  C   LYS C 101      30.158 -97.215 -83.905  1.00 23.09           C  
ATOM   2067  CB  LYS C 101      29.410 -99.515 -83.256  1.00 23.09           C  
ATOM   2068  O   LYS C 101      29.761 -96.284 -83.202  1.00 23.09           O  
ATOM   2069  CG  LYS C 101      29.820-100.976 -83.366  1.00 23.09           C  
ATOM   2070  CD  LYS C 101      28.606-101.896 -83.393  1.00 23.09           C  
ATOM   2071  CE  LYS C 101      29.015-103.360 -83.477  1.00 23.09           C  
ATOM   2072  NZ  LYS C 101      27.829-104.269 -83.453  1.00 23.09           N  
ATOM   2073  N   LEU C 102      29.882 -97.118 -85.361  1.00 23.52           N  
ATOM   2074  CA  LEU C 102      30.068 -96.495 -86.667  1.00 23.52           C  
ATOM   2075  C   LEU C 102      28.851 -95.660 -87.050  1.00 23.52           C  
ATOM   2076  CB  LEU C 102      30.328 -97.560 -87.737  1.00 23.52           C  
ATOM   2077  O   LEU C 102      28.930 -94.811 -87.940  1.00 23.52           O  
ATOM   2078  CG  LEU C 102      31.695 -98.244 -87.694  1.00 23.52           C  
ATOM   2079  CD1 LEU C 102      31.716 -99.445 -88.634  1.00 23.52           C  
ATOM   2080  CD2 LEU C 102      32.799 -97.257 -88.055  1.00 23.52           C  
ATOM   2081  N   SER C 103      27.534 -96.157 -86.766  1.00 25.66           N  
ATOM   2082  CA  SER C 103      26.578 -96.362 -87.849  1.00 25.66           C  
ATOM   2083  C   SER C 103      26.155 -95.035 -88.471  1.00 25.66           C  
ATOM   2084  CB  SER C 103      25.346 -97.112 -87.341  1.00 25.66           C  
ATOM   2085  O   SER C 103      26.092 -94.014 -87.784  1.00 25.66           O  
ATOM   2086  OG  SER C 103      25.529 -98.513 -87.453  1.00 25.66           O  
ATOM   2087  N   LEU C 104      25.438 -95.019 -89.733  1.00 23.27           N  
ATOM   2088  CA  LEU C 104      25.333 -94.766 -91.165  1.00 23.27           C  
ATOM   2089  C   LEU C 104      24.335 -93.648 -91.448  1.00 23.27           C  
ATOM   2090  CB  LEU C 104      24.915 -96.039 -91.906  1.00 23.27           C  
ATOM   2091  O   LEU C 104      24.675 -92.656 -92.097  1.00 23.27           O  
ATOM   2092  CG  LEU C 104      26.036 -96.826 -92.587  1.00 23.27           C  
ATOM   2093  CD1 LEU C 104      25.679 -98.307 -92.653  1.00 23.27           C  
ATOM   2094  CD2 LEU C 104      26.306 -96.273 -93.982  1.00 23.27           C  
ATOM   2095  N   TYR C 105      22.976 -93.966 -91.906  1.00 22.53           N  
ATOM   2096  CA  TYR C 105      22.385 -93.873 -93.237  1.00 22.53           C  
ATOM   2097  C   TYR C 105      21.538 -92.614 -93.371  1.00 22.53           C  
ATOM   2098  CB  TYR C 105      21.533 -95.111 -93.534  1.00 22.53           C  
ATOM   2099  O   TYR C 105      21.196 -91.979 -92.370  1.00 22.53           O  
ATOM   2100  CG  TYR C 105      22.196 -96.096 -94.465  1.00 22.53           C  
ATOM   2101  CD1 TYR C 105      22.026 -96.003 -95.845  1.00 22.53           C  
ATOM   2102  CD2 TYR C 105      22.993 -97.122 -93.968  1.00 22.53           C  
ATOM   2103  CE1 TYR C 105      22.634 -96.909 -96.707  1.00 22.53           C  
ATOM   2104  CE2 TYR C 105      23.606 -98.034 -94.821  1.00 22.53           C  
ATOM   2105  OH  TYR C 105      24.025 -98.820 -97.036  1.00 22.53           O  
ATOM   2106  CZ  TYR C 105      23.421 -97.919 -96.187  1.00 22.53           C  
ATOM   2107  N   SER C 106      20.149 -92.795 -93.827  1.00 23.22           N  
ATOM   2108  CA  SER C 106      19.560 -92.600 -95.148  1.00 23.22           C  
ATOM   2109  C   SER C 106      18.710 -91.335 -95.193  1.00 23.22           C  
ATOM   2110  CB  SER C 106      18.711 -93.809 -95.541  1.00 23.22           C  
ATOM   2111  O   SER C 106      18.392 -90.757 -94.152  1.00 23.22           O  
ATOM   2112  OG  SER C 106      17.968 -94.284 -94.431  1.00 23.22           O  
ATOM   2113  N   GLU C 107      17.556 -91.166 -96.146  1.00 24.62           N  
ATOM   2114  CA  GLU C 107      17.117 -90.554 -97.397  1.00 24.62           C  
ATOM   2115  C   GLU C 107      16.034 -89.508 -97.149  1.00 24.62           C  
ATOM   2116  CB  GLU C 107      16.605 -91.622 -98.367  1.00 24.62           C  
ATOM   2117  O   GLU C 107      16.133 -88.378 -97.633  1.00 24.62           O  
ATOM   2118  CG  GLU C 107      16.452 -91.129 -99.799  1.00 24.62           C  
ATOM   2119  CD  GLU C 107      15.977 -92.210-100.757  1.00 24.62           C  
ATOM   2120  OE1 GLU C 107      15.066 -91.940-101.572  1.00 24.62           O  
ATOM   2121  OE2 GLU C 107      16.519 -93.335-100.692  1.00 24.62           O  
ATOM   2122  N   THR C 108      14.716 -89.625 -97.702  1.00 22.59           N  
ATOM   2123  CA  THR C 108      14.021 -89.094 -98.870  1.00 22.59           C  
ATOM   2124  C   THR C 108      12.900 -88.148 -98.448  1.00 22.59           C  
ATOM   2125  CB  THR C 108      13.441 -90.226 -99.737  1.00 22.59           C  
ATOM   2126  O   THR C 108      12.801 -87.029 -98.956  1.00 22.59           O  
ATOM   2127  CG2 THR C 108      14.001 -90.175-101.155  1.00 22.59           C  
ATOM   2128  OG1 THR C 108      13.774 -91.490 -99.149  1.00 22.59           O  
ATOM   2129  N   ASP C 109      11.577 -88.605 -98.204  1.00 23.97           N  
ATOM   2130  CA  ASP C 109      10.499 -88.460 -99.178  1.00 23.97           C  
ATOM   2131  C   ASP C 109       9.712 -87.174 -98.939  1.00 23.97           C  
ATOM   2132  CB  ASP C 109       9.561 -89.668 -99.124  1.00 23.97           C  
ATOM   2133  O   ASP C 109       9.837 -86.551 -97.882  1.00 23.97           O  
ATOM   2134  CG  ASP C 109       8.833 -89.912-100.434  1.00 23.97           C  
ATOM   2135  OD1 ASP C 109       9.170 -89.266-101.449  1.00 23.97           O  
ATOM   2136  OD2 ASP C 109       7.911 -90.756-100.451  1.00 23.97           O  
ATOM   2137  N   SER C 110       8.241 -87.052 -99.373  1.00 23.63           N  
ATOM   2138  CA  SER C 110       7.380 -86.508-100.418  1.00 23.63           C  
ATOM   2139  C   SER C 110       6.348 -85.546 -99.840  1.00 23.63           C  
ATOM   2140  CB  SER C 110       6.673 -87.636-101.171  1.00 23.63           C  
ATOM   2141  O   SER C 110       6.067 -84.501-100.430  1.00 23.63           O  
ATOM   2142  OG  SER C 110       6.234 -88.642-100.274  1.00 23.63           O  
ATOM   2143  N   GLY C 111       5.252 -85.949 -99.201  1.00 22.08           N  
ATOM   2144  CA  GLY C 111       3.923 -85.775 -99.766  1.00 22.08           C  
ATOM   2145  C   GLY C 111       3.328 -84.410 -99.481  1.00 22.08           C  
ATOM   2146  O   GLY C 111       3.739 -83.732 -98.537  1.00 22.08           O  
ATOM   2147  N   TYR C 112       2.186 -83.975-100.067  1.00 23.02           N  
ATOM   2148  CA  TYR C 112       1.521 -83.010-100.937  1.00 23.02           C  
ATOM   2149  C   TYR C 112       0.480 -82.207-100.166  1.00 23.02           C  
ATOM   2150  CB  TYR C 112       0.859 -83.721-102.122  1.00 23.02           C  
ATOM   2151  O   TYR C 112       0.309 -81.009-100.405  1.00 23.02           O  
ATOM   2152  CG  TYR C 112       1.724 -83.774-103.357  1.00 23.02           C  
ATOM   2153  CD1 TYR C 112       1.680 -82.756-104.307  1.00 23.02           C  
ATOM   2154  CD2 TYR C 112       2.587 -84.842-103.578  1.00 23.02           C  
ATOM   2155  CE1 TYR C 112       2.473 -82.802-105.449  1.00 23.02           C  
ATOM   2156  CE2 TYR C 112       3.386 -84.898-104.716  1.00 23.02           C  
ATOM   2157  OH  TYR C 112       4.110 -83.926-106.772  1.00 23.02           O  
ATOM   2158  CZ  TYR C 112       3.322 -83.875-105.644  1.00 23.02           C  
ATOM   2159  N   GLY C 113      -0.558 -82.698 -99.584  1.00 22.85           N  
ATOM   2160  CA  GLY C 113      -1.782 -82.076-100.063  1.00 22.85           C  
ATOM   2161  C   GLY C 113      -2.046 -80.719 -99.440  1.00 22.85           C  
ATOM   2162  O   GLY C 113      -1.316 -80.289 -98.545  1.00 22.85           O  
ATOM   2163  N   SER C 114      -3.287 -80.410 -99.050  1.00 22.66           N  
ATOM   2164  CA  SER C 114      -4.214 -79.470 -99.672  1.00 22.66           C  
ATOM   2165  C   SER C 114      -4.198 -78.123 -98.957  1.00 22.66           C  
ATOM   2166  CB  SER C 114      -5.634 -80.038 -99.673  1.00 22.66           C  
ATOM   2167  O   SER C 114      -3.628 -77.997 -97.871  1.00 22.66           O  
ATOM   2168  OG  SER C 114      -5.624 -81.418 -99.348  1.00 22.66           O  
ATOM   2169  N   TYR C 115      -5.402 -77.540 -98.500  1.00 21.54           N  
ATOM   2170  CA  TYR C 115      -6.262 -76.508 -99.069  1.00 21.54           C  
ATOM   2171  C   TYR C 115      -6.208 -75.233 -98.236  1.00 21.54           C  
ATOM   2172  CB  TYR C 115      -7.707 -77.007 -99.166  1.00 21.54           C  
ATOM   2173  O   TYR C 115      -5.696 -75.238 -97.114  1.00 21.54           O  
ATOM   2174  CG  TYR C 115      -7.898 -78.125-100.162  1.00 21.54           C  
ATOM   2175  CD1 TYR C 115      -8.111 -77.853-101.512  1.00 21.54           C  
ATOM   2176  CD2 TYR C 115      -7.866 -79.455 -99.756  1.00 21.54           C  
ATOM   2177  CE1 TYR C 115      -8.289 -78.880-102.433  1.00 21.54           C  
ATOM   2178  CE2 TYR C 115      -8.043 -80.490-100.669  1.00 21.54           C  
ATOM   2179  OH  TYR C 115      -8.429 -81.213-102.911  1.00 21.54           O  
ATOM   2180  CZ  TYR C 115      -8.253 -80.193-102.003  1.00 21.54           C  
ATOM   2181  N   THR C 116      -7.420 -74.437 -97.887  1.00 23.52           N  
ATOM   2182  CA  THR C 116      -7.946 -73.277 -98.598  1.00 23.52           C  
ATOM   2183  C   THR C 116      -7.941 -72.043 -97.701  1.00 23.52           C  
ATOM   2184  CB  THR C 116      -9.375 -73.537 -99.110  1.00 23.52           C  
ATOM   2185  O   THR C 116      -7.770 -72.154 -96.485  1.00 23.52           O  
ATOM   2186  CG2 THR C 116      -9.512 -74.952 -99.663  1.00 23.52           C  
ATOM   2187  OG1 THR C 116     -10.301 -73.365 -98.031  1.00 23.52           O  
ATOM   2188  N   PRO C 117      -9.087 -71.231 -97.305  1.00 22.79           N  
ATOM   2189  CA  PRO C 117      -9.205 -69.833 -97.725  1.00 22.79           C  
ATOM   2190  C   PRO C 117      -8.801 -68.851 -96.628  1.00 22.79           C  
ATOM   2191  CB  PRO C 117     -10.691 -69.692 -98.065  1.00 22.79           C  
ATOM   2192  O   PRO C 117      -8.021 -67.928 -96.876  1.00 22.79           O  
ATOM   2193  CG  PRO C 117     -11.384 -70.654 -97.155  1.00 22.79           C  
ATOM   2194  CD  PRO C 117     -10.352 -71.552 -96.535  1.00 22.79           C  
ATOM   2195  N   SER C 118      -9.809 -68.147 -95.915  1.00 21.89           N  
ATOM   2196  CA  SER C 118      -9.910 -66.726 -96.234  1.00 21.89           C  
ATOM   2197  C   SER C 118      -9.062 -65.886 -95.286  1.00 21.89           C  
ATOM   2198  CB  SER C 118     -11.367 -66.265 -96.173  1.00 21.89           C  
ATOM   2199  O   SER C 118      -8.695 -66.343 -94.201  1.00 21.89           O  
ATOM   2200  OG  SER C 118     -11.603 -65.221 -97.102  1.00 21.89           O  
ATOM   2201  N   LEU C 119      -9.616 -64.610 -94.871  1.00 20.17           N  
ATOM   2202  CA  LEU C 119      -9.246 -63.246 -95.231  1.00 20.17           C  
ATOM   2203  C   LEU C 119      -8.422 -62.596 -94.124  1.00 20.17           C  
ATOM   2204  CB  LEU C 119     -10.495 -62.407 -95.513  1.00 20.17           C  
ATOM   2205  O   LEU C 119      -8.474 -63.029 -92.971  1.00 20.17           O  
ATOM   2206  CG  LEU C 119     -10.861 -62.210 -96.985  1.00 20.17           C  
ATOM   2207  CD1 LEU C 119     -12.338 -62.514 -97.210  1.00 20.17           C  
ATOM   2208  CD2 LEU C 119     -10.528 -60.790 -97.433  1.00 20.17           C  
ATOM   2209  N   LYS C 120      -8.343 -61.204 -94.153  1.00 21.47           N  
ATOM   2210  CA  LYS C 120      -7.379 -60.111 -94.244  1.00 21.47           C  
ATOM   2211  C   LYS C 120      -6.977 -59.616 -92.858  1.00 21.47           C  
ATOM   2212  CB  LYS C 120      -7.953 -58.956 -95.066  1.00 21.47           C  
ATOM   2213  O   LYS C 120      -6.762 -60.417 -91.945  1.00 21.47           O  
ATOM   2214  CG  LYS C 120      -7.460 -58.916 -96.505  1.00 21.47           C  
ATOM   2215  CD  LYS C 120      -7.993 -57.696 -97.245  1.00 21.47           C  
ATOM   2216  CE  LYS C 120      -7.472 -57.636 -98.674  1.00 21.47           C  
ATOM   2217  NZ  LYS C 120      -8.102 -56.524 -99.447  1.00 21.47           N  
ATOM   2218  N   SER C 121      -7.106 -58.210 -92.512  1.00 23.17           N  
ATOM   2219  CA  SER C 121      -6.035 -57.218 -92.505  1.00 23.17           C  
ATOM   2220  C   SER C 121      -5.672 -56.807 -91.082  1.00 23.17           C  
ATOM   2221  CB  SER C 121      -6.441 -55.985 -93.313  1.00 23.17           C  
ATOM   2222  O   SER C 121      -4.492 -56.748 -90.729  1.00 23.17           O  
ATOM   2223  OG  SER C 121      -7.586 -55.369 -92.751  1.00 23.17           O  
ATOM   2224  N   PRO C 122      -6.413 -55.846 -90.321  1.00 22.67           N  
ATOM   2225  CA  PRO C 122      -5.746 -54.542 -90.303  1.00 22.67           C  
ATOM   2226  C   PRO C 122      -4.828 -54.366 -89.097  1.00 22.67           C  
ATOM   2227  CB  PRO C 122      -6.912 -53.551 -90.252  1.00 22.67           C  
ATOM   2228  O   PRO C 122      -4.972 -55.074 -88.097  1.00 22.67           O  
ATOM   2229  CG  PRO C 122      -8.132 -54.403 -90.108  1.00 22.67           C  
ATOM   2230  CD  PRO C 122      -7.701 -55.837 -89.995  1.00 22.67           C  
ATOM   2231  N   ASN C 123      -4.196 -53.119 -88.886  1.00 22.21           N  
ATOM   2232  CA  ASN C 123      -2.876 -52.559 -88.614  1.00 22.21           C  
ATOM   2233  C   ASN C 123      -2.603 -52.468 -87.116  1.00 22.21           C  
ATOM   2234  CB  ASN C 123      -2.733 -51.181 -89.265  1.00 22.21           C  
ATOM   2235  O   ASN C 123      -1.620 -53.024 -86.624  1.00 22.21           O  
ATOM   2236  CG  ASN C 123      -1.681 -51.157 -90.356  1.00 22.21           C  
ATOM   2237  ND2 ASN C 123      -1.596 -50.044 -91.074  1.00 22.21           N  
ATOM   2238  OD1 ASN C 123      -0.951 -52.132 -90.553  1.00 22.21           O  
ATOM   2239  N   GLY C 124      -2.601 -51.250 -86.503  1.00 23.31           N  
ATOM   2240  CA  GLY C 124      -1.370 -50.577 -86.119  1.00 23.31           C  
ATOM   2241  C   GLY C 124      -1.044 -50.725 -84.645  1.00 23.31           C  
ATOM   2242  O   GLY C 124      -1.104 -51.828 -84.098  1.00 23.31           O  
ATOM   2243  N   VAL C 125      -1.241 -49.658 -83.830  1.00 25.78           N  
ATOM   2244  CA  VAL C 125      -0.142 -48.855 -83.305  1.00 25.78           C  
ATOM   2245  C   VAL C 125       0.122 -49.229 -81.848  1.00 25.78           C  
ATOM   2246  CB  VAL C 125      -0.438 -47.343 -83.421  1.00 25.78           C  
ATOM   2247  O   VAL C 125      -0.750 -49.786 -81.176  1.00 25.78           O  
ATOM   2248  CG1 VAL C 125       0.723 -46.521 -82.863  1.00 25.78           C  
ATOM   2249  CG2 VAL C 125      -0.714 -46.965 -84.875  1.00 25.78           C  
ATOM   2250  N   ARG C 126       0.678 -48.258 -81.055  1.00 26.28           N  
ATOM   2251  CA  ARG C 126       1.962 -48.144 -80.372  1.00 26.28           C  
ATOM   2252  C   ARG C 126       1.835 -48.522 -78.900  1.00 26.28           C  
ATOM   2253  CB  ARG C 126       2.516 -46.723 -80.502  1.00 26.28           C  
ATOM   2254  O   ARG C 126       2.437 -49.499 -78.451  1.00 26.28           O  
ATOM   2255  CG  ARG C 126       3.026 -46.385 -81.894  1.00 26.28           C  
ATOM   2256  CD  ARG C 126       4.133 -45.342 -81.851  1.00 26.28           C  
ATOM   2257  NE  ARG C 126       4.288 -44.667 -83.137  1.00 26.28           N  
ATOM   2258  NH1 ARG C 126       6.383 -45.535 -83.575  1.00 26.28           N  
ATOM   2259  NH2 ARG C 126       5.389 -44.116 -85.075  1.00 26.28           N  
ATOM   2260  CZ  ARG C 126       5.353 -44.774 -83.926  1.00 26.28           C  
ATOM   2261  N   VAL C 127       1.597 -47.542 -78.041  1.00 27.59           N  
ATOM   2262  CA  VAL C 127       2.687 -47.074 -77.192  1.00 27.59           C  
ATOM   2263  C   VAL C 127       2.537 -47.660 -75.789  1.00 27.59           C  
ATOM   2264  CB  VAL C 127       2.732 -45.531 -77.123  1.00 27.59           C  
ATOM   2265  O   VAL C 127       1.422 -47.790 -75.280  1.00 27.59           O  
ATOM   2266  CG1 VAL C 127       3.859 -45.064 -76.204  1.00 27.59           C  
ATOM   2267  CG2 VAL C 127       2.897 -44.940 -78.521  1.00 27.59           C  
ATOM   2268  N   LEU C 128       3.579 -47.854 -75.134  1.00 33.73           N  
ATOM   2269  CA  LEU C 128       4.096 -48.733 -74.090  1.00 33.73           C  
ATOM   2270  C   LEU C 128       3.544 -48.337 -72.725  1.00 33.73           C  
ATOM   2271  CB  LEU C 128       5.626 -48.694 -74.066  1.00 33.73           C  
ATOM   2272  O   LEU C 128       3.302 -49.197 -71.875  1.00 33.73           O  
ATOM   2273  CG  LEU C 128       6.340 -50.040 -74.198  1.00 33.73           C  
ATOM   2274  CD1 LEU C 128       6.197 -50.579 -75.618  1.00 33.73           C  
ATOM   2275  CD2 LEU C 128       7.810 -49.906 -73.817  1.00 33.73           C  
ATOM   2276  N   PRO C 129       3.552 -47.025 -72.377  1.00 30.84           N  
ATOM   2277  CA  PRO C 129       4.551 -46.967 -71.308  1.00 30.84           C  
ATOM   2278  C   PRO C 129       4.011 -47.462 -69.968  1.00 30.84           C  
ATOM   2279  CB  PRO C 129       4.907 -45.480 -71.237  1.00 30.84           C  
ATOM   2280  O   PRO C 129       2.812 -47.721 -69.840  1.00 30.84           O  
ATOM   2281  CG  PRO C 129       3.673 -44.770 -71.695  1.00 30.84           C  
ATOM   2282  CD  PRO C 129       2.583 -45.785 -71.888  1.00 30.84           C  
ATOM   2283  N   MET C 130       4.061 -46.556 -68.906  1.00 27.65           N  
ATOM   2284  CA  MET C 130       4.898 -46.546 -67.709  1.00 27.65           C  
ATOM   2285  C   MET C 130       4.098 -46.974 -66.483  1.00 27.65           C  
ATOM   2286  CB  MET C 130       5.497 -45.157 -67.484  1.00 27.65           C  
ATOM   2287  O   MET C 130       2.869 -46.885 -66.476  1.00 27.65           O  
ATOM   2288  CG  MET C 130       6.770 -44.903 -68.274  1.00 27.65           C  
ATOM   2289  SD  MET C 130       8.032 -43.993 -67.302  1.00 27.65           S  
ATOM   2290  CE  MET C 130       9.265 -45.305 -67.070  1.00 27.65           C  
ATOM   2291  N   VAL C 131       4.709 -47.487 -65.374  1.00 33.22           N  
ATOM   2292  CA  VAL C 131       4.493 -48.469 -64.316  1.00 33.22           C  
ATOM   2293  C   VAL C 131       3.689 -47.839 -63.182  1.00 33.22           C  
ATOM   2294  CB  VAL C 131       5.830 -49.025 -63.777  1.00 33.22           C  
ATOM   2295  O   VAL C 131       3.369 -48.506 -62.195  1.00 33.22           O  
ATOM   2296  CG1 VAL C 131       5.590 -49.947 -62.583  1.00 33.22           C  
ATOM   2297  CG2 VAL C 131       6.586 -49.761 -64.882  1.00 33.22           C  
ATOM   2298  N   PRO C 132       3.158 -46.545 -63.340  1.00 32.20           N  
ATOM   2299  CA  PRO C 132       3.403 -45.855 -62.072  1.00 32.20           C  
ATOM   2300  C   PRO C 132       2.629 -46.469 -60.907  1.00 32.20           C  
ATOM   2301  CB  PRO C 132       2.929 -44.426 -62.350  1.00 32.20           C  
ATOM   2302  O   PRO C 132       1.579 -47.081 -61.114  1.00 32.20           O  
ATOM   2303  CG  PRO C 132       2.119 -44.530 -63.602  1.00 32.20           C  
ATOM   2304  CD  PRO C 132       2.092 -45.967 -64.035  1.00 32.20           C  
ATOM   2305  N   ALA C 133       3.288 -46.459 -59.698  1.00 35.40           N  
ATOM   2306  CA  ALA C 133       3.217 -47.198 -58.440  1.00 35.40           C  
ATOM   2307  C   ALA C 133       1.946 -46.849 -57.670  1.00 35.40           C  
ATOM   2308  CB  ALA C 133       4.448 -46.912 -57.584  1.00 35.40           C  
ATOM   2309  O   ALA C 133       1.363 -45.781 -57.873  1.00 35.40           O  
ATOM   2310  N   PRO C 134       1.349 -47.848 -56.958  1.00 35.55           N  
ATOM   2311  CA  PRO C 134      -0.010 -48.025 -56.442  1.00 35.55           C  
ATOM   2312  C   PRO C 134      -0.338 -47.063 -55.302  1.00 35.55           C  
ATOM   2313  CB  PRO C 134      -0.015 -49.475 -55.951  1.00 35.55           C  
ATOM   2314  O   PRO C 134       0.424 -46.961 -54.337  1.00 35.55           O  
ATOM   2315  CG  PRO C 134       1.418 -49.783 -55.655  1.00 35.55           C  
ATOM   2316  CD  PRO C 134       2.273 -48.719 -56.281  1.00 35.55           C  
ATOM   2317  N   PRO C 135      -0.745 -45.774 -55.665  1.00 33.68           N  
ATOM   2318  CA  PRO C 135      -0.814 -44.796 -54.576  1.00 33.68           C  
ATOM   2319  C   PRO C 135      -1.794 -45.203 -53.478  1.00 33.68           C  
ATOM   2320  CB  PRO C 135      -1.281 -43.519 -55.279  1.00 33.68           C  
ATOM   2321  O   PRO C 135      -2.926 -45.597 -53.771  1.00 33.68           O  
ATOM   2322  CG  PRO C 135      -2.016 -43.996 -56.490  1.00 33.68           C  
ATOM   2323  CD  PRO C 135      -1.695 -45.447 -56.702  1.00 33.68           C  
ATOM   2324  N   GLY C 136      -1.287 -45.990 -52.547  1.00 34.78           N  
ATOM   2325  CA  GLY C 136      -2.136 -46.621 -51.549  1.00 34.78           C  
ATOM   2326  C   GLY C 136      -3.095 -45.652 -50.883  1.00 34.78           C  
ATOM   2327  O   GLY C 136      -2.990 -44.438 -51.071  1.00 34.78           O  
ATOM   2328  N   SER C 137      -4.232 -46.176 -50.334  1.00 33.87           N  
ATOM   2329  CA  SER C 137      -5.538 -45.740 -49.850  1.00 33.87           C  
ATOM   2330  C   SER C 137      -5.399 -44.735 -48.712  1.00 33.87           C  
ATOM   2331  CB  SER C 137      -6.365 -46.939 -49.385  1.00 33.87           C  
ATOM   2332  O   SER C 137      -4.379 -44.710 -48.020  1.00 33.87           O  
ATOM   2333  OG  SER C 137      -6.526 -47.877 -50.436  1.00 33.87           O  
ATOM   2334  N   SER C 138      -6.325 -43.675 -48.587  1.00 34.43           N  
ATOM   2335  CA  SER C 138      -6.564 -42.351 -48.021  1.00 34.43           C  
ATOM   2336  C   SER C 138      -6.873 -42.435 -46.530  1.00 34.43           C  
ATOM   2337  CB  SER C 138      -7.714 -41.656 -48.750  1.00 34.43           C  
ATOM   2338  O   SER C 138      -7.425 -41.497 -45.952  1.00 34.43           O  
ATOM   2339  OG  SER C 138      -8.290 -42.517 -49.717  1.00 34.43           O  
ATOM   2340  N   ALA C 139      -6.503 -43.507 -45.818  1.00 34.67           N  
ATOM   2341  CA  ALA C 139      -7.217 -43.610 -44.548  1.00 34.67           C  
ATOM   2342  C   ALA C 139      -6.936 -42.400 -43.661  1.00 34.67           C  
ATOM   2343  CB  ALA C 139      -6.833 -44.897 -43.823  1.00 34.67           C  
ATOM   2344  O   ALA C 139      -6.190 -42.499 -42.684  1.00 34.67           O  
ATOM   2345  N   ALA C 140      -7.007 -41.193 -44.199  1.00 31.15           N  
ATOM   2346  CA  ALA C 140      -6.291 -40.110 -43.529  1.00 31.15           C  
ATOM   2347  C   ALA C 140      -6.796 -39.921 -42.102  1.00 31.15           C  
ATOM   2348  CB  ALA C 140      -6.433 -38.811 -44.318  1.00 31.15           C  
ATOM   2349  O   ALA C 140      -6.003 -39.875 -41.158  1.00 31.15           O  
ATOM   2350  N   ALA C 141      -7.882 -39.070 -41.873  1.00 32.91           N  
ATOM   2351  CA  ALA C 141      -7.814 -37.786 -41.179  1.00 32.91           C  
ATOM   2352  C   ALA C 141      -8.267 -37.922 -39.728  1.00 32.91           C  
ATOM   2353  CB  ALA C 141      -8.663 -36.744 -41.903  1.00 32.91           C  
ATOM   2354  O   ALA C 141      -8.507 -36.920 -39.050  1.00 32.91           O  
ATOM   2355  N   ALA C 142      -8.594 -39.091 -39.291  1.00 36.85           N  
ATOM   2356  CA  ALA C 142      -9.244 -38.913 -37.995  1.00 36.85           C  
ATOM   2357  C   ALA C 142      -8.341 -38.153 -37.028  1.00 36.85           C  
ATOM   2358  CB  ALA C 142      -9.632 -40.266 -37.404  1.00 36.85           C  
ATOM   2359  O   ALA C 142      -7.305 -38.668 -36.601  1.00 36.85           O  
ATOM   2360  N   ARG C 143      -7.910 -36.935 -37.365  1.00 32.74           N  
ATOM   2361  CA  ARG C 143      -7.092 -36.090 -36.502  1.00 32.74           C  
ATOM   2362  C   ARG C 143      -7.694 -35.989 -35.104  1.00 32.74           C  
ATOM   2363  CB  ARG C 143      -6.937 -34.693 -37.107  1.00 32.74           C  
ATOM   2364  O   ARG C 143      -8.893 -35.745 -34.955  1.00 32.74           O  
ATOM   2365  CG  ARG C 143      -5.768 -34.566 -38.071  1.00 32.74           C  
ATOM   2366  CD  ARG C 143      -5.659 -33.159 -38.643  1.00 32.74           C  
ATOM   2367  NE  ARG C 143      -4.550 -33.045 -39.585  1.00 32.74           N  
ATOM   2368  NH1 ARG C 143      -5.167 -30.965 -40.380  1.00 32.74           N  
ATOM   2369  NH2 ARG C 143      -3.300 -32.005 -41.207  1.00 32.74           N  
ATOM   2370  CZ  ARG C 143      -4.341 -32.005 -40.389  1.00 32.74           C  
ATOM   2371  N   GLY C 144      -7.282 -36.855 -34.175  1.00 38.69           N  
ATOM   2372  CA  GLY C 144      -7.409 -36.856 -32.726  1.00 38.69           C  
ATOM   2373  C   GLY C 144      -7.392 -35.464 -32.124  1.00 38.69           C  
ATOM   2374  O   GLY C 144      -6.696 -34.576 -32.621  1.00 38.69           O  
ATOM   2375  N   ALA C 145      -8.573 -34.821 -31.935  1.00 40.24           N  
ATOM   2376  CA  ALA C 145      -8.734 -33.654 -31.072  1.00 40.24           C  
ATOM   2377  C   ALA C 145      -7.841 -33.757 -29.839  1.00 40.24           C  
ATOM   2378  CB  ALA C 145     -10.195 -33.499 -30.655  1.00 40.24           C  
ATOM   2379  O   ALA C 145      -7.971 -34.693 -29.046  1.00 40.24           O  
ATOM   2380  N   ALA C 146      -6.509 -33.783 -30.032  1.00 41.90           N  
ATOM   2381  CA  ALA C 146      -5.564 -33.590 -28.936  1.00 41.90           C  
ATOM   2382  C   ALA C 146      -6.018 -32.464 -28.012  1.00 41.90           C  
ATOM   2383  CB  ALA C 146      -4.168 -33.297 -29.481  1.00 41.90           C  
ATOM   2384  O   ALA C 146      -6.339 -31.366 -28.473  1.00 41.90           O  
ATOM   2385  N   CYS C 147      -7.053 -32.787 -27.235  1.00 44.10           N  
ATOM   2386  CA  CYS C 147      -7.224 -31.925 -26.070  1.00 44.10           C  
ATOM   2387  C   CYS C 147      -5.875 -31.468 -25.528  1.00 44.10           C  
ATOM   2388  CB  CYS C 147      -8.004 -32.651 -24.975  1.00 44.10           C  
ATOM   2389  O   CYS C 147      -4.999 -32.291 -25.256  1.00 44.10           O  
ATOM   2390  SG  CYS C 147      -9.760 -32.857 -25.346  1.00 44.10           S  
ATOM   2391  N   SER C 148      -5.229 -30.524 -26.200  1.00 47.47           N  
ATOM   2392  CA  SER C 148      -4.154 -29.757 -25.578  1.00 47.47           C  
ATOM   2393  C   SER C 148      -4.436 -29.507 -24.101  1.00 47.47           C  
ATOM   2394  CB  SER C 148      -3.959 -28.423 -26.301  1.00 47.47           C  
ATOM   2395  O   SER C 148      -5.481 -28.958 -23.747  1.00 47.47           O  
ATOM   2396  OG  SER C 148      -3.677 -28.632 -27.674  1.00 47.47           O  
ATOM   2397  N   SER C 149      -4.400 -30.507 -23.246  1.00 51.25           N  
ATOM   2398  CA  SER C 149      -4.251 -30.243 -21.819  1.00 51.25           C  
ATOM   2399  C   SER C 149      -3.362 -29.028 -21.571  1.00 51.25           C  
ATOM   2400  CB  SER C 149      -3.669 -31.464 -21.105  1.00 51.25           C  
ATOM   2401  O   SER C 149      -2.192 -29.019 -21.960  1.00 51.25           O  
ATOM   2402  OG  SER C 149      -3.506 -32.544 -22.008  1.00 51.25           O  
ATOM   2403  N   LEU C 150      -3.795 -27.833 -21.955  1.00 50.97           N  
ATOM   2404  CA  LEU C 150      -3.126 -26.648 -21.429  1.00 50.97           C  
ATOM   2405  C   LEU C 150      -2.636 -26.888 -20.005  1.00 50.97           C  
ATOM   2406  CB  LEU C 150      -4.068 -25.442 -21.461  1.00 50.97           C  
ATOM   2407  O   LEU C 150      -3.421 -27.252 -19.127  1.00 50.97           O  
ATOM   2408  CG  LEU C 150      -4.321 -24.815 -22.833  1.00 50.97           C  
ATOM   2409  CD1 LEU C 150      -5.564 -23.933 -22.792  1.00 50.97           C  
ATOM   2410  CD2 LEU C 150      -3.106 -24.013 -23.287  1.00 50.97           C  
ATOM   2411  N   SER C 151      -1.572 -27.651 -19.765  1.00 59.92           N  
ATOM   2412  CA  SER C 151      -0.878 -27.634 -18.482  1.00 59.92           C  
ATOM   2413  C   SER C 151      -1.031 -26.284 -17.789  1.00 59.92           C  
ATOM   2414  CB  SER C 151       0.605 -27.955 -18.670  1.00 59.92           C  
ATOM   2415  O   SER C 151      -0.553 -25.265 -18.292  1.00 59.92           O  
ATOM   2416  OG  SER C 151       0.771 -29.187 -19.350  1.00 59.92           O  
ATOM   2417  N   SER C 152      -2.282 -26.071 -17.192  1.00 71.81           N  
ATOM   2418  CA  SER C 152      -2.523 -24.851 -16.430  1.00 71.81           C  
ATOM   2419  C   SER C 152      -1.547 -24.726 -15.264  1.00 71.81           C  
ATOM   2420  CB  SER C 152      -3.960 -24.818 -15.908  1.00 71.81           C  
ATOM   2421  O   SER C 152      -1.327 -25.689 -14.526  1.00 71.81           O  
ATOM   2422  OG  SER C 152      -4.374 -26.109 -15.495  1.00 71.81           O  
ATOM   2423  N   SER C 153      -0.378 -24.180 -15.418  1.00 84.44           N  
ATOM   2424  CA  SER C 153       0.554 -23.847 -14.346  1.00 84.44           C  
ATOM   2425  C   SER C 153       0.012 -22.721 -13.472  1.00 84.44           C  
ATOM   2426  CB  SER C 153       1.914 -23.447 -14.922  1.00 84.44           C  
ATOM   2427  O   SER C 153      -0.716 -21.850 -13.953  1.00 84.44           O  
ATOM   2428  OG  SER C 153       1.804 -22.264 -15.696  1.00 84.44           O  
ATOM   2429  N   SER C 154      -0.082 -23.026 -12.150  1.00 92.99           N  
ATOM   2430  CA  SER C 154      -0.452 -22.001 -11.179  1.00 92.99           C  
ATOM   2431  C   SER C 154       0.782 -21.338 -10.578  1.00 92.99           C  
ATOM   2432  CB  SER C 154      -1.311 -22.603 -10.066  1.00 92.99           C  
ATOM   2433  O   SER C 154       1.846 -21.954 -10.493  1.00 92.99           O  
ATOM   2434  OG  SER C 154      -0.545 -23.480  -9.257  1.00 92.99           O  
ATOM   2435  N   SER C 155       0.722 -20.063 -10.429  1.00 96.40           N  
ATOM   2436  CA  SER C 155       1.809 -19.295  -9.830  1.00 96.40           C  
ATOM   2437  C   SER C 155       1.389 -18.693  -8.493  1.00 96.40           C  
ATOM   2438  CB  SER C 155       2.268 -18.186 -10.777  1.00 96.40           C  
ATOM   2439  O   SER C 155       0.216 -18.370  -8.293  1.00 96.40           O  
ATOM   2440  OG  SER C 155       2.768 -18.732 -11.986  1.00 96.40           O  
ATOM   2441  N   SER C 156       2.316 -18.644  -7.510  1.00 98.56           N  
ATOM   2442  CA  SER C 156       2.056 -18.079  -6.191  1.00 98.56           C  
ATOM   2443  C   SER C 156       3.285 -17.360  -5.645  1.00 98.56           C  
ATOM   2444  CB  SER C 156       1.619 -19.172  -5.215  1.00 98.56           C  
ATOM   2445  O   SER C 156       4.396 -17.552  -6.143  1.00 98.56           O  
ATOM   2446  OG  SER C 156       2.675 -20.089  -4.983  1.00 98.56           O  
ATOM   2447  N   ILE C 157       2.972 -16.478  -4.682  1.00 98.73           N  
ATOM   2448  CA  ILE C 157       4.055 -15.784  -3.993  1.00 98.73           C  
ATOM   2449  C   ILE C 157       3.783 -15.764  -2.491  1.00 98.73           C  
ATOM   2450  CB  ILE C 157       4.230 -14.343  -4.525  1.00 98.73           C  
ATOM   2451  O   ILE C 157       2.639 -15.593  -2.063  1.00 98.73           O  
ATOM   2452  CG1 ILE C 157       5.494 -13.707  -3.935  1.00 98.73           C  
ATOM   2453  CG2 ILE C 157       2.993 -13.497  -4.211  1.00 98.73           C  
ATOM   2454  CD1 ILE C 157       5.916 -12.416  -4.623  1.00 98.73           C  
ATOM   2455  N   THR C 158       4.837 -15.972  -1.671  1.00 98.77           N  
ATOM   2456  CA  THR C 158       4.765 -15.958  -0.214  1.00 98.77           C  
ATOM   2457  C   THR C 158       5.514 -14.756   0.353  1.00 98.77           C  
ATOM   2458  CB  THR C 158       5.339 -17.254   0.386  1.00 98.77           C  
ATOM   2459  O   THR C 158       6.679 -14.530   0.018  1.00 98.77           O  
ATOM   2460  CG2 THR C 158       5.188 -17.271   1.904  1.00 98.77           C  
ATOM   2461  OG1 THR C 158       4.642 -18.379  -0.165  1.00 98.77           O  
ATOM   2462  N   CYS C 159       4.869 -13.929   1.115  1.00 98.83           N  
ATOM   2463  CA  CYS C 159       5.465 -12.750   1.733  1.00 98.83           C  
ATOM   2464  C   CYS C 159       6.610 -13.140   2.659  1.00 98.83           C  
ATOM   2465  CB  CYS C 159       4.411 -11.964   2.513  1.00 98.83           C  
ATOM   2466  O   CYS C 159       6.434 -13.965   3.558  1.00 98.83           O  
ATOM   2467  SG  CYS C 159       5.078 -10.544   3.408  1.00 98.83           S  
ATOM   2468  N   PRO C 160       7.753 -12.534   2.533  1.00 98.73           N  
ATOM   2469  CA  PRO C 160       8.914 -12.873   3.358  1.00 98.73           C  
ATOM   2470  C   PRO C 160       8.788 -12.365   4.793  1.00 98.73           C  
ATOM   2471  CB  PRO C 160      10.074 -12.182   2.635  1.00 98.73           C  
ATOM   2472  O   PRO C 160       9.540 -12.794   5.672  1.00 98.73           O  
ATOM   2473  CG  PRO C 160       9.448 -11.020   1.934  1.00 98.73           C  
ATOM   2474  CD  PRO C 160       8.072 -11.418   1.485  1.00 98.73           C  
ATOM   2475  N   GLN C 161       7.808 -11.546   4.971  1.00 98.31           N  
ATOM   2476  CA  GLN C 161       7.707 -10.941   6.295  1.00 98.31           C  
ATOM   2477  C   GLN C 161       6.636 -11.631   7.135  1.00 98.31           C  
ATOM   2478  CB  GLN C 161       7.403  -9.446   6.180  1.00 98.31           C  
ATOM   2479  O   GLN C 161       6.867 -11.952   8.302  1.00 98.31           O  
ATOM   2480  CG  GLN C 161       8.540  -8.550   6.649  1.00 98.31           C  
ATOM   2481  CD  GLN C 161       8.752  -7.349   5.746  1.00 98.31           C  
ATOM   2482  NE2 GLN C 161       8.289  -6.185   6.189  1.00 98.31           N  
ATOM   2483  OE1 GLN C 161       9.328  -7.467   4.660  1.00 98.31           O  
ATOM   2484  N   CYS C 162       5.478 -11.885   6.548  1.00 98.51           N  
ATOM   2485  CA  CYS C 162       4.409 -12.456   7.360  1.00 98.51           C  
ATOM   2486  C   CYS C 162       4.119 -13.894   6.948  1.00 98.51           C  
ATOM   2487  CB  CYS C 162       3.138 -11.615   7.240  1.00 98.51           C  
ATOM   2488  O   CYS C 162       3.314 -14.576   7.584  1.00 98.51           O  
ATOM   2489  SG  CYS C 162       2.341 -11.727   5.623  1.00 98.51           S  
ATOM   2490  N   HIS C 163       4.595 -14.410   5.804  1.00 98.48           N  
ATOM   2491  CA  HIS C 163       4.559 -15.797   5.355  1.00 98.48           C  
ATOM   2492  C   HIS C 163       3.186 -16.162   4.802  1.00 98.48           C  
ATOM   2493  CB  HIS C 163       4.931 -16.741   6.500  1.00 98.48           C  
ATOM   2494  O   HIS C 163       2.893 -17.339   4.582  1.00 98.48           O  
ATOM   2495  CG  HIS C 163       6.297 -16.497   7.059  1.00 98.48           C  
ATOM   2496  CD2 HIS C 163       6.693 -16.008   8.258  1.00 98.48           C  
ATOM   2497  ND1 HIS C 163       7.449 -16.762   6.351  1.00 98.48           N  
ATOM   2498  CE1 HIS C 163       8.497 -16.448   7.093  1.00 98.48           C  
ATOM   2499  NE2 HIS C 163       8.066 -15.988   8.255  1.00 98.48           N  
ATOM   2500  N   ARG C 164       2.361 -15.142   4.551  1.00 98.63           N  
ATOM   2501  CA  ARG C 164       1.093 -15.390   3.872  1.00 98.63           C  
ATOM   2502  C   ARG C 164       1.303 -15.584   2.374  1.00 98.63           C  
ATOM   2503  CB  ARG C 164       0.117 -14.238   4.119  1.00 98.63           C  
ATOM   2504  O   ARG C 164       2.125 -14.898   1.763  1.00 98.63           O  
ATOM   2505  CG  ARG C 164      -0.496 -14.237   5.511  1.00 98.63           C  
ATOM   2506  CD  ARG C 164      -1.499 -13.105   5.685  1.00 98.63           C  
ATOM   2507  NE  ARG C 164      -1.801 -12.865   7.093  1.00 98.63           N  
ATOM   2508  NH1 ARG C 164      -3.329 -11.179   6.690  1.00 98.63           N  
ATOM   2509  NH2 ARG C 164      -2.863 -11.821   8.841  1.00 98.63           N  
ATOM   2510  CZ  ARG C 164      -2.664 -11.956   7.538  1.00 98.63           C  
ATOM   2511  N   SER C 165       0.589 -16.523   1.761  1.00 98.54           N  
ATOM   2512  CA  SER C 165       0.710 -16.830   0.340  1.00 98.54           C  
ATOM   2513  C   SER C 165      -0.426 -16.202  -0.461  1.00 98.54           C  
ATOM   2514  CB  SER C 165       0.725 -18.343   0.117  1.00 98.54           C  
ATOM   2515  O   SER C 165      -1.550 -16.087   0.032  1.00 98.54           O  
ATOM   2516  OG  SER C 165       1.814 -18.941   0.799  1.00 98.54           O  
ATOM   2517  N   ALA C 166      -0.125 -15.754  -1.656  1.00 98.50           N  
ATOM   2518  CA  ALA C 166      -1.105 -15.223  -2.601  1.00 98.50           C  
ATOM   2519  C   ALA C 166      -0.954 -15.875  -3.972  1.00 98.50           C  
ATOM   2520  CB  ALA C 166      -0.963 -13.707  -2.717  1.00 98.50           C  
ATOM   2521  O   ALA C 166       0.157 -15.980  -4.498  1.00 98.50           O  
ATOM   2522  N   SER C 167      -2.055 -16.381  -4.542  1.00 97.95           N  
ATOM   2523  CA  SER C 167      -2.060 -16.896  -5.907  1.00 97.95           C  
ATOM   2524  C   SER C 167      -2.023 -15.762  -6.926  1.00 97.95           C  
ATOM   2525  CB  SER C 167      -3.294 -17.768  -6.147  1.00 97.95           C  
ATOM   2526  O   SER C 167      -2.591 -14.693  -6.694  1.00 97.95           O  
ATOM   2527  OG  SER C 167      -3.298 -18.884  -5.274  1.00 97.95           O  
ATOM   2528  N   LEU C 168      -1.322 -16.023  -8.035  1.00 97.81           N  
ATOM   2529  CA  LEU C 168      -1.229 -15.025  -9.095  1.00 97.81           C  
ATOM   2530  C   LEU C 168      -2.233 -15.317 -10.205  1.00 97.81           C  
ATOM   2531  CB  LEU C 168       0.189 -14.983  -9.671  1.00 97.81           C  
ATOM   2532  O   LEU C 168      -2.332 -16.452 -10.676  1.00 97.81           O  
ATOM   2533  CG  LEU C 168       1.319 -14.735  -8.671  1.00 97.81           C  
ATOM   2534  CD1 LEU C 168       2.674 -14.869  -9.359  1.00 97.81           C  
ATOM   2535  CD2 LEU C 168       1.173 -13.359  -8.029  1.00 97.81           C  
ATOM   2536  N   ASP C 169      -3.002 -14.275 -10.512  1.00 95.81           N  
ATOM   2537  CA  ASP C 169      -3.913 -14.422 -11.644  1.00 95.81           C  
ATOM   2538  C   ASP C 169      -3.167 -14.289 -12.969  1.00 95.81           C  
ATOM   2539  CB  ASP C 169      -5.037 -13.387 -11.566  1.00 95.81           C  
ATOM   2540  O   ASP C 169      -1.942 -14.414 -13.014  1.00 95.81           O  
ATOM   2541  CG  ASP C 169      -4.531 -11.956 -11.625  1.00 95.81           C  
ATOM   2542  OD1 ASP C 169      -3.405 -11.727 -12.118  1.00 95.81           O  
ATOM   2543  OD2 ASP C 169      -5.263 -11.050 -11.172  1.00 95.81           O  
ATOM   2544  N   HIS C 170      -3.824 -14.133 -14.137  1.00 94.63           N  
ATOM   2545  CA  HIS C 170      -3.243 -14.109 -15.474  1.00 94.63           C  
ATOM   2546  C   HIS C 170      -2.279 -12.938 -15.635  1.00 94.63           C  
ATOM   2547  CB  HIS C 170      -4.342 -14.034 -16.535  1.00 94.63           C  
ATOM   2548  O   HIS C 170      -1.414 -12.956 -16.514  1.00 94.63           O  
ATOM   2549  CG  HIS C 170      -5.159 -12.783 -16.466  1.00 94.63           C  
ATOM   2550  CD2 HIS C 170      -5.107 -11.645 -17.198  1.00 94.63           C  
ATOM   2551  ND1 HIS C 170      -6.173 -12.607 -15.550  1.00 94.63           N  
ATOM   2552  CE1 HIS C 170      -6.712 -11.412 -15.723  1.00 94.63           C  
ATOM   2553  NE2 HIS C 170      -6.083 -10.808 -16.717  1.00 94.63           N  
ATOM   2554  N   ARG C 171      -2.465 -11.948 -14.690  1.00 96.97           N  
ATOM   2555  CA  ARG C 171      -1.595 -10.779 -14.771  1.00 96.97           C  
ATOM   2556  C   ARG C 171      -0.276 -11.028 -14.048  1.00 96.97           C  
ATOM   2557  CB  ARG C 171      -2.291  -9.549 -14.185  1.00 96.97           C  
ATOM   2558  O   ARG C 171       0.658 -10.230 -14.157  1.00 96.97           O  
ATOM   2559  CG  ARG C 171      -3.476  -9.063 -15.004  1.00 96.97           C  
ATOM   2560  CD  ARG C 171      -4.097  -7.807 -14.407  1.00 96.97           C  
ATOM   2561  NE  ARG C 171      -4.758  -8.085 -13.136  1.00 96.97           N  
ATOM   2562  NH1 ARG C 171      -5.765  -6.012 -12.970  1.00 96.97           N  
ATOM   2563  NH2 ARG C 171      -6.088  -7.582 -11.332  1.00 96.97           N  
ATOM   2564  CZ  ARG C 171      -5.535  -7.226 -12.482  1.00 96.97           C  
ATOM   2565  N   GLY C 172      -0.158 -12.093 -13.343  1.00 97.62           N  
ATOM   2566  CA  GLY C 172       1.053 -12.379 -12.591  1.00 97.62           C  
ATOM   2567  C   GLY C 172       1.382 -11.314 -11.562  1.00 97.62           C  
ATOM   2568  O   GLY C 172       0.494 -10.824 -10.862  1.00 97.62           O  
ATOM   2569  N   LEU C 173       2.607 -10.924 -11.416  1.00 98.29           N  
ATOM   2570  CA  LEU C 173       3.067  -9.948 -10.435  1.00 98.29           C  
ATOM   2571  C   LEU C 173       2.598  -8.544 -10.804  1.00 98.29           C  
ATOM   2572  CB  LEU C 173       4.593  -9.976 -10.324  1.00 98.29           C  
ATOM   2573  O   LEU C 173       2.499  -7.671  -9.940  1.00 98.29           O  
ATOM   2574  CG  LEU C 173       5.202 -11.211  -9.659  1.00 98.29           C  
ATOM   2575  CD1 LEU C 173       6.714 -11.232  -9.861  1.00 98.29           C  
ATOM   2576  CD2 LEU C 173       4.856 -11.245  -8.174  1.00 98.29           C  
ATOM   2577  N   ARG C 174       2.263  -8.329 -12.070  1.00 97.30           N  
ATOM   2578  CA  ARG C 174       1.806  -7.023 -12.533  1.00 97.30           C  
ATOM   2579  C   ARG C 174       0.422  -6.700 -11.979  1.00 97.30           C  
ATOM   2580  CB  ARG C 174       1.783  -6.971 -14.062  1.00 97.30           C  
ATOM   2581  O   ARG C 174      -0.023  -5.551 -12.036  1.00 97.30           O  
ATOM   2582  CG  ARG C 174       3.163  -6.899 -14.696  1.00 97.30           C  
ATOM   2583  CD  ARG C 174       3.082  -6.684 -16.201  1.00 97.30           C  
ATOM   2584  NE  ARG C 174       4.324  -7.065 -16.868  1.00 97.30           N  
ATOM   2585  NH1 ARG C 174       5.325  -4.996 -16.638  1.00 97.30           N  
ATOM   2586  NH2 ARG C 174       6.442  -6.706 -17.679  1.00 97.30           N  
ATOM   2587  CZ  ARG C 174       5.361  -6.255 -17.060  1.00 97.30           C  
ATOM   2588  N   GLY C 175      -0.224  -7.735 -11.423  1.00 97.82           N  
ATOM   2589  CA  GLY C 175      -1.525  -7.539 -10.805  1.00 97.82           C  
ATOM   2590  C   GLY C 175      -1.446  -6.866  -9.448  1.00 97.82           C  
ATOM   2591  O   GLY C 175      -2.447  -6.352  -8.945  1.00 97.82           O  
ATOM   2592  N   PHE C 176      -0.251  -6.848  -8.905  1.00 98.41           N  
ATOM   2593  CA  PHE C 176      -0.062  -6.151  -7.638  1.00 98.41           C  
ATOM   2594  C   PHE C 176       0.131  -4.657  -7.865  1.00 98.41           C  
ATOM   2595  CB  PHE C 176       1.140  -6.726  -6.882  1.00 98.41           C  
ATOM   2596  O   PHE C 176       0.702  -4.246  -8.878  1.00 98.41           O  
ATOM   2597  CG  PHE C 176       0.936  -8.138  -6.401  1.00 98.41           C  
ATOM   2598  CD1 PHE C 176      -0.261  -8.518  -5.807  1.00 98.41           C  
ATOM   2599  CD2 PHE C 176       1.942  -9.084  -6.543  1.00 98.41           C  
ATOM   2600  CE1 PHE C 176      -0.453  -9.824  -5.361  1.00 98.41           C  
ATOM   2601  CE2 PHE C 176       1.758 -10.391  -6.100  1.00 98.41           C  
ATOM   2602  CZ  PHE C 176       0.560 -10.758  -5.508  1.00 98.41           C  
ATOM   2603  N   GLN C 177      -0.296  -3.874  -6.923  1.00 97.82           N  
ATOM   2604  CA  GLN C 177      -0.157  -2.424  -7.014  1.00 97.82           C  
ATOM   2605  C   GLN C 177       1.291  -1.996  -6.797  1.00 97.82           C  
ATOM   2606  CB  GLN C 177      -1.067  -1.732  -5.998  1.00 97.82           C  
ATOM   2607  O   GLN C 177       1.992  -2.562  -5.956  1.00 97.82           O  
ATOM   2608  CG  GLN C 177      -2.552  -1.928  -6.269  1.00 97.82           C  
ATOM   2609  CD  GLN C 177      -3.432  -1.295  -5.207  1.00 97.82           C  
ATOM   2610  NE2 GLN C 177      -4.729  -1.577  -5.266  1.00 97.82           N  
ATOM   2611  OE1 GLN C 177      -2.949  -0.560  -4.340  1.00 97.82           O  
ATOM   2612  N   ARG C 178       1.657  -1.003  -7.537  1.00 98.54           N  
ATOM   2613  CA  ARG C 178       2.946  -0.357  -7.312  1.00 98.54           C  
ATOM   2614  C   ARG C 178       2.865   0.638  -6.158  1.00 98.54           C  
ATOM   2615  CB  ARG C 178       3.422   0.352  -8.582  1.00 98.54           C  
ATOM   2616  O   ARG C 178       1.855   1.325  -5.994  1.00 98.54           O  
ATOM   2617  CG  ARG C 178       3.686  -0.587  -9.748  1.00 98.54           C  
ATOM   2618  CD  ARG C 178       4.456   0.104 -10.865  1.00 98.54           C  
ATOM   2619  NE  ARG C 178       4.671  -0.786 -12.002  1.00 98.54           N  
ATOM   2620  NH1 ARG C 178       5.881   0.746 -13.237  1.00 98.54           N  
ATOM   2621  NH2 ARG C 178       5.479  -1.348 -14.078  1.00 98.54           N  
ATOM   2622  CZ  ARG C 178       5.343  -0.460 -13.103  1.00 98.54           C  
ATOM   2623  N   ASN C 179       3.914   0.646  -5.320  1.00 98.77           N  
ATOM   2624  CA  ASN C 179       3.998   1.626  -4.243  1.00 98.77           C  
ATOM   2625  C   ASN C 179       4.839   2.833  -4.647  1.00 98.77           C  
ATOM   2626  CB  ASN C 179       4.565   0.984  -2.975  1.00 98.77           C  
ATOM   2627  O   ASN C 179       5.999   2.949  -4.247  1.00 98.77           O  
ATOM   2628  CG  ASN C 179       4.336   1.830  -1.738  1.00 98.77           C  
ATOM   2629  ND2 ASN C 179       4.367   1.197  -0.572  1.00 98.77           N  
ATOM   2630  OD1 ASN C 179       4.131   3.043  -1.831  1.00 98.77           O  
ATOM   2631  N   ARG C 180       4.205   3.740  -5.383  1.00 98.54           N  
ATOM   2632  CA  ARG C 180       4.907   4.881  -5.962  1.00 98.54           C  
ATOM   2633  C   ARG C 180       5.309   5.882  -4.885  1.00 98.54           C  
ATOM   2634  CB  ARG C 180       4.038   5.568  -7.018  1.00 98.54           C  
ATOM   2635  O   ARG C 180       6.300   6.600  -5.035  1.00 98.54           O  
ATOM   2636  CG  ARG C 180       3.781   4.718  -8.252  1.00 98.54           C  
ATOM   2637  CD  ARG C 180       3.245   5.551  -9.408  1.00 98.54           C  
ATOM   2638  NE  ARG C 180       2.927   4.722 -10.568  1.00 98.54           N  
ATOM   2639  NH1 ARG C 180       1.981   6.437 -11.793  1.00 98.54           N  
ATOM   2640  NH2 ARG C 180       2.092   4.321 -12.669  1.00 98.54           N  
ATOM   2641  CZ  ARG C 180       2.334   5.162 -11.674  1.00 98.54           C  
ATOM   2642  N   LEU C 181       4.561   5.967  -3.837  1.00 98.68           N  
ATOM   2643  CA  LEU C 181       4.939   6.827  -2.721  1.00 98.68           C  
ATOM   2644  C   LEU C 181       6.258   6.372  -2.106  1.00 98.68           C  
ATOM   2645  CB  LEU C 181       3.841   6.835  -1.654  1.00 98.68           C  
ATOM   2646  O   LEU C 181       7.152   7.188  -1.869  1.00 98.68           O  
ATOM   2647  CG  LEU C 181       4.143   7.620  -0.377  1.00 98.68           C  
ATOM   2648  CD1 LEU C 181       4.334   9.099  -0.696  1.00 98.68           C  
ATOM   2649  CD2 LEU C 181       3.027   7.428   0.645  1.00 98.68           C  
ATOM   2650  N   LEU C 182       6.365   5.059  -1.845  1.00 98.67           N  
ATOM   2651  CA  LEU C 182       7.605   4.517  -1.298  1.00 98.67           C  
ATOM   2652  C   LEU C 182       8.771   4.760  -2.250  1.00 98.67           C  
ATOM   2653  CB  LEU C 182       7.459   3.018  -1.022  1.00 98.67           C  
ATOM   2654  O   LEU C 182       9.878   5.081  -1.813  1.00 98.67           O  
ATOM   2655  CG  LEU C 182       8.668   2.324  -0.393  1.00 98.67           C  
ATOM   2656  CD1 LEU C 182       9.050   3.007   0.916  1.00 98.67           C  
ATOM   2657  CD2 LEU C 182       8.377   0.845  -0.165  1.00 98.67           C  
ATOM   2658  N   GLU C 183       8.481   4.586  -3.494  1.00 98.46           N  
ATOM   2659  CA  GLU C 183       9.500   4.878  -4.499  1.00 98.46           C  
ATOM   2660  C   GLU C 183       9.978   6.323  -4.396  1.00 98.46           C  
ATOM   2661  CB  GLU C 183       8.963   4.600  -5.905  1.00 98.46           C  
ATOM   2662  O   GLU C 183      11.180   6.590  -4.451  1.00 98.46           O  
ATOM   2663  CG  GLU C 183      10.033   4.621  -6.987  1.00 98.46           C  
ATOM   2664  CD  GLU C 183       9.530   4.138  -8.338  1.00 98.46           C  
ATOM   2665  OE1 GLU C 183      10.362   3.851  -9.228  1.00 98.46           O  
ATOM   2666  OE2 GLU C 183       8.294   4.046  -8.508  1.00 98.46           O  
ATOM   2667  N   ALA C 184       9.081   7.276  -4.290  1.00 98.43           N  
ATOM   2668  CA  ALA C 184       9.407   8.695  -4.172  1.00 98.43           C  
ATOM   2669  C   ALA C 184      10.169   8.977  -2.880  1.00 98.43           C  
ATOM   2670  CB  ALA C 184       8.136   9.539  -4.232  1.00 98.43           C  
ATOM   2671  O   ALA C 184      11.109   9.776  -2.869  1.00 98.43           O  
ATOM   2672  N   ILE C 185       9.774   8.323  -1.817  1.00 98.23           N  
ATOM   2673  CA  ILE C 185      10.449   8.482  -0.533  1.00 98.23           C  
ATOM   2674  C   ILE C 185      11.896   8.007  -0.649  1.00 98.23           C  
ATOM   2675  CB  ILE C 185       9.719   7.711   0.589  1.00 98.23           C  
ATOM   2676  O   ILE C 185      12.818   8.689  -0.195  1.00 98.23           O  
ATOM   2677  CG1 ILE C 185       8.372   8.372   0.903  1.00 98.23           C  
ATOM   2678  CG2 ILE C 185      10.594   7.627   1.843  1.00 98.23           C  
ATOM   2679  CD1 ILE C 185       7.475   7.546   1.814  1.00 98.23           C  
ATOM   2680  N   VAL C 186      12.144   6.863  -1.224  1.00 98.18           N  
ATOM   2681  CA  VAL C 186      13.479   6.306  -1.416  1.00 98.18           C  
ATOM   2682  C   VAL C 186      14.312   7.248  -2.283  1.00 98.18           C  
ATOM   2683  CB  VAL C 186      13.422   4.902  -2.057  1.00 98.18           C  
ATOM   2684  O   VAL C 186      15.480   7.508  -1.984  1.00 98.18           O  
ATOM   2685  CG1 VAL C 186      14.812   4.459  -2.513  1.00 98.18           C  
ATOM   2686  CG2 VAL C 186      12.832   3.891  -1.075  1.00 98.18           C  
ATOM   2687  N   GLN C 187      13.688   7.785  -3.333  1.00 97.23           N  
ATOM   2688  CA  GLN C 187      14.376   8.711  -4.226  1.00 97.23           C  
ATOM   2689  C   GLN C 187      14.832   9.961  -3.477  1.00 97.23           C  
ATOM   2690  CB  GLN C 187      13.473   9.101  -5.396  1.00 97.23           C  
ATOM   2691  O   GLN C 187      15.981  10.387  -3.611  1.00 97.23           O  
ATOM   2692  CG  GLN C 187      14.179   9.910  -6.476  1.00 97.23           C  
ATOM   2693  CD  GLN C 187      13.281  10.219  -7.660  1.00 97.23           C  
ATOM   2694  NE2 GLN C 187      13.586   9.621  -8.807  1.00 97.23           N  
ATOM   2695  OE1 GLN C 187      12.321  10.987  -7.544  1.00 97.23           O  
ATOM   2696  N   ARG C 188      13.997  10.464  -2.685  1.00 95.94           N  
ATOM   2697  CA  ARG C 188      14.335  11.658  -1.918  1.00 95.94           C  
ATOM   2698  C   ARG C 188      15.396  11.352  -0.866  1.00 95.94           C  
ATOM   2699  CB  ARG C 188      13.087  12.240  -1.250  1.00 95.94           C  
ATOM   2700  O   ARG C 188      16.276  12.175  -0.606  1.00 95.94           O  
ATOM   2701  CG  ARG C 188      12.137  12.931  -2.215  1.00 95.94           C  
ATOM   2702  CD  ARG C 188      12.437  14.419  -2.333  1.00 95.94           C  
ATOM   2703  NE  ARG C 188      11.480  15.223  -1.577  1.00 95.94           N  
ATOM   2704  NH1 ARG C 188      12.895  15.603   0.209  1.00 95.94           N  
ATOM   2705  NH2 ARG C 188      10.778  16.480   0.211  1.00 95.94           N  
ATOM   2706  CZ  ARG C 188      11.720  15.767  -0.387  1.00 95.94           C  
ATOM   2707  N   TYR C 189      15.269  10.230  -0.256  1.00 95.16           N  
ATOM   2708  CA  TYR C 189      16.276   9.800   0.708  1.00 95.16           C  
ATOM   2709  C   TYR C 189      17.653   9.718   0.059  1.00 95.16           C  
ATOM   2710  CB  TYR C 189      15.900   8.442   1.309  1.00 95.16           C  
ATOM   2711  O   TYR C 189      18.642  10.186   0.627  1.00 95.16           O  
ATOM   2712  CG  TYR C 189      16.940   7.887   2.252  1.00 95.16           C  
ATOM   2713  CD1 TYR C 189      17.793   6.860   1.853  1.00 95.16           C  
ATOM   2714  CD2 TYR C 189      17.071   8.387   3.543  1.00 95.16           C  
ATOM   2715  CE1 TYR C 189      18.751   6.344   2.719  1.00 95.16           C  
ATOM   2716  CE2 TYR C 189      18.026   7.878   4.417  1.00 95.16           C  
ATOM   2717  OH  TYR C 189      19.807   6.352   4.858  1.00 95.16           O  
ATOM   2718  CZ  TYR C 189      18.860   6.859   3.997  1.00 95.16           C  
ATOM   2719  N   GLN C 190      17.736   9.181  -1.089  1.00 95.34           N  
ATOM   2720  CA  GLN C 190      18.987   9.026  -1.823  1.00 95.34           C  
ATOM   2721  C   GLN C 190      19.549  10.381  -2.246  1.00 95.34           C  
ATOM   2722  CB  GLN C 190      18.784   8.136  -3.050  1.00 95.34           C  
ATOM   2723  O   GLN C 190      20.764  10.584  -2.239  1.00 95.34           O  
ATOM   2724  CG  GLN C 190      18.582   6.664  -2.715  1.00 95.34           C  
ATOM   2725  CD  GLN C 190      18.265   5.822  -3.937  1.00 95.34           C  
ATOM   2726  NE2 GLN C 190      17.472   4.774  -3.745  1.00 95.34           N  
ATOM   2727  OE1 GLN C 190      18.728   6.113  -5.045  1.00 95.34           O  
ATOM   2728  N   GLN C 191      18.655  11.288  -2.634  1.00 93.33           N  
ATOM   2729  CA  GLN C 191      19.068  12.636  -3.012  1.00 93.33           C  
ATOM   2730  C   GLN C 191      19.680  13.377  -1.827  1.00 93.33           C  
ATOM   2731  CB  GLN C 191      17.882  13.425  -3.568  1.00 93.33           C  
ATOM   2732  O   GLN C 191      20.590  14.191  -1.999  1.00 93.33           O  
ATOM   2733  CG  GLN C 191      17.448  12.984  -4.959  1.00 93.33           C  
ATOM   2734  CD  GLN C 191      16.088  13.530  -5.351  1.00 93.33           C  
ATOM   2735  NE2 GLN C 191      15.470  12.919  -6.356  1.00 93.33           N  
ATOM   2736  OE1 GLN C 191      15.596  14.493  -4.754  1.00 93.33           O  
ATOM   2737  N   GLY C 192      19.223  13.141  -0.656  1.00 88.02           N  
ATOM   2738  CA  GLY C 192      19.730  13.765   0.556  1.00 88.02           C  
ATOM   2739  C   GLY C 192      21.080  13.223   0.987  1.00 88.02           C  
ATOM   2740  O   GLY C 192      21.861  13.927   1.630  1.00 88.02           O  
ATOM   2741  N   ARG C 193      21.423  11.935   0.690  1.00 84.40           N  
ATOM   2742  CA  ARG C 193      22.702  11.307   1.006  1.00 84.40           C  
ATOM   2743  C   ARG C 193      23.786  11.751   0.030  1.00 84.40           C  
ATOM   2744  CB  ARG C 193      22.572   9.783   0.987  1.00 84.40           C  
ATOM   2745  O   ARG C 193      24.972  11.741   0.365  1.00 84.40           O  
ATOM   2746  CG  ARG C 193      21.809   9.215   2.173  1.00 84.40           C  
ATOM   2747  CD  ARG C 193      21.880   7.695   2.214  1.00 84.40           C  
ATOM   2748  NE  ARG C 193      23.257   7.223   2.339  1.00 84.40           N  
ATOM   2749  NH1 ARG C 193      22.684   5.022   2.746  1.00 84.40           N  
ATOM   2750  NH2 ARG C 193      24.890   5.645   2.682  1.00 84.40           N  
ATOM   2751  CZ  ARG C 193      23.607   5.965   2.589  1.00 84.40           C  
ATOM   2752  N   GLY C 194      23.400  11.952  -1.269  1.00 75.55           N  
ATOM   2753  CA  GLY C 194      24.354  12.369  -2.285  1.00 75.55           C  
ATOM   2754  C   GLY C 194      24.741  13.832  -2.175  1.00 75.55           C  
ATOM   2755  O   GLY C 194      25.744  14.259  -2.751  1.00 75.55           O  
ATOM   2756  N   ALA C 195      23.889  14.745  -1.686  1.00 58.18           N  
ATOM   2757  CA  ALA C 195      24.219  16.157  -1.507  1.00 58.18           C  
ATOM   2758  C   ALA C 195      25.227  16.345  -0.376  1.00 58.18           C  
ATOM   2759  CB  ALA C 195      22.955  16.968  -1.229  1.00 58.18           C  
ATOM   2760  O   ALA C 195      25.766  17.438  -0.192  1.00 58.18           O  
ATOM   2761  N   VAL C 196      25.747  15.312   0.354  1.00 52.67           N  
ATOM   2762  CA  VAL C 196      26.821  15.566   1.309  1.00 52.67           C  
ATOM   2763  C   VAL C 196      28.159  15.630   0.577  1.00 52.67           C  
ATOM   2764  CB  VAL C 196      26.867  14.483   2.411  1.00 52.67           C  
ATOM   2765  O   VAL C 196      28.552  14.675  -0.097  1.00 52.67           O  
ATOM   2766  CG1 VAL C 196      25.695  14.645   3.377  1.00 52.67           C  
ATOM   2767  CG2 VAL C 196      26.862  13.089   1.788  1.00 52.67           C  
ATOM   2768  N   PRO C 197      28.569  16.856  -0.021  1.00 46.73           N  
ATOM   2769  CA  PRO C 197      29.884  17.053  -0.637  1.00 46.73           C  
ATOM   2770  C   PRO C 197      31.033  16.661   0.288  1.00 46.73           C  
ATOM   2771  CB  PRO C 197      29.911  18.555  -0.935  1.00 46.73           C  
ATOM   2772  O   PRO C 197      30.946  16.854   1.504  1.00 46.73           O  
ATOM   2773  CG  PRO C 197      28.569  19.054  -0.505  1.00 46.73           C  
ATOM   2774  CD  PRO C 197      27.834  17.929   0.166  1.00 46.73           C  
ATOM   2775  N   GLY C 198      31.750  15.506   0.053  1.00 41.30           N  
ATOM   2776  CA  GLY C 198      33.074  15.232   0.588  1.00 41.30           C  
ATOM   2777  C   GLY C 198      33.980  16.449   0.590  1.00 41.30           C  
ATOM   2778  O   GLY C 198      33.936  17.263  -0.334  1.00 41.30           O  
ATOM   2779  N   THR C 199      34.025  17.230   1.715  1.00 39.55           N  
ATOM   2780  CA  THR C 199      35.039  18.271   1.849  1.00 39.55           C  
ATOM   2781  C   THR C 199      36.393  17.775   1.349  1.00 39.55           C  
ATOM   2782  CB  THR C 199      35.169  18.739   3.311  1.00 39.55           C  
ATOM   2783  O   THR C 199      36.838  16.687   1.722  1.00 39.55           O  
ATOM   2784  CG2 THR C 199      33.799  18.999   3.929  1.00 39.55           C  
ATOM   2785  OG1 THR C 199      35.840  17.728   4.072  1.00 39.55           O  
ATOM   2786  N   SER C 200      36.637  17.512   0.018  1.00 28.61           N  
ATOM   2787  CA  SER C 200      38.039  17.800  -0.268  1.00 28.61           C  
ATOM   2788  C   SER C 200      38.337  19.289  -0.128  1.00 28.61           C  
ATOM   2789  CB  SER C 200      38.407  17.329  -1.676  1.00 28.61           C  
ATOM   2790  O   SER C 200      37.480  20.129  -0.415  1.00 28.61           O  
ATOM   2791  OG  SER C 200      37.360  16.556  -2.237  1.00 28.61           O  
TER    2792      SER C 200                                                      
ENDMDL                                                                          
END                                                                             
