# Supplementary material for: Structure and activation of the RING E3 ubiquitin ligase TRIM72 on the membrane
Source: Nat Struct Mol Biol. 2023 Sep 28;30(11):1695–706. doi: 10.1038/s41594-023-01111-7 (PMC10643145; doi:10.1038/s41594-023-01111-7)
Supplement: Supplementary file 5 — Predicted structures of the RING domain of 60 TRIM proteins. [file 41594_2023_1111_MOESM5_ESM.zip › R68_cde4e_unrelaxed_rank_1_model_4.pdb]

MODEL     1                                                                     
ATOM      1  N   MET B   1       3.379  20.456  -3.769  1.00 57.37           N  
ATOM      2  CA  MET B   1       2.204  19.665  -3.413  1.00 57.37           C  
ATOM      3  C   MET B   1       2.040  19.584  -1.899  1.00 57.37           C  
ATOM      4  CB  MET B   1       2.305  18.257  -4.004  1.00 57.37           C  
ATOM      5  O   MET B   1       3.026  19.474  -1.169  1.00 57.37           O  
ATOM      6  CG  MET B   1       1.794  18.154  -5.432  1.00 57.37           C  
ATOM      7  SD  MET B   1       1.712  16.419  -6.025  1.00 57.37           S  
ATOM      8  CE  MET B   1       0.269  16.523  -7.120  1.00 57.37           C  
ATOM      9  N   ASP B   2       0.929  19.862  -1.591  1.00 71.46           N  
ATOM     10  CA  ASP B   2       0.526  19.756  -0.191  1.00 71.46           C  
ATOM     11  C   ASP B   2       0.661  18.321   0.312  1.00 71.46           C  
ATOM     12  CB  ASP B   2      -0.912  20.245  -0.008  1.00 71.46           C  
ATOM     13  O   ASP B   2      -0.034  17.422  -0.166  1.00 71.46           O  
ATOM     14  CG  ASP B   2      -1.364  20.227   1.442  1.00 71.46           C  
ATOM     15  OD1 ASP B   2      -0.533  19.958   2.336  1.00 71.46           O  
ATOM     16  OD2 ASP B   2      -2.563  20.479   1.691  1.00 71.46           O  
ATOM     17  N   PRO B   3       1.733  18.094   1.047  1.00 73.82           N  
ATOM     18  CA  PRO B   3       1.946  16.748   1.582  1.00 73.82           C  
ATOM     19  C   PRO B   3       0.669  16.129   2.148  1.00 73.82           C  
ATOM     20  CB  PRO B   3       2.982  16.967   2.687  1.00 73.82           C  
ATOM     21  O   PRO B   3       0.490  14.910   2.086  1.00 73.82           O  
ATOM     22  CG  PRO B   3       2.890  18.423   3.014  1.00 73.82           C  
ATOM     23  CD  PRO B   3       2.431  19.158   1.788  1.00 73.82           C  
ATOM     24  N   THR B   4      -0.174  16.941   2.583  1.00 79.06           N  
ATOM     25  CA  THR B   4      -1.429  16.452   3.143  1.00 79.06           C  
ATOM     26  C   THR B   4      -2.301  15.830   2.056  1.00 79.06           C  
ATOM     27  CB  THR B   4      -2.206  17.582   3.844  1.00 79.06           C  
ATOM     28  O   THR B   4      -2.922  14.788   2.273  1.00 79.06           O  
ATOM     29  CG2 THR B   4      -3.480  17.053   4.493  1.00 79.06           C  
ATOM     30  OG1 THR B   4      -1.376  18.169   4.854  1.00 79.06           O  
ATOM     31  N   ALA B   5      -2.334  16.450   0.920  1.00 82.18           N  
ATOM     32  CA  ALA B   5      -3.114  15.930  -0.200  1.00 82.18           C  
ATOM     33  C   ALA B   5      -2.550  14.600  -0.691  1.00 82.18           C  
ATOM     34  CB  ALA B   5      -3.149  16.943  -1.341  1.00 82.18           C  
ATOM     35  O   ALA B   5      -3.304  13.699  -1.067  1.00 82.18           O  
ATOM     36  N   LEU B   6      -1.242  14.479  -0.703  1.00 82.59           N  
ATOM     37  CA  LEU B   6      -0.597  13.245  -1.138  1.00 82.59           C  
ATOM     38  C   LEU B   6      -0.886  12.108  -0.164  1.00 82.59           C  
ATOM     39  CB  LEU B   6       0.915  13.448  -1.270  1.00 82.59           C  
ATOM     40  O   LEU B   6      -1.184  10.987  -0.583  1.00 82.59           O  
ATOM     41  CG  LEU B   6       1.576  12.834  -2.504  1.00 82.59           C  
ATOM     42  CD1 LEU B   6       1.358  13.726  -3.721  1.00 82.59           C  
ATOM     43  CD2 LEU B   6       3.064  12.610  -2.258  1.00 82.59           C  
ATOM     44  N   VAL B   7      -0.781  12.449   1.095  1.00 85.63           N  
ATOM     45  CA  VAL B   7      -1.068  11.445   2.113  1.00 85.63           C  
ATOM     46  C   VAL B   7      -2.520  10.988   1.993  1.00 85.63           C  
ATOM     47  CB  VAL B   7      -0.795  11.984   3.535  1.00 85.63           C  
ATOM     48  O   VAL B   7      -2.809   9.791   2.064  1.00 85.63           O  
ATOM     49  CG1 VAL B   7      -1.331  11.018   4.591  1.00 85.63           C  
ATOM     50  CG2 VAL B   7       0.701  12.223   3.736  1.00 85.63           C  
ATOM     51  N   GLU B   8      -3.430  11.897   1.735  1.00 86.80           N  
ATOM     52  CA  GLU B   8      -4.841  11.553   1.586  1.00 86.80           C  
ATOM     53  C   GLU B   8      -5.072  10.691   0.348  1.00 86.80           C  
ATOM     54  CB  GLU B   8      -5.698  12.820   1.512  1.00 86.80           C  
ATOM     55  O   GLU B   8      -5.941   9.818   0.347  1.00 86.80           O  
ATOM     56  CG  GLU B   8      -5.870  13.525   2.850  1.00 86.80           C  
ATOM     57  CD  GLU B   8      -6.414  12.617   3.941  1.00 86.80           C  
ATOM     58  OE1 GLU B   8      -5.840  12.595   5.054  1.00 86.80           O  
ATOM     59  OE2 GLU B   8      -7.421  11.922   3.682  1.00 86.80           O  
ATOM     60  N   ALA B   9      -4.332  10.947  -0.678  1.00 89.04           N  
ATOM     61  CA  ALA B   9      -4.406  10.121  -1.880  1.00 89.04           C  
ATOM     62  C   ALA B   9      -3.980   8.685  -1.585  1.00 89.04           C  
ATOM     63  CB  ALA B   9      -3.538  10.713  -2.987  1.00 89.04           C  
ATOM     64  O   ALA B   9      -4.555   7.737  -2.125  1.00 89.04           O  
ATOM     65  N   ILE B  10      -2.950   8.565  -0.722  1.00 91.74           N  
ATOM     66  CA  ILE B  10      -2.501   7.233  -0.335  1.00 91.74           C  
ATOM     67  C   ILE B  10      -3.568   6.558   0.524  1.00 91.74           C  
ATOM     68  CB  ILE B  10      -1.157   7.288   0.426  1.00 91.74           C  
ATOM     69  O   ILE B  10      -3.852   5.370   0.353  1.00 91.74           O  
ATOM     70  CG1 ILE B  10      -0.060   7.873  -0.471  1.00 91.74           C  
ATOM     71  CG2 ILE B  10      -0.766   5.897   0.933  1.00 91.74           C  
ATOM     72  CD1 ILE B  10       1.249   8.153   0.255  1.00 91.74           C  
ATOM     73  N   VAL B  11      -4.195   7.332   1.401  1.00 90.42           N  
ATOM     74  CA  VAL B  11      -5.252   6.830   2.272  1.00 90.42           C  
ATOM     75  C   VAL B  11      -6.397   6.274   1.428  1.00 90.42           C  
ATOM     76  CB  VAL B  11      -5.776   7.930   3.222  1.00 90.42           C  
ATOM     77  O   VAL B  11      -6.951   5.217   1.741  1.00 90.42           O  
ATOM     78  CG1 VAL B  11      -7.076   7.492   3.892  1.00 90.42           C  
ATOM     79  CG2 VAL B  11      -4.720   8.275   4.271  1.00 90.42           C  
ATOM     80  N   GLU B  12      -6.749   6.845   0.369  1.00 92.60           N  
ATOM     81  CA  GLU B  12      -7.816   6.392  -0.519  1.00 92.60           C  
ATOM     82  C   GLU B  12      -7.468   5.051  -1.160  1.00 92.60           C  
ATOM     83  CB  GLU B  12      -8.095   7.437  -1.602  1.00 92.60           C  
ATOM     84  O   GLU B  12      -8.352   4.228  -1.406  1.00 92.60           O  
ATOM     85  CG  GLU B  12      -8.827   8.670  -1.093  1.00 92.60           C  
ATOM     86  CD  GLU B  12      -9.015   9.738  -2.159  1.00 92.60           C  
ATOM     87  OE1 GLU B  12      -9.524  10.835  -1.835  1.00 92.60           O  
ATOM     88  OE2 GLU B  12      -8.652   9.475  -3.327  1.00 92.60           O  
ATOM     89  N   GLU B  13      -6.192   4.897  -1.361  1.00 95.15           N  
ATOM     90  CA  GLU B  13      -5.749   3.677  -2.029  1.00 95.15           C  
ATOM     91  C   GLU B  13      -5.820   2.476  -1.090  1.00 95.15           C  
ATOM     92  CB  GLU B  13      -4.323   3.843  -2.563  1.00 95.15           C  
ATOM     93  O   GLU B  13      -5.882   1.331  -1.541  1.00 95.15           O  
ATOM     94  CG  GLU B  13      -4.191   4.909  -3.641  1.00 95.15           C  
ATOM     95  CD  GLU B  13      -5.088   4.662  -4.843  1.00 95.15           C  
ATOM     96  OE1 GLU B  13      -5.400   5.627  -5.577  1.00 95.15           O  
ATOM     97  OE2 GLU B  13      -5.482   3.493  -5.053  1.00 95.15           O  
ATOM     98  N   VAL B  14      -5.800   2.788   0.211  1.00 96.05           N  
ATOM     99  CA  VAL B  14      -5.773   1.667   1.145  1.00 96.05           C  
ATOM    100  C   VAL B  14      -7.105   1.581   1.887  1.00 96.05           C  
ATOM    101  CB  VAL B  14      -4.609   1.795   2.152  1.00 96.05           C  
ATOM    102  O   VAL B  14      -7.175   1.032   2.989  1.00 96.05           O  
ATOM    103  CG1 VAL B  14      -3.263   1.650   1.443  1.00 96.05           C  
ATOM    104  CG2 VAL B  14      -4.687   3.130   2.890  1.00 96.05           C  
ATOM    105  N   ALA B  15      -8.092   2.170   1.307  1.00 95.22           N  
ATOM    106  CA  ALA B  15      -9.454   2.042   1.819  1.00 95.22           C  
ATOM    107  C   ALA B  15     -10.176   0.866   1.169  1.00 95.22           C  
ATOM    108  CB  ALA B  15     -10.233   3.334   1.588  1.00 95.22           C  
ATOM    109  O   ALA B  15      -9.969   0.578  -0.013  1.00 95.22           O  
ATOM    110  N   CYS B  16     -10.960   0.214   1.947  1.00 97.53           N  
ATOM    111  CA  CYS B  16     -11.797  -0.862   1.428  1.00 97.53           C  
ATOM    112  C   CYS B  16     -12.897  -0.312   0.528  1.00 97.53           C  
ATOM    113  CB  CYS B  16     -12.416  -1.659   2.576  1.00 97.53           C  
ATOM    114  O   CYS B  16     -13.653   0.572   0.934  1.00 97.53           O  
ATOM    115  SG  CYS B  16     -13.528  -2.975   2.032  1.00 97.53           S  
ATOM    116  N   PRO B  17     -12.992  -0.798  -0.682  1.00 97.06           N  
ATOM    117  CA  PRO B  17     -14.023  -0.300  -1.596  1.00 97.06           C  
ATOM    118  C   PRO B  17     -15.439  -0.557  -1.086  1.00 97.06           C  
ATOM    119  CB  PRO B  17     -13.757  -1.081  -2.886  1.00 97.06           C  
ATOM    120  O   PRO B  17     -16.390   0.081  -1.546  1.00 97.06           O  
ATOM    121  CG  PRO B  17     -12.302  -1.418  -2.836  1.00 97.06           C  
ATOM    122  CD  PRO B  17     -11.930  -1.716  -1.412  1.00 97.06           C  
ATOM    123  N   ILE B  18     -15.682  -1.407  -0.193  1.00 95.83           N  
ATOM    124  CA  ILE B  18     -17.006  -1.739   0.322  1.00 95.83           C  
ATOM    125  C   ILE B  18     -17.349  -0.822   1.493  1.00 95.83           C  
ATOM    126  CB  ILE B  18     -17.087  -3.219   0.759  1.00 95.83           C  
ATOM    127  O   ILE B  18     -18.326  -0.072   1.437  1.00 95.83           O  
ATOM    128  CG1 ILE B  18     -16.894  -4.144  -0.449  1.00 95.83           C  
ATOM    129  CG2 ILE B  18     -18.419  -3.503   1.459  1.00 95.83           C  
ATOM    130  CD1 ILE B  18     -16.851  -5.624  -0.095  1.00 95.83           C  
ATOM    131  N   CYS B  19     -16.509  -0.713   2.532  1.00 93.93           N  
ATOM    132  CA  CYS B  19     -16.840   0.046   3.733  1.00 93.93           C  
ATOM    133  C   CYS B  19     -16.228   1.441   3.682  1.00 93.93           C  
ATOM    134  CB  CYS B  19     -16.355  -0.689   4.982  1.00 93.93           C  
ATOM    135  O   CYS B  19     -16.589   2.312   4.476  1.00 93.93           O  
ATOM    136  SG  CYS B  19     -14.557  -0.792   5.114  1.00 93.93           S  
ATOM    137  N   MET B  20     -15.245   1.566   2.850  1.00 91.83           N  
ATOM    138  CA  MET B  20     -14.634   2.858   2.551  1.00 91.83           C  
ATOM    139  C   MET B  20     -13.773   3.335   3.716  1.00 91.83           C  
ATOM    140  CB  MET B  20     -15.707   3.900   2.232  1.00 91.83           C  
ATOM    141  O   MET B  20     -13.552   4.536   3.878  1.00 91.83           O  
ATOM    142  CG  MET B  20     -16.485   3.609   0.959  1.00 91.83           C  
ATOM    143  SD  MET B  20     -17.568   5.005   0.463  1.00 91.83           S  
ATOM    144  CE  MET B  20     -18.966   4.741   1.589  1.00 91.83           C  
ATOM    145  N   THR B  21     -13.377   2.480   4.581  1.00 88.27           N  
ATOM    146  CA  THR B  21     -12.421   2.742   5.651  1.00 88.27           C  
ATOM    147  C   THR B  21     -11.102   2.021   5.387  1.00 88.27           C  
ATOM    148  CB  THR B  21     -12.981   2.310   7.019  1.00 88.27           C  
ATOM    149  O   THR B  21     -10.971   1.299   4.396  1.00 88.27           O  
ATOM    150  CG2 THR B  21     -14.353   2.926   7.271  1.00 88.27           C  
ATOM    151  OG1 THR B  21     -13.097   0.882   7.051  1.00 88.27           O  
ATOM    152  N   PHE B  22     -10.169   2.244   6.290  1.00 91.15           N  
ATOM    153  CA  PHE B  22      -8.903   1.536   6.143  1.00 91.15           C  
ATOM    154  C   PHE B  22      -9.129   0.030   6.088  1.00 91.15           C  
ATOM    155  CB  PHE B  22      -7.954   1.883   7.295  1.00 91.15           C  
ATOM    156  O   PHE B  22      -9.943  -0.509   6.840  1.00 91.15           O  
ATOM    157  CG  PHE B  22      -7.232   3.190   7.114  1.00 91.15           C  
ATOM    158  CD1 PHE B  22      -6.184   3.302   6.208  1.00 91.15           C  
ATOM    159  CD2 PHE B  22      -7.602   4.309   7.849  1.00 91.15           C  
ATOM    160  CE1 PHE B  22      -5.514   4.511   6.038  1.00 91.15           C  
ATOM    161  CE2 PHE B  22      -6.936   5.521   7.685  1.00 91.15           C  
ATOM    162  CZ  PHE B  22      -5.892   5.619   6.780  1.00 91.15           C  
ATOM    163  N   LEU B  23      -8.490  -0.576   5.169  1.00 96.14           N  
ATOM    164  CA  LEU B  23      -8.574  -2.025   5.029  1.00 96.14           C  
ATOM    165  C   LEU B  23      -8.241  -2.719   6.346  1.00 96.14           C  
ATOM    166  CB  LEU B  23      -7.628  -2.513   3.928  1.00 96.14           C  
ATOM    167  O   LEU B  23      -7.288  -2.338   7.030  1.00 96.14           O  
ATOM    168  CG  LEU B  23      -8.086  -2.280   2.488  1.00 96.14           C  
ATOM    169  CD1 LEU B  23      -6.893  -2.321   1.539  1.00 96.14           C  
ATOM    170  CD2 LEU B  23      -9.132  -3.315   2.085  1.00 96.14           C  
ATOM    171  N   ARG B  24      -9.092  -3.649   6.713  1.00 93.16           N  
ATOM    172  CA  ARG B  24      -8.866  -4.523   7.860  1.00 93.16           C  
ATOM    173  C   ARG B  24      -8.703  -5.974   7.420  1.00 93.16           C  
ATOM    174  CB  ARG B  24     -10.017  -4.404   8.861  1.00 93.16           C  
ATOM    175  O   ARG B  24      -9.585  -6.531   6.763  1.00 93.16           O  
ATOM    176  CG  ARG B  24     -10.137  -3.031   9.503  1.00 93.16           C  
ATOM    177  CD  ARG B  24     -11.275  -2.978  10.513  1.00 93.16           C  
ATOM    178  NE  ARG B  24     -11.547  -1.611  10.947  1.00 93.16           N  
ATOM    179  NH1 ARG B  24     -12.429  -2.216  12.994  1.00 93.16           N  
ATOM    180  NH2 ARG B  24     -12.293  -0.004  12.409  1.00 93.16           N  
ATOM    181  CZ  ARG B  24     -12.089  -1.280  12.115  1.00 93.16           C  
ATOM    182  N   GLU B  25      -7.553  -6.536   7.788  1.00 95.95           N  
ATOM    183  CA  GLU B  25      -7.270  -7.886   7.309  1.00 95.95           C  
ATOM    184  C   GLU B  25      -7.551  -8.012   5.815  1.00 95.95           C  
ATOM    185  CB  GLU B  25      -8.093  -8.916   8.088  1.00 95.95           C  
ATOM    186  O   GLU B  25      -8.387  -8.817   5.400  1.00 95.95           O  
ATOM    187  CG  GLU B  25      -7.769  -8.965   9.574  1.00 95.95           C  
ATOM    188  CD  GLU B  25      -8.660  -9.922  10.350  1.00 95.95           C  
ATOM    189  OE1 GLU B  25      -9.599  -9.457  11.035  1.00 95.95           O  
ATOM    190  OE2 GLU B  25      -8.416 -11.147  10.274  1.00 95.95           O  
ATOM    191  N   PRO B  26      -6.868  -7.345   5.018  1.00 98.22           N  
ATOM    192  CA  PRO B  26      -7.110  -7.292   3.574  1.00 98.22           C  
ATOM    193  C   PRO B  26      -7.029  -8.665   2.911  1.00 98.22           C  
ATOM    194  CB  PRO B  26      -5.997  -6.373   3.064  1.00 98.22           C  
ATOM    195  O   PRO B  26      -6.118  -9.444   3.205  1.00 98.22           O  
ATOM    196  CG  PRO B  26      -5.493  -5.670   4.283  1.00 98.22           C  
ATOM    197  CD  PRO B  26      -5.790  -6.524   5.482  1.00 98.22           C  
ATOM    198  N   MET B  27      -7.937  -8.924   2.034  1.00 98.16           N  
ATOM    199  CA  MET B  27      -8.012 -10.145   1.237  1.00 98.16           C  
ATOM    200  C   MET B  27      -8.101  -9.821  -0.250  1.00 98.16           C  
ATOM    201  CB  MET B  27      -9.215 -10.990   1.660  1.00 98.16           C  
ATOM    202  O   MET B  27      -8.789  -8.877  -0.644  1.00 98.16           O  
ATOM    203  CG  MET B  27      -9.225 -11.346   3.138  1.00 98.16           C  
ATOM    204  SD  MET B  27      -7.838 -12.454   3.604  1.00 98.16           S  
ATOM    205  CE  MET B  27      -8.414 -14.012   2.874  1.00 98.16           C  
ATOM    206  N   SER B  28      -7.366 -10.558  -1.038  1.00 97.75           N  
ATOM    207  CA  SER B  28      -7.460 -10.416  -2.487  1.00 97.75           C  
ATOM    208  C   SER B  28      -8.281 -11.545  -3.101  1.00 97.75           C  
ATOM    209  CB  SER B  28      -6.065 -10.390  -3.114  1.00 97.75           C  
ATOM    210  O   SER B  28      -8.274 -12.670  -2.597  1.00 97.75           O  
ATOM    211  OG  SER B  28      -5.413 -11.637  -2.944  1.00 97.75           O  
ATOM    212  N   ILE B  29      -8.974 -11.223  -4.203  1.00 96.35           N  
ATOM    213  CA  ILE B  29      -9.801 -12.217  -4.880  1.00 96.35           C  
ATOM    214  C   ILE B  29      -9.249 -12.482  -6.278  1.00 96.35           C  
ATOM    215  CB  ILE B  29     -11.276 -11.762  -4.963  1.00 96.35           C  
ATOM    216  O   ILE B  29      -8.225 -11.915  -6.666  1.00 96.35           O  
ATOM    217  CG1 ILE B  29     -11.381 -10.423  -5.702  1.00 96.35           C  
ATOM    218  CG2 ILE B  29     -11.891 -11.666  -3.564  1.00 96.35           C  
ATOM    219  CD1 ILE B  29     -12.807  -9.913  -5.859  1.00 96.35           C  
ATOM    220  N   ASP B  30      -9.915 -13.270  -7.106  1.00 95.14           N  
ATOM    221  CA  ASP B  30      -9.402 -13.830  -8.353  1.00 95.14           C  
ATOM    222  C   ASP B  30      -9.000 -12.724  -9.326  1.00 95.14           C  
ATOM    223  CB  ASP B  30     -10.444 -14.745  -8.999  1.00 95.14           C  
ATOM    224  O   ASP B  30      -7.971 -12.825  -9.998  1.00 95.14           O  
ATOM    225  CG  ASP B  30     -10.821 -15.926  -8.122  1.00 95.14           C  
ATOM    226  OD1 ASP B  30     -10.309 -17.043  -8.349  1.00 95.14           O  
ATOM    227  OD2 ASP B  30     -11.640 -15.738  -7.196  1.00 95.14           O  
ATOM    228  N   CYS B  31      -9.701 -11.630  -9.280  1.00 96.48           N  
ATOM    229  CA  CYS B  31      -9.463 -10.564 -10.246  1.00 96.48           C  
ATOM    230  C   CYS B  31      -8.344  -9.643  -9.778  1.00 96.48           C  
ATOM    231  CB  CYS B  31     -10.739  -9.755 -10.476  1.00 96.48           C  
ATOM    232  O   CYS B  31      -7.883  -8.785 -10.533  1.00 96.48           O  
ATOM    233  SG  CYS B  31     -11.345  -8.915  -8.996  1.00 96.48           S  
ATOM    234  N   GLY B  32      -7.960  -9.758  -8.466  1.00 97.09           N  
ATOM    235  CA  GLY B  32      -6.837  -8.976  -7.975  1.00 97.09           C  
ATOM    236  C   GLY B  32      -7.257  -7.830  -7.074  1.00 97.09           C  
ATOM    237  O   GLY B  32      -6.414  -7.190  -6.441  1.00 97.09           O  
ATOM    238  N   HIS B  33      -8.542  -7.616  -6.941  1.00 97.81           N  
ATOM    239  CA  HIS B  33      -9.018  -6.563  -6.051  1.00 97.81           C  
ATOM    240  C   HIS B  33      -9.011  -7.025  -4.598  1.00 97.81           C  
ATOM    241  CB  HIS B  33     -10.424  -6.116  -6.454  1.00 97.81           C  
ATOM    242  O   HIS B  33      -9.167  -8.216  -4.320  1.00 97.81           O  
ATOM    243  CG  HIS B  33     -10.472  -5.393  -7.762  1.00 97.81           C  
ATOM    244  CD2 HIS B  33      -9.995  -4.179  -8.125  1.00 97.81           C  
ATOM    245  ND1 HIS B  33     -11.073  -5.922  -8.883  1.00 97.81           N  
ATOM    246  CE1 HIS B  33     -10.963  -5.063  -9.883  1.00 97.81           C  
ATOM    247  NE2 HIS B  33     -10.312  -3.997  -9.449  1.00 97.81           N  
ATOM    248  N   SER B  34      -8.846  -6.035  -3.663  1.00 98.12           N  
ATOM    249  CA  SER B  34      -8.747  -6.362  -2.245  1.00 98.12           C  
ATOM    250  C   SER B  34      -9.848  -5.678  -1.442  1.00 98.12           C  
ATOM    251  CB  SER B  34      -7.378  -5.959  -1.695  1.00 98.12           C  
ATOM    252  O   SER B  34     -10.282  -4.577  -1.786  1.00 98.12           O  
ATOM    253  OG  SER B  34      -6.343  -6.673  -2.348  1.00 98.12           O  
ATOM    254  N   PHE B  35     -10.281  -6.319  -0.439  1.00 98.15           N  
ATOM    255  CA  PHE B  35     -11.311  -5.872   0.492  1.00 98.15           C  
ATOM    256  C   PHE B  35     -11.002  -6.344   1.908  1.00 98.15           C  
ATOM    257  CB  PHE B  35     -12.688  -6.382   0.057  1.00 98.15           C  
ATOM    258  O   PHE B  35     -10.125  -7.187   2.110  1.00 98.15           O  
ATOM    259  CG  PHE B  35     -13.037  -6.049  -1.368  1.00 98.15           C  
ATOM    260  CD1 PHE B  35     -13.719  -4.878  -1.675  1.00 98.15           C  
ATOM    261  CD2 PHE B  35     -12.683  -6.907  -2.401  1.00 98.15           C  
ATOM    262  CE1 PHE B  35     -14.044  -4.566  -2.994  1.00 98.15           C  
ATOM    263  CE2 PHE B  35     -13.004  -6.602  -3.721  1.00 98.15           C  
ATOM    264  CZ  PHE B  35     -13.685  -5.432  -4.015  1.00 98.15           C  
ATOM    265  N   CYS B  36     -11.728  -5.769   2.822  1.00 97.91           N  
ATOM    266  CA  CYS B  36     -11.650  -6.330   4.167  1.00 97.91           C  
ATOM    267  C   CYS B  36     -12.182  -7.757   4.194  1.00 97.91           C  
ATOM    268  CB  CYS B  36     -12.432  -5.465   5.155  1.00 97.91           C  
ATOM    269  O   CYS B  36     -13.138  -8.082   3.488  1.00 97.91           O  
ATOM    270  SG  CYS B  36     -11.847  -3.759   5.251  1.00 97.91           S  
ATOM    271  N   HIS B  37     -11.549  -8.499   5.009  1.00 96.93           N  
ATOM    272  CA  HIS B  37     -12.048  -9.858   5.189  1.00 96.93           C  
ATOM    273  C   HIS B  37     -13.506  -9.855   5.636  1.00 96.93           C  
ATOM    274  CB  HIS B  37     -11.189 -10.614   6.204  1.00 96.93           C  
ATOM    275  O   HIS B  37     -14.342 -10.542   5.046  1.00 96.93           O  
ATOM    276  CG  HIS B  37     -11.554 -12.058   6.342  1.00 96.93           C  
ATOM    277  CD2 HIS B  37     -11.063 -13.162   5.731  1.00 96.93           C  
ATOM    278  ND1 HIS B  37     -12.543 -12.497   7.196  1.00 96.93           N  
ATOM    279  CE1 HIS B  37     -12.644 -13.812   7.104  1.00 96.93           C  
ATOM    280  NE2 HIS B  37     -11.757 -14.240   6.222  1.00 96.93           N  
ATOM    281  N   SER B  38     -13.808  -9.039   6.581  1.00 94.67           N  
ATOM    282  CA  SER B  38     -15.157  -8.993   7.136  1.00 94.67           C  
ATOM    283  C   SER B  38     -16.156  -8.455   6.117  1.00 94.67           C  
ATOM    284  CB  SER B  38     -15.189  -8.130   8.398  1.00 94.67           C  
ATOM    285  O   SER B  38     -17.304  -8.903   6.068  1.00 94.67           O  
ATOM    286  OG  SER B  38     -14.747  -6.813   8.117  1.00 94.67           O  
ATOM    287  N   CYS B  39     -15.772  -7.517   5.300  1.00 95.81           N  
ATOM    288  CA  CYS B  39     -16.648  -6.987   4.262  1.00 95.81           C  
ATOM    289  C   CYS B  39     -16.985  -8.059   3.232  1.00 95.81           C  
ATOM    290  CB  CYS B  39     -15.997  -5.790   3.570  1.00 95.81           C  
ATOM    291  O   CYS B  39     -18.142  -8.199   2.831  1.00 95.81           O  
ATOM    292  SG  CYS B  39     -15.926  -4.306   4.597  1.00 95.81           S  
ATOM    293  N   LEU B  40     -16.059  -8.834   2.850  1.00 94.35           N  
ATOM    294  CA  LEU B  40     -16.295  -9.908   1.891  1.00 94.35           C  
ATOM    295  C   LEU B  40     -17.189 -10.987   2.492  1.00 94.35           C  
ATOM    296  CB  LEU B  40     -14.968 -10.522   1.437  1.00 94.35           C  
ATOM    297  O   LEU B  40     -18.137 -11.443   1.848  1.00 94.35           O  
ATOM    298  CG  LEU B  40     -14.129  -9.686   0.469  1.00 94.35           C  
ATOM    299  CD1 LEU B  40     -12.805 -10.383   0.177  1.00 94.35           C  
ATOM    300  CD2 LEU B  40     -14.900  -9.428  -0.821  1.00 94.35           C  
ATOM    301  N   SER B  41     -16.801 -11.348   3.658  1.00 91.86           N  
ATOM    302  CA  SER B  41     -17.589 -12.374   4.333  1.00 91.86           C  
ATOM    303  C   SER B  41     -19.039 -11.935   4.502  1.00 91.86           C  
ATOM    304  CB  SER B  41     -16.984 -12.702   5.699  1.00 91.86           C  
ATOM    305  O   SER B  41     -19.960 -12.736   4.325  1.00 91.86           O  
ATOM    306  OG  SER B  41     -15.679 -13.235   5.557  1.00 91.86           O  
ATOM    307  N   GLY B  42     -19.254 -10.735   4.920  1.00 89.75           N  
ATOM    308  CA  GLY B  42     -20.594 -10.195   5.084  1.00 89.75           C  
ATOM    309  C   GLY B  42     -21.396 -10.186   3.797  1.00 89.75           C  
ATOM    310  O   GLY B  42     -22.593 -10.480   3.803  1.00 89.75           O  
ATOM    311  N   LEU B  43     -20.716  -9.935   2.761  1.00 87.97           N  
ATOM    312  CA  LEU B  43     -21.366  -9.861   1.457  1.00 87.97           C  
ATOM    313  C   LEU B  43     -21.701 -11.254   0.936  1.00 87.97           C  
ATOM    314  CB  LEU B  43     -20.472  -9.129   0.453  1.00 87.97           C  
ATOM    315  O   LEU B  43     -22.749 -11.455   0.317  1.00 87.97           O  
ATOM    316  CG  LEU B  43     -20.551  -7.602   0.461  1.00 87.97           C  
ATOM    317  CD1 LEU B  43     -19.310  -7.003  -0.192  1.00 87.97           C  
ATOM    318  CD2 LEU B  43     -21.815  -7.129  -0.249  1.00 87.97           C  
ATOM    319  N   TRP B  44     -20.922 -12.252   1.293  1.00 82.44           N  
ATOM    320  CA  TRP B  44     -21.054 -13.580   0.705  1.00 82.44           C  
ATOM    321  C   TRP B  44     -21.766 -14.531   1.661  1.00 82.44           C  
ATOM    322  CB  TRP B  44     -19.679 -14.144   0.334  1.00 82.44           C  
ATOM    323  O   TRP B  44     -22.116 -15.652   1.285  1.00 82.44           O  
ATOM    324  CG  TRP B  44     -19.005 -13.415  -0.790  1.00 82.44           C  
ATOM    325  CD1 TRP B  44     -19.586 -12.555  -1.680  1.00 82.44           C  
ATOM    326  CD2 TRP B  44     -17.622 -13.488  -1.147  1.00 82.44           C  
ATOM    327  CE2 TRP B  44     -17.433 -12.645  -2.264  1.00 82.44           C  
ATOM    328  CE3 TRP B  44     -16.522 -14.185  -0.630  1.00 82.44           C  
ATOM    329  NE1 TRP B  44     -18.646 -12.088  -2.569  1.00 82.44           N  
ATOM    330  CH2 TRP B  44     -15.128 -13.173  -2.347  1.00 82.44           C  
ATOM    331  CZ2 TRP B  44     -16.187 -12.479  -2.873  1.00 82.44           C  
ATOM    332  CZ3 TRP B  44     -15.282 -14.019  -1.237  1.00 82.44           C  
ATOM    333  N   GLU B  45     -22.004 -14.379   2.995  1.00 76.35           N  
ATOM    334  CA  GLU B  45     -22.744 -15.188   3.958  1.00 76.35           C  
ATOM    335  C   GLU B  45     -24.246 -15.123   3.694  1.00 76.35           C  
ATOM    336  CB  GLU B  45     -22.441 -14.734   5.388  1.00 76.35           C  
ATOM    337  O   GLU B  45     -25.004 -15.968   4.176  1.00 76.35           O  
ATOM    338  CG  GLU B  45     -21.152 -15.310   5.956  1.00 76.35           C  
ATOM    339  CD  GLU B  45     -20.872 -14.863   7.382  1.00 76.35           C  
ATOM    340  OE1 GLU B  45     -19.858 -15.304   7.969  1.00 76.35           O  
ATOM    341  OE2 GLU B  45     -21.674 -14.066   7.918  1.00 76.35           O  
ATOM    342  N   ILE B  46     -24.953 -14.275   3.063  1.00 56.78           N  
ATOM    343  CA  ILE B  46     -26.401 -14.233   2.891  1.00 56.78           C  
ATOM    344  C   ILE B  46     -26.858 -15.432   2.064  1.00 56.78           C  
ATOM    345  CB  ILE B  46     -26.852 -12.915   2.221  1.00 56.78           C  
ATOM    346  O   ILE B  46     -26.465 -15.580   0.905  1.00 56.78           O  
ATOM    347  CG1 ILE B  46     -26.332 -11.709   3.011  1.00 56.78           C  
ATOM    348  CG2 ILE B  46     -28.377 -12.870   2.091  1.00 56.78           C  
ATOM    349  CD1 ILE B  46     -26.589 -10.369   2.335  1.00 56.78           C  
ATOM    350  N   PRO B  47     -27.304 -16.592   2.860  1.00 52.17           N  
ATOM    351  CA  PRO B  47     -27.668 -17.864   2.233  1.00 52.17           C  
ATOM    352  C   PRO B  47     -28.715 -17.702   1.133  1.00 52.17           C  
ATOM    353  CB  PRO B  47     -28.224 -18.686   3.399  1.00 52.17           C  
ATOM    354  O   PRO B  47     -29.140 -18.690   0.529  1.00 52.17           O  
ATOM    355  CG  PRO B  47     -28.084 -17.798   4.593  1.00 52.17           C  
ATOM    356  CD  PRO B  47     -27.572 -16.462   4.136  1.00 52.17           C  
ATOM    357  N   GLY B  48     -29.791 -16.712   1.447  1.00 47.44           N  
ATOM    358  CA  GLY B  48     -31.093 -16.908   0.829  1.00 47.44           C  
ATOM    359  C   GLY B  48     -31.006 -17.431  -0.593  1.00 47.44           C  
ATOM    360  O   GLY B  48     -31.756 -18.330  -0.977  1.00 47.44           O  
ATOM    361  N   GLU B  49     -30.943 -16.688  -1.711  1.00 44.71           N  
ATOM    362  CA  GLU B  49     -31.219 -17.213  -3.045  1.00 44.71           C  
ATOM    363  C   GLU B  49     -30.217 -18.300  -3.428  1.00 44.71           C  
ATOM    364  CB  GLU B  49     -31.195 -16.087  -4.082  1.00 44.71           C  
ATOM    365  O   GLU B  49     -29.012 -18.138  -3.230  1.00 44.71           O  
ATOM    366  CG  GLU B  49     -32.563 -15.484  -4.365  1.00 44.71           C  
ATOM    367  CD  GLU B  49     -32.507 -14.273  -5.283  1.00 44.71           C  
ATOM    368  OE1 GLU B  49     -33.560 -13.639  -5.517  1.00 44.71           O  
ATOM    369  OE2 GLU B  49     -31.400 -13.958  -5.774  1.00 44.71           O  
ATOM    370  N   SER B  50     -30.644 -19.678  -3.280  1.00 44.31           N  
ATOM    371  CA  SER B  50     -30.023 -20.803  -3.970  1.00 44.31           C  
ATOM    372  C   SER B  50     -29.320 -20.350  -5.245  1.00 44.31           C  
ATOM    373  CB  SER B  50     -31.067 -21.870  -4.305  1.00 44.31           C  
ATOM    374  O   SER B  50     -29.049 -21.161  -6.133  1.00 44.31           O  
ATOM    375  OG  SER B  50     -31.975 -21.394  -5.283  1.00 44.31           O  
ATOM    376  N   GLN B  51     -29.690 -19.142  -5.766  1.00 43.25           N  
ATOM    377  CA  GLN B  51     -29.071 -18.994  -7.079  1.00 43.25           C  
ATOM    378  C   GLN B  51     -27.570 -19.261  -7.014  1.00 43.25           C  
ATOM    379  CB  GLN B  51     -29.332 -17.596  -7.642  1.00 43.25           C  
ATOM    380  O   GLN B  51     -26.913 -18.903  -6.034  1.00 43.25           O  
ATOM    381  CG  GLN B  51     -30.564 -17.510  -8.532  1.00 43.25           C  
ATOM    382  CD  GLN B  51     -30.710 -16.158  -9.204  1.00 43.25           C  
ATOM    383  NE2 GLN B  51     -31.937 -15.811  -9.577  1.00 43.25           N  
ATOM    384  OE1 GLN B  51     -29.728 -15.432  -9.387  1.00 43.25           O  
ATOM    385  N   ASN B  52     -27.023 -20.366  -7.405  1.00 47.00           N  
ATOM    386  CA  ASN B  52     -25.652 -20.357  -7.904  1.00 47.00           C  
ATOM    387  C   ASN B  52     -25.161 -18.937  -8.170  1.00 47.00           C  
ATOM    388  CB  ASN B  52     -25.536 -21.205  -9.172  1.00 47.00           C  
ATOM    389  O   ASN B  52     -24.902 -18.570  -9.317  1.00 47.00           O  
ATOM    390  CG  ASN B  52     -25.066 -22.618  -8.889  1.00 47.00           C  
ATOM    391  ND2 ASN B  52     -25.134 -23.479  -9.898  1.00 47.00           N  
ATOM    392  OD1 ASN B  52     -24.646 -22.934  -7.773  1.00 47.00           O  
ATOM    393  N   TRP B  53     -25.727 -17.917  -7.422  1.00 53.15           N  
ATOM    394  CA  TRP B  53     -25.127 -16.664  -7.869  1.00 53.15           C  
ATOM    395  C   TRP B  53     -23.612 -16.694  -7.697  1.00 53.15           C  
ATOM    396  CB  TRP B  53     -25.718 -15.481  -7.097  1.00 53.15           C  
ATOM    397  O   TRP B  53     -23.108 -17.091  -6.645  1.00 53.15           O  
ATOM    398  CG  TRP B  53     -27.159 -15.209  -7.408  1.00 53.15           C  
ATOM    399  CD1 TRP B  53     -28.199 -16.094  -7.332  1.00 53.15           C  
ATOM    400  CD2 TRP B  53     -27.719 -13.968  -7.848  1.00 53.15           C  
ATOM    401  CE2 TRP B  53     -29.106 -14.173  -8.020  1.00 53.15           C  
ATOM    402  CE3 TRP B  53     -27.182 -12.701  -8.113  1.00 53.15           C  
ATOM    403  NE1 TRP B  53     -29.373 -15.477  -7.699  1.00 53.15           N  
ATOM    404  CH2 TRP B  53     -29.412 -11.926  -8.699  1.00 53.15           C  
ATOM    405  CZ2 TRP B  53     -29.963 -13.156  -8.446  1.00 53.15           C  
ATOM    406  CZ3 TRP B  53     -28.037 -11.691  -8.537  1.00 53.15           C  
ATOM    407  N   GLY B  54     -22.868 -17.183  -8.775  1.00 70.81           N  
ATOM    408  CA  GLY B  54     -21.426 -17.060  -8.915  1.00 70.81           C  
ATOM    409  C   GLY B  54     -20.859 -15.846  -8.203  1.00 70.81           C  
ATOM    410  O   GLY B  54     -21.445 -14.762  -8.250  1.00 70.81           O  
ATOM    411  N   TYR B  55     -20.303 -15.922  -6.917  1.00 86.87           N  
ATOM    412  CA  TYR B  55     -19.575 -14.839  -6.265  1.00 86.87           C  
ATOM    413  C   TYR B  55     -18.854 -13.972  -7.289  1.00 86.87           C  
ATOM    414  CB  TYR B  55     -18.569 -15.400  -5.255  1.00 86.87           C  
ATOM    415  O   TYR B  55     -18.209 -14.488  -8.205  1.00 86.87           O  
ATOM    416  CG  TYR B  55     -19.199 -16.255  -4.182  1.00 86.87           C  
ATOM    417  CD1 TYR B  55     -19.800 -15.676  -3.066  1.00 86.87           C  
ATOM    418  CD2 TYR B  55     -19.194 -17.642  -4.281  1.00 86.87           C  
ATOM    419  CE1 TYR B  55     -20.379 -16.460  -2.074  1.00 86.87           C  
ATOM    420  CE2 TYR B  55     -19.770 -18.436  -3.295  1.00 86.87           C  
ATOM    421  OH  TYR B  55     -20.932 -18.618  -1.218  1.00 86.87           O  
ATOM    422  CZ  TYR B  55     -20.360 -17.837  -2.197  1.00 86.87           C  
ATOM    423  N   THR B  56     -19.194 -12.699  -7.201  1.00 93.14           N  
ATOM    424  CA  THR B  56     -18.510 -11.779  -8.103  1.00 93.14           C  
ATOM    425  C   THR B  56     -17.780 -10.694  -7.318  1.00 93.14           C  
ATOM    426  CB  THR B  56     -19.497 -11.128  -9.089  1.00 93.14           C  
ATOM    427  O   THR B  56     -18.080 -10.460  -6.145  1.00 93.14           O  
ATOM    428  CG2 THR B  56     -20.201 -12.180  -9.940  1.00 93.14           C  
ATOM    429  OG1 THR B  56     -20.480 -10.388  -8.354  1.00 93.14           O  
ATOM    430  N   CYS B  57     -16.864 -10.107  -7.902  1.00 95.71           N  
ATOM    431  CA  CYS B  57     -16.129  -8.997  -7.304  1.00 95.71           C  
ATOM    432  C   CYS B  57     -17.026  -7.776  -7.137  1.00 95.71           C  
ATOM    433  CB  CYS B  57     -14.915  -8.636  -8.159  1.00 95.71           C  
ATOM    434  O   CYS B  57     -17.690  -7.354  -8.085  1.00 95.71           O  
ATOM    435  SG  CYS B  57     -14.050  -7.151  -7.604  1.00 95.71           S  
ATOM    436  N   PRO B  58     -17.056  -7.194  -6.008  1.00 94.97           N  
ATOM    437  CA  PRO B  58     -17.884  -6.013  -5.753  1.00 94.97           C  
ATOM    438  C   PRO B  58     -17.474  -4.810  -6.599  1.00 94.97           C  
ATOM    439  CB  PRO B  58     -17.656  -5.737  -4.265  1.00 94.97           C  
ATOM    440  O   PRO B  58     -18.243  -3.854  -6.733  1.00 94.97           O  
ATOM    441  CG  PRO B  58     -17.244  -7.054  -3.691  1.00 94.97           C  
ATOM    442  CD  PRO B  58     -16.437  -7.792  -4.720  1.00 94.97           C  
ATOM    443  N   LEU B  59     -16.358  -4.931  -7.198  1.00 94.85           N  
ATOM    444  CA  LEU B  59     -15.854  -3.781  -7.942  1.00 94.85           C  
ATOM    445  C   LEU B  59     -15.956  -4.018  -9.444  1.00 94.85           C  
ATOM    446  CB  LEU B  59     -14.401  -3.489  -7.557  1.00 94.85           C  
ATOM    447  O   LEU B  59     -16.591  -3.239 -10.158  1.00 94.85           O  
ATOM    448  CG  LEU B  59     -14.184  -2.769  -6.225  1.00 94.85           C  
ATOM    449  CD1 LEU B  59     -12.693  -2.598  -5.953  1.00 94.85           C  
ATOM    450  CD2 LEU B  59     -14.891  -1.418  -6.226  1.00 94.85           C  
ATOM    451  N   CYS B  60     -15.509  -5.139  -9.946  1.00 96.04           N  
ATOM    452  CA  CYS B  60     -15.416  -5.338 -11.388  1.00 96.04           C  
ATOM    453  C   CYS B  60     -16.405  -6.398 -11.857  1.00 96.04           C  
ATOM    454  CB  CYS B  60     -13.996  -5.742 -11.783  1.00 96.04           C  
ATOM    455  O   CYS B  60     -16.539  -6.640 -13.058  1.00 96.04           O  
ATOM    456  SG  CYS B  60     -13.542  -7.411 -11.262  1.00 96.04           S  
ATOM    457  N   ARG B  61     -17.011  -7.180 -10.962  1.00 94.71           N  
ATOM    458  CA  ARG B  61     -18.075  -8.147 -11.212  1.00 94.71           C  
ATOM    459  C   ARG B  61     -17.517  -9.432 -11.814  1.00 94.71           C  
ATOM    460  CB  ARG B  61     -19.136  -7.552 -12.139  1.00 94.71           C  
ATOM    461  O   ARG B  61     -18.273 -10.277 -12.297  1.00 94.71           O  
ATOM    462  CG  ARG B  61     -19.877  -6.364 -11.545  1.00 94.71           C  
ATOM    463  CD  ARG B  61     -20.963  -5.851 -12.481  1.00 94.71           C  
ATOM    464  NE  ARG B  61     -21.596  -4.643 -11.961  1.00 94.71           N  
ATOM    465  NH1 ARG B  61     -21.390  -3.442 -13.924  1.00 94.71           N  
ATOM    466  NH2 ARG B  61     -22.372  -2.485 -12.086  1.00 94.71           N  
ATOM    467  CZ  ARG B  61     -21.784  -3.526 -12.658  1.00 94.71           C  
ATOM    468  N   ALA B  62     -16.234  -9.535 -11.898  1.00 94.79           N  
ATOM    469  CA  ALA B  62     -15.646 -10.798 -12.336  1.00 94.79           C  
ATOM    470  C   ALA B  62     -16.019 -11.935 -11.388  1.00 94.79           C  
ATOM    471  CB  ALA B  62     -14.128 -10.672 -12.438  1.00 94.79           C  
ATOM    472  O   ALA B  62     -16.165 -11.723 -10.182  1.00 94.79           O  
ATOM    473  N   PRO B  63     -16.136 -13.084 -11.963  1.00 93.55           N  
ATOM    474  CA  PRO B  63     -16.440 -14.229 -11.102  1.00 93.55           C  
ATOM    475  C   PRO B  63     -15.339 -14.508 -10.081  1.00 93.55           C  
ATOM    476  CB  PRO B  63     -16.574 -15.389 -12.091  1.00 93.55           C  
ATOM    477  O   PRO B  63     -14.154 -14.370 -10.393  1.00 93.55           O  
ATOM    478  CG  PRO B  63     -15.833 -14.940 -13.309  1.00 93.55           C  
ATOM    479  CD  PRO B  63     -15.848 -13.439 -13.350  1.00 93.55           C  
ATOM    480  N   VAL B  64     -15.769 -14.894  -8.887  1.00 93.17           N  
ATOM    481  CA  VAL B  64     -14.835 -15.162  -7.798  1.00 93.17           C  
ATOM    482  C   VAL B  64     -15.137 -16.527  -7.183  1.00 93.17           C  
ATOM    483  CB  VAL B  64     -14.897 -14.063  -6.714  1.00 93.17           C  
ATOM    484  O   VAL B  64     -16.301 -16.902  -7.030  1.00 93.17           O  
ATOM    485  CG1 VAL B  64     -14.014 -14.430  -5.522  1.00 93.17           C  
ATOM    486  CG2 VAL B  64     -14.480 -12.714  -7.297  1.00 93.17           C  
ATOM    487  N   GLN B  65     -14.095 -17.234  -6.961  1.00 89.96           N  
ATOM    488  CA  GLN B  65     -14.220 -18.451  -6.166  1.00 89.96           C  
ATOM    489  C   GLN B  65     -13.758 -18.220  -4.730  1.00 89.96           C  
ATOM    490  CB  GLN B  65     -13.420 -19.590  -6.799  1.00 89.96           C  
ATOM    491  O   GLN B  65     -12.578 -17.960  -4.486  1.00 89.96           O  
ATOM    492  CG  GLN B  65     -13.928 -20.012  -8.171  1.00 89.96           C  
ATOM    493  CD  GLN B  65     -13.102 -21.126  -8.786  1.00 89.96           C  
ATOM    494  NE2 GLN B  65     -12.010 -20.759  -9.447  1.00 89.96           N  
ATOM    495  OE1 GLN B  65     -13.443 -22.307  -8.667  1.00 89.96           O  
ATOM    496  N   PRO B  66     -14.620 -18.293  -3.761  1.00 88.69           N  
ATOM    497  CA  PRO B  66     -14.297 -18.016  -2.360  1.00 88.69           C  
ATOM    498  C   PRO B  66     -13.098 -18.819  -1.861  1.00 88.69           C  
ATOM    499  CB  PRO B  66     -15.572 -18.421  -1.617  1.00 88.69           C  
ATOM    500  O   PRO B  66     -12.339 -18.340  -1.014  1.00 88.69           O  
ATOM    501  CG  PRO B  66     -16.680 -18.151  -2.584  1.00 88.69           C  
ATOM    502  CD  PRO B  66     -16.203 -18.500  -3.964  1.00 88.69           C  
ATOM    503  N   ARG B  67     -12.867 -19.974  -2.385  1.00 88.55           N  
ATOM    504  CA  ARG B  67     -11.756 -20.823  -1.968  1.00 88.55           C  
ATOM    505  C   ARG B  67     -10.418 -20.215  -2.375  1.00 88.55           C  
ATOM    506  CB  ARG B  67     -11.898 -22.225  -2.565  1.00 88.55           C  
ATOM    507  O   ARG B  67      -9.368 -20.621  -1.875  1.00 88.55           O  
ATOM    508  CG  ARG B  67     -11.729 -22.271  -4.076  1.00 88.55           C  
ATOM    509  CD  ARG B  67     -11.866 -23.688  -4.616  1.00 88.55           C  
ATOM    510  NE  ARG B  67     -11.394 -23.787  -5.994  1.00 88.55           N  
ATOM    511  NH1 ARG B  67     -13.397 -23.140  -6.945  1.00 88.55           N  
ATOM    512  NH2 ARG B  67     -11.602 -23.648  -8.277  1.00 88.55           N  
ATOM    513  CZ  ARG B  67     -12.132 -23.525  -7.069  1.00 88.55           C  
ATOM    514  N   ASN B  68     -10.511 -19.261  -3.254  1.00 92.06           N  
ATOM    515  CA  ASN B  68      -9.282 -18.673  -3.777  1.00 92.06           C  
ATOM    516  C   ASN B  68      -8.921 -17.384  -3.045  1.00 92.06           C  
ATOM    517  CB  ASN B  68      -9.408 -18.413  -5.280  1.00 92.06           C  
ATOM    518  O   ASN B  68      -7.985 -16.684  -3.436  1.00 92.06           O  
ATOM    519  CG  ASN B  68      -9.463 -19.693  -6.091  1.00 92.06           C  
ATOM    520  ND2 ASN B  68      -9.902 -19.585  -7.339  1.00 92.06           N  
ATOM    521  OD1 ASN B  68      -9.115 -20.770  -5.599  1.00 92.06           O  
ATOM    522  N   LEU B  69      -9.558 -17.085  -1.995  1.00 95.03           N  
ATOM    523  CA  LEU B  69      -9.245 -15.901  -1.202  1.00 95.03           C  
ATOM    524  C   LEU B  69      -7.845 -16.001  -0.606  1.00 95.03           C  
ATOM    525  CB  LEU B  69     -10.276 -15.717  -0.085  1.00 95.03           C  
ATOM    526  O   LEU B  69      -7.441 -17.067  -0.134  1.00 95.03           O  
ATOM    527  CG  LEU B  69     -11.671 -15.263  -0.518  1.00 95.03           C  
ATOM    528  CD1 LEU B  69     -12.607 -15.204   0.684  1.00 95.03           C  
ATOM    529  CD2 LEU B  69     -11.601 -13.909  -1.215  1.00 95.03           C  
ATOM    530  N   ARG B  70      -7.134 -14.868  -0.709  1.00 96.58           N  
ATOM    531  CA  ARG B  70      -5.787 -14.826  -0.150  1.00 96.58           C  
ATOM    532  C   ARG B  70      -5.582 -13.570   0.690  1.00 96.58           C  
ATOM    533  CB  ARG B  70      -4.739 -14.888  -1.263  1.00 96.58           C  
ATOM    534  O   ARG B  70      -6.093 -12.500   0.352  1.00 96.58           O  
ATOM    535  CG  ARG B  70      -4.850 -16.123  -2.144  1.00 96.58           C  
ATOM    536  CD  ARG B  70      -3.924 -16.039  -3.350  1.00 96.58           C  
ATOM    537  NE  ARG B  70      -4.145 -17.147  -4.276  1.00 96.58           N  
ATOM    538  NH1 ARG B  70      -2.767 -16.309  -5.931  1.00 96.58           N  
ATOM    539  NH2 ARG B  70      -3.859 -18.300  -6.241  1.00 96.58           N  
ATOM    540  CZ  ARG B  70      -3.590 -17.249  -5.481  1.00 96.58           C  
ATOM    541  N   PRO B  71      -4.855 -13.729   1.700  1.00 97.71           N  
ATOM    542  CA  PRO B  71      -4.490 -12.523   2.447  1.00 97.71           C  
ATOM    543  C   PRO B  71      -3.554 -11.605   1.664  1.00 97.71           C  
ATOM    544  CB  PRO B  71      -3.794 -13.078   3.693  1.00 97.71           C  
ATOM    545  O   PRO B  71      -2.807 -12.070   0.799  1.00 97.71           O  
ATOM    546  CG  PRO B  71      -3.340 -14.447   3.300  1.00 97.71           C  
ATOM    547  CD  PRO B  71      -4.255 -14.963   2.226  1.00 97.71           C  
ATOM    548  N   ASN B  72      -3.730 -10.363   1.837  1.00 98.01           N  
ATOM    549  CA  ASN B  72      -2.816  -9.365   1.290  1.00 98.01           C  
ATOM    550  C   ASN B  72      -1.969  -8.721   2.384  1.00 98.01           C  
ATOM    551  CB  ASN B  72      -3.589  -8.294   0.518  1.00 98.01           C  
ATOM    552  O   ASN B  72      -2.242  -7.596   2.805  1.00 98.01           O  
ATOM    553  CG  ASN B  72      -2.699  -7.474  -0.394  1.00 98.01           C  
ATOM    554  ND2 ASN B  72      -3.275  -6.947  -1.468  1.00 98.01           N  
ATOM    555  OD1 ASN B  72      -1.503  -7.316  -0.135  1.00 98.01           O  
ATOM    556  N   TRP B  73      -0.906  -9.385   2.715  1.00 95.45           N  
ATOM    557  CA  TRP B  73      -0.080  -9.033   3.866  1.00 95.45           C  
ATOM    558  C   TRP B  73       0.595  -7.681   3.658  1.00 95.45           C  
ATOM    559  CB  TRP B  73       0.977 -10.112   4.119  1.00 95.45           C  
ATOM    560  O   TRP B  73       0.690  -6.879   4.590  1.00 95.45           O  
ATOM    561  CG  TRP B  73       0.406 -11.470   4.399  1.00 95.45           C  
ATOM    562  CD1 TRP B  73       0.458 -12.568   3.587  1.00 95.45           C  
ATOM    563  CD2 TRP B  73      -0.308 -11.871   5.572  1.00 95.45           C  
ATOM    564  CE2 TRP B  73      -0.660 -13.229   5.403  1.00 95.45           C  
ATOM    565  CE3 TRP B  73      -0.685 -11.214   6.751  1.00 95.45           C  
ATOM    566  NE1 TRP B  73      -0.181 -13.630   4.185  1.00 95.45           N  
ATOM    567  CH2 TRP B  73      -1.727 -13.275   7.515  1.00 95.45           C  
ATOM    568  CZ2 TRP B  73      -1.371 -13.942   6.371  1.00 95.45           C  
ATOM    569  CZ3 TRP B  73      -1.392 -11.925   7.713  1.00 95.45           C  
ATOM    570  N   GLN B  74       1.013  -7.496   2.470  1.00 95.73           N  
ATOM    571  CA  GLN B  74       1.723  -6.251   2.198  1.00 95.73           C  
ATOM    572  C   GLN B  74       0.797  -5.046   2.343  1.00 95.73           C  
ATOM    573  CB  GLN B  74       2.334  -6.276   0.796  1.00 95.73           C  
ATOM    574  O   GLN B  74       1.174  -4.036   2.940  1.00 95.73           O  
ATOM    575  CG  GLN B  74       3.593  -7.126   0.690  1.00 95.73           C  
ATOM    576  CD  GLN B  74       4.060  -7.308  -0.742  1.00 95.73           C  
ATOM    577  NE2 GLN B  74       5.107  -6.583  -1.121  1.00 95.73           N  
ATOM    578  OE1 GLN B  74       3.485  -8.095  -1.501  1.00 95.73           O  
ATOM    579  N   LEU B  75      -0.388  -5.155   1.837  1.00 96.86           N  
ATOM    580  CA  LEU B  75      -1.356  -4.077   2.006  1.00 96.86           C  
ATOM    581  C   LEU B  75      -1.667  -3.851   3.482  1.00 96.86           C  
ATOM    582  CB  LEU B  75      -2.646  -4.391   1.243  1.00 96.86           C  
ATOM    583  O   LEU B  75      -1.817  -2.709   3.921  1.00 96.86           O  
ATOM    584  CG  LEU B  75      -3.511  -3.191   0.851  1.00 96.86           C  
ATOM    585  CD1 LEU B  75      -2.674  -2.156   0.106  1.00 96.86           C  
ATOM    586  CD2 LEU B  75      -4.695  -3.641   0.002  1.00 96.86           C  
ATOM    587  N   ALA B  76      -1.730  -4.940   4.174  1.00 95.99           N  
ATOM    588  CA  ALA B  76      -1.972  -4.829   5.611  1.00 95.99           C  
ATOM    589  C   ALA B  76      -0.865  -4.031   6.293  1.00 95.99           C  
ATOM    590  CB  ALA B  76      -2.089  -6.215   6.239  1.00 95.99           C  
ATOM    591  O   ALA B  76      -1.139  -3.174   7.137  1.00 95.99           O  
ATOM    592  N   ASN B  77       0.354  -4.298   5.939  1.00 94.63           N  
ATOM    593  CA  ASN B  77       1.498  -3.587   6.502  1.00 94.63           C  
ATOM    594  C   ASN B  77       1.490  -2.113   6.108  1.00 94.63           C  
ATOM    595  CB  ASN B  77       2.808  -4.246   6.065  1.00 94.63           C  
ATOM    596  O   ASN B  77       1.791  -1.245   6.929  1.00 94.63           O  
ATOM    597  CG  ASN B  77       3.002  -5.620   6.676  1.00 94.63           C  
ATOM    598  ND2 ASN B  77       3.805  -6.452   6.022  1.00 94.63           N  
ATOM    599  OD1 ASN B  77       2.435  -5.932   7.726  1.00 94.63           O  
ATOM    600  N   VAL B  78       1.137  -1.861   4.872  1.00 95.50           N  
ATOM    601  CA  VAL B  78       1.052  -0.489   4.384  1.00 95.50           C  
ATOM    602  C   VAL B  78       0.001   0.279   5.182  1.00 95.50           C  
ATOM    603  CB  VAL B  78       0.716  -0.443   2.877  1.00 95.50           C  
ATOM    604  O   VAL B  78       0.240   1.412   5.605  1.00 95.50           O  
ATOM    605  CG1 VAL B  78       0.383   0.983   2.441  1.00 95.50           C  
ATOM    606  CG2 VAL B  78       1.876  -1.000   2.054  1.00 95.50           C  
ATOM    607  N   VAL B  79      -1.154  -0.320   5.431  1.00 94.39           N  
ATOM    608  CA  VAL B  79      -2.252   0.302   6.163  1.00 94.39           C  
ATOM    609  C   VAL B  79      -1.774   0.726   7.550  1.00 94.39           C  
ATOM    610  CB  VAL B  79      -3.463  -0.650   6.285  1.00 94.39           C  
ATOM    611  O   VAL B  79      -2.041   1.847   7.989  1.00 94.39           O  
ATOM    612  CG1 VAL B  79      -4.464  -0.122   7.311  1.00 94.39           C  
ATOM    613  CG2 VAL B  79      -4.135  -0.835   4.925  1.00 94.39           C  
ATOM    614  N   GLU B  80      -1.058  -0.115   8.173  1.00 89.85           N  
ATOM    615  CA  GLU B  80      -0.562   0.175   9.515  1.00 89.85           C  
ATOM    616  C   GLU B  80       0.331   1.412   9.518  1.00 89.85           C  
ATOM    617  CB  GLU B  80       0.202  -1.027  10.077  1.00 89.85           C  
ATOM    618  O   GLU B  80       0.182   2.291  10.369  1.00 89.85           O  
ATOM    619  CG  GLU B  80      -0.682  -2.223  10.399  1.00 89.85           C  
ATOM    620  CD  GLU B  80       0.088  -3.402  10.971  1.00 89.85           C  
ATOM    621  OE1 GLU B  80      -0.548  -4.357  11.472  1.00 89.85           O  
ATOM    622  OE2 GLU B  80       1.338  -3.370  10.919  1.00 89.85           O  
ATOM    623  N   LYS B  81       1.166   1.501   8.594  1.00 89.53           N  
ATOM    624  CA  LYS B  81       2.132   2.594   8.533  1.00 89.53           C  
ATOM    625  C   LYS B  81       1.475   3.882   8.046  1.00 89.53           C  
ATOM    626  CB  LYS B  81       3.303   2.226   7.620  1.00 89.53           C  
ATOM    627  O   LYS B  81       1.787   4.969   8.537  1.00 89.53           O  
ATOM    628  CG  LYS B  81       4.198   1.127   8.174  1.00 89.53           C  
ATOM    629  CD  LYS B  81       5.152   0.595   7.113  1.00 89.53           C  
ATOM    630  CE  LYS B  81       6.039  -0.515   7.662  1.00 89.53           C  
ATOM    631  NZ  LYS B  81       6.294  -1.576   6.643  1.00 89.53           N  
ATOM    632  N   VAL B  82       0.544   3.795   7.131  1.00 90.44           N  
ATOM    633  CA  VAL B  82      -0.161   4.963   6.614  1.00 90.44           C  
ATOM    634  C   VAL B  82      -1.026   5.574   7.715  1.00 90.44           C  
ATOM    635  CB  VAL B  82      -1.032   4.605   5.389  1.00 90.44           C  
ATOM    636  O   VAL B  82      -1.165   6.796   7.798  1.00 90.44           O  
ATOM    637  CG1 VAL B  82      -1.964   5.761   5.032  1.00 90.44           C  
ATOM    638  CG2 VAL B  82      -0.149   4.238   4.197  1.00 90.44           C  
ATOM    639  N   ARG B  83      -1.582   4.751   8.577  1.00 85.67           N  
ATOM    640  CA  ARG B  83      -2.358   5.240   9.712  1.00 85.67           C  
ATOM    641  C   ARG B  83      -1.507   6.126  10.615  1.00 85.67           C  
ATOM    642  CB  ARG B  83      -2.932   4.071  10.514  1.00 85.67           C  
ATOM    643  O   ARG B  83      -1.957   7.185  11.057  1.00 85.67           O  
ATOM    644  CG  ARG B  83      -4.087   3.359   9.827  1.00 85.67           C  
ATOM    645  CD  ARG B  83      -4.678   2.265  10.704  1.00 85.67           C  
ATOM    646  NE  ARG B  83      -5.751   1.548  10.022  1.00 85.67           N  
ATOM    647  NH1 ARG B  83      -7.462   2.658  11.106  1.00 85.67           N  
ATOM    648  NH2 ARG B  83      -7.942   1.042   9.552  1.00 85.67           N  
ATOM    649  CZ  ARG B  83      -7.049   1.751  10.228  1.00 85.67           C  
ATOM    650  N   LEU B  84      -0.306   5.701  10.770  1.00 83.41           N  
ATOM    651  CA  LEU B  84       0.618   6.465  11.600  1.00 83.41           C  
ATOM    652  C   LEU B  84       1.014   7.769  10.915  1.00 83.41           C  
ATOM    653  CB  LEU B  84       1.869   5.638  11.911  1.00 83.41           C  
ATOM    654  O   LEU B  84       1.085   8.817  11.561  1.00 83.41           O  
ATOM    655  CG  LEU B  84       1.673   4.434  12.834  1.00 83.41           C  
ATOM    656  CD1 LEU B  84       2.937   3.581  12.868  1.00 83.41           C  
ATOM    657  CD2 LEU B  84       1.294   4.893  14.238  1.00 83.41           C  
ATOM    658  N   LEU B  85       1.285   7.645   9.695  1.00 84.14           N  
ATOM    659  CA  LEU B  85       1.665   8.823   8.924  1.00 84.14           C  
ATOM    660  C   LEU B  85       0.561   9.876   8.961  1.00 84.14           C  
ATOM    661  CB  LEU B  85       1.972   8.439   7.474  1.00 84.14           C  
ATOM    662  O   LEU B  85       0.841  11.070   9.086  1.00 84.14           O  
ATOM    663  CG  LEU B  85       2.495   9.558   6.573  1.00 84.14           C  
ATOM    664  CD1 LEU B  85       3.826  10.084   7.099  1.00 84.14           C  
ATOM    665  CD2 LEU B  85       2.639   9.065   5.137  1.00 84.14           C  
ATOM    666  N   ARG B  86      -0.672   9.466   8.843  1.00 80.80           N  
ATOM    667  CA  ARG B  86      -1.826  10.358   8.813  1.00 80.80           C  
ATOM    668  C   ARG B  86      -1.971  11.111  10.131  1.00 80.80           C  
ATOM    669  CB  ARG B  86      -3.106   9.573   8.515  1.00 80.80           C  
ATOM    670  O   ARG B  86      -2.477  12.235  10.157  1.00 80.80           O  
ATOM    671  CG  ARG B  86      -4.321  10.450   8.258  1.00 80.80           C  
ATOM    672  CD  ARG B  86      -5.572   9.620   8.007  1.00 80.80           C  
ATOM    673  NE  ARG B  86      -6.740  10.463   7.771  1.00 80.80           N  
ATOM    674  NH1 ARG B  86      -8.259   8.722   7.789  1.00 80.80           N  
ATOM    675  NH2 ARG B  86      -8.978  10.873   7.458  1.00 80.80           N  
ATOM    676  CZ  ARG B  86      -7.990  10.018   7.673  1.00 80.80           C  
ATOM    677  N   LEU B  87      -1.519  10.528  11.155  1.00 76.49           N  
ATOM    678  CA  LEU B  87      -1.641  11.121  12.482  1.00 76.49           C  
ATOM    679  C   LEU B  87      -0.552  12.162  12.715  1.00 76.49           C  
ATOM    680  CB  LEU B  87      -1.568  10.038  13.562  1.00 76.49           C  
ATOM    681  O   LEU B  87      -0.627  12.944  13.666  1.00 76.49           O  
ATOM    682  CG  LEU B  87      -2.716   9.028  13.589  1.00 76.49           C  
ATOM    683  CD1 LEU B  87      -2.401   7.893  14.557  1.00 76.49           C  
ATOM    684  CD2 LEU B  87      -4.024   9.715  13.969  1.00 76.49           C  
ATOM    685  N   HIS B  88       0.484  12.129  11.861  1.00 74.56           N  
ATOM    686  CA  HIS B  88       1.574  13.083  12.032  1.00 74.56           C  
ATOM    687  C   HIS B  88       1.108  14.507  11.747  1.00 74.56           C  
ATOM    688  CB  HIS B  88       2.749  12.723  11.122  1.00 74.56           C  
ATOM    689  O   HIS B  88       0.402  14.749  10.765  1.00 74.56           O  
ATOM    690  CG  HIS B  88       4.023  13.420  11.482  1.00 74.56           C  
ATOM    691  CD2 HIS B  88       5.089  13.005  12.206  1.00 74.56           C  
ATOM    692  ND1 HIS B  88       4.304  14.709  11.085  1.00 74.56           N  
ATOM    693  CE1 HIS B  88       5.492  15.057  11.550  1.00 74.56           C  
ATOM    694  NE2 HIS B  88       5.989  14.041  12.234  1.00 74.56           N  
ATOM    695  N   PRO B  89       1.406  15.357  12.681  1.00 64.94           N  
ATOM    696  CA  PRO B  89       1.031  16.753  12.446  1.00 64.94           C  
ATOM    697  C   PRO B  89       1.552  17.288  11.114  1.00 64.94           C  
ATOM    698  CB  PRO B  89       1.674  17.494  13.621  1.00 64.94           C  
ATOM    699  O   PRO B  89       2.723  17.091  10.781  1.00 64.94           O  
ATOM    700  CG  PRO B  89       1.933  16.435  14.644  1.00 64.94           C  
ATOM    701  CD  PRO B  89       2.072  15.116  13.941  1.00 64.94           C  
ATOM    702  N   GLY B  90       0.700  17.851  10.276  1.00 63.91           N  
ATOM    703  CA  GLY B  90       1.124  18.442   9.017  1.00 63.91           C  
ATOM    704  C   GLY B  90       1.006  17.489   7.842  1.00 63.91           C  
ATOM    705  O   GLY B  90       1.210  17.885   6.692  1.00 63.91           O  
ATOM    706  N   MET B  91       0.702  16.147   8.049  1.00 66.20           N  
ATOM    707  CA  MET B  91       0.739  15.180   6.956  1.00 66.20           C  
ATOM    708  C   MET B  91      -0.661  14.667   6.635  1.00 66.20           C  
ATOM    709  CB  MET B  91       1.658  14.008   7.304  1.00 66.20           C  
ATOM    710  O   MET B  91      -0.928  14.241   5.510  1.00 66.20           O  
ATOM    711  CG  MET B  91       3.125  14.391   7.416  1.00 66.20           C  
ATOM    712  SD  MET B  91       4.017  14.233   5.820  1.00 66.20           S  
ATOM    713  CE  MET B  91       4.823  15.856   5.742  1.00 66.20           C  
ATOM    714  N   GLY B  92      -1.736  14.788   7.527  1.00 59.89           N  
ATOM    715  CA  GLY B  92      -2.937  14.056   7.160  1.00 59.89           C  
ATOM    716  C   GLY B  92      -4.213  14.722   7.640  1.00 59.89           C  
ATOM    717  O   GLY B  92      -5.255  14.621   6.990  1.00 59.89           O  
ATOM    718  N   LEU B  93      -4.367  15.140   8.757  1.00 59.11           N  
ATOM    719  CA  LEU B  93      -5.667  15.610   9.225  1.00 59.11           C  
ATOM    720  C   LEU B  93      -5.906  17.056   8.804  1.00 59.11           C  
ATOM    721  CB  LEU B  93      -5.766  15.486  10.747  1.00 59.11           C  
ATOM    722  O   LEU B  93      -5.105  17.939   9.119  1.00 59.11           O  
ATOM    723  CG  LEU B  93      -5.881  14.066  11.306  1.00 59.11           C  
ATOM    724  CD1 LEU B  93      -5.573  14.058  12.800  1.00 59.11           C  
ATOM    725  CD2 LEU B  93      -7.270  13.497  11.038  1.00 59.11           C  
ATOM    726  N   LYS B  94      -6.612  17.201   7.526  1.00 57.88           N  
ATOM    727  CA  LYS B  94      -6.882  18.526   6.975  1.00 57.88           C  
ATOM    728  C   LYS B  94      -7.494  19.445   8.029  1.00 57.88           C  
ATOM    729  CB  LYS B  94      -7.812  18.424   5.765  1.00 57.88           C  
ATOM    730  O   LYS B  94      -7.218  20.646   8.048  1.00 57.88           O  
ATOM    731  CG  LYS B  94      -7.091  18.165   4.450  1.00 57.88           C  
ATOM    732  CD  LYS B  94      -8.048  18.225   3.267  1.00 57.88           C  
ATOM    733  CE  LYS B  94      -7.342  17.891   1.959  1.00 57.88           C  
ATOM    734  NZ  LYS B  94      -8.220  18.142   0.777  1.00 57.88           N  
ATOM    735  N   GLY B  95      -8.243  18.733   9.091  1.00 59.92           N  
ATOM    736  CA  GLY B  95      -8.958  19.464  10.126  1.00 59.92           C  
ATOM    737  C   GLY B  95      -8.971  18.745  11.462  1.00 59.92           C  
ATOM    738  O   GLY B  95      -8.556  17.588  11.554  1.00 59.92           O  
ATOM    739  N   ASP B  96      -9.170  19.599  12.468  1.00 69.97           N  
ATOM    740  CA  ASP B  96      -9.191  19.052  13.822  1.00 69.97           C  
ATOM    741  C   ASP B  96     -10.612  18.683  14.243  1.00 69.97           C  
ATOM    742  CB  ASP B  96      -8.592  20.051  14.813  1.00 69.97           C  
ATOM    743  O   ASP B  96     -10.866  18.414  15.419  1.00 69.97           O  
ATOM    744  CG  ASP B  96      -9.252  21.417  14.752  1.00 69.97           C  
ATOM    745  OD1 ASP B  96      -9.954  21.711  13.760  1.00 69.97           O  
ATOM    746  OD2 ASP B  96      -9.067  22.208  15.702  1.00 69.97           O  
ATOM    747  N   LEU B  97     -11.443  18.647  13.105  1.00 80.52           N  
ATOM    748  CA  LEU B  97     -12.820  18.349  13.483  1.00 80.52           C  
ATOM    749  C   LEU B  97     -13.290  17.047  12.843  1.00 80.52           C  
ATOM    750  CB  LEU B  97     -13.748  19.497  13.073  1.00 80.52           C  
ATOM    751  O   LEU B  97     -12.921  16.739  11.708  1.00 80.52           O  
ATOM    752  CG  LEU B  97     -13.492  20.848  13.743  1.00 80.52           C  
ATOM    753  CD1 LEU B  97     -14.395  21.918  13.140  1.00 80.52           C  
ATOM    754  CD2 LEU B  97     -13.706  20.747  15.249  1.00 80.52           C  
ATOM    755  N   CYS B  98     -14.008  16.222  13.547  1.00 84.54           N  
ATOM    756  CA  CYS B  98     -14.693  15.037  13.043  1.00 84.54           C  
ATOM    757  C   CYS B  98     -15.735  15.412  11.997  1.00 84.54           C  
ATOM    758  CB  CYS B  98     -15.358  14.275  14.189  1.00 84.54           C  
ATOM    759  O   CYS B  98     -16.641  16.201  12.272  1.00 84.54           O  
ATOM    760  SG  CYS B  98     -16.389  12.895  13.644  1.00 84.54           S  
ATOM    761  N   GLU B  99     -15.561  14.865  10.799  1.00 77.12           N  
ATOM    762  CA  GLU B  99     -16.474  15.190   9.708  1.00 77.12           C  
ATOM    763  C   GLU B  99     -17.904  14.771  10.040  1.00 77.12           C  
ATOM    764  CB  GLU B  99     -16.019  14.521   8.408  1.00 77.12           C  
ATOM    765  O   GLU B  99     -18.859  15.453   9.664  1.00 77.12           O  
ATOM    766  CG  GLU B  99     -14.751  15.121   7.819  1.00 77.12           C  
ATOM    767  CD  GLU B  99     -14.340  14.482   6.502  1.00 77.12           C  
ATOM    768  OE1 GLU B  99     -13.371  14.961   5.871  1.00 77.12           O  
ATOM    769  OE2 GLU B  99     -14.993  13.494   6.098  1.00 77.12           O  
ATOM    770  N   ARG B 100     -18.040  13.758  10.799  1.00 83.88           N  
ATOM    771  CA  ARG B 100     -19.340  13.182  11.126  1.00 83.88           C  
ATOM    772  C   ARG B 100     -20.014  13.958  12.253  1.00 83.88           C  
ATOM    773  CB  ARG B 100     -19.193  11.710  11.518  1.00 83.88           C  
ATOM    774  O   ARG B 100     -21.211  14.245  12.186  1.00 83.88           O  
ATOM    775  CG  ARG B 100     -20.518  10.986  11.697  1.00 83.88           C  
ATOM    776  CD  ARG B 100     -20.316   9.508  12.002  1.00 83.88           C  
ATOM    777  NE  ARG B 100     -20.153   8.723  10.782  1.00 83.88           N  
ATOM    778  NH1 ARG B 100     -19.653   6.749  11.871  1.00 83.88           N  
ATOM    779  NH2 ARG B 100     -19.718   6.814   9.581  1.00 83.88           N  
ATOM    780  CZ  ARG B 100     -19.842   7.431  10.747  1.00 83.88           C  
ATOM    781  N   HIS B 101     -19.355  14.354  13.262  1.00 90.49           N  
ATOM    782  CA  HIS B 101     -19.950  14.912  14.471  1.00 90.49           C  
ATOM    783  C   HIS B 101     -19.615  16.392  14.618  1.00 90.49           C  
ATOM    784  CB  HIS B 101     -19.477  14.141  15.705  1.00 90.49           C  
ATOM    785  O   HIS B 101     -20.213  17.089  15.440  1.00 90.49           O  
ATOM    786  CG  HIS B 101     -19.828  12.687  15.676  1.00 90.49           C  
ATOM    787  CD2 HIS B 101     -21.023  12.059  15.770  1.00 90.49           C  
ATOM    788  ND1 HIS B 101     -18.880  11.696  15.536  1.00 90.49           N  
ATOM    789  CE1 HIS B 101     -19.480  10.518  15.546  1.00 90.49           C  
ATOM    790  NE2 HIS B 101     -20.780  10.710  15.687  1.00 90.49           N  
ATOM    791  N   GLY B 102     -18.692  16.905  13.873  1.00 86.61           N  
ATOM    792  CA  GLY B 102     -18.291  18.300  13.961  1.00 86.61           C  
ATOM    793  C   GLY B 102     -17.535  18.624  15.236  1.00 86.61           C  
ATOM    794  O   GLY B 102     -17.468  19.785  15.646  1.00 86.61           O  
ATOM    795  N   GLU B 103     -17.101  17.624  15.920  1.00 89.66           N  
ATOM    796  CA  GLU B 103     -16.366  17.801  17.169  1.00 89.66           C  
ATOM    797  C   GLU B 103     -14.861  17.689  16.945  1.00 89.66           C  
ATOM    798  CB  GLU B 103     -16.820  16.775  18.211  1.00 89.66           C  
ATOM    799  O   GLU B 103     -14.417  17.102  15.956  1.00 89.66           O  
ATOM    800  CG  GLU B 103     -18.282  16.911  18.611  1.00 89.66           C  
ATOM    801  CD  GLU B 103     -18.722  15.878  19.637  1.00 89.66           C  
ATOM    802  OE1 GLU B 103     -19.921  15.852  19.996  1.00 89.66           O  
ATOM    803  OE2 GLU B 103     -17.860  15.090  20.086  1.00 89.66           O  
ATOM    804  N   LYS B 104     -14.114  18.208  17.871  1.00 86.39           N  
ATOM    805  CA  LYS B 104     -12.657  18.145  17.806  1.00 86.39           C  
ATOM    806  C   LYS B 104     -12.161  16.712  17.971  1.00 86.39           C  
ATOM    807  CB  LYS B 104     -12.032  19.043  18.875  1.00 86.39           C  
ATOM    808  O   LYS B 104     -12.706  15.949  18.772  1.00 86.39           O  
ATOM    809  CG  LYS B 104     -11.972  20.514  18.491  1.00 86.39           C  
ATOM    810  CD  LYS B 104     -11.186  21.326  19.512  1.00 86.39           C  
ATOM    811  CE  LYS B 104     -11.215  22.813  19.186  1.00 86.39           C  
ATOM    812  NZ  LYS B 104     -10.428  23.612  20.173  1.00 86.39           N  
ATOM    813  N   LEU B 105     -11.131  16.358  17.131  1.00 85.39           N  
ATOM    814  CA  LEU B 105     -10.509  15.042  17.228  1.00 85.39           C  
ATOM    815  C   LEU B 105      -9.527  14.989  18.393  1.00 85.39           C  
ATOM    816  CB  LEU B 105      -9.789  14.692  15.922  1.00 85.39           C  
ATOM    817  O   LEU B 105      -8.403  15.485  18.287  1.00 85.39           O  
ATOM    818  CG  LEU B 105     -10.657  14.628  14.665  1.00 85.39           C  
ATOM    819  CD1 LEU B 105      -9.785  14.452  13.427  1.00 85.39           C  
ATOM    820  CD2 LEU B 105     -11.675  13.497  14.774  1.00 85.39           C  
ATOM    821  N   LYS B 106      -9.979  14.414  19.504  1.00 85.80           N  
ATOM    822  CA  LYS B 106      -9.136  14.478  20.695  1.00 85.80           C  
ATOM    823  C   LYS B 106      -8.940  13.093  21.304  1.00 85.80           C  
ATOM    824  CB  LYS B 106      -9.742  15.425  21.731  1.00 85.80           C  
ATOM    825  O   LYS B 106      -8.222  12.940  22.295  1.00 85.80           O  
ATOM    826  CG  LYS B 106     -11.146  15.042  22.174  1.00 85.80           C  
ATOM    827  CD  LYS B 106     -11.716  16.051  23.162  1.00 85.80           C  
ATOM    828  CE  LYS B 106     -13.120  15.666  23.609  1.00 85.80           C  
ATOM    829  NZ  LYS B 106     -13.674  16.641  24.596  1.00 85.80           N  
ATOM    830  N   MET B 107      -9.589  12.126  20.664  1.00 88.80           N  
ATOM    831  CA  MET B 107      -9.483  10.773  21.202  1.00 88.80           C  
ATOM    832  C   MET B 107      -8.649   9.886  20.285  1.00 88.80           C  
ATOM    833  CB  MET B 107     -10.871  10.162  21.400  1.00 88.80           C  
ATOM    834  O   MET B 107      -8.591  10.117  19.076  1.00 88.80           O  
ATOM    835  CG  MET B 107     -11.817  11.037  22.208  1.00 88.80           C  
ATOM    836  SD  MET B 107     -11.220  11.324  23.919  1.00 88.80           S  
ATOM    837  CE  MET B 107     -11.476   9.673  24.627  1.00 88.80           C  
ATOM    838  N   PHE B 108      -7.968   8.865  20.937  1.00 86.54           N  
ATOM    839  CA  PHE B 108      -7.113   7.976  20.160  1.00 86.54           C  
ATOM    840  C   PHE B 108      -7.439   6.517  20.455  1.00 86.54           C  
ATOM    841  CB  PHE B 108      -5.636   8.254  20.454  1.00 86.54           C  
ATOM    842  O   PHE B 108      -7.520   6.116  21.618  1.00 86.54           O  
ATOM    843  CG  PHE B 108      -4.688   7.366  19.695  1.00 86.54           C  
ATOM    844  CD1 PHE B 108      -4.048   6.307  20.327  1.00 86.54           C  
ATOM    845  CD2 PHE B 108      -4.436   7.591  18.347  1.00 86.54           C  
ATOM    846  CE1 PHE B 108      -3.170   5.483  19.626  1.00 86.54           C  
ATOM    847  CE2 PHE B 108      -3.560   6.773  17.640  1.00 86.54           C  
ATOM    848  CZ  PHE B 108      -2.927   5.720  18.282  1.00 86.54           C  
ATOM    849  N   CYS B 109      -7.674   5.819  19.381  1.00 88.53           N  
ATOM    850  CA  CYS B 109      -7.870   4.377  19.480  1.00 88.53           C  
ATOM    851  C   CYS B 109      -6.564   3.631  19.233  1.00 88.53           C  
ATOM    852  CB  CYS B 109      -8.931   3.911  18.484  1.00 88.53           C  
ATOM    853  O   CYS B 109      -6.056   3.616  18.111  1.00 88.53           O  
ATOM    854  SG  CYS B 109      -9.234   2.130  18.523  1.00 88.53           S  
ATOM    855  N   LYS B 110      -6.091   2.876  20.210  1.00 82.70           N  
ATOM    856  CA  LYS B 110      -4.792   2.214  20.129  1.00 82.70           C  
ATOM    857  C   LYS B 110      -4.829   1.049  19.145  1.00 82.70           C  
ATOM    858  CB  LYS B 110      -4.353   1.721  21.508  1.00 82.70           C  
ATOM    859  O   LYS B 110      -3.886   0.847  18.377  1.00 82.70           O  
ATOM    860  CG  LYS B 110      -3.994   2.836  22.479  1.00 82.70           C  
ATOM    861  CD  LYS B 110      -3.469   2.283  23.797  1.00 82.70           C  
ATOM    862  CE  LYS B 110      -3.110   3.398  24.770  1.00 82.70           C  
ATOM    863  NZ  LYS B 110      -2.585   2.860  26.061  1.00 82.70           N  
ATOM    864  N   GLU B 111      -5.919   0.382  19.110  1.00 79.73           N  
ATOM    865  CA  GLU B 111      -6.044  -0.775  18.229  1.00 79.73           C  
ATOM    866  C   GLU B 111      -6.127  -0.348  16.766  1.00 79.73           C  
ATOM    867  CB  GLU B 111      -7.273  -1.607  18.604  1.00 79.73           C  
ATOM    868  O   GLU B 111      -5.477  -0.942  15.903  1.00 79.73           O  
ATOM    869  CG  GLU B 111      -7.126  -2.365  19.915  1.00 79.73           C  
ATOM    870  CD  GLU B 111      -7.513  -1.539  21.132  1.00 79.73           C  
ATOM    871  OE1 GLU B 111      -7.637  -2.111  22.239  1.00 79.73           O  
ATOM    872  OE2 GLU B 111      -7.695  -0.311  20.977  1.00 79.73           O  
ATOM    873  N   ASP B 112      -6.825   0.692  16.518  1.00 79.31           N  
ATOM    874  CA  ASP B 112      -7.049   1.136  15.146  1.00 79.31           C  
ATOM    875  C   ASP B 112      -6.058   2.230  14.754  1.00 79.31           C  
ATOM    876  CB  ASP B 112      -8.483   1.640  14.972  1.00 79.31           C  
ATOM    877  O   ASP B 112      -5.972   2.606  13.583  1.00 79.31           O  
ATOM    878  CG  ASP B 112      -9.520   0.540  15.119  1.00 79.31           C  
ATOM    879  OD1 ASP B 112      -9.209  -0.634  14.822  1.00 79.31           O  
ATOM    880  OD2 ASP B 112     -10.658   0.850  15.532  1.00 79.31           O  
ATOM    881  N   VAL B 113      -5.254   2.667  15.648  1.00 78.66           N  
ATOM    882  CA  VAL B 113      -4.341   3.783  15.424  1.00 78.66           C  
ATOM    883  C   VAL B 113      -5.065   4.902  14.680  1.00 78.66           C  
ATOM    884  CB  VAL B 113      -3.088   3.341  14.635  1.00 78.66           C  
ATOM    885  O   VAL B 113      -4.597   5.367  13.638  1.00 78.66           O  
ATOM    886  CG1 VAL B 113      -2.037   4.450  14.625  1.00 78.66           C  
ATOM    887  CG2 VAL B 113      -2.509   2.058  15.227  1.00 78.66           C  
ATOM    888  N   LEU B 114      -6.102   5.356  15.365  1.00 81.83           N  
ATOM    889  CA  LEU B 114      -6.983   6.348  14.758  1.00 81.83           C  
ATOM    890  C   LEU B 114      -7.367   7.425  15.767  1.00 81.83           C  
ATOM    891  CB  LEU B 114      -8.243   5.679  14.203  1.00 81.83           C  
ATOM    892  O   LEU B 114      -7.590   7.128  16.943  1.00 81.83           O  
ATOM    893  CG  LEU B 114      -9.167   6.563  13.365  1.00 81.83           C  
ATOM    894  CD1 LEU B 114      -9.236   6.049  11.931  1.00 81.83           C  
ATOM    895  CD2 LEU B 114     -10.559   6.621  13.985  1.00 81.83           C  
ATOM    896  N   ILE B 115      -7.245   8.648  15.237  1.00 81.87           N  
ATOM    897  CA  ILE B 115      -7.724   9.760  16.049  1.00 81.87           C  
ATOM    898  C   ILE B 115      -9.193  10.034  15.735  1.00 81.87           C  
ATOM    899  CB  ILE B 115      -6.880  11.034  15.818  1.00 81.87           C  
ATOM    900  O   ILE B 115      -9.610   9.967  14.577  1.00 81.87           O  
ATOM    901  CG1 ILE B 115      -5.400  10.753  16.102  1.00 81.87           C  
ATOM    902  CG2 ILE B 115      -7.395  12.187  16.684  1.00 81.87           C  
ATOM    903  CD1 ILE B 115      -4.462  11.864  15.652  1.00 81.87           C  
ATOM    904  N   MET B 116      -9.919  10.159  16.797  1.00 86.56           N  
ATOM    905  CA  MET B 116     -11.348  10.391  16.606  1.00 86.56           C  
ATOM    906  C   MET B 116     -11.882  11.380  17.637  1.00 86.56           C  
ATOM    907  CB  MET B 116     -12.123   9.075  16.693  1.00 86.56           C  
ATOM    908  O   MET B 116     -11.148  11.811  18.527  1.00 86.56           O  
ATOM    909  CG  MET B 116     -11.878   8.303  17.980  1.00 86.56           C  
ATOM    910  SD  MET B 116     -12.534   6.591  17.909  1.00 86.56           S  
ATOM    911  CE  MET B 116     -11.618   5.957  16.476  1.00 86.56           C  
ATOM    912  N   CYS B 117     -13.139  11.812  17.445  1.00 89.61           N  
ATOM    913  CA  CYS B 117     -13.809  12.678  18.408  1.00 89.61           C  
ATOM    914  C   CYS B 117     -14.398  11.865  19.555  1.00 89.61           C  
ATOM    915  CB  CYS B 117     -14.911  13.487  17.725  1.00 89.61           C  
ATOM    916  O   CYS B 117     -14.410  10.634  19.507  1.00 89.61           O  
ATOM    917  SG  CYS B 117     -16.367  12.512  17.290  1.00 89.61           S  
ATOM    918  N   GLU B 118     -14.949  12.504  20.561  1.00 92.31           N  
ATOM    919  CA  GLU B 118     -15.517  11.838  21.729  1.00 92.31           C  
ATOM    920  C   GLU B 118     -16.719  10.980  21.344  1.00 92.31           C  
ATOM    921  CB  GLU B 118     -15.922  12.864  22.790  1.00 92.31           C  
ATOM    922  O   GLU B 118     -16.869   9.858  21.832  1.00 92.31           O  
ATOM    923  CG  GLU B 118     -16.008  12.291  24.197  1.00 92.31           C  
ATOM    924  CD  GLU B 118     -15.875  13.347  25.284  1.00 92.31           C  
ATOM    925  OE1 GLU B 118     -15.655  12.982  26.461  1.00 92.31           O  
ATOM    926  OE2 GLU B 118     -15.992  14.549  24.955  1.00 92.31           O  
ATOM    927  N   ALA B 119     -17.465  11.477  20.474  1.00 93.03           N  
ATOM    928  CA  ALA B 119     -18.658  10.750  20.049  1.00 93.03           C  
ATOM    929  C   ALA B 119     -18.284   9.459  19.325  1.00 93.03           C  
ATOM    930  CB  ALA B 119     -19.524  11.628  19.150  1.00 93.03           C  
ATOM    931  O   ALA B 119     -18.835   8.395  19.617  1.00 93.03           O  
ATOM    932  N   CYS B 120     -17.336   9.508  18.368  1.00 90.70           N  
ATOM    933  CA  CYS B 120     -16.874   8.333  17.639  1.00 90.70           C  
ATOM    934  C   CYS B 120     -16.216   7.331  18.580  1.00 90.70           C  
ATOM    935  CB  CYS B 120     -15.890   8.736  16.540  1.00 90.70           C  
ATOM    936  O   CYS B 120     -16.305   6.121  18.366  1.00 90.70           O  
ATOM    937  SG  CYS B 120     -16.668   9.561  15.134  1.00 90.70           S  
ATOM    938  N   SER B 121     -15.635   7.828  19.616  1.00 92.84           N  
ATOM    939  CA  SER B 121     -14.927   6.966  20.557  1.00 92.84           C  
ATOM    940  C   SER B 121     -15.896   6.079  21.332  1.00 92.84           C  
ATOM    941  CB  SER B 121     -14.099   7.804  21.532  1.00 92.84           C  
ATOM    942  O   SER B 121     -15.502   5.041  21.867  1.00 92.84           O  
ATOM    943  OG  SER B 121     -14.938   8.481  22.452  1.00 92.84           O  
ATOM    944  N   GLN B 122     -17.122   6.457  21.335  1.00 91.91           N  
ATOM    945  CA  GLN B 122     -18.126   5.718  22.094  1.00 91.91           C  
ATOM    946  C   GLN B 122     -18.969   4.837  21.177  1.00 91.91           C  
ATOM    947  CB  GLN B 122     -19.025   6.679  22.872  1.00 91.91           C  
ATOM    948  O   GLN B 122     -19.935   4.214  21.622  1.00 91.91           O  
ATOM    949  CG  GLN B 122     -18.290   7.486  23.933  1.00 91.91           C  
ATOM    950  CD  GLN B 122     -19.140   8.600  24.517  1.00 91.91           C  
ATOM    951  NE2 GLN B 122     -18.487   9.614  25.074  1.00 91.91           N  
ATOM    952  OE1 GLN B 122     -20.373   8.549  24.467  1.00 91.91           O  
ATOM    953  N   SER B 123     -18.598   4.756  19.943  1.00 90.69           N  
ATOM    954  CA  SER B 123     -19.322   3.918  18.992  1.00 90.69           C  
ATOM    955  C   SER B 123     -19.044   2.439  19.235  1.00 90.69           C  
ATOM    956  CB  SER B 123     -18.943   4.287  17.556  1.00 90.69           C  
ATOM    957  O   SER B 123     -18.017   2.082  19.816  1.00 90.69           O  
ATOM    958  OG  SER B 123     -17.630   3.846  17.254  1.00 90.69           O  
ATOM    959  N   PRO B 124     -20.016   1.614  18.847  1.00 90.08           N  
ATOM    960  CA  PRO B 124     -19.858   0.170  19.036  1.00 90.08           C  
ATOM    961  C   PRO B 124     -18.573  -0.370  18.412  1.00 90.08           C  
ATOM    962  CB  PRO B 124     -21.090  -0.413  18.340  1.00 90.08           C  
ATOM    963  O   PRO B 124     -18.009  -1.351  18.902  1.00 90.08           O  
ATOM    964  CG  PRO B 124     -22.102   0.687  18.368  1.00 90.08           C  
ATOM    965  CD  PRO B 124     -21.378   2.002  18.325  1.00 90.08           C  
ATOM    966  N   GLU B 125     -18.062   0.287  17.415  1.00 83.02           N  
ATOM    967  CA  GLU B 125     -16.866  -0.146  16.701  1.00 83.02           C  
ATOM    968  C   GLU B 125     -15.639  -0.112  17.608  1.00 83.02           C  
ATOM    969  CB  GLU B 125     -16.631   0.727  15.465  1.00 83.02           C  
ATOM    970  O   GLU B 125     -14.686  -0.868  17.401  1.00 83.02           O  
ATOM    971  CG  GLU B 125     -17.721   0.606  14.411  1.00 83.02           C  
ATOM    972  CD  GLU B 125     -18.889   1.551  14.644  1.00 83.02           C  
ATOM    973  OE1 GLU B 125     -19.946   1.382  13.995  1.00 83.02           O  
ATOM    974  OE2 GLU B 125     -18.745   2.469  15.482  1.00 83.02           O  
ATOM    975  N   HIS B 126     -15.678   0.752  18.530  1.00 89.48           N  
ATOM    976  CA  HIS B 126     -14.501   0.931  19.374  1.00 89.48           C  
ATOM    977  C   HIS B 126     -14.790   0.526  20.815  1.00 89.48           C  
ATOM    978  CB  HIS B 126     -14.021   2.382  19.322  1.00 89.48           C  
ATOM    979  O   HIS B 126     -13.974   0.767  21.708  1.00 89.48           O  
ATOM    980  CG  HIS B 126     -13.553   2.812  17.968  1.00 89.48           C  
ATOM    981  CD2 HIS B 126     -14.120   3.627  17.048  1.00 89.48           C  
ATOM    982  ND1 HIS B 126     -12.361   2.386  17.423  1.00 89.48           N  
ATOM    983  CE1 HIS B 126     -12.215   2.923  16.224  1.00 89.48           C  
ATOM    984  NE2 HIS B 126     -13.269   3.681  15.973  1.00 89.48           N  
ATOM    985  N   GLU B 127     -15.884  -0.033  21.089  1.00 90.06           N  
ATOM    986  CA  GLU B 127     -16.330  -0.388  22.433  1.00 90.06           C  
ATOM    987  C   GLU B 127     -15.324  -1.302  23.125  1.00 90.06           C  
ATOM    988  CB  GLU B 127     -17.704  -1.061  22.383  1.00 90.06           C  
ATOM    989  O   GLU B 127     -15.055  -1.148  24.319  1.00 90.06           O  
ATOM    990  CG  GLU B 127     -18.292  -1.363  23.754  1.00 90.06           C  
ATOM    991  CD  GLU B 127     -19.676  -1.988  23.689  1.00 90.06           C  
ATOM    992  OE1 GLU B 127     -20.295  -2.205  24.755  1.00 90.06           O  
ATOM    993  OE2 GLU B 127     -20.146  -2.263  22.562  1.00 90.06           O  
ATOM    994  N   ALA B 128     -14.820  -2.179  22.343  1.00 91.07           N  
ATOM    995  CA  ALA B 128     -13.893  -3.153  22.915  1.00 91.07           C  
ATOM    996  C   ALA B 128     -12.447  -2.694  22.755  1.00 91.07           C  
ATOM    997  CB  ALA B 128     -14.090  -4.520  22.265  1.00 91.07           C  
ATOM    998  O   ALA B 128     -11.515  -3.423  23.105  1.00 91.07           O  
ATOM    999  N   HIS B 129     -12.297  -1.501  22.210  1.00 91.41           N  
ATOM   1000  CA  HIS B 129     -10.948  -0.992  21.988  1.00 91.41           C  
ATOM   1001  C   HIS B 129     -10.484  -0.133  23.159  1.00 91.41           C  
ATOM   1002  CB  HIS B 129     -10.885  -0.187  20.689  1.00 91.41           C  
ATOM   1003  O   HIS B 129     -11.299   0.311  23.971  1.00 91.41           O  
ATOM   1004  CG  HIS B 129     -11.105  -1.012  19.461  1.00 91.41           C  
ATOM   1005  CD2 HIS B 129     -11.388  -2.328  19.312  1.00 91.41           C  
ATOM   1006  ND1 HIS B 129     -11.038  -0.486  18.189  1.00 91.41           N  
ATOM   1007  CE1 HIS B 129     -11.272  -1.445  17.309  1.00 91.41           C  
ATOM   1008  NE2 HIS B 129     -11.488  -2.572  17.965  1.00 91.41           N  
ATOM   1009  N   SER B 130      -9.098   0.065  23.278  1.00 88.73           N  
ATOM   1010  CA  SER B 130      -8.506   1.016  24.214  1.00 88.73           C  
ATOM   1011  C   SER B 130      -8.457   2.419  23.619  1.00 88.73           C  
ATOM   1012  CB  SER B 130      -7.098   0.571  24.612  1.00 88.73           C  
ATOM   1013  O   SER B 130      -7.614   2.708  22.766  1.00 88.73           O  
ATOM   1014  OG  SER B 130      -6.550   1.446  25.582  1.00 88.73           O  
ATOM   1015  N   VAL B 131      -9.412   3.223  24.060  1.00 91.29           N  
ATOM   1016  CA  VAL B 131      -9.504   4.594  23.568  1.00 91.29           C  
ATOM   1017  C   VAL B 131      -9.091   5.567  24.670  1.00 91.29           C  
ATOM   1018  CB  VAL B 131     -10.930   4.925  23.073  1.00 91.29           C  
ATOM   1019  O   VAL B 131      -9.610   5.507  25.787  1.00 91.29           O  
ATOM   1020  CG1 VAL B 131     -10.992   6.346  22.517  1.00 91.29           C  
ATOM   1021  CG2 VAL B 131     -11.374   3.915  22.016  1.00 91.29           C  
ATOM   1022  N   VAL B 132      -8.102   6.435  24.375  1.00 89.35           N  
ATOM   1023  CA  VAL B 132      -7.562   7.363  25.364  1.00 89.35           C  
ATOM   1024  C   VAL B 132      -7.508   8.771  24.776  1.00 89.35           C  
ATOM   1025  CB  VAL B 132      -6.157   6.930  25.840  1.00 89.35           C  
ATOM   1026  O   VAL B 132      -7.498   8.941  23.555  1.00 89.35           O  
ATOM   1027  CG1 VAL B 132      -6.218   5.572  26.538  1.00 89.35           C  
ATOM   1028  CG2 VAL B 132      -5.185   6.886  24.662  1.00 89.35           C  
ATOM   1029  N   PRO B 133      -7.587   9.717  25.688  1.00 89.66           N  
ATOM   1030  CA  PRO B 133      -7.362  11.072  25.177  1.00 89.66           C  
ATOM   1031  C   PRO B 133      -6.009  11.225  24.486  1.00 89.66           C  
ATOM   1032  CB  PRO B 133      -7.433  11.939  26.437  1.00 89.66           C  
ATOM   1033  O   PRO B 133      -5.024  10.612  24.906  1.00 89.66           O  
ATOM   1034  CG  PRO B 133      -8.189  11.114  27.427  1.00 89.66           C  
ATOM   1035  CD  PRO B 133      -7.921   9.664  27.144  1.00 89.66           C  
ATOM   1036  N   MET B 134      -6.068  12.004  23.340  1.00 78.97           N  
ATOM   1037  CA  MET B 134      -4.855  12.191  22.549  1.00 78.97           C  
ATOM   1038  C   MET B 134      -3.713  12.705  23.419  1.00 78.97           C  
ATOM   1039  CB  MET B 134      -5.110  13.161  21.394  1.00 78.97           C  
ATOM   1040  O   MET B 134      -2.557  12.326  23.221  1.00 78.97           O  
ATOM   1041  CG  MET B 134      -4.120  13.024  20.249  1.00 78.97           C  
ATOM   1042  SD  MET B 134      -4.942  13.007  18.608  1.00 78.97           S  
ATOM   1043  CE  MET B 134      -3.503  13.239  17.527  1.00 78.97           C  
ATOM   1044  N   GLU B 135      -3.957  13.489  24.395  1.00 75.77           N  
ATOM   1045  CA  GLU B 135      -2.952  14.078  25.275  1.00 75.77           C  
ATOM   1046  C   GLU B 135      -2.255  13.008  26.111  1.00 75.77           C  
ATOM   1047  CB  GLU B 135      -3.587  15.129  26.190  1.00 75.77           C  
ATOM   1048  O   GLU B 135      -1.148  13.225  26.607  1.00 75.77           O  
ATOM   1049  CG  GLU B 135      -4.764  14.607  27.001  1.00 75.77           C  
ATOM   1050  CD  GLU B 135      -5.501  15.699  27.760  1.00 75.77           C  
ATOM   1051  OE1 GLU B 135      -6.067  15.412  28.839  1.00 75.77           O  
ATOM   1052  OE2 GLU B 135      -5.512  16.851  27.271  1.00 75.77           O  
ATOM   1053  N   ASP B 136      -2.917  11.891  26.276  1.00 79.01           N  
ATOM   1054  CA  ASP B 136      -2.389  10.826  27.124  1.00 79.01           C  
ATOM   1055  C   ASP B 136      -1.554   9.840  26.311  1.00 79.01           C  
ATOM   1056  CB  ASP B 136      -3.527  10.091  27.834  1.00 79.01           C  
ATOM   1057  O   ASP B 136      -0.980   8.899  26.865  1.00 79.01           O  
ATOM   1058  CG  ASP B 136      -4.190  10.928  28.914  1.00 79.01           C  
ATOM   1059  OD1 ASP B 136      -3.641  11.987  29.289  1.00 79.01           O  
ATOM   1060  OD2 ASP B 136      -5.270  10.523  29.398  1.00 79.01           O  
ATOM   1061  N   VAL B 137      -1.715  10.008  25.128  1.00 67.94           N  
ATOM   1062  CA  VAL B 137      -0.971   9.095  24.267  1.00 67.94           C  
ATOM   1063  C   VAL B 137       0.499   9.507  24.226  1.00 67.94           C  
ATOM   1064  CB  VAL B 137      -1.555   9.060  22.837  1.00 67.94           C  
ATOM   1065  O   VAL B 137       0.816  10.679  24.008  1.00 67.94           O  
ATOM   1066  CG1 VAL B 137      -0.753   8.110  21.949  1.00 67.94           C  
ATOM   1067  CG2 VAL B 137      -3.026   8.650  22.872  1.00 67.94           C  
ATOM   1068  N   ALA B 138       1.436   8.752  25.020  1.00 57.86           N  
ATOM   1069  CA  ALA B 138       2.868   8.980  24.846  1.00 57.86           C  
ATOM   1070  C   ALA B 138       3.312   8.624  23.429  1.00 57.86           C  
ATOM   1071  CB  ALA B 138       3.664   8.172  25.868  1.00 57.86           C  
ATOM   1072  O   ALA B 138       2.861   7.626  22.863  1.00 57.86           O  
ATOM   1073  N   TRP B 139       3.705   9.498  22.657  1.00 51.08           N  
ATOM   1074  CA  TRP B 139       4.136   9.237  21.287  1.00 51.08           C  
ATOM   1075  C   TRP B 139       5.021   7.998  21.222  1.00 51.08           C  
ATOM   1076  CB  TRP B 139       4.885  10.446  20.720  1.00 51.08           C  
ATOM   1077  O   TRP B 139       5.524   7.641  20.154  1.00 51.08           O  
ATOM   1078  CG  TRP B 139       4.030  11.362  19.897  1.00 51.08           C  
ATOM   1079  CD1 TRP B 139       3.407  12.505  20.316  1.00 51.08           C  
ATOM   1080  CD2 TRP B 139       3.698  11.208  18.514  1.00 51.08           C  
ATOM   1081  CE2 TRP B 139       2.871  12.296  18.159  1.00 51.08           C  
ATOM   1082  CE3 TRP B 139       4.021  10.255  17.539  1.00 51.08           C  
ATOM   1083  NE1 TRP B 139       2.709  13.072  19.275  1.00 51.08           N  
ATOM   1084  CH2 TRP B 139       2.693  11.510  15.933  1.00 51.08           C  
ATOM   1085  CZ2 TRP B 139       2.362  12.457  16.868  1.00 51.08           C  
ATOM   1086  CZ3 TRP B 139       3.514  10.417  16.255  1.00 51.08           C  
ATOM   1087  N   GLU B 140       5.420   7.369  22.389  1.00 47.69           N  
ATOM   1088  CA  GLU B 140       6.191   6.131  22.326  1.00 47.69           C  
ATOM   1089  C   GLU B 140       5.401   5.022  21.638  1.00 47.69           C  
ATOM   1090  CB  GLU B 140       6.609   5.686  23.730  1.00 47.69           C  
ATOM   1091  O   GLU B 140       5.984   4.075  21.106  1.00 47.69           O  
ATOM   1092  CG  GLU B 140       7.429   6.722  24.486  1.00 47.69           C  
ATOM   1093  CD  GLU B 140       7.608   6.388  25.958  1.00 47.69           C  
ATOM   1094  OE1 GLU B 140       8.345   7.116  26.660  1.00 47.69           O  
ATOM   1095  OE2 GLU B 140       7.006   5.389  26.413  1.00 47.69           O  
ATOM   1096  N   TYR B 141       4.178   4.850  21.753  1.00 44.67           N  
ATOM   1097  CA  TYR B 141       3.432   3.869  20.972  1.00 44.67           C  
ATOM   1098  C   TYR B 141       3.530   4.170  19.482  1.00 44.67           C  
ATOM   1099  CB  TYR B 141       1.963   3.843  21.404  1.00 44.67           C  
ATOM   1100  O   TYR B 141       3.455   3.261  18.652  1.00 44.67           O  
ATOM   1101  CG  TYR B 141       1.673   2.858  22.511  1.00 44.67           C  
ATOM   1102  CD1 TYR B 141       1.417   1.518  22.229  1.00 44.67           C  
ATOM   1103  CD2 TYR B 141       1.655   3.265  23.841  1.00 44.67           C  
ATOM   1104  CE1 TYR B 141       1.147   0.607  23.245  1.00 44.67           C  
ATOM   1105  CE2 TYR B 141       1.386   2.363  24.865  1.00 44.67           C  
ATOM   1106  OH  TYR B 141       0.869   0.141  25.568  1.00 44.67           O  
ATOM   1107  CZ  TYR B 141       1.135   1.038  24.558  1.00 44.67           C  
ATOM   1108  N   LYS B 142       3.676   5.394  19.087  1.00 41.87           N  
ATOM   1109  CA  LYS B 142       3.992   5.767  17.711  1.00 41.87           C  
ATOM   1110  C   LYS B 142       5.311   5.146  17.262  1.00 41.87           C  
ATOM   1111  CB  LYS B 142       4.055   7.289  17.568  1.00 41.87           C  
ATOM   1112  O   LYS B 142       5.421   4.654  16.137  1.00 41.87           O  
ATOM   1113  CG  LYS B 142       2.794   7.908  16.982  1.00 41.87           C  
ATOM   1114  CD  LYS B 142       2.944   9.413  16.798  1.00 41.87           C  
ATOM   1115  CE  LYS B 142       1.654  10.047  16.296  1.00 41.87           C  
ATOM   1116  NZ  LYS B 142       1.802  11.519  16.092  1.00 41.87           N  
ATOM   1117  N   TRP B 143       6.257   4.861  18.150  1.00 40.92           N  
ATOM   1118  CA  TRP B 143       7.605   4.342  17.938  1.00 40.92           C  
ATOM   1119  C   TRP B 143       7.634   2.825  18.089  1.00 40.92           C  
ATOM   1120  CB  TRP B 143       8.589   4.985  18.920  1.00 40.92           C  
ATOM   1121  O   TRP B 143       8.543   2.162  17.583  1.00 40.92           O  
ATOM   1122  CG  TRP B 143      10.026   4.852  18.516  1.00 40.92           C  
ATOM   1123  CD1 TRP B 143      10.874   3.822  18.815  1.00 40.92           C  
ATOM   1124  CD2 TRP B 143      10.786   5.786  17.742  1.00 40.92           C  
ATOM   1125  CE2 TRP B 143      12.089   5.256  17.609  1.00 40.92           C  
ATOM   1126  CE3 TRP B 143      10.491   7.019  17.147  1.00 40.92           C  
ATOM   1127  NE1 TRP B 143      12.116   4.059  18.272  1.00 40.92           N  
ATOM   1128  CH2 TRP B 143      12.781   7.124  16.332  1.00 40.92           C  
ATOM   1129  CZ2 TRP B 143      13.096   5.919  16.904  1.00 40.92           C  
ATOM   1130  CZ3 TRP B 143      11.495   7.678  16.445  1.00 40.92           C  
ATOM   1131  N   GLU B 144       6.877   2.150  18.962  1.00 40.58           N  
ATOM   1132  CA  GLU B 144       7.000   0.696  19.011  1.00 40.58           C  
ATOM   1133  C   GLU B 144       6.723   0.073  17.645  1.00 40.58           C  
ATOM   1134  CB  GLU B 144       6.050   0.111  20.058  1.00 40.58           C  
ATOM   1135  O   GLU B 144       7.113  -1.067  17.387  1.00 40.58           O  
ATOM   1136  CG  GLU B 144       6.639   0.056  21.460  1.00 40.58           C  
ATOM   1137  CD  GLU B 144       5.699  -0.565  22.482  1.00 40.58           C  
ATOM   1138  OE1 GLU B 144       6.064  -0.636  23.678  1.00 40.58           O  
ATOM   1139  OE2 GLU B 144       4.590  -0.985  22.083  1.00 40.58           O  
ATOM   1140  N   LEU B 145       6.100   0.711  16.767  1.00 37.17           N  
ATOM   1141  CA  LEU B 145       6.051   0.128  15.431  1.00 37.17           C  
ATOM   1142  C   LEU B 145       7.431   0.138  14.782  1.00 37.17           C  
ATOM   1143  CB  LEU B 145       5.055   0.888  14.551  1.00 37.17           C  
ATOM   1144  O   LEU B 145       7.649  -0.529  13.768  1.00 37.17           O  
ATOM   1145  CG  LEU B 145       3.574   0.582  14.783  1.00 37.17           C  
ATOM   1146  CD1 LEU B 145       2.704   1.660  14.145  1.00 37.17           C  
ATOM   1147  CD2 LEU B 145       3.220  -0.795  14.231  1.00 37.17           C  
ATOM   1148  N   HIS B 146       8.416   0.809  15.272  1.00 36.53           N  
ATOM   1149  CA  HIS B 146       9.777   0.770  14.749  1.00 36.53           C  
ATOM   1150  C   HIS B 146      10.472  -0.536  15.119  1.00 36.53           C  
ATOM   1151  CB  HIS B 146      10.585   1.960  15.270  1.00 36.53           C  
ATOM   1152  O   HIS B 146      11.261  -1.068  14.335  1.00 36.53           O  
ATOM   1153  CG  HIS B 146      10.639   3.112  14.317  1.00 36.53           C  
ATOM   1154  CD2 HIS B 146      10.092   4.348  14.386  1.00 36.53           C  
ATOM   1155  ND1 HIS B 146      11.319   3.056  13.120  1.00 36.53           N  
ATOM   1156  CE1 HIS B 146      11.189   4.213  12.493  1.00 36.53           C  
ATOM   1157  NE2 HIS B 146      10.449   5.014  13.239  1.00 36.53           N  
ATOM   1158  N   GLU B 147      10.401  -1.038  16.384  1.00 37.54           N  
ATOM   1159  CA  GLU B 147      11.121  -2.264  16.717  1.00 37.54           C  
ATOM   1160  C   GLU B 147      10.593  -3.449  15.914  1.00 37.54           C  
ATOM   1161  CB  GLU B 147      11.019  -2.558  18.216  1.00 37.54           C  
ATOM   1162  O   GLU B 147      11.345  -4.371  15.590  1.00 37.54           O  
ATOM   1163  CG  GLU B 147      12.087  -1.867  19.052  1.00 37.54           C  
ATOM   1164  CD  GLU B 147      12.561  -2.703  20.230  1.00 37.54           C  
ATOM   1165  OE1 GLU B 147      13.724  -2.537  20.664  1.00 37.54           O  
ATOM   1166  OE2 GLU B 147      11.764  -3.533  20.722  1.00 37.54           O  
ATOM   1167  N   ALA B 148       9.267  -3.635  15.662  1.00 36.03           N  
ATOM   1168  CA  ALA B 148       8.892  -4.772  14.825  1.00 36.03           C  
ATOM   1169  C   ALA B 148       9.371  -4.577  13.389  1.00 36.03           C  
ATOM   1170  CB  ALA B 148       7.380  -4.980  14.855  1.00 36.03           C  
ATOM   1171  O   ALA B 148       9.320  -5.507  12.580  1.00 36.03           O  
ATOM   1172  N   LEU B 149       9.822  -3.370  12.948  1.00 32.73           N  
ATOM   1173  CA  LEU B 149      10.339  -3.270  11.588  1.00 32.73           C  
ATOM   1174  C   LEU B 149      11.806  -3.681  11.533  1.00 32.73           C  
ATOM   1175  CB  LEU B 149      10.176  -1.844  11.055  1.00 32.73           C  
ATOM   1176  O   LEU B 149      12.369  -3.847  10.448  1.00 32.73           O  
ATOM   1177  CG  LEU B 149       8.751  -1.406  10.715  1.00 32.73           C  
ATOM   1178  CD1 LEU B 149       8.695   0.104  10.508  1.00 32.73           C  
ATOM   1179  CD2 LEU B 149       8.247  -2.140   9.476  1.00 32.73           C  
ATOM   1180  N   GLU B 150      12.599  -3.873  12.627  1.00 30.01           N  
ATOM   1181  CA  GLU B 150      13.843  -4.632  12.533  1.00 30.01           C  
ATOM   1182  C   GLU B 150      13.588  -6.129  12.683  1.00 30.01           C  
ATOM   1183  CB  GLU B 150      14.843  -4.160  13.592  1.00 30.01           C  
ATOM   1184  O   GLU B 150      14.321  -6.948  12.124  1.00 30.01           O  
ATOM   1185  CG  GLU B 150      15.371  -2.753  13.355  1.00 30.01           C  
ATOM   1186  CD  GLU B 150      16.495  -2.366  14.304  1.00 30.01           C  
ATOM   1187  OE1 GLU B 150      17.194  -1.362  14.038  1.00 30.01           O  
ATOM   1188  OE2 GLU B 150      16.678  -3.074  15.319  1.00 30.01           O  
TER    1189      GLU B 150                                                      
ATOM   1190  N   MET C   1       7.643  11.770  15.751  1.00 57.22           N  
ATOM   1191  CA  MET C   1       8.254  10.880  14.768  1.00 57.22           C  
ATOM   1192  C   MET C   1       8.652  11.648  13.512  1.00 57.22           C  
ATOM   1193  CB  MET C   1       7.299   9.742  14.405  1.00 57.22           C  
ATOM   1194  O   MET C   1       7.925  12.538  13.067  1.00 57.22           O  
ATOM   1195  CG  MET C   1       7.381   8.549  15.344  1.00 57.22           C  
ATOM   1196  SD  MET C   1       6.396   7.119  14.752  1.00 57.22           S  
ATOM   1197  CE  MET C   1       7.313   5.757  15.524  1.00 57.22           C  
ATOM   1198  N   ASP C   2       9.787  11.408  13.222  1.00 71.39           N  
ATOM   1199  CA  ASP C   2      10.344  11.967  11.994  1.00 71.39           C  
ATOM   1200  C   ASP C   2       9.579  11.471  10.769  1.00 71.39           C  
ATOM   1201  CB  ASP C   2      11.827  11.612  11.866  1.00 71.39           C  
ATOM   1202  O   ASP C   2       9.583  10.275  10.470  1.00 71.39           O  
ATOM   1203  CG  ASP C   2      12.481  12.228  10.642  1.00 71.39           C  
ATOM   1204  OD1 ASP C   2      11.832  13.040   9.947  1.00 71.39           O  
ATOM   1205  OD2 ASP C   2      13.655  11.896  10.368  1.00 71.39           O  
ATOM   1206  N   PRO C   3       8.730  12.346  10.266  1.00 74.09           N  
ATOM   1207  CA  PRO C   3       7.952  11.964   9.085  1.00 74.09           C  
ATOM   1208  C   PRO C   3       8.794  11.252   8.028  1.00 74.09           C  
ATOM   1209  CB  PRO C   3       7.431  13.304   8.557  1.00 74.09           C  
ATOM   1210  O   PRO C   3       8.288  10.384   7.313  1.00 74.09           O  
ATOM   1211  CG  PRO C   3       8.339  14.329   9.156  1.00 74.09           C  
ATOM   1212  CD  PRO C   3       8.855  13.803  10.465  1.00 74.09           C  
ATOM   1213  N   THR C   4      10.006  11.554   8.009  1.00 79.19           N  
ATOM   1214  CA  THR C   4      10.897  10.930   7.036  1.00 79.19           C  
ATOM   1215  C   THR C   4      11.073   9.445   7.339  1.00 79.19           C  
ATOM   1216  CB  THR C   4      12.274  11.620   7.017  1.00 79.19           C  
ATOM   1217  O   THR C   4      11.078   8.616   6.426  1.00 79.19           O  
ATOM   1218  CG2 THR C   4      13.178  11.013   5.950  1.00 79.19           C  
ATOM   1219  OG1 THR C   4      12.099  13.015   6.742  1.00 79.19           O  
ATOM   1220  N   ALA C   5      11.197   9.119   8.584  1.00 82.21           N  
ATOM   1221  CA  ALA C   5      11.346   7.724   8.991  1.00 82.21           C  
ATOM   1222  C   ALA C   5      10.080   6.927   8.688  1.00 82.21           C  
ATOM   1223  CB  ALA C   5      11.684   7.636  10.477  1.00 82.21           C  
ATOM   1224  O   ALA C   5      10.153   5.762   8.291  1.00 82.21           O  
ATOM   1225  N   LEU C   6       8.939   7.543   8.877  1.00 82.51           N  
ATOM   1226  CA  LEU C   6       7.668   6.880   8.605  1.00 82.51           C  
ATOM   1227  C   LEU C   6       7.499   6.623   7.111  1.00 82.51           C  
ATOM   1228  CB  LEU C   6       6.501   7.722   9.126  1.00 82.51           C  
ATOM   1229  O   LEU C   6       7.073   5.538   6.708  1.00 82.51           O  
ATOM   1230  CG  LEU C   6       5.203   6.971   9.425  1.00 82.51           C  
ATOM   1231  CD1 LEU C   6       5.352   6.140  10.694  1.00 82.51           C  
ATOM   1232  CD2 LEU C   6       4.038   7.946   9.552  1.00 82.51           C  
ATOM   1233  N   VAL C   7       7.842   7.638   6.355  1.00 85.60           N  
ATOM   1234  CA  VAL C   7       7.750   7.488   4.906  1.00 85.60           C  
ATOM   1235  C   VAL C   7       8.685   6.375   4.441  1.00 85.60           C  
ATOM   1236  CB  VAL C   7       8.087   8.808   4.177  1.00 85.60           C  
ATOM   1237  O   VAL C   7       8.308   5.543   3.612  1.00 85.60           O  
ATOM   1238  CG1 VAL C   7       8.231   8.572   2.674  1.00 85.60           C  
ATOM   1239  CG2 VAL C   7       7.016   9.860   4.456  1.00 85.60           C  
ATOM   1240  N   GLU C   8       9.866   6.281   5.005  1.00 86.86           N  
ATOM   1241  CA  GLU C   8      10.821   5.239   4.639  1.00 86.86           C  
ATOM   1242  C   GLU C   8      10.311   3.858   5.039  1.00 86.86           C  
ATOM   1243  CB  GLU C   8      12.182   5.505   5.287  1.00 86.86           C  
ATOM   1244  O   GLU C   8      10.571   2.870   4.348  1.00 86.86           O  
ATOM   1245  CG  GLU C   8      12.962   6.639   4.637  1.00 86.86           C  
ATOM   1246  CD  GLU C   8      13.151   6.456   3.140  1.00 86.86           C  
ATOM   1247  OE1 GLU C   8      12.860   7.401   2.371  1.00 86.86           O  
ATOM   1248  OE2 GLU C   8      13.591   5.358   2.731  1.00 86.86           O  
ATOM   1249  N   ALA C   9       9.634   3.795   6.138  1.00 89.02           N  
ATOM   1250  CA  ALA C   9       9.022   2.539   6.562  1.00 89.02           C  
ATOM   1251  C   ALA C   9       7.969   2.075   5.559  1.00 89.02           C  
ATOM   1252  CB  ALA C   9       8.401   2.691   7.949  1.00 89.02           C  
ATOM   1253  O   ALA C   9       7.838   0.878   5.296  1.00 89.02           O  
ATOM   1254  N   ILE C  10       7.223   3.059   5.018  1.00 91.78           N  
ATOM   1255  CA  ILE C  10       6.224   2.726   4.009  1.00 91.78           C  
ATOM   1256  C   ILE C  10       6.917   2.269   2.727  1.00 91.78           C  
ATOM   1257  CB  ILE C  10       5.293   3.924   3.717  1.00 91.78           C  
ATOM   1258  O   ILE C  10       6.489   1.302   2.094  1.00 91.78           O  
ATOM   1259  CG1 ILE C  10       4.520   4.320   4.980  1.00 91.78           C  
ATOM   1260  CG2 ILE C  10       4.335   3.597   2.568  1.00 91.78           C  
ATOM   1261  CD1 ILE C  10       3.731   5.614   4.843  1.00 91.78           C  
ATOM   1262  N   VAL C  11       8.020   2.924   2.382  1.00 90.48           N  
ATOM   1263  CA  VAL C  11       8.799   2.581   1.197  1.00 90.48           C  
ATOM   1264  C   VAL C  11       9.283   1.137   1.295  1.00 90.48           C  
ATOM   1265  CB  VAL C  11      10.001   3.535   1.012  1.00 90.48           C  
ATOM   1266  O   VAL C  11       9.247   0.394   0.311  1.00 90.48           O  
ATOM   1267  CG1 VAL C  11      10.974   2.982  -0.027  1.00 90.48           C  
ATOM   1268  CG2 VAL C  11       9.519   4.928   0.611  1.00 90.48           C  
ATOM   1269  N   GLU C  12       9.661   0.662   2.394  1.00 92.58           N  
ATOM   1270  CA  GLU C  12      10.126  -0.706   2.603  1.00 92.58           C  
ATOM   1271  C   GLU C  12       9.003  -1.712   2.368  1.00 92.58           C  
ATOM   1272  CB  GLU C  12      10.694  -0.871   4.015  1.00 92.58           C  
ATOM   1273  O   GLU C  12       9.249  -2.825   1.898  1.00 92.58           O  
ATOM   1274  CG  GLU C  12      12.045  -0.201   4.217  1.00 92.58           C  
ATOM   1275  CD  GLU C  12      12.554  -0.296   5.647  1.00 92.58           C  
ATOM   1276  OE1 GLU C  12      13.621   0.285   5.951  1.00 92.58           O  
ATOM   1277  OE2 GLU C  12      11.882  -0.957   6.469  1.00 92.58           O  
ATOM   1278  N   GLU C  13       7.825  -1.249   2.686  1.00 95.09           N  
ATOM   1279  CA  GLU C  13       6.681  -2.147   2.562  1.00 95.09           C  
ATOM   1280  C   GLU C  13       6.290  -2.345   1.101  1.00 95.09           C  
ATOM   1281  CB  GLU C  13       5.489  -1.612   3.359  1.00 95.09           C  
ATOM   1282  O   GLU C  13       5.645  -3.336   0.754  1.00 95.09           O  
ATOM   1283  CG  GLU C  13       5.729  -1.551   4.860  1.00 95.09           C  
ATOM   1284  CD  GLU C  13       6.092  -2.898   5.465  1.00 95.09           C  
ATOM   1285  OE1 GLU C  13       6.703  -2.928   6.557  1.00 95.09           O  
ATOM   1286  OE2 GLU C  13       5.764  -3.932   4.840  1.00 95.09           O  
ATOM   1287  N   VAL C  14       6.701  -1.375   0.275  1.00 96.10           N  
ATOM   1288  CA  VAL C  14       6.271  -1.477  -1.116  1.00 96.10           C  
ATOM   1289  C   VAL C  14       7.470  -1.790  -2.007  1.00 96.10           C  
ATOM   1290  CB  VAL C  14       5.578  -0.180  -1.592  1.00 96.10           C  
ATOM   1291  O   VAL C  14       7.456  -1.496  -3.205  1.00 96.10           O  
ATOM   1292  CG1 VAL C  14       4.251   0.022  -0.862  1.00 96.10           C  
ATOM   1293  CG2 VAL C  14       6.496   1.023  -1.381  1.00 96.10           C  
ATOM   1294  N   ALA C  15       8.477  -2.312  -1.403  1.00 95.24           N  
ATOM   1295  CA  ALA C  15       9.634  -2.805  -2.147  1.00 95.24           C  
ATOM   1296  C   ALA C  15       9.476  -4.283  -2.491  1.00 95.24           C  
ATOM   1297  CB  ALA C  15      10.915  -2.582  -1.348  1.00 95.24           C  
ATOM   1298  O   ALA C  15       8.919  -5.053  -1.705  1.00 95.24           O  
ATOM   1299  N   CYS C  16       9.939  -4.617  -3.634  1.00 97.51           N  
ATOM   1300  CA  CYS C  16       9.955  -6.017  -4.044  1.00 97.51           C  
ATOM   1301  C   CYS C  16      10.975  -6.810  -3.236  1.00 97.51           C  
ATOM   1302  CB  CYS C  16      10.269  -6.135  -5.535  1.00 97.51           C  
ATOM   1303  O   CYS C  16      12.148  -6.439  -3.174  1.00 97.51           O  
ATOM   1304  SG  CYS C  16      10.377  -7.839  -6.123  1.00 97.51           S  
ATOM   1305  N   PRO C  17      10.555  -7.878  -2.604  1.00 97.01           N  
ATOM   1306  CA  PRO C  17      11.487  -8.673  -1.803  1.00 97.01           C  
ATOM   1307  C   PRO C  17      12.619  -9.272  -2.635  1.00 97.01           C  
ATOM   1308  CB  PRO C  17      10.599  -9.774  -1.217  1.00 97.01           C  
ATOM   1309  O   PRO C  17      13.651  -9.668  -2.088  1.00 97.01           O  
ATOM   1310  CG  PRO C  17       9.231  -9.173  -1.165  1.00 97.01           C  
ATOM   1311  CD  PRO C  17       9.047  -8.302  -2.374  1.00 97.01           C  
ATOM   1312  N   ILE C  18      12.541  -9.376  -3.885  1.00 95.77           N  
ATOM   1313  CA  ILE C  18      13.557  -9.967  -4.749  1.00 95.77           C  
ATOM   1314  C   ILE C  18      14.556  -8.896  -5.179  1.00 95.77           C  
ATOM   1315  CB  ILE C  18      12.924 -10.637  -5.989  1.00 95.77           C  
ATOM   1316  O   ILE C  18      15.750  -8.997  -4.884  1.00 95.77           O  
ATOM   1317  CG1 ILE C  18      12.038 -11.815  -5.566  1.00 95.77           C  
ATOM   1318  CG2 ILE C  18      14.008 -11.093  -6.970  1.00 95.77           C  
ATOM   1319  CD1 ILE C  18      11.284 -12.468  -6.717  1.00 95.77           C  
ATOM   1320  N   CYS C  19      14.123  -7.762  -5.749  1.00 93.82           N  
ATOM   1321  CA  CYS C  19      15.034  -6.762  -6.296  1.00 93.82           C  
ATOM   1322  C   CYS C  19      15.259  -5.629  -5.302  1.00 93.82           C  
ATOM   1323  CB  CYS C  19      14.488  -6.200  -7.608  1.00 93.82           C  
ATOM   1324  O   CYS C  19      16.178  -4.825  -5.469  1.00 93.82           O  
ATOM   1325  SG  CYS C  19      12.975  -5.234  -7.413  1.00 93.82           S  
ATOM   1326  N   MET C  20      14.348  -5.529  -4.388  1.00 91.75           N  
ATOM   1327  CA  MET C  20      14.472  -4.610  -3.261  1.00 91.75           C  
ATOM   1328  C   MET C  20      14.245  -3.169  -3.706  1.00 91.75           C  
ATOM   1329  CB  MET C  20      15.848  -4.743  -2.606  1.00 91.75           C  
ATOM   1330  O   MET C  20      14.731  -2.233  -3.069  1.00 91.75           O  
ATOM   1331  CG  MET C  20      16.086  -6.094  -1.950  1.00 91.75           C  
ATOM   1332  SD  MET C  20      17.632  -6.133  -0.961  1.00 91.75           S  
ATOM   1333  CE  MET C  20      18.854  -6.339  -2.286  1.00 91.75           C  
ATOM   1334  N   THR C  21      13.641  -2.955  -4.816  1.00 88.15           N  
ATOM   1335  CA  THR C  21      13.204  -1.649  -5.297  1.00 88.15           C  
ATOM   1336  C   THR C  21      11.682  -1.541  -5.261  1.00 88.15           C  
ATOM   1337  CB  THR C  21      13.706  -1.384  -6.728  1.00 88.15           C  
ATOM   1338  O   THR C  21      10.995  -2.498  -4.900  1.00 88.15           O  
ATOM   1339  CG2 THR C  21      15.213  -1.594  -6.830  1.00 88.15           C  
ATOM   1340  OG1 THR C  21      13.047  -2.278  -7.633  1.00 88.15           O  
ATOM   1341  N   PHE C  22      11.211  -0.367  -5.642  1.00 91.19           N  
ATOM   1342  CA  PHE C  22       9.763  -0.210  -5.701  1.00 91.19           C  
ATOM   1343  C   PHE C  22       9.139  -1.268  -6.604  1.00 91.19           C  
ATOM   1344  CB  PHE C  22       9.393   1.190  -6.199  1.00 91.19           C  
ATOM   1345  O   PHE C  22       9.674  -1.573  -7.672  1.00 91.19           O  
ATOM   1346  CG  PHE C  22       9.453   2.250  -5.132  1.00 91.19           C  
ATOM   1347  CD1 PHE C  22       8.467   2.331  -4.157  1.00 91.19           C  
ATOM   1348  CD2 PHE C  22      10.497   3.166  -5.105  1.00 91.19           C  
ATOM   1349  CE1 PHE C  22       8.521   3.311  -3.168  1.00 91.19           C  
ATOM   1350  CE2 PHE C  22      10.558   4.148  -4.120  1.00 91.19           C  
ATOM   1351  CZ  PHE C  22       9.568   4.219  -3.153  1.00 91.19           C  
ATOM   1352  N   LEU C  23       8.113  -1.842  -6.125  1.00 96.15           N  
ATOM   1353  CA  LEU C  23       7.387  -2.841  -6.900  1.00 96.15           C  
ATOM   1354  C   LEU C  23       7.004  -2.294  -8.271  1.00 96.15           C  
ATOM   1355  CB  LEU C  23       6.131  -3.293  -6.150  1.00 96.15           C  
ATOM   1356  O   LEU C  23       6.557  -1.150  -8.385  1.00 96.15           O  
ATOM   1357  CG  LEU C  23       6.349  -4.255  -4.981  1.00 96.15           C  
ATOM   1358  CD1 LEU C  23       5.155  -4.215  -4.032  1.00 96.15           C  
ATOM   1359  CD2 LEU C  23       6.585  -5.672  -5.492  1.00 96.15           C  
ATOM   1360  N   ARG C  24       7.281  -3.094  -9.282  1.00 93.17           N  
ATOM   1361  CA  ARG C  24       6.858  -2.811 -10.650  1.00 93.17           C  
ATOM   1362  C   ARG C  24       5.865  -3.858 -11.144  1.00 93.17           C  
ATOM   1363  CB  ARG C  24       8.067  -2.753 -11.586  1.00 93.17           C  
ATOM   1364  O   ARG C  24       6.165  -5.054 -11.145  1.00 93.17           O  
ATOM   1365  CG  ARG C  24       9.021  -1.606 -11.290  1.00 93.17           C  
ATOM   1366  CD  ARG C  24      10.189  -1.579 -12.266  1.00 93.17           C  
ATOM   1367  NE  ARG C  24      11.230  -0.650 -11.834  1.00 93.17           N  
ATOM   1368  NH1 ARG C  24      11.920  -0.106 -13.970  1.00 93.17           N  
ATOM   1369  NH2 ARG C  24      12.942   0.847 -12.153  1.00 93.17           N  
ATOM   1370  CZ  ARG C  24      12.028   0.028 -12.653  1.00 93.17           C  
ATOM   1371  N   GLU C  25       4.693  -3.366 -11.531  1.00 95.97           N  
ATOM   1372  CA  GLU C  25       3.648  -4.312 -11.911  1.00 95.97           C  
ATOM   1373  C   GLU C  25       3.517  -5.433 -10.884  1.00 95.97           C  
ATOM   1374  CB  GLU C  25       3.931  -4.898 -13.297  1.00 95.97           C  
ATOM   1375  O   GLU C  25       3.698  -6.607 -11.213  1.00 95.97           O  
ATOM   1376  CG  GLU C  25       3.930  -3.865 -14.414  1.00 95.97           C  
ATOM   1377  CD  GLU C  25       4.303  -4.445 -15.768  1.00 95.97           C  
ATOM   1378  OE1 GLU C  25       5.455  -4.245 -16.217  1.00 95.97           O  
ATOM   1379  OE2 GLU C  25       3.437  -5.104 -16.386  1.00 95.97           O  
ATOM   1380  N   PRO C  26       3.149  -5.150  -9.722  1.00 98.25           N  
ATOM   1381  CA  PRO C  26       3.094  -6.113  -8.620  1.00 98.25           C  
ATOM   1382  C   PRO C  26       2.165  -7.291  -8.910  1.00 98.25           C  
ATOM   1383  CB  PRO C  26       2.568  -5.279  -7.449  1.00 98.25           C  
ATOM   1384  O   PRO C  26       1.058  -7.097  -9.419  1.00 98.25           O  
ATOM   1385  CG  PRO C  26       2.766  -3.860  -7.872  1.00 98.25           C  
ATOM   1386  CD  PRO C  26       2.792  -3.808  -9.372  1.00 98.25           C  
ATOM   1387  N   MET C  27       2.602  -8.453  -8.571  1.00 98.18           N  
ATOM   1388  CA  MET C  27       1.857  -9.703  -8.698  1.00 98.18           C  
ATOM   1389  C   MET C  27       1.807 -10.443  -7.365  1.00 98.18           C  
ATOM   1390  CB  MET C  27       2.483 -10.596  -9.769  1.00 98.18           C  
ATOM   1391  O   MET C  27       2.794 -10.472  -6.628  1.00 98.18           O  
ATOM   1392  CG  MET C  27       2.616  -9.925 -11.127  1.00 98.18           C  
ATOM   1393  SD  MET C  27       0.988  -9.565 -11.894  1.00 98.18           S  
ATOM   1394  CE  MET C  27       0.484 -11.240 -12.377  1.00 98.18           C  
ATOM   1395  N   SER C  28       0.650 -10.975  -7.050  1.00 97.78           N  
ATOM   1396  CA  SER C  28       0.515 -11.807  -5.858  1.00 97.78           C  
ATOM   1397  C   SER C  28       0.470 -13.288  -6.220  1.00 97.78           C  
ATOM   1398  CB  SER C  28      -0.744 -11.425  -5.078  1.00 97.78           C  
ATOM   1399  O   SER C  28      -0.036 -13.658  -7.281  1.00 97.78           O  
ATOM   1400  OG  SER C  28      -1.909 -11.718  -5.830  1.00 97.78           O  
ATOM   1401  N   ILE C  29       0.998 -14.120  -5.313  1.00 96.34           N  
ATOM   1402  CA  ILE C  29       1.020 -15.559  -5.549  1.00 96.34           C  
ATOM   1403  C   ILE C  29       0.151 -16.266  -4.511  1.00 96.34           C  
ATOM   1404  CB  ILE C  29       2.461 -16.116  -5.509  1.00 96.34           C  
ATOM   1405  O   ILE C  29      -0.469 -15.616  -3.665  1.00 96.34           O  
ATOM   1406  CG1 ILE C  29       3.115 -15.810  -4.157  1.00 96.34           C  
ATOM   1407  CG2 ILE C  29       3.292 -15.545  -6.662  1.00 96.34           C  
ATOM   1408  CD1 ILE C  29       4.532 -16.350  -4.019  1.00 96.34           C  
ATOM   1409  N   ASP C  30       0.112 -17.589  -4.469  1.00 95.13           N  
ATOM   1410  CA  ASP C  30      -0.851 -18.402  -3.732  1.00 95.13           C  
ATOM   1411  C   ASP C  30      -0.786 -18.108  -2.235  1.00 95.13           C  
ATOM   1412  CB  ASP C  30      -0.605 -19.890  -3.987  1.00 95.13           C  
ATOM   1413  O   ASP C  30      -1.819 -18.032  -1.566  1.00 95.13           O  
ATOM   1414  CG  ASP C  30      -0.741 -20.271  -5.451  1.00 95.13           C  
ATOM   1415  OD1 ASP C  30       0.288 -20.370  -6.154  1.00 95.13           O  
ATOM   1416  OD2 ASP C  30      -1.887 -20.472  -5.906  1.00 95.13           O  
ATOM   1417  N   CYS C  31       0.379 -17.797  -1.754  1.00 96.50           N  
ATOM   1418  CA  CYS C  31       0.560 -17.610  -0.318  1.00 96.50           C  
ATOM   1419  C   CYS C  31       0.218 -16.183   0.094  1.00 96.50           C  
ATOM   1420  CB  CYS C  31       1.996 -17.938   0.088  1.00 96.50           C  
ATOM   1421  O   CYS C  31       0.154 -15.875   1.285  1.00 96.50           O  
ATOM   1422  SG  CYS C  31       3.232 -16.868  -0.680  1.00 96.50           S  
ATOM   1423  N   GLY C  32       0.093 -15.264  -0.920  1.00 97.07           N  
ATOM   1424  CA  GLY C  32      -0.318 -13.904  -0.607  1.00 97.07           C  
ATOM   1425  C   GLY C  32       0.815 -12.900  -0.706  1.00 97.07           C  
ATOM   1426  O   GLY C  32       0.587 -11.691  -0.641  1.00 97.07           O  
ATOM   1427  N   HIS C  33       2.025 -13.375  -0.943  1.00 97.80           N  
ATOM   1428  CA  HIS C  33       3.152 -12.463  -1.101  1.00 97.80           C  
ATOM   1429  C   HIS C  33       3.187 -11.867  -2.504  1.00 97.80           C  
ATOM   1430  CB  HIS C  33       4.469 -13.181  -0.802  1.00 97.80           C  
ATOM   1431  O   HIS C  33       2.734 -12.497  -3.462  1.00 97.80           O  
ATOM   1432  CG  HIS C  33       4.635 -13.557   0.636  1.00 97.80           C  
ATOM   1433  CD2 HIS C  33       4.802 -12.793   1.741  1.00 97.80           C  
ATOM   1434  ND1 HIS C  33       4.642 -14.866   1.067  1.00 97.80           N  
ATOM   1435  CE1 HIS C  33       4.806 -14.891   2.379  1.00 97.80           C  
ATOM   1436  NE2 HIS C  33       4.906 -13.646   2.813  1.00 97.80           N  
ATOM   1437  N   SER C  34       3.759 -10.624  -2.600  1.00 98.11           N  
ATOM   1438  CA  SER C  34       3.782  -9.918  -3.877  1.00 98.11           C  
ATOM   1439  C   SER C  34       5.210  -9.608  -4.313  1.00 98.11           C  
ATOM   1440  CB  SER C  34       2.975  -8.622  -3.787  1.00 98.11           C  
ATOM   1441  O   SER C  34       6.086  -9.386  -3.474  1.00 98.11           O  
ATOM   1442  OG  SER C  34       1.614  -8.895  -3.502  1.00 98.11           O  
ATOM   1443  N   PHE C  35       5.432  -9.618  -5.562  1.00 98.17           N  
ATOM   1444  CA  PHE C  35       6.700  -9.337  -6.224  1.00 98.17           C  
ATOM   1445  C   PHE C  35       6.473  -8.609  -7.543  1.00 98.17           C  
ATOM   1446  CB  PHE C  35       7.479 -10.634  -6.468  1.00 98.17           C  
ATOM   1447  O   PHE C  35       5.341  -8.528  -8.027  1.00 98.17           O  
ATOM   1448  CG  PHE C  35       7.665 -11.472  -5.233  1.00 98.17           C  
ATOM   1449  CD1 PHE C  35       8.791 -11.317  -4.433  1.00 98.17           C  
ATOM   1450  CD2 PHE C  35       6.713 -12.416  -4.870  1.00 98.17           C  
ATOM   1451  CE1 PHE C  35       8.966 -12.091  -3.289  1.00 98.17           C  
ATOM   1452  CE2 PHE C  35       6.881 -13.194  -3.728  1.00 98.17           C  
ATOM   1453  CZ  PHE C  35       8.008 -13.030  -2.939  1.00 98.17           C  
ATOM   1454  N   CYS C  36       7.560  -8.102  -8.054  1.00 97.92           N  
ATOM   1455  CA  CYS C  36       7.461  -7.589  -9.416  1.00 97.92           C  
ATOM   1456  C   CYS C  36       7.146  -8.709 -10.399  1.00 97.92           C  
ATOM   1457  CB  CYS C  36       8.759  -6.892  -9.822  1.00 97.92           C  
ATOM   1458  O   CYS C  36       7.623  -9.834 -10.240  1.00 97.92           O  
ATOM   1459  SG  CYS C  36       9.204  -5.503  -8.756  1.00 97.92           S  
ATOM   1460  N   HIS C  37       6.390  -8.326 -11.340  1.00 96.95           N  
ATOM   1461  CA  HIS C  37       6.117  -9.296 -12.395  1.00 96.95           C  
ATOM   1462  C   HIS C  37       7.409  -9.798 -13.030  1.00 96.95           C  
ATOM   1463  CB  HIS C  37       5.210  -8.684 -13.463  1.00 96.95           C  
ATOM   1464  O   HIS C  37       7.619 -11.007 -13.149  1.00 96.95           O  
ATOM   1465  CG  HIS C  37       4.771  -9.660 -14.508  1.00 96.95           C  
ATOM   1466  CD2 HIS C  37       3.657 -10.424 -14.600  1.00 96.95           C  
ATOM   1467  ND1 HIS C  37       5.524  -9.940 -15.628  1.00 96.95           N  
ATOM   1468  CE1 HIS C  37       4.889 -10.835 -16.366  1.00 96.95           C  
ATOM   1469  NE2 HIS C  37       3.753 -11.146 -15.764  1.00 96.95           N  
ATOM   1470  N   SER C  38       8.269  -8.909 -13.341  1.00 94.66           N  
ATOM   1471  CA  SER C  38       9.515  -9.263 -14.013  1.00 94.66           C  
ATOM   1472  C   SER C  38      10.423 -10.080 -13.099  1.00 94.66           C  
ATOM   1473  CB  SER C  38      10.247  -8.005 -14.481  1.00 94.66           C  
ATOM   1474  O   SER C  38      11.119 -10.987 -13.558  1.00 94.66           O  
ATOM   1475  OG  SER C  38      10.530  -7.151 -13.386  1.00 94.66           O  
ATOM   1476  N   CYS C  39      10.449  -9.803 -11.829  1.00 95.81           N  
ATOM   1477  CA  CYS C  39      11.249 -10.570 -10.881  1.00 95.81           C  
ATOM   1478  C   CYS C  39      10.755 -12.009 -10.790  1.00 95.81           C  
ATOM   1479  CB  CYS C  39      11.212  -9.920  -9.498  1.00 95.81           C  
ATOM   1480  O   CYS C  39      11.555 -12.946 -10.794  1.00 95.81           O  
ATOM   1481  SG  CYS C  39      12.145  -8.377  -9.395  1.00 95.81           S  
ATOM   1482  N   LEU C  40       9.507 -12.218 -10.768  1.00 94.40           N  
ATOM   1483  CA  LEU C  40       8.943 -13.562 -10.713  1.00 94.40           C  
ATOM   1484  C   LEU C  40       9.226 -14.323 -12.004  1.00 94.40           C  
ATOM   1485  CB  LEU C  40       7.434 -13.501 -10.463  1.00 94.40           C  
ATOM   1486  O   LEU C  40       9.639 -15.484 -11.967  1.00 94.40           O  
ATOM   1487  CG  LEU C  40       6.997 -13.131  -9.044  1.00 94.40           C  
ATOM   1488  CD1 LEU C  40       5.478 -13.021  -8.970  1.00 94.40           C  
ATOM   1489  CD2 LEU C  40       7.514 -14.156  -8.041  1.00 94.40           C  
ATOM   1490  N   SER C  41       8.942 -13.632 -13.051  1.00 91.91           N  
ATOM   1491  CA  SER C  41       9.177 -14.260 -14.347  1.00 91.91           C  
ATOM   1492  C   SER C  41      10.638 -14.667 -14.507  1.00 91.91           C  
ATOM   1493  CB  SER C  41       8.775 -13.317 -15.482  1.00 91.91           C  
ATOM   1494  O   SER C  41      10.935 -15.743 -15.030  1.00 91.91           O  
ATOM   1495  OG  SER C  41       7.389 -13.026 -15.426  1.00 91.91           O  
ATOM   1496  N   GLY C  42      11.534 -13.810 -14.158  1.00 89.78           N  
ATOM   1497  CA  GLY C  42      12.957 -14.100 -14.231  1.00 89.78           C  
ATOM   1498  C   GLY C  42      13.368 -15.291 -13.387  1.00 89.78           C  
ATOM   1499  O   GLY C  42      14.199 -16.099 -13.806  1.00 89.78           O  
ATOM   1500  N   LEU C  43      12.737 -15.399 -12.295  1.00 88.00           N  
ATOM   1501  CA  LEU C  43      13.054 -16.480 -11.368  1.00 88.00           C  
ATOM   1502  C   LEU C  43      12.486 -17.806 -11.864  1.00 88.00           C  
ATOM   1503  CB  LEU C  43      12.507 -16.168  -9.973  1.00 88.00           C  
ATOM   1504  O   LEU C  43      13.117 -18.854 -11.709  1.00 88.00           O  
ATOM   1505  CG  LEU C  43      13.376 -15.270  -9.090  1.00 88.00           C  
ATOM   1506  CD1 LEU C  43      12.543 -14.674  -7.960  1.00 88.00           C  
ATOM   1507  CD2 LEU C  43      14.560 -16.053  -8.533  1.00 88.00           C  
ATOM   1508  N   TRP C  44      11.384 -17.769 -12.585  1.00 82.70           N  
ATOM   1509  CA  TRP C  44      10.668 -18.988 -12.950  1.00 82.70           C  
ATOM   1510  C   TRP C  44      10.931 -19.359 -14.405  1.00 82.70           C  
ATOM   1511  CB  TRP C  44       9.165 -18.818 -12.716  1.00 82.70           C  
ATOM   1512  O   TRP C  44      10.538 -20.436 -14.858  1.00 82.70           O  
ATOM   1513  CG  TRP C  44       8.782 -18.701 -11.272  1.00 82.70           C  
ATOM   1514  CD1 TRP C  44       9.547 -19.029 -10.187  1.00 82.70           C  
ATOM   1515  CD2 TRP C  44       7.535 -18.227 -10.754  1.00 82.70           C  
ATOM   1516  CE2 TRP C  44       7.614 -18.294  -9.346  1.00 82.70           C  
ATOM   1517  CE3 TRP C  44       6.357 -17.750 -11.346  1.00 82.70           C  
ATOM   1518  NE1 TRP C  44       8.851 -18.786  -9.026  1.00 82.70           N  
ATOM   1519  CH2 TRP C  44       5.418 -17.439  -9.123  1.00 82.70           C  
ATOM   1520  CZ2 TRP C  44       6.559 -17.901  -8.519  1.00 82.70           C  
ATOM   1521  CZ3 TRP C  44       5.308 -17.360 -10.521  1.00 82.70           C  
ATOM   1522  N   GLU C  45      11.458 -18.595 -15.417  1.00 76.30           N  
ATOM   1523  CA  GLU C  45      11.812 -18.889 -16.802  1.00 76.30           C  
ATOM   1524  C   GLU C  45      12.988 -19.858 -16.877  1.00 76.30           C  
ATOM   1525  CB  GLU C  45      12.143 -17.600 -17.558  1.00 76.30           C  
ATOM   1526  O   GLU C  45      13.230 -20.469 -17.920  1.00 76.30           O  
ATOM   1527  CG  GLU C  45      10.920 -16.863 -18.084  1.00 76.30           C  
ATOM   1528  CD  GLU C  45      11.265 -15.588 -18.837  1.00 76.30           C  
ATOM   1529  OE1 GLU C  45      10.341 -14.916 -19.349  1.00 76.30           O  
ATOM   1530  OE2 GLU C  45      12.470 -15.258 -18.916  1.00 76.30           O  
ATOM   1531  N   ILE C  46      13.884 -20.147 -16.020  1.00 56.74           N  
ATOM   1532  CA  ILE C  46      15.023 -21.042 -16.194  1.00 56.74           C  
ATOM   1533  C   ILE C  46      14.529 -22.471 -16.403  1.00 56.74           C  
ATOM   1534  CB  ILE C  46      15.982 -20.978 -14.985  1.00 56.74           C  
ATOM   1535  O   ILE C  46      13.885 -23.047 -15.523  1.00 56.74           O  
ATOM   1536  CG1 ILE C  46      16.423 -19.532 -14.728  1.00 56.74           C  
ATOM   1537  CG2 ILE C  46      17.193 -21.888 -15.207  1.00 56.74           C  
ATOM   1538  CD1 ILE C  46      17.241 -19.350 -13.458  1.00 56.74           C  
ATOM   1539  N   PRO C  47      14.383 -22.878 -17.810  1.00 51.86           N  
ATOM   1540  CA  PRO C  47      13.826 -24.179 -18.187  1.00 51.86           C  
ATOM   1541  C   PRO C  47      14.516 -25.344 -17.482  1.00 51.86           C  
ATOM   1542  CB  PRO C  47      14.062 -24.238 -19.699  1.00 51.86           C  
ATOM   1543  O   PRO C  47      14.189 -26.506 -17.737  1.00 51.86           O  
ATOM   1544  CG  PRO C  47      14.702 -22.931 -20.037  1.00 51.86           C  
ATOM   1545  CD  PRO C  47      14.941 -22.173 -18.763  1.00 51.86           C  
ATOM   1546  N   GLY C  48      16.001 -25.181 -17.321  1.00 47.13           N  
ATOM   1547  CA  GLY C  48      16.788 -26.403 -17.260  1.00 47.13           C  
ATOM   1548  C   GLY C  48      16.080 -27.532 -16.535  1.00 47.13           C  
ATOM   1549  O   GLY C  48      16.046 -28.664 -17.023  1.00 47.13           O  
ATOM   1550  N   GLU C  49      16.254 -27.871 -15.224  1.00 44.53           N  
ATOM   1551  CA  GLU C  49      15.901 -29.152 -14.619  1.00 44.53           C  
ATOM   1552  C   GLU C  49      14.403 -29.421 -14.732  1.00 44.53           C  
ATOM   1553  CB  GLU C  49      16.333 -29.190 -13.151  1.00 44.53           C  
ATOM   1554  O   GLU C  49      13.588 -28.521 -14.519  1.00 44.53           O  
ATOM   1555  CG  GLU C  49      17.702 -29.817 -12.929  1.00 44.53           C  
ATOM   1556  CD  GLU C  49      18.206 -29.670 -11.502  1.00 44.53           C  
ATOM   1557  OE1 GLU C  49      19.359 -30.067 -11.221  1.00 44.53           O  
ATOM   1558  OE2 GLU C  49      17.441 -29.152 -10.658  1.00 44.53           O  
ATOM   1559  N   SER C  50      13.979 -30.390 -15.743  1.00 44.18           N  
ATOM   1560  CA  SER C  50      12.705 -31.101 -15.702  1.00 44.18           C  
ATOM   1561  C   SER C  50      12.158 -31.173 -14.281  1.00 44.18           C  
ATOM   1562  CB  SER C  50      12.861 -32.513 -16.269  1.00 44.18           C  
ATOM   1563  O   SER C  50      11.285 -31.992 -13.987  1.00 44.18           O  
ATOM   1564  OG  SER C  50      13.645 -33.318 -15.406  1.00 44.18           O  
ATOM   1565  N   GLN C  51      13.070 -30.997 -13.264  1.00 43.17           N  
ATOM   1566  CA  GLN C  51      12.425 -31.341 -12.002  1.00 43.17           C  
ATOM   1567  C   GLN C  51      11.100 -30.600 -11.842  1.00 43.17           C  
ATOM   1568  CB  GLN C  51      13.347 -31.027 -10.823  1.00 43.17           C  
ATOM   1569  O   GLN C  51      10.979 -29.441 -12.243  1.00 43.17           O  
ATOM   1570  CG  GLN C  51      14.188 -32.213 -10.368  1.00 43.17           C  
ATOM   1571  CD  GLN C  51      14.994 -31.915  -9.118  1.00 43.17           C  
ATOM   1572  NE2 GLN C  51      16.083 -32.651  -8.925  1.00 43.17           N  
ATOM   1573  OE1 GLN C  51      14.642 -31.029  -8.333  1.00 43.17           O  
ATOM   1574  N   ASN C  52       9.955 -31.145 -12.030  1.00 47.05           N  
ATOM   1575  CA  ASN C  52       8.797 -30.656 -11.289  1.00 47.05           C  
ATOM   1576  C   ASN C  52       9.211 -29.732 -10.147  1.00 47.05           C  
ATOM   1577  CB  ASN C  52       7.969 -31.826 -10.753  1.00 47.05           C  
ATOM   1578  O   ASN C  52       9.069 -30.086  -8.975  1.00 47.05           O  
ATOM   1579  CG  ASN C  52       6.844 -32.223 -11.689  1.00 47.05           C  
ATOM   1580  ND2 ASN C  52       6.194 -33.342 -11.393  1.00 47.05           N  
ATOM   1581  OD1 ASN C  52       6.564 -31.531 -12.671  1.00 47.05           O  
ATOM   1582  N   TRP C  53      10.381 -29.027 -10.288  1.00 53.38           N  
ATOM   1583  CA  TRP C  53      10.559 -28.223  -9.084  1.00 53.38           C  
ATOM   1584  C   TRP C  53       9.365 -27.299  -8.865  1.00 53.38           C  
ATOM   1585  CB  TRP C  53      11.847 -27.400  -9.173  1.00 53.38           C  
ATOM   1586  O   TRP C  53       8.904 -26.638  -9.798  1.00 53.38           O  
ATOM   1587  CG  TRP C  53      13.098 -28.226  -9.194  1.00 53.38           C  
ATOM   1588  CD1 TRP C  53      13.187 -29.588  -9.104  1.00 53.38           C  
ATOM   1589  CD2 TRP C  53      14.440 -27.743  -9.307  1.00 53.38           C  
ATOM   1590  CE2 TRP C  53      15.293 -28.868  -9.281  1.00 53.38           C  
ATOM   1591  CE3 TRP C  53      15.004 -26.466  -9.430  1.00 53.38           C  
ATOM   1592  NE1 TRP C  53      14.505 -29.980  -9.156  1.00 53.38           N  
ATOM   1593  CH2 TRP C  53      17.208 -27.493  -9.492  1.00 53.38           C  
ATOM   1594  CZ2 TRP C  53      16.682 -28.753  -9.372  1.00 53.38           C  
ATOM   1595  CZ3 TRP C  53      16.386 -26.354  -9.522  1.00 53.38           C  
ATOM   1596  N   GLY C  54       8.323 -27.805  -8.098  1.00 70.74           N  
ATOM   1597  CA  GLY C  54       7.191 -27.046  -7.591  1.00 70.74           C  
ATOM   1598  C   GLY C  54       7.523 -25.591  -7.318  1.00 70.74           C  
ATOM   1599  O   GLY C  54       8.575 -25.284  -6.754  1.00 70.74           O  
ATOM   1600  N   TYR C  55       7.294 -24.583  -8.266  1.00 86.91           N  
ATOM   1601  CA  TYR C  55       7.397 -23.156  -7.982  1.00 86.91           C  
ATOM   1602  C   TYR C  55       7.066 -22.865  -6.523  1.00 86.91           C  
ATOM   1603  CB  TYR C  55       6.466 -22.356  -8.898  1.00 86.91           C  
ATOM   1604  O   TYR C  55       6.081 -23.380  -5.988  1.00 86.91           O  
ATOM   1605  CG  TYR C  55       6.735 -22.564 -10.368  1.00 86.91           C  
ATOM   1606  CD1 TYR C  55       7.757 -21.872 -11.014  1.00 86.91           C  
ATOM   1607  CD2 TYR C  55       5.968 -23.452 -11.115  1.00 86.91           C  
ATOM   1608  CE1 TYR C  55       8.008 -22.058 -12.369  1.00 86.91           C  
ATOM   1609  CE2 TYR C  55       6.210 -23.647 -12.471  1.00 86.91           C  
ATOM   1610  OH  TYR C  55       7.474 -23.136 -14.430  1.00 86.91           O  
ATOM   1611  CZ  TYR C  55       7.231 -22.947 -13.088  1.00 86.91           C  
ATOM   1612  N   THR C  56       8.045 -22.229  -5.909  1.00 93.16           N  
ATOM   1613  CA  THR C  56       7.797 -21.855  -4.521  1.00 93.16           C  
ATOM   1614  C   THR C  56       7.925 -20.345  -4.337  1.00 93.16           C  
ATOM   1615  CB  THR C  56       8.766 -22.575  -3.566  1.00 93.16           C  
ATOM   1616  O   THR C  56       8.523 -19.662  -5.171  1.00 93.16           O  
ATOM   1617  CG2 THR C  56       8.617 -24.090  -3.671  1.00 93.16           C  
ATOM   1618  OG1 THR C  56      10.112 -22.215  -3.899  1.00 93.16           O  
ATOM   1619  N   CYS C  57       7.368 -19.859  -3.345  1.00 95.74           N  
ATOM   1620  CA  CYS C  57       7.471 -18.446  -2.998  1.00 95.74           C  
ATOM   1621  C   CYS C  57       8.891 -18.089  -2.577  1.00 95.74           C  
ATOM   1622  CB  CYS C  57       6.494 -18.097  -1.876  1.00 95.74           C  
ATOM   1623  O   CYS C  57       9.475 -18.756  -1.720  1.00 95.74           O  
ATOM   1624  SG  CYS C  57       6.676 -16.413  -1.250  1.00 95.74           S  
ATOM   1625  N   PRO C  58       9.455 -17.074  -3.115  1.00 95.06           N  
ATOM   1626  CA  PRO C  58      10.815 -16.653  -2.772  1.00 95.06           C  
ATOM   1627  C   PRO C  58      10.949 -16.221  -1.313  1.00 95.06           C  
ATOM   1628  CB  PRO C  58      11.067 -15.474  -3.715  1.00 95.06           C  
ATOM   1629  O   PRO C  58      12.064 -16.137  -0.791  1.00 95.06           O  
ATOM   1630  CG  PRO C  58      10.139 -15.700  -4.865  1.00 95.06           C  
ATOM   1631  CD  PRO C  58       8.880 -16.331  -4.345  1.00 95.06           C  
ATOM   1632  N   LEU C  59       9.851 -16.060  -0.703  1.00 94.87           N  
ATOM   1633  CA  LEU C  59       9.900 -15.548   0.662  1.00 94.87           C  
ATOM   1634  C   LEU C  59       9.561 -16.645   1.666  1.00 94.87           C  
ATOM   1635  CB  LEU C  59       8.935 -14.372   0.829  1.00 94.87           C  
ATOM   1636  O   LEU C  59      10.362 -16.949   2.554  1.00 94.87           O  
ATOM   1637  CG  LEU C  59       9.407 -13.025   0.280  1.00 94.87           C  
ATOM   1638  CD1 LEU C  59       8.321 -11.969   0.460  1.00 94.87           C  
ATOM   1639  CD2 LEU C  59      10.699 -12.591   0.964  1.00 94.87           C  
ATOM   1640  N   CYS C  60       8.498 -17.382   1.481  1.00 96.07           N  
ATOM   1641  CA  CYS C  60       8.030 -18.314   2.500  1.00 96.07           C  
ATOM   1642  C   CYS C  60       8.187 -19.756   2.033  1.00 96.07           C  
ATOM   1643  CB  CYS C  60       6.568 -18.037   2.850  1.00 96.07           C  
ATOM   1644  O   CYS C  60       7.933 -20.691   2.795  1.00 96.07           O  
ATOM   1645  SG  CYS C  60       5.409 -18.483   1.539  1.00 96.07           S  
ATOM   1646  N   ARG C  61       8.441 -20.011   0.749  1.00 94.74           N  
ATOM   1647  CA  ARG C  61       8.753 -21.305   0.153  1.00 94.74           C  
ATOM   1648  C   ARG C  61       7.490 -22.138  -0.039  1.00 94.74           C  
ATOM   1649  CB  ARG C  61       9.757 -22.069   1.019  1.00 94.74           C  
ATOM   1650  O   ARG C  61       7.567 -23.335  -0.326  1.00 94.74           O  
ATOM   1651  CG  ARG C  61      11.115 -21.393   1.127  1.00 94.74           C  
ATOM   1652  CD  ARG C  61      12.101 -22.233   1.928  1.00 94.74           C  
ATOM   1653  NE  ARG C  61      13.376 -21.544   2.105  1.00 94.74           N  
ATOM   1654  NH1 ARG C  61      13.408 -21.758   4.405  1.00 94.74           N  
ATOM   1655  NH2 ARG C  61      15.129 -20.697   3.323  1.00 94.74           N  
ATOM   1656  CZ  ARG C  61      13.968 -21.335   3.277  1.00 94.74           C  
ATOM   1657  N   ALA C  62       6.366 -21.574   0.223  1.00 94.82           N  
ATOM   1658  CA  ALA C  62       5.123 -22.282  -0.075  1.00 94.82           C  
ATOM   1659  C   ALA C  62       5.014 -22.594  -1.564  1.00 94.82           C  
ATOM   1660  CB  ALA C  62       3.921 -21.460   0.383  1.00 94.82           C  
ATOM   1661  O   ALA C  62       5.485 -21.822  -2.403  1.00 94.82           O  
ATOM   1662  N   PRO C  63       4.388 -23.689  -1.833  1.00 93.51           N  
ATOM   1663  CA  PRO C  63       4.199 -24.021  -3.247  1.00 93.51           C  
ATOM   1664  C   PRO C  63       3.343 -22.994  -3.985  1.00 93.51           C  
ATOM   1665  CB  PRO C  63       3.500 -25.382  -3.199  1.00 93.51           C  
ATOM   1666  O   PRO C  63       2.377 -22.471  -3.422  1.00 93.51           O  
ATOM   1667  CG  PRO C  63       2.884 -25.448  -1.839  1.00 93.51           C  
ATOM   1668  CD  PRO C  63       3.686 -24.581  -0.910  1.00 93.51           C  
ATOM   1669  N   VAL C  64       3.735 -22.734  -5.228  1.00 93.14           N  
ATOM   1670  CA  VAL C  64       3.034 -21.748  -6.044  1.00 93.14           C  
ATOM   1671  C   VAL C  64       2.678 -22.357  -7.398  1.00 93.14           C  
ATOM   1672  CB  VAL C  64       3.880 -20.469  -6.241  1.00 93.14           C  
ATOM   1673  O   VAL C  64       3.469 -23.107  -7.976  1.00 93.14           O  
ATOM   1674  CG1 VAL C  64       3.187 -19.507  -7.204  1.00 93.14           C  
ATOM   1675  CG2 VAL C  64       4.141 -19.791  -4.898  1.00 93.14           C  
ATOM   1676  N   GLN C  65       1.485 -22.091  -7.782  1.00 89.98           N  
ATOM   1677  CA  GLN C  65       1.096 -22.413  -9.151  1.00 89.98           C  
ATOM   1678  C   GLN C  65       1.121 -21.170 -10.036  1.00 89.98           C  
ATOM   1679  CB  GLN C  65      -0.295 -23.049  -9.178  1.00 89.98           C  
ATOM   1680  O   GLN C  65       0.333 -20.243  -9.836  1.00 89.98           O  
ATOM   1681  CG  GLN C  65      -0.371 -24.391  -8.462  1.00 89.98           C  
ATOM   1682  CD  GLN C  65      -1.766 -24.989  -8.483  1.00 89.98           C  
ATOM   1683  NE2 GLN C  65      -2.601 -24.578  -7.535  1.00 89.98           N  
ATOM   1684  OE1 GLN C  65      -2.090 -25.812  -9.345  1.00 89.98           O  
ATOM   1685  N   PRO C  66       1.982 -21.091 -11.006  1.00 88.67           N  
ATOM   1686  CA  PRO C  66       2.140 -19.915 -11.865  1.00 88.67           C  
ATOM   1687  C   PRO C  66       0.824 -19.461 -12.492  1.00 88.67           C  
ATOM   1688  CB  PRO C  66       3.121 -20.391 -12.939  1.00 88.67           C  
ATOM   1689  O   PRO C  66       0.622 -18.265 -12.714  1.00 88.67           O  
ATOM   1690  CG  PRO C  66       3.989 -21.392 -12.247  1.00 88.67           C  
ATOM   1691  CD  PRO C  66       3.142 -22.174 -11.285  1.00 88.67           C  
ATOM   1692  N   ARG C  67      -0.079 -20.342 -12.729  1.00 88.49           N  
ATOM   1693  CA  ARG C  67      -1.363 -20.012 -13.339  1.00 88.49           C  
ATOM   1694  C   ARG C  67      -2.222 -19.179 -12.394  1.00 88.49           C  
ATOM   1695  CB  ARG C  67      -2.111 -21.286 -13.741  1.00 88.49           C  
ATOM   1696  O   ARG C  67      -3.203 -18.565 -12.816  1.00 88.49           O  
ATOM   1697  CG  ARG C  67      -2.567 -22.130 -12.562  1.00 88.49           C  
ATOM   1698  CD  ARG C  67      -3.310 -23.379 -13.016  1.00 88.49           C  
ATOM   1699  NE  ARG C  67      -3.987 -24.037 -11.903  1.00 88.49           N  
ATOM   1700  NH1 ARG C  67      -2.151 -25.277 -11.249  1.00 88.49           N  
ATOM   1701  NH2 ARG C  67      -4.130 -25.463 -10.107  1.00 88.49           N  
ATOM   1702  CZ  ARG C  67      -3.421 -24.924 -11.089  1.00 88.49           C  
ATOM   1703  N   ASN C  68      -1.829 -19.187 -11.159  1.00 92.07           N  
ATOM   1704  CA  ASN C  68      -2.632 -18.493 -10.158  1.00 92.07           C  
ATOM   1705  C   ASN C  68      -2.097 -17.090  -9.885  1.00 92.07           C  
ATOM   1706  CB  ASN C  68      -2.689 -19.301  -8.861  1.00 92.07           C  
ATOM   1707  O   ASN C  68      -2.578 -16.402  -8.983  1.00 92.07           O  
ATOM   1708  CG  ASN C  68      -3.485 -20.583  -9.006  1.00 92.07           C  
ATOM   1709  ND2 ASN C  68      -3.322 -21.494  -8.053  1.00 92.07           N  
ATOM   1710  OD1 ASN C  68      -4.239 -20.755  -9.967  1.00 92.07           O  
ATOM   1711  N   LEU C  69      -1.192 -16.629 -10.639  1.00 95.02           N  
ATOM   1712  CA  LEU C  69      -0.660 -15.279 -10.487  1.00 95.02           C  
ATOM   1713  C   LEU C  69      -1.745 -14.236 -10.735  1.00 95.02           C  
ATOM   1714  CB  LEU C  69       0.511 -15.052 -11.447  1.00 95.02           C  
ATOM   1715  O   LEU C  69      -2.546 -14.376 -11.663  1.00 95.02           O  
ATOM   1716  CG  LEU C  69       1.811 -15.786 -11.115  1.00 95.02           C  
ATOM   1717  CD1 LEU C  69       2.859 -15.520 -12.190  1.00 95.02           C  
ATOM   1718  CD2 LEU C  69       2.327 -15.367  -9.743  1.00 95.02           C  
ATOM   1719  N   ARG C  70      -1.759 -13.241  -9.836  1.00 96.59           N  
ATOM   1720  CA  ARG C  70      -2.736 -12.167  -9.983  1.00 96.59           C  
ATOM   1721  C   ARG C  70      -2.075 -10.801  -9.832  1.00 96.59           C  
ATOM   1722  CB  ARG C  70      -3.862 -12.320  -8.958  1.00 96.59           C  
ATOM   1723  O   ARG C  70      -1.156 -10.636  -9.026  1.00 96.59           O  
ATOM   1724  CG  ARG C  70      -4.589 -13.654  -9.037  1.00 96.59           C  
ATOM   1725  CD  ARG C  70      -5.551 -13.841  -7.873  1.00 96.59           C  
ATOM   1726  NE  ARG C  70      -6.126 -15.183  -7.860  1.00 96.59           N  
ATOM   1727  NH1 ARG C  70      -7.190 -14.931  -5.825  1.00 96.59           N  
ATOM   1728  NH2 ARG C  70      -7.363 -16.905  -6.976  1.00 96.59           N  
ATOM   1729  CZ  ARG C  70      -6.892 -15.670  -6.887  1.00 96.59           C  
ATOM   1730  N   PRO C  71      -2.561  -9.899 -10.560  1.00 97.74           N  
ATOM   1731  CA  PRO C  71      -2.074  -8.534 -10.345  1.00 97.74           C  
ATOM   1732  C   PRO C  71      -2.513  -7.956  -9.002  1.00 97.74           C  
ATOM   1733  CB  PRO C  71      -2.696  -7.752 -11.505  1.00 97.74           C  
ATOM   1734  O   PRO C  71      -3.547  -8.357  -8.461  1.00 97.74           O  
ATOM   1735  CG  PRO C  71      -3.874  -8.567 -11.928  1.00 97.74           C  
ATOM   1736  CD  PRO C  71      -3.606 -10.005 -11.588  1.00 97.74           C  
ATOM   1737  N   ASN C  72      -1.677  -7.206  -8.429  1.00 98.06           N  
ATOM   1738  CA  ASN C  72      -2.011  -6.449  -7.227  1.00 98.06           C  
ATOM   1739  C   ASN C  72      -2.156  -4.959  -7.525  1.00 98.06           C  
ATOM   1740  CB  ASN C  72      -0.956  -6.672  -6.142  1.00 98.06           C  
ATOM   1741  O   ASN C  72      -1.253  -4.173  -7.236  1.00 98.06           O  
ATOM   1742  CG  ASN C  72      -1.434  -6.252  -4.766  1.00 98.06           C  
ATOM   1743  ND2 ASN C  72      -0.890  -6.880  -3.731  1.00 98.06           N  
ATOM   1744  OD1 ASN C  72      -2.288  -5.370  -4.635  1.00 98.06           O  
ATOM   1745  N   TRP C  73      -3.321  -4.597  -7.965  1.00 95.55           N  
ATOM   1746  CA  TRP C  73      -3.593  -3.261  -8.485  1.00 95.55           C  
ATOM   1747  C   TRP C  73      -3.471  -2.213  -7.385  1.00 95.55           C  
ATOM   1748  CB  TRP C  73      -4.990  -3.202  -9.111  1.00 95.55           C  
ATOM   1749  O   TRP C  73      -2.936  -1.125  -7.612  1.00 95.55           O  
ATOM   1750  CG  TRP C  73      -5.189  -4.158 -10.248  1.00 95.55           C  
ATOM   1751  CD1 TRP C  73      -5.974  -5.277 -10.256  1.00 95.55           C  
ATOM   1752  CD2 TRP C  73      -4.586  -4.082 -11.544  1.00 95.55           C  
ATOM   1753  CE2 TRP C  73      -5.053  -5.188 -12.288  1.00 95.55           C  
ATOM   1754  CE3 TRP C  73      -3.697  -3.183 -12.149  1.00 95.55           C  
ATOM   1755  NE1 TRP C  73      -5.897  -5.901 -11.480  1.00 95.55           N  
ATOM   1756  CH2 TRP C  73      -3.789  -4.526 -14.176  1.00 95.55           C  
ATOM   1757  CZ2 TRP C  73      -4.659  -5.420 -13.608  1.00 95.55           C  
ATOM   1758  CZ3 TRP C  73      -3.307  -3.416 -13.463  1.00 95.55           C  
ATOM   1759  N   GLN C  74      -3.953  -2.594  -6.275  1.00 95.78           N  
ATOM   1760  CA  GLN C  74      -3.931  -1.630  -5.180  1.00 95.78           C  
ATOM   1761  C   GLN C  74      -2.500  -1.310  -4.758  1.00 95.78           C  
ATOM   1762  CB  GLN C  74      -4.726  -2.157  -3.984  1.00 95.78           C  
ATOM   1763  O   GLN C  74      -2.155  -0.146  -4.545  1.00 95.78           O  
ATOM   1764  CG  GLN C  74      -6.235  -2.057  -4.157  1.00 95.78           C  
ATOM   1765  CD  GLN C  74      -7.000  -2.790  -3.071  1.00 95.78           C  
ATOM   1766  NE2 GLN C  74      -7.570  -2.038  -2.136  1.00 95.78           N  
ATOM   1767  OE1 GLN C  74      -7.080  -4.023  -3.074  1.00 95.78           O  
ATOM   1768  N   LEU C  75      -1.681  -2.311  -4.664  1.00 96.91           N  
ATOM   1769  CA  LEU C  75      -0.278  -2.077  -4.342  1.00 96.91           C  
ATOM   1770  C   LEU C  75       0.391  -1.225  -5.415  1.00 96.91           C  
ATOM   1771  CB  LEU C  75       0.467  -3.407  -4.192  1.00 96.91           C  
ATOM   1772  O   LEU C  75       1.207  -0.355  -5.103  1.00 96.91           O  
ATOM   1773  CG  LEU C  75       1.736  -3.380  -3.339  1.00 96.91           C  
ATOM   1774  CD1 LEU C  75       1.448  -2.756  -1.978  1.00 96.91           C  
ATOM   1775  CD2 LEU C  75       2.302  -4.787  -3.179  1.00 96.91           C  
ATOM   1776  N   ALA C  76       0.008  -1.496  -6.616  1.00 96.03           N  
ATOM   1777  CA  ALA C  76       0.551  -0.700  -7.714  1.00 96.03           C  
ATOM   1778  C   ALA C  76       0.199   0.776  -7.548  1.00 96.03           C  
ATOM   1779  CB  ALA C  76       0.036  -1.219  -9.054  1.00 96.03           C  
ATOM   1780  O   ALA C  76       1.047   1.649  -7.746  1.00 96.03           O  
ATOM   1781  N   ASN C  77      -1.013   1.058  -7.186  1.00 94.66           N  
ATOM   1782  CA  ASN C  77      -1.465   2.428  -6.972  1.00 94.66           C  
ATOM   1783  C   ASN C  77      -0.757   3.074  -5.785  1.00 94.66           C  
ATOM   1784  CB  ASN C  77      -2.982   2.468  -6.772  1.00 94.66           C  
ATOM   1785  O   ASN C  77      -0.383   4.247  -5.843  1.00 94.66           O  
ATOM   1786  CG  ASN C  77      -3.747   2.112  -8.031  1.00 94.66           C  
ATOM   1787  ND2 ASN C  77      -4.979   1.646  -7.865  1.00 94.66           N  
ATOM   1788  OD1 ASN C  77      -3.234   2.254  -9.144  1.00 94.66           O  
ATOM   1789  N   VAL C  78      -0.581   2.297  -4.754  1.00 95.48           N  
ATOM   1790  CA  VAL C  78       0.121   2.784  -3.571  1.00 95.48           C  
ATOM   1791  C   VAL C  78       1.552   3.166  -3.940  1.00 95.48           C  
ATOM   1792  CB  VAL C  78       0.126   1.731  -2.440  1.00 95.48           C  
ATOM   1793  O   VAL C  78       2.039   4.228  -3.545  1.00 95.48           O  
ATOM   1794  CG1 VAL C  78       1.074   2.148  -1.318  1.00 95.48           C  
ATOM   1795  CG2 VAL C  78      -1.288   1.522  -1.900  1.00 95.48           C  
ATOM   1796  N   VAL C  79       2.238   2.342  -4.715  1.00 94.38           N  
ATOM   1797  CA  VAL C  79       3.619   2.571  -5.130  1.00 94.38           C  
ATOM   1798  C   VAL C  79       3.724   3.909  -5.858  1.00 94.38           C  
ATOM   1799  CB  VAL C  79       4.136   1.430  -6.034  1.00 94.38           C  
ATOM   1800  O   VAL C  79       4.625   4.704  -5.580  1.00 94.38           O  
ATOM   1801  CG1 VAL C  79       5.446   1.829  -6.710  1.00 94.38           C  
ATOM   1802  CG2 VAL C  79       4.319   0.148  -5.223  1.00 94.38           C  
ATOM   1803  N   GLU C  80       2.810   4.160  -6.700  1.00 89.84           N  
ATOM   1804  CA  GLU C  80       2.820   5.400  -7.470  1.00 89.84           C  
ATOM   1805  C   GLU C  80       2.738   6.618  -6.555  1.00 89.84           C  
ATOM   1806  CB  GLU C  80       1.665   5.419  -8.475  1.00 89.84           C  
ATOM   1807  O   GLU C  80       3.496   7.577  -6.720  1.00 89.84           O  
ATOM   1808  CG  GLU C  80       1.829   4.428  -9.618  1.00 89.84           C  
ATOM   1809  CD  GLU C  80       0.686   4.474 -10.620  1.00 89.84           C  
ATOM   1810  OE1 GLU C  80       0.789   3.830 -11.689  1.00 89.84           O  
ATOM   1811  OE2 GLU C  80      -0.320   5.160 -10.335  1.00 89.84           O  
ATOM   1812  N   LYS C  81       1.911   6.565  -5.623  1.00 89.50           N  
ATOM   1813  CA  LYS C  81       1.681   7.696  -4.730  1.00 89.50           C  
ATOM   1814  C   LYS C  81       2.809   7.831  -3.712  1.00 89.50           C  
ATOM   1815  CB  LYS C  81       0.340   7.547  -4.009  1.00 89.50           C  
ATOM   1816  O   LYS C  81       3.225   8.944  -3.382  1.00 89.50           O  
ATOM   1817  CG  LYS C  81      -0.871   7.694  -4.919  1.00 89.50           C  
ATOM   1818  CD  LYS C  81      -2.149   7.240  -4.225  1.00 89.50           C  
ATOM   1819  CE  LYS C  81      -3.362   7.385  -5.135  1.00 89.50           C  
ATOM   1820  NZ  LYS C  81      -4.415   6.373  -4.820  1.00 89.50           N  
ATOM   1821  N   VAL C  82       3.351   6.738  -3.241  1.00 90.45           N  
ATOM   1822  CA  VAL C  82       4.450   6.759  -2.282  1.00 90.45           C  
ATOM   1823  C   VAL C  82       5.703   7.329  -2.944  1.00 90.45           C  
ATOM   1824  CB  VAL C  82       4.739   5.349  -1.719  1.00 90.45           C  
ATOM   1825  O   VAL C  82       6.480   8.042  -2.305  1.00 90.45           O  
ATOM   1826  CG1 VAL C  82       6.049   5.340  -0.933  1.00 90.45           C  
ATOM   1827  CG2 VAL C  82       3.582   4.879  -0.840  1.00 90.45           C  
ATOM   1828  N   ARG C  83       5.902   7.050  -4.212  1.00 85.72           N  
ATOM   1829  CA  ARG C  83       7.024   7.613  -4.956  1.00 85.72           C  
ATOM   1830  C   ARG C  83       6.968   9.137  -4.962  1.00 85.72           C  
ATOM   1831  CB  ARG C  83       7.038   7.083  -6.392  1.00 85.72           C  
ATOM   1832  O   ARG C  83       7.986   9.802  -4.757  1.00 85.72           O  
ATOM   1833  CG  ARG C  83       7.464   5.628  -6.507  1.00 85.72           C  
ATOM   1834  CD  ARG C  83       7.547   5.179  -7.959  1.00 85.72           C  
ATOM   1835  NE  ARG C  83       7.894   3.764  -8.066  1.00 85.72           N  
ATOM   1836  NH1 ARG C  83      10.169   4.124  -8.247  1.00 85.72           N  
ATOM   1837  NH2 ARG C  83       9.334   1.990  -8.289  1.00 85.72           N  
ATOM   1838  CZ  ARG C  83       9.132   3.296  -8.201  1.00 85.72           C  
ATOM   1839  N   LEU C  84       5.779   9.610  -5.100  1.00 83.54           N  
ATOM   1840  CA  LEU C  84       5.583  11.056  -5.109  1.00 83.54           C  
ATOM   1841  C   LEU C  84       5.811  11.644  -3.720  1.00 83.54           C  
ATOM   1842  CB  LEU C  84       4.175  11.404  -5.598  1.00 83.54           C  
ATOM   1843  O   LEU C  84       6.436  12.698  -3.583  1.00 83.54           O  
ATOM   1844  CG  LEU C  84       3.883  11.127  -7.074  1.00 83.54           C  
ATOM   1845  CD1 LEU C  84       2.394  11.298  -7.360  1.00 83.54           C  
ATOM   1846  CD2 LEU C  84       4.713  12.044  -7.965  1.00 83.54           C  
ATOM   1847  N   LEU C  85       5.278  10.988  -2.788  1.00 84.12           N  
ATOM   1848  CA  LEU C  85       5.435  11.441  -1.411  1.00 84.12           C  
ATOM   1849  C   LEU C  85       6.909  11.513  -1.026  1.00 84.12           C  
ATOM   1850  CB  LEU C  85       4.690  10.509  -0.452  1.00 84.12           C  
ATOM   1851  O   LEU C  85       7.336  12.458  -0.359  1.00 84.12           O  
ATOM   1852  CG  LEU C  85       4.678  10.921   1.021  1.00 84.12           C  
ATOM   1853  CD1 LEU C  85       3.969  12.260   1.192  1.00 84.12           C  
ATOM   1854  CD2 LEU C  85       4.010   9.845   1.872  1.00 84.12           C  
ATOM   1855  N   ARG C  86       7.687  10.537  -1.422  1.00 80.96           N  
ATOM   1856  CA  ARG C  86       9.105  10.444  -1.091  1.00 80.96           C  
ATOM   1857  C   ARG C  86       9.885  11.608  -1.691  1.00 80.96           C  
ATOM   1858  CB  ARG C  86       9.686   9.116  -1.582  1.00 80.96           C  
ATOM   1859  O   ARG C  86      10.901  12.034  -1.136  1.00 80.96           O  
ATOM   1860  CG  ARG C  86      11.102   8.846  -1.099  1.00 80.96           C  
ATOM   1861  CD  ARG C  86      11.644   7.533  -1.646  1.00 80.96           C  
ATOM   1862  NE  ARG C  86      13.005   7.277  -1.182  1.00 80.96           N  
ATOM   1863  NH1 ARG C  86      13.328   5.415  -2.511  1.00 80.96           N  
ATOM   1864  NH2 ARG C  86      14.997   6.136  -1.114  1.00 80.96           N  
ATOM   1865  CZ  ARG C  86      13.774   6.277  -1.603  1.00 80.96           C  
ATOM   1866  N   LEU C  87       9.411  12.109  -2.743  1.00 76.60           N  
ATOM   1867  CA  LEU C  87      10.091  13.194  -3.443  1.00 76.60           C  
ATOM   1868  C   LEU C  87       9.787  14.537  -2.789  1.00 76.60           C  
ATOM   1869  CB  LEU C  87       9.677  13.224  -4.916  1.00 76.60           C  
ATOM   1870  O   LEU C  87      10.453  15.536  -3.073  1.00 76.60           O  
ATOM   1871  CG  LEU C  87      10.100  12.025  -5.765  1.00 76.60           C  
ATOM   1872  CD1 LEU C  87       9.428  12.079  -7.133  1.00 76.60           C  
ATOM   1873  CD2 LEU C  87      11.617  11.981  -5.911  1.00 76.60           C  
ATOM   1874  N   HIS C  88       8.744  14.560  -1.942  1.00 74.48           N  
ATOM   1875  CA  HIS C  88       8.382  15.813  -1.289  1.00 74.48           C  
ATOM   1876  C   HIS C  88       9.456  16.248  -0.298  1.00 74.48           C  
ATOM   1877  CB  HIS C  88       7.035  15.676  -0.577  1.00 74.48           C  
ATOM   1878  O   HIS C  88       9.965  15.429   0.472  1.00 74.48           O  
ATOM   1879  CG  HIS C  88       6.428  16.986  -0.186  1.00 74.48           C  
ATOM   1880  CD2 HIS C  88       5.480  17.742  -0.789  1.00 74.48           C  
ATOM   1881  ND1 HIS C  88       6.794  17.665   0.956  1.00 74.48           N  
ATOM   1882  CE1 HIS C  88       6.095  18.785   1.039  1.00 74.48           C  
ATOM   1883  NE2 HIS C  88       5.291  18.855  -0.008  1.00 74.48           N  
ATOM   1884  N   PRO C  89       9.864  17.472  -0.449  1.00 65.15           N  
ATOM   1885  CA  PRO C  89      10.862  17.969   0.501  1.00 65.15           C  
ATOM   1886  C   PRO C  89      10.449  17.755   1.956  1.00 65.15           C  
ATOM   1887  CB  PRO C  89      10.951  19.461   0.172  1.00 65.15           C  
ATOM   1888  O   PRO C  89       9.312  18.053   2.328  1.00 65.15           O  
ATOM   1889  CG  PRO C  89      10.390  19.582  -1.208  1.00 65.15           C  
ATOM   1890  CD  PRO C  89       9.429  18.450  -1.433  1.00 65.15           C  
ATOM   1891  N   GLY C  90      11.298  17.161   2.770  1.00 64.23           N  
ATOM   1892  CA  GLY C  90      11.011  16.973   4.184  1.00 64.23           C  
ATOM   1893  C   GLY C  90      10.367  15.634   4.489  1.00 64.23           C  
ATOM   1894  O   GLY C  90      10.180  15.281   5.655  1.00 64.23           O  
ATOM   1895  N   MET C  91       9.947  14.789   3.466  1.00 66.63           N  
ATOM   1896  CA  MET C  91       9.181  13.574   3.729  1.00 66.63           C  
ATOM   1897  C   MET C  91      10.000  12.331   3.395  1.00 66.63           C  
ATOM   1898  CB  MET C  91       7.879  13.574   2.926  1.00 66.63           C  
ATOM   1899  O   MET C  91       9.750  11.254   3.938  1.00 66.63           O  
ATOM   1900  CG  MET C  91       6.897  14.654   3.350  1.00 66.63           C  
ATOM   1901  SD  MET C  91       5.640  14.035   4.535  1.00 66.63           S  
ATOM   1902  CE  MET C  91       4.476  15.427   4.523  1.00 66.63           C  
ATOM   1903  N   GLY C  92      11.153  12.363   2.601  1.00 60.17           N  
ATOM   1904  CA  GLY C  92      11.686  11.064   2.222  1.00 60.17           C  
ATOM   1905  C   GLY C  92      13.185  11.080   1.989  1.00 60.17           C  
ATOM   1906  O   GLY C  92      13.867  10.083   2.234  1.00 60.17           O  
ATOM   1907  N   LEU C  93      13.754  11.901   1.328  1.00 59.49           N  
ATOM   1908  CA  LEU C  93      15.168  11.775   0.992  1.00 59.49           C  
ATOM   1909  C   LEU C  93      16.045  12.285   2.130  1.00 59.49           C  
ATOM   1910  CB  LEU C  93      15.484  12.543  -0.294  1.00 59.49           C  
ATOM   1911  O   LEU C  93      15.909  13.434   2.558  1.00 59.49           O  
ATOM   1912  CG  LEU C  93      14.928  11.952  -1.591  1.00 59.49           C  
ATOM   1913  CD1 LEU C  93      15.027  12.969  -2.723  1.00 59.49           C  
ATOM   1914  CD2 LEU C  93      15.666  10.668  -1.953  1.00 59.49           C  
ATOM   1915  N   LYS C  94      16.460  11.253   3.088  1.00 57.91           N  
ATOM   1916  CA  LYS C  94      17.272  11.595   4.252  1.00 57.91           C  
ATOM   1917  C   LYS C  94      18.468  12.455   3.854  1.00 57.91           C  
ATOM   1918  CB  LYS C  94      17.750  10.329   4.964  1.00 57.91           C  
ATOM   1919  O   LYS C  94      18.876  13.345   4.603  1.00 57.91           O  
ATOM   1920  CG  LYS C  94      16.752   9.769   5.967  1.00 57.91           C  
ATOM   1921  CD  LYS C  94      17.339   8.599   6.746  1.00 57.91           C  
ATOM   1922  CE  LYS C  94      16.317   7.988   7.695  1.00 57.91           C  
ATOM   1923  NZ  LYS C  94      16.932   6.958   8.584  1.00 57.91           N  
ATOM   1924  N   GLY C  95      18.926  12.250   2.472  1.00 59.98           N  
ATOM   1925  CA  GLY C  95      20.105  12.930   1.958  1.00 59.98           C  
ATOM   1926  C   GLY C  95      20.000  13.274   0.484  1.00 59.98           C  
ATOM   1927  O   GLY C  95      19.069  12.836  -0.196  1.00 59.98           O  
ATOM   1928  N   ASP C  96      20.813  14.277   0.157  1.00 70.19           N  
ATOM   1929  CA  ASP C  96      20.810  14.734  -1.229  1.00 70.19           C  
ATOM   1930  C   ASP C  96      21.869  14.002  -2.050  1.00 70.19           C  
ATOM   1931  CB  ASP C  96      21.042  16.244  -1.298  1.00 70.19           C  
ATOM   1932  O   ASP C  96      22.174  14.400  -3.176  1.00 70.19           O  
ATOM   1933  CG  ASP C  96      22.304  16.684  -0.577  1.00 70.19           C  
ATOM   1934  OD1 ASP C  96      22.847  15.903   0.234  1.00 70.19           O  
ATOM   1935  OD2 ASP C  96      22.759  17.822  -0.820  1.00 70.19           O  
ATOM   1936  N   LEU C  97      22.310  12.861  -1.357  1.00 80.44           N  
ATOM   1937  CA  LEU C  97      23.362  12.169  -2.094  1.00 80.44           C  
ATOM   1938  C   LEU C  97      22.926  10.756  -2.464  1.00 80.44           C  
ATOM   1939  CB  LEU C  97      24.650  12.119  -1.269  1.00 80.44           C  
ATOM   1940  O   LEU C  97      22.228  10.094  -1.692  1.00 80.44           O  
ATOM   1941  CG  LEU C  97      25.295  13.466  -0.936  1.00 80.44           C  
ATOM   1942  CD1 LEU C  97      26.478  13.269   0.006  1.00 80.44           C  
ATOM   1943  CD2 LEU C  97      25.733  14.179  -2.210  1.00 80.44           C  
ATOM   1944  N   CYS C  98      23.224  10.298  -3.640  1.00 84.55           N  
ATOM   1945  CA  CYS C  98      23.058   8.919  -4.087  1.00 84.55           C  
ATOM   1946  C   CYS C  98      23.901   7.968  -3.246  1.00 84.55           C  
ATOM   1947  CB  CYS C  98      23.436   8.784  -5.561  1.00 84.55           C  
ATOM   1948  O   CYS C  98      25.121   8.123  -3.162  1.00 84.55           O  
ATOM   1949  SG  CYS C  98      23.438   7.079  -6.158  1.00 84.55           S  
ATOM   1950  N   GLU C  99      23.213   7.021  -2.610  1.00 76.90           N  
ATOM   1951  CA  GLU C  99      23.913   6.082  -1.738  1.00 76.90           C  
ATOM   1952  C   GLU C  99      24.938   5.265  -2.519  1.00 76.90           C  
ATOM   1953  CB  GLU C  99      22.919   5.151  -1.041  1.00 76.90           C  
ATOM   1954  O   GLU C  99      26.009   4.942  -1.999  1.00 76.90           O  
ATOM   1955  CG  GLU C  99      22.069   5.840   0.017  1.00 76.90           C  
ATOM   1956  CD  GLU C  99      21.114   4.895   0.729  1.00 76.90           C  
ATOM   1957  OE1 GLU C  99      20.427   5.329   1.681  1.00 76.90           O  
ATOM   1958  OE2 GLU C  99      21.053   3.710   0.332  1.00 76.90           O  
ATOM   1959  N   ARG C 100      24.671   5.025  -3.740  1.00 83.96           N  
ATOM   1960  CA  ARG C 100      25.506   4.178  -4.587  1.00 83.96           C  
ATOM   1961  C   ARG C 100      26.701   4.955  -5.128  1.00 83.96           C  
ATOM   1962  CB  ARG C 100      24.688   3.601  -5.744  1.00 83.96           C  
ATOM   1963  O   ARG C 100      27.826   4.451  -5.133  1.00 83.96           O  
ATOM   1964  CG  ARG C 100      25.444   2.586  -6.586  1.00 83.96           C  
ATOM   1965  CD  ARG C 100      24.548   1.946  -7.638  1.00 83.96           C  
ATOM   1966  NE  ARG C 100      25.147   0.735  -8.192  1.00 83.96           N  
ATOM   1967  NH1 ARG C 100      23.291   0.136  -9.430  1.00 83.96           N  
ATOM   1968  NH2 ARG C 100      25.174  -1.170  -9.474  1.00 83.96           N  
ATOM   1969  CZ  ARG C 100      24.536  -0.097  -9.031  1.00 83.96           C  
ATOM   1970  N   HIS C 101      26.578   6.148  -5.546  1.00 90.45           N  
ATOM   1971  CA  HIS C 101      27.610   6.885  -6.267  1.00 90.45           C  
ATOM   1972  C   HIS C 101      28.147   8.042  -5.432  1.00 90.45           C  
ATOM   1973  CB  HIS C 101      27.064   7.407  -7.598  1.00 90.45           C  
ATOM   1974  O   HIS C 101      29.176   8.632  -5.769  1.00 90.45           O  
ATOM   1975  CG  HIS C 101      26.578   6.327  -8.512  1.00 90.45           C  
ATOM   1976  CD2 HIS C 101      27.250   5.368  -9.190  1.00 90.45           C  
ATOM   1977  ND1 HIS C 101      25.245   6.153  -8.816  1.00 90.45           N  
ATOM   1978  CE1 HIS C 101      25.119   5.130  -9.644  1.00 90.45           C  
ATOM   1979  NE2 HIS C 101      26.320   4.635  -9.886  1.00 90.45           N  
ATOM   1980  N   GLY C 102      27.509   8.405  -4.372  1.00 86.57           N  
ATOM   1981  CA  GLY C 102      27.932   9.514  -3.533  1.00 86.57           C  
ATOM   1982  C   GLY C 102      27.739  10.868  -4.189  1.00 86.57           C  
ATOM   1983  O   GLY C 102      28.384  11.847  -3.808  1.00 86.57           O  
ATOM   1984  N   GLU C 103      26.986  10.906  -5.232  1.00 89.56           N  
ATOM   1985  CA  GLU C 103      26.726  12.144  -5.961  1.00 89.56           C  
ATOM   1986  C   GLU C 103      25.382  12.747  -5.563  1.00 89.56           C  
ATOM   1987  CB  GLU C 103      26.766  11.897  -7.471  1.00 89.56           C  
ATOM   1988  O   GLU C 103      24.504  12.043  -5.061  1.00 89.56           O  
ATOM   1989  CG  GLU C 103      28.122  11.435  -7.984  1.00 89.56           C  
ATOM   1990  CD  GLU C 103      28.145  11.189  -9.484  1.00 89.56           C  
ATOM   1991  OE1 GLU C 103      29.195  10.758 -10.013  1.00 89.56           O  
ATOM   1992  OE2 GLU C 103      27.105  11.430 -10.136  1.00 89.56           O  
ATOM   1993  N   LYS C 104      25.230  14.004  -5.829  1.00 86.31           N  
ATOM   1994  CA  LYS C 104      23.984  14.707  -5.535  1.00 86.31           C  
ATOM   1995  C   LYS C 104      22.849  14.209  -6.424  1.00 86.31           C  
ATOM   1996  CB  LYS C 104      24.165  16.215  -5.709  1.00 86.31           C  
ATOM   1997  O   LYS C 104      23.055  13.937  -7.609  1.00 86.31           O  
ATOM   1998  CG  LYS C 104      24.791  16.907  -4.507  1.00 86.31           C  
ATOM   1999  CD  LYS C 104      24.788  18.422  -4.670  1.00 86.31           C  
ATOM   2000  CE  LYS C 104      25.517  19.109  -3.523  1.00 86.31           C  
ATOM   2001  NZ  LYS C 104      25.499  20.596  -3.667  1.00 86.31           N  
ATOM   2002  N   LEU C 105      21.647  14.044  -5.781  1.00 85.36           N  
ATOM   2003  CA  LEU C 105      20.457  13.645  -6.523  1.00 85.36           C  
ATOM   2004  C   LEU C 105      19.859  14.831  -7.272  1.00 85.36           C  
ATOM   2005  CB  LEU C 105      19.412  13.045  -5.577  1.00 85.36           C  
ATOM   2006  O   LEU C 105      19.179  15.669  -6.676  1.00 85.36           O  
ATOM   2007  CG  LEU C 105      19.837  11.798  -4.800  1.00 85.36           C  
ATOM   2008  CD1 LEU C 105      18.772  11.424  -3.775  1.00 85.36           C  
ATOM   2009  CD2 LEU C 105      20.100  10.638  -5.754  1.00 85.36           C  
ATOM   2010  N   LYS C 106      20.149  14.903  -8.569  1.00 85.69           N  
ATOM   2011  CA  LYS C 106      19.733  16.099  -9.297  1.00 85.69           C  
ATOM   2012  C   LYS C 106      18.962  15.732 -10.561  1.00 85.69           C  
ATOM   2013  CB  LYS C 106      20.946  16.959  -9.654  1.00 85.69           C  
ATOM   2014  O   LYS C 106      18.496  16.612 -11.288  1.00 85.69           O  
ATOM   2015  CG  LYS C 106      21.989  16.240 -10.497  1.00 85.69           C  
ATOM   2016  CD  LYS C 106      23.195  17.129 -10.772  1.00 85.69           C  
ATOM   2017  CE  LYS C 106      24.238  16.411 -11.618  1.00 85.69           C  
ATOM   2018  NZ  LYS C 106      25.413  17.286 -11.909  1.00 85.69           N  
ATOM   2019  N   MET C 107      18.847  14.428 -10.764  1.00 88.71           N  
ATOM   2020  CA  MET C 107      18.151  13.991 -11.971  1.00 88.71           C  
ATOM   2021  C   MET C 107      16.807  13.358 -11.624  1.00 88.71           C  
ATOM   2022  CB  MET C 107      19.009  12.998 -12.757  1.00 88.71           C  
ATOM   2023  O   MET C 107      16.635  12.815 -10.532  1.00 88.71           O  
ATOM   2024  CG  MET C 107      20.415  13.497 -13.046  1.00 88.71           C  
ATOM   2025  SD  MET C 107      20.424  15.003 -14.095  1.00 88.71           S  
ATOM   2026  CE  MET C 107      19.902  14.292 -15.680  1.00 88.71           C  
ATOM   2027  N   PHE C 108      15.842  13.492 -12.610  1.00 86.48           N  
ATOM   2028  CA  PHE C 108      14.509  12.951 -12.372  1.00 86.48           C  
ATOM   2029  C   PHE C 108      14.063  12.077 -13.538  1.00 86.48           C  
ATOM   2030  CB  PHE C 108      13.500  14.082 -12.149  1.00 86.48           C  
ATOM   2031  O   PHE C 108      14.152  12.486 -14.697  1.00 86.48           O  
ATOM   2032  CG  PHE C 108      12.095  13.603 -11.907  1.00 86.48           C  
ATOM   2033  CD1 PHE C 108      11.134  13.689 -12.908  1.00 86.48           C  
ATOM   2034  CD2 PHE C 108      11.733  13.066 -10.678  1.00 86.48           C  
ATOM   2035  CE1 PHE C 108       9.832  13.246 -12.687  1.00 86.48           C  
ATOM   2036  CE2 PHE C 108      10.434  12.621 -10.450  1.00 86.48           C  
ATOM   2037  CZ  PHE C 108       9.485  12.713 -11.455  1.00 86.48           C  
ATOM   2038  N   CYS C 109      13.682  10.892 -13.173  1.00 88.48           N  
ATOM   2039  CA  CYS C 109      13.098   9.980 -14.150  1.00 88.48           C  
ATOM   2040  C   CYS C 109      11.577  10.082 -14.150  1.00 88.48           C  
ATOM   2041  CB  CYS C 109      13.522   8.540 -13.860  1.00 88.48           C  
ATOM   2042  O   CYS C 109      10.924   9.678 -13.186  1.00 88.48           O  
ATOM   2043  SG  CYS C 109      12.831   7.332 -15.012  1.00 88.48           S  
ATOM   2044  N   LYS C 110      10.979  10.458 -15.266  1.00 82.57           N  
ATOM   2045  CA  LYS C 110       9.543  10.707 -15.346  1.00 82.57           C  
ATOM   2046  C   LYS C 110       8.755   9.401 -15.285  1.00 82.57           C  
ATOM   2047  CB  LYS C 110       9.200  11.466 -16.629  1.00 82.57           C  
ATOM   2048  O   LYS C 110       7.716   9.328 -14.624  1.00 82.57           O  
ATOM   2049  CG  LYS C 110       9.697  12.904 -16.649  1.00 82.57           C  
ATOM   2050  CD  LYS C 110       9.240  13.636 -17.904  1.00 82.57           C  
ATOM   2051  CE  LYS C 110       9.739  15.074 -17.927  1.00 82.57           C  
ATOM   2052  NZ  LYS C 110       9.286  15.799 -19.152  1.00 82.57           N  
ATOM   2053  N   GLU C 111       9.290   8.385 -15.871  1.00 79.48           N  
ATOM   2054  CA  GLU C 111       8.601   7.099 -15.901  1.00 79.48           C  
ATOM   2055  C   GLU C 111       8.598   6.442 -14.524  1.00 79.48           C  
ATOM   2056  CB  GLU C 111       9.248   6.166 -16.928  1.00 79.48           C  
ATOM   2057  O   GLU C 111       7.574   5.916 -14.083  1.00 79.48           O  
ATOM   2058  CG  GLU C 111       8.988   6.567 -18.373  1.00 79.48           C  
ATOM   2059  CD  GLU C 111       9.988   7.584 -18.902  1.00 79.48           C  
ATOM   2060  OE1 GLU C 111      10.002   7.839 -20.127  1.00 79.48           O  
ATOM   2061  OE2 GLU C 111      10.762   8.129 -18.084  1.00 79.48           O  
ATOM   2062  N   ASP C 112       9.681   6.560 -13.853  1.00 79.28           N  
ATOM   2063  CA  ASP C 112       9.824   5.893 -12.563  1.00 79.28           C  
ATOM   2064  C   ASP C 112       9.505   6.845 -11.413  1.00 79.28           C  
ATOM   2065  CB  ASP C 112      11.238   5.330 -12.403  1.00 79.28           C  
ATOM   2066  O   ASP C 112       9.408   6.424 -10.259  1.00 79.28           O  
ATOM   2067  CG  ASP C 112      11.538   4.198 -13.369  1.00 79.28           C  
ATOM   2068  OD1 ASP C 112      10.603   3.472 -13.769  1.00 79.28           O  
ATOM   2069  OD2 ASP C 112      12.722   4.029 -13.733  1.00 79.28           O  
ATOM   2070  N   VAL C 113       9.250   8.069 -11.679  1.00 78.59           N  
ATOM   2071  CA  VAL C 113       9.042   9.093 -10.660  1.00 78.59           C  
ATOM   2072  C   VAL C 113      10.082   8.937  -9.552  1.00 78.59           C  
ATOM   2073  CB  VAL C 113       7.617   9.023 -10.067  1.00 78.59           C  
ATOM   2074  O   VAL C 113       9.732   8.838  -8.374  1.00 78.59           O  
ATOM   2075  CG1 VAL C 113       7.338  10.240  -9.187  1.00 78.59           C  
ATOM   2076  CG2 VAL C 113       6.580   8.918 -11.184  1.00 78.59           C  
ATOM   2077  N   LEU C 114      11.319   9.065 -10.008  1.00 81.87           N  
ATOM   2078  CA  LEU C 114      12.449   8.830  -9.115  1.00 81.87           C  
ATOM   2079  C   LEU C 114      13.539   9.875  -9.331  1.00 81.87           C  
ATOM   2080  CB  LEU C 114      13.020   7.427  -9.331  1.00 81.87           C  
ATOM   2081  O   LEU C 114      13.801  10.279 -10.467  1.00 81.87           O  
ATOM   2082  CG  LEU C 114      14.090   6.970  -8.337  1.00 81.87           C  
ATOM   2083  CD1 LEU C 114      13.587   5.779  -7.528  1.00 81.87           C  
ATOM   2084  CD2 LEU C 114      15.383   6.621  -9.066  1.00 81.87           C  
ATOM   2085  N   ILE C 115      13.978  10.362  -8.167  1.00 81.72           N  
ATOM   2086  CA  ILE C 115      15.127  11.258  -8.227  1.00 81.72           C  
ATOM   2087  C   ILE C 115      16.418  10.451  -8.105  1.00 81.72           C  
ATOM   2088  CB  ILE C 115      15.063  12.335  -7.121  1.00 81.72           C  
ATOM   2089  O   ILE C 115      16.490   9.496  -7.328  1.00 81.72           O  
ATOM   2090  CG1 ILE C 115      13.757  13.131  -7.226  1.00 81.72           C  
ATOM   2091  CG2 ILE C 115      16.278  13.263  -7.199  1.00 81.72           C  
ATOM   2092  CD1 ILE C 115      13.489  14.042  -6.036  1.00 81.72           C  
ATOM   2093  N   MET C 116      17.296  10.771  -8.997  1.00 86.52           N  
ATOM   2094  CA  MET C 116      18.555  10.031  -8.987  1.00 86.52           C  
ATOM   2095  C   MET C 116      19.730  10.952  -9.299  1.00 86.52           C  
ATOM   2096  CB  MET C 116      18.511   8.880  -9.994  1.00 86.52           C  
ATOM   2097  O   MET C 116      19.539  12.138  -9.574  1.00 86.52           O  
ATOM   2098  CG  MET C 116      18.180   9.319 -11.412  1.00 86.52           C  
ATOM   2099  SD  MET C 116      17.804   7.902 -12.516  1.00 86.52           S  
ATOM   2100  CE  MET C 116      16.240   7.337 -11.789  1.00 86.52           C  
ATOM   2101  N   CYS C 117      20.952  10.419  -9.140  1.00 89.61           N  
ATOM   2102  CA  CYS C 117      22.160  11.152  -9.502  1.00 89.61           C  
ATOM   2103  C   CYS C 117      22.447  11.028 -10.993  1.00 89.61           C  
ATOM   2104  CB  CYS C 117      23.356  10.642  -8.699  1.00 89.61           C  
ATOM   2105  O   CYS C 117      21.793  10.252 -11.693  1.00 89.61           O  
ATOM   2106  SG  CYS C 117      23.942   9.015  -9.219  1.00 89.61           S  
ATOM   2107  N   GLU C 118      23.446  11.716 -11.497  1.00 92.33           N  
ATOM   2108  CA  GLU C 118      23.798  11.703 -12.914  1.00 92.33           C  
ATOM   2109  C   GLU C 118      24.254  10.316 -13.358  1.00 92.33           C  
ATOM   2110  CB  GLU C 118      24.891  12.735 -13.206  1.00 92.33           C  
ATOM   2111  O   GLU C 118      23.884   9.851 -14.437  1.00 92.33           O  
ATOM   2112  CG  GLU C 118      24.962  13.160 -14.665  1.00 92.33           C  
ATOM   2113  CD  GLU C 118      25.711  14.467 -14.874  1.00 92.33           C  
ATOM   2114  OE1 GLU C 118      25.672  15.016 -15.998  1.00 92.33           O  
ATOM   2115  OE2 GLU C 118      26.344  14.944 -13.905  1.00 92.33           O  
ATOM   2116  N   ALA C 119      24.952   9.702 -12.532  1.00 93.01           N  
ATOM   2117  CA  ALA C 119      25.461   8.375 -12.866  1.00 93.01           C  
ATOM   2118  C   ALA C 119      24.322   7.368 -13.002  1.00 93.01           C  
ATOM   2119  CB  ALA C 119      26.458   7.905 -11.808  1.00 93.01           C  
ATOM   2120  O   ALA C 119      24.270   6.607 -13.971  1.00 93.01           O  
ATOM   2121  N   CYS C 120      23.380   7.334 -12.038  1.00 90.66           N  
ATOM   2122  CA  CYS C 120      22.226   6.442 -12.083  1.00 90.66           C  
ATOM   2123  C   CYS C 120      21.346   6.749 -13.289  1.00 90.66           C  
ATOM   2124  CB  CYS C 120      21.407   6.561 -10.799  1.00 90.66           C  
ATOM   2125  O   CYS C 120      20.734   5.846 -13.862  1.00 90.66           O  
ATOM   2126  SG  CYS C 120      22.197   5.810  -9.359  1.00 90.66           S  
ATOM   2127  N   SER C 121      21.350   7.977 -13.689  1.00 92.65           N  
ATOM   2128  CA  SER C 121      20.502   8.396 -14.800  1.00 92.65           C  
ATOM   2129  C   SER C 121      20.988   7.806 -16.120  1.00 92.65           C  
ATOM   2130  CB  SER C 121      20.462   9.922 -14.899  1.00 92.65           C  
ATOM   2131  O   SER C 121      20.222   7.706 -17.081  1.00 92.65           O  
ATOM   2132  OG  SER C 121      21.699  10.428 -15.370  1.00 92.65           O  
ATOM   2133  N   GLN C 122      22.192   7.379 -16.135  1.00 91.89           N  
ATOM   2134  CA  GLN C 122      22.781   6.850 -17.360  1.00 91.89           C  
ATOM   2135  C   GLN C 122      22.823   5.325 -17.337  1.00 91.89           C  
ATOM   2136  CB  GLN C 122      24.190   7.410 -17.564  1.00 91.89           C  
ATOM   2137  O   GLN C 122      23.367   4.699 -18.249  1.00 91.89           O  
ATOM   2138  CG  GLN C 122      24.228   8.918 -17.772  1.00 91.89           C  
ATOM   2139  CD  GLN C 122      25.638   9.478 -17.750  1.00 91.89           C  
ATOM   2140  NE2 GLN C 122      25.761  10.761 -17.427  1.00 91.89           N  
ATOM   2141  OE1 GLN C 122      26.608   8.764 -18.021  1.00 91.89           O  
ATOM   2142  N   SER C 123      22.224   4.739 -16.356  1.00 90.67           N  
ATOM   2143  CA  SER C 123      22.184   3.284 -16.256  1.00 90.67           C  
ATOM   2144  C   SER C 123      21.220   2.686 -17.276  1.00 90.67           C  
ATOM   2145  CB  SER C 123      21.778   2.853 -14.846  1.00 90.67           C  
ATOM   2146  O   SER C 123      20.302   3.365 -17.742  1.00 90.67           O  
ATOM   2147  OG  SER C 123      20.404   3.111 -14.617  1.00 90.67           O  
ATOM   2148  N   PRO C 124      21.499   1.443 -17.652  1.00 90.03           N  
ATOM   2149  CA  PRO C 124      20.642   0.770 -18.632  1.00 90.03           C  
ATOM   2150  C   PRO C 124      19.172   0.757 -18.219  1.00 90.03           C  
ATOM   2151  CB  PRO C 124      21.208  -0.651 -18.679  1.00 90.03           C  
ATOM   2152  O   PRO C 124      18.286   0.757 -19.077  1.00 90.03           O  
ATOM   2153  CG  PRO C 124      22.631  -0.510 -18.242  1.00 90.03           C  
ATOM   2154  CD  PRO C 124      22.722   0.641 -17.281  1.00 90.03           C  
ATOM   2155  N   GLU C 125      18.912   0.828 -16.933  1.00 82.93           N  
ATOM   2156  CA  GLU C 125      17.552   0.780 -16.405  1.00 82.93           C  
ATOM   2157  C   GLU C 125      16.742   1.993 -16.853  1.00 82.93           C  
ATOM   2158  CB  GLU C 125      17.571   0.696 -14.876  1.00 82.93           C  
ATOM   2159  O   GLU C 125      15.516   1.921 -16.964  1.00 82.93           O  
ATOM   2160  CG  GLU C 125      18.162  -0.599 -14.339  1.00 82.93           C  
ATOM   2161  CD  GLU C 125      19.671  -0.543 -14.163  1.00 82.93           C  
ATOM   2162  OE1 GLU C 125      20.296  -1.602 -13.929  1.00 82.93           O  
ATOM   2163  OE2 GLU C 125      20.234   0.571 -14.261  1.00 82.93           O  
ATOM   2164  N   HIS C 126      17.418   3.055 -17.071  1.00 89.36           N  
ATOM   2165  CA  HIS C 126      16.714   4.290 -17.395  1.00 89.36           C  
ATOM   2166  C   HIS C 126      17.030   4.748 -18.815  1.00 89.36           C  
ATOM   2167  CB  HIS C 126      17.074   5.390 -16.396  1.00 89.36           C  
ATOM   2168  O   HIS C 126      16.664   5.857 -19.210  1.00 89.36           O  
ATOM   2169  CG  HIS C 126      16.640   5.095 -14.995  1.00 89.36           C  
ATOM   2170  CD2 HIS C 126      17.354   4.742 -13.900  1.00 89.36           C  
ATOM   2171  ND1 HIS C 126      15.322   5.145 -14.598  1.00 89.36           N  
ATOM   2172  CE1 HIS C 126      15.243   4.836 -13.315  1.00 89.36           C  
ATOM   2173  NE2 HIS C 126      16.462   4.587 -12.867  1.00 89.36           N  
ATOM   2174  N   GLU C 127      17.682   3.998 -19.568  1.00 89.92           N  
ATOM   2175  CA  GLU C 127      18.133   4.341 -20.913  1.00 89.92           C  
ATOM   2176  C   GLU C 127      16.959   4.737 -21.805  1.00 89.92           C  
ATOM   2177  CB  GLU C 127      18.898   3.172 -21.539  1.00 89.92           C  
ATOM   2178  O   GLU C 127      17.061   5.681 -22.591  1.00 89.92           O  
ATOM   2179  CG  GLU C 127      19.494   3.488 -22.903  1.00 89.92           C  
ATOM   2180  CD  GLU C 127      20.284   2.331 -23.495  1.00 89.92           C  
ATOM   2181  OE1 GLU C 127      20.885   2.498 -24.580  1.00 89.92           O  
ATOM   2182  OE2 GLU C 127      20.301   1.248 -22.868  1.00 89.92           O  
ATOM   2183  N   ALA C 128      15.916   4.020 -21.622  1.00 90.96           N  
ATOM   2184  CA  ALA C 128      14.752   4.266 -22.469  1.00 90.96           C  
ATOM   2185  C   ALA C 128      13.773   5.221 -21.792  1.00 90.96           C  
ATOM   2186  CB  ALA C 128      14.056   2.951 -22.812  1.00 90.96           C  
ATOM   2187  O   ALA C 128      12.688   5.482 -22.317  1.00 90.96           O  
ATOM   2188  N   HIS C 129      14.169   5.694 -20.619  1.00 91.33           N  
ATOM   2189  CA  HIS C 129      13.286   6.591 -19.883  1.00 91.33           C  
ATOM   2190  C   HIS C 129      13.600   8.051 -20.193  1.00 91.33           C  
ATOM   2191  CB  HIS C 129      13.398   6.339 -18.378  1.00 91.33           C  
ATOM   2192  O   HIS C 129      14.673   8.362 -20.715  1.00 91.33           O  
ATOM   2193  CG  HIS C 129      12.889   4.997 -17.955  1.00 91.33           C  
ATOM   2194  CD2 HIS C 129      12.397   3.965 -18.679  1.00 91.33           C  
ATOM   2195  ND1 HIS C 129      12.847   4.599 -16.637  1.00 91.33           N  
ATOM   2196  CE1 HIS C 129      12.351   3.375 -16.568  1.00 91.33           C  
ATOM   2197  NE2 HIS C 129      12.069   2.967 -17.794  1.00 91.33           N  
ATOM   2198  N   SER C 130      12.599   8.985 -19.909  1.00 88.74           N  
ATOM   2199  CA  SER C 130      12.809  10.428 -19.956  1.00 88.74           C  
ATOM   2200  C   SER C 130      13.390  10.945 -18.644  1.00 88.74           C  
ATOM   2201  CB  SER C 130      11.497  11.152 -20.262  1.00 88.74           C  
ATOM   2202  O   SER C 130      12.676  11.060 -17.646  1.00 88.74           O  
ATOM   2203  OG  SER C 130      11.708  12.548 -20.384  1.00 88.74           O  
ATOM   2204  N   VAL C 131      14.682  11.168 -18.696  1.00 91.31           N  
ATOM   2205  CA  VAL C 131      15.383  11.652 -17.511  1.00 91.31           C  
ATOM   2206  C   VAL C 131      15.783  13.113 -17.708  1.00 91.31           C  
ATOM   2207  CB  VAL C 131      16.631  10.796 -17.201  1.00 91.31           C  
ATOM   2208  O   VAL C 131      16.410  13.462 -18.710  1.00 91.31           O  
ATOM   2209  CG1 VAL C 131      17.322  11.287 -15.930  1.00 91.31           C  
ATOM   2210  CG2 VAL C 131      16.248   9.323 -17.069  1.00 91.31           C  
ATOM   2211  N   VAL C 132      15.368  13.998 -16.771  1.00 89.26           N  
ATOM   2212  CA  VAL C 132      15.615  15.431 -16.881  1.00 89.26           C  
ATOM   2213  C   VAL C 132      16.198  15.958 -15.572  1.00 89.26           C  
ATOM   2214  CB  VAL C 132      14.325  16.204 -17.238  1.00 89.26           C  
ATOM   2215  O   VAL C 132      16.032  15.339 -14.518  1.00 89.26           O  
ATOM   2216  CG1 VAL C 132      13.797  15.771 -18.605  1.00 89.26           C  
ATOM   2217  CG2 VAL C 132      13.263  15.995 -16.161  1.00 89.26           C  
ATOM   2218  N   PRO C 133      16.947  17.030 -15.733  1.00 89.65           N  
ATOM   2219  CA  PRO C 133      17.377  17.660 -14.483  1.00 89.65           C  
ATOM   2220  C   PRO C 133      16.205  18.061 -13.590  1.00 89.65           C  
ATOM   2221  CB  PRO C 133      18.149  18.894 -14.957  1.00 89.65           C  
ATOM   2222  O   PRO C 133      15.154  18.469 -14.092  1.00 89.65           O  
ATOM   2223  CG  PRO C 133      18.545  18.579 -16.364  1.00 89.65           C  
ATOM   2224  CD  PRO C 133      17.499  17.685 -16.965  1.00 89.65           C  
ATOM   2225  N   MET C 134      16.420  17.818 -12.241  1.00 79.14           N  
ATOM   2226  CA  MET C 134      15.362  18.109 -11.277  1.00 79.14           C  
ATOM   2227  C   MET C 134      14.872  19.545 -11.423  1.00 79.14           C  
ATOM   2228  CB  MET C 134      15.855  17.867  -9.849  1.00 79.14           C  
ATOM   2229  O   MET C 134      13.680  19.817 -11.271  1.00 79.14           O  
ATOM   2230  CG  MET C 134      14.737  17.614  -8.850  1.00 79.14           C  
ATOM   2231  SD  MET C 134      15.082  16.181  -7.757  1.00 79.14           S  
ATOM   2232  CE  MET C 134      13.775  16.401  -6.518  1.00 79.14           C  
ATOM   2233  N   GLU C 135      15.700  20.462 -11.764  1.00 75.73           N  
ATOM   2234  CA  GLU C 135      15.366  21.877 -11.900  1.00 75.73           C  
ATOM   2235  C   GLU C 135      14.393  22.105 -13.054  1.00 75.73           C  
ATOM   2236  CB  GLU C 135      16.632  22.711 -12.108  1.00 75.73           C  
ATOM   2237  O   GLU C 135      13.700  23.124 -13.096  1.00 75.73           O  
ATOM   2238  CG  GLU C 135      17.483  22.254 -13.284  1.00 75.73           C  
ATOM   2239  CD  GLU C 135      18.829  22.958 -13.360  1.00 75.73           C  
ATOM   2240  OE1 GLU C 135      19.362  23.129 -14.480  1.00 75.73           O  
ATOM   2241  OE2 GLU C 135      19.355  23.340 -12.291  1.00 75.73           O  
ATOM   2242  N   ASP C 136      14.370  21.169 -13.979  1.00 79.14           N  
ATOM   2243  CA  ASP C 136      13.542  21.318 -15.171  1.00 79.14           C  
ATOM   2244  C   ASP C 136      12.165  20.691 -14.966  1.00 79.14           C  
ATOM   2245  CB  ASP C 136      14.230  20.689 -16.384  1.00 79.14           C  
ATOM   2246  O   ASP C 136      11.305  20.767 -15.846  1.00 79.14           O  
ATOM   2247  CG  ASP C 136      15.437  21.479 -16.858  1.00 79.14           C  
ATOM   2248  OD1 ASP C 136      15.622  22.634 -16.416  1.00 79.14           O  
ATOM   2249  OD2 ASP C 136      16.209  20.944 -17.683  1.00 79.14           O  
ATOM   2250  N   VAL C 137      12.125  20.010 -13.974  1.00 68.05           N  
ATOM   2251  CA  VAL C 137      10.851  19.352 -13.702  1.00 68.05           C  
ATOM   2252  C   VAL C 137       9.857  20.365 -13.137  1.00 68.05           C  
ATOM   2253  CB  VAL C 137      11.020  18.168 -12.724  1.00 68.05           C  
ATOM   2254  O   VAL C 137      10.180  21.110 -12.209  1.00 68.05           O  
ATOM   2255  CG1 VAL C 137       9.676  17.496 -12.452  1.00 68.05           C  
ATOM   2256  CG2 VAL C 137      12.024  17.159 -13.278  1.00 68.05           C  
ATOM   2257  N   ALA C 138       8.843  20.885 -14.012  1.00 57.74           N  
ATOM   2258  CA  ALA C 138       7.758  21.692 -13.460  1.00 57.74           C  
ATOM   2259  C   ALA C 138       6.936  20.891 -12.455  1.00 57.74           C  
ATOM   2260  CB  ALA C 138       6.862  22.216 -14.579  1.00 57.74           C  
ATOM   2261  O   ALA C 138       6.673  19.704 -12.663  1.00 57.74           O  
ATOM   2262  N   TRP C 139       6.903  21.225 -11.281  1.00 50.58           N  
ATOM   2263  CA  TRP C 139       6.140  20.516 -10.260  1.00 50.58           C  
ATOM   2264  C   TRP C 139       4.748  20.158 -10.771  1.00 50.58           C  
ATOM   2265  CB  TRP C 139       6.028  21.360  -8.987  1.00 50.58           C  
ATOM   2266  O   TRP C 139       3.952  19.553 -10.050  1.00 50.58           O  
ATOM   2267  CG  TRP C 139       6.967  20.943  -7.895  1.00 50.58           C  
ATOM   2268  CD1 TRP C 139       8.199  21.469  -7.623  1.00 50.58           C  
ATOM   2269  CD2 TRP C 139       6.751  19.907  -6.932  1.00 50.58           C  
ATOM   2270  CE2 TRP C 139       7.895  19.860  -6.105  1.00 50.58           C  
ATOM   2271  CE3 TRP C 139       5.699  19.013  -6.688  1.00 50.58           C  
ATOM   2272  NE1 TRP C 139       8.762  20.822  -6.546  1.00 50.58           N  
ATOM   2273  CH2 TRP C 139       6.973  18.090  -4.832  1.00 50.58           C  
ATOM   2274  CZ2 TRP C 139       8.016  18.953  -5.049  1.00 50.58           C  
ATOM   2275  CZ3 TRP C 139       5.822  18.111  -5.637  1.00 50.58           C  
ATOM   2276  N   GLU C 140       4.286  20.687 -11.978  1.00 47.75           N  
ATOM   2277  CA  GLU C 140       2.988  20.285 -12.509  1.00 47.75           C  
ATOM   2278  C   GLU C 140       2.949  18.786 -12.796  1.00 47.75           C  
ATOM   2279  CB  GLU C 140       2.659  21.072 -13.780  1.00 47.75           C  
ATOM   2280  O   GLU C 140       1.877  18.178 -12.800  1.00 47.75           O  
ATOM   2281  CG  GLU C 140       2.631  22.580 -13.580  1.00 47.75           C  
ATOM   2282  CD  GLU C 140       2.516  23.357 -14.882  1.00 47.75           C  
ATOM   2283  OE1 GLU C 140       2.405  24.603 -14.837  1.00 47.75           O  
ATOM   2284  OE2 GLU C 140       2.537  22.714 -15.955  1.00 47.75           O  
ATOM   2285  N   TYR C 141       3.906  18.125 -13.264  1.00 44.55           N  
ATOM   2286  CA  TYR C 141       3.879  16.671 -13.376  1.00 44.55           C  
ATOM   2287  C   TYR C 141       3.734  16.021 -12.006  1.00 44.55           C  
ATOM   2288  CB  TYR C 141       5.148  16.161 -14.065  1.00 44.55           C  
ATOM   2289  O   TYR C 141       3.162  14.934 -11.885  1.00 44.55           O  
ATOM   2290  CG  TYR C 141       5.034  16.083 -15.568  1.00 44.55           C  
ATOM   2291  CD1 TYR C 141       4.468  14.970 -16.186  1.00 44.55           C  
ATOM   2292  CD2 TYR C 141       5.493  17.120 -16.373  1.00 44.55           C  
ATOM   2293  CE1 TYR C 141       4.362  14.893 -17.571  1.00 44.55           C  
ATOM   2294  CE2 TYR C 141       5.393  17.054 -17.758  1.00 44.55           C  
ATOM   2295  OH  TYR C 141       4.725  15.867 -19.719  1.00 44.55           O  
ATOM   2296  CZ  TYR C 141       4.827  15.938 -18.347  1.00 44.55           C  
ATOM   2297  N   LYS C 142       4.197  16.605 -10.965  1.00 42.28           N  
ATOM   2298  CA  LYS C 142       3.902  16.187  -9.598  1.00 42.28           C  
ATOM   2299  C   LYS C 142       2.401  16.222  -9.324  1.00 42.28           C  
ATOM   2300  CB  LYS C 142       4.639  17.075  -8.594  1.00 42.28           C  
ATOM   2301  O   LYS C 142       1.857  15.308  -8.701  1.00 42.28           O  
ATOM   2302  CG  LYS C 142       5.916  16.459  -8.043  1.00 42.28           C  
ATOM   2303  CD  LYS C 142       6.562  17.355  -6.994  1.00 42.28           C  
ATOM   2304  CE  LYS C 142       7.886  16.782  -6.506  1.00 42.28           C  
ATOM   2305  NZ  LYS C 142       8.514  17.648  -5.464  1.00 42.28           N  
ATOM   2306  N   TRP C 143       1.608  17.057 -10.004  1.00 41.04           N  
ATOM   2307  CA  TRP C 143       0.177  17.307  -9.861  1.00 41.04           C  
ATOM   2308  C   TRP C 143      -0.621  16.497 -10.876  1.00 41.04           C  
ATOM   2309  CB  TRP C 143      -0.128  18.798 -10.025  1.00 41.04           C  
ATOM   2310  O   TRP C 143      -1.808  16.231 -10.672  1.00 41.04           O  
ATOM   2311  CG  TRP C 143      -1.474  19.206  -9.507  1.00 41.04           C  
ATOM   2312  CD1 TRP C 143      -2.653  19.225 -10.200  1.00 41.04           C  
ATOM   2313  CD2 TRP C 143      -1.779  19.657  -8.183  1.00 41.04           C  
ATOM   2314  CE2 TRP C 143      -3.164  19.932  -8.144  1.00 41.04           C  
ATOM   2315  CE3 TRP C 143      -1.015  19.854  -7.025  1.00 41.04           C  
ATOM   2316  NE1 TRP C 143      -3.673  19.661  -9.386  1.00 41.04           N  
ATOM   2317  CH2 TRP C 143      -3.030  20.580  -5.872  1.00 41.04           C  
ATOM   2318  CZ2 TRP C 143      -3.801  20.396  -6.991  1.00 41.04           C  
ATOM   2319  CZ3 TRP C 143      -1.651  20.315  -5.878  1.00 41.04           C  
ATOM   2320  N   GLU C 144      -0.214  16.255 -12.137  1.00 40.57           N  
ATOM   2321  CA  GLU C 144      -1.072  15.466 -13.015  1.00 40.57           C  
ATOM   2322  C   GLU C 144      -1.389  14.105 -12.401  1.00 40.57           C  
ATOM   2323  CB  GLU C 144      -0.418  15.284 -14.387  1.00 40.57           C  
ATOM   2324  O   GLU C 144      -2.354  13.448 -12.798  1.00 40.57           O  
ATOM   2325  CG  GLU C 144      -0.709  16.416 -15.362  1.00 40.57           C  
ATOM   2326  CD  GLU C 144      -0.076  16.208 -16.729  1.00 40.57           C  
ATOM   2327  OE1 GLU C 144      -0.222  17.090 -17.606  1.00 40.57           O  
ATOM   2328  OE2 GLU C 144       0.569  15.154 -16.925  1.00 40.57           O  
ATOM   2329  N   LEU C 145      -0.697  13.632 -11.481  1.00 37.30           N  
ATOM   2330  CA  LEU C 145      -1.202  12.443 -10.803  1.00 37.30           C  
ATOM   2331  C   LEU C 145      -2.462  12.764 -10.007  1.00 37.30           C  
ATOM   2332  CB  LEU C 145      -0.133  11.860  -9.875  1.00 37.30           C  
ATOM   2333  O   LEU C 145      -3.194  11.859  -9.603  1.00 37.30           O  
ATOM   2334  CG  LEU C 145       0.961  11.024 -10.541  1.00 37.30           C  
ATOM   2335  CD1 LEU C 145       2.125  10.810  -9.578  1.00 37.30           C  
ATOM   2336  CD2 LEU C 145       0.400   9.688 -11.015  1.00 37.30           C  
ATOM   2337  N   HIS C 146      -2.880  13.980  -9.794  1.00 36.58           N  
ATOM   2338  CA  HIS C 146      -4.126  14.342  -9.128  1.00 36.58           C  
ATOM   2339  C   HIS C 146      -5.326  14.110 -10.040  1.00 36.58           C  
ATOM   2340  CB  HIS C 146      -4.086  15.802  -8.673  1.00 36.58           C  
ATOM   2341  O   HIS C 146      -6.400  13.724  -9.573  1.00 36.58           O  
ATOM   2342  CG  HIS C 146      -3.682  15.975  -7.244  1.00 36.58           C  
ATOM   2343  CD2 HIS C 146      -2.602  16.576  -6.691  1.00 36.58           C  
ATOM   2344  ND1 HIS C 146      -4.435  15.492  -6.195  1.00 36.58           N  
ATOM   2345  CE1 HIS C 146      -3.833  15.791  -5.055  1.00 36.58           C  
ATOM   2346  NE2 HIS C 146      -2.719  16.448  -5.329  1.00 36.58           N  
ATOM   2347  N   GLU C 147      -5.339  14.513 -11.337  1.00 37.35           N  
ATOM   2348  CA  GLU C 147      -6.533  14.307 -12.152  1.00 37.35           C  
ATOM   2349  C   GLU C 147      -6.849  12.822 -12.302  1.00 37.35           C  
ATOM   2350  CB  GLU C 147      -6.361  14.950 -13.530  1.00 37.35           C  
ATOM   2351  O   GLU C 147      -8.016  12.438 -12.408  1.00 37.35           O  
ATOM   2352  CG  GLU C 147      -6.796  16.407 -13.588  1.00 37.35           C  
ATOM   2353  CD  GLU C 147      -7.452  16.786 -14.906  1.00 37.35           C  
ATOM   2354  OE1 GLU C 147      -8.176  17.806 -14.953  1.00 37.35           O  
ATOM   2355  OE2 GLU C 147      -7.242  16.055 -15.900  1.00 37.35           O  
ATOM   2356  N   ALA C 148      -5.859  11.900 -12.485  1.00 36.23           N  
ATOM   2357  CA  ALA C 148      -6.295  10.507 -12.531  1.00 36.23           C  
ATOM   2358  C   ALA C 148      -6.819  10.051 -11.172  1.00 36.23           C  
ATOM   2359  CB  ALA C 148      -5.149   9.606 -12.985  1.00 36.23           C  
ATOM   2360  O   ALA C 148      -7.450   8.997 -11.065  1.00 36.23           O  
ATOM   2361  N   LEU C 149      -6.599  10.784 -10.042  1.00 33.36           N  
ATOM   2362  CA  LEU C 149      -7.214  10.352  -8.791  1.00 33.36           C  
ATOM   2363  C   LEU C 149      -8.639  10.882  -8.674  1.00 33.36           C  
ATOM   2364  CB  LEU C 149      -6.383  10.821  -7.595  1.00 33.36           C  
ATOM   2365  O   LEU C 149      -9.392  10.463  -7.792  1.00 33.36           O  
ATOM   2366  CG  LEU C 149      -5.049  10.106  -7.373  1.00 33.36           C  
ATOM   2367  CD1 LEU C 149      -4.227  10.833  -6.314  1.00 33.36           C  
ATOM   2368  CD2 LEU C 149      -5.282   8.653  -6.973  1.00 33.36           C  
ATOM   2369  N   GLU C 150      -9.183  11.845  -9.499  1.00 29.96           N  
ATOM   2370  CA  GLU C 150     -10.630  12.028  -9.564  1.00 29.96           C  
ATOM   2371  C   GLU C 150     -11.261  11.077 -10.577  1.00 29.96           C  
ATOM   2372  CB  GLU C 150     -10.974  13.477  -9.918  1.00 29.96           C  
ATOM   2373  O   GLU C 150     -12.403  10.646 -10.404  1.00 29.96           O  
ATOM   2374  CG  GLU C 150     -10.624  14.476  -8.825  1.00 29.96           C  
ATOM   2375  CD  GLU C 150     -11.163  15.873  -9.094  1.00 29.96           C  
ATOM   2376  OE1 GLU C 150     -11.200  16.700  -8.155  1.00 29.96           O  
ATOM   2377  OE2 GLU C 150     -11.551  16.141 -10.253  1.00 29.96           O  
TER    2378      GLU C 150                                                      
ENDMDL                                                                          
END                                                                             
