# Supplementary material for: Structure and activation of the RING E3 ubiquitin ligase TRIM72 on the membrane
Source: Nat Struct Mol Biol. 2023 Sep 28;30(11):1695–706. doi: 10.1038/s41594-023-01111-7 (PMC10643145; doi:10.1038/s41594-023-01111-7)
Supplement: Supplementary file 5 — Predicted structures of the RING domain of 60 TRIM proteins. [file 41594_2023_1111_MOESM5_ESM.zip › R6_1c2a0_unrelaxed_rank_1_model_1.pdb]

MODEL     1                                                                     
ATOM      1  N   MET B   1      11.254 -10.420   8.150  1.00 39.50           N  
ATOM      2  CA  MET B   1       9.801 -10.385   8.009  1.00 39.50           C  
ATOM      3  C   MET B   1       9.122 -10.990   9.233  1.00 39.50           C  
ATOM      4  CB  MET B   1       9.364 -11.130   6.747  1.00 39.50           C  
ATOM      5  O   MET B   1       8.351 -11.944   9.112  1.00 39.50           O  
ATOM      6  CG  MET B   1       9.661 -10.379   5.459  1.00 39.50           C  
ATOM      7  SD  MET B   1       8.355 -10.614   4.191  1.00 39.50           S  
ATOM      8  CE  MET B   1       9.375 -10.697   2.693  1.00 39.50           C  
ATOM      9  N   THR B   2       9.618 -10.694  10.343  1.00 46.47           N  
ATOM     10  CA  THR B   2       9.147 -11.332  11.567  1.00 46.47           C  
ATOM     11  C   THR B   2       7.903 -10.627  12.100  1.00 46.47           C  
ATOM     12  CB  THR B   2      10.241 -11.339  12.650  1.00 46.47           C  
ATOM     13  O   THR B   2       7.178 -11.179  12.929  1.00 46.47           O  
ATOM     14  CG2 THR B   2      11.442 -12.173  12.214  1.00 46.47           C  
ATOM     15  OG1 THR B   2      10.671  -9.994  12.896  1.00 46.47           O  
ATOM     16  N   SER B   3       7.458  -9.522  11.570  1.00 54.60           N  
ATOM     17  CA  SER B   3       6.264  -8.821  12.032  1.00 54.60           C  
ATOM     18  C   SER B   3       5.027  -9.269  11.261  1.00 54.60           C  
ATOM     19  CB  SER B   3       6.442  -7.309  11.893  1.00 54.60           C  
ATOM     20  O   SER B   3       5.002  -9.213  10.030  1.00 54.60           O  
ATOM     21  OG  SER B   3       5.221  -6.634  12.144  1.00 54.60           O  
ATOM     22  N   PRO B   4       4.106  -9.985  11.986  1.00 62.36           N  
ATOM     23  CA  PRO B   4       2.881 -10.435  11.320  1.00 62.36           C  
ATOM     24  C   PRO B   4       2.271  -9.362  10.420  1.00 62.36           C  
ATOM     25  CB  PRO B   4       1.946 -10.764  12.487  1.00 62.36           C  
ATOM     26  O   PRO B   4       1.742  -9.677   9.351  1.00 62.36           O  
ATOM     27  CG  PRO B   4       2.855 -10.993  13.651  1.00 62.36           C  
ATOM     28  CD  PRO B   4       4.146 -10.269  13.399  1.00 62.36           C  
ATOM     29  N   VAL B   5       2.416  -8.136  10.774  1.00 70.46           N  
ATOM     30  CA  VAL B   5       1.842  -7.050   9.987  1.00 70.46           C  
ATOM     31  C   VAL B   5       2.605  -6.905   8.672  1.00 70.46           C  
ATOM     32  CB  VAL B   5       1.860  -5.714  10.764  1.00 70.46           C  
ATOM     33  O   VAL B   5       2.005  -6.670   7.621  1.00 70.46           O  
ATOM     34  CG1 VAL B   5       1.528  -4.546   9.838  1.00 70.46           C  
ATOM     35  CG2 VAL B   5       0.882  -5.766  11.936  1.00 70.46           C  
ATOM     36  N   LEU B   6       3.899  -7.055   8.755  1.00 72.79           N  
ATOM     37  CA  LEU B   6       4.711  -6.946   7.548  1.00 72.79           C  
ATOM     38  C   LEU B   6       4.404  -8.085   6.581  1.00 72.79           C  
ATOM     39  CB  LEU B   6       6.200  -6.948   7.901  1.00 72.79           C  
ATOM     40  O   LEU B   6       4.404  -7.888   5.364  1.00 72.79           O  
ATOM     41  CG  LEU B   6       6.758  -5.654   8.496  1.00 72.79           C  
ATOM     42  CD1 LEU B   6       8.219  -5.840   8.894  1.00 72.79           C  
ATOM     43  CD2 LEU B   6       6.611  -4.504   7.505  1.00 72.79           C  
ATOM     44  N   VAL B   7       4.098  -9.219   7.156  1.00 70.05           N  
ATOM     45  CA  VAL B   7       3.725 -10.361   6.328  1.00 70.05           C  
ATOM     46  C   VAL B   7       2.414 -10.068   5.602  1.00 70.05           C  
ATOM     47  CB  VAL B   7       3.593 -11.651   7.167  1.00 70.05           C  
ATOM     48  O   VAL B   7       2.282 -10.347   4.408  1.00 70.05           O  
ATOM     49  CG1 VAL B   7       3.063 -12.801   6.311  1.00 70.05           C  
ATOM     50  CG2 VAL B   7       4.937 -12.021   7.792  1.00 70.05           C  
ATOM     51  N   ASP B   8       1.532  -9.467   6.296  1.00 78.43           N  
ATOM     52  CA  ASP B   8       0.235  -9.120   5.724  1.00 78.43           C  
ATOM     53  C   ASP B   8       0.380  -8.049   4.645  1.00 78.43           C  
ATOM     54  CB  ASP B   8      -0.723  -8.640   6.816  1.00 78.43           C  
ATOM     55  O   ASP B   8      -0.249  -8.136   3.588  1.00 78.43           O  
ATOM     56  CG  ASP B   8      -1.161  -9.753   7.751  1.00 78.43           C  
ATOM     57  OD1 ASP B   8      -1.047 -10.941   7.381  1.00 78.43           O  
ATOM     58  OD2 ASP B   8      -1.628  -9.439   8.868  1.00 78.43           O  
ATOM     59  N   ILE B   9       1.254  -7.116   4.921  1.00 85.21           N  
ATOM     60  CA  ILE B   9       1.472  -6.039   3.961  1.00 85.21           C  
ATOM     61  C   ILE B   9       2.142  -6.595   2.706  1.00 85.21           C  
ATOM     62  CB  ILE B   9       2.329  -4.905   4.568  1.00 85.21           C  
ATOM     63  O   ILE B   9       1.770  -6.236   1.586  1.00 85.21           O  
ATOM     64  CG1 ILE B   9       1.555  -4.190   5.682  1.00 85.21           C  
ATOM     65  CG2 ILE B   9       2.765  -3.918   3.482  1.00 85.21           C  
ATOM     66  CD1 ILE B   9       2.384  -3.176   6.459  1.00 85.21           C  
ATOM     67  N   ARG B  10       2.993  -7.494   2.906  1.00 83.49           N  
ATOM     68  CA  ARG B  10       3.658  -8.125   1.770  1.00 83.49           C  
ATOM     69  C   ARG B  10       2.651  -8.833   0.870  1.00 83.49           C  
ATOM     70  CB  ARG B  10       4.719  -9.117   2.252  1.00 83.49           C  
ATOM     71  O   ARG B  10       2.743  -8.753  -0.357  1.00 83.49           O  
ATOM     72  CG  ARG B  10       5.481  -9.798   1.126  1.00 83.49           C  
ATOM     73  CD  ARG B  10       6.481 -10.816   1.658  1.00 83.49           C  
ATOM     74  NE  ARG B  10       7.116 -11.563   0.576  1.00 83.49           N  
ATOM     75  NH1 ARG B  10       9.270 -11.258   1.352  1.00 83.49           N  
ATOM     76  NH2 ARG B  10       8.897 -12.452  -0.569  1.00 83.49           N  
ATOM     77  CZ  ARG B  10       8.426 -11.756   0.455  1.00 83.49           C  
ATOM     78  N   GLU B  11       1.744  -9.473   1.450  1.00 83.79           N  
ATOM     79  CA  GLU B  11       0.710 -10.162   0.682  1.00 83.79           C  
ATOM     80  C   GLU B  11      -0.107  -9.178  -0.150  1.00 83.79           C  
ATOM     81  CB  GLU B  11      -0.210 -10.957   1.612  1.00 83.79           C  
ATOM     82  O   GLU B  11      -0.475  -9.475  -1.288  1.00 83.79           O  
ATOM     83  CG  GLU B  11       0.406 -12.248   2.131  1.00 83.79           C  
ATOM     84  CD  GLU B  11      -0.532 -13.043   3.025  1.00 83.79           C  
ATOM     85  OE1 GLU B  11      -0.150 -14.146   3.478  1.00 83.79           O  
ATOM     86  OE2 GLU B  11      -1.659 -12.559   3.275  1.00 83.79           O  
ATOM     87  N   GLU B  12      -0.309  -7.959   0.353  1.00 90.16           N  
ATOM     88  CA  GLU B  12      -1.123  -6.946  -0.312  1.00 90.16           C  
ATOM     89  C   GLU B  12      -0.391  -6.349  -1.510  1.00 90.16           C  
ATOM     90  CB  GLU B  12      -1.513  -5.839   0.671  1.00 90.16           C  
ATOM     91  O   GLU B  12      -1.022  -5.874  -2.457  1.00 90.16           O  
ATOM     92  CG  GLU B  12      -2.627  -6.233   1.631  1.00 90.16           C  
ATOM     93  CD  GLU B  12      -3.910  -6.641   0.925  1.00 90.16           C  
ATOM     94  OE1 GLU B  12      -4.734  -7.362   1.532  1.00 90.16           O  
ATOM     95  OE2 GLU B  12      -4.094  -6.236  -0.245  1.00 90.16           O  
ATOM     96  N   VAL B  13       0.957  -6.465  -1.438  1.00 93.32           N  
ATOM     97  CA  VAL B  13       1.709  -5.820  -2.510  1.00 93.32           C  
ATOM     98  C   VAL B  13       2.393  -6.880  -3.372  1.00 93.32           C  
ATOM     99  CB  VAL B  13       2.756  -4.830  -1.953  1.00 93.32           C  
ATOM    100  O   VAL B  13       3.453  -6.629  -3.949  1.00 93.32           O  
ATOM    101  CG1 VAL B  13       2.071  -3.622  -1.315  1.00 93.32           C  
ATOM    102  CG2 VAL B  13       3.665  -5.527  -0.943  1.00 93.32           C  
ATOM    103  N   THR B  14       1.892  -8.033  -3.372  1.00 88.78           N  
ATOM    104  CA  THR B  14       2.344  -9.127  -4.224  1.00 88.78           C  
ATOM    105  C   THR B  14       1.456  -9.254  -5.458  1.00 88.78           C  
ATOM    106  CB  THR B  14       2.357 -10.463  -3.458  1.00 88.78           C  
ATOM    107  O   THR B  14       0.228  -9.230  -5.350  1.00 88.78           O  
ATOM    108  CG2 THR B  14       2.723 -11.622  -4.379  1.00 88.78           C  
ATOM    109  OG1 THR B  14       3.318 -10.388  -2.397  1.00 88.78           O  
ATOM    110  N   CYS B  15       2.062  -9.317  -6.631  1.00 90.38           N  
ATOM    111  CA  CYS B  15       1.318  -9.490  -7.873  1.00 90.38           C  
ATOM    112  C   CYS B  15       0.629 -10.848  -7.911  1.00 90.38           C  
ATOM    113  CB  CYS B  15       2.247  -9.345  -9.079  1.00 90.38           C  
ATOM    114  O   CYS B  15       1.283 -11.885  -7.787  1.00 90.38           O  
ATOM    115  SG  CYS B  15       1.413  -9.547 -10.668  1.00 90.38           S  
ATOM    116  N   PRO B  16      -0.676 -10.844  -8.118  1.00 87.44           N  
ATOM    117  CA  PRO B  16      -1.406 -12.113  -8.148  1.00 87.44           C  
ATOM    118  C   PRO B  16      -1.041 -12.976  -9.354  1.00 87.44           C  
ATOM    119  CB  PRO B  16      -2.872 -11.675  -8.214  1.00 87.44           C  
ATOM    120  O   PRO B  16      -1.301 -14.182  -9.356  1.00 87.44           O  
ATOM    121  CG  PRO B  16      -2.863 -10.247  -7.775  1.00 87.44           C  
ATOM    122  CD  PRO B  16      -1.502  -9.673  -8.045  1.00 87.44           C  
ATOM    123  N   ILE B  17      -0.420 -12.426 -10.364  1.00 88.04           N  
ATOM    124  CA  ILE B  17      -0.088 -13.154 -11.584  1.00 88.04           C  
ATOM    125  C   ILE B  17       1.286 -13.805 -11.437  1.00 88.04           C  
ATOM    126  CB  ILE B  17      -0.113 -12.228 -12.820  1.00 88.04           C  
ATOM    127  O   ILE B  17       1.410 -15.030 -11.513  1.00 88.04           O  
ATOM    128  CG1 ILE B  17      -1.521 -11.659 -13.032  1.00 88.04           C  
ATOM    129  CG2 ILE B  17       0.368 -12.977 -14.066  1.00 88.04           C  
ATOM    130  CD1 ILE B  17      -1.614 -10.643 -14.163  1.00 88.04           C  
ATOM    131  N   CYS B  18       2.314 -13.032 -11.123  1.00 84.81           N  
ATOM    132  CA  CYS B  18       3.661 -13.590 -11.071  1.00 84.81           C  
ATOM    133  C   CYS B  18       4.032 -13.988  -9.648  1.00 84.81           C  
ATOM    134  CB  CYS B  18       4.678 -12.585 -11.611  1.00 84.81           C  
ATOM    135  O   CYS B  18       5.043 -14.659  -9.430  1.00 84.81           O  
ATOM    136  SG  CYS B  18       4.855 -11.107 -10.589  1.00 84.81           S  
ATOM    137  N   LEU B  19       3.248 -13.561  -8.644  1.00 80.54           N  
ATOM    138  CA  LEU B  19       3.374 -13.917  -7.235  1.00 80.54           C  
ATOM    139  C   LEU B  19       4.659 -13.347  -6.643  1.00 80.54           C  
ATOM    140  CB  LEU B  19       3.351 -15.438  -7.063  1.00 80.54           C  
ATOM    141  O   LEU B  19       5.225 -13.920  -5.710  1.00 80.54           O  
ATOM    142  CG  LEU B  19       2.091 -16.156  -7.549  1.00 80.54           C  
ATOM    143  CD1 LEU B  19       2.201 -17.655  -7.291  1.00 80.54           C  
ATOM    144  CD2 LEU B  19       0.852 -15.582  -6.870  1.00 80.54           C  
ATOM    145  N   GLU B  20       5.197 -12.282  -7.231  1.00 83.12           N  
ATOM    146  CA  GLU B  20       6.316 -11.503  -6.711  1.00 83.12           C  
ATOM    147  C   GLU B  20       5.861 -10.121  -6.252  1.00 83.12           C  
ATOM    148  CB  GLU B  20       7.416 -11.370  -7.768  1.00 83.12           C  
ATOM    149  O   GLU B  20       4.739  -9.702  -6.546  1.00 83.12           O  
ATOM    150  CG  GLU B  20       7.978 -12.703  -8.240  1.00 83.12           C  
ATOM    151  CD  GLU B  20       9.165 -12.554  -9.179  1.00 83.12           C  
ATOM    152  OE1 GLU B  20       9.734 -13.584  -9.606  1.00 83.12           O  
ATOM    153  OE2 GLU B  20       9.529 -11.398  -9.489  1.00 83.12           O  
ATOM    154  N   LEU B  21       6.735  -9.524  -5.495  1.00 89.58           N  
ATOM    155  CA  LEU B  21       6.423  -8.143  -5.143  1.00 89.58           C  
ATOM    156  C   LEU B  21       6.192  -7.303  -6.394  1.00 89.58           C  
ATOM    157  CB  LEU B  21       7.552  -7.534  -4.307  1.00 89.58           C  
ATOM    158  O   LEU B  21       6.904  -7.453  -7.389  1.00 89.58           O  
ATOM    159  CG  LEU B  21       7.676  -8.037  -2.867  1.00 89.58           C  
ATOM    160  CD1 LEU B  21       8.912  -7.440  -2.202  1.00 89.58           C  
ATOM    161  CD2 LEU B  21       6.419  -7.698  -2.072  1.00 89.58           C  
ATOM    162  N   LEU B  22       5.157  -6.500  -6.344  1.00 93.44           N  
ATOM    163  CA  LEU B  22       4.744  -5.698  -7.491  1.00 93.44           C  
ATOM    164  C   LEU B  22       5.923  -4.916  -8.060  1.00 93.44           C  
ATOM    165  CB  LEU B  22       3.621  -4.736  -7.097  1.00 93.44           C  
ATOM    166  O   LEU B  22       6.734  -4.371  -7.307  1.00 93.44           O  
ATOM    167  CG  LEU B  22       2.239  -5.357  -6.885  1.00 93.44           C  
ATOM    168  CD1 LEU B  22       1.344  -4.402  -6.102  1.00 93.44           C  
ATOM    169  CD2 LEU B  22       1.604  -5.718  -8.223  1.00 93.44           C  
ATOM    170  N   THR B  23       6.099  -4.949  -9.344  1.00 92.80           N  
ATOM    171  CA  THR B  23       7.032  -4.111 -10.089  1.00 92.80           C  
ATOM    172  C   THR B  23       6.283  -3.185 -11.043  1.00 92.80           C  
ATOM    173  CB  THR B  23       8.038  -4.964 -10.883  1.00 92.80           C  
ATOM    174  O   THR B  23       5.519  -3.647 -11.893  1.00 92.80           O  
ATOM    175  CG2 THR B  23       9.119  -4.094 -11.516  1.00 92.80           C  
ATOM    176  OG1 THR B  23       8.657  -5.907  -9.999  1.00 92.80           O  
ATOM    177  N   GLU B  24       6.504  -1.846 -10.913  1.00 92.92           N  
ATOM    178  CA  GLU B  24       5.762  -0.867 -11.702  1.00 92.92           C  
ATOM    179  C   GLU B  24       4.268  -1.175 -11.701  1.00 92.92           C  
ATOM    180  CB  GLU B  24       6.289  -0.823 -13.139  1.00 92.92           C  
ATOM    181  O   GLU B  24       3.683  -1.444 -12.752  1.00 92.92           O  
ATOM    182  CG  GLU B  24       7.757  -0.436 -13.244  1.00 92.92           C  
ATOM    183  CD  GLU B  24       8.033   0.994 -12.806  1.00 92.92           C  
ATOM    184  OE1 GLU B  24       9.023   1.224 -12.075  1.00 92.92           O  
ATOM    185  OE2 GLU B  24       7.253   1.890 -13.197  1.00 92.92           O  
ATOM    186  N   PRO B  25       3.603  -1.116 -10.513  1.00 95.38           N  
ATOM    187  CA  PRO B  25       2.206  -1.519 -10.332  1.00 95.38           C  
ATOM    188  C   PRO B  25       1.235  -0.666 -11.145  1.00 95.38           C  
ATOM    189  CB  PRO B  25       1.976  -1.328  -8.830  1.00 95.38           C  
ATOM    190  O   PRO B  25       1.371   0.560 -11.186  1.00 95.38           O  
ATOM    191  CG  PRO B  25       2.984  -0.305  -8.416  1.00 95.38           C  
ATOM    192  CD  PRO B  25       4.165  -0.400  -9.339  1.00 95.38           C  
ATOM    193  N   LEU B  26       0.294  -1.361 -11.829  1.00 93.56           N  
ATOM    194  CA  LEU B  26      -0.825  -0.733 -12.524  1.00 93.56           C  
ATOM    195  C   LEU B  26      -2.156  -1.202 -11.946  1.00 93.56           C  
ATOM    196  CB  LEU B  26      -0.767  -1.042 -14.022  1.00 93.56           C  
ATOM    197  O   LEU B  26      -2.337  -2.393 -11.682  1.00 93.56           O  
ATOM    198  CG  LEU B  26       0.419  -0.457 -14.790  1.00 93.56           C  
ATOM    199  CD1 LEU B  26       0.363  -0.880 -16.254  1.00 93.56           C  
ATOM    200  CD2 LEU B  26       0.439   1.063 -14.668  1.00 93.56           C  
ATOM    201  N   SER B  27      -3.018  -0.259 -11.659  1.00 92.83           N  
ATOM    202  CA  SER B  27      -4.339  -0.599 -11.140  1.00 92.83           C  
ATOM    203  C   SER B  27      -5.404  -0.497 -12.227  1.00 92.83           C  
ATOM    204  CB  SER B  27      -4.706   0.314  -9.969  1.00 92.83           C  
ATOM    205  O   SER B  27      -5.310   0.351 -13.117  1.00 92.83           O  
ATOM    206  OG  SER B  27      -3.810   0.128  -8.887  1.00 92.83           O  
ATOM    207  N   ILE B  28      -6.410  -1.390 -12.180  1.00 89.78           N  
ATOM    208  CA  ILE B  28      -7.539  -1.345 -13.103  1.00 89.78           C  
ATOM    209  C   ILE B  28      -8.772  -0.802 -12.384  1.00 89.78           C  
ATOM    210  CB  ILE B  28      -7.837  -2.739 -13.699  1.00 89.78           C  
ATOM    211  O   ILE B  28      -8.724  -0.515 -11.185  1.00 89.78           O  
ATOM    212  CG1 ILE B  28      -7.980  -3.779 -12.581  1.00 89.78           C  
ATOM    213  CG2 ILE B  28      -6.744  -3.147 -14.691  1.00 89.78           C  
ATOM    214  CD1 ILE B  28      -8.195  -5.200 -13.082  1.00 89.78           C  
ATOM    215  N   ASP B  29      -9.878  -0.639 -13.033  1.00 84.81           N  
ATOM    216  CA  ASP B  29     -11.038   0.086 -12.524  1.00 84.81           C  
ATOM    217  C   ASP B  29     -11.644  -0.626 -11.316  1.00 84.81           C  
ATOM    218  CB  ASP B  29     -12.092   0.251 -13.621  1.00 84.81           C  
ATOM    219  O   ASP B  29     -12.163   0.021 -10.404  1.00 84.81           O  
ATOM    220  CG  ASP B  29     -11.645   1.176 -14.738  1.00 84.81           C  
ATOM    221  OD1 ASP B  29     -10.760   2.028 -14.508  1.00 84.81           O  
ATOM    222  OD2 ASP B  29     -12.184   1.054 -15.859  1.00 84.81           O  
ATOM    223  N   CYS B  30     -11.370  -1.928 -11.247  1.00 87.16           N  
ATOM    224  CA  CYS B  30     -11.983  -2.685 -10.161  1.00 87.16           C  
ATOM    225  C   CYS B  30     -11.166  -2.561  -8.881  1.00 87.16           C  
ATOM    226  CB  CYS B  30     -12.124  -4.157 -10.547  1.00 87.16           C  
ATOM    227  O   CYS B  30     -11.606  -2.994  -7.814  1.00 87.16           O  
ATOM    228  SG  CYS B  30     -10.554  -5.047 -10.609  1.00 87.16           S  
ATOM    229  N   GLY B  31     -10.011  -2.076  -9.023  1.00 87.78           N  
ATOM    230  CA  GLY B  31      -9.241  -1.814  -7.818  1.00 87.78           C  
ATOM    231  C   GLY B  31      -8.072  -2.764  -7.638  1.00 87.78           C  
ATOM    232  O   GLY B  31      -7.216  -2.548  -6.777  1.00 87.78           O  
ATOM    233  N   HIS B  32      -7.920  -3.765  -8.486  1.00 91.78           N  
ATOM    234  CA  HIS B  32      -6.798  -4.691  -8.384  1.00 91.78           C  
ATOM    235  C   HIS B  32      -5.579  -4.164  -9.133  1.00 91.78           C  
ATOM    236  CB  HIS B  32      -7.190  -6.068  -8.922  1.00 91.78           C  
ATOM    237  O   HIS B  32      -5.717  -3.440 -10.121  1.00 91.78           O  
ATOM    238  CG  HIS B  32      -8.183  -6.787  -8.065  1.00 91.78           C  
ATOM    239  CD2 HIS B  32      -8.058  -7.347  -6.839  1.00 91.78           C  
ATOM    240  ND1 HIS B  32      -9.488  -6.997  -8.454  1.00 91.78           N  
ATOM    241  CE1 HIS B  32     -10.125  -7.656  -7.501  1.00 91.78           C  
ATOM    242  NE2 HIS B  32      -9.279  -7.881  -6.509  1.00 91.78           N  
ATOM    243  N   SER B  33      -4.428  -4.471  -8.602  1.00 94.85           N  
ATOM    244  CA  SER B  33      -3.178  -4.019  -9.204  1.00 94.85           C  
ATOM    245  C   SER B  33      -2.288  -5.199  -9.582  1.00 94.85           C  
ATOM    246  CB  SER B  33      -2.428  -3.090  -8.248  1.00 94.85           C  
ATOM    247  O   SER B  33      -2.351  -6.257  -8.953  1.00 94.85           O  
ATOM    248  OG  SER B  33      -3.194  -1.931  -7.968  1.00 94.85           O  
ATOM    249  N   PHE B  34      -1.513  -5.000 -10.633  1.00 93.86           N  
ATOM    250  CA  PHE B  34      -0.608  -6.010 -11.168  1.00 93.86           C  
ATOM    251  C   PHE B  34       0.691  -5.374 -11.649  1.00 93.86           C  
ATOM    252  CB  PHE B  34      -1.273  -6.777 -12.316  1.00 93.86           C  
ATOM    253  O   PHE B  34       0.761  -4.157 -11.834  1.00 93.86           O  
ATOM    254  CG  PHE B  34      -2.644  -7.300 -11.981  1.00 93.86           C  
ATOM    255  CD1 PHE B  34      -2.809  -8.582 -11.472  1.00 93.86           C  
ATOM    256  CD2 PHE B  34      -3.769  -6.509 -12.177  1.00 93.86           C  
ATOM    257  CE1 PHE B  34      -4.076  -9.069 -11.161  1.00 93.86           C  
ATOM    258  CE2 PHE B  34      -5.039  -6.989 -11.869  1.00 93.86           C  
ATOM    259  CZ  PHE B  34      -5.190  -8.269 -11.362  1.00 93.86           C  
ATOM    260  N   CYS B  35       1.684  -6.217 -11.787  1.00 94.82           N  
ATOM    261  CA  CYS B  35       2.866  -5.718 -12.481  1.00 94.82           C  
ATOM    262  C   CYS B  35       2.520  -5.271 -13.896  1.00 94.82           C  
ATOM    263  CB  CYS B  35       3.953  -6.792 -12.528  1.00 94.82           C  
ATOM    264  O   CYS B  35       1.689  -5.891 -14.562  1.00 94.82           O  
ATOM    265  SG  CYS B  35       4.543  -7.302 -10.899  1.00 94.82           S  
ATOM    266  N   GLN B  36       3.165  -4.208 -14.313  1.00 92.35           N  
ATOM    267  CA  GLN B  36       2.969  -3.754 -15.686  1.00 92.35           C  
ATOM    268  C   GLN B  36       3.241  -4.879 -16.681  1.00 92.35           C  
ATOM    269  CB  GLN B  36       3.868  -2.555 -15.990  1.00 92.35           C  
ATOM    270  O   GLN B  36       2.455  -5.102 -17.605  1.00 92.35           O  
ATOM    271  CG  GLN B  36       3.674  -1.979 -17.386  1.00 92.35           C  
ATOM    272  CD  GLN B  36       4.564  -0.780 -17.655  1.00 92.35           C  
ATOM    273  NE2 GLN B  36       4.660  -0.385 -18.920  1.00 92.35           N  
ATOM    274  OE1 GLN B  36       5.162  -0.214 -16.734  1.00 92.35           O  
ATOM    275  N   ALA B  37       4.297  -5.603 -16.429  1.00 90.15           N  
ATOM    276  CA  ALA B  37       4.693  -6.678 -17.335  1.00 90.15           C  
ATOM    277  C   ALA B  37       3.670  -7.811 -17.323  1.00 90.15           C  
ATOM    278  CB  ALA B  37       6.074  -7.209 -16.960  1.00 90.15           C  
ATOM    279  O   ALA B  37       3.462  -8.479 -18.338  1.00 90.15           O  
ATOM    280  N   CYS B  38       2.983  -8.005 -16.144  1.00 91.42           N  
ATOM    281  CA  CYS B  38       2.026  -9.097 -16.008  1.00 91.42           C  
ATOM    282  C   CYS B  38       0.697  -8.742 -16.664  1.00 91.42           C  
ATOM    283  CB  CYS B  38       1.804  -9.436 -14.535  1.00 91.42           C  
ATOM    284  O   CYS B  38       0.048  -9.600 -17.265  1.00 91.42           O  
ATOM    285  SG  CYS B  38       3.242 -10.181 -13.734  1.00 91.42           S  
ATOM    286  N   ILE B  39       0.305  -7.511 -16.601  1.00 91.63           N  
ATOM    287  CA  ILE B  39      -1.018  -7.143 -17.091  1.00 91.63           C  
ATOM    288  C   ILE B  39      -0.929  -6.725 -18.557  1.00 91.63           C  
ATOM    289  CB  ILE B  39      -1.637  -6.006 -16.247  1.00 91.63           C  
ATOM    290  O   ILE B  39      -1.915  -6.806 -19.293  1.00 91.63           O  
ATOM    291  CG1 ILE B  39      -3.159  -5.975 -16.426  1.00 91.63           C  
ATOM    292  CG2 ILE B  39      -1.014  -4.657 -16.619  1.00 91.63           C  
ATOM    293  CD1 ILE B  39      -3.875  -7.190 -15.851  1.00 91.63           C  
ATOM    294  N   THR B  40       0.284  -6.255 -19.020  1.00 87.47           N  
ATOM    295  CA  THR B  40       0.527  -5.907 -20.416  1.00 87.47           C  
ATOM    296  C   THR B  40       1.715  -6.690 -20.969  1.00 87.47           C  
ATOM    297  CB  THR B  40       0.783  -4.397 -20.579  1.00 87.47           C  
ATOM    298  O   THR B  40       2.781  -6.121 -21.212  1.00 87.47           O  
ATOM    299  CG2 THR B  40       0.714  -3.983 -22.045  1.00 87.47           C  
ATOM    300  OG1 THR B  40      -0.205  -3.669 -19.841  1.00 87.47           O  
ATOM    301  N   PRO B  41       1.779  -7.996 -21.187  1.00 78.61           N  
ATOM    302  CA  PRO B  41       2.905  -8.850 -21.573  1.00 78.61           C  
ATOM    303  C   PRO B  41       3.476  -8.491 -22.943  1.00 78.61           C  
ATOM    304  CB  PRO B  41       2.294 -10.254 -21.587  1.00 78.61           C  
ATOM    305  O   PRO B  41       4.673  -8.667 -23.181  1.00 78.61           O  
ATOM    306  CG  PRO B  41       0.817 -10.028 -21.589  1.00 78.61           C  
ATOM    307  CD  PRO B  41       0.549  -8.618 -21.146  1.00 78.61           C  
ATOM    308  N   ASN B  42       2.880  -8.219 -23.884  1.00 74.31           N  
ATOM    309  CA  ASN B  42       3.397  -7.933 -25.218  1.00 74.31           C  
ATOM    310  C   ASN B  42       3.598  -6.436 -25.432  1.00 74.31           C  
ATOM    311  CB  ASN B  42       2.464  -8.503 -26.289  1.00 74.31           C  
ATOM    312  O   ASN B  42       3.892  -5.998 -26.546  1.00 74.31           O  
ATOM    313  CG  ASN B  42       2.374 -10.015 -26.242  1.00 74.31           C  
ATOM    314  ND2 ASN B  42       1.253 -10.557 -26.702  1.00 74.31           N  
ATOM    315  OD1 ASN B  42       3.304 -10.691 -25.794  1.00 74.31           O  
ATOM    316  N   GLY B  43       4.080  -5.692 -24.404  1.00 59.62           N  
ATOM    317  CA  GLY B  43       4.335  -4.264 -24.501  1.00 59.62           C  
ATOM    318  C   GLY B  43       3.228  -3.506 -25.209  1.00 59.62           C  
ATOM    319  O   GLY B  43       3.414  -2.355 -25.609  1.00 59.62           O  
ATOM    320  N   ARG B  44       2.292  -4.327 -25.761  1.00 52.34           N  
ATOM    321  CA  ARG B  44       1.253  -3.625 -26.507  1.00 52.34           C  
ATOM    322  C   ARG B  44       0.422  -2.738 -25.586  1.00 52.34           C  
ATOM    323  CB  ARG B  44       0.346  -4.621 -27.233  1.00 52.34           C  
ATOM    324  O   ARG B  44      -0.288  -3.236 -24.711  1.00 52.34           O  
ATOM    325  CG  ARG B  44       1.014  -5.321 -28.405  1.00 52.34           C  
ATOM    326  CD  ARG B  44       0.033  -6.197 -29.173  1.00 52.34           C  
ATOM    327  NE  ARG B  44       0.715  -7.051 -30.141  1.00 52.34           N  
ATOM    328  NH1 ARG B  44      -1.103  -7.259 -31.550  1.00 52.34           N  
ATOM    329  NH2 ARG B  44       0.873  -8.303 -32.059  1.00 52.34           N  
ATOM    330  CZ  ARG B  44       0.160  -7.536 -31.248  1.00 52.34           C  
ATOM    331  N   GLU B  45       1.179  -1.853 -24.984  1.00 49.03           N  
ATOM    332  CA  GLU B  45       0.279  -0.876 -24.380  1.00 49.03           C  
ATOM    333  C   GLU B  45      -0.943  -0.634 -25.261  1.00 49.03           C  
ATOM    334  CB  GLU B  45       1.012   0.444 -24.123  1.00 49.03           C  
ATOM    335  O   GLU B  45      -0.929  -0.950 -26.453  1.00 49.03           O  
ATOM    336  CG  GLU B  45       1.942   0.406 -22.919  1.00 49.03           C  
ATOM    337  CD  GLU B  45       2.697   1.708 -22.704  1.00 49.03           C  
ATOM    338  OE1 GLU B  45       3.417   1.831 -21.687  1.00 49.03           O  
ATOM    339  OE2 GLU B  45       2.566   2.613 -23.558  1.00 49.03           O  
ATOM    340  N   SER B  46      -1.975  -0.097 -24.981  1.00 44.52           N  
ATOM    341  CA  SER B  46      -3.168   0.162 -25.780  1.00 44.52           C  
ATOM    342  C   SER B  46      -2.806   0.752 -27.139  1.00 44.52           C  
ATOM    343  CB  SER B  46      -4.115   1.107 -25.040  1.00 44.52           C  
ATOM    344  O   SER B  46      -2.094   1.755 -27.216  1.00 44.52           O  
ATOM    345  OG  SER B  46      -3.861   2.455 -25.398  1.00 44.52           O  
ATOM    346  N   VAL B  47      -2.422   0.106 -28.280  1.00 39.80           N  
ATOM    347  CA  VAL B  47      -3.116   0.853 -29.324  1.00 39.80           C  
ATOM    348  C   VAL B  47      -4.507   1.251 -28.838  1.00 39.80           C  
ATOM    349  CB  VAL B  47      -3.222   0.037 -30.632  1.00 39.80           C  
ATOM    350  O   VAL B  47      -5.254   0.416 -28.323  1.00 39.80           O  
ATOM    351  CG1 VAL B  47      -3.963   0.830 -31.706  1.00 39.80           C  
ATOM    352  CG2 VAL B  47      -1.832  -0.365 -31.124  1.00 39.80           C  
ATOM    353  N   ILE B  48      -4.767   2.395 -28.318  1.00 43.61           N  
ATOM    354  CA  ILE B  48      -6.067   2.917 -27.910  1.00 43.61           C  
ATOM    355  C   ILE B  48      -7.179   2.094 -28.555  1.00 43.61           C  
ATOM    356  CB  ILE B  48      -6.219   4.409 -28.283  1.00 43.61           C  
ATOM    357  O   ILE B  48      -8.284   2.000 -28.016  1.00 43.61           O  
ATOM    358  CG1 ILE B  48      -5.143   5.247 -27.583  1.00 43.61           C  
ATOM    359  CG2 ILE B  48      -7.621   4.913 -27.930  1.00 43.61           C  
ATOM    360  CD1 ILE B  48      -4.999   6.658 -28.136  1.00 43.61           C  
ATOM    361  N   GLY B  49      -7.169   1.812 -29.943  1.00 44.02           N  
ATOM    362  CA  GLY B  49      -8.395   1.488 -30.656  1.00 44.02           C  
ATOM    363  C   GLY B  49      -8.970   0.139 -30.271  1.00 44.02           C  
ATOM    364  O   GLY B  49     -10.095   0.056 -29.772  1.00 44.02           O  
ATOM    365  N   GLN B  50      -8.663  -0.958 -31.174  1.00 46.21           N  
ATOM    366  CA  GLN B  50      -9.490  -2.153 -31.303  1.00 46.21           C  
ATOM    367  C   GLN B  50      -9.329  -3.067 -30.092  1.00 46.21           C  
ATOM    368  CB  GLN B  50      -9.140  -2.912 -32.584  1.00 46.21           C  
ATOM    369  O   GLN B  50      -9.755  -4.224 -30.120  1.00 46.21           O  
ATOM    370  CG  GLN B  50      -9.761  -2.317 -33.841  1.00 46.21           C  
ATOM    371  CD  GLN B  50      -9.565  -3.192 -35.064  1.00 46.21           C  
ATOM    372  NE2 GLN B  50     -10.243  -2.849 -36.154  1.00 46.21           N  
ATOM    373  OE1 GLN B  50      -8.811  -4.169 -35.030  1.00 46.21           O  
ATOM    374  N   GLU B  51      -8.374  -2.803 -29.150  1.00 56.33           N  
ATOM    375  CA  GLU B  51      -8.221  -3.990 -28.313  1.00 56.33           C  
ATOM    376  C   GLU B  51      -9.384  -4.129 -27.336  1.00 56.33           C  
ATOM    377  CB  GLU B  51      -6.895  -3.943 -27.550  1.00 56.33           C  
ATOM    378  O   GLU B  51      -9.853  -3.137 -26.774  1.00 56.33           O  
ATOM    379  CG  GLU B  51      -5.694  -4.382 -28.376  1.00 56.33           C  
ATOM    380  CD  GLU B  51      -4.368  -4.175 -27.662  1.00 56.33           C  
ATOM    381  OE1 GLU B  51      -3.310  -4.523 -28.235  1.00 56.33           O  
ATOM    382  OE2 GLU B  51      -4.386  -3.662 -26.521  1.00 56.33           O  
ATOM    383  N   GLY B  52     -10.426  -4.985 -27.535  1.00 69.45           N  
ATOM    384  CA  GLY B  52     -11.587  -5.491 -26.820  1.00 69.45           C  
ATOM    385  C   GLY B  52     -11.417  -5.466 -25.313  1.00 69.45           C  
ATOM    386  O   GLY B  52     -10.358  -5.088 -24.808  1.00 69.45           O  
ATOM    387  N   GLU B  53     -12.400  -5.372 -24.517  1.00 82.59           N  
ATOM    388  CA  GLU B  53     -12.536  -5.518 -23.071  1.00 82.59           C  
ATOM    389  C   GLU B  53     -11.745  -6.720 -22.561  1.00 82.59           C  
ATOM    390  CB  GLU B  53     -14.010  -5.654 -22.681  1.00 82.59           C  
ATOM    391  O   GLU B  53     -11.644  -7.740 -23.247  1.00 82.59           O  
ATOM    392  CG  GLU B  53     -14.798  -4.357 -22.792  1.00 82.59           C  
ATOM    393  CD  GLU B  53     -16.257  -4.505 -22.392  1.00 82.59           C  
ATOM    394  OE1 GLU B  53     -16.979  -3.483 -22.341  1.00 82.59           O  
ATOM    395  OE2 GLU B  53     -16.681  -5.651 -22.125  1.00 82.59           O  
ATOM    396  N   ARG B  54     -10.857  -6.364 -21.569  1.00 87.24           N  
ATOM    397  CA  ARG B  54     -10.167  -7.439 -20.863  1.00 87.24           C  
ATOM    398  C   ARG B  54     -10.816  -7.711 -19.510  1.00 87.24           C  
ATOM    399  CB  ARG B  54      -8.687  -7.095 -20.675  1.00 87.24           C  
ATOM    400  O   ARG B  54     -11.704  -6.971 -19.082  1.00 87.24           O  
ATOM    401  CG  ARG B  54      -7.910  -6.983 -21.977  1.00 87.24           C  
ATOM    402  CD  ARG B  54      -6.411  -6.882 -21.732  1.00 87.24           C  
ATOM    403  NE  ARG B  54      -5.678  -6.641 -22.971  1.00 87.24           N  
ATOM    404  NH1 ARG B  54      -3.623  -6.382 -21.947  1.00 87.24           N  
ATOM    405  NH2 ARG B  54      -3.804  -6.202 -24.225  1.00 87.24           N  
ATOM    406  CZ  ARG B  54      -4.370  -6.409 -23.045  1.00 87.24           C  
ATOM    407  N   SER B  55     -10.450  -8.778 -18.949  1.00 89.12           N  
ATOM    408  CA  SER B  55     -11.034  -9.120 -17.656  1.00 89.12           C  
ATOM    409  C   SER B  55      -9.972  -9.160 -16.562  1.00 89.12           C  
ATOM    410  CB  SER B  55     -11.751 -10.469 -17.732  1.00 89.12           C  
ATOM    411  O   SER B  55      -8.833  -9.558 -16.811  1.00 89.12           O  
ATOM    412  OG  SER B  55     -10.865 -11.485 -18.168  1.00 89.12           O  
ATOM    413  N   CYS B  56     -10.290  -8.683 -15.403  1.00 88.96           N  
ATOM    414  CA  CYS B  56      -9.390  -8.705 -14.255  1.00 88.96           C  
ATOM    415  C   CYS B  56      -9.030 -10.136 -13.872  1.00 88.96           C  
ATOM    416  CB  CYS B  56     -10.026  -7.993 -13.061  1.00 88.96           C  
ATOM    417  O   CYS B  56      -9.915 -10.965 -13.651  1.00 88.96           O  
ATOM    418  SG  CYS B  56      -9.068  -8.131 -11.537  1.00 88.96           S  
ATOM    419  N   PRO B  57      -7.771 -10.430 -13.710  1.00 88.13           N  
ATOM    420  CA  PRO B  57      -7.329 -11.788 -13.381  1.00 88.13           C  
ATOM    421  C   PRO B  57      -7.792 -12.241 -11.998  1.00 88.13           C  
ATOM    422  CB  PRO B  57      -5.802 -11.685 -13.439  1.00 88.13           C  
ATOM    423  O   PRO B  57      -7.813 -13.441 -11.713  1.00 88.13           O  
ATOM    424  CG  PRO B  57      -5.531 -10.553 -14.376  1.00 88.13           C  
ATOM    425  CD  PRO B  57      -6.601  -9.515 -14.193  1.00 88.13           C  
ATOM    426  N   VAL B  58      -8.272 -11.366 -11.235  1.00 84.01           N  
ATOM    427  CA  VAL B  58      -8.646 -11.699  -9.865  1.00 84.01           C  
ATOM    428  C   VAL B  58     -10.165 -11.810  -9.756  1.00 84.01           C  
ATOM    429  CB  VAL B  58      -8.114 -10.652  -8.861  1.00 84.01           C  
ATOM    430  O   VAL B  58     -10.691 -12.855  -9.368  1.00 84.01           O  
ATOM    431  CG1 VAL B  58      -8.609 -10.958  -7.448  1.00 84.01           C  
ATOM    432  CG2 VAL B  58      -6.588 -10.605  -8.897  1.00 84.01           C  
ATOM    433  N   CYS B  59     -10.971 -10.841 -10.257  1.00 83.88           N  
ATOM    434  CA  CYS B  59     -12.411 -10.827 -10.024  1.00 83.88           C  
ATOM    435  C   CYS B  59     -13.176 -10.999 -11.331  1.00 83.88           C  
ATOM    436  CB  CYS B  59     -12.832  -9.525  -9.344  1.00 83.88           C  
ATOM    437  O   CYS B  59     -14.402 -11.120 -11.327  1.00 83.88           O  
ATOM    438  SG  CYS B  59     -12.665  -8.067 -10.397  1.00 83.88           S  
ATOM    439  N   GLN B  60     -12.581 -10.860 -12.498  1.00 88.66           N  
ATOM    440  CA  GLN B  60     -13.124 -11.130 -13.825  1.00 88.66           C  
ATOM    441  C   GLN B  60     -14.004  -9.979 -14.304  1.00 88.66           C  
ATOM    442  CB  GLN B  60     -13.922 -12.435 -13.823  1.00 88.66           C  
ATOM    443  O   GLN B  60     -14.739 -10.119 -15.284  1.00 88.66           O  
ATOM    444  CG  GLN B  60     -13.079 -13.671 -13.542  1.00 88.66           C  
ATOM    445  CD  GLN B  60     -12.080 -13.964 -14.646  1.00 88.66           C  
ATOM    446  NE2 GLN B  60     -10.840 -14.246 -14.263  1.00 88.66           N  
ATOM    447  OE1 GLN B  60     -12.421 -13.938 -15.833  1.00 88.66           O  
ATOM    448  N   THR B  61     -13.955  -8.854 -13.646  1.00 86.38           N  
ATOM    449  CA  THR B  61     -14.654  -7.670 -14.133  1.00 86.38           C  
ATOM    450  C   THR B  61     -13.993  -7.134 -15.399  1.00 86.38           C  
ATOM    451  CB  THR B  61     -14.691  -6.563 -13.062  1.00 86.38           C  
ATOM    452  O   THR B  61     -12.765  -7.082 -15.491  1.00 86.38           O  
ATOM    453  CG2 THR B  61     -15.447  -5.337 -13.565  1.00 86.38           C  
ATOM    454  OG1 THR B  61     -15.343  -7.064 -11.888  1.00 86.38           O  
ATOM    455  N   SER B  62     -14.754  -6.806 -16.346  1.00 90.61           N  
ATOM    456  CA  SER B  62     -14.235  -6.288 -17.608  1.00 90.61           C  
ATOM    457  C   SER B  62     -13.623  -4.903 -17.427  1.00 90.61           C  
ATOM    458  CB  SER B  62     -15.342  -6.232 -18.661  1.00 90.61           C  
ATOM    459  O   SER B  62     -14.096  -4.111 -16.609  1.00 90.61           O  
ATOM    460  OG  SER B  62     -16.321  -5.270 -18.310  1.00 90.61           O  
ATOM    461  N   TYR B  63     -12.541  -4.707 -18.123  1.00 88.62           N  
ATOM    462  CA  TYR B  63     -11.929  -3.383 -18.096  1.00 88.62           C  
ATOM    463  C   TYR B  63     -11.317  -3.037 -19.448  1.00 88.62           C  
ATOM    464  CB  TYR B  63     -10.859  -3.308 -17.003  1.00 88.62           C  
ATOM    465  O   TYR B  63     -11.072  -3.923 -20.270  1.00 88.62           O  
ATOM    466  CG  TYR B  63      -9.613  -4.101 -17.318  1.00 88.62           C  
ATOM    467  CD1 TYR B  63      -9.539  -5.462 -17.031  1.00 88.62           C  
ATOM    468  CD2 TYR B  63      -8.509  -3.491 -17.903  1.00 88.62           C  
ATOM    469  CE1 TYR B  63      -8.393  -6.196 -17.318  1.00 88.62           C  
ATOM    470  CE2 TYR B  63      -7.357  -4.215 -18.194  1.00 88.62           C  
ATOM    471  OH  TYR B  63      -6.172  -6.287 -18.185  1.00 88.62           O  
ATOM    472  CZ  TYR B  63      -7.309  -5.565 -17.899  1.00 88.62           C  
ATOM    473  N   GLN B  64     -11.143  -1.668 -19.593  1.00 87.32           N  
ATOM    474  CA  GLN B  64     -10.476  -1.187 -20.798  1.00 87.32           C  
ATOM    475  C   GLN B  64      -8.987  -0.962 -20.550  1.00 87.32           C  
ATOM    476  CB  GLN B  64     -11.126   0.106 -21.292  1.00 87.32           C  
ATOM    477  O   GLN B  64      -8.609  -0.198 -19.660  1.00 87.32           O  
ATOM    478  CG  GLN B  64     -12.536  -0.084 -21.835  1.00 87.32           C  
ATOM    479  CD  GLN B  64     -12.998   1.082 -22.689  1.00 87.32           C  
ATOM    480  NE2 GLN B  64     -13.535   2.113 -22.046  1.00 87.32           N  
ATOM    481  OE1 GLN B  64     -12.872   1.057 -23.918  1.00 87.32           O  
ATOM    482  N   PRO B  65      -8.119  -1.483 -21.332  1.00 85.48           N  
ATOM    483  CA  PRO B  65      -6.673  -1.358 -21.135  1.00 85.48           C  
ATOM    484  C   PRO B  65      -6.208   0.096 -21.088  1.00 85.48           C  
ATOM    485  CB  PRO B  65      -6.088  -2.079 -22.352  1.00 85.48           C  
ATOM    486  O   PRO B  65      -5.191   0.402 -20.461  1.00 85.48           O  
ATOM    487  CG  PRO B  65      -7.143  -3.057 -22.760  1.00 85.48           C  
ATOM    488  CD  PRO B  65      -8.486  -2.480 -22.418  1.00 85.48           C  
ATOM    489  N   GLY B  66      -7.017   0.952 -21.681  1.00 82.54           N  
ATOM    490  CA  GLY B  66      -6.692   2.370 -21.676  1.00 82.54           C  
ATOM    491  C   GLY B  66      -6.907   3.027 -20.326  1.00 82.54           C  
ATOM    492  O   GLY B  66      -6.414   4.130 -20.082  1.00 82.54           O  
ATOM    493  N   ASN B  67      -7.521   2.264 -19.425  1.00 84.37           N  
ATOM    494  CA  ASN B  67      -7.853   2.846 -18.129  1.00 84.37           C  
ATOM    495  C   ASN B  67      -6.885   2.384 -17.043  1.00 84.37           C  
ATOM    496  CB  ASN B  67      -9.292   2.502 -17.739  1.00 84.37           C  
ATOM    497  O   ASN B  67      -7.137   2.587 -15.854  1.00 84.37           O  
ATOM    498  CG  ASN B  67     -10.317   3.228 -18.588  1.00 84.37           C  
ATOM    499  ND2 ASN B  67     -11.570   2.797 -18.503  1.00 84.37           N  
ATOM    500  OD1 ASN B  67      -9.985   4.168 -19.315  1.00 84.37           O  
ATOM    501  N   LEU B  68      -5.741   1.801 -17.498  1.00 88.58           N  
ATOM    502  CA  LEU B  68      -4.731   1.393 -16.527  1.00 88.58           C  
ATOM    503  C   LEU B  68      -4.014   2.607 -15.946  1.00 88.58           C  
ATOM    504  CB  LEU B  68      -3.716   0.448 -17.175  1.00 88.58           C  
ATOM    505  O   LEU B  68      -3.653   3.530 -16.680  1.00 88.58           O  
ATOM    506  CG  LEU B  68      -4.263  -0.882 -17.696  1.00 88.58           C  
ATOM    507  CD1 LEU B  68      -3.183  -1.635 -18.465  1.00 88.58           C  
ATOM    508  CD2 LEU B  68      -4.797  -1.728 -16.546  1.00 88.58           C  
ATOM    509  N   ARG B  69      -3.865   2.586 -14.666  1.00 89.16           N  
ATOM    510  CA  ARG B  69      -3.226   3.718 -14.003  1.00 89.16           C  
ATOM    511  C   ARG B  69      -2.107   3.250 -13.078  1.00 89.16           C  
ATOM    512  CB  ARG B  69      -4.254   4.530 -13.214  1.00 89.16           C  
ATOM    513  O   ARG B  69      -2.243   2.231 -12.397  1.00 89.16           O  
ATOM    514  CG  ARG B  69      -5.340   5.154 -14.076  1.00 89.16           C  
ATOM    515  CD  ARG B  69      -6.341   5.941 -13.241  1.00 89.16           C  
ATOM    516  NE  ARG B  69      -7.412   6.495 -14.064  1.00 89.16           N  
ATOM    517  NH1 ARG B  69      -9.040   6.312 -12.436  1.00 89.16           N  
ATOM    518  NH2 ARG B  69      -9.563   7.173 -14.494  1.00 89.16           N  
ATOM    519  CZ  ARG B  69      -8.669   6.659 -13.663  1.00 89.16           C  
ATOM    520  N   PRO B  70      -1.081   4.033 -13.060  1.00 89.75           N  
ATOM    521  CA  PRO B  70      -0.019   3.715 -12.102  1.00 89.75           C  
ATOM    522  C   PRO B  70      -0.457   3.903 -10.652  1.00 89.75           C  
ATOM    523  CB  PRO B  70       1.093   4.702 -12.469  1.00 89.75           C  
ATOM    524  O   PRO B  70      -1.261   4.792 -10.356  1.00 89.75           O  
ATOM    525  CG  PRO B  70       0.762   5.152 -13.855  1.00 89.75           C  
ATOM    526  CD  PRO B  70      -0.715   4.991 -14.069  1.00 89.75           C  
ATOM    527  N   ASN B  71      -0.019   2.931  -9.744  1.00 92.53           N  
ATOM    528  CA  ASN B  71      -0.266   3.027  -8.309  1.00 92.53           C  
ATOM    529  C   ASN B  71       1.012   3.352  -7.541  1.00 92.53           C  
ATOM    530  CB  ASN B  71      -0.887   1.732  -7.783  1.00 92.53           C  
ATOM    531  O   ASN B  71       1.705   2.448  -7.070  1.00 92.53           O  
ATOM    532  CG  ASN B  71      -1.517   1.900  -6.415  1.00 92.53           C  
ATOM    533  ND2 ASN B  71      -2.544   1.107  -6.133  1.00 92.53           N  
ATOM    534  OD1 ASN B  71      -1.085   2.736  -5.617  1.00 92.53           O  
ATOM    535  N   ARG B  72       1.231   4.644  -7.364  1.00 88.17           N  
ATOM    536  CA  ARG B  72       2.488   5.133  -6.807  1.00 88.17           C  
ATOM    537  C   ARG B  72       2.635   4.724  -5.345  1.00 88.17           C  
ATOM    538  CB  ARG B  72       2.578   6.655  -6.937  1.00 88.17           C  
ATOM    539  O   ARG B  72       3.740   4.424  -4.887  1.00 88.17           O  
ATOM    540  CG  ARG B  72       2.774   7.141  -8.364  1.00 88.17           C  
ATOM    541  CD  ARG B  72       3.037   8.639  -8.419  1.00 88.17           C  
ATOM    542  NE  ARG B  72       3.358   9.081  -9.773  1.00 88.17           N  
ATOM    543  NH1 ARG B  72       1.365  10.202 -10.102  1.00 88.17           N  
ATOM    544  NH2 ARG B  72       2.948  10.160 -11.759  1.00 88.17           N  
ATOM    545  CZ  ARG B  72       2.556   9.813 -10.542  1.00 88.17           C  
ATOM    546  N   HIS B  73       1.557   4.671  -4.711  1.00 92.97           N  
ATOM    547  CA  HIS B  73       1.616   4.281  -3.306  1.00 92.97           C  
ATOM    548  C   HIS B  73       2.105   2.845  -3.153  1.00 92.97           C  
ATOM    549  CB  HIS B  73       0.245   4.443  -2.648  1.00 92.97           C  
ATOM    550  O   HIS B  73       3.000   2.571  -2.350  1.00 92.97           O  
ATOM    551  CG  HIS B  73      -0.197   5.866  -2.524  1.00 92.97           C  
ATOM    552  CD2 HIS B  73      -1.111   6.577  -3.224  1.00 92.97           C  
ATOM    553  ND1 HIS B  73       0.325   6.728  -1.584  1.00 92.97           N  
ATOM    554  CE1 HIS B  73      -0.251   7.912  -1.712  1.00 92.97           C  
ATOM    555  NE2 HIS B  73      -1.127   7.847  -2.701  1.00 92.97           N  
ATOM    556  N   LEU B  74       1.549   1.964  -3.948  1.00 94.67           N  
ATOM    557  CA  LEU B  74       1.979   0.571  -3.895  1.00 94.67           C  
ATOM    558  C   LEU B  74       3.446   0.440  -4.291  1.00 94.67           C  
ATOM    559  CB  LEU B  74       1.112  -0.293  -4.814  1.00 94.67           C  
ATOM    560  O   LEU B  74       4.194  -0.322  -3.674  1.00 94.67           O  
ATOM    561  CG  LEU B  74      -0.319  -0.560  -4.342  1.00 94.67           C  
ATOM    562  CD1 LEU B  74      -0.984  -1.606  -5.230  1.00 94.67           C  
ATOM    563  CD2 LEU B  74      -0.326  -1.006  -2.884  1.00 94.67           C  
ATOM    564  N   ALA B  75       3.823   1.256  -5.278  1.00 93.11           N  
ATOM    565  CA  ALA B  75       5.218   1.229  -5.710  1.00 93.11           C  
ATOM    566  C   ALA B  75       6.151   1.640  -4.575  1.00 93.11           C  
ATOM    567  CB  ALA B  75       5.419   2.141  -6.917  1.00 93.11           C  
ATOM    568  O   ALA B  75       7.185   1.006  -4.352  1.00 93.11           O  
ATOM    569  N   ASN B  76       5.786   2.640  -3.863  1.00 91.65           N  
ATOM    570  CA  ASN B  76       6.601   3.128  -2.755  1.00 91.65           C  
ATOM    571  C   ASN B  76       6.663   2.114  -1.616  1.00 91.65           C  
ATOM    572  CB  ASN B  76       6.067   4.468  -2.245  1.00 91.65           C  
ATOM    573  O   ASN B  76       7.722   1.903  -1.023  1.00 91.65           O  
ATOM    574  CG  ASN B  76       6.301   5.601  -3.225  1.00 91.65           C  
ATOM    575  ND2 ASN B  76       5.563   6.692  -3.057  1.00 91.65           N  
ATOM    576  OD1 ASN B  76       7.136   5.496  -4.126  1.00 91.65           O  
ATOM    577  N   ILE B  77       5.563   1.496  -1.308  1.00 92.53           N  
ATOM    578  CA  ILE B  77       5.508   0.493  -0.250  1.00 92.53           C  
ATOM    579  C   ILE B  77       6.420  -0.680  -0.604  1.00 92.53           C  
ATOM    580  CB  ILE B  77       4.064  -0.004  -0.016  1.00 92.53           C  
ATOM    581  O   ILE B  77       7.188  -1.153   0.238  1.00 92.53           O  
ATOM    582  CG1 ILE B  77       3.213   1.106   0.612  1.00 92.53           C  
ATOM    583  CG2 ILE B  77       4.060  -1.260   0.861  1.00 92.53           C  
ATOM    584  CD1 ILE B  77       1.720   0.808   0.627  1.00 92.53           C  
ATOM    585  N   VAL B  78       6.357  -1.126  -1.869  1.00 92.01           N  
ATOM    586  CA  VAL B  78       7.200  -2.226  -2.326  1.00 92.01           C  
ATOM    587  C   VAL B  78       8.671  -1.848  -2.175  1.00 92.01           C  
ATOM    588  CB  VAL B  78       6.894  -2.604  -3.793  1.00 92.01           C  
ATOM    589  O   VAL B  78       9.481  -2.651  -1.706  1.00 92.01           O  
ATOM    590  CG1 VAL B  78       7.937  -3.584  -4.327  1.00 92.01           C  
ATOM    591  CG2 VAL B  78       5.490  -3.196  -3.909  1.00 92.01           C  
ATOM    592  N   ARG B  79       8.967  -0.653  -2.571  1.00 87.46           N  
ATOM    593  CA  ARG B  79      10.344  -0.179  -2.466  1.00 87.46           C  
ATOM    594  C   ARG B  79      10.836  -0.242  -1.024  1.00 87.46           C  
ATOM    595  CB  ARG B  79      10.462   1.251  -2.999  1.00 87.46           C  
ATOM    596  O   ARG B  79      11.944  -0.714  -0.761  1.00 87.46           O  
ATOM    597  CG  ARG B  79      11.892   1.761  -3.080  1.00 87.46           C  
ATOM    598  CD  ARG B  79      11.958   3.163  -3.669  1.00 87.46           C  
ATOM    599  NE  ARG B  79      11.202   4.121  -2.868  1.00 87.46           N  
ATOM    600  NH1 ARG B  79      10.188   5.144  -4.674  1.00 87.46           N  
ATOM    601  NH2 ARG B  79       9.740   5.862  -2.543  1.00 87.46           N  
ATOM    602  CZ  ARG B  79      10.378   5.040  -3.363  1.00 87.46           C  
ATOM    603  N   ARG B  80      10.035   0.114  -0.114  1.00 81.31           N  
ATOM    604  CA  ARG B  80      10.397   0.113   1.300  1.00 81.31           C  
ATOM    605  C   ARG B  80      10.555  -1.311   1.823  1.00 81.31           C  
ATOM    606  CB  ARG B  80       9.348   0.860   2.125  1.00 81.31           C  
ATOM    607  O   ARG B  80      11.458  -1.591   2.615  1.00 81.31           O  
ATOM    608  CG  ARG B  80       9.170   2.316   1.723  1.00 81.31           C  
ATOM    609  CD  ARG B  80      10.386   3.155   2.091  1.00 81.31           C  
ATOM    610  NE  ARG B  80      10.157   4.575   1.840  1.00 81.31           N  
ATOM    611  NH1 ARG B  80      12.374   5.184   2.066  1.00 81.31           N  
ATOM    612  NH2 ARG B  80      10.788   6.770   1.594  1.00 81.31           N  
ATOM    613  CZ  ARG B  80      11.107   5.506   1.834  1.00 81.31           C  
ATOM    614  N   LEU B  81       9.706  -2.199   1.394  1.00 84.07           N  
ATOM    615  CA  LEU B  81       9.767  -3.595   1.814  1.00 84.07           C  
ATOM    616  C   LEU B  81      11.030  -4.266   1.285  1.00 84.07           C  
ATOM    617  CB  LEU B  81       8.530  -4.355   1.329  1.00 84.07           C  
ATOM    618  O   LEU B  81      11.628  -5.099   1.970  1.00 84.07           O  
ATOM    619  CG  LEU B  81       7.255  -4.173   2.154  1.00 84.07           C  
ATOM    620  CD1 LEU B  81       6.073  -4.837   1.457  1.00 84.07           C  
ATOM    621  CD2 LEU B  81       7.442  -4.739   3.558  1.00 84.07           C  
ATOM    622  N   ARG B  82      11.305  -3.930   0.045  1.00 78.40           N  
ATOM    623  CA  ARG B  82      12.485  -4.526  -0.572  1.00 78.40           C  
ATOM    624  C   ARG B  82      13.751  -4.151   0.191  1.00 78.40           C  
ATOM    625  CB  ARG B  82      12.606  -4.089  -2.034  1.00 78.40           C  
ATOM    626  O   ARG B  82      14.693  -4.942   0.268  1.00 78.40           O  
ATOM    627  CG  ARG B  82      11.647  -4.804  -2.972  1.00 78.40           C  
ATOM    628  CD  ARG B  82      11.912  -4.449  -4.428  1.00 78.40           C  
ATOM    629  NE  ARG B  82      10.895  -5.008  -5.314  1.00 78.40           N  
ATOM    630  NH1 ARG B  82      12.346  -5.416  -7.064  1.00 78.40           N  
ATOM    631  NH2 ARG B  82      10.124  -5.944  -7.264  1.00 78.40           N  
ATOM    632  CZ  ARG B  82      11.124  -5.455  -6.545  1.00 78.40           C  
ATOM    633  N   GLU B  83      13.735  -3.008   0.729  1.00 68.02           N  
ATOM    634  CA  GLU B  83      14.889  -2.541   1.491  1.00 68.02           C  
ATOM    635  C   GLU B  83      15.082  -3.365   2.761  1.00 68.02           C  
ATOM    636  CB  GLU B  83      14.737  -1.059   1.843  1.00 68.02           C  
ATOM    637  O   GLU B  83      16.208  -3.530   3.235  1.00 68.02           O  
ATOM    638  CG  GLU B  83      14.859  -0.127   0.646  1.00 68.02           C  
ATOM    639  CD  GLU B  83      14.569   1.326   0.985  1.00 68.02           C  
ATOM    640  OE1 GLU B  83      14.672   2.191   0.086  1.00 68.02           O  
ATOM    641  OE2 GLU B  83      14.238   1.602   2.160  1.00 68.02           O  
ATOM    642  N   VAL B  84      13.967  -3.907   3.293  1.00 61.95           N  
ATOM    643  CA  VAL B  84      14.027  -4.695   4.519  1.00 61.95           C  
ATOM    644  C   VAL B  84      14.290  -6.161   4.180  1.00 61.95           C  
ATOM    645  CB  VAL B  84      12.726  -4.564   5.342  1.00 61.95           C  
ATOM    646  O   VAL B  84      15.006  -6.854   4.906  1.00 61.95           O  
ATOM    647  CG1 VAL B  84      12.769  -5.473   6.569  1.00 61.95           C  
ATOM    648  CG2 VAL B  84      12.503  -3.111   5.758  1.00 61.95           C  
ATOM    649  N   VAL B  85      13.532  -6.700   3.180  1.00 54.42           N  
ATOM    650  CA  VAL B  85      13.674  -8.103   2.804  1.00 54.42           C  
ATOM    651  C   VAL B  85      15.067  -8.345   2.229  1.00 54.42           C  
ATOM    652  CB  VAL B  85      12.594  -8.529   1.784  1.00 54.42           C  
ATOM    653  O   VAL B  85      15.670  -9.395   2.465  1.00 54.42           O  
ATOM    654  CG1 VAL B  85      12.802  -9.980   1.352  1.00 54.42           C  
ATOM    655  CG2 VAL B  85      11.199  -8.339   2.375  1.00 54.42           C  
ATOM    656  N   LEU B  86      15.459  -7.437   1.185  1.00 45.00           N  
ATOM    657  CA  LEU B  86      16.746  -7.690   0.546  1.00 45.00           C  
ATOM    658  C   LEU B  86      17.858  -7.789   1.585  1.00 45.00           C  
ATOM    659  CB  LEU B  86      17.071  -6.586  -0.463  1.00 45.00           C  
ATOM    660  O   LEU B  86      19.011  -8.059   1.243  1.00 45.00           O  
ATOM    661  CG  LEU B  86      16.202  -6.540  -1.720  1.00 45.00           C  
ATOM    662  CD1 LEU B  86      16.423  -5.230  -2.470  1.00 45.00           C  
ATOM    663  CD2 LEU B  86      16.501  -7.733  -2.621  1.00 45.00           C  
ATOM    664  N   GLY B  87      17.592  -7.692   2.885  1.00 38.95           N  
ATOM    665  CA  GLY B  87      18.598  -8.482   3.577  1.00 38.95           C  
ATOM    666  C   GLY B  87      18.606  -9.939   3.155  1.00 38.95           C  
ATOM    667  O   GLY B  87      17.784 -10.359   2.338  1.00 38.95           O  
ATOM    668  N   PRO B  88      19.666 -10.796   3.535  1.00 33.80           N  
ATOM    669  CA  PRO B  88      19.786 -12.049   2.786  1.00 33.80           C  
ATOM    670  C   PRO B  88      18.439 -12.733   2.561  1.00 33.80           C  
ATOM    671  CB  PRO B  88      20.692 -12.906   3.673  1.00 33.80           C  
ATOM    672  O   PRO B  88      18.393 -13.886   2.125  1.00 33.80           O  
ATOM    673  CG  PRO B  88      20.833 -12.127   4.941  1.00 33.80           C  
ATOM    674  CD  PRO B  88      20.162 -10.796   4.759  1.00 33.80           C  
ATOM    675  N   GLY B  89      17.459 -12.529   3.387  1.00 33.60           N  
ATOM    676  CA  GLY B  89      16.406 -13.524   3.261  1.00 33.60           C  
ATOM    677  C   GLY B  89      15.699 -13.477   1.920  1.00 33.60           C  
ATOM    678  O   GLY B  89      15.548 -12.406   1.329  1.00 33.60           O  
ATOM    679  N   LYS B  90      15.809 -14.532   1.103  1.00 34.56           N  
ATOM    680  CA  LYS B  90      15.317 -15.035  -0.176  1.00 34.56           C  
ATOM    681  C   LYS B  90      13.822 -14.771  -0.333  1.00 34.56           C  
ATOM    682  CB  LYS B  90      15.602 -16.531  -0.311  1.00 34.56           C  
ATOM    683  O   LYS B  90      13.039 -15.050   0.577  1.00 34.56           O  
ATOM    684  CG  LYS B  90      17.051 -16.858  -0.640  1.00 34.56           C  
ATOM    685  CD  LYS B  90      17.237 -18.342  -0.932  1.00 34.56           C  
ATOM    686  CE  LYS B  90      18.686 -18.670  -1.263  1.00 34.56           C  
ATOM    687  NZ  LYS B  90      18.864 -20.114  -1.599  1.00 34.56           N  
ATOM    688  N   GLN B  91      13.355 -13.746  -0.946  1.00 35.09           N  
ATOM    689  CA  GLN B  91      12.020 -13.643  -1.524  1.00 35.09           C  
ATOM    690  C   GLN B  91      11.563 -14.982  -2.096  1.00 35.09           C  
ATOM    691  CB  GLN B  91      11.986 -12.569  -2.613  1.00 35.09           C  
ATOM    692  O   GLN B  91      12.233 -15.557  -2.957  1.00 35.09           O  
ATOM    693  CG  GLN B  91      11.608 -11.186  -2.100  1.00 35.09           C  
ATOM    694  CD  GLN B  91      11.785 -10.103  -3.148  1.00 35.09           C  
ATOM    695  NE2 GLN B  91      10.711  -9.376  -3.437  1.00 35.09           N  
ATOM    696  OE1 GLN B  91      12.878  -9.921  -3.694  1.00 35.09           O  
ATOM    697  N   LEU B  92      11.163 -15.905  -1.325  1.00 35.25           N  
ATOM    698  CA  LEU B  92      10.716 -17.185  -1.863  1.00 35.25           C  
ATOM    699  C   LEU B  92       9.815 -16.980  -3.076  1.00 35.25           C  
ATOM    700  CB  LEU B  92       9.974 -17.987  -0.791  1.00 35.25           C  
ATOM    701  O   LEU B  92       8.911 -16.142  -3.048  1.00 35.25           O  
ATOM    702  CG  LEU B  92      10.809 -18.467   0.397  1.00 35.25           C  
ATOM    703  CD1 LEU B  92       9.901 -18.918   1.536  1.00 35.25           C  
ATOM    704  CD2 LEU B  92      11.743 -19.596  -0.028  1.00 35.25           C  
ATOM    705  N   LYS B  93      10.299 -16.842  -4.319  1.00 37.58           N  
ATOM    706  CA  LYS B  93       9.499 -16.980  -5.533  1.00 37.58           C  
ATOM    707  C   LYS B  93       8.254 -17.824  -5.279  1.00 37.58           C  
ATOM    708  CB  LYS B  93      10.332 -17.601  -6.657  1.00 37.58           C  
ATOM    709  O   LYS B  93       8.356 -18.993  -4.901  1.00 37.58           O  
ATOM    710  CG  LYS B  93      10.952 -16.582  -7.602  1.00 37.58           C  
ATOM    711  CD  LYS B  93      11.733 -17.261  -8.720  1.00 37.58           C  
ATOM    712  CE  LYS B  93      12.410 -16.243  -9.628  1.00 37.58           C  
ATOM    713  NZ  LYS B  93      13.174 -16.904 -10.728  1.00 37.58           N  
ATOM    714  N   ALA B  94       7.274 -17.328  -4.655  1.00 41.17           N  
ATOM    715  CA  ALA B  94       6.059 -18.122  -4.488  1.00 41.17           C  
ATOM    716  C   ALA B  94       5.654 -18.787  -5.801  1.00 41.17           C  
ATOM    717  CB  ALA B  94       4.921 -17.249  -3.964  1.00 41.17           C  
ATOM    718  O   ALA B  94       5.367 -18.104  -6.787  1.00 41.17           O  
ATOM    719  N   VAL B  95       6.263 -19.867  -6.296  1.00 50.61           N  
ATOM    720  CA  VAL B  95       5.845 -20.639  -7.462  1.00 50.61           C  
ATOM    721  C   VAL B  95       4.429 -21.170  -7.250  1.00 50.61           C  
ATOM    722  CB  VAL B  95       6.816 -21.808  -7.745  1.00 50.61           C  
ATOM    723  O   VAL B  95       4.120 -21.730  -6.196  1.00 50.61           O  
ATOM    724  CG1 VAL B  95       6.386 -22.576  -8.994  1.00 50.61           C  
ATOM    725  CG2 VAL B  95       8.244 -21.289  -7.898  1.00 50.61           C  
ATOM    726  N   LEU B  96       3.474 -20.559  -8.056  1.00 57.04           N  
ATOM    727  CA  LEU B  96       2.078 -20.981  -8.018  1.00 57.04           C  
ATOM    728  C   LEU B  96       1.893 -22.310  -8.743  1.00 57.04           C  
ATOM    729  CB  LEU B  96       1.178 -19.914  -8.647  1.00 57.04           C  
ATOM    730  O   LEU B  96       2.634 -22.622  -9.678  1.00 57.04           O  
ATOM    731  CG  LEU B  96       1.161 -18.550  -7.956  1.00 57.04           C  
ATOM    732  CD1 LEU B  96       0.348 -17.552  -8.774  1.00 57.04           C  
ATOM    733  CD2 LEU B  96       0.601 -18.672  -6.543  1.00 57.04           C  
ATOM    734  N   CYS B  97       1.019 -23.107  -8.122  1.00 66.70           N  
ATOM    735  CA  CYS B  97       0.628 -24.344  -8.787  1.00 66.70           C  
ATOM    736  C   CYS B  97       0.025 -24.060 -10.157  1.00 66.70           C  
ATOM    737  CB  CYS B  97      -0.373 -25.120  -7.930  1.00 66.70           C  
ATOM    738  O   CYS B  97      -0.948 -23.312 -10.269  1.00 66.70           O  
ATOM    739  SG  CYS B  97      -1.048 -26.584  -8.745  1.00 66.70           S  
ATOM    740  N   ALA B  98       0.548 -24.629 -11.304  1.00 67.54           N  
ATOM    741  CA  ALA B  98       0.100 -24.412 -12.677  1.00 67.54           C  
ATOM    742  C   ALA B  98      -1.351 -24.848 -12.857  1.00 67.54           C  
ATOM    743  CB  ALA B  98       1.003 -25.160 -13.655  1.00 67.54           C  
ATOM    744  O   ALA B  98      -2.108 -24.216 -13.598  1.00 67.54           O  
ATOM    745  N   ASP B  99      -1.783 -25.851 -12.059  1.00 70.67           N  
ATOM    746  CA  ASP B  99      -3.113 -26.429 -12.227  1.00 70.67           C  
ATOM    747  C   ASP B  99      -4.162 -25.627 -11.459  1.00 70.67           C  
ATOM    748  CB  ASP B  99      -3.126 -27.888 -11.767  1.00 70.67           C  
ATOM    749  O   ASP B  99      -5.269 -25.408 -11.955  1.00 70.67           O  
ATOM    750  CG  ASP B  99      -2.256 -28.789 -12.627  1.00 70.67           C  
ATOM    751  OD1 ASP B  99      -2.125 -28.529 -13.843  1.00 70.67           O  
ATOM    752  OD2 ASP B  99      -1.700 -29.768 -12.085  1.00 70.67           O  
ATOM    753  N   HIS B 100      -3.768 -25.082 -10.138  1.00 67.30           N  
ATOM    754  CA  HIS B 100      -4.775 -24.514  -9.249  1.00 67.30           C  
ATOM    755  C   HIS B 100      -4.532 -23.025  -9.023  1.00 67.30           C  
ATOM    756  CB  HIS B 100      -4.786 -25.253  -7.910  1.00 67.30           C  
ATOM    757  O   HIS B 100      -5.398 -22.324  -8.495  1.00 67.30           O  
ATOM    758  CG  HIS B 100      -5.057 -26.719  -8.036  1.00 67.30           C  
ATOM    759  CD2 HIS B 100      -6.134 -27.386  -8.512  1.00 67.30           C  
ATOM    760  ND1 HIS B 100      -4.151 -27.679  -7.640  1.00 67.30           N  
ATOM    761  CE1 HIS B 100      -4.662 -28.878  -7.869  1.00 67.30           C  
ATOM    762  NE2 HIS B 100      -5.864 -28.727  -8.398  1.00 67.30           N  
ATOM    763  N   GLY B 101      -3.439 -22.599  -9.415  1.00 64.53           N  
ATOM    764  CA  GLY B 101      -3.096 -21.201  -9.204  1.00 64.53           C  
ATOM    765  C   GLY B 101      -2.868 -20.856  -7.745  1.00 64.53           C  
ATOM    766  O   GLY B 101      -2.918 -19.685  -7.363  1.00 64.53           O  
ATOM    767  N   GLU B 102      -2.748 -21.841  -6.949  1.00 61.23           N  
ATOM    768  CA  GLU B 102      -2.503 -21.658  -5.522  1.00 61.23           C  
ATOM    769  C   GLU B 102      -1.011 -21.717  -5.206  1.00 61.23           C  
ATOM    770  CB  GLU B 102      -3.255 -22.713  -4.707  1.00 61.23           C  
ATOM    771  O   GLU B 102      -0.227 -22.260  -5.986  1.00 61.23           O  
ATOM    772  CG  GLU B 102      -4.763 -22.691  -4.916  1.00 61.23           C  
ATOM    773  CD  GLU B 102      -5.419 -21.414  -4.417  1.00 61.23           C  
ATOM    774  OE1 GLU B 102      -6.462 -21.008  -4.979  1.00 61.23           O  
ATOM    775  OE2 GLU B 102      -4.887 -20.814  -3.457  1.00 61.23           O  
ATOM    776  N   LYS B 103      -0.558 -21.141  -4.086  1.00 62.90           N  
ATOM    777  CA  LYS B 103       0.840 -21.141  -3.663  1.00 62.90           C  
ATOM    778  C   LYS B 103       1.335 -22.560  -3.402  1.00 62.90           C  
ATOM    779  CB  LYS B 103       1.022 -20.283  -2.410  1.00 62.90           C  
ATOM    780  O   LYS B 103       0.626 -23.370  -2.801  1.00 62.90           O  
ATOM    781  CG  LYS B 103       0.968 -18.785  -2.672  1.00 62.90           C  
ATOM    782  CD  LYS B 103       1.166 -17.987  -1.390  1.00 62.90           C  
ATOM    783  CE  LYS B 103       0.959 -16.496  -1.621  1.00 62.90           C  
ATOM    784  NZ  LYS B 103       1.116 -15.712  -0.360  1.00 62.90           N  
ATOM    785  N   LEU B 104       2.566 -22.795  -4.005  1.00 71.30           N  
ATOM    786  CA  LEU B 104       3.220 -24.072  -3.742  1.00 71.30           C  
ATOM    787  C   LEU B 104       3.911 -24.059  -2.383  1.00 71.30           C  
ATOM    788  CB  LEU B 104       4.236 -24.391  -4.842  1.00 71.30           C  
ATOM    789  O   LEU B 104       5.062 -23.630  -2.271  1.00 71.30           O  
ATOM    790  CG  LEU B 104       3.663 -24.685  -6.230  1.00 71.30           C  
ATOM    791  CD1 LEU B 104       4.781 -24.720  -7.267  1.00 71.30           C  
ATOM    792  CD2 LEU B 104       2.891 -26.000  -6.223  1.00 71.30           C  
ATOM    793  N   GLN B 105       3.164 -24.437  -1.377  1.00 67.01           N  
ATOM    794  CA  GLN B 105       3.692 -24.316  -0.022  1.00 67.01           C  
ATOM    795  C   GLN B 105       3.871 -25.687   0.623  1.00 67.01           C  
ATOM    796  CB  GLN B 105       2.772 -23.448   0.838  1.00 67.01           C  
ATOM    797  O   GLN B 105       4.320 -25.787   1.767  1.00 67.01           O  
ATOM    798  CG  GLN B 105       2.651 -22.010   0.351  1.00 67.01           C  
ATOM    799  CD  GLN B 105       1.714 -21.178   1.206  1.00 67.01           C  
ATOM    800  NE2 GLN B 105       2.141 -19.967   1.548  1.00 67.01           N  
ATOM    801  OE1 GLN B 105       0.614 -21.619   1.555  1.00 67.01           O  
ATOM    802  N   LEU B 106       3.473 -26.748  -0.076  1.00 77.44           N  
ATOM    803  CA  LEU B 106       3.555 -28.084   0.503  1.00 77.44           C  
ATOM    804  C   LEU B 106       4.492 -28.972  -0.309  1.00 77.44           C  
ATOM    805  CB  LEU B 106       2.166 -28.722   0.578  1.00 77.44           C  
ATOM    806  O   LEU B 106       4.626 -28.794  -1.522  1.00 77.44           O  
ATOM    807  CG  LEU B 106       1.107 -27.951   1.368  1.00 77.44           C  
ATOM    808  CD1 LEU B 106      -0.267 -28.581   1.169  1.00 77.44           C  
ATOM    809  CD2 LEU B 106       1.471 -27.905   2.848  1.00 77.44           C  
ATOM    810  N   PHE B 107       5.286 -29.815   0.383  1.00 80.24           N  
ATOM    811  CA  PHE B 107       6.123 -30.813  -0.273  1.00 80.24           C  
ATOM    812  C   PHE B 107       5.523 -32.206  -0.121  1.00 80.24           C  
ATOM    813  CB  PHE B 107       7.543 -30.788   0.302  1.00 80.24           C  
ATOM    814  O   PHE B 107       5.221 -32.640   0.993  1.00 80.24           O  
ATOM    815  CG  PHE B 107       8.472 -31.788  -0.331  1.00 80.24           C  
ATOM    816  CD1 PHE B 107       8.827 -32.951   0.343  1.00 80.24           C  
ATOM    817  CD2 PHE B 107       8.990 -31.566  -1.600  1.00 80.24           C  
ATOM    818  CE1 PHE B 107       9.687 -33.879  -0.241  1.00 80.24           C  
ATOM    819  CE2 PHE B 107       9.850 -32.489  -2.190  1.00 80.24           C  
ATOM    820  CZ  PHE B 107      10.197 -33.644  -1.508  1.00 80.24           C  
ATOM    821  N   CYS B 108       5.207 -32.857  -1.230  1.00 86.48           N  
ATOM    822  CA  CYS B 108       4.760 -34.246  -1.227  1.00 86.48           C  
ATOM    823  C   CYS B 108       5.947 -35.201  -1.200  1.00 86.48           C  
ATOM    824  CB  CYS B 108       3.891 -34.531  -2.452  1.00 86.48           C  
ATOM    825  O   CYS B 108       6.705 -35.283  -2.169  1.00 86.48           O  
ATOM    826  SG  CYS B 108       3.314 -36.240  -2.553  1.00 86.48           S  
ATOM    827  N   GLN B 109       6.033 -35.972  -0.176  1.00 80.92           N  
ATOM    828  CA  GLN B 109       7.167 -36.869   0.018  1.00 80.92           C  
ATOM    829  C   GLN B 109       7.163 -37.991  -1.016  1.00 80.92           C  
ATOM    830  CB  GLN B 109       7.152 -37.456   1.430  1.00 80.92           C  
ATOM    831  O   GLN B 109       8.206 -38.320  -1.587  1.00 80.92           O  
ATOM    832  CG  GLN B 109       8.427 -38.202   1.800  1.00 80.92           C  
ATOM    833  CD  GLN B 109       8.408 -38.728   3.222  1.00 80.92           C  
ATOM    834  NE2 GLN B 109       8.790 -39.989   3.393  1.00 80.92           N  
ATOM    835  OE1 GLN B 109       8.053 -38.007   4.160  1.00 80.92           O  
ATOM    836  N   GLU B 110       6.031 -38.595  -1.302  1.00 84.56           N  
ATOM    837  CA  GLU B 110       5.909 -39.733  -2.208  1.00 84.56           C  
ATOM    838  C   GLU B 110       6.231 -39.332  -3.644  1.00 84.56           C  
ATOM    839  CB  GLU B 110       4.502 -40.333  -2.132  1.00 84.56           C  
ATOM    840  O   GLU B 110       6.897 -40.075  -4.368  1.00 84.56           O  
ATOM    841  CG  GLU B 110       4.220 -41.077  -0.835  1.00 84.56           C  
ATOM    842  CD  GLU B 110       3.750 -40.168   0.289  1.00 84.56           C  
ATOM    843  OE1 GLU B 110       3.348 -40.681   1.357  1.00 84.56           O  
ATOM    844  OE2 GLU B 110       3.784 -38.931   0.099  1.00 84.56           O  
ATOM    845  N   ASP B 111       5.831 -38.128  -4.035  1.00 82.34           N  
ATOM    846  CA  ASP B 111       6.061 -37.671  -5.402  1.00 82.34           C  
ATOM    847  C   ASP B 111       7.339 -36.841  -5.497  1.00 82.34           C  
ATOM    848  CB  ASP B 111       4.866 -36.856  -5.903  1.00 82.34           C  
ATOM    849  O   ASP B 111       7.831 -36.572  -6.594  1.00 82.34           O  
ATOM    850  CG  ASP B 111       3.640 -37.709  -6.179  1.00 82.34           C  
ATOM    851  OD1 ASP B 111       3.764 -38.951  -6.249  1.00 82.34           O  
ATOM    852  OD2 ASP B 111       2.541 -37.134  -6.330  1.00 82.34           O  
ATOM    853  N   GLY B 112       7.893 -36.403  -4.418  1.00 79.46           N  
ATOM    854  CA  GLY B 112       9.090 -35.578  -4.381  1.00 79.46           C  
ATOM    855  C   GLY B 112       8.904 -34.226  -5.043  1.00 79.46           C  
ATOM    856  O   GLY B 112       9.817 -33.718  -5.697  1.00 79.46           O  
ATOM    857  N   LYS B 113       7.775 -33.689  -4.906  1.00 79.77           N  
ATOM    858  CA  LYS B 113       7.535 -32.403  -5.553  1.00 79.77           C  
ATOM    859  C   LYS B 113       6.764 -31.460  -4.634  1.00 79.77           C  
ATOM    860  CB  LYS B 113       6.772 -32.596  -6.865  1.00 79.77           C  
ATOM    861  O   LYS B 113       6.108 -31.904  -3.689  1.00 79.77           O  
ATOM    862  CG  LYS B 113       5.384 -33.194  -6.692  1.00 79.77           C  
ATOM    863  CD  LYS B 113       4.695 -33.406  -8.033  1.00 79.77           C  
ATOM    864  CE  LYS B 113       3.295 -33.980  -7.860  1.00 79.77           C  
ATOM    865  NZ  LYS B 113       2.618 -34.195  -9.174  1.00 79.77           N  
ATOM    866  N   VAL B 114       6.976 -30.148  -4.944  1.00 81.67           N  
ATOM    867  CA  VAL B 114       6.245 -29.116  -4.217  1.00 81.67           C  
ATOM    868  C   VAL B 114       4.858 -28.935  -4.830  1.00 81.67           C  
ATOM    869  CB  VAL B 114       7.008 -27.772  -4.220  1.00 81.67           C  
ATOM    870  O   VAL B 114       4.719 -28.856  -6.053  1.00 81.67           O  
ATOM    871  CG1 VAL B 114       6.226 -26.705  -3.455  1.00 81.67           C  
ATOM    872  CG2 VAL B 114       8.402 -27.949  -3.622  1.00 81.67           C  
ATOM    873  N   ILE B 115       3.786 -28.932  -3.934  1.00 81.61           N  
ATOM    874  CA  ILE B 115       2.417 -28.857  -4.433  1.00 81.61           C  
ATOM    875  C   ILE B 115       1.634 -27.814  -3.638  1.00 81.61           C  
ATOM    876  CB  ILE B 115       1.711 -30.229  -4.358  1.00 81.61           C  
ATOM    877  O   ILE B 115       2.112 -27.316  -2.616  1.00 81.61           O  
ATOM    878  CG1 ILE B 115       1.651 -30.719  -2.906  1.00 81.61           C  
ATOM    879  CG2 ILE B 115       2.420 -31.251  -5.251  1.00 81.61           C  
ATOM    880  CD1 ILE B 115       0.810 -31.973  -2.711  1.00 81.61           C  
ATOM    881  N   CYS B 116       0.471 -27.505  -4.120  1.00 72.19           N  
ATOM    882  CA  CYS B 116      -0.429 -26.602  -3.411  1.00 72.19           C  
ATOM    883  C   CYS B 116      -1.413 -27.381  -2.547  1.00 72.19           C  
ATOM    884  CB  CYS B 116      -1.191 -25.719  -4.399  1.00 72.19           C  
ATOM    885  O   CYS B 116      -1.475 -28.609  -2.623  1.00 72.19           O  
ATOM    886  SG  CYS B 116      -2.532 -26.574  -5.255  1.00 72.19           S  
ATOM    887  N   TRP B 117      -2.174 -26.577  -1.717  1.00 71.04           N  
ATOM    888  CA  TRP B 117      -3.100 -27.239  -0.803  1.00 71.04           C  
ATOM    889  C   TRP B 117      -4.209 -27.949  -1.572  1.00 71.04           C  
ATOM    890  CB  TRP B 117      -3.706 -26.228   0.174  1.00 71.04           C  
ATOM    891  O   TRP B 117      -4.737 -28.966  -1.115  1.00 71.04           O  
ATOM    892  CG  TRP B 117      -4.635 -25.241  -0.468  1.00 71.04           C  
ATOM    893  CD1 TRP B 117      -4.300 -24.045  -1.040  1.00 71.04           C  
ATOM    894  CD2 TRP B 117      -6.054 -25.365  -0.599  1.00 71.04           C  
ATOM    895  CE2 TRP B 117      -6.515 -24.206  -1.262  1.00 71.04           C  
ATOM    896  CE3 TRP B 117      -6.982 -26.345  -0.220  1.00 71.04           C  
ATOM    897  NE1 TRP B 117      -5.426 -23.418  -1.520  1.00 71.04           N  
ATOM    898  CH2 TRP B 117      -8.752 -24.975  -1.173  1.00 71.04           C  
ATOM    899  CZ2 TRP B 117      -7.866 -24.001  -1.554  1.00 71.04           C  
ATOM    900  CZ3 TRP B 117      -8.325 -26.139  -0.512  1.00 71.04           C  
ATOM    901  N   LEU B 118      -4.532 -27.466  -2.808  1.00 71.42           N  
ATOM    902  CA  LEU B 118      -5.557 -28.114  -3.619  1.00 71.42           C  
ATOM    903  C   LEU B 118      -5.044 -29.430  -4.195  1.00 71.42           C  
ATOM    904  CB  LEU B 118      -6.009 -27.189  -4.752  1.00 71.42           C  
ATOM    905  O   LEU B 118      -5.777 -30.420  -4.243  1.00 71.42           O  
ATOM    906  CG  LEU B 118      -7.159 -26.233  -4.429  1.00 71.42           C  
ATOM    907  CD1 LEU B 118      -6.817 -24.820  -4.887  1.00 71.42           C  
ATOM    908  CD2 LEU B 118      -8.452 -26.713  -5.079  1.00 71.42           C  
ATOM    909  N   CYS B 119      -3.824 -29.393  -4.709  1.00 79.50           N  
ATOM    910  CA  CYS B 119      -3.207 -30.628  -5.179  1.00 79.50           C  
ATOM    911  C   CYS B 119      -3.223 -31.695  -4.091  1.00 79.50           C  
ATOM    912  CB  CYS B 119      -1.770 -30.370  -5.631  1.00 79.50           C  
ATOM    913  O   CYS B 119      -3.438 -32.874  -4.375  1.00 79.50           O  
ATOM    914  SG  CYS B 119      -1.649 -29.487  -7.202  1.00 79.50           S  
ATOM    915  N   GLU B 120      -2.971 -31.387  -2.802  1.00 80.68           N  
ATOM    916  CA  GLU B 120      -2.959 -32.323  -1.681  1.00 80.68           C  
ATOM    917  C   GLU B 120      -4.300 -33.040  -1.547  1.00 80.68           C  
ATOM    918  CB  GLU B 120      -2.619 -31.596  -0.378  1.00 80.68           C  
ATOM    919  O   GLU B 120      -4.346 -34.218  -1.186  1.00 80.68           O  
ATOM    920  CG  GLU B 120      -2.560 -32.509   0.838  1.00 80.68           C  
ATOM    921  CD  GLU B 120      -2.336 -31.759   2.142  1.00 80.68           C  
ATOM    922  OE1 GLU B 120      -1.430 -32.143   2.916  1.00 80.68           O  
ATOM    923  OE2 GLU B 120      -3.074 -30.780   2.392  1.00 80.68           O  
ATOM    924  N   ARG B 121      -5.339 -32.296  -1.877  1.00 74.46           N  
ATOM    925  CA  ARG B 121      -6.677 -32.849  -1.694  1.00 74.46           C  
ATOM    926  C   ARG B 121      -7.128 -33.613  -2.935  1.00 74.46           C  
ATOM    927  CB  ARG B 121      -7.678 -31.738  -1.370  1.00 74.46           C  
ATOM    928  O   ARG B 121      -8.189 -34.241  -2.932  1.00 74.46           O  
ATOM    929  CG  ARG B 121      -7.480 -31.112   0.001  1.00 74.46           C  
ATOM    930  CD  ARG B 121      -8.681 -30.275   0.418  1.00 74.46           C  
ATOM    931  NE  ARG B 121      -9.682 -31.078   1.115  1.00 74.46           N  
ATOM    932  NH1 ARG B 121      -8.960 -30.513   3.235  1.00 74.46           N  
ATOM    933  NH2 ARG B 121     -10.739 -31.932   2.966  1.00 74.46           N  
ATOM    934  CZ  ARG B 121      -9.791 -31.172   2.437  1.00 74.46           C  
ATOM    935  N   SER B 122      -6.353 -33.551  -4.009  1.00 79.20           N  
ATOM    936  CA  SER B 122      -6.709 -34.234  -5.248  1.00 79.20           C  
ATOM    937  C   SER B 122      -6.443 -35.733  -5.149  1.00 79.20           C  
ATOM    938  CB  SER B 122      -5.931 -33.647  -6.427  1.00 79.20           C  
ATOM    939  O   SER B 122      -5.731 -36.185  -4.250  1.00 79.20           O  
ATOM    940  OG  SER B 122      -4.571 -34.045  -6.380  1.00 79.20           O  
ATOM    941  N   GLN B 123      -7.056 -36.556  -6.059  1.00 79.21           N  
ATOM    942  CA  GLN B 123      -6.901 -38.006  -6.110  1.00 79.21           C  
ATOM    943  C   GLN B 123      -5.440 -38.397  -6.306  1.00 79.21           C  
ATOM    944  CB  GLN B 123      -7.758 -38.598  -7.231  1.00 79.21           C  
ATOM    945  O   GLN B 123      -4.977 -39.393  -5.745  1.00 79.21           O  
ATOM    946  CG  GLN B 123      -8.228 -40.021  -6.959  1.00 79.21           C  
ATOM    947  CD  GLN B 123      -9.629 -40.285  -7.478  1.00 79.21           C  
ATOM    948  NE2 GLN B 123     -10.343 -41.192  -6.820  1.00 79.21           N  
ATOM    949  OE1 GLN B 123     -10.066 -39.679  -8.461  1.00 79.21           O  
ATOM    950  N   GLU B 124      -4.674 -37.579  -7.045  1.00 83.10           N  
ATOM    951  CA  GLU B 124      -3.284 -37.860  -7.392  1.00 83.10           C  
ATOM    952  C   GLU B 124      -2.414 -37.965  -6.142  1.00 83.10           C  
ATOM    953  CB  GLU B 124      -2.734 -36.780  -8.326  1.00 83.10           C  
ATOM    954  O   GLU B 124      -1.505 -38.795  -6.081  1.00 83.10           O  
ATOM    955  CG  GLU B 124      -1.428 -37.164  -9.007  1.00 83.10           C  
ATOM    956  CD  GLU B 124      -0.894 -36.082  -9.933  1.00 83.10           C  
ATOM    957  OE1 GLU B 124       0.243 -36.223 -10.438  1.00 83.10           O  
ATOM    958  OE2 GLU B 124      -1.618 -35.086 -10.154  1.00 83.10           O  
ATOM    959  N   HIS B 125      -2.673 -37.128  -5.077  1.00 82.47           N  
ATOM    960  CA  HIS B 125      -1.830 -37.089  -3.888  1.00 82.47           C  
ATOM    961  C   HIS B 125      -2.568 -37.637  -2.671  1.00 82.47           C  
ATOM    962  CB  HIS B 125      -1.356 -35.661  -3.614  1.00 82.47           C  
ATOM    963  O   HIS B 125      -2.132 -37.442  -1.535  1.00 82.47           O  
ATOM    964  CG  HIS B 125      -0.494 -35.097  -4.699  1.00 82.47           C  
ATOM    965  CD2 HIS B 125      -0.768 -34.205  -5.680  1.00 82.47           C  
ATOM    966  ND1 HIS B 125       0.829 -35.451  -4.858  1.00 82.47           N  
ATOM    967  CE1 HIS B 125       1.331 -34.799  -5.893  1.00 82.47           C  
ATOM    968  NE2 HIS B 125       0.383 -34.036  -6.409  1.00 82.47           N  
ATOM    969  N   ARG B 126      -3.644 -38.292  -2.907  1.00 80.33           N  
ATOM    970  CA  ARG B 126      -4.421 -38.872  -1.817  1.00 80.33           C  
ATOM    971  C   ARG B 126      -3.588 -39.872  -1.022  1.00 80.33           C  
ATOM    972  CB  ARG B 126      -5.681 -39.553  -2.357  1.00 80.33           C  
ATOM    973  O   ARG B 126      -2.988 -40.783  -1.595  1.00 80.33           O  
ATOM    974  CG  ARG B 126      -6.804 -39.668  -1.339  1.00 80.33           C  
ATOM    975  CD  ARG B 126      -8.099 -40.147  -1.979  1.00 80.33           C  
ATOM    976  NE  ARG B 126      -9.077 -40.557  -0.976  1.00 80.33           N  
ATOM    977  NH1 ARG B 126     -10.852 -39.447  -1.952  1.00 80.33           N  
ATOM    978  NH2 ARG B 126     -11.165 -40.645  -0.022  1.00 80.33           N  
ATOM    979  CZ  ARG B 126     -10.362 -40.215  -0.986  1.00 80.33           C  
ATOM    980  N   GLY B 127      -3.512 -39.636   0.270  1.00 79.89           N  
ATOM    981  CA  GLY B 127      -2.782 -40.542   1.143  1.00 79.89           C  
ATOM    982  C   GLY B 127      -1.296 -40.241   1.207  1.00 79.89           C  
ATOM    983  O   GLY B 127      -0.557 -40.896   1.945  1.00 79.89           O  
ATOM    984  N   HIS B 128      -0.775 -39.280   0.386  1.00 85.11           N  
ATOM    985  CA  HIS B 128       0.636 -38.913   0.423  1.00 85.11           C  
ATOM    986  C   HIS B 128       0.955 -38.076   1.657  1.00 85.11           C  
ATOM    987  CB  HIS B 128       1.025 -38.150  -0.844  1.00 85.11           C  
ATOM    988  O   HIS B 128       0.078 -37.396   2.195  1.00 85.11           O  
ATOM    989  CG  HIS B 128       1.002 -38.989  -2.081  1.00 85.11           C  
ATOM    990  CD2 HIS B 128       0.598 -40.266  -2.282  1.00 85.11           C  
ATOM    991  ND1 HIS B 128       1.437 -38.525  -3.304  1.00 85.11           N  
ATOM    992  CE1 HIS B 128       1.300 -39.483  -4.206  1.00 85.11           C  
ATOM    993  NE2 HIS B 128       0.793 -40.550  -3.611  1.00 85.11           N  
ATOM    994  N   HIS B 129       2.186 -38.189   2.174  1.00 81.92           N  
ATOM    995  CA  HIS B 129       2.664 -37.358   3.273  1.00 81.92           C  
ATOM    996  C   HIS B 129       3.157 -36.006   2.767  1.00 81.92           C  
ATOM    997  CB  HIS B 129       3.781 -38.071   4.038  1.00 81.92           C  
ATOM    998  O   HIS B 129       4.021 -35.945   1.890  1.00 81.92           O  
ATOM    999  CG  HIS B 129       3.305 -39.239   4.842  1.00 81.92           C  
ATOM   1000  CD2 HIS B 129       2.978 -39.342   6.152  1.00 81.92           C  
ATOM   1001  ND1 HIS B 129       3.123 -40.492   4.299  1.00 81.92           N  
ATOM   1002  CE1 HIS B 129       2.702 -41.318   5.243  1.00 81.92           C  
ATOM   1003  NE2 HIS B 129       2.606 -40.644   6.377  1.00 81.92           N  
ATOM   1004  N   THR B 130       2.584 -34.896   3.269  1.00 81.07           N  
ATOM   1005  CA  THR B 130       2.957 -33.551   2.845  1.00 81.07           C  
ATOM   1006  C   THR B 130       3.433 -32.722   4.035  1.00 81.07           C  
ATOM   1007  CB  THR B 130       1.780 -32.835   2.156  1.00 81.07           C  
ATOM   1008  O   THR B 130       2.997 -32.944   5.167  1.00 81.07           O  
ATOM   1009  CG2 THR B 130       1.380 -33.549   0.869  1.00 81.07           C  
ATOM   1010  OG1 THR B 130       0.656 -32.811   3.045  1.00 81.07           O  
ATOM   1011  N   PHE B 131       4.418 -31.889   3.743  1.00 74.45           N  
ATOM   1012  CA  PHE B 131       5.014 -31.027   4.757  1.00 74.45           C  
ATOM   1013  C   PHE B 131       5.104 -29.589   4.261  1.00 74.45           C  
ATOM   1014  CB  PHE B 131       6.405 -31.536   5.147  1.00 74.45           C  
ATOM   1015  O   PHE B 131       5.182 -29.347   3.054  1.00 74.45           O  
ATOM   1016  CG  PHE B 131       6.432 -32.988   5.541  1.00 74.45           C  
ATOM   1017  CD1 PHE B 131       6.140 -33.376   6.843  1.00 74.45           C  
ATOM   1018  CD2 PHE B 131       6.750 -33.967   4.608  1.00 74.45           C  
ATOM   1019  CE1 PHE B 131       6.164 -34.719   7.210  1.00 74.45           C  
ATOM   1020  CE2 PHE B 131       6.776 -35.311   4.967  1.00 74.45           C  
ATOM   1021  CZ  PHE B 131       6.483 -35.685   6.269  1.00 74.45           C  
ATOM   1022  N   LEU B 132       5.023 -28.728   5.188  1.00 72.97           N  
ATOM   1023  CA  LEU B 132       5.224 -27.332   4.818  1.00 72.97           C  
ATOM   1024  C   LEU B 132       6.662 -27.089   4.372  1.00 72.97           C  
ATOM   1025  CB  LEU B 132       4.879 -26.411   5.991  1.00 72.97           C  
ATOM   1026  O   LEU B 132       7.605 -27.475   5.067  1.00 72.97           O  
ATOM   1027  CG  LEU B 132       3.393 -26.122   6.212  1.00 72.97           C  
ATOM   1028  CD1 LEU B 132       3.159 -25.603   7.627  1.00 72.97           C  
ATOM   1029  CD2 LEU B 132       2.884 -25.122   5.179  1.00 72.97           C  
ATOM   1030  N   VAL B 133       6.778 -26.599   3.125  1.00 67.24           N  
ATOM   1031  CA  VAL B 133       8.100 -26.327   2.571  1.00 67.24           C  
ATOM   1032  C   VAL B 133       8.892 -25.445   3.533  1.00 67.24           C  
ATOM   1033  CB  VAL B 133       8.007 -25.653   1.184  1.00 67.24           C  
ATOM   1034  O   VAL B 133      10.093 -25.649   3.727  1.00 67.24           O  
ATOM   1035  CG1 VAL B 133       9.386 -25.197   0.712  1.00 67.24           C  
ATOM   1036  CG2 VAL B 133       7.380 -26.608   0.169  1.00 67.24           C  
ATOM   1037  N   GLU B 134       8.234 -24.516   4.145  1.00 58.62           N  
ATOM   1038  CA  GLU B 134       8.901 -23.596   5.060  1.00 58.62           C  
ATOM   1039  C   GLU B 134       9.475 -24.335   6.266  1.00 58.62           C  
ATOM   1040  CB  GLU B 134       7.935 -22.503   5.524  1.00 58.62           C  
ATOM   1041  O   GLU B 134      10.540 -23.976   6.771  1.00 58.62           O  
ATOM   1042  CG  GLU B 134       7.786 -21.354   4.537  1.00 58.62           C  
ATOM   1043  CD  GLU B 134       6.687 -20.375   4.917  1.00 58.62           C  
ATOM   1044  OE1 GLU B 134       6.401 -19.446   4.128  1.00 58.62           O  
ATOM   1045  OE2 GLU B 134       6.107 -20.537   6.014  1.00 58.62           O  
ATOM   1046  N   GLU B 135       8.768 -25.319   6.688  1.00 57.42           N  
ATOM   1047  CA  GLU B 135       9.224 -26.079   7.849  1.00 57.42           C  
ATOM   1048  C   GLU B 135      10.398 -26.985   7.489  1.00 57.42           C  
ATOM   1049  CB  GLU B 135       8.078 -26.909   8.433  1.00 57.42           C  
ATOM   1050  O   GLU B 135      11.319 -27.163   8.288  1.00 57.42           O  
ATOM   1051  CG  GLU B 135       7.004 -26.078   9.119  1.00 57.42           C  
ATOM   1052  CD  GLU B 135       5.846 -26.911   9.646  1.00 57.42           C  
ATOM   1053  OE1 GLU B 135       4.996 -26.368  10.388  1.00 57.42           O  
ATOM   1054  OE2 GLU B 135       5.790 -28.116   9.316  1.00 57.42           O  
ATOM   1055  N   VAL B 136      10.362 -27.551   6.245  1.00 53.28           N  
ATOM   1056  CA  VAL B 136      11.427 -28.436   5.785  1.00 53.28           C  
ATOM   1057  C   VAL B 136      12.696 -27.627   5.527  1.00 53.28           C  
ATOM   1058  CB  VAL B 136      11.015 -29.203   4.508  1.00 53.28           C  
ATOM   1059  O   VAL B 136      13.799 -28.067   5.860  1.00 53.28           O  
ATOM   1060  CG1 VAL B 136      12.167 -30.072   4.006  1.00 53.28           C  
ATOM   1061  CG2 VAL B 136       9.775 -30.054   4.774  1.00 53.28           C  
ATOM   1062  N   ALA B 137      12.536 -26.462   4.928  1.00 53.79           N  
ATOM   1063  CA  ALA B 137      13.667 -25.571   4.681  1.00 53.79           C  
ATOM   1064  C   ALA B 137      14.337 -25.159   5.988  1.00 53.79           C  
ATOM   1065  CB  ALA B 137      13.213 -24.337   3.906  1.00 53.79           C  
ATOM   1066  O   ALA B 137      15.566 -25.097   6.072  1.00 53.79           O  
ATOM   1067  N   GLN B 138      13.523 -24.896   6.933  1.00 48.94           N  
ATOM   1068  CA  GLN B 138      14.068 -24.522   8.234  1.00 48.94           C  
ATOM   1069  C   GLN B 138      14.880 -25.663   8.839  1.00 48.94           C  
ATOM   1070  CB  GLN B 138      12.946 -24.111   9.189  1.00 48.94           C  
ATOM   1071  O   GLN B 138      15.929 -25.433   9.444  1.00 48.94           O  
ATOM   1072  CG  GLN B 138      13.278 -22.892  10.039  1.00 48.94           C  
ATOM   1073  CD  GLN B 138      12.045 -22.238  10.635  1.00 48.94           C  
ATOM   1074  NE2 GLN B 138      12.221 -21.053  11.208  1.00 48.94           N  
ATOM   1075  OE1 GLN B 138      10.943 -22.794  10.579  1.00 48.94           O  
ATOM   1076  N   GLU B 139      14.383 -26.848   8.675  1.00 52.58           N  
ATOM   1077  CA  GLU B 139      15.091 -28.006   9.212  1.00 52.58           C  
ATOM   1078  C   GLU B 139      16.446 -28.188   8.533  1.00 52.58           C  
ATOM   1079  CB  GLU B 139      14.248 -29.274   9.051  1.00 52.58           C  
ATOM   1080  O   GLU B 139      17.442 -28.488   9.195  1.00 52.58           O  
ATOM   1081  CG  GLU B 139      14.432 -30.282  10.175  1.00 52.58           C  
ATOM   1082  CD  GLU B 139      13.562 -31.520  10.020  1.00 52.58           C  
ATOM   1083  OE1 GLU B 139      13.692 -32.459  10.838  1.00 52.58           O  
ATOM   1084  OE2 GLU B 139      12.746 -31.551   9.073  1.00 52.58           O  
ATOM   1085  N   TYR B 140      16.413 -27.981   7.275  1.00 50.58           N  
ATOM   1086  CA  TYR B 140      17.660 -28.117   6.531  1.00 50.58           C  
ATOM   1087  C   TYR B 140      18.632 -26.998   6.886  1.00 50.58           C  
ATOM   1088  CB  TYR B 140      17.390 -28.116   5.024  1.00 50.58           C  
ATOM   1089  O   TYR B 140      19.838 -27.227   6.999  1.00 50.58           O  
ATOM   1090  CG  TYR B 140      17.221 -29.496   4.436  1.00 50.58           C  
ATOM   1091  CD1 TYR B 140      18.326 -30.239   4.024  1.00 50.58           C  
ATOM   1092  CD2 TYR B 140      15.958 -30.060   4.291  1.00 50.58           C  
ATOM   1093  CE1 TYR B 140      18.175 -31.510   3.480  1.00 50.58           C  
ATOM   1094  CE2 TYR B 140      15.796 -31.330   3.748  1.00 50.58           C  
ATOM   1095  OH  TYR B 140      16.753 -33.305   2.809  1.00 50.58           O  
ATOM   1096  CZ  TYR B 140      16.908 -32.047   3.347  1.00 50.58           C  
ATOM   1097  N   GLN B 141      18.048 -25.835   7.055  1.00 45.73           N  
ATOM   1098  CA  GLN B 141      18.869 -24.695   7.449  1.00 45.73           C  
ATOM   1099  C   GLN B 141      19.454 -24.895   8.844  1.00 45.73           C  
ATOM   1100  CB  GLN B 141      18.052 -23.403   7.403  1.00 45.73           C  
ATOM   1101  O   GLN B 141      20.616 -24.563   9.089  1.00 45.73           O  
ATOM   1102  CG  GLN B 141      18.530 -22.410   6.352  1.00 45.73           C  
ATOM   1103  CD  GLN B 141      17.658 -21.171   6.276  1.00 45.73           C  
ATOM   1104  NE2 GLN B 141      18.065 -20.209   5.454  1.00 45.73           N  
ATOM   1105  OE1 GLN B 141      16.627 -21.079   6.949  1.00 45.73           O  
ATOM   1106  N   GLU B 142      18.736 -25.371   9.714  1.00 51.27           N  
ATOM   1107  CA  GLU B 142      19.208 -25.625  11.072  1.00 51.27           C  
ATOM   1108  C   GLU B 142      20.289 -26.701  11.088  1.00 51.27           C  
ATOM   1109  CB  GLU B 142      18.044 -26.034  11.978  1.00 51.27           C  
ATOM   1110  O   GLU B 142      21.285 -26.578  11.804  1.00 51.27           O  
ATOM   1111  CG  GLU B 142      17.243 -24.858  12.519  1.00 51.27           C  
ATOM   1112  CD  GLU B 142      16.051 -25.281  13.362  1.00 51.27           C  
ATOM   1113  OE1 GLU B 142      15.277 -24.402  13.804  1.00 51.27           O  
ATOM   1114  OE2 GLU B 142      15.891 -26.502  13.584  1.00 51.27           O  
ATOM   1115  N   LYS B 143      20.032 -27.722  10.383  1.00 49.45           N  
ATOM   1116  CA  LYS B 143      21.026 -28.789  10.298  1.00 49.45           C  
ATOM   1117  C   LYS B 143      22.326 -28.280   9.683  1.00 49.45           C  
ATOM   1118  CB  LYS B 143      20.484 -29.964   9.483  1.00 49.45           C  
ATOM   1119  O   LYS B 143      23.415 -28.668  10.111  1.00 49.45           O  
ATOM   1120  CG  LYS B 143      19.763 -31.014  10.315  1.00 49.45           C  
ATOM   1121  CD  LYS B 143      19.324 -32.198   9.463  1.00 49.45           C  
ATOM   1122  CE  LYS B 143      18.532 -33.211  10.277  1.00 49.45           C  
ATOM   1123  NZ  LYS B 143      18.140 -34.396   9.457  1.00 49.45           N  
ATOM   1124  N   PHE B 144      22.177 -27.456   8.695  1.00 46.72           N  
ATOM   1125  CA  PHE B 144      23.329 -26.843   8.045  1.00 46.72           C  
ATOM   1126  C   PHE B 144      24.085 -25.945   9.017  1.00 46.72           C  
ATOM   1127  CB  PHE B 144      22.890 -26.037   6.818  1.00 46.72           C  
ATOM   1128  O   PHE B 144      25.315 -25.989   9.082  1.00 46.72           O  
ATOM   1129  CG  PHE B 144      24.035 -25.472   6.021  1.00 46.72           C  
ATOM   1130  CD1 PHE B 144      24.407 -24.141   6.160  1.00 46.72           C  
ATOM   1131  CD2 PHE B 144      24.740 -26.274   5.133  1.00 46.72           C  
ATOM   1132  CE1 PHE B 144      25.467 -23.616   5.423  1.00 46.72           C  
ATOM   1133  CE2 PHE B 144      25.800 -25.757   4.394  1.00 46.72           C  
ATOM   1134  CZ  PHE B 144      26.161 -24.427   4.540  1.00 46.72           C  
ATOM   1135  N   GLN B 145      23.429 -25.117   9.754  1.00 47.96           N  
ATOM   1136  CA  GLN B 145      24.051 -24.219  10.721  1.00 47.96           C  
ATOM   1137  C   GLN B 145      24.711 -25.002  11.852  1.00 47.96           C  
ATOM   1138  CB  GLN B 145      23.019 -23.244  11.290  1.00 47.96           C  
ATOM   1139  O   GLN B 145      25.776 -24.618  12.341  1.00 47.96           O  
ATOM   1140  CG  GLN B 145      22.659 -22.108  10.342  1.00 47.96           C  
ATOM   1141  CD  GLN B 145      23.720 -21.024  10.295  1.00 47.96           C  
ATOM   1142  NE2 GLN B 145      23.663 -20.182   9.269  1.00 47.96           N  
ATOM   1143  OE1 GLN B 145      24.584 -20.944  11.175  1.00 47.96           O  
ATOM   1144  N   GLU B 146      24.117 -26.060  12.293  1.00 55.88           N  
ATOM   1145  CA  GLU B 146      24.687 -26.903  13.339  1.00 55.88           C  
ATOM   1146  C   GLU B 146      25.980 -27.565  12.872  1.00 55.88           C  
ATOM   1147  CB  GLU B 146      23.680 -27.969  13.780  1.00 55.88           C  
ATOM   1148  O   GLU B 146      26.908 -27.752  13.662  1.00 55.88           O  
ATOM   1149  CG  GLU B 146      22.758 -27.517  14.903  1.00 55.88           C  
ATOM   1150  CD  GLU B 146      21.655 -28.517  15.214  1.00 55.88           C  
ATOM   1151  OE1 GLU B 146      20.801 -28.228  16.081  1.00 55.88           O  
ATOM   1152  OE2 GLU B 146      21.647 -29.599  14.584  1.00 55.88           O  
ATOM   1153  N   SER B 147      26.052 -27.866  11.656  1.00 50.99           N  
ATOM   1154  CA  SER B 147      27.258 -28.484  11.115  1.00 50.99           C  
ATOM   1155  C   SER B 147      28.411 -27.487  11.055  1.00 50.99           C  
ATOM   1156  CB  SER B 147      26.991 -29.051   9.720  1.00 50.99           C  
ATOM   1157  O   SER B 147      29.579 -27.877  11.101  1.00 50.99           O  
ATOM   1158  OG  SER B 147      26.813 -28.007   8.778  1.00 50.99           O  
ATOM   1159  N   LEU B 148      28.053 -26.197  11.017  1.00 52.77           N  
ATOM   1160  CA  LEU B 148      29.086 -25.167  10.975  1.00 52.77           C  
ATOM   1161  C   LEU B 148      29.650 -24.906  12.367  1.00 52.77           C  
ATOM   1162  CB  LEU B 148      28.525 -23.870  10.387  1.00 52.77           C  
ATOM   1163  O   LEU B 148      30.797 -24.476  12.506  1.00 52.77           O  
ATOM   1164  CG  LEU B 148      28.244 -23.873   8.883  1.00 52.77           C  
ATOM   1165  CD1 LEU B 148      27.639 -22.540   8.455  1.00 52.77           C  
ATOM   1166  CD2 LEU B 148      29.520 -24.163   8.101  1.00 52.77           C  
ATOM   1167  N   LYS B 149      28.951 -25.182  13.346  1.00 50.61           N  
ATOM   1168  CA  LYS B 149      29.392 -24.969  14.721  1.00 50.61           C  
ATOM   1169  C   LYS B 149      30.228 -26.145  15.218  1.00 50.61           C  
ATOM   1170  CB  LYS B 149      28.191 -24.754  15.643  1.00 50.61           C  
ATOM   1171  O   LYS B 149      30.983 -26.013  16.184  1.00 50.61           O  
ATOM   1172  CG  LYS B 149      27.556 -23.377  15.521  1.00 50.61           C  
ATOM   1173  CD  LYS B 149      26.431 -23.188  16.531  1.00 50.61           C  
ATOM   1174  CE  LYS B 149      25.749 -21.837  16.363  1.00 50.61           C  
ATOM   1175  NZ  LYS B 149      24.674 -21.630  17.380  1.00 50.61           N  
ATOM   1176  N   LYS B 150      30.366 -27.146  14.360  1.00 44.14           N  
ATOM   1177  CA  LYS B 150      31.278 -28.217  14.750  1.00 44.14           C  
ATOM   1178  C   LYS B 150      32.636 -28.057  14.073  1.00 44.14           C  
ATOM   1179  CB  LYS B 150      30.680 -29.582  14.408  1.00 44.14           C  
ATOM   1180  O   LYS B 150      33.673 -28.338  14.677  1.00 44.14           O  
ATOM   1181  CG  LYS B 150      29.708 -30.112  15.453  1.00 44.14           C  
ATOM   1182  CD  LYS B 150      29.211 -31.507  15.098  1.00 44.14           C  
ATOM   1183  CE  LYS B 150      28.222 -32.029  16.131  1.00 44.14           C  
ATOM   1184  NZ  LYS B 150      27.740 -33.402  15.793  1.00 44.14           N  
TER    1185      LYS B 150                                                      
ATOM   1186  N   MET C   1       5.177   0.478  16.688  1.00 39.21           N  
ATOM   1187  CA  MET C   1       5.698   0.944  15.406  1.00 39.21           C  
ATOM   1188  C   MET C   1       7.220   1.033  15.438  1.00 39.21           C  
ATOM   1189  CB  MET C   1       5.102   2.306  15.046  1.00 39.21           C  
ATOM   1190  O   MET C   1       7.787   2.111  15.248  1.00 39.21           O  
ATOM   1191  CG  MET C   1       3.650   2.241  14.601  1.00 39.21           C  
ATOM   1192  SD  MET C   1       3.256   3.480  13.306  1.00 39.21           S  
ATOM   1193  CE  MET C   1       1.538   3.866  13.744  1.00 39.21           C  
ATOM   1194  N   THR C   2       7.831   0.063  15.969  1.00 46.18           N  
ATOM   1195  CA  THR C   2       9.272   0.110  16.193  1.00 46.18           C  
ATOM   1196  C   THR C   2      10.029  -0.303  14.934  1.00 46.18           C  
ATOM   1197  CB  THR C   2       9.685  -0.801  17.364  1.00 46.18           C  
ATOM   1198  O   THR C   2      11.228  -0.045  14.811  1.00 46.18           O  
ATOM   1199  CG2 THR C   2       9.079  -0.316  18.678  1.00 46.18           C  
ATOM   1200  OG1 THR C   2       9.232  -2.136  17.106  1.00 46.18           O  
ATOM   1201  N   SER C   3       9.418  -0.767  13.870  1.00 54.92           N  
ATOM   1202  CA  SER C   3      10.099  -1.156  12.640  1.00 54.92           C  
ATOM   1203  C   SER C   3      10.171   0.007  11.656  1.00 54.92           C  
ATOM   1204  CB  SER C   3       9.389  -2.343  11.987  1.00 54.92           C  
ATOM   1205  O   SER C   3       9.147   0.597  11.308  1.00 54.92           O  
ATOM   1206  OG  SER C   3       9.910  -2.591  10.692  1.00 54.92           O  
ATOM   1207  N   PRO C   4      11.427   0.525  11.440  1.00 63.03           N  
ATOM   1208  CA  PRO C   4      11.584   1.632  10.494  1.00 63.03           C  
ATOM   1209  C   PRO C   4      10.754   1.446   9.225  1.00 63.03           C  
ATOM   1210  CB  PRO C   4      13.081   1.614  10.174  1.00 63.03           C  
ATOM   1211  O   PRO C   4      10.215   2.418   8.688  1.00 63.03           O  
ATOM   1212  CG  PRO C   4      13.709   0.901  11.328  1.00 63.03           C  
ATOM   1213  CD  PRO C   4      12.673   0.019  11.965  1.00 63.03           C  
ATOM   1214  N   VAL C   5      10.568   0.240   8.805  1.00 71.13           N  
ATOM   1215  CA  VAL C   5       9.811  -0.027   7.587  1.00 71.13           C  
ATOM   1216  C   VAL C   5       8.331   0.266   7.823  1.00 71.13           C  
ATOM   1217  CB  VAL C   5       9.996  -1.485   7.111  1.00 71.13           C  
ATOM   1218  O   VAL C   5       7.654   0.821   6.954  1.00 71.13           O  
ATOM   1219  CG1 VAL C   5       8.993  -1.826   6.010  1.00 71.13           C  
ATOM   1220  CG2 VAL C   5      11.426  -1.710   6.624  1.00 71.13           C  
ATOM   1221  N   LEU C   6       7.860  -0.090   8.985  1.00 73.01           N  
ATOM   1222  CA  LEU C   6       6.460   0.163   9.306  1.00 73.01           C  
ATOM   1223  C   LEU C   6       6.184   1.660   9.397  1.00 73.01           C  
ATOM   1224  CB  LEU C   6       6.080  -0.519  10.624  1.00 73.01           C  
ATOM   1225  O   LEU C   6       5.113   2.123   8.998  1.00 73.01           O  
ATOM   1226  CG  LEU C   6       5.876  -2.033  10.569  1.00 73.01           C  
ATOM   1227  CD1 LEU C   6       5.612  -2.583  11.967  1.00 73.01           C  
ATOM   1228  CD2 LEU C   6       4.731  -2.385   9.626  1.00 73.01           C  
ATOM   1229  N   VAL C   7       7.175   2.368   9.854  1.00 70.31           N  
ATOM   1230  CA  VAL C   7       7.046   3.820   9.926  1.00 70.31           C  
ATOM   1231  C   VAL C   7       6.942   4.401   8.518  1.00 70.31           C  
ATOM   1232  CB  VAL C   7       8.234   4.459  10.680  1.00 70.31           C  
ATOM   1233  O   VAL C   7       6.110   5.273   8.259  1.00 70.31           O  
ATOM   1234  CG1 VAL C   7       8.152   5.983  10.625  1.00 70.31           C  
ATOM   1235  CG2 VAL C   7       8.270   3.974  12.128  1.00 70.31           C  
ATOM   1236  N   ASP C   8       7.711   3.870   7.655  1.00 79.08           N  
ATOM   1237  CA  ASP C   8       7.708   4.325   6.268  1.00 79.08           C  
ATOM   1238  C   ASP C   8       6.390   3.978   5.579  1.00 79.08           C  
ATOM   1239  CB  ASP C   8       8.881   3.712   5.500  1.00 79.08           C  
ATOM   1240  O   ASP C   8       5.831   4.798   4.849  1.00 79.08           O  
ATOM   1241  CG  ASP C   8      10.227   4.265   5.933  1.00 79.08           C  
ATOM   1242  OD1 ASP C   8      10.272   5.355   6.543  1.00 79.08           O  
ATOM   1243  OD2 ASP C   8      11.254   3.605   5.660  1.00 79.08           O  
ATOM   1244  N   ILE C   9       5.907   2.798   5.892  1.00 85.34           N  
ATOM   1245  CA  ILE C   9       4.652   2.360   5.290  1.00 85.34           C  
ATOM   1246  C   ILE C   9       3.501   3.212   5.819  1.00 85.34           C  
ATOM   1247  CB  ILE C   9       4.384   0.864   5.568  1.00 85.34           C  
ATOM   1248  O   ILE C   9       2.623   3.623   5.056  1.00 85.34           O  
ATOM   1249  CG1 ILE C   9       5.411  -0.008   4.836  1.00 85.34           C  
ATOM   1250  CG2 ILE C   9       2.957   0.487   5.162  1.00 85.34           C  
ATOM   1251  CD1 ILE C   9       5.337  -1.486   5.196  1.00 85.34           C  
ATOM   1252  N   ARG C  10       3.583   3.539   7.026  1.00 83.53           N  
ATOM   1253  CA  ARG C  10       2.558   4.391   7.621  1.00 83.53           C  
ATOM   1254  C   ARG C  10       2.510   5.752   6.934  1.00 83.53           C  
ATOM   1255  CB  ARG C  10       2.810   4.570   9.120  1.00 83.53           C  
ATOM   1256  O   ARG C  10       1.428   6.282   6.670  1.00 83.53           O  
ATOM   1257  CG  ARG C  10       1.765   5.422   9.823  1.00 83.53           C  
ATOM   1258  CD  ARG C  10       2.095   5.617  11.296  1.00 83.53           C  
ATOM   1259  NE  ARG C  10       1.168   6.545  11.937  1.00 83.53           N  
ATOM   1260  NH1 ARG C  10       0.410   5.029  13.507  1.00 83.53           N  
ATOM   1261  NH2 ARG C  10      -0.417   7.166  13.479  1.00 83.53           N  
ATOM   1262  CZ  ARG C  10       0.389   6.245  12.973  1.00 83.53           C  
ATOM   1263  N   GLU C  11       3.613   6.275   6.652  1.00 83.99           N  
ATOM   1264  CA  GLU C  11       3.679   7.560   5.964  1.00 83.99           C  
ATOM   1265  C   GLU C  11       3.031   7.482   4.585  1.00 83.99           C  
ATOM   1266  CB  GLU C  11       5.131   8.029   5.837  1.00 83.99           C  
ATOM   1267  O   GLU C  11       2.356   8.421   4.156  1.00 83.99           O  
ATOM   1268  CG  GLU C  11       5.717   8.576   7.130  1.00 83.99           C  
ATOM   1269  CD  GLU C  11       7.151   9.059   6.983  1.00 83.99           C  
ATOM   1270  OE1 GLU C  11       7.723   9.573   7.970  1.00 83.99           O  
ATOM   1271  OE2 GLU C  11       7.707   8.921   5.870  1.00 83.99           O  
ATOM   1272  N   GLU C  12       3.125   6.327   3.918  1.00 90.17           N  
ATOM   1273  CA  GLU C  12       2.603   6.140   2.567  1.00 90.17           C  
ATOM   1274  C   GLU C  12       1.082   6.028   2.574  1.00 90.17           C  
ATOM   1275  CB  GLU C  12       3.219   4.897   1.920  1.00 90.17           C  
ATOM   1276  O   GLU C  12       0.426   6.345   1.579  1.00 90.17           O  
ATOM   1277  CG  GLU C  12       4.640   5.105   1.417  1.00 90.17           C  
ATOM   1278  CD  GLU C  12       4.759   6.232   0.403  1.00 90.17           C  
ATOM   1279  OE1 GLU C  12       5.879   6.754   0.204  1.00 90.17           O  
ATOM   1280  OE2 GLU C  12       3.723   6.596  -0.197  1.00 90.17           O  
ATOM   1281  N   VAL C  13       0.564   5.629   3.764  1.00 93.38           N  
ATOM   1282  CA  VAL C  13      -0.878   5.409   3.794  1.00 93.38           C  
ATOM   1283  C   VAL C  13      -1.542   6.455   4.687  1.00 93.38           C  
ATOM   1284  CB  VAL C  13      -1.225   3.987   4.290  1.00 93.38           C  
ATOM   1285  O   VAL C  13      -2.586   6.194   5.288  1.00 93.38           O  
ATOM   1286  CG1 VAL C  13      -0.796   2.938   3.266  1.00 93.38           C  
ATOM   1287  CG2 VAL C  13      -0.566   3.719   5.642  1.00 93.38           C  
ATOM   1288  N   THR C  14      -0.922   7.538   4.862  1.00 88.94           N  
ATOM   1289  CA  THR C  14      -1.461   8.685   5.586  1.00 88.94           C  
ATOM   1290  C   THR C  14      -2.035   9.714   4.616  1.00 88.94           C  
ATOM   1291  CB  THR C  14      -0.385   9.347   6.465  1.00 88.94           C  
ATOM   1292  O   THR C  14      -1.399  10.055   3.616  1.00 88.94           O  
ATOM   1293  CG2 THR C  14      -0.920  10.610   7.132  1.00 88.94           C  
ATOM   1294  OG1 THR C  14       0.030   8.424   7.480  1.00 88.94           O  
ATOM   1295  N   CYS C  15      -3.259  10.158   4.867  1.00 90.42           N  
ATOM   1296  CA  CYS C  15      -3.889  11.181   4.039  1.00 90.42           C  
ATOM   1297  C   CYS C  15      -3.150  12.508   4.155  1.00 90.42           C  
ATOM   1298  CB  CYS C  15      -5.353  11.365   4.437  1.00 90.42           C  
ATOM   1299  O   CYS C  15      -2.993  13.042   5.254  1.00 90.42           O  
ATOM   1300  SG  CYS C  15      -6.220  12.617   3.465  1.00 90.42           S  
ATOM   1301  N   PRO C  16      -2.735  13.052   3.021  1.00 87.71           N  
ATOM   1302  CA  PRO C  16      -2.002  14.320   3.058  1.00 87.71           C  
ATOM   1303  C   PRO C  16      -2.873  15.492   3.506  1.00 87.71           C  
ATOM   1304  CB  PRO C  16      -1.542  14.504   1.610  1.00 87.71           C  
ATOM   1305  O   PRO C  16      -2.352  16.535   3.908  1.00 87.71           O  
ATOM   1306  CG  PRO C  16      -1.660  13.146   0.996  1.00 87.71           C  
ATOM   1307  CD  PRO C  16      -2.689  12.365   1.761  1.00 87.71           C  
ATOM   1308  N   ILE C  17      -4.174  15.358   3.492  1.00 88.47           N  
ATOM   1309  CA  ILE C  17      -5.087  16.442   3.838  1.00 88.47           C  
ATOM   1310  C   ILE C  17      -5.373  16.416   5.338  1.00 88.47           C  
ATOM   1311  CB  ILE C  17      -6.407  16.346   3.040  1.00 88.47           C  
ATOM   1312  O   ILE C  17      -5.088  17.383   6.048  1.00 88.47           O  
ATOM   1313  CG1 ILE C  17      -6.134  16.492   1.538  1.00 88.47           C  
ATOM   1314  CG2 ILE C  17      -7.406  17.403   3.520  1.00 88.47           C  
ATOM   1315  CD1 ILE C  17      -7.364  16.293   0.664  1.00 88.47           C  
ATOM   1316  N   CYS C  18      -5.830  15.299   5.875  1.00 85.08           N  
ATOM   1317  CA  CYS C  18      -6.212  15.257   7.282  1.00 85.08           C  
ATOM   1318  C   CYS C  18      -5.072  14.724   8.141  1.00 85.08           C  
ATOM   1319  CB  CYS C  18      -7.456  14.390   7.474  1.00 85.08           C  
ATOM   1320  O   CYS C  18      -5.126  14.802   9.369  1.00 85.08           O  
ATOM   1321  SG  CYS C  18      -7.184  12.639   7.124  1.00 85.08           S  
ATOM   1322  N   LEU C  19      -4.031  14.145   7.523  1.00 80.79           N  
ATOM   1323  CA  LEU C  19      -2.805  13.669   8.156  1.00 80.79           C  
ATOM   1324  C   LEU C  19      -3.090  12.482   9.070  1.00 80.79           C  
ATOM   1325  CB  LEU C  19      -2.142  14.795   8.954  1.00 80.79           C  
ATOM   1326  O   LEU C  19      -2.384  12.270  10.058  1.00 80.79           O  
ATOM   1327  CG  LEU C  19      -1.731  16.037   8.161  1.00 80.79           C  
ATOM   1328  CD1 LEU C  19      -1.068  17.057   9.081  1.00 80.79           C  
ATOM   1329  CD2 LEU C  19      -0.797  15.656   7.017  1.00 80.79           C  
ATOM   1330  N   GLU C  20      -4.182  11.748   8.819  1.00 83.27           N  
ATOM   1331  CA  GLU C  20      -4.523  10.487   9.471  1.00 83.27           C  
ATOM   1332  C   GLU C  20      -4.404   9.314   8.502  1.00 83.27           C  
ATOM   1333  CB  GLU C  20      -5.937  10.547  10.053  1.00 83.27           C  
ATOM   1334  O   GLU C  20      -4.280   9.513   7.292  1.00 83.27           O  
ATOM   1335  CG  GLU C  20      -6.130  11.647  11.087  1.00 83.27           C  
ATOM   1336  CD  GLU C  20      -7.494  11.608  11.757  1.00 83.27           C  
ATOM   1337  OE1 GLU C  20      -7.762  12.455  12.639  1.00 83.27           O  
ATOM   1338  OE2 GLU C  20      -8.302  10.721  11.399  1.00 83.27           O  
ATOM   1339  N   LEU C  21      -4.374   8.156   9.105  1.00 89.73           N  
ATOM   1340  CA  LEU C  21      -4.407   6.991   8.229  1.00 89.73           C  
ATOM   1341  C   LEU C  21      -5.618   7.041   7.303  1.00 89.73           C  
ATOM   1342  CB  LEU C  21      -4.433   5.701   9.052  1.00 89.73           C  
ATOM   1343  O   LEU C  21      -6.712   7.425   7.725  1.00 89.73           O  
ATOM   1344  CG  LEU C  21      -3.133   5.324   9.764  1.00 89.73           C  
ATOM   1345  CD1 LEU C  21      -3.345   4.094  10.640  1.00 89.73           C  
ATOM   1346  CD2 LEU C  21      -2.020   5.080   8.751  1.00 89.73           C  
ATOM   1347  N   LEU C  22      -5.383   6.732   6.052  1.00 93.54           N  
ATOM   1348  CA  LEU C  22      -6.412   6.822   5.022  1.00 93.54           C  
ATOM   1349  C   LEU C  22      -7.681   6.095   5.456  1.00 93.54           C  
ATOM   1350  CB  LEU C  22      -5.902   6.239   3.702  1.00 93.54           C  
ATOM   1351  O   LEU C  22      -7.611   5.008   6.034  1.00 93.54           O  
ATOM   1352  CG  LEU C  22      -4.890   7.089   2.932  1.00 93.54           C  
ATOM   1353  CD1 LEU C  22      -4.161   6.237   1.898  1.00 93.54           C  
ATOM   1354  CD2 LEU C  22      -5.581   8.273   2.265  1.00 93.54           C  
ATOM   1355  N   THR C  23      -8.808   6.713   5.292  1.00 92.87           N  
ATOM   1356  CA  THR C  23     -10.129   6.116   5.452  1.00 92.87           C  
ATOM   1357  C   THR C  23     -10.889   6.121   4.129  1.00 92.87           C  
ATOM   1358  CB  THR C  23     -10.951   6.857   6.522  1.00 92.87           C  
ATOM   1359  O   THR C  23     -11.097   7.178   3.530  1.00 92.87           O  
ATOM   1360  CG2 THR C  23     -12.259   6.128   6.813  1.00 92.87           C  
ATOM   1361  OG1 THR C  23     -10.186   6.942   7.731  1.00 92.87           O  
ATOM   1362  N   GLU C  24     -11.327   4.923   3.655  1.00 92.89           N  
ATOM   1363  CA  GLU C  24     -11.970   4.799   2.350  1.00 92.89           C  
ATOM   1364  C   GLU C  24     -11.187   5.548   1.275  1.00 92.89           C  
ATOM   1365  CB  GLU C  24     -13.409   5.317   2.409  1.00 92.89           C  
ATOM   1366  O   GLU C  24     -11.699   6.491   0.670  1.00 92.89           O  
ATOM   1367  CG  GLU C  24     -14.291   4.571   3.399  1.00 92.89           C  
ATOM   1368  CD  GLU C  24     -14.541   3.123   3.008  1.00 92.89           C  
ATOM   1369  OE1 GLU C  24     -14.463   2.235   3.887  1.00 92.89           O  
ATOM   1370  OE2 GLU C  24     -14.817   2.875   1.813  1.00 92.89           O  
ATOM   1371  N   PRO C  25      -9.922   5.124   0.994  1.00 95.41           N  
ATOM   1372  CA  PRO C  25      -9.004   5.823   0.092  1.00 95.41           C  
ATOM   1373  C   PRO C  25      -9.521   5.888  -1.343  1.00 95.41           C  
ATOM   1374  CB  PRO C  25      -7.724   4.986   0.173  1.00 95.41           C  
ATOM   1375  O   PRO C  25     -10.029   4.892  -1.866  1.00 95.41           O  
ATOM   1376  CG  PRO C  25      -8.183   3.626   0.590  1.00 95.41           C  
ATOM   1377  CD  PRO C  25      -9.450   3.772   1.384  1.00 95.41           C  
ATOM   1378  N   LEU C  26      -9.430   7.103  -1.936  1.00 93.63           N  
ATOM   1379  CA  LEU C  26      -9.707   7.338  -3.349  1.00 93.63           C  
ATOM   1380  C   LEU C  26      -8.470   7.869  -4.065  1.00 93.63           C  
ATOM   1381  CB  LEU C  26     -10.867   8.324  -3.510  1.00 93.63           C  
ATOM   1382  O   LEU C  26      -7.766   8.734  -3.538  1.00 93.63           O  
ATOM   1383  CG  LEU C  26     -12.235   7.849  -3.018  1.00 93.63           C  
ATOM   1384  CD1 LEU C  26     -13.276   8.948  -3.204  1.00 93.63           C  
ATOM   1385  CD2 LEU C  26     -12.654   6.578  -3.750  1.00 93.63           C  
ATOM   1386  N   SER C  27      -8.154   7.283  -5.185  1.00 92.91           N  
ATOM   1387  CA  SER C  27      -7.011   7.736  -5.971  1.00 92.91           C  
ATOM   1388  C   SER C  27      -7.458   8.567  -7.169  1.00 92.91           C  
ATOM   1389  CB  SER C  27      -6.182   6.543  -6.449  1.00 92.91           C  
ATOM   1390  O   SER C  27      -8.518   8.314  -7.746  1.00 92.91           O  
ATOM   1391  OG  SER C  27      -5.642   5.832  -5.348  1.00 92.91           O  
ATOM   1392  N   ILE C  28      -6.661   9.581  -7.533  1.00 89.91           N  
ATOM   1393  CA  ILE C  28      -6.923  10.394  -8.715  1.00 89.91           C  
ATOM   1394  C   ILE C  28      -5.951  10.014  -9.829  1.00 89.91           C  
ATOM   1395  CB  ILE C  28      -6.812  11.903  -8.399  1.00 89.91           C  
ATOM   1396  O   ILE C  28      -5.083   9.159  -9.639  1.00 89.91           O  
ATOM   1397  CG1 ILE C  28      -5.473  12.209  -7.719  1.00 89.91           C  
ATOM   1398  CG2 ILE C  28      -7.986  12.359  -7.527  1.00 89.91           C  
ATOM   1399  CD1 ILE C  28      -5.312  13.662  -7.294  1.00 89.91           C  
ATOM   1400  N   ASP C  29      -6.041  10.593 -10.976  1.00 85.02           N  
ATOM   1401  CA  ASP C  29      -5.339  10.149 -12.176  1.00 85.02           C  
ATOM   1402  C   ASP C  29      -3.828  10.306 -12.018  1.00 85.02           C  
ATOM   1403  CB  ASP C  29      -5.824  10.929 -13.400  1.00 85.02           C  
ATOM   1404  O   ASP C  29      -3.057   9.509 -12.556  1.00 85.02           O  
ATOM   1405  CG  ASP C  29      -7.259  10.607 -13.778  1.00 85.02           C  
ATOM   1406  OD1 ASP C  29      -7.753   9.515 -13.424  1.00 85.02           O  
ATOM   1407  OD2 ASP C  29      -7.901  11.453 -14.438  1.00 85.02           O  
ATOM   1408  N   CYS C  30      -3.453  11.214 -11.106  1.00 87.31           N  
ATOM   1409  CA  CYS C  30      -2.024  11.468 -10.960  1.00 87.31           C  
ATOM   1410  C   CYS C  30      -1.379  10.442 -10.036  1.00 87.31           C  
ATOM   1411  CB  CYS C  30      -1.784  12.877 -10.419  1.00 87.31           C  
ATOM   1412  O   CYS C  30      -0.153  10.391  -9.919  1.00 87.31           O  
ATOM   1413  SG  CYS C  30      -2.239  13.079  -8.683  1.00 87.31           S  
ATOM   1414  N   GLY C  31      -2.182   9.748  -9.367  1.00 87.74           N  
ATOM   1415  CA  GLY C  31      -1.623   8.667  -8.572  1.00 87.74           C  
ATOM   1416  C   GLY C  31      -1.684   8.931  -7.079  1.00 87.74           C  
ATOM   1417  O   GLY C  31      -1.429   8.033  -6.274  1.00 87.74           O  
ATOM   1418  N   HIS C  32      -2.125  10.089  -6.657  1.00 91.77           N  
ATOM   1419  CA  HIS C  32      -2.235  10.390  -5.234  1.00 91.77           C  
ATOM   1420  C   HIS C  32      -3.584   9.944  -4.679  1.00 91.77           C  
ATOM   1421  CB  HIS C  32      -2.034  11.886  -4.985  1.00 91.77           C  
ATOM   1422  O   HIS C  32      -4.582   9.925  -5.403  1.00 91.77           O  
ATOM   1423  CG  HIS C  32      -0.634  12.351  -5.226  1.00 91.77           C  
ATOM   1424  CD2 HIS C  32       0.512  12.113  -4.545  1.00 91.77           C  
ATOM   1425  ND1 HIS C  32      -0.293  13.170  -6.281  1.00 91.77           N  
ATOM   1426  CE1 HIS C  32       1.006  13.416  -6.238  1.00 91.77           C  
ATOM   1427  NE2 HIS C  32       1.518  12.786  -5.195  1.00 91.77           N  
ATOM   1428  N   SER C  33      -3.568   9.527  -3.445  1.00 95.02           N  
ATOM   1429  CA  SER C  33      -4.783   9.052  -2.790  1.00 95.02           C  
ATOM   1430  C   SER C  33      -5.099   9.876  -1.547  1.00 95.02           C  
ATOM   1431  CB  SER C  33      -4.646   7.576  -2.412  1.00 95.02           C  
ATOM   1432  O   SER C  33      -4.195  10.417  -0.907  1.00 95.02           O  
ATOM   1433  OG  SER C  33      -4.455   6.777  -3.567  1.00 95.02           O  
ATOM   1434  N   PHE C  34      -6.387  10.004  -1.269  1.00 94.30           N  
ATOM   1435  CA  PHE C  34      -6.899  10.769  -0.138  1.00 94.30           C  
ATOM   1436  C   PHE C  34      -8.100  10.071   0.489  1.00 94.30           C  
ATOM   1437  CB  PHE C  34      -7.285  12.185  -0.576  1.00 94.30           C  
ATOM   1438  O   PHE C  34      -8.694   9.179  -0.121  1.00 94.30           O  
ATOM   1439  CG  PHE C  34      -6.210  12.894  -1.355  1.00 94.30           C  
ATOM   1440  CD1 PHE C  34      -5.279  13.698  -0.708  1.00 94.30           C  
ATOM   1441  CD2 PHE C  34      -6.131  12.757  -2.735  1.00 94.30           C  
ATOM   1442  CE1 PHE C  34      -4.283  14.355  -1.426  1.00 94.30           C  
ATOM   1443  CE2 PHE C  34      -5.138  13.411  -3.459  1.00 94.30           C  
ATOM   1444  CZ  PHE C  34      -4.216  14.210  -2.803  1.00 94.30           C  
ATOM   1445  N   CYS C  35      -8.393  10.459   1.705  1.00 94.87           N  
ATOM   1446  CA  CYS C  35      -9.669  10.016   2.255  1.00 94.87           C  
ATOM   1447  C   CYS C  35     -10.831  10.498   1.394  1.00 94.87           C  
ATOM   1448  CB  CYS C  35      -9.840  10.521   3.687  1.00 94.87           C  
ATOM   1449  O   CYS C  35     -10.795  11.609   0.862  1.00 94.87           O  
ATOM   1450  SG  CYS C  35      -8.592   9.894   4.833  1.00 94.87           S  
ATOM   1451  N   GLN C  36     -11.827   9.649   1.284  1.00 92.45           N  
ATOM   1452  CA  GLN C  36     -13.024  10.054   0.554  1.00 92.45           C  
ATOM   1453  C   GLN C  36     -13.590  11.359   1.106  1.00 92.45           C  
ATOM   1454  CB  GLN C  36     -14.087   8.955   0.612  1.00 92.45           C  
ATOM   1455  O   GLN C  36     -13.920  12.270   0.345  1.00 92.45           O  
ATOM   1456  CG  GLN C  36     -15.346   9.275  -0.183  1.00 92.45           C  
ATOM   1457  CD  GLN C  36     -16.376   8.163  -0.122  1.00 92.45           C  
ATOM   1458  NE2 GLN C  36     -17.586   8.450  -0.591  1.00 92.45           N  
ATOM   1459  OE1 GLN C  36     -16.088   7.056   0.343  1.00 92.45           O  
ATOM   1460  N   ALA C  37     -13.614  11.447   2.415  1.00 90.19           N  
ATOM   1461  CA  ALA C  37     -14.179  12.627   3.067  1.00 90.19           C  
ATOM   1462  C   ALA C  37     -13.322  13.861   2.803  1.00 90.19           C  
ATOM   1463  CB  ALA C  37     -14.317  12.390   4.568  1.00 90.19           C  
ATOM   1464  O   ALA C  37     -13.839  14.978   2.722  1.00 90.19           O  
ATOM   1465  N   CYS C  38     -11.969  13.649   2.624  1.00 91.59           N  
ATOM   1466  CA  CYS C  38     -11.053  14.767   2.424  1.00 91.59           C  
ATOM   1467  C   CYS C  38     -11.111  15.269   0.987  1.00 91.59           C  
ATOM   1468  CB  CYS C  38      -9.623  14.357   2.774  1.00 91.59           C  
ATOM   1469  O   CYS C  38     -11.023  16.474   0.742  1.00 91.59           O  
ATOM   1470  SG  CYS C  38      -9.361  14.055   4.535  1.00 91.59           S  
ATOM   1471  N   ILE C  39     -11.303  14.391   0.051  1.00 91.80           N  
ATOM   1472  CA  ILE C  39     -11.233  14.798  -1.349  1.00 91.80           C  
ATOM   1473  C   ILE C  39     -12.625  15.185  -1.843  1.00 91.80           C  
ATOM   1474  CB  ILE C  39     -10.642  13.679  -2.234  1.00 91.80           C  
ATOM   1475  O   ILE C  39     -12.760  15.963  -2.791  1.00 91.80           O  
ATOM   1476  CG1 ILE C  39     -10.113  14.262  -3.550  1.00 91.80           C  
ATOM   1477  CG2 ILE C  39     -11.686  12.590  -2.498  1.00 91.80           C  
ATOM   1478  CD1 ILE C  39      -8.891  15.154  -3.385  1.00 91.80           C  
ATOM   1479  N   THR C  40     -13.715  14.637  -1.196  1.00 87.62           N  
ATOM   1480  CA  THR C  40     -15.095  14.991  -1.509  1.00 87.62           C  
ATOM   1481  C   THR C  40     -15.823  15.486  -0.263  1.00 87.62           C  
ATOM   1482  CB  THR C  40     -15.856  13.794  -2.110  1.00 87.62           C  
ATOM   1483  O   THR C  40     -16.697  14.797   0.267  1.00 87.62           O  
ATOM   1484  CG2 THR C  40     -17.170  14.239  -2.743  1.00 87.62           C  
ATOM   1485  OG1 THR C  40     -15.042  13.172  -3.112  1.00 87.62           O  
ATOM   1486  N   PRO C  41     -15.594  16.614   0.419  1.00 79.21           N  
ATOM   1487  CA  PRO C  41     -16.131  17.102   1.692  1.00 79.21           C  
ATOM   1488  C   PRO C  41     -17.641  17.320   1.651  1.00 79.21           C  
ATOM   1489  CB  PRO C  41     -15.394  18.428   1.900  1.00 79.21           C  
ATOM   1490  O   PRO C  41     -18.318  17.176   2.672  1.00 79.21           O  
ATOM   1491  CG  PRO C  41     -14.813  18.756   0.562  1.00 79.21           C  
ATOM   1492  CD  PRO C  41     -14.800  17.507  -0.271  1.00 79.21           C  
ATOM   1493  N   ASN C  42     -18.257  17.781   0.791  1.00 74.19           N  
ATOM   1494  CA  ASN C  42     -19.689  18.056   0.751  1.00 74.19           C  
ATOM   1495  C   ASN C  42     -20.461  16.913   0.099  1.00 74.19           C  
ATOM   1496  CB  ASN C  42     -19.963  19.369   0.014  1.00 74.19           C  
ATOM   1497  O   ASN C  42     -21.664  17.029  -0.143  1.00 74.19           O  
ATOM   1498  CG  ASN C  42     -19.369  20.571   0.723  1.00 74.19           C  
ATOM   1499  ND2 ASN C  42     -19.066  21.617  -0.037  1.00 74.19           N  
ATOM   1500  OD1 ASN C  42     -19.184  20.559   1.942  1.00 74.19           O  
ATOM   1501  N   GLY C  43     -20.093  15.639   0.369  1.00 59.76           N  
ATOM   1502  CA  GLY C  43     -20.766  14.473  -0.181  1.00 59.76           C  
ATOM   1503  C   GLY C  43     -21.106  14.619  -1.652  1.00 59.76           C  
ATOM   1504  O   GLY C  43     -21.901  13.847  -2.191  1.00 59.76           O  
ATOM   1505  N   ARG C  44     -20.868  15.849  -2.153  1.00 52.59           N  
ATOM   1506  CA  ARG C  44     -21.264  16.037  -3.545  1.00 52.59           C  
ATOM   1507  C   ARG C  44     -20.437  15.154  -4.473  1.00 52.59           C  
ATOM   1508  CB  ARG C  44     -21.121  17.505  -3.952  1.00 52.59           C  
ATOM   1509  O   ARG C  44     -19.218  15.314  -4.568  1.00 52.59           O  
ATOM   1510  CG  ARG C  44     -22.141  18.426  -3.302  1.00 52.59           C  
ATOM   1511  CD  ARG C  44     -22.045  19.846  -3.844  1.00 52.59           C  
ATOM   1512  NE  ARG C  44     -22.869  20.774  -3.075  1.00 52.59           N  
ATOM   1513  NH1 ARG C  44     -23.052  22.336  -4.767  1.00 52.59           N  
ATOM   1514  NH2 ARG C  44     -24.070  22.703  -2.745  1.00 52.59           N  
ATOM   1515  CZ  ARG C  44     -23.329  21.935  -3.531  1.00 52.59           C  
ATOM   1516  N   GLU C  45     -20.595  13.859  -4.220  1.00 49.87           N  
ATOM   1517  CA  GLU C  45     -20.090  13.130  -5.380  1.00 49.87           C  
ATOM   1518  C   GLU C  45     -20.409  13.866  -6.677  1.00 49.87           C  
ATOM   1519  CB  GLU C  45     -20.672  11.714  -5.421  1.00 49.87           C  
ATOM   1520  O   GLU C  45     -21.504  14.411  -6.834  1.00 49.87           O  
ATOM   1521  CG  GLU C  45     -20.067  10.771  -4.391  1.00 49.87           C  
ATOM   1522  CD  GLU C  45     -20.690   9.384  -4.410  1.00 49.87           C  
ATOM   1523  OE1 GLU C  45     -20.214   8.495  -3.668  1.00 49.87           O  
ATOM   1524  OE2 GLU C  45     -21.662   9.185  -5.173  1.00 49.87           O  
ATOM   1525  N   SER C  46     -19.574  14.520  -7.277  1.00 45.13           N  
ATOM   1526  CA  SER C  46     -19.849  15.307  -8.474  1.00 45.13           C  
ATOM   1527  C   SER C  46     -21.056  14.761  -9.229  1.00 45.13           C  
ATOM   1528  CB  SER C  46     -18.628  15.328  -9.395  1.00 45.13           C  
ATOM   1529  O   SER C  46     -21.210  13.546  -9.369  1.00 45.13           O  
ATOM   1530  OG  SER C  46     -18.624  14.199 -10.251  1.00 45.13           O  
ATOM   1531  N   VAL C  47     -22.312  15.374  -9.162  1.00 40.65           N  
ATOM   1532  CA  VAL C  47     -23.081  15.295 -10.400  1.00 40.65           C  
ATOM   1533  C   VAL C  47     -22.132  15.237 -11.595  1.00 40.65           C  
ATOM   1534  CB  VAL C  47     -24.048  16.491 -10.544  1.00 40.65           C  
ATOM   1535  O   VAL C  47     -21.147  15.976 -11.649  1.00 40.65           O  
ATOM   1536  CG1 VAL C  47     -24.822  16.403 -11.858  1.00 40.65           C  
ATOM   1537  CG2 VAL C  47     -25.008  16.547  -9.358  1.00 40.65           C  
ATOM   1538  N   ILE C  48     -21.882  14.154 -12.215  1.00 44.12           N  
ATOM   1539  CA  ILE C  48     -21.103  14.005 -13.439  1.00 44.12           C  
ATOM   1540  C   ILE C  48     -20.914  15.368 -14.101  1.00 44.12           C  
ATOM   1541  CB  ILE C  48     -21.776  13.021 -14.422  1.00 44.12           C  
ATOM   1542  O   ILE C  48     -19.936  15.586 -14.820  1.00 44.12           O  
ATOM   1543  CG1 ILE C  48     -21.906  11.633 -13.783  1.00 44.12           C  
ATOM   1544  CG2 ILE C  48     -20.993  12.948 -15.735  1.00 44.12           C  
ATOM   1545  CD1 ILE C  48     -22.853  10.698 -14.522  1.00 44.12           C  
ATOM   1546  N   GLY C  49     -21.998  16.285 -14.238  1.00 44.41           N  
ATOM   1547  CA  GLY C  49     -21.951  17.331 -15.246  1.00 44.41           C  
ATOM   1548  C   GLY C  49     -20.949  18.425 -14.926  1.00 44.41           C  
ATOM   1549  O   GLY C  49     -20.057  18.711 -15.727  1.00 44.41           O  
ATOM   1550  N   GLN C  50     -21.470  19.607 -14.288  1.00 46.32           N  
ATOM   1551  CA  GLN C  50     -20.822  20.912 -14.374  1.00 46.32           C  
ATOM   1552  C   GLN C  50     -19.575  20.967 -13.497  1.00 46.32           C  
ATOM   1553  CB  GLN C  50     -21.795  22.023 -13.974  1.00 46.32           C  
ATOM   1554  O   GLN C  50     -19.033  22.045 -13.246  1.00 46.32           O  
ATOM   1555  CG  GLN C  50     -22.750  22.434 -15.087  1.00 46.32           C  
ATOM   1556  CD  GLN C  50     -23.596  23.638 -14.718  1.00 46.32           C  
ATOM   1557  NE2 GLN C  50     -24.306  24.187 -15.698  1.00 46.32           N  
ATOM   1558  OE1 GLN C  50     -23.613  24.071 -13.561  1.00 46.32           O  
ATOM   1559  N   GLU C  51     -19.278  19.954 -12.631  1.00 56.26           N  
ATOM   1560  CA  GLU C  51     -18.254  20.391 -11.686  1.00 56.26           C  
ATOM   1561  C   GLU C  51     -16.875  20.416 -12.340  1.00 56.26           C  
ATOM   1562  CB  GLU C  51     -18.236  19.482 -10.454  1.00 56.26           C  
ATOM   1563  O   GLU C  51     -16.528  19.512 -13.103  1.00 56.26           O  
ATOM   1564  CG  GLU C  51     -19.312  19.812  -9.430  1.00 56.26           C  
ATOM   1565  CD  GLU C  51     -19.401  18.795  -8.304  1.00 56.26           C  
ATOM   1566  OE1 GLU C  51     -20.230  18.979  -7.384  1.00 56.26           O  
ATOM   1567  OE2 GLU C  51     -18.636  17.806  -8.342  1.00 56.26           O  
ATOM   1568  N   GLY C  52     -16.296  21.555 -12.778  1.00 69.45           N  
ATOM   1569  CA  GLY C  52     -15.009  21.993 -13.295  1.00 69.45           C  
ATOM   1570  C   GLY C  52     -13.848  21.153 -12.798  1.00 69.45           C  
ATOM   1571  O   GLY C  52     -14.037  20.241 -11.990  1.00 69.45           O  
ATOM   1572  N   GLU C  53     -12.783  21.019 -13.457  1.00 82.76           N  
ATOM   1573  CA  GLU C  53     -11.479  20.448 -13.136  1.00 82.76           C  
ATOM   1574  C   GLU C  53     -11.016  20.876 -11.746  1.00 82.76           C  
ATOM   1575  CB  GLU C  53     -10.441  20.855 -14.185  1.00 82.76           C  
ATOM   1576  O   GLU C  53     -11.277  22.003 -11.319  1.00 82.76           O  
ATOM   1577  CG  GLU C  53     -10.570  20.102 -15.502  1.00 82.76           C  
ATOM   1578  CD  GLU C  53      -9.524  20.507 -16.529  1.00 82.76           C  
ATOM   1579  OE1 GLU C  53      -9.505  19.925 -17.637  1.00 82.76           O  
ATOM   1580  OE2 GLU C  53      -8.718  21.414 -16.223  1.00 82.76           O  
ATOM   1581  N   ARG C  54     -10.719  19.797 -10.949  1.00 87.54           N  
ATOM   1582  CA  ARG C  54     -10.091  20.056  -9.657  1.00 87.54           C  
ATOM   1583  C   ARG C  54      -8.588  19.804  -9.719  1.00 87.54           C  
ATOM   1584  CB  ARG C  54     -10.724  19.188  -8.567  1.00 87.54           C  
ATOM   1585  O   ARG C  54      -8.080  19.296 -10.721  1.00 87.54           O  
ATOM   1586  CG  ARG C  54     -12.189  19.498  -8.306  1.00 87.54           C  
ATOM   1587  CD  ARG C  54     -12.705  18.781  -7.067  1.00 87.54           C  
ATOM   1588  NE  ARG C  54     -14.139  18.985  -6.883  1.00 87.54           N  
ATOM   1589  NH1 ARG C  54     -14.330  17.521  -5.106  1.00 87.54           N  
ATOM   1590  NH2 ARG C  54     -16.175  18.641  -5.878  1.00 87.54           N  
ATOM   1591  CZ  ARG C  54     -14.878  18.382  -5.956  1.00 87.54           C  
ATOM   1592  N   SER C  55      -7.937  20.242  -8.734  1.00 89.55           N  
ATOM   1593  CA  SER C  55      -6.489  20.057  -8.723  1.00 89.55           C  
ATOM   1594  C   SER C  55      -6.054  19.171  -7.561  1.00 89.55           C  
ATOM   1595  CB  SER C  55      -5.777  21.407  -8.641  1.00 89.55           C  
ATOM   1596  O   SER C  55      -6.649  19.217  -6.482  1.00 89.55           O  
ATOM   1597  OG  SER C  55      -6.194  22.127  -7.494  1.00 89.55           O  
ATOM   1598  N   CYS C  56      -5.107  18.315  -7.779  1.00 89.36           N  
ATOM   1599  CA  CYS C  56      -4.559  17.444  -6.745  1.00 89.36           C  
ATOM   1600  C   CYS C  56      -3.925  18.259  -5.624  1.00 89.36           C  
ATOM   1601  CB  CYS C  56      -3.526  16.489  -7.342  1.00 89.36           C  
ATOM   1602  O   CYS C  56      -3.061  19.101  -5.876  1.00 89.36           O  
ATOM   1603  SG  CYS C  56      -2.656  15.496  -6.109  1.00 89.36           S  
ATOM   1604  N   PRO C  57      -4.259  17.984  -4.397  1.00 88.27           N  
ATOM   1605  CA  PRO C  57      -3.732  18.740  -3.259  1.00 88.27           C  
ATOM   1606  C   PRO C  57      -2.228  18.552  -3.071  1.00 88.27           C  
ATOM   1607  CB  PRO C  57      -4.507  18.171  -2.068  1.00 88.27           C  
ATOM   1608  O   PRO C  57      -1.580  19.361  -2.402  1.00 88.27           O  
ATOM   1609  CG  PRO C  57      -5.786  17.664  -2.652  1.00 88.27           C  
ATOM   1610  CD  PRO C  57      -5.501  17.115  -4.021  1.00 88.27           C  
ATOM   1611  N   VAL C  58      -1.676  17.640  -3.730  1.00 84.45           N  
ATOM   1612  CA  VAL C  58      -0.263  17.334  -3.531  1.00 84.45           C  
ATOM   1613  C   VAL C  58       0.553  17.883  -4.699  1.00 84.45           C  
ATOM   1614  CB  VAL C  58      -0.026  15.815  -3.384  1.00 84.45           C  
ATOM   1615  O   VAL C  58       1.465  18.690  -4.502  1.00 84.45           O  
ATOM   1616  CG1 VAL C  58       1.468  15.507  -3.298  1.00 84.45           C  
ATOM   1617  CG2 VAL C  58      -0.757  15.278  -2.154  1.00 84.45           C  
ATOM   1618  N   CYS C  59       0.173  17.644  -5.977  1.00 84.89           N  
ATOM   1619  CA  CYS C  59       1.015  18.004  -7.113  1.00 84.89           C  
ATOM   1620  C   CYS C  59       0.340  19.062  -7.978  1.00 84.89           C  
ATOM   1621  CB  CYS C  59       1.334  16.770  -7.956  1.00 84.89           C  
ATOM   1622  O   CYS C  59       0.942  19.571  -8.926  1.00 84.89           O  
ATOM   1623  SG  CYS C  59      -0.097  16.093  -8.826  1.00 84.89           S  
ATOM   1624  N   GLN C  60      -0.932  19.339  -7.850  1.00 89.30           N  
ATOM   1625  CA  GLN C  60      -1.691  20.410  -8.486  1.00 89.30           C  
ATOM   1626  C   GLN C  60      -2.077  20.037  -9.915  1.00 89.30           C  
ATOM   1627  CB  GLN C  60      -0.890  21.713  -8.482  1.00 89.30           C  
ATOM   1628  O   GLN C  60      -2.513  20.892 -10.689  1.00 89.30           O  
ATOM   1629  CG  GLN C  60      -0.631  22.271  -7.089  1.00 89.30           C  
ATOM   1630  CD  GLN C  60      -1.901  22.716  -6.389  1.00 89.30           C  
ATOM   1631  NE2 GLN C  60      -2.054  22.322  -5.130  1.00 89.30           N  
ATOM   1632  OE1 GLN C  60      -2.738  23.410  -6.976  1.00 89.30           O  
ATOM   1633  N   THR C  61      -1.937  18.797 -10.282  1.00 86.66           N  
ATOM   1634  CA  THR C  61      -2.422  18.343 -11.581  1.00 86.66           C  
ATOM   1635  C   THR C  61      -3.947  18.337 -11.618  1.00 86.66           C  
ATOM   1636  CB  THR C  61      -1.892  16.935 -11.914  1.00 86.66           C  
ATOM   1637  O   THR C  61      -4.595  17.931 -10.651  1.00 86.66           O  
ATOM   1638  CG2 THR C  61      -2.371  16.478 -13.288  1.00 86.66           C  
ATOM   1639  OG1 THR C  61      -0.460  16.954 -11.901  1.00 86.66           O  
ATOM   1640  N   SER C  62      -4.494  18.817 -12.653  1.00 90.95           N  
ATOM   1641  CA  SER C  62      -5.945  18.873 -12.796  1.00 90.95           C  
ATOM   1642  C   SER C  62      -6.539  17.478 -12.957  1.00 90.95           C  
ATOM   1643  CB  SER C  62      -6.333  19.743 -13.993  1.00 90.95           C  
ATOM   1644  O   SER C  62      -5.917  16.598 -13.556  1.00 90.95           O  
ATOM   1645  OG  SER C  62      -5.927  19.136 -15.208  1.00 90.95           O  
ATOM   1646  N   TYR C  63      -7.679  17.310 -12.333  1.00 88.80           N  
ATOM   1647  CA  TYR C  63      -8.379  16.041 -12.501  1.00 88.80           C  
ATOM   1648  C   TYR C  63      -9.889  16.249 -12.506  1.00 88.80           C  
ATOM   1649  CB  TYR C  63      -7.991  15.061 -11.389  1.00 88.80           C  
ATOM   1650  O   TYR C  63     -10.381  17.284 -12.051  1.00 88.80           O  
ATOM   1651  CG  TYR C  63      -8.552  15.425 -10.036  1.00 88.80           C  
ATOM   1652  CD1 TYR C  63      -7.894  16.331  -9.208  1.00 88.80           C  
ATOM   1653  CD2 TYR C  63      -9.740  14.862  -9.582  1.00 88.80           C  
ATOM   1654  CE1 TYR C  63      -8.406  16.668  -7.959  1.00 88.80           C  
ATOM   1655  CE2 TYR C  63     -10.261  15.191  -8.335  1.00 88.80           C  
ATOM   1656  OH  TYR C  63     -10.100  16.424  -6.297  1.00 88.80           O  
ATOM   1657  CZ  TYR C  63      -9.589  16.094  -7.533  1.00 88.80           C  
ATOM   1658  N   GLN C  64     -10.543  15.178 -13.102  1.00 87.39           N  
ATOM   1659  CA  GLN C  64     -12.002  15.183 -13.093  1.00 87.39           C  
ATOM   1660  C   GLN C  64     -12.548  14.372 -11.921  1.00 87.39           C  
ATOM   1661  CB  GLN C  64     -12.549  14.633 -14.412  1.00 87.39           C  
ATOM   1662  O   GLN C  64     -12.245  13.185 -11.786  1.00 87.39           O  
ATOM   1663  CG  GLN C  64     -12.306  15.545 -15.606  1.00 87.39           C  
ATOM   1664  CD  GLN C  64     -13.168  15.188 -16.803  1.00 87.39           C  
ATOM   1665  NE2 GLN C  64     -12.726  14.205 -17.579  1.00 87.39           N  
ATOM   1666  OE1 GLN C  64     -14.223  15.790 -17.027  1.00 87.39           O  
ATOM   1667  N   PRO C  65     -13.407  14.887 -11.132  1.00 85.67           N  
ATOM   1668  CA  PRO C  65     -13.942  14.196  -9.956  1.00 85.67           C  
ATOM   1669  C   PRO C  65     -14.604  12.864 -10.305  1.00 85.67           C  
ATOM   1670  CB  PRO C  65     -14.969  15.187  -9.402  1.00 85.67           C  
ATOM   1671  O   PRO C  65     -14.652  11.957  -9.470  1.00 85.67           O  
ATOM   1672  CG  PRO C  65     -14.495  16.527  -9.865  1.00 85.67           C  
ATOM   1673  CD  PRO C  65     -13.804  16.358 -11.188  1.00 85.67           C  
ATOM   1674  N   GLY C  66     -15.017  12.768 -11.549  1.00 82.71           N  
ATOM   1675  CA  GLY C  66     -15.639  11.535 -12.005  1.00 82.71           C  
ATOM   1676  C   GLY C  66     -14.649  10.400 -12.188  1.00 82.71           C  
ATOM   1677  O   GLY C  66     -15.043   9.236 -12.289  1.00 82.71           O  
ATOM   1678  N   ASN C  67     -13.366  10.751 -12.080  1.00 84.50           N  
ATOM   1679  CA  ASN C  67     -12.342   9.743 -12.333  1.00 84.50           C  
ATOM   1680  C   ASN C  67     -11.731   9.227 -11.033  1.00 84.50           C  
ATOM   1681  CB  ASN C  67     -11.251  10.303 -13.247  1.00 84.50           C  
ATOM   1682  O   ASN C  67     -10.705   8.544 -11.053  1.00 84.50           O  
ATOM   1683  CG  ASN C  67     -11.730  10.508 -14.671  1.00 84.50           C  
ATOM   1684  ND2 ASN C  67     -10.948  11.235 -15.461  1.00 84.50           N  
ATOM   1685  OD1 ASN C  67     -12.793  10.017 -15.058  1.00 84.50           O  
ATOM   1686  N   LEU C  68     -12.433   9.525  -9.905  1.00 88.73           N  
ATOM   1687  CA  LEU C  68     -11.955   9.011  -8.627  1.00 88.73           C  
ATOM   1688  C   LEU C  68     -12.210   7.511  -8.514  1.00 88.73           C  
ATOM   1689  CB  LEU C  68     -12.632   9.744  -7.466  1.00 88.73           C  
ATOM   1690  O   LEU C  68     -13.291   7.033  -8.865  1.00 88.73           O  
ATOM   1691  CG  LEU C  68     -12.366  11.247  -7.367  1.00 88.73           C  
ATOM   1692  CD1 LEU C  68     -13.234  11.868  -6.277  1.00 88.73           C  
ATOM   1693  CD2 LEU C  68     -10.889  11.512  -7.097  1.00 88.73           C  
ATOM   1694  N   ARG C  69     -11.214   6.833  -8.069  1.00 89.23           N  
ATOM   1695  CA  ARG C  69     -11.339   5.383  -7.959  1.00 89.23           C  
ATOM   1696  C   ARG C  69     -10.925   4.902  -6.572  1.00 89.23           C  
ATOM   1697  CB  ARG C  69     -10.495   4.687  -9.029  1.00 89.23           C  
ATOM   1698  O   ARG C  69      -9.956   5.404  -5.999  1.00 89.23           O  
ATOM   1699  CG  ARG C  69     -10.926   5.000 -10.453  1.00 89.23           C  
ATOM   1700  CD  ARG C  69     -10.050   4.290 -11.476  1.00 89.23           C  
ATOM   1701  NE  ARG C  69     -10.406   4.663 -12.842  1.00 89.23           N  
ATOM   1702  NH1 ARG C  69      -8.348   4.127 -13.745  1.00 89.23           N  
ATOM   1703  NH2 ARG C  69     -10.017   4.944 -15.088  1.00 89.23           N  
ATOM   1704  CZ  ARG C  69      -9.590   4.578 -13.889  1.00 89.23           C  
ATOM   1705  N   PRO C  70     -11.635   3.928  -6.114  1.00 89.76           N  
ATOM   1706  CA  PRO C  70     -11.220   3.332  -4.842  1.00 89.76           C  
ATOM   1707  C   PRO C  70      -9.886   2.595  -4.944  1.00 89.76           C  
ATOM   1708  CB  PRO C  70     -12.357   2.360  -4.520  1.00 89.76           C  
ATOM   1709  O   PRO C  70      -9.576   2.013  -5.986  1.00 89.76           O  
ATOM   1710  CG  PRO C  70     -13.502   2.817  -5.365  1.00 89.76           C  
ATOM   1711  CD  PRO C  70     -12.953   3.564  -6.547  1.00 89.76           C  
ATOM   1712  N   ASN C  71      -9.012   2.757  -3.862  1.00 92.55           N  
ATOM   1713  CA  ASN C  71      -7.748   2.036  -3.762  1.00 92.55           C  
ATOM   1714  C   ASN C  71      -7.803   0.953  -2.688  1.00 92.55           C  
ATOM   1715  CB  ASN C  71      -6.598   3.006  -3.480  1.00 92.55           C  
ATOM   1716  O   ASN C  71      -7.424   1.192  -1.540  1.00 92.55           O  
ATOM   1717  CG  ASN C  71      -5.238   2.393  -3.748  1.00 92.55           C  
ATOM   1718  ND2 ASN C  71      -4.273   3.228  -4.114  1.00 92.55           N  
ATOM   1719  OD1 ASN C  71      -5.056   1.179  -3.627  1.00 92.55           O  
ATOM   1720  N   ARG C  72      -8.189  -0.234  -3.134  1.00 88.13           N  
ATOM   1721  CA  ARG C  72      -8.463  -1.332  -2.213  1.00 88.13           C  
ATOM   1722  C   ARG C  72      -7.187  -1.800  -1.523  1.00 88.13           C  
ATOM   1723  CB  ARG C  72      -9.119  -2.502  -2.951  1.00 88.13           C  
ATOM   1724  O   ARG C  72      -7.210  -2.167  -0.346  1.00 88.13           O  
ATOM   1725  CG  ARG C  72     -10.548  -2.229  -3.392  1.00 88.13           C  
ATOM   1726  CD  ARG C  72     -11.212  -3.477  -3.957  1.00 88.13           C  
ATOM   1727  NE  ARG C  72     -12.611  -3.236  -4.298  1.00 88.13           N  
ATOM   1728  NH1 ARG C  72     -12.333  -3.585  -6.565  1.00 88.13           N  
ATOM   1729  NH2 ARG C  72     -14.400  -3.055  -5.726  1.00 88.13           N  
ATOM   1730  CZ  ARG C  72     -13.112  -3.293  -5.529  1.00 88.13           C  
ATOM   1731  N   HIS C  73      -6.159  -1.724  -2.229  1.00 92.83           N  
ATOM   1732  CA  HIS C  73      -4.896  -2.151  -1.637  1.00 92.83           C  
ATOM   1733  C   HIS C  73      -4.507  -1.257  -0.464  1.00 92.83           C  
ATOM   1734  CB  HIS C  73      -3.785  -2.152  -2.688  1.00 92.83           C  
ATOM   1735  O   HIS C  73      -4.156  -1.752   0.609  1.00 92.83           O  
ATOM   1736  CG  HIS C  73      -3.959  -3.196  -3.745  1.00 92.83           C  
ATOM   1737  CD2 HIS C  73      -4.372  -3.099  -5.031  1.00 92.83           C  
ATOM   1738  ND1 HIS C  73      -3.699  -4.531  -3.523  1.00 92.83           N  
ATOM   1739  CE1 HIS C  73      -3.943  -5.211  -4.630  1.00 92.83           C  
ATOM   1740  NE2 HIS C  73      -4.353  -4.365  -5.560  1.00 92.83           N  
ATOM   1741  N   LEU C  74      -4.610   0.037  -0.659  1.00 94.66           N  
ATOM   1742  CA  LEU C  74      -4.293   0.967   0.419  1.00 94.66           C  
ATOM   1743  C   LEU C  74      -5.242   0.776   1.598  1.00 94.66           C  
ATOM   1744  CB  LEU C  74      -4.366   2.412  -0.081  1.00 94.66           C  
ATOM   1745  O   LEU C  74      -4.816   0.812   2.755  1.00 94.66           O  
ATOM   1746  CG  LEU C  74      -3.237   2.867  -1.007  1.00 94.66           C  
ATOM   1747  CD1 LEU C  74      -3.315   4.372  -1.240  1.00 94.66           C  
ATOM   1748  CD2 LEU C  74      -1.880   2.480  -0.428  1.00 94.66           C  
ATOM   1749  N   ALA C  75      -6.503   0.508   1.244  1.00 93.15           N  
ATOM   1750  CA  ALA C  75      -7.483   0.278   2.303  1.00 93.15           C  
ATOM   1751  C   ALA C  75      -7.109  -0.941   3.141  1.00 93.15           C  
ATOM   1752  CB  ALA C  75      -8.878   0.103   1.707  1.00 93.15           C  
ATOM   1753  O   ALA C  75      -7.180  -0.901   4.372  1.00 93.15           O  
ATOM   1754  N   ASN C  76      -6.693  -1.973   2.507  1.00 91.54           N  
ATOM   1755  CA  ASN C  76      -6.315  -3.198   3.203  1.00 91.54           C  
ATOM   1756  C   ASN C  76      -5.061  -2.998   4.050  1.00 91.54           C  
ATOM   1757  CB  ASN C  76      -6.105  -4.339   2.205  1.00 91.54           C  
ATOM   1758  O   ASN C  76      -4.983  -3.492   5.176  1.00 91.54           O  
ATOM   1759  CG  ASN C  76      -7.401  -4.813   1.578  1.00 91.54           C  
ATOM   1760  ND2 ASN C  76      -7.296  -5.513   0.455  1.00 91.54           N  
ATOM   1761  OD1 ASN C  76      -8.489  -4.551   2.099  1.00 91.54           O  
ATOM   1762  N   ILE C  77      -4.096  -2.298   3.535  1.00 92.54           N  
ATOM   1763  CA  ILE C  77      -2.860  -2.026   4.261  1.00 92.54           C  
ATOM   1764  C   ILE C  77      -3.170  -1.226   5.525  1.00 92.54           C  
ATOM   1765  CB  ILE C  77      -1.844  -1.265   3.381  1.00 92.54           C  
ATOM   1766  O   ILE C  77      -2.664  -1.540   6.605  1.00 92.54           O  
ATOM   1767  CG1 ILE C  77      -1.316  -2.176   2.267  1.00 92.54           C  
ATOM   1768  CG2 ILE C  77      -0.694  -0.719   4.232  1.00 92.54           C  
ATOM   1769  CD1 ILE C  77      -0.526  -1.444   1.190  1.00 92.54           C  
ATOM   1770  N   VAL C  78      -4.030  -0.210   5.392  1.00 92.08           N  
ATOM   1771  CA  VAL C  78      -4.418   0.607   6.537  1.00 92.08           C  
ATOM   1772  C   VAL C  78      -5.090  -0.267   7.592  1.00 92.08           C  
ATOM   1773  CB  VAL C  78      -5.359   1.759   6.119  1.00 92.08           C  
ATOM   1774  O   VAL C  78      -4.800  -0.145   8.785  1.00 92.08           O  
ATOM   1775  CG1 VAL C  78      -5.941   2.454   7.349  1.00 92.08           C  
ATOM   1776  CG2 VAL C  78      -4.617   2.761   5.236  1.00 92.08           C  
ATOM   1777  N   ARG C  79      -5.964  -1.106   7.119  1.00 87.35           N  
ATOM   1778  CA  ARG C  79      -6.664  -1.999   8.037  1.00 87.35           C  
ATOM   1779  C   ARG C  79      -5.678  -2.853   8.828  1.00 87.35           C  
ATOM   1780  CB  ARG C  79      -7.640  -2.897   7.274  1.00 87.35           C  
ATOM   1781  O   ARG C  79      -5.805  -2.989  10.046  1.00 87.35           O  
ATOM   1782  CG  ARG C  79      -8.530  -3.742   8.171  1.00 87.35           C  
ATOM   1783  CD  ARG C  79      -9.533  -4.556   7.366  1.00 87.35           C  
ATOM   1784  NE  ARG C  79      -8.867  -5.468   6.440  1.00 87.35           N  
ATOM   1785  NH1 ARG C  79     -10.198  -4.931   4.629  1.00 87.35           N  
ATOM   1786  NH2 ARG C  79      -8.526  -6.483   4.408  1.00 87.35           N  
ATOM   1787  CZ  ARG C  79      -9.199  -5.625   5.161  1.00 87.35           C  
ATOM   1788  N   ARG C  80      -4.680  -3.327   8.212  1.00 81.02           N  
ATOM   1789  CA  ARG C  80      -3.679  -4.170   8.857  1.00 81.02           C  
ATOM   1790  C   ARG C  80      -2.839  -3.365   9.843  1.00 81.02           C  
ATOM   1791  CB  ARG C  80      -2.774  -4.827   7.813  1.00 81.02           C  
ATOM   1792  O   ARG C  80      -2.506  -3.852  10.926  1.00 81.02           O  
ATOM   1793  CG  ARG C  80      -3.517  -5.710   6.823  1.00 81.02           C  
ATOM   1794  CD  ARG C  80      -4.077  -6.958   7.490  1.00 81.02           C  
ATOM   1795  NE  ARG C  80      -4.674  -7.868   6.517  1.00 81.02           N  
ATOM   1796  NH1 ARG C  80      -5.802  -9.136   8.085  1.00 81.02           N  
ATOM   1797  NH2 ARG C  80      -5.967  -9.648   5.856  1.00 81.02           N  
ATOM   1798  CZ  ARG C  80      -5.480  -8.882   6.821  1.00 81.02           C  
ATOM   1799  N   LEU C  81      -2.502  -2.157   9.492  1.00 83.93           N  
ATOM   1800  CA  LEU C  81      -1.713  -1.288  10.358  1.00 83.93           C  
ATOM   1801  C   LEU C  81      -2.496  -0.916  11.612  1.00 83.93           C  
ATOM   1802  CB  LEU C  81      -1.295  -0.021   9.608  1.00 83.93           C  
ATOM   1803  O   LEU C  81      -1.922  -0.809  12.699  1.00 83.93           O  
ATOM   1804  CG  LEU C  81      -0.088  -0.151   8.678  1.00 83.93           C  
ATOM   1805  CD1 LEU C  81       0.089   1.123   7.858  1.00 83.93           C  
ATOM   1806  CD2 LEU C  81       1.174  -0.457   9.477  1.00 83.93           C  
ATOM   1807  N   ARG C  82      -3.753  -0.642  11.363  1.00 78.15           N  
ATOM   1808  CA  ARG C  82      -4.596  -0.256  12.490  1.00 78.15           C  
ATOM   1809  C   ARG C  82      -4.667  -1.371  13.528  1.00 78.15           C  
ATOM   1810  CB  ARG C  82      -6.004   0.103  12.010  1.00 78.15           C  
ATOM   1811  O   ARG C  82      -4.770  -1.105  14.727  1.00 78.15           O  
ATOM   1812  CG  ARG C  82      -6.100   1.468  11.349  1.00 78.15           C  
ATOM   1813  CD  ARG C  82      -7.540   1.838  11.024  1.00 78.15           C  
ATOM   1814  NE  ARG C  82      -7.619   3.073  10.250  1.00 78.15           N  
ATOM   1815  NH1 ARG C  82      -9.772   3.592  10.906  1.00 78.15           N  
ATOM   1816  NH2 ARG C  82      -8.640   4.978   9.474  1.00 78.15           N  
ATOM   1817  CZ  ARG C  82      -8.677   3.879  10.212  1.00 78.15           C  
ATOM   1818  N   GLU C  83      -4.608  -2.544  13.059  1.00 67.63           N  
ATOM   1819  CA  GLU C  83      -4.661  -3.693  13.957  1.00 67.63           C  
ATOM   1820  C   GLU C  83      -3.423  -3.755  14.848  1.00 67.63           C  
ATOM   1821  CB  GLU C  83      -4.801  -4.993  13.161  1.00 67.63           C  
ATOM   1822  O   GLU C  83      -3.489  -4.239  15.979  1.00 67.63           O  
ATOM   1823  CG  GLU C  83      -6.160  -5.163  12.497  1.00 67.63           C  
ATOM   1824  CD  GLU C  83      -6.237  -6.385  11.595  1.00 67.63           C  
ATOM   1825  OE1 GLU C  83      -7.318  -6.647  11.020  1.00 67.63           O  
ATOM   1826  OE2 GLU C  83      -5.210  -7.087  11.464  1.00 67.63           O  
ATOM   1827  N   VAL C  84      -2.290  -3.225  14.332  1.00 61.32           N  
ATOM   1828  CA  VAL C  84      -1.040  -3.249  15.083  1.00 61.32           C  
ATOM   1829  C   VAL C  84      -0.946  -2.011  15.972  1.00 61.32           C  
ATOM   1830  CB  VAL C  84       0.185  -3.325  14.144  1.00 61.32           C  
ATOM   1831  O   VAL C  84      -0.440  -2.082  17.094  1.00 61.32           O  
ATOM   1832  CG1 VAL C  84       1.484  -3.248  14.944  1.00 61.32           C  
ATOM   1833  CG2 VAL C  84       0.141  -4.605  13.313  1.00 61.32           C  
ATOM   1834  N   VAL C  85      -1.242  -0.822  15.372  1.00 53.78           N  
ATOM   1835  CA  VAL C  85      -1.146   0.426  16.123  1.00 53.78           C  
ATOM   1836  C   VAL C  85      -2.171   0.429  17.254  1.00 53.78           C  
ATOM   1837  CB  VAL C  85      -1.355   1.655  15.210  1.00 53.78           C  
ATOM   1838  O   VAL C  85      -1.892   0.915  18.352  1.00 53.78           O  
ATOM   1839  CG1 VAL C  85      -1.351   2.943  16.030  1.00 53.78           C  
ATOM   1840  CG2 VAL C  85      -0.278   1.703  14.127  1.00 53.78           C  
ATOM   1841  N   LEU C  86      -3.511   0.126  16.841  1.00 44.44           N  
ATOM   1842  CA  LEU C  86      -4.537   0.196  17.876  1.00 44.44           C  
ATOM   1843  C   LEU C  86      -4.162  -0.672  19.073  1.00 44.44           C  
ATOM   1844  CB  LEU C  86      -5.893  -0.243  17.317  1.00 44.44           C  
ATOM   1845  O   LEU C  86      -4.876  -0.693  20.078  1.00 44.44           O  
ATOM   1846  CG  LEU C  86      -6.539   0.691  16.293  1.00 44.44           C  
ATOM   1847  CD1 LEU C  86      -7.707  -0.006  15.602  1.00 44.44           C  
ATOM   1848  CD2 LEU C  86      -6.999   1.982  16.961  1.00 44.44           C  
ATOM   1849  N   GLY C  87      -3.016  -1.351  19.093  1.00 38.47           N  
ATOM   1850  CA  GLY C  87      -2.640  -1.465  20.493  1.00 38.47           C  
ATOM   1851  C   GLY C  87      -2.496  -0.122  21.184  1.00 38.47           C  
ATOM   1852  O   GLY C  87      -2.646   0.926  20.552  1.00 38.47           O  
ATOM   1853  N   PRO C  88      -2.394  -0.029  22.584  1.00 33.79           N  
ATOM   1854  CA  PRO C  88      -2.655   1.294  23.155  1.00 33.79           C  
ATOM   1855  C   PRO C  88      -1.993   2.420  22.363  1.00 33.79           C  
ATOM   1856  CB  PRO C  88      -2.061   1.195  24.562  1.00 33.79           C  
ATOM   1857  O   PRO C  88      -1.951   3.563  22.825  1.00 33.79           O  
ATOM   1858  CG  PRO C  88      -1.319  -0.103  24.573  1.00 33.79           C  
ATOM   1859  CD  PRO C  88      -1.607  -0.827  23.289  1.00 33.79           C  
ATOM   1860  N   GLY C  89      -0.932   2.171  21.654  1.00 33.31           N  
ATOM   1861  CA  GLY C  89      -0.221   3.382  21.276  1.00 33.31           C  
ATOM   1862  C   GLY C  89      -1.017   4.275  20.343  1.00 33.31           C  
ATOM   1863  O   GLY C  89      -1.784   3.785  19.511  1.00 33.31           O  
ATOM   1864  N   LYS C  90      -1.408   5.477  20.776  1.00 34.31           N  
ATOM   1865  CA  LYS C  90      -2.080   6.690  20.319  1.00 34.31           C  
ATOM   1866  C   LYS C  90      -1.603   7.090  18.925  1.00 34.31           C  
ATOM   1867  CB  LYS C  90      -1.846   7.837  21.302  1.00 34.31           C  
ATOM   1868  O   LYS C  90      -0.399   7.130  18.663  1.00 34.31           O  
ATOM   1869  CG  LYS C  90      -2.655   7.727  22.586  1.00 34.31           C  
ATOM   1870  CD  LYS C  90      -2.519   8.980  23.442  1.00 34.31           C  
ATOM   1871  CE  LYS C  90      -3.334   8.874  24.724  1.00 34.31           C  
ATOM   1872  NZ  LYS C  90      -3.234  10.115  25.548  1.00 34.31           N  
ATOM   1873  N   GLN C  91      -2.216   6.753  17.856  1.00 34.77           N  
ATOM   1874  CA  GLN C  91      -2.106   7.435  16.571  1.00 34.77           C  
ATOM   1875  C   GLN C  91      -1.957   8.942  16.759  1.00 34.77           C  
ATOM   1876  CB  GLN C  91      -3.323   7.133  15.696  1.00 34.77           C  
ATOM   1877  O   GLN C  91      -2.811   9.584  17.374  1.00 34.77           O  
ATOM   1878  CG  GLN C  91      -3.134   5.939  14.770  1.00 34.77           C  
ATOM   1879  CD  GLN C  91      -4.408   5.553  14.042  1.00 34.77           C  
ATOM   1880  NE2 GLN C  91      -4.335   5.482  12.717  1.00 34.77           N  
ATOM   1881  OE1 GLN C  91      -5.448   5.320  14.665  1.00 34.77           O  
ATOM   1882  N   LEU C  92      -0.846   9.440  17.106  1.00 34.76           N  
ATOM   1883  CA  LEU C  92      -0.696  10.880  17.286  1.00 34.76           C  
ATOM   1884  C   LEU C  92      -1.357  11.642  16.142  1.00 34.76           C  
ATOM   1885  CB  LEU C  92       0.785  11.257  17.377  1.00 34.76           C  
ATOM   1886  O   LEU C  92      -1.185  11.289  14.973  1.00 34.76           O  
ATOM   1887  CG  LEU C  92       1.534  10.766  18.617  1.00 34.76           C  
ATOM   1888  CD1 LEU C  92       3.041  10.865  18.399  1.00 34.76           C  
ATOM   1889  CD2 LEU C  92       1.113  11.562  19.847  1.00 34.76           C  
ATOM   1890  N   LYS C  93      -2.656  11.987  16.159  1.00 37.47           N  
ATOM   1891  CA  LYS C  93      -3.265  12.981  15.280  1.00 37.47           C  
ATOM   1892  C   LYS C  93      -2.221  13.961  14.752  1.00 37.47           C  
ATOM   1893  CB  LYS C  93      -4.372  13.740  16.014  1.00 37.47           C  
ATOM   1894  O   LYS C  93      -1.560  14.651  15.531  1.00 37.47           O  
ATOM   1895  CG  LYS C  93      -5.760  13.144  15.827  1.00 37.47           C  
ATOM   1896  CD  LYS C  93      -6.825  13.978  16.527  1.00 37.47           C  
ATOM   1897  CE  LYS C  93      -8.204  13.346  16.400  1.00 37.47           C  
ATOM   1898  NZ  LYS C  93      -9.254  14.166  17.075  1.00 37.47           N  
ATOM   1899  N   ALA C  94      -1.447  13.607  13.814  1.00 40.71           N  
ATOM   1900  CA  ALA C  94      -0.507  14.585  13.273  1.00 40.71           C  
ATOM   1901  C   ALA C  94      -1.196  15.920  13.006  1.00 40.71           C  
ATOM   1902  CB  ALA C  94       0.134  14.055  11.992  1.00 40.71           C  
ATOM   1903  O   ALA C  94      -2.123  15.996  12.195  1.00 40.71           O  
ATOM   1904  N   VAL C  95      -1.539  16.779  13.965  1.00 49.74           N  
ATOM   1905  CA  VAL C  95      -2.065  18.128  13.781  1.00 49.74           C  
ATOM   1906  C   VAL C  95      -1.077  18.962  12.969  1.00 49.74           C  
ATOM   1907  CB  VAL C  95      -2.355  18.814  15.135  1.00 49.74           C  
ATOM   1908  O   VAL C  95       0.121  18.975  13.261  1.00 49.74           O  
ATOM   1909  CG1 VAL C  95      -2.964  20.199  14.919  1.00 49.74           C  
ATOM   1910  CG2 VAL C  95      -3.281  17.946  15.985  1.00 49.74           C  
ATOM   1911  N   LEU C  96      -1.513  19.232  11.676  1.00 57.03           N  
ATOM   1912  CA  LEU C  96      -0.710  20.066  10.788  1.00 57.03           C  
ATOM   1913  C   LEU C  96      -0.782  21.531  11.207  1.00 57.03           C  
ATOM   1914  CB  LEU C  96      -1.180  19.914   9.339  1.00 57.03           C  
ATOM   1915  O   LEU C  96      -1.786  21.972  11.770  1.00 57.03           O  
ATOM   1916  CG  LEU C  96      -1.061  18.516   8.731  1.00 57.03           C  
ATOM   1917  CD1 LEU C  96      -1.698  18.484   7.345  1.00 57.03           C  
ATOM   1918  CD2 LEU C  96       0.401  18.085   8.663  1.00 57.03           C  
ATOM   1919  N   CYS C  97       0.376  22.154  11.076  1.00 67.13           N  
ATOM   1920  CA  CYS C  97       0.416  23.595  11.300  1.00 67.13           C  
ATOM   1921  C   CYS C  97      -0.543  24.320  10.364  1.00 67.13           C  
ATOM   1922  CB  CYS C  97       1.835  24.129  11.104  1.00 67.13           C  
ATOM   1923  O   CYS C  97      -0.454  24.177   9.144  1.00 67.13           O  
ATOM   1924  SG  CYS C  97       1.955  25.929  11.195  1.00 67.13           S  
ATOM   1925  N   ALA C  98      -1.535  25.146  10.843  1.00 67.89           N  
ATOM   1926  CA  ALA C  98      -2.545  25.863  10.069  1.00 67.89           C  
ATOM   1927  C   ALA C  98      -1.896  26.846   9.098  1.00 67.89           C  
ATOM   1928  CB  ALA C  98      -3.507  26.597  10.999  1.00 67.89           C  
ATOM   1929  O   ALA C  98      -2.380  27.035   7.980  1.00 67.89           O  
ATOM   1930  N   ASP C  99      -0.711  27.363   9.463  1.00 71.02           N  
ATOM   1931  CA  ASP C  99      -0.061  28.402   8.670  1.00 71.02           C  
ATOM   1932  C   ASP C  99       0.778  27.793   7.549  1.00 71.02           C  
ATOM   1933  CB  ASP C  99       0.814  29.287   9.560  1.00 71.02           C  
ATOM   1934  O   ASP C  99       0.791  28.306   6.428  1.00 71.02           O  
ATOM   1935  CG  ASP C  99       0.013  30.082  10.576  1.00 71.02           C  
ATOM   1936  OD1 ASP C  99      -1.142  30.458  10.283  1.00 71.02           O  
ATOM   1937  OD2 ASP C  99       0.543  30.336  11.679  1.00 71.02           O  
ATOM   1938  N   HIS C 100       1.513  26.545   7.856  1.00 67.78           N  
ATOM   1939  CA  HIS C 100       2.510  26.036   6.920  1.00 67.78           C  
ATOM   1940  C   HIS C 100       2.092  24.686   6.349  1.00 67.78           C  
ATOM   1941  CB  HIS C 100       3.874  25.918   7.603  1.00 67.78           C  
ATOM   1942  O   HIS C 100       2.686  24.206   5.381  1.00 67.78           O  
ATOM   1943  CG  HIS C 100       4.379  27.209   8.163  1.00 67.78           C  
ATOM   1944  CD2 HIS C 100       4.696  28.378   7.556  1.00 67.78           C  
ATOM   1945  ND1 HIS C 100       4.615  27.396   9.508  1.00 67.78           N  
ATOM   1946  CE1 HIS C 100       5.056  28.627   9.704  1.00 67.78           C  
ATOM   1947  NE2 HIS C 100       5.114  29.244   8.536  1.00 67.78           N  
ATOM   1948  N   GLY C 101       1.130  24.139   6.918  1.00 64.64           N  
ATOM   1949  CA  GLY C 101       0.682  22.827   6.478  1.00 64.64           C  
ATOM   1950  C   GLY C 101       1.674  21.723   6.788  1.00 64.64           C  
ATOM   1951  O   GLY C 101       1.621  20.647   6.189  1.00 64.64           O  
ATOM   1952  N   GLU C 102       2.614  22.028   7.586  1.00 61.50           N  
ATOM   1953  CA  GLU C 102       3.624  21.055   7.991  1.00 61.50           C  
ATOM   1954  C   GLU C 102       3.236  20.368   9.297  1.00 61.50           C  
ATOM   1955  CB  GLU C 102       4.992  21.726   8.136  1.00 61.50           C  
ATOM   1956  O   GLU C 102       2.417  20.887  10.059  1.00 61.50           O  
ATOM   1957  CG  GLU C 102       5.487  22.394   6.862  1.00 61.50           C  
ATOM   1958  CD  GLU C 102       5.764  21.410   5.737  1.00 61.50           C  
ATOM   1959  OE1 GLU C 102       5.629  21.789   4.551  1.00 61.50           O  
ATOM   1960  OE2 GLU C 102       6.118  20.249   6.044  1.00 61.50           O  
ATOM   1961  N   LYS C 103       3.774  19.181   9.595  1.00 62.91           N  
ATOM   1962  CA  LYS C 103       3.494  18.429  10.815  1.00 62.91           C  
ATOM   1963  C   LYS C 103       3.964  19.191  12.050  1.00 62.91           C  
ATOM   1964  CB  LYS C 103       4.160  17.054  10.762  1.00 62.91           C  
ATOM   1965  O   LYS C 103       5.055  19.765  12.054  1.00 62.91           O  
ATOM   1966  CG  LYS C 103       3.461  16.061   9.845  1.00 62.91           C  
ATOM   1967  CD  LYS C 103       4.163  14.710   9.844  1.00 62.91           C  
ATOM   1968  CE  LYS C 103       3.562  13.767   8.811  1.00 62.91           C  
ATOM   1969  NZ  LYS C 103       4.274  12.454   8.779  1.00 62.91           N  
ATOM   1970  N   LEU C 104       2.992  19.205  13.046  1.00 71.05           N  
ATOM   1971  CA  LEU C 104       3.348  19.797  14.331  1.00 71.05           C  
ATOM   1972  C   LEU C 104       4.160  18.819  15.173  1.00 71.05           C  
ATOM   1973  CB  LEU C 104       2.090  20.223  15.092  1.00 71.05           C  
ATOM   1974  O   LEU C 104       3.593  17.987  15.885  1.00 71.05           O  
ATOM   1975  CG  LEU C 104       1.296  21.385  14.494  1.00 71.05           C  
ATOM   1976  CD1 LEU C 104      -0.052  21.521  15.193  1.00 71.05           C  
ATOM   1977  CD2 LEU C 104       2.090  22.683  14.594  1.00 71.05           C  
ATOM   1978  N   GLN C 105       5.451  18.878  14.993  1.00 66.79           N  
ATOM   1979  CA  GLN C 105       6.297  17.883  15.644  1.00 66.79           C  
ATOM   1980  C   GLN C 105       7.208  18.531  16.683  1.00 66.79           C  
ATOM   1981  CB  GLN C 105       7.135  17.130  14.610  1.00 66.79           C  
ATOM   1982  O   GLN C 105       7.985  17.845  17.350  1.00 66.79           O  
ATOM   1983  CG  GLN C 105       6.307  16.327  13.615  1.00 66.79           C  
ATOM   1984  CD  GLN C 105       7.159  15.612  12.584  1.00 66.79           C  
ATOM   1985  NE2 GLN C 105       6.820  14.359  12.299  1.00 66.79           N  
ATOM   1986  OE1 GLN C 105       8.115  16.181  12.047  1.00 66.79           O  
ATOM   1987  N   LEU C 106       7.153  19.857  16.797  1.00 77.18           N  
ATOM   1988  CA  LEU C 106       8.040  20.548  17.726  1.00 77.18           C  
ATOM   1989  C   LEU C 106       7.241  21.285  18.796  1.00 77.18           C  
ATOM   1990  CB  LEU C 106       8.939  21.534  16.976  1.00 77.18           C  
ATOM   1991  O   LEU C 106       6.112  21.714  18.547  1.00 77.18           O  
ATOM   1992  CG  LEU C 106       9.817  20.944  15.870  1.00 77.18           C  
ATOM   1993  CD1 LEU C 106      10.479  22.059  15.068  1.00 77.18           C  
ATOM   1994  CD2 LEU C 106      10.866  20.009  16.462  1.00 77.18           C  
ATOM   1995  N   PHE C 107       7.742  21.269  20.055  1.00 80.08           N  
ATOM   1996  CA  PHE C 107       7.154  22.050  21.136  1.00 80.08           C  
ATOM   1997  C   PHE C 107       8.012  23.269  21.452  1.00 80.08           C  
ATOM   1998  CB  PHE C 107       6.982  21.189  22.391  1.00 80.08           C  
ATOM   1999  O   PHE C 107       9.215  23.143  21.691  1.00 80.08           O  
ATOM   2000  CG  PHE C 107       6.370  21.924  23.553  1.00 80.08           C  
ATOM   2001  CD1 PHE C 107       7.154  22.337  24.624  1.00 80.08           C  
ATOM   2002  CD2 PHE C 107       5.010  22.204  23.574  1.00 80.08           C  
ATOM   2003  CE1 PHE C 107       6.590  23.018  25.700  1.00 80.08           C  
ATOM   2004  CE2 PHE C 107       4.439  22.884  24.646  1.00 80.08           C  
ATOM   2005  CZ  PHE C 107       5.231  23.289  25.709  1.00 80.08           C  
ATOM   2006  N   CYS C 108       7.453  24.457  21.317  1.00 86.42           N  
ATOM   2007  CA  CYS C 108       8.121  25.689  21.723  1.00 86.42           C  
ATOM   2008  C   CYS C 108       7.930  25.948  23.213  1.00 86.42           C  
ATOM   2009  CB  CYS C 108       7.592  26.876  20.918  1.00 86.42           C  
ATOM   2010  O   CYS C 108       6.814  26.217  23.662  1.00 86.42           O  
ATOM   2011  SG  CYS C 108       8.340  28.455  21.374  1.00 86.42           S  
ATOM   2012  N   GLN C 109       8.987  25.979  23.934  1.00 80.68           N  
ATOM   2013  CA  GLN C 109       8.939  26.126  25.385  1.00 80.68           C  
ATOM   2014  C   GLN C 109       8.456  27.519  25.780  1.00 80.68           C  
ATOM   2015  CB  GLN C 109      10.312  25.853  25.999  1.00 80.68           C  
ATOM   2016  O   GLN C 109       7.630  27.662  26.684  1.00 80.68           O  
ATOM   2017  CG  GLN C 109      10.286  25.679  27.512  1.00 80.68           C  
ATOM   2018  CD  GLN C 109      11.656  25.379  28.092  1.00 80.68           C  
ATOM   2019  NE2 GLN C 109      12.037  26.121  29.126  1.00 80.68           N  
ATOM   2020  OE1 GLN C 109      12.365  24.488  27.615  1.00 80.68           O  
ATOM   2021  N   GLU C 110       8.931  28.567  25.140  1.00 84.89           N  
ATOM   2022  CA  GLU C 110       8.613  29.951  25.479  1.00 84.89           C  
ATOM   2023  C   GLU C 110       7.142  30.260  25.214  1.00 84.89           C  
ATOM   2024  CB  GLU C 110       9.503  30.916  24.692  1.00 84.89           C  
ATOM   2025  O   GLU C 110       6.491  30.939  26.010  1.00 84.89           O  
ATOM   2026  CG  GLU C 110      10.955  30.925  25.148  1.00 84.89           C  
ATOM   2027  CD  GLU C 110      11.793  29.831  24.506  1.00 84.89           C  
ATOM   2028  OE1 GLU C 110      13.029  29.821  24.700  1.00 84.89           O  
ATOM   2029  OE2 GLU C 110      11.208  28.978  23.801  1.00 84.89           O  
ATOM   2030  N   ASP C 111       6.590  29.698  24.146  1.00 82.59           N  
ATOM   2031  CA  ASP C 111       5.200  29.964  23.791  1.00 82.59           C  
ATOM   2032  C   ASP C 111       4.275  28.883  24.346  1.00 82.59           C  
ATOM   2033  CB  ASP C 111       5.043  30.061  22.272  1.00 82.59           C  
ATOM   2034  O   ASP C 111       3.055  29.057  24.373  1.00 82.59           O  
ATOM   2035  CG  ASP C 111       5.642  31.331  21.694  1.00 82.59           C  
ATOM   2036  OD1 ASP C 111       5.951  32.266  22.464  1.00 82.59           O  
ATOM   2037  OD2 ASP C 111       5.805  31.399  20.456  1.00 82.59           O  
ATOM   2038  N   GLY C 112       4.779  27.775  24.775  1.00 79.37           N  
ATOM   2039  CA  GLY C 112       4.005  26.658  25.292  1.00 79.37           C  
ATOM   2040  C   GLY C 112       3.088  26.037  24.255  1.00 79.37           C  
ATOM   2041  O   GLY C 112       1.967  25.634  24.572  1.00 79.37           O  
ATOM   2042  N   LYS C 113       3.530  25.994  23.072  1.00 79.69           N  
ATOM   2043  CA  LYS C 113       2.672  25.434  22.032  1.00 79.69           C  
ATOM   2044  C   LYS C 113       3.466  24.535  21.089  1.00 79.69           C  
ATOM   2045  CB  LYS C 113       1.990  26.551  21.240  1.00 79.69           C  
ATOM   2046  O   LYS C 113       4.693  24.637  21.011  1.00 79.69           O  
ATOM   2047  CG  LYS C 113       2.955  27.455  20.488  1.00 79.69           C  
ATOM   2048  CD  LYS C 113       2.221  28.574  19.761  1.00 79.69           C  
ATOM   2049  CE  LYS C 113       3.184  29.466  18.988  1.00 79.69           C  
ATOM   2050  NZ  LYS C 113       2.469  30.568  18.278  1.00 79.69           N  
ATOM   2051  N   VAL C 114       2.679  23.621  20.464  1.00 81.57           N  
ATOM   2052  CA  VAL C 114       3.269  22.738  19.463  1.00 81.57           C  
ATOM   2053  C   VAL C 114       3.325  23.450  18.113  1.00 81.57           C  
ATOM   2054  CB  VAL C 114       2.480  21.416  19.336  1.00 81.57           C  
ATOM   2055  O   VAL C 114       2.347  24.073  17.693  1.00 81.57           O  
ATOM   2056  CG1 VAL C 114       3.115  20.506  18.285  1.00 81.57           C  
ATOM   2057  CG2 VAL C 114       2.406  20.707  20.687  1.00 81.57           C  
ATOM   2058  N   ILE C 115       4.539  23.395  17.430  1.00 81.45           N  
ATOM   2059  CA  ILE C 115       4.711  24.118  16.176  1.00 81.45           C  
ATOM   2060  C   ILE C 115       5.373  23.210  15.142  1.00 81.45           C  
ATOM   2061  CB  ILE C 115       5.547  25.403  16.374  1.00 81.45           C  
ATOM   2062  O   ILE C 115       5.843  22.119  15.476  1.00 81.45           O  
ATOM   2063  CG1 ILE C 115       6.939  25.055  16.916  1.00 81.45           C  
ATOM   2064  CG2 ILE C 115       4.824  26.379  17.306  1.00 81.45           C  
ATOM   2065  CD1 ILE C 115       7.895  26.239  16.969  1.00 81.45           C  
ATOM   2066  N   CYS C 116       5.399  23.669  13.925  1.00 72.16           N  
ATOM   2067  CA  CYS C 116       6.093  22.956  12.858  1.00 72.16           C  
ATOM   2068  C   CYS C 116       7.509  23.489  12.678  1.00 72.16           C  
ATOM   2069  CB  CYS C 116       5.322  23.076  11.544  1.00 72.16           C  
ATOM   2070  O   CYS C 116       7.880  24.495  13.284  1.00 72.16           O  
ATOM   2071  SG  CYS C 116       5.494  24.685  10.743  1.00 72.16           S  
ATOM   2072  N   TRP C 117       8.269  22.743  11.795  1.00 70.88           N  
ATOM   2073  CA  TRP C 117       9.662  23.137  11.611  1.00 70.88           C  
ATOM   2074  C   TRP C 117       9.757  24.504  10.941  1.00 70.88           C  
ATOM   2075  CB  TRP C 117      10.411  22.093  10.779  1.00 70.88           C  
ATOM   2076  O   TRP C 117      10.706  25.254  11.178  1.00 70.88           O  
ATOM   2077  CG  TRP C 117       9.976  22.030   9.346  1.00 70.88           C  
ATOM   2078  CD1 TRP C 117       8.956  21.283   8.826  1.00 70.88           C  
ATOM   2079  CD2 TRP C 117      10.554  22.740   8.246  1.00 70.88           C  
ATOM   2080  CE2 TRP C 117       9.832  22.376   7.088  1.00 70.88           C  
ATOM   2081  CE3 TRP C 117      11.612  23.651   8.128  1.00 70.88           C  
ATOM   2082  NE1 TRP C 117       8.864  21.487   7.469  1.00 70.88           N  
ATOM   2083  CH2 TRP C 117      11.176  23.781   5.738  1.00 70.88           C  
ATOM   2084  CZ2 TRP C 117      10.136  22.892   5.826  1.00 70.88           C  
ATOM   2085  CZ3 TRP C 117      11.913  24.163   6.871  1.00 70.88           C  
ATOM   2086  N   LEU C 118       8.719  24.886  10.138  1.00 71.59           N  
ATOM   2087  CA  LEU C 118       8.726  26.194   9.492  1.00 71.59           C  
ATOM   2088  C   LEU C 118       8.453  27.302  10.504  1.00 71.59           C  
ATOM   2089  CB  LEU C 118       7.684  26.243   8.370  1.00 71.59           C  
ATOM   2090  O   LEU C 118       9.073  28.366  10.448  1.00 71.59           O  
ATOM   2091  CG  LEU C 118       8.111  25.659   7.023  1.00 71.59           C  
ATOM   2092  CD1 LEU C 118       6.912  25.044   6.309  1.00 71.59           C  
ATOM   2093  CD2 LEU C 118       8.763  26.731   6.157  1.00 71.59           C  
ATOM   2094  N   CYS C 119       7.468  27.071  11.355  1.00 79.75           N  
ATOM   2095  CA  CYS C 119       7.212  28.025  12.429  1.00 79.75           C  
ATOM   2096  C   CYS C 119       8.477  28.288  13.237  1.00 79.75           C  
ATOM   2097  CB  CYS C 119       6.105  27.511  13.349  1.00 79.75           C  
ATOM   2098  O   CYS C 119       8.734  29.423  13.643  1.00 79.75           O  
ATOM   2099  SG  CYS C 119       4.455  27.598  12.622  1.00 79.75           S  
ATOM   2100  N   GLU C 120       9.322  27.295  13.555  1.00 80.58           N  
ATOM   2101  CA  GLU C 120      10.557  27.433  14.321  1.00 80.58           C  
ATOM   2102  C   GLU C 120      11.506  28.431  13.663  1.00 80.58           C  
ATOM   2103  CB  GLU C 120      11.247  26.076  14.478  1.00 80.58           C  
ATOM   2104  O   GLU C 120      12.212  29.170  14.351  1.00 80.58           O  
ATOM   2105  CG  GLU C 120      12.530  26.129  15.295  1.00 80.58           C  
ATOM   2106  CD  GLU C 120      13.258  24.796  15.357  1.00 80.58           C  
ATOM   2107  OE1 GLU C 120      13.618  24.352  16.471  1.00 80.58           O  
ATOM   2108  OE2 GLU C 120      13.471  24.191  14.282  1.00 80.58           O  
ATOM   2109  N   ARG C 121      11.452  28.428  12.343  1.00 74.53           N  
ATOM   2110  CA  ARG C 121      12.387  29.274  11.608  1.00 74.53           C  
ATOM   2111  C   ARG C 121      11.813  30.671  11.399  1.00 74.53           C  
ATOM   2112  CB  ARG C 121      12.737  28.644  10.259  1.00 74.53           C  
ATOM   2113  O   ARG C 121      12.502  31.563  10.900  1.00 74.53           O  
ATOM   2114  CG  ARG C 121      13.585  27.386  10.368  1.00 74.53           C  
ATOM   2115  CD  ARG C 121      14.243  27.033   9.041  1.00 74.53           C  
ATOM   2116  NE  ARG C 121      15.566  27.638   8.919  1.00 74.53           N  
ATOM   2117  NH1 ARG C 121      16.718  25.756   9.603  1.00 74.53           N  
ATOM   2118  NH2 ARG C 121      17.860  27.663   9.043  1.00 74.53           N  
ATOM   2119  CZ  ARG C 121      16.712  27.018   9.189  1.00 74.53           C  
ATOM   2120  N   SER C 122      10.549  30.870  11.749  1.00 79.59           N  
ATOM   2121  CA  SER C 122       9.907  32.168  11.569  1.00 79.59           C  
ATOM   2122  C   SER C 122      10.365  33.164  12.630  1.00 79.59           C  
ATOM   2123  CB  SER C 122       8.386  32.025  11.616  1.00 79.59           C  
ATOM   2124  O   SER C 122      10.945  32.773  13.646  1.00 79.59           O  
ATOM   2125  OG  SER C 122       7.944  31.774  12.939  1.00 79.59           O  
ATOM   2126  N   GLN C 123      10.145  34.497  12.403  1.00 79.15           N  
ATOM   2127  CA  GLN C 123      10.513  35.575  13.315  1.00 79.15           C  
ATOM   2128  C   GLN C 123       9.825  35.411  14.667  1.00 79.15           C  
ATOM   2129  CB  GLN C 123      10.160  36.934  12.709  1.00 79.15           C  
ATOM   2130  O   GLN C 123      10.415  35.704  15.709  1.00 79.15           O  
ATOM   2131  CG  GLN C 123      11.087  38.061  13.145  1.00 79.15           C  
ATOM   2132  CD  GLN C 123      11.314  39.090  12.053  1.00 79.15           C  
ATOM   2133  NE2 GLN C 123      12.467  39.749  12.090  1.00 79.15           N  
ATOM   2134  OE1 GLN C 123      10.460  39.292  11.184  1.00 79.15           O  
ATOM   2135  N   GLU C 124       8.606  34.866  14.686  1.00 83.36           N  
ATOM   2136  CA  GLU C 124       7.790  34.726  15.889  1.00 83.36           C  
ATOM   2137  C   GLU C 124       8.474  33.831  16.918  1.00 83.36           C  
ATOM   2138  CB  GLU C 124       6.409  34.165  15.540  1.00 83.36           C  
ATOM   2139  O   GLU C 124       8.397  34.088  18.121  1.00 83.36           O  
ATOM   2140  CG  GLU C 124       5.383  34.321  16.653  1.00 83.36           C  
ATOM   2141  CD  GLU C 124       4.016  33.763  16.291  1.00 83.36           C  
ATOM   2142  OE1 GLU C 124       3.128  33.712  17.172  1.00 83.36           O  
ATOM   2143  OE2 GLU C 124       3.830  33.374  15.116  1.00 83.36           O  
ATOM   2144  N   HIS C 125       9.193  32.747  16.473  1.00 82.31           N  
ATOM   2145  CA  HIS C 125       9.790  31.784  17.391  1.00 82.31           C  
ATOM   2146  C   HIS C 125      11.313  31.864  17.360  1.00 82.31           C  
ATOM   2147  CB  HIS C 125       9.333  30.364  17.051  1.00 82.31           C  
ATOM   2148  O   HIS C 125      11.996  30.966  17.857  1.00 82.31           O  
ATOM   2149  CG  HIS C 125       7.858  30.159  17.192  1.00 82.31           C  
ATOM   2150  CD2 HIS C 125       6.878  30.081  16.262  1.00 82.31           C  
ATOM   2151  ND1 HIS C 125       7.241  30.012  18.416  1.00 82.31           N  
ATOM   2152  CE1 HIS C 125       5.942  29.850  18.231  1.00 82.31           C  
ATOM   2153  NE2 HIS C 125       5.695  29.888  16.932  1.00 82.31           N  
ATOM   2154  N   ARG C 126      11.813  32.898  16.788  1.00 80.28           N  
ATOM   2155  CA  ARG C 126      13.259  33.079  16.713  1.00 80.28           C  
ATOM   2156  C   ARG C 126      13.878  33.121  18.106  1.00 80.28           C  
ATOM   2157  CB  ARG C 126      13.602  34.360  15.948  1.00 80.28           C  
ATOM   2158  O   ARG C 126      13.433  33.884  18.966  1.00 80.28           O  
ATOM   2159  CG  ARG C 126      14.995  34.359  15.340  1.00 80.28           C  
ATOM   2160  CD  ARG C 126      15.217  35.566  14.439  1.00 80.28           C  
ATOM   2161  NE  ARG C 126      16.590  35.624  13.944  1.00 80.28           N  
ATOM   2162  NH1 ARG C 126      16.001  35.707  11.712  1.00 80.28           N  
ATOM   2163  NH2 ARG C 126      18.210  35.738  12.321  1.00 80.28           N  
ATOM   2164  CZ  ARG C 126      16.931  35.689  12.660  1.00 80.28           C  
ATOM   2165  N   GLY C 127      14.843  32.253  18.329  1.00 79.73           N  
ATOM   2166  CA  GLY C 127      15.542  32.219  19.604  1.00 79.73           C  
ATOM   2167  C   GLY C 127      14.832  31.384  20.652  1.00 79.73           C  
ATOM   2168  O   GLY C 127      15.334  31.218  21.766  1.00 79.73           O  
ATOM   2169  N   HIS C 128      13.596  30.862  20.375  1.00 85.26           N  
ATOM   2170  CA  HIS C 128      12.874  30.020  21.323  1.00 85.26           C  
ATOM   2171  C   HIS C 128      13.478  28.621  21.388  1.00 85.26           C  
ATOM   2172  CB  HIS C 128      11.394  29.937  20.947  1.00 85.26           C  
ATOM   2173  O   HIS C 128      14.093  28.161  20.424  1.00 85.26           O  
ATOM   2174  CG  HIS C 128      10.657  31.227  21.121  1.00 85.26           C  
ATOM   2175  CD2 HIS C 128      11.096  32.464  21.453  1.00 85.26           C  
ATOM   2176  ND1 HIS C 128       9.294  31.334  20.951  1.00 85.26           N  
ATOM   2177  CE1 HIS C 128       8.925  32.585  21.170  1.00 85.26           C  
ATOM   2178  NE2 HIS C 128      10.000  33.291  21.476  1.00 85.26           N  
ATOM   2179  N   HIS C 129      13.390  27.964  22.559  1.00 81.97           N  
ATOM   2180  CA  HIS C 129      13.813  26.578  22.723  1.00 81.97           C  
ATOM   2181  C   HIS C 129      12.724  25.612  22.269  1.00 81.97           C  
ATOM   2182  CB  HIS C 129      14.187  26.301  24.180  1.00 81.97           C  
ATOM   2183  O   HIS C 129      11.588  25.682  22.745  1.00 81.97           O  
ATOM   2184  CG  HIS C 129      15.460  26.958  24.609  1.00 81.97           C  
ATOM   2185  CD2 HIS C 129      16.727  26.487  24.669  1.00 81.97           C  
ATOM   2186  ND1 HIS C 129      15.512  28.264  25.045  1.00 81.97           N  
ATOM   2187  CE1 HIS C 129      16.761  28.568  25.356  1.00 81.97           C  
ATOM   2188  NE2 HIS C 129      17.518  27.507  25.137  1.00 81.97           N  
ATOM   2189  N   THR C 130      13.027  24.721  21.302  1.00 80.91           N  
ATOM   2190  CA  THR C 130      12.060  23.765  20.775  1.00 80.91           C  
ATOM   2191  C   THR C 130      12.556  22.334  20.963  1.00 80.91           C  
ATOM   2192  CB  THR C 130      11.779  24.021  19.282  1.00 80.91           C  
ATOM   2193  O   THR C 130      13.764  22.088  20.985  1.00 80.91           O  
ATOM   2194  CG2 THR C 130      11.127  25.383  19.071  1.00 80.91           C  
ATOM   2195  OG1 THR C 130      13.013  23.976  18.555  1.00 80.91           O  
ATOM   2196  N   PHE C 131      11.603  21.465  21.236  1.00 74.05           N  
ATOM   2197  CA  PHE C 131      11.892  20.053  21.457  1.00 74.05           C  
ATOM   2198  C   PHE C 131      10.962  19.173  20.631  1.00 74.05           C  
ATOM   2199  CB  PHE C 131      11.763  19.703  22.943  1.00 74.05           C  
ATOM   2200  O   PHE C 131       9.850  19.584  20.292  1.00 74.05           O  
ATOM   2201  CG  PHE C 131      12.560  20.602  23.850  1.00 74.05           C  
ATOM   2202  CD1 PHE C 131      13.899  20.338  24.112  1.00 74.05           C  
ATOM   2203  CD2 PHE C 131      11.969  21.711  24.441  1.00 74.05           C  
ATOM   2204  CE1 PHE C 131      14.639  21.168  24.950  1.00 74.05           C  
ATOM   2205  CE2 PHE C 131      12.702  22.545  25.280  1.00 74.05           C  
ATOM   2206  CZ  PHE C 131      14.036  22.272  25.534  1.00 74.05           C  
ATOM   2207  N   LEU C 132      11.481  18.072  20.286  1.00 72.56           N  
ATOM   2208  CA  LEU C 132      10.618  17.118  19.600  1.00 72.56           C  
ATOM   2209  C   LEU C 132       9.524  16.607  20.531  1.00 72.56           C  
ATOM   2210  CB  LEU C 132      11.439  15.941  19.064  1.00 72.56           C  
ATOM   2211  O   LEU C 132       9.807  16.177  21.651  1.00 72.56           O  
ATOM   2212  CG  LEU C 132      12.193  16.181  17.755  1.00 72.56           C  
ATOM   2213  CD1 LEU C 132      13.293  15.139  17.579  1.00 72.56           C  
ATOM   2214  CD2 LEU C 132      11.231  16.157  16.572  1.00 72.56           C  
ATOM   2215  N   VAL C 133       8.279  16.832  20.088  1.00 66.72           N  
ATOM   2216  CA  VAL C 133       7.138  16.399  20.889  1.00 66.72           C  
ATOM   2217  C   VAL C 133       7.290  14.923  21.251  1.00 66.72           C  
ATOM   2218  CB  VAL C 133       5.803  16.631  20.147  1.00 66.72           C  
ATOM   2219  O   VAL C 133       6.987  14.519  22.375  1.00 66.72           O  
ATOM   2220  CG1 VAL C 133       4.642  16.004  20.917  1.00 66.72           C  
ATOM   2221  CG2 VAL C 133       5.563  18.125  19.936  1.00 66.72           C  
ATOM   2222  N   GLU C 134       7.784  14.146  20.345  1.00 58.16           N  
ATOM   2223  CA  GLU C 134       7.939  12.713  20.575  1.00 58.16           C  
ATOM   2224  C   GLU C 134       8.933  12.438  21.699  1.00 58.16           C  
ATOM   2225  CB  GLU C 134       8.387  12.008  19.292  1.00 58.16           C  
ATOM   2226  O   GLU C 134       8.759  11.493  22.472  1.00 58.16           O  
ATOM   2227  CG  GLU C 134       7.248  11.694  18.333  1.00 58.16           C  
ATOM   2228  CD  GLU C 134       7.724  11.168  16.988  1.00 58.16           C  
ATOM   2229  OE1 GLU C 134       6.884  10.974  16.080  1.00 58.16           O  
ATOM   2230  OE2 GLU C 134       8.947  10.946  16.842  1.00 58.16           O  
ATOM   2231  N   GLU C 135       9.925  13.253  21.756  1.00 57.11           N  
ATOM   2232  CA  GLU C 135      10.938  13.061  22.790  1.00 57.11           C  
ATOM   2233  C   GLU C 135      10.419  13.493  24.158  1.00 57.11           C  
ATOM   2234  CB  GLU C 135      12.214  13.832  22.443  1.00 57.11           C  
ATOM   2235  O   GLU C 135      10.730  12.865  25.172  1.00 57.11           O  
ATOM   2236  CG  GLU C 135      12.981  13.253  21.263  1.00 57.11           C  
ATOM   2237  CD  GLU C 135      14.214  14.063  20.893  1.00 57.11           C  
ATOM   2238  OE1 GLU C 135      15.046  13.573  20.097  1.00 57.11           O  
ATOM   2239  OE2 GLU C 135      14.349  15.197  21.405  1.00 57.11           O  
ATOM   2240  N   VAL C 136       9.587  14.576  24.179  1.00 53.22           N  
ATOM   2241  CA  VAL C 136       9.026  15.081  25.428  1.00 53.22           C  
ATOM   2242  C   VAL C 136       7.978  14.104  25.956  1.00 53.22           C  
ATOM   2243  CB  VAL C 136       8.403  16.483  25.245  1.00 53.22           C  
ATOM   2244  O   VAL C 136       7.912  13.845  27.160  1.00 53.22           O  
ATOM   2245  CG1 VAL C 136       7.763  16.963  26.546  1.00 53.22           C  
ATOM   2246  CG2 VAL C 136       9.460  17.477  24.767  1.00 53.22           C  
ATOM   2247  N   ALA C 137       7.157  13.583  25.066  1.00 53.79           N  
ATOM   2248  CA  ALA C 137       6.155  12.588  25.442  1.00 53.79           C  
ATOM   2249  C   ALA C 137       6.811  11.346  26.038  1.00 53.79           C  
ATOM   2250  CB  ALA C 137       5.304  12.208  24.233  1.00 53.79           C  
ATOM   2251  O   ALA C 137       6.316  10.785  27.018  1.00 53.79           O  
ATOM   2252  N   GLN C 138       7.872  10.966  25.442  1.00 48.75           N  
ATOM   2253  CA  GLN C 138       8.588   9.804  25.960  1.00 48.75           C  
ATOM   2254  C   GLN C 138       9.106  10.062  27.372  1.00 48.75           C  
ATOM   2255  CB  GLN C 138       9.749   9.432  25.035  1.00 48.75           C  
ATOM   2256  O   GLN C 138       9.064   9.174  28.226  1.00 48.75           O  
ATOM   2257  CG  GLN C 138       9.899   7.934  24.810  1.00 48.75           C  
ATOM   2258  CD  GLN C 138      10.712   7.606  23.571  1.00 48.75           C  
ATOM   2259  NE2 GLN C 138      10.709   6.336  23.180  1.00 48.75           N  
ATOM   2260  OE1 GLN C 138      11.337   8.486  22.971  1.00 48.75           O  
ATOM   2261  N   GLU C 139       9.577  11.247  27.590  1.00 52.35           N  
ATOM   2262  CA  GLU C 139      10.089  11.591  28.913  1.00 52.35           C  
ATOM   2263  C   GLU C 139       8.980  11.556  29.960  1.00 52.35           C  
ATOM   2264  CB  GLU C 139      10.749  12.972  28.892  1.00 52.35           C  
ATOM   2265  O   GLU C 139       9.185  11.066  31.073  1.00 52.35           O  
ATOM   2266  CG  GLU C 139      11.957  13.090  29.810  1.00 52.35           C  
ATOM   2267  CD  GLU C 139      12.619  14.458  29.758  1.00 52.35           C  
ATOM   2268  OE1 GLU C 139      13.567  14.704  30.537  1.00 52.35           O  
ATOM   2269  OE2 GLU C 139      12.185  15.291  28.931  1.00 52.35           O  
ATOM   2270  N   TYR C 140       7.873  12.047  29.549  1.00 50.43           N  
ATOM   2271  CA  TYR C 140       6.745  12.050  30.474  1.00 50.43           C  
ATOM   2272  C   TYR C 140       6.238  10.634  30.720  1.00 50.43           C  
ATOM   2273  CB  TYR C 140       5.609  12.924  29.933  1.00 50.43           C  
ATOM   2274  O   TYR C 140       5.873  10.285  31.845  1.00 50.43           O  
ATOM   2275  CG  TYR C 140       5.648  14.347  30.434  1.00 50.43           C  
ATOM   2276  CD1 TYR C 140       5.054  14.697  31.644  1.00 50.43           C  
ATOM   2277  CD2 TYR C 140       6.277  15.345  29.697  1.00 50.43           C  
ATOM   2278  CE1 TYR C 140       5.086  16.008  32.109  1.00 50.43           C  
ATOM   2279  CE2 TYR C 140       6.315  16.659  30.152  1.00 50.43           C  
ATOM   2280  OH  TYR C 140       5.752  18.280  31.812  1.00 50.43           O  
ATOM   2281  CZ  TYR C 140       5.718  16.980  31.357  1.00 50.43           C  
ATOM   2282  N   GLN C 141       6.252   9.883  29.642  1.00 45.51           N  
ATOM   2283  CA  GLN C 141       5.840   8.489  29.768  1.00 45.51           C  
ATOM   2284  C   GLN C 141       6.809   7.706  30.650  1.00 45.51           C  
ATOM   2285  CB  GLN C 141       5.737   7.832  28.390  1.00 45.51           C  
ATOM   2286  O   GLN C 141       6.388   6.880  31.462  1.00 45.51           O  
ATOM   2287  CG  GLN C 141       4.312   7.487  27.979  1.00 45.51           C  
ATOM   2288  CD  GLN C 141       4.229   6.908  26.579  1.00 45.51           C  
ATOM   2289  NE2 GLN C 141       3.043   6.448  26.197  1.00 45.51           N  
ATOM   2290  OE1 GLN C 141       5.223   6.876  25.846  1.00 45.51           O  
ATOM   2291  N   GLU C 142       8.011   7.912  30.508  1.00 50.92           N  
ATOM   2292  CA  GLU C 142       9.014   7.232  31.322  1.00 50.92           C  
ATOM   2293  C   GLU C 142       8.902   7.638  32.789  1.00 50.92           C  
ATOM   2294  CB  GLU C 142      10.422   7.531  30.800  1.00 50.92           C  
ATOM   2295  O   GLU C 142       9.015   6.795  33.681  1.00 50.92           O  
ATOM   2296  CG  GLU C 142      10.848   6.646  29.638  1.00 50.92           C  
ATOM   2297  CD  GLU C 142      12.221   6.999  29.087  1.00 50.92           C  
ATOM   2298  OE1 GLU C 142      12.646   6.387  28.081  1.00 50.92           O  
ATOM   2299  OE2 GLU C 142      12.876   7.893  29.666  1.00 50.92           O  
ATOM   2300  N   LYS C 143       8.760   8.876  32.995  1.00 48.75           N  
ATOM   2301  CA  LYS C 143       8.597   9.355  34.365  1.00 48.75           C  
ATOM   2302  C   LYS C 143       7.339   8.774  35.004  1.00 48.75           C  
ATOM   2303  CB  LYS C 143       8.542  10.883  34.396  1.00 48.75           C  
ATOM   2304  O   LYS C 143       7.339   8.434  36.189  1.00 48.75           O  
ATOM   2305  CG  LYS C 143       9.900  11.548  34.569  1.00 48.75           C  
ATOM   2306  CD  LYS C 143       9.772  13.062  34.671  1.00 48.75           C  
ATOM   2307  CE  LYS C 143      11.135  13.733  34.772  1.00 48.75           C  
ATOM   2308  NZ  LYS C 143      11.015  15.218  34.883  1.00 48.75           N  
ATOM   2309  N   PHE C 144       6.315   8.691  34.226  1.00 45.74           N  
ATOM   2310  CA  PHE C 144       5.062   8.100  34.681  1.00 45.74           C  
ATOM   2311  C   PHE C 144       5.247   6.624  35.009  1.00 45.74           C  
ATOM   2312  CB  PHE C 144       3.969   8.270  33.621  1.00 45.74           C  
ATOM   2313  O   PHE C 144       4.774   6.148  36.043  1.00 45.74           O  
ATOM   2314  CG  PHE C 144       2.614   7.787  34.063  1.00 45.74           C  
ATOM   2315  CD1 PHE C 144       2.139   6.544  33.663  1.00 45.74           C  
ATOM   2316  CD2 PHE C 144       1.815   8.577  34.879  1.00 45.74           C  
ATOM   2317  CE1 PHE C 144       0.885   6.095  34.070  1.00 45.74           C  
ATOM   2318  CE2 PHE C 144       0.561   8.135  35.290  1.00 45.74           C  
ATOM   2319  CZ  PHE C 144       0.098   6.894  34.884  1.00 45.74           C  
ATOM   2320  N   GLN C 145       5.869   5.860  34.184  1.00 47.41           N  
ATOM   2321  CA  GLN C 145       6.108   4.437  34.404  1.00 47.41           C  
ATOM   2322  C   GLN C 145       7.018   4.211  35.608  1.00 47.41           C  
ATOM   2323  CB  GLN C 145       6.718   3.796  33.157  1.00 47.41           C  
ATOM   2324  O   GLN C 145       6.830   3.256  36.364  1.00 47.41           O  
ATOM   2325  CG  GLN C 145       5.713   3.541  32.042  1.00 47.41           C  
ATOM   2326  CD  GLN C 145       4.953   2.241  32.223  1.00 47.41           C  
ATOM   2327  NE2 GLN C 145       3.855   2.089  31.489  1.00 47.41           N  
ATOM   2328  OE1 GLN C 145       5.348   1.380  33.014  1.00 47.41           O  
ATOM   2329  N   GLU C 146       7.992   5.038  35.801  1.00 55.26           N  
ATOM   2330  CA  GLU C 146       8.889   4.936  36.949  1.00 55.26           C  
ATOM   2331  C   GLU C 146       8.142   5.179  38.257  1.00 55.26           C  
ATOM   2332  CB  GLU C 146      10.050   5.925  36.814  1.00 55.26           C  
ATOM   2333  O   GLU C 146       8.454   4.565  39.279  1.00 55.26           O  
ATOM   2334  CG  GLU C 146      11.282   5.340  36.140  1.00 55.26           C  
ATOM   2335  CD  GLU C 146      12.361   6.374  35.859  1.00 55.26           C  
ATOM   2336  OE1 GLU C 146      13.393   6.023  35.243  1.00 55.26           O  
ATOM   2337  OE2 GLU C 146      12.173   7.544  36.259  1.00 55.26           O  
ATOM   2338  N   SER C 147       7.191   5.992  38.224  1.00 50.17           N  
ATOM   2339  CA  SER C 147       6.407   6.270  39.423  1.00 50.17           C  
ATOM   2340  C   SER C 147       5.526   5.083  39.795  1.00 50.17           C  
ATOM   2341  CB  SER C 147       5.541   7.514  39.220  1.00 50.17           C  
ATOM   2342  O   SER C 147       5.146   4.925  40.957  1.00 50.17           O  
ATOM   2343  OG  SER C 147       4.511   7.263  38.280  1.00 50.17           O  
ATOM   2344  N   LEU C 148       5.235   4.247  38.793  1.00 52.08           N  
ATOM   2345  CA  LEU C 148       4.411   3.072  39.054  1.00 52.08           C  
ATOM   2346  C   LEU C 148       5.243   1.950  39.666  1.00 52.08           C  
ATOM   2347  CB  LEU C 148       3.748   2.585  37.763  1.00 52.08           C  
ATOM   2348  O   LEU C 148       4.713   1.101  40.386  1.00 52.08           O  
ATOM   2349  CG  LEU C 148       2.615   3.453  37.214  1.00 52.08           C  
ATOM   2350  CD1 LEU C 148       2.094   2.877  35.901  1.00 52.08           C  
ATOM   2351  CD2 LEU C 148       1.488   3.572  38.235  1.00 52.08           C  
ATOM   2352  N   LYS C 149       6.458   1.937  39.473  1.00 49.67           N  
ATOM   2353  CA  LYS C 149       7.342   0.907  40.010  1.00 49.67           C  
ATOM   2354  C   LYS C 149       7.769   1.239  41.437  1.00 49.67           C  
ATOM   2355  CB  LYS C 149       8.575   0.740  39.120  1.00 49.67           C  
ATOM   2356  O   LYS C 149       8.203   0.358  42.182  1.00 49.67           O  
ATOM   2357  CG  LYS C 149       8.306  -0.013  37.826  1.00 49.67           C  
ATOM   2358  CD  LYS C 149       9.587  -0.237  37.033  1.00 49.67           C  
ATOM   2359  CE  LYS C 149       9.310  -0.923  35.702  1.00 49.67           C  
ATOM   2360  NZ  LYS C 149      10.570  -1.214  34.956  1.00 49.67           N  
ATOM   2361  N   LYS C 150       7.300   2.380  41.911  1.00 43.23           N  
ATOM   2362  CA  LYS C 150       7.566   2.648  43.321  1.00 43.23           C  
ATOM   2363  C   LYS C 150       6.346   2.334  44.181  1.00 43.23           C  
ATOM   2364  CB  LYS C 150       7.987   4.105  43.521  1.00 43.23           C  
ATOM   2365  O   LYS C 150       6.481   1.840  45.303  1.00 43.23           O  
ATOM   2366  CG  LYS C 150       9.461   4.367  43.249  1.00 43.23           C  
ATOM   2367  CD  LYS C 150       9.836   5.813  43.548  1.00 43.23           C  
ATOM   2368  CE  LYS C 150      11.306   6.081  43.257  1.00 43.23           C  
ATOM   2369  NZ  LYS C 150      11.680   7.497  43.553  1.00 43.23           N  
TER    2370      LYS C 150                                                      
ENDMDL                                                                          
END                                                                             
